# Supplementary material for: Structure–Property Relationship of Piezoelectric Properties in Zeolitic Imidazolate Frameworks: A Computational Study
Source: ACS Appl Mater Interfaces. 2022 Nov 2;14(45):50803–14. doi: 10.1021/acsami.2c13506 (PMC9674201; doi:10.1021/acsami.2c13506)
Supplement: Supplementary file 5 — am2c13506_si_005.zip [file am2c13506_si_005.zip › Outputfiles_crystal17/ZIF-Cl/ClampedIon_results/Clamped_M06-D3.out]

ZIFCl_start
EXTERNAL
PIEZOCON
CLAMPION
PRINT
END
END
6 5
0 0 6 2.0 1.00
  0.4563240000D+04  0.1966650000D-02
  0.6820240000D+03  0.1523060000D-01
  0.1549730000D+03  0.7612690000D-01
  0.4445530000D+02  0.2608010000D+00
  0.1302900000D+02  0.6164620000D+00
  0.1827730000D+01  0.2210060000D+00
0 1 3 4.0 1.00
  0.2096420000D+02  0.1146600000D+00  0.4024870000D-01
  0.4803310000D+01  0.9199990000D+00  0.2375940000D+00
  0.1459330000D+01 -0.3030680000D-02  0.8158540000D+00
0 1 1 0.0 1.00
  0.4834560000D+00  0.1000000000D+01  0.1000000000D+01
0 1 1 0.0 1.00
  0.1455850000D+00  0.1000000000D+01  0.1000000000D+01
0 3 1 0.0 1.00
  0.6260000000D+00  0.1000000000D+01
7 5
0 0 6 2.0 1.00
  0.6293480000D+04  0.1969790000D-02
  0.9490440000D+03  0.1496130000D-01
  0.2187760000D+03  0.7350060000D-01
  0.6369160000D+02  0.2489370000D+00
  0.1882820000D+02  0.6024600000D+00
  0.2720230000D+01  0.2562020000D+00
0 1 3 5.0 1.00
  0.3063310000D+02  0.1119060000D+00  0.3831190000D-01
  0.7026140000D+01  0.9216660000D+00  0.2374030000D+00
  0.2112050000D+01 -0.2569190000D-02  0.8175920000D+00
0 1 1 0.0 1.00
  0.6840090000D+00  0.1000000000D+01  0.1000000000D+01
0 1 1 0.0 1.00
  0.2008780000D+00  0.1000000000D+01  0.1000000000D+01
0 3 1 0.0 1.00
  0.9130000000D+00  0.1000000000D+01
1 4
0 0 3 1.0 1.00
  0.3386500000D+02  0.2549380000D-01
  0.5094790000D+01  0.1903730000D+00
  0.1158790000D+01  0.8521610000D+00
0 0 1 0.0 1.00
  0.3258400000D+00  0.1000000000D+01
0 0 1 0.0 1.00
  0.1027410000D+00  0.1000000000D+01
0 2 1 0.0 1.00
  0.7500000000D+00  0.1000000000D+01
17 12
0 0 6 2.0 1.00
 105819.0                    0.000738
  15872.00                   0.005718
   3619.650                  0.029495
   1030.800                  0.117286
    339.9080                 0.362949
    124.5380                 0.584149
0 0 3 2.0 1.00
    124.5380                 0.134177
     49.51350                0.624250
     20.80560                0.291756
0 0 1 2.0 1.00
      6.583460               1.000000
0 0 1 0.0 1.00
      2.564680               1.000000
0 0 1 0.0 1.00
      0.559763               1.000000
0 0 1 0.0 1.00
      0.183273               1.000000
0 2 5 6.0 1.00
    589.7760                 0.002391
    139.8490                 0.018504
     45.14130                0.081377
     16.87330                0.221552
      6.741100               0.772569
0 2 2 5.0 1.00
      6.741100              -1.572244
      2.771520               0.992389
0 2 1 0.0 1.00
      1.023870               1.000000
0 2 1 0.0 1.00
      0.381368               1.000000
0 2 1 0.0 1.00
      0.109437               1.000000
0 3 1 0.0 1.00
      0.7500000              1.0000000
230 14
INPUT
20. 0 2 2 2 0 0
 34.150000 399.987282 0
 14.590000 85.485655 0
 39.780000 277.148960 0
 14.950000 69.052205 0
 43.800000 -34.149349 0
 14.980000 -3.291831 0
0 0 3 2. 1.
       30.3241270         0.219143000
       16.3166820        -0.232556000
       11.4081480        -0.954685000
0 0 1 2. 1.
       2.56949200          1.00000000
0 0 1 0. 1.
       1.06259500          1.00000000
0 0 1 0. 1.
      0.250000000          1.00000000
0 0 1 0. 1.
      0.120000000          1.00000000
0 2 2 6. 1.
       111.824980         0.232770000E-01
       19.1319100         -1.00953900
0 2 2 0. 1.
       5.46883800         0.320151000
       2.50567500         0.718085000
0 2 1 0. 1.
      0.941868000          1.00000000
0 2 1 0. 1.
      0.250000000          1.00000000
0 2 1 0. 1.
      0.120000000          1.00000000
0 3 4 10. 1.
       44.6456290         0.472490000E-01
       13.4383770         0.218926000
       4.68200000         0.452512000
       1.60321100         0.518576000
0 3 1 0. 1.
      0.482766000          1.00000000
0 3 1 0. 1.
      0.110000000          1.00000000
0 4 1 0. 1.
      2.614   1.0000
99 0
END
DFT
M06-D3
xxlgrid
END
TOLINTEG
7 7 7 10 40
SHRINK
2 2
TOLDEE
10
DFTD3
ABC
END
END
          48 PROCESSORS WORKING

         
 *******************************************************************************
 *                                                                             *
 *                               CRYSTAL17                                     *
 *                      public : 1.0.2 - March 1st, 2018                       *
 *                       HTTP://WWW.CRYSTAL.UNITO.IT                           *
 *                                                                             *
 *                              MAIN AUTHORS                                   *
 *                                                                             *
 *  R. DOVESI(1,11), V.R. SAUNDERS(2), C. ROETTI(1,11), R. ORLANDO(1,11),      *
 *  C.M. ZICOVICH-WILSON(1,3), F. PASCALE(4), B. CIVALLERI(1,11),              *
 *  K. DOLL(5), N.M. HARRISON(2,6), I.J. BUSH(7), Ph. D'ARCO(8),               *
 *  M. LLUNELL(9), M. CAUSA'(10), Y. NOEL(8), L. MASCHIO(1,11), A. ERBA(1,11)  *
 *  M. RE'RAT(14), S. CASASSA(1,11)                                            *
 *                                                                             *
 *        CONTRIBUTIONS TO THE CODE HAVE ALSO BEEN GIVEN BY                    *
 *                                                                             *
 *  M. FERRABONE(1,11), M. DE LA PIERRE(1,11), M. FERRERO(1,11),               *
 *  J. BAIMA(1,11), E. ALBANESE(1,11), M.F. PEINTINGER(12), R. BAST(13),       *
 *  B. KIRTMAN(15), V. LACIVITA(1,11), R. DEMICHELIS(1,16)                     *
 *  G. BRANDEBURG(17), S. SALUSTRO(1,11), G. SANSONE(1,11)                     *
 *  M.T. RUGGIERO(18)                                                          *
 *                                                                             *
 * (1) THEORETICAL CHEMISTRY GROUP - UNIVERSITA' DI TORINO - TORINO (ITALY)    *
 * (2) COMPUTATIONAL SCIENCE & ENGINEERING DEPARTMENT - STFC DARESBURY (UK)    *
 * (3) UNIVERSIDAD AUTONOMA DEL ESTADO DE MORELOS - CUERNAVACA (MEXICO)        *
 * (4) UNIVERSITE' DE LORRAINE - NANCY (FRANCE)                                *
 * (5) UNIVERSITAET STUTTGART- STUTTGART (GERMANY)                             *
 * (6) IMPERIAL COLLEGE - LONDON (UK)                                          *
 * (7) OXFORD E-RESEARCH CENTRE - OXFORD (UK)                                  *
 * (8) UPMC - SORBONNE UNIVERSITES - PARIS (FRANCE)                            *
 * (9) UNIVERSIDAD DE BARCELONA - BARCELONA (SPAIN)                            *
 *(10) UNIVERSITA' DI NAPOLI "FEDERICO II" - NAPOLI (ITALY)                    *
 *(11) NIS - NANOSTRUCTURED INTERFACES AND SURFACES - TORINO (ITALY)           *
 *(12) MPI FUER CHEMISCHE ENERGIEKONVERSION - MUELHEIM AN DER RUHR (GERMANY)   *
 *(13) UNIVERSITY OF TROMSO - TROMSO (NORWAY)                                  *
 *(14) UNIVERSITE' DE PAU ET DES PAYS DE L'ADOUR - PAU (FRANCE)                *
 *(15) UNIVERSITY OF CALIFORNIA SANTA BARBARA - SANTA BARBARA (USA)            *
 *(16) CURTIN UNIVERSITY - PERTH (AUSTRALIA)                                   *
 *(17) UNIVERSITY COLLEGE LONDON - LONDON (UK)                                 *
 *(18) CAMBRIDGE UNIVERSITY - CAMBRIDGE (UK)                                   *
 *                                                                             *
 *******************************************************************************
 EEEEEEEEEE STARTING  DATE 16 11 2020 TIME 10:25:13.0
 ZIFCl_start                                                                     

 GEOMETRY INPUT FROM EXTERNAL FILE (FORTRAN UNIT 34)
 3D - CRYSTAL 

 *******************************************************************************
 LATTICE PARAMETERS  (ANGSTROMS AND DEGREES) - PRIMITIVE CELL
       A          B          C        ALPHA      BETA     GAMMA        VOLUME
   14.67164   14.67164   14.67164   109.47122 109.47122 109.47122   2431.164022
 INFORMATION **** CHKGRP **** SPGR WITH NO INVERSION

 NUMBER OF IRREDUCIBLE ATOMS IN THE CELL:    6

 CARTESIAN COORDINATES (ANGSTROM) - IRREDUCIBLE ATOMS AND SYMMETRY RELATED

 AT.IRR.  AT  AT.N.          X                   Y                   Z
     1     1   230   -1.270601456006E+01  8.470676373371E+00  0.000000000000E+00
     1     2   230   -1.270601456006E+01  0.000000000000E+00  8.470676373371E+00
     1     3   230    0.000000000000E+00 -1.270601456006E+01  8.470676373371E+00
     1     4   230    8.470676373371E+00  0.000000000000E+00 -1.270601456006E+01
     1     5   230    8.470676373371E+00 -1.270601456006E+01  0.000000000000E+00
     1     6   230    0.000000000000E+00  8.470676373371E+00 -1.270601456006E+01
     7     7     7    3.121673504545E+00 -7.914017902219E+00  1.546599577373E+00
     7     8     7   -3.121673504545E+00  7.914017902219E+00  1.546599577372E+00
     7     9     7    3.121673504545E+00  7.914017902219E+00 -1.546599577373E+00
     7    10     7   -3.121673504545E+00 -7.914017902219E+00 -1.546599577373E+00
     7    11     7    1.546599577372E+00  3.121673504545E+00 -7.914017902219E+00
     7    12     7   -7.914017902219E+00  1.546599577373E+00  3.121673504545E+00
     7    13     7   -1.546599577373E+00 -3.121673504545E+00 -7.914017902219E+00
     7    14     7    7.914017902219E+00  1.546599577373E+00 -3.121673504545E+00
     7    15     7    1.546599577373E+00 -3.121673504545E+00  7.914017902219E+00
     7    16     7    7.914017902219E+00 -1.546599577373E+00  3.121673504545E+00
     7    17     7   -1.546599577372E+00  3.121673504545E+00  7.914017902219E+00
     7    18     7   -7.914017902219E+00 -1.546599577372E+00 -3.121673504545E+00
     7    19     7   -7.914017902219E+00  3.121673504545E+00  1.546599577373E+00
     7    20     7    7.914017902219E+00 -3.121673504545E+00  1.546599577373E+00
     7    21     7    7.914017902219E+00  3.121673504545E+00 -1.546599577372E+00
     7    22     7   -7.914017902219E+00 -3.121673504545E+00 -1.546599577373E+00
     7    23     7    3.121673504545E+00  1.546599577373E+00 -7.914017902219E+00
     7    24     7    1.546599577372E+00 -7.914017902219E+00  3.121673504545E+00
     7    25     7   -3.121673504545E+00 -1.546599577372E+00 -7.914017902219E+00
     7    26     7    1.546599577373E+00  7.914017902219E+00 -3.121673504545E+00
     7    27     7   -3.121673504545E+00  1.546599577372E+00  7.914017902219E+00
     7    28     7   -1.546599577372E+00  7.914017902219E+00  3.121673504545E+00
     7    29     7    3.121673504545E+00 -1.546599577373E+00  7.914017902219E+00
     7    30     7   -1.546599577373E+00 -7.914017902219E+00 -3.121673504545E+00
    31    31    17    1.466414304909E+00  6.913845044586E+00  1.466414304909E+00
    31    32    17   -1.466414304909E+00 -6.913845044586E+00  1.466414304909E+00
    31    33    17    1.466414304909E+00 -6.913845044586E+00 -1.466414304909E+00
    31    34    17   -1.466414304909E+00  6.913845044586E+00 -1.466414304909E+00
    31    35    17    1.466414304909E+00  1.466414304909E+00  6.913845044586E+00
    31    36    17    6.913845044586E+00  1.466414304909E+00  1.466414304909E+00
    31    37    17   -1.466414304909E+00 -1.466414304909E+00  6.913845044586E+00
    31    38    17   -6.913845044586E+00  1.466414304909E+00 -1.466414304909E+00
    31    39    17    1.466414304909E+00 -1.466414304909E+00 -6.913845044586E+00
    31    40    17   -6.913845044586E+00 -1.466414304909E+00  1.466414304909E+00
    31    41    17   -1.466414304909E+00  1.466414304909E+00 -6.913845044586E+00
    31    42    17    6.913845044586E+00 -1.466414304909E+00 -1.466414304909E+00
    43    43     6    2.083860237865E+00  8.400657873859E+00  2.083860237865E+00
    43    44     6   -2.083860237865E+00 -8.400657873859E+00  2.083860237865E+00
    43    45     6    2.083860237865E+00 -8.400657873859E+00 -2.083860237865E+00
    43    46     6   -2.083860237865E+00  8.400657873859E+00 -2.083860237865E+00
    43    47     6    2.083860237865E+00  2.083860237865E+00  8.400657873859E+00
    43    48     6    8.400657873859E+00  2.083860237865E+00  2.083860237865E+00
    43    49     6   -2.083860237865E+00 -2.083860237865E+00  8.400657873859E+00
    43    50     6   -8.400657873859E+00  2.083860237865E+00 -2.083860237865E+00
    43    51     6    2.083860237865E+00 -2.083860237865E+00 -8.400657873859E+00
    43    52     6   -8.400657873859E+00 -2.083860237865E+00  2.083860237865E+00
    43    53     6   -2.083860237865E+00  2.083860237865E+00 -8.400657873859E+00
    43    54     6    8.400657873859E+00 -2.083860237865E+00 -2.083860237865E+00
    55    55     6   -5.213817357161E+00  1.704668339769E+00 -6.177168202723E+00
    55    56     6    5.213817357161E+00 -1.704668339769E+00 -6.177168202723E+00
    55    57     6   -5.213817357161E+00 -1.704668339769E+00  6.177168202723E+00
    55    58     6    5.213817357161E+00  1.704668339769E+00  6.177168202723E+00
    55    59     6   -6.177168202723E+00 -5.213817357161E+00  1.704668339769E+00
    55    60     6    1.704668339769E+00 -6.177168202723E+00 -5.213817357161E+00
    55    61     6    6.177168202723E+00  5.213817357161E+00  1.704668339769E+00
    55    62     6   -1.704668339769E+00 -6.177168202723E+00  5.213817357161E+00
    55    63     6   -6.177168202723E+00  5.213817357161E+00 -1.704668339769E+00
    55    64     6   -1.704668339769E+00  6.177168202723E+00 -5.213817357161E+00
    55    65     6    6.177168202723E+00 -5.213817357161E+00 -1.704668339769E+00
    55    66     6    1.704668339769E+00  6.177168202723E+00  5.213817357161E+00
    55    67     6    1.704668339769E+00 -5.213817357161E+00 -6.177168202723E+00
    55    68     6   -1.704668339769E+00  5.213817357161E+00 -6.177168202723E+00
    55    69     6   -1.704668339769E+00 -5.213817357161E+00  6.177168202723E+00
    55    70     6    1.704668339769E+00  5.213817357161E+00  6.177168202723E+00
    55    71     6   -5.213817357161E+00 -6.177168202723E+00  1.704668339769E+00
    55    72     6   -6.177168202723E+00  1.704668339769E+00 -5.213817357161E+00
    55    73     6    5.213817357161E+00  6.177168202723E+00  1.704668339769E+00
    55    74     6   -6.177168202723E+00 -1.704668339769E+00  5.213817357161E+00
    55    75     6    5.213817357161E+00 -6.177168202723E+00 -1.704668339769E+00
    55    76     6    6.177168202723E+00 -1.704668339769E+00 -5.213817357161E+00
    55    77     6   -5.213817357161E+00  6.177168202723E+00 -1.704668339769E+00
    55    78     6    6.177168202723E+00  1.704668339769E+00  5.213817357161E+00
    79    79     1   -4.436816417627E+00  2.423102567196E+00 -6.393772830320E+00
    79    80     1    4.436816417627E+00 -2.423102567196E+00 -6.393772830320E+00
    79    81     1   -4.436816417627E+00 -2.423102567196E+00  6.393772830320E+00
    79    82     1    4.436816417627E+00  2.423102567196E+00  6.393772830320E+00
    79    83     1   -6.393772830320E+00 -4.436816417627E+00  2.423102567196E+00
    79    84     1    2.423102567196E+00 -6.393772830320E+00 -4.436816417627E+00
    79    85     1    6.393772830320E+00  4.436816417627E+00  2.423102567196E+00
    79    86     1   -2.423102567196E+00 -6.393772830320E+00  4.436816417627E+00
    79    87     1   -6.393772830320E+00  4.436816417627E+00 -2.423102567196E+00
    79    88     1   -2.423102567196E+00  6.393772830320E+00 -4.436816417627E+00
    79    89     1    6.393772830320E+00 -4.436816417627E+00 -2.423102567196E+00
    79    90     1    2.423102567196E+00  6.393772830320E+00  4.436816417627E+00
    79    91     1    2.423102567196E+00 -4.436816417627E+00 -6.393772830320E+00
    79    92     1   -2.423102567196E+00  4.436816417627E+00 -6.393772830320E+00
    79    93     1   -2.423102567196E+00 -4.436816417627E+00  6.393772830320E+00
    79    94     1    2.423102567196E+00  4.436816417627E+00  6.393772830320E+00
    79    95     1   -4.436816417627E+00 -6.393772830320E+00  2.423102567196E+00
    79    96     1   -6.393772830320E+00  2.423102567196E+00 -4.436816417627E+00
    79    97     1    4.436816417627E+00  6.393772830320E+00  2.423102567196E+00
    79    98     1   -6.393772830320E+00 -2.423102567196E+00  4.436816417627E+00
    79    99     1    4.436816417627E+00 -6.393772830320E+00 -2.423102567196E+00
    79   100     1    6.393772830320E+00 -2.423102567196E+00 -4.436816417627E+00
    79   101     1   -4.436816417627E+00  6.393772830320E+00 -2.423102567196E+00
    79   102     1    6.393772830320E+00  2.423102567196E+00  4.436816417627E+00

 SPACE  GROUP  N.                     :  217
 NUMBER OF SYMMETRY OPERATORS         :   24
 *******************************************************************************
 LATTICE PARAMETERS (ANGSTROMS AND DEGREES) - BOHR = 0.5291772083 ANGSTROM
 PRIMITIVE CELL - CENTRING CODE 6/0 VOLUME=  2431.164022 - DENSITY  1.090 g/cm^3
         A              B              C           ALPHA      BETA       GAMMA 
    14.67164185    14.67164185    14.67164185   109.471221 109.471221 109.471221
 *******************************************************************************
 ATOMS IN THE ASYMMETRIC UNIT    6 - ATOMS IN THE UNIT CELL:  102
     ATOM                 X/A                 Y/B                 Z/C    
 *******************************************************************************
      1 T 230 ZN   -4.999999999999E-01  2.499999999999E-01 -2.500000000001E-01
      2 F 230 ZN   -4.999999999999E-01 -2.500000000001E-01  2.499999999999E-01
      3 F 230 ZN   -2.500000000001E-01 -4.999999999999E-01  2.499999999999E-01
      4 F 230 ZN    2.499999999999E-01 -2.500000000001E-01 -4.999999999999E-01
      5 F 230 ZN    2.499999999999E-01 -4.999999999999E-01 -2.500000000001E-01
      6 F 230 ZN   -2.500000000001E-01  2.499999999999E-01 -4.999999999999E-01
      7 T   7 N    -3.758506431000E-01  2.755549188843E-01 -2.828784967361E-01
      8 F   7 N    -4.415665843797E-01 -9.297214636394E-02  2.828784967361E-01
      9 F   7 N     3.758506431000E-01  9.297214636388E-02 -3.485944380157E-01
     10 F   7 N     4.415665843796E-01 -2.755549188843E-01  3.485944380157E-01
     11 F   7 N    -2.828784967361E-01 -3.758506431000E-01  2.755549188842E-01
     12 F   7 N     2.755549188843E-01 -2.828784967361E-01 -3.758506431000E-01
     13 F   7 N     3.485944380157E-01  4.415665843796E-01 -2.755549188843E-01
     14 F   7 N    -9.297214636388E-02  2.828784967361E-01 -4.415665843796E-01
     15 F   7 N     2.828784967361E-01 -4.415665843796E-01 -9.297214636388E-02
     16 F   7 N     9.297214636388E-02 -3.485944380157E-01  3.758506431000E-01
     17 F   7 N    -3.485944380157E-01  3.758506431000E-01  9.297214636394E-02
     18 F   7 N    -2.755549188842E-01  3.485944380157E-01  4.415665843797E-01
     19 F   7 N     2.755549188843E-01 -3.758506431000E-01 -2.828784967361E-01
     20 F   7 N    -9.297214636388E-02 -4.415665843796E-01  2.828784967361E-01
     21 F   7 N     9.297214636394E-02  3.758506431000E-01 -3.485944380157E-01
     22 F   7 N    -2.755549188843E-01  4.415665843796E-01  3.485944380157E-01
     23 F   7 N    -3.758506431000E-01 -2.828784967361E-01  2.755549188843E-01
     24 F   7 N    -2.828784967361E-01  2.755549188842E-01 -3.758506431000E-01
     25 F   7 N     4.415665843797E-01  3.485944380157E-01 -2.755549188842E-01
     26 F   7 N     2.828784967361E-01 -9.297214636388E-02 -4.415665843796E-01
     27 F   7 N    -4.415665843797E-01  2.828784967361E-01 -9.297214636394E-02
     28 F   7 N    -3.485944380157E-01  9.297214636394E-02  3.758506431000E-01
     29 F   7 N     3.758506431000E-01 -3.485944380157E-01  9.297214636388E-02
     30 F   7 N     3.485944380157E-01 -2.755549188843E-01  4.415665843796E-01
     31 T  17 CL    4.946629395405E-01  1.731165541301E-01  4.946629395405E-01
     32 F  17 CL   -3.215463854104E-01  0.000000000000E+00 -4.946629395405E-01
     33 F  17 CL   -4.946629395405E-01  0.000000000000E+00 -3.215463854104E-01
     34 F  17 CL    3.215463854104E-01 -1.731165541301E-01  3.215463854104E-01
     35 F  17 CL    4.946629395405E-01  4.946629395405E-01  1.731165541301E-01
     36 F  17 CL    1.731165541301E-01  4.946629395405E-01  4.946629395405E-01
     37 F  17 CL    3.215463854104E-01  3.215463854104E-01 -1.731165541301E-01
     38 F  17 CL    0.000000000000E+00 -4.946629395405E-01 -3.215463854104E-01
     39 F  17 CL   -4.946629395405E-01 -3.215463854104E-01  0.000000000000E+00
     40 F  17 CL    0.000000000000E+00 -3.215463854104E-01 -4.946629395405E-01
     41 F  17 CL   -3.215463854104E-01 -4.946629395405E-01  0.000000000000E+00
     42 F  17 CL   -1.731165541301E-01  3.215463854104E-01  3.215463854104E-01
     43 T   6 C    -3.811286342679E-01  2.460087183139E-01 -3.811286342679E-01
     44 F   6 C    -3.728626474181E-01  0.000000000000E+00  3.811286342679E-01
     45 F   6 C     3.811286342679E-01  0.000000000000E+00 -3.728626474181E-01
     46 F   6 C     3.728626474181E-01 -2.460087183139E-01  3.728626474181E-01
     47 F   6 C    -3.811286342679E-01 -3.811286342679E-01  2.460087183139E-01
     48 F   6 C     2.460087183139E-01 -3.811286342679E-01 -3.811286342679E-01
     49 F   6 C     3.728626474181E-01  3.728626474181E-01 -2.460087183139E-01
     50 F   6 C     0.000000000000E+00  3.811286342679E-01 -3.728626474181E-01
     51 F   6 C     3.811286342679E-01 -3.728626474181E-01  0.000000000000E+00
     52 F   6 C     0.000000000000E+00 -3.728626474181E-01  3.811286342679E-01
     53 F   6 C    -3.728626474181E-01  3.811286342679E-01  0.000000000000E+00
     54 F   6 C    -2.460087183139E-01  3.728626474181E-01  3.728626474181E-01
     55 T   6 C    -2.639989810622E-01  3.276224319173E-01 -2.071351131076E-01
     56 F   6 C    -4.652424549751E-01 -5.686386795455E-02  2.071351131076E-01
     57 F   6 C     2.639989810622E-01  5.686386795455E-02 -4.083785870205E-01
     58 F   6 C     4.652424549751E-01 -3.276224319173E-01  4.083785870205E-01
     59 F   6 C    -2.071351131076E-01 -2.639989810622E-01  3.276224319173E-01
     60 F   6 C     3.276224319173E-01 -2.071351131076E-01 -2.639989810622E-01
     61 F   6 C     4.083785870205E-01  4.652424549751E-01 -3.276224319173E-01
     62 F   6 C    -5.686386795455E-02  2.071351131076E-01 -4.652424549751E-01
     63 F   6 C     2.071351131076E-01 -4.652424549751E-01 -5.686386795455E-02
     64 F   6 C     5.686386795455E-02 -4.083785870205E-01  2.639989810622E-01
     65 F   6 C    -4.083785870205E-01  2.639989810622E-01  5.686386795455E-02
     66 F   6 C    -3.276224319173E-01  4.083785870205E-01  4.652424549751E-01
     67 F   6 C     3.276224319173E-01 -2.639989810622E-01 -2.071351131076E-01
     68 F   6 C    -5.686386795455E-02 -4.652424549751E-01  2.071351131076E-01
     69 F   6 C     5.686386795455E-02  2.639989810622E-01 -4.083785870205E-01
     70 F   6 C    -3.276224319173E-01  4.652424549751E-01  4.083785870205E-01
     71 F   6 C    -2.639989810622E-01 -2.071351131076E-01  3.276224319173E-01
     72 F   6 C    -2.071351131076E-01  3.276224319173E-01 -2.639989810622E-01
     73 F   6 C     4.652424549751E-01  4.083785870205E-01 -3.276224319173E-01
     74 F   6 C     2.071351131076E-01 -5.686386795455E-02 -4.652424549751E-01
     75 F   6 C    -4.652424549751E-01  2.071351131076E-01 -5.686386795455E-02
     76 F   6 C    -4.083785870205E-01  5.686386795455E-02  2.639989810622E-01
     77 F   6 C     2.639989810622E-01 -4.083785870205E-01  5.686386795455E-02
     78 F   6 C     4.083785870205E-01 -3.276224319173E-01  4.652424549751E-01
     79 T   1 H    -2.343774031792E-01  3.607010366967E-01 -1.188638168707E-01
     80 F   1 H     4.795648535674E-01 -1.155135863085E-01  1.188638168707E-01
     81 F   1 H     2.343774031792E-01  1.155135863085E-01 -4.049215601241E-01
     82 F   1 H    -4.795648535674E-01 -3.607010366967E-01  4.049215601241E-01
     83 F   1 H    -1.188638168707E-01 -2.343774031792E-01  3.607010366967E-01
     84 F   1 H     3.607010366967E-01 -1.188638168707E-01 -2.343774031792E-01
     85 F   1 H     4.049215601241E-01 -4.795648535674E-01 -3.607010366967E-01
     86 F   1 H    -1.155135863085E-01  1.188638168707E-01  4.795648535674E-01
     87 F   1 H     1.188638168707E-01  4.795648535674E-01 -1.155135863085E-01
     88 F   1 H     1.155135863085E-01 -4.049215601241E-01  2.343774031792E-01
     89 F   1 H    -4.049215601241E-01  2.343774031792E-01  1.155135863085E-01
     90 F   1 H    -3.607010366967E-01  4.049215601241E-01 -4.795648535674E-01
     91 F   1 H     3.607010366967E-01 -2.343774031792E-01 -1.188638168707E-01
     92 F   1 H    -1.155135863085E-01  4.795648535674E-01  1.188638168707E-01
     93 F   1 H     1.155135863085E-01  2.343774031792E-01 -4.049215601241E-01
     94 F   1 H    -3.607010366967E-01 -4.795648535674E-01  4.049215601241E-01
     95 F   1 H    -2.343774031792E-01 -1.188638168707E-01  3.607010366967E-01
     96 F   1 H    -1.188638168707E-01  3.607010366967E-01 -2.343774031792E-01
     97 F   1 H    -4.795648535674E-01  4.049215601241E-01 -3.607010366967E-01
     98 F   1 H     1.188638168707E-01 -1.155135863085E-01  4.795648535674E-01
     99 F   1 H     4.795648535674E-01  1.188638168707E-01 -1.155135863085E-01
    100 F   1 H    -4.049215601241E-01  1.155135863085E-01  2.343774031792E-01
    101 F   1 H     2.343774031792E-01 -4.049215601241E-01  1.155135863085E-01
    102 F   1 H     4.049215601241E-01 -3.607010366967E-01 -4.795648535674E-01

 TRANSFORMATION MATRIX PRIMITIVE-CRYSTALLOGRAPHIC CELL
  0.0000  1.0000  1.0000  1.0000  0.0000  1.0000  1.0000  1.0000  0.0000

 *******************************************************************************
 CRYSTALLOGRAPHIC CELL (VOLUME=       4862.32804422)
         A              B              C           ALPHA      BETA       GAMMA 
    16.94135275    16.94135275    16.94135275    90.000000  90.000000  90.000000

 COORDINATES IN THE CRYSTALLOGRAPHIC CELL
     ATOM                 X/A                 Y/B                 Z/C    
 *******************************************************************************
      1 T 230 ZN    2.499999999999E-01 -4.999999999999E-01  0.000000000000E+00
      2 F 230 ZN    2.499999999999E-01  0.000000000000E+00 -4.999999999999E-01
      3 F 230 ZN    0.000000000000E+00  2.499999999999E-01 -4.999999999999E-01
      4 F 230 ZN   -4.999999999999E-01  0.000000000000E+00  2.499999999999E-01
      5 F 230 ZN   -4.999999999999E-01  2.499999999999E-01  0.000000000000E+00
      6 F 230 ZN    0.000000000000E+00 -4.999999999999E-01  2.499999999999E-01
      7 T   7 N     1.842635326241E-01 -4.671420293602E-01  9.129138626020E-02
      8 F   7 N    -1.842635326241E-01  4.671420293602E-01  9.129138626014E-02
      9 F   7 N     1.842635326241E-01  4.671420293602E-01 -9.129138626020E-02
     10 F   7 N    -1.842635326241E-01 -4.671420293602E-01 -9.129138626020E-02
     11 F   7 N     9.129138626014E-02  1.842635326241E-01 -4.671420293602E-01
     12 F   7 N    -4.671420293602E-01  9.129138626020E-02  1.842635326241E-01
     13 F   7 N    -9.129138626020E-02 -1.842635326241E-01 -4.671420293602E-01
     14 F   7 N     4.671420293602E-01  9.129138626020E-02 -1.842635326241E-01
     15 F   7 N     9.129138626020E-02 -1.842635326241E-01  4.671420293602E-01
     16 F   7 N     4.671420293602E-01 -9.129138626020E-02  1.842635326241E-01
     17 F   7 N    -9.129138626014E-02  1.842635326241E-01  4.671420293602E-01
     18 F   7 N    -4.671420293602E-01 -9.129138626014E-02 -1.842635326241E-01
     19 F   7 N    -4.671420293602E-01  1.842635326241E-01  9.129138626020E-02
     20 F   7 N     4.671420293602E-01 -1.842635326241E-01  9.129138626020E-02
     21 F   7 N     4.671420293602E-01  1.842635326241E-01 -9.129138626014E-02
     22 F   7 N    -4.671420293602E-01 -1.842635326241E-01 -9.129138626020E-02
     23 F   7 N     1.842635326241E-01  9.129138626020E-02 -4.671420293602E-01
     24 F   7 N     9.129138626014E-02 -4.671420293602E-01  1.842635326241E-01
     25 F   7 N    -1.842635326241E-01 -9.129138626014E-02 -4.671420293602E-01
     26 F   7 N     9.129138626020E-02  4.671420293602E-01 -1.842635326241E-01
     27 F   7 N    -1.842635326241E-01  9.129138626014E-02  4.671420293602E-01
     28 F   7 N    -9.129138626014E-02  4.671420293602E-01  1.842635326241E-01
     29 F   7 N     1.842635326241E-01 -9.129138626020E-02  4.671420293602E-01
     30 F   7 N    -9.129138626020E-02 -4.671420293602E-01 -1.842635326241E-01
     31 T  17 CL    8.655827706505E-02  4.081046624755E-01  8.655827706505E-02
     32 F  17 CL   -8.655827706505E-02 -4.081046624755E-01  8.655827706505E-02
     33 F  17 CL    8.655827706505E-02 -4.081046624755E-01 -8.655827706505E-02
     34 F  17 CL   -8.655827706505E-02  4.081046624755E-01 -8.655827706505E-02
     35 F  17 CL    8.655827706505E-02  8.655827706505E-02  4.081046624755E-01
     36 F  17 CL    4.081046624755E-01  8.655827706505E-02  8.655827706505E-02
     37 F  17 CL   -8.655827706505E-02 -8.655827706505E-02  4.081046624755E-01
     38 F  17 CL   -4.081046624755E-01  8.655827706505E-02 -8.655827706505E-02
     39 F  17 CL    8.655827706505E-02 -8.655827706505E-02 -4.081046624755E-01
     40 F  17 CL   -4.081046624755E-01 -8.655827706505E-02  8.655827706505E-02
     41 F  17 CL   -8.655827706505E-02  8.655827706505E-02 -4.081046624755E-01
     42 F  17 CL    4.081046624755E-01 -8.655827706505E-02 -8.655827706505E-02
     43 T   6 C     1.230043591570E-01  4.958670065751E-01  1.230043591570E-01
     44 F   6 C    -1.230043591570E-01 -4.958670065751E-01  1.230043591570E-01
     45 F   6 C     1.230043591570E-01 -4.958670065751E-01 -1.230043591570E-01
     46 F   6 C    -1.230043591570E-01  4.958670065751E-01 -1.230043591570E-01
     47 F   6 C     1.230043591570E-01  1.230043591570E-01  4.958670065751E-01
     48 F   6 C     4.958670065751E-01  1.230043591570E-01  1.230043591570E-01
     49 F   6 C    -1.230043591570E-01 -1.230043591570E-01  4.958670065751E-01
     50 F   6 C    -4.958670065751E-01  1.230043591570E-01 -1.230043591570E-01
     51 F   6 C     1.230043591570E-01 -1.230043591570E-01 -4.958670065751E-01
     52 F   6 C    -4.958670065751E-01 -1.230043591570E-01  1.230043591570E-01
     53 F   6 C    -1.230043591570E-01  1.230043591570E-01 -4.958670065751E-01
     54 F   6 C     4.958670065751E-01 -1.230043591570E-01 -1.230043591570E-01
     55 T   6 C    -3.077568500641E-01  1.006217369565E-01 -3.646207180186E-01
     56 F   6 C     3.077568500641E-01 -1.006217369565E-01 -3.646207180186E-01
     57 F   6 C    -3.077568500641E-01 -1.006217369565E-01  3.646207180186E-01
     58 F   6 C     3.077568500641E-01  1.006217369565E-01  3.646207180186E-01
     59 F   6 C    -3.646207180186E-01 -3.077568500641E-01  1.006217369565E-01
     60 F   6 C     1.006217369565E-01 -3.646207180186E-01 -3.077568500641E-01
     61 F   6 C     3.646207180186E-01  3.077568500641E-01  1.006217369565E-01
     62 F   6 C    -1.006217369565E-01 -3.646207180186E-01  3.077568500641E-01
     63 F   6 C    -3.646207180186E-01  3.077568500641E-01 -1.006217369565E-01
     64 F   6 C    -1.006217369565E-01  3.646207180186E-01 -3.077568500641E-01
     65 F   6 C     3.646207180186E-01 -3.077568500641E-01 -1.006217369565E-01
     66 F   6 C     1.006217369565E-01  3.646207180186E-01  3.077568500641E-01
     67 F   6 C     1.006217369565E-01 -3.077568500641E-01 -3.646207180186E-01
     68 F   6 C    -1.006217369565E-01  3.077568500641E-01 -3.646207180186E-01
     69 F   6 C    -1.006217369565E-01 -3.077568500641E-01  3.646207180186E-01
     70 F   6 C     1.006217369565E-01  3.077568500641E-01  3.646207180186E-01
     71 F   6 C    -3.077568500641E-01 -3.646207180186E-01  1.006217369565E-01
     72 F   6 C    -3.646207180186E-01  1.006217369565E-01 -3.077568500641E-01
     73 F   6 C     3.077568500641E-01  3.646207180186E-01  1.006217369565E-01
     74 F   6 C    -3.646207180186E-01 -1.006217369565E-01  3.077568500641E-01
     75 F   6 C     3.077568500641E-01 -3.646207180186E-01 -1.006217369565E-01
     76 F   6 C     3.646207180186E-01 -1.006217369565E-01 -3.077568500641E-01
     77 F   6 C    -3.077568500641E-01  3.646207180186E-01 -1.006217369565E-01
     78 F   6 C     3.646207180186E-01  1.006217369565E-01  3.077568500641E-01
     79 T   1 H    -2.618926884974E-01  1.430288716267E-01 -3.774062748059E-01
     80 F   1 H     2.618926884974E-01 -1.430288716267E-01 -3.774062748059E-01
     81 F   1 H    -2.618926884974E-01 -1.430288716267E-01  3.774062748059E-01
     82 F   1 H     2.618926884974E-01  1.430288716267E-01  3.774062748059E-01
     83 F   1 H    -3.774062748059E-01 -2.618926884974E-01  1.430288716267E-01
     84 F   1 H     1.430288716267E-01 -3.774062748059E-01 -2.618926884974E-01
     85 F   1 H     3.774062748059E-01  2.618926884974E-01  1.430288716267E-01
     86 F   1 H    -1.430288716267E-01 -3.774062748059E-01  2.618926884974E-01
     87 F   1 H    -3.774062748059E-01  2.618926884974E-01 -1.430288716267E-01
     88 F   1 H    -1.430288716267E-01  3.774062748059E-01 -2.618926884974E-01
     89 F   1 H     3.774062748059E-01 -2.618926884974E-01 -1.430288716267E-01
     90 F   1 H     1.430288716267E-01  3.774062748059E-01  2.618926884974E-01
     91 F   1 H     1.430288716267E-01 -2.618926884974E-01 -3.774062748059E-01
     92 F   1 H    -1.430288716267E-01  2.618926884974E-01 -3.774062748059E-01
     93 F   1 H    -1.430288716267E-01 -2.618926884974E-01  3.774062748059E-01
     94 F   1 H     1.430288716267E-01  2.618926884974E-01  3.774062748059E-01
     95 F   1 H    -2.618926884974E-01 -3.774062748059E-01  1.430288716267E-01
     96 F   1 H    -3.774062748059E-01  1.430288716267E-01 -2.618926884974E-01
     97 F   1 H     2.618926884974E-01  3.774062748059E-01  1.430288716267E-01
     98 F   1 H    -3.774062748059E-01 -1.430288716267E-01  2.618926884974E-01
     99 F   1 H     2.618926884974E-01 -3.774062748059E-01 -1.430288716267E-01
    100 F   1 H     3.774062748059E-01 -1.430288716267E-01 -2.618926884974E-01
    101 F   1 H    -2.618926884974E-01  3.774062748059E-01 -1.430288716267E-01
    102 F   1 H     3.774062748059E-01  1.430288716267E-01  2.618926884974E-01

 T = ATOM BELONGING TO THE ASYMMETRIC UNIT
 *******************************************************************************
 * GEOMETRY EDITING - INPUT COORDINATES ARE GIVEN IN ANGSTROM         
 *******************************************************************************

 GEOMETRY NOW FULLY CONSISTENT WITH THE GROUP
 INFORMATION **** NEW DEFAULT **** FINALRUN 4 FOR GEOMETRY OPTIMIZATIONS
 INFORMATION **** NEW DEFAULT **** OPTGEOM OPTIMIZES BOTH ATOMIC COORDINATES AND CELL PARAMETERS
 INFORMATION **** NEW DEFAULT **** TOL. ON ATOMIC DISP TO REDEFINE REF. GEOMETRY: 0.8 Angs
 INFORMATION **** NEW DEFAULT **** N POINTS TO REDEFINE REF. GEOMETRY: N OF OPT DEGS OF FREEDOM
 INFORMATION **** NEW DEFAULT **** TOL. ON ENERGY TO REDEFINE REF. GEOMETRY: 10**-3*(5*N. ATOMS)

 IMPORTANT INFORMATION:
 THE COORDINATE SYSTEM ADOPTED IN THE OPTIMIZATION IS NOT IN
 GENERAL HOMOGENEOUS UNITS. FOR THIS REASON THE GRADIENT AND 
 HESSIAN MATRIX IN TERMS OF THIS SYSTEM ARE GIVEN WITHOUT
 UNITS. FOR MORE DETAILS SEE THE MANUAL.

 INITIAL TRUST RADIUS         0.50000 MAXIMUM TRUST RADIUS               4.00000
 MAXIMUM GRADIENT COMPONENT   0.00045 MAXIMUM DISPLACEMENT COMPONENT     0.00180
 R.M.S. OF GRADIENT COMPONENT 0.00030 R.M.S. OF DISPLACEMENT COMPONENTS  0.00120
 THRESHOLD ON ENERGY CHANGE 0.100E-06 EXTRAPOLATING POLYNOMIAL ORDER           2
 MAXIMUM ALLOWED NUMBER OF STEPS   -1 SORTING OF ENERGY POINTS:               NO
 ANALYTICAL  GRADIENT                 HESSIAN UPDATING                      BFGS
 STEP SIZE NUMERICAL GRADIENT 0.00100
 INITIAL HESSIAN MATRIX: SCHLEGEL MODEL 2
 *******************************************************************************


 ELAELAELAELAELAELAELAELAELAELAELAELAELAELAELAELAELAELAELAELAELAELAELAELAELAELA

                       ELASTIC CALCULATION

 INFORMATION **** TOLDEX ****  CONVERGENCE CRITERION FOR RMS DISPLACEMENT MODIFIED  6.200000E-04
 INFORMATION **** TOLDEG **** MODIFY CONVERGENCE CRITERION FOR RMS GRADIENT  3.000000E-04
 INFORMATION **** TOLDEE **** CONVERGENCE CRITERION FOR ENERGY MODIFIED: 10**-           8

 GCALCO - MAX INDICES DIRECT LATTICE VECTOR    14    14    14
 NO.OF VECTORS CREATED 6999 STARS  122 RMAX   302.02435 BOHR

 GEOMETRY FOR WAVE FUNCTION - DIMENSIONALITY OF THE SYSTEM    3
 (NON PERIODIC DIRECTION: LATTICE PARAMETER FORMALLY SET TO 500)
 *******************************************************************************
 LATTICE PARAMETERS (ANGSTROMS AND DEGREES) - BOHR = 0.5291772083 ANGSTROM
 PRIMITIVE CELL - CENTRING CODE 6/0 VOLUME=  2431.164022 - DENSITY  1.090 g/cm^3
         A              B              C           ALPHA      BETA       GAMMA 
    14.67164185    14.67164185    14.67164185   109.471221 109.471221 109.471221
 *******************************************************************************
 ATOMS IN THE ASYMMETRIC UNIT    6 - ATOMS IN THE UNIT CELL:  102
     ATOM                 X/A                 Y/B                 Z/C    
 *******************************************************************************
      1 T 230 ZN   -5.000000000000E-01  2.500000000000E-01 -2.500000000000E-01
      2 F 230 ZN   -5.000000000000E-01 -2.500000000000E-01  2.500000000000E-01
      3 F 230 ZN   -2.500000000000E-01 -5.000000000000E-01  2.500000000000E-01
      4 F 230 ZN    2.500000000000E-01 -2.500000000000E-01 -5.000000000000E-01
      5 F 230 ZN    2.500000000000E-01 -5.000000000000E-01 -2.500000000000E-01
      6 F 230 ZN   -2.500000000000E-01  2.500000000000E-01 -5.000000000000E-01
      7 T   7 N    -3.758506431000E-01  2.755549188843E-01 -2.828784967361E-01
      8 F   7 N    -4.415665843796E-01 -9.297214636388E-02  2.828784967361E-01
      9 F   7 N     3.758506431000E-01  9.297214636388E-02 -3.485944380157E-01
     10 F   7 N     4.415665843796E-01 -2.755549188843E-01  3.485944380157E-01
     11 F   7 N    -2.828784967361E-01 -3.758506431000E-01  2.755549188843E-01
     12 F   7 N     2.755549188843E-01 -2.828784967361E-01 -3.758506431000E-01
     13 F   7 N     3.485944380157E-01  4.415665843796E-01 -2.755549188843E-01
     14 F   7 N    -9.297214636388E-02  2.828784967361E-01 -4.415665843796E-01
     15 F   7 N     2.828784967361E-01 -4.415665843796E-01 -9.297214636388E-02
     16 F   7 N     9.297214636388E-02 -3.485944380157E-01  3.758506431000E-01
     17 F   7 N    -3.485944380157E-01  3.758506431000E-01  9.297214636388E-02
     18 F   7 N    -2.755549188843E-01  3.485944380157E-01  4.415665843796E-01
     19 F   7 N     2.755549188843E-01 -3.758506431000E-01 -2.828784967361E-01
     20 F   7 N    -9.297214636388E-02 -4.415665843796E-01  2.828784967361E-01
     21 F   7 N     9.297214636388E-02  3.758506431000E-01 -3.485944380157E-01
     22 F   7 N    -2.755549188843E-01  4.415665843796E-01  3.485944380157E-01
     23 F   7 N    -3.758506431000E-01 -2.828784967361E-01  2.755549188843E-01
     24 F   7 N    -2.828784967361E-01  2.755549188843E-01 -3.758506431000E-01
     25 F   7 N     4.415665843796E-01  3.485944380157E-01 -2.755549188843E-01
     26 F   7 N     2.828784967361E-01 -9.297214636388E-02 -4.415665843796E-01
     27 F   7 N    -4.415665843796E-01  2.828784967361E-01 -9.297214636388E-02
     28 F   7 N    -3.485944380157E-01  9.297214636388E-02  3.758506431000E-01
     29 F   7 N     3.758506431000E-01 -3.485944380157E-01  9.297214636388E-02
     30 F   7 N     3.485944380157E-01 -2.755549188843E-01  4.415665843796E-01
     31 T  17 CL    4.946629395405E-01  1.731165541301E-01  4.946629395405E-01
     32 F  17 CL   -3.215463854104E-01  0.000000000000E+00 -4.946629395405E-01
     33 F  17 CL   -4.946629395405E-01  0.000000000000E+00 -3.215463854104E-01
     34 F  17 CL    3.215463854104E-01 -1.731165541301E-01  3.215463854104E-01
     35 F  17 CL    4.946629395405E-01  4.946629395405E-01  1.731165541301E-01
     36 F  17 CL    1.731165541301E-01  4.946629395405E-01  4.946629395405E-01
     37 F  17 CL    3.215463854104E-01  3.215463854104E-01 -1.731165541301E-01
     38 F  17 CL    0.000000000000E+00 -4.946629395405E-01 -3.215463854104E-01
     39 F  17 CL   -4.946629395405E-01 -3.215463854104E-01  0.000000000000E+00
     40 F  17 CL    0.000000000000E+00 -3.215463854104E-01 -4.946629395405E-01
     41 F  17 CL   -3.215463854104E-01 -4.946629395405E-01  0.000000000000E+00
     42 F  17 CL   -1.731165541301E-01  3.215463854104E-01  3.215463854104E-01
     43 T   6 C    -3.811286342679E-01  2.460087183139E-01 -3.811286342679E-01
     44 F   6 C    -3.728626474181E-01  0.000000000000E+00  3.811286342679E-01
     45 F   6 C     3.811286342679E-01  0.000000000000E+00 -3.728626474181E-01
     46 F   6 C     3.728626474181E-01 -2.460087183139E-01  3.728626474181E-01
     47 F   6 C    -3.811286342679E-01 -3.811286342679E-01  2.460087183139E-01
     48 F   6 C     2.460087183139E-01 -3.811286342679E-01 -3.811286342679E-01
     49 F   6 C     3.728626474181E-01  3.728626474181E-01 -2.460087183139E-01
     50 F   6 C     0.000000000000E+00  3.811286342679E-01 -3.728626474181E-01
     51 F   6 C     3.811286342679E-01 -3.728626474181E-01  0.000000000000E+00
     52 F   6 C     0.000000000000E+00 -3.728626474181E-01  3.811286342679E-01
     53 F   6 C    -3.728626474181E-01  3.811286342679E-01  0.000000000000E+00
     54 F   6 C    -2.460087183139E-01  3.728626474181E-01  3.728626474181E-01
     55 T   6 C    -2.639989810622E-01  3.276224319173E-01 -2.071351131076E-01
     56 F   6 C    -4.652424549751E-01 -5.686386795455E-02  2.071351131076E-01
     57 F   6 C     2.639989810622E-01  5.686386795455E-02 -4.083785870205E-01
     58 F   6 C     4.652424549751E-01 -3.276224319173E-01  4.083785870205E-01
     59 F   6 C    -2.071351131076E-01 -2.639989810622E-01  3.276224319173E-01
     60 F   6 C     3.276224319173E-01 -2.071351131076E-01 -2.639989810622E-01
     61 F   6 C     4.083785870205E-01  4.652424549751E-01 -3.276224319173E-01
     62 F   6 C    -5.686386795455E-02  2.071351131076E-01 -4.652424549751E-01
     63 F   6 C     2.071351131076E-01 -4.652424549751E-01 -5.686386795455E-02
     64 F   6 C     5.686386795455E-02 -4.083785870205E-01  2.639989810622E-01
     65 F   6 C    -4.083785870205E-01  2.639989810622E-01  5.686386795455E-02
     66 F   6 C    -3.276224319173E-01  4.083785870205E-01  4.652424549751E-01
     67 F   6 C     3.276224319173E-01 -2.639989810622E-01 -2.071351131076E-01
     68 F   6 C    -5.686386795455E-02 -4.652424549751E-01  2.071351131076E-01
     69 F   6 C     5.686386795455E-02  2.639989810622E-01 -4.083785870205E-01
     70 F   6 C    -3.276224319173E-01  4.652424549751E-01  4.083785870205E-01
     71 F   6 C    -2.639989810622E-01 -2.071351131076E-01  3.276224319173E-01
     72 F   6 C    -2.071351131076E-01  3.276224319173E-01 -2.639989810622E-01
     73 F   6 C     4.652424549751E-01  4.083785870205E-01 -3.276224319173E-01
     74 F   6 C     2.071351131076E-01 -5.686386795455E-02 -4.652424549751E-01
     75 F   6 C    -4.652424549751E-01  2.071351131076E-01 -5.686386795455E-02
     76 F   6 C    -4.083785870205E-01  5.686386795455E-02  2.639989810622E-01
     77 F   6 C     2.639989810622E-01 -4.083785870205E-01  5.686386795455E-02
     78 F   6 C     4.083785870205E-01 -3.276224319173E-01  4.652424549751E-01
     79 T   1 H    -2.343774031792E-01  3.607010366967E-01 -1.188638168707E-01
     80 F   1 H     4.795648535674E-01 -1.155135863085E-01  1.188638168707E-01
     81 F   1 H     2.343774031792E-01  1.155135863085E-01 -4.049215601241E-01
     82 F   1 H    -4.795648535674E-01 -3.607010366967E-01  4.049215601241E-01
     83 F   1 H    -1.188638168707E-01 -2.343774031792E-01  3.607010366967E-01
     84 F   1 H     3.607010366967E-01 -1.188638168707E-01 -2.343774031792E-01
     85 F   1 H     4.049215601241E-01 -4.795648535674E-01 -3.607010366967E-01
     86 F   1 H    -1.155135863085E-01  1.188638168707E-01  4.795648535674E-01
     87 F   1 H     1.188638168707E-01  4.795648535674E-01 -1.155135863085E-01
     88 F   1 H     1.155135863085E-01 -4.049215601241E-01  2.343774031792E-01
     89 F   1 H    -4.049215601241E-01  2.343774031792E-01  1.155135863085E-01
     90 F   1 H    -3.607010366967E-01  4.049215601241E-01 -4.795648535674E-01
     91 F   1 H     3.607010366967E-01 -2.343774031792E-01 -1.188638168707E-01
     92 F   1 H    -1.155135863085E-01  4.795648535674E-01  1.188638168707E-01
     93 F   1 H     1.155135863085E-01  2.343774031792E-01 -4.049215601241E-01
     94 F   1 H    -3.607010366967E-01 -4.795648535674E-01  4.049215601241E-01
     95 F   1 H    -2.343774031792E-01 -1.188638168707E-01  3.607010366967E-01
     96 F   1 H    -1.188638168707E-01  3.607010366967E-01 -2.343774031792E-01
     97 F   1 H    -4.795648535674E-01  4.049215601241E-01 -3.607010366967E-01
     98 F   1 H     1.188638168707E-01 -1.155135863085E-01  4.795648535674E-01
     99 F   1 H     4.795648535674E-01  1.188638168707E-01 -1.155135863085E-01
    100 F   1 H    -4.049215601241E-01  1.155135863085E-01  2.343774031792E-01
    101 F   1 H     2.343774031792E-01 -4.049215601241E-01  1.155135863085E-01
    102 F   1 H     4.049215601241E-01 -3.607010366967E-01 -4.795648535674E-01

 TRANSFORMATION MATRIX PRIMITIVE-CRYSTALLOGRAPHIC CELL
  0.0000  1.0000  1.0000  1.0000  0.0000  1.0000  1.0000  1.0000  0.0000

 *******************************************************************************
 CRYSTALLOGRAPHIC CELL (VOLUME=       4862.32804422)
         A              B              C           ALPHA      BETA       GAMMA 
    16.94135275    16.94135275    16.94135275    90.000000  90.000000  90.000000

 COORDINATES IN THE CRYSTALLOGRAPHIC CELL
     ATOM                 X/A                 Y/B                 Z/C    
 *******************************************************************************
      1 T 230 ZN    2.500000000000E-01 -5.000000000000E-01  5.548597961868E-17
      2 F 230 ZN    2.500000000000E-01  5.548597961868E-17 -5.000000000000E-01
      3 F 230 ZN    5.548597961868E-17  2.500000000000E-01 -5.000000000000E-01
      4 F 230 ZN   -5.000000000000E-01  5.548597961868E-17  2.500000000000E-01
      5 F 230 ZN   -5.000000000000E-01  2.500000000000E-01  0.000000000000E+00
      6 F 230 ZN    5.548597961868E-17 -5.000000000000E-01  2.500000000000E-01
      7 T   7 N     1.842635326241E-01 -4.671420293602E-01  9.129138626020E-02
      8 F   7 N    -1.842635326241E-01  4.671420293602E-01  9.129138626020E-02
      9 F   7 N     1.842635326241E-01  4.671420293602E-01 -9.129138626020E-02
     10 F   7 N    -1.842635326241E-01 -4.671420293602E-01 -9.129138626020E-02
     11 F   7 N     9.129138626020E-02  1.842635326241E-01 -4.671420293602E-01
     12 F   7 N    -4.671420293602E-01  9.129138626020E-02  1.842635326241E-01
     13 F   7 N    -9.129138626020E-02 -1.842635326241E-01 -4.671420293602E-01
     14 F   7 N     4.671420293602E-01  9.129138626020E-02 -1.842635326241E-01
     15 F   7 N     9.129138626020E-02 -1.842635326241E-01  4.671420293602E-01
     16 F   7 N     4.671420293602E-01 -9.129138626020E-02  1.842635326241E-01
     17 F   7 N    -9.129138626020E-02  1.842635326241E-01  4.671420293602E-01
     18 F   7 N    -4.671420293602E-01 -9.129138626020E-02 -1.842635326241E-01
     19 F   7 N    -4.671420293602E-01  1.842635326241E-01  9.129138626020E-02
     20 F   7 N     4.671420293602E-01 -1.842635326241E-01  9.129138626020E-02
     21 F   7 N     4.671420293602E-01  1.842635326241E-01 -9.129138626020E-02
     22 F   7 N    -4.671420293602E-01 -1.842635326241E-01 -9.129138626020E-02
     23 F   7 N     1.842635326241E-01  9.129138626020E-02 -4.671420293602E-01
     24 F   7 N     9.129138626020E-02 -4.671420293602E-01  1.842635326241E-01
     25 F   7 N    -1.842635326241E-01 -9.129138626020E-02 -4.671420293602E-01
     26 F   7 N     9.129138626020E-02  4.671420293602E-01 -1.842635326241E-01
     27 F   7 N    -1.842635326241E-01  9.129138626020E-02  4.671420293602E-01
     28 F   7 N    -9.129138626020E-02  4.671420293602E-01  1.842635326241E-01
     29 F   7 N     1.842635326241E-01 -9.129138626020E-02  4.671420293602E-01
     30 F   7 N    -9.129138626020E-02 -4.671420293602E-01 -1.842635326241E-01
     31 T  17 CL    8.655827706505E-02  4.081046624755E-01  8.655827706505E-02
     32 F  17 CL   -8.655827706505E-02 -4.081046624755E-01  8.655827706505E-02
     33 F  17 CL    8.655827706505E-02 -4.081046624755E-01 -8.655827706505E-02
     34 F  17 CL   -8.655827706505E-02  4.081046624755E-01 -8.655827706505E-02
     35 F  17 CL    8.655827706505E-02  8.655827706505E-02  4.081046624755E-01
     36 F  17 CL    4.081046624755E-01  8.655827706505E-02  8.655827706505E-02
     37 F  17 CL   -8.655827706505E-02 -8.655827706505E-02  4.081046624755E-01
     38 F  17 CL   -4.081046624755E-01  8.655827706505E-02 -8.655827706505E-02
     39 F  17 CL    8.655827706505E-02 -8.655827706505E-02 -4.081046624755E-01
     40 F  17 CL   -4.081046624755E-01 -8.655827706505E-02  8.655827706505E-02
     41 F  17 CL   -8.655827706505E-02  8.655827706505E-02 -4.081046624755E-01
     42 F  17 CL    4.081046624755E-01 -8.655827706505E-02 -8.655827706505E-02
     43 T   6 C     1.230043591570E-01  4.958670065751E-01  1.230043591570E-01
     44 F   6 C    -1.230043591570E-01 -4.958670065751E-01  1.230043591570E-01
     45 F   6 C     1.230043591570E-01 -4.958670065751E-01 -1.230043591570E-01
     46 F   6 C    -1.230043591570E-01  4.958670065751E-01 -1.230043591570E-01
     47 F   6 C     1.230043591570E-01  1.230043591570E-01  4.958670065751E-01
     48 F   6 C     4.958670065751E-01  1.230043591570E-01  1.230043591570E-01
     49 F   6 C    -1.230043591570E-01 -1.230043591570E-01  4.958670065751E-01
     50 F   6 C    -4.958670065751E-01  1.230043591570E-01 -1.230043591570E-01
     51 F   6 C     1.230043591570E-01 -1.230043591570E-01 -4.958670065751E-01
     52 F   6 C    -4.958670065751E-01 -1.230043591570E-01  1.230043591570E-01
     53 F   6 C    -1.230043591570E-01  1.230043591570E-01 -4.958670065751E-01
     54 F   6 C     4.958670065751E-01 -1.230043591570E-01 -1.230043591570E-01
     55 T   6 C    -3.077568500641E-01  1.006217369565E-01 -3.646207180186E-01
     56 F   6 C     3.077568500641E-01 -1.006217369565E-01 -3.646207180186E-01
     57 F   6 C    -3.077568500641E-01 -1.006217369565E-01  3.646207180186E-01
     58 F   6 C     3.077568500641E-01  1.006217369565E-01  3.646207180186E-01
     59 F   6 C    -3.646207180186E-01 -3.077568500641E-01  1.006217369565E-01
     60 F   6 C     1.006217369565E-01 -3.646207180186E-01 -3.077568500641E-01
     61 F   6 C     3.646207180186E-01  3.077568500641E-01  1.006217369565E-01
     62 F   6 C    -1.006217369565E-01 -3.646207180186E-01  3.077568500641E-01
     63 F   6 C    -3.646207180186E-01  3.077568500641E-01 -1.006217369565E-01
     64 F   6 C    -1.006217369565E-01  3.646207180186E-01 -3.077568500641E-01
     65 F   6 C     3.646207180186E-01 -3.077568500641E-01 -1.006217369565E-01
     66 F   6 C     1.006217369565E-01  3.646207180186E-01  3.077568500641E-01
     67 F   6 C     1.006217369565E-01 -3.077568500641E-01 -3.646207180186E-01
     68 F   6 C    -1.006217369565E-01  3.077568500641E-01 -3.646207180186E-01
     69 F   6 C    -1.006217369565E-01 -3.077568500641E-01  3.646207180186E-01
     70 F   6 C     1.006217369565E-01  3.077568500641E-01  3.646207180186E-01
     71 F   6 C    -3.077568500641E-01 -3.646207180186E-01  1.006217369565E-01
     72 F   6 C    -3.646207180186E-01  1.006217369565E-01 -3.077568500641E-01
     73 F   6 C     3.077568500641E-01  3.646207180186E-01  1.006217369565E-01
     74 F   6 C    -3.646207180186E-01 -1.006217369565E-01  3.077568500641E-01
     75 F   6 C     3.077568500641E-01 -3.646207180186E-01 -1.006217369565E-01
     76 F   6 C     3.646207180186E-01 -1.006217369565E-01 -3.077568500641E-01
     77 F   6 C    -3.077568500641E-01  3.646207180186E-01 -1.006217369565E-01
     78 F   6 C     3.646207180186E-01  1.006217369565E-01  3.077568500641E-01
     79 T   1 H    -2.618926884974E-01  1.430288716267E-01 -3.774062748059E-01
     80 F   1 H     2.618926884974E-01 -1.430288716267E-01 -3.774062748059E-01
     81 F   1 H    -2.618926884974E-01 -1.430288716267E-01  3.774062748059E-01
     82 F   1 H     2.618926884974E-01  1.430288716267E-01  3.774062748059E-01
     83 F   1 H    -3.774062748059E-01 -2.618926884974E-01  1.430288716267E-01
     84 F   1 H     1.430288716267E-01 -3.774062748059E-01 -2.618926884974E-01
     85 F   1 H     3.774062748059E-01  2.618926884974E-01  1.430288716267E-01
     86 F   1 H    -1.430288716267E-01 -3.774062748059E-01  2.618926884974E-01
     87 F   1 H    -3.774062748059E-01  2.618926884974E-01 -1.430288716267E-01
     88 F   1 H    -1.430288716267E-01  3.774062748059E-01 -2.618926884974E-01
     89 F   1 H     3.774062748059E-01 -2.618926884974E-01 -1.430288716267E-01
     90 F   1 H     1.430288716267E-01  3.774062748059E-01  2.618926884974E-01
     91 F   1 H     1.430288716267E-01 -2.618926884974E-01 -3.774062748059E-01
     92 F   1 H    -1.430288716267E-01  2.618926884974E-01 -3.774062748059E-01
     93 F   1 H    -1.430288716267E-01 -2.618926884974E-01  3.774062748059E-01
     94 F   1 H     1.430288716267E-01  2.618926884974E-01  3.774062748059E-01
     95 F   1 H    -2.618926884974E-01 -3.774062748059E-01  1.430288716267E-01
     96 F   1 H    -3.774062748059E-01  1.430288716267E-01 -2.618926884974E-01
     97 F   1 H     2.618926884974E-01  3.774062748059E-01  1.430288716267E-01
     98 F   1 H    -3.774062748059E-01 -1.430288716267E-01  2.618926884974E-01
     99 F   1 H     2.618926884974E-01 -3.774062748059E-01 -1.430288716267E-01
    100 F   1 H     3.774062748059E-01 -1.430288716267E-01 -2.618926884974E-01
    101 F   1 H    -2.618926884974E-01  3.774062748059E-01 -1.430288716267E-01
    102 F   1 H     3.774062748059E-01  1.430288716267E-01  2.618926884974E-01

 T = ATOM BELONGING TO THE ASYMMETRIC UNIT

 ****   24 SYMMOPS - TRANSLATORS IN FRACTIONAL UNITS
 **** MATRICES AND TRANSLATORS IN THE CRYSTALLOGRAPHIC REFERENCE FRAME
   V INV                    ROTATION MATRICES                   TRANSLATORS
   1   1  1.00  0.00  0.00  0.00  1.00  0.00  0.00  0.00  1.00  0.00  0.00  0.00
   2   2  0.00  1.00 -1.00  1.00  0.00 -1.00  0.00  0.00 -1.00  0.00  0.00  0.00
   3   3 -1.00  0.00  0.00 -1.00  0.00  1.00 -1.00  1.00  0.00  0.00  0.00  0.00
   4   4  0.00 -1.00  1.00  0.00 -1.00  0.00  1.00 -1.00  0.00  0.00  0.00  0.00
   5   6  0.00  0.00  1.00  1.00  0.00  0.00  0.00  1.00  0.00  0.00  0.00  0.00
   6   5  0.00  1.00  0.00  0.00  0.00  1.00  1.00  0.00  0.00  0.00  0.00  0.00
   7   8  1.00 -1.00  0.00  0.00 -1.00  1.00  0.00 -1.00  0.00  0.00  0.00  0.00
   8   7  1.00  0.00 -1.00  0.00  0.00 -1.00  0.00  1.00 -1.00  0.00  0.00  0.00
   9  10  0.00  0.00 -1.00  0.00  1.00 -1.00  1.00  0.00 -1.00  0.00  0.00  0.00
  10   9 -1.00  0.00  1.00 -1.00  1.00  0.00 -1.00  0.00  0.00  0.00  0.00  0.00
  11  12 -1.00  1.00  0.00 -1.00  0.00  0.00 -1.00  0.00  1.00  0.00  0.00  0.00
  12  11  0.00 -1.00  0.00  1.00 -1.00  0.00  0.00 -1.00  1.00  0.00  0.00  0.00
  13  13  0.00  1.00  0.00  1.00  0.00  0.00  0.00  0.00  1.00  0.00  0.00  0.00
  14  14  1.00  0.00 -1.00  0.00  1.00 -1.00  0.00  0.00 -1.00  0.00  0.00  0.00
  15  16 -1.00  0.00  1.00 -1.00  0.00  0.00 -1.00  1.00  0.00  0.00  0.00  0.00
  16  15  0.00 -1.00  0.00  0.00 -1.00  1.00  1.00 -1.00  0.00  0.00  0.00  0.00
  17  17  1.00  0.00  0.00  0.00  0.00  1.00  0.00  1.00  0.00  0.00  0.00  0.00
  18  18  0.00  0.00  1.00  0.00  1.00  0.00  1.00  0.00  0.00  0.00  0.00  0.00
  19  20  0.00 -1.00  1.00  1.00 -1.00  0.00  0.00 -1.00  0.00  0.00  0.00  0.00
  20  19  0.00  1.00 -1.00  0.00  0.00 -1.00  1.00  0.00 -1.00  0.00  0.00  0.00
  21  22  0.00  0.00 -1.00  1.00  0.00 -1.00  0.00  1.00 -1.00  0.00  0.00  0.00
  22  21 -1.00  1.00  0.00 -1.00  0.00  1.00 -1.00  0.00  0.00  0.00  0.00  0.00
  23  23 -1.00  0.00  0.00 -1.00  1.00  0.00 -1.00  0.00  1.00  0.00  0.00  0.00
  24  24  1.00 -1.00  0.00  0.00 -1.00  0.00  0.00 -1.00  1.00  0.00  0.00  0.00

 DIRECT LATTICE VECTORS CARTESIAN COMPONENTS (ANGSTROM)
          X                    Y                    Z
  -0.847067637337E+01   0.847067637337E+01   0.847067637337E+01
   0.847067637337E+01  -0.847067637337E+01   0.847067637337E+01
   0.847067637337E+01   0.847067637337E+01  -0.847067637337E+01


 CARTESIAN COORDINATES - PRIMITIVE CELL
 *******************************************************************************
 *      ATOM          X(ANGSTROM)         Y(ANGSTROM)         Z(ANGSTROM)
 *******************************************************************************
    1   230 ZN   -1.270601456006E+01  8.470676373370E+00  9.400075532184E-16
    2   230 ZN   -1.270601456006E+01  9.400075532184E-16  8.470676373370E+00
    3   230 ZN    9.400075532184E-16 -1.270601456006E+01  8.470676373370E+00
    4   230 ZN    8.470676373370E+00  9.400075532184E-16 -1.270601456006E+01
    5   230 ZN    8.470676373370E+00 -1.270601456006E+01  0.000000000000E+00
    6   230 ZN    9.400075532184E-16  8.470676373370E+00 -1.270601456006E+01
    7     7 N     3.121673504545E+00 -7.914017902219E+00  1.546599577373E+00
    8     7 N    -3.121673504545E+00  7.914017902219E+00  1.546599577373E+00
    9     7 N     3.121673504545E+00  7.914017902219E+00 -1.546599577373E+00
   10     7 N    -3.121673504545E+00 -7.914017902219E+00 -1.546599577373E+00
   11     7 N     1.546599577373E+00  3.121673504545E+00 -7.914017902219E+00
   12     7 N    -7.914017902219E+00  1.546599577373E+00  3.121673504545E+00
   13     7 N    -1.546599577373E+00 -3.121673504545E+00 -7.914017902219E+00
   14     7 N     7.914017902219E+00  1.546599577373E+00 -3.121673504545E+00
   15     7 N     1.546599577373E+00 -3.121673504545E+00  7.914017902219E+00
   16     7 N     7.914017902219E+00 -1.546599577373E+00  3.121673504545E+00
   17     7 N    -1.546599577373E+00  3.121673504545E+00  7.914017902219E+00
   18     7 N    -7.914017902219E+00 -1.546599577373E+00 -3.121673504545E+00
   19     7 N    -7.914017902219E+00  3.121673504545E+00  1.546599577373E+00
   20     7 N     7.914017902219E+00 -3.121673504545E+00  1.546599577373E+00
   21     7 N     7.914017902219E+00  3.121673504545E+00 -1.546599577373E+00
   22     7 N    -7.914017902219E+00 -3.121673504545E+00 -1.546599577373E+00
   23     7 N     3.121673504545E+00  1.546599577373E+00 -7.914017902219E+00
   24     7 N     1.546599577373E+00 -7.914017902219E+00  3.121673504545E+00
   25     7 N    -3.121673504545E+00 -1.546599577373E+00 -7.914017902219E+00
   26     7 N     1.546599577373E+00  7.914017902219E+00 -3.121673504545E+00
   27     7 N    -3.121673504545E+00  1.546599577373E+00  7.914017902219E+00
   28     7 N    -1.546599577373E+00  7.914017902219E+00  3.121673504545E+00
   29     7 N     3.121673504545E+00 -1.546599577373E+00  7.914017902219E+00
   30     7 N    -1.546599577373E+00 -7.914017902219E+00 -3.121673504545E+00
   31    17 CL    1.466414304909E+00  6.913845044586E+00  1.466414304909E+00
   32    17 CL   -1.466414304909E+00 -6.913845044586E+00  1.466414304909E+00
   33    17 CL    1.466414304909E+00 -6.913845044586E+00 -1.466414304909E+00
   34    17 CL   -1.466414304909E+00  6.913845044586E+00 -1.466414304909E+00
   35    17 CL    1.466414304909E+00  1.466414304909E+00  6.913845044586E+00
   36    17 CL    6.913845044586E+00  1.466414304909E+00  1.466414304909E+00
   37    17 CL   -1.466414304909E+00 -1.466414304909E+00  6.913845044586E+00
   38    17 CL   -6.913845044586E+00  1.466414304909E+00 -1.466414304909E+00
   39    17 CL    1.466414304909E+00 -1.466414304909E+00 -6.913845044586E+00
   40    17 CL   -6.913845044586E+00 -1.466414304909E+00  1.466414304909E+00
   41    17 CL   -1.466414304909E+00  1.466414304909E+00 -6.913845044586E+00
   42    17 CL    6.913845044586E+00 -1.466414304909E+00 -1.466414304909E+00
   43     6 C     2.083860237865E+00  8.400657873859E+00  2.083860237865E+00
   44     6 C    -2.083860237865E+00 -8.400657873859E+00  2.083860237865E+00
   45     6 C     2.083860237865E+00 -8.400657873859E+00 -2.083860237865E+00
   46     6 C    -2.083860237865E+00  8.400657873859E+00 -2.083860237865E+00
   47     6 C     2.083860237865E+00  2.083860237865E+00  8.400657873859E+00
   48     6 C     8.400657873859E+00  2.083860237865E+00  2.083860237865E+00
   49     6 C    -2.083860237865E+00 -2.083860237865E+00  8.400657873859E+00
   50     6 C    -8.400657873859E+00  2.083860237865E+00 -2.083860237865E+00
   51     6 C     2.083860237865E+00 -2.083860237865E+00 -8.400657873859E+00
   52     6 C    -8.400657873859E+00 -2.083860237865E+00  2.083860237865E+00
   53     6 C    -2.083860237865E+00  2.083860237865E+00 -8.400657873859E+00
   54     6 C     8.400657873859E+00 -2.083860237865E+00 -2.083860237865E+00
   55     6 C    -5.213817357161E+00  1.704668339769E+00 -6.177168202723E+00
   56     6 C     5.213817357161E+00 -1.704668339769E+00 -6.177168202723E+00
   57     6 C    -5.213817357161E+00 -1.704668339769E+00  6.177168202723E+00
   58     6 C     5.213817357161E+00  1.704668339769E+00  6.177168202723E+00
   59     6 C    -6.177168202723E+00 -5.213817357161E+00  1.704668339769E+00
   60     6 C     1.704668339769E+00 -6.177168202723E+00 -5.213817357161E+00
   61     6 C     6.177168202723E+00  5.213817357161E+00  1.704668339769E+00
   62     6 C    -1.704668339769E+00 -6.177168202723E+00  5.213817357161E+00
   63     6 C    -6.177168202723E+00  5.213817357161E+00 -1.704668339769E+00
   64     6 C    -1.704668339769E+00  6.177168202723E+00 -5.213817357161E+00
   65     6 C     6.177168202723E+00 -5.213817357161E+00 -1.704668339769E+00
   66     6 C     1.704668339769E+00  6.177168202723E+00  5.213817357161E+00
   67     6 C     1.704668339769E+00 -5.213817357161E+00 -6.177168202723E+00
   68     6 C    -1.704668339769E+00  5.213817357161E+00 -6.177168202723E+00
   69     6 C    -1.704668339769E+00 -5.213817357161E+00  6.177168202723E+00
   70     6 C     1.704668339769E+00  5.213817357161E+00  6.177168202723E+00
   71     6 C    -5.213817357161E+00 -6.177168202723E+00  1.704668339769E+00
   72     6 C    -6.177168202723E+00  1.704668339769E+00 -5.213817357161E+00
   73     6 C     5.213817357161E+00  6.177168202723E+00  1.704668339769E+00
   74     6 C    -6.177168202723E+00 -1.704668339769E+00  5.213817357161E+00
   75     6 C     5.213817357161E+00 -6.177168202723E+00 -1.704668339769E+00
   76     6 C     6.177168202723E+00 -1.704668339769E+00 -5.213817357161E+00
   77     6 C    -5.213817357161E+00  6.177168202723E+00 -1.704668339769E+00
   78     6 C     6.177168202723E+00  1.704668339769E+00  5.213817357161E+00
   79     1 H    -4.436816417627E+00  2.423102567196E+00 -6.393772830320E+00
   80     1 H     4.436816417627E+00 -2.423102567196E+00 -6.393772830320E+00
   81     1 H    -4.436816417627E+00 -2.423102567196E+00  6.393772830320E+00
   82     1 H     4.436816417627E+00  2.423102567196E+00  6.393772830320E+00
   83     1 H    -6.393772830320E+00 -4.436816417627E+00  2.423102567196E+00
   84     1 H     2.423102567196E+00 -6.393772830320E+00 -4.436816417627E+00
   85     1 H     6.393772830320E+00  4.436816417627E+00  2.423102567196E+00
   86     1 H    -2.423102567196E+00 -6.393772830320E+00  4.436816417627E+00
   87     1 H    -6.393772830320E+00  4.436816417627E+00 -2.423102567196E+00
   88     1 H    -2.423102567196E+00  6.393772830320E+00 -4.436816417627E+00
   89     1 H     6.393772830320E+00 -4.436816417627E+00 -2.423102567196E+00
   90     1 H     2.423102567196E+00  6.393772830320E+00  4.436816417627E+00
   91     1 H     2.423102567196E+00 -4.436816417627E+00 -6.393772830320E+00
   92     1 H    -2.423102567196E+00  4.436816417627E+00 -6.393772830320E+00
   93     1 H    -2.423102567196E+00 -4.436816417627E+00  6.393772830320E+00
   94     1 H     2.423102567196E+00  4.436816417627E+00  6.393772830320E+00
   95     1 H    -4.436816417627E+00 -6.393772830320E+00  2.423102567196E+00
   96     1 H    -6.393772830320E+00  2.423102567196E+00 -4.436816417627E+00
   97     1 H     4.436816417627E+00  6.393772830320E+00  2.423102567196E+00
   98     1 H    -6.393772830320E+00 -2.423102567196E+00  4.436816417627E+00
   99     1 H     4.436816417627E+00 -6.393772830320E+00 -2.423102567196E+00
  100     1 H     6.393772830320E+00 -2.423102567196E+00 -4.436816417627E+00
  101     1 H    -4.436816417627E+00  6.393772830320E+00 -2.423102567196E+00
  102     1 H     6.393772830320E+00  2.423102567196E+00  4.436816417627E+00

 *******************************************************************************
 *** PSEUDOPOTENTIAL INFORMATION ***
 *******************************************************************************

 ATOMIC NUMBER  30, NUCLEAR CHARGE 20.000, GIVEN IN INPUT       PSEUDOPOTENTIAL
   TYPE       EXPONENT      COEFF.    N      EXPONENT      COEFF.    N
  P0 TMS    34.1500000  399.9872820   0    14.5900000   85.4856550   0
  P1 TMS    39.7800000  277.1489600   0    14.9500000   69.0522050   0
  P2 TMS    43.8000000  -34.1493490   0    14.9800000   -3.2918310   0

 *******************************************************************************
 LOCAL ATOMIC FUNCTIONS BASIS SET
 *******************************************************************************
   ATOM   X(AU)   Y(AU)   Z(AU)  N. TYPE  EXPONENT  S COEF   P COEF   D/F/G COEF
 *******************************************************************************
   1 ZN -24.011  16.007   0.000
                                  1 S  
                                         3.032E+01 2.191E-01 0.000E+00 0.000E+00
                                         1.632E+01-2.326E-01 0.000E+00 0.000E+00
                                         1.141E+01-9.547E-01 0.000E+00 0.000E+00
                                  2 S  
                                         2.569E+00 1.000E+00 0.000E+00 0.000E+00
                                  3 S  
                                         1.063E+00 1.000E+00 0.000E+00 0.000E+00
                                  4 S  
                                         2.500E-01 1.000E+00 0.000E+00 0.000E+00
                                  5 S  
                                         1.200E-01 1.000E+00 0.000E+00 0.000E+00
                           6-     8 P  
                                         1.118E+02 0.000E+00 2.328E-02 0.000E+00
                                         1.913E+01 0.000E+00-1.010E+00 0.000E+00
                           9-    11 P  
                                         5.469E+00 0.000E+00 3.202E-01 0.000E+00
                                         2.506E+00 0.000E+00 7.181E-01 0.000E+00
                          12-    14 P  
                                         9.419E-01 0.000E+00 1.000E+00 0.000E+00
                          15-    17 P  
                                         2.500E-01 0.000E+00 1.000E+00 0.000E+00
                          18-    20 P  
                                         1.200E-01 0.000E+00 1.000E+00 0.000E+00
                          21-    25 D  
                                         4.465E+01 0.000E+00 0.000E+00 4.725E-02
                                         1.344E+01 0.000E+00 0.000E+00 2.189E-01
                                         4.682E+00 0.000E+00 0.000E+00 4.525E-01
                                         1.603E+00 0.000E+00 0.000E+00 5.186E-01
                          26-    30 D  
                                         4.828E-01 0.000E+00 0.000E+00 1.000E+00
                          31-    35 D  
                                         1.100E-01 0.000E+00 0.000E+00 1.000E+00
                          36-    42 F  
                                         2.614E+00 0.000E+00 0.000E+00 1.000E+00
   2 ZN -24.011   0.000  16.007
   3 ZN   0.000 -24.011  16.007
   4 ZN  16.007   0.000 -24.011
   5 ZN  16.007 -24.011   0.000
   6 ZN   0.000  16.007 -24.011
   7 N    5.899 -14.955   2.923
                                253 S  
                                         6.293E+03 1.970E-03 0.000E+00 0.000E+00
                                         9.490E+02 1.496E-02 0.000E+00 0.000E+00
                                         2.188E+02 7.350E-02 0.000E+00 0.000E+00
                                         6.369E+01 2.489E-01 0.000E+00 0.000E+00
                                         1.883E+01 6.025E-01 0.000E+00 0.000E+00
                                         2.720E+00 2.562E-01 0.000E+00 0.000E+00
                         254-   257 SP 
                                         3.063E+01 1.119E-01 3.831E-02 0.000E+00
                                         7.026E+00 9.217E-01 2.374E-01 0.000E+00
                                         2.112E+00-2.569E-03 8.176E-01 0.000E+00
                         258-   261 SP 
                                         6.840E-01 1.000E+00 1.000E+00 0.000E+00
                         262-   265 SP 
                                         2.009E-01 1.000E+00 1.000E+00 0.000E+00
                         266-   270 D  
                                         9.130E-01 0.000E+00 0.000E+00 1.000E+00
   8 N   -5.899  14.955   2.923
   9 N    5.899  14.955  -2.923
  10 N   -5.899 -14.955  -2.923
  11 N    2.923   5.899 -14.955
  12 N  -14.955   2.923   5.899
  13 N   -2.923  -5.899 -14.955
  14 N   14.955   2.923  -5.899
  15 N    2.923  -5.899  14.955
  16 N   14.955  -2.923   5.899
  17 N   -2.923   5.899  14.955
  18 N  -14.955  -2.923  -5.899
  19 N  -14.955   5.899   2.923
  20 N   14.955  -5.899   2.923
  21 N   14.955   5.899  -2.923
  22 N  -14.955  -5.899  -2.923
  23 N    5.899   2.923 -14.955
  24 N    2.923 -14.955   5.899
  25 N   -5.899  -2.923 -14.955
  26 N    2.923  14.955  -5.899
  27 N   -5.899   2.923  14.955
  28 N   -2.923  14.955   5.899
  29 N    5.899  -2.923  14.955
  30 N   -2.923 -14.955  -5.899
  31 CL   2.771  13.065   2.771
                                685 S  
                                         1.058E+05 7.380E-04 0.000E+00 0.000E+00
                                         1.587E+04 5.718E-03 0.000E+00 0.000E+00
                                         3.620E+03 2.950E-02 0.000E+00 0.000E+00
                                         1.031E+03 1.173E-01 0.000E+00 0.000E+00
                                         3.399E+02 3.629E-01 0.000E+00 0.000E+00
                                         1.245E+02 5.841E-01 0.000E+00 0.000E+00
                                686 S  
                                         1.245E+02 1.342E-01 0.000E+00 0.000E+00
                                         4.951E+01 6.242E-01 0.000E+00 0.000E+00
                                         2.081E+01 2.918E-01 0.000E+00 0.000E+00
                                687 S  
                                         6.583E+00 1.000E+00 0.000E+00 0.000E+00
                                688 S  
                                         2.565E+00 1.000E+00 0.000E+00 0.000E+00
                                689 S  
                                         5.598E-01 1.000E+00 0.000E+00 0.000E+00
                                690 S  
                                         1.833E-01 1.000E+00 0.000E+00 0.000E+00
                         691-   693 P  
                                         5.898E+02 0.000E+00 2.391E-03 0.000E+00
                                         1.398E+02 0.000E+00 1.850E-02 0.000E+00
                                         4.514E+01 0.000E+00 8.138E-02 0.000E+00
                                         1.687E+01 0.000E+00 2.216E-01 0.000E+00
                                         6.741E+00 0.000E+00 7.726E-01 0.000E+00
                         694-   696 P  
                                         6.741E+00 0.000E+00-1.572E+00 0.000E+00
                                         2.772E+00 0.000E+00 9.924E-01 0.000E+00
                         697-   699 P  
                                         1.024E+00 0.000E+00 1.000E+00 0.000E+00
                         700-   702 P  
                                         3.814E-01 0.000E+00 1.000E+00 0.000E+00
                         703-   705 P  
                                         1.094E-01 0.000E+00 1.000E+00 0.000E+00
                         706-   710 D  
                                         7.500E-01 0.000E+00 0.000E+00 1.000E+00
  32 CL  -2.771 -13.065   2.771
  33 CL   2.771 -13.065  -2.771
  34 CL  -2.771  13.065  -2.771
  35 CL   2.771   2.771  13.065
  36 CL  13.065   2.771   2.771
  37 CL  -2.771  -2.771  13.065
  38 CL -13.065   2.771  -2.771
  39 CL   2.771  -2.771 -13.065
  40 CL -13.065  -2.771   2.771
  41 CL  -2.771   2.771 -13.065
  42 CL  13.065  -2.771  -2.771
  43 C    3.938  15.875   3.938
                                997 S  
                                         4.563E+03 1.967E-03 0.000E+00 0.000E+00
                                         6.820E+02 1.523E-02 0.000E+00 0.000E+00
                                         1.550E+02 7.613E-02 0.000E+00 0.000E+00
                                         4.446E+01 2.608E-01 0.000E+00 0.000E+00
                                         1.303E+01 6.165E-01 0.000E+00 0.000E+00
                                         1.828E+00 2.210E-01 0.000E+00 0.000E+00
                         998-  1001 SP 
                                         2.096E+01 1.147E-01 4.025E-02 0.000E+00
                                         4.803E+00 9.200E-01 2.376E-01 0.000E+00
                                         1.459E+00-3.031E-03 8.159E-01 0.000E+00
                        1002-  1005 SP 
                                         4.835E-01 1.000E+00 1.000E+00 0.000E+00
                        1006-  1009 SP 
                                         1.456E-01 1.000E+00 1.000E+00 0.000E+00
                        1010-  1014 D  
                                         6.260E-01 0.000E+00 0.000E+00 1.000E+00
  44 C   -3.938 -15.875   3.938
  45 C    3.938 -15.875  -3.938
  46 C   -3.938  15.875  -3.938
  47 C    3.938   3.938  15.875
  48 C   15.875   3.938   3.938
  49 C   -3.938  -3.938  15.875
  50 C  -15.875   3.938  -3.938
  51 C    3.938  -3.938 -15.875
  52 C  -15.875  -3.938   3.938
  53 C   -3.938   3.938 -15.875
  54 C   15.875  -3.938  -3.938
  55 C   -9.853   3.221 -11.673
  56 C    9.853  -3.221 -11.673
  57 C   -9.853  -3.221  11.673
  58 C    9.853   3.221  11.673
  59 C  -11.673  -9.853   3.221
  60 C    3.221 -11.673  -9.853
  61 C   11.673   9.853   3.221
  62 C   -3.221 -11.673   9.853
  63 C  -11.673   9.853  -3.221
  64 C   -3.221  11.673  -9.853
  65 C   11.673  -9.853  -3.221
  66 C    3.221  11.673   9.853
  67 C    3.221  -9.853 -11.673
  68 C   -3.221   9.853 -11.673
  69 C   -3.221  -9.853  11.673
  70 C    3.221   9.853  11.673
  71 C   -9.853 -11.673   3.221
  72 C  -11.673   3.221  -9.853
  73 C    9.853  11.673   3.221
  74 C  -11.673  -3.221   9.853
  75 C    9.853 -11.673  -3.221
  76 C   11.673  -3.221  -9.853
  77 C   -9.853  11.673  -3.221
  78 C   11.673   3.221   9.853
  79 H   -8.384   4.579 -12.082
                               1645 S  
                                         3.387E+01 2.549E-02 0.000E+00 0.000E+00
                                         5.095E+00 1.904E-01 0.000E+00 0.000E+00
                                         1.159E+00 8.522E-01 0.000E+00 0.000E+00
                               1646 S  
                                         3.258E-01 1.000E+00 0.000E+00 0.000E+00
                               1647 S  
                                         1.027E-01 1.000E+00 0.000E+00 0.000E+00
                        1648-  1650 P  
                                         7.500E-01 0.000E+00 1.000E+00 0.000E+00
  80 H    8.384  -4.579 -12.082
  81 H   -8.384  -4.579  12.082
  82 H    8.384   4.579  12.082
  83 H  -12.082  -8.384   4.579
  84 H    4.579 -12.082  -8.384
  85 H   12.082   8.384   4.579
  86 H   -4.579 -12.082   8.384
  87 H  -12.082   8.384  -4.579
  88 H   -4.579  12.082  -8.384
  89 H   12.082  -8.384  -4.579
  90 H    4.579  12.082   8.384
  91 H    4.579  -8.384 -12.082
  92 H   -4.579   8.384 -12.082
  93 H   -4.579  -8.384  12.082
  94 H    4.579   8.384  12.082
  95 H   -8.384 -12.082   4.579
  96 H  -12.082   4.579  -8.384
  97 H    8.384  12.082   4.579
  98 H  -12.082  -4.579   8.384
  99 H    8.384 -12.082  -4.579
 100 H   12.082  -4.579  -8.384
 101 H   -8.384  12.082  -4.579
 102 H   12.082   4.579   8.384
 INFORMATION **** SET_MPP **** PCRYSTAL CALCULATION
 INFORMATION **** READM2 **** NEW DEFAULT: FOCK/KS MATRIX MIXING SET TO 30 %
 INFORMATION **** READM2 **** NEW DEFAULT: FULL DIRECT SCF MODE
 INFORMATION **** READM2 **** NEW DEFAULT: COULOMB BIPOLAR BUFFER SET TO 32 Mb
 INFORMATION **** READM2 **** NEW DEFAULT: EXCHANGE BIPOLAR BUFFER SET TO 32 Mb

 *******************************************************************************
 NEW DEFAULT: DFT INTEGRATION GRID INCREASED TO XLGRID
 NEW DEFAULT: DIIS ACCELERATOR ACTIVE
 USE KEYWORD NODIIS TO TURN IT OFF
 *******************************************************************************

 INFORMATION **** DFTD3_INPUT **** PERFORM LATEST DISPERSION CORRECTION DFT-D3(BJ) WITH AUTOMATIC PARAMETER SETUP
 PLEASE CITE:
 (1) DFT-D3 Reference
  S. Grimme, J. Antony, S. Ehrlich, and H. Krieg, J. Chem. Phys. 132 (2010), 154104
 (2) BJ-Damping Reference
  S. Grimme, S. Ehrlich, and L. Goerigk, J. Comput. Chem. 32 (2011), 1456-1465
 (3) General DFT-D Review
  S. Grimme, A. Hansen, J. G. Brandenburg, and C. Bannwarth,
  Chem. Rev. 116 (2016), 5105-5154

 INFORMATION **** TOLINTEG **** COULOMB AND EXCHANGE SERIES TOLERANCES MODIFIED
 INFORMATION **** TOLDEE **** SCF TOL ON TOTAL ENERGY SET TO          10
 INFORMATION **** DFTD3_INPUT **** PERFORM DISPERSION CORRECTION DFT-D3 IN THE ZERO DAMPING SCHEME

 PLEASE CITE:
 (1) DFT-D3 Reference
  S. Grimme, J. Antony, S. Ehrlich, and H. Krieg, J. Chem. Phys. 132 (2010), 154104
 (2) General DFT-D Review
  S. Grimme, A. Hansen, J. G. Brandenburg, and C. Bannwarth,
  Chem. Rev. 116 (2016), 5105-5154

 *******************************************************************************
 N. OF ATOMS PER CELL       102  COULOMB OVERLAP TOL         (T1) 10**   -7
 NUMBER OF SHELLS           624  COULOMB PENETRATION TOL     (T2) 10**   -7
 NUMBER OF AO              1788  EXCHANGE OVERLAP TOL        (T3) 10**   -7
 N. OF ELECTRONS PER CELL   732  EXCHANGE PSEUDO OVP (F(G))  (T4) 10**  -10
 CORE ELECTRONS PER CELL    240  EXCHANGE PSEUDO OVP (P(G))  (T5) 10**  -40
 N. OF SYMMETRY OPERATORS    24  POLE ORDER IN MONO ZONE                  4
 *******************************************************************************
 TYPE OF CALCULATION :  RESTRICTED CLOSED SHELL
 KOHN-SHAM HAMILTONIAN

 (EXCHANGE)[CORRELATION] FUNCTIONAL:(M06)[M06]


 HYBRID EXCHANGE - PERCENTAGE OF FOCK EXCHANGE    27.0000
 CORE  PSEUDO POTENTIAL         TOL. ON PSEUDO              (TP) 10**- 6

 CAPPA:IS1  2;IS2  2;IS3  2; K PTS MONK NET   3; SYMMOPS:K SPACE  48;G SPACE  24

 *******************************************************************************
 MAX NUMBER OF SCF CYCLES      50  CONVERGENCE ON DELTAP        10**-20
 WEIGHT OF F(I) IN F(I+1)      30% CONVERGENCE ON ENERGY        10**-10
 SHRINK. FACT.(MONKH.)    2  2  2  NUMBER OF K POINTS IN THE IBZ      3
 SHRINKING FACTOR(GILAT NET)    2  NUMBER OF K POINTS(GILAT NET)      3
 *******************************************************************************
 *** K POINTS COORDINATES (OBLIQUE COORDINATES IN UNITS OF IS =  2)
   1-R(  0  0  0)   2-R(  1  0  0)   3-R(  1  1  1)

 DIRECT LATTICE VECTORS COMPON. (A.U.)     RECIP. LATTICE VECTORS COMPON. (A.U.) 
        X            Y            Z              X            Y            Z
  -16.0072585   16.0072585   16.0072585      0.0000000    0.1962605    0.1962605
   16.0072585  -16.0072585   16.0072585      0.1962605    0.0000000    0.1962605
   16.0072585   16.0072585  -16.0072585      0.1962605    0.1962605    0.0000000

 DISK SPACE FOR EIGENVECTORS (FTN 10)     9590832 REALS

 SYMMETRY ADAPTION OF THE BLOCH FUNCTIONS ENABLED
 TTTTTTTTTTTTTTTTTTTTTTTTTTTTTT gordsh1     TELAPSE        5.42 TCPU        0.44

 MATRIX SIZE: P(G) 9021108, F(G)  619092, P(G) IRR  194647, F(G) IRR   27820
 MAX G-VECTOR INDEX FOR 1- AND 2-ELECTRON INTEGRALS 181

 TTTTTTTTTTTTTTTTTTTTTTTTTTTTTT INPUT       TELAPSE        5.85 TCPU        0.87

 NEIGHBORS OF THE NON-EQUIVALENT ATOMS

 N = NUMBER OF NEIGHBORS AT DISTANCE R
    ATOM  N     R/ANG      R/AU   NEIGHBORS (ATOM LABELS AND CELL INDICES)
   1 ZN   4     1.9855     3.7520    7 N    1-1 0    9 N    0-1-1   25 N    1 0 0
                                    27 N    0-1 0
   1 ZN   4     2.9960     5.6617   43 C    0-1-1   45 C    1-1 0   49 C    0-1 0
                                    53 C    1 0 0
   1 ZN   4     3.0205     5.7079   55 C    1 0 0   57 C    0-1 0   73 C    0-1-1
                                    75 C    1-1 0
   1 ZN   4     3.1977     6.0429   79 H    1 0 0   81 H    0-1 0   97 H    0-1-1
                                    99 H    1-1 0
   1 ZN   4     3.4987     6.6116   31 CL   0-1-1   33 CL   1-1 0   37 CL   0-1 0
                                    41 CL   1 0 0
   1 ZN   4     4.1574     7.8563   61 C    0-1-1   65 C    1-1 0   72 C    1 0 0
                                    74 C    0-1 0

   7 N    1     1.3261     2.5059   43 C   -1 0-1
   7 N    1     1.3763     2.6007   55 C    0 1 0
   7 N    1     1.9855     3.7520    1 ZN  -1 1 0
   7 N    1     2.1440     4.0517   79 H    0 1 0
   7 N    1     2.2201     4.1954   72 C    0 1 0
   7 N    1     2.2275     4.2093   24 N    0 0 0

  31 CL   1     1.7243     3.2584   43 C    0 0 0
  31 CL   2     2.6857     5.0753    7 N    1 0 1   24 N    1 0 1
  31 CL   2     3.1637     5.9785   90 H    0 0 0   97 H    0 0 0
  31 CL   2     3.4987     6.6116    1 ZN   0 1 1    6 ZN   1 1 0
  31 CL   2     3.5803     6.7658    9 N    0 0 0   28 N    0 0 0
  31 CL   2     3.8115     7.2026   55 C    1 1 1   72 C    1 1 1

  43 C    2     1.3261     2.5059    7 N    1 0 1   24 N    1 0 1
  43 C    1     1.7243     3.2584   31 CL   0 0 0
  43 C    2     2.1376     4.0395   55 C    1 1 1   72 C    1 1 1
  43 C    2     2.9960     5.6617    1 ZN   0 1 1    6 ZN   1 1 0
  43 C    2     3.1111     5.8792   90 H    0 0 0   97 H    0 0 0
  43 C    2     3.1652     5.9813   79 H    1 1 1   96 H    1 1 1

  55 C    1     1.0802     2.0413   79 H    0 0 0
  55 C    1     1.3624     2.5745   72 C    0 0 0
  55 C    1     1.3763     2.6007    7 N    0-1 0
  55 C    1     2.1376     4.0395   43 C   -1-1-1
  55 C    1     2.2201     4.1954   24 N    0-1 0
  55 C    1     2.2220     4.1990   96 H    0 0 0

  79 H    1     1.0802     2.0413   55 C    0 0 0
  79 H    1     2.1440     4.0517    7 N    0-1 0
  79 H    1     2.2220     4.1990   72 C    0 0 0
  79 H    1     2.7676     5.2299   96 H    0 0 0
  79 H    1     2.8478     5.3816   92 H    0 0 0
  79 H    1     3.0714     5.8041   27 N   -1-1 0


 SYMMETRY ALLOWED ELASTIC DISTORTION 1
  0.5773503  0.0000000  0.0000000
  0.0000000  0.5773503  0.0000000
  0.0000000  0.0000000  0.5773503

 SYMMETRY ALLOWED INTERNAL DEGREE(S) OF FREEDOM:  13
 TTTTTTTTTTTTTTTTTTTTTTTTTTTTTT SYMM        TELAPSE        6.01 TCPU        1.03
 TTTTTTTTTTTTTTTTTTTTTTTTTTTTTT INT_SCREEN  TELAPSE        6.06 TCPU        1.08

 ************************************************************************
 ************************************************************************
 * ELAPIEZO OPTION, E. ALBANESE, A. ERBA, B. CIVALLERI, R. DOVESI       *
 *                                                                      *
 * IT IS ASSUMED THAT THE INPUT IS FROM AN OPTIMIZED RUN                *

 CONVERGENCE CRITERION FOR ENERGY, TOLDEE =          1.0000E-08
 CONVERGENCE CRITERION FOR RMS GRADIENT, TOLDEG =    3.0000E-04
 CONVERGENCE CRITERION FOR RMS DISPLACEMENT, TOLDEX  6.2000E-04
 MAGNITUDE OF STEPSIZE FOR ADIMENSIONAL STRAINS =    1.5000E-02
 NUMBER OF POINTS (TOTAL) IN NUMERICAL 2ND DERIVATIVE=        3
 ************************************************************************
 ************************************************************************

 ************************************************************************

  Y. NOEL POST DOC. TURIN 2002

  THIS ROUTINE EVALUATES THE NON ZERO ELEMENTS OF THE ELASTIC TENSOR 

  ORDER OF THE TENSOR : 4

 |  1 A    1 B    1 B     .      .      .     |
 |         1 A    1 B     .      .      .     |
 |                1 A     .      .      .     |
 |                       1 C     .      .     |
 |                              1 C     .     |
 |                                     1 C    |

 EACH  LETTER   CORRESPONDS  TO  AN  INDEPENDENT  COMPONENT.
 INTERDEPENDENT COMPONENTS (WITH SAME LETTER) ARE RELATED BY
 THE COEFFICIENT THAT PRECEEDS EACH LETTER.

 ************************************************************************


 ************************************************************************

  Y. NOEL POST DOC. TURIN 2002

  THIS ROUTINE EVALUATES THE NON ZERO ELEMENTS OF THE PIEZOELECTRIC TENSOR 

  ORDER OF THE TENSOR : 3

 |   .      .      .     1 A     .      .     |
 |   .      .      .      .     1 A     .     |
 |   .      .      .      .      .     1 A    |

 EACH  LETTER   CORRESPONDS  TO  AN  INDEPENDENT  COMPONENT.
 INTERDEPENDENT COMPONENTS (WITH SAME LETTER) ARE RELATED BY
 THE COEFFICIENT THAT PRECEEDS EACH LETTER.

 ************************************************************************


 LIST OF ACTIVE DEFORMATIONS: 
             4

 ************************************************************************
 CLAMPED ION APPROXIMATION - NO RELAXATION OF ATOMIC POSITIONS
 ************************************************************************

 INFORMATION **** EXCBUF **** EXCH. BIPO BUFFER: WORDS USED =     4000000
 WARNING **** EXCBUF **** EXCH. BIPO BUFFER TOO SMALL - TO AVOID I/O SET EXCHSIZE =     6771096

 DFT PARAMETERS

     ATOM       ELECTRONS   NET CHARGE   R(ANGSTROM)
   1 230  ZN     20.0000      0.0000     1.37000000
   7   7  N       7.0000      0.0000     0.74000000
  31  17  CL     17.0000      0.0000     0.99000000
  43   6  C       6.0000      0.0000     0.77000000
  79   1  H       1.0000      0.0000     1.11000000

 SIZE OF GRID=     271631
 TTTTTTTTTTTTTTTTTTTTTTTTTTTTTT MAKE_GRID2  TELAPSE        7.68 TCPU        2.64
 BECKE WEIGHT FUNCTION
 RADSAFE =     2.00
 TOLERANCES - DENSITY:10**- 6; POTENTIAL:10**- 9; GRID WGT:10**-14

 RADIAL INTEGRATION  - INTERVALS (POINTS,UPPER LIMIT):            1( 99,  4.0*R)

 ANGULAR INTEGRATION - INTERVALS (ACCURACY LEVEL [N. POINTS] UPPER LIMIT):
  1(  6[ 146]   0.2)  2( 11[ 302]   0.5)  3( 14[ 590]   0.9)  4( 18[1454]   3.5)
  5( 14[ 590]9999.0)
 TTTTTTTTTTTTTTTTTTTTTTTTTTTTTT INT_CALC    TELAPSE        7.73 TCPU        2.68
 EEEEEEEEEE INT_CALC TERMINATION  DATE 16 11 2020 TIME 10:25:20.3

 *******************************************************************************
 ZIFCl_start                                                                     
 CRYSTAL - SCF - TYPE OF CALCULATION :  RESTRICTED CLOSED SHELL
 *******************************************************************************

 CAPPA:IS1  2;IS2  2;IS3  2; K PTS MONK NET   3; SYMMOPS:K SPACE  48;G SPACE  24

 TTTTTTTTTTTTTTTTTTTTTTTTTTTTTT SDIK        TELAPSE        7.94 TCPU        2.90

 AAAAAAAAAAAAAAAAAAAAAAAAAAAAAAAAAAAAAAAAAAAAAAAAAAAAAAAAAAAAAAAAAAAAAAAAAAAAAAA
         ATOMIC WAVEFUNCTION(S)


 NUCLEAR CHARGE 20.0  SYMMETRY SPECIES            S    P    D
 N. ELECTRONS   20.0  NUMBER OF PRIMITIVE GTOS    7    7    6
                      NUMBER OF CONTRACTED GTOS   5    5    3
                      NUMBER OF CLOSED SHELLS     2    1    1
                      OPEN SHELL OCCUPATION       0    0    0

  ZNUC SCFIT  TOTAL HF ENERGY   KINETIC ENERGY   VIRIAL THEOREM ACCURACY
  20.0  35   -2.259494290E+02  1.538488917E+02 -2.468645152E+00  3.9E-06

 NUCLEAR CHARGE  7.0  SYMMETRY SPECIES            S    P
 N. ELECTRONS    7.0  NUMBER OF PRIMITIVE GTOS   11    5
                      NUMBER OF CONTRACTED GTOS   4    3
                      NUMBER OF CLOSED SHELLS     2    0
                      OPEN SHELL OCCUPATION       0    3

  ZNUC SCFIT  TOTAL HF ENERGY   KINETIC ENERGY   VIRIAL THEOREM ACCURACY
   7.0  11   -5.439473665E+01  5.441433682E+01 -1.999639798E+00  3.6E-06

 NUCLEAR CHARGE 17.0  SYMMETRY SPECIES            S    P
 N. ELECTRONS   17.0  NUMBER OF PRIMITIVE GTOS   13   10
                      NUMBER OF CONTRACTED GTOS   6    5
                      NUMBER OF CLOSED SHELLS     3    1
                      OPEN SHELL OCCUPATION       0    5

  ZNUC SCFIT  TOTAL HF ENERGY   KINETIC ENERGY   VIRIAL THEOREM ACCURACY
  17.0  10   -4.594686980E+02  4.594737850E+02 -1.999988929E+00  4.2E-06

 NUCLEAR CHARGE  6.0  SYMMETRY SPECIES            S    P
 N. ELECTRONS    6.0  NUMBER OF PRIMITIVE GTOS   11    5
                      NUMBER OF CONTRACTED GTOS   4    3
                      NUMBER OF CLOSED SHELLS     2    0
                      OPEN SHELL OCCUPATION       0    2

  ZNUC SCFIT  TOTAL HF ENERGY   KINETIC ENERGY   VIRIAL THEOREM ACCURACY
   6.0  11   -3.768480057E+01  3.769831118E+01 -1.999641612E+00  2.0E-06

 NUCLEAR CHARGE  1.0  SYMMETRY SPECIES            S
 N. ELECTRONS    1.0  NUMBER OF PRIMITIVE GTOS    5
                      NUMBER OF CONTRACTED GTOS   3
                      NUMBER OF CLOSED SHELLS     0
                      OPEN SHELL OCCUPATION       1

  ZNUC SCFIT  TOTAL HF ENERGY   KINETIC ENERGY   VIRIAL THEOREM ACCURACY
   1.0   1   -4.998098153E-01  4.997907537E-01 -2.000038139E+00  9.6E-17

 AAAAAAAAAAAAAAAAAAAAAAAAAAAAAAAAAAAAAAAAAAAAAAAAAAAAAAAAAAAAAAAAAAAAAAAAAAAAAAA

 CHARGE NORMALIZATION FACTOR   1.00000000
 TOTAL ATOMIC CHARGES:
  20.0000000  20.0000000  20.0000000  20.0000000  20.0000000  20.0000000
   7.0000000   7.0000000   7.0000000   7.0000000   7.0000000   7.0000000
   7.0000000   7.0000000   7.0000000   7.0000000   7.0000000   7.0000000
   7.0000000   7.0000000   7.0000000   7.0000000   7.0000000   7.0000000
   7.0000000   7.0000000   7.0000000   7.0000000   7.0000000   7.0000000
  17.0000000  17.0000000  17.0000000  17.0000000  17.0000000  17.0000000
  17.0000000  17.0000000  17.0000000  17.0000000  17.0000000  17.0000000
   6.0000000   6.0000000   6.0000000   6.0000000   6.0000000   6.0000000
   6.0000000   6.0000000   6.0000000   6.0000000   6.0000000   6.0000000
   6.0000000   6.0000000   6.0000000   6.0000000   6.0000000   6.0000000
   6.0000000   6.0000000   6.0000000   6.0000000   6.0000000   6.0000000
   6.0000000   6.0000000   6.0000000   6.0000000   6.0000000   6.0000000
   6.0000000   6.0000000   6.0000000   6.0000000   6.0000000   6.0000000
   1.0000000   1.0000000   1.0000000   1.0000000   1.0000000   1.0000000
   1.0000000   1.0000000   1.0000000   1.0000000   1.0000000   1.0000000
   1.0000000   1.0000000   1.0000000   1.0000000   1.0000000   1.0000000
   1.0000000   1.0000000   1.0000000   1.0000000   1.0000000   1.0000000
 TTTTTTTTTTTTTTTTTTTTTTTTTTTTTT MOQGAD      TELAPSE        8.07 TCPU        3.03
 TTTTTTTTTTTTTTTTTTTTTTTTTTTTTT SHELLXN     TELAPSE       12.31 TCPU        6.67
 TTTTTTTTTTTTTTTTTTTTTTTTTTTTTT MONMO3      TELAPSE       13.58 TCPU        7.94
 NUMERICALLY INTEGRATED DENSITY    731.9999852158
 TTTTTTTTTTTTTTTTTTTTTTTTTTTTTT NUMDFT      TELAPSE       14.26 TCPU        8.62
 CYC   0 ETOT(AU) -9.607130407723E+03 DETOT -9.61E+03 tst  0.00E+00 PX  1.00E+00
 TTTTTTTTTTTTTTTTTTTTTTTTTTTTTT DIIS        TELAPSE       14.30 TCPU        8.66
 TTTTTTTTTTTTTTTTTTTTTTTTTTTTTT FDIK        TELAPSE       15.06 TCPU        9.32
 INSULATING STATE
 TOP OF VALENCE BANDS -    BAND    366; K    3; EIG -2.9135209E-01 AU
 TOP OF VALENCE BANDS -    BAND    366; K    1; EIG -2.9200779E-01 AU
 BOTTOM OF VIRTUAL BANDS - BAND    367; K    3; EIG -7.1021905E-02 AU
 DIRECT ENERGY BAND GAP:   5.9955 eV
 BOTTOM OF VIRTUAL BANDS - BAND    367; K    1; EIG -7.0661285E-02 AU
 TTTTTTTTTTTTTTTTTTTTTTTTTTTTTT PDIG        TELAPSE       15.24 TCPU        9.50
 CHARGE NORMALIZATION FACTOR   1.00000000
 TOTAL ATOMIC CHARGES:
  18.4097467  18.4097467  18.4097467  18.4097467  18.4097467  18.4097467
   7.6720543   7.6720543   7.6720543   7.6720543   7.6720543   7.6720543
   7.6720543   7.6720543   7.6720543   7.6720543   7.6720543   7.6720543
   7.6720543   7.6720543   7.6720543   7.6720543   7.6720543   7.6720543
   7.6720543   7.6720543   7.6720543   7.6720543   7.6720543   7.6720543
  17.0200158  17.0200158  17.0200158  17.0200158  17.0200158  17.0200158
  17.0200158  17.0200158  17.0200158  17.0200158  17.0200158  17.0200158
   5.4938538   5.4938538   5.4938538   5.4938538   5.4938538   5.4938538
   5.4938538   5.4938538   5.4938538   5.4938538   5.4938538   5.4938538
   6.1862470   6.1862470   6.1862470   6.1862470   6.1862470   6.1862470
   6.1862470   6.1862470   6.1862470   6.1862470   6.1862470   6.1862470
   6.1862470   6.1862470   6.1862470   6.1862470   6.1862470   6.1862470
   6.1862470   6.1862470   6.1862470   6.1862470   6.1862470   6.1862470
   0.7823273   0.7823273   0.7823273   0.7823273   0.7823273   0.7823273
   0.7823273   0.7823273   0.7823273   0.7823273   0.7823273   0.7823273
   0.7823273   0.7823273   0.7823273   0.7823273   0.7823273   0.7823273
   0.7823273   0.7823273   0.7823273   0.7823273   0.7823273   0.7823273
 TTTTTTTTTTTTTTTTTTTTTTTTTTTTTT MOQGAD      TELAPSE       15.26 TCPU        9.52
 TTTTTTTTTTTTTTTTTTTTTTTTTTTTTT SHELLXN     TELAPSE       20.75 TCPU       13.43
 TTTTTTTTTTTTTTTTTTTTTTTTTTTTTT MONMO3      TELAPSE       22.02 TCPU       14.70
 NUMERICALLY INTEGRATED DENSITY    732.0000128409
 TTTTTTTTTTTTTTTTTTTTTTTTTTTTTT NUMDFT      TELAPSE       23.05 TCPU       15.73
 CYC   1 ETOT(AU) -9.584182595248E+03 DETOT  2.29E+01 tst  0.00E+00 PX  1.00E+00
 TTTTTTTTTTTTTTTTTTTTTTTTTTTTTT DIIS        TELAPSE       23.10 TCPU       15.78
 DIIS TEST: 0.19206E+02 AT SCF   CYCLE   1 - MIX   30 %
 TTTTTTTTTTTTTTTTTTTTTTTTTTTTTT FDIK        TELAPSE       23.45 TCPU       16.05
 INSULATING STATE
 TOP OF VALENCE BANDS -    BAND    366; K    3; EIG -2.1583952E-01 AU
 TOP OF VALENCE BANDS -    BAND    366; K    1; EIG -2.1621523E-01 AU
 BOTTOM OF VIRTUAL BANDS - BAND    367; K    1; EIG -1.1981557E-02 AU
 INDIRECT ENERGY BAND GAP:   5.5473 eV
 TTTTTTTTTTTTTTTTTTTTTTTTTTTTTT PDIG        TELAPSE       23.62 TCPU       16.22
 CHARGE NORMALIZATION FACTOR   1.00000000
 TOTAL ATOMIC CHARGES:
  19.0624200  19.0624200  19.0624200  19.0624200  19.0624200  19.0624200
   7.3883762   7.3883762   7.3883762   7.3883762   7.3883762   7.3883762
   7.3883762   7.3883762   7.3883762   7.3883762   7.3883762   7.3883762
   7.3883762   7.3883762   7.3883762   7.3883762   7.3883762   7.3883762
   7.3883762   7.3883762   7.3883762   7.3883762   7.3883762   7.3883762
  17.0368322  17.0368322  17.0368322  17.0368322  17.0368322  17.0368322
  17.0368322  17.0368322  17.0368322  17.0368322  17.0368322  17.0368322
   6.0151220   6.0151220   6.0151220   6.0151220   6.0151220   6.0151220
   6.0151220   6.0151220   6.0151220   6.0151220   6.0151220   6.0151220
   5.9078608   5.9078608   5.9078608   5.9078608   5.9078608   5.9078608
   5.9078608   5.9078608   5.9078608   5.9078608   5.9078608   5.9078608
   5.9078608   5.9078608   5.9078608   5.9078608   5.9078608   5.9078608
   5.9078608   5.9078608   5.9078608   5.9078608   5.9078608   5.9078608
   0.9121810   0.9121810   0.9121810   0.9121810   0.9121810   0.9121810
   0.9121810   0.9121810   0.9121810   0.9121810   0.9121810   0.9121810
   0.9121810   0.9121810   0.9121810   0.9121810   0.9121810   0.9121810
   0.9121810   0.9121810   0.9121810   0.9121810   0.9121810   0.9121810
 TTTTTTTTTTTTTTTTTTTTTTTTTTTTTT MOQGAD      TELAPSE       23.64 TCPU       16.24
 TTTTTTTTTTTTTTTTTTTTTTTTTTTTTT SHELLXN     TELAPSE       28.26 TCPU       20.16
 TTTTTTTTTTTTTTTTTTTTTTTTTTTTTT MONMO3      TELAPSE       29.51 TCPU       21.41
 NUMERICALLY INTEGRATED DENSITY    732.0000153981
 TTTTTTTTTTTTTTTTTTTTTTTTTTTTTT NUMDFT      TELAPSE       30.53 TCPU       22.43
 CYC   2 ETOT(AU) -9.584667479134E+03 DETOT -4.85E-01 tst  6.29E-03 PX  1.14E-01
 TTTTTTTTTTTTTTTTTTTTTTTTTTTTTT DIIS        TELAPSE       30.58 TCPU       22.48
 DIIS TEST: 0.12498E+02 AT SCF   CYCLE   2 - DIIS ACTIVE - HISTORY:     2 CYCLES
 TTTTTTTTTTTTTTTTTTTTTTTTTTTTTT FDIK        TELAPSE       30.96 TCPU       22.76
 INSULATING STATE
 TOP OF VALENCE BANDS -    BAND    366; K    3; EIG -2.2964724E-01 AU
 TOP OF VALENCE BANDS -    BAND    366; K    1; EIG -2.3027469E-01 AU
 BOTTOM OF VIRTUAL BANDS - BAND    367; K    1; EIG  1.3651219E-02 AU
 INDIRECT ENERGY BAND GAP:   6.6205 eV
 TTTTTTTTTTTTTTTTTTTTTTTTTTTTTT PDIG        TELAPSE       31.13 TCPU       22.93
 CHARGE NORMALIZATION FACTOR   1.00000000
 TOTAL ATOMIC CHARGES:
  18.8039909  18.8039909  18.8039909  18.8039909  18.8039909  18.8039909
   7.5540365   7.5540365   7.5540365   7.5540365   7.5540365   7.5540365
   7.5540365   7.5540365   7.5540365   7.5540365   7.5540365   7.5540365
   7.5540365   7.5540365   7.5540365   7.5540365   7.5540365   7.5540365
   7.5540365   7.5540365   7.5540365   7.5540365   7.5540365   7.5540365
  17.0450163  17.0450163  17.0450163  17.0450163  17.0450163  17.0450163
  17.0450163  17.0450163  17.0450163  17.0450163  17.0450163  17.0450163
   5.6551905   5.6551905   5.6551905   5.6551905   5.6551905   5.6551905
   5.6551905   5.6551905   5.6551905   5.6551905   5.6551905   5.6551905
   6.0262072   6.0262072   6.0262072   6.0262072   6.0262072   6.0262072
   6.0262072   6.0262072   6.0262072   6.0262072   6.0262072   6.0262072
   6.0262072   6.0262072   6.0262072   6.0262072   6.0262072   6.0262072
   6.0262072   6.0262072   6.0262072   6.0262072   6.0262072   6.0262072
   0.8686551   0.8686551   0.8686551   0.8686551   0.8686551   0.8686551
   0.8686551   0.8686551   0.8686551   0.8686551   0.8686551   0.8686551
   0.8686551   0.8686551   0.8686551   0.8686551   0.8686551   0.8686551
   0.8686551   0.8686551   0.8686551   0.8686551   0.8686551   0.8686551
 TTTTTTTTTTTTTTTTTTTTTTTTTTTTTT MOQGAD      TELAPSE       31.14 TCPU       22.95
 TTTTTTTTTTTTTTTTTTTTTTTTTTTTTT SHELLXN     TELAPSE       35.69 TCPU       26.79
 TTTTTTTTTTTTTTTTTTTTTTTTTTTTTT MONMO3      TELAPSE       37.03 TCPU       28.13
 NUMERICALLY INTEGRATED DENSITY    732.0000125652
 TTTTTTTTTTTTTTTTTTTTTTTTTTTTTT NUMDFT      TELAPSE       38.09 TCPU       29.19
 CYC   3 ETOT(AU) -9.585284049309E+03 DETOT -6.17E-01 tst  1.53E-03 PX  6.42E-02
 TTTTTTTTTTTTTTTTTTTTTTTTTTTTTT DIIS        TELAPSE       38.14 TCPU       29.24
 DIIS TEST: 0.53449E+00 AT SCF   CYCLE   3 - DIIS ACTIVE - HISTORY:     3 CYCLES
 TTTTTTTTTTTTTTTTTTTTTTTTTTTTTT FDIK        TELAPSE       38.50 TCPU       29.51
 INSULATING STATE
 TOP OF VALENCE BANDS -    BAND    366; K    3; EIG -2.4212559E-01 AU
 TOP OF VALENCE BANDS -    BAND    366; K    1; EIG -2.4270624E-01 AU
 BOTTOM OF VIRTUAL BANDS - BAND    367; K    2; EIG  7.8501608E-03 AU
 INDIRECT ENERGY BAND GAP:   6.8022 eV
 BOTTOM OF VIRTUAL BANDS - BAND    367; K    1; EIG  9.2855763E-03 AU
 TTTTTTTTTTTTTTTTTTTTTTTTTTTTTT PDIG        TELAPSE       38.74 TCPU       29.75
 CHARGE NORMALIZATION FACTOR   1.00000000
 TOTAL ATOMIC CHARGES:
  18.7447918  18.7447918  18.7447918  18.7447918  18.7447918  18.7447918
   7.5560558   7.5560558   7.5560558   7.5560558   7.5560558   7.5560558
   7.5560558   7.5560558   7.5560558   7.5560558   7.5560558   7.5560558
   7.5560558   7.5560558   7.5560558   7.5560558   7.5560558   7.5560558
   7.5560558   7.5560558   7.5560558   7.5560558   7.5560558   7.5560558
  17.0206852  17.0206852  17.0206852  17.0206852  17.0206852  17.0206852
  17.0206852  17.0206852  17.0206852  17.0206852  17.0206852  17.0206852
   5.7375920   5.7375920   5.7375920   5.7375920   5.7375920   5.7375920
   5.7375920   5.7375920   5.7375920   5.7375920   5.7375920   5.7375920
   6.0226698   6.0226698   6.0226698   6.0226698   6.0226698   6.0226698
   6.0226698   6.0226698   6.0226698   6.0226698   6.0226698   6.0226698
   6.0226698   6.0226698   6.0226698   6.0226698   6.0226698   6.0226698
   6.0226698   6.0226698   6.0226698   6.0226698   6.0226698   6.0226698
   0.8559378   0.8559378   0.8559378   0.8559378   0.8559378   0.8559378
   0.8559378   0.8559378   0.8559378   0.8559378   0.8559378   0.8559378
   0.8559378   0.8559378   0.8559378   0.8559378   0.8559378   0.8559378
   0.8559378   0.8559378   0.8559378   0.8559378   0.8559378   0.8559378
 TTTTTTTTTTTTTTTTTTTTTTTTTTTTTT MOQGAD      TELAPSE       38.75 TCPU       29.76
 TTTTTTTTTTTTTTTTTTTTTTTTTTTTTT SHELLXN     TELAPSE       49.12 TCPU       33.75
 TTTTTTTTTTTTTTTTTTTTTTTTTTTTTT MONMO3      TELAPSE       50.22 TCPU       34.85
 NUMERICALLY INTEGRATED DENSITY    732.0000143142
 TTTTTTTTTTTTTTTTTTTTTTTTTTTTTT NUMDFT      TELAPSE       51.24 TCPU       35.87
 CYC   4 ETOT(AU) -9.585312256293E+03 DETOT -2.82E-02 tst  4.14E-05 PX  1.79E-02
 TTTTTTTTTTTTTTTTTTTTTTTTTTTTTT DIIS        TELAPSE       51.36 TCPU       35.99
 DIIS TEST: 0.61416E-01 AT SCF   CYCLE   4 - DIIS ACTIVE - HISTORY:     4 CYCLES
 TTTTTTTTTTTTTTTTTTTTTTTTTTTTTT FDIK        TELAPSE       51.70 TCPU       36.24
 INSULATING STATE
 TOP OF VALENCE BANDS -    BAND    366; K    3; EIG -2.4171180E-01 AU
 TOP OF VALENCE BANDS -    BAND    366; K    1; EIG -2.4231606E-01 AU
 BOTTOM OF VIRTUAL BANDS - BAND    367; K    1; EIG  9.7607295E-03 AU
 INDIRECT ENERGY BAND GAP:   6.8429 eV
 TTTTTTTTTTTTTTTTTTTTTTTTTTTTTT PDIG        TELAPSE       51.87 TCPU       36.41
 CHARGE NORMALIZATION FACTOR   1.00000000
 TOTAL ATOMIC CHARGES:
  18.7471172  18.7471172  18.7471172  18.7471172  18.7471172  18.7471172
   7.5479973   7.5479973   7.5479973   7.5479973   7.5479973   7.5479973
   7.5479973   7.5479973   7.5479973   7.5479973   7.5479973   7.5479973
   7.5479973   7.5479973   7.5479973   7.5479973   7.5479973   7.5479973
   7.5479973   7.5479973   7.5479973   7.5479973   7.5479973   7.5479973
  17.0375290  17.0375290  17.0375290  17.0375290  17.0375290  17.0375290
  17.0375290  17.0375290  17.0375290  17.0375290  17.0375290  17.0375290
   5.7167194   5.7167194   5.7167194   5.7167194   5.7167194   5.7167194
   5.7167194   5.7167194   5.7167194   5.7167194   5.7167194   5.7167194
   6.0318166   6.0318166   6.0318166   6.0318166   6.0318166   6.0318166
   6.0318166   6.0318166   6.0318166   6.0318166   6.0318166   6.0318166
   6.0318166   6.0318166   6.0318166   6.0318166   6.0318166   6.0318166
   6.0318166   6.0318166   6.0318166   6.0318166   6.0318166   6.0318166
   0.8562826   0.8562826   0.8562826   0.8562826   0.8562826   0.8562826
   0.8562826   0.8562826   0.8562826   0.8562826   0.8562826   0.8562826
   0.8562826   0.8562826   0.8562826   0.8562826   0.8562826   0.8562826
   0.8562826   0.8562826   0.8562826   0.8562826   0.8562826   0.8562826
 TTTTTTTTTTTTTTTTTTTTTTTTTTTTTT MOQGAD      TELAPSE       51.88 TCPU       36.43
 TTTTTTTTTTTTTTTTTTTTTTTTTTTTTT SHELLXN     TELAPSE       56.42 TCPU       40.26
 TTTTTTTTTTTTTTTTTTTTTTTTTTTTTT MONMO3      TELAPSE       57.69 TCPU       41.53
 NUMERICALLY INTEGRATED DENSITY    732.0000138346
 TTTTTTTTTTTTTTTTTTTTTTTTTTTTTT NUMDFT      TELAPSE       58.70 TCPU       42.54
 CYC   5 ETOT(AU) -9.585315014276E+03 DETOT -2.76E-03 tst  5.46E-06 PX  6.66E-03
 TTTTTTTTTTTTTTTTTTTTTTTTTTTTTT DIIS        TELAPSE       58.75 TCPU       42.59
 DIIS TEST: 0.10732E-01 AT SCF   CYCLE   5 - DIIS ACTIVE - HISTORY:     5 CYCLES
 TTTTTTTTTTTTTTTTTTTTTTTTTTTTTT FDIK        TELAPSE       59.12 TCPU       42.87
 INSULATING STATE
 TOP OF VALENCE BANDS -    BAND    366; K    3; EIG -2.4160547E-01 AU
 TOP OF VALENCE BANDS -    BAND    366; K    1; EIG -2.4220010E-01 AU
 BOTTOM OF VIRTUAL BANDS - BAND    367; K    2; EIG  9.2245071E-03 AU
 INDIRECT ENERGY BAND GAP:   6.8254 eV
 BOTTOM OF VIRTUAL BANDS - BAND    367; K    1; EIG  9.5383651E-03 AU
 TTTTTTTTTTTTTTTTTTTTTTTTTTTTTT PDIG        TELAPSE       59.29 TCPU       43.04
 CHARGE NORMALIZATION FACTOR   1.00000000
 TOTAL ATOMIC CHARGES:
  18.7447657  18.7447657  18.7447657  18.7447657  18.7447657  18.7447657
   7.5560389   7.5560389   7.5560389   7.5560389   7.5560389   7.5560389
   7.5560389   7.5560389   7.5560389   7.5560389   7.5560389   7.5560389
   7.5560389   7.5560389   7.5560389   7.5560389   7.5560389   7.5560389
   7.5560389   7.5560389   7.5560389   7.5560389   7.5560389   7.5560389
  17.0306228  17.0306228  17.0306228  17.0306228  17.0306228  17.0306228
  17.0306228  17.0306228  17.0306228  17.0306228  17.0306228  17.0306228
   5.7184524   5.7184524   5.7184524   5.7184524   5.7184524   5.7184524
   5.7184524   5.7184524   5.7184524   5.7184524   5.7184524   5.7184524
   6.0267866   6.0267866   6.0267866   6.0267866   6.0267866   6.0267866
   6.0267866   6.0267866   6.0267866   6.0267866   6.0267866   6.0267866
   6.0267866   6.0267866   6.0267866   6.0267866   6.0267866   6.0267866
   6.0267866   6.0267866   6.0267866   6.0267866   6.0267866   6.0267866
   0.8564454   0.8564454   0.8564454   0.8564454   0.8564454   0.8564454
   0.8564454   0.8564454   0.8564454   0.8564454   0.8564454   0.8564454
   0.8564454   0.8564454   0.8564454   0.8564454   0.8564454   0.8564454
   0.8564454   0.8564454   0.8564454   0.8564454   0.8564454   0.8564454
 TTTTTTTTTTTTTTTTTTTTTTTTTTTTTT MOQGAD      TELAPSE       59.30 TCPU       43.05
 TTTTTTTTTTTTTTTTTTTTTTTTTTTTTT SHELLXN     TELAPSE       63.92 TCPU       46.97
 TTTTTTTTTTTTTTTTTTTTTTTTTTTTTT MONMO3      TELAPSE       65.18 TCPU       48.23
 NUMERICALLY INTEGRATED DENSITY    732.0000139905
 TTTTTTTTTTTTTTTTTTTTTTTTTTTTTT NUMDFT      TELAPSE       66.30 TCPU       49.35
 CYC   6 ETOT(AU) -9.585315476447E+03 DETOT -4.62E-04 tst  1.18E-06 PX  3.51E-03
 TTTTTTTTTTTTTTTTTTTTTTTTTTTTTT DIIS        TELAPSE       66.36 TCPU       49.40
 DIIS TEST: 0.21279E-02 AT SCF   CYCLE   6 - DIIS ACTIVE - HISTORY:     6 CYCLES
 TTTTTTTTTTTTTTTTTTTTTTTTTTTTTT FDIK        TELAPSE       66.68 TCPU       49.64
 INSULATING STATE
 TOP OF VALENCE BANDS -    BAND    366; K    3; EIG -2.4178098E-01 AU
 TOP OF VALENCE BANDS -    BAND    366; K    1; EIG -2.4237814E-01 AU
 BOTTOM OF VIRTUAL BANDS - BAND    367; K    2; EIG  9.4377118E-03 AU
 INDIRECT ENERGY BAND GAP:   6.8360 eV
 BOTTOM OF VIRTUAL BANDS - BAND    367; K    1; EIG  9.5935560E-03 AU
 TTTTTTTTTTTTTTTTTTTTTTTTTTTTTT PDIG        TELAPSE       66.85 TCPU       49.81
 CHARGE NORMALIZATION FACTOR   1.00000000
 TOTAL ATOMIC CHARGES:
  18.7457685  18.7457685  18.7457685  18.7457685  18.7457685  18.7457685
   7.5526381   7.5526381   7.5526381   7.5526381   7.5526381   7.5526381
   7.5526381   7.5526381   7.5526381   7.5526381   7.5526381   7.5526381
   7.5526381   7.5526381   7.5526381   7.5526381   7.5526381   7.5526381
   7.5526381   7.5526381   7.5526381   7.5526381   7.5526381   7.5526381
  17.0315102  17.0315102  17.0315102  17.0315102  17.0315102  17.0315102
  17.0315102  17.0315102  17.0315102  17.0315102  17.0315102  17.0315102
   5.7191636   5.7191636   5.7191636   5.7191636   5.7191636   5.7191636
   5.7191636   5.7191636   5.7191636   5.7191636   5.7191636   5.7191636
   6.0295744   6.0295744   6.0295744   6.0295744   6.0295744   6.0295744
   6.0295744   6.0295744   6.0295744   6.0295744   6.0295744   6.0295744
   6.0295744   6.0295744   6.0295744   6.0295744   6.0295744   6.0295744
   6.0295744   6.0295744   6.0295744   6.0295744   6.0295744   6.0295744
   0.8560085   0.8560085   0.8560085   0.8560085   0.8560085   0.8560085
   0.8560085   0.8560085   0.8560085   0.8560085   0.8560085   0.8560085
   0.8560085   0.8560085   0.8560085   0.8560085   0.8560085   0.8560085
   0.8560085   0.8560085   0.8560085   0.8560085   0.8560085   0.8560085
 TTTTTTTTTTTTTTTTTTTTTTTTTTTTTT MOQGAD      TELAPSE       66.87 TCPU       49.82
 TTTTTTTTTTTTTTTTTTTTTTTTTTTTTT SHELLXN     TELAPSE       71.42 TCPU       53.67
 TTTTTTTTTTTTTTTTTTTTTTTTTTTTTT MONMO3      TELAPSE       72.80 TCPU       55.05
 NUMERICALLY INTEGRATED DENSITY    732.0000139958
 TTTTTTTTTTTTTTTTTTTTTTTTTTTTTT NUMDFT      TELAPSE       73.87 TCPU       56.12
 CYC   7 ETOT(AU) -9.585315560450E+03 DETOT -8.40E-05 tst  2.90E-07 PX  6.64E-04
 TTTTTTTTTTTTTTTTTTTTTTTTTTTTTT DIIS        TELAPSE       74.08 TCPU       56.33
 DIIS TEST: 0.24588E-03 AT SCF   CYCLE   7 - DIIS ACTIVE - HISTORY:     7 CYCLES
 TTTTTTTTTTTTTTTTTTTTTTTTTTTTTT FDIK        TELAPSE       74.42 TCPU       56.58
 INSULATING STATE
 TOP OF VALENCE BANDS -    BAND    366; K    3; EIG -2.4176469E-01 AU
 TOP OF VALENCE BANDS -    BAND    366; K    1; EIG -2.4236212E-01 AU
 BOTTOM OF VIRTUAL BANDS - BAND    367; K    2; EIG  9.3056879E-03 AU
 INDIRECT ENERGY BAND GAP:   6.8320 eV
 BOTTOM OF VIRTUAL BANDS - BAND    367; K    1; EIG  9.5501410E-03 AU
 TTTTTTTTTTTTTTTTTTTTTTTTTTTTTT PDIG        TELAPSE       74.59 TCPU       56.75
 CHARGE NORMALIZATION FACTOR   1.00000000
 TOTAL ATOMIC CHARGES:
  18.7451323  18.7451323  18.7451323  18.7451323  18.7451323  18.7451323
   7.5534375   7.5534375   7.5534375   7.5534375   7.5534375   7.5534375
   7.5534375   7.5534375   7.5534375   7.5534375   7.5534375   7.5534375
   7.5534375   7.5534375   7.5534375   7.5534375   7.5534375   7.5534375
   7.5534375   7.5534375   7.5534375   7.5534375   7.5534375   7.5534375
  17.0321239  17.0321239  17.0321239  17.0321239  17.0321239  17.0321239
  17.0321239  17.0321239  17.0321239  17.0321239  17.0321239  17.0321239
   5.7189579   5.7189579   5.7189579   5.7189579   5.7189579   5.7189579
   5.7189579   5.7189579   5.7189579   5.7189579   5.7189579   5.7189579
   6.0286015   6.0286015   6.0286015   6.0286015   6.0286015   6.0286015
   6.0286015   6.0286015   6.0286015   6.0286015   6.0286015   6.0286015
   6.0286015   6.0286015   6.0286015   6.0286015   6.0286015   6.0286015
   6.0286015   6.0286015   6.0286015   6.0286015   6.0286015   6.0286015
   0.8561371   0.8561371   0.8561371   0.8561371   0.8561371   0.8561371
   0.8561371   0.8561371   0.8561371   0.8561371   0.8561371   0.8561371
   0.8561371   0.8561371   0.8561371   0.8561371   0.8561371   0.8561371
   0.8561371   0.8561371   0.8561371   0.8561371   0.8561371   0.8561371
 TTTTTTTTTTTTTTTTTTTTTTTTTTTTTT MOQGAD      TELAPSE       74.61 TCPU       56.76
 TTTTTTTTTTTTTTTTTTTTTTTTTTTTTT SHELLXN     TELAPSE       79.14 TCPU       60.58
 TTTTTTTTTTTTTTTTTTTTTTTTTTTTTT MONMO3      TELAPSE       80.60 TCPU       62.04
 NUMERICALLY INTEGRATED DENSITY    732.0000139950
 TTTTTTTTTTTTTTTTTTTTTTTTTTTTTT NUMDFT      TELAPSE       81.61 TCPU       63.06
 CYC   8 ETOT(AU) -9.585315570816E+03 DETOT -1.04E-05 tst  3.00E-08 PX  5.26E-04
 TTTTTTTTTTTTTTTTTTTTTTTTTTTTTT DIIS        TELAPSE       82.14 TCPU       63.59
 DIIS TEST: 0.61154E-04 AT SCF   CYCLE   8 - DIIS ACTIVE - HISTORY:     8 CYCLES
 TTTTTTTTTTTTTTTTTTTTTTTTTTTTTT FDIK        TELAPSE       82.49 TCPU       63.85
 INSULATING STATE
 TOP OF VALENCE BANDS -    BAND    366; K    3; EIG -2.4176176E-01 AU
 TOP OF VALENCE BANDS -    BAND    366; K    1; EIG -2.4235910E-01 AU
 BOTTOM OF VIRTUAL BANDS - BAND    367; K    2; EIG  9.3518976E-03 AU
 INDIRECT ENERGY BAND GAP:   6.8332 eV
 BOTTOM OF VIRTUAL BANDS - BAND    367; K    1; EIG  9.5514121E-03 AU
 TTTTTTTTTTTTTTTTTTTTTTTTTTTTTT PDIG        TELAPSE       82.68 TCPU       64.04
 CHARGE NORMALIZATION FACTOR   1.00000000
 TOTAL ATOMIC CHARGES:
  18.7453725  18.7453725  18.7453725  18.7453725  18.7453725  18.7453725
   7.5534115   7.5534115   7.5534115   7.5534115   7.5534115   7.5534115
   7.5534115   7.5534115   7.5534115   7.5534115   7.5534115   7.5534115
   7.5534115   7.5534115   7.5534115   7.5534115   7.5534115   7.5534115
   7.5534115   7.5534115   7.5534115   7.5534115   7.5534115   7.5534115
  17.0318048  17.0318048  17.0318048  17.0318048  17.0318048  17.0318048
  17.0318048  17.0318048  17.0318048  17.0318048  17.0318048  17.0318048
   5.7186288   5.7186288   5.7186288   5.7186288   5.7186288   5.7186288
   5.7186288   5.7186288   5.7186288   5.7186288   5.7186288   5.7186288
   6.0289483   6.0289483   6.0289483   6.0289483   6.0289483   6.0289483
   6.0289483   6.0289483   6.0289483   6.0289483   6.0289483   6.0289483
   6.0289483   6.0289483   6.0289483   6.0289483   6.0289483   6.0289483
   6.0289483   6.0289483   6.0289483   6.0289483   6.0289483   6.0289483
   0.8560803   0.8560803   0.8560803   0.8560803   0.8560803   0.8560803
   0.8560803   0.8560803   0.8560803   0.8560803   0.8560803   0.8560803
   0.8560803   0.8560803   0.8560803   0.8560803   0.8560803   0.8560803
   0.8560803   0.8560803   0.8560803   0.8560803   0.8560803   0.8560803
 TTTTTTTTTTTTTTTTTTTTTTTTTTTTTT MOQGAD      TELAPSE       82.69 TCPU       64.05
 TTTTTTTTTTTTTTTTTTTTTTTTTTTTTT SHELLXN     TELAPSE       87.24 TCPU       67.86
 TTTTTTTTTTTTTTTTTTTTTTTTTTTTTT MONMO3      TELAPSE       88.54 TCPU       69.16
 NUMERICALLY INTEGRATED DENSITY    732.0000139890
 TTTTTTTTTTTTTTTTTTTTTTTTTTTTTT NUMDFT      TELAPSE       89.56 TCPU       70.18
 CYC   9 ETOT(AU) -9.585315570204E+03 DETOT  6.12E-07 tst  9.10E-09 PX  2.61E-04
 TTTTTTTTTTTTTTTTTTTTTTTTTTTTTT DIIS        TELAPSE       89.64 TCPU       70.26
 DIIS TEST: 0.13425E-04 AT SCF   CYCLE   9 - DIIS ACTIVE - HISTORY:     9 CYCLES
 TTTTTTTTTTTTTTTTTTTTTTTTTTTTTT FDIK        TELAPSE       89.97 TCPU       70.50
 INSULATING STATE
 TOP OF VALENCE BANDS -    BAND    366; K    3; EIG -2.4177107E-01 AU
 TOP OF VALENCE BANDS -    BAND    366; K    1; EIG -2.4236832E-01 AU
 BOTTOM OF VIRTUAL BANDS - BAND    367; K    2; EIG  9.3380349E-03 AU
 INDIRECT ENERGY BAND GAP:   6.8330 eV
 BOTTOM OF VIRTUAL BANDS - BAND    367; K    1; EIG  9.5522865E-03 AU
 TTTTTTTTTTTTTTTTTTTTTTTTTTTTTT PDIG        TELAPSE       90.14 TCPU       70.67
 CHARGE NORMALIZATION FACTOR   1.00000000
 TOTAL ATOMIC CHARGES:
  18.7452728  18.7452728  18.7452728  18.7452728  18.7452728  18.7452728
   7.5533056   7.5533056   7.5533056   7.5533056   7.5533056   7.5533056
   7.5533056   7.5533056   7.5533056   7.5533056   7.5533056   7.5533056
   7.5533056   7.5533056   7.5533056   7.5533056   7.5533056   7.5533056
   7.5533056   7.5533056   7.5533056   7.5533056   7.5533056   7.5533056
  17.0317426  17.0317426  17.0317426  17.0317426  17.0317426  17.0317426
  17.0317426  17.0317426  17.0317426  17.0317426  17.0317426  17.0317426
   5.7190216   5.7190216   5.7190216   5.7190216   5.7190216   5.7190216
   5.7190216   5.7190216   5.7190216   5.7190216   5.7190216   5.7190216
   6.0289151   6.0289151   6.0289151   6.0289151   6.0289151   6.0289151
   6.0289151   6.0289151   6.0289151   6.0289151   6.0289151   6.0289151
   6.0289151   6.0289151   6.0289151   6.0289151   6.0289151   6.0289151
   6.0289151   6.0289151   6.0289151   6.0289151   6.0289151   6.0289151
   0.8560790   0.8560790   0.8560790   0.8560790   0.8560790   0.8560790
   0.8560790   0.8560790   0.8560790   0.8560790   0.8560790   0.8560790
   0.8560790   0.8560790   0.8560790   0.8560790   0.8560790   0.8560790
   0.8560790   0.8560790   0.8560790   0.8560790   0.8560790   0.8560790
 TTTTTTTTTTTTTTTTTTTTTTTTTTTTTT MOQGAD      TELAPSE       90.15 TCPU       70.68
 TTTTTTTTTTTTTTTTTTTTTTTTTTTTTT SHELLXN     TELAPSE       94.64 TCPU       74.46
 TTTTTTTTTTTTTTTTTTTTTTTTTTTTTT MONMO3      TELAPSE       96.02 TCPU       75.84
 NUMERICALLY INTEGRATED DENSITY    732.0000139951
 TTTTTTTTTTTTTTTTTTTTTTTTTTTTTT NUMDFT      TELAPSE       97.04 TCPU       76.85
 CYC  10 ETOT(AU) -9.585315571177E+03 DETOT -9.73E-07 tst  1.33E-09 PX  1.13E-04
 TTTTTTTTTTTTTTTTTTTTTTTTTTTTTT DIIS        TELAPSE       97.13 TCPU       76.95
 DIIS TEST: 0.40849E-05 AT SCF   CYCLE  10 - DIIS ACTIVE - HISTORY:    10 CYCLES
 TTTTTTTTTTTTTTTTTTTTTTTTTTTTTT FDIK        TELAPSE       97.47 TCPU       77.20
 INSULATING STATE
 TOP OF VALENCE BANDS -    BAND    366; K    3; EIG -2.4176603E-01 AU
 TOP OF VALENCE BANDS -    BAND    366; K    1; EIG -2.4236338E-01 AU
 BOTTOM OF VIRTUAL BANDS - BAND    367; K    2; EIG  9.3420003E-03 AU
 INDIRECT ENERGY BAND GAP:   6.8330 eV
 BOTTOM OF VIRTUAL BANDS - BAND    367; K    1; EIG  9.5532891E-03 AU
 TTTTTTTTTTTTTTTTTTTTTTTTTTTTTT PDIG        TELAPSE       97.64 TCPU       77.37
 CHARGE NORMALIZATION FACTOR   1.00000000
 TOTAL ATOMIC CHARGES:
  18.7453124  18.7453124  18.7453124  18.7453124  18.7453124  18.7453124
   7.5533640   7.5533640   7.5533640   7.5533640   7.5533640   7.5533640
   7.5533640   7.5533640   7.5533640   7.5533640   7.5533640   7.5533640
   7.5533640   7.5533640   7.5533640   7.5533640   7.5533640   7.5533640
   7.5533640   7.5533640   7.5533640   7.5533640   7.5533640   7.5533640
  17.0318534  17.0318534  17.0318534  17.0318534  17.0318534  17.0318534
  17.0318534  17.0318534  17.0318534  17.0318534  17.0318534  17.0318534
   5.7187954   5.7187954   5.7187954   5.7187954   5.7187954   5.7187954
   5.7187954   5.7187954   5.7187954   5.7187954   5.7187954   5.7187954
   6.0289056   6.0289056   6.0289056   6.0289056   6.0289056   6.0289056
   6.0289056   6.0289056   6.0289056   6.0289056   6.0289056   6.0289056
   6.0289056   6.0289056   6.0289056   6.0289056   6.0289056   6.0289056
   6.0289056   6.0289056   6.0289056   6.0289056   6.0289056   6.0289056
   0.8560779   0.8560779   0.8560779   0.8560779   0.8560779   0.8560779
   0.8560779   0.8560779   0.8560779   0.8560779   0.8560779   0.8560779
   0.8560779   0.8560779   0.8560779   0.8560779   0.8560779   0.8560779
   0.8560779   0.8560779   0.8560779   0.8560779   0.8560779   0.8560779
 TTTTTTTTTTTTTTTTTTTTTTTTTTTTTT MOQGAD      TELAPSE       97.65 TCPU       77.38
 TTTTTTTTTTTTTTTTTTTTTTTTTTTTTT SHELLXN     TELAPSE      102.23 TCPU       81.17
 TTTTTTTTTTTTTTTTTTTTTTTTTTTTTT MONMO3      TELAPSE      103.60 TCPU       82.54
 NUMERICALLY INTEGRATED DENSITY    732.0000139928
 TTTTTTTTTTTTTTTTTTTTTTTTTTTTTT NUMDFT      TELAPSE      104.62 TCPU       83.56
 CYC  11 ETOT(AU) -9.585315571980E+03 DETOT -8.03E-07 tst  3.39E-10 PX  4.81E-05
 TTTTTTTTTTTTTTTTTTTTTTTTTTTTTT DIIS        TELAPSE      104.76 TCPU       83.70
 DIIS TEST: 0.35315E-06 AT SCF   CYCLE  11 - DIIS ACTIVE - HISTORY:    11 CYCLES
 TTTTTTTTTTTTTTTTTTTTTTTTTTTTTT FDIK        TELAPSE      105.10 TCPU       83.95
 INSULATING STATE
 TOP OF VALENCE BANDS -    BAND    366; K    3; EIG -2.4176759E-01 AU
 TOP OF VALENCE BANDS -    BAND    366; K    1; EIG -2.4236491E-01 AU
 BOTTOM OF VIRTUAL BANDS - BAND    367; K    2; EIG  9.3406911E-03 AU
 INDIRECT ENERGY BAND GAP:   6.8330 eV
 BOTTOM OF VIRTUAL BANDS - BAND    367; K    1; EIG  9.5519517E-03 AU
 TTTTTTTTTTTTTTTTTTTTTTTTTTTTTT PDIG        TELAPSE      105.27 TCPU       84.12
 CHARGE NORMALIZATION FACTOR   1.00000000
 TOTAL ATOMIC CHARGES:
  18.7453004  18.7453004  18.7453004  18.7453004  18.7453004  18.7453004
   7.5533521   7.5533521   7.5533521   7.5533521   7.5533521   7.5533521
   7.5533521   7.5533521   7.5533521   7.5533521   7.5533521   7.5533521
   7.5533521   7.5533521   7.5533521   7.5533521   7.5533521   7.5533521
   7.5533521   7.5533521   7.5533521   7.5533521   7.5533521   7.5533521
  17.0318160  17.0318160  17.0318160  17.0318160  17.0318160  17.0318160
  17.0318160  17.0318160  17.0318160  17.0318160  17.0318160  17.0318160
   5.7188512   5.7188512   5.7188512   5.7188512   5.7188512   5.7188512
   5.7188512   5.7188512   5.7188512   5.7188512   5.7188512   5.7188512
   6.0289093   6.0289093   6.0289093   6.0289093   6.0289093   6.0289093
   6.0289093   6.0289093   6.0289093   6.0289093   6.0289093   6.0289093
   6.0289093   6.0289093   6.0289093   6.0289093   6.0289093   6.0289093
   6.0289093   6.0289093   6.0289093   6.0289093   6.0289093   6.0289093
   0.8560799   0.8560799   0.8560799   0.8560799   0.8560799   0.8560799
   0.8560799   0.8560799   0.8560799   0.8560799   0.8560799   0.8560799
   0.8560799   0.8560799   0.8560799   0.8560799   0.8560799   0.8560799
   0.8560799   0.8560799   0.8560799   0.8560799   0.8560799   0.8560799
 TTTTTTTTTTTTTTTTTTTTTTTTTTTTTT MOQGAD      TELAPSE      105.28 TCPU       84.13
 TTTTTTTTTTTTTTTTTTTTTTTTTTTTTT SHELLXN     TELAPSE      109.83 TCPU       87.98
 TTTTTTTTTTTTTTTTTTTTTTTTTTTTTT MONMO3      TELAPSE      111.19 TCPU       89.33
 NUMERICALLY INTEGRATED DENSITY    732.0000139926
 TTTTTTTTTTTTTTTTTTTTTTTTTTTTTT NUMDFT      TELAPSE      112.20 TCPU       90.34
 CYC  12 ETOT(AU) -9.585315571537E+03 DETOT  4.43E-07 tst  3.23E-11 PX  1.48E-05
 TTTTTTTTTTTTTTTTTTTTTTTTTTTTTT DIIS        TELAPSE      112.37 TCPU       90.51
 DIIS TEST: 0.15553E-07 AT SCF   CYCLE  12 - DIIS ACTIVE - HISTORY:    12 CYCLES
 TTTTTTTTTTTTTTTTTTTTTTTTTTTTTT FDIK        TELAPSE      112.72 TCPU       90.77
 INSULATING STATE
 TOP OF VALENCE BANDS -    BAND    366; K    3; EIG -2.4176703E-01 AU
 TOP OF VALENCE BANDS -    BAND    366; K    1; EIG -2.4236435E-01 AU
 BOTTOM OF VIRTUAL BANDS - BAND    367; K    2; EIG  9.3413146E-03 AU
 INDIRECT ENERGY BAND GAP:   6.8330 eV
 BOTTOM OF VIRTUAL BANDS - BAND    367; K    1; EIG  9.5526671E-03 AU
 TTTTTTTTTTTTTTTTTTTTTTTTTTTTTT PDIG        TELAPSE      112.89 TCPU       90.94
 CHARGE NORMALIZATION FACTOR   1.00000000
 TOTAL ATOMIC CHARGES:
  18.7453061  18.7453061  18.7453061  18.7453061  18.7453061  18.7453061
   7.5533538   7.5533538   7.5533538   7.5533538   7.5533538   7.5533538
   7.5533538   7.5533538   7.5533538   7.5533538   7.5533538   7.5533538
   7.5533538   7.5533538   7.5533538   7.5533538   7.5533538   7.5533538
   7.5533538   7.5533538   7.5533538   7.5533538   7.5533538   7.5533538
  17.0318195  17.0318195  17.0318195  17.0318195  17.0318195  17.0318195
  17.0318195  17.0318195  17.0318195  17.0318195  17.0318195  17.0318195
   5.7188449   5.7188449   5.7188449   5.7188449   5.7188449   5.7188449
   5.7188449   5.7188449   5.7188449   5.7188449   5.7188449   5.7188449
   6.0289092   6.0289092   6.0289092   6.0289092   6.0289092   6.0289092
   6.0289092   6.0289092   6.0289092   6.0289092   6.0289092   6.0289092
   6.0289092   6.0289092   6.0289092   6.0289092   6.0289092   6.0289092
   6.0289092   6.0289092   6.0289092   6.0289092   6.0289092   6.0289092
   0.8560783   0.8560783   0.8560783   0.8560783   0.8560783   0.8560783
   0.8560783   0.8560783   0.8560783   0.8560783   0.8560783   0.8560783
   0.8560783   0.8560783   0.8560783   0.8560783   0.8560783   0.8560783
   0.8560783   0.8560783   0.8560783   0.8560783   0.8560783   0.8560783
 TTTTTTTTTTTTTTTTTTTTTTTTTTTTTT MOQGAD      TELAPSE      112.90 TCPU       90.96
 TTTTTTTTTTTTTTTTTTTTTTTTTTTTTT SHELLXN     TELAPSE      117.43 TCPU       94.73
 TTTTTTTTTTTTTTTTTTTTTTTTTTTTTT MONMO3      TELAPSE      118.74 TCPU       96.05
 NUMERICALLY INTEGRATED DENSITY    732.0000139931
 TTTTTTTTTTTTTTTTTTTTTTTTTTTTTT NUMDFT      TELAPSE      119.75 TCPU       97.06
 CYC  13 ETOT(AU) -9.585315571705E+03 DETOT -1.68E-07 tst  1.25E-12 PX  2.87E-06
 TTTTTTTTTTTTTTTTTTTTTTTTTTTTTT DIIS        TELAPSE      119.87 TCPU       97.18
 DIIS TEST: 0.24243E-08 AT SCF   CYCLE  13 - DIIS ACTIVE - HISTORY:    13 CYCLES
 TTTTTTTTTTTTTTTTTTTTTTTTTTTTTT FDIK        TELAPSE      120.19 TCPU       97.41
 INSULATING STATE
 TOP OF VALENCE BANDS -    BAND    366; K    3; EIG -2.4176723E-01 AU
 TOP OF VALENCE BANDS -    BAND    366; K    1; EIG -2.4236455E-01 AU
 BOTTOM OF VIRTUAL BANDS - BAND    367; K    2; EIG  9.3410533E-03 AU
 INDIRECT ENERGY BAND GAP:   6.8330 eV
 BOTTOM OF VIRTUAL BANDS - BAND    367; K    1; EIG  9.5524406E-03 AU
 TTTTTTTTTTTTTTTTTTTTTTTTTTTTTT PDIG        TELAPSE      120.37 TCPU       97.58
 CHARGE NORMALIZATION FACTOR   1.00000000
 TOTAL ATOMIC CHARGES:
  18.7453041  18.7453041  18.7453041  18.7453041  18.7453041  18.7453041
   7.5533534   7.5533534   7.5533534   7.5533534   7.5533534   7.5533534
   7.5533534   7.5533534   7.5533534   7.5533534   7.5533534   7.5533534
   7.5533534   7.5533534   7.5533534   7.5533534   7.5533534   7.5533534
   7.5533534   7.5533534   7.5533534   7.5533534   7.5533534   7.5533534
  17.0318203  17.0318203  17.0318203  17.0318203  17.0318203  17.0318203
  17.0318203  17.0318203  17.0318203  17.0318203  17.0318203  17.0318203
   5.7188453   5.7188453   5.7188453   5.7188453   5.7188453   5.7188453
   5.7188453   5.7188453   5.7188453   5.7188453   5.7188453   5.7188453
   6.0289089   6.0289089   6.0289089   6.0289089   6.0289089   6.0289089
   6.0289089   6.0289089   6.0289089   6.0289089   6.0289089   6.0289089
   6.0289089   6.0289089   6.0289089   6.0289089   6.0289089   6.0289089
   6.0289089   6.0289089   6.0289089   6.0289089   6.0289089   6.0289089
   0.8560789   0.8560789   0.8560789   0.8560789   0.8560789   0.8560789
   0.8560789   0.8560789   0.8560789   0.8560789   0.8560789   0.8560789
   0.8560789   0.8560789   0.8560789   0.8560789   0.8560789   0.8560789
   0.8560789   0.8560789   0.8560789   0.8560789   0.8560789   0.8560789
 TTTTTTTTTTTTTTTTTTTTTTTTTTTTTT MOQGAD      TELAPSE      120.38 TCPU       97.60
 TTTTTTTTTTTTTTTTTTTTTTTTTTTTTT SHELLXN     TELAPSE      124.97 TCPU      101.49
 TTTTTTTTTTTTTTTTTTTTTTTTTTTTTT MONMO3      TELAPSE      126.21 TCPU      102.72
 NUMERICALLY INTEGRATED DENSITY    732.0000139929
 TTTTTTTTTTTTTTTTTTTTTTTTTTTTTT NUMDFT      TELAPSE      127.75 TCPU      104.26
 CYC  14 ETOT(AU) -9.585315571658E+03 DETOT  4.72E-08 tst  2.60E-13 PX  1.43E-06
 TTTTTTTTTTTTTTTTTTTTTTTTTTTTTT DIIS        TELAPSE      127.88 TCPU      104.39
 DIIS TEST: 0.52954E-09 AT SCF   CYCLE  14 - DIIS ACTIVE - HISTORY:    14 CYCLES
 TTTTTTTTTTTTTTTTTTTTTTTTTTTTTT FDIK        TELAPSE      128.16 TCPU      104.48
 INSULATING STATE
 TOP OF VALENCE BANDS -    BAND    366; K    3; EIG -2.4176719E-01 AU
 TOP OF VALENCE BANDS -    BAND    366; K    1; EIG -2.4236451E-01 AU
 BOTTOM OF VIRTUAL BANDS - BAND    367; K    2; EIG  9.3411215E-03 AU
 INDIRECT ENERGY BAND GAP:   6.8330 eV
 BOTTOM OF VIRTUAL BANDS - BAND    367; K    1; EIG  9.5524753E-03 AU
 TTTTTTTTTTTTTTTTTTTTTTTTTTTTTT PDIG        TELAPSE      128.38 TCPU      104.70
 CHARGE NORMALIZATION FACTOR   1.00000000
 TOTAL ATOMIC CHARGES:
  18.7453044  18.7453044  18.7453044  18.7453044  18.7453044  18.7453044
   7.5533534   7.5533534   7.5533534   7.5533534   7.5533534   7.5533534
   7.5533534   7.5533534   7.5533534   7.5533534   7.5533534   7.5533534
   7.5533534   7.5533534   7.5533534   7.5533534   7.5533534   7.5533534
   7.5533534   7.5533534   7.5533534   7.5533534   7.5533534   7.5533534
  17.0318200  17.0318200  17.0318200  17.0318200  17.0318200  17.0318200
  17.0318200  17.0318200  17.0318200  17.0318200  17.0318200  17.0318200
   5.7188453   5.7188453   5.7188453   5.7188453   5.7188453   5.7188453
   5.7188453   5.7188453   5.7188453   5.7188453   5.7188453   5.7188453
   6.0289090   6.0289090   6.0289090   6.0289090   6.0289090   6.0289090
   6.0289090   6.0289090   6.0289090   6.0289090   6.0289090   6.0289090
   6.0289090   6.0289090   6.0289090   6.0289090   6.0289090   6.0289090
   6.0289090   6.0289090   6.0289090   6.0289090   6.0289090   6.0289090
   0.8560789   0.8560789   0.8560789   0.8560789   0.8560789   0.8560789
   0.8560789   0.8560789   0.8560789   0.8560789   0.8560789   0.8560789
   0.8560789   0.8560789   0.8560789   0.8560789   0.8560789   0.8560789
   0.8560789   0.8560789   0.8560789   0.8560789   0.8560789   0.8560789
 TTTTTTTTTTTTTTTTTTTTTTTTTTTTTT MOQGAD      TELAPSE      128.40 TCPU      104.71
 TTTTTTTTTTTTTTTTTTTTTTTTTTTTTT SHELLXN     TELAPSE      132.98 TCPU      108.59
 TTTTTTTTTTTTTTTTTTTTTTTTTTTTTT MONMO3      TELAPSE      134.32 TCPU      109.94
 NUMERICALLY INTEGRATED DENSITY    732.0000139929
 TTTTTTTTTTTTTTTTTTTTTTTTTTTTTT NUMDFT      TELAPSE      135.35 TCPU      110.97
 CYC  15 ETOT(AU) -9.585315571661E+03 DETOT -2.73E-09 tst  8.40E-15 PX  1.87E-07
 TTTTTTTTTTTTTTTTTTTTTTTTTTTTTT DIIS        TELAPSE      135.51 TCPU      111.12
 DIIS TEST: 0.49290E-09 AT SCF   CYCLE  15 - DIIS ACTIVE - HISTORY:    15 CYCLES
 TTTTTTTTTTTTTTTTTTTTTTTTTTTTTT FDIK        TELAPSE      135.76 TCPU      111.28
 INSULATING STATE
 TOP OF VALENCE BANDS -    BAND    366; K    3; EIG -2.4176719E-01 AU
 TOP OF VALENCE BANDS -    BAND    366; K    1; EIG -2.4236451E-01 AU
 BOTTOM OF VIRTUAL BANDS - BAND    367; K    2; EIG  9.3411190E-03 AU
 INDIRECT ENERGY BAND GAP:   6.8330 eV
 BOTTOM OF VIRTUAL BANDS - BAND    367; K    1; EIG  9.5524747E-03 AU
 TTTTTTTTTTTTTTTTTTTTTTTTTTTTTT PDIG        TELAPSE      135.95 TCPU      111.47
 CHARGE NORMALIZATION FACTOR   1.00000000
 TOTAL ATOMIC CHARGES:
  18.7453044  18.7453044  18.7453044  18.7453044  18.7453044  18.7453044
   7.5533534   7.5533534   7.5533534   7.5533534   7.5533534   7.5533534
   7.5533534   7.5533534   7.5533534   7.5533534   7.5533534   7.5533534
   7.5533534   7.5533534   7.5533534   7.5533534   7.5533534   7.5533534
   7.5533534   7.5533534   7.5533534   7.5533534   7.5533534   7.5533534
  17.0318200  17.0318200  17.0318200  17.0318200  17.0318200  17.0318200
  17.0318200  17.0318200  17.0318200  17.0318200  17.0318200  17.0318200
   5.7188453   5.7188453   5.7188453   5.7188453   5.7188453   5.7188453
   5.7188453   5.7188453   5.7188453   5.7188453   5.7188453   5.7188453
   6.0289090   6.0289090   6.0289090   6.0289090   6.0289090   6.0289090
   6.0289090   6.0289090   6.0289090   6.0289090   6.0289090   6.0289090
   6.0289090   6.0289090   6.0289090   6.0289090   6.0289090   6.0289090
   6.0289090   6.0289090   6.0289090   6.0289090   6.0289090   6.0289090
   0.8560789   0.8560789   0.8560789   0.8560789   0.8560789   0.8560789
   0.8560789   0.8560789   0.8560789   0.8560789   0.8560789   0.8560789
   0.8560789   0.8560789   0.8560789   0.8560789   0.8560789   0.8560789
   0.8560789   0.8560789   0.8560789   0.8560789   0.8560789   0.8560789
 TTTTTTTTTTTTTTTTTTTTTTTTTTTTTT MOQGAD      TELAPSE      135.96 TCPU      111.48
 TTTTTTTTTTTTTTTTTTTTTTTTTTTTTT SHELLXN     TELAPSE      140.42 TCPU      115.24
 TTTTTTTTTTTTTTTTTTTTTTTTTTTTTT MONMO3      TELAPSE      141.87 TCPU      116.69
 NUMERICALLY INTEGRATED DENSITY    732.0000139929
 TTTTTTTTTTTTTTTTTTTTTTTTTTTTTT NUMDFT      TELAPSE      142.92 TCPU      117.73
 CYC  16 ETOT(AU) -9.585315571661E+03 DETOT  0.00E+00 tst  4.84E-15 PX  0.00E+00
 TTTTTTTTTTTTTTTTTTTTTTTTTTTTTT DIIS        TELAPSE      143.92 TCPU      118.74
 DIIS TEST: 0.49290E-09 AT SCF   CYCLE  16 - DIIS ACTIVE - HISTORY:    16 CYCLES
 TTTTTTTTTTTTTTTTTTTTTTTTTTTTTT FDIK        TELAPSE      144.44 TCPU      118.92
 INSULATING STATE
 TOP OF VALENCE BANDS -    BAND    366; K    3; EIG -2.4176719E-01 AU
 TOP OF VALENCE BANDS -    BAND    366; K    1; EIG -2.4236451E-01 AU
 BOTTOM OF VIRTUAL BANDS - BAND    367; K    2; EIG  9.3411105E-03 AU
 INDIRECT ENERGY BAND GAP:   6.8330 eV
 BOTTOM OF VIRTUAL BANDS - BAND    367; K    1; EIG  9.5524650E-03 AU
 TTTTTTTTTTTTTTTTTTTTTTTTTTTTTT PDIG        TELAPSE      144.62 TCPU      119.10
 CHARGE NORMALIZATION FACTOR   1.00000000
 TOTAL ATOMIC CHARGES:
  18.7453042  18.7453042  18.7453042  18.7453042  18.7453042  18.7453042
   7.5533533   7.5533533   7.5533533   7.5533533   7.5533533   7.5533533
   7.5533533   7.5533533   7.5533533   7.5533533   7.5533533   7.5533533
   7.5533533   7.5533533   7.5533533   7.5533533   7.5533533   7.5533533
   7.5533533   7.5533533   7.5533533   7.5533533   7.5533533   7.5533533
  17.0318200  17.0318200  17.0318200  17.0318200  17.0318200  17.0318200
  17.0318200  17.0318200  17.0318200  17.0318200  17.0318200  17.0318200
   5.7188451   5.7188451   5.7188451   5.7188451   5.7188451   5.7188451
   5.7188451   5.7188451   5.7188451   5.7188451   5.7188451   5.7188451
   6.0289090   6.0289090   6.0289090   6.0289090   6.0289090   6.0289090
   6.0289090   6.0289090   6.0289090   6.0289090   6.0289090   6.0289090
   6.0289090   6.0289090   6.0289090   6.0289090   6.0289090   6.0289090
   6.0289090   6.0289090   6.0289090   6.0289090   6.0289090   6.0289090
   0.8560790   0.8560790   0.8560790   0.8560790   0.8560790   0.8560790
   0.8560790   0.8560790   0.8560790   0.8560790   0.8560790   0.8560790
   0.8560790   0.8560790   0.8560790   0.8560790   0.8560790   0.8560790
   0.8560790   0.8560790   0.8560790   0.8560790   0.8560790   0.8560790
 TTTTTTTTTTTTTTTTTTTTTTTTTTTTTT MOQGAD      TELAPSE      144.63 TCPU      119.11
 TTTTTTTTTTTTTTTTTTTTTTTTTTTTTT SHELLXN     TELAPSE      148.36 TCPU      122.83
 +++ ENERGIES IN A.U. +++
 ::: EXT EL-POLE                                  -6.3158702117767E+03
 ::: EXT EL-SPHEROPOLE                             5.5123423947139E+01
 ::: BIELET ZONE E-E                               1.1974559605153E+04
 ::: TOTAL E-E                                     5.7138128173231E+03
 ::: TOTAL E-N + N-E                              -2.4699410422896E+04
 ::: TOTAL N-N                                     8.9670012917159E+02
 ::: KINETIC ENERGY                                9.1215392525174E+03
 ::: PSEUDO TOTAL   ENERGY                        -8.9673582238841E+03
 ::: VIRIAL COEFFICIENT                            1.0085235171925E+00
 TTTTTTTTTTTTTTTTTTTTTTTTTTTTTT MONMO3      TELAPSE      149.70 TCPU      124.17
 NUMERICALLY INTEGRATED DENSITY    732.0000139929
 TTTTTTTTTTTTTTTTTTTTTTTTTTTTTT NUMDFT      TELAPSE      150.71 TCPU      125.19
 CYC  17 ETOT(AU) -9.585315571658E+03 DETOT  2.37E-09 tst  4.82E-15 PX  0.00E+00

 == SCF ENDED - CONVERGENCE ON ENERGY      E(AU) -9.5853155716584E+03 CYCLES  17


 ENERGY EXPRESSION=HARTREE+FOCK EXCH*0.27000+(M06        EXCH)*0.73000+M06        CORR


 TOTAL ENERGY(DFT)(AU)( 17) -9.5853155716584E+03 DE 2.4E-09 tester 4.8E-15
 TTTTTTTTTTTTTTTTTTTTTTTTTTTTTT EDFT        TELAPSE      150.72 TCPU      125.19

 *******************************************************************************
 *                             FORCE CALCULATION                               *
 *******************************************************************************

 TTTTTTTTTTTTTTTTTTTTTTTTTTTTTT NUMDFG      TELAPSE      158.83 TCPU      133.31
 INFORMATION **** EXCPOG **** EXCH. BIPO BUFFER LENGTH (WORDS) =    16000000
 WARNING **** EXCPOG **** EXCH. BIPO BUFFER TOO SMALL - TO AVOID I/O SET EXCHSIZE =     6771096
 WARNING **** GENPOG **** COULOMB BIPO BUFFER TOO SMALL - TO AVOID I/O SET BIPOSIZE =     4798800
 INFORMATION **** GENPOG **** BIPO BUFFER LENGTH (WORDS) =     4000000
 TTTTTTTTTTTTTTTTTTTTTTTTTTTTTT SHELXG      TELAPSE      184.27 TCPU      157.86


 D3 DISPERSION ENERGY (AU)       -6.6107579344419E-02
 TOTAL ENERGY + DISP (AU)        -9.5853816792377E+03

 CARTESIAN FORCES IN HARTREE/BOHR (ANALYTICAL)
   ATOM                     X                   Y                   Z
   1 230             1.485617184827E-14 -1.034936025768E-14 -1.757231513078E-14
   2 230             2.724672339601E-15 -1.136590821460E-14 -1.852684672343E-14
   3 230            -1.170244456894E-14  3.138114768042E-15 -1.702891300193E-14
   4 230             2.609024107869E-15 -1.426636586643E-14  1.023255554363E-14
   5 230            -1.290402969663E-14  1.697716041823E-14 -1.565414464721E-14
   6 230            -1.391942117124E-14  5.105291189800E-15  1.157291854940E-14
   7   7            -1.412255744704E-05 -6.948850615807E-06 -9.226166370890E-06
   8   7             1.412255742128E-05  6.948850634458E-06 -9.226166362897E-06
   9   7            -1.412255741329E-05  6.948850628241E-06  9.226166408638E-06
  10   7             1.412255740352E-05 -6.948850661992E-06  9.226166407306E-06
  11   7            -9.226166369558E-06 -1.412255741684E-05 -6.948850638899E-06
  12   7            -6.948850646893E-06 -9.226166367338E-06 -1.412255740973E-05
  13   7             9.226166386433E-06  1.412255738042E-05 -6.948850639787E-06
  14   7             6.948850630017E-06 -9.226166381548E-06  1.412255741950E-05
  15   7            -9.226166358456E-06  1.412255741329E-05  6.948850637123E-06
  16   7             6.948850612254E-06  9.226166413523E-06 -1.412255743771E-05
  17   7             9.226166412191E-06 -1.412255741906E-05  6.948850613142E-06
  18   7            -6.948850647781E-06  9.226166404641E-06  1.412255739597E-05
  19   7            -6.948850625577E-06 -1.412255741462E-05 -9.226166355791E-06
  20   7             6.948850635347E-06  1.412255742350E-05 -9.226166363785E-06
  21   7             6.948850619359E-06 -1.412255743150E-05  9.226166400200E-06
  22   7            -6.948850653998E-06  1.412255740574E-05  9.226166399756E-06
  23   7            -1.412255741595E-05 -9.226166370446E-06 -6.948850638011E-06
  24   7            -9.226166369114E-06 -6.948850648669E-06 -1.412255741551E-05
  25   7             1.412255738709E-05  9.226166381548E-06 -6.948850645117E-06
  26   7            -9.226166380660E-06  6.948850636235E-06  1.412255742173E-05
  27   7             1.412255741107E-05 -9.226166371334E-06  6.948850635347E-06
  28   7             9.226166418408E-06  6.948850617583E-06 -1.412255744082E-05
  29   7            -1.412255742217E-05  9.226166417076E-06  6.948850618471E-06
  30   7             9.226166406417E-06 -6.948850647781E-06  1.412255739508E-05
  31  17            -3.221584253588E-06 -5.091880659336E-06 -3.221584260693E-06
  32  17             3.221584269575E-06  5.091880673547E-06 -3.221584266910E-06
  33  17            -3.221584266910E-06  5.091880680652E-06  3.221584272239E-06
  34  17             3.221584273128E-06 -5.091880680652E-06  3.221584270463E-06
  35  17            -3.221584252699E-06 -3.221584258029E-06 -5.091880652230E-06
  36  17            -5.091880673547E-06 -3.221584256252E-06 -3.221584267799E-06
  37  17             3.221584277568E-06  3.221584278457E-06 -5.091880680652E-06
  38  17             5.091880687758E-06 -3.221584269575E-06  3.221584268687E-06
  39  17            -3.221584270463E-06  3.221584267799E-06  5.091880673547E-06
  40  17             5.091880673547E-06  3.221584264246E-06 -3.221584267799E-06
  41  17             3.221584269575E-06 -3.221584266910E-06  5.091880673547E-06
  42  17            -5.091880694863E-06  3.221584274904E-06  3.221584273128E-06
  43   6            -4.826816801140E-06 -6.187066046381E-06 -4.826816824455E-06
  44   6             4.826816791592E-06  6.187066029506E-06 -4.826816792258E-06
  45   6            -4.826816802472E-06  6.187066034391E-06  4.826816793146E-06
  46   6             4.826816801806E-06 -6.187066038388E-06  4.826816809800E-06
  47   6            -4.826816807801E-06 -4.826816810022E-06 -6.187066044827E-06
  48   6            -6.187066028396E-06 -4.826816799142E-06 -4.826816822456E-06
  49   6             4.826816800030E-06  4.826816800252E-06 -6.187066049712E-06
  50   6             6.187066034169E-06 -4.826816804249E-06  4.826816792702E-06
  51   6            -4.826816792702E-06  4.826816801806E-06  6.187066029062E-06
  52   6             6.187066028396E-06  4.826816788928E-06 -4.826816793146E-06
  53   6             4.826816803361E-06 -4.826816796921E-06  6.187066029284E-06
  54   6            -6.187066037278E-06  4.826816801806E-06  4.826816808912E-06
  55   6            -8.454672759228E-06 -4.754135462193E-06 -1.508435064146E-05
  56   6             8.454672754787E-06  4.754135471075E-06 -1.508435063613E-05
  57   6            -8.454672753899E-06  4.754135474627E-06  1.508435063968E-05
  58   6             8.454672737912E-06 -4.754135435547E-06  1.508435064679E-05
  59   6            -1.508435064057E-05 -8.454672761893E-06 -4.754135453311E-06
  60   6            -4.754135465745E-06 -1.508435064412E-05 -8.454672764557E-06
  61   6             1.508435066722E-05  8.454672740577E-06 -4.754135456864E-06
  62   6             4.754135467522E-06 -1.508435063702E-05  8.454672753899E-06
  63   6            -1.508435064501E-05  8.454672753011E-06  4.754135476404E-06
  64   6             4.754135476404E-06  1.508435063080E-05 -8.454672754787E-06
  65   6             1.508435064235E-05 -8.454672757452E-06  4.754135476404E-06
  66   6            -4.754135439100E-06  1.508435063702E-05  8.454672736136E-06
  67   6            -4.754135469298E-06 -8.454672758340E-06 -1.508435064945E-05
  68   6             4.754135465745E-06  8.454672754787E-06 -1.508435063791E-05
  69   6             4.754135471075E-06 -8.454672753899E-06  1.508435063791E-05
  70   6            -4.754135433771E-06  8.454672738800E-06  1.508435064768E-05
  71   6            -8.454672761893E-06 -1.508435064235E-05 -4.754135453311E-06
  72   6            -1.508435064768E-05 -4.754135465745E-06 -8.454672768110E-06
  73   6             8.454672744129E-06  1.508435066544E-05 -4.754135451535E-06
  74   6            -1.508435063702E-05  4.754135465745E-06  8.454672750347E-06
  75   6             8.454672749458E-06 -1.508435065123E-05  4.754135476404E-06
  76   6             1.508435062636E-05  4.754135472851E-06 -8.454672753899E-06
  77   6            -8.454672753899E-06  1.508435064235E-05  4.754135476404E-06
  78   6             1.508435063613E-05 -4.754135433771E-06  8.454672735247E-06
  79   1             8.168126962360E-06  1.462900373195E-05  1.559193309131E-06
  80   1            -8.168126960584E-06 -1.462900373372E-05  1.559193308132E-06
  81   1             8.168126961250E-06 -1.462900373328E-05 -1.559193309020E-06
  82   1            -8.168126961250E-06  1.462900373594E-05 -1.559193307354E-06
  83   1             1.559193305578E-06  8.168126961139E-06  1.462900373772E-05
  84   1             1.462900374305E-05  1.559193304024E-06  8.168126964359E-06
  85   1            -1.559193305689E-06 -8.168126963359E-06  1.462900373728E-05
  86   1            -1.462900373594E-05  1.559193306577E-06 -8.168126961916E-06
  87   1             1.559193308687E-06 -8.168126960473E-06 -1.462900373372E-05
  88   1            -1.462900373506E-05 -1.559193309464E-06  8.168126962471E-06
  89   1            -1.559193308465E-06  8.168126962249E-06 -1.462900373461E-05
  90   1             1.462900373506E-05 -1.559193307243E-06 -8.168126962027E-06
  91   1             1.462900373461E-05  8.168126957808E-06  1.559193304579E-06
  92   1            -1.462900373195E-05 -8.168126961028E-06  1.559193308021E-06
  93   1            -1.462900373284E-05  8.168126961028E-06 -1.559193308687E-06
  94   1             1.462900373550E-05 -8.168126960584E-06 -1.559193306577E-06
  95   1             8.168126961028E-06  1.559193306022E-06  1.462900373772E-05
  96   1             1.559193304690E-06  1.462900374261E-05  8.168126964248E-06
  97   1            -8.168126962804E-06 -1.559193305689E-06  1.462900373639E-05
  98   1             1.559193306688E-06 -1.462900373550E-05 -8.168126962360E-06
  99   1            -8.168126961028E-06  1.559193308687E-06 -1.462900373328E-05
 100   1            -1.559193309464E-06 -1.462900373417E-05  8.168126962582E-06
 101   1             8.168126962360E-06 -1.559193308798E-06 -1.462900373372E-05
 102   1            -1.559193307132E-06  1.462900373461E-05 -8.168126962027E-06

 RESULTANT FORCE     4.383646223793E-14  5.185550949684E-14  7.202138191387E-15

 ATOMIC PART

 SYMMETRY ALLOWED FORCES (ANALYTICAL) (DIRECTION, FORCE)

    1 -5.8052324E-06    2 -5.1252079E-05    3 -7.2993499E-05    4 -1.7638792E-05
    5 -1.5782475E-05    6 -2.1432625E-05    7 -2.3646476E-05    8 -3.2198286E-05
    9 -6.7738477E-05   10 -4.5756654E-05   11  2.2684184E-05   12 -6.6849803E-06
   13  7.8971577E-05

 CELL PART

 GRADIENT WITH RESPECT TO THE CELL PARAMETER IN HARTREE/BOHR
ORDER: -D/DA1X, -D/DA1Y, -D/DA1Z
       -D/DA2X, -D/DA2Y, -D/DA2Z
       -D/DA3X, -D/DA3Y, -D/DA3Z
 -0.404937114032E-13  0.109208710839E-04  0.109208710803E-04
  0.109208709986E-04 -0.362510077611E-13  0.109208710679E-04
  0.109208710164E-04  0.109208710306E-04 -0.328743232319E-13

STRESS TENSOR, IN HARTREE/BOHR^3:
ORDER: 11 12 13
       21 22 23
       31 32 33
 -0.213104865302E-07  0.221772787303E-16  0.568402910654E-16
  0.873637953846E-16 -0.213104866231E-07 -0.166252416208E-16
  0.442067773064E-16  0.199426683414E-16 -0.213104866528E-07

PRESSURE FROM THE STRESS TENSOR,
IN HARTREE/BOHR^3:  0.21310E-07
PRESSURE IN GIGAPASCAL:  0.6270E-03
CONVERSION FACTOR: 1 HARTREE/BOHR^3= 29421 GIGAPASCAL
WHEN USING VALUES FOR BOHR RADIUS AND HARTREE
FROM IUPAC WEBSITE, APRIL 2009
ENTHALPY: -9.5853813296113E+03

 SYMMETRY ALLOWED FORCES (ANALYTICAL) (DIRECTION, FORCE)

    1  6.0557071E-04
 TTTTTTTTTTTTTTTTTTTTTTTTTTTTTT TOTGRA_C    TELAPSE      205.31 TCPU      178.90
 TTTTTTTTTTTTTTTTTTTTTTTTTTTTTT SMAT        TELAPSE      219.34 TCPU      190.85
 TTTTTTTTTTTTTTTTTTTTTTTTTTTTTT POLAR2      TELAPSE      219.88 TCPU      191.39

 CELL FORCES OF CENTRAL POINT

 | -4.04937E-14  1.09209E-05  1.09209E-05 |
 |  1.09209E-05 -3.62510E-14  1.09209E-05 |
 |  1.09209E-05  1.09209E-05 -3.28743E-14 |

 ENERGY OF CENTRAL POINT:   -0.9585381679E+04


 VOLUME OF THE CELL: **********

 DENSITY OF THE CRYSTAL =          1.0897 g/cm^3

 STRAIN MATRIX   4 :

  | 0 0 0 |
  | 0 0 1 |
  | 0 1 0 |
  
 *******************************************************************************
 LATTICE PARAMETERS (ANGSTROMS AND DEGREES) - BOHR = 0.5291772083 ANGSTROM
 PRIMITIVE CELL - CENTRING CODE 6/0 VOLUME=  2431.164022 - DENSITY  1.090 g/cm^3
         A              B              C           ALPHA      BETA       GAMMA 
    14.67164185    14.67164185    14.67164185   109.471221 109.471221 109.471221
 *******************************************************************************
 ATOMS IN THE ASYMMETRIC UNIT    6 - ATOMS IN THE UNIT CELL:  102
     ATOM                 X/A                 Y/B                 Z/C    
 *******************************************************************************
      1 T 230 ZN   -5.000000000000E-01  2.500000000000E-01 -2.500000000000E-01
      2 F 230 ZN   -5.000000000000E-01 -2.500000000000E-01  2.500000000000E-01
      3 F 230 ZN   -2.500000000000E-01 -5.000000000000E-01  2.500000000000E-01
      4 F 230 ZN    2.500000000000E-01 -2.500000000000E-01 -5.000000000000E-01
      5 F 230 ZN    2.500000000000E-01 -5.000000000000E-01 -2.500000000000E-01
      6 F 230 ZN   -2.500000000000E-01  2.500000000000E-01 -5.000000000000E-01
      7 T   7 N    -3.758506431000E-01  2.755549188843E-01 -2.828784967361E-01
      8 F   7 N    -4.415665843796E-01 -9.297214636388E-02  2.828784967361E-01
      9 F   7 N     3.758506431000E-01  9.297214636388E-02 -3.485944380157E-01
     10 F   7 N     4.415665843796E-01 -2.755549188843E-01  3.485944380157E-01
     11 F   7 N    -2.828784967361E-01 -3.758506431000E-01  2.755549188843E-01
     12 F   7 N     2.755549188843E-01 -2.828784967361E-01 -3.758506431000E-01
     13 F   7 N     3.485944380157E-01  4.415665843796E-01 -2.755549188843E-01
     14 F   7 N    -9.297214636388E-02  2.828784967361E-01 -4.415665843796E-01
     15 F   7 N     2.828784967361E-01 -4.415665843796E-01 -9.297214636388E-02
     16 F   7 N     9.297214636388E-02 -3.485944380157E-01  3.758506431000E-01
     17 F   7 N    -3.485944380157E-01  3.758506431000E-01  9.297214636388E-02
     18 F   7 N    -2.755549188843E-01  3.485944380157E-01  4.415665843796E-01
     19 F   7 N     2.755549188843E-01 -3.758506431000E-01 -2.828784967361E-01
     20 F   7 N    -9.297214636388E-02 -4.415665843796E-01  2.828784967361E-01
     21 F   7 N     9.297214636388E-02  3.758506431000E-01 -3.485944380157E-01
     22 F   7 N    -2.755549188843E-01  4.415665843796E-01  3.485944380157E-01
     23 F   7 N    -3.758506431000E-01 -2.828784967361E-01  2.755549188843E-01
     24 F   7 N    -2.828784967361E-01  2.755549188843E-01 -3.758506431000E-01
     25 F   7 N     4.415665843796E-01  3.485944380157E-01 -2.755549188843E-01
     26 F   7 N     2.828784967361E-01 -9.297214636388E-02 -4.415665843796E-01
     27 F   7 N    -4.415665843796E-01  2.828784967361E-01 -9.297214636388E-02
     28 F   7 N    -3.485944380157E-01  9.297214636388E-02  3.758506431000E-01
     29 F   7 N     3.758506431000E-01 -3.485944380157E-01  9.297214636388E-02
     30 F   7 N     3.485944380157E-01 -2.755549188843E-01  4.415665843796E-01
     31 T  17 CL    4.946629395405E-01  1.731165541301E-01  4.946629395405E-01
     32 F  17 CL   -3.215463854104E-01  0.000000000000E+00 -4.946629395405E-01
     33 F  17 CL   -4.946629395405E-01  0.000000000000E+00 -3.215463854104E-01
     34 F  17 CL    3.215463854104E-01 -1.731165541301E-01  3.215463854104E-01
     35 F  17 CL    4.946629395405E-01  4.946629395405E-01  1.731165541301E-01
     36 F  17 CL    1.731165541301E-01  4.946629395405E-01  4.946629395405E-01
     37 F  17 CL    3.215463854104E-01  3.215463854104E-01 -1.731165541301E-01
     38 F  17 CL    0.000000000000E+00 -4.946629395405E-01 -3.215463854104E-01
     39 F  17 CL   -4.946629395405E-01 -3.215463854104E-01  0.000000000000E+00
     40 F  17 CL    0.000000000000E+00 -3.215463854104E-01 -4.946629395405E-01
     41 F  17 CL   -3.215463854104E-01 -4.946629395405E-01  0.000000000000E+00
     42 F  17 CL   -1.731165541301E-01  3.215463854104E-01  3.215463854104E-01
     43 T   6 C    -3.811286342679E-01  2.460087183139E-01 -3.811286342679E-01
     44 F   6 C    -3.728626474181E-01  0.000000000000E+00  3.811286342679E-01
     45 F   6 C     3.811286342679E-01  0.000000000000E+00 -3.728626474181E-01
     46 F   6 C     3.728626474181E-01 -2.460087183139E-01  3.728626474181E-01
     47 F   6 C    -3.811286342679E-01 -3.811286342679E-01  2.460087183139E-01
     48 F   6 C     2.460087183139E-01 -3.811286342679E-01 -3.811286342679E-01
     49 F   6 C     3.728626474181E-01  3.728626474181E-01 -2.460087183139E-01
     50 F   6 C     0.000000000000E+00  3.811286342679E-01 -3.728626474181E-01
     51 F   6 C     3.811286342679E-01 -3.728626474181E-01  0.000000000000E+00
     52 F   6 C     0.000000000000E+00 -3.728626474181E-01  3.811286342679E-01
     53 F   6 C    -3.728626474181E-01  3.811286342679E-01  0.000000000000E+00
     54 F   6 C    -2.460087183139E-01  3.728626474181E-01  3.728626474181E-01
     55 T   6 C    -2.639989810622E-01  3.276224319173E-01 -2.071351131076E-01
     56 F   6 C    -4.652424549751E-01 -5.686386795455E-02  2.071351131076E-01
     57 F   6 C     2.639989810622E-01  5.686386795455E-02 -4.083785870205E-01
     58 F   6 C     4.652424549751E-01 -3.276224319173E-01  4.083785870205E-01
     59 F   6 C    -2.071351131076E-01 -2.639989810622E-01  3.276224319173E-01
     60 F   6 C     3.276224319173E-01 -2.071351131076E-01 -2.639989810622E-01
     61 F   6 C     4.083785870205E-01  4.652424549751E-01 -3.276224319173E-01
     62 F   6 C    -5.686386795455E-02  2.071351131076E-01 -4.652424549751E-01
     63 F   6 C     2.071351131076E-01 -4.652424549751E-01 -5.686386795455E-02
     64 F   6 C     5.686386795455E-02 -4.083785870205E-01  2.639989810622E-01
     65 F   6 C    -4.083785870205E-01  2.639989810622E-01  5.686386795455E-02
     66 F   6 C    -3.276224319173E-01  4.083785870205E-01  4.652424549751E-01
     67 F   6 C     3.276224319173E-01 -2.639989810622E-01 -2.071351131076E-01
     68 F   6 C    -5.686386795455E-02 -4.652424549751E-01  2.071351131076E-01
     69 F   6 C     5.686386795455E-02  2.639989810622E-01 -4.083785870205E-01
     70 F   6 C    -3.276224319173E-01  4.652424549751E-01  4.083785870205E-01
     71 F   6 C    -2.639989810622E-01 -2.071351131076E-01  3.276224319173E-01
     72 F   6 C    -2.071351131076E-01  3.276224319173E-01 -2.639989810622E-01
     73 F   6 C     4.652424549751E-01  4.083785870205E-01 -3.276224319173E-01
     74 F   6 C     2.071351131076E-01 -5.686386795455E-02 -4.652424549751E-01
     75 F   6 C    -4.652424549751E-01  2.071351131076E-01 -5.686386795455E-02
     76 F   6 C    -4.083785870205E-01  5.686386795455E-02  2.639989810622E-01
     77 F   6 C     2.639989810622E-01 -4.083785870205E-01  5.686386795455E-02
     78 F   6 C     4.083785870205E-01 -3.276224319173E-01  4.652424549751E-01
     79 T   1 H    -2.343774031792E-01  3.607010366967E-01 -1.188638168707E-01
     80 F   1 H     4.795648535674E-01 -1.155135863085E-01  1.188638168707E-01
     81 F   1 H     2.343774031792E-01  1.155135863085E-01 -4.049215601241E-01
     82 F   1 H    -4.795648535674E-01 -3.607010366967E-01  4.049215601241E-01
     83 F   1 H    -1.188638168707E-01 -2.343774031792E-01  3.607010366967E-01
     84 F   1 H     3.607010366967E-01 -1.188638168707E-01 -2.343774031792E-01
     85 F   1 H     4.049215601241E-01 -4.795648535674E-01 -3.607010366967E-01
     86 F   1 H    -1.155135863085E-01  1.188638168707E-01  4.795648535674E-01
     87 F   1 H     1.188638168707E-01  4.795648535674E-01 -1.155135863085E-01
     88 F   1 H     1.155135863085E-01 -4.049215601241E-01  2.343774031792E-01
     89 F   1 H    -4.049215601241E-01  2.343774031792E-01  1.155135863085E-01
     90 F   1 H    -3.607010366967E-01  4.049215601241E-01 -4.795648535674E-01
     91 F   1 H     3.607010366967E-01 -2.343774031792E-01 -1.188638168707E-01
     92 F   1 H    -1.155135863085E-01  4.795648535674E-01  1.188638168707E-01
     93 F   1 H     1.155135863085E-01  2.343774031792E-01 -4.049215601241E-01
     94 F   1 H    -3.607010366967E-01 -4.795648535674E-01  4.049215601241E-01
     95 F   1 H    -2.343774031792E-01 -1.188638168707E-01  3.607010366967E-01
     96 F   1 H    -1.188638168707E-01  3.607010366967E-01 -2.343774031792E-01
     97 F   1 H    -4.795648535674E-01  4.049215601241E-01 -3.607010366967E-01
     98 F   1 H     1.188638168707E-01 -1.155135863085E-01  4.795648535674E-01
     99 F   1 H     4.795648535674E-01  1.188638168707E-01 -1.155135863085E-01
    100 F   1 H    -4.049215601241E-01  1.155135863085E-01  2.343774031792E-01
    101 F   1 H     2.343774031792E-01 -4.049215601241E-01  1.155135863085E-01
    102 F   1 H     4.049215601241E-01 -3.607010366967E-01 -4.795648535674E-01

 TRANSFORMATION MATRIX PRIMITIVE-CRYSTALLOGRAPHIC CELL
  0.0000  1.0000  1.0000  1.0000  0.0000  1.0000  1.0000  1.0000  0.0000

 *******************************************************************************
 CRYSTALLOGRAPHIC CELL (VOLUME=       4862.32804422)
         A              B              C           ALPHA      BETA       GAMMA 
    16.94135275    16.94135275    16.94135275    90.000000  90.000000  90.000000

 COORDINATES IN THE CRYSTALLOGRAPHIC CELL
     ATOM                 X/A                 Y/B                 Z/C    
 *******************************************************************************
      1 T 230 ZN    2.500000000000E-01 -5.000000000000E-01  5.548597961868E-17
      2 F 230 ZN    2.500000000000E-01  5.548597961868E-17 -5.000000000000E-01
      3 F 230 ZN    5.548597961868E-17  2.500000000000E-01 -5.000000000000E-01
      4 F 230 ZN   -5.000000000000E-01  5.548597961868E-17  2.500000000000E-01
      5 F 230 ZN   -5.000000000000E-01  2.500000000000E-01  0.000000000000E+00
      6 F 230 ZN    5.548597961868E-17 -5.000000000000E-01  2.500000000000E-01
      7 T   7 N     1.842635326241E-01 -4.671420293602E-01  9.129138626020E-02
      8 F   7 N    -1.842635326241E-01  4.671420293602E-01  9.129138626020E-02
      9 F   7 N     1.842635326241E-01  4.671420293602E-01 -9.129138626020E-02
     10 F   7 N    -1.842635326241E-01 -4.671420293602E-01 -9.129138626020E-02
     11 F   7 N     9.129138626020E-02  1.842635326241E-01 -4.671420293602E-01
     12 F   7 N    -4.671420293602E-01  9.129138626020E-02  1.842635326241E-01
     13 F   7 N    -9.129138626020E-02 -1.842635326241E-01 -4.671420293602E-01
     14 F   7 N     4.671420293602E-01  9.129138626020E-02 -1.842635326241E-01
     15 F   7 N     9.129138626020E-02 -1.842635326241E-01  4.671420293602E-01
     16 F   7 N     4.671420293602E-01 -9.129138626020E-02  1.842635326241E-01
     17 F   7 N    -9.129138626020E-02  1.842635326241E-01  4.671420293602E-01
     18 F   7 N    -4.671420293602E-01 -9.129138626020E-02 -1.842635326241E-01
     19 F   7 N    -4.671420293602E-01  1.842635326241E-01  9.129138626020E-02
     20 F   7 N     4.671420293602E-01 -1.842635326241E-01  9.129138626020E-02
     21 F   7 N     4.671420293602E-01  1.842635326241E-01 -9.129138626020E-02
     22 F   7 N    -4.671420293602E-01 -1.842635326241E-01 -9.129138626020E-02
     23 F   7 N     1.842635326241E-01  9.129138626020E-02 -4.671420293602E-01
     24 F   7 N     9.129138626020E-02 -4.671420293602E-01  1.842635326241E-01
     25 F   7 N    -1.842635326241E-01 -9.129138626020E-02 -4.671420293602E-01
     26 F   7 N     9.129138626020E-02  4.671420293602E-01 -1.842635326241E-01
     27 F   7 N    -1.842635326241E-01  9.129138626020E-02  4.671420293602E-01
     28 F   7 N    -9.129138626020E-02  4.671420293602E-01  1.842635326241E-01
     29 F   7 N     1.842635326241E-01 -9.129138626020E-02  4.671420293602E-01
     30 F   7 N    -9.129138626020E-02 -4.671420293602E-01 -1.842635326241E-01
     31 T  17 CL    8.655827706505E-02  4.081046624755E-01  8.655827706505E-02
     32 F  17 CL   -8.655827706505E-02 -4.081046624755E-01  8.655827706505E-02
     33 F  17 CL    8.655827706505E-02 -4.081046624755E-01 -8.655827706505E-02
     34 F  17 CL   -8.655827706505E-02  4.081046624755E-01 -8.655827706505E-02
     35 F  17 CL    8.655827706505E-02  8.655827706505E-02  4.081046624755E-01
     36 F  17 CL    4.081046624755E-01  8.655827706505E-02  8.655827706505E-02
     37 F  17 CL   -8.655827706505E-02 -8.655827706505E-02  4.081046624755E-01
     38 F  17 CL   -4.081046624755E-01  8.655827706505E-02 -8.655827706505E-02
     39 F  17 CL    8.655827706505E-02 -8.655827706505E-02 -4.081046624755E-01
     40 F  17 CL   -4.081046624755E-01 -8.655827706505E-02  8.655827706505E-02
     41 F  17 CL   -8.655827706505E-02  8.655827706505E-02 -4.081046624755E-01
     42 F  17 CL    4.081046624755E-01 -8.655827706505E-02 -8.655827706505E-02
     43 T   6 C     1.230043591570E-01  4.958670065751E-01  1.230043591570E-01
     44 F   6 C    -1.230043591570E-01 -4.958670065751E-01  1.230043591570E-01
     45 F   6 C     1.230043591570E-01 -4.958670065751E-01 -1.230043591570E-01
     46 F   6 C    -1.230043591570E-01  4.958670065751E-01 -1.230043591570E-01
     47 F   6 C     1.230043591570E-01  1.230043591570E-01  4.958670065751E-01
     48 F   6 C     4.958670065751E-01  1.230043591570E-01  1.230043591570E-01
     49 F   6 C    -1.230043591570E-01 -1.230043591570E-01  4.958670065751E-01
     50 F   6 C    -4.958670065751E-01  1.230043591570E-01 -1.230043591570E-01
     51 F   6 C     1.230043591570E-01 -1.230043591570E-01 -4.958670065751E-01
     52 F   6 C    -4.958670065751E-01 -1.230043591570E-01  1.230043591570E-01
     53 F   6 C    -1.230043591570E-01  1.230043591570E-01 -4.958670065751E-01
     54 F   6 C     4.958670065751E-01 -1.230043591570E-01 -1.230043591570E-01
     55 T   6 C    -3.077568500641E-01  1.006217369565E-01 -3.646207180186E-01
     56 F   6 C     3.077568500641E-01 -1.006217369565E-01 -3.646207180186E-01
     57 F   6 C    -3.077568500641E-01 -1.006217369565E-01  3.646207180186E-01
     58 F   6 C     3.077568500641E-01  1.006217369565E-01  3.646207180186E-01
     59 F   6 C    -3.646207180186E-01 -3.077568500641E-01  1.006217369565E-01
     60 F   6 C     1.006217369565E-01 -3.646207180186E-01 -3.077568500641E-01
     61 F   6 C     3.646207180186E-01  3.077568500641E-01  1.006217369565E-01
     62 F   6 C    -1.006217369565E-01 -3.646207180186E-01  3.077568500641E-01
     63 F   6 C    -3.646207180186E-01  3.077568500641E-01 -1.006217369565E-01
     64 F   6 C    -1.006217369565E-01  3.646207180186E-01 -3.077568500641E-01
     65 F   6 C     3.646207180186E-01 -3.077568500641E-01 -1.006217369565E-01
     66 F   6 C     1.006217369565E-01  3.646207180186E-01  3.077568500641E-01
     67 F   6 C     1.006217369565E-01 -3.077568500641E-01 -3.646207180186E-01
     68 F   6 C    -1.006217369565E-01  3.077568500641E-01 -3.646207180186E-01
     69 F   6 C    -1.006217369565E-01 -3.077568500641E-01  3.646207180186E-01
     70 F   6 C     1.006217369565E-01  3.077568500641E-01  3.646207180186E-01
     71 F   6 C    -3.077568500641E-01 -3.646207180186E-01  1.006217369565E-01
     72 F   6 C    -3.646207180186E-01  1.006217369565E-01 -3.077568500641E-01
     73 F   6 C     3.077568500641E-01  3.646207180186E-01  1.006217369565E-01
     74 F   6 C    -3.646207180186E-01 -1.006217369565E-01  3.077568500641E-01
     75 F   6 C     3.077568500641E-01 -3.646207180186E-01 -1.006217369565E-01
     76 F   6 C     3.646207180186E-01 -1.006217369565E-01 -3.077568500641E-01
     77 F   6 C    -3.077568500641E-01  3.646207180186E-01 -1.006217369565E-01
     78 F   6 C     3.646207180186E-01  1.006217369565E-01  3.077568500641E-01
     79 T   1 H    -2.618926884974E-01  1.430288716267E-01 -3.774062748059E-01
     80 F   1 H     2.618926884974E-01 -1.430288716267E-01 -3.774062748059E-01
     81 F   1 H    -2.618926884974E-01 -1.430288716267E-01  3.774062748059E-01
     82 F   1 H     2.618926884974E-01  1.430288716267E-01  3.774062748059E-01
     83 F   1 H    -3.774062748059E-01 -2.618926884974E-01  1.430288716267E-01
     84 F   1 H     1.430288716267E-01 -3.774062748059E-01 -2.618926884974E-01
     85 F   1 H     3.774062748059E-01  2.618926884974E-01  1.430288716267E-01
     86 F   1 H    -1.430288716267E-01 -3.774062748059E-01  2.618926884974E-01
     87 F   1 H    -3.774062748059E-01  2.618926884974E-01 -1.430288716267E-01
     88 F   1 H    -1.430288716267E-01  3.774062748059E-01 -2.618926884974E-01
     89 F   1 H     3.774062748059E-01 -2.618926884974E-01 -1.430288716267E-01
     90 F   1 H     1.430288716267E-01  3.774062748059E-01  2.618926884974E-01
     91 F   1 H     1.430288716267E-01 -2.618926884974E-01 -3.774062748059E-01
     92 F   1 H    -1.430288716267E-01  2.618926884974E-01 -3.774062748059E-01
     93 F   1 H    -1.430288716267E-01 -2.618926884974E-01  3.774062748059E-01
     94 F   1 H     1.430288716267E-01  2.618926884974E-01  3.774062748059E-01
     95 F   1 H    -2.618926884974E-01 -3.774062748059E-01  1.430288716267E-01
     96 F   1 H    -3.774062748059E-01  1.430288716267E-01 -2.618926884974E-01
     97 F   1 H     2.618926884974E-01  3.774062748059E-01  1.430288716267E-01
     98 F   1 H    -3.774062748059E-01 -1.430288716267E-01  2.618926884974E-01
     99 F   1 H     2.618926884974E-01 -3.774062748059E-01 -1.430288716267E-01
    100 F   1 H     3.774062748059E-01 -1.430288716267E-01 -2.618926884974E-01
    101 F   1 H    -2.618926884974E-01  3.774062748059E-01 -1.430288716267E-01
    102 F   1 H     3.774062748059E-01  1.430288716267E-01  2.618926884974E-01

 T = ATOM BELONGING TO THE ASYMMETRIC UNIT

 *******************************************************************************
 * CELL DEFORMATION
 *******************************************************************************

    ELASTIC STRAIN MATRIX (ADIMENSIONAL)

    1    0.0000000000    0.0000000000    0.0000000000
    2    0.0000000000    0.0000000000    0.0001000000
    3    0.0000000000    0.0001000000    0.0000000000

 LATTICE PARAMETERS (ANGSTROMS AND DEGREES) OF
 (1) ORIGINAL PRIMITIVE CELL
 (2) ORIGINAL CRYSTALLOGRAPHIC CELL
 (3) DEFORMED PRIMITIVE CELL
 (4) DEFORMED CRYSTALLOGRAPHIC CELL

            A           B           C        ALPHA       BETA        GAMMA         VOL
 (1)   14.671642   14.671642   14.671642  109.471221  109.471221  109.471221 2431.164022
 (2)   16.941353   16.941353   16.941353   90.000000   90.000000   90.000000 4862.328044
 (3)   14.672620   14.670664   14.670664  109.465818  109.471221  109.471221 2431.163998
 (4)   16.941353   16.941353   16.941353   89.988541   90.000000   90.000000 4862.327996

 * CELL DEFORMATION COMPLETE - NO. OF SYMMOPS   4

 *******************************************************************************
 * CELL DEFORMATION
 *******************************************************************************

    ELASTIC STRAIN MATRIX (ADIMENSIONAL)

    1    0.0000000000    0.0000000000    0.0000000000
    2    0.0000000000    0.0000000000   -0.0001000000
    3    0.0000000000   -0.0001000000    0.0000000000

 LATTICE PARAMETERS (ANGSTROMS AND DEGREES) OF
 (1) ORIGINAL PRIMITIVE CELL
 (2) ORIGINAL CRYSTALLOGRAPHIC CELL
 (3) DEFORMED PRIMITIVE CELL
 (4) DEFORMED CRYSTALLOGRAPHIC CELL

            A           B           C        ALPHA       BETA        GAMMA         VOL
 (1)   14.672620   14.670664   14.670664  109.465818  109.471221  109.471221 2431.163998
 (2)   16.941353   16.941353   16.941353   89.988541   90.000000   90.000000 4862.327996
 (3)   14.671642   14.671642   14.671642  109.471220  109.471221  109.471221 2431.163973
 (4)   16.941353   16.941353   16.941353   90.000000   90.000000   90.000000 4862.327947

 * CELL DEFORMATION COMPLETE - NO. OF SYMMOPS   4

 *****    4 SYMMOPS - TRANSLATORS IN ANGSTROM
 ***** MATRICES AND TRANSLATORS IN THE CARTESIAN REFERENCE FRAME

 ORDER   : ORDER OF THE OPERATOR

 TRANSLA : REAL TRANSLATION (WITHOUT ORIGIN SHIFT) IN CARTESIAN COORDINATES

 uvw/hkl : ORIENTATION OF THE OPERATOR IN CARTESIAN COORDINATES

 LOCATED : ORIGIN OF THE OPERATOR IN CARTESIAN COORDINATES

   NO.   1 INVERSE   1    ORDER   1        NO.   2 INVERSE   2    ORDER   2
    1.000   0.000   0.000     0.000         1.000   0.000   0.000     0.000
    0.000   1.000   0.000     0.000         0.000  -1.000   0.000     0.000
    0.000   0.000   1.000     0.000         0.000   0.000  -1.000     0.000
             OPERATION E(   1)                       OPERATION C(   2)
 DETERMINANT 1.; ROTATION(DEG)   0.      DETERMINANT 1.; ROTATION(DEG) 180.
 TRANSLA (  0.000    0.000    0.000)     TRANSLA (  0.000    0.000    0.000)
 uvw/hkl (  0.000    0.000    0.000)     uvw/hkl (  4.000    0.000    0.000)
 LOCATED (  0.000    0.000    0.000)     LOCATED (  0.000    0.000    0.000)

   NO.   3 INVERSE   3    ORDER   2        NO.   4 INVERSE   4    ORDER   2
    1.000   0.000   0.000     0.000         1.000   0.000   0.000     0.000
    0.000   0.000   1.000     0.000         0.000   0.000  -1.000     0.000
    0.000   1.000   0.000     0.000         0.000  -1.000   0.000     0.000
             OPERATION M(   2)                       OPERATION M(   2)
 DETERMINANT-1.; ROTATION(DEG)   0.      DETERMINANT-1.; ROTATION(DEG)   0.
 TRANSLA (  0.000    0.000    0.000)     TRANSLA (  0.000    0.000    0.000)
 uvw/hkl (  0.000   -1.000    1.000)     uvw/hkl (  0.000   -1.000   -1.000)
 LOCATED (  0.000    0.000    0.000)     LOCATED (  0.000    0.000    0.000)

 GCALCO - MAX INDICES DIRECT LATTICE VECTOR    14    14    14
 NO.OF VECTORS CREATED 6999 STARS  122 RMAX   302.02435 BOHR

 CAPPA:IS1  2;IS2  2;IS3  2; K PTS MONK NET   5; SYMMOPS:K SPACE   8;G SPACE   4

 *******************************************************************************
 MAX NUMBER OF SCF CYCLES      50  CONVERGENCE ON DELTAP        10**-20
 WEIGHT OF F(I) IN F(I+1)      30% CONVERGENCE ON ENERGY        10**-10
 SHRINK. FACT.(MONKH.)    2  2  2  NUMBER OF K POINTS IN THE IBZ      5
 SHRINKING FACTOR(GILAT NET)    2  NUMBER OF K POINTS(GILAT NET)      5
 *******************************************************************************
 *** K POINTS COORDINATES (OBLIQUE COORDINATES IN UNITS OF IS =  2)
   1-R(  0  0  0)   2-R(  1  0  0)   3-R(  0  1  0)   4-R(  0  1  1)
   5-R(  1  1  1)

 DIRECT LATTICE VECTORS COMPON. (A.U.)     RECIP. LATTICE VECTORS COMPON. (A.U.) 
        X            Y            Z              X            Y            Z
  -16.0072585   16.0072585   16.0072585      0.0000000    0.1962605    0.1962605
   16.0072585  -16.0072585   16.0072585      0.1962605    0.0000000    0.1962605
   16.0072585   16.0072585  -16.0072585      0.1962605    0.1962605    0.0000000

 DISK SPACE FOR EIGENVECTORS (FTN 10)    15984720 REALS
 TTTTTTTTTTTTTTTTTTTTTTTTTTTTTT gordsh1     TELAPSE      229.63 TCPU      196.18

 MATRIX SIZE: P(G) 9021108, F(G)  619092, P(G) IRR 1142376, F(G) IRR  158296
 MAX G-VECTOR INDEX FOR 1- AND 2-ELECTRON INTEGRALS 181

 TTTTTTTTTTTTTTTTTTTTTTTTTTTTTT INPUT       TELAPSE      231.42 TCPU      197.98

 SYMMETRY ALLOWED ELASTIC DISTORTION 1
  0.5773503  0.0000000  0.0000000
  0.0000000  0.5773503  0.0000000
  0.0000000  0.0000000  0.5773503

 SYMMETRY ALLOWED ELASTIC DISTORTION 2
  0.8164966  0.0000000  0.0000000
  0.0000000 -0.4082483  0.0000000
  0.0000000  0.0000000 -0.4082483

 SYMMETRY ALLOWED ELASTIC DISTORTION 3
  0.0000000  0.0000000  0.0000000
  0.0000000  0.0000000  0.7071068
  0.0000000  0.7071068  0.0000000

 SYMMETRY ALLOWED INTERNAL DEGREE(S) OF FREEDOM:  77
 TTTTTTTTTTTTTTTTTTTTTTTTTTTTTT SYMM        TELAPSE      231.86 TCPU      198.41
 TTTTTTTTTTTTTTTTTTTTTTTTTTTTTT INT_SCREEN  TELAPSE      231.91 TCPU      198.46
 INFORMATION **** EXCBUF **** EXCH. BIPO BUFFER: WORDS USED =     4000000
 WARNING **** EXCBUF **** EXCH. BIPO BUFFER TOO SMALL - TO AVOID I/O SET EXCHSIZE =     7060140

 DFT PARAMETERS

     ATOM       ELECTRONS   NET CHARGE   R(ANGSTROM)
   1 230  ZN     20.0000      0.0000     1.37000000
   7   7  N       7.0000      0.0000     0.74000000
  31  17  CL     17.0000      0.0000     0.99000000
  43   6  C       6.0000      0.0000     0.77000000
  79   1  H       1.0000      0.0000     1.11000000

 SIZE OF GRID=    1614242
 TTTTTTTTTTTTTTTTTTTTTTTTTTTTTT MAKE_GRID2  TELAPSE      235.74 TCPU      202.12
 BECKE WEIGHT FUNCTION
 RADSAFE =     2.00
 TOLERANCES - DENSITY:10**- 6; POTENTIAL:10**- 9; GRID WGT:10**-14

 RADIAL INTEGRATION  - INTERVALS (POINTS,UPPER LIMIT):            1( 99,  4.0*R)

 ANGULAR INTEGRATION - INTERVALS (ACCURACY LEVEL [N. POINTS] UPPER LIMIT):
  1(  6[ 146]   0.2)  2( 11[ 302]   0.5)  3( 14[ 590]   0.9)  4( 18[1454]   3.5)
  5( 14[ 590]9999.0)
 TTTTTTTTTTTTTTTTTTTTTTTTTTTTTT INT_CALC    TELAPSE      235.78 TCPU      202.16

 *******************************************************************************
 ZIFCl_start                                                                     
 CRYSTAL - SCF - TYPE OF CALCULATION :  RESTRICTED CLOSED SHELL
 *******************************************************************************

 CAPPA:IS1  2;IS2  2;IS3  2; K PTS MONK NET   5; SYMMOPS:K SPACE   8;G SPACE   4

 TTTTTTTTTTTTTTTTTTTTTTTTTTTTTT SDIK        TELAPSE      237.04 TCPU      203.42

 AAAAAAAAAAAAAAAAAAAAAAAAAAAAAAAAAAAAAAAAAAAAAAAAAAAAAAAAAAAAAAAAAAAAAAAAAAAAAAA
         ATOMIC WAVEFUNCTION(S)


 NUCLEAR CHARGE 20.0  SYMMETRY SPECIES            S    P    D
 N. ELECTRONS   20.0  NUMBER OF PRIMITIVE GTOS    7    7    6
                      NUMBER OF CONTRACTED GTOS   5    5    3
                      NUMBER OF CLOSED SHELLS     2    1    1
                      OPEN SHELL OCCUPATION       0    0    0

  ZNUC SCFIT  TOTAL HF ENERGY   KINETIC ENERGY   VIRIAL THEOREM ACCURACY
  20.0  35   -2.259494290E+02  1.538488917E+02 -2.468645152E+00  3.9E-06

 NUCLEAR CHARGE  7.0  SYMMETRY SPECIES            S    P
 N. ELECTRONS    7.0  NUMBER OF PRIMITIVE GTOS   11    5
                      NUMBER OF CONTRACTED GTOS   4    3
                      NUMBER OF CLOSED SHELLS     2    0
                      OPEN SHELL OCCUPATION       0    3

  ZNUC SCFIT  TOTAL HF ENERGY   KINETIC ENERGY   VIRIAL THEOREM ACCURACY
   7.0  11   -5.439473665E+01  5.441433682E+01 -1.999639798E+00  3.6E-06

 NUCLEAR CHARGE 17.0  SYMMETRY SPECIES            S    P
 N. ELECTRONS   17.0  NUMBER OF PRIMITIVE GTOS   13   10
                      NUMBER OF CONTRACTED GTOS   6    5
                      NUMBER OF CLOSED SHELLS     3    1
                      OPEN SHELL OCCUPATION       0    5

  ZNUC SCFIT  TOTAL HF ENERGY   KINETIC ENERGY   VIRIAL THEOREM ACCURACY
  17.0  10   -4.594686980E+02  4.594737850E+02 -1.999988929E+00  4.2E-06

 NUCLEAR CHARGE  6.0  SYMMETRY SPECIES            S    P
 N. ELECTRONS    6.0  NUMBER OF PRIMITIVE GTOS   11    5
                      NUMBER OF CONTRACTED GTOS   4    3
                      NUMBER OF CLOSED SHELLS     2    0
                      OPEN SHELL OCCUPATION       0    2

  ZNUC SCFIT  TOTAL HF ENERGY   KINETIC ENERGY   VIRIAL THEOREM ACCURACY
   6.0  11   -3.768480057E+01  3.769831118E+01 -1.999641612E+00  2.0E-06

 NUCLEAR CHARGE  1.0  SYMMETRY SPECIES            S
 N. ELECTRONS    1.0  NUMBER OF PRIMITIVE GTOS    5
                      NUMBER OF CONTRACTED GTOS   3
                      NUMBER OF CLOSED SHELLS     0
                      OPEN SHELL OCCUPATION       1

  ZNUC SCFIT  TOTAL HF ENERGY   KINETIC ENERGY   VIRIAL THEOREM ACCURACY
   1.0   1   -4.998098153E-01  4.997907537E-01 -2.000038139E+00  9.6E-17

 AAAAAAAAAAAAAAAAAAAAAAAAAAAAAAAAAAAAAAAAAAAAAAAAAAAAAAAAAAAAAAAAAAAAAAAAAAAAAAA

 CHARGE NORMALIZATION FACTOR   1.00000000
 TOTAL ATOMIC CHARGES:
  20.0000000  20.0000000  20.0000000  20.0000000  20.0000000  20.0000000
   7.0000000   7.0000000   7.0000000   7.0000000   7.0000000   7.0000000
   7.0000000   7.0000000   7.0000000   7.0000000   7.0000000   7.0000000
   7.0000000   7.0000000   7.0000000   7.0000000   7.0000000   7.0000000
   7.0000000   7.0000000   7.0000000   7.0000000   7.0000000   7.0000000
  17.0000000  17.0000000  17.0000000  17.0000000  17.0000000  17.0000000
  17.0000000  17.0000000  17.0000000  17.0000000  17.0000000  17.0000000
   6.0000000   6.0000000   6.0000000   6.0000000   6.0000000   6.0000000
   6.0000000   6.0000000   6.0000000   6.0000000   6.0000000   6.0000000
   6.0000000   6.0000000   6.0000000   6.0000000   6.0000000   6.0000000
   6.0000000   6.0000000   6.0000000   6.0000000   6.0000000   6.0000000
   6.0000000   6.0000000   6.0000000   6.0000000   6.0000000   6.0000000
   6.0000000   6.0000000   6.0000000   6.0000000   6.0000000   6.0000000
   1.0000000   1.0000000   1.0000000   1.0000000   1.0000000   1.0000000
   1.0000000   1.0000000   1.0000000   1.0000000   1.0000000   1.0000000
   1.0000000   1.0000000   1.0000000   1.0000000   1.0000000   1.0000000
   1.0000000   1.0000000   1.0000000   1.0000000   1.0000000   1.0000000
 TTTTTTTTTTTTTTTTTTTTTTTTTTTTTT MOQGAD      TELAPSE      240.67 TCPU      207.05
 TTTTTTTTTTTTTTTTTTTTTTTTTTTTTT SHELLXN     TELAPSE      279.52 TCPU      232.10
 TTTTTTTTTTTTTTTTTTTTTTTTTTTTTT MONMO3      TELAPSE      282.64 TCPU      235.22
 NUMERICALLY INTEGRATED DENSITY    731.9999836841
 TTTTTTTTTTTTTTTTTTTTTTTTTTTTTT NUMDFT      TELAPSE      286.27 TCPU      238.85
 CYC   0 ETOT(AU) -9.607130407063E+03 DETOT -9.61E+03 tst  4.82E-15 PX  1.00E+00
 TTTTTTTTTTTTTTTTTTTTTTTTTTTTTT DIIS        TELAPSE      286.35 TCPU      238.93
 TTTTTTTTTTTTTTTTTTTTTTTTTTTTTT FDIK        TELAPSE      320.25 TCPU      272.11
 INSULATING STATE
 TOP OF VALENCE BANDS -    BAND    366; K    5; EIG -2.9135206E-01 AU
 TOP OF VALENCE BANDS -    BAND    366; K    1; EIG -2.9200780E-01 AU
 BOTTOM OF VIRTUAL BANDS - BAND    367; K    5; EIG -7.1021906E-02 AU
 DIRECT ENERGY BAND GAP:   5.9955 eV
 BOTTOM OF VIRTUAL BANDS - BAND    367; K    1; EIG -7.0661288E-02 AU
 TTTTTTTTTTTTTTTTTTTTTTTTTTTTTT PDIG        TELAPSE      321.49 TCPU      273.35
 CHARGE NORMALIZATION FACTOR   1.00000000
 TOTAL ATOMIC CHARGES:
  18.4097470  18.4097470  18.4097473  18.4097473  18.4097473  18.4097473
   7.6720543   7.6720542   7.6720543   7.6720542   7.6720542   7.6720538
   7.6720542   7.6720543   7.6720542   7.6720543   7.6720542   7.6720538
   7.6720538   7.6720543   7.6720543   7.6720538   7.6720543   7.6720542
   7.6720542   7.6720542   7.6720542   7.6720542   7.6720543   7.6720542
  17.0200161  17.0200159  17.0200161  17.0200159  17.0200161  17.0200160
  17.0200159  17.0200160  17.0200161  17.0200160  17.0200159  17.0200160
   5.4938534   5.4938546   5.4938534   5.4938546   5.4938534   5.4938543
   5.4938546   5.4938542   5.4938534   5.4938542   5.4938546   5.4938543
   6.1862476   6.1862477   6.1862476   6.1862477   6.1862471   6.1862476
   6.1862474   6.1862475   6.1862471   6.1862475   6.1862474   6.1862476
   6.1862476   6.1862475   6.1862475   6.1862476   6.1862476   6.1862471
   6.1862477   6.1862471   6.1862477   6.1862474   6.1862476   6.1862474
   0.7823267   0.7823265   0.7823267   0.7823265   0.7823267   0.7823265
   0.7823263   0.7823265   0.7823267   0.7823265   0.7823263   0.7823265
   0.7823265   0.7823265   0.7823265   0.7823265   0.7823267   0.7823267
   0.7823265   0.7823267   0.7823265   0.7823263   0.7823267   0.7823263
 TTTTTTTTTTTTTTTTTTTTTTTTTTTTTT MOQGAD      TELAPSE      321.51 TCPU      273.37
 TTTTTTTTTTTTTTTTTTTTTTTTTTTTTT SHELLXN     TELAPSE      352.17 TCPU      299.40
 TTTTTTTTTTTTTTTTTTTTTTTTTTTTTT MONMO3      TELAPSE      356.24 TCPU      303.46
 NUMERICALLY INTEGRATED DENSITY    732.0000111690
 TTTTTTTTTTTTTTTTTTTTTTTTTTTTTT NUMDFT      TELAPSE      360.71 TCPU      307.93
 CYC   1 ETOT(AU) -9.584182594442E+03 DETOT  2.29E+01 tst  0.00E+00 PX  1.00E+00
 TTTTTTTTTTTTTTTTTTTTTTTTTTTTTT DIIS        TELAPSE      360.86 TCPU      308.09
 DIIS TEST: 0.72243E+01 AT SCF   CYCLE   1 - MIX   30 %
 TTTTTTTTTTTTTTTTTTTTTTTTTTTTTT FDIK        TELAPSE      366.26 TCPU      312.97
 INSULATING STATE
 TOP OF VALENCE BANDS -    BAND    366; K    5; EIG -2.1584084E-01 AU
 TOP OF VALENCE BANDS -    BAND    366; K    1; EIG -2.1621385E-01 AU
 BOTTOM OF VIRTUAL BANDS - BAND    367; K    1; EIG -1.1980856E-02 AU
 INDIRECT ENERGY BAND GAP:   5.5473 eV
 TTTTTTTTTTTTTTTTTTTTTTTTTTTTTT PDIG        TELAPSE      367.50 TCPU      314.21
 CHARGE NORMALIZATION FACTOR   1.00000000
 TOTAL ATOMIC CHARGES:
  19.0646033  19.0646033  19.0654819  19.0654819  19.0654819  19.0654819
   7.3875972   7.3883535   7.3875972   7.3883535   7.3879081   7.3880589
   7.3882330   7.3877266   7.3879081   7.3877266   7.3882330   7.3880589
   7.3880589   7.3877266   7.3877266   7.3880589   7.3875972   7.3879081
   7.3883535   7.3879081   7.3883535   7.3882330   7.3875972   7.3882330
  17.0368687  17.0368719  17.0368687  17.0368719  17.0368687  17.0376100
  17.0368719  17.0369105  17.0368687  17.0369105  17.0368719  17.0376100
   6.0152259   6.0145081   6.0152259   6.0145081   6.0152259   6.0140240
   6.0145081   6.0145045   6.0152259   6.0145045   6.0145081   6.0140240
   5.9081430   5.9084652   5.9081430   5.9084652   5.9074019   5.9078324
   5.9071712   5.9080661   5.9074019   5.9080661   5.9071712   5.9078324
   5.9078324   5.9080661   5.9080661   5.9078324   5.9081430   5.9074019
   5.9084652   5.9074019   5.9084652   5.9071712   5.9081430   5.9071712
   0.9123454   0.9120324   0.9123454   0.9120324   0.9117882   0.9120959
   0.9119149   0.9120835   0.9117882   0.9120835   0.9119149   0.9120959
   0.9120959   0.9120835   0.9120835   0.9120959   0.9123454   0.9117882
   0.9120324   0.9117882   0.9120324   0.9119149   0.9123454   0.9119149
 TTTTTTTTTTTTTTTTTTTTTTTTTTTTTT MOQGAD      TELAPSE      367.52 TCPU      314.22
 TTTTTTTTTTTTTTTTTTTTTTTTTTTTTT SHELLXN     TELAPSE      397.49 TCPU      340.24
 TTTTTTTTTTTTTTTTTTTTTTTTTTTTTT MONMO3      TELAPSE      401.22 TCPU      343.97
 NUMERICALLY INTEGRATED DENSITY    732.0000136852
 TTTTTTTTTTTTTTTTTTTTTTTTTTTTTT NUMDFT      TELAPSE      405.74 TCPU      348.49
 CYC   2 ETOT(AU) -9.584668952399E+03 DETOT -4.86E-01 tst  6.29E-03 PX  1.14E-01
 TTTTTTTTTTTTTTTTTTTTTTTTTTTTTT DIIS        TELAPSE      406.15 TCPU      348.91
 DIIS TEST: 0.47014E+01 AT SCF   CYCLE   2 - DIIS ACTIVE - HISTORY:     2 CYCLES
 TTTTTTTTTTTTTTTTTTTTTTTTTTTTTT FDIK        TELAPSE      416.29 TCPU      348.92
 INSULATING STATE
 TOP OF VALENCE BANDS -    BAND    366; K    5; EIG -2.2965808E-01 AU
 TOP OF VALENCE BANDS -    BAND    366; K    1; EIG -2.3028067E-01 AU
 BOTTOM OF VIRTUAL BANDS - BAND    367; K    1; EIG  1.3622848E-02 AU
 INDIRECT ENERGY BAND GAP:   6.6200 eV
 TTTTTTTTTTTTTTTTTTTTTTTTTTTTTT PDIG        TELAPSE      417.55 TCPU      350.17
 CHARGE NORMALIZATION FACTOR   1.00000000
 TOTAL ATOMIC CHARGES:
  18.8046851  18.8046851  18.8046799  18.8046799  18.8046799  18.8046799
   7.5538537   7.5537666   7.5538537   7.5537666   7.5538400   7.5537099
   7.5539197   7.5538014   7.5538400   7.5538014   7.5539197   7.5537099
   7.5537099   7.5538014   7.5538014   7.5537099   7.5538537   7.5538400
   7.5537666   7.5538400   7.5537666   7.5539197   7.5538537   7.5539197
  17.0448449  17.0448050  17.0448449  17.0448050  17.0448449  17.0449593
  17.0448050  17.0449780  17.0448449  17.0449780  17.0448050  17.0449593
   5.6559483   5.6561143   5.6559483   5.6561143   5.6559483   5.6560248
   5.6561143   5.6558519   5.6559483   5.6558519   5.6561143   5.6560248
   6.0256281   6.0252789   6.0256281   6.0252789   6.0262085   6.0258736
   6.0261310   6.0258825   6.0262085   6.0258825   6.0261310   6.0258736
   6.0258736   6.0258825   6.0258825   6.0258736   6.0256281   6.0262085
   6.0252789   6.0262085   6.0252789   6.0261310   6.0256281   6.0261310
   0.8686311   0.8687710   0.8686311   0.8687710   0.8687212   0.8687544
   0.8688445   0.8687421   0.8687212   0.8687421   0.8688445   0.8687544
   0.8687544   0.8687421   0.8687421   0.8687544   0.8686311   0.8687212
   0.8687710   0.8687212   0.8687710   0.8688445   0.8686311   0.8688445
 TTTTTTTTTTTTTTTTTTTTTTTTTTTTTT MOQGAD      TELAPSE      417.57 TCPU      350.20
 TTTTTTTTTTTTTTTTTTTTTTTTTTTTTT SHELLXN     TELAPSE      468.47 TCPU      376.24
 TTTTTTTTTTTTTTTTTTTTTTTTTTTTTT MONMO3      TELAPSE      473.26 TCPU      381.03
 NUMERICALLY INTEGRATED DENSITY    732.0000108766
 TTTTTTTTTTTTTTTTTTTTTTTTTTTTTT NUMDFT      TELAPSE      477.85 TCPU      385.62
 CYC   3 ETOT(AU) -9.585284378174E+03 DETOT -6.15E-01 tst  1.52E-03 PX  6.43E-02
 TTTTTTTTTTTTTTTTTTTTTTTTTTTTTT DIIS        TELAPSE      481.19 TCPU      388.96
 DIIS TEST: 0.20050E+00 AT SCF   CYCLE   3 - DIIS ACTIVE - HISTORY:     3 CYCLES
 TTTTTTTTTTTTTTTTTTTTTTTTTTTTTT FDIK        TELAPSE      491.18 TCPU      393.13
 INSULATING STATE
 TOP OF VALENCE BANDS -    BAND    366; K    5; EIG -2.4209875E-01 AU
 TOP OF VALENCE BANDS -    BAND    366; K    1; EIG -2.4267783E-01 AU
 BOTTOM OF VIRTUAL BANDS - BAND    367; K    2; EIG  7.8546431E-03 AU
 INDIRECT ENERGY BAND GAP:   6.8016 eV
 BOTTOM OF VIRTUAL BANDS - BAND    367; K    1; EIG  9.2890168E-03 AU
 TTTTTTTTTTTTTTTTTTTTTTTTTTTTTT PDIG        TELAPSE      492.52 TCPU      394.47
 CHARGE NORMALIZATION FACTOR   1.00000000
 TOTAL ATOMIC CHARGES:
  18.7449665  18.7449665  18.7449382  18.7449382  18.7449382  18.7449382
   7.5558148   7.5558273   7.5558148   7.5558273   7.5558415   7.5558515
   7.5557944   7.5558537   7.5558415   7.5558537   7.5557944   7.5558515
   7.5558515   7.5558537   7.5558537   7.5558515   7.5558148   7.5558415
   7.5558273   7.5558415   7.5558273   7.5557944   7.5558148   7.5557944
  17.0207261  17.0207394  17.0207261  17.0207394  17.0207261  17.0207028
  17.0207394  17.0207466  17.0207261  17.0207466  17.0207394  17.0207028
   5.7380411   5.7380500   5.7380411   5.7380500   5.7380411   5.7380023
   5.7380500   5.7379499   5.7380411   5.7379499   5.7380500   5.7380023
   6.0226053   6.0225423   6.0226053   6.0225423   6.0225882   6.0225727
   6.0226150   6.0225689   6.0225882   6.0225689   6.0226150   6.0225727
   6.0225727   6.0225689   6.0225689   6.0225727   6.0226053   6.0225882
   6.0225423   6.0225882   6.0225423   6.0226150   6.0226053   6.0226150
   0.8559594   0.8559773   0.8559594   0.8559773   0.8559480   0.8559854
   0.8559719   0.8560039   0.8559480   0.8560039   0.8559719   0.8559854
   0.8559854   0.8560039   0.8560039   0.8559854   0.8559594   0.8559480
   0.8559773   0.8559480   0.8559773   0.8559719   0.8559594   0.8559719
 TTTTTTTTTTTTTTTTTTTTTTTTTTTTTT MOQGAD      TELAPSE      492.54 TCPU      394.48
 TTTTTTTTTTTTTTTTTTTTTTTTTTTTTT SHELLXN     TELAPSE      524.82 TCPU      420.51
 TTTTTTTTTTTTTTTTTTTTTTTTTTTTTT MONMO3      TELAPSE      528.63 TCPU      424.32
 NUMERICALLY INTEGRATED DENSITY    732.0000126688
 TTTTTTTTTTTTTTTTTTTTTTTTTTTTTT NUMDFT      TELAPSE      533.08 TCPU      428.77
 CYC   4 ETOT(AU) -9.585312302170E+03 DETOT -2.79E-02 tst  4.11E-05 PX  1.79E-02
 TTTTTTTTTTTTTTTTTTTTTTTTTTTTTT DIIS        TELAPSE      533.24 TCPU      428.93
 DIIS TEST: 0.22802E-01 AT SCF   CYCLE   4 - DIIS ACTIVE - HISTORY:     4 CYCLES
 TTTTTTTTTTTTTTTTTTTTTTTTTTTTTT FDIK        TELAPSE      538.24 TCPU      433.37
 INSULATING STATE
 TOP OF VALENCE BANDS -    BAND    366; K    5; EIG -2.4169364E-01 AU
 TOP OF VALENCE BANDS -    BAND    366; K    1; EIG -2.4229721E-01 AU
 BOTTOM OF VIRTUAL BANDS - BAND    367; K    1; EIG  9.7655731E-03 AU
 INDIRECT ENERGY BAND GAP:   6.8426 eV
 TTTTTTTTTTTTTTTTTTTTTTTTTTTTTT PDIG        TELAPSE      539.47 TCPU      434.60
 CHARGE NORMALIZATION FACTOR   1.00000000
 TOTAL ATOMIC CHARGES:
  18.7471959  18.7471959  18.7472629  18.7472629  18.7472629  18.7472629
   7.5479564   7.5479646   7.5479564   7.5479646   7.5479506   7.5479409
   7.5479166   7.5479556   7.5479506   7.5479556   7.5479166   7.5479409
   7.5479409   7.5479556   7.5479556   7.5479409   7.5479564   7.5479506
   7.5479646   7.5479506   7.5479646   7.5479166   7.5479564   7.5479166
  17.0377324  17.0377260  17.0377324  17.0377260  17.0377324  17.0377400
  17.0377260  17.0377310  17.0377324  17.0377310  17.0377260  17.0377400
   5.7165188   5.7165429   5.7165188   5.7165429   5.7165188   5.7165077
   5.7165429   5.7164888   5.7165188   5.7164888   5.7165429   5.7165077
   6.0317790   6.0317359   6.0317790   6.0317359   6.0317786   6.0318005
   6.0318086   6.0318004   6.0317786   6.0318004   6.0318086   6.0318005
   6.0318005   6.0318004   6.0318004   6.0318005   6.0317790   6.0317786
   6.0317359   6.0317786   6.0317359   6.0318086   6.0317790   6.0318086
   0.8563327   0.8563344   0.8563327   0.8563344   0.8563385   0.8563202
   0.8563534   0.8563183   0.8563385   0.8563183   0.8563534   0.8563202
   0.8563202   0.8563183   0.8563183   0.8563202   0.8563327   0.8563385
   0.8563344   0.8563385   0.8563344   0.8563534   0.8563327   0.8563534
 TTTTTTTTTTTTTTTTTTTTTTTTTTTTTT MOQGAD      TELAPSE      539.49 TCPU      434.62
 TTTTTTTTTTTTTTTTTTTTTTTTTTTTTT SHELLXN     TELAPSE      569.68 TCPU      460.64
 TTTTTTTTTTTTTTTTTTTTTTTTTTTTTT MONMO3      TELAPSE      573.49 TCPU      464.45
 NUMERICALLY INTEGRATED DENSITY    732.0000121622
 TTTTTTTTTTTTTTTTTTTTTTTTTTTTTT NUMDFT      TELAPSE      578.01 TCPU      468.98
 CYC   5 ETOT(AU) -9.585314953517E+03 DETOT -2.65E-03 tst  5.59E-06 PX  6.67E-03
 TTTTTTTTTTTTTTTTTTTTTTTTTTTTTT DIIS        TELAPSE      578.42 TCPU      469.39
 DIIS TEST: 0.41510E-02 AT SCF   CYCLE   5 - DIIS ACTIVE - HISTORY:     5 CYCLES
 TTTTTTTTTTTTTTTTTTTTTTTTTTTTTT FDIK        TELAPSE      586.29 TCPU      475.77
 INSULATING STATE
 TOP OF VALENCE BANDS -    BAND    366; K    5; EIG -2.4160770E-01 AU
 TOP OF VALENCE BANDS -    BAND    366; K    1; EIG -2.4220232E-01 AU
 BOTTOM OF VIRTUAL BANDS - BAND    367; K    4; EIG  9.2240273E-03 AU
 INDIRECT ENERGY BAND GAP:   6.8255 eV
 BOTTOM OF VIRTUAL BANDS - BAND    367; K    1; EIG  9.5384233E-03 AU
 TTTTTTTTTTTTTTTTTTTTTTTTTTTTTT PDIG        TELAPSE      587.54 TCPU      477.03
 CHARGE NORMALIZATION FACTOR   1.00000000
 TOTAL ATOMIC CHARGES:
  18.7448443  18.7448443  18.7448400  18.7448400  18.7448400  18.7448400
   7.5558876   7.5558834   7.5558876   7.5558834   7.5558833   7.5558838
   7.5558867   7.5558823   7.5558833   7.5558823   7.5558867   7.5558838
   7.5558838   7.5558823   7.5558823   7.5558838   7.5558876   7.5558833
   7.5558834   7.5558833   7.5558834   7.5558867   7.5558876   7.5558867
  17.0306638  17.0306630  17.0306638  17.0306630  17.0306638  17.0306645
  17.0306630  17.0306619  17.0306638  17.0306619  17.0306630  17.0306645
   5.7186050   5.7186100   5.7186050   5.7186100   5.7186050   5.7185960
   5.7186100   5.7186106   5.7186050   5.7186106   5.7186100   5.7185960
   6.0268364   6.0268523   6.0268364   6.0268523   6.0268339   6.0268454
   6.0268165   6.0268443   6.0268339   6.0268443   6.0268165   6.0268454
   6.0268454   6.0268443   6.0268443   6.0268454   6.0268364   6.0268339
   6.0268523   6.0268339   6.0268523   6.0268165   6.0268364   6.0268165
   0.8564350   0.8564368   0.8564350   0.8564368   0.8564309   0.8564273
   0.8564336   0.8564302   0.8564309   0.8564302   0.8564336   0.8564273
   0.8564273   0.8564302   0.8564302   0.8564273   0.8564350   0.8564309
   0.8564368   0.8564309   0.8564368   0.8564336   0.8564350   0.8564336
 TTTTTTTTTTTTTTTTTTTTTTTTTTTTTT MOQGAD      TELAPSE      587.56 TCPU      477.05
 TTTTTTTTTTTTTTTTTTTTTTTTTTTTTT SHELLXN     TELAPSE      617.76 TCPU      503.09
 TTTTTTTTTTTTTTTTTTTTTTTTTTTTTT MONMO3      TELAPSE      621.83 TCPU      507.15
 NUMERICALLY INTEGRATED DENSITY    732.0000123286
 TTTTTTTTTTTTTTTTTTTTTTTTTTTTTT NUMDFT      TELAPSE      626.35 TCPU      511.67
 CYC   6 ETOT(AU) -9.585315480531E+03 DETOT -5.27E-04 tst  1.20E-06 PX  3.52E-03
 TTTTTTTTTTTTTTTTTTTTTTTTTTTTTT DIIS        TELAPSE      626.54 TCPU      511.86
 DIIS TEST: 0.72830E-03 AT SCF   CYCLE   6 - DIIS ACTIVE - HISTORY:     6 CYCLES
 TTTTTTTTTTTTTTTTTTTTTTTTTTTTTT FDIK        TELAPSE      632.29 TCPU      516.95
 INSULATING STATE
 TOP OF VALENCE BANDS -    BAND    366; K    5; EIG -2.4177774E-01 AU
 TOP OF VALENCE BANDS -    BAND    366; K    1; EIG -2.4237490E-01 AU
 BOTTOM OF VIRTUAL BANDS - BAND    367; K    2; EIG  9.4477468E-03 AU
 INDIRECT ENERGY BAND GAP:   6.8362 eV
 BOTTOM OF VIRTUAL BANDS - BAND    367; K    1; EIG  9.5965674E-03 AU
 TTTTTTTTTTTTTTTTTTTTTTTTTTTTTT PDIG        TELAPSE      633.53 TCPU      518.18
 CHARGE NORMALIZATION FACTOR   1.00000000
 TOTAL ATOMIC CHARGES:
  18.7458135  18.7458135  18.7458063  18.7458063  18.7458063  18.7458063
   7.5526267   7.5526269   7.5526267   7.5526269   7.5526310   7.5526290
   7.5526269   7.5526287   7.5526310   7.5526287   7.5526269   7.5526290
   7.5526290   7.5526287   7.5526287   7.5526290   7.5526267   7.5526310
   7.5526269   7.5526310   7.5526269   7.5526269   7.5526267   7.5526269
  17.0315546  17.0315547  17.0315546  17.0315547  17.0315546  17.0315523
  17.0315547  17.0315547  17.0315546  17.0315547  17.0315547  17.0315523
   5.7190300   5.7190341   5.7190300   5.7190341   5.7190300   5.7190363
   5.7190341   5.7190342   5.7190300   5.7190342   5.7190341   5.7190363
   6.0296269   6.0296238   6.0296269   6.0296238   6.0296226   6.0296250
   6.0296258   6.0296250   6.0296226   6.0296250   6.0296258   6.0296250
   6.0296250   6.0296250   6.0296250   6.0296250   6.0296269   6.0296226
   6.0296238   6.0296226   6.0296238   6.0296258   6.0296269   6.0296258
   0.8560021   0.8560011   0.8560021   0.8560011   0.8560010   0.8560001
   0.8560017   0.8560006   0.8560010   0.8560006   0.8560017   0.8560001
   0.8560001   0.8560006   0.8560006   0.8560001   0.8560021   0.8560010
   0.8560011   0.8560010   0.8560011   0.8560017   0.8560021   0.8560017
 TTTTTTTTTTTTTTTTTTTTTTTTTTTTTT MOQGAD      TELAPSE      633.54 TCPU      518.20
 TTTTTTTTTTTTTTTTTTTTTTTTTTTTTT SHELLXN     TELAPSE      676.76 TCPU      544.14
 TTTTTTTTTTTTTTTTTTTTTTTTTTTTTT MONMO3      TELAPSE      680.98 TCPU      548.37
 NUMERICALLY INTEGRATED DENSITY    732.0000123322
 TTTTTTTTTTTTTTTTTTTTTTTTTTTTTT NUMDFT      TELAPSE      685.43 TCPU      552.81
 CYC   7 ETOT(AU) -9.585315558522E+03 DETOT -7.80E-05 tst  2.86E-07 PX  6.52E-04
 TTTTTTTTTTTTTTTTTTTTTTTTTTTTTT DIIS        TELAPSE      685.70 TCPU      553.08
 DIIS TEST: 0.10907E-03 AT SCF   CYCLE   7 - DIIS ACTIVE - HISTORY:     7 CYCLES
 TTTTTTTTTTTTTTTTTTTTTTTTTTTTTT FDIK        TELAPSE      696.58 TCPU      561.36
 INSULATING STATE
 TOP OF VALENCE BANDS -    BAND    366; K    5; EIG -2.4176577E-01 AU
 TOP OF VALENCE BANDS -    BAND    366; K    1; EIG -2.4236317E-01 AU
 BOTTOM OF VIRTUAL BANDS - BAND    367; K    3; EIG  9.3135056E-03 AU
 INDIRECT ENERGY BAND GAP:   6.8322 eV
 BOTTOM OF VIRTUAL BANDS - BAND    367; K    1; EIG  9.5536921E-03 AU
 TTTTTTTTTTTTTTTTTTTTTTTTTTTTTT PDIG        TELAPSE      697.95 TCPU      562.73
 CHARGE NORMALIZATION FACTOR   1.00000000
 TOTAL ATOMIC CHARGES:
  18.7451377  18.7451377  18.7451357  18.7451357  18.7451357  18.7451357
   7.5533849   7.5533845   7.5533849   7.5533845   7.5533847   7.5533860
   7.5533849   7.5533854   7.5533847   7.5533854   7.5533849   7.5533860
   7.5533860   7.5533854   7.5533854   7.5533860   7.5533849   7.5533847
   7.5533845   7.5533847   7.5533845   7.5533849   7.5533849   7.5533849
  17.0320867  17.0320869  17.0320867  17.0320869  17.0320867  17.0320866
  17.0320869  17.0320873  17.0320867  17.0320873  17.0320869  17.0320866
   5.7189984   5.7190007   5.7189984   5.7190007   5.7189984   5.7190001
   5.7190007   5.7189994   5.7189984   5.7189994   5.7190007   5.7190001
   6.0286576   6.0286602   6.0286576   6.0286602   6.0286592   6.0286575
   6.0286563   6.0286574   6.0286592   6.0286574   6.0286563   6.0286575
   6.0286575   6.0286574   6.0286574   6.0286575   6.0286576   6.0286592
   6.0286602   6.0286592   6.0286602   6.0286563   6.0286576   6.0286563
   0.8561299   0.8561293   0.8561299   0.8561293   0.8561297   0.8561295
   0.8561295   0.8561298   0.8561297   0.8561298   0.8561295   0.8561295
   0.8561295   0.8561298   0.8561298   0.8561295   0.8561299   0.8561297
   0.8561293   0.8561297   0.8561293   0.8561295   0.8561299   0.8561295
 TTTTTTTTTTTTTTTTTTTTTTTTTTTTTT MOQGAD      TELAPSE      697.96 TCPU      562.75
 TTTTTTTTTTTTTTTTTTTTTTTTTTTTTT SHELLXN     TELAPSE      730.71 TCPU      588.72
 TTTTTTTTTTTTTTTTTTTTTTTTTTTTTT MONMO3      TELAPSE      734.41 TCPU      592.42
 NUMERICALLY INTEGRATED DENSITY    732.0000123338
 TTTTTTTTTTTTTTTTTTTTTTTTTTTTTT NUMDFT      TELAPSE      739.06 TCPU      597.07
 CYC   8 ETOT(AU) -9.585315570247E+03 DETOT -1.17E-05 tst  2.93E-08 PX  4.89E-04
 TTTTTTTTTTTTTTTTTTTTTTTTTTTTTT DIIS        TELAPSE      740.88 TCPU      598.89
 DIIS TEST: 0.25698E-04 AT SCF   CYCLE   8 - DIIS ACTIVE - HISTORY:     8 CYCLES
 TTTTTTTTTTTTTTTTTTTTTTTTTTTTTT FDIK        TELAPSE      751.36 TCPU      604.21
 INSULATING STATE
 TOP OF VALENCE BANDS -    BAND    366; K    5; EIG -2.4176074E-01 AU
 TOP OF VALENCE BANDS -    BAND    366; K    1; EIG -2.4235810E-01 AU
 BOTTOM OF VIRTUAL BANDS - BAND    367; K    2; EIG  9.3522273E-03 AU
 INDIRECT ENERGY BAND GAP:   6.8331 eV
 BOTTOM OF VIRTUAL BANDS - BAND    367; K    1; EIG  9.5513420E-03 AU
 TTTTTTTTTTTTTTTTTTTTTTTTTTTTTT PDIG        TELAPSE      752.60 TCPU      605.45
 CHARGE NORMALIZATION FACTOR   1.00000000
 TOTAL ATOMIC CHARGES:
  18.7453715  18.7453715  18.7453715  18.7453715  18.7453715  18.7453715
   7.5534334   7.5534340   7.5534334   7.5534340   7.5534340   7.5534344
   7.5534333   7.5534344   7.5534340   7.5534344   7.5534333   7.5534344
   7.5534344   7.5534344   7.5534344   7.5534344   7.5534334   7.5534340
   7.5534340   7.5534340   7.5534340   7.5534333   7.5534334   7.5534333
  17.0318102  17.0318099  17.0318102  17.0318099  17.0318102  17.0318101
  17.0318099  17.0318099  17.0318102  17.0318099  17.0318099  17.0318101
   5.7185886   5.7185904   5.7185886   5.7185904   5.7185886   5.7185887
   5.7185904   5.7185890   5.7185886   5.7185890   5.7185904   5.7185887
   6.0289436   6.0289449   6.0289436   6.0289449   6.0289432   6.0289432
   6.0289426   6.0289428   6.0289432   6.0289428   6.0289426   6.0289432
   6.0289432   6.0289428   6.0289428   6.0289432   6.0289436   6.0289432
   6.0289449   6.0289432   6.0289449   6.0289426   6.0289436   6.0289426
   0.8560806   0.8560796   0.8560806   0.8560796   0.8560804   0.8560804
   0.8560795   0.8560804   0.8560804   0.8560804   0.8560795   0.8560804
   0.8560804   0.8560804   0.8560804   0.8560804   0.8560806   0.8560804
   0.8560796   0.8560804   0.8560796   0.8560795   0.8560806   0.8560795
 TTTTTTTTTTTTTTTTTTTTTTTTTTTTTT MOQGAD      TELAPSE      752.61 TCPU      605.47
 TTTTTTTTTTTTTTTTTTTTTTTTTTTTTT SHELLXN     TELAPSE      784.50 TCPU      631.45
 TTTTTTTTTTTTTTTTTTTTTTTTTTTTTT MONMO3      TELAPSE      789.10 TCPU      636.04
 NUMERICALLY INTEGRATED DENSITY    732.0000123269
 TTTTTTTTTTTTTTTTTTTTTTTTTTTTTT NUMDFT      TELAPSE      793.74 TCPU      640.69
 CYC   9 ETOT(AU) -9.585315569235E+03 DETOT  1.01E-06 tst  8.42E-09 PX  2.31E-04
 TTTTTTTTTTTTTTTTTTTTTTTTTTTTTT DIIS        TELAPSE      793.93 TCPU      640.88
 DIIS TEST: 0.72619E-05 AT SCF   CYCLE   9 - DIIS ACTIVE - HISTORY:     9 CYCLES
 TTTTTTTTTTTTTTTTTTTTTTTTTTTTTT FDIK        TELAPSE      799.53 TCPU      645.49
 INSULATING STATE
 TOP OF VALENCE BANDS -    BAND    366; K    5; EIG -2.4177211E-01 AU
 TOP OF VALENCE BANDS -    BAND    366; K    1; EIG -2.4236938E-01 AU
 BOTTOM OF VIRTUAL BANDS - BAND    367; K    2; EIG  9.3375283E-03 AU
 INDIRECT ENERGY BAND GAP:   6.8330 eV
 BOTTOM OF VIRTUAL BANDS - BAND    367; K    1; EIG  9.5524921E-03 AU
 TTTTTTTTTTTTTTTTTTTTTTTTTTTTTT PDIG        TELAPSE      800.77 TCPU      646.73
 CHARGE NORMALIZATION FACTOR   1.00000000
 TOTAL ATOMIC CHARGES:
  18.7452675  18.7452675  18.7452664  18.7452664  18.7452664  18.7452664
   7.5532898   7.5532900   7.5532898   7.5532900   7.5532897   7.5532902
   7.5532894   7.5532898   7.5532897   7.5532898   7.5532894   7.5532902
   7.5532902   7.5532898   7.5532898   7.5532902   7.5532898   7.5532897
   7.5532900   7.5532897   7.5532900   7.5532894   7.5532898   7.5532894
  17.0317332  17.0317327  17.0317332  17.0317327  17.0317332  17.0317328
  17.0317327  17.0317331  17.0317332  17.0317331  17.0317327  17.0317328
   5.7190580   5.7190606   5.7190580   5.7190606   5.7190580   5.7190586
   5.7190606   5.7190592   5.7190580   5.7190592   5.7190606   5.7190586
   6.0289191   6.0289190   6.0289191   6.0289190   6.0289202   6.0289198
   6.0289208   6.0289197   6.0289202   6.0289197   6.0289208   6.0289198
   6.0289198   6.0289197   6.0289197   6.0289198   6.0289191   6.0289202
   6.0289190   6.0289202   6.0289190   6.0289208   6.0289191   6.0289208
   0.8560782   0.8560774   0.8560782   0.8560774   0.8560778   0.8560778
   0.8560771   0.8560777   0.8560778   0.8560777   0.8560771   0.8560778
   0.8560778   0.8560777   0.8560777   0.8560778   0.8560782   0.8560778
   0.8560774   0.8560778   0.8560774   0.8560771   0.8560782   0.8560771
 TTTTTTTTTTTTTTTTTTTTTTTTTTTTTT MOQGAD      TELAPSE      800.79 TCPU      646.75
 TTTTTTTTTTTTTTTTTTTTTTTTTTTTTT SHELLXN     TELAPSE      834.52 TCPU      672.71
 TTTTTTTTTTTTTTTTTTTTTTTTTTTTTT MONMO3      TELAPSE      837.35 TCPU      675.54
 NUMERICALLY INTEGRATED DENSITY    732.0000123339
 TTTTTTTTTTTTTTTTTTTTTTTTTTTTTT NUMDFT      TELAPSE      841.90 TCPU      680.09
 CYC  10 ETOT(AU) -9.585315570186E+03 DETOT -9.51E-07 tst  1.74E-09 PX  1.30E-04
 TTTTTTTTTTTTTTTTTTTTTTTTTTTTTT DIIS        TELAPSE      842.07 TCPU      680.26
 DIIS TEST: 0.27935E-05 AT SCF   CYCLE  10 - DIIS ACTIVE - HISTORY:    10 CYCLES
 TTTTTTTTTTTTTTTTTTTTTTTTTTTTTT FDIK        TELAPSE      848.07 TCPU      685.72
 INSULATING STATE
 TOP OF VALENCE BANDS -    BAND    366; K    5; EIG -2.4176553E-01 AU
 TOP OF VALENCE BANDS -    BAND    366; K    1; EIG -2.4236291E-01 AU
 BOTTOM OF VIRTUAL BANDS - BAND    367; K    2; EIG  9.3419690E-03 AU
 INDIRECT ENERGY BAND GAP:   6.8330 eV
 BOTTOM OF VIRTUAL BANDS - BAND    367; K    1; EIG  9.5533312E-03 AU
 TTTTTTTTTTTTTTTTTTTTTTTTTTTTTT PDIG        TELAPSE      849.31 TCPU      686.96
 CHARGE NORMALIZATION FACTOR   1.00000000
 TOTAL ATOMIC CHARGES:
  18.7453155  18.7453155  18.7453150  18.7453150  18.7453150  18.7453150
   7.5533718   7.5533716   7.5533718   7.5533716   7.5533717   7.5533712
   7.5533716   7.5533713   7.5533717   7.5533713   7.5533716   7.5533712
   7.5533712   7.5533713   7.5533713   7.5533712   7.5533718   7.5533717
   7.5533716   7.5533717   7.5533716   7.5533716   7.5533718   7.5533716
  17.0318667  17.0318665  17.0318667  17.0318665  17.0318667  17.0318665
  17.0318665  17.0318666  17.0318667  17.0318666  17.0318665  17.0318665
   5.7187728   5.7187742   5.7187728   5.7187742   5.7187728   5.7187743
   5.7187742   5.7187740   5.7187728   5.7187740   5.7187742   5.7187743
   6.0289018   6.0289026   6.0289018   6.0289026   6.0289021   6.0289021
   6.0289018   6.0289023   6.0289021   6.0289023   6.0289018   6.0289021
   6.0289021   6.0289023   6.0289023   6.0289021   6.0289018   6.0289021
   6.0289026   6.0289021   6.0289026   6.0289018   6.0289018   6.0289018
   0.8560777   0.8560774   0.8560777   0.8560774   0.8560776   0.8560776
   0.8560771   0.8560774   0.8560776   0.8560774   0.8560771   0.8560776
   0.8560776   0.8560774   0.8560774   0.8560776   0.8560777   0.8560776
   0.8560774   0.8560776   0.8560774   0.8560771   0.8560777   0.8560771
 TTTTTTTTTTTTTTTTTTTTTTTTTTTTTT MOQGAD      TELAPSE      849.33 TCPU      686.98
 TTTTTTTTTTTTTTTTTTTTTTTTTTTTTT SHELLXN     TELAPSE      879.74 TCPU      712.98
 TTTTTTTTTTTTTTTTTTTTTTTTTTTTTT MONMO3      TELAPSE      883.46 TCPU      716.69
 NUMERICALLY INTEGRATED DENSITY    732.0000123310
 TTTTTTTTTTTTTTTTTTTTTTTTTTTTTT NUMDFT      TELAPSE      887.97 TCPU      721.20
 CYC  11 ETOT(AU) -9.585315571212E+03 DETOT -1.03E-06 tst  5.83E-10 PX  6.37E-05
 TTTTTTTTTTTTTTTTTTTTTTTTTTTTTT DIIS        TELAPSE      888.14 TCPU      721.38
 DIIS TEST: 0.36642E-06 AT SCF   CYCLE  11 - DIIS ACTIVE - HISTORY:    11 CYCLES
 TTTTTTTTTTTTTTTTTTTTTTTTTTTTTT FDIK        TELAPSE      895.52 TCPU      728.20
 INSULATING STATE
 TOP OF VALENCE BANDS -    BAND    366; K    5; EIG -2.4176783E-01 AU
 TOP OF VALENCE BANDS -    BAND    366; K    1; EIG -2.4236517E-01 AU
 BOTTOM OF VIRTUAL BANDS - BAND    367; K    2; EIG  9.3406521E-03 AU
 INDIRECT ENERGY BAND GAP:   6.8330 eV
 BOTTOM OF VIRTUAL BANDS - BAND    367; K    1; EIG  9.5517917E-03 AU
 TTTTTTTTTTTTTTTTTTTTTTTTTTTTTT PDIG        TELAPSE      896.76 TCPU      729.44
 CHARGE NORMALIZATION FACTOR   1.00000000
 TOTAL ATOMIC CHARGES:
  18.7452997  18.7452997  18.7453000  18.7453000  18.7453000  18.7453000
   7.5533496   7.5533497   7.5533496   7.5533497   7.5533495   7.5533491
   7.5533493   7.5533495   7.5533495   7.5533495   7.5533493   7.5533491
   7.5533491   7.5533495   7.5533495   7.5533491   7.5533496   7.5533495
   7.5533497   7.5533495   7.5533497   7.5533493   7.5533496   7.5533493
  17.0318107  17.0318106  17.0318107  17.0318106  17.0318107  17.0318108
  17.0318106  17.0318108  17.0318107  17.0318108  17.0318106  17.0318108
   5.7188581   5.7188592   5.7188581   5.7188592   5.7188581   5.7188586
   5.7188592   5.7188586   5.7188581   5.7188586   5.7188592   5.7188586
   6.0289118   6.0289119   6.0289118   6.0289119   6.0289112   6.0289118
   6.0289117   6.0289118   6.0289112   6.0289118   6.0289117   6.0289118
   6.0289118   6.0289118   6.0289118   6.0289118   6.0289118   6.0289112
   6.0289119   6.0289112   6.0289119   6.0289117   6.0289118   6.0289117
   0.8560794   0.8560792   0.8560794   0.8560792   0.8560794   0.8560793
   0.8560789   0.8560791   0.8560794   0.8560791   0.8560789   0.8560793
   0.8560793   0.8560791   0.8560791   0.8560793   0.8560794   0.8560794
   0.8560792   0.8560794   0.8560792   0.8560789   0.8560794   0.8560789
 TTTTTTTTTTTTTTTTTTTTTTTTTTTTTT MOQGAD      TELAPSE      896.77 TCPU      729.46
 TTTTTTTTTTTTTTTTTTTTTTTTTTTTTT SHELLXN     TELAPSE      926.82 TCPU      755.40
 TTTTTTTTTTTTTTTTTTTTTTTTTTTTTT MONMO3      TELAPSE      930.91 TCPU      759.49
 NUMERICALLY INTEGRATED DENSITY    732.0000123310
 TTTTTTTTTTTTTTTTTTTTTTTTTTTTTT NUMDFT      TELAPSE      935.88 TCPU      764.46
 CYC  12 ETOT(AU) -9.585315570631E+03 DETOT  5.82E-07 tst  7.02E-11 PX  2.33E-05
 TTTTTTTTTTTTTTTTTTTTTTTTTTTTTT DIIS        TELAPSE      936.05 TCPU      764.63
 DIIS TEST: 0.20612E-07 AT SCF   CYCLE  12 - DIIS ACTIVE - HISTORY:    12 CYCLES
 TTTTTTTTTTTTTTTTTTTTTTTTTTTTTT FDIK        TELAPSE      942.59 TCPU      770.63
 INSULATING STATE
 TOP OF VALENCE BANDS -    BAND    366; K    5; EIG -2.4176687E-01 AU
 TOP OF VALENCE BANDS -    BAND    366; K    1; EIG -2.4236423E-01 AU
 BOTTOM OF VIRTUAL BANDS - BAND    367; K    3; EIG  9.3414467E-03 AU
 INDIRECT ENERGY BAND GAP:   6.8330 eV
 BOTTOM OF VIRTUAL BANDS - BAND    367; K    1; EIG  9.5528572E-03 AU
 TTTTTTTTTTTTTTTTTTTTTTTTTTTTTT PDIG        TELAPSE      943.83 TCPU      771.87
 CHARGE NORMALIZATION FACTOR   1.00000000
 TOTAL ATOMIC CHARGES:
  18.7453078  18.7453078  18.7453081  18.7453081  18.7453081  18.7453081
   7.5533541   7.5533541   7.5533541   7.5533541   7.5533543   7.5533537
   7.5533542   7.5533542   7.5533543   7.5533542   7.5533542   7.5533537
   7.5533537   7.5533542   7.5533542   7.5533537   7.5533541   7.5533543
   7.5533541   7.5533543   7.5533541   7.5533542   7.5533541   7.5533542
  17.0318211  17.0318209  17.0318211  17.0318209  17.0318211  17.0318209
  17.0318209  17.0318209  17.0318211  17.0318209  17.0318209  17.0318209
   5.7188427   5.7188439   5.7188427   5.7188439   5.7188427   5.7188440
   5.7188439   5.7188438   5.7188427   5.7188438   5.7188439   5.7188440
   6.0289096   6.0289098   6.0289096   6.0289098   6.0289092   6.0289096
   6.0289095   6.0289095   6.0289092   6.0289095   6.0289095   6.0289096
   6.0289096   6.0289095   6.0289095   6.0289096   6.0289096   6.0289092
   6.0289098   6.0289092   6.0289098   6.0289095   6.0289096   6.0289095
   0.8560774   0.8560771   0.8560774   0.8560771   0.8560773   0.8560772
   0.8560769   0.8560771   0.8560773   0.8560771   0.8560769   0.8560772
   0.8560772   0.8560771   0.8560771   0.8560772   0.8560774   0.8560773
   0.8560771   0.8560773   0.8560771   0.8560769   0.8560774   0.8560769
 TTTTTTTTTTTTTTTTTTTTTTTTTTTTTT MOQGAD      TELAPSE      943.85 TCPU      771.89
 TTTTTTTTTTTTTTTTTTTTTTTTTTTTTT SHELLXN     TELAPSE      973.64 TCPU      797.88
 TTTTTTTTTTTTTTTTTTTTTTTTTTTTTT MONMO3      TELAPSE      977.62 TCPU      801.86
 NUMERICALLY INTEGRATED DENSITY    732.0000123316
 TTTTTTTTTTTTTTTTTTTTTTTTTTTTTT NUMDFT      TELAPSE      982.53 TCPU      806.78
 CYC  13 ETOT(AU) -9.585315570906E+03 DETOT -2.76E-07 tst  4.11E-12 PX  4.92E-06
 TTTTTTTTTTTTTTTTTTTTTTTTTTTTTT DIIS        TELAPSE      982.71 TCPU      806.95
 DIIS TEST: 0.43313E-08 AT SCF   CYCLE  13 - DIIS ACTIVE - HISTORY:    13 CYCLES
 TTTTTTTTTTTTTTTTTTTTTTTTTTTTTT FDIK        TELAPSE      988.53 TCPU      812.21
 INSULATING STATE
 TOP OF VALENCE BANDS -    BAND    366; K    5; EIG -2.4176724E-01 AU
 TOP OF VALENCE BANDS -    BAND    366; K    1; EIG -2.4236459E-01 AU
 BOTTOM OF VIRTUAL BANDS - BAND    367; K    2; EIG  9.3409973E-03 AU
 INDIRECT ENERGY BAND GAP:   6.8330 eV
 BOTTOM OF VIRTUAL BANDS - BAND    367; K    1; EIG  9.5524065E-03 AU
 TTTTTTTTTTTTTTTTTTTTTTTTTTTTTT PDIG        TELAPSE      989.78 TCPU      813.45
 CHARGE NORMALIZATION FACTOR   1.00000000
 TOTAL ATOMIC CHARGES:
  18.7453038  18.7453038  18.7453042  18.7453042  18.7453042  18.7453042
   7.5533534   7.5533534   7.5533534   7.5533534   7.5533531   7.5533528
   7.5533530   7.5533533   7.5533531   7.5533533   7.5533530   7.5533528
   7.5533528   7.5533533   7.5533533   7.5533528   7.5533534   7.5533531
   7.5533534   7.5533531   7.5533534   7.5533530   7.5533534   7.5533530
  17.0318208  17.0318207  17.0318208  17.0318207  17.0318208  17.0318209
  17.0318207  17.0318209  17.0318208  17.0318209  17.0318207  17.0318209
   5.7188450   5.7188462   5.7188450   5.7188462   5.7188450   5.7188457
   5.7188462   5.7188456   5.7188450   5.7188456   5.7188462   5.7188457
   6.0289094   6.0289096   6.0289094   6.0289096   6.0289088   6.0289095
   6.0289092   6.0289094   6.0289088   6.0289094   6.0289092   6.0289095
   6.0289095   6.0289094   6.0289094   6.0289095   6.0289094   6.0289088
   6.0289096   6.0289088   6.0289096   6.0289092   6.0289094   6.0289092
   0.8560785   0.8560783   0.8560785   0.8560783   0.8560785   0.8560783
   0.8560780   0.8560782   0.8560785   0.8560782   0.8560780   0.8560783
   0.8560783   0.8560782   0.8560782   0.8560783   0.8560785   0.8560785
   0.8560783   0.8560785   0.8560783   0.8560780   0.8560785   0.8560780
 TTTTTTTTTTTTTTTTTTTTTTTTTTTTTT MOQGAD      TELAPSE      989.79 TCPU      813.47
 TTTTTTTTTTTTTTTTTTTTTTTTTTTTTT SHELLXN     TELAPSE     1019.99 TCPU      839.45
 TTTTTTTTTTTTTTTTTTTTTTTTTTTTTT MONMO3      TELAPSE     1023.58 TCPU      843.05
 NUMERICALLY INTEGRATED DENSITY    732.0000123312
 TTTTTTTTTTTTTTTTTTTTTTTTTTTTTT NUMDFT      TELAPSE     1028.46 TCPU      847.92
 CYC  14 ETOT(AU) -9.585315570802E+03 DETOT  1.05E-07 tst  6.41E-13 PX  2.01E-06
 TTTTTTTTTTTTTTTTTTTTTTTTTTTTTT DIIS        TELAPSE     1030.15 TCPU      849.62
 DIIS TEST: 0.50264E-09 AT SCF   CYCLE  14 - DIIS ACTIVE - HISTORY:    14 CYCLES
 TTTTTTTTTTTTTTTTTTTTTTTTTTTTTT FDIK        TELAPSE     1035.14 TCPU      853.90
 INSULATING STATE
 TOP OF VALENCE BANDS -    BAND    366; K    5; EIG -2.4176712E-01 AU
 TOP OF VALENCE BANDS -    BAND    366; K    1; EIG -2.4236448E-01 AU
 BOTTOM OF VIRTUAL BANDS - BAND    367; K    3; EIG  9.3411875E-03 AU
 INDIRECT ENERGY BAND GAP:   6.8330 eV
 BOTTOM OF VIRTUAL BANDS - BAND    367; K    1; EIG  9.5525305E-03 AU
 TTTTTTTTTTTTTTTTTTTTTTTTTTTTTT PDIG        TELAPSE     1036.50 TCPU      855.25
 CHARGE NORMALIZATION FACTOR   1.00000000
 TOTAL ATOMIC CHARGES:
  18.7453048  18.7453048  18.7453052  18.7453052  18.7453052  18.7453052
   7.5533532   7.5533532   7.5533532   7.5533532   7.5533534   7.5533529
   7.5533533   7.5533534   7.5533534   7.5533534   7.5533533   7.5533529
   7.5533529   7.5533534   7.5533534   7.5533529   7.5533532   7.5533534
   7.5533532   7.5533534   7.5533532   7.5533533   7.5533532   7.5533533
  17.0318200  17.0318199  17.0318200  17.0318199  17.0318200  17.0318200
  17.0318199  17.0318200  17.0318200  17.0318200  17.0318199  17.0318200
   5.7188450   5.7188462   5.7188450   5.7188462   5.7188450   5.7188460
   5.7188462   5.7188459   5.7188450   5.7188459   5.7188462   5.7188460
   6.0289097   6.0289098   6.0289097   6.0289098   6.0289093   6.0289097
   6.0289097   6.0289096   6.0289093   6.0289096   6.0289097   6.0289097
   6.0289097   6.0289096   6.0289096   6.0289097   6.0289097   6.0289093
   6.0289098   6.0289093   6.0289098   6.0289097   6.0289097   6.0289097
   0.8560783   0.8560780   0.8560783   0.8560780   0.8560782   0.8560781
   0.8560778   0.8560780   0.8560782   0.8560780   0.8560778   0.8560781
   0.8560781   0.8560780   0.8560780   0.8560781   0.8560783   0.8560782
   0.8560780   0.8560782   0.8560780   0.8560778   0.8560783   0.8560778
 TTTTTTTTTTTTTTTTTTTTTTTTTTTTTT MOQGAD      TELAPSE     1036.51 TCPU      855.27
 TTTTTTTTTTTTTTTTTTTTTTTTTTTTTT SHELLXN     TELAPSE     1070.66 TCPU      881.31
 TTTTTTTTTTTTTTTTTTTTTTTTTTTTTT MONMO3      TELAPSE     1077.40 TCPU      888.04
 NUMERICALLY INTEGRATED DENSITY    732.0000123313
 TTTTTTTTTTTTTTTTTTTTTTTTTTTTTT NUMDFT      TELAPSE     1081.94 TCPU      892.59
 CYC  15 ETOT(AU) -9.585315570821E+03 DETOT -1.91E-08 tst  8.87E-14 PX  8.63E-07
 TTTTTTTTTTTTTTTTTTTTTTTTTTTTTT DIIS        TELAPSE     1082.24 TCPU      892.89
 DIIS TEST: 0.21327E-09 AT SCF   CYCLE  15 - DIIS ACTIVE - HISTORY:    15 CYCLES
 TTTTTTTTTTTTTTTTTTTTTTTTTTTTTT FDIK        TELAPSE     1088.23 TCPU      898.19
 INSULATING STATE
 TOP OF VALENCE BANDS -    BAND    366; K    5; EIG -2.4176715E-01 AU
 TOP OF VALENCE BANDS -    BAND    366; K    1; EIG -2.4236450E-01 AU
 BOTTOM OF VIRTUAL BANDS - BAND    367; K    2; EIG  9.3411271E-03 AU
 INDIRECT ENERGY BAND GAP:   6.8330 eV
 BOTTOM OF VIRTUAL BANDS - BAND    367; K    1; EIG  9.5525086E-03 AU
 TTTTTTTTTTTTTTTTTTTTTTTTTTTTTT PDIG        TELAPSE     1089.58 TCPU      899.54
 CHARGE NORMALIZATION FACTOR   1.00000000
 TOTAL ATOMIC CHARGES:
  18.7453046  18.7453046  18.7453050  18.7453050  18.7453050  18.7453050
   7.5533536   7.5533536   7.5533536   7.5533536   7.5533531   7.5533529
   7.5533530   7.5533534   7.5533531   7.5533534   7.5533530   7.5533529
   7.5533529   7.5533534   7.5533534   7.5533529   7.5533536   7.5533531
   7.5533536   7.5533531   7.5533536   7.5533530   7.5533536   7.5533530
  17.0318203  17.0318201  17.0318203  17.0318201  17.0318203  17.0318203
  17.0318201  17.0318203  17.0318203  17.0318203  17.0318201  17.0318203
   5.7188450   5.7188462   5.7188450   5.7188462   5.7188450   5.7188457
   5.7188462   5.7188456   5.7188450   5.7188456   5.7188462   5.7188457
   6.0289097   6.0289099   6.0289097   6.0289099   6.0289089   6.0289097
   6.0289093   6.0289096   6.0289089   6.0289096   6.0289093   6.0289097
   6.0289097   6.0289096   6.0289096   6.0289097   6.0289097   6.0289089
   6.0289099   6.0289089   6.0289099   6.0289093   6.0289097   6.0289093
   0.8560783   0.8560780   0.8560783   0.8560780   0.8560783   0.8560781
   0.8560778   0.8560780   0.8560783   0.8560780   0.8560778   0.8560781
   0.8560781   0.8560780   0.8560780   0.8560781   0.8560783   0.8560783
   0.8560780   0.8560783   0.8560780   0.8560778   0.8560783   0.8560778
 TTTTTTTTTTTTTTTTTTTTTTTTTTTTTT MOQGAD      TELAPSE     1089.59 TCPU      899.56
 TTTTTTTTTTTTTTTTTTTTTTTTTTTTTT SHELLXN     TELAPSE     1120.31 TCPU      925.53
 TTTTTTTTTTTTTTTTTTTTTTTTTTTTTT MONMO3      TELAPSE     1124.68 TCPU      929.90
 NUMERICALLY INTEGRATED DENSITY    732.0000123313
 TTTTTTTTTTTTTTTTTTTTTTTTTTTTTT NUMDFT      TELAPSE     1129.24 TCPU      934.45
 CYC  16 ETOT(AU) -9.585315570820E+03 DETOT  1.29E-09 tst  1.54E-14 PX  1.71E-07
 TTTTTTTTTTTTTTTTTTTTTTTTTTTTTT DIIS        TELAPSE     1129.56 TCPU      934.78
 DIIS TEST: 0.20211E-09 AT SCF   CYCLE  16 - DIIS ACTIVE - HISTORY:    15 CYCLES
 TTTTTTTTTTTTTTTTTTTTTTTTTTTTTT FDIK        TELAPSE     1134.50 TCPU      938.14
 INSULATING STATE
 TOP OF VALENCE BANDS -    BAND    366; K    5; EIG -2.4176715E-01 AU
 TOP OF VALENCE BANDS -    BAND    366; K    1; EIG -2.4236450E-01 AU
 BOTTOM OF VIRTUAL BANDS - BAND    367; K    3; EIG  9.3411451E-03 AU
 INDIRECT ENERGY BAND GAP:   6.8330 eV
 BOTTOM OF VIRTUAL BANDS - BAND    367; K    1; EIG  9.5525105E-03 AU
 TTTTTTTTTTTTTTTTTTTTTTTTTTTTTT PDIG        TELAPSE     1135.83 TCPU      939.47
 CHARGE NORMALIZATION FACTOR   1.00000000
 TOTAL ATOMIC CHARGES:
  18.7453046  18.7453046  18.7453050  18.7453050  18.7453050  18.7453050
   7.5533533   7.5533532   7.5533533   7.5533532   7.5533534   7.5533529
   7.5533534   7.5533534   7.5533534   7.5533534   7.5533534   7.5533529
   7.5533529   7.5533534   7.5533534   7.5533529   7.5533533   7.5533534
   7.5533532   7.5533534   7.5533532   7.5533534   7.5533533   7.5533534
  17.0318203  17.0318201  17.0318203  17.0318201  17.0318203  17.0318203
  17.0318201  17.0318203  17.0318203  17.0318203  17.0318201  17.0318203
   5.7188449   5.7188462   5.7188449   5.7188462   5.7188449   5.7188459
   5.7188462   5.7188457   5.7188449   5.7188457   5.7188462   5.7188459
   6.0289095   6.0289097   6.0289095   6.0289097   6.0289092   6.0289097
   6.0289095   6.0289095   6.0289092   6.0289095   6.0289095   6.0289097
   6.0289097   6.0289095   6.0289095   6.0289097   6.0289095   6.0289092
   6.0289097   6.0289092   6.0289097   6.0289095   6.0289095   6.0289095
   0.8560783   0.8560780   0.8560783   0.8560780   0.8560783   0.8560781
   0.8560778   0.8560780   0.8560783   0.8560780   0.8560778   0.8560781
   0.8560781   0.8560780   0.8560780   0.8560781   0.8560783   0.8560783
   0.8560780   0.8560783   0.8560780   0.8560778   0.8560783   0.8560778
 TTTTTTTTTTTTTTTTTTTTTTTTTTTTTT MOQGAD      TELAPSE     1135.85 TCPU      939.49
 TTTTTTTTTTTTTTTTTTTTTTTTTTTTTT SHELLXN     TELAPSE     1168.52 TCPU      965.44
 TTTTTTTTTTTTTTTTTTTTTTTTTTTTTT MONMO3      TELAPSE     1172.45 TCPU      969.37
 NUMERICALLY INTEGRATED DENSITY    732.0000123313
 TTTTTTTTTTTTTTTTTTTTTTTTTTTTTT NUMDFT      TELAPSE     1177.02 TCPU      973.94
 CYC  17 ETOT(AU) -9.585315570820E+03 DETOT  8.91E-11 tst  1.09E-14 PX  5.21E-08
 TTTTTTTTTTTTTTTTTTTTTTTTTTTTTT DIIS        TELAPSE     1177.20 TCPU      974.13
 DIIS TEST: 0.20110E-09 AT SCF   CYCLE  17 - DIIS ACTIVE - HISTORY:    16 CYCLES
 TTTTTTTTTTTTTTTTTTTTTTTTTTTTTT FDIK        TELAPSE     1181.30 TCPU      977.66
 INSULATING STATE
 TOP OF VALENCE BANDS -    BAND    366; K    5; EIG -2.4176715E-01 AU
 TOP OF VALENCE BANDS -    BAND    366; K    1; EIG -2.4236450E-01 AU
 BOTTOM OF VIRTUAL BANDS - BAND    367; K    2; EIG  9.3411515E-03 AU
 INDIRECT ENERGY BAND GAP:   6.8330 eV
 BOTTOM OF VIRTUAL BANDS - BAND    367; K    1; EIG  9.5525114E-03 AU
 TTTTTTTTTTTTTTTTTTTTTTTTTTTTTT PDIG        TELAPSE     1182.73 TCPU      979.09
 CHARGE NORMALIZATION FACTOR   1.00000000
 TOTAL ATOMIC CHARGES:
  18.7453046  18.7453046  18.7453049  18.7453049  18.7453049  18.7453049
   7.5533534   7.5533533   7.5533534   7.5533533   7.5533534   7.5533529
   7.5533533   7.5533534   7.5533534   7.5533534   7.5533533   7.5533529
   7.5533529   7.5533534   7.5533534   7.5533529   7.5533534   7.5533534
   7.5533533   7.5533534   7.5533533   7.5533533   7.5533534   7.5533533
  17.0318203  17.0318201  17.0318203  17.0318201  17.0318203  17.0318203
  17.0318201  17.0318203  17.0318203  17.0318203  17.0318201  17.0318203
   5.7188449   5.7188462   5.7188449   5.7188462   5.7188449   5.7188459
   5.7188462   5.7188457   5.7188449   5.7188457   5.7188462   5.7188459
   6.0289096   6.0289097   6.0289096   6.0289097   6.0289091   6.0289097
   6.0289094   6.0289095   6.0289091   6.0289095   6.0289094   6.0289097
   6.0289097   6.0289095   6.0289095   6.0289097   6.0289096   6.0289091
   6.0289097   6.0289091   6.0289097   6.0289094   6.0289096   6.0289094
   0.8560783   0.8560780   0.8560783   0.8560780   0.8560783   0.8560781
   0.8560778   0.8560780   0.8560783   0.8560780   0.8560778   0.8560781
   0.8560781   0.8560780   0.8560780   0.8560781   0.8560783   0.8560783
   0.8560780   0.8560783   0.8560780   0.8560778   0.8560783   0.8560778
 TTTTTTTTTTTTTTTTTTTTTTTTTTTTTT MOQGAD      TELAPSE     1182.75 TCPU      979.11
 TTTTTTTTTTTTTTTTTTTTTTTTTTTTTT SHELLXN     TELAPSE     1208.56 TCPU     1004.92
 +++ ENERGIES IN A.U. +++
 ::: EXT EL-POLE                                  -6.3158702403453E+03
 ::: EXT EL-SPHEROPOLE                             5.5123421443661E+01
 ::: BIELET ZONE E-E                               1.1974559627503E+04
 ::: TOTAL E-E                                     5.7138128086017E+03
 ::: TOTAL E-N + N-E                              -2.4699410385031E+04
 ::: TOTAL N-N                                     8.9670012917159E+02
 ::: KINETIC ENERGY                                9.1215392225720E+03
 ::: PSEUDO TOTAL   ENERGY                        -8.9673582246858E+03
 ::: VIRIAL COEFFICIENT                            1.0085235155064E+00
 TTTTTTTTTTTTTTTTTTTTTTTTTTTTTT MONMO3      TELAPSE     1212.93 TCPU     1009.29
 NUMERICALLY INTEGRATED DENSITY    732.0000123313
 TTTTTTTTTTTTTTTTTTTTTTTTTTTTTT NUMDFT      TELAPSE     1217.74 TCPU     1014.11
 CYC  18 ETOT(AU) -9.585315570820E+03 DETOT  9.09E-12 tst  5.87E-15 PX  5.21E-08

 == SCF ENDED - CONVERGENCE ON ENERGY      E(AU) -9.5853155708195E+03 CYCLES  18


 ENERGY EXPRESSION=HARTREE+FOCK EXCH*0.27000+(M06        EXCH)*0.73000+M06        CORR


 TOTAL ENERGY(DFT)(AU)( 18) -9.5853155708195E+03 DE 9.1E-12 tester 5.9E-15
 TTTTTTTTTTTTTTTTTTTTTTTTTTTTTT EDFT        TELAPSE     1217.84 TCPU     1014.20

 *******************************************************************************
 *                             FORCE CALCULATION                               *
 *******************************************************************************

 TTTTTTTTTTTTTTTTTTTTTTTTTTTTTT NUMDFG      TELAPSE     1253.98 TCPU     1050.35
 INFORMATION **** EXCPOG **** EXCH. BIPO BUFFER LENGTH (WORDS) =    16000000
 WARNING **** EXCPOG **** EXCH. BIPO BUFFER TOO SMALL - TO AVOID I/O SET EXCHSIZE =     7060140
 WARNING **** GENPOG **** COULOMB BIPO BUFFER TOO SMALL - TO AVOID I/O SET BIPOSIZE =     4798800
 INFORMATION **** GENPOG **** BIPO BUFFER LENGTH (WORDS) =     4000000
 TTTTTTTTTTTTTTTTTTTTTTTTTTTTTT SHELXG      TELAPSE     1419.48 TCPU     1215.29


 D3 DISPERSION ENERGY (AU)       -6.6107579344419E-02
 TOTAL ENERGY + DISP (AU)        -9.5853816783989E+03

 CARTESIAN FORCES IN HARTREE/BOHR (ANALYTICAL)
   ATOM                     X                   Y                   Z
   1 230             2.829357968054E-08 -1.034936025768E-14 -1.757231513078E-14
   2 230             2.829356636480E-08 -1.192101972691E-14 -1.852684672343E-14
   3 230             1.591114735452E-08 -4.642377546098E-08 -1.945334309004E-08
   4 230             1.591116166599E-08  1.945331179476E-08  4.642378764741E-08
   5 230             1.591114644900E-08  4.642379439201E-08  1.945330951880E-08
   6 230             1.591114558164E-08 -1.945332095583E-08 -4.642376584194E-08
   7   7            -1.403688994195E-05 -6.955967703171E-06 -9.343114258709E-06
   8   7             1.403291189783E-05  6.976620236188E-06 -9.325698048457E-06
   9   7            -1.403688990820E-05  6.955967714717E-06  9.343114296456E-06
  10   7             1.403291188007E-05 -6.976620262833E-06  9.325698092866E-06
  11   7            -9.354162022746E-06 -1.401758336117E-05 -7.006480963412E-06
  12   7            -6.985110348801E-06 -9.375587952665E-06 -1.398786094109E-05
  13   7             9.361839218958E-06  1.399935784718E-05 -7.025613666833E-06
  14   7             6.972863861421E-06 -9.331608395335E-06  1.403366027919E-05
  15   7            -9.354162011643E-06  1.401758335762E-05  7.006480961635E-06
  16   7             6.972863843657E-06  9.331608427310E-06 -1.403366029740E-05
  17   7             9.361839244715E-06 -1.399935788449E-05  7.025613639300E-06
  18   7            -6.985110348801E-06  9.375587989968E-06  1.398786092732E-05
  19   7            -6.985110327484E-06 -1.398786094597E-05 -9.375587941118E-06
  20   7             6.972863867638E-06  1.403366028185E-05 -9.331608377128E-06
  21   7             6.972863850763E-06 -1.403366029029E-05  9.331608413543E-06
  22   7            -6.985110355906E-06  1.398786093576E-05  9.375587984639E-06
  23   7            -1.403688991086E-05 -9.343114258265E-06 -6.955967725375E-06
  24   7            -9.354162022301E-06 -7.006480974070E-06 -1.401758335762E-05
  25   7             1.403291186231E-05  9.325698066665E-06 -6.976620246846E-06
  26   7            -9.354162033404E-06  7.006480960747E-06  1.401758336605E-05
  27   7             1.403291188629E-05 -9.325698056895E-06  6.976620237964E-06
  28   7             9.361839250932E-06  7.025613643741E-06 -1.399935790669E-05
  29   7            -1.403688991797E-05  9.343114304450E-06  6.955967705835E-06
  30   7             9.361839238942E-06 -7.025613675715E-06  1.399935786095E-05
  31  17            -3.181660940932E-06 -5.087678246696E-06 -3.203188872369E-06
  32  17             3.231814657667E-06  5.021339831046E-06 -3.209149683769E-06
  33  17            -3.181660956031E-06  5.087678268012E-06  3.203188883028E-06
  34  17             3.231814662108E-06 -5.021339845257E-06  3.209149687322E-06
  35  17            -3.181660941820E-06 -3.203188867928E-06 -5.087678239590E-06
  36  17            -5.074355996726E-06 -3.213687088000E-06 -3.213687099546E-06
  37  17             3.231814664773E-06  3.209149693539E-06 -5.021339838152E-06
  38  17             5.014652174395E-06 -3.220365102585E-06  3.220365101697E-06
  39  17            -3.181660959584E-06  3.203188879475E-06  5.087678268012E-06
  40  17             5.014652160185E-06  3.220365097256E-06 -3.220365099033E-06
  41  17             3.231814659443E-06 -3.209149682881E-06  5.021339831046E-06
  42  17            -5.074356018042E-06  3.213687105763E-06  3.213687104875E-06
  43   6            -4.820032405206E-06 -6.197576838618E-06 -4.887583147761E-06
  44   6             4.858184333267E-06  6.233504945552E-06 -4.862818638429E-06
  45   6            -4.820032405872E-06  6.197576826628E-06  4.887583117119E-06
  46   6             4.858184343481E-06 -6.233504954434E-06  4.862818655305E-06
  47   6            -4.820032411867E-06 -4.887583133328E-06 -6.197576835953E-06
  48   6            -6.189976327731E-06 -4.852770199681E-06 -4.852770222996E-06
  49   6             4.858184342593E-06  4.862818646201E-06 -6.233504965758E-06
  50   6             6.250125251128E-06 -4.864122320480E-06  4.864122309378E-06
  51   6            -4.820032396990E-06  4.887583124669E-06  6.197576820410E-06
  52   6             6.250125244689E-06  4.864122304271E-06 -4.864122309156E-06
  53   6             4.858184345702E-06 -4.862818642648E-06  6.233504945108E-06
  54   6            -6.189976336390E-06  4.852770202346E-06  4.852770210118E-06
  55   6            -8.907655830726E-06 -4.795745038422E-06 -1.463861755990E-05
  56   6             8.931185004890E-06  4.769736127841E-06 -1.461977762585E-05
  57   6            -8.907655825396E-06  4.795745050856E-06  1.463861755813E-05
  58   6             8.931184988015E-06 -4.769736092314E-06  1.461977763650E-05
  59   6            -1.459693934436E-05 -8.937918940966E-06 -4.743274697461E-06
  60   6            -4.766831082748E-06 -1.460432908562E-05 -8.936922791136E-06
  61   6             1.459241100754E-05  8.921705576093E-06 -4.736891682455E-06
  62   6             4.741080903869E-06 -1.459159233796E-05  8.936762705858E-06
  63   6            -1.459693934969E-05  8.937918932084E-06  4.743274722330E-06
  64   6             4.741080912751E-06  1.459159233086E-05 -8.936762706746E-06
  65   6             1.459241098356E-05 -8.921705591192E-06  4.736891703772E-06
  66   6            -4.766831054326E-06  1.460432907763E-05  8.936922762715E-06
  67   6            -4.766831084524E-06 -8.936922785807E-06 -1.460432909006E-05
  68   6             4.741080903869E-06  8.936762706746E-06 -1.459159233796E-05
  69   6             4.741080909199E-06 -8.936762704970E-06  1.459159234063E-05
  70   6            -4.766831050773E-06  8.936922765379E-06  1.460432908829E-05
  71   6            -8.907655833390E-06 -1.463861756168E-05 -4.795745031316E-06
  72   6            -1.459693935324E-05 -4.743274713448E-06 -8.937918945406E-06
  73   6             8.931184995120E-06  1.461977765871E-05 -4.769736110077E-06
  74   6            -1.459693934081E-05  4.743274711672E-06  8.937918929419E-06
  75   6             8.931185000449E-06 -1.461977764272E-05  4.769736134946E-06
  76   6             1.459241096757E-05  4.736891700219E-06 -8.921705588527E-06
  77   6            -8.907655827173E-06  1.463861756079E-05  4.795745052633E-06
  78   6             1.459241097646E-05 -4.736891659363E-06  8.921705568987E-06
  79   1             8.086935798346E-06  1.469805447263E-05  1.649402680215E-06
  80   1            -8.151530581646E-06 -1.470435972628E-05  1.647155695395E-06
  81   1             8.086935797236E-06 -1.469805447396E-05 -1.649402679882E-06
  82   1            -8.151530582312E-06  1.470435972850E-05 -1.647155694617E-06
  83   1             1.636981312614E-06  8.109817066226E-06  1.471569047684E-05
  84   1             1.468588356346E-05  1.636596320465E-06  8.116677007508E-06
  85   1            -1.644443789028E-06 -8.143853355791E-06  1.470910547274E-05
  86   1            -1.471711615997E-05  1.633139397383E-06 -8.170227524862E-06
  87   1             1.636981315500E-06 -8.109817065560E-06 -1.471569047284E-05
  88   1            -1.471711615908E-05 -1.633139400270E-06  8.170227525417E-06
  89   1            -1.644443791582E-06  8.143853354681E-06 -1.470910546963E-05
  90   1             1.468588355547E-05 -1.636596323462E-06 -8.116677005177E-06
  91   1             1.468588355502E-05  8.116677000847E-06  1.636596320798E-06
  92   1            -1.471711615597E-05 -8.170227524085E-06  1.633139398827E-06
  93   1            -1.471711615686E-05  8.170227524085E-06 -1.633139399493E-06
  94   1             1.468588355547E-05 -8.116677003733E-06 -1.636596322685E-06
  95   1             8.086935797014E-06  1.649402676884E-06  1.469805447840E-05
  96   1             1.636981311504E-06  1.471569048173E-05  8.109817069335E-06
  97   1            -8.151530584088E-06 -1.647155692730E-06  1.470435972850E-05
  98   1             1.636981313502E-06 -1.471569047462E-05 -8.109817067337E-06
  99   1            -8.151530581868E-06  1.647155695839E-06 -1.470435972539E-05
 100   1            -1.644443792359E-06 -1.470910546963E-05  8.143853355014E-06
 101   1             8.086935798457E-06 -1.649402679660E-06 -1.469805447396E-05
 102   1            -1.644443790250E-06  1.470910546963E-05 -8.143853354348E-06

 RESULTANT FORCE    -1.632489282644E-12  3.856984176487E-14  2.418855046815E-14

 ATOMIC PART

 SYMMETRY ALLOWED FORCES (ANALYTICAL) (DIRECTION, FORCE)

    1 -4.0411328E-08    2 -9.5734743E-08    3  2.0569446E-08    4 -4.0955748E-08
    5 -2.6319419E-06    6 -2.1086116E-05    7 -3.0222886E-05    8 -1.8346519E-05
    9 -9.8113502E-06   10  2.9381635E-05   11 -1.3579882E-05   12 -7.5152544E-06
   13 -3.3286884E-05   14 -1.8546952E-05   15 -2.1128474E-05   16 -2.3992977E-05
   17 -1.8310146E-06   18 -1.5971339E-05   19  3.2100682E-05   20 -2.2192011E-06
   21  3.6120080E-05   22 -3.2887147E-06   23 -5.9563926E-06   24 -3.6119020E-06
   25 -1.1785442E-05   26 -1.4387680E-06   27 -6.8677183E-06   28  1.1499756E-05
   29 -1.1142102E-06   30 -9.6506621E-06   31 -6.9803458E-06   32  6.4407302E-06
   33 -7.3193479E-06   34 -6.7766552E-06   35 -1.5784532E-05   36 -3.6769519E-06
   37 -9.3370182E-06   38  1.5401331E-05   39 -2.8940801E-06   40 -1.2859253E-05
   41 -8.6731338E-06   42  9.7282446E-06   43 -1.2338355E-05   44 -2.7203863E-05
   45 -2.0059762E-05   46 -2.1085111E-05   47 -2.0833808E-05   48  1.8927502E-05
   49  1.0598020E-06   50 -1.2488938E-05   51 -3.4607684E-05   52 -2.0200801E-05
   53 -7.4062340E-06   54 -2.9874965E-05   55 -9.4407932E-06   56 -4.8366006E-06
   57  3.1221195E-05   58 -1.1516677E-05   59  3.0620311E-05   60 -1.3360819E-05
   61  9.7945075E-06   62 -3.1327700E-06   63  3.2932014E-05   64 -7.8212397E-06
   65  9.9383360E-06   66 -3.0461622E-05   67  2.5542657E-05   68  1.7585755E-05
   69  1.3492880E-05   70 -6.7252811E-06   71  2.5743129E-05   72  3.0994444E-05
   73  3.6576082E-08   74  3.7948883E-05   75  5.6913100E-06   76 -9.2448387E-06
   77 -1.3864054E-05

 CELL PART

 GRADIENT WITH RESPECT TO THE CELL PARAMETER IN HARTREE/BOHR
ORDER: -D/DA1X, -D/DA1Y, -D/DA1Z
       -D/DA2X, -D/DA2Y, -D/DA2Z
       -D/DA3X, -D/DA3Y, -D/DA3Z
 -0.399015924567E-13  0.111582818523E-04  0.111582818452E-04
  0.112668584418E-04 -0.126773964495E-06  0.112850557574E-04
  0.112668584649E-04  0.112850557219E-04 -0.126773960674E-06

STRESS TENSOR, IN HARTREE/BOHR^3:
ORDER: 11 12 13
       21 22 23
       31 32 33
 -0.219856305529E-07  0.164001100077E-16  0.614620257130E-16
  0.925632454176E-16 -0.220211399213E-07  0.247380803693E-09
  0.472397911327E-16  0.247380841561E-09 -0.220211399453E-07

PRESSURE FROM THE STRESS TENSOR,
IN HARTREE/BOHR^3:  0.22009E-07
PRESSURE IN GIGAPASCAL:  0.6475E-03
CONVERSION FACTOR: 1 HARTREE/BOHR^3= 29421 GIGAPASCAL
WHEN USING VALUES FOR BOHR RADIUS AND HARTREE
FROM IUPAC WEBSITE, APRIL 2009
ENTHALPY: -9.5853813173074E+03

 SYMMETRY ALLOWED FORCES (ANALYTICAL) (DIRECTION, FORCE)

    1  6.2542868E-04    2 -4.7567282E-07    3 -5.7397357E-06
 TTTTTTTTTTTTTTTTTTTTTTTTTTTTTT TOTGRA_C    TELAPSE     1466.32 TCPU     1262.13
 *******************************************************************************
 LATTICE PARAMETERS (ANGSTROMS AND DEGREES) - BOHR = 0.5291772083 ANGSTROM
 PRIMITIVE CELL - CENTRING CODE 6/1 VOLUME=  2431.164022 - DENSITY  1.090 g/cm^3
         A              B              C           ALPHA      BETA       GAMMA 
    14.67164185    14.67164185    14.67164185   109.471221 109.471221 109.471221
 *******************************************************************************
 ATOMS IN THE ASYMMETRIC UNIT   28 - ATOMS IN THE UNIT CELL:  102
     ATOM                 X/A                 Y/B                 Z/C    
 *******************************************************************************
      1 T 230 ZN   -5.000000000000E-01  2.500000000000E-01 -2.500000000000E-01
      2 F 230 ZN   -5.000000000000E-01 -2.500000000000E-01  2.500000000000E-01
      3 T 230 ZN   -2.500000000000E-01 -5.000000000000E-01  2.500000000000E-01
      4 F 230 ZN    2.500000000000E-01 -2.500000000000E-01 -5.000000000000E-01
      5 F 230 ZN    2.500000000000E-01 -5.000000000000E-01 -2.500000000000E-01
      6 F 230 ZN   -2.500000000000E-01  2.500000000000E-01 -5.000000000000E-01
      7 T   7 N    -3.758506431000E-01  2.755549188843E-01 -2.828784967361E-01
      8 T   7 N    -4.415665843796E-01 -9.297214636388E-02  2.828784967361E-01
      9 F   7 N     3.758506431000E-01  9.297214636388E-02 -3.485944380157E-01
     10 F   7 N     4.415665843796E-01 -2.755549188843E-01  3.485944380157E-01
     11 T   7 N    -2.828784967361E-01 -3.758506431000E-01  2.755549188843E-01
     12 T   7 N     2.755549188843E-01 -2.828784967361E-01 -3.758506431000E-01
     13 T   7 N     3.485944380157E-01  4.415665843796E-01 -2.755549188843E-01
     14 T   7 N    -9.297214636388E-02  2.828784967361E-01 -4.415665843796E-01
     15 F   7 N     2.828784967361E-01 -4.415665843796E-01 -9.297214636388E-02
     16 F   7 N     9.297214636388E-02 -3.485944380157E-01  3.758506431000E-01
     17 F   7 N    -3.485944380157E-01  3.758506431000E-01  9.297214636388E-02
     18 F   7 N    -2.755549188843E-01  3.485944380157E-01  4.415665843796E-01
     19 F   7 N     2.755549188843E-01 -3.758506431000E-01 -2.828784967361E-01
     20 F   7 N    -9.297214636388E-02 -4.415665843796E-01  2.828784967361E-01
     21 F   7 N     9.297214636388E-02  3.758506431000E-01 -3.485944380157E-01
     22 F   7 N    -2.755549188843E-01  4.415665843796E-01  3.485944380157E-01
     23 F   7 N    -3.758506431000E-01 -2.828784967361E-01  2.755549188843E-01
     24 F   7 N    -2.828784967361E-01  2.755549188843E-01 -3.758506431000E-01
     25 F   7 N     4.415665843796E-01  3.485944380157E-01 -2.755549188843E-01
     26 F   7 N     2.828784967361E-01 -9.297214636388E-02 -4.415665843796E-01
     27 F   7 N    -4.415665843796E-01  2.828784967361E-01 -9.297214636388E-02
     28 F   7 N    -3.485944380157E-01  9.297214636388E-02  3.758506431000E-01
     29 F   7 N     3.758506431000E-01 -3.485944380157E-01  9.297214636388E-02
     30 F   7 N     3.485944380157E-01 -2.755549188843E-01  4.415665843796E-01
     31 T  17 CL    4.946629395405E-01  1.731165541301E-01  4.946629395405E-01
     32 T  17 CL   -3.215463854104E-01  0.000000000000E+00 -4.946629395405E-01
     33 F  17 CL   -4.946629395405E-01  0.000000000000E+00 -3.215463854104E-01
     34 F  17 CL    3.215463854104E-01 -1.731165541301E-01  3.215463854104E-01
     35 F  17 CL    4.946629395405E-01  4.946629395405E-01  1.731165541301E-01
     36 T  17 CL    1.731165541301E-01  4.946629395405E-01  4.946629395405E-01
     37 F  17 CL    3.215463854104E-01  3.215463854104E-01 -1.731165541301E-01
     38 T  17 CL    0.000000000000E+00 -4.946629395405E-01 -3.215463854104E-01
     39 F  17 CL   -4.946629395405E-01 -3.215463854104E-01  0.000000000000E+00
     40 F  17 CL    0.000000000000E+00 -3.215463854104E-01 -4.946629395405E-01
     41 F  17 CL   -3.215463854104E-01 -4.946629395405E-01  0.000000000000E+00
     42 F  17 CL   -1.731165541301E-01  3.215463854104E-01  3.215463854104E-01
     43 T   6 C    -3.811286342679E-01  2.460087183139E-01 -3.811286342679E-01
     44 T   6 C    -3.728626474181E-01  0.000000000000E+00  3.811286342679E-01
     45 F   6 C     3.811286342679E-01  0.000000000000E+00 -3.728626474181E-01
     46 F   6 C     3.728626474181E-01 -2.460087183139E-01  3.728626474181E-01
     47 F   6 C    -3.811286342679E-01 -3.811286342679E-01  2.460087183139E-01
     48 T   6 C     2.460087183139E-01 -3.811286342679E-01 -3.811286342679E-01
     49 F   6 C     3.728626474181E-01  3.728626474181E-01 -2.460087183139E-01
     50 T   6 C     0.000000000000E+00  3.811286342679E-01 -3.728626474181E-01
     51 F   6 C     3.811286342679E-01 -3.728626474181E-01  0.000000000000E+00
     52 F   6 C     0.000000000000E+00 -3.728626474181E-01  3.811286342679E-01
     53 F   6 C    -3.728626474181E-01  3.811286342679E-01  0.000000000000E+00
     54 F   6 C    -2.460087183139E-01  3.728626474181E-01  3.728626474181E-01
     55 T   6 C    -2.639989810622E-01  3.276224319173E-01 -2.071351131076E-01
     56 T   6 C    -4.652424549751E-01 -5.686386795455E-02  2.071351131076E-01
     57 F   6 C     2.639989810622E-01  5.686386795455E-02 -4.083785870205E-01
     58 F   6 C     4.652424549751E-01 -3.276224319173E-01  4.083785870205E-01
     59 T   6 C    -2.071351131076E-01 -2.639989810622E-01  3.276224319173E-01
     60 T   6 C     3.276224319173E-01 -2.071351131076E-01 -2.639989810622E-01
     61 T   6 C     4.083785870205E-01  4.652424549751E-01 -3.276224319173E-01
     62 T   6 C    -5.686386795455E-02  2.071351131076E-01 -4.652424549751E-01
     63 F   6 C     2.071351131076E-01 -4.652424549751E-01 -5.686386795455E-02
     64 F   6 C     5.686386795455E-02 -4.083785870205E-01  2.639989810622E-01
     65 F   6 C    -4.083785870205E-01  2.639989810622E-01  5.686386795455E-02
     66 F   6 C    -3.276224319173E-01  4.083785870205E-01  4.652424549751E-01
     67 F   6 C     3.276224319173E-01 -2.639989810622E-01 -2.071351131076E-01
     68 F   6 C    -5.686386795455E-02 -4.652424549751E-01  2.071351131076E-01
     69 F   6 C     5.686386795455E-02  2.639989810622E-01 -4.083785870205E-01
     70 F   6 C    -3.276224319173E-01  4.652424549751E-01  4.083785870205E-01
     71 F   6 C    -2.639989810622E-01 -2.071351131076E-01  3.276224319173E-01
     72 F   6 C    -2.071351131076E-01  3.276224319173E-01 -2.639989810622E-01
     73 F   6 C     4.652424549751E-01  4.083785870205E-01 -3.276224319173E-01
     74 F   6 C     2.071351131076E-01 -5.686386795455E-02 -4.652424549751E-01
     75 F   6 C    -4.652424549751E-01  2.071351131076E-01 -5.686386795455E-02
     76 F   6 C    -4.083785870205E-01  5.686386795455E-02  2.639989810622E-01
     77 F   6 C     2.639989810622E-01 -4.083785870205E-01  5.686386795455E-02
     78 F   6 C     4.083785870205E-01 -3.276224319173E-01  4.652424549751E-01
     79 T   1 H    -2.343774031792E-01  3.607010366967E-01 -1.188638168707E-01
     80 T   1 H     4.795648535674E-01 -1.155135863085E-01  1.188638168707E-01
     81 F   1 H     2.343774031792E-01  1.155135863085E-01 -4.049215601241E-01
     82 F   1 H    -4.795648535674E-01 -3.607010366967E-01  4.049215601241E-01
     83 T   1 H    -1.188638168707E-01 -2.343774031792E-01  3.607010366967E-01
     84 T   1 H     3.607010366967E-01 -1.188638168707E-01 -2.343774031792E-01
     85 T   1 H     4.049215601241E-01 -4.795648535674E-01 -3.607010366967E-01
     86 T   1 H    -1.155135863085E-01  1.188638168707E-01  4.795648535674E-01
     87 F   1 H     1.188638168707E-01  4.795648535674E-01 -1.155135863085E-01
     88 F   1 H     1.155135863085E-01 -4.049215601241E-01  2.343774031792E-01
     89 F   1 H    -4.049215601241E-01  2.343774031792E-01  1.155135863085E-01
     90 F   1 H    -3.607010366967E-01  4.049215601241E-01 -4.795648535674E-01
     91 F   1 H     3.607010366967E-01 -2.343774031792E-01 -1.188638168707E-01
     92 F   1 H    -1.155135863085E-01  4.795648535674E-01  1.188638168707E-01
     93 F   1 H     1.155135863085E-01  2.343774031792E-01 -4.049215601241E-01
     94 F   1 H    -3.607010366967E-01 -4.795648535674E-01  4.049215601241E-01
     95 F   1 H    -2.343774031792E-01 -1.188638168707E-01  3.607010366967E-01
     96 F   1 H    -1.188638168707E-01  3.607010366967E-01 -2.343774031792E-01
     97 F   1 H    -4.795648535674E-01  4.049215601241E-01 -3.607010366967E-01
     98 F   1 H     1.188638168707E-01 -1.155135863085E-01  4.795648535674E-01
     99 F   1 H     4.795648535674E-01  1.188638168707E-01 -1.155135863085E-01
    100 F   1 H    -4.049215601241E-01  1.155135863085E-01  2.343774031792E-01
    101 F   1 H     2.343774031792E-01 -4.049215601241E-01  1.155135863085E-01
    102 F   1 H     4.049215601241E-01 -3.607010366967E-01 -4.795648535674E-01

 TRANSFORMATION MATRIX PRIMITIVE-CRYSTALLOGRAPHIC CELL
  0.0000  1.0000  1.0000  1.0000  0.0000  1.0000  1.0000  1.0000  0.0000

 *******************************************************************************
 CRYSTALLOGRAPHIC CELL (VOLUME=       4862.32804422)
         A              B              C           ALPHA      BETA       GAMMA 
    16.94135275    16.94135275    16.94135275    90.000000  90.000000  90.000000

 COORDINATES IN THE CRYSTALLOGRAPHIC CELL
     ATOM                 X/A                 Y/B                 Z/C    
 *******************************************************************************
      1 T 230 ZN    2.500000000000E-01 -5.000000000000E-01  5.548597961868E-17
      2 F 230 ZN    2.500000000000E-01  5.548597961868E-17 -5.000000000000E-01
      3 T 230 ZN    5.548597961868E-17  2.500000000000E-01 -5.000000000000E-01
      4 F 230 ZN   -5.000000000000E-01  5.548597961868E-17  2.500000000000E-01
      5 F 230 ZN   -5.000000000000E-01  2.500000000000E-01  0.000000000000E+00
      6 F 230 ZN    5.548597961868E-17 -5.000000000000E-01  2.500000000000E-01
      7 T   7 N     1.842635326241E-01 -4.671420293602E-01  9.129138626020E-02
      8 T   7 N    -1.842635326241E-01  4.671420293602E-01  9.129138626020E-02
      9 F   7 N     1.842635326241E-01  4.671420293602E-01 -9.129138626020E-02
     10 F   7 N    -1.842635326241E-01 -4.671420293602E-01 -9.129138626020E-02
     11 T   7 N     9.129138626020E-02  1.842635326241E-01 -4.671420293602E-01
     12 T   7 N    -4.671420293602E-01  9.129138626020E-02  1.842635326241E-01
     13 T   7 N    -9.129138626020E-02 -1.842635326241E-01 -4.671420293602E-01
     14 T   7 N     4.671420293602E-01  9.129138626020E-02 -1.842635326241E-01
     15 F   7 N     9.129138626020E-02 -1.842635326241E-01  4.671420293602E-01
     16 F   7 N     4.671420293602E-01 -9.129138626020E-02  1.842635326241E-01
     17 F   7 N    -9.129138626020E-02  1.842635326241E-01  4.671420293602E-01
     18 F   7 N    -4.671420293602E-01 -9.129138626020E-02 -1.842635326241E-01
     19 F   7 N    -4.671420293602E-01  1.842635326241E-01  9.129138626020E-02
     20 F   7 N     4.671420293602E-01 -1.842635326241E-01  9.129138626020E-02
     21 F   7 N     4.671420293602E-01  1.842635326241E-01 -9.129138626020E-02
     22 F   7 N    -4.671420293602E-01 -1.842635326241E-01 -9.129138626020E-02
     23 F   7 N     1.842635326241E-01  9.129138626020E-02 -4.671420293602E-01
     24 F   7 N     9.129138626020E-02 -4.671420293602E-01  1.842635326241E-01
     25 F   7 N    -1.842635326241E-01 -9.129138626020E-02 -4.671420293602E-01
     26 F   7 N     9.129138626020E-02  4.671420293602E-01 -1.842635326241E-01
     27 F   7 N    -1.842635326241E-01  9.129138626020E-02  4.671420293602E-01
     28 F   7 N    -9.129138626020E-02  4.671420293602E-01  1.842635326241E-01
     29 F   7 N     1.842635326241E-01 -9.129138626020E-02  4.671420293602E-01
     30 F   7 N    -9.129138626020E-02 -4.671420293602E-01 -1.842635326241E-01
     31 T  17 CL    8.655827706505E-02  4.081046624755E-01  8.655827706505E-02
     32 T  17 CL   -8.655827706505E-02 -4.081046624755E-01  8.655827706505E-02
     33 F  17 CL    8.655827706505E-02 -4.081046624755E-01 -8.655827706505E-02
     34 F  17 CL   -8.655827706505E-02  4.081046624755E-01 -8.655827706505E-02
     35 F  17 CL    8.655827706505E-02  8.655827706505E-02  4.081046624755E-01
     36 T  17 CL    4.081046624755E-01  8.655827706505E-02  8.655827706505E-02
     37 F  17 CL   -8.655827706505E-02 -8.655827706505E-02  4.081046624755E-01
     38 T  17 CL   -4.081046624755E-01  8.655827706505E-02 -8.655827706505E-02
     39 F  17 CL    8.655827706505E-02 -8.655827706505E-02 -4.081046624755E-01
     40 F  17 CL   -4.081046624755E-01 -8.655827706505E-02  8.655827706505E-02
     41 F  17 CL   -8.655827706505E-02  8.655827706505E-02 -4.081046624755E-01
     42 F  17 CL    4.081046624755E-01 -8.655827706505E-02 -8.655827706505E-02
     43 T   6 C     1.230043591570E-01  4.958670065751E-01  1.230043591570E-01
     44 T   6 C    -1.230043591570E-01 -4.958670065751E-01  1.230043591570E-01
     45 F   6 C     1.230043591570E-01 -4.958670065751E-01 -1.230043591570E-01
     46 F   6 C    -1.230043591570E-01  4.958670065751E-01 -1.230043591570E-01
     47 F   6 C     1.230043591570E-01  1.230043591570E-01  4.958670065751E-01
     48 T   6 C     4.958670065751E-01  1.230043591570E-01  1.230043591570E-01
     49 F   6 C    -1.230043591570E-01 -1.230043591570E-01  4.958670065751E-01
     50 T   6 C    -4.958670065751E-01  1.230043591570E-01 -1.230043591570E-01
     51 F   6 C     1.230043591570E-01 -1.230043591570E-01 -4.958670065751E-01
     52 F   6 C    -4.958670065751E-01 -1.230043591570E-01  1.230043591570E-01
     53 F   6 C    -1.230043591570E-01  1.230043591570E-01 -4.958670065751E-01
     54 F   6 C     4.958670065751E-01 -1.230043591570E-01 -1.230043591570E-01
     55 T   6 C    -3.077568500641E-01  1.006217369565E-01 -3.646207180186E-01
     56 T   6 C     3.077568500641E-01 -1.006217369565E-01 -3.646207180186E-01
     57 F   6 C    -3.077568500641E-01 -1.006217369565E-01  3.646207180186E-01
     58 F   6 C     3.077568500641E-01  1.006217369565E-01  3.646207180186E-01
     59 T   6 C    -3.646207180186E-01 -3.077568500641E-01  1.006217369565E-01
     60 T   6 C     1.006217369565E-01 -3.646207180186E-01 -3.077568500641E-01
     61 T   6 C     3.646207180186E-01  3.077568500641E-01  1.006217369565E-01
     62 T   6 C    -1.006217369565E-01 -3.646207180186E-01  3.077568500641E-01
     63 F   6 C    -3.646207180186E-01  3.077568500641E-01 -1.006217369565E-01
     64 F   6 C    -1.006217369565E-01  3.646207180186E-01 -3.077568500641E-01
     65 F   6 C     3.646207180186E-01 -3.077568500641E-01 -1.006217369565E-01
     66 F   6 C     1.006217369565E-01  3.646207180186E-01  3.077568500641E-01
     67 F   6 C     1.006217369565E-01 -3.077568500641E-01 -3.646207180186E-01
     68 F   6 C    -1.006217369565E-01  3.077568500641E-01 -3.646207180186E-01
     69 F   6 C    -1.006217369565E-01 -3.077568500641E-01  3.646207180186E-01
     70 F   6 C     1.006217369565E-01  3.077568500641E-01  3.646207180186E-01
     71 F   6 C    -3.077568500641E-01 -3.646207180186E-01  1.006217369565E-01
     72 F   6 C    -3.646207180186E-01  1.006217369565E-01 -3.077568500641E-01
     73 F   6 C     3.077568500641E-01  3.646207180186E-01  1.006217369565E-01
     74 F   6 C    -3.646207180186E-01 -1.006217369565E-01  3.077568500641E-01
     75 F   6 C     3.077568500641E-01 -3.646207180186E-01 -1.006217369565E-01
     76 F   6 C     3.646207180186E-01 -1.006217369565E-01 -3.077568500641E-01
     77 F   6 C    -3.077568500641E-01  3.646207180186E-01 -1.006217369565E-01
     78 F   6 C     3.646207180186E-01  1.006217369565E-01  3.077568500641E-01
     79 T   1 H    -2.618926884974E-01  1.430288716267E-01 -3.774062748059E-01
     80 T   1 H     2.618926884974E-01 -1.430288716267E-01 -3.774062748059E-01
     81 F   1 H    -2.618926884974E-01 -1.430288716267E-01  3.774062748059E-01
     82 F   1 H     2.618926884974E-01  1.430288716267E-01  3.774062748059E-01
     83 T   1 H    -3.774062748059E-01 -2.618926884974E-01  1.430288716267E-01
     84 T   1 H     1.430288716267E-01 -3.774062748059E-01 -2.618926884974E-01
     85 T   1 H     3.774062748059E-01  2.618926884974E-01  1.430288716267E-01
     86 T   1 H    -1.430288716267E-01 -3.774062748059E-01  2.618926884974E-01
     87 F   1 H    -3.774062748059E-01  2.618926884974E-01 -1.430288716267E-01
     88 F   1 H    -1.430288716267E-01  3.774062748059E-01 -2.618926884974E-01
     89 F   1 H     3.774062748059E-01 -2.618926884974E-01 -1.430288716267E-01
     90 F   1 H     1.430288716267E-01  3.774062748059E-01  2.618926884974E-01
     91 F   1 H     1.430288716267E-01 -2.618926884974E-01 -3.774062748059E-01
     92 F   1 H    -1.430288716267E-01  2.618926884974E-01 -3.774062748059E-01
     93 F   1 H    -1.430288716267E-01 -2.618926884974E-01  3.774062748059E-01
     94 F   1 H     1.430288716267E-01  2.618926884974E-01  3.774062748059E-01
     95 F   1 H    -2.618926884974E-01 -3.774062748059E-01  1.430288716267E-01
     96 F   1 H    -3.774062748059E-01  1.430288716267E-01 -2.618926884974E-01
     97 F   1 H     2.618926884974E-01  3.774062748059E-01  1.430288716267E-01
     98 F   1 H    -3.774062748059E-01 -1.430288716267E-01  2.618926884974E-01
     99 F   1 H     2.618926884974E-01 -3.774062748059E-01 -1.430288716267E-01
    100 F   1 H     3.774062748059E-01 -1.430288716267E-01 -2.618926884974E-01
    101 F   1 H    -2.618926884974E-01  3.774062748059E-01 -1.430288716267E-01
    102 F   1 H     3.774062748059E-01  1.430288716267E-01  2.618926884974E-01

 T = ATOM BELONGING TO THE ASYMMETRIC UNIT

 *******************************************************************************
 * CELL DEFORMATION
 *******************************************************************************

    ELASTIC STRAIN MATRIX (ADIMENSIONAL)

    1    0.0000000000    0.0000000000    0.0000000000
    2    0.0000000000    0.0000000000   -0.0150000000
    3    0.0000000000   -0.0150000000    0.0000000000

 LATTICE PARAMETERS (ANGSTROMS AND DEGREES) OF
 (1) ORIGINAL PRIMITIVE CELL
 (2) ORIGINAL CRYSTALLOGRAPHIC CELL
 (3) DEFORMED PRIMITIVE CELL
 (4) DEFORMED CRYSTALLOGRAPHIC CELL

            A           B           C        ALPHA       BETA        GAMMA         VOL
 (1)   14.671642   14.671642   14.671642  109.471221  109.471221  109.471221 2431.164022
 (2)   16.941353   16.941353   16.941353   90.000000   90.000000   90.000000 4862.328044
 (3)   14.525296   14.818721   14.818721  110.273470  109.472233  109.472233 2430.617010
 (4)   16.941353   16.943259   16.943259   91.718744   90.000000   90.000000 4861.234020

 * CELL DEFORMATION COMPLETE - NO. OF SYMMOPS   4
 *******************************************************************************
 LATTICE PARAMETERS (ANGSTROMS AND DEGREES) - BOHR = 0.5291772083 ANGSTROM
 PRIMITIVE CELL - CENTRING CODE 6/1 VOLUME=  2430.617010 - DENSITY  1.090 g/cm^3
         A              B              C           ALPHA      BETA       GAMMA 
    14.52529593    14.81872143    14.81872143   110.273470 109.472233 109.472233
 *******************************************************************************
 ATOMS IN THE ASYMMETRIC UNIT   28 - ATOMS IN THE UNIT CELL:  102
     ATOM                 X/A                 Y/B                 Z/C    
 *******************************************************************************
      1 T 230 ZN   -5.000000000000E-01  2.500000000000E-01 -2.500000000000E-01
      2 F 230 ZN   -5.000000000000E-01 -2.500000000000E-01  2.500000000000E-01
      3 T 230 ZN   -2.500000000000E-01 -5.000000000000E-01  2.500000000000E-01
      4 F 230 ZN    2.500000000000E-01 -2.500000000000E-01 -5.000000000000E-01
      5 F 230 ZN    2.500000000000E-01 -5.000000000000E-01 -2.500000000000E-01
      6 F 230 ZN   -2.500000000000E-01  2.500000000000E-01 -5.000000000000E-01
      7 T   7 N    -3.758506431000E-01  2.755549188843E-01 -2.828784967361E-01
      8 T   7 N    -4.415665843796E-01 -9.297214636388E-02  2.828784967361E-01
      9 F   7 N     3.758506431000E-01  9.297214636388E-02 -3.485944380157E-01
     10 F   7 N     4.415665843796E-01 -2.755549188843E-01  3.485944380157E-01
     11 T   7 N    -2.828784967361E-01 -3.758506431000E-01  2.755549188843E-01
     12 T   7 N     2.755549188843E-01 -2.828784967361E-01 -3.758506431000E-01
     13 T   7 N     3.485944380157E-01  4.415665843796E-01 -2.755549188843E-01
     14 T   7 N    -9.297214636388E-02  2.828784967361E-01 -4.415665843796E-01
     15 F   7 N     2.828784967361E-01 -4.415665843796E-01 -9.297214636388E-02
     16 F   7 N     9.297214636388E-02 -3.485944380157E-01  3.758506431000E-01
     17 F   7 N    -3.485944380157E-01  3.758506431000E-01  9.297214636388E-02
     18 F   7 N    -2.755549188843E-01  3.485944380157E-01  4.415665843796E-01
     19 F   7 N     2.755549188843E-01 -3.758506431000E-01 -2.828784967361E-01
     20 F   7 N    -9.297214636388E-02 -4.415665843796E-01  2.828784967361E-01
     21 F   7 N     9.297214636388E-02  3.758506431000E-01 -3.485944380157E-01
     22 F   7 N    -2.755549188843E-01  4.415665843796E-01  3.485944380157E-01
     23 F   7 N    -3.758506431000E-01 -2.828784967361E-01  2.755549188843E-01
     24 F   7 N    -2.828784967361E-01  2.755549188843E-01 -3.758506431000E-01
     25 F   7 N     4.415665843796E-01  3.485944380157E-01 -2.755549188843E-01
     26 F   7 N     2.828784967361E-01 -9.297214636388E-02 -4.415665843796E-01
     27 F   7 N    -4.415665843796E-01  2.828784967361E-01 -9.297214636388E-02
     28 F   7 N    -3.485944380157E-01  9.297214636388E-02  3.758506431000E-01
     29 F   7 N     3.758506431000E-01 -3.485944380157E-01  9.297214636388E-02
     30 F   7 N     3.485944380157E-01 -2.755549188843E-01  4.415665843796E-01
     31 T  17 CL    4.946629395405E-01  1.731165541301E-01  4.946629395405E-01
     32 T  17 CL   -3.215463854104E-01  0.000000000000E+00 -4.946629395405E-01
     33 F  17 CL   -4.946629395405E-01  0.000000000000E+00 -3.215463854104E-01
     34 F  17 CL    3.215463854104E-01 -1.731165541301E-01  3.215463854104E-01
     35 F  17 CL    4.946629395405E-01  4.946629395405E-01  1.731165541301E-01
     36 T  17 CL    1.731165541301E-01  4.946629395405E-01  4.946629395405E-01
     37 F  17 CL    3.215463854104E-01  3.215463854104E-01 -1.731165541301E-01
     38 T  17 CL    0.000000000000E+00 -4.946629395405E-01 -3.215463854104E-01
     39 F  17 CL   -4.946629395405E-01 -3.215463854104E-01  4.336808689942E-18
     40 F  17 CL    0.000000000000E+00 -3.215463854104E-01 -4.946629395405E-01
     41 F  17 CL   -3.215463854104E-01 -4.946629395405E-01  1.734723475977E-18
     42 F  17 CL   -1.731165541301E-01  3.215463854104E-01  3.215463854104E-01
     43 T   6 C    -3.811286342679E-01  2.460087183139E-01 -3.811286342679E-01
     44 T   6 C    -3.728626474181E-01  0.000000000000E+00  3.811286342679E-01
     45 F   6 C     3.811286342679E-01  0.000000000000E+00 -3.728626474181E-01
     46 F   6 C     3.728626474181E-01 -2.460087183139E-01  3.728626474181E-01
     47 F   6 C    -3.811286342679E-01 -3.811286342679E-01  2.460087183139E-01
     48 T   6 C     2.460087183139E-01 -3.811286342679E-01 -3.811286342679E-01
     49 F   6 C     3.728626474181E-01  3.728626474181E-01 -2.460087183139E-01
     50 T   6 C     0.000000000000E+00  3.811286342679E-01 -3.728626474181E-01
     51 F   6 C     3.811286342679E-01 -3.728626474181E-01 -5.204170427930E-18
     52 F   6 C     0.000000000000E+00 -3.728626474181E-01  3.811286342679E-01
     53 F   6 C    -3.728626474181E-01  3.811286342679E-01 -6.938893903907E-18
     54 F   6 C    -2.460087183139E-01  3.728626474181E-01  3.728626474181E-01
     55 T   6 C    -2.639989810622E-01  3.276224319173E-01 -2.071351131076E-01
     56 T   6 C    -4.652424549751E-01 -5.686386795455E-02  2.071351131076E-01
     57 F   6 C     2.639989810622E-01  5.686386795455E-02 -4.083785870205E-01
     58 F   6 C     4.652424549751E-01 -3.276224319173E-01  4.083785870205E-01
     59 T   6 C    -2.071351131076E-01 -2.639989810622E-01  3.276224319173E-01
     60 T   6 C     3.276224319173E-01 -2.071351131076E-01 -2.639989810622E-01
     61 T   6 C     4.083785870205E-01  4.652424549751E-01 -3.276224319173E-01
     62 T   6 C    -5.686386795455E-02  2.071351131076E-01 -4.652424549751E-01
     63 F   6 C     2.071351131076E-01 -4.652424549751E-01 -5.686386795455E-02
     64 F   6 C     5.686386795455E-02 -4.083785870205E-01  2.639989810622E-01
     65 F   6 C    -4.083785870205E-01  2.639989810622E-01  5.686386795455E-02
     66 F   6 C    -3.276224319173E-01  4.083785870205E-01  4.652424549751E-01
     67 F   6 C     3.276224319173E-01 -2.639989810622E-01 -2.071351131076E-01
     68 F   6 C    -5.686386795455E-02 -4.652424549751E-01  2.071351131076E-01
     69 F   6 C     5.686386795455E-02  2.639989810622E-01 -4.083785870205E-01
     70 F   6 C    -3.276224319173E-01  4.652424549751E-01  4.083785870205E-01
     71 F   6 C    -2.639989810622E-01 -2.071351131076E-01  3.276224319173E-01
     72 F   6 C    -2.071351131076E-01  3.276224319173E-01 -2.639989810622E-01
     73 F   6 C     4.652424549751E-01  4.083785870205E-01 -3.276224319173E-01
     74 F   6 C     2.071351131076E-01 -5.686386795455E-02 -4.652424549751E-01
     75 F   6 C    -4.652424549751E-01  2.071351131076E-01 -5.686386795455E-02
     76 F   6 C    -4.083785870205E-01  5.686386795455E-02  2.639989810622E-01
     77 F   6 C     2.639989810622E-01 -4.083785870205E-01  5.686386795455E-02
     78 F   6 C     4.083785870205E-01 -3.276224319173E-01  4.652424549751E-01
     79 T   1 H    -2.343774031792E-01  3.607010366967E-01 -1.188638168707E-01
     80 T   1 H     4.795648535674E-01 -1.155135863085E-01  1.188638168707E-01
     81 F   1 H     2.343774031792E-01  1.155135863085E-01 -4.049215601241E-01
     82 F   1 H    -4.795648535674E-01 -3.607010366967E-01  4.049215601241E-01
     83 T   1 H    -1.188638168707E-01 -2.343774031792E-01  3.607010366967E-01
     84 T   1 H     3.607010366967E-01 -1.188638168707E-01 -2.343774031792E-01
     85 T   1 H     4.049215601241E-01 -4.795648535674E-01 -3.607010366967E-01
     86 T   1 H    -1.155135863085E-01  1.188638168707E-01  4.795648535674E-01
     87 F   1 H     1.188638168707E-01  4.795648535674E-01 -1.155135863085E-01
     88 F   1 H     1.155135863085E-01 -4.049215601241E-01  2.343774031792E-01
     89 F   1 H    -4.049215601241E-01  2.343774031792E-01  1.155135863085E-01
     90 F   1 H    -3.607010366967E-01  4.049215601241E-01 -4.795648535674E-01
     91 F   1 H     3.607010366967E-01 -2.343774031792E-01 -1.188638168707E-01
     92 F   1 H    -1.155135863085E-01  4.795648535674E-01  1.188638168707E-01
     93 F   1 H     1.155135863085E-01  2.343774031792E-01 -4.049215601241E-01
     94 F   1 H    -3.607010366967E-01 -4.795648535674E-01  4.049215601241E-01
     95 F   1 H    -2.343774031792E-01 -1.188638168707E-01  3.607010366967E-01
     96 F   1 H    -1.188638168707E-01  3.607010366967E-01 -2.343774031792E-01
     97 F   1 H    -4.795648535674E-01  4.049215601241E-01 -3.607010366967E-01
     98 F   1 H     1.188638168707E-01 -1.155135863085E-01  4.795648535674E-01
     99 F   1 H     4.795648535674E-01  1.188638168707E-01 -1.155135863085E-01
    100 F   1 H    -4.049215601241E-01  1.155135863085E-01  2.343774031792E-01
    101 F   1 H     2.343774031792E-01 -4.049215601241E-01  1.155135863085E-01
    102 F   1 H     4.049215601241E-01 -3.607010366967E-01 -4.795648535674E-01

 TRANSFORMATION MATRIX PRIMITIVE-CRYSTALLOGRAPHIC CELL
  0.0000  1.0000  1.0000  1.0000  0.0000  1.0000  1.0000  1.0000  0.0000

 *******************************************************************************
 CRYSTALLOGRAPHIC CELL (VOLUME=       4861.23402041)
         A              B              C           ALPHA      BETA       GAMMA 
    16.94135275    16.94325854    16.94325854    91.718744  90.000000  90.000000

 COORDINATES IN THE CRYSTALLOGRAPHIC CELL
     ATOM                 X/A                 Y/B                 Z/C    
 *******************************************************************************
      1 T 230 ZN    2.500000000000E-01 -5.000000000000E-01  8.673617379884E-17
      2 F 230 ZN    2.500000000000E-01  8.673617379884E-17 -5.000000000000E-01
      3 T 230 ZN    5.548597961868E-17  2.500000000000E-01 -5.000000000000E-01
      4 F 230 ZN   -5.000000000000E-01  6.938893903907E-18  2.500000000000E-01
      5 F 230 ZN   -5.000000000000E-01  2.500000000000E-01 -4.857225732735E-17
      6 F 230 ZN    5.548597961868E-17 -5.000000000000E-01  2.500000000000E-01
      7 T   7 N     1.842635326241E-01 -4.671420293602E-01  9.129138626020E-02
      8 T   7 N    -1.842635326241E-01  4.671420293602E-01  9.129138626020E-02
      9 F   7 N     1.842635326241E-01  4.671420293602E-01 -9.129138626020E-02
     10 F   7 N    -1.842635326241E-01 -4.671420293602E-01 -9.129138626020E-02
     11 T   7 N     9.129138626020E-02  1.842635326241E-01 -4.671420293602E-01
     12 T   7 N    -4.671420293602E-01  9.129138626020E-02  1.842635326241E-01
     13 T   7 N    -9.129138626020E-02 -1.842635326241E-01 -4.671420293602E-01
     14 T   7 N     4.671420293602E-01  9.129138626020E-02 -1.842635326241E-01
     15 F   7 N     9.129138626020E-02 -1.842635326241E-01  4.671420293602E-01
     16 F   7 N     4.671420293602E-01 -9.129138626020E-02  1.842635326241E-01
     17 F   7 N    -9.129138626020E-02  1.842635326241E-01  4.671420293602E-01
     18 F   7 N    -4.671420293602E-01 -9.129138626020E-02 -1.842635326241E-01
     19 F   7 N    -4.671420293602E-01  1.842635326241E-01  9.129138626020E-02
     20 F   7 N     4.671420293602E-01 -1.842635326241E-01  9.129138626020E-02
     21 F   7 N     4.671420293602E-01  1.842635326241E-01 -9.129138626020E-02
     22 F   7 N    -4.671420293602E-01 -1.842635326241E-01 -9.129138626020E-02
     23 F   7 N     1.842635326241E-01  9.129138626020E-02 -4.671420293602E-01
     24 F   7 N     9.129138626020E-02 -4.671420293602E-01  1.842635326241E-01
     25 F   7 N    -1.842635326241E-01 -9.129138626020E-02 -4.671420293602E-01
     26 F   7 N     9.129138626020E-02  4.671420293602E-01 -1.842635326241E-01
     27 F   7 N    -1.842635326241E-01  9.129138626020E-02  4.671420293602E-01
     28 F   7 N    -9.129138626020E-02  4.671420293602E-01  1.842635326241E-01
     29 F   7 N     1.842635326241E-01 -9.129138626020E-02  4.671420293602E-01
     30 F   7 N    -9.129138626020E-02 -4.671420293602E-01 -1.842635326241E-01
     31 T  17 CL    8.655827706505E-02  4.081046624755E-01  8.655827706505E-02
     32 T  17 CL   -8.655827706505E-02 -4.081046624755E-01  8.655827706505E-02
     33 F  17 CL    8.655827706505E-02 -4.081046624755E-01 -8.655827706505E-02
     34 F  17 CL   -8.655827706505E-02  4.081046624755E-01 -8.655827706505E-02
     35 F  17 CL    8.655827706505E-02  8.655827706505E-02  4.081046624755E-01
     36 T  17 CL    4.081046624755E-01  8.655827706505E-02  8.655827706505E-02
     37 F  17 CL   -8.655827706505E-02 -8.655827706505E-02  4.081046624755E-01
     38 T  17 CL   -4.081046624755E-01  8.655827706505E-02 -8.655827706505E-02
     39 F  17 CL    8.655827706505E-02 -8.655827706505E-02 -4.081046624755E-01
     40 F  17 CL   -4.081046624755E-01 -8.655827706505E-02  8.655827706505E-02
     41 F  17 CL   -8.655827706505E-02  8.655827706505E-02 -4.081046624755E-01
     42 F  17 CL    4.081046624755E-01 -8.655827706505E-02 -8.655827706505E-02
     43 T   6 C     1.230043591570E-01  4.958670065751E-01  1.230043591570E-01
     44 T   6 C    -1.230043591570E-01 -4.958670065751E-01  1.230043591570E-01
     45 F   6 C     1.230043591570E-01 -4.958670065751E-01 -1.230043591570E-01
     46 F   6 C    -1.230043591570E-01  4.958670065751E-01 -1.230043591570E-01
     47 F   6 C     1.230043591570E-01  1.230043591570E-01  4.958670065751E-01
     48 T   6 C     4.958670065751E-01  1.230043591570E-01  1.230043591570E-01
     49 F   6 C    -1.230043591570E-01 -1.230043591570E-01  4.958670065751E-01
     50 T   6 C    -4.958670065751E-01  1.230043591570E-01 -1.230043591570E-01
     51 F   6 C     1.230043591570E-01 -1.230043591570E-01 -4.958670065751E-01
     52 F   6 C    -4.958670065751E-01 -1.230043591570E-01  1.230043591570E-01
     53 F   6 C    -1.230043591570E-01  1.230043591570E-01 -4.958670065751E-01
     54 F   6 C     4.958670065751E-01 -1.230043591570E-01 -1.230043591570E-01
     55 T   6 C    -3.077568500641E-01  1.006217369565E-01 -3.646207180186E-01
     56 T   6 C     3.077568500641E-01 -1.006217369565E-01 -3.646207180186E-01
     57 F   6 C    -3.077568500641E-01 -1.006217369565E-01  3.646207180186E-01
     58 F   6 C     3.077568500641E-01  1.006217369565E-01  3.646207180186E-01
     59 T   6 C    -3.646207180186E-01 -3.077568500641E-01  1.006217369565E-01
     60 T   6 C     1.006217369565E-01 -3.646207180186E-01 -3.077568500641E-01
     61 T   6 C     3.646207180186E-01  3.077568500641E-01  1.006217369565E-01
     62 T   6 C    -1.006217369565E-01 -3.646207180186E-01  3.077568500641E-01
     63 F   6 C    -3.646207180186E-01  3.077568500641E-01 -1.006217369565E-01
     64 F   6 C    -1.006217369565E-01  3.646207180186E-01 -3.077568500641E-01
     65 F   6 C     3.646207180186E-01 -3.077568500641E-01 -1.006217369565E-01
     66 F   6 C     1.006217369565E-01  3.646207180186E-01  3.077568500641E-01
     67 F   6 C     1.006217369565E-01 -3.077568500641E-01 -3.646207180186E-01
     68 F   6 C    -1.006217369565E-01  3.077568500641E-01 -3.646207180186E-01
     69 F   6 C    -1.006217369565E-01 -3.077568500641E-01  3.646207180186E-01
     70 F   6 C     1.006217369565E-01  3.077568500641E-01  3.646207180186E-01
     71 F   6 C    -3.077568500641E-01 -3.646207180186E-01  1.006217369565E-01
     72 F   6 C    -3.646207180186E-01  1.006217369565E-01 -3.077568500641E-01
     73 F   6 C     3.077568500641E-01  3.646207180186E-01  1.006217369565E-01
     74 F   6 C    -3.646207180186E-01 -1.006217369565E-01  3.077568500641E-01
     75 F   6 C     3.077568500641E-01 -3.646207180186E-01 -1.006217369565E-01
     76 F   6 C     3.646207180186E-01 -1.006217369565E-01 -3.077568500641E-01
     77 F   6 C    -3.077568500641E-01  3.646207180186E-01 -1.006217369565E-01
     78 F   6 C     3.646207180186E-01  1.006217369565E-01  3.077568500641E-01
     79 T   1 H    -2.618926884974E-01  1.430288716267E-01 -3.774062748059E-01
     80 T   1 H     2.618926884974E-01 -1.430288716267E-01 -3.774062748059E-01
     81 F   1 H    -2.618926884974E-01 -1.430288716267E-01  3.774062748059E-01
     82 F   1 H     2.618926884974E-01  1.430288716267E-01  3.774062748059E-01
     83 T   1 H    -3.774062748059E-01 -2.618926884974E-01  1.430288716267E-01
     84 T   1 H     1.430288716267E-01 -3.774062748059E-01 -2.618926884974E-01
     85 T   1 H     3.774062748059E-01  2.618926884974E-01  1.430288716267E-01
     86 T   1 H    -1.430288716267E-01 -3.774062748059E-01  2.618926884974E-01
     87 F   1 H    -3.774062748059E-01  2.618926884974E-01 -1.430288716267E-01
     88 F   1 H    -1.430288716267E-01  3.774062748059E-01 -2.618926884974E-01
     89 F   1 H     3.774062748059E-01 -2.618926884974E-01 -1.430288716267E-01
     90 F   1 H     1.430288716267E-01  3.774062748059E-01  2.618926884974E-01
     91 F   1 H     1.430288716267E-01 -2.618926884974E-01 -3.774062748059E-01
     92 F   1 H    -1.430288716267E-01  2.618926884974E-01 -3.774062748059E-01
     93 F   1 H    -1.430288716267E-01 -2.618926884974E-01  3.774062748059E-01
     94 F   1 H     1.430288716267E-01  2.618926884974E-01  3.774062748059E-01
     95 F   1 H    -2.618926884974E-01 -3.774062748059E-01  1.430288716267E-01
     96 F   1 H    -3.774062748059E-01  1.430288716267E-01 -2.618926884974E-01
     97 F   1 H     2.618926884974E-01  3.774062748059E-01  1.430288716267E-01
     98 F   1 H    -3.774062748059E-01 -1.430288716267E-01  2.618926884974E-01
     99 F   1 H     2.618926884974E-01 -3.774062748059E-01 -1.430288716267E-01
    100 F   1 H     3.774062748059E-01 -1.430288716267E-01 -2.618926884974E-01
    101 F   1 H    -2.618926884974E-01  3.774062748059E-01 -1.430288716267E-01
    102 F   1 H     3.774062748059E-01  1.430288716267E-01  2.618926884974E-01

 T = ATOM BELONGING TO THE ASYMMETRIC UNIT

 ****    4 SYMMOPS - TRANSLATORS IN FRACTIONAL UNITS
 **** MATRICES AND TRANSLATORS IN THE CRYSTALLOGRAPHIC REFERENCE FRAME
   V INV                    ROTATION MATRICES                   TRANSLATORS
   1   1  1.00  0.00  0.00  0.00  1.00  0.00  0.00  0.00  1.00  0.00  0.00  0.00
   2   2 -1.00  0.00  0.00 -1.00  0.00  1.00 -1.00  1.00 -0.00  0.00  0.00  0.00
   3   3  1.00  0.00  0.00  0.00  0.00  1.00  0.00  1.00 -0.00  0.00  0.00  0.00
   4   4 -1.00  0.00  0.00 -1.00  1.00  0.00 -1.00 -0.00  1.00  0.00  0.00  0.00

 DIRECT LATTICE VECTORS CARTESIAN COMPONENTS (ANGSTROM)
          X                    Y                    Z
  -0.847067637337E+01   0.834361622777E+01   0.834361622777E+01
   0.847067637337E+01  -0.859773651897E+01   0.859773651897E+01
   0.847067637337E+01   0.859773651897E+01  -0.859773651897E+01


 CARTESIAN COORDINATES - PRIMITIVE CELL
 *******************************************************************************
 *      ATOM          X(ANGSTROM)         Y(ANGSTROM)         Z(ANGSTROM)
 *******************************************************************************
    1   230 ZN   -1.270601456006E+01  8.470676373370E+00 -1.270601456005E-01
    2   230 ZN   -1.270601456006E+01 -1.270601456005E-01  8.470676373370E+00
    3   230 ZN    9.400075532184E-16 -1.283307470566E+01  8.661266591771E+00
    4   230 ZN    8.470676373370E+00  1.905902184008E-01 -1.270601456006E+01
    5   230 ZN    8.470676373370E+00 -1.270601456006E+01  1.905902184008E-01
    6   230 ZN    9.400075532184E-16  8.661266591771E+00 -1.283307470566E+01
    7     7 N     3.121673504545E+00 -7.937216895880E+00  1.665309845906E+00
    8     7 N    -3.121673504545E+00  7.890818908558E+00  1.427889308840E+00
    9     7 N     3.121673504545E+00  7.937216895880E+00 -1.665309845906E+00
   10     7 N    -3.121673504545E+00 -7.890818908558E+00 -1.427889308840E+00
   11     7 N     1.546599577373E+00  3.240383773078E+00 -7.960843004787E+00
   12     7 N    -7.914017902219E+00  1.499774474805E+00  3.098474510884E+00
   13     7 N    -1.546599577373E+00 -3.002963236012E+00 -7.867192799651E+00
   14     7 N     7.914017902219E+00  1.593424679941E+00 -3.144872498206E+00
   15     7 N     1.546599577373E+00 -3.240383773078E+00  7.960843004787E+00
   16     7 N     7.914017902219E+00 -1.593424679941E+00  3.144872498206E+00
   17     7 N    -1.546599577373E+00  3.002963236012E+00  7.867192799651E+00
   18     7 N    -7.914017902219E+00 -1.499774474805E+00 -3.098474510884E+00
   19     7 N    -7.914017902219E+00  3.098474510884E+00  1.499774474805E+00
   20     7 N     7.914017902219E+00 -3.144872498206E+00  1.593424679941E+00
   21     7 N     7.914017902219E+00  3.144872498206E+00 -1.593424679941E+00
   22     7 N    -7.914017902219E+00 -3.098474510884E+00 -1.499774474805E+00
   23     7 N     3.121673504545E+00  1.665309845906E+00 -7.937216895880E+00
   24     7 N     1.546599577373E+00 -7.960843004787E+00  3.240383773078E+00
   25     7 N    -3.121673504545E+00 -1.427889308840E+00 -7.890818908558E+00
   26     7 N     1.546599577373E+00  7.960843004787E+00 -3.240383773078E+00
   27     7 N    -3.121673504545E+00  1.427889308840E+00  7.890818908558E+00
   28     7 N    -1.546599577373E+00  7.867192799651E+00  3.002963236012E+00
   29     7 N     3.121673504545E+00 -1.665309845906E+00  7.937216895880E+00
   30     7 N    -1.546599577373E+00 -7.867192799651E+00 -3.002963236012E+00
   31    17 CL    1.466414304909E+00  6.891848830012E+00  1.362706629240E+00
   32    17 CL   -1.466414304909E+00 -6.935841259160E+00  1.570121980578E+00
   33    17 CL    1.466414304909E+00 -6.891848830012E+00 -1.362706629240E+00
   34    17 CL   -1.466414304909E+00  6.935841259160E+00 -1.570121980578E+00
   35    17 CL    1.466414304909E+00  1.362706629240E+00  6.891848830012E+00
   36    17 CL    6.913845044586E+00  1.444418090335E+00  1.444418090335E+00
   37    17 CL   -1.466414304909E+00 -1.570121980578E+00  6.935841259160E+00
   38    17 CL   -6.913845044586E+00  1.488410519483E+00 -1.488410519483E+00
   39    17 CL    1.466414304909E+00 -1.362706629240E+00 -6.891848830012E+00
   40    17 CL   -6.913845044586E+00 -1.488410519483E+00  1.488410519483E+00
   41    17 CL   -1.466414304909E+00  1.570121980578E+00 -6.935841259160E+00
   42    17 CL    6.913845044586E+00 -1.444418090335E+00 -1.444418090335E+00
   43     6 C     2.083860237865E+00  8.369399970291E+00  1.957850369757E+00
   44     6 C    -2.083860237865E+00 -8.431915777427E+00  2.209870105973E+00
   45     6 C     2.083860237865E+00 -8.369399970291E+00 -1.957850369757E+00
   46     6 C    -2.083860237865E+00  8.431915777427E+00 -2.209870105973E+00
   47     6 C     2.083860237865E+00  1.957850369757E+00  8.369399970291E+00
   48     6 C     8.400657873859E+00  2.052602334297E+00  2.052602334297E+00
   49     6 C    -2.083860237865E+00 -2.209870105973E+00  8.431915777427E+00
   50     6 C    -8.400657873859E+00  2.115118141433E+00 -2.115118141433E+00
   51     6 C     2.083860237865E+00 -1.957850369757E+00 -8.369399970291E+00
   52     6 C    -8.400657873859E+00 -2.115118141433E+00  2.115118141433E+00
   53     6 C    -2.083860237865E+00  2.209870105973E+00 -8.431915777427E+00
   54     6 C     8.400657873859E+00 -2.052602334297E+00 -2.052602334297E+00
   55     6 C    -5.213817357161E+00  1.797325862810E+00 -6.202738227820E+00
   56     6 C     5.213817357161E+00 -1.612010816728E+00 -6.151598177626E+00
   57     6 C    -5.213817357161E+00 -1.797325862810E+00  6.202738227820E+00
   58     6 C     5.213817357161E+00  1.612010816728E+00  6.151598177626E+00
   59     6 C    -6.177168202723E+00 -5.239387382258E+00  1.782875600126E+00
   60     6 C     1.704668339769E+00 -6.098960942366E+00 -5.121159834120E+00
   61     6 C     6.177168202723E+00  5.188247332064E+00  1.626461079412E+00
   62     6 C    -1.704668339769E+00 -6.255375463080E+00  5.306474880202E+00
   63     6 C    -6.177168202723E+00  5.239387382258E+00 -1.782875600126E+00
   64     6 C    -1.704668339769E+00  6.255375463080E+00 -5.306474880202E+00
   65     6 C     6.177168202723E+00 -5.188247332064E+00 -1.626461079412E+00
   66     6 C     1.704668339769E+00  6.098960942366E+00  5.121159834120E+00
   67     6 C     1.704668339769E+00 -5.121159834120E+00 -6.098960942366E+00
   68     6 C    -1.704668339769E+00  5.306474880202E+00 -6.255375463080E+00
   69     6 C    -1.704668339769E+00 -5.306474880202E+00  6.255375463080E+00
   70     6 C     1.704668339769E+00  5.121159834120E+00  6.098960942366E+00
   71     6 C    -5.213817357161E+00 -6.202738227820E+00  1.797325862810E+00
   72     6 C    -6.177168202723E+00  1.782875600126E+00 -5.239387382258E+00
   73     6 C     5.213817357161E+00  6.151598177626E+00  1.612010816728E+00
   74     6 C    -6.177168202723E+00 -1.782875600126E+00  5.239387382258E+00
   75     6 C     5.213817357161E+00 -6.151598177626E+00 -1.612010816728E+00
   76     6 C     6.177168202723E+00 -1.626461079412E+00 -5.188247332064E+00
   77     6 C    -5.213817357161E+00  6.202738227820E+00 -1.797325862810E+00
   78     6 C     6.177168202723E+00  1.626461079412E+00  5.188247332064E+00
   79     1 H    -4.436816417627E+00  2.519009159651E+00 -6.430119368828E+00
   80     1 H     4.436816417627E+00 -2.327195974741E+00 -6.357426291812E+00
   81     1 H    -4.436816417627E+00 -2.519009159651E+00  6.430119368828E+00
   82     1 H     4.436816417627E+00  2.327195974741E+00  6.357426291812E+00
   83     1 H    -6.393772830320E+00 -4.473162956135E+00  2.489654813460E+00
   84     1 H     2.423102567196E+00 -6.327220584056E+00 -4.340909825172E+00
   85     1 H     6.393772830320E+00  4.400469879119E+00  2.356550320932E+00
   86     1 H    -2.423102567196E+00 -6.460325076584E+00  4.532723010082E+00
   87     1 H    -6.393772830320E+00  4.473162956135E+00 -2.489654813460E+00
   88     1 H    -2.423102567196E+00  6.460325076584E+00 -4.532723010082E+00
   89     1 H     6.393772830320E+00 -4.400469879119E+00 -2.356550320932E+00
   90     1 H     2.423102567196E+00  6.327220584056E+00  4.340909825172E+00
   91     1 H     2.423102567196E+00 -4.340909825172E+00 -6.327220584056E+00
   92     1 H    -2.423102567196E+00  4.532723010082E+00 -6.460325076584E+00
   93     1 H    -2.423102567196E+00 -4.532723010082E+00  6.460325076584E+00
   94     1 H     2.423102567196E+00  4.340909825172E+00  6.327220584056E+00
   95     1 H    -4.436816417627E+00 -6.430119368828E+00  2.519009159651E+00
   96     1 H    -6.393772830320E+00  2.489654813460E+00 -4.473162956135E+00
   97     1 H     4.436816417627E+00  6.357426291812E+00  2.327195974741E+00
   98     1 H    -6.393772830320E+00 -2.489654813460E+00  4.473162956135E+00
   99     1 H     4.436816417627E+00 -6.357426291812E+00 -2.327195974741E+00
  100     1 H     6.393772830320E+00 -2.356550320932E+00 -4.400469879119E+00
  101     1 H    -4.436816417627E+00  6.430119368828E+00 -2.519009159651E+00
  102     1 H     6.393772830320E+00  2.356550320932E+00  4.400469879119E+00
 INFORMATION **** EXCBUF **** EXCH. BIPO BUFFER: WORDS USED =     4000000
 WARNING **** EXCBUF **** EXCH. BIPO BUFFER TOO SMALL - TO AVOID I/O SET EXCHSIZE =     7060140

 DFT PARAMETERS

     ATOM       ELECTRONS   NET CHARGE   R(ANGSTROM)
   1 230  ZN     20.0000      0.0000     1.37000000
   7   7  N       7.0000      0.0000     0.74000000
  31  17  CL     17.0000      0.0000     0.99000000
  43   6  C       6.0000      0.0000     0.77000000
  79   1  H       1.0000      0.0000     1.11000000

 SIZE OF GRID=    1614242
 TTTTTTTTTTTTTTTTTTTTTTTTTTTTTT MAKE_GRID2  TELAPSE     1471.26 TCPU     1265.03
 BECKE WEIGHT FUNCTION
 RADSAFE =     2.00
 TOLERANCES - DENSITY:10**- 6; POTENTIAL:10**- 9; GRID WGT:10**-14

 RADIAL INTEGRATION  - INTERVALS (POINTS,UPPER LIMIT):            1( 99,  4.0*R)

 ANGULAR INTEGRATION - INTERVALS (ACCURACY LEVEL [N. POINTS] UPPER LIMIT):
  1(  6[ 146]   0.2)  2( 11[ 302]   0.5)  3( 14[ 590]   0.9)  4( 18[1454]   3.5)
  5( 14[ 590]9999.0)
 EEEEEEEEEE INT_CALC TERMINATION  DATE 16 11 2020 TIME 10:49:49.3

 *******************************************************************************
 ZIFCl_start                                                                     
 CRYSTAL - SCF - TYPE OF CALCULATION :  RESTRICTED CLOSED SHELL
 *******************************************************************************

 CAPPA:IS1  2;IS2  2;IS3  2; K PTS MONK NET   5; SYMMOPS:K SPACE   8;G SPACE   4

 TTTTTTTTTTTTTTTTTTTTTTTTTTTTTT SDIK        TELAPSE     1478.06 TCPU     1266.37

 INFORMATION FROM INTEGRAL EVALUATION

 RESTART FROM A PREVIOUS DENSITY MATRIX - DEP ACTIVE
 NUMBER OF COUPLE SETS (NEW, OLD, FOUND):   38706   38706   38706
 NUMBER OF IRREDUCIBLE G VECTORS        :  143102  143102  143102
 CHARGE NORMALIZATION FACTOR   1.00002009
 TOTAL ATOMIC CHARGES:
  18.7455796  18.7455796  18.7456340  18.7456340  18.7456340  18.7456340
   7.5547217   7.5519890   7.5547217   7.5519890   7.5566824   7.5502155
   7.5497648   7.5562939   7.5566824   7.5562939   7.5497648   7.5502155
   7.5502155   7.5562939   7.5562939   7.5502155   7.5547217   7.5566824
   7.5519890   7.5566824   7.5519890   7.5497648   7.5547217   7.5497648
  17.0329236  17.0311570  17.0329236  17.0311570  17.0329236  17.0326322
  17.0311570  17.0316552  17.0329236  17.0316552  17.0311570  17.0326322
   5.7210866   5.7164808   5.7210866   5.7164808   5.7210866   5.7078317
   5.7164808   5.7296640   5.7210866   5.7296640   5.7164808   5.7078317
   6.0346420   6.0230835   6.0346420   6.0230835   6.0285970   6.0189768
   6.0288886   6.0388084   6.0285970   6.0388084   6.0288886   6.0189768
   6.0189768   6.0388084   6.0388084   6.0189768   6.0346420   6.0285970
   6.0230835   6.0285970   6.0230835   6.0288886   6.0346420   6.0288886
   0.8543109   0.8578025   0.8543109   0.8578025   0.8606863   0.8553592
   0.8514918   0.8567223   0.8606863   0.8567223   0.8514918   0.8553592
   0.8553592   0.8567223   0.8567223   0.8553592   0.8543109   0.8606863
   0.8578025   0.8606863   0.8578025   0.8514918   0.8543109   0.8514918
 TTTTTTTTTTTTTTTTTTTTTTTTTTTTTT MOQGAD      TELAPSE     1489.04 TCPU     1269.51
 TTTTTTTTTTTTTTTTTTTTTTTTTTTTTT SHELLXN     TELAPSE     1520.61 TCPU     1295.52
 TTTTTTTTTTTTTTTTTTTTTTTTTTTTTT MONMO3      TELAPSE     1523.68 TCPU     1298.59
 NUMERICALLY INTEGRATED DENSITY    732.0001745897
 TTTTTTTTTTTTTTTTTTTTTTTTTTTTTT NUMDFT      TELAPSE     1528.39 TCPU     1303.30
 CYC   0 ETOT(AU) -9.585412693654E+03 DETOT -9.59E+03 tst  5.87E-15 PX  1.00E+00
 TTTTTTTTTTTTTTTTTTTTTTTTTTTTTT DIIS        TELAPSE     1528.48 TCPU     1303.39
 TTTTTTTTTTTTTTTTTTTTTTTTTTTTTT FDIK        TELAPSE     1561.97 TCPU     1335.74
 INSULATING STATE
 TOP OF VALENCE BANDS -    BAND    366; K    2; EIG -2.3889182E-01 AU
 TOP OF VALENCE BANDS -    BAND    366; K    1; EIG -2.3890331E-01 AU
 BOTTOM OF VIRTUAL BANDS - BAND    367; K    2; EIG  5.2179007E-03 AU
 DIRECT ENERGY BAND GAP:   6.6426 eV
 BOTTOM OF VIRTUAL BANDS - BAND    367; K    1; EIG  6.4214143E-03 AU
 TTTTTTTTTTTTTTTTTTTTTTTTTTTTTT PDIG        TELAPSE     1563.22 TCPU     1336.98
 CHARGE NORMALIZATION FACTOR   1.00000000
 TOTAL ATOMIC CHARGES:
  18.7453560  18.7453560  18.7450937  18.7450937  18.7450937  18.7450937
   7.5554610   7.5504660   7.5554610   7.5504660   7.5269871   7.5456213
   7.5805713   7.5596988   7.5269871   7.5596988   7.5805713   7.5456213
   7.5456213   7.5596988   7.5596988   7.5456213   7.5554610   7.5269871
   7.5504660   7.5269871   7.5504660   7.5805713   7.5554610   7.5805713
  17.0381258  17.0254692  17.0381258  17.0254692  17.0381258  17.0212444
  17.0254692  17.0416903  17.0381258  17.0416903  17.0254692  17.0212444
   5.7199902   5.7167361   5.7199902   5.7167361   5.7199902   5.7407969
   5.7167361   5.6999471   5.7199902   5.6999471   5.7167361   5.7407969
   6.0180545   6.0399257   6.0180545   6.0399257   6.0469094   6.0458021
   6.0115227   6.0122929   6.0469094   6.0122929   6.0115227   6.0458021
   6.0458021   6.0122929   6.0122929   6.0458021   6.0180545   6.0469094
   6.0399257   6.0469094   6.0399257   6.0115227   6.0180545   6.0115227
   0.8584512   0.8539091   0.8584512   0.8539091   0.8559786   0.8503111
   0.8563818   0.8617228   0.8559786   0.8617228   0.8563818   0.8503111
   0.8503111   0.8617228   0.8617228   0.8503111   0.8584512   0.8559786
   0.8539091   0.8559786   0.8539091   0.8563818   0.8584512   0.8563818
 TTTTTTTTTTTTTTTTTTTTTTTTTTTTTT MOQGAD      TELAPSE     1563.23 TCPU     1337.00
 TTTTTTTTTTTTTTTTTTTTTTTTTTTTTT SHELLXN     TELAPSE     1598.18 TCPU     1363.03
 TTTTTTTTTTTTTTTTTTTTTTTTTTTTTT MONMO3      TELAPSE     1603.12 TCPU     1367.97
 NUMERICALLY INTEGRATED DENSITY    732.0001691241
 TTTTTTTTTTTTTTTTTTTTTTTTTTTTTT NUMDFT      TELAPSE     1607.57 TCPU     1372.42
 CYC   1 ETOT(AU) -9.585297094970E+03 DETOT  1.16E-01 tst  0.00E+00 PX  9.18E-03
 TTTTTTTTTTTTTTTTTTTTTTTTTTTTTT DIIS        TELAPSE     1607.75 TCPU     1372.61
 DIIS TEST: 0.12436E-01 AT SCF   CYCLE   1 - MIX   30 %
 TTTTTTTTTTTTTTTTTTTTTTTTTTTTTT FDIK        TELAPSE     1615.58 TCPU     1380.00
 INSULATING STATE
 TOP OF VALENCE BANDS -    BAND    366; K    5; EIG -2.3548161E-01 AU
 TOP OF VALENCE BANDS -    BAND    366; K    1; EIG -2.3555856E-01 AU
 BOTTOM OF VIRTUAL BANDS - BAND    367; K    4; EIG  8.4139918E-03 AU
 INDIRECT ENERGY BAND GAP:   6.6367 eV
 BOTTOM OF VIRTUAL BANDS - BAND    367; K    1; EIG  8.5293279E-03 AU
 TTTTTTTTTTTTTTTTTTTTTTTTTTTTTT PDIG        TELAPSE     1616.82 TCPU     1381.24
 CHARGE NORMALIZATION FACTOR   1.00000000
 TOTAL ATOMIC CHARGES:
  18.7463438  18.7463438  18.7459151  18.7459151  18.7459151  18.7459151
   7.5548903   7.5520475   7.5548903   7.5520475   7.5487182   7.5449546
   7.5572775   7.5616888   7.5487182   7.5616888   7.5572775   7.5449546
   7.5449546   7.5616888   7.5616888   7.5449546   7.5548903   7.5487182
   7.5520475   7.5487182   7.5520475   7.5572775   7.5548903   7.5572775
  17.0293519  17.0344933  17.0293519  17.0344933  17.0293519  17.0445185
  17.0344933  17.0192119  17.0293519  17.0192119  17.0344933  17.0445185
   5.7196096   5.7184360   5.7196096   5.7184360   5.7196096   5.7141287
   5.7184360   5.7237363   5.7196096   5.7237363   5.7184360   5.7141287
   6.0231883   6.0339404   6.0231883   6.0339404   6.0397294   6.0284159
   6.0176321   6.0286467   6.0397294   6.0286467   6.0176321   6.0284159
   6.0284159   6.0286467   6.0286467   6.0284159   6.0231883   6.0397294
   6.0339404   6.0397294   6.0339404   6.0176321   6.0231883   6.0176321
   0.8567307   0.8555199   0.8567307   0.8555199   0.8584896   0.8590428
   0.8538038   0.8535081   0.8584896   0.8535081   0.8538038   0.8590428
   0.8590428   0.8535081   0.8535081   0.8590428   0.8567307   0.8584896
   0.8555199   0.8584896   0.8555199   0.8538038   0.8567307   0.8538038
 TTTTTTTTTTTTTTTTTTTTTTTTTTTTTT MOQGAD      TELAPSE     1616.83 TCPU     1381.26
 TTTTTTTTTTTTTTTTTTTTTTTTTTTTTT SHELLXN     TELAPSE     1646.84 TCPU     1407.28
 TTTTTTTTTTTTTTTTTTTTTTTTTTTTTT MONMO3      TELAPSE     1650.82 TCPU     1411.26
 NUMERICALLY INTEGRATED DENSITY    732.0001713987
 TTTTTTTTTTTTTTTTTTTTTTTTTTTTTT NUMDFT      TELAPSE     1655.27 TCPU     1415.71
 CYC   2 ETOT(AU) -9.585298301123E+03 DETOT -1.21E-03 tst  8.73E-06 PX  6.01E-03
 TTTTTTTTTTTTTTTTTTTTTTTTTTTTTT DIIS        TELAPSE     1655.47 TCPU     1415.91
 DIIS TEST: 0.51367E-02 AT SCF   CYCLE   2 - DIIS ACTIVE - HISTORY:     2 CYCLES
 TTTTTTTTTTTTTTTTTTTTTTTTTTTTTT FDIK        TELAPSE     1662.84 TCPU     1422.74
 INSULATING STATE
 TOP OF VALENCE BANDS -    BAND    366; K    5; EIG -2.3775572E-01 AU
 TOP OF VALENCE BANDS -    BAND    366; K    1; EIG -2.3786511E-01 AU
 BOTTOM OF VIRTUAL BANDS - BAND    367; K    4; EIG  8.3899152E-03 AU
 INDIRECT ENERGY BAND GAP:   6.6980 eV
 BOTTOM OF VIRTUAL BANDS - BAND    367; K    1; EIG  8.4724614E-03 AU
 TTTTTTTTTTTTTTTTTTTTTTTTTTTTTT PDIG        TELAPSE     1664.09 TCPU     1423.98
 CHARGE NORMALIZATION FACTOR   1.00000000
 TOTAL ATOMIC CHARGES:
  18.7458374  18.7458374  18.7454143  18.7454143  18.7454143  18.7454143
   7.5574423   7.5480301   7.5574423   7.5480301   7.5360893   7.5446913
   7.5717890   7.5609253   7.5360893   7.5609253   7.5717890   7.5446913
   7.5446913   7.5609253   7.5609253   7.5446913   7.5574423   7.5360893
   7.5480301   7.5360893   7.5480301   7.5717890   7.5574423   7.5717890
  17.0326736  17.0313373  17.0326736  17.0313373  17.0326736  17.0340256
  17.0313373  17.0291998  17.0326736  17.0291998  17.0313373  17.0340256
   5.7203441   5.7162599   5.7203441   5.7162599   5.7203441   5.7273815
   5.7162599   5.7129029   5.7203441   5.7129029   5.7162599   5.7273815
   6.0231350   6.0346041   6.0231350   6.0346041   6.0408077   6.0330387
   6.0175508   6.0246063   6.0408077   6.0246063   6.0175508   6.0330387
   6.0330387   6.0246063   6.0246063   6.0330387   6.0231350   6.0408077
   6.0346041   6.0408077   6.0346041   6.0175508   6.0231350   6.0175508
   0.8571825   0.8550307   0.8571825   0.8550307   0.8595203   0.8560834
   0.8526714   0.8560990   0.8595203   0.8560990   0.8526714   0.8560834
   0.8560834   0.8560990   0.8560990   0.8560834   0.8571825   0.8595203
   0.8550307   0.8595203   0.8550307   0.8526714   0.8571825   0.8526714
 TTTTTTTTTTTTTTTTTTTTTTTTTTTTTT MOQGAD      TELAPSE     1664.10 TCPU     1424.00
 TTTTTTTTTTTTTTTTTTTTTTTTTTTTTT SHELLXN     TELAPSE     1693.86 TCPU     1449.98
 TTTTTTTTTTTTTTTTTTTTTTTTTTTTTT MONMO3      TELAPSE     1697.92 TCPU     1454.05
 NUMERICALLY INTEGRATED DENSITY    732.0001714278
 TTTTTTTTTTTTTTTTTTTTTTTTTTTTTT NUMDFT      TELAPSE     1702.46 TCPU     1458.58
 CYC   3 ETOT(AU) -9.585299004427E+03 DETOT -7.03E-04 tst  2.02E-06 PX  3.22E-03
 TTTTTTTTTTTTTTTTTTTTTTTTTTTTTT DIIS        TELAPSE     1702.65 TCPU     1458.77
 DIIS TEST: 0.51862E-03 AT SCF   CYCLE   3 - DIIS ACTIVE - HISTORY:     3 CYCLES
 TTTTTTTTTTTTTTTTTTTTTTTTTTTTTT FDIK        TELAPSE     1710.47 TCPU     1466.05
 INSULATING STATE
 TOP OF VALENCE BANDS -    BAND    366; K    5; EIG -2.3816989E-01 AU
 TOP OF VALENCE BANDS -    BAND    366; K    1; EIG -2.3828797E-01 AU
 BOTTOM OF VIRTUAL BANDS - BAND    367; K    4; EIG  8.2955584E-03 AU
 INDIRECT ENERGY BAND GAP:   6.7067 eV
 BOTTOM OF VIRTUAL BANDS - BAND    367; K    1; EIG  8.4472209E-03 AU
 TTTTTTTTTTTTTTTTTTTTTTTTTTTTTT PDIG        TELAPSE     1711.71 TCPU     1467.28
 CHARGE NORMALIZATION FACTOR   1.00000000
 TOTAL ATOMIC CHARGES:
  18.7458345  18.7458345  18.7454588  18.7454588  18.7454588  18.7454588
   7.5559053   7.5508589   7.5559053   7.5508589   7.5403121   7.5436503
   7.5660915   7.5623205   7.5403121   7.5623205   7.5660915   7.5436503
   7.5436503   7.5623205   7.5623205   7.5436503   7.5559053   7.5403121
   7.5508589   7.5403121   7.5508589   7.5660915   7.5559053   7.5660915
  17.0325635  17.0311446  17.0325635  17.0311446  17.0325635  17.0357801
  17.0311446  17.0276247  17.0325635  17.0276247  17.0311446  17.0357801
   5.7196408   5.7180172   5.7196408   5.7180172   5.7196408   5.7242237
   5.7180172   5.7150460   5.7196408   5.7150460   5.7180172   5.7242237
   6.0208248   6.0368634   6.0208248   6.0368634   6.0421594   6.0347920
   6.0153906   6.0228814   6.0421594   6.0228814   6.0153906   6.0347920
   6.0347920   6.0228814   6.0228814   6.0347920   6.0208248   6.0421594
   6.0368634   6.0421594   6.0368634   6.0153906   6.0208248   6.0153906
   0.8573500   0.8549298   0.8573500   0.8549298   0.8590282   0.8559711
   0.8532901   0.8563012   0.8590282   0.8563012   0.8532901   0.8559711
   0.8559711   0.8563012   0.8563012   0.8559711   0.8573500   0.8590282
   0.8549298   0.8590282   0.8549298   0.8532901   0.8573500   0.8532901
 TTTTTTTTTTTTTTTTTTTTTTTTTTTTTT MOQGAD      TELAPSE     1711.72 TCPU     1467.30
 TTTTTTTTTTTTTTTTTTTTTTTTTTTTTT SHELLXN     TELAPSE     1741.51 TCPU     1493.27
 TTTTTTTTTTTTTTTTTTTTTTTTTTTTTT MONMO3      TELAPSE     1745.60 TCPU     1497.37
 NUMERICALLY INTEGRATED DENSITY    732.0001712748
 TTTTTTTTTTTTTTTTTTTTTTTTTTTTTT NUMDFT      TELAPSE     1750.06 TCPU     1501.82
 CYC   4 ETOT(AU) -9.585299065150E+03 DETOT -6.07E-05 tst  2.85E-07 PX  9.65E-04
 TTTTTTTTTTTTTTTTTTTTTTTTTTTTTT DIIS        TELAPSE     1750.22 TCPU     1501.99
 DIIS TEST: 0.15356E-03 AT SCF   CYCLE   4 - DIIS ACTIVE - HISTORY:     4 CYCLES
 TTTTTTTTTTTTTTTTTTTTTTTTTTTTTT FDIK        TELAPSE     1756.21 TCPU     1507.43
 INSULATING STATE
 TOP OF VALENCE BANDS -    BAND    366; K    5; EIG -2.3811330E-01 AU
 TOP OF VALENCE BANDS -    BAND    366; K    1; EIG -2.3823087E-01 AU
 BOTTOM OF VIRTUAL BANDS - BAND    367; K    4; EIG  8.3141333E-03 AU
 INDIRECT ENERGY BAND GAP:   6.7056 eV
 BOTTOM OF VIRTUAL BANDS - BAND    367; K    1; EIG  8.4456059E-03 AU
 TTTTTTTTTTTTTTTTTTTTTTTTTTTTTT PDIG        TELAPSE     1757.45 TCPU     1508.67
 CHARGE NORMALIZATION FACTOR   1.00000000
 TOTAL ATOMIC CHARGES:
  18.7458851  18.7458851  18.7454747  18.7454747  18.7454747  18.7454747
   7.5570772   7.5489100   7.5570772   7.5489100   7.5391444   7.5441675
   7.5682049   7.5618066   7.5391444   7.5618066   7.5682049   7.5441675
   7.5441675   7.5618066   7.5618066   7.5441675   7.5570772   7.5391444
   7.5489100   7.5391444   7.5489100   7.5682049   7.5570772   7.5682049
  17.0325185  17.0313316  17.0325185  17.0313316  17.0325185  17.0361581
  17.0313316  17.0271454  17.0325185  17.0271454  17.0313316  17.0361581
   5.7196975   5.7174210   5.7196975   5.7174210   5.7196975   5.7247233
   5.7174210   5.7149927   5.7196975   5.7149927   5.7174210   5.7247233
   6.0219407   6.0354541   6.0219407   6.0354541   6.0412542   6.0334566
   6.0168519   6.0239953   6.0412542   6.0239953   6.0168519   6.0334566
   6.0334566   6.0239953   6.0239953   6.0334566   6.0219407   6.0412542
   6.0354541   6.0412542   6.0354541   6.0168519   6.0219407   6.0168519
   0.8572072   0.8551126   0.8572072   0.8551126   0.8590667   0.8563172
   0.8531980   0.8559393   0.8590667   0.8559393   0.8531980   0.8563172
   0.8563172   0.8559393   0.8559393   0.8563172   0.8572072   0.8590667
   0.8551126   0.8590667   0.8551126   0.8531980   0.8572072   0.8531980
 TTTTTTTTTTTTTTTTTTTTTTTTTTTTTT MOQGAD      TELAPSE     1757.47 TCPU     1508.69
 TTTTTTTTTTTTTTTTTTTTTTTTTTTTTT SHELLXN     TELAPSE     1787.25 TCPU     1534.68
 TTTTTTTTTTTTTTTTTTTTTTTTTTTTTT MONMO3      TELAPSE     1791.53 TCPU     1538.97
 NUMERICALLY INTEGRATED DENSITY    732.0001712846
 TTTTTTTTTTTTTTTTTTTTTTTTTTTTTT NUMDFT      TELAPSE     1795.97 TCPU     1543.40
 CYC   5 ETOT(AU) -9.585299080432E+03 DETOT -1.53E-05 tst  7.42E-08 PX  2.68E-04
 TTTTTTTTTTTTTTTTTTTTTTTTTTTTTT DIIS        TELAPSE     1797.06 TCPU     1544.49
 DIIS TEST: 0.23965E-04 AT SCF   CYCLE   5 - DIIS ACTIVE - HISTORY:     5 CYCLES
 TTTTTTTTTTTTTTTTTTTTTTTTTTTTTT FDIK        TELAPSE     1815.28 TCPU     1561.03
 INSULATING STATE
 TOP OF VALENCE BANDS -    BAND    366; K    5; EIG -2.3811862E-01 AU
 TOP OF VALENCE BANDS -    BAND    366; K    1; EIG -2.3823564E-01 AU
 BOTTOM OF VIRTUAL BANDS - BAND    367; K    4; EIG  8.3013578E-03 AU
 INDIRECT ENERGY BAND GAP:   6.7054 eV
 BOTTOM OF VIRTUAL BANDS - BAND    367; K    1; EIG  8.4406144E-03 AU
 TTTTTTTTTTTTTTTTTTTTTTTTTTTTTT PDIG        TELAPSE     1816.63 TCPU     1562.38
 CHARGE NORMALIZATION FACTOR   1.00000000
 TOTAL ATOMIC CHARGES:
  18.7458657  18.7458657  18.7454751  18.7454751  18.7454751  18.7454751
   7.5565290   7.5501189   7.5565290   7.5501189   7.5390408   7.5443808
   7.5676885   7.5614217   7.5390408   7.5614217   7.5676885   7.5443808
   7.5443808   7.5614217   7.5614217   7.5443808   7.5565290   7.5390408
   7.5501189   7.5390408   7.5501189   7.5676885   7.5565290   7.5676885
  17.0325276  17.0312813  17.0325276  17.0312813  17.0325276  17.0356375
  17.0312813  17.0277335  17.0325276  17.0277335  17.0312813  17.0356375
   5.7198943   5.7173373   5.7198943   5.7173373   5.7198943   5.7246778
   5.7173373   5.7149848   5.7198943   5.7149848   5.7173373   5.7246778
   6.0219028   6.0358765   6.0219028   6.0358765   6.0414727   6.0337256
   6.0161688   6.0239155   6.0414727   6.0239155   6.0161688   6.0337256
   6.0337256   6.0239155   6.0239155   6.0337256   6.0219028   6.0414727
   6.0358765   6.0414727   6.0358765   6.0161688   6.0219028   6.0161688
   0.8572175   0.8550460   0.8572175   0.8550460   0.8591189   0.8562609
   0.8531556   0.8559941   0.8591189   0.8559941   0.8531556   0.8562609
   0.8562609   0.8559941   0.8559941   0.8562609   0.8572175   0.8591189
   0.8550460   0.8591189   0.8550460   0.8531556   0.8572175   0.8531556
 TTTTTTTTTTTTTTTTTTTTTTTTTTTTTT MOQGAD      TELAPSE     1816.64 TCPU     1562.40
 TTTTTTTTTTTTTTTTTTTTTTTTTTTTTT SHELLXN     TELAPSE     1880.76 TCPU     1588.40
 TTTTTTTTTTTTTTTTTTTTTTTTTTTTTT MONMO3      TELAPSE     1888.44 TCPU     1596.07
 NUMERICALLY INTEGRATED DENSITY    732.0001713037
 TTTTTTTTTTTTTTTTTTTTTTTTTTTTTT NUMDFT      TELAPSE     1892.94 TCPU     1600.58
 CYC   6 ETOT(AU) -9.585299083456E+03 DETOT -3.02E-06 tst  1.61E-08 PX  1.93E-04
 TTTTTTTTTTTTTTTTTTTTTTTTTTTTTT DIIS        TELAPSE     1893.10 TCPU     1600.74
 DIIS TEST: 0.66195E-05 AT SCF   CYCLE   6 - DIIS ACTIVE - HISTORY:     6 CYCLES
 TTTTTTTTTTTTTTTTTTTTTTTTTTTTTT FDIK        TELAPSE     1901.75 TCPU     1608.86
 INSULATING STATE
 TOP OF VALENCE BANDS -    BAND    366; K    5; EIG -2.3813593E-01 AU
 TOP OF VALENCE BANDS -    BAND    366; K    1; EIG -2.3825387E-01 AU
 BOTTOM OF VIRTUAL BANDS - BAND    367; K    4; EIG  8.3118164E-03 AU
 INDIRECT ENERGY BAND GAP:   6.7062 eV
 BOTTOM OF VIRTUAL BANDS - BAND    367; K    1; EIG  8.4383044E-03 AU
 TTTTTTTTTTTTTTTTTTTTTTTTTTTTTT PDIG        TELAPSE     1903.00 TCPU     1610.11
 CHARGE NORMALIZATION FACTOR   1.00000000
 TOTAL ATOMIC CHARGES:
  18.7458296  18.7458296  18.7454801  18.7454801  18.7454801  18.7454801
   7.5565646   7.5493669   7.5565646   7.5493669   7.5394654   7.5441463
   7.5678805   7.5618220   7.5394654   7.5618220   7.5678805   7.5441463
   7.5441463   7.5618220   7.5618220   7.5441463   7.5565646   7.5394654
   7.5493669   7.5394654   7.5493669   7.5678805   7.5565646   7.5678805
  17.0325489  17.0312954  17.0325489  17.0312954  17.0325489  17.0358564
  17.0312954  17.0274326  17.0325489  17.0274326  17.0312954  17.0358564
   5.7197452   5.7174509   5.7197452   5.7174509   5.7197452   5.7246422
   5.7174509   5.7151045   5.7197452   5.7151045   5.7174509   5.7246422
   6.0216699   6.0356899   6.0216699   6.0356899   6.0414959   6.0337947
   6.0166474   6.0236977   6.0414959   6.0236977   6.0166474   6.0337947
   6.0337947   6.0236977   6.0236977   6.0337947   6.0216699   6.0414959
   6.0356899   6.0414959   6.0356899   6.0166474   6.0216699   6.0166474
   0.8572384   0.8550795   0.8572384   0.8550795   0.8591098   0.8562408
   0.8531457   0.8559912   0.8591098   0.8559912   0.8531457   0.8562408
   0.8562408   0.8559912   0.8559912   0.8562408   0.8572384   0.8591098
   0.8550795   0.8591098   0.8550795   0.8531457   0.8572384   0.8531457
 TTTTTTTTTTTTTTTTTTTTTTTTTTTTTT MOQGAD      TELAPSE     1903.02 TCPU     1610.13
 TTTTTTTTTTTTTTTTTTTTTTTTTTTTTT SHELLXN     TELAPSE     1932.90 TCPU     1636.13
 TTTTTTTTTTTTTTTTTTTTTTTTTTTTTT MONMO3      TELAPSE     1936.89 TCPU     1640.12
 NUMERICALLY INTEGRATED DENSITY    732.0001713168
 TTTTTTTTTTTTTTTTTTTTTTTTTTTTTT NUMDFT      TELAPSE     1941.33 TCPU     1644.56
 CYC   7 ETOT(AU) -9.585299084186E+03 DETOT -7.30E-07 tst  4.35E-09 PX  1.08E-04
 TTTTTTTTTTTTTTTTTTTTTTTTTTTTTT DIIS        TELAPSE     1941.51 TCPU     1644.74
 DIIS TEST: 0.39278E-05 AT SCF   CYCLE   7 - DIIS ACTIVE - HISTORY:     7 CYCLES
 TTTTTTTTTTTTTTTTTTTTTTTTTTTTTT FDIK        TELAPSE     1950.18 TCPU     1652.87
 INSULATING STATE
 TOP OF VALENCE BANDS -    BAND    366; K    5; EIG -2.3811700E-01 AU
 TOP OF VALENCE BANDS -    BAND    366; K    1; EIG -2.3823429E-01 AU
 BOTTOM OF VIRTUAL BANDS - BAND    367; K    4; EIG  8.3022020E-03 AU
 INDIRECT ENERGY BAND GAP:   6.7054 eV
 BOTTOM OF VIRTUAL BANDS - BAND    367; K    1; EIG  8.4409054E-03 AU
 TTTTTTTTTTTTTTTTTTTTTTTTTTTTTT PDIG        TELAPSE     1951.44 TCPU     1654.13
 CHARGE NORMALIZATION FACTOR   1.00000000
 TOTAL ATOMIC CHARGES:
  18.7458443  18.7458443  18.7454870  18.7454870  18.7454870  18.7454870
   7.5567411   7.5497613   7.5567411   7.5497613   7.5391568   7.5442742
   7.5676981   7.5616105   7.5391568   7.5616105   7.5676981   7.5442742
   7.5442742   7.5616105   7.5616105   7.5442742   7.5567411   7.5391568
   7.5497613   7.5391568   7.5497613   7.5676981   7.5567411   7.5676981
  17.0325401  17.0312833  17.0325401  17.0312833  17.0325401  17.0358822
  17.0312833  17.0274771  17.0325401  17.0274771  17.0312833  17.0358822
   5.7197852   5.7174243   5.7197852   5.7174243   5.7197852   5.7245757
   5.7174243   5.7150580   5.7197852   5.7150580   5.7174243   5.7245757
   6.0219049   6.0357497   6.0219049   6.0357497   6.0413457   6.0336923
   6.0164328   6.0238848   6.0413457   6.0238848   6.0164328   6.0336923
   6.0336923   6.0238848   6.0238848   6.0336923   6.0219049   6.0413457
   6.0357497   6.0413457   6.0357497   6.0164328   6.0219049   6.0164328
   0.8572085   0.8550664   0.8572085   0.8550664   0.8591109   0.8562738
   0.8531665   0.8559832   0.8591109   0.8559832   0.8531665   0.8562738
   0.8562738   0.8559832   0.8559832   0.8562738   0.8572085   0.8591109
   0.8550664   0.8591109   0.8550664   0.8531665   0.8572085   0.8531665
 TTTTTTTTTTTTTTTTTTTTTTTTTTTTTT MOQGAD      TELAPSE     1951.46 TCPU     1654.15
 TTTTTTTTTTTTTTTTTTTTTTTTTTTTTT SHELLXN     TELAPSE     1982.66 TCPU     1680.17
 TTTTTTTTTTTTTTTTTTTTTTTTTTTTTT MONMO3      TELAPSE     1986.63 TCPU     1684.14
 NUMERICALLY INTEGRATED DENSITY    732.0001713135
 TTTTTTTTTTTTTTTTTTTTTTTTTTTTTT NUMDFT      TELAPSE     1991.38 TCPU     1688.89
 CYC   8 ETOT(AU) -9.585299084597E+03 DETOT -4.11E-07 tst  1.92E-09 PX  4.82E-05
 TTTTTTTTTTTTTTTTTTTTTTTTTTTTTT DIIS        TELAPSE     1991.63 TCPU     1689.14
 DIIS TEST: 0.11039E-05 AT SCF   CYCLE   8 - DIIS ACTIVE - HISTORY:     8 CYCLES
 TTTTTTTTTTTTTTTTTTTTTTTTTTTTTT FDIK        TELAPSE     1998.51 TCPU     1695.48
 INSULATING STATE
 TOP OF VALENCE BANDS -    BAND    366; K    5; EIG -2.3812086E-01 AU
 TOP OF VALENCE BANDS -    BAND    366; K    1; EIG -2.3823821E-01 AU
 BOTTOM OF VIRTUAL BANDS - BAND    367; K    4; EIG  8.3074952E-03 AU
 INDIRECT ENERGY BAND GAP:   6.7057 eV
 BOTTOM OF VIRTUAL BANDS - BAND    367; K    1; EIG  8.4388674E-03 AU
 TTTTTTTTTTTTTTTTTTTTTTTTTTTTTT PDIG        TELAPSE     1999.75 TCPU     1696.72
 CHARGE NORMALIZATION FACTOR   1.00000000
 TOTAL ATOMIC CHARGES:
  18.7458450  18.7458450  18.7454863  18.7454863  18.7454863  18.7454863
   7.5565196   7.5496947   7.5565196   7.5496947   7.5392924   7.5443023
   7.5678154   7.5615856   7.5392924   7.5615856   7.5678154   7.5443023
   7.5443023   7.5615856   7.5615856   7.5443023   7.5565196   7.5392924
   7.5496947   7.5392924   7.5496947   7.5678154   7.5565196   7.5678154
  17.0325357  17.0313007  17.0325357  17.0313007  17.0325357  17.0358209
  17.0313007  17.0275023  17.0325357  17.0275023  17.0313007  17.0358209
   5.7198141   5.7173803   5.7198141   5.7173803   5.7198141   5.7245842
   5.7173803   5.7151292   5.7198141   5.7151292   5.7173803   5.7245842
   6.0218279   6.0357105   6.0218279   6.0357105   6.0414653   6.0336964
   6.0164708   6.0238588   6.0414653   6.0238588   6.0164708   6.0336964
   6.0336964   6.0238588   6.0238588   6.0336964   6.0218279   6.0414653
   6.0357105   6.0414653   6.0357105   6.0164708   6.0218279   6.0164708
   0.8572167   0.8550764   0.8572167   0.8550764   0.8591113   0.8562666
   0.8531545   0.8559768   0.8591113   0.8559768   0.8531545   0.8562666
   0.8562666   0.8559768   0.8559768   0.8562666   0.8572167   0.8591113
   0.8550764   0.8591113   0.8550764   0.8531545   0.8572167   0.8531545
 TTTTTTTTTTTTTTTTTTTTTTTTTTTTTT MOQGAD      TELAPSE     1999.77 TCPU     1696.73
 TTTTTTTTTTTTTTTTTTTTTTTTTTTTTT SHELLXN     TELAPSE     2029.53 TCPU     1722.72
 TTTTTTTTTTTTTTTTTTTTTTTTTTTTTT MONMO3      TELAPSE     2032.91 TCPU     1726.10
 NUMERICALLY INTEGRATED DENSITY    732.0001713137
 TTTTTTTTTTTTTTTTTTTTTTTTTTTTTT NUMDFT      TELAPSE     2037.43 TCPU     1730.62
 CYC   9 ETOT(AU) -9.585299084693E+03 DETOT -9.53E-08 tst  6.31E-10 PX  2.56E-05
 TTTTTTTTTTTTTTTTTTTTTTTTTTTTTT DIIS        TELAPSE     2037.60 TCPU     1730.79
 DIIS TEST: 0.44778E-06 AT SCF   CYCLE   9 - DIIS ACTIVE - HISTORY:     9 CYCLES
 TTTTTTTTTTTTTTTTTTTTTTTTTTTTTT FDIK        TELAPSE     2046.11 TCPU     1738.76
 INSULATING STATE
 TOP OF VALENCE BANDS -    BAND    366; K    5; EIG -2.3811869E-01 AU
 TOP OF VALENCE BANDS -    BAND    366; K    1; EIG -2.3823601E-01 AU
 BOTTOM OF VIRTUAL BANDS - BAND    367; K    4; EIG  8.3056484E-03 AU
 INDIRECT ENERGY BAND GAP:   6.7056 eV
 BOTTOM OF VIRTUAL BANDS - BAND    367; K    1; EIG  8.4400211E-03 AU
 TTTTTTTTTTTTTTTTTTTTTTTTTTTTTT PDIG        TELAPSE     2047.47 TCPU     1740.12
 CHARGE NORMALIZATION FACTOR   1.00000000
 TOTAL ATOMIC CHARGES:
  18.7458452  18.7458452  18.7454814  18.7454814  18.7454814  18.7454814
   7.5566598   7.5496856   7.5566598   7.5496856   7.5392373   7.5442453
   7.5677434   7.5616512   7.5392373   7.5616512   7.5677434   7.5442453
   7.5442453   7.5616512   7.5616512   7.5442453   7.5566598   7.5392373
   7.5496856   7.5392373   7.5496856   7.5677434   7.5566598   7.5677434
  17.0325353  17.0312937  17.0325353  17.0312937  17.0325353  17.0358395
  17.0312937  17.0274975  17.0325353  17.0274975  17.0312937  17.0358395
   5.7197953   5.7174195   5.7197953   5.7174195   5.7197953   5.7245877
   5.7174195   5.7150882   5.7197953   5.7150882   5.7174195   5.7245877
   6.0218564   6.0357396   6.0218564   6.0357396   6.0413829   6.0337297
   6.0164786   6.0238340   6.0413829   6.0238340   6.0164786   6.0337297
   6.0337297   6.0238340   6.0238340   6.0337297   6.0218564   6.0413829
   6.0357396   6.0413829   6.0357396   6.0164786   6.0218564   6.0164786
   0.8572107   0.8550724   0.8572107   0.8550724   0.8591209   0.8562679
   0.8531494   0.8559808   0.8591209   0.8559808   0.8531494   0.8562679
   0.8562679   0.8559808   0.8559808   0.8562679   0.8572107   0.8591209
   0.8550724   0.8591209   0.8550724   0.8531494   0.8572107   0.8531494
 TTTTTTTTTTTTTTTTTTTTTTTTTTTTTT MOQGAD      TELAPSE     2047.49 TCPU     1740.14
 TTTTTTTTTTTTTTTTTTTTTTTTTTTTTT SHELLXN     TELAPSE     2083.69 TCPU     1766.24
 TTTTTTTTTTTTTTTTTTTTTTTTTTTTTT MONMO3      TELAPSE     2086.33 TCPU     1768.88
 NUMERICALLY INTEGRATED DENSITY    732.0001713163
 TTTTTTTTTTTTTTTTTTTTTTTTTTTTTT NUMDFT      TELAPSE     2090.85 TCPU     1773.40
 CYC  10 ETOT(AU) -9.585299084715E+03 DETOT -2.23E-08 tst  1.95E-10 PX  1.77E-05
 TTTTTTTTTTTTTTTTTTTTTTTTTTTTTT DIIS        TELAPSE     2091.30 TCPU     1773.85
 DIIS TEST: 0.20199E-06 AT SCF   CYCLE  10 - DIIS ACTIVE - HISTORY:    10 CYCLES
 TTTTTTTTTTTTTTTTTTTTTTTTTTTTTT FDIK        TELAPSE     2101.03 TCPU     1779.37
 INSULATING STATE
 TOP OF VALENCE BANDS -    BAND    366; K    5; EIG -2.3812003E-01 AU
 TOP OF VALENCE BANDS -    BAND    366; K    1; EIG -2.3823740E-01 AU
 BOTTOM OF VIRTUAL BANDS - BAND    367; K    4; EIG  8.3058810E-03 AU
 INDIRECT ENERGY BAND GAP:   6.7056 eV
 BOTTOM OF VIRTUAL BANDS - BAND    367; K    1; EIG  8.4393888E-03 AU
 TTTTTTTTTTTTTTTTTTTTTTTTTTTTTT PDIG        TELAPSE     2102.42 TCPU     1780.75
 CHARGE NORMALIZATION FACTOR   1.00000000
 TOTAL ATOMIC CHARGES:
  18.7458438  18.7458438  18.7454858  18.7454858  18.7454858  18.7454858
   7.5565952   7.5496995   7.5565952   7.5496995   7.5392670   7.5442862
   7.5677703   7.5616076   7.5392670   7.5616076   7.5677703   7.5442862
   7.5442862   7.5616076   7.5616076   7.5442862   7.5565952   7.5392670
   7.5496995   7.5392670   7.5496995   7.5677703   7.5565952   7.5677703
  17.0325420  17.0312923  17.0325420  17.0312923  17.0325420  17.0358422
  17.0312923  17.0274937  17.0325420  17.0274937  17.0312923  17.0358422
   5.7197904   5.7174061   5.7197904   5.7174061   5.7197904   5.7245888
   5.7174061   5.7150971   5.7197904   5.7150971   5.7174061   5.7245888
   6.0218532   6.0357159   6.0218532   6.0357159   6.0414149   6.0336945
   6.0164796   6.0238621   6.0414149   6.0238621   6.0164796   6.0336945
   6.0336945   6.0238621   6.0238621   6.0336945   6.0218532   6.0414149
   6.0357159   6.0414149   6.0357159   6.0164796   6.0218532   6.0164796
   0.8572135   0.8550739   0.8572135   0.8550739   0.8591160   0.8562697
   0.8531534   0.8559782   0.8591160   0.8559782   0.8531534   0.8562697
   0.8562697   0.8559782   0.8559782   0.8562697   0.8572135   0.8591160
   0.8550739   0.8591160   0.8550739   0.8531534   0.8572135   0.8531534
 TTTTTTTTTTTTTTTTTTTTTTTTTTTTTT MOQGAD      TELAPSE     2102.44 TCPU     1780.77
 TTTTTTTTTTTTTTTTTTTTTTTTTTTTTT SHELLXN     TELAPSE     2135.27 TCPU     1806.84
 TTTTTTTTTTTTTTTTTTTTTTTTTTTTTT MONMO3      TELAPSE     2138.85 TCPU     1810.42
 NUMERICALLY INTEGRATED DENSITY    732.0001713154
 TTTTTTTTTTTTTTTTTTTTTTTTTTTTTT NUMDFT      TELAPSE     2143.27 TCPU     1814.84
 CYC  11 ETOT(AU) -9.585299084731E+03 DETOT -1.60E-08 tst  3.58E-11 PX  9.17E-06
 TTTTTTTTTTTTTTTTTTTTTTTTTTTTTT DIIS        TELAPSE     2143.86 TCPU     1815.43
 DIIS TEST: 0.58083E-07 AT SCF   CYCLE  11 - DIIS ACTIVE - HISTORY:    11 CYCLES
 TTTTTTTTTTTTTTTTTTTTTTTTTTTTTT FDIK        TELAPSE     2153.22 TCPU     1822.78
 INSULATING STATE
 TOP OF VALENCE BANDS -    BAND    366; K    5; EIG -2.3811894E-01 AU
 TOP OF VALENCE BANDS -    BAND    366; K    1; EIG -2.3823626E-01 AU
 BOTTOM OF VIRTUAL BANDS - BAND    367; K    4; EIG  8.3063213E-03 AU
 INDIRECT ENERGY BAND GAP:   6.7056 eV
 BOTTOM OF VIRTUAL BANDS - BAND    367; K    1; EIG  8.4397161E-03 AU
 TTTTTTTTTTTTTTTTTTTTTTTTTTTTTT PDIG        TELAPSE     2154.46 TCPU     1824.02
 CHARGE NORMALIZATION FACTOR   1.00000000
 TOTAL ATOMIC CHARGES:
  18.7458442  18.7458442  18.7454852  18.7454852  18.7454852  18.7454852
   7.5566184   7.5496912   7.5566184   7.5496912   7.5392467   7.5442681
   7.5677690   7.5616217   7.5392467   7.5616217   7.5677690   7.5442681
   7.5442681   7.5616217   7.5616217   7.5442681   7.5566184   7.5392467
   7.5496912   7.5392467   7.5496912   7.5677690   7.5566184   7.5677690
  17.0325320  17.0312994  17.0325320  17.0312994  17.0325320  17.0358412
  17.0312994  17.0274907  17.0325320  17.0274907  17.0312994  17.0358412
   5.7198105   5.7173979   5.7198105   5.7173979   5.7198105   5.7245718
   5.7173979   5.7151197   5.7198105   5.7151197   5.7173979   5.7245718
   6.0218548   6.0357284   6.0218548   6.0357284   6.0414033   6.0337164
   6.0164747   6.0238458   6.0414033   6.0238458   6.0164747   6.0337164
   6.0337164   6.0238458   6.0238458   6.0337164   6.0218548   6.0414033
   6.0357284   6.0414033   6.0357284   6.0164747   6.0218548   6.0164747
   0.8572101   0.8550751   0.8572101   0.8550751   0.8591191   0.8562689
   0.8531511   0.8559784   0.8591191   0.8559784   0.8531511   0.8562689
   0.8562689   0.8559784   0.8559784   0.8562689   0.8572101   0.8591191
   0.8550751   0.8591191   0.8550751   0.8531511   0.8572101   0.8531511
 TTTTTTTTTTTTTTTTTTTTTTTTTTTTTT MOQGAD      TELAPSE     2154.48 TCPU     1824.04
 TTTTTTTTTTTTTTTTTTTTTTTTTTTTTT SHELLXN     TELAPSE     2184.30 TCPU     1850.09
 TTTTTTTTTTTTTTTTTTTTTTTTTTTTTT MONMO3      TELAPSE     2188.32 TCPU     1854.11
 NUMERICALLY INTEGRATED DENSITY    732.0001713156
 TTTTTTTTTTTTTTTTTTTTTTTTTTTTTT NUMDFT      TELAPSE     2192.82 TCPU     1858.61
 CYC  12 ETOT(AU) -9.585299084731E+03 DETOT  1.73E-10 tst  9.73E-12 PX  5.64E-06
 TTTTTTTTTTTTTTTTTTTTTTTTTTTTTT DIIS        TELAPSE     2193.27 TCPU     1859.06
 DIIS TEST: 0.17902E-07 AT SCF   CYCLE  12 - DIIS ACTIVE - HISTORY:    12 CYCLES
 TTTTTTTTTTTTTTTTTTTTTTTTTTTTTT FDIK        TELAPSE     2201.61 TCPU     1866.49
 INSULATING STATE
 TOP OF VALENCE BANDS -    BAND    366; K    5; EIG -2.3811925E-01 AU
 TOP OF VALENCE BANDS -    BAND    366; K    1; EIG -2.3823660E-01 AU
 BOTTOM OF VIRTUAL BANDS - BAND    367; K    4; EIG  8.3057698E-03 AU
 INDIRECT ENERGY BAND GAP:   6.7056 eV
 BOTTOM OF VIRTUAL BANDS - BAND    367; K    1; EIG  8.4395430E-03 AU
 TTTTTTTTTTTTTTTTTTTTTTTTTTTTTT PDIG        TELAPSE     2202.85 TCPU     1867.73
 CHARGE NORMALIZATION FACTOR   1.00000000
 TOTAL ATOMIC CHARGES:
  18.7458428  18.7458428  18.7454843  18.7454843  18.7454843  18.7454843
   7.5566122   7.5496957   7.5566122   7.5496957   7.5392646   7.5442746
   7.5677595   7.5616220   7.5392646   7.5616220   7.5677595   7.5442746
   7.5442746   7.5616220   7.5616220   7.5442746   7.5566122   7.5392646
   7.5496957   7.5392646   7.5496957   7.5677595   7.5566122   7.5677595
  17.0325423  17.0312908  17.0325423  17.0312908  17.0325423  17.0358367
  17.0312908  17.0274995  17.0325423  17.0274995  17.0312908  17.0358367
   5.7197830   5.7174168   5.7197830   5.7174168   5.7197830   5.7245997
   5.7174168   5.7150825   5.7197830   5.7150825   5.7174168   5.7245997
   6.0218557   6.0357174   6.0218557   6.0357174   6.0414052   6.0337004
   6.0164841   6.0238571   6.0414052   6.0238571   6.0164841   6.0337004
   6.0337004   6.0238571   6.0238571   6.0337004   6.0218557   6.0414052
   6.0357174   6.0414052   6.0357174   6.0164841   6.0218557   6.0164841
   0.8572125   0.8550739   0.8572125   0.8550739   0.8591184   0.8562699
   0.8531509   0.8559780   0.8591184   0.8559780   0.8531509   0.8562699
   0.8562699   0.8559780   0.8559780   0.8562699   0.8572125   0.8591184
   0.8550739   0.8591184   0.8550739   0.8531509   0.8572125   0.8531509
 TTTTTTTTTTTTTTTTTTTTTTTTTTTTTT MOQGAD      TELAPSE     2202.87 TCPU     1867.74
 TTTTTTTTTTTTTTTTTTTTTTTTTTTTTT SHELLXN     TELAPSE     2232.78 TCPU     1893.83
 TTTTTTTTTTTTTTTTTTTTTTTTTTTTTT MONMO3      TELAPSE     2236.66 TCPU     1897.71
 NUMERICALLY INTEGRATED DENSITY    732.0001713156
 TTTTTTTTTTTTTTTTTTTTTTTTTTTTTT NUMDFT      TELAPSE     2241.10 TCPU     1902.16
 CYC  13 ETOT(AU) -9.585299084735E+03 DETOT -4.69E-09 tst  8.40E-12 PX  7.14E-06
 TTTTTTTTTTTTTTTTTTTTTTTTTTTTTT DIIS        TELAPSE     2241.61 TCPU     1902.67
 DIIS TEST: 0.99146E-08 AT SCF   CYCLE  13 - DIIS ACTIVE - HISTORY:    13 CYCLES
 TTTTTTTTTTTTTTTTTTTTTTTTTTTTTT FDIK        TELAPSE     2250.35 TCPU     1908.72
 INSULATING STATE
 TOP OF VALENCE BANDS -    BAND    366; K    5; EIG -2.3811934E-01 AU
 TOP OF VALENCE BANDS -    BAND    366; K    1; EIG -2.3823668E-01 AU
 BOTTOM OF VIRTUAL BANDS - BAND    367; K    4; EIG  8.3061915E-03 AU
 INDIRECT ENERGY BAND GAP:   6.7056 eV
 BOTTOM OF VIRTUAL BANDS - BAND    367; K    1; EIG  8.4396457E-03 AU
 TTTTTTTTTTTTTTTTTTTTTTTTTTTTTT PDIG        TELAPSE     2251.59 TCPU     1909.96
 CHARGE NORMALIZATION FACTOR   1.00000000
 TOTAL ATOMIC CHARGES:
  18.7458443  18.7458443  18.7454854  18.7454854  18.7454854  18.7454854
   7.5566120   7.5496944   7.5566120   7.5496944   7.5392539   7.5442755
   7.5677685   7.5616161   7.5392539   7.5616161   7.5677685   7.5442755
   7.5442755   7.5616161   7.5616161   7.5442755   7.5566120   7.5392539
   7.5496944   7.5392539   7.5496944   7.5677685   7.5566120   7.5677685
  17.0325361  17.0312963  17.0325361  17.0312963  17.0325361  17.0358431
  17.0312963  17.0274915  17.0325361  17.0274915  17.0312963  17.0358431
   5.7198034   5.7174003   5.7198034   5.7174003   5.7198034   5.7245742
   5.7174003   5.7151128   5.7198034   5.7151128   5.7174003   5.7245742
   6.0218537   6.0357236   6.0218537   6.0357236   6.0414054   6.0337087
   6.0164788   6.0238514   6.0414054   6.0238514   6.0164788   6.0337087
   6.0337087   6.0238514   6.0238514   6.0337087   6.0218537   6.0414054
   6.0357236   6.0414054   6.0357236   6.0164788   6.0218537   6.0164788
   0.8572113   0.8550747   0.8572113   0.8550747   0.8591183   0.8562692
   0.8531514   0.8559786   0.8591183   0.8559786   0.8531514   0.8562692
   0.8562692   0.8559786   0.8559786   0.8562692   0.8572113   0.8591183
   0.8550747   0.8591183   0.8550747   0.8531514   0.8572113   0.8531514
 TTTTTTTTTTTTTTTTTTTTTTTTTTTTTT MOQGAD      TELAPSE     2251.61 TCPU     1909.98
 TTTTTTTTTTTTTTTTTTTTTTTTTTTTTT SHELLXN     TELAPSE     2281.53 TCPU     1936.03
 TTTTTTTTTTTTTTTTTTTTTTTTTTTTTT MONMO3      TELAPSE     2285.36 TCPU     1939.86
 NUMERICALLY INTEGRATED DENSITY    732.0001713156
 TTTTTTTTTTTTTTTTTTTTTTTTTTTTTT NUMDFT      TELAPSE     2290.88 TCPU     1945.38
 CYC  14 ETOT(AU) -9.585299084733E+03 DETOT  2.02E-09 tst  3.47E-12 PX  5.46E-06
 TTTTTTTTTTTTTTTTTTTTTTTTTTTTTT DIIS        TELAPSE     2291.13 TCPU     1945.62
 DIIS TEST: 0.29351E-08 AT SCF   CYCLE  14 - DIIS ACTIVE - HISTORY:    14 CYCLES
 TTTTTTTTTTTTTTTTTTTTTTTTTTTTTT FDIK        TELAPSE     2299.21 TCPU     1952.79
 INSULATING STATE
 TOP OF VALENCE BANDS -    BAND    366; K    5; EIG -2.3811916E-01 AU
 TOP OF VALENCE BANDS -    BAND    366; K    1; EIG -2.3823649E-01 AU
 BOTTOM OF VIRTUAL BANDS - BAND    367; K    4; EIG  8.3060156E-03 AU
 INDIRECT ENERGY BAND GAP:   6.7056 eV
 BOTTOM OF VIRTUAL BANDS - BAND    367; K    1; EIG  8.4396003E-03 AU
 TTTTTTTTTTTTTTTTTTTTTTTTTTTTTT PDIG        TELAPSE     2300.45 TCPU     1954.03
 CHARGE NORMALIZATION FACTOR   1.00000000
 TOTAL ATOMIC CHARGES:
  18.7458437  18.7458437  18.7454848  18.7454848  18.7454848  18.7454848
   7.5566128   7.5496940   7.5566128   7.5496940   7.5392567   7.5442722
   7.5677652   7.5616208   7.5392567   7.5616208   7.5677652   7.5442722
   7.5442722   7.5616208   7.5616208   7.5442722   7.5566128   7.5392567
   7.5496940   7.5392567   7.5496940   7.5677652   7.5566128   7.5677652
  17.0325374  17.0312949  17.0325374  17.0312949  17.0325374  17.0358389
  17.0312949  17.0274945  17.0325374  17.0274945  17.0312949  17.0358389
   5.7197956   5.7174080   5.7197956   5.7174080   5.7197956   5.7245873
   5.7174080   5.7151011   5.7197956   5.7151011   5.7174080   5.7245873
   6.0218559   6.0357212   6.0218559   6.0357212   6.0414065   6.0337070
   6.0164786   6.0238526   6.0414065   6.0238526   6.0164786   6.0337070
   6.0337070   6.0238526   6.0238526   6.0337070   6.0218559   6.0414065
   6.0357212   6.0414065   6.0357212   6.0164786   6.0218559   6.0164786
   0.8572112   0.8550748   0.8572112   0.8550748   0.8591183   0.8562695
   0.8531513   0.8559781   0.8591183   0.8559781   0.8531513   0.8562695
   0.8562695   0.8559781   0.8559781   0.8562695   0.8572112   0.8591183
   0.8550748   0.8591183   0.8550748   0.8531513   0.8572112   0.8531513
 TTTTTTTTTTTTTTTTTTTTTTTTTTTTTT MOQGAD      TELAPSE     2300.46 TCPU     1954.05
 TTTTTTTTTTTTTTTTTTTTTTTTTTTTTT SHELLXN     TELAPSE     2330.28 TCPU     1980.08
 TTTTTTTTTTTTTTTTTTTTTTTTTTTTTT MONMO3      TELAPSE     2334.23 TCPU     1984.02
 NUMERICALLY INTEGRATED DENSITY    732.0001713155
 TTTTTTTTTTTTTTTTTTTTTTTTTTTTTT NUMDFT      TELAPSE     2338.77 TCPU     1988.56
 CYC  15 ETOT(AU) -9.585299084734E+03 DETOT -5.46E-10 tst  5.46E-13 PX  2.29E-06
 TTTTTTTTTTTTTTTTTTTTTTTTTTTTTT DIIS        TELAPSE     2339.34 TCPU     1989.13
 DIIS TEST: 0.10331E-08 AT SCF   CYCLE  15 - DIIS ACTIVE - HISTORY:    15 CYCLES
 TTTTTTTTTTTTTTTTTTTTTTTTTTTTTT FDIK        TELAPSE     2346.59 TCPU     1994.51
 INSULATING STATE
 TOP OF VALENCE BANDS -    BAND    366; K    5; EIG -2.3811930E-01 AU
 TOP OF VALENCE BANDS -    BAND    366; K    1; EIG -2.3823664E-01 AU
 BOTTOM OF VIRTUAL BANDS - BAND    367; K    4; EIG  8.3060956E-03 AU
 INDIRECT ENERGY BAND GAP:   6.7056 eV
 BOTTOM OF VIRTUAL BANDS - BAND    367; K    1; EIG  8.4396291E-03 AU
 TTTTTTTTTTTTTTTTTTTTTTTTTTTTTT PDIG        TELAPSE     2347.83 TCPU     1995.75
 CHARGE NORMALIZATION FACTOR   1.00000000
 TOTAL ATOMIC CHARGES:
  18.7458436  18.7458436  18.7454850  18.7454850  18.7454850  18.7454850
   7.5566126   7.5496949   7.5566126   7.5496949   7.5392575   7.5442755
   7.5677653   7.5616180   7.5392575   7.5616180   7.5677653   7.5442755
   7.5442755   7.5616180   7.5616180   7.5442755   7.5566126   7.5392575
   7.5496949   7.5392575   7.5496949   7.5677653   7.5566126   7.5677653
  17.0325379  17.0312948  17.0325379  17.0312948  17.0325379  17.0358408
  17.0312948  17.0274947  17.0325379  17.0274947  17.0312948  17.0358408
   5.7197979   5.7174044   5.7197979   5.7174044   5.7197979   5.7245809
   5.7174044   5.7151032   5.7197979   5.7151032   5.7174044   5.7245809
   6.0218539   6.0357222   6.0218539   6.0357222   6.0414038   6.0337067
   6.0164818   6.0238528   6.0414038   6.0238528   6.0164818   6.0337067
   6.0337067   6.0238528   6.0238528   6.0337067   6.0218539   6.0414038
   6.0357222   6.0414038   6.0357222   6.0164818   6.0218539   6.0164818
   0.8572118   0.8550744   0.8572118   0.8550744   0.8591187   0.8562694
   0.8531509   0.8559785   0.8591187   0.8559785   0.8531509   0.8562694
   0.8562694   0.8559785   0.8559785   0.8562694   0.8572118   0.8591187
   0.8550744   0.8591187   0.8550744   0.8531509   0.8572118   0.8531509
 TTTTTTTTTTTTTTTTTTTTTTTTTTTTTT MOQGAD      TELAPSE     2347.85 TCPU     1995.77
 TTTTTTTTTTTTTTTTTTTTTTTTTTTTTT SHELLXN     TELAPSE     2380.90 TCPU     2021.87
 TTTTTTTTTTTTTTTTTTTTTTTTTTTTTT MONMO3      TELAPSE     2386.56 TCPU     2027.52
 NUMERICALLY INTEGRATED DENSITY    732.0001713156
 TTTTTTTTTTTTTTTTTTTTTTTTTTTTTT NUMDFT      TELAPSE     2391.07 TCPU     2032.04
 CYC  16 ETOT(AU) -9.585299084735E+03 DETOT -8.53E-10 tst  2.68E-13 PX  9.28E-07
 TTTTTTTTTTTTTTTTTTTTTTTTTTTTTT DIIS        TELAPSE     2391.27 TCPU     2032.23
 DIIS TEST: 0.71100E-09 AT SCF   CYCLE  16 - DIIS ACTIVE - HISTORY:    16 CYCLES
 TTTTTTTTTTTTTTTTTTTTTTTTTTTTTT FDIK        TELAPSE     2396.84 TCPU     2037.26
 INSULATING STATE
 TOP OF VALENCE BANDS -    BAND    366; K    5; EIG -2.3811923E-01 AU
 TOP OF VALENCE BANDS -    BAND    366; K    1; EIG -2.3823656E-01 AU
 BOTTOM OF VIRTUAL BANDS - BAND    367; K    4; EIG  8.3060415E-03 AU
 INDIRECT ENERGY BAND GAP:   6.7056 eV
 BOTTOM OF VIRTUAL BANDS - BAND    367; K    1; EIG  8.4396083E-03 AU
 TTTTTTTTTTTTTTTTTTTTTTTTTTTTTT PDIG        TELAPSE     2398.08 TCPU     2038.50
 CHARGE NORMALIZATION FACTOR   1.00000000
 TOTAL ATOMIC CHARGES:
  18.7458439  18.7458439  18.7454850  18.7454850  18.7454850  18.7454850
   7.5566124   7.5496942   7.5566124   7.5496942   7.5392563   7.5442735
   7.5677660   7.5616191   7.5392563   7.5616191   7.5677660   7.5442735
   7.5442735   7.5616191   7.5616191   7.5442735   7.5566124   7.5392563
   7.5496942   7.5392563   7.5496942   7.5677660   7.5566124   7.5677660
  17.0325375  17.0312949  17.0325375  17.0312949  17.0325375  17.0358405
  17.0312949  17.0274934  17.0325375  17.0274934  17.0312949  17.0358405
   5.7197968   5.7174066   5.7197968   5.7174066   5.7197968   5.7245838
   5.7174066   5.7151045   5.7197968   5.7151045   5.7174066   5.7245838
   6.0218552   6.0357215   6.0218552   6.0357215   6.0414061   6.0337069
   6.0164789   6.0238524   6.0414061   6.0238524   6.0164789   6.0337069
   6.0337069   6.0238524   6.0238524   6.0337069   6.0218552   6.0414061
   6.0357215   6.0414061   6.0357215   6.0164789   6.0218552   6.0164789
   0.8572114   0.8550747   0.8572114   0.8550747   0.8591183   0.8562694
   0.8531514   0.8559783   0.8591183   0.8559783   0.8531514   0.8562694
   0.8562694   0.8559783   0.8559783   0.8562694   0.8572114   0.8591183
   0.8550747   0.8591183   0.8550747   0.8531514   0.8572114   0.8531514
 TTTTTTTTTTTTTTTTTTTTTTTTTTTTTT MOQGAD      TELAPSE     2398.10 TCPU     2038.52
 TTTTTTTTTTTTTTTTTTTTTTTTTTTTTT SHELLXN     TELAPSE     2430.08 TCPU     2064.59
 TTTTTTTTTTTTTTTTTTTTTTTTTTTTTT MONMO3      TELAPSE     2434.34 TCPU     2068.86
 NUMERICALLY INTEGRATED DENSITY    732.0001713156
 TTTTTTTTTTTTTTTTTTTTTTTTTTTTTT NUMDFT      TELAPSE     2438.78 TCPU     2073.29
 CYC  17 ETOT(AU) -9.585299084734E+03 DETOT  8.82E-10 tst  1.20E-13 PX  4.30E-07
 TTTTTTTTTTTTTTTTTTTTTTTTTTTTTT DIIS        TELAPSE     2439.16 TCPU     2073.68
 DIIS TEST: 0.34835E-09 AT SCF   CYCLE  17 - DIIS ACTIVE - HISTORY:    17 CYCLES
 TTTTTTTTTTTTTTTTTTTTTTTTTTTTTT FDIK        TELAPSE     2443.90 TCPU     2077.69
 INSULATING STATE
 TOP OF VALENCE BANDS -    BAND    366; K    5; EIG -2.3811926E-01 AU
 TOP OF VALENCE BANDS -    BAND    366; K    1; EIG -2.3823660E-01 AU
 BOTTOM OF VIRTUAL BANDS - BAND    367; K    4; EIG  8.3060891E-03 AU
 INDIRECT ENERGY BAND GAP:   6.7056 eV
 BOTTOM OF VIRTUAL BANDS - BAND    367; K    1; EIG  8.4396244E-03 AU
 TTTTTTTTTTTTTTTTTTTTTTTTTTTTTT PDIG        TELAPSE     2445.15 TCPU     2078.93
 CHARGE NORMALIZATION FACTOR   1.00000000
 TOTAL ATOMIC CHARGES:
  18.7458439  18.7458439  18.7454850  18.7454850  18.7454850  18.7454850
   7.5566126   7.5496942   7.5566126   7.5496942   7.5392569   7.5442739
   7.5677656   7.5616190   7.5392569   7.5616190   7.5677656   7.5442739
   7.5442739   7.5616190   7.5616190   7.5442739   7.5566126   7.5392569
   7.5496942   7.5392569   7.5496942   7.5677656   7.5566126   7.5677656
  17.0325374  17.0312951  17.0325374  17.0312951  17.0325374  17.0358401
  17.0312951  17.0274945  17.0325374  17.0274945  17.0312951  17.0358401
   5.7197975   5.7174054   5.7197975   5.7174054   5.7197975   5.7245834
   5.7174054   5.7151027   5.7197975   5.7151027   5.7174054   5.7245834
   6.0218546   6.0357221   6.0218546   6.0357221   6.0414053   6.0337070
   6.0164800   6.0238528   6.0414053   6.0238528   6.0164800   6.0337070
   6.0337070   6.0238528   6.0238528   6.0337070   6.0218546   6.0414053
   6.0357221   6.0414053   6.0357221   6.0164800   6.0218546   6.0164800
   0.8572115   0.8550746   0.8572115   0.8550746   0.8591185   0.8562694
   0.8531511   0.8559783   0.8591185   0.8559783   0.8531511   0.8562694
   0.8562694   0.8559783   0.8559783   0.8562694   0.8572115   0.8591185
   0.8550746   0.8591185   0.8550746   0.8531511   0.8572115   0.8531511
 TTTTTTTTTTTTTTTTTTTTTTTTTTTTTT MOQGAD      TELAPSE     2445.16 TCPU     2078.95
 TTTTTTTTTTTTTTTTTTTTTTTTTTTTTT SHELLXN     TELAPSE     2477.10 TCPU     2104.98
 TTTTTTTTTTTTTTTTTTTTTTTTTTTTTT MONMO3      TELAPSE     2481.35 TCPU     2109.23
 NUMERICALLY INTEGRATED DENSITY    732.0001713156
 TTTTTTTTTTTTTTTTTTTTTTTTTTTTTT NUMDFT      TELAPSE     2485.84 TCPU     2113.72
 CYC  18 ETOT(AU) -9.585299084735E+03 DETOT -7.44E-10 tst  3.45E-14 PX  2.54E-07
 TTTTTTTTTTTTTTTTTTTTTTTTTTTTTT DIIS        TELAPSE     2486.04 TCPU     2113.92
 DIIS TEST: 0.32200E-09 AT SCF   CYCLE  18 - DIIS ACTIVE - HISTORY:    18 CYCLES
 TTTTTTTTTTTTTTTTTTTTTTTTTTTTTT FDIK        TELAPSE     2493.71 TCPU     2121.03
 INSULATING STATE
 TOP OF VALENCE BANDS -    BAND    366; K    5; EIG -2.3811925E-01 AU
 TOP OF VALENCE BANDS -    BAND    366; K    1; EIG -2.3823659E-01 AU
 BOTTOM OF VIRTUAL BANDS - BAND    367; K    4; EIG  8.3060552E-03 AU
 INDIRECT ENERGY BAND GAP:   6.7056 eV
 BOTTOM OF VIRTUAL BANDS - BAND    367; K    1; EIG  8.4396103E-03 AU
 TTTTTTTTTTTTTTTTTTTTTTTTTTTTTT PDIG        TELAPSE     2495.06 TCPU     2122.38
 CHARGE NORMALIZATION FACTOR   1.00000000
 TOTAL ATOMIC CHARGES:
  18.7458438  18.7458438  18.7454849  18.7454849  18.7454849  18.7454849
   7.5566126   7.5496944   7.5566126   7.5496944   7.5392568   7.5442742
   7.5677657   7.5616190   7.5392568   7.5616190   7.5677657   7.5442742
   7.5442742   7.5616190   7.5616190   7.5442742   7.5566126   7.5392568
   7.5496944   7.5392568   7.5496944   7.5677657   7.5566126   7.5677657
  17.0325376  17.0312949  17.0325376  17.0312949  17.0325376  17.0358403
  17.0312949  17.0274941  17.0325376  17.0274941  17.0312949  17.0358403
   5.7197971   5.7174059   5.7197971   5.7174059   5.7197971   5.7245830
   5.7174059   5.7151036   5.7197971   5.7151036   5.7174059   5.7245830
   6.0218548   6.0357217   6.0218548   6.0357217   6.0414052   6.0337069
   6.0164801   6.0238525   6.0414052   6.0238525   6.0164801   6.0337069
   6.0337069   6.0238525   6.0238525   6.0337069   6.0218548   6.0414052
   6.0357217   6.0414052   6.0357217   6.0164801   6.0218548   6.0164801
   0.8572115   0.8550746   0.8572115   0.8550746   0.8591185   0.8562694
   0.8531511   0.8559783   0.8591185   0.8559783   0.8531511   0.8562694
   0.8562694   0.8559783   0.8559783   0.8562694   0.8572115   0.8591185
   0.8550746   0.8591185   0.8550746   0.8531511   0.8572115   0.8531511
 TTTTTTTTTTTTTTTTTTTTTTTTTTTTTT MOQGAD      TELAPSE     2495.07 TCPU     2122.39
 TTTTTTTTTTTTTTTTTTTTTTTTTTTTTT SHELLXN     TELAPSE     2526.18 TCPU     2148.51
 TTTTTTTTTTTTTTTTTTTTTTTTTTTTTT MONMO3      TELAPSE     2529.00 TCPU     2151.33
 NUMERICALLY INTEGRATED DENSITY    732.0001713156
 TTTTTTTTTTTTTTTTTTTTTTTTTTTTTT NUMDFT      TELAPSE     2533.54 TCPU     2155.87
 CYC  19 ETOT(AU) -9.585299084734E+03 DETOT  2.29E-10 tst  5.51E-15 PX  9.44E-08
 TTTTTTTTTTTTTTTTTTTTTTTTTTTTTT DIIS        TELAPSE     2533.75 TCPU     2156.08
 DIIS TEST: 0.21693E-09 AT SCF   CYCLE  19 - DIIS ACTIVE - HISTORY:    19 CYCLES
 TTTTTTTTTTTTTTTTTTTTTTTTTTTTTT FDIK        TELAPSE     2538.33 TCPU     2160.00
 INSULATING STATE
 TOP OF VALENCE BANDS -    BAND    366; K    5; EIG -2.3811924E-01 AU
 TOP OF VALENCE BANDS -    BAND    366; K    1; EIG -2.3823658E-01 AU
 BOTTOM OF VIRTUAL BANDS - BAND    367; K    4; EIG  8.3060736E-03 AU
 INDIRECT ENERGY BAND GAP:   6.7056 eV
 BOTTOM OF VIRTUAL BANDS - BAND    367; K    1; EIG  8.4396252E-03 AU
 TTTTTTTTTTTTTTTTTTTTTTTTTTTTTT PDIG        TELAPSE     2539.59 TCPU     2161.26
 CHARGE NORMALIZATION FACTOR   1.00000000
 TOTAL ATOMIC CHARGES:
  18.7458438  18.7458438  18.7454849  18.7454849  18.7454849  18.7454849
   7.5566126   7.5496944   7.5566126   7.5496944   7.5392568   7.5442741
   7.5677657   7.5616190   7.5392568   7.5616190   7.5677657   7.5442741
   7.5442741   7.5616190   7.5616190   7.5442741   7.5566126   7.5392568
   7.5496944   7.5392568   7.5496944   7.5677657   7.5566126   7.5677657
  17.0325376  17.0312949  17.0325376  17.0312949  17.0325376  17.0358403
  17.0312949  17.0274941  17.0325376  17.0274941  17.0312949  17.0358403
   5.7197971   5.7174059   5.7197971   5.7174059   5.7197971   5.7245831
   5.7174059   5.7151034   5.7197971   5.7151034   5.7174059   5.7245831
   6.0218548   6.0357218   6.0218548   6.0357218   6.0414052   6.0337069
   6.0164800   6.0238525   6.0414052   6.0238525   6.0164800   6.0337069
   6.0337069   6.0238525   6.0238525   6.0337069   6.0218548   6.0414052
   6.0357218   6.0414052   6.0357218   6.0164800   6.0218548   6.0164800
   0.8572115   0.8550746   0.8572115   0.8550746   0.8591185   0.8562694
   0.8531511   0.8559783   0.8591185   0.8559783   0.8531511   0.8562694
   0.8562694   0.8559783   0.8559783   0.8562694   0.8572115   0.8591185
   0.8550746   0.8591185   0.8550746   0.8531511   0.8572115   0.8531511
 TTTTTTTTTTTTTTTTTTTTTTTTTTTTTT MOQGAD      TELAPSE     2539.61 TCPU     2161.27
 TTTTTTTTTTTTTTTTTTTTTTTTTTTTTT SHELLXN     TELAPSE     2573.88 TCPU     2187.36
 TTTTTTTTTTTTTTTTTTTTTTTTTTTTTT MONMO3      TELAPSE     2576.65 TCPU     2190.13
 NUMERICALLY INTEGRATED DENSITY    732.0001713156
 TTTTTTTTTTTTTTTTTTTTTTTTTTTTTT NUMDFT      TELAPSE     2581.40 TCPU     2194.88
 CYC  20 ETOT(AU) -9.585299084734E+03 DETOT  5.46E-12 tst  3.96E-15 PX  1.73E-08
 TTTTTTTTTTTTTTTTTTTTTTTTTTTTTT DIIS        TELAPSE     2581.60 TCPU     2195.08
 DIIS TEST: 0.21635E-09 AT SCF   CYCLE  20 - DIIS ACTIVE - HISTORY:    20 CYCLES
 TTTTTTTTTTTTTTTTTTTTTTTTTTTTTT FDIK        TELAPSE     2585.52 TCPU     2198.43
 INSULATING STATE
 TOP OF VALENCE BANDS -    BAND    366; K    5; EIG -2.3811925E-01 AU
 TOP OF VALENCE BANDS -    BAND    366; K    1; EIG -2.3823658E-01 AU
 BOTTOM OF VIRTUAL BANDS - BAND    367; K    4; EIG  8.3060691E-03 AU
 INDIRECT ENERGY BAND GAP:   6.7056 eV
 BOTTOM OF VIRTUAL BANDS - BAND    367; K    1; EIG  8.4396203E-03 AU
 TTTTTTTTTTTTTTTTTTTTTTTTTTTTTT PDIG        TELAPSE     2586.75 TCPU     2199.66
 CHARGE NORMALIZATION FACTOR   1.00000000
 TOTAL ATOMIC CHARGES:
  18.7458438  18.7458438  18.7454849  18.7454849  18.7454849  18.7454849
   7.5566126   7.5496944   7.5566126   7.5496944   7.5392568   7.5442741
   7.5677657   7.5616190   7.5392568   7.5616190   7.5677657   7.5442741
   7.5442741   7.5616190   7.5616190   7.5442741   7.5566126   7.5392568
   7.5496944   7.5392568   7.5496944   7.5677657   7.5566126   7.5677657
  17.0325376  17.0312949  17.0325376  17.0312949  17.0325376  17.0358403
  17.0312949  17.0274941  17.0325376  17.0274941  17.0312949  17.0358403
   5.7197971   5.7174059   5.7197971   5.7174059   5.7197971   5.7245831
   5.7174059   5.7151034   5.7197971   5.7151034   5.7174059   5.7245831
   6.0218548   6.0357218   6.0218548   6.0357218   6.0414052   6.0337069
   6.0164800   6.0238525   6.0414052   6.0238525   6.0164800   6.0337069
   6.0337069   6.0238525   6.0238525   6.0337069   6.0218548   6.0414052
   6.0357218   6.0414052   6.0357218   6.0164800   6.0218548   6.0164800
   0.8572115   0.8550746   0.8572115   0.8550746   0.8591185   0.8562694
   0.8531511   0.8559783   0.8591185   0.8559783   0.8531511   0.8562694
   0.8562694   0.8559783   0.8559783   0.8562694   0.8572115   0.8591185
   0.8550746   0.8591185   0.8550746   0.8531511   0.8572115   0.8531511
 TTTTTTTTTTTTTTTTTTTTTTTTTTTTTT MOQGAD      TELAPSE     2586.77 TCPU     2199.68
 TTTTTTTTTTTTTTTTTTTTTTTTTTTTTT SHELLXN     TELAPSE     2612.67 TCPU     2225.58
 +++ ENERGIES IN A.U. +++
 ::: EXT EL-POLE                                  -6.3158267738532E+03
 ::: EXT EL-SPHEROPOLE                             5.5130841133776E+01
 ::: BIELET ZONE E-E                               1.1974690406341E+04
 ::: TOTAL E-E                                     5.7139944736213E+03
 ::: TOTAL E-N + N-E                              -2.4699806047701E+04
 ::: TOTAL N-N                                     8.9687894067641E+02
 ::: KINETIC ENERGY                                9.1215971313573E+03
 ::: PSEUDO TOTAL   ENERGY                        -8.9673355020464E+03
 ::: VIRIAL COEFFICIENT                            1.0085279564271E+00
 TTTTTTTTTTTTTTTTTTTTTTTTTTTTTT MONMO3      TELAPSE     2616.21 TCPU     2229.12
 NUMERICALLY INTEGRATED DENSITY    732.0001713156
 TTTTTTTTTTTTTTTTTTTTTTTTTTTTTT NUMDFT      TELAPSE     2620.71 TCPU     2233.62
 CYC  21 ETOT(AU) -9.585299084734E+03 DETOT -9.09E-12 tst  3.96E-15 PX  1.73E-08

 == SCF ENDED - CONVERGENCE ON ENERGY      E(AU) -9.5852990847344E+03 CYCLES  21


 ENERGY EXPRESSION=HARTREE+FOCK EXCH*0.27000+(M06        EXCH)*0.73000+M06        CORR


 TOTAL ENERGY(DFT)(AU)( 21) -9.5852990847344E+03 DE-9.1E-12 tester 4.0E-15
 TTTTTTTTTTTTTTTTTTTTTTTTTTTTTT EDFT        TELAPSE     2620.74 TCPU     2233.65
 
 INFORMATION **** DFTD3 ENERGY **** CALCULATE DFTD3 ENERGY

           DFT-D V3
 DF                                         m06       
 parameters
 s6       :    1.0000
 s8       :    0.0000
 rs6      :    1.3250
 rs18     :    1.0000
 alpha6   :   14.0000
 alpha8   :   16.0000
 k1 k3    :   16.0000   -4.0000
 Cutoff   :   50.2022
 CN-Cutoff:   21.1671
 
 Edisp /kcal,au:   -41.4829 -0.06610723

 E6    /kcal :   -44.3406
 E8    /kcal :     0.0000
 E6(ABC) "   :   2.857712
 
 INFORMATION **** DFTD3 ENERGY **** NORMAL TERMINATION OF DFTD3 MODULE

 *******************************************************************************

 DFT-D3 DISPERSION ENERGY CORRECTION

 D3 DISPERSION ENERGY (AU)       -6.6107233801509E-02
 TOTAL ENERGY + DISP (AU)        -9.5853651919682E+03

 *******************************************************************************

 TTTTTTTTTTTTTTTTTTTTTTTTTTTTTT SMAT        TELAPSE     2632.63 TCPU     2243.81
 TTTTTTTTTTTTTTTTTTTTTTTTTTTTTT POLAR2      TELAPSE     2633.17 TCPU     2244.35
 *****************************************************************************
 *                                                                           *
 *                             PIEZOELECTRICITY                              *
 *                    EVALUATED THROUGH THE  BERRY  PHASE                    *
 *                                                                           *
 *****************************************************************************

                                   STRAIN TENSOR
                            0.00000   0.00000   0.00000
                            0.00000   0.00000  -0.01500
                            0.00000  -0.01500   0.00000

 %%%%%%%%%%%%%%%%%%%%%%%%%%%%%%%%%%%%%%%%%%%%%%%%%%%%%%%%%%%%%%%%%%%%%%%%%%%%%
          INFORMATION ON SYSTEM A TO THE LEFT ON SYSTEM B TO THE RIGHT
                      (A) SHOULD BE THE EQUILIBRIUM SYSTEM

         a, b, c (ANGSTROM), ALPHA, BETA, GAMMA (DEGREES) V (ANGSTROM**3)
  a= 14.67164    ALPHA= 109.47122           a= 14.52530    ALPHA= 110.27347
  b= 14.67164    BETA = 109.47122           b= 14.81872    BETA = 109.47223
  c= 14.67164    GAMMA= 109.47122           c= 14.81872    GAMMA= 109.47223
          VA= 2431.16402                              VB= 2430.61701

                      DIRECT LATTICE VECTORS COMPONENTS ( ANGSTROM )
           X         Y         Z                  X         Y         Z
       -8.47068   8.47068   8.47068           -8.47068   8.34362   8.34362
        8.47068  -8.47068   8.47068            8.47068  -8.59774   8.59774
        8.47068   8.47068  -8.47068            8.47068   8.59774  -8.59774

                  RECIPROCAL LATTICE VECTORS COMPONENTS (ANGSTROM-1)
           X         Y         Z                  X         Y         Z
        0.00000   0.37088   0.37088            0.00000   0.37088   0.37088
        0.37088   0.00000   0.37088            0.37653   0.00556   0.37096
        0.37088   0.37088   0.00000            0.37653   0.37096   0.00556

                         ATOMIC FRACTIONAL COORDINATES
    ATOM       a        b        c              a        b        c
    1 ZN    0.50000 -0.75000 -0.25000        0.50000 -0.75000 -0.25000
    2 ZN    0.50000 -0.25000 -0.75000        0.50000 -0.25000 -0.75000
    3 ZN   -0.25000  0.50000 -0.75000       -0.25000  0.50000 -0.75000
    4 ZN   -0.75000 -0.25000  0.50000       -0.75000 -0.25000  0.50000
    5 ZN   -0.75000  0.50000 -0.25000       -0.75000  0.50000 -0.25000
    6 ZN   -0.25000 -0.75000  0.50000       -0.25000 -0.75000  0.50000
    7 N    -0.37585  0.27555 -0.28288       -0.37585  0.27555 -0.28288
    8 N     0.55843 -0.09297  0.28288        0.55843 -0.09297  0.28288
    9 N     0.37585  0.09297  0.65141        0.37585  0.09297  0.65141
   10 N    -0.55843 -0.27555 -0.65141       -0.55843 -0.27555 -0.65141
   11 N    -0.28288 -0.37585  0.27555       -0.28288 -0.37585  0.27555
   12 N     0.27555 -0.28288 -0.37585        0.27555 -0.28288 -0.37585
   13 N    -0.65141 -0.55843 -0.27555       -0.65141 -0.55843 -0.27555
   14 N    -0.09297  0.28288  0.55843       -0.09297  0.28288  0.55843
   15 N     0.28288  0.55843 -0.09297        0.28288  0.55843 -0.09297
   16 N     0.09297  0.65141  0.37585        0.09297  0.65141  0.37585
   17 N     0.65141  0.37585  0.09297        0.65141  0.37585  0.09297
   18 N    -0.27555 -0.65141 -0.55843       -0.27555 -0.65141 -0.55843
   19 N     0.27555 -0.37585 -0.28288        0.27555 -0.37585 -0.28288
   20 N    -0.09297  0.55843  0.28288       -0.09297  0.55843  0.28288
   21 N     0.09297  0.37585  0.65141        0.09297  0.37585  0.65141
   22 N    -0.27555 -0.55843 -0.65141       -0.27555 -0.55843 -0.65141
   23 N    -0.37585 -0.28288  0.27555       -0.37585 -0.28288  0.27555
   24 N    -0.28288  0.27555 -0.37585       -0.28288  0.27555 -0.37585
   25 N    -0.55843 -0.65141 -0.27555       -0.55843 -0.65141 -0.27555
   26 N     0.28288 -0.09297  0.55843        0.28288 -0.09297  0.55843
   27 N     0.55843  0.28288 -0.09297        0.55843  0.28288 -0.09297
   28 N     0.65141  0.09297  0.37585        0.65141  0.09297  0.37585
   29 N     0.37585  0.65141  0.09297        0.37585  0.65141  0.09297
   30 N    -0.65141 -0.27555 -0.55843       -0.65141 -0.27555 -0.55843
   31 CL    0.49466  0.17312  0.49466        0.49466  0.17312  0.49466
   32 CL   -0.32155  0.00000 -0.49466       -0.32155  0.00000 -0.49466
   33 CL   -0.49466  0.00000 -0.32155       -0.49466  0.00000 -0.32155
   34 CL    0.32155 -0.17312  0.32155        0.32155 -0.17312  0.32155
   35 CL    0.49466  0.49466  0.17312        0.49466  0.49466  0.17312
   36 CL    0.17312  0.49466  0.49466        0.17312  0.49466  0.49466
   37 CL    0.32155  0.32155 -0.17312        0.32155  0.32155 -0.17312
   38 CL    0.00000 -0.49466 -0.32155        0.00000 -0.49466 -0.32155
   39 CL   -0.49466 -0.32155  0.00000       -0.49466 -0.32155  0.00000
   40 CL    0.00000 -0.32155 -0.49466        0.00000 -0.32155 -0.49466
   41 CL   -0.32155 -0.49466  0.00000       -0.32155 -0.49466  0.00000
   42 CL   -0.17312  0.32155  0.32155       -0.17312  0.32155  0.32155
   43 C     0.61887  0.24601  0.61887        0.61887  0.24601  0.61887
   44 C    -0.37286  0.00000 -0.61887       -0.37286  0.00000 -0.61887
   45 C    -0.61887  0.00000 -0.37286       -0.61887  0.00000 -0.37286
   46 C     0.37286 -0.24601  0.37286        0.37286 -0.24601  0.37286
   47 C     0.61887  0.61887  0.24601        0.61887  0.61887  0.24601
   48 C     0.24601  0.61887  0.61887        0.24601  0.61887  0.61887
   49 C     0.37286  0.37286 -0.24601        0.37286  0.37286 -0.24601
   50 C     0.00000 -0.61887 -0.37286        0.00000 -0.61887 -0.37286
   51 C    -0.61887 -0.37286  0.00000       -0.61887 -0.37286 -0.00000
   52 C     0.00000 -0.37286 -0.61887        0.00000 -0.37286 -0.61887
   53 C    -0.37286 -0.61887  0.00000       -0.37286 -0.61887 -0.00000
   54 C    -0.24601  0.37286  0.37286       -0.24601  0.37286  0.37286
   55 C    -0.26400 -0.67238 -0.20714       -0.26400 -0.67238 -0.20714
   56 C    -0.46524 -0.05686  0.20714       -0.46524 -0.05686  0.20714
   57 C     0.26400  0.05686 -0.40838        0.26400  0.05686 -0.40838
   58 C     0.46524  0.67238  0.40838        0.46524  0.67238  0.40838
   59 C    -0.20714 -0.26400 -0.67238       -0.20714 -0.26400 -0.67238
   60 C    -0.67238 -0.20714 -0.26400       -0.67238 -0.20714 -0.26400
   61 C     0.40838  0.46524  0.67238        0.40838  0.46524  0.67238
   62 C    -0.05686  0.20714 -0.46524       -0.05686  0.20714 -0.46524
   63 C     0.20714 -0.46524 -0.05686        0.20714 -0.46524 -0.05686
   64 C     0.05686 -0.40838  0.26400        0.05686 -0.40838  0.26400
   65 C    -0.40838  0.26400  0.05686       -0.40838  0.26400  0.05686
   66 C     0.67238  0.40838  0.46524        0.67238  0.40838  0.46524
   67 C    -0.67238 -0.26400 -0.20714       -0.67238 -0.26400 -0.20714
   68 C    -0.05686 -0.46524  0.20714       -0.05686 -0.46524  0.20714
   69 C     0.05686  0.26400 -0.40838        0.05686  0.26400 -0.40838
   70 C     0.67238  0.46524  0.40838        0.67238  0.46524  0.40838
   71 C    -0.26400 -0.20714 -0.67238       -0.26400 -0.20714 -0.67238
   72 C    -0.20714 -0.67238 -0.26400       -0.20714 -0.67238 -0.26400
   73 C     0.46524  0.40838  0.67238        0.46524  0.40838  0.67238
   74 C     0.20714 -0.05686 -0.46524        0.20714 -0.05686 -0.46524
   75 C    -0.46524  0.20714 -0.05686       -0.46524  0.20714 -0.05686
   76 C    -0.40838  0.05686  0.26400       -0.40838  0.05686  0.26400
   77 C     0.26400 -0.40838  0.05686        0.26400 -0.40838  0.05686
   78 C     0.40838  0.67238  0.46524        0.40838  0.67238  0.46524
   79 H    -0.23438 -0.63930 -0.11886       -0.23438 -0.63930 -0.11886
   80 H    -0.52044 -0.11551  0.11886       -0.52044 -0.11551  0.11886
   81 H     0.23438  0.11551 -0.40492        0.23438  0.11551 -0.40492
   82 H     0.52044  0.63930  0.40492        0.52044  0.63930  0.40492
   83 H    -0.11886 -0.23438 -0.63930       -0.11886 -0.23438 -0.63930
   84 H    -0.63930 -0.11886 -0.23438       -0.63930 -0.11886 -0.23438
   85 H     0.40492  0.52044  0.63930        0.40492  0.52044  0.63930
   86 H    -0.11551  0.11886 -0.52044       -0.11551  0.11886 -0.52044
   87 H     0.11886 -0.52044 -0.11551        0.11886 -0.52044 -0.11551
   88 H     0.11551 -0.40492  0.23438        0.11551 -0.40492  0.23438
   89 H    -0.40492  0.23438  0.11551       -0.40492  0.23438  0.11551
   90 H     0.63930  0.40492  0.52044        0.63930  0.40492  0.52044
   91 H    -0.63930 -0.23438 -0.11886       -0.63930 -0.23438 -0.11886
   92 H    -0.11551 -0.52044  0.11886       -0.11551 -0.52044  0.11886
   93 H     0.11551  0.23438 -0.40492        0.11551  0.23438 -0.40492
   94 H     0.63930  0.52044  0.40492        0.63930  0.52044  0.40492
   95 H    -0.23438 -0.11886 -0.63930       -0.23438 -0.11886 -0.63930
   96 H    -0.11886 -0.63930 -0.23438       -0.11886 -0.63930 -0.23438
   97 H     0.52044  0.40492  0.63930        0.52044  0.40492  0.63930
   98 H     0.11886 -0.11551 -0.52044        0.11886 -0.11551 -0.52044
   99 H    -0.52044  0.11886 -0.11551       -0.52044  0.11886 -0.11551
  100 H    -0.40492  0.11551  0.23438       -0.40492  0.11551  0.23438
  101 H     0.23438 -0.40492  0.11551        0.23438 -0.40492  0.11551
  102 H     0.40492  0.63930  0.52044        0.40492  0.63930  0.52044

 %%%%%%%%%%%%%%%%%%%%%%%%%%%%%%%%%%%%%%%%%%%%%%%%%%%%%%%%%%%%%%%%%%%%%%%%%%%%%

            PHASE PROJECTED ALONG THE RECIPROCAL LATTICE VECTORS
                              B1         B2         B3
                     PHI  -0.000000  -0.064512  -0.064512

               PREFACTOR: |e|/(2.PI.VA)=  0.00104887E+10 (C/m**3)


 *******************************************************************************
 * CELL DEFORMATION
 *******************************************************************************

    ELASTIC STRAIN MATRIX (ADIMENSIONAL)

    1    0.0000000000    0.0000000000    0.0000000000
    2    0.0000000000    0.0000000000    0.0150000000
    3    0.0000000000    0.0150000000    0.0000000000

 LATTICE PARAMETERS (ANGSTROMS AND DEGREES) OF
 (1) ORIGINAL PRIMITIVE CELL
 (2) ORIGINAL CRYSTALLOGRAPHIC CELL
 (3) DEFORMED PRIMITIVE CELL
 (4) DEFORMED CRYSTALLOGRAPHIC CELL

            A           B           C        ALPHA       BETA        GAMMA         VOL
 (1)   14.671642   14.671642   14.671642  109.471221  109.471221  109.471221 2431.164022
 (2)   16.941353   16.941353   16.941353   90.000000   90.000000   90.000000 4862.328044
 (3)   14.818721   14.525296   14.525296  108.652765  109.472233  109.472233 2430.617010
 (4)   16.941353   16.943259   16.943259   88.281256   90.000000   90.000000 4861.234020

 * CELL DEFORMATION COMPLETE - NO. OF SYMMOPS   4
 *******************************************************************************
 LATTICE PARAMETERS (ANGSTROMS AND DEGREES) - BOHR = 0.5291772083 ANGSTROM
 PRIMITIVE CELL - CENTRING CODE 6/1 VOLUME=  2430.617010 - DENSITY  1.090 g/cm^3
         A              B              C           ALPHA      BETA       GAMMA 
    14.81872143    14.52529593    14.52529593   108.652765 109.472233 109.472233
 *******************************************************************************
 ATOMS IN THE ASYMMETRIC UNIT   28 - ATOMS IN THE UNIT CELL:  102
     ATOM                 X/A                 Y/B                 Z/C    
 *******************************************************************************
      1 T 230 ZN   -5.000000000000E-01  2.500000000000E-01 -2.500000000000E-01
      2 F 230 ZN   -5.000000000000E-01 -2.500000000000E-01  2.500000000000E-01
      3 T 230 ZN   -2.500000000000E-01 -5.000000000000E-01  2.500000000000E-01
      4 F 230 ZN    2.500000000000E-01 -2.500000000000E-01 -5.000000000000E-01
      5 F 230 ZN    2.500000000000E-01 -5.000000000000E-01 -2.500000000000E-01
      6 F 230 ZN   -2.500000000000E-01  2.500000000000E-01 -5.000000000000E-01
      7 T   7 N    -3.758506431000E-01  2.755549188843E-01 -2.828784967361E-01
      8 T   7 N    -4.415665843796E-01 -9.297214636388E-02  2.828784967361E-01
      9 F   7 N     3.758506431000E-01  9.297214636388E-02 -3.485944380157E-01
     10 F   7 N     4.415665843796E-01 -2.755549188843E-01  3.485944380157E-01
     11 T   7 N    -2.828784967361E-01 -3.758506431000E-01  2.755549188843E-01
     12 T   7 N     2.755549188843E-01 -2.828784967361E-01 -3.758506431000E-01
     13 T   7 N     3.485944380157E-01  4.415665843796E-01 -2.755549188843E-01
     14 T   7 N    -9.297214636388E-02  2.828784967361E-01 -4.415665843796E-01
     15 F   7 N     2.828784967361E-01 -4.415665843796E-01 -9.297214636388E-02
     16 F   7 N     9.297214636388E-02 -3.485944380157E-01  3.758506431000E-01
     17 F   7 N    -3.485944380157E-01  3.758506431000E-01  9.297214636388E-02
     18 F   7 N    -2.755549188843E-01  3.485944380157E-01  4.415665843796E-01
     19 F   7 N     2.755549188843E-01 -3.758506431000E-01 -2.828784967361E-01
     20 F   7 N    -9.297214636388E-02 -4.415665843796E-01  2.828784967361E-01
     21 F   7 N     9.297214636388E-02  3.758506431000E-01 -3.485944380157E-01
     22 F   7 N    -2.755549188843E-01  4.415665843796E-01  3.485944380157E-01
     23 F   7 N    -3.758506431000E-01 -2.828784967361E-01  2.755549188843E-01
     24 F   7 N    -2.828784967361E-01  2.755549188843E-01 -3.758506431000E-01
     25 F   7 N     4.415665843796E-01  3.485944380157E-01 -2.755549188843E-01
     26 F   7 N     2.828784967361E-01 -9.297214636388E-02 -4.415665843796E-01
     27 F   7 N    -4.415665843796E-01  2.828784967361E-01 -9.297214636388E-02
     28 F   7 N    -3.485944380157E-01  9.297214636388E-02  3.758506431000E-01
     29 F   7 N     3.758506431000E-01 -3.485944380157E-01  9.297214636388E-02
     30 F   7 N     3.485944380157E-01 -2.755549188843E-01  4.415665843796E-01
     31 T  17 CL    4.946629395405E-01  1.731165541301E-01  4.946629395405E-01
     32 T  17 CL   -3.215463854104E-01  1.387778780781E-17 -4.946629395405E-01
     33 F  17 CL   -4.946629395405E-01 -1.387778780781E-17 -3.215463854104E-01
     34 F  17 CL    3.215463854104E-01 -1.731165541301E-01  3.215463854104E-01
     35 F  17 CL    4.946629395405E-01  4.946629395405E-01  1.731165541301E-01
     36 T  17 CL    1.731165541301E-01  4.946629395405E-01  4.946629395405E-01
     37 F  17 CL    3.215463854104E-01  3.215463854104E-01 -1.731165541301E-01
     38 T  17 CL    0.000000000000E+00 -4.946629395405E-01 -3.215463854104E-01
     39 F  17 CL   -4.946629395405E-01 -3.215463854104E-01 -1.561251128379E-17
     40 F  17 CL    0.000000000000E+00 -3.215463854104E-01 -4.946629395405E-01
     41 F  17 CL   -3.215463854104E-01 -4.946629395405E-01  9.540979117872E-18
     42 F  17 CL   -1.731165541301E-01  3.215463854104E-01  3.215463854104E-01
     43 T   6 C    -3.811286342679E-01  2.460087183139E-01 -3.811286342679E-01
     44 T   6 C    -3.728626474181E-01  1.387778780781E-17  3.811286342679E-01
     45 F   6 C     3.811286342679E-01  0.000000000000E+00 -3.728626474181E-01
     46 F   6 C     3.728626474181E-01 -2.460087183139E-01  3.728626474181E-01
     47 F   6 C    -3.811286342679E-01 -3.811286342679E-01  2.460087183139E-01
     48 T   6 C     2.460087183139E-01 -3.811286342679E-01 -3.811286342679E-01
     49 F   6 C     3.728626474181E-01  3.728626474181E-01 -2.460087183139E-01
     50 T   6 C     0.000000000000E+00  3.811286342679E-01 -3.728626474181E-01
     51 F   6 C     3.811286342679E-01 -3.728626474181E-01 -6.938893903907E-18
     52 F   6 C     0.000000000000E+00 -3.728626474181E-01  3.811286342679E-01
     53 F   6 C    -3.728626474181E-01  3.811286342679E-01  1.908195823574E-17
     54 F   6 C    -2.460087183139E-01  3.728626474181E-01  3.728626474181E-01
     55 T   6 C    -2.639989810622E-01  3.276224319173E-01 -2.071351131076E-01
     56 T   6 C    -4.652424549751E-01 -5.686386795455E-02  2.071351131076E-01
     57 F   6 C     2.639989810622E-01  5.686386795455E-02 -4.083785870205E-01
     58 F   6 C     4.652424549751E-01 -3.276224319173E-01  4.083785870205E-01
     59 T   6 C    -2.071351131076E-01 -2.639989810622E-01  3.276224319173E-01
     60 T   6 C     3.276224319173E-01 -2.071351131076E-01 -2.639989810622E-01
     61 T   6 C     4.083785870205E-01  4.652424549751E-01 -3.276224319173E-01
     62 T   6 C    -5.686386795455E-02  2.071351131076E-01 -4.652424549751E-01
     63 F   6 C     2.071351131076E-01 -4.652424549751E-01 -5.686386795455E-02
     64 F   6 C     5.686386795455E-02 -4.083785870205E-01  2.639989810622E-01
     65 F   6 C    -4.083785870205E-01  2.639989810622E-01  5.686386795455E-02
     66 F   6 C    -3.276224319173E-01  4.083785870205E-01  4.652424549751E-01
     67 F   6 C     3.276224319173E-01 -2.639989810622E-01 -2.071351131076E-01
     68 F   6 C    -5.686386795455E-02 -4.652424549751E-01  2.071351131076E-01
     69 F   6 C     5.686386795455E-02  2.639989810622E-01 -4.083785870205E-01
     70 F   6 C    -3.276224319173E-01  4.652424549751E-01  4.083785870205E-01
     71 F   6 C    -2.639989810622E-01 -2.071351131076E-01  3.276224319173E-01
     72 F   6 C    -2.071351131076E-01  3.276224319173E-01 -2.639989810622E-01
     73 F   6 C     4.652424549751E-01  4.083785870205E-01 -3.276224319173E-01
     74 F   6 C     2.071351131076E-01 -5.686386795455E-02 -4.652424549751E-01
     75 F   6 C    -4.652424549751E-01  2.071351131076E-01 -5.686386795455E-02
     76 F   6 C    -4.083785870205E-01  5.686386795455E-02  2.639989810622E-01
     77 F   6 C     2.639989810622E-01 -4.083785870205E-01  5.686386795455E-02
     78 F   6 C     4.083785870205E-01 -3.276224319173E-01  4.652424549751E-01
     79 T   1 H    -2.343774031792E-01  3.607010366967E-01 -1.188638168707E-01
     80 T   1 H     4.795648535674E-01 -1.155135863085E-01  1.188638168707E-01
     81 F   1 H     2.343774031792E-01  1.155135863085E-01 -4.049215601241E-01
     82 F   1 H    -4.795648535674E-01 -3.607010366967E-01  4.049215601241E-01
     83 T   1 H    -1.188638168707E-01 -2.343774031792E-01  3.607010366967E-01
     84 T   1 H     3.607010366967E-01 -1.188638168707E-01 -2.343774031792E-01
     85 T   1 H     4.049215601241E-01 -4.795648535674E-01 -3.607010366967E-01
     86 T   1 H    -1.155135863085E-01  1.188638168707E-01  4.795648535674E-01
     87 F   1 H     1.188638168707E-01  4.795648535674E-01 -1.155135863085E-01
     88 F   1 H     1.155135863085E-01 -4.049215601241E-01  2.343774031792E-01
     89 F   1 H    -4.049215601241E-01  2.343774031792E-01  1.155135863085E-01
     90 F   1 H    -3.607010366967E-01  4.049215601241E-01 -4.795648535674E-01
     91 F   1 H     3.607010366967E-01 -2.343774031792E-01 -1.188638168707E-01
     92 F   1 H    -1.155135863085E-01  4.795648535674E-01  1.188638168707E-01
     93 F   1 H     1.155135863085E-01  2.343774031792E-01 -4.049215601241E-01
     94 F   1 H    -3.607010366967E-01 -4.795648535674E-01  4.049215601241E-01
     95 F   1 H    -2.343774031792E-01 -1.188638168707E-01  3.607010366967E-01
     96 F   1 H    -1.188638168707E-01  3.607010366967E-01 -2.343774031792E-01
     97 F   1 H    -4.795648535674E-01  4.049215601241E-01 -3.607010366967E-01
     98 F   1 H     1.188638168707E-01 -1.155135863085E-01  4.795648535674E-01
     99 F   1 H     4.795648535674E-01  1.188638168707E-01 -1.155135863085E-01
    100 F   1 H    -4.049215601241E-01  1.155135863085E-01  2.343774031792E-01
    101 F   1 H     2.343774031792E-01 -4.049215601241E-01  1.155135863085E-01
    102 F   1 H     4.049215601241E-01 -3.607010366967E-01 -4.795648535674E-01

 TRANSFORMATION MATRIX PRIMITIVE-CRYSTALLOGRAPHIC CELL
  0.0000  1.0000  1.0000  1.0000  0.0000  1.0000  1.0000  1.0000  0.0000

 *******************************************************************************
 CRYSTALLOGRAPHIC CELL (VOLUME=       4861.23402041)
         A              B              C           ALPHA      BETA       GAMMA 
    16.94135275    16.94325854    16.94325854    88.281256  90.000000  90.000000

 COORDINATES IN THE CRYSTALLOGRAPHIC CELL
     ATOM                 X/A                 Y/B                 Z/C    
 *******************************************************************************
      1 T 230 ZN    2.500000000000E-01 -5.000000000000E-01  2.428612866368E-17
      2 F 230 ZN    2.500000000000E-01  2.428612866368E-17 -5.000000000000E-01
      3 T 230 ZN    5.548597961868E-17  2.500000000000E-01 -5.000000000000E-01
      4 F 230 ZN   -5.000000000000E-01  1.040834085586E-16  2.500000000000E-01
      5 F 230 ZN   -5.000000000000E-01  2.500000000000E-01  4.857225732735E-17
      6 F 230 ZN    5.548597961868E-17 -5.000000000000E-01  2.500000000000E-01
      7 T   7 N     1.842635326241E-01 -4.671420293602E-01  9.129138626020E-02
      8 T   7 N    -1.842635326241E-01  4.671420293602E-01  9.129138626020E-02
      9 F   7 N     1.842635326241E-01  4.671420293602E-01 -9.129138626020E-02
     10 F   7 N    -1.842635326241E-01 -4.671420293602E-01 -9.129138626020E-02
     11 T   7 N     9.129138626020E-02  1.842635326241E-01 -4.671420293602E-01
     12 T   7 N    -4.671420293602E-01  9.129138626020E-02  1.842635326241E-01
     13 T   7 N    -9.129138626020E-02 -1.842635326241E-01 -4.671420293602E-01
     14 T   7 N     4.671420293602E-01  9.129138626020E-02 -1.842635326241E-01
     15 F   7 N     9.129138626020E-02 -1.842635326241E-01  4.671420293602E-01
     16 F   7 N     4.671420293602E-01 -9.129138626020E-02  1.842635326241E-01
     17 F   7 N    -9.129138626020E-02  1.842635326241E-01  4.671420293602E-01
     18 F   7 N    -4.671420293602E-01 -9.129138626020E-02 -1.842635326241E-01
     19 F   7 N    -4.671420293602E-01  1.842635326241E-01  9.129138626020E-02
     20 F   7 N     4.671420293602E-01 -1.842635326241E-01  9.129138626020E-02
     21 F   7 N     4.671420293602E-01  1.842635326241E-01 -9.129138626020E-02
     22 F   7 N    -4.671420293602E-01 -1.842635326241E-01 -9.129138626020E-02
     23 F   7 N     1.842635326241E-01  9.129138626020E-02 -4.671420293602E-01
     24 F   7 N     9.129138626020E-02 -4.671420293602E-01  1.842635326241E-01
     25 F   7 N    -1.842635326241E-01 -9.129138626020E-02 -4.671420293602E-01
     26 F   7 N     9.129138626020E-02  4.671420293602E-01 -1.842635326241E-01
     27 F   7 N    -1.842635326241E-01  9.129138626020E-02  4.671420293602E-01
     28 F   7 N    -9.129138626020E-02  4.671420293602E-01  1.842635326241E-01
     29 F   7 N     1.842635326241E-01 -9.129138626020E-02  4.671420293602E-01
     30 F   7 N    -9.129138626020E-02 -4.671420293602E-01 -1.842635326241E-01
     31 T  17 CL    8.655827706505E-02  4.081046624755E-01  8.655827706505E-02
     32 T  17 CL   -8.655827706505E-02 -4.081046624755E-01  8.655827706505E-02
     33 F  17 CL    8.655827706505E-02 -4.081046624755E-01 -8.655827706505E-02
     34 F  17 CL   -8.655827706505E-02  4.081046624755E-01 -8.655827706505E-02
     35 F  17 CL    8.655827706505E-02  8.655827706505E-02  4.081046624755E-01
     36 T  17 CL    4.081046624755E-01  8.655827706505E-02  8.655827706505E-02
     37 F  17 CL   -8.655827706505E-02 -8.655827706505E-02  4.081046624755E-01
     38 T  17 CL   -4.081046624755E-01  8.655827706505E-02 -8.655827706505E-02
     39 F  17 CL    8.655827706505E-02 -8.655827706505E-02 -4.081046624755E-01
     40 F  17 CL   -4.081046624755E-01 -8.655827706505E-02  8.655827706505E-02
     41 F  17 CL   -8.655827706505E-02  8.655827706505E-02 -4.081046624755E-01
     42 F  17 CL    4.081046624755E-01 -8.655827706505E-02 -8.655827706505E-02
     43 T   6 C     1.230043591570E-01  4.958670065751E-01  1.230043591570E-01
     44 T   6 C    -1.230043591570E-01 -4.958670065751E-01  1.230043591570E-01
     45 F   6 C     1.230043591570E-01 -4.958670065751E-01 -1.230043591570E-01
     46 F   6 C    -1.230043591570E-01  4.958670065751E-01 -1.230043591570E-01
     47 F   6 C     1.230043591570E-01  1.230043591570E-01  4.958670065751E-01
     48 T   6 C     4.958670065751E-01  1.230043591570E-01  1.230043591570E-01
     49 F   6 C    -1.230043591570E-01 -1.230043591570E-01  4.958670065751E-01
     50 T   6 C    -4.958670065751E-01  1.230043591570E-01 -1.230043591570E-01
     51 F   6 C     1.230043591570E-01 -1.230043591570E-01 -4.958670065751E-01
     52 F   6 C    -4.958670065751E-01 -1.230043591570E-01  1.230043591570E-01
     53 F   6 C    -1.230043591570E-01  1.230043591570E-01 -4.958670065751E-01
     54 F   6 C     4.958670065751E-01 -1.230043591570E-01 -1.230043591570E-01
     55 T   6 C    -3.077568500641E-01  1.006217369565E-01 -3.646207180186E-01
     56 T   6 C     3.077568500641E-01 -1.006217369565E-01 -3.646207180186E-01
     57 F   6 C    -3.077568500641E-01 -1.006217369565E-01  3.646207180186E-01
     58 F   6 C     3.077568500641E-01  1.006217369565E-01  3.646207180186E-01
     59 T   6 C    -3.646207180186E-01 -3.077568500641E-01  1.006217369565E-01
     60 T   6 C     1.006217369565E-01 -3.646207180186E-01 -3.077568500641E-01
     61 T   6 C     3.646207180186E-01  3.077568500641E-01  1.006217369565E-01
     62 T   6 C    -1.006217369565E-01 -3.646207180186E-01  3.077568500641E-01
     63 F   6 C    -3.646207180186E-01  3.077568500641E-01 -1.006217369565E-01
     64 F   6 C    -1.006217369565E-01  3.646207180186E-01 -3.077568500641E-01
     65 F   6 C     3.646207180186E-01 -3.077568500641E-01 -1.006217369565E-01
     66 F   6 C     1.006217369565E-01  3.646207180186E-01  3.077568500641E-01
     67 F   6 C     1.006217369565E-01 -3.077568500641E-01 -3.646207180186E-01
     68 F   6 C    -1.006217369565E-01  3.077568500641E-01 -3.646207180186E-01
     69 F   6 C    -1.006217369565E-01 -3.077568500641E-01  3.646207180186E-01
     70 F   6 C     1.006217369565E-01  3.077568500641E-01  3.646207180186E-01
     71 F   6 C    -3.077568500641E-01 -3.646207180186E-01  1.006217369565E-01
     72 F   6 C    -3.646207180186E-01  1.006217369565E-01 -3.077568500641E-01
     73 F   6 C     3.077568500641E-01  3.646207180186E-01  1.006217369565E-01
     74 F   6 C    -3.646207180186E-01 -1.006217369565E-01  3.077568500641E-01
     75 F   6 C     3.077568500641E-01 -3.646207180186E-01 -1.006217369565E-01
     76 F   6 C     3.646207180186E-01 -1.006217369565E-01 -3.077568500641E-01
     77 F   6 C    -3.077568500641E-01  3.646207180186E-01 -1.006217369565E-01
     78 F   6 C     3.646207180186E-01  1.006217369565E-01  3.077568500641E-01
     79 T   1 H    -2.618926884974E-01  1.430288716267E-01 -3.774062748059E-01
     80 T   1 H     2.618926884974E-01 -1.430288716267E-01 -3.774062748059E-01
     81 F   1 H    -2.618926884974E-01 -1.430288716267E-01  3.774062748059E-01
     82 F   1 H     2.618926884974E-01  1.430288716267E-01  3.774062748059E-01
     83 T   1 H    -3.774062748059E-01 -2.618926884974E-01  1.430288716267E-01
     84 T   1 H     1.430288716267E-01 -3.774062748059E-01 -2.618926884974E-01
     85 T   1 H     3.774062748059E-01  2.618926884974E-01  1.430288716267E-01
     86 T   1 H    -1.430288716267E-01 -3.774062748059E-01  2.618926884974E-01
     87 F   1 H    -3.774062748059E-01  2.618926884974E-01 -1.430288716267E-01
     88 F   1 H    -1.430288716267E-01  3.774062748059E-01 -2.618926884974E-01
     89 F   1 H     3.774062748059E-01 -2.618926884974E-01 -1.430288716267E-01
     90 F   1 H     1.430288716267E-01  3.774062748059E-01  2.618926884974E-01
     91 F   1 H     1.430288716267E-01 -2.618926884974E-01 -3.774062748059E-01
     92 F   1 H    -1.430288716267E-01  2.618926884974E-01 -3.774062748059E-01
     93 F   1 H    -1.430288716267E-01 -2.618926884974E-01  3.774062748059E-01
     94 F   1 H     1.430288716267E-01  2.618926884974E-01  3.774062748059E-01
     95 F   1 H    -2.618926884974E-01 -3.774062748059E-01  1.430288716267E-01
     96 F   1 H    -3.774062748059E-01  1.430288716267E-01 -2.618926884974E-01
     97 F   1 H     2.618926884974E-01  3.774062748059E-01  1.430288716267E-01
     98 F   1 H    -3.774062748059E-01 -1.430288716267E-01  2.618926884974E-01
     99 F   1 H     2.618926884974E-01 -3.774062748059E-01 -1.430288716267E-01
    100 F   1 H     3.774062748059E-01 -1.430288716267E-01 -2.618926884974E-01
    101 F   1 H    -2.618926884974E-01  3.774062748059E-01 -1.430288716267E-01
    102 F   1 H     3.774062748059E-01  1.430288716267E-01  2.618926884974E-01

 T = ATOM BELONGING TO THE ASYMMETRIC UNIT

 ****    4 SYMMOPS - TRANSLATORS IN FRACTIONAL UNITS
 **** MATRICES AND TRANSLATORS IN THE CRYSTALLOGRAPHIC REFERENCE FRAME
   V INV                    ROTATION MATRICES                   TRANSLATORS
   1   1  1.00  0.00  0.00  0.00  1.00  0.00  0.00  0.00  1.00  0.00  0.00  0.00
   2   2 -1.00  0.00  0.00 -1.00 -0.00  1.00 -1.00  1.00 -0.00  0.00  0.00  0.00
   3   3  1.00  0.00  0.00  0.00 -0.00  1.00  0.00  1.00 -0.00  0.00  0.00  0.00
   4   4 -1.00  0.00  0.00 -1.00  1.00 -0.00 -1.00 -0.00  1.00  0.00  0.00  0.00

 DIRECT LATTICE VECTORS CARTESIAN COMPONENTS (ANGSTROM)
          X                    Y                    Z
  -0.847067637337E+01   0.859773651897E+01   0.859773651897E+01
   0.847067637337E+01  -0.834361622777E+01   0.834361622777E+01
   0.847067637337E+01   0.834361622777E+01  -0.834361622777E+01


 CARTESIAN COORDINATES - PRIMITIVE CELL
 *******************************************************************************
 *      ATOM          X(ANGSTROM)         Y(ANGSTROM)         Z(ANGSTROM)
 *******************************************************************************
    1   230 ZN   -1.270601456006E+01  8.470676373370E+00  1.270601456006E-01
    2   230 ZN   -1.270601456006E+01  1.270601456006E-01  8.470676373370E+00
    3   230 ZN    9.400075532184E-16 -1.257895441445E+01  8.280086154969E+00
    4   230 ZN    8.470676373370E+00 -1.905902184008E-01 -1.270601456006E+01
    5   230 ZN    8.470676373370E+00 -1.270601456006E+01 -1.905902184008E-01
    6   230 ZN    9.400075532184E-16  8.280086154969E+00 -1.257895441445E+01
    7     7 N     3.121673504545E+00 -7.890818908558E+00  1.427889308840E+00
    8     7 N    -3.121673504545E+00  7.937216895880E+00  1.665309845906E+00
    9     7 N     3.121673504545E+00  7.890818908558E+00 -1.427889308840E+00
   10     7 N    -3.121673504545E+00 -7.937216895880E+00 -1.665309845906E+00
   11     7 N     1.546599577373E+00  3.002963236012E+00 -7.867192799651E+00
   12     7 N    -7.914017902219E+00  1.593424679941E+00  3.144872498206E+00
   13     7 N    -1.546599577373E+00 -3.240383773078E+00 -7.960843004787E+00
   14     7 N     7.914017902219E+00  1.499774474805E+00 -3.098474510884E+00
   15     7 N     1.546599577373E+00 -3.002963236012E+00  7.867192799651E+00
   16     7 N     7.914017902219E+00 -1.499774474805E+00  3.098474510884E+00
   17     7 N    -1.546599577373E+00  3.240383773078E+00  7.960843004787E+00
   18     7 N    -7.914017902219E+00 -1.593424679941E+00 -3.144872498206E+00
   19     7 N    -7.914017902219E+00  3.144872498206E+00  1.593424679941E+00
   20     7 N     7.914017902219E+00 -3.098474510884E+00  1.499774474805E+00
   21     7 N     7.914017902219E+00  3.098474510884E+00 -1.499774474805E+00
   22     7 N    -7.914017902219E+00 -3.144872498206E+00 -1.593424679941E+00
   23     7 N     3.121673504545E+00  1.427889308840E+00 -7.890818908558E+00
   24     7 N     1.546599577373E+00 -7.867192799651E+00  3.002963236012E+00
   25     7 N    -3.121673504545E+00 -1.665309845906E+00 -7.937216895880E+00
   26     7 N     1.546599577373E+00  7.867192799651E+00 -3.002963236012E+00
   27     7 N    -3.121673504545E+00  1.665309845906E+00  7.937216895880E+00
   28     7 N    -1.546599577373E+00  7.960843004787E+00  3.240383773078E+00
   29     7 N     3.121673504545E+00 -1.427889308840E+00  7.890818908558E+00
   30     7 N    -1.546599577373E+00 -7.960843004787E+00 -3.240383773078E+00
   31    17 CL    1.466414304909E+00  6.935841259160E+00  1.570121980578E+00
   32    17 CL   -1.466414304909E+00 -6.891848830012E+00  1.362706629240E+00
   33    17 CL    1.466414304909E+00 -6.935841259160E+00 -1.570121980578E+00
   34    17 CL   -1.466414304909E+00  6.891848830012E+00 -1.362706629240E+00
   35    17 CL    1.466414304909E+00  1.570121980578E+00  6.935841259160E+00
   36    17 CL    6.913845044586E+00  1.488410519483E+00  1.488410519483E+00
   37    17 CL   -1.466414304909E+00 -1.362706629240E+00  6.891848830012E+00
   38    17 CL   -6.913845044586E+00  1.444418090335E+00 -1.444418090335E+00
   39    17 CL    1.466414304909E+00 -1.570121980578E+00 -6.935841259160E+00
   40    17 CL   -6.913845044586E+00 -1.444418090335E+00  1.444418090335E+00
   41    17 CL   -1.466414304909E+00  1.362706629240E+00 -6.891848830012E+00
   42    17 CL    6.913845044586E+00 -1.488410519483E+00 -1.488410519483E+00
   43     6 C     2.083860237865E+00  8.431915777427E+00  2.209870105973E+00
   44     6 C    -2.083860237865E+00 -8.369399970291E+00  1.957850369757E+00
   45     6 C     2.083860237865E+00 -8.431915777427E+00 -2.209870105973E+00
   46     6 C    -2.083860237865E+00  8.369399970291E+00 -1.957850369757E+00
   47     6 C     2.083860237865E+00  2.209870105973E+00  8.431915777427E+00
   48     6 C     8.400657873859E+00  2.115118141433E+00  2.115118141433E+00
   49     6 C    -2.083860237865E+00 -1.957850369757E+00  8.369399970291E+00
   50     6 C    -8.400657873859E+00  2.052602334297E+00 -2.052602334297E+00
   51     6 C     2.083860237865E+00 -2.209870105973E+00 -8.431915777427E+00
   52     6 C    -8.400657873859E+00 -2.052602334297E+00  2.052602334297E+00
   53     6 C    -2.083860237865E+00  1.957850369757E+00 -8.369399970291E+00
   54     6 C     8.400657873859E+00 -2.115118141433E+00 -2.115118141433E+00
   55     6 C    -5.213817357161E+00  1.612010816728E+00 -6.151598177626E+00
   56     6 C     5.213817357161E+00 -1.797325862810E+00 -6.202738227820E+00
   57     6 C    -5.213817357161E+00 -1.612010816728E+00  6.151598177626E+00
   58     6 C     5.213817357161E+00  1.797325862810E+00  6.202738227820E+00
   59     6 C    -6.177168202723E+00 -5.188247332064E+00  1.626461079412E+00
   60     6 C     1.704668339769E+00 -6.255375463080E+00 -5.306474880202E+00
   61     6 C     6.177168202723E+00  5.239387382258E+00  1.782875600126E+00
   62     6 C    -1.704668339769E+00 -6.098960942366E+00  5.121159834120E+00
   63     6 C    -6.177168202723E+00  5.188247332064E+00 -1.626461079412E+00
   64     6 C    -1.704668339769E+00  6.098960942366E+00 -5.121159834120E+00
   65     6 C     6.177168202723E+00 -5.239387382258E+00 -1.782875600126E+00
   66     6 C     1.704668339769E+00  6.255375463080E+00  5.306474880202E+00
   67     6 C     1.704668339769E+00 -5.306474880202E+00 -6.255375463080E+00
   68     6 C    -1.704668339769E+00  5.121159834120E+00 -6.098960942366E+00
   69     6 C    -1.704668339769E+00 -5.121159834120E+00  6.098960942366E+00
   70     6 C     1.704668339769E+00  5.306474880202E+00  6.255375463080E+00
   71     6 C    -5.213817357161E+00 -6.151598177626E+00  1.612010816728E+00
   72     6 C    -6.177168202723E+00  1.626461079412E+00 -5.188247332064E+00
   73     6 C     5.213817357161E+00  6.202738227820E+00  1.797325862810E+00
   74     6 C    -6.177168202723E+00 -1.626461079412E+00  5.188247332064E+00
   75     6 C     5.213817357161E+00 -6.202738227820E+00 -1.797325862810E+00
   76     6 C     6.177168202723E+00 -1.782875600126E+00 -5.239387382258E+00
   77     6 C    -5.213817357161E+00  6.151598177626E+00 -1.612010816728E+00
   78     6 C     6.177168202723E+00  1.782875600126E+00  5.239387382258E+00
   79     1 H    -4.436816417627E+00  2.327195974741E+00 -6.357426291812E+00
   80     1 H     4.436816417627E+00 -2.519009159651E+00 -6.430119368828E+00
   81     1 H    -4.436816417627E+00 -2.327195974741E+00  6.357426291812E+00
   82     1 H     4.436816417627E+00  2.519009159651E+00  6.430119368828E+00
   83     1 H    -6.393772830320E+00 -4.400469879119E+00  2.356550320932E+00
   84     1 H     2.423102567196E+00 -6.460325076584E+00 -4.532723010082E+00
   85     1 H     6.393772830320E+00  4.473162956135E+00  2.489654813460E+00
   86     1 H    -2.423102567196E+00 -6.327220584056E+00  4.340909825172E+00
   87     1 H    -6.393772830320E+00  4.400469879119E+00 -2.356550320932E+00
   88     1 H    -2.423102567196E+00  6.327220584056E+00 -4.340909825172E+00
   89     1 H     6.393772830320E+00 -4.473162956135E+00 -2.489654813460E+00
   90     1 H     2.423102567196E+00  6.460325076584E+00  4.532723010082E+00
   91     1 H     2.423102567196E+00 -4.532723010082E+00 -6.460325076584E+00
   92     1 H    -2.423102567196E+00  4.340909825172E+00 -6.327220584056E+00
   93     1 H    -2.423102567196E+00 -4.340909825172E+00  6.327220584056E+00
   94     1 H     2.423102567196E+00  4.532723010082E+00  6.460325076584E+00
   95     1 H    -4.436816417627E+00 -6.357426291812E+00  2.327195974741E+00
   96     1 H    -6.393772830320E+00  2.356550320932E+00 -4.400469879119E+00
   97     1 H     4.436816417627E+00  6.430119368828E+00  2.519009159651E+00
   98     1 H    -6.393772830320E+00 -2.356550320932E+00  4.400469879119E+00
   99     1 H     4.436816417627E+00 -6.430119368828E+00 -2.519009159651E+00
  100     1 H     6.393772830320E+00 -2.489654813460E+00 -4.473162956135E+00
  101     1 H    -4.436816417627E+00  6.357426291812E+00 -2.327195974741E+00
  102     1 H     6.393772830320E+00  2.489654813460E+00  4.473162956135E+00
 INFORMATION **** EXCBUF **** EXCH. BIPO BUFFER: WORDS USED =     4000000
 WARNING **** EXCBUF **** EXCH. BIPO BUFFER TOO SMALL - TO AVOID I/O SET EXCHSIZE =     7060140

 DFT PARAMETERS

     ATOM       ELECTRONS   NET CHARGE   R(ANGSTROM)
   1 230  ZN     20.0000      0.0000     1.37000000
   7   7  N       7.0000      0.0000     0.74000000
  31  17  CL     17.0000      0.0000     0.99000000
  43   6  C       6.0000      0.0000     0.77000000
  79   1  H       1.0000      0.0000     1.11000000

 SIZE OF GRID=    1614242
 TTTTTTTTTTTTTTTTTTTTTTTTTTTTTT MAKE_GRID2  TELAPSE     2645.59 TCPU     2252.44
 BECKE WEIGHT FUNCTION
 RADSAFE =     2.00
 TOLERANCES - DENSITY:10**- 6; POTENTIAL:10**- 9; GRID WGT:10**-14

 RADIAL INTEGRATION  - INTERVALS (POINTS,UPPER LIMIT):            1( 99,  4.0*R)

 ANGULAR INTEGRATION - INTERVALS (ACCURACY LEVEL [N. POINTS] UPPER LIMIT):
  1(  6[ 146]   0.2)  2( 11[ 302]   0.5)  3( 14[ 590]   0.9)  4( 18[1454]   3.5)
  5( 14[ 590]9999.0)
 EEEEEEEEEE INT_CALC TERMINATION  DATE 16 11 2020 TIME 11:09:18.2

 *******************************************************************************
 ZIFCl_start                                                                     
 CRYSTAL - SCF - TYPE OF CALCULATION :  RESTRICTED CLOSED SHELL
 *******************************************************************************

 CAPPA:IS1  2;IS2  2;IS3  2; K PTS MONK NET   5; SYMMOPS:K SPACE   8;G SPACE   4

 TTTTTTTTTTTTTTTTTTTTTTTTTTTTTT SDIK        TELAPSE     2646.89 TCPU     2253.73

 INFORMATION FROM INTEGRAL EVALUATION

 RESTART FROM A PREVIOUS DENSITY MATRIX - DEP ACTIVE
 NUMBER OF COUPLE SETS (NEW, OLD, FOUND):   38706   38706   38706
 NUMBER OF IRREDUCIBLE G VECTORS        :  143102  143102  143102
 CHARGE NORMALIZATION FACTOR   1.00002009
 TOTAL ATOMIC CHARGES:
  18.7455796  18.7455796  18.7456341  18.7456341  18.7456341  18.7456341
   7.5519890   7.5547216   7.5519890   7.5547216   7.5497649   7.5562934
   7.5566823   7.5502160   7.5497649   7.5502160   7.5566823   7.5562934
   7.5562934   7.5502160   7.5502160   7.5562934   7.5519890   7.5497649
   7.5547216   7.5497649   7.5547216   7.5566823   7.5519890   7.5566823
  17.0311572  17.0329235  17.0311572  17.0329235  17.0311572  17.0316553
  17.0329235  17.0326322  17.0311572  17.0326322  17.0329235  17.0316553
   5.7164796   5.7210879   5.7164796   5.7210879   5.7164796   5.7296640
   5.7210879   5.7078316   5.7164796   5.7078316   5.7210879   5.7296640
   6.0230833   6.0346421   6.0230833   6.0346421   6.0288883   6.0388085
   6.0285974   6.0189766   6.0288883   6.0189766   6.0285974   6.0388085
   6.0388085   6.0189766   6.0189766   6.0388085   6.0230833   6.0288883
   6.0346421   6.0288883   6.0346421   6.0285974   6.0230833   6.0285974
   0.8578028   0.8543106   0.8578028   0.8543106   0.8514922   0.8567224
   0.8606859   0.8553591   0.8514922   0.8553591   0.8606859   0.8567224
   0.8567224   0.8553591   0.8553591   0.8567224   0.8578028   0.8514922
   0.8543106   0.8514922   0.8543106   0.8606859   0.8578028   0.8606859
 TTTTTTTTTTTTTTTTTTTTTTTTTTTTTT MOQGAD      TELAPSE     2648.96 TCPU     2255.71
 TTTTTTTTTTTTTTTTTTTTTTTTTTTTTT SHELLXN     TELAPSE     2679.06 TCPU     2281.83
 TTTTTTTTTTTTTTTTTTTTTTTTTTTTTT MONMO3      TELAPSE     2682.11 TCPU     2284.88
 NUMERICALLY INTEGRATED DENSITY    732.0001742334
 TTTTTTTTTTTTTTTTTTTTTTTTTTTTTT NUMDFT      TELAPSE     2686.78 TCPU     2289.55
 CYC   0 ETOT(AU) -9.585412697376E+03 DETOT -9.59E+03 tst  3.96E-15 PX  1.00E+00
 TTTTTTTTTTTTTTTTTTTTTTTTTTTTTT DIIS        TELAPSE     2686.88 TCPU     2289.64
 TTTTTTTTTTTTTTTTTTTTTTTTTTTTTT FDIK        TELAPSE     2725.80 TCPU     2325.79
 INSULATING STATE
 TOP OF VALENCE BANDS -    BAND    366; K    4; EIG -2.3889181E-01 AU
 TOP OF VALENCE BANDS -    BAND    366; K    1; EIG -2.3890331E-01 AU
 BOTTOM OF VIRTUAL BANDS - BAND    367; K    4; EIG  5.2178977E-03 AU
 DIRECT ENERGY BAND GAP:   6.6426 eV
 BOTTOM OF VIRTUAL BANDS - BAND    367; K    1; EIG  6.4214120E-03 AU
 TTTTTTTTTTTTTTTTTTTTTTTTTTTTTT PDIG        TELAPSE     2727.08 TCPU     2327.07
 CHARGE NORMALIZATION FACTOR   1.00000000
 TOTAL ATOMIC CHARGES:
  18.7453558  18.7453558  18.7450942  18.7450942  18.7450942  18.7450942
   7.5504661   7.5554610   7.5504661   7.5554610   7.5805714   7.5596981
   7.5269869   7.5456216   7.5805714   7.5456216   7.5269869   7.5596981
   7.5596981   7.5456216   7.5456216   7.5596981   7.5504661   7.5805714
   7.5554610   7.5805714   7.5554610   7.5269869   7.5504661   7.5269869
  17.0254694  17.0381256  17.0254694  17.0381256  17.0254694  17.0416903
  17.0381256  17.0212444  17.0254694  17.0212444  17.0381256  17.0416903
   5.7167348   5.7199916   5.7167348   5.7199916   5.7167348   5.6999473
   5.7199916   5.7407969   5.7167348   5.7407969   5.7199916   5.6999473
   6.0399259   6.0180551   6.0399259   6.0180551   6.0115221   6.0122931
   6.0469097   6.0458021   6.0115221   6.0458021   6.0469097   6.0122931
   6.0122931   6.0458021   6.0458021   6.0122931   6.0399259   6.0115221
   6.0180551   6.0115221   6.0180551   6.0469097   6.0399259   6.0469097
   0.8539093   0.8584508   0.8539093   0.8584508   0.8563820   0.8617228
   0.8559779   0.8503110   0.8563820   0.8503110   0.8559779   0.8617228
   0.8617228   0.8503110   0.8503110   0.8617228   0.8539093   0.8563820
   0.8584508   0.8563820   0.8584508   0.8559779   0.8539093   0.8559779
 TTTTTTTTTTTTTTTTTTTTTTTTTTTTTT MOQGAD      TELAPSE     2727.10 TCPU     2327.09
 TTTTTTTTTTTTTTTTTTTTTTTTTTTTTT SHELLXN     TELAPSE     2758.09 TCPU     2354.16
 TTTTTTTTTTTTTTTTTTTTTTTTTTTTTT MONMO3      TELAPSE     2760.49 TCPU     2356.56
 NUMERICALLY INTEGRATED DENSITY    732.0001687541
 TTTTTTTTTTTTTTTTTTTTTTTTTTTTTT NUMDFT      TELAPSE     2764.91 TCPU     2360.98
 CYC   1 ETOT(AU) -9.585297094783E+03 DETOT  1.16E-01 tst  0.00E+00 PX  9.18E-03
 TTTTTTTTTTTTTTTTTTTTTTTTTTTTTT DIIS        TELAPSE     2765.31 TCPU     2361.38
 DIIS TEST: 0.12436E-01 AT SCF   CYCLE   1 - MIX   30 %
 TTTTTTTTTTTTTTTTTTTTTTTTTTTTTT FDIK        TELAPSE     2774.74 TCPU     2368.60
 INSULATING STATE
 TOP OF VALENCE BANDS -    BAND    366; K    5; EIG -2.3548164E-01 AU
 TOP OF VALENCE BANDS -    BAND    366; K    1; EIG -2.3555863E-01 AU
 BOTTOM OF VIRTUAL BANDS - BAND    367; K    2; EIG  8.4138232E-03 AU
 INDIRECT ENERGY BAND GAP:   6.6367 eV
 BOTTOM OF VIRTUAL BANDS - BAND    367; K    1; EIG  8.5292974E-03 AU
 TTTTTTTTTTTTTTTTTTTTTTTTTTTTTT PDIG        TELAPSE     2775.99 TCPU     2369.86
 CHARGE NORMALIZATION FACTOR   1.00000000
 TOTAL ATOMIC CHARGES:
  18.7464206  18.7464206  18.7459029  18.7459029  18.7459029  18.7459029
   7.5520233   7.5549081   7.5520233   7.5549081   7.5574711   7.5614329
   7.5485538   7.5451930   7.5574711   7.5451930   7.5485538   7.5614329
   7.5614329   7.5451930   7.5451930   7.5614329   7.5520233   7.5574711
   7.5549081   7.5574711   7.5549081   7.5485538   7.5520233   7.5485538
  17.0344166  17.0294163  17.0344166  17.0294163  17.0344166  17.0192405
  17.0294163  17.0445677  17.0344166  17.0445677  17.0294163  17.0192405
   5.7184456   5.7195742   5.7184456   5.7195742   5.7184456   5.7240534
   5.7195742   5.7137732   5.7184456   5.7137732   5.7195742   5.7240534
   6.0338897   6.0232807   6.0338897   6.0232807   6.0176220   6.0286724
   6.0396743   6.0284014   6.0176220   6.0284014   6.0396743   6.0286724
   6.0286724   6.0284014   6.0284014   6.0286724   6.0338897   6.0176220
   6.0232807   6.0176220   6.0232807   6.0396743   6.0338897   6.0396743
   0.8555593   0.8567083   0.8555593   0.8567083   0.8537594   0.8535259
   0.8585371   0.8590041   0.8537594   0.8590041   0.8585371   0.8535259
   0.8535259   0.8590041   0.8590041   0.8535259   0.8555593   0.8537594
   0.8567083   0.8537594   0.8567083   0.8585371   0.8555593   0.8585371
 TTTTTTTTTTTTTTTTTTTTTTTTTTTTTT MOQGAD      TELAPSE     2776.01 TCPU     2369.87
 TTTTTTTTTTTTTTTTTTTTTTTTTTTTTT SHELLXN     TELAPSE     2807.46 TCPU     2396.06
 TTTTTTTTTTTTTTTTTTTTTTTTTTTTTT MONMO3      TELAPSE     2810.13 TCPU     2398.73
 NUMERICALLY INTEGRATED DENSITY    732.0001710454
 TTTTTTTTTTTTTTTTTTTTTTTTTTTTTT NUMDFT      TELAPSE     2814.63 TCPU     2403.23
 CYC   2 ETOT(AU) -9.585298298018E+03 DETOT -1.20E-03 tst  8.73E-06 PX  6.02E-03
 TTTTTTTTTTTTTTTTTTTTTTTTTTTTTT DIIS        TELAPSE     2814.79 TCPU     2403.40
 DIIS TEST: 0.51988E-02 AT SCF   CYCLE   2 - DIIS ACTIVE - HISTORY:     2 CYCLES
 TTTTTTTTTTTTTTTTTTTTTTTTTTTTTT FDIK        TELAPSE     2823.22 TCPU     2411.34
 INSULATING STATE
 TOP OF VALENCE BANDS -    BAND    366; K    5; EIG -2.3775324E-01 AU
 TOP OF VALENCE BANDS -    BAND    366; K    1; EIG -2.3786253E-01 AU
 BOTTOM OF VIRTUAL BANDS - BAND    367; K    2; EIG  8.3906440E-03 AU
 INDIRECT ENERGY BAND GAP:   6.6979 eV
 BOTTOM OF VIRTUAL BANDS - BAND    367; K    1; EIG  8.4739285E-03 AU
 TTTTTTTTTTTTTTTTTTTTTTTTTTTTTT PDIG        TELAPSE     2824.49 TCPU     2412.60
 CHARGE NORMALIZATION FACTOR   1.00000000
 TOTAL ATOMIC CHARGES:
  18.7458397  18.7458397  18.7454455  18.7454455  18.7454455  18.7454455
   7.5480309   7.5575048   7.5480309   7.5575048   7.5718533   7.5609334
   7.5360193   7.5445847   7.5718533   7.5445847   7.5360193   7.5609334
   7.5609334   7.5445847   7.5445847   7.5609334   7.5480309   7.5718533
   7.5575048   7.5718533   7.5575048   7.5360193   7.5480309   7.5360193
  17.0313325  17.0326780  17.0313325  17.0326780  17.0313325  17.0291856
  17.0326780  17.0340889  17.0313325  17.0340889  17.0326780  17.0291856
   5.7162196   5.7203726   5.7162196   5.7203726   5.7162196   5.7129050
   5.7203726   5.7275094   5.7162196   5.7275094   5.7203726   5.7129050
   6.0346157   6.0230467   6.0346157   6.0230467   6.0175201   6.0246009
   6.0409057   6.0330405   6.0175201   6.0330405   6.0409057   6.0246009
   6.0246009   6.0330405   6.0330405   6.0246009   6.0346157   6.0175201
   6.0230467   6.0175201   6.0230467   6.0409057   6.0346157   6.0409057
   0.8550336   0.8571615   0.8550336   0.8571615   0.8526417   0.8560969
   0.8595129   0.8560848   0.8526417   0.8560848   0.8595129   0.8560969
   0.8560969   0.8560848   0.8560848   0.8560969   0.8550336   0.8526417
   0.8571615   0.8526417   0.8571615   0.8595129   0.8550336   0.8595129
 TTTTTTTTTTTTTTTTTTTTTTTTTTTTTT MOQGAD      TELAPSE     2824.50 TCPU     2412.62
 TTTTTTTTTTTTTTTTTTTTTTTTTTTTTT SHELLXN     TELAPSE     2854.96 TCPU     2438.70
 TTTTTTTTTTTTTTTTTTTTTTTTTTTTTT MONMO3      TELAPSE     2859.09 TCPU     2442.83
 NUMERICALLY INTEGRATED DENSITY    732.0001710589
 TTTTTTTTTTTTTTTTTTTTTTTTTTTTTT NUMDFT      TELAPSE     2863.52 TCPU     2447.26
 CYC   3 ETOT(AU) -9.585299006030E+03 DETOT -7.08E-04 tst  2.00E-06 PX  3.28E-03
 TTTTTTTTTTTTTTTTTTTTTTTTTTTTTT DIIS        TELAPSE     2863.67 TCPU     2447.42
 DIIS TEST: 0.52037E-03 AT SCF   CYCLE   3 - DIIS ACTIVE - HISTORY:     3 CYCLES
 TTTTTTTTTTTTTTTTTTTTTTTTTTTTTT FDIK        TELAPSE     2871.61 TCPU     2454.68
 INSULATING STATE
 TOP OF VALENCE BANDS -    BAND    366; K    5; EIG -2.3818154E-01 AU
 TOP OF VALENCE BANDS -    BAND    366; K    1; EIG -2.3829990E-01 AU
 BOTTOM OF VIRTUAL BANDS - BAND    367; K    2; EIG  8.2948680E-03 AU
 INDIRECT ENERGY BAND GAP:   6.7070 eV
 BOTTOM OF VIRTUAL BANDS - BAND    367; K    1; EIG  8.4457560E-03 AU
 TTTTTTTTTTTTTTTTTTTTTTTTTTTTTT PDIG        TELAPSE     2872.86 TCPU     2455.93
 CHARGE NORMALIZATION FACTOR   1.00000000
 TOTAL ATOMIC CHARGES:
  18.7458640  18.7458640  18.7454651  18.7454651  18.7454651  18.7454651
   7.5508582   7.5558930   7.5508582   7.5558930   7.5661087   7.5623475
   7.5403298   7.5436683   7.5661087   7.5436683   7.5403298   7.5623475
   7.5623475   7.5436683   7.5436683   7.5623475   7.5508582   7.5661087
   7.5558930   7.5661087   7.5558930   7.5403298   7.5508582   7.5403298
  17.0311294  17.0325822  17.0311294  17.0325822  17.0311294  17.0276479
  17.0325822  17.0357488  17.0311294  17.0357488  17.0325822  17.0276479
   5.7180243   5.7195877   5.7180243   5.7195877   5.7180243   5.7149971
   5.7195877   5.7242595   5.7180243   5.7242595   5.7195877   5.7149971
   6.0368619   6.0208600   6.0368619   6.0208600   6.0153849   6.0228323
   6.0421472   6.0348110   6.0153849   6.0348110   6.0421472   6.0228323
   6.0228323   6.0348110   6.0348110   6.0228323   6.0368619   6.0153849
   6.0208600   6.0153849   6.0208600   6.0421472   6.0368619   6.0421472
   0.8549363   0.8573548   0.8549363   0.8573548   0.8532748   0.8563200
   0.8590174   0.8559466   0.8532748   0.8559466   0.8590174   0.8563200
   0.8563200   0.8559466   0.8559466   0.8563200   0.8549363   0.8532748
   0.8573548   0.8532748   0.8573548   0.8590174   0.8549363   0.8590174
 TTTTTTTTTTTTTTTTTTTTTTTTTTTTTT MOQGAD      TELAPSE     2872.87 TCPU     2455.94
 TTTTTTTTTTTTTTTTTTTTTTTTTTTTTT SHELLXN     TELAPSE     2903.79 TCPU     2482.00
 TTTTTTTTTTTTTTTTTTTTTTTTTTTTTT MONMO3      TELAPSE     2906.97 TCPU     2485.17
 NUMERICALLY INTEGRATED DENSITY    732.0001709051
 TTTTTTTTTTTTTTTTTTTTTTTTTTTTTT NUMDFT      TELAPSE     2911.48 TCPU     2489.69
 CYC   4 ETOT(AU) -9.585299064611E+03 DETOT -5.86E-05 tst  2.82E-07 PX  9.45E-04
 TTTTTTTTTTTTTTTTTTTTTTTTTTTTTT DIIS        TELAPSE     2911.82 TCPU     2490.03
 DIIS TEST: 0.14819E-03 AT SCF   CYCLE   4 - DIIS ACTIVE - HISTORY:     4 CYCLES
 TTTTTTTTTTTTTTTTTTTTTTTTTTTTTT FDIK        TELAPSE     2920.67 TCPU     2498.26
 INSULATING STATE
 TOP OF VALENCE BANDS -    BAND    366; K    5; EIG -2.3812147E-01 AU
 TOP OF VALENCE BANDS -    BAND    366; K    1; EIG -2.3823921E-01 AU
 BOTTOM OF VIRTUAL BANDS - BAND    367; K    2; EIG  8.3127511E-03 AU
 INDIRECT ENERGY BAND GAP:   6.7058 eV
 BOTTOM OF VIRTUAL BANDS - BAND    367; K    1; EIG  8.4445258E-03 AU
 TTTTTTTTTTTTTTTTTTTTTTTTTTTTTT PDIG        TELAPSE     2922.03 TCPU     2499.61
 CHARGE NORMALIZATION FACTOR   1.00000000
 TOTAL ATOMIC CHARGES:
  18.7458482  18.7458482  18.7454902  18.7454902  18.7454902  18.7454902
   7.5489943   7.5570059   7.5489943   7.5570059   7.5681530   7.5617713
   7.5391922   7.5441877   7.5681530   7.5441877   7.5391922   7.5617713
   7.5617713   7.5441877   7.5441877   7.5617713   7.5489943   7.5681530
   7.5570059   7.5681530   7.5570059   7.5391922   7.5489943   7.5391922
  17.0313314  17.0325210  17.0313314  17.0325210  17.0313314  17.0271738
  17.0325210  17.0361280  17.0313314  17.0361280  17.0325210  17.0271738
   5.7173985   5.7197156   5.7173985   5.7197156   5.7173985   5.7150226
   5.7197156   5.7247052   5.7173985   5.7247052   5.7197156   5.7150226
   6.0354686   6.0219328   6.0354686   6.0219328   6.0168545   6.0239612
   6.0412688   6.0334930   6.0168545   6.0334930   6.0412688   6.0239612
   6.0239612   6.0334930   6.0334930   6.0239612   6.0354686   6.0168545
   6.0219328   6.0168545   6.0219328   6.0412688   6.0354686   6.0412688
   0.8551073   0.8572057   0.8551073   0.8572057   0.8531916   0.8559557
   0.8590574   0.8563036   0.8531916   0.8563036   0.8590574   0.8559557
   0.8559557   0.8563036   0.8563036   0.8559557   0.8551073   0.8531916
   0.8572057   0.8531916   0.8572057   0.8590574   0.8551073   0.8590574
 TTTTTTTTTTTTTTTTTTTTTTTTTTTTTT MOQGAD      TELAPSE     2922.05 TCPU     2499.63
 TTTTTTTTTTTTTTTTTTTTTTTTTTTTTT SHELLXN     TELAPSE     2953.10 TCPU     2525.67
 TTTTTTTTTTTTTTTTTTTTTTTTTTTTTT MONMO3      TELAPSE     2955.90 TCPU     2528.47
 NUMERICALLY INTEGRATED DENSITY    732.0001709132
 TTTTTTTTTTTTTTTTTTTTTTTTTTTTTT NUMDFT      TELAPSE     2960.39 TCPU     2532.96
 CYC   5 ETOT(AU) -9.585299080896E+03 DETOT -1.63E-05 tst  7.18E-08 PX  2.92E-04
 TTTTTTTTTTTTTTTTTTTTTTTTTTTTTT DIIS        TELAPSE     2960.56 TCPU     2533.13
 DIIS TEST: 0.22685E-04 AT SCF   CYCLE   5 - DIIS ACTIVE - HISTORY:     5 CYCLES
 TTTTTTTTTTTTTTTTTTTTTTTTTTTTTT FDIK        TELAPSE     2969.53 TCPU     2541.55
 INSULATING STATE
 TOP OF VALENCE BANDS -    BAND    366; K    5; EIG -2.3811829E-01 AU
 TOP OF VALENCE BANDS -    BAND    366; K    1; EIG -2.3823531E-01 AU
 BOTTOM OF VIRTUAL BANDS - BAND    367; K    2; EIG  8.3010652E-03 AU
 INDIRECT ENERGY BAND GAP:   6.7054 eV
 BOTTOM OF VIRTUAL BANDS - BAND    367; K    1; EIG  8.4407088E-03 AU
 TTTTTTTTTTTTTTTTTTTTTTTTTTTTTT PDIG        TELAPSE     2970.86 TCPU     2542.89
 CHARGE NORMALIZATION FACTOR   1.00000000
 TOTAL ATOMIC CHARGES:
  18.7458470  18.7458470  18.7454729  18.7454729  18.7454729  18.7454729
   7.5501423   7.5565214   7.5501423   7.5565214   7.5676726   7.5614450
   7.5390475   7.5443568   7.5676726   7.5443568   7.5390475   7.5614450
   7.5614450   7.5443568   7.5443568   7.5614450   7.5501423   7.5676726
   7.5565214   7.5676726   7.5565214   7.5390475   7.5501423   7.5390475
  17.0312800  17.0325261  17.0312800  17.0325261  17.0312800  17.0277223
  17.0325261  17.0356459  17.0312800  17.0356459  17.0325261  17.0277223
   5.7173343   5.7199031   5.7173343   5.7199031   5.7173343   5.7149729
   5.7199031   5.7246879   5.7173343   5.7246879   5.7199031   5.7149729
   6.0358765   6.0218909   6.0358765   6.0218909   6.0161812   6.0239069
   6.0414888   6.0337322   6.0161812   6.0337322   6.0414888   6.0239069
   6.0239069   6.0337322   6.0337322   6.0239069   6.0358765   6.0161812
   6.0218909   6.0161812   6.0218909   6.0414888   6.0358765   6.0414888
   0.8550450   0.8572166   0.8550450   0.8572166   0.8531507   0.8559931
   0.8591144   0.8562635   0.8531507   0.8562635   0.8591144   0.8559931
   0.8559931   0.8562635   0.8562635   0.8559931   0.8550450   0.8531507
   0.8572166   0.8531507   0.8572166   0.8591144   0.8550450   0.8591144
 TTTTTTTTTTTTTTTTTTTTTTTTTTTTTT MOQGAD      TELAPSE     2970.88 TCPU     2542.91
 TTTTTTTTTTTTTTTTTTTTTTTTTTTTTT SHELLXN     TELAPSE     3001.14 TCPU     2569.01
 TTTTTTTTTTTTTTTTTTTTTTTTTTTTTT MONMO3      TELAPSE     3004.62 TCPU     2572.49
 NUMERICALLY INTEGRATED DENSITY    732.0001709358
 TTTTTTTTTTTTTTTTTTTTTTTTTTTTTT NUMDFT      TELAPSE     3009.26 TCPU     2577.12
 CYC   6 ETOT(AU) -9.585299083276E+03 DETOT -2.38E-06 tst  1.56E-08 PX  1.84E-04
 TTTTTTTTTTTTTTTTTTTTTTTTTTTTTT DIIS        TELAPSE     3009.42 TCPU     2577.28
 DIIS TEST: 0.63821E-05 AT SCF   CYCLE   6 - DIIS ACTIVE - HISTORY:     6 CYCLES
 TTTTTTTTTTTTTTTTTTTTTTTTTTTTTT FDIK        TELAPSE     3017.89 TCPU     2585.19
 INSULATING STATE
 TOP OF VALENCE BANDS -    BAND    366; K    5; EIG -2.3813594E-01 AU
 TOP OF VALENCE BANDS -    BAND    366; K    1; EIG -2.3825388E-01 AU
 BOTTOM OF VIRTUAL BANDS - BAND    367; K    2; EIG  8.3118256E-03 AU
 INDIRECT ENERGY BAND GAP:   6.7062 eV
 BOTTOM OF VIRTUAL BANDS - BAND    367; K    1; EIG  8.4381424E-03 AU
 TTTTTTTTTTTTTTTTTTTTTTTTTTTTTT PDIG        TELAPSE     3019.13 TCPU     2586.43
 CHARGE NORMALIZATION FACTOR   1.00000000
 TOTAL ATOMIC CHARGES:
  18.7458350  18.7458350  18.7454914  18.7454914  18.7454914  18.7454914
   7.5493944   7.5565491   7.5493944   7.5565491   7.5678719   7.5617925
   7.5394609   7.5441657   7.5678719   7.5441657   7.5394609   7.5617925
   7.5617925   7.5441657   7.5441657   7.5617925   7.5493944   7.5678719
   7.5565491   7.5678719   7.5565491   7.5394609   7.5493944   7.5394609
  17.0312971  17.0325501  17.0312971  17.0325501  17.0312971  17.0274403
  17.0325501  17.0358488  17.0312971  17.0358488  17.0325501  17.0274403
   5.7174392   5.7197499   5.7174392   5.7197499   5.7174392   5.7151284
   5.7197499   5.7246154   5.7174392   5.7246154   5.7197499   5.7151284
   6.0356950   6.0216896   6.0356950   6.0216896   6.0166353   6.0237049
   6.0414838   6.0337921   6.0166353   6.0337921   6.0414838   6.0237049
   6.0237049   6.0337921   6.0337921   6.0237049   6.0356950   6.0166353
   6.0216896   6.0166353   6.0216896   6.0414838   6.0356950   6.0414838
   0.8550802   0.8572369   0.8550802   0.8572369   0.8531437   0.8559905
   0.8591099   0.8562421   0.8531437   0.8562421   0.8591099   0.8559905
   0.8559905   0.8562421   0.8562421   0.8559905   0.8550802   0.8531437
   0.8572369   0.8531437   0.8572369   0.8591099   0.8550802   0.8591099
 TTTTTTTTTTTTTTTTTTTTTTTTTTTTTT MOQGAD      TELAPSE     3019.15 TCPU     2586.44
 TTTTTTTTTTTTTTTTTTTTTTTTTTTTTT SHELLXN     TELAPSE     3049.01 TCPU     2612.49
 TTTTTTTTTTTTTTTTTTTTTTTTTTTTTT MONMO3      TELAPSE     3052.31 TCPU     2615.79
 NUMERICALLY INTEGRATED DENSITY    732.0001709496
 TTTTTTTTTTTTTTTTTTTTTTTTTTTTTT NUMDFT      TELAPSE     3056.75 TCPU     2620.23
 CYC   7 ETOT(AU) -9.585299084103E+03 DETOT -8.27E-07 tst  4.28E-09 PX  9.92E-05
 TTTTTTTTTTTTTTTTTTTTTTTTTTTTTT DIIS        TELAPSE     3056.93 TCPU     2620.41
 DIIS TEST: 0.36841E-05 AT SCF   CYCLE   7 - DIIS ACTIVE - HISTORY:     7 CYCLES
 TTTTTTTTTTTTTTTTTTTTTTTTTTTTTT FDIK        TELAPSE     3064.36 TCPU     2627.28
 INSULATING STATE
 TOP OF VALENCE BANDS -    BAND    366; K    5; EIG -2.3811689E-01 AU
 TOP OF VALENCE BANDS -    BAND    366; K    1; EIG -2.3823417E-01 AU
 BOTTOM OF VIRTUAL BANDS - BAND    367; K    2; EIG  8.3020914E-03 AU
 INDIRECT ENERGY BAND GAP:   6.7054 eV
 BOTTOM OF VIRTUAL BANDS - BAND    367; K    1; EIG  8.4408708E-03 AU
 TTTTTTTTTTTTTTTTTTTTTTTTTTTTTT PDIG        TELAPSE     3065.60 TCPU     2628.52
 CHARGE NORMALIZATION FACTOR   1.00000000
 TOTAL ATOMIC CHARGES:
  18.7458385  18.7458385  18.7454932  18.7454932  18.7454932  18.7454932
   7.5497752   7.5567406   7.5497752   7.5567406   7.5676917   7.5616043
   7.5391481   7.5442756   7.5676917   7.5442756   7.5391481   7.5616043
   7.5616043   7.5442756   7.5442756   7.5616043   7.5497752   7.5676917
   7.5567406   7.5676917   7.5567406   7.5391481   7.5497752   7.5391481
  17.0312831  17.0325396  17.0312831  17.0325396  17.0312831  17.0274787
  17.0325396  17.0358782  17.0312831  17.0358782  17.0325396  17.0274787
   5.7174215   5.7197908   5.7174215   5.7197908   5.7174215   5.7150583
   5.7197908   5.7245810   5.7174215   5.7245810   5.7197908   5.7150583
   6.0357530   6.0219074   6.0357530   6.0219074   6.0164273   6.0238870
   6.0413480   6.0336913   6.0164273   6.0336913   6.0413480   6.0238870
   6.0238870   6.0336913   6.0336913   6.0238870   6.0357530   6.0164273
   6.0219074   6.0164273   6.0219074   6.0413480   6.0357530   6.0413480
   0.8550661   0.8572064   0.8550661   0.8572064   0.8531652   0.8559824
   0.8591108   0.8562740   0.8531652   0.8562740   0.8591108   0.8559824
   0.8559824   0.8562740   0.8562740   0.8559824   0.8550661   0.8531652
   0.8572064   0.8531652   0.8572064   0.8591108   0.8550661   0.8591108
 TTTTTTTTTTTTTTTTTTTTTTTTTTTTTT MOQGAD      TELAPSE     3065.61 TCPU     2628.54
 TTTTTTTTTTTTTTTTTTTTTTTTTTTTTT SHELLXN     TELAPSE     3095.90 TCPU     2654.55
 TTTTTTTTTTTTTTTTTTTTTTTTTTTTTT MONMO3      TELAPSE     3098.93 TCPU     2657.58
 NUMERICALLY INTEGRATED DENSITY    732.0001709460
 TTTTTTTTTTTTTTTTTTTTTTTTTTTTTT NUMDFT      TELAPSE     3103.35 TCPU     2661.99
 CYC   8 ETOT(AU) -9.585299084417E+03 DETOT -3.14E-07 tst  1.91E-09 PX  4.75E-05
 TTTTTTTTTTTTTTTTTTTTTTTTTTTTTT DIIS        TELAPSE     3104.08 TCPU     2662.72
 DIIS TEST: 0.10635E-05 AT SCF   CYCLE   8 - DIIS ACTIVE - HISTORY:     8 CYCLES
 TTTTTTTTTTTTTTTTTTTTTTTTTTTTTT FDIK        TELAPSE     3112.35 TCPU     2669.07
 INSULATING STATE
 TOP OF VALENCE BANDS -    BAND    366; K    5; EIG -2.3812058E-01 AU
 TOP OF VALENCE BANDS -    BAND    366; K    1; EIG -2.3823793E-01 AU
 BOTTOM OF VIRTUAL BANDS - BAND    367; K    2; EIG  8.3075104E-03 AU
 INDIRECT ENERGY BAND GAP:   6.7057 eV
 BOTTOM OF VIRTUAL BANDS - BAND    367; K    1; EIG  8.4389244E-03 AU
 TTTTTTTTTTTTTTTTTTTTTTTTTTTTTT PDIG        TELAPSE     3113.65 TCPU     2670.38
 CHARGE NORMALIZATION FACTOR   1.00000000
 TOTAL ATOMIC CHARGES:
  18.7458387  18.7458387  18.7454879  18.7454879  18.7454879  18.7454879
   7.5497017   7.5565196   7.5497017   7.5565196   7.5678150   7.5615830
   7.5392866   7.5443036   7.5678150   7.5443036   7.5392866   7.5615830
   7.5615830   7.5443036   7.5443036   7.5615830   7.5497017   7.5678150
   7.5565196   7.5678150   7.5565196   7.5392866   7.5497017   7.5392866
  17.0313009  17.0325353  17.0313009  17.0325353  17.0313009  17.0275038
  17.0325353  17.0358205  17.0313009  17.0358205  17.0325353  17.0275038
   5.7173766   5.7198193   5.7173766   5.7198193   5.7173766   5.7151273
   5.7198193   5.7245865   5.7173766   5.7245865   5.7198193   5.7151273
   6.0357101   6.0218281   6.0357101   6.0218281   6.0164700   6.0238604
   6.0414689   6.0336942   6.0164700   6.0336942   6.0414689   6.0238604
   6.0238604   6.0336942   6.0336942   6.0238604   6.0357101   6.0164700
   6.0218281   6.0164700   6.0218281   6.0414689   6.0357101   6.0414689
   0.8550766   0.8572157   0.8550766   0.8572157   0.8531536   0.8559767
   0.8591105   0.8562671   0.8531536   0.8562671   0.8591105   0.8559767
   0.8559767   0.8562671   0.8562671   0.8559767   0.8550766   0.8531536
   0.8572157   0.8531536   0.8572157   0.8591105   0.8550766   0.8591105
 TTTTTTTTTTTTTTTTTTTTTTTTTTTTTT MOQGAD      TELAPSE     3113.67 TCPU     2670.40
 TTTTTTTTTTTTTTTTTTTTTTTTTTTTTT SHELLXN     TELAPSE     3147.53 TCPU     2696.43
 TTTTTTTTTTTTTTTTTTTTTTTTTTTTTT MONMO3      TELAPSE     3150.36 TCPU     2699.26
 NUMERICALLY INTEGRATED DENSITY    732.0001709459
 TTTTTTTTTTTTTTTTTTTTTTTTTTTTTT NUMDFT      TELAPSE     3154.83 TCPU     2703.74
 CYC   9 ETOT(AU) -9.585299084502E+03 DETOT -8.45E-08 tst  6.45E-10 PX  2.61E-05
 TTTTTTTTTTTTTTTTTTTTTTTTTTTTTT DIIS        TELAPSE     3155.55 TCPU     2704.45
 DIIS TEST: 0.45337E-06 AT SCF   CYCLE   9 - DIIS ACTIVE - HISTORY:     9 CYCLES
 TTTTTTTTTTTTTTTTTTTTTTTTTTTTTT FDIK        TELAPSE     3165.88 TCPU     2712.42
 INSULATING STATE
 TOP OF VALENCE BANDS -    BAND    366; K    5; EIG -2.3811878E-01 AU
 TOP OF VALENCE BANDS -    BAND    366; K    1; EIG -2.3823611E-01 AU
 BOTTOM OF VIRTUAL BANDS - BAND    367; K    2; EIG  8.3057296E-03 AU
 INDIRECT ENERGY BAND GAP:   6.7056 eV
 BOTTOM OF VIRTUAL BANDS - BAND    367; K    1; EIG  8.4399734E-03 AU
 TTTTTTTTTTTTTTTTTTTTTTTTTTTTTT PDIG        TELAPSE     3167.21 TCPU     2713.74
 CHARGE NORMALIZATION FACTOR   1.00000000
 TOTAL ATOMIC CHARGES:
  18.7458442  18.7458442  18.7454841  18.7454841  18.7454841  18.7454841
   7.5496850   7.5566582   7.5496850   7.5566582   7.5677436   7.5616475
   7.5392376   7.5442479   7.5677436   7.5442479   7.5392376   7.5616475
   7.5616475   7.5442479   7.5442479   7.5616475   7.5496850   7.5677436
   7.5566582   7.5677436   7.5566582   7.5392376   7.5496850   7.5392376
  17.0312942  17.0325355  17.0312942  17.0325355  17.0312942  17.0274974
  17.0325355  17.0358393  17.0312942  17.0358393  17.0325355  17.0274974
   5.7174177   5.7197965   5.7174177   5.7197965   5.7174177   5.7150907
   5.7197965   5.7245860   5.7174177   5.7245860   5.7197965   5.7150907
   6.0357374   6.0218556   6.0357374   6.0218556   6.0164808   6.0238345
   6.0413849   6.0337288   6.0164808   6.0337288   6.0413849   6.0238345
   6.0238345   6.0337288   6.0337288   6.0238345   6.0357374   6.0164808
   6.0218556   6.0164808   6.0218556   6.0413849   6.0357374   6.0413849
   0.8550729   0.8572105   0.8550729   0.8572105   0.8531495   0.8559810
   0.8591200   0.8562675   0.8531495   0.8562675   0.8591200   0.8559810
   0.8559810   0.8562675   0.8562675   0.8559810   0.8550729   0.8531495
   0.8572105   0.8531495   0.8572105   0.8591200   0.8550729   0.8591200
 TTTTTTTTTTTTTTTTTTTTTTTTTTTTTT MOQGAD      TELAPSE     3167.22 TCPU     2713.75
 TTTTTTTTTTTTTTTTTTTTTTTTTTTTTT SHELLXN     TELAPSE     3199.45 TCPU     2739.90
 TTTTTTTTTTTTTTTTTTTTTTTTTTTTTT MONMO3      TELAPSE     3201.92 TCPU     2742.37
 NUMERICALLY INTEGRATED DENSITY    732.0001709486
 TTTTTTTTTTTTTTTTTTTTTTTTTTTTTT NUMDFT      TELAPSE     3206.44 TCPU     2746.89
 CYC  10 ETOT(AU) -9.585299084529E+03 DETOT -2.72E-08 tst  1.87E-10 PX  1.79E-05
 TTTTTTTTTTTTTTTTTTTTTTTTTTTTTT DIIS        TELAPSE     3206.84 TCPU     2747.29
 DIIS TEST: 0.18888E-06 AT SCF   CYCLE  10 - DIIS ACTIVE - HISTORY:    10 CYCLES
 TTTTTTTTTTTTTTTTTTTTTTTTTTTTTT FDIK        TELAPSE     3216.08 TCPU     2755.33
 INSULATING STATE
 TOP OF VALENCE BANDS -    BAND    366; K    5; EIG -2.3811999E-01 AU
 TOP OF VALENCE BANDS -    BAND    366; K    1; EIG -2.3823735E-01 AU
 BOTTOM OF VIRTUAL BANDS - BAND    367; K    2; EIG  8.3058013E-03 AU
 INDIRECT ENERGY BAND GAP:   6.7056 eV
 BOTTOM OF VIRTUAL BANDS - BAND    367; K    1; EIG  8.4393882E-03 AU
 TTTTTTTTTTTTTTTTTTTTTTTTTTTTTT PDIG        TELAPSE     3217.45 TCPU     2756.70
 CHARGE NORMALIZATION FACTOR   1.00000000
 TOTAL ATOMIC CHARGES:
  18.7458437  18.7458437  18.7454865  18.7454865  18.7454865  18.7454865
   7.5497005   7.5565961   7.5497005   7.5565961   7.5677688   7.5616079
   7.5392670   7.5442852   7.5677688   7.5442852   7.5392670   7.5616079
   7.5616079   7.5442852   7.5442852   7.5616079   7.5497005   7.5677688
   7.5565961   7.5677688   7.5565961   7.5392670   7.5497005   7.5392670
  17.0312923  17.0325416  17.0312923  17.0325416  17.0312923  17.0274933
  17.0325416  17.0358419  17.0312923  17.0358419  17.0325416  17.0274933
   5.7174059   5.7197911   5.7174059   5.7197911   5.7174059   5.7150964
   5.7197911   5.7245905   5.7174059   5.7245905   5.7197911   5.7150964
   6.0357154   6.0218544   6.0357154   6.0218544   6.0164795   6.0238624
   6.0414143   6.0336947   6.0164795   6.0336947   6.0414143   6.0238624
   6.0238624   6.0336947   6.0336947   6.0238624   6.0357154   6.0164795
   6.0218544   6.0164795   6.0218544   6.0414143   6.0357154   6.0414143
   0.8550740   0.8572130   0.8550740   0.8572130   0.8531534   0.8559783
   0.8591154   0.8562694   0.8531534   0.8562694   0.8591154   0.8559783
   0.8559783   0.8562694   0.8562694   0.8559783   0.8550740   0.8531534
   0.8572130   0.8531534   0.8572130   0.8591154   0.8550740   0.8591154
 TTTTTTTTTTTTTTTTTTTTTTTTTTTTTT MOQGAD      TELAPSE     3217.47 TCPU     2756.72
 TTTTTTTTTTTTTTTTTTTTTTTTTTTTTT SHELLXN     TELAPSE     3247.42 TCPU     2782.74
 TTTTTTTTTTTTTTTTTTTTTTTTTTTTTT MONMO3      TELAPSE     3250.64 TCPU     2785.96
 NUMERICALLY INTEGRATED DENSITY    732.0001709477
 TTTTTTTTTTTTTTTTTTTTTTTTTTTTTT NUMDFT      TELAPSE     3255.15 TCPU     2790.47
 CYC  11 ETOT(AU) -9.585299084542E+03 DETOT -1.28E-08 tst  3.11E-11 PX  8.52E-06
 TTTTTTTTTTTTTTTTTTTTTTTTTTTTTT DIIS        TELAPSE     3255.32 TCPU     2790.64
 DIIS TEST: 0.52412E-07 AT SCF   CYCLE  11 - DIIS ACTIVE - HISTORY:    11 CYCLES
 TTTTTTTTTTTTTTTTTTTTTTTTTTTTTT FDIK        TELAPSE     3267.92 TCPU     2802.50
 INSULATING STATE
 TOP OF VALENCE BANDS -    BAND    366; K    5; EIG -2.3811891E-01 AU
 TOP OF VALENCE BANDS -    BAND    366; K    1; EIG -2.3823623E-01 AU
 BOTTOM OF VIRTUAL BANDS - BAND    367; K    2; EIG  8.3063598E-03 AU
 INDIRECT ENERGY BAND GAP:   6.7056 eV
 BOTTOM OF VIRTUAL BANDS - BAND    367; K    1; EIG  8.4397408E-03 AU
 TTTTTTTTTTTTTTTTTTTTTTTTTTTTTT PDIG        TELAPSE     3269.25 TCPU     2803.83
 CHARGE NORMALIZATION FACTOR   1.00000000
 TOTAL ATOMIC CHARGES:
  18.7458436  18.7458436  18.7454853  18.7454853  18.7454853  18.7454853
   7.5496913   7.5566185   7.5496913   7.5566185   7.5677694   7.5616207
   7.5392465   7.5442688   7.5677694   7.5442688   7.5392465   7.5616207
   7.5616207   7.5442688   7.5442688   7.5616207   7.5496913   7.5677694
   7.5566185   7.5677694   7.5566185   7.5392465   7.5496913   7.5392465
  17.0312998  17.0325317  17.0312998  17.0325317  17.0312998  17.0274912
  17.0325317  17.0358417  17.0312998  17.0358417  17.0325317  17.0274912
   5.7173958   5.7198123   5.7173958   5.7198123   5.7173958   5.7151202
   5.7198123   5.7245701   5.7173958   5.7245701   5.7198123   5.7151202
   6.0357283   6.0218545   6.0357283   6.0218545   6.0164749   6.0238459
   6.0414046   6.0337163   6.0164749   6.0337163   6.0414046   6.0238459
   6.0238459   6.0337163   6.0337163   6.0238459   6.0357283   6.0164749
   6.0218545   6.0164749   6.0218545   6.0414046   6.0357283   6.0414046
   0.8550754   0.8572097   0.8550754   0.8572097   0.8531512   0.8559785
   0.8591182   0.8562689   0.8531512   0.8562689   0.8591182   0.8559785
   0.8559785   0.8562689   0.8562689   0.8559785   0.8550754   0.8531512
[truncated: 21,794 more chars]
