# Supplementary material for: Structure–Property Relationship of Piezoelectric Properties in Zeolitic Imidazolate Frameworks: A Computational Study
Source: ACS Appl Mater Interfaces. 2022 Nov 2;14(45):50803–14. doi: 10.1021/acsami.2c13506 (PMC9674201; doi:10.1021/acsami.2c13506)
Supplement: Supplementary file 5 — am2c13506_si_005.zip [file am2c13506_si_005.zip › Outputfiles_crystal17/ZIF-Cl/ClampedIon_results/Clamped_PBE0-D3.out]

ZIFCl_start
EXTERNAL
PIEZOCON
CLAMPION
PRINT
END
END
6 5
0 0 6 2.0 1.00
  0.4563240000D+04  0.1966650000D-02
  0.6820240000D+03  0.1523060000D-01
  0.1549730000D+03  0.7612690000D-01
  0.4445530000D+02  0.2608010000D+00
  0.1302900000D+02  0.6164620000D+00
  0.1827730000D+01  0.2210060000D+00
0 1 3 4.0 1.00
  0.2096420000D+02  0.1146600000D+00  0.4024870000D-01
  0.4803310000D+01  0.9199990000D+00  0.2375940000D+00
  0.1459330000D+01 -0.3030680000D-02  0.8158540000D+00
0 1 1 0.0 1.00
  0.4834560000D+00  0.1000000000D+01  0.1000000000D+01
0 1 1 0.0 1.00
  0.1455850000D+00  0.1000000000D+01  0.1000000000D+01
0 3 1 0.0 1.00
  0.6260000000D+00  0.1000000000D+01
7 5
0 0 6 2.0 1.00
  0.6293480000D+04  0.1969790000D-02
  0.9490440000D+03  0.1496130000D-01
  0.2187760000D+03  0.7350060000D-01
  0.6369160000D+02  0.2489370000D+00
  0.1882820000D+02  0.6024600000D+00
  0.2720230000D+01  0.2562020000D+00
0 1 3 5.0 1.00
  0.3063310000D+02  0.1119060000D+00  0.3831190000D-01
  0.7026140000D+01  0.9216660000D+00  0.2374030000D+00
  0.2112050000D+01 -0.2569190000D-02  0.8175920000D+00
0 1 1 0.0 1.00
  0.6840090000D+00  0.1000000000D+01  0.1000000000D+01
0 1 1 0.0 1.00
  0.2008780000D+00  0.1000000000D+01  0.1000000000D+01
0 3 1 0.0 1.00
  0.9130000000D+00  0.1000000000D+01
1 4
0 0 3 1.0 1.00
  0.3386500000D+02  0.2549380000D-01
  0.5094790000D+01  0.1903730000D+00
  0.1158790000D+01  0.8521610000D+00
0 0 1 0.0 1.00
  0.3258400000D+00  0.1000000000D+01
0 0 1 0.0 1.00
  0.1027410000D+00  0.1000000000D+01
0 2 1 0.0 1.00
  0.7500000000D+00  0.1000000000D+01
17 12
0 0 6 2.0 1.00
 105819.0                    0.000738
  15872.00                   0.005718
   3619.650                  0.029495
   1030.800                  0.117286
    339.9080                 0.362949
    124.5380                 0.584149
0 0 3 2.0 1.00
    124.5380                 0.134177
     49.51350                0.624250
     20.80560                0.291756
0 0 1 2.0 1.00
      6.583460               1.000000
0 0 1 0.0 1.00
      2.564680               1.000000
0 0 1 0.0 1.00
      0.559763               1.000000
0 0 1 0.0 1.00
      0.183273               1.000000
0 2 5 6.0 1.00
    589.7760                 0.002391
    139.8490                 0.018504
     45.14130                0.081377
     16.87330                0.221552
      6.741100               0.772569
0 2 2 5.0 1.00
      6.741100              -1.572244
      2.771520               0.992389
0 2 1 0.0 1.00
      1.023870               1.000000
0 2 1 0.0 1.00
      0.381368               1.000000
0 2 1 0.0 1.00
      0.109437               1.000000
0 3 1 0.0 1.00
      0.7500000              1.0000000
230 14
INPUT
20. 0 2 2 2 0 0
 34.150000 399.987282 0
 14.590000 85.485655 0
 39.780000 277.148960 0
 14.950000 69.052205 0
 43.800000 -34.149349 0
 14.980000 -3.291831 0
0 0 3 2. 1.
       30.3241270         0.219143000
       16.3166820        -0.232556000
       11.4081480        -0.954685000
0 0 1 2. 1.
       2.56949200          1.00000000
0 0 1 0. 1.
       1.06259500          1.00000000
0 0 1 0. 1.
      0.250000000          1.00000000
0 0 1 0. 1.
      0.120000000          1.00000000
0 2 2 6. 1.
       111.824980         0.232770000E-01
       19.1319100         -1.00953900
0 2 2 0. 1.
       5.46883800         0.320151000
       2.50567500         0.718085000
0 2 1 0. 1.
      0.941868000          1.00000000
0 2 1 0. 1.
      0.250000000          1.00000000
0 2 1 0. 1.
      0.120000000          1.00000000
0 3 4 10. 1.
       44.6456290         0.472490000E-01
       13.4383770         0.218926000
       4.68200000         0.452512000
       1.60321100         0.518576000
0 3 1 0. 1.
      0.482766000          1.00000000
0 3 1 0. 1.
      0.110000000          1.00000000
0 4 1 0. 1.
      2.614   1.0000
99 0
END
DFT
PBE0-D3
xxlgrid
END
TOLINTEG
7 7 7 10 40
SHRINK
2 2
TOLDEE
8
DFTD3
ABC
END
END
          48 PROCESSORS WORKING

         
 *******************************************************************************
 *                                                                             *
 *                               CRYSTAL17                                     *
 *                      public : 1.0.2 - March 1st, 2018                       *
 *                       HTTP://WWW.CRYSTAL.UNITO.IT                           *
 *                                                                             *
 *                              MAIN AUTHORS                                   *
 *                                                                             *
 *  R. DOVESI(1,11), V.R. SAUNDERS(2), C. ROETTI(1,11), R. ORLANDO(1,11),      *
 *  C.M. ZICOVICH-WILSON(1,3), F. PASCALE(4), B. CIVALLERI(1,11),              *
 *  K. DOLL(5), N.M. HARRISON(2,6), I.J. BUSH(7), Ph. D'ARCO(8),               *
 *  M. LLUNELL(9), M. CAUSA'(10), Y. NOEL(8), L. MASCHIO(1,11), A. ERBA(1,11)  *
 *  M. RE'RAT(14), S. CASASSA(1,11)                                            *
 *                                                                             *
 *        CONTRIBUTIONS TO THE CODE HAVE ALSO BEEN GIVEN BY                    *
 *                                                                             *
 *  M. FERRABONE(1,11), M. DE LA PIERRE(1,11), M. FERRERO(1,11),               *
 *  J. BAIMA(1,11), E. ALBANESE(1,11), M.F. PEINTINGER(12), R. BAST(13),       *
 *  B. KIRTMAN(15), V. LACIVITA(1,11), R. DEMICHELIS(1,16)                     *
 *  G. BRANDEBURG(17), S. SALUSTRO(1,11), G. SANSONE(1,11)                     *
 *  M.T. RUGGIERO(18)                                                          *
 *                                                                             *
 * (1) THEORETICAL CHEMISTRY GROUP - UNIVERSITA' DI TORINO - TORINO (ITALY)    *
 * (2) COMPUTATIONAL SCIENCE & ENGINEERING DEPARTMENT - STFC DARESBURY (UK)    *
 * (3) UNIVERSIDAD AUTONOMA DEL ESTADO DE MORELOS - CUERNAVACA (MEXICO)        *
 * (4) UNIVERSITE' DE LORRAINE - NANCY (FRANCE)                                *
 * (5) UNIVERSITAET STUTTGART- STUTTGART (GERMANY)                             *
 * (6) IMPERIAL COLLEGE - LONDON (UK)                                          *
 * (7) OXFORD E-RESEARCH CENTRE - OXFORD (UK)                                  *
 * (8) UPMC - SORBONNE UNIVERSITES - PARIS (FRANCE)                            *
 * (9) UNIVERSIDAD DE BARCELONA - BARCELONA (SPAIN)                            *
 *(10) UNIVERSITA' DI NAPOLI "FEDERICO II" - NAPOLI (ITALY)                    *
 *(11) NIS - NANOSTRUCTURED INTERFACES AND SURFACES - TORINO (ITALY)           *
 *(12) MPI FUER CHEMISCHE ENERGIEKONVERSION - MUELHEIM AN DER RUHR (GERMANY)   *
 *(13) UNIVERSITY OF TROMSO - TROMSO (NORWAY)                                  *
 *(14) UNIVERSITE' DE PAU ET DES PAYS DE L'ADOUR - PAU (FRANCE)                *
 *(15) UNIVERSITY OF CALIFORNIA SANTA BARBARA - SANTA BARBARA (USA)            *
 *(16) CURTIN UNIVERSITY - PERTH (AUSTRALIA)                                   *
 *(17) UNIVERSITY COLLEGE LONDON - LONDON (UK)                                 *
 *(18) CAMBRIDGE UNIVERSITY - CAMBRIDGE (UK)                                   *
 *                                                                             *
 *******************************************************************************
 EEEEEEEEEE STARTING  DATE 07 07 2020 TIME 16:20:21.2
 ZIFCl_start                                                                     

 GEOMETRY INPUT FROM EXTERNAL FILE (FORTRAN UNIT 34)
 3D - CRYSTAL 

 *******************************************************************************
 LATTICE PARAMETERS  (ANGSTROMS AND DEGREES) - PRIMITIVE CELL
       A          B          C        ALPHA      BETA     GAMMA        VOLUME
   14.76844   14.76844   14.76844   109.47122 109.47122 109.47122   2479.599586
 INFORMATION **** CHKGRP **** SPGR WITH NO INVERSION

 NUMBER OF IRREDUCIBLE ATOMS IN THE CELL:    6

 CARTESIAN COORDINATES (ANGSTROM) - IRREDUCIBLE ATOMS AND SYMMETRY RELATED

 AT.IRR.  AT  AT.N.          X                   Y                   Z
     1     1   230   -1.278984006320E+01  8.526560042135E+00  0.000000000000E+00
     1     2   230   -1.278984006320E+01  0.000000000000E+00  8.526560042135E+00
     1     3   230    0.000000000000E+00 -1.278984006320E+01  8.526560042135E+00
     1     4   230    8.526560042135E+00  0.000000000000E+00 -1.278984006320E+01
     1     5   230    8.526560042135E+00 -1.278984006320E+01  0.000000000000E+00
     1     6   230    0.000000000000E+00  8.526560042135E+00 -1.278984006320E+01
     7     7     7    3.169496581690E+00 -8.038973428349E+00  1.594033831303E+00
     7     8     7   -3.169496581690E+00  8.038973428349E+00  1.594033831303E+00
     7     9     7    3.169496581690E+00  8.038973428349E+00 -1.594033831303E+00
     7    10     7   -3.169496581690E+00 -8.038973428349E+00 -1.594033831303E+00
     7    11     7    1.594033831303E+00  3.169496581690E+00 -8.038973428349E+00
     7    12     7   -8.038973428349E+00  1.594033831303E+00  3.169496581690E+00
     7    13     7   -1.594033831303E+00 -3.169496581690E+00 -8.038973428349E+00
     7    14     7    8.038973428349E+00  1.594033831303E+00 -3.169496581690E+00
     7    15     7    1.594033831303E+00 -3.169496581690E+00  8.038973428349E+00
     7    16     7    8.038973428349E+00 -1.594033831303E+00  3.169496581690E+00
     7    17     7   -1.594033831303E+00  3.169496581690E+00  8.038973428349E+00
     7    18     7   -8.038973428349E+00 -1.594033831303E+00 -3.169496581690E+00
     7    19     7   -8.038973428349E+00  3.169496581690E+00  1.594033831303E+00
     7    20     7    8.038973428349E+00 -3.169496581690E+00  1.594033831303E+00
     7    21     7    8.038973428349E+00  3.169496581690E+00 -1.594033831303E+00
     7    22     7   -8.038973428349E+00 -3.169496581690E+00 -1.594033831303E+00
     7    23     7    3.169496581690E+00  1.594033831303E+00 -8.038973428349E+00
     7    24     7    1.594033831303E+00 -8.038973428349E+00  3.169496581690E+00
     7    25     7   -3.169496581690E+00 -1.594033831303E+00 -8.038973428349E+00
     7    26     7    1.594033831303E+00  8.038973428349E+00 -3.169496581690E+00
     7    27     7   -3.169496581690E+00  1.594033831303E+00  8.038973428349E+00
     7    28     7   -1.594033831303E+00  8.038973428349E+00  3.169496581690E+00
     7    29     7    3.169496581690E+00 -1.594033831303E+00  8.038973428349E+00
     7    30     7   -1.594033831303E+00 -8.038973428349E+00 -3.169496581690E+00
    31    31    17    1.335574562472E+00  7.079417794377E+00  1.335574562472E+00
    31    32    17   -1.335574562472E+00 -7.079417794377E+00  1.335574562472E+00
    31    33    17    1.335574562472E+00 -7.079417794377E+00 -1.335574562472E+00
    31    34    17   -1.335574562472E+00  7.079417794377E+00 -1.335574562472E+00
    31    35    17    1.335574562472E+00  1.335574562472E+00  7.079417794377E+00
    31    36    17    7.079417794377E+00  1.335574562472E+00  1.335574562472E+00
    31    37    17   -1.335574562472E+00 -1.335574562472E+00  7.079417794377E+00
    31    38    17   -7.079417794377E+00  1.335574562472E+00 -1.335574562472E+00
    31    39    17    1.335574562472E+00 -1.335574562472E+00 -7.079417794377E+00
    31    40    17   -7.079417794377E+00 -1.335574562472E+00  1.335574562472E+00
    31    41    17   -1.335574562472E+00  1.335574562472E+00 -7.079417794377E+00
    31    42    17    7.079417794377E+00 -1.335574562472E+00 -1.335574562472E+00
    43    43     6    2.072348020789E+00  8.437148554737E+00  2.072348020789E+00
    43    44     6   -2.072348020789E+00 -8.437148554737E+00  2.072348020789E+00
    43    45     6    2.072348020789E+00 -8.437148554737E+00 -2.072348020789E+00
    43    46     6   -2.072348020789E+00  8.437148554737E+00 -2.072348020789E+00
    43    47     6    2.072348020789E+00  2.072348020789E+00  8.437148554737E+00
    43    48     6    8.437148554737E+00  2.072348020789E+00  2.072348020789E+00
    43    49     6   -2.072348020789E+00 -2.072348020789E+00  8.437148554737E+00
    43    50     6   -8.437148554737E+00  2.072348020789E+00 -2.072348020789E+00
    43    51     6    2.072348020789E+00 -2.072348020789E+00 -8.437148554737E+00
    43    52     6   -8.437148554737E+00 -2.072348020789E+00  2.072348020789E+00
    43    53     6   -2.072348020789E+00  2.072348020789E+00 -8.437148554737E+00
    43    54     6    8.437148554737E+00 -2.072348020789E+00 -2.072348020789E+00
    55    55     6   -5.108724588013E+00  1.534301812927E+00 -6.073643533891E+00
    55    56     6    5.108724588013E+00 -1.534301812927E+00 -6.073643533891E+00
    55    57     6   -5.108724588013E+00 -1.534301812927E+00  6.073643533891E+00
    55    58     6    5.108724588013E+00  1.534301812927E+00  6.073643533891E+00
    55    59     6   -6.073643533891E+00 -5.108724588013E+00  1.534301812927E+00
    55    60     6    1.534301812927E+00 -6.073643533891E+00 -5.108724588013E+00
    55    61     6    6.073643533891E+00  5.108724588013E+00  1.534301812927E+00
    55    62     6   -1.534301812927E+00 -6.073643533891E+00  5.108724588013E+00
    55    63     6   -6.073643533891E+00  5.108724588013E+00 -1.534301812927E+00
    55    64     6   -1.534301812927E+00  6.073643533891E+00 -5.108724588013E+00
    55    65     6    6.073643533891E+00 -5.108724588013E+00 -1.534301812927E+00
    55    66     6    1.534301812927E+00  6.073643533891E+00  5.108724588013E+00
    55    67     6    1.534301812927E+00 -5.108724588013E+00 -6.073643533891E+00
    55    68     6   -1.534301812927E+00  5.108724588013E+00 -6.073643533891E+00
    55    69     6   -1.534301812927E+00 -5.108724588013E+00  6.073643533891E+00
    55    70     6    1.534301812927E+00  5.108724588013E+00  6.073643533891E+00
    55    71     6   -5.108724588013E+00 -6.073643533891E+00  1.534301812927E+00
    55    72     6   -6.073643533891E+00  1.534301812927E+00 -5.108724588013E+00
    55    73     6    5.108724588013E+00  6.073643533891E+00  1.534301812927E+00
    55    74     6   -6.073643533891E+00 -1.534301812927E+00  5.108724588013E+00
    55    75     6    5.108724588013E+00 -6.073643533891E+00 -1.534301812927E+00
    55    76     6    6.073643533891E+00 -1.534301812927E+00 -5.108724588013E+00
    55    77     6   -5.108724588013E+00  6.073643533891E+00 -1.534301812927E+00
    55    78     6    6.073643533891E+00  1.534301812927E+00  5.108724588013E+00
    79    79     1   -4.264911161782E+00  2.189222196938E+00 -6.220782962179E+00
    79    80     1    4.264911161782E+00 -2.189222196938E+00 -6.220782962179E+00
    79    81     1   -4.264911161782E+00 -2.189222196938E+00  6.220782962179E+00
    79    82     1    4.264911161782E+00  2.189222196938E+00  6.220782962179E+00
    79    83     1   -6.220782962179E+00 -4.264911161782E+00  2.189222196938E+00
    79    84     1    2.189222196938E+00 -6.220782962179E+00 -4.264911161782E+00
    79    85     1    6.220782962179E+00  4.264911161782E+00  2.189222196938E+00
    79    86     1   -2.189222196938E+00 -6.220782962179E+00  4.264911161782E+00
    79    87     1   -6.220782962179E+00  4.264911161782E+00 -2.189222196938E+00
    79    88     1   -2.189222196938E+00  6.220782962179E+00 -4.264911161782E+00
    79    89     1    6.220782962179E+00 -4.264911161782E+00 -2.189222196938E+00
    79    90     1    2.189222196938E+00  6.220782962179E+00  4.264911161782E+00
    79    91     1    2.189222196938E+00 -4.264911161782E+00 -6.220782962179E+00
    79    92     1   -2.189222196938E+00  4.264911161782E+00 -6.220782962179E+00
    79    93     1   -2.189222196938E+00 -4.264911161782E+00  6.220782962179E+00
    79    94     1    2.189222196938E+00  4.264911161782E+00  6.220782962179E+00
    79    95     1   -4.264911161782E+00 -6.220782962179E+00  2.189222196938E+00
    79    96     1   -6.220782962179E+00  2.189222196938E+00 -4.264911161782E+00
    79    97     1    4.264911161782E+00  6.220782962179E+00  2.189222196938E+00
    79    98     1   -6.220782962179E+00 -2.189222196938E+00  4.264911161782E+00
    79    99     1    4.264911161782E+00 -6.220782962179E+00 -2.189222196938E+00
    79   100     1    6.220782962179E+00 -2.189222196938E+00 -4.264911161782E+00
    79   101     1   -4.264911161782E+00  6.220782962179E+00 -2.189222196938E+00
    79   102     1    6.220782962179E+00  2.189222196938E+00  4.264911161782E+00

 SPACE  GROUP  N.                     :  217
 NUMBER OF SYMMETRY OPERATORS         :   24
 *******************************************************************************
 LATTICE PARAMETERS (ANGSTROMS AND DEGREES) - BOHR = 0.5291772083 ANGSTROM
 PRIMITIVE CELL - CENTRING CODE 6/0 VOLUME=  2479.599586 - DENSITY  1.068 g/cm^3
         A              B              C           ALPHA      BETA       GAMMA 
    14.76843521    14.76843521    14.76843521   109.471221 109.471221 109.471221
 *******************************************************************************
 ATOMS IN THE ASYMMETRIC UNIT    6 - ATOMS IN THE UNIT CELL:  102
     ATOM                 X/A                 Y/B                 Z/C    
 *******************************************************************************
      1 T 230 ZN    4.999999999997E-01  2.500000000004E-01 -2.499999999999E-01
      2 F 230 ZN    4.999999999997E-01 -2.499999999999E-01  2.500000000004E-01
      3 F 230 ZN   -2.499999999999E-01  4.999999999997E-01  2.500000000004E-01
      4 F 230 ZN    2.500000000004E-01 -2.499999999999E-01  4.999999999997E-01
      5 F 230 ZN    2.500000000004E-01  4.999999999997E-01 -2.499999999999E-01
      6 F 230 ZN   -2.499999999999E-01  2.500000000004E-01  4.999999999997E-01
      7 T   7 N    -3.779331620955E-01  2.793348307788E-01 -2.855475609503E-01
      8 F   7 N    -4.351176082709E-01 -9.238560114517E-02  2.855475609503E-01
      9 F   7 N     3.779331620955E-01  9.238560114517E-02 -3.427320071257E-01
     10 F   7 N     4.351176082709E-01 -2.793348307788E-01  3.427320071257E-01
     11 F   7 N    -2.855475609503E-01 -3.779331620955E-01  2.793348307788E-01
     12 F   7 N     2.793348307788E-01 -2.855475609503E-01 -3.779331620955E-01
     13 F   7 N     3.427320071257E-01  4.351176082709E-01 -2.793348307788E-01
     14 F   7 N    -9.238560114517E-02  2.855475609503E-01 -4.351176082709E-01
     15 F   7 N     2.855475609503E-01 -4.351176082709E-01 -9.238560114517E-02
     16 F   7 N     9.238560114517E-02 -3.427320071257E-01  3.779331620955E-01
     17 F   7 N    -3.427320071257E-01  3.779331620955E-01  9.238560114517E-02
     18 F   7 N    -2.793348307788E-01  3.427320071257E-01  4.351176082709E-01
     19 F   7 N     2.793348307788E-01 -3.779331620955E-01 -2.855475609503E-01
     20 F   7 N    -9.238560114517E-02 -4.351176082709E-01  2.855475609503E-01
     21 F   7 N     9.238560114517E-02  3.779331620955E-01 -3.427320071257E-01
     22 F   7 N    -2.793348307788E-01  4.351176082709E-01  3.427320071257E-01
     23 F   7 N    -3.779331620955E-01 -2.855475609503E-01  2.793348307788E-01
     24 F   7 N    -2.855475609503E-01  2.793348307788E-01 -3.779331620955E-01
     25 F   7 N     4.351176082709E-01  3.427320071257E-01 -2.793348307788E-01
     26 F   7 N     2.855475609503E-01 -9.238560114517E-02 -4.351176082709E-01
     27 F   7 N    -4.351176082709E-01  2.855475609503E-01 -9.238560114517E-02
     28 F   7 N    -3.427320071257E-01  9.238560114517E-02  3.779331620955E-01
     29 F   7 N     3.779331620955E-01 -3.427320071257E-01  9.238560114517E-02
     30 F   7 N     3.427320071257E-01 -2.793348307788E-01  4.351176082709E-01
     31 T  17 CL    4.934576379724E-01  1.566369738642E-01  4.934576379724E-01
     32 F  17 CL   -3.368206641083E-01  0.000000000000E+00 -4.934576379724E-01
     33 F  17 CL   -4.934576379724E-01  0.000000000000E+00 -3.368206641083E-01
     34 F  17 CL    3.368206641083E-01 -1.566369738642E-01  3.368206641083E-01
     35 F  17 CL    4.934576379724E-01  4.934576379724E-01  1.566369738642E-01
     36 F  17 CL    1.566369738642E-01  4.934576379724E-01  4.934576379724E-01
     37 F  17 CL    3.368206641083E-01  3.368206641083E-01 -1.566369738642E-01
     38 F  17 CL    0.000000000000E+00 -4.934576379724E-01 -3.368206641083E-01
     39 F  17 CL   -4.934576379724E-01 -3.368206641083E-01  0.000000000000E+00
     40 F  17 CL    0.000000000000E+00 -3.368206641083E-01 -4.934576379724E-01
     41 F  17 CL   -3.368206641083E-01 -4.934576379724E-01  0.000000000000E+00
     42 F  17 CL   -1.566369738642E-01  3.368206641083E-01  3.368206641083E-01
     43 T   6 C    -3.837200158337E-01  2.430462004076E-01 -3.837200158337E-01
     44 F   6 C    -3.732337837587E-01  0.000000000000E+00  3.837200158337E-01
     45 F   6 C     3.837200158337E-01  0.000000000000E+00 -3.732337837587E-01
     46 F   6 C     3.732337837587E-01 -2.430462004076E-01  3.732337837587E-01
     47 F   6 C    -3.837200158337E-01 -3.837200158337E-01  2.430462004076E-01
     48 F   6 C     2.430462004076E-01 -3.837200158337E-01 -3.837200158337E-01
     49 F   6 C     3.732337837587E-01  3.732337837587E-01 -2.430462004076E-01
     50 F   6 C     0.000000000000E+00  3.837200158337E-01 -3.732337837587E-01
     51 F   6 C     3.837200158337E-01 -3.732337837587E-01  0.000000000000E+00
     52 F   6 C     0.000000000000E+00 -3.732337837587E-01  3.837200158337E-01
     53 F   6 C    -3.732337837587E-01  3.837200158337E-01  0.000000000000E+00
     54 F   6 C    -2.430462004076E-01  3.732337837587E-01  3.732337837587E-01
     55 T   6 C    -2.661883396428E-01  3.442626295576E-01 -2.096052075761E-01
     56 F   6 C    -4.461321628663E-01 -5.658313206669E-02  2.096052075761E-01
     57 F   6 C     2.661883396428E-01  5.658313206669E-02 -3.895490307996E-01
     58 F   6 C     4.461321628663E-01 -3.442626295576E-01  3.895490307996E-01
     59 F   6 C    -2.096052075761E-01 -2.661883396428E-01  3.442626295576E-01
     60 F   6 C     3.442626295576E-01 -2.096052075761E-01 -2.661883396428E-01
     61 F   6 C     3.895490307996E-01  4.461321628663E-01 -3.442626295576E-01
     62 F   6 C    -5.658313206669E-02  2.096052075761E-01 -4.461321628663E-01
     63 F   6 C     2.096052075761E-01 -4.461321628663E-01 -5.658313206669E-02
     64 F   6 C     5.658313206669E-02 -3.895490307996E-01  2.661883396428E-01
     65 F   6 C    -3.895490307996E-01  2.661883396428E-01  5.658313206669E-02
     66 F   6 C    -3.442626295576E-01  3.895490307996E-01  4.461321628663E-01
     67 F   6 C     3.442626295576E-01 -2.661883396428E-01 -2.096052075761E-01
     68 F   6 C    -5.658313206669E-02 -4.461321628663E-01  2.096052075761E-01
     69 F   6 C     5.658313206669E-02  2.661883396428E-01 -3.895490307996E-01
     70 F   6 C    -3.442626295576E-01  4.461321628663E-01  3.895490307996E-01
     71 F   6 C    -2.661883396428E-01 -2.096052075761E-01  3.442626295576E-01
     72 F   6 C    -2.096052075761E-01  3.442626295576E-01 -2.661883396428E-01
     73 F   6 C     4.461321628663E-01  3.895490307996E-01 -3.442626295576E-01
     74 F   6 C     2.096052075761E-01 -5.658313206669E-02 -4.461321628663E-01
     75 F   6 C    -4.461321628663E-01  2.096052075761E-01 -5.658313206669E-02
     76 F   6 C    -3.895490307996E-01  5.658313206669E-02  2.661883396428E-01
     77 F   6 C     2.661883396428E-01 -3.895490307996E-01  5.658313206669E-02
     78 F   6 C     3.895490307996E-01 -3.442626295576E-01  4.461321628663E-01
     79 T   1 H    -2.364119143779E-01  3.851157986258E-01 -1.217190141502E-01
     80 F   1 H    -4.931651872240E-01 -1.146929002277E-01  1.217190141502E-01
     81 F   1 H     2.364119143779E-01  1.146929002277E-01 -3.784722869963E-01
     82 F   1 H     4.931651872240E-01 -3.851157986258E-01  3.784722869963E-01
     83 F   1 H    -1.217190141502E-01 -2.364119143779E-01  3.851157986258E-01
     84 F   1 H     3.851157986258E-01 -1.217190141502E-01 -2.364119143779E-01
     85 F   1 H     3.784722869963E-01  4.931651872240E-01 -3.851157986258E-01
     86 F   1 H    -1.146929002277E-01  1.217190141502E-01 -4.931651872240E-01
     87 F   1 H     1.217190141502E-01 -4.931651872240E-01 -1.146929002277E-01
     88 F   1 H     1.146929002277E-01 -3.784722869963E-01  2.364119143779E-01
     89 F   1 H    -3.784722869963E-01  2.364119143779E-01  1.146929002277E-01
     90 F   1 H    -3.851157986258E-01  3.784722869963E-01  4.931651872240E-01
     91 F   1 H     3.851157986258E-01 -2.364119143779E-01 -1.217190141502E-01
     92 F   1 H    -1.146929002277E-01 -4.931651872240E-01  1.217190141502E-01
     93 F   1 H     1.146929002277E-01  2.364119143779E-01 -3.784722869963E-01
     94 F   1 H    -3.851157986258E-01  4.931651872240E-01  3.784722869963E-01
     95 F   1 H    -2.364119143779E-01 -1.217190141502E-01  3.851157986258E-01
     96 F   1 H    -1.217190141502E-01  3.851157986258E-01 -2.364119143779E-01
     97 F   1 H     4.931651872240E-01  3.784722869963E-01 -3.851157986258E-01
     98 F   1 H     1.217190141502E-01 -1.146929002277E-01 -4.931651872240E-01
     99 F   1 H    -4.931651872240E-01  1.217190141502E-01 -1.146929002277E-01
    100 F   1 H    -3.784722869963E-01  1.146929002277E-01  2.364119143779E-01
    101 F   1 H     2.364119143779E-01 -3.784722869963E-01  1.146929002277E-01
    102 F   1 H     3.784722869963E-01 -3.851157986258E-01  4.931651872240E-01

 TRANSFORMATION MATRIX PRIMITIVE-CRYSTALLOGRAPHIC CELL
  0.0000  1.0000  1.0000  1.0000  0.0000  1.0000  1.0000  1.0000  0.0000

 *******************************************************************************
 CRYSTALLOGRAPHIC CELL (VOLUME=       4959.19917187)
         A              B              C           ALPHA      BETA       GAMMA 
    17.05312008    17.05312008    17.05312008    90.000000  90.000000  90.000000

 COORDINATES IN THE CRYSTALLOGRAPHIC CELL
     ATOM                 X/A                 Y/B                 Z/C    
 *******************************************************************************
      1 T 230 ZN    2.500000000004E-01  4.999999999997E-01  0.000000000000E+00
      2 F 230 ZN    2.500000000004E-01  0.000000000000E+00  4.999999999997E-01
      3 F 230 ZN    0.000000000000E+00  2.500000000004E-01  4.999999999997E-01
      4 F 230 ZN    4.999999999997E-01  0.000000000000E+00  2.500000000004E-01
      5 F 230 ZN    4.999999999997E-01  2.500000000004E-01  0.000000000000E+00
      6 F 230 ZN    0.000000000000E+00  4.999999999997E-01  2.500000000004E-01
      7 T   7 N     1.858602159620E-01 -4.714077769123E-01  9.347461481682E-02
      8 F   7 N    -1.858602159620E-01  4.714077769123E-01  9.347461481682E-02
      9 F   7 N     1.858602159620E-01  4.714077769123E-01 -9.347461481682E-02
     10 F   7 N    -1.858602159620E-01 -4.714077769123E-01 -9.347461481682E-02
     11 F   7 N     9.347461481682E-02  1.858602159620E-01 -4.714077769123E-01
     12 F   7 N    -4.714077769123E-01  9.347461481682E-02  1.858602159620E-01
     13 F   7 N    -9.347461481682E-02 -1.858602159620E-01 -4.714077769123E-01
     14 F   7 N     4.714077769123E-01  9.347461481682E-02 -1.858602159620E-01
     15 F   7 N     9.347461481682E-02 -1.858602159620E-01  4.714077769123E-01
     16 F   7 N     4.714077769123E-01 -9.347461481682E-02  1.858602159620E-01
     17 F   7 N    -9.347461481682E-02  1.858602159620E-01  4.714077769123E-01
     18 F   7 N    -4.714077769123E-01 -9.347461481682E-02 -1.858602159620E-01
     19 F   7 N    -4.714077769123E-01  1.858602159620E-01  9.347461481682E-02
     20 F   7 N     4.714077769123E-01 -1.858602159620E-01  9.347461481682E-02
     21 F   7 N     4.714077769123E-01  1.858602159620E-01 -9.347461481682E-02
     22 F   7 N    -4.714077769123E-01 -1.858602159620E-01 -9.347461481682E-02
     23 F   7 N     1.858602159620E-01  9.347461481682E-02 -4.714077769123E-01
     24 F   7 N     9.347461481682E-02 -4.714077769123E-01  1.858602159620E-01
     25 F   7 N    -1.858602159620E-01 -9.347461481682E-02 -4.714077769123E-01
     26 F   7 N     9.347461481682E-02  4.714077769123E-01 -1.858602159620E-01
     27 F   7 N    -1.858602159620E-01  9.347461481682E-02  4.714077769123E-01
     28 F   7 N    -9.347461481682E-02  4.714077769123E-01  1.858602159620E-01
     29 F   7 N     1.858602159620E-01 -9.347461481682E-02  4.714077769123E-01
     30 F   7 N    -9.347461481682E-02 -4.714077769123E-01 -1.858602159620E-01
     31 T  17 CL    7.831848693209E-02  4.151391510403E-01  7.831848693209E-02
     32 F  17 CL   -7.831848693209E-02 -4.151391510403E-01  7.831848693209E-02
     33 F  17 CL    7.831848693209E-02 -4.151391510403E-01 -7.831848693209E-02
     34 F  17 CL   -7.831848693209E-02  4.151391510403E-01 -7.831848693209E-02
     35 F  17 CL    7.831848693209E-02  7.831848693209E-02  4.151391510403E-01
     36 F  17 CL    4.151391510403E-01  7.831848693209E-02  7.831848693209E-02
     37 F  17 CL   -7.831848693209E-02 -7.831848693209E-02  4.151391510403E-01
     38 F  17 CL   -4.151391510403E-01  7.831848693209E-02 -7.831848693209E-02
     39 F  17 CL    7.831848693209E-02 -7.831848693209E-02 -4.151391510403E-01
     40 F  17 CL   -4.151391510403E-01 -7.831848693209E-02  7.831848693209E-02
     41 F  17 CL   -7.831848693209E-02  7.831848693209E-02 -4.151391510403E-01
     42 F  17 CL    4.151391510403E-01 -7.831848693209E-02 -7.831848693209E-02
     43 T   6 C     1.215231002038E-01  4.947568839625E-01  1.215231002038E-01
     44 F   6 C    -1.215231002038E-01 -4.947568839625E-01  1.215231002038E-01
     45 F   6 C     1.215231002038E-01 -4.947568839625E-01 -1.215231002038E-01
     46 F   6 C    -1.215231002038E-01  4.947568839625E-01 -1.215231002038E-01
     47 F   6 C     1.215231002038E-01  1.215231002038E-01  4.947568839625E-01
     48 F   6 C     4.947568839625E-01  1.215231002038E-01  1.215231002038E-01
     49 F   6 C    -1.215231002038E-01 -1.215231002038E-01  4.947568839625E-01
     50 F   6 C    -4.947568839625E-01  1.215231002038E-01 -1.215231002038E-01
     51 F   6 C     1.215231002038E-01 -1.215231002038E-01 -4.947568839625E-01
     52 F   6 C    -4.947568839625E-01 -1.215231002038E-01  1.215231002038E-01
     53 F   6 C    -1.215231002038E-01  1.215231002038E-01 -4.947568839625E-01
     54 F   6 C     4.947568839625E-01 -1.215231002038E-01 -1.215231002038E-01
     55 T   6 C    -2.995771191878E-01  8.997191161173E-02 -3.561602512545E-01
     56 F   6 C     2.995771191878E-01 -8.997191161173E-02 -3.561602512545E-01
     57 F   6 C    -2.995771191878E-01 -8.997191161173E-02  3.561602512545E-01
     58 F   6 C     2.995771191878E-01  8.997191161173E-02  3.561602512545E-01
     59 F   6 C    -3.561602512545E-01 -2.995771191878E-01  8.997191161173E-02
     60 F   6 C     8.997191161173E-02 -3.561602512545E-01 -2.995771191878E-01
     61 F   6 C     3.561602512545E-01  2.995771191878E-01  8.997191161173E-02
     62 F   6 C    -8.997191161173E-02 -3.561602512545E-01  2.995771191878E-01
     63 F   6 C    -3.561602512545E-01  2.995771191878E-01 -8.997191161173E-02
     64 F   6 C    -8.997191161173E-02  3.561602512545E-01 -2.995771191878E-01
     65 F   6 C     3.561602512545E-01 -2.995771191878E-01 -8.997191161173E-02
     66 F   6 C     8.997191161173E-02  3.561602512545E-01  2.995771191878E-01
     67 F   6 C     8.997191161173E-02 -2.995771191878E-01 -3.561602512545E-01
     68 F   6 C    -8.997191161173E-02  2.995771191878E-01 -3.561602512545E-01
     69 F   6 C    -8.997191161173E-02 -2.995771191878E-01  3.561602512545E-01
     70 F   6 C     8.997191161173E-02  2.995771191878E-01  3.561602512545E-01
     71 F   6 C    -2.995771191878E-01 -3.561602512545E-01  8.997191161173E-02
     72 F   6 C    -3.561602512545E-01  8.997191161173E-02 -2.995771191878E-01
     73 F   6 C     2.995771191878E-01  3.561602512545E-01  8.997191161173E-02
     74 F   6 C    -3.561602512545E-01 -8.997191161173E-02  2.995771191878E-01
     75 F   6 C     2.995771191878E-01 -3.561602512545E-01 -8.997191161173E-02
     76 F   6 C     3.561602512545E-01 -8.997191161173E-02 -2.995771191878E-01
     77 F   6 C    -2.995771191878E-01  3.561602512545E-01 -8.997191161173E-02
     78 F   6 C     3.561602512545E-01  8.997191161173E-02  2.995771191878E-01
     79 T   1 H    -2.500956505733E-01  1.283766364230E-01 -3.647885508009E-01
     80 F   1 H     2.500956505733E-01 -1.283766364230E-01 -3.647885508009E-01
     81 F   1 H    -2.500956505733E-01 -1.283766364230E-01  3.647885508009E-01
     82 F   1 H     2.500956505733E-01  1.283766364230E-01  3.647885508009E-01
     83 F   1 H    -3.647885508009E-01 -2.500956505733E-01  1.283766364230E-01
     84 F   1 H     1.283766364230E-01 -3.647885508009E-01 -2.500956505733E-01
     85 F   1 H     3.647885508009E-01  2.500956505733E-01  1.283766364230E-01
     86 F   1 H    -1.283766364230E-01 -3.647885508009E-01  2.500956505733E-01
     87 F   1 H    -3.647885508009E-01  2.500956505733E-01 -1.283766364230E-01
     88 F   1 H    -1.283766364230E-01  3.647885508009E-01 -2.500956505733E-01
     89 F   1 H     3.647885508009E-01 -2.500956505733E-01 -1.283766364230E-01
     90 F   1 H     1.283766364230E-01  3.647885508009E-01  2.500956505733E-01
     91 F   1 H     1.283766364230E-01 -2.500956505733E-01 -3.647885508009E-01
     92 F   1 H    -1.283766364230E-01  2.500956505733E-01 -3.647885508009E-01
     93 F   1 H    -1.283766364230E-01 -2.500956505733E-01  3.647885508009E-01
     94 F   1 H     1.283766364230E-01  2.500956505733E-01  3.647885508009E-01
     95 F   1 H    -2.500956505733E-01 -3.647885508009E-01  1.283766364230E-01
     96 F   1 H    -3.647885508009E-01  1.283766364230E-01 -2.500956505733E-01
     97 F   1 H     2.500956505733E-01  3.647885508009E-01  1.283766364230E-01
     98 F   1 H    -3.647885508009E-01 -1.283766364230E-01  2.500956505733E-01
     99 F   1 H     2.500956505733E-01 -3.647885508009E-01 -1.283766364230E-01
    100 F   1 H     3.647885508009E-01 -1.283766364230E-01 -2.500956505733E-01
    101 F   1 H    -2.500956505733E-01  3.647885508009E-01 -1.283766364230E-01
    102 F   1 H     3.647885508009E-01  1.283766364230E-01  2.500956505733E-01

 T = ATOM BELONGING TO THE ASYMMETRIC UNIT
 *******************************************************************************
 * GEOMETRY EDITING - INPUT COORDINATES ARE GIVEN IN ANGSTROM         
 *******************************************************************************

 GEOMETRY NOW FULLY CONSISTENT WITH THE GROUP
 INFORMATION **** NEW DEFAULT **** FINALRUN 4 FOR GEOMETRY OPTIMIZATIONS
 INFORMATION **** NEW DEFAULT **** OPTGEOM OPTIMIZES BOTH ATOMIC COORDINATES AND CELL PARAMETERS
 INFORMATION **** NEW DEFAULT **** TOL. ON ATOMIC DISP TO REDEFINE REF. GEOMETRY: 0.8 Angs
 INFORMATION **** NEW DEFAULT **** N POINTS TO REDEFINE REF. GEOMETRY: N OF OPT DEGS OF FREEDOM
 INFORMATION **** NEW DEFAULT **** TOL. ON ENERGY TO REDEFINE REF. GEOMETRY: 10**-3*(5*N. ATOMS)

 IMPORTANT INFORMATION:
 THE COORDINATE SYSTEM ADOPTED IN THE OPTIMIZATION IS NOT IN
 GENERAL HOMOGENEOUS UNITS. FOR THIS REASON THE GRADIENT AND 
 HESSIAN MATRIX IN TERMS OF THIS SYSTEM ARE GIVEN WITHOUT
 UNITS. FOR MORE DETAILS SEE THE MANUAL.

 INITIAL TRUST RADIUS         0.50000 MAXIMUM TRUST RADIUS               4.00000
 MAXIMUM GRADIENT COMPONENT   0.00045 MAXIMUM DISPLACEMENT COMPONENT     0.00180
 R.M.S. OF GRADIENT COMPONENT 0.00030 R.M.S. OF DISPLACEMENT COMPONENTS  0.00120
 THRESHOLD ON ENERGY CHANGE 0.100E-06 EXTRAPOLATING POLYNOMIAL ORDER           2
 MAXIMUM ALLOWED NUMBER OF STEPS   -1 SORTING OF ENERGY POINTS:               NO
 ANALYTICAL  GRADIENT                 HESSIAN UPDATING                      BFGS
 STEP SIZE NUMERICAL GRADIENT 0.00100
 INITIAL HESSIAN MATRIX: SCHLEGEL MODEL 2
 *******************************************************************************


 ELAELAELAELAELAELAELAELAELAELAELAELAELAELAELAELAELAELAELAELAELAELAELAELAELAELA

                       ELASTIC CALCULATION

 INFORMATION **** TOLDEX ****  CONVERGENCE CRITERION FOR RMS DISPLACEMENT MODIFIED  6.200000E-04
 INFORMATION **** TOLDEG **** MODIFY CONVERGENCE CRITERION FOR RMS GRADIENT  3.000000E-04
 INFORMATION **** TOLDEE **** CONVERGENCE CRITERION FOR ENERGY MODIFIED: 10**-           8

 GCALCO - MAX INDICES DIRECT LATTICE VECTOR    14    14    14
 NO.OF VECTORS CREATED 6999 STARS  122 RMAX   304.01690 BOHR

 GEOMETRY FOR WAVE FUNCTION - DIMENSIONALITY OF THE SYSTEM    3
 (NON PERIODIC DIRECTION: LATTICE PARAMETER FORMALLY SET TO 500)
 *******************************************************************************
 LATTICE PARAMETERS (ANGSTROMS AND DEGREES) - BOHR = 0.5291772083 ANGSTROM
 PRIMITIVE CELL - CENTRING CODE 6/0 VOLUME=  2479.599586 - DENSITY  1.068 g/cm^3
         A              B              C           ALPHA      BETA       GAMMA 
    14.76843521    14.76843521    14.76843521   109.471221 109.471221 109.471221
 *******************************************************************************
 ATOMS IN THE ASYMMETRIC UNIT    6 - ATOMS IN THE UNIT CELL:  102
     ATOM                 X/A                 Y/B                 Z/C    
 *******************************************************************************
      1 T 230 ZN   -5.000000000000E-01  2.500000000000E-01 -2.500000000000E-01
      2 F 230 ZN    5.000000000000E-01 -2.500000000000E-01  2.500000000000E-01
      3 F 230 ZN   -2.500000000000E-01  5.000000000000E-01  2.500000000000E-01
      4 F 230 ZN    2.500000000000E-01 -2.500000000000E-01  5.000000000000E-01
      5 F 230 ZN    2.500000000000E-01 -5.000000000000E-01 -2.500000000000E-01
      6 F 230 ZN   -2.500000000000E-01  2.500000000000E-01 -5.000000000000E-01
      7 T   7 N    -3.779331620955E-01  2.793348307788E-01 -2.855475609503E-01
      8 F   7 N    -4.351176082709E-01 -9.238560114517E-02  2.855475609503E-01
      9 F   7 N     3.779331620955E-01  9.238560114517E-02 -3.427320071257E-01
     10 F   7 N     4.351176082709E-01 -2.793348307788E-01  3.427320071257E-01
     11 F   7 N    -2.855475609503E-01 -3.779331620955E-01  2.793348307788E-01
     12 F   7 N     2.793348307788E-01 -2.855475609503E-01 -3.779331620955E-01
     13 F   7 N     3.427320071257E-01  4.351176082709E-01 -2.793348307788E-01
     14 F   7 N    -9.238560114517E-02  2.855475609503E-01 -4.351176082709E-01
     15 F   7 N     2.855475609503E-01 -4.351176082709E-01 -9.238560114517E-02
     16 F   7 N     9.238560114517E-02 -3.427320071257E-01  3.779331620955E-01
     17 F   7 N    -3.427320071257E-01  3.779331620955E-01  9.238560114517E-02
     18 F   7 N    -2.793348307788E-01  3.427320071257E-01  4.351176082709E-01
     19 F   7 N     2.793348307788E-01 -3.779331620955E-01 -2.855475609503E-01
     20 F   7 N    -9.238560114517E-02 -4.351176082709E-01  2.855475609503E-01
     21 F   7 N     9.238560114517E-02  3.779331620955E-01 -3.427320071257E-01
     22 F   7 N    -2.793348307788E-01  4.351176082709E-01  3.427320071257E-01
     23 F   7 N    -3.779331620955E-01 -2.855475609503E-01  2.793348307788E-01
     24 F   7 N    -2.855475609503E-01  2.793348307788E-01 -3.779331620955E-01
     25 F   7 N     4.351176082709E-01  3.427320071257E-01 -2.793348307788E-01
     26 F   7 N     2.855475609503E-01 -9.238560114517E-02 -4.351176082709E-01
     27 F   7 N    -4.351176082709E-01  2.855475609503E-01 -9.238560114517E-02
     28 F   7 N    -3.427320071257E-01  9.238560114517E-02  3.779331620955E-01
     29 F   7 N     3.779331620955E-01 -3.427320071257E-01  9.238560114517E-02
     30 F   7 N     3.427320071257E-01 -2.793348307788E-01  4.351176082709E-01
     31 T  17 CL    4.934576379724E-01  1.566369738642E-01  4.934576379724E-01
     32 F  17 CL   -3.368206641083E-01  0.000000000000E+00 -4.934576379724E-01
     33 F  17 CL   -4.934576379724E-01  0.000000000000E+00 -3.368206641083E-01
     34 F  17 CL    3.368206641083E-01 -1.566369738642E-01  3.368206641083E-01
     35 F  17 CL    4.934576379724E-01  4.934576379724E-01  1.566369738642E-01
     36 F  17 CL    1.566369738642E-01  4.934576379724E-01  4.934576379724E-01
     37 F  17 CL    3.368206641083E-01  3.368206641083E-01 -1.566369738642E-01
     38 F  17 CL    0.000000000000E+00 -4.934576379724E-01 -3.368206641083E-01
     39 F  17 CL   -4.934576379724E-01 -3.368206641083E-01  0.000000000000E+00
     40 F  17 CL    0.000000000000E+00 -3.368206641083E-01 -4.934576379724E-01
     41 F  17 CL   -3.368206641083E-01 -4.934576379724E-01  0.000000000000E+00
     42 F  17 CL   -1.566369738642E-01  3.368206641083E-01  3.368206641083E-01
     43 T   6 C    -3.837200158337E-01  2.430462004076E-01 -3.837200158337E-01
     44 F   6 C    -3.732337837587E-01  0.000000000000E+00  3.837200158337E-01
     45 F   6 C     3.837200158337E-01  0.000000000000E+00 -3.732337837587E-01
     46 F   6 C     3.732337837587E-01 -2.430462004076E-01  3.732337837587E-01
     47 F   6 C    -3.837200158337E-01 -3.837200158337E-01  2.430462004076E-01
     48 F   6 C     2.430462004076E-01 -3.837200158337E-01 -3.837200158337E-01
     49 F   6 C     3.732337837587E-01  3.732337837587E-01 -2.430462004076E-01
     50 F   6 C     0.000000000000E+00  3.837200158337E-01 -3.732337837587E-01
     51 F   6 C     3.837200158337E-01 -3.732337837587E-01  0.000000000000E+00
     52 F   6 C     0.000000000000E+00 -3.732337837587E-01  3.837200158337E-01
     53 F   6 C    -3.732337837587E-01  3.837200158337E-01  0.000000000000E+00
     54 F   6 C    -2.430462004076E-01  3.732337837587E-01  3.732337837587E-01
     55 T   6 C    -2.661883396428E-01  3.442626295576E-01 -2.096052075761E-01
     56 F   6 C    -4.461321628663E-01 -5.658313206669E-02  2.096052075761E-01
     57 F   6 C     2.661883396428E-01  5.658313206669E-02 -3.895490307996E-01
     58 F   6 C     4.461321628663E-01 -3.442626295576E-01  3.895490307996E-01
     59 F   6 C    -2.096052075761E-01 -2.661883396428E-01  3.442626295576E-01
     60 F   6 C     3.442626295576E-01 -2.096052075761E-01 -2.661883396428E-01
     61 F   6 C     3.895490307996E-01  4.461321628663E-01 -3.442626295576E-01
     62 F   6 C    -5.658313206669E-02  2.096052075761E-01 -4.461321628663E-01
     63 F   6 C     2.096052075761E-01 -4.461321628663E-01 -5.658313206669E-02
     64 F   6 C     5.658313206669E-02 -3.895490307996E-01  2.661883396428E-01
     65 F   6 C    -3.895490307996E-01  2.661883396428E-01  5.658313206669E-02
     66 F   6 C    -3.442626295576E-01  3.895490307996E-01  4.461321628663E-01
     67 F   6 C     3.442626295576E-01 -2.661883396428E-01 -2.096052075761E-01
     68 F   6 C    -5.658313206669E-02 -4.461321628663E-01  2.096052075761E-01
     69 F   6 C     5.658313206669E-02  2.661883396428E-01 -3.895490307996E-01
     70 F   6 C    -3.442626295576E-01  4.461321628663E-01  3.895490307996E-01
     71 F   6 C    -2.661883396428E-01 -2.096052075761E-01  3.442626295576E-01
     72 F   6 C    -2.096052075761E-01  3.442626295576E-01 -2.661883396428E-01
     73 F   6 C     4.461321628663E-01  3.895490307996E-01 -3.442626295576E-01
     74 F   6 C     2.096052075761E-01 -5.658313206669E-02 -4.461321628663E-01
     75 F   6 C    -4.461321628663E-01  2.096052075761E-01 -5.658313206669E-02
     76 F   6 C    -3.895490307996E-01  5.658313206669E-02  2.661883396428E-01
     77 F   6 C     2.661883396428E-01 -3.895490307996E-01  5.658313206669E-02
     78 F   6 C     3.895490307996E-01 -3.442626295576E-01  4.461321628663E-01
     79 T   1 H    -2.364119143779E-01  3.851157986258E-01 -1.217190141502E-01
     80 F   1 H    -4.931651872240E-01 -1.146929002277E-01  1.217190141502E-01
     81 F   1 H     2.364119143779E-01  1.146929002277E-01 -3.784722869963E-01
     82 F   1 H     4.931651872240E-01 -3.851157986258E-01  3.784722869963E-01
     83 F   1 H    -1.217190141502E-01 -2.364119143779E-01  3.851157986258E-01
     84 F   1 H     3.851157986258E-01 -1.217190141502E-01 -2.364119143779E-01
     85 F   1 H     3.784722869963E-01  4.931651872240E-01 -3.851157986258E-01
     86 F   1 H    -1.146929002277E-01  1.217190141502E-01 -4.931651872240E-01
     87 F   1 H     1.217190141502E-01 -4.931651872240E-01 -1.146929002277E-01
     88 F   1 H     1.146929002277E-01 -3.784722869963E-01  2.364119143779E-01
     89 F   1 H    -3.784722869963E-01  2.364119143779E-01  1.146929002277E-01
     90 F   1 H    -3.851157986258E-01  3.784722869963E-01  4.931651872240E-01
     91 F   1 H     3.851157986258E-01 -2.364119143779E-01 -1.217190141502E-01
     92 F   1 H    -1.146929002277E-01 -4.931651872240E-01  1.217190141502E-01
     93 F   1 H     1.146929002277E-01  2.364119143779E-01 -3.784722869963E-01
     94 F   1 H    -3.851157986258E-01  4.931651872240E-01  3.784722869963E-01
     95 F   1 H    -2.364119143779E-01 -1.217190141502E-01  3.851157986258E-01
     96 F   1 H    -1.217190141502E-01  3.851157986258E-01 -2.364119143779E-01
     97 F   1 H     4.931651872240E-01  3.784722869963E-01 -3.851157986258E-01
     98 F   1 H     1.217190141502E-01 -1.146929002277E-01 -4.931651872240E-01
     99 F   1 H    -4.931651872240E-01  1.217190141502E-01 -1.146929002277E-01
    100 F   1 H    -3.784722869963E-01  1.146929002277E-01  2.364119143779E-01
    101 F   1 H     2.364119143779E-01 -3.784722869963E-01  1.146929002277E-01
    102 F   1 H     3.784722869963E-01 -3.851157986258E-01  4.931651872240E-01

 TRANSFORMATION MATRIX PRIMITIVE-CRYSTALLOGRAPHIC CELL
  0.0000  1.0000  1.0000  1.0000  0.0000  1.0000  1.0000  1.0000  0.0000

 *******************************************************************************
 CRYSTALLOGRAPHIC CELL (VOLUME=       4959.19917187)
         A              B              C           ALPHA      BETA       GAMMA 
    17.05312008    17.05312008    17.05312008    90.000000  90.000000  90.000000

 COORDINATES IN THE CRYSTALLOGRAPHIC CELL
     ATOM                 X/A                 Y/B                 Z/C    
 *******************************************************************************
      1 T 230 ZN    2.500000000000E-01  5.000000000000E-01  5.512232064119E-17
      2 F 230 ZN    2.500000000000E-01  5.512232064119E-17  5.000000000000E-01
      3 F 230 ZN    0.000000000000E+00  2.500000000000E-01  5.000000000000E-01
      4 F 230 ZN   -5.000000000000E-01  0.000000000000E+00  2.500000000000E-01
      5 F 230 ZN   -5.000000000000E-01  2.500000000000E-01 -1.102446412824E-16
      6 F 230 ZN    1.653669619236E-16  5.000000000000E-01  2.500000000000E-01
      7 T   7 N     1.858602159620E-01 -4.714077769123E-01  9.347461481682E-02
      8 F   7 N    -1.858602159620E-01  4.714077769123E-01  9.347461481682E-02
      9 F   7 N     1.858602159620E-01  4.714077769123E-01 -9.347461481682E-02
     10 F   7 N    -1.858602159620E-01 -4.714077769123E-01 -9.347461481682E-02
     11 F   7 N     9.347461481682E-02  1.858602159620E-01 -4.714077769123E-01
     12 F   7 N    -4.714077769123E-01  9.347461481682E-02  1.858602159620E-01
     13 F   7 N    -9.347461481682E-02 -1.858602159620E-01 -4.714077769123E-01
     14 F   7 N     4.714077769123E-01  9.347461481682E-02 -1.858602159620E-01
     15 F   7 N     9.347461481682E-02 -1.858602159620E-01  4.714077769123E-01
     16 F   7 N     4.714077769123E-01 -9.347461481682E-02  1.858602159620E-01
     17 F   7 N    -9.347461481682E-02  1.858602159620E-01  4.714077769123E-01
     18 F   7 N    -4.714077769123E-01 -9.347461481682E-02 -1.858602159620E-01
     19 F   7 N    -4.714077769123E-01  1.858602159620E-01  9.347461481682E-02
     20 F   7 N     4.714077769123E-01 -1.858602159620E-01  9.347461481682E-02
     21 F   7 N     4.714077769123E-01  1.858602159620E-01 -9.347461481682E-02
     22 F   7 N    -4.714077769123E-01 -1.858602159620E-01 -9.347461481682E-02
     23 F   7 N     1.858602159620E-01  9.347461481682E-02 -4.714077769123E-01
     24 F   7 N     9.347461481682E-02 -4.714077769123E-01  1.858602159620E-01
     25 F   7 N    -1.858602159620E-01 -9.347461481682E-02 -4.714077769123E-01
     26 F   7 N     9.347461481682E-02  4.714077769123E-01 -1.858602159620E-01
     27 F   7 N    -1.858602159620E-01  9.347461481682E-02  4.714077769123E-01
     28 F   7 N    -9.347461481682E-02  4.714077769123E-01  1.858602159620E-01
     29 F   7 N     1.858602159620E-01 -9.347461481682E-02  4.714077769123E-01
     30 F   7 N    -9.347461481682E-02 -4.714077769123E-01 -1.858602159620E-01
     31 T  17 CL    7.831848693209E-02  4.151391510403E-01  7.831848693209E-02
     32 F  17 CL   -7.831848693209E-02 -4.151391510403E-01  7.831848693209E-02
     33 F  17 CL    7.831848693209E-02 -4.151391510403E-01 -7.831848693209E-02
     34 F  17 CL   -7.831848693209E-02  4.151391510403E-01 -7.831848693209E-02
     35 F  17 CL    7.831848693209E-02  7.831848693209E-02  4.151391510403E-01
     36 F  17 CL    4.151391510403E-01  7.831848693209E-02  7.831848693209E-02
     37 F  17 CL   -7.831848693209E-02 -7.831848693209E-02  4.151391510403E-01
     38 F  17 CL   -4.151391510403E-01  7.831848693209E-02 -7.831848693209E-02
     39 F  17 CL    7.831848693209E-02 -7.831848693209E-02 -4.151391510403E-01
     40 F  17 CL   -4.151391510403E-01 -7.831848693209E-02  7.831848693209E-02
     41 F  17 CL   -7.831848693209E-02  7.831848693209E-02 -4.151391510403E-01
     42 F  17 CL    4.151391510403E-01 -7.831848693209E-02 -7.831848693209E-02
     43 T   6 C     1.215231002038E-01  4.947568839625E-01  1.215231002038E-01
     44 F   6 C    -1.215231002038E-01 -4.947568839625E-01  1.215231002038E-01
     45 F   6 C     1.215231002038E-01 -4.947568839625E-01 -1.215231002038E-01
     46 F   6 C    -1.215231002038E-01  4.947568839625E-01 -1.215231002038E-01
     47 F   6 C     1.215231002038E-01  1.215231002038E-01  4.947568839625E-01
     48 F   6 C     4.947568839625E-01  1.215231002038E-01  1.215231002038E-01
     49 F   6 C    -1.215231002038E-01 -1.215231002038E-01  4.947568839625E-01
     50 F   6 C    -4.947568839625E-01  1.215231002038E-01 -1.215231002038E-01
     51 F   6 C     1.215231002038E-01 -1.215231002038E-01 -4.947568839625E-01
     52 F   6 C    -4.947568839625E-01 -1.215231002038E-01  1.215231002038E-01
     53 F   6 C    -1.215231002038E-01  1.215231002038E-01 -4.947568839625E-01
     54 F   6 C     4.947568839625E-01 -1.215231002038E-01 -1.215231002038E-01
     55 T   6 C    -2.995771191878E-01  8.997191161173E-02 -3.561602512545E-01
     56 F   6 C     2.995771191878E-01 -8.997191161173E-02 -3.561602512545E-01
     57 F   6 C    -2.995771191878E-01 -8.997191161173E-02  3.561602512545E-01
     58 F   6 C     2.995771191878E-01  8.997191161173E-02  3.561602512545E-01
     59 F   6 C    -3.561602512545E-01 -2.995771191878E-01  8.997191161173E-02
     60 F   6 C     8.997191161173E-02 -3.561602512545E-01 -2.995771191878E-01
     61 F   6 C     3.561602512545E-01  2.995771191878E-01  8.997191161173E-02
     62 F   6 C    -8.997191161173E-02 -3.561602512545E-01  2.995771191878E-01
     63 F   6 C    -3.561602512545E-01  2.995771191878E-01 -8.997191161173E-02
     64 F   6 C    -8.997191161173E-02  3.561602512545E-01 -2.995771191878E-01
     65 F   6 C     3.561602512545E-01 -2.995771191878E-01 -8.997191161173E-02
     66 F   6 C     8.997191161173E-02  3.561602512545E-01  2.995771191878E-01
     67 F   6 C     8.997191161173E-02 -2.995771191878E-01 -3.561602512545E-01
     68 F   6 C    -8.997191161173E-02  2.995771191878E-01 -3.561602512545E-01
     69 F   6 C    -8.997191161173E-02 -2.995771191878E-01  3.561602512545E-01
     70 F   6 C     8.997191161173E-02  2.995771191878E-01  3.561602512545E-01
     71 F   6 C    -2.995771191878E-01 -3.561602512545E-01  8.997191161173E-02
     72 F   6 C    -3.561602512545E-01  8.997191161173E-02 -2.995771191878E-01
     73 F   6 C     2.995771191878E-01  3.561602512545E-01  8.997191161173E-02
     74 F   6 C    -3.561602512545E-01 -8.997191161173E-02  2.995771191878E-01
     75 F   6 C     2.995771191878E-01 -3.561602512545E-01 -8.997191161173E-02
     76 F   6 C     3.561602512545E-01 -8.997191161173E-02 -2.995771191878E-01
     77 F   6 C    -2.995771191878E-01  3.561602512545E-01 -8.997191161173E-02
     78 F   6 C     3.561602512545E-01  8.997191161173E-02  2.995771191878E-01
     79 T   1 H    -2.500956505733E-01  1.283766364230E-01 -3.647885508009E-01
     80 F   1 H     2.500956505733E-01 -1.283766364230E-01 -3.647885508009E-01
     81 F   1 H    -2.500956505733E-01 -1.283766364230E-01  3.647885508009E-01
     82 F   1 H     2.500956505733E-01  1.283766364230E-01  3.647885508009E-01
     83 F   1 H    -3.647885508009E-01 -2.500956505733E-01  1.283766364230E-01
     84 F   1 H     1.283766364230E-01 -3.647885508009E-01 -2.500956505733E-01
     85 F   1 H     3.647885508009E-01  2.500956505733E-01  1.283766364230E-01
     86 F   1 H    -1.283766364230E-01 -3.647885508009E-01  2.500956505733E-01
     87 F   1 H    -3.647885508009E-01  2.500956505733E-01 -1.283766364230E-01
     88 F   1 H    -1.283766364230E-01  3.647885508009E-01 -2.500956505733E-01
     89 F   1 H     3.647885508009E-01 -2.500956505733E-01 -1.283766364230E-01
     90 F   1 H     1.283766364230E-01  3.647885508009E-01  2.500956505733E-01
     91 F   1 H     1.283766364230E-01 -2.500956505733E-01 -3.647885508009E-01
     92 F   1 H    -1.283766364230E-01  2.500956505733E-01 -3.647885508009E-01
     93 F   1 H    -1.283766364230E-01 -2.500956505733E-01  3.647885508009E-01
     94 F   1 H     1.283766364230E-01  2.500956505733E-01  3.647885508009E-01
     95 F   1 H    -2.500956505733E-01 -3.647885508009E-01  1.283766364230E-01
     96 F   1 H    -3.647885508009E-01  1.283766364230E-01 -2.500956505733E-01
     97 F   1 H     2.500956505733E-01  3.647885508009E-01  1.283766364230E-01
     98 F   1 H    -3.647885508009E-01 -1.283766364230E-01  2.500956505733E-01
     99 F   1 H     2.500956505733E-01 -3.647885508009E-01 -1.283766364230E-01
    100 F   1 H     3.647885508009E-01 -1.283766364230E-01 -2.500956505733E-01
    101 F   1 H    -2.500956505733E-01  3.647885508009E-01 -1.283766364230E-01
    102 F   1 H     3.647885508009E-01  1.283766364230E-01  2.500956505733E-01

 T = ATOM BELONGING TO THE ASYMMETRIC UNIT

 ****   24 SYMMOPS - TRANSLATORS IN FRACTIONAL UNITS
 **** MATRICES AND TRANSLATORS IN THE CRYSTALLOGRAPHIC REFERENCE FRAME
   V INV                    ROTATION MATRICES                   TRANSLATORS
   1   1  1.00  0.00  0.00  0.00  1.00  0.00  0.00  0.00  1.00  0.00  0.00  0.00
   2   2  0.00  1.00 -1.00  1.00  0.00 -1.00  0.00  0.00 -1.00  0.00  0.00  0.00
   3   3 -1.00  0.00  0.00 -1.00  0.00  1.00 -1.00  1.00  0.00  0.00  0.00  0.00
   4   4  0.00 -1.00  1.00  0.00 -1.00  0.00  1.00 -1.00  0.00  0.00  0.00  0.00
   5   6  0.00  0.00  1.00  1.00  0.00  0.00  0.00  1.00  0.00  0.00  0.00  0.00
   6   5  0.00  1.00  0.00  0.00  0.00  1.00  1.00  0.00  0.00  0.00  0.00  0.00
   7   8  1.00 -1.00  0.00  0.00 -1.00  1.00  0.00 -1.00  0.00  0.00  0.00  0.00
   8   7  1.00  0.00 -1.00  0.00  0.00 -1.00  0.00  1.00 -1.00  0.00  0.00  0.00
   9  10  0.00  0.00 -1.00  0.00  1.00 -1.00  1.00  0.00 -1.00  0.00  0.00  0.00
  10   9 -1.00  0.00  1.00 -1.00  1.00  0.00 -1.00  0.00  0.00  0.00  0.00  0.00
  11  12 -1.00  1.00  0.00 -1.00  0.00  0.00 -1.00  0.00  1.00  0.00  0.00  0.00
  12  11  0.00 -1.00  0.00  1.00 -1.00  0.00  0.00 -1.00  1.00  0.00  0.00  0.00
  13  13  0.00  1.00  0.00  1.00  0.00  0.00  0.00  0.00  1.00  0.00  0.00  0.00
  14  14  1.00  0.00 -1.00  0.00  1.00 -1.00  0.00  0.00 -1.00  0.00  0.00  0.00
  15  16 -1.00  0.00  1.00 -1.00  0.00  0.00 -1.00  1.00  0.00  0.00  0.00  0.00
  16  15  0.00 -1.00  0.00  0.00 -1.00  1.00  1.00 -1.00  0.00  0.00  0.00  0.00
  17  17  1.00  0.00  0.00  0.00  0.00  1.00  0.00  1.00  0.00  0.00  0.00  0.00
  18  18  0.00  0.00  1.00  0.00  1.00  0.00  1.00  0.00  0.00  0.00  0.00  0.00
  19  20  0.00 -1.00  1.00  1.00 -1.00  0.00  0.00 -1.00  0.00  0.00  0.00  0.00
  20  19  0.00  1.00 -1.00  0.00  0.00 -1.00  1.00  0.00 -1.00  0.00  0.00  0.00
  21  22  0.00  0.00 -1.00  1.00  0.00 -1.00  0.00  1.00 -1.00  0.00  0.00  0.00
  22  21 -1.00  1.00  0.00 -1.00  0.00  1.00 -1.00  0.00  0.00  0.00  0.00  0.00
  23  23 -1.00  0.00  0.00 -1.00  1.00  0.00 -1.00  0.00  1.00  0.00  0.00  0.00
  24  24  1.00 -1.00  0.00  0.00 -1.00  0.00  0.00 -1.00  1.00  0.00  0.00  0.00

 DIRECT LATTICE VECTORS CARTESIAN COMPONENTS (ANGSTROM)
          X                    Y                    Z
  -0.852656004214E+01   0.852656004214E+01   0.852656004214E+01
   0.852656004214E+01  -0.852656004214E+01   0.852656004214E+01
   0.852656004214E+01   0.852656004214E+01  -0.852656004214E+01


 CARTESIAN COORDINATES - PRIMITIVE CELL
 *******************************************************************************
 *      ATOM          X(ANGSTROM)         Y(ANGSTROM)         Z(ANGSTROM)
 *******************************************************************************
    1   230 ZN   -1.278984006321E+01  8.526560042140E+00  9.400075532184E-16
    2   230 ZN   -1.278984006321E+01  9.400075532184E-16  8.526560042140E+00
    3   230 ZN    0.000000000000E+00 -1.278984006321E+01  8.526560042140E+00
    4   230 ZN    8.526560042140E+00  0.000000000000E+00 -1.278984006321E+01
    5   230 ZN    8.526560042140E+00 -1.278984006321E+01 -1.880015106437E-15
    6   230 ZN    2.820022659655E-15  8.526560042140E+00 -1.278984006321E+01
    7     7 N     3.169496581690E+00 -8.038973428349E+00  1.594033831303E+00
    8     7 N    -3.169496581690E+00  8.038973428349E+00  1.594033831303E+00
    9     7 N     3.169496581690E+00  8.038973428349E+00 -1.594033831303E+00
   10     7 N    -3.169496581690E+00 -8.038973428349E+00 -1.594033831303E+00
   11     7 N     1.594033831303E+00  3.169496581690E+00 -8.038973428349E+00
   12     7 N    -8.038973428349E+00  1.594033831303E+00  3.169496581690E+00
   13     7 N    -1.594033831303E+00 -3.169496581690E+00 -8.038973428349E+00
   14     7 N     8.038973428349E+00  1.594033831303E+00 -3.169496581690E+00
   15     7 N     1.594033831303E+00 -3.169496581690E+00  8.038973428349E+00
   16     7 N     8.038973428349E+00 -1.594033831303E+00  3.169496581690E+00
   17     7 N    -1.594033831303E+00  3.169496581690E+00  8.038973428349E+00
   18     7 N    -8.038973428349E+00 -1.594033831303E+00 -3.169496581690E+00
   19     7 N    -8.038973428349E+00  3.169496581690E+00  1.594033831303E+00
   20     7 N     8.038973428349E+00 -3.169496581690E+00  1.594033831303E+00
   21     7 N     8.038973428349E+00  3.169496581690E+00 -1.594033831303E+00
   22     7 N    -8.038973428349E+00 -3.169496581690E+00 -1.594033831303E+00
   23     7 N     3.169496581690E+00  1.594033831303E+00 -8.038973428349E+00
   24     7 N     1.594033831303E+00 -8.038973428349E+00  3.169496581690E+00
   25     7 N    -3.169496581690E+00 -1.594033831303E+00 -8.038973428349E+00
   26     7 N     1.594033831303E+00  8.038973428349E+00 -3.169496581690E+00
   27     7 N    -3.169496581690E+00  1.594033831303E+00  8.038973428349E+00
   28     7 N    -1.594033831303E+00  8.038973428349E+00  3.169496581690E+00
   29     7 N     3.169496581690E+00 -1.594033831303E+00  8.038973428349E+00
   30     7 N    -1.594033831303E+00 -8.038973428349E+00 -3.169496581690E+00
   31    17 CL    1.335574562472E+00  7.079417794377E+00  1.335574562472E+00
   32    17 CL   -1.335574562472E+00 -7.079417794377E+00  1.335574562472E+00
   33    17 CL    1.335574562472E+00 -7.079417794377E+00 -1.335574562472E+00
   34    17 CL   -1.335574562472E+00  7.079417794377E+00 -1.335574562472E+00
   35    17 CL    1.335574562472E+00  1.335574562472E+00  7.079417794377E+00
   36    17 CL    7.079417794377E+00  1.335574562472E+00  1.335574562472E+00
   37    17 CL   -1.335574562472E+00 -1.335574562472E+00  7.079417794377E+00
   38    17 CL   -7.079417794377E+00  1.335574562472E+00 -1.335574562472E+00
   39    17 CL    1.335574562472E+00 -1.335574562472E+00 -7.079417794377E+00
   40    17 CL   -7.079417794377E+00 -1.335574562472E+00  1.335574562472E+00
   41    17 CL   -1.335574562472E+00  1.335574562472E+00 -7.079417794377E+00
   42    17 CL    7.079417794377E+00 -1.335574562472E+00 -1.335574562472E+00
   43     6 C     2.072348020789E+00  8.437148554737E+00  2.072348020789E+00
   44     6 C    -2.072348020789E+00 -8.437148554737E+00  2.072348020789E+00
   45     6 C     2.072348020789E+00 -8.437148554737E+00 -2.072348020789E+00
   46     6 C    -2.072348020789E+00  8.437148554737E+00 -2.072348020789E+00
   47     6 C     2.072348020789E+00  2.072348020789E+00  8.437148554737E+00
   48     6 C     8.437148554737E+00  2.072348020789E+00  2.072348020789E+00
   49     6 C    -2.072348020789E+00 -2.072348020789E+00  8.437148554737E+00
   50     6 C    -8.437148554737E+00  2.072348020789E+00 -2.072348020789E+00
   51     6 C     2.072348020789E+00 -2.072348020789E+00 -8.437148554737E+00
   52     6 C    -8.437148554737E+00 -2.072348020789E+00  2.072348020789E+00
   53     6 C    -2.072348020789E+00  2.072348020789E+00 -8.437148554737E+00
   54     6 C     8.437148554737E+00 -2.072348020789E+00 -2.072348020789E+00
   55     6 C    -5.108724588013E+00  1.534301812927E+00 -6.073643533891E+00
   56     6 C     5.108724588013E+00 -1.534301812927E+00 -6.073643533891E+00
   57     6 C    -5.108724588013E+00 -1.534301812927E+00  6.073643533891E+00
   58     6 C     5.108724588013E+00  1.534301812927E+00  6.073643533891E+00
   59     6 C    -6.073643533891E+00 -5.108724588013E+00  1.534301812927E+00
   60     6 C     1.534301812927E+00 -6.073643533891E+00 -5.108724588013E+00
   61     6 C     6.073643533891E+00  5.108724588013E+00  1.534301812927E+00
   62     6 C    -1.534301812927E+00 -6.073643533891E+00  5.108724588013E+00
   63     6 C    -6.073643533891E+00  5.108724588013E+00 -1.534301812927E+00
   64     6 C    -1.534301812927E+00  6.073643533891E+00 -5.108724588013E+00
   65     6 C     6.073643533891E+00 -5.108724588013E+00 -1.534301812927E+00
   66     6 C     1.534301812927E+00  6.073643533891E+00  5.108724588013E+00
   67     6 C     1.534301812927E+00 -5.108724588013E+00 -6.073643533891E+00
   68     6 C    -1.534301812927E+00  5.108724588013E+00 -6.073643533891E+00
   69     6 C    -1.534301812927E+00 -5.108724588013E+00  6.073643533891E+00
   70     6 C     1.534301812927E+00  5.108724588013E+00  6.073643533891E+00
   71     6 C    -5.108724588013E+00 -6.073643533891E+00  1.534301812927E+00
   72     6 C    -6.073643533891E+00  1.534301812927E+00 -5.108724588013E+00
   73     6 C     5.108724588013E+00  6.073643533891E+00  1.534301812927E+00
   74     6 C    -6.073643533891E+00 -1.534301812927E+00  5.108724588013E+00
   75     6 C     5.108724588013E+00 -6.073643533891E+00 -1.534301812927E+00
   76     6 C     6.073643533891E+00 -1.534301812927E+00 -5.108724588013E+00
   77     6 C    -5.108724588013E+00  6.073643533891E+00 -1.534301812927E+00
   78     6 C     6.073643533891E+00  1.534301812927E+00  5.108724588013E+00
   79     1 H    -4.264911161782E+00  2.189222196938E+00 -6.220782962179E+00
   80     1 H     4.264911161782E+00 -2.189222196938E+00 -6.220782962179E+00
   81     1 H    -4.264911161782E+00 -2.189222196938E+00  6.220782962179E+00
   82     1 H     4.264911161782E+00  2.189222196938E+00  6.220782962179E+00
   83     1 H    -6.220782962179E+00 -4.264911161782E+00  2.189222196938E+00
   84     1 H     2.189222196938E+00 -6.220782962179E+00 -4.264911161782E+00
   85     1 H     6.220782962179E+00  4.264911161782E+00  2.189222196938E+00
   86     1 H    -2.189222196938E+00 -6.220782962179E+00  4.264911161782E+00
   87     1 H    -6.220782962179E+00  4.264911161782E+00 -2.189222196938E+00
   88     1 H    -2.189222196938E+00  6.220782962179E+00 -4.264911161782E+00
   89     1 H     6.220782962179E+00 -4.264911161782E+00 -2.189222196938E+00
   90     1 H     2.189222196938E+00  6.220782962179E+00  4.264911161782E+00
   91     1 H     2.189222196938E+00 -4.264911161782E+00 -6.220782962179E+00
   92     1 H    -2.189222196938E+00  4.264911161782E+00 -6.220782962179E+00
   93     1 H    -2.189222196938E+00 -4.264911161782E+00  6.220782962179E+00
   94     1 H     2.189222196938E+00  4.264911161782E+00  6.220782962179E+00
   95     1 H    -4.264911161782E+00 -6.220782962179E+00  2.189222196938E+00
   96     1 H    -6.220782962179E+00  2.189222196938E+00 -4.264911161782E+00
   97     1 H     4.264911161782E+00  6.220782962179E+00  2.189222196938E+00
   98     1 H    -6.220782962179E+00 -2.189222196938E+00  4.264911161782E+00
   99     1 H     4.264911161782E+00 -6.220782962179E+00 -2.189222196938E+00
  100     1 H     6.220782962179E+00 -2.189222196938E+00 -4.264911161782E+00
  101     1 H    -4.264911161782E+00  6.220782962179E+00 -2.189222196938E+00
  102     1 H     6.220782962179E+00  2.189222196938E+00  4.264911161782E+00

 *******************************************************************************
 *** PSEUDOPOTENTIAL INFORMATION ***
 *******************************************************************************

 ATOMIC NUMBER  30, NUCLEAR CHARGE 20.000, GIVEN IN INPUT       PSEUDOPOTENTIAL
   TYPE       EXPONENT      COEFF.    N      EXPONENT      COEFF.    N
  P0 TMS    34.1500000  399.9872820   0    14.5900000   85.4856550   0
  P1 TMS    39.7800000  277.1489600   0    14.9500000   69.0522050   0
  P2 TMS    43.8000000  -34.1493490   0    14.9800000   -3.2918310   0

 *******************************************************************************
 LOCAL ATOMIC FUNCTIONS BASIS SET
 *******************************************************************************
   ATOM   X(AU)   Y(AU)   Z(AU)  N. TYPE  EXPONENT  S COEF   P COEF   D/F/G COEF
 *******************************************************************************
   1 ZN -24.169  16.113   0.000
                                  1 S  
                                         3.032E+01 2.191E-01 0.000E+00 0.000E+00
                                         1.632E+01-2.326E-01 0.000E+00 0.000E+00
                                         1.141E+01-9.547E-01 0.000E+00 0.000E+00
                                  2 S  
                                         2.569E+00 1.000E+00 0.000E+00 0.000E+00
                                  3 S  
                                         1.063E+00 1.000E+00 0.000E+00 0.000E+00
                                  4 S  
                                         2.500E-01 1.000E+00 0.000E+00 0.000E+00
                                  5 S  
                                         1.200E-01 1.000E+00 0.000E+00 0.000E+00
                           6-     8 P  
                                         1.118E+02 0.000E+00 2.328E-02 0.000E+00
                                         1.913E+01 0.000E+00-1.010E+00 0.000E+00
                           9-    11 P  
                                         5.469E+00 0.000E+00 3.202E-01 0.000E+00
                                         2.506E+00 0.000E+00 7.181E-01 0.000E+00
                          12-    14 P  
                                         9.419E-01 0.000E+00 1.000E+00 0.000E+00
                          15-    17 P  
                                         2.500E-01 0.000E+00 1.000E+00 0.000E+00
                          18-    20 P  
                                         1.200E-01 0.000E+00 1.000E+00 0.000E+00
                          21-    25 D  
                                         4.465E+01 0.000E+00 0.000E+00 4.725E-02
                                         1.344E+01 0.000E+00 0.000E+00 2.189E-01
                                         4.682E+00 0.000E+00 0.000E+00 4.525E-01
                                         1.603E+00 0.000E+00 0.000E+00 5.186E-01
                          26-    30 D  
                                         4.828E-01 0.000E+00 0.000E+00 1.000E+00
                          31-    35 D  
                                         1.100E-01 0.000E+00 0.000E+00 1.000E+00
                          36-    42 F  
                                         2.614E+00 0.000E+00 0.000E+00 1.000E+00
   2 ZN -24.169   0.000  16.113
   3 ZN   0.000 -24.169  16.113
   4 ZN  16.113   0.000 -24.169
   5 ZN  16.113 -24.169  -0.000
   6 ZN   0.000  16.113 -24.169
   7 N    5.989 -15.191   3.012
                                253 S  
                                         6.293E+03 1.970E-03 0.000E+00 0.000E+00
                                         9.490E+02 1.496E-02 0.000E+00 0.000E+00
                                         2.188E+02 7.350E-02 0.000E+00 0.000E+00
                                         6.369E+01 2.489E-01 0.000E+00 0.000E+00
                                         1.883E+01 6.025E-01 0.000E+00 0.000E+00
                                         2.720E+00 2.562E-01 0.000E+00 0.000E+00
                         254-   257 SP 
                                         3.063E+01 1.119E-01 3.831E-02 0.000E+00
                                         7.026E+00 9.217E-01 2.374E-01 0.000E+00
                                         2.112E+00-2.569E-03 8.176E-01 0.000E+00
                         258-   261 SP 
                                         6.840E-01 1.000E+00 1.000E+00 0.000E+00
                         262-   265 SP 
                                         2.009E-01 1.000E+00 1.000E+00 0.000E+00
                         266-   270 D  
                                         9.130E-01 0.000E+00 0.000E+00 1.000E+00
   8 N   -5.989  15.191   3.012
   9 N    5.989  15.191  -3.012
  10 N   -5.989 -15.191  -3.012
  11 N    3.012   5.989 -15.191
  12 N  -15.191   3.012   5.989
  13 N   -3.012  -5.989 -15.191
  14 N   15.191   3.012  -5.989
  15 N    3.012  -5.989  15.191
  16 N   15.191  -3.012   5.989
  17 N   -3.012   5.989  15.191
  18 N  -15.191  -3.012  -5.989
  19 N  -15.191   5.989   3.012
  20 N   15.191  -5.989   3.012
  21 N   15.191   5.989  -3.012
  22 N  -15.191  -5.989  -3.012
  23 N    5.989   3.012 -15.191
  24 N    3.012 -15.191   5.989
  25 N   -5.989  -3.012 -15.191
  26 N    3.012  15.191  -5.989
  27 N   -5.989   3.012  15.191
  28 N   -3.012  15.191   5.989
  29 N    5.989  -3.012  15.191
  30 N   -3.012 -15.191  -5.989
  31 CL   2.524  13.378   2.524
                                685 S  
                                         1.058E+05 7.380E-04 0.000E+00 0.000E+00
                                         1.587E+04 5.718E-03 0.000E+00 0.000E+00
                                         3.620E+03 2.950E-02 0.000E+00 0.000E+00
                                         1.031E+03 1.173E-01 0.000E+00 0.000E+00
                                         3.399E+02 3.629E-01 0.000E+00 0.000E+00
                                         1.245E+02 5.841E-01 0.000E+00 0.000E+00
                                686 S  
                                         1.245E+02 1.342E-01 0.000E+00 0.000E+00
                                         4.951E+01 6.242E-01 0.000E+00 0.000E+00
                                         2.081E+01 2.918E-01 0.000E+00 0.000E+00
                                687 S  
                                         6.583E+00 1.000E+00 0.000E+00 0.000E+00
                                688 S  
                                         2.565E+00 1.000E+00 0.000E+00 0.000E+00
                                689 S  
                                         5.598E-01 1.000E+00 0.000E+00 0.000E+00
                                690 S  
                                         1.833E-01 1.000E+00 0.000E+00 0.000E+00
                         691-   693 P  
                                         5.898E+02 0.000E+00 2.391E-03 0.000E+00
                                         1.398E+02 0.000E+00 1.850E-02 0.000E+00
                                         4.514E+01 0.000E+00 8.138E-02 0.000E+00
                                         1.687E+01 0.000E+00 2.216E-01 0.000E+00
                                         6.741E+00 0.000E+00 7.726E-01 0.000E+00
                         694-   696 P  
                                         6.741E+00 0.000E+00-1.572E+00 0.000E+00
                                         2.772E+00 0.000E+00 9.924E-01 0.000E+00
                         697-   699 P  
                                         1.024E+00 0.000E+00 1.000E+00 0.000E+00
                         700-   702 P  
                                         3.814E-01 0.000E+00 1.000E+00 0.000E+00
                         703-   705 P  
                                         1.094E-01 0.000E+00 1.000E+00 0.000E+00
                         706-   710 D  
                                         7.500E-01 0.000E+00 0.000E+00 1.000E+00
  32 CL  -2.524 -13.378   2.524
  33 CL   2.524 -13.378  -2.524
  34 CL  -2.524  13.378  -2.524
  35 CL   2.524   2.524  13.378
  36 CL  13.378   2.524   2.524
  37 CL  -2.524  -2.524  13.378
  38 CL -13.378   2.524  -2.524
  39 CL   2.524  -2.524 -13.378
  40 CL -13.378  -2.524   2.524
  41 CL  -2.524   2.524 -13.378
  42 CL  13.378  -2.524  -2.524
  43 C    3.916  15.944   3.916
                                997 S  
                                         4.563E+03 1.967E-03 0.000E+00 0.000E+00
                                         6.820E+02 1.523E-02 0.000E+00 0.000E+00
                                         1.550E+02 7.613E-02 0.000E+00 0.000E+00
                                         4.446E+01 2.608E-01 0.000E+00 0.000E+00
                                         1.303E+01 6.165E-01 0.000E+00 0.000E+00
                                         1.828E+00 2.210E-01 0.000E+00 0.000E+00
                         998-  1001 SP 
                                         2.096E+01 1.147E-01 4.025E-02 0.000E+00
                                         4.803E+00 9.200E-01 2.376E-01 0.000E+00
                                         1.459E+00-3.031E-03 8.159E-01 0.000E+00
                        1002-  1005 SP 
                                         4.835E-01 1.000E+00 1.000E+00 0.000E+00
                        1006-  1009 SP 
                                         1.456E-01 1.000E+00 1.000E+00 0.000E+00
                        1010-  1014 D  
                                         6.260E-01 0.000E+00 0.000E+00 1.000E+00
  44 C   -3.916 -15.944   3.916
  45 C    3.916 -15.944  -3.916
  46 C   -3.916  15.944  -3.916
  47 C    3.916   3.916  15.944
  48 C   15.944   3.916   3.916
  49 C   -3.916  -3.916  15.944
  50 C  -15.944   3.916  -3.916
  51 C    3.916  -3.916 -15.944
  52 C  -15.944  -3.916   3.916
  53 C   -3.916   3.916 -15.944
  54 C   15.944  -3.916  -3.916
  55 C   -9.654   2.899 -11.478
  56 C    9.654  -2.899 -11.478
  57 C   -9.654  -2.899  11.478
  58 C    9.654   2.899  11.478
  59 C  -11.478  -9.654   2.899
  60 C    2.899 -11.478  -9.654
  61 C   11.478   9.654   2.899
  62 C   -2.899 -11.478   9.654
  63 C  -11.478   9.654  -2.899
  64 C   -2.899  11.478  -9.654
  65 C   11.478  -9.654  -2.899
  66 C    2.899  11.478   9.654
  67 C    2.899  -9.654 -11.478
  68 C   -2.899   9.654 -11.478
  69 C   -2.899  -9.654  11.478
  70 C    2.899   9.654  11.478
  71 C   -9.654 -11.478   2.899
  72 C  -11.478   2.899  -9.654
  73 C    9.654  11.478   2.899
  74 C  -11.478  -2.899   9.654
  75 C    9.654 -11.478  -2.899
  76 C   11.478  -2.899  -9.654
  77 C   -9.654  11.478  -2.899
  78 C   11.478   2.899   9.654
  79 H   -8.060   4.137 -11.756
                               1645 S  
                                         3.387E+01 2.549E-02 0.000E+00 0.000E+00
                                         5.095E+00 1.904E-01 0.000E+00 0.000E+00
                                         1.159E+00 8.522E-01 0.000E+00 0.000E+00
                               1646 S  
                                         3.258E-01 1.000E+00 0.000E+00 0.000E+00
                               1647 S  
                                         1.027E-01 1.000E+00 0.000E+00 0.000E+00
                        1648-  1650 P  
                                         7.500E-01 0.000E+00 1.000E+00 0.000E+00
  80 H    8.060  -4.137 -11.756
  81 H   -8.060  -4.137  11.756
  82 H    8.060   4.137  11.756
  83 H  -11.756  -8.060   4.137
  84 H    4.137 -11.756  -8.060
  85 H   11.756   8.060   4.137
  86 H   -4.137 -11.756   8.060
  87 H  -11.756   8.060  -4.137
  88 H   -4.137  11.756  -8.060
  89 H   11.756  -8.060  -4.137
  90 H    4.137  11.756   8.060
  91 H    4.137  -8.060 -11.756
  92 H   -4.137   8.060 -11.756
  93 H   -4.137  -8.060  11.756
  94 H    4.137   8.060  11.756
  95 H   -8.060 -11.756   4.137
  96 H  -11.756   4.137  -8.060
  97 H    8.060  11.756   4.137
  98 H  -11.756  -4.137   8.060
  99 H    8.060 -11.756  -4.137
 100 H   11.756  -4.137  -8.060
 101 H   -8.060  11.756  -4.137
 102 H   11.756   4.137   8.060
 INFORMATION **** SET_MPP **** PCRYSTAL CALCULATION
 INFORMATION **** READM2 **** NEW DEFAULT: FOCK/KS MATRIX MIXING SET TO 30 %
 INFORMATION **** READM2 **** NEW DEFAULT: FULL DIRECT SCF MODE
 INFORMATION **** READM2 **** NEW DEFAULT: COULOMB BIPOLAR BUFFER SET TO 32 Mb
 INFORMATION **** READM2 **** NEW DEFAULT: EXCHANGE BIPOLAR BUFFER SET TO 32 Mb

 *******************************************************************************
 NEW DEFAULT: DFT INTEGRATION GRID INCREASED TO XLGRID
 NEW DEFAULT: DIIS ACCELERATOR ACTIVE
 USE KEYWORD NODIIS TO TURN IT OFF
 *******************************************************************************

 INFORMATION **** DFTD3_INPUT **** PERFORM LATEST DISPERSION CORRECTION DFT-D3(BJ) WITH AUTOMATIC PARAMETER SETUP
 PLEASE CITE:
 (1) DFT-D3 Reference
  S. Grimme, J. Antony, S. Ehrlich, and H. Krieg, J. Chem. Phys. 132 (2010), 154104
 (2) BJ-Damping Reference
  S. Grimme, S. Ehrlich, and L. Goerigk, J. Comput. Chem. 32 (2011), 1456-1465
 (3) General DFT-D Review
  S. Grimme, A. Hansen, J. G. Brandenburg, and C. Bannwarth,
  Chem. Rev. 116 (2016), 5105-5154

 INFORMATION **** TOLINTEG **** COULOMB AND EXCHANGE SERIES TOLERANCES MODIFIED
 INFORMATION **** TOLDEE **** SCF TOL ON TOTAL ENERGY SET TO           8
 INFORMATION **** DFTD3_INPUT **** PERFORM DISPERSION CORRECTION DFT-D3(BJ) IN THE BECKE-JOHNSON DAMPING SCHEME

 PLEASE CITE:
 (1) DFT-D3 Reference
  S. Grimme, J. Antony, S. Ehrlich, and H. Krieg, J. Chem. Phys. 132 (2010), 154104
 (2) BJ-Damping Reference
  S. Grimme, S. Ehrlich, and L. Goerigk, J. Comput. Chem. 32 (2011), 1456-1465
 (3) General DFT-D Review
  S. Grimme, A. Hansen, J. G. Brandenburg, and C. Bannwarth,
  Chem. Rev. 116 (2016), 5105-5154

 *******************************************************************************
 N. OF ATOMS PER CELL       102  COULOMB OVERLAP TOL         (T1) 10**   -7
 NUMBER OF SHELLS           624  COULOMB PENETRATION TOL     (T2) 10**   -7
 NUMBER OF AO              1788  EXCHANGE OVERLAP TOL        (T3) 10**   -7
 N. OF ELECTRONS PER CELL   732  EXCHANGE PSEUDO OVP (F(G))  (T4) 10**  -10
 CORE ELECTRONS PER CELL    240  EXCHANGE PSEUDO OVP (P(G))  (T5) 10**  -40
 N. OF SYMMETRY OPERATORS    24  POLE ORDER IN MONO ZONE                  4
 *******************************************************************************
 TYPE OF CALCULATION :  RESTRICTED CLOSED SHELL
 KOHN-SHAM HAMILTONIAN

 (EXCHANGE)[CORRELATION] FUNCTIONAL:(PERDEW-BURKE-ERNZERHOF)[PERDEW-BURKE-ERNZERHOF]


 HYBRID EXCHANGE - PERCENTAGE OF FOCK EXCHANGE    25.0000
 CORE  PSEUDO POTENTIAL         TOL. ON PSEUDO              (TP) 10**- 6

 CAPPA:IS1  2;IS2  2;IS3  2; K PTS MONK NET   3; SYMMOPS:K SPACE  48;G SPACE  24

 *******************************************************************************
 MAX NUMBER OF SCF CYCLES      50  CONVERGENCE ON DELTAP        10**-18
 WEIGHT OF F(I) IN F(I+1)      30% CONVERGENCE ON ENERGY        10**- 8
 SHRINK. FACT.(MONKH.)    2  2  2  NUMBER OF K POINTS IN THE IBZ      3
 SHRINKING FACTOR(GILAT NET)    2  NUMBER OF K POINTS(GILAT NET)      3
 *******************************************************************************
 *** K POINTS COORDINATES (OBLIQUE COORDINATES IN UNITS OF IS =  2)
   1-R(  0  0  0)   2-R(  1  0  0)   3-R(  1  1  1)

 DIRECT LATTICE VECTORS COMPON. (A.U.)     RECIP. LATTICE VECTORS COMPON. (A.U.) 
        X            Y            Z              X            Y            Z
  -16.1128633   16.1128633   16.1128633      0.0000000    0.1949742    0.1949742
   16.1128633  -16.1128633   16.1128633      0.1949742    0.0000000    0.1949742
   16.1128633   16.1128633  -16.1128633      0.1949742    0.1949742    0.0000000

 DISK SPACE FOR EIGENVECTORS (FTN 10)     9590832 REALS

 SYMMETRY ADAPTION OF THE BLOCH FUNCTIONS ENABLED
 TTTTTTTTTTTTTTTTTTTTTTTTTTTTTT gordsh1     TELAPSE        2.97 TCPU        0.44

 MATRIX SIZE: P(G) 8836836, F(G)  611550, P(G) IRR  190617, F(G) IRR   27579
 MAX G-VECTOR INDEX FOR 1- AND 2-ELECTRON INTEGRALS 181

 TTTTTTTTTTTTTTTTTTTTTTTTTTTTTT INPUT       TELAPSE        3.34 TCPU        0.81

 NEIGHBORS OF THE NON-EQUIVALENT ATOMS

 N = NUMBER OF NEIGHBORS AT DISTANCE R
    ATOM  N     R/ANG      R/AU   NEIGHBORS (ATOM LABELS AND CELL INDICES)
   1 ZN   4     1.9938     3.7676    7 N    1-1 0    9 N    0-1-1   25 N    1 0 0
                                    27 N    0-1 0
   1 ZN   4     3.0142     5.6961   55 C    1 0 0   57 C    0-1 0   73 C    0-1-1
                                    75 C    1-1 0
   1 ZN   4     3.0171     5.7015   43 C    0-1-1   45 C    1-1 0   49 C    0-1 0
                                    53 C    1 0 0
   1 ZN   4     3.1795     6.0084   79 H    1 0 0   81 H    0-1 0   97 H    0-1-1
                                    99 H    1-1 0
   1 ZN   4     3.5284     6.6677   31 CL   0-1-1   33 CL   1-1 0   37 CL   0-1 0
                                    41 CL   1 0 0
   1 ZN   4     4.1609     7.8630   61 C    0-1-1   65 C    1-1 0   72 C    1 0 0
                                    74 C    0-1 0

   7 N    1     1.3287     2.5109   43 C   -1 0-1
   7 N    1     1.3766     2.6014   55 C    0 1 0
   7 N    1     1.9938     3.7676    1 ZN  -1 1 0
   7 N    1     2.1436     4.0508   79 H    0 1 0
   7 N    1     2.2216     4.1981   72 C    0 1 0
   7 N    1     2.2280     4.2104   24 N    0 0 0

  31 CL   1     1.7115     3.2342   43 C    0 0 0
  31 CL   2     2.6783     5.0612    7 N    1 0 1   24 N    1 0 1
  31 CL   2     3.1697     5.9899   90 H    0 0 0   97 H    0 0 0
  31 CL   2     3.5284     6.6677    1 ZN   0 1 1    6 ZN   1 1 0
  31 CL   2     3.5870     6.7785    9 N    0 0 0   28 N    0 0 0
  31 CL   1     3.7776     7.1386   34 CL   0 0 0

  43 C    2     1.3287     2.5109    7 N    1 0 1   24 N    1 0 1
  43 C    1     1.7115     3.2342   31 CL   0 0 0
  43 C    2     2.1428     4.0493   55 C    1 1 1   72 C    1 1 1
  43 C    2     3.0171     5.7015    1 ZN   0 1 1    6 ZN   1 1 0
  43 C    2     3.1198     5.8956   90 H    0 0 0   97 H    0 0 0
  43 C    2     3.1685     5.9877   79 H    1 1 1   96 H    1 1 1

  55 C    1     1.0782     2.0376   79 H    0 0 0
  55 C    1     1.3646     2.5787   72 C    0 0 0
  55 C    1     1.3766     2.6014    7 N    0-1 0
  55 C    1     2.1428     4.0493   43 C   -1-1-1
  55 C    1     2.2216     4.1981   24 N    0-1 0
  55 C    1     2.2220     4.1989   96 H    0 0 0

  79 H    1     1.0782     2.0376   55 C    0 0 0
  79 H    1     2.1436     4.0508    7 N    0-1 0
  79 H    1     2.2220     4.1989   72 C    0 0 0
  79 H    1     2.7660     5.2270   96 H    0 0 0
  79 H    1     2.9355     5.5472   92 H    0 0 0
  79 H    1     3.0589     5.7805   27 N   -1-1 0


 SYMMETRY ALLOWED ELASTIC DISTORTION 1
  0.5773503  0.0000000  0.0000000
  0.0000000  0.5773503  0.0000000
  0.0000000  0.0000000  0.5773503

 SYMMETRY ALLOWED INTERNAL DEGREE(S) OF FREEDOM:  13
 TTTTTTTTTTTTTTTTTTTTTTTTTTTTTT SYMM        TELAPSE        3.49 TCPU        0.96
 TTTTTTTTTTTTTTTTTTTTTTTTTTTTTT INT_SCREEN  TELAPSE        3.54 TCPU        1.01

 ************************************************************************
 ************************************************************************
 * ELAPIEZO OPTION, E. ALBANESE, A. ERBA, B. CIVALLERI, R. DOVESI       *
 *                                                                      *
 * IT IS ASSUMED THAT THE INPUT IS FROM AN OPTIMIZED RUN                *

 CONVERGENCE CRITERION FOR ENERGY, TOLDEE =          1.0000E-08
 CONVERGENCE CRITERION FOR RMS GRADIENT, TOLDEG =    3.0000E-04
 CONVERGENCE CRITERION FOR RMS DISPLACEMENT, TOLDEX  6.2000E-04
 MAGNITUDE OF STEPSIZE FOR ADIMENSIONAL STRAINS =    1.5000E-02
 NUMBER OF POINTS (TOTAL) IN NUMERICAL 2ND DERIVATIVE=        3
 ************************************************************************
 ************************************************************************

 ************************************************************************

  Y. NOEL POST DOC. TURIN 2002

  THIS ROUTINE EVALUATES THE NON ZERO ELEMENTS OF THE ELASTIC TENSOR 

  ORDER OF THE TENSOR : 4

 |  1 A    1 B    1 B     .      .      .     |
 |         1 A    1 B     .      .      .     |
 |                1 A     .      .      .     |
 |                       1 C     .      .     |
 |                              1 C     .     |
 |                                     1 C    |

 EACH  LETTER   CORRESPONDS  TO  AN  INDEPENDENT  COMPONENT.
 INTERDEPENDENT COMPONENTS (WITH SAME LETTER) ARE RELATED BY
 THE COEFFICIENT THAT PRECEEDS EACH LETTER.

 ************************************************************************


 ************************************************************************

  Y. NOEL POST DOC. TURIN 2002

  THIS ROUTINE EVALUATES THE NON ZERO ELEMENTS OF THE PIEZOELECTRIC TENSOR 

  ORDER OF THE TENSOR : 3

 |   .      .      .     1 A     .      .     |
 |   .      .      .      .     1 A     .     |
 |   .      .      .      .      .     1 A    |

 EACH  LETTER   CORRESPONDS  TO  AN  INDEPENDENT  COMPONENT.
 INTERDEPENDENT COMPONENTS (WITH SAME LETTER) ARE RELATED BY
 THE COEFFICIENT THAT PRECEEDS EACH LETTER.

 ************************************************************************


 LIST OF ACTIVE DEFORMATIONS: 
             4

 ************************************************************************
 CLAMPED ION APPROXIMATION - NO RELAXATION OF ATOMIC POSITIONS
 ************************************************************************

 INFORMATION **** EXCBUF **** EXCH. BIPO BUFFER: WORDS USED =     4000000
 WARNING **** EXCBUF **** EXCH. BIPO BUFFER TOO SMALL - TO AVOID I/O SET EXCHSIZE =     6628203

 DFT PARAMETERS

     ATOM       ELECTRONS   NET CHARGE   R(ANGSTROM)
   1 230  ZN     20.0000      0.0000     1.37000000
   7   7  N       7.0000      0.0000     0.74000000
  31  17  CL     17.0000      0.0000     0.99000000
  43   6  C       6.0000      0.0000     0.77000000
  79   1  H       1.0000      0.0000     1.11000000

 SIZE OF GRID=     272086
 TTTTTTTTTTTTTTTTTTTTTTTTTTTTTT MAKE_GRID2  TELAPSE        5.15 TCPU        2.60
 BECKE WEIGHT FUNCTION
 RADSAFE =     2.00
 TOLERANCES - DENSITY:10**- 6; POTENTIAL:10**- 9; GRID WGT:10**-14

 RADIAL INTEGRATION  - INTERVALS (POINTS,UPPER LIMIT):            1( 99,  4.0*R)

 ANGULAR INTEGRATION - INTERVALS (ACCURACY LEVEL [N. POINTS] UPPER LIMIT):
  1(  6[ 146]   0.2)  2( 11[ 302]   0.5)  3( 14[ 590]   0.9)  4( 18[1454]   3.5)
  5( 14[ 590]9999.0)
 TTTTTTTTTTTTTTTTTTTTTTTTTTTTTT INT_CALC    TELAPSE        5.19 TCPU        2.64
 EEEEEEEEEE INT_CALC TERMINATION  DATE 07 07 2020 TIME 16:20:25.8

 *******************************************************************************
 ZIFCl_start                                                                     
 CRYSTAL - SCF - TYPE OF CALCULATION :  RESTRICTED CLOSED SHELL
 *******************************************************************************

 CAPPA:IS1  2;IS2  2;IS3  2; K PTS MONK NET   3; SYMMOPS:K SPACE  48;G SPACE  24

 TTTTTTTTTTTTTTTTTTTTTTTTTTTTTT SDIK        TELAPSE        5.42 TCPU        2.87

 AAAAAAAAAAAAAAAAAAAAAAAAAAAAAAAAAAAAAAAAAAAAAAAAAAAAAAAAAAAAAAAAAAAAAAAAAAAAAAA
         ATOMIC WAVEFUNCTION(S)


 NUCLEAR CHARGE 20.0  SYMMETRY SPECIES            S    P    D
 N. ELECTRONS   20.0  NUMBER OF PRIMITIVE GTOS    7    7    6
                      NUMBER OF CONTRACTED GTOS   5    5    3
                      NUMBER OF CLOSED SHELLS     2    1    1
                      OPEN SHELL OCCUPATION       0    0    0

  ZNUC SCFIT  TOTAL HF ENERGY   KINETIC ENERGY   VIRIAL THEOREM ACCURACY
  20.0  35   -2.259494290E+02  1.538488917E+02 -2.468645152E+00  3.9E-06

 NUCLEAR CHARGE  7.0  SYMMETRY SPECIES            S    P
 N. ELECTRONS    7.0  NUMBER OF PRIMITIVE GTOS   11    5
                      NUMBER OF CONTRACTED GTOS   4    3
                      NUMBER OF CLOSED SHELLS     2    0
                      OPEN SHELL OCCUPATION       0    3

  ZNUC SCFIT  TOTAL HF ENERGY   KINETIC ENERGY   VIRIAL THEOREM ACCURACY
   7.0  11   -5.439473665E+01  5.441433682E+01 -1.999639798E+00  3.6E-06

 NUCLEAR CHARGE 17.0  SYMMETRY SPECIES            S    P
 N. ELECTRONS   17.0  NUMBER OF PRIMITIVE GTOS   13   10
                      NUMBER OF CONTRACTED GTOS   6    5
                      NUMBER OF CLOSED SHELLS     3    1
                      OPEN SHELL OCCUPATION       0    5

  ZNUC SCFIT  TOTAL HF ENERGY   KINETIC ENERGY   VIRIAL THEOREM ACCURACY
  17.0  10   -4.594686980E+02  4.594737850E+02 -1.999988929E+00  4.2E-06

 NUCLEAR CHARGE  6.0  SYMMETRY SPECIES            S    P
 N. ELECTRONS    6.0  NUMBER OF PRIMITIVE GTOS   11    5
                      NUMBER OF CONTRACTED GTOS   4    3
                      NUMBER OF CLOSED SHELLS     2    0
                      OPEN SHELL OCCUPATION       0    2

  ZNUC SCFIT  TOTAL HF ENERGY   KINETIC ENERGY   VIRIAL THEOREM ACCURACY
   6.0  11   -3.768480057E+01  3.769831118E+01 -1.999641612E+00  2.0E-06

 NUCLEAR CHARGE  1.0  SYMMETRY SPECIES            S
 N. ELECTRONS    1.0  NUMBER OF PRIMITIVE GTOS    5
                      NUMBER OF CONTRACTED GTOS   3
                      NUMBER OF CLOSED SHELLS     0
                      OPEN SHELL OCCUPATION       1

  ZNUC SCFIT  TOTAL HF ENERGY   KINETIC ENERGY   VIRIAL THEOREM ACCURACY
   1.0   1   -4.998098153E-01  4.997907537E-01 -2.000038139E+00  9.6E-17

 AAAAAAAAAAAAAAAAAAAAAAAAAAAAAAAAAAAAAAAAAAAAAAAAAAAAAAAAAAAAAAAAAAAAAAAAAAAAAAA

 CHARGE NORMALIZATION FACTOR   1.00000000
 TOTAL ATOMIC CHARGES:
  20.0000000  20.0000000  20.0000000  20.0000000  20.0000000  20.0000000
   7.0000000   7.0000000   7.0000000   7.0000000   7.0000000   7.0000000
   7.0000000   7.0000000   7.0000000   7.0000000   7.0000000   7.0000000
   7.0000000   7.0000000   7.0000000   7.0000000   7.0000000   7.0000000
   7.0000000   7.0000000   7.0000000   7.0000000   7.0000000   7.0000000
  17.0000000  17.0000000  17.0000000  17.0000000  17.0000000  17.0000000
  17.0000000  17.0000000  17.0000000  17.0000000  17.0000000  17.0000000
   6.0000000   6.0000000   6.0000000   6.0000000   6.0000000   6.0000000
   6.0000000   6.0000000   6.0000000   6.0000000   6.0000000   6.0000000
   6.0000000   6.0000000   6.0000000   6.0000000   6.0000000   6.0000000
   6.0000000   6.0000000   6.0000000   6.0000000   6.0000000   6.0000000
   6.0000000   6.0000000   6.0000000   6.0000000   6.0000000   6.0000000
   6.0000000   6.0000000   6.0000000   6.0000000   6.0000000   6.0000000
   1.0000000   1.0000000   1.0000000   1.0000000   1.0000000   1.0000000
   1.0000000   1.0000000   1.0000000   1.0000000   1.0000000   1.0000000
   1.0000000   1.0000000   1.0000000   1.0000000   1.0000000   1.0000000
   1.0000000   1.0000000   1.0000000   1.0000000   1.0000000   1.0000000
 TTTTTTTTTTTTTTTTTTTTTTTTTTTTTT MOQGAD      TELAPSE        5.55 TCPU        3.01
 TTTTTTTTTTTTTTTTTTTTTTTTTTTTTT SHELLXN     TELAPSE        9.96 TCPU        6.80
 TTTTTTTTTTTTTTTTTTTTTTTTTTTTTT MONMO3      TELAPSE       11.09 TCPU        7.93
 NUMERICALLY INTEGRATED DENSITY    731.9999140449
 TTTTTTTTTTTTTTTTTTTTTTTTTTTTTT NUMDFT      TELAPSE       11.53 TCPU        8.37
 CYC   0 ETOT(AU) -9.603061986770E+03 DETOT -9.60E+03 tst  0.00E+00 PX  1.00E+00
 TTTTTTTTTTTTTTTTTTTTTTTTTTTTTT DIIS        TELAPSE       11.57 TCPU        8.41
 TTTTTTTTTTTTTTTTTTTTTTTTTTTTTT FDIK        TELAPSE       12.28 TCPU        9.02
 INSULATING STATE
 TOP OF VALENCE BANDS -    BAND    366; K    3; EIG -2.8628629E-01 AU
 TOP OF VALENCE BANDS -    BAND    366; K    1; EIG -2.8653686E-01 AU
 BOTTOM OF VIRTUAL BANDS - BAND    367; K    3; EIG -6.5216390E-02 AU
 DIRECT ENERGY BAND GAP:   6.0156 eV
 BOTTOM OF VIRTUAL BANDS - BAND    367; K    1; EIG -6.5192157E-02 AU
 TTTTTTTTTTTTTTTTTTTTTTTTTTTTTT PDIG        TELAPSE       12.46 TCPU        9.20
 CHARGE NORMALIZATION FACTOR   1.00000000
 TOTAL ATOMIC CHARGES:
  18.3506332  18.3506332  18.3506332  18.3506332  18.3506332  18.3506332
   7.6664477   7.6664477   7.6664477   7.6664477   7.6664477   7.6664477
   7.6664477   7.6664477   7.6664477   7.6664477   7.6664477   7.6664477
   7.6664477   7.6664477   7.6664477   7.6664477   7.6664477   7.6664477
   7.6664477   7.6664477   7.6664477   7.6664477   7.6664477   7.6664477
  16.9997981  16.9997981  16.9997981  16.9997981  16.9997981  16.9997981
  16.9997981  16.9997981  16.9997981  16.9997981  16.9997981  16.9997981
   5.5502122   5.5502122   5.5502122   5.5502122   5.5502122   5.5502122
   5.5502122   5.5502122   5.5502122   5.5502122   5.5502122   5.5502122
   6.1891703   6.1891703   6.1891703   6.1891703   6.1891703   6.1891703
   6.1891703   6.1891703   6.1891703   6.1891703   6.1891703   6.1891703
   6.1891703   6.1891703   6.1891703   6.1891703   6.1891703   6.1891703
   6.1891703   6.1891703   6.1891703   6.1891703   6.1891703   6.1891703
   0.7817185   0.7817185   0.7817185   0.7817185   0.7817185   0.7817185
   0.7817185   0.7817185   0.7817185   0.7817185   0.7817185   0.7817185
   0.7817185   0.7817185   0.7817185   0.7817185   0.7817185   0.7817185
   0.7817185   0.7817185   0.7817185   0.7817185   0.7817185   0.7817185
 TTTTTTTTTTTTTTTTTTTTTTTTTTTTTT MOQGAD      TELAPSE       12.47 TCPU        9.21
 TTTTTTTTTTTTTTTTTTTTTTTTTTTTTT SHELLXN     TELAPSE       17.94 TCPU       13.32
 TTTTTTTTTTTTTTTTTTTTTTTTTTTTTT MONMO3      TELAPSE       19.16 TCPU       14.54
 NUMERICALLY INTEGRATED DENSITY    731.9999505465
 TTTTTTTTTTTTTTTTTTTTTTTTTTTTTT NUMDFT      TELAPSE       19.96 TCPU       15.34
 CYC   1 ETOT(AU) -9.580758551203E+03 DETOT  2.23E+01 tst  0.00E+00 PX  1.00E+00
 TTTTTTTTTTTTTTTTTTTTTTTTTTTTTT DIIS        TELAPSE       20.04 TCPU       15.42
 DIIS TEST: 0.16534E+02 AT SCF   CYCLE   1 - MIX   30 %
 TTTTTTTTTTTTTTTTTTTTTTTTTTTTTT FDIK        TELAPSE       20.47 TCPU       15.70
 INSULATING STATE
 TOP OF VALENCE BANDS -    BAND    366; K    3; EIG -2.1553020E-01 AU
 TOP OF VALENCE BANDS -    BAND    366; K    1; EIG -2.1575104E-01 AU
 BOTTOM OF VIRTUAL BANDS - BAND    367; K    1; EIG -1.1256226E-02 AU
 INDIRECT ENERGY BAND GAP:   5.5586 eV
 TTTTTTTTTTTTTTTTTTTTTTTTTTTTTT PDIG        TELAPSE       20.64 TCPU       15.87
 CHARGE NORMALIZATION FACTOR   1.00000000
 TOTAL ATOMIC CHARGES:
  18.7693475  18.7693475  18.7693475  18.7693475  18.7693475  18.7693475
   7.4625837   7.4625837   7.4625837   7.4625837   7.4625837   7.4625837
   7.4625837   7.4625837   7.4625837   7.4625837   7.4625837   7.4625837
   7.4625837   7.4625837   7.4625837   7.4625837   7.4625837   7.4625837
   7.4625837   7.4625837   7.4625837   7.4625837   7.4625837   7.4625837
  17.0338934  17.0338934  17.0338934  17.0338934  17.0338934  17.0338934
  17.0338934  17.0338934  17.0338934  17.0338934  17.0338934  17.0338934
   6.0177714   6.0177714   6.0177714   6.0177714   6.0177714   6.0177714
   6.0177714   6.0177714   6.0177714   6.0177714   6.0177714   6.0177714
   5.9078695   5.9078695   5.9078695   5.9078695   5.9078695   5.9078695
   5.9078695   5.9078695   5.9078695   5.9078695   5.9078695   5.9078695
   5.9078695   5.9078695   5.9078695   5.9078695   5.9078695   5.9078695
   5.9078695   5.9078695   5.9078695   5.9078695   5.9078695   5.9078695
   0.9113775   0.9113775   0.9113775   0.9113775   0.9113775   0.9113775
   0.9113775   0.9113775   0.9113775   0.9113775   0.9113775   0.9113775
   0.9113775   0.9113775   0.9113775   0.9113775   0.9113775   0.9113775
   0.9113775   0.9113775   0.9113775   0.9113775   0.9113775   0.9113775
 TTTTTTTTTTTTTTTTTTTTTTTTTTTTTT MOQGAD      TELAPSE       20.65 TCPU       15.89
 TTTTTTTTTTTTTTTTTTTTTTTTTTTTTT SHELLXN     TELAPSE       25.39 TCPU       19.93
 TTTTTTTTTTTTTTTTTTTTTTTTTTTTTT MONMO3      TELAPSE       26.61 TCPU       21.15
 NUMERICALLY INTEGRATED DENSITY    731.9999483744
 TTTTTTTTTTTTTTTTTTTTTTTTTTTTTT NUMDFT      TELAPSE       27.44 TCPU       21.98
 CYC   2 ETOT(AU) -9.581136742664E+03 DETOT -3.78E-01 tst  6.12E-03 PX  1.08E-01
 TTTTTTTTTTTTTTTTTTTTTTTTTTTTTT DIIS        TELAPSE       27.72 TCPU       22.26
 DIIS TEST: 0.10977E+02 AT SCF   CYCLE   2 - DIIS ACTIVE - HISTORY:     2 CYCLES
 TTTTTTTTTTTTTTTTTTTTTTTTTTTTTT FDIK        TELAPSE       28.39 TCPU       22.46
 INSULATING STATE
 TOP OF VALENCE BANDS -    BAND    366; K    3; EIG -2.2432038E-01 AU
 TOP OF VALENCE BANDS -    BAND    366; K    1; EIG -2.2457699E-01 AU
 BOTTOM OF VIRTUAL BANDS - BAND    367; K    3; EIG  2.5289506E-02 AU
 DIRECT ENERGY BAND GAP:   6.7922 eV
 BOTTOM OF VIRTUAL BANDS - BAND    367; K    1; EIG  2.5496100E-02 AU
 TTTTTTTTTTTTTTTTTTTTTTTTTTTTTT PDIG        TELAPSE       28.56 TCPU       22.63
 CHARGE NORMALIZATION FACTOR   1.00000000
 TOTAL ATOMIC CHARGES:
  18.5515845  18.5515845  18.5515845  18.5515845  18.5515845  18.5515845
   7.6021546   7.6021546   7.6021546   7.6021546   7.6021546   7.6021546
   7.6021546   7.6021546   7.6021546   7.6021546   7.6021546   7.6021546
   7.6021546   7.6021546   7.6021546   7.6021546   7.6021546   7.6021546
   7.6021546   7.6021546   7.6021546   7.6021546   7.6021546   7.6021546
  17.0449324  17.0449324  17.0449324  17.0449324  17.0449324  17.0449324
  17.0449324  17.0449324  17.0449324  17.0449324  17.0449324  17.0449324
   5.6662198   5.6662198   5.6662198   5.6662198   5.6662198   5.6662198
   5.6662198   5.6662198   5.6662198   5.6662198   5.6662198   5.6662198
   6.0296361   6.0296361   6.0296361   6.0296361   6.0296361   6.0296361
   6.0296361   6.0296361   6.0296361   6.0296361   6.0296361   6.0296361
   6.0296361   6.0296361   6.0296361   6.0296361   6.0296361   6.0296361
   6.0296361   6.0296361   6.0296361   6.0296361   6.0296361   6.0296361
   0.8747370   0.8747370   0.8747370   0.8747370   0.8747370   0.8747370
   0.8747370   0.8747370   0.8747370   0.8747370   0.8747370   0.8747370
   0.8747370   0.8747370   0.8747370   0.8747370   0.8747370   0.8747370
   0.8747370   0.8747370   0.8747370   0.8747370   0.8747370   0.8747370
 TTTTTTTTTTTTTTTTTTTTTTTTTTTTTT MOQGAD      TELAPSE       28.58 TCPU       22.65
 TTTTTTTTTTTTTTTTTTTTTTTTTTTTTT SHELLXN     TELAPSE       33.37 TCPU       26.75
 TTTTTTTTTTTTTTTTTTTTTTTTTTTTTT MONMO3      TELAPSE       34.55 TCPU       27.93
 NUMERICALLY INTEGRATED DENSITY    731.9999441696
 TTTTTTTTTTTTTTTTTTTTTTTTTTTTTT NUMDFT      TELAPSE       35.34 TCPU       28.72
 CYC   3 ETOT(AU) -9.581694459716E+03 DETOT -5.58E-01 tst  1.64E-03 PX  6.14E-02
 TTTTTTTTTTTTTTTTTTTTTTTTTTTTTT DIIS        TELAPSE       35.60 TCPU       28.99
 DIIS TEST: 0.46514E+00 AT SCF   CYCLE   3 - DIIS ACTIVE - HISTORY:     3 CYCLES
 TTTTTTTTTTTTTTTTTTTTTTTTTTTTTT FDIK        TELAPSE       36.12 TCPU       29.32
 INSULATING STATE
 TOP OF VALENCE BANDS -    BAND    366; K    3; EIG -2.3576252E-01 AU
 TOP OF VALENCE BANDS -    BAND    366; K    1; EIG -2.3599269E-01 AU
 BOTTOM OF VIRTUAL BANDS - BAND    367; K    2; EIG  1.4058346E-02 AU
 INDIRECT ENERGY BAND GAP:   6.7980 eV
 BOTTOM OF VIRTUAL BANDS - BAND    367; K    1; EIG  1.5101146E-02 AU
 TTTTTTTTTTTTTTTTTTTTTTTTTTTTTT PDIG        TELAPSE       36.29 TCPU       29.49
 CHARGE NORMALIZATION FACTOR   1.00000000
 TOTAL ATOMIC CHARGES:
  18.5132001  18.5132001  18.5132001  18.5132001  18.5132001  18.5132001
   7.6048236   7.6048236   7.6048236   7.6048236   7.6048236   7.6048236
   7.6048236   7.6048236   7.6048236   7.6048236   7.6048236   7.6048236
   7.6048236   7.6048236   7.6048236   7.6048236   7.6048236   7.6048236
   7.6048236   7.6048236   7.6048236   7.6048236   7.6048236   7.6048236
  17.0213827  17.0213827  17.0213827  17.0213827  17.0213827  17.0213827
  17.0213827  17.0213827  17.0213827  17.0213827  17.0213827  17.0213827
   5.7412072   5.7412072   5.7412072   5.7412072   5.7412072   5.7412072
   5.7412072   5.7412072   5.7412072   5.7412072   5.7412072   5.7412072
   6.0241104   6.0241104   6.0241104   6.0241104   6.0241104   6.0241104
   6.0241104   6.0241104   6.0241104   6.0241104   6.0241104   6.0241104
   6.0241104   6.0241104   6.0241104   6.0241104   6.0241104   6.0241104
   6.0241104   6.0241104   6.0241104   6.0241104   6.0241104   6.0241104
   0.8614710   0.8614710   0.8614710   0.8614710   0.8614710   0.8614710
   0.8614710   0.8614710   0.8614710   0.8614710   0.8614710   0.8614710
   0.8614710   0.8614710   0.8614710   0.8614710   0.8614710   0.8614710
   0.8614710   0.8614710   0.8614710   0.8614710   0.8614710   0.8614710
 TTTTTTTTTTTTTTTTTTTTTTTTTTTTTT MOQGAD      TELAPSE       36.31 TCPU       29.51
 TTTTTTTTTTTTTTTTTTTTTTTTTTTTTT SHELLXN     TELAPSE       51.91 TCPU       33.59
 TTTTTTTTTTTTTTTTTTTTTTTTTTTTTT MONMO3      TELAPSE      130.18 TCPU      111.86
 NUMERICALLY INTEGRATED DENSITY    731.9999469226
 TTTTTTTTTTTTTTTTTTTTTTTTTTTTTT NUMDFT      TELAPSE      130.97 TCPU      112.65
 CYC   4 ETOT(AU) -9.581718822502E+03 DETOT -2.44E-02 tst  4.01E-05 PX  1.53E-02
 TTTTTTTTTTTTTTTTTTTTTTTTTTTTTT DIIS        TELAPSE      131.02 TCPU      112.71
 DIIS TEST: 0.38971E-01 AT SCF   CYCLE   4 - DIIS ACTIVE - HISTORY:     4 CYCLES
 TTTTTTTTTTTTTTTTTTTTTTTTTTTTTT FDIK        TELAPSE      131.31 TCPU      112.87
 INSULATING STATE
 TOP OF VALENCE BANDS -    BAND    366; K    3; EIG -2.3509309E-01 AU
 TOP OF VALENCE BANDS -    BAND    366; K    1; EIG -2.3533202E-01 AU
 BOTTOM OF VIRTUAL BANDS - BAND    367; K    2; EIG  1.6767544E-02 AU
 INDIRECT ENERGY BAND GAP:   6.8535 eV
 BOTTOM OF VIRTUAL BANDS - BAND    367; K    1; EIG  1.7967274E-02 AU
 TTTTTTTTTTTTTTTTTTTTTTTTTTTTTT PDIG        TELAPSE      131.47 TCPU      113.04
 CHARGE NORMALIZATION FACTOR   1.00000000
 TOTAL ATOMIC CHARGES:
  18.5145650  18.5145650  18.5145650  18.5145650  18.5145650  18.5145650
   7.5975664   7.5975664   7.5975664   7.5975664   7.5975664   7.5975664
   7.5975664   7.5975664   7.5975664   7.5975664   7.5975664   7.5975664
   7.5975664   7.5975664   7.5975664   7.5975664   7.5975664   7.5975664
   7.5975664   7.5975664   7.5975664   7.5975664   7.5975664   7.5975664
  17.0365381  17.0365381  17.0365381  17.0365381  17.0365381  17.0365381
  17.0365381  17.0365381  17.0365381  17.0365381  17.0365381  17.0365381
   5.7228095   5.7228095   5.7228095   5.7228095   5.7228095   5.7228095
   5.7228095   5.7228095   5.7228095   5.7228095   5.7228095   5.7228095
   6.0321886   6.0321886   6.0321886   6.0321886   6.0321886   6.0321886
   6.0321886   6.0321886   6.0321886   6.0321886   6.0321886   6.0321886
   6.0321886   6.0321886   6.0321886   6.0321886   6.0321886   6.0321886
   6.0321886   6.0321886   6.0321886   6.0321886   6.0321886   6.0321886
   0.8619299   0.8619299   0.8619299   0.8619299   0.8619299   0.8619299
   0.8619299   0.8619299   0.8619299   0.8619299   0.8619299   0.8619299
   0.8619299   0.8619299   0.8619299   0.8619299   0.8619299   0.8619299
   0.8619299   0.8619299   0.8619299   0.8619299   0.8619299   0.8619299
 TTTTTTTTTTTTTTTTTTTTTTTTTTTTTT MOQGAD      TELAPSE      131.49 TCPU      113.06
 TTTTTTTTTTTTTTTTTTTTTTTTTTTTTT SHELLXN     TELAPSE      136.09 TCPU      117.02
 TTTTTTTTTTTTTTTTTTTTTTTTTTTTTT MONMO3      TELAPSE      137.28 TCPU      118.20
 NUMERICALLY INTEGRATED DENSITY    731.9999465947
 TTTTTTTTTTTTTTTTTTTTTTTTTTTTTT NUMDFT      TELAPSE      138.06 TCPU      118.99
 CYC   5 ETOT(AU) -9.581720505729E+03 DETOT -1.68E-03 tst  5.30E-06 PX  5.36E-03
 TTTTTTTTTTTTTTTTTTTTTTTTTTTTTT DIIS        TELAPSE      138.11 TCPU      119.04
 DIIS TEST: 0.92404E-02 AT SCF   CYCLE   5 - DIIS ACTIVE - HISTORY:     5 CYCLES
 TTTTTTTTTTTTTTTTTTTTTTTTTTTTTT FDIK        TELAPSE      138.42 TCPU      119.26
 INSULATING STATE
 TOP OF VALENCE BANDS -    BAND    366; K    3; EIG -2.3489059E-01 AU
 TOP OF VALENCE BANDS -    BAND    366; K    1; EIG -2.3512589E-01 AU
 BOTTOM OF VIRTUAL BANDS - BAND    367; K    2; EIG  1.6150034E-02 AU
 INDIRECT ENERGY BAND GAP:   6.8312 eV
 BOTTOM OF VIRTUAL BANDS - BAND    367; K    1; EIG  1.7276844E-02 AU
 TTTTTTTTTTTTTTTTTTTTTTTTTTTTTT PDIG        TELAPSE      138.59 TCPU      119.43
 CHARGE NORMALIZATION FACTOR   1.00000000
 TOTAL ATOMIC CHARGES:
  18.5107322  18.5107322  18.5107322  18.5107322  18.5107322  18.5107322
   7.6045829   7.6045829   7.6045829   7.6045829   7.6045829   7.6045829
   7.6045829   7.6045829   7.6045829   7.6045829   7.6045829   7.6045829
   7.6045829   7.6045829   7.6045829   7.6045829   7.6045829   7.6045829
   7.6045829   7.6045829   7.6045829   7.6045829   7.6045829   7.6045829
  17.0306667  17.0306667  17.0306667  17.0306667  17.0306667  17.0306667
  17.0306667  17.0306667  17.0306667  17.0306667  17.0306667  17.0306667
   5.7256672   5.7256672   5.7256672   5.7256672   5.7256672   5.7256672
   5.7256672   5.7256672   5.7256672   5.7256672   5.7256672   5.7256672
   6.0271397   6.0271397   6.0271397   6.0271397   6.0271397   6.0271397
   6.0271397   6.0271397   6.0271397   6.0271397   6.0271397   6.0271397
   6.0271397   6.0271397   6.0271397   6.0271397   6.0271397   6.0271397
   6.0271397   6.0271397   6.0271397   6.0271397   6.0271397   6.0271397
   0.8624274   0.8624274   0.8624274   0.8624274   0.8624274   0.8624274
   0.8624274   0.8624274   0.8624274   0.8624274   0.8624274   0.8624274
   0.8624274   0.8624274   0.8624274   0.8624274   0.8624274   0.8624274
   0.8624274   0.8624274   0.8624274   0.8624274   0.8624274   0.8624274
 TTTTTTTTTTTTTTTTTTTTTTTTTTTTTT MOQGAD      TELAPSE      138.61 TCPU      119.44
 TTTTTTTTTTTTTTTTTTTTTTTTTTTTTT SHELLXN     TELAPSE      143.24 TCPU      123.40
 TTTTTTTTTTTTTTTTTTTTTTTTTTTTTT MONMO3      TELAPSE      144.55 TCPU      124.71
 NUMERICALLY INTEGRATED DENSITY    731.9999466206
 TTTTTTTTTTTTTTTTTTTTTTTTTTTTTT NUMDFT      TELAPSE      145.34 TCPU      125.50
 CYC   6 ETOT(AU) -9.581720945625E+03 DETOT -4.40E-04 tst  1.06E-06 PX  3.04E-03
 TTTTTTTTTTTTTTTTTTTTTTTTTTTTTT DIIS        TELAPSE      145.53 TCPU      125.68
 DIIS TEST: 0.13398E-02 AT SCF   CYCLE   6 - DIIS ACTIVE - HISTORY:     6 CYCLES
 TTTTTTTTTTTTTTTTTTTTTTTTTTTTTT FDIK        TELAPSE      145.87 TCPU      125.93
 INSULATING STATE
 TOP OF VALENCE BANDS -    BAND    366; K    3; EIG -2.3494171E-01 AU
 TOP OF VALENCE BANDS -    BAND    366; K    1; EIG -2.3517764E-01 AU
 BOTTOM OF VIRTUAL BANDS - BAND    367; K    2; EIG  1.6431416E-02 AU
 INDIRECT ENERGY BAND GAP:   6.8402 eV
 BOTTOM OF VIRTUAL BANDS - BAND    367; K    1; EIG  1.7568493E-02 AU
 TTTTTTTTTTTTTTTTTTTTTTTTTTTTTT PDIG        TELAPSE      146.04 TCPU      126.10
 CHARGE NORMALIZATION FACTOR   1.00000000
 TOTAL ATOMIC CHARGES:
  18.5112556  18.5112556  18.5112556  18.5112556  18.5112556  18.5112556
   7.6027378   7.6027378   7.6027378   7.6027378   7.6027378   7.6027378
   7.6027378   7.6027378   7.6027378   7.6027378   7.6027378   7.6027378
   7.6027378   7.6027378   7.6027378   7.6027378   7.6027378   7.6027378
   7.6027378   7.6027378   7.6027378   7.6027378   7.6027378   7.6027378
  17.0310350  17.0310350  17.0310350  17.0310350  17.0310350  17.0310350
  17.0310350  17.0310350  17.0310350  17.0310350  17.0310350  17.0310350
   5.7254574   5.7254574   5.7254574   5.7254574   5.7254574   5.7254574
   5.7254574   5.7254574   5.7254574   5.7254574   5.7254574   5.7254574
   6.0290710   6.0290710   6.0290710   6.0290710   6.0290710   6.0290710
   6.0290710   6.0290710   6.0290710   6.0290710   6.0290710   6.0290710
   6.0290710   6.0290710   6.0290710   6.0290710   6.0290710   6.0290710
   6.0290710   6.0290710   6.0290710   6.0290710   6.0290710   6.0290710
   0.8621311   0.8621311   0.8621311   0.8621311   0.8621311   0.8621311
   0.8621311   0.8621311   0.8621311   0.8621311   0.8621311   0.8621311
   0.8621311   0.8621311   0.8621311   0.8621311   0.8621311   0.8621311
   0.8621311   0.8621311   0.8621311   0.8621311   0.8621311   0.8621311
 TTTTTTTTTTTTTTTTTTTTTTTTTTTTTT MOQGAD      TELAPSE      146.05 TCPU      126.11
 TTTTTTTTTTTTTTTTTTTTTTTTTTTTTT SHELLXN     TELAPSE      150.77 TCPU      130.15
 TTTTTTTTTTTTTTTTTTTTTTTTTTTTTT MONMO3      TELAPSE      152.01 TCPU      131.39
 NUMERICALLY INTEGRATED DENSITY    731.9999465996
 TTTTTTTTTTTTTTTTTTTTTTTTTTTTTT NUMDFT      TELAPSE      152.80 TCPU      132.18
 CYC   7 ETOT(AU) -9.581721001055E+03 DETOT -5.54E-05 tst  1.50E-07 PX  5.81E-04
 TTTTTTTTTTTTTTTTTTTTTTTTTTTTTT DIIS        TELAPSE      154.63 TCPU      134.01
 DIIS TEST: 0.15609E-03 AT SCF   CYCLE   7 - DIIS ACTIVE - HISTORY:     7 CYCLES
 TTTTTTTTTTTTTTTTTTTTTTTTTTTTTT FDIK        TELAPSE      154.97 TCPU      134.26
 INSULATING STATE
 TOP OF VALENCE BANDS -    BAND    366; K    3; EIG -2.3492931E-01 AU
 TOP OF VALENCE BANDS -    BAND    366; K    1; EIG -2.3516522E-01 AU
 BOTTOM OF VIRTUAL BANDS - BAND    367; K    2; EIG  1.6353629E-02 AU
 INDIRECT ENERGY BAND GAP:   6.8378 eV
 BOTTOM OF VIRTUAL BANDS - BAND    367; K    1; EIG  1.7491231E-02 AU
 TTTTTTTTTTTTTTTTTTTTTTTTTTTTTT PDIG        TELAPSE      155.15 TCPU      134.44
 CHARGE NORMALIZATION FACTOR   1.00000000
 TOTAL ATOMIC CHARGES:
  18.5108056  18.5108056  18.5108056  18.5108056  18.5108056  18.5108056
   7.6029434   7.6029434   7.6029434   7.6029434   7.6029434   7.6029434
   7.6029434   7.6029434   7.6029434   7.6029434   7.6029434   7.6029434
   7.6029434   7.6029434   7.6029434   7.6029434   7.6029434   7.6029434
   7.6029434   7.6029434   7.6029434   7.6029434   7.6029434   7.6029434
  17.0316091  17.0316091  17.0316091  17.0316091  17.0316091  17.0316091
  17.0316091  17.0316091  17.0316091  17.0316091  17.0316091  17.0316091
   5.7257481   5.7257481   5.7257481   5.7257481   5.7257481   5.7257481
   5.7257481   5.7257481   5.7257481   5.7257481   5.7257481   5.7257481
   6.0284494   6.0284494   6.0284494   6.0284494   6.0284494   6.0284494
   6.0284494   6.0284494   6.0284494   6.0284494   6.0284494   6.0284494
   6.0284494   6.0284494   6.0284494   6.0284494   6.0284494   6.0284494
   6.0284494   6.0284494   6.0284494   6.0284494   6.0284494   6.0284494
   0.8622272   0.8622272   0.8622272   0.8622272   0.8622272   0.8622272
   0.8622272   0.8622272   0.8622272   0.8622272   0.8622272   0.8622272
   0.8622272   0.8622272   0.8622272   0.8622272   0.8622272   0.8622272
   0.8622272   0.8622272   0.8622272   0.8622272   0.8622272   0.8622272
 TTTTTTTTTTTTTTTTTTTTTTTTTTTTTT MOQGAD      TELAPSE      155.16 TCPU      134.45
 TTTTTTTTTTTTTTTTTTTTTTTTTTTTTT SHELLXN     TELAPSE      159.87 TCPU      138.47
 TTTTTTTTTTTTTTTTTTTTTTTTTTTTTT MONMO3      TELAPSE      161.11 TCPU      139.71
 NUMERICALLY INTEGRATED DENSITY    731.9999466239
 TTTTTTTTTTTTTTTTTTTTTTTTTTTTTT NUMDFT      TELAPSE      161.89 TCPU      140.50
 CYC   8 ETOT(AU) -9.581721005708E+03 DETOT -4.65E-06 tst  2.82E-08 PX  4.31E-04
 TTTTTTTTTTTTTTTTTTTTTTTTTTTTTT DIIS        TELAPSE      161.96 TCPU      140.57
 DIIS TEST: 0.55585E-04 AT SCF   CYCLE   8 - DIIS ACTIVE - HISTORY:     8 CYCLES
 TTTTTTTTTTTTTTTTTTTTTTTTTTTTTT FDIK        TELAPSE      162.30 TCPU      140.82
 INSULATING STATE
 TOP OF VALENCE BANDS -    BAND    366; K    3; EIG -2.3492028E-01 AU
 TOP OF VALENCE BANDS -    BAND    366; K    1; EIG -2.3515616E-01 AU
 BOTTOM OF VIRTUAL BANDS - BAND    367; K    2; EIG  1.6384660E-02 AU
 INDIRECT ENERGY BAND GAP:   6.8384 eV
 BOTTOM OF VIRTUAL BANDS - BAND    367; K    1; EIG  1.7521491E-02 AU
 TTTTTTTTTTTTTTTTTTTTTTTTTTTTTT PDIG        TELAPSE      162.47 TCPU      140.99
 CHARGE NORMALIZATION FACTOR   1.00000000
 TOTAL ATOMIC CHARGES:
  18.5109887  18.5109887  18.5109887  18.5109887  18.5109887  18.5109887
   7.6031241   7.6031241   7.6031241   7.6031241   7.6031241   7.6031241
   7.6031241   7.6031241   7.6031241   7.6031241   7.6031241   7.6031241
   7.6031241   7.6031241   7.6031241   7.6031241   7.6031241   7.6031241
   7.6031241   7.6031241   7.6031241   7.6031241   7.6031241   7.6031241
  17.0313519  17.0313519  17.0313519  17.0313519  17.0313519  17.0313519
  17.0313519  17.0313519  17.0313519  17.0313519  17.0313519  17.0313519
   5.7252563   5.7252563   5.7252563   5.7252563   5.7252563   5.7252563
   5.7252563   5.7252563   5.7252563   5.7252563   5.7252563   5.7252563
   6.0286297   6.0286297   6.0286297   6.0286297   6.0286297   6.0286297
   6.0286297   6.0286297   6.0286297   6.0286297   6.0286297   6.0286297
   6.0286297   6.0286297   6.0286297   6.0286297   6.0286297   6.0286297
   6.0286297   6.0286297   6.0286297   6.0286297   6.0286297   6.0286297
   0.8621950   0.8621950   0.8621950   0.8621950   0.8621950   0.8621950
   0.8621950   0.8621950   0.8621950   0.8621950   0.8621950   0.8621950
   0.8621950   0.8621950   0.8621950   0.8621950   0.8621950   0.8621950
   0.8621950   0.8621950   0.8621950   0.8621950   0.8621950   0.8621950
 TTTTTTTTTTTTTTTTTTTTTTTTTTTTTT MOQGAD      TELAPSE      162.48 TCPU      141.00
 TTTTTTTTTTTTTTTTTTTTTTTTTTTTTT SHELLXN     TELAPSE      167.13 TCPU      144.96
 TTTTTTTTTTTTTTTTTTTTTTTTTTTTTT MONMO3      TELAPSE      168.33 TCPU      146.16
 NUMERICALLY INTEGRATED DENSITY    731.9999466109
 TTTTTTTTTTTTTTTTTTTTTTTTTTTTTT NUMDFT      TELAPSE      169.12 TCPU      146.95
 CYC   9 ETOT(AU) -9.581721007169E+03 DETOT -1.46E-06 tst  9.41E-09 PX  2.05E-04
 TTTTTTTTTTTTTTTTTTTTTTTTTTTTTT DIIS        TELAPSE      170.53 TCPU      148.36
 DIIS TEST: 0.11389E-04 AT SCF   CYCLE   9 - DIIS ACTIVE - HISTORY:     9 CYCLES
 TTTTTTTTTTTTTTTTTTTTTTTTTTTTTT FDIK        TELAPSE      171.22 TCPU      148.83
 INSULATING STATE
 TOP OF VALENCE BANDS -    BAND    366; K    3; EIG -2.3492900E-01 AU
 TOP OF VALENCE BANDS -    BAND    366; K    1; EIG -2.3516490E-01 AU
 BOTTOM OF VIRTUAL BANDS - BAND    367; K    2; EIG  1.6382076E-02 AU
 INDIRECT ENERGY BAND GAP:   6.8385 eV
 BOTTOM OF VIRTUAL BANDS - BAND    367; K    1; EIG  1.7518950E-02 AU
 TTTTTTTTTTTTTTTTTTTTTTTTTTTTTT PDIG        TELAPSE      171.41 TCPU      149.02
 CHARGE NORMALIZATION FACTOR   1.00000000
 TOTAL ATOMIC CHARGES:
  18.5109130  18.5109130  18.5109130  18.5109130  18.5109130  18.5109130
   7.6029588   7.6029588   7.6029588   7.6029588   7.6029588   7.6029588
   7.6029588   7.6029588   7.6029588   7.6029588   7.6029588   7.6029588
   7.6029588   7.6029588   7.6029588   7.6029588   7.6029588   7.6029588
   7.6029588   7.6029588   7.6029588   7.6029588   7.6029588   7.6029588
  17.0312848  17.0312848  17.0312848  17.0312848  17.0312848  17.0312848
  17.0312848  17.0312848  17.0312848  17.0312848  17.0312848  17.0312848
   5.7256120   5.7256120   5.7256120   5.7256120   5.7256120   5.7256120
   5.7256120   5.7256120   5.7256120   5.7256120   5.7256120   5.7256120
   6.0286727   6.0286727   6.0286727   6.0286727   6.0286727   6.0286727
   6.0286727   6.0286727   6.0286727   6.0286727   6.0286727   6.0286727
   6.0286727   6.0286727   6.0286727   6.0286727   6.0286727   6.0286727
   6.0286727   6.0286727   6.0286727   6.0286727   6.0286727   6.0286727
   0.8621918   0.8621918   0.8621918   0.8621918   0.8621918   0.8621918
   0.8621918   0.8621918   0.8621918   0.8621918   0.8621918   0.8621918
   0.8621918   0.8621918   0.8621918   0.8621918   0.8621918   0.8621918
   0.8621918   0.8621918   0.8621918   0.8621918   0.8621918   0.8621918
 TTTTTTTTTTTTTTTTTTTTTTTTTTTTTT MOQGAD      TELAPSE      171.43 TCPU      149.03
 TTTTTTTTTTTTTTTTTTTTTTTTTTTTTT SHELLXN     TELAPSE      176.75 TCPU      153.07
 TTTTTTTTTTTTTTTTTTTTTTTTTTTTTT MONMO3      TELAPSE      178.00 TCPU      154.32
 NUMERICALLY INTEGRATED DENSITY    731.9999466127
 TTTTTTTTTTTTTTTTTTTTTTTTTTTTTT NUMDFT      TELAPSE      179.22 TCPU      155.54
 CYC  10 ETOT(AU) -9.581721007671E+03 DETOT -5.03E-07 tst  9.80E-10 PX  8.72E-05
 TTTTTTTTTTTTTTTTTTTTTTTTTTTTTT DIIS        TELAPSE      188.41 TCPU      164.74
 DIIS TEST: 0.21068E-05 AT SCF   CYCLE  10 - DIIS ACTIVE - HISTORY:    10 CYCLES
 TTTTTTTTTTTTTTTTTTTTTTTTTTTTTT FDIK        TELAPSE      189.08 TCPU      165.23
 INSULATING STATE
 TOP OF VALENCE BANDS -    BAND    366; K    3; EIG -2.3492404E-01 AU
 TOP OF VALENCE BANDS -    BAND    366; K    1; EIG -2.3515993E-01 AU
 BOTTOM OF VIRTUAL BANDS - BAND    367; K    2; EIG  1.6381285E-02 AU
 INDIRECT ENERGY BAND GAP:   6.8384 eV
 BOTTOM OF VIRTUAL BANDS - BAND    367; K    1; EIG  1.7518201E-02 AU
 TTTTTTTTTTTTTTTTTTTTTTTTTTTTTT PDIG        TELAPSE      189.27 TCPU      165.42
 CHARGE NORMALIZATION FACTOR   1.00000000
 TOTAL ATOMIC CHARGES:
  18.5109352  18.5109352  18.5109352  18.5109352  18.5109352  18.5109352
   7.6030321   7.6030321   7.6030321   7.6030321   7.6030321   7.6030321
   7.6030321   7.6030321   7.6030321   7.6030321   7.6030321   7.6030321
   7.6030321   7.6030321   7.6030321   7.6030321   7.6030321   7.6030321
   7.6030321   7.6030321   7.6030321   7.6030321   7.6030321   7.6030321
  17.0313704  17.0313704  17.0313704  17.0313704  17.0313704  17.0313704
  17.0313704  17.0313704  17.0313704  17.0313704  17.0313704  17.0313704
   5.7254523   5.7254523   5.7254523   5.7254523   5.7254523   5.7254523
   5.7254523   5.7254523   5.7254523   5.7254523   5.7254523   5.7254523
   6.0286281   6.0286281   6.0286281   6.0286281   6.0286281   6.0286281
   6.0286281   6.0286281   6.0286281   6.0286281   6.0286281   6.0286281
   6.0286281   6.0286281   6.0286281   6.0286281   6.0286281   6.0286281
   6.0286281   6.0286281   6.0286281   6.0286281   6.0286281   6.0286281
   0.8621947   0.8621947   0.8621947   0.8621947   0.8621947   0.8621947
   0.8621947   0.8621947   0.8621947   0.8621947   0.8621947   0.8621947
   0.8621947   0.8621947   0.8621947   0.8621947   0.8621947   0.8621947
   0.8621947   0.8621947   0.8621947   0.8621947   0.8621947   0.8621947
 TTTTTTTTTTTTTTTTTTTTTTTTTTTTTT MOQGAD      TELAPSE      189.28 TCPU      165.43
 TTTTTTTTTTTTTTTTTTTTTTTTTTTTTT SHELLXN     TELAPSE      204.89 TCPU      169.47
 TTTTTTTTTTTTTTTTTTTTTTTTTTTTTT MONMO3      TELAPSE      207.27 TCPU      171.85
 NUMERICALLY INTEGRATED DENSITY    731.9999466132
 TTTTTTTTTTTTTTTTTTTTTTTTTTTTTT NUMDFT      TELAPSE      208.07 TCPU      172.65
 CYC  11 ETOT(AU) -9.581721008057E+03 DETOT -3.86E-07 tst  2.11E-10 PX  3.66E-05
 TTTTTTTTTTTTTTTTTTTTTTTTTTTTTT DIIS        TELAPSE      209.02 TCPU      173.60
 DIIS TEST: 0.18724E-06 AT SCF   CYCLE  11 - DIIS ACTIVE - HISTORY:    11 CYCLES
 TTTTTTTTTTTTTTTTTTTTTTTTTTTTTT FDIK        TELAPSE      210.84 TCPU      174.00
 INSULATING STATE
 TOP OF VALENCE BANDS -    BAND    366; K    3; EIG -2.3492566E-01 AU
 TOP OF VALENCE BANDS -    BAND    366; K    1; EIG -2.3516155E-01 AU
 BOTTOM OF VIRTUAL BANDS - BAND    367; K    2; EIG  1.6381063E-02 AU
 INDIRECT ENERGY BAND GAP:   6.8384 eV
 BOTTOM OF VIRTUAL BANDS - BAND    367; K    1; EIG  1.7518003E-02 AU
 TTTTTTTTTTTTTTTTTTTTTTTTTTTTTT PDIG        TELAPSE      211.03 TCPU      174.19
 CHARGE NORMALIZATION FACTOR   1.00000000
 TOTAL ATOMIC CHARGES:
  18.5109266  18.5109266  18.5109266  18.5109266  18.5109266  18.5109266
   7.6030166   7.6030166   7.6030166   7.6030166   7.6030166   7.6030166
   7.6030166   7.6030166   7.6030166   7.6030166   7.6030166   7.6030166
   7.6030166   7.6030166   7.6030166   7.6030166   7.6030166   7.6030166
   7.6030166   7.6030166   7.6030166   7.6030166   7.6030166   7.6030166
  17.0313451  17.0313451  17.0313451  17.0313451  17.0313451  17.0313451
  17.0313451  17.0313451  17.0313451  17.0313451  17.0313451  17.0313451
   5.7254898   5.7254898   5.7254898   5.7254898   5.7254898   5.7254898
   5.7254898   5.7254898   5.7254898   5.7254898   5.7254898   5.7254898
   6.0286386   6.0286386   6.0286386   6.0286386   6.0286386   6.0286386
   6.0286386   6.0286386   6.0286386   6.0286386   6.0286386   6.0286386
   6.0286386   6.0286386   6.0286386   6.0286386   6.0286386   6.0286386
   6.0286386   6.0286386   6.0286386   6.0286386   6.0286386   6.0286386
   0.8621957   0.8621957   0.8621957   0.8621957   0.8621957   0.8621957
   0.8621957   0.8621957   0.8621957   0.8621957   0.8621957   0.8621957
   0.8621957   0.8621957   0.8621957   0.8621957   0.8621957   0.8621957
   0.8621957   0.8621957   0.8621957   0.8621957   0.8621957   0.8621957
 TTTTTTTTTTTTTTTTTTTTTTTTTTTTTT MOQGAD      TELAPSE      211.04 TCPU      174.20
 TTTTTTTTTTTTTTTTTTTTTTTTTTTTTT SHELLXN     TELAPSE      216.44 TCPU      178.20
 TTTTTTTTTTTTTTTTTTTTTTTTTTTTTT MONMO3      TELAPSE      217.70 TCPU      179.46
 NUMERICALLY INTEGRATED DENSITY    731.9999466131
 TTTTTTTTTTTTTTTTTTTTTTTTTTTTTT NUMDFT      TELAPSE      218.48 TCPU      180.24
 CYC  12 ETOT(AU) -9.581721007889E+03 DETOT  1.67E-07 tst  1.61E-11 PX  8.93E-06
 TTTTTTTTTTTTTTTTTTTTTTTTTTTTTT DIIS        TELAPSE      218.59 TCPU      180.35
 DIIS TEST: 0.80836E-08 AT SCF   CYCLE  12 - DIIS ACTIVE - HISTORY:    12 CYCLES
 TTTTTTTTTTTTTTTTTTTTTTTTTTTTTT FDIK        TELAPSE      219.56 TCPU      181.22
 INSULATING STATE
 TOP OF VALENCE BANDS -    BAND    366; K    3; EIG -2.3492521E-01 AU
 TOP OF VALENCE BANDS -    BAND    366; K    1; EIG -2.3516110E-01 AU
 BOTTOM OF VIRTUAL BANDS - BAND    367; K    2; EIG  1.6381453E-02 AU
 INDIRECT ENERGY BAND GAP:   6.8384 eV
 BOTTOM OF VIRTUAL BANDS - BAND    367; K    1; EIG  1.7518363E-02 AU
 TTTTTTTTTTTTTTTTTTTTTTTTTTTTTT PDIG        TELAPSE      219.73 TCPU      181.40
 CHARGE NORMALIZATION FACTOR   1.00000000
 TOTAL ATOMIC CHARGES:
  18.5109291  18.5109291  18.5109291  18.5109291  18.5109291  18.5109291
   7.6030182   7.6030182   7.6030182   7.6030182   7.6030182   7.6030182
   7.6030182   7.6030182   7.6030182   7.6030182   7.6030182   7.6030182
   7.6030182   7.6030182   7.6030182   7.6030182   7.6030182   7.6030182
   7.6030182   7.6030182   7.6030182   7.6030182   7.6030182   7.6030182
  17.0313464  17.0313464  17.0313464  17.0313464  17.0313464  17.0313464
  17.0313464  17.0313464  17.0313464  17.0313464  17.0313464  17.0313464
   5.7254862   5.7254862   5.7254862   5.7254862   5.7254862   5.7254862
   5.7254862   5.7254862   5.7254862   5.7254862   5.7254862   5.7254862
   6.0286387   6.0286387   6.0286387   6.0286387   6.0286387   6.0286387
   6.0286387   6.0286387   6.0286387   6.0286387   6.0286387   6.0286387
   6.0286387   6.0286387   6.0286387   6.0286387   6.0286387   6.0286387
   6.0286387   6.0286387   6.0286387   6.0286387   6.0286387   6.0286387
   0.8621946   0.8621946   0.8621946   0.8621946   0.8621946   0.8621946
   0.8621946   0.8621946   0.8621946   0.8621946   0.8621946   0.8621946
   0.8621946   0.8621946   0.8621946   0.8621946   0.8621946   0.8621946
   0.8621946   0.8621946   0.8621946   0.8621946   0.8621946   0.8621946
 TTTTTTTTTTTTTTTTTTTTTTTTTTTTTT MOQGAD      TELAPSE      219.75 TCPU      181.42
 TTTTTTTTTTTTTTTTTTTTTTTTTTTTTT SHELLXN     TELAPSE      227.80 TCPU      185.46
 TTTTTTTTTTTTTTTTTTTTTTTTTTTTTT MONMO3      TELAPSE      228.98 TCPU      186.64
 NUMERICALLY INTEGRATED DENSITY    731.9999466130
 TTTTTTTTTTTTTTTTTTTTTTTTTTTTTT NUMDFT      TELAPSE      229.77 TCPU      187.43
 CYC  13 ETOT(AU) -9.581721007939E+03 DETOT -4.97E-08 tst  7.64E-13 PX  2.11E-06
 TTTTTTTTTTTTTTTTTTTTTTTTTTTTTT DIIS        TELAPSE      231.46 TCPU      189.12
 DIIS TEST: 0.11580E-08 AT SCF   CYCLE  13 - DIIS ACTIVE - HISTORY:    13 CYCLES
 TTTTTTTTTTTTTTTTTTTTTTTTTTTTTT FDIK        TELAPSE      232.34 TCPU      189.55
 INSULATING STATE
 TOP OF VALENCE BANDS -    BAND    366; K    3; EIG -2.3492535E-01 AU
 TOP OF VALENCE BANDS -    BAND    366; K    1; EIG -2.3516124E-01 AU
 BOTTOM OF VIRTUAL BANDS - BAND    367; K    2; EIG  1.6381267E-02 AU
 INDIRECT ENERGY BAND GAP:   6.8384 eV
 BOTTOM OF VIRTUAL BANDS - BAND    367; K    1; EIG  1.7518187E-02 AU
 TTTTTTTTTTTTTTTTTTTTTTTTTTTTTT PDIG        TELAPSE      232.52 TCPU      189.73
 CHARGE NORMALIZATION FACTOR   1.00000000
 TOTAL ATOMIC CHARGES:
  18.5109284  18.5109284  18.5109284  18.5109284  18.5109284  18.5109284
   7.6030180   7.6030180   7.6030180   7.6030180   7.6030180   7.6030180
   7.6030180   7.6030180   7.6030180   7.6030180   7.6030180   7.6030180
   7.6030180   7.6030180   7.6030180   7.6030180   7.6030180   7.6030180
   7.6030180   7.6030180   7.6030180   7.6030180   7.6030180   7.6030180
  17.0313473  17.0313473  17.0313473  17.0313473  17.0313473  17.0313473
  17.0313473  17.0313473  17.0313473  17.0313473  17.0313473  17.0313473
   5.7254862   5.7254862   5.7254862   5.7254862   5.7254862   5.7254862
   5.7254862   5.7254862   5.7254862   5.7254862   5.7254862   5.7254862
   6.0286382   6.0286382   6.0286382   6.0286382   6.0286382   6.0286382
   6.0286382   6.0286382   6.0286382   6.0286382   6.0286382   6.0286382
   6.0286382   6.0286382   6.0286382   6.0286382   6.0286382   6.0286382
   6.0286382   6.0286382   6.0286382   6.0286382   6.0286382   6.0286382
   0.8621949   0.8621949   0.8621949   0.8621949   0.8621949   0.8621949
   0.8621949   0.8621949   0.8621949   0.8621949   0.8621949   0.8621949
   0.8621949   0.8621949   0.8621949   0.8621949   0.8621949   0.8621949
   0.8621949   0.8621949   0.8621949   0.8621949   0.8621949   0.8621949
 TTTTTTTTTTTTTTTTTTTTTTTTTTTTTT MOQGAD      TELAPSE      232.54 TCPU      189.75
 TTTTTTTTTTTTTTTTTTTTTTTTTTTTTT SHELLXN     TELAPSE      237.92 TCPU      193.76
 TTTTTTTTTTTTTTTTTTTTTTTTTTTTTT MONMO3      TELAPSE      239.13 TCPU      194.97
 NUMERICALLY INTEGRATED DENSITY    731.9999466131
 TTTTTTTTTTTTTTTTTTTTTTTTTTTTTT NUMDFT      TELAPSE      239.92 TCPU      195.76
 CYC  14 ETOT(AU) -9.581721007929E+03 DETOT  1.03E-08 tst  1.16E-13 PX  1.04E-06
 TTTTTTTTTTTTTTTTTTTTTTTTTTTTTT DIIS        TELAPSE      240.11 TCPU      195.95
 DIIS TEST: 0.51316E-09 AT SCF   CYCLE  14 - DIIS ACTIVE - HISTORY:    14 CYCLES
 TTTTTTTTTTTTTTTTTTTTTTTTTTTTTT FDIK        TELAPSE      240.46 TCPU      196.20
 INSULATING STATE
 TOP OF VALENCE BANDS -    BAND    366; K    3; EIG -2.3492532E-01 AU
 TOP OF VALENCE BANDS -    BAND    366; K    1; EIG -2.3516122E-01 AU
 BOTTOM OF VIRTUAL BANDS - BAND    367; K    2; EIG  1.6381315E-02 AU
 INDIRECT ENERGY BAND GAP:   6.8384 eV
 BOTTOM OF VIRTUAL BANDS - BAND    367; K    1; EIG  1.7518234E-02 AU
 TTTTTTTTTTTTTTTTTTTTTTTTTTTTTT PDIG        TELAPSE      240.63 TCPU      196.37
 CHARGE NORMALIZATION FACTOR   1.00000000
 TOTAL ATOMIC CHARGES:
  18.5109285  18.5109285  18.5109285  18.5109285  18.5109285  18.5109285
   7.6030180   7.6030180   7.6030180   7.6030180   7.6030180   7.6030180
   7.6030180   7.6030180   7.6030180   7.6030180   7.6030180   7.6030180
   7.6030180   7.6030180   7.6030180   7.6030180   7.6030180   7.6030180
   7.6030180   7.6030180   7.6030180   7.6030180   7.6030180   7.6030180
  17.0313471  17.0313471  17.0313471  17.0313471  17.0313471  17.0313471
  17.0313471  17.0313471  17.0313471  17.0313471  17.0313471  17.0313471
   5.7254862   5.7254862   5.7254862   5.7254862   5.7254862   5.7254862
   5.7254862   5.7254862   5.7254862   5.7254862   5.7254862   5.7254862
   6.0286383   6.0286383   6.0286383   6.0286383   6.0286383   6.0286383
   6.0286383   6.0286383   6.0286383   6.0286383   6.0286383   6.0286383
   6.0286383   6.0286383   6.0286383   6.0286383   6.0286383   6.0286383
   6.0286383   6.0286383   6.0286383   6.0286383   6.0286383   6.0286383
   0.8621949   0.8621949   0.8621949   0.8621949   0.8621949   0.8621949
   0.8621949   0.8621949   0.8621949   0.8621949   0.8621949   0.8621949
   0.8621949   0.8621949   0.8621949   0.8621949   0.8621949   0.8621949
   0.8621949   0.8621949   0.8621949   0.8621949   0.8621949   0.8621949
 TTTTTTTTTTTTTTTTTTTTTTTTTTTTTT MOQGAD      TELAPSE      240.65 TCPU      196.38
 TTTTTTTTTTTTTTTTTTTTTTTTTTTTTT SHELLXN     TELAPSE      246.00 TCPU      200.38
 TTTTTTTTTTTTTTTTTTTTTTTTTTTTTT MONMO3      TELAPSE      247.33 TCPU      201.70
 NUMERICALLY INTEGRATED DENSITY    731.9999466131
 TTTTTTTTTTTTTTTTTTTTTTTTTTTTTT NUMDFT      TELAPSE      248.12 TCPU      202.49
 CYC  15 ETOT(AU) -9.581721007929E+03 DETOT -7.29E-10 tst  1.95E-14 PX  1.21E-07
 TTTTTTTTTTTTTTTTTTTTTTTTTTTTTT DIIS        TELAPSE      248.32 TCPU      202.69
 DIIS TEST: 0.36856E-09 AT SCF   CYCLE  15 - DIIS ACTIVE - HISTORY:    15 CYCLES
 TTTTTTTTTTTTTTTTTTTTTTTTTTTTTT FDIK        TELAPSE      248.62 TCPU      202.89
 INSULATING STATE
 TOP OF VALENCE BANDS -    BAND    366; K    3; EIG -2.3492533E-01 AU
 TOP OF VALENCE BANDS -    BAND    366; K    1; EIG -2.3516122E-01 AU
 BOTTOM OF VIRTUAL BANDS - BAND    367; K    2; EIG  1.6381310E-02 AU
 INDIRECT ENERGY BAND GAP:   6.8384 eV
 BOTTOM OF VIRTUAL BANDS - BAND    367; K    1; EIG  1.7518229E-02 AU
 TTTTTTTTTTTTTTTTTTTTTTTTTTTTTT PDIG        TELAPSE      248.79 TCPU      203.06
 CHARGE NORMALIZATION FACTOR   1.00000000
 TOTAL ATOMIC CHARGES:
  18.5109285  18.5109285  18.5109285  18.5109285  18.5109285  18.5109285
   7.6030180   7.6030180   7.6030180   7.6030180   7.6030180   7.6030180
   7.6030180   7.6030180   7.6030180   7.6030180   7.6030180   7.6030180
   7.6030180   7.6030180   7.6030180   7.6030180   7.6030180   7.6030180
   7.6030180   7.6030180   7.6030180   7.6030180   7.6030180   7.6030180
  17.0313471  17.0313471  17.0313471  17.0313471  17.0313471  17.0313471
  17.0313471  17.0313471  17.0313471  17.0313471  17.0313471  17.0313471
   5.7254862   5.7254862   5.7254862   5.7254862   5.7254862   5.7254862
   5.7254862   5.7254862   5.7254862   5.7254862   5.7254862   5.7254862
   6.0286383   6.0286383   6.0286383   6.0286383   6.0286383   6.0286383
   6.0286383   6.0286383   6.0286383   6.0286383   6.0286383   6.0286383
   6.0286383   6.0286383   6.0286383   6.0286383   6.0286383   6.0286383
   6.0286383   6.0286383   6.0286383   6.0286383   6.0286383   6.0286383
   0.8621949   0.8621949   0.8621949   0.8621949   0.8621949   0.8621949
   0.8621949   0.8621949   0.8621949   0.8621949   0.8621949   0.8621949
   0.8621949   0.8621949   0.8621949   0.8621949   0.8621949   0.8621949
   0.8621949   0.8621949   0.8621949   0.8621949   0.8621949   0.8621949
 TTTTTTTTTTTTTTTTTTTTTTTTTTTTTT MOQGAD      TELAPSE      248.80 TCPU      203.07
 TTTTTTTTTTTTTTTTTTTTTTTTTTTTTT SHELLXN     TELAPSE      252.69 TCPU      206.97
 +++ ENERGIES IN A.U. +++
 ::: EXT EL-POLE                                  -6.1861729469740E+03
 ::: EXT EL-SPHEROPOLE                             5.3692839219193E+01
 ::: BIELET ZONE E-E                               1.1955247077942E+04
 ::: TOTAL E-E                                     5.8227669701873E+03
 ::: TOTAL E-N + N-E                              -2.4886634083164E+04
 ::: TOTAL N-N                                     9.9386075532110E+02
 ::: KINETIC ENERGY                                9.1186057934143E+03
 ::: PSEUDO TOTAL   ENERGY                        -8.9514005642412E+03
 ::: VIRIAL COEFFICIENT                            1.0092531914967E+00
 TTTTTTTTTTTTTTTTTTTTTTTTTTTTTT MONMO3      TELAPSE      253.93 TCPU      208.20
 NUMERICALLY INTEGRATED DENSITY    731.9999466131
 TTTTTTTTTTTTTTTTTTTTTTTTTTTTTT NUMDFT      TELAPSE      254.72 TCPU      208.99
 CYC  16 ETOT(AU) -9.581721007930E+03 DETOT -4.57E-10 tst  3.19E-15 PX  1.21E-07

 == SCF ENDED - CONVERGENCE ON ENERGY      E(AU) -9.5817210079300E+03 CYCLES  16


 ENERGY EXPRESSION=HARTREE+FOCK EXCH*0.25000+(PBE        EXCH)*0.75000+PBE        CORR


 TOTAL ENERGY(DFT)(AU)( 16) -9.5817210079300E+03 DE-4.6E-10 tester 3.2E-15
 TTTTTTTTTTTTTTTTTTTTTTTTTTTTTT EDFT        TELAPSE      254.72 TCPU      209.00

 *******************************************************************************
 *                             FORCE CALCULATION                               *
 *******************************************************************************

 TTTTTTTTTTTTTTTTTTTTTTTTTTTTTT NUMDFG      TELAPSE      261.25 TCPU      215.53
 INFORMATION **** EXCPOG **** EXCH. BIPO BUFFER LENGTH (WORDS) =    16000000
 WARNING **** EXCPOG **** EXCH. BIPO BUFFER TOO SMALL - TO AVOID I/O SET EXCHSIZE =     6628203
 WARNING **** GENPOG **** COULOMB BIPO BUFFER TOO SMALL - TO AVOID I/O SET BIPOSIZE =     4731000
 INFORMATION **** GENPOG **** BIPO BUFFER LENGTH (WORDS) =     4000000
 TTTTTTTTTTTTTTTTTTTTTTTTTTTTTT SHELXG      TELAPSE      318.57 TCPU      242.94


 D3 DISPERSION ENERGY (AU)       -2.6024035640877E-01
 TOTAL ENERGY + DISP (AU)        -9.5819812482864E+03

 CARTESIAN FORCES IN HARTREE/BOHR (ANALYTICAL)
   ATOM                     X                   Y                   Z
   1 230             2.897682094272E-14 -3.243585955381E-14 -1.225105086822E-14
   2 230            -6.807286216196E-14 -4.228099352114E-15  1.288783894419E-14
   3 230             5.736152293897E-15 -1.615605797293E-14 -6.269290642180E-15
   4 230             1.953992523340E-14 -1.015854067532E-14  3.892367114386E-14
   5 230             7.942720555339E-15 -1.000125908016E-14  1.484460702509E-14
   6 230            -8.324937961213E-15 -3.463086299208E-15 -1.527663674453E-14
   7   7             1.071949364828E-07 -4.172545415848E-07 -2.874168769651E-08
   8   7            -1.071949693454E-07  4.172545611247E-07 -2.874170279554E-08
   9   7             1.071949675691E-07  4.172545442493E-07  2.874175519807E-08
  10   7            -1.071949320419E-07 -4.172545442493E-07  2.874169302558E-08
  11   7            -2.874172011502E-08  1.071949693454E-07 -4.172545335912E-07
  12   7            -4.172545233772E-07 -2.874171345368E-08  1.071949613518E-07
  13   7             2.874171656231E-08 -1.071949657927E-07 -4.172545486902E-07
  14   7             4.172545224890E-07 -2.874174320766E-08 -1.071949844444E-07
  15   7            -2.874171167733E-08 -1.071949329301E-07  4.172545344794E-07
  16   7             4.172545429171E-07  2.874172100320E-08  1.071949427001E-07
  17   7             2.874171167733E-08  1.071949542464E-07  4.172545522430E-07
  18   7            -4.172545375880E-07  2.874170856870E-08 -1.071949409237E-07
  19   7            -4.172545677861E-07  1.071949577991E-07 -2.874174587220E-08
  20   7             4.172545402525E-07 -1.071949604636E-07 -2.874171256551E-08
  21   7             4.172545251535E-07  1.071949471410E-07  2.874174365175E-08
  22   7            -4.172545340353E-07 -1.071949551346E-07  2.874172944090E-08
  23   7             1.071949391473E-07 -2.874174009904E-08 -4.172545557957E-07
  24   7            -2.874172144729E-08 -4.172545389203E-07  1.071949551346E-07
  25   7            -1.071949631282E-07  2.874175253353E-08 -4.172545797765E-07
  26   7            -2.874174276357E-08  4.172545491343E-07 -1.071949746745E-07
  27   7            -1.071949560227E-07 -2.874170945688E-08  4.172545478021E-07
  28   7             2.874172988498E-08  4.172545744474E-07  1.071949817799E-07
  29   7             1.071949577991E-07  2.874177074119E-08  4.172545424730E-07
  30   7             2.874173121725E-08 -4.172545358117E-07 -1.071949391473E-07
  31  17             1.230756039305E-07 -2.294864884789E-07  1.230755843906E-07
  32  17            -1.230756074833E-07  2.294864884789E-07  1.230756252468E-07
  33  17             1.230756003778E-07  2.294864671626E-07 -1.230756101478E-07
  34  17            -1.230755852788E-07 -2.294864529517E-07 -1.230756128123E-07
  35  17             1.230756145887E-07  1.230755879433E-07 -2.294864742680E-07
  36  17            -2.294864955843E-07  1.230756367931E-07  1.230755994897E-07
  37  17            -1.230756208059E-07 -1.230755914960E-07 -2.294864600572E-07
  38  17             2.294864813734E-07  1.230756163650E-07 -1.230756065951E-07
  39  17             1.230756181414E-07 -1.230755959369E-07  2.294864813734E-07
  40  17             2.294865026897E-07 -1.230756172532E-07  1.230756083714E-07
  41  17            -1.230756030424E-07  1.230756030424E-07  2.294864813734E-07
  42  17            -2.294864813734E-07 -1.230756101478E-07 -1.230756110360E-07
  43   6             1.851364996863E-07  2.636425415758E-07  1.851364617167E-07
  44   6            -1.851364712646E-07 -2.636425486813E-07  1.851364670458E-07
  45   6             1.851364714867E-07 -2.636425364688E-07 -1.851364730410E-07
  46   6            -1.851364674899E-07  2.636425320279E-07 -1.851364883620E-07
  47   6             1.851364908045E-07  1.851364581640E-07  2.636425389113E-07
  48   6             2.636425187053E-07  1.851365087902E-07  1.851364621608E-07
  49   6            -1.851364541672E-07 -1.851364710426E-07  2.636425420199E-07
  50   6            -2.636425422420E-07  1.851364608285E-07 -1.851364679339E-07
  51   6             1.851364852534E-07 -1.851364630490E-07 -2.636425415758E-07
  52   6            -2.636425513458E-07 -1.851364799244E-07  1.851364648253E-07
  53   6            -1.851364768157E-07  1.851364521688E-07 -2.636425524560E-07
  54   6             2.636425378011E-07 -1.851364861416E-07 -1.851364799244E-07
  55   6            -3.536907886570E-07 -2.594509851406E-08 -1.140799366084E-08
  56   6             3.536907930979E-07  2.594506831599E-08 -1.140798921995E-08
  57   6            -3.536907788870E-07  2.594508252685E-08  1.140800076627E-08
  58   6             3.536907806634E-07 -2.594506831599E-08  1.140799188448E-08
  59   6            -1.140801320076E-08 -3.536908108615E-07 -2.594506653963E-08
  60   6            -2.594506831599E-08 -1.140798566723E-08 -3.536907930979E-07
  61   6             1.140801852983E-08  3.536907913215E-07 -2.594506831599E-08
  62   6             2.594507897413E-08 -1.140800964805E-08  3.536907691171E-07
  63   6            -1.140799898991E-08  3.536907886570E-07  2.594507542142E-08
  64   6             2.594507009235E-08  1.140799366084E-08 -3.536907779988E-07
  65   6             1.140802385891E-08 -3.536907877688E-07  2.594508252685E-08
  66   6            -2.594507719778E-08  1.140798477905E-08  3.536907859925E-07
  67   6            -2.594506298692E-08 -3.536907966506E-07 -1.140800076627E-08
  68   6             2.594508075049E-08  3.536907735580E-07 -1.140800698352E-08
  69   6             2.594507364506E-08 -3.536907788870E-07  1.140799898991E-08
  70   6            -2.594507542142E-08  3.536907762225E-07  1.140800254262E-08
  71   6            -3.536908099733E-07 -1.140801941801E-08 -2.594506298692E-08
  72   6            -1.140802563526E-08 -2.594505765785E-08 -3.536908135260E-07
  73   6             3.536907851043E-07  1.140799810173E-08 -2.594506831599E-08
  74   6            -1.140799987809E-08  2.594507364506E-08  3.536907886570E-07
  75   6             3.536907815516E-07 -1.140799810173E-08  2.594508607956E-08
  76   6             1.140801675348E-08  2.594508785592E-08 -3.536907868806E-07
  77   6            -3.536907673407E-07  1.140801586530E-08  2.594509673770E-08
  78   6             1.140799810173E-08 -2.594507364506E-08  3.536907806634E-07
  79   1             2.072160156796E-07  3.027863231253E-07  9.276284407278E-08
  80   1            -2.072160183442E-07 -3.027863222371E-07  9.276284651527E-08
  81   1             2.072160150135E-07 -3.027863231253E-07 -9.276284396176E-08
  82   1            -2.072160130151E-07  3.027863213489E-07 -9.276284540505E-08
  83   1             9.276284707038E-08  2.072160185662E-07  3.027863195726E-07
  84   1             3.027863217930E-07  9.276284751447E-08  2.072160165678E-07
  85   1            -9.276284629323E-08 -2.072160094624E-07  3.027863186844E-07
  86   1            -3.027863231253E-07  9.276284440585E-08 -2.072160163458E-07
  87   1             9.276284385074E-08 -2.072160156796E-07 -3.027863240135E-07
  88   1            -3.027863253457E-07 -9.276284740345E-08  2.072160207867E-07
  89   1            -9.276284573811E-08  2.072160136812E-07 -3.027863217930E-07
  90   1             3.027863249017E-07 -9.276284618220E-08 -2.072160143474E-07
  91   1             3.027863213489E-07  2.072160172339E-07  9.276284740345E-08
  92   1            -3.027863235694E-07 -2.072160156796E-07  9.276284562709E-08
  93   1            -3.027863235694E-07  2.072160190103E-07 -9.276284873572E-08
  94   1             3.027863191285E-07 -2.072160099065E-07 -9.276284529403E-08
  95   1             2.072160216748E-07  9.276284806958E-08  3.027863217930E-07
  96   1             9.276284851367E-08  3.027863240135E-07  2.072160205646E-07
  97   1            -2.072160139033E-07 -9.276284973492E-08  3.027863209049E-07
  98   1             9.276284373971E-08 -3.027863244576E-07 -2.072160174560E-07
  99   1            -2.072160165678E-07  9.276284496096E-08 -3.027863226812E-07
 100   1            -9.276284529403E-08 -3.027863209049E-07  2.072160121269E-07
 101   1             2.072160159017E-07 -9.276284518300E-08 -3.027863226812E-07
 102   1            -9.276284584914E-08  3.027863244576E-07 -2.072160139033E-07

 RESULTANT FORCE     2.820833844286E-14  3.036055201774E-14  3.396936188284E-14

 ATOMIC PART

 SYMMETRY ALLOWED FORCES (ANALYTICAL) (DIRECTION, FORCE)

    1 -1.5646611E-06    2  9.3393210E-07    3 -1.0740779E-06    4 -7.9496448E-07
    5  6.0294487E-07    6  9.1328455E-07    7  9.0697979E-07    8  8.9473815E-07
    9 -7.0112344E-07   10 -1.3150972E-06   11  5.3268660E-07   12  1.7991077E-07
   13  1.7666999E-06

 CELL PART

 GRADIENT WITH RESPECT TO THE CELL PARAMETER IN HARTREE/BOHR
ORDER: -D/DA1X, -D/DA1Y, -D/DA1Z
       -D/DA2X, -D/DA2Y, -D/DA2Z
       -D/DA3X, -D/DA3Y, -D/DA3Z
 -0.352188854364E-13 -0.360872276062E-06 -0.360872228100E-06
 -0.360872334682E-06 -0.171550228459E-13 -0.360872141059E-06
 -0.360872268956E-06 -0.360872197902E-06 -0.350044121428E-13

STRESS TENSOR, IN HARTREE/BOHR^3:
ORDER: 11 12 13
       21 22 23
       31 32 33
  0.694989247269E-09 -0.293754378853E-16  0.972020561692E-16
 -0.587432135224E-16  0.694989139796E-09  0.917813739854E-16
 -0.501080406269E-16  0.117521613547E-15  0.694989021688E-09

PRESSURE FROM THE STRESS TENSOR,
IN HARTREE/BOHR^3: -0.69499E-09
PRESSURE IN GIGAPASCAL: -0.2045E-04
CONVERSION FACTOR: 1 HARTREE/BOHR^3= 29421 GIGAPASCAL
WHEN USING VALUES FOR BOHR RADIUS AND HARTREE
FROM IUPAC WEBSITE, APRIL 2009
ENTHALPY: -9.5819812599157E+03

 SYMMETRY ALLOWED FORCES (ANALYTICAL) (DIRECTION, FORCE)

    1 -2.0142659E-05
 TTTTTTTTTTTTTTTTTTTTTTTTTTTTTT TOTGRA_C    TELAPSE      350.78 TCPU      275.14
 TTTTTTTTTTTTTTTTTTTTTTTTTTTTTT SMAT        TELAPSE      473.14 TCPU      312.43
 TTTTTTTTTTTTTTTTTTTTTTTTTTTTTT POLAR2      TELAPSE      473.74 TCPU      313.04

 CELL FORCES OF CENTRAL POINT

 | -3.52189E-14 -3.60872E-07 -3.60872E-07 |
 | -3.60872E-07 -1.71550E-14 -3.60872E-07 |
 | -3.60872E-07 -3.60872E-07 -3.50044E-14 |

 ENERGY OF CENTRAL POINT:   -0.9581981248E+04


 VOLUME OF THE CELL: **********

 DENSITY OF THE CRYSTAL =          1.0684 g/cm^3

 STRAIN MATRIX   4 :

  | 0 0 0 |
  | 0 0 1 |
  | 0 1 0 |
  
 *******************************************************************************
 LATTICE PARAMETERS (ANGSTROMS AND DEGREES) - BOHR = 0.5291772083 ANGSTROM
 PRIMITIVE CELL - CENTRING CODE 6/0 VOLUME=  2479.599586 - DENSITY  1.068 g/cm^3
         A              B              C           ALPHA      BETA       GAMMA 
    14.76843521    14.76843521    14.76843521   109.471221 109.471221 109.471221
 *******************************************************************************
 ATOMS IN THE ASYMMETRIC UNIT    6 - ATOMS IN THE UNIT CELL:  102
     ATOM                 X/A                 Y/B                 Z/C    
 *******************************************************************************
      1 T 230 ZN   -5.000000000000E-01  2.500000000000E-01 -2.500000000000E-01
      2 F 230 ZN    5.000000000000E-01 -2.500000000000E-01  2.500000000000E-01
      3 F 230 ZN   -2.500000000000E-01  5.000000000000E-01  2.500000000000E-01
      4 F 230 ZN    2.500000000000E-01 -2.500000000000E-01  5.000000000000E-01
      5 F 230 ZN    2.500000000000E-01 -5.000000000000E-01 -2.500000000000E-01
      6 F 230 ZN   -2.500000000000E-01  2.500000000000E-01 -5.000000000000E-01
      7 T   7 N    -3.779331620955E-01  2.793348307788E-01 -2.855475609503E-01
      8 F   7 N    -4.351176082709E-01 -9.238560114517E-02  2.855475609503E-01
      9 F   7 N     3.779331620955E-01  9.238560114517E-02 -3.427320071257E-01
     10 F   7 N     4.351176082709E-01 -2.793348307788E-01  3.427320071257E-01
     11 F   7 N    -2.855475609503E-01 -3.779331620955E-01  2.793348307788E-01
     12 F   7 N     2.793348307788E-01 -2.855475609503E-01 -3.779331620955E-01
     13 F   7 N     3.427320071257E-01  4.351176082709E-01 -2.793348307788E-01
     14 F   7 N    -9.238560114517E-02  2.855475609503E-01 -4.351176082709E-01
     15 F   7 N     2.855475609503E-01 -4.351176082709E-01 -9.238560114517E-02
     16 F   7 N     9.238560114517E-02 -3.427320071257E-01  3.779331620955E-01
     17 F   7 N    -3.427320071257E-01  3.779331620955E-01  9.238560114517E-02
     18 F   7 N    -2.793348307788E-01  3.427320071257E-01  4.351176082709E-01
     19 F   7 N     2.793348307788E-01 -3.779331620955E-01 -2.855475609503E-01
     20 F   7 N    -9.238560114517E-02 -4.351176082709E-01  2.855475609503E-01
     21 F   7 N     9.238560114517E-02  3.779331620955E-01 -3.427320071257E-01
     22 F   7 N    -2.793348307788E-01  4.351176082709E-01  3.427320071257E-01
     23 F   7 N    -3.779331620955E-01 -2.855475609503E-01  2.793348307788E-01
     24 F   7 N    -2.855475609503E-01  2.793348307788E-01 -3.779331620955E-01
     25 F   7 N     4.351176082709E-01  3.427320071257E-01 -2.793348307788E-01
     26 F   7 N     2.855475609503E-01 -9.238560114517E-02 -4.351176082709E-01
     27 F   7 N    -4.351176082709E-01  2.855475609503E-01 -9.238560114517E-02
     28 F   7 N    -3.427320071257E-01  9.238560114517E-02  3.779331620955E-01
     29 F   7 N     3.779331620955E-01 -3.427320071257E-01  9.238560114517E-02
     30 F   7 N     3.427320071257E-01 -2.793348307788E-01  4.351176082709E-01
     31 T  17 CL    4.934576379724E-01  1.566369738642E-01  4.934576379724E-01
     32 F  17 CL   -3.368206641083E-01  0.000000000000E+00 -4.934576379724E-01
     33 F  17 CL   -4.934576379724E-01  0.000000000000E+00 -3.368206641083E-01
     34 F  17 CL    3.368206641083E-01 -1.566369738642E-01  3.368206641083E-01
     35 F  17 CL    4.934576379724E-01  4.934576379724E-01  1.566369738642E-01
     36 F  17 CL    1.566369738642E-01  4.934576379724E-01  4.934576379724E-01
     37 F  17 CL    3.368206641083E-01  3.368206641083E-01 -1.566369738642E-01
     38 F  17 CL    0.000000000000E+00 -4.934576379724E-01 -3.368206641083E-01
     39 F  17 CL   -4.934576379724E-01 -3.368206641083E-01  0.000000000000E+00
     40 F  17 CL    0.000000000000E+00 -3.368206641083E-01 -4.934576379724E-01
     41 F  17 CL   -3.368206641083E-01 -4.934576379724E-01  0.000000000000E+00
     42 F  17 CL   -1.566369738642E-01  3.368206641083E-01  3.368206641083E-01
     43 T   6 C    -3.837200158337E-01  2.430462004076E-01 -3.837200158337E-01
     44 F   6 C    -3.732337837587E-01  0.000000000000E+00  3.837200158337E-01
     45 F   6 C     3.837200158337E-01  0.000000000000E+00 -3.732337837587E-01
     46 F   6 C     3.732337837587E-01 -2.430462004076E-01  3.732337837587E-01
     47 F   6 C    -3.837200158337E-01 -3.837200158337E-01  2.430462004076E-01
     48 F   6 C     2.430462004076E-01 -3.837200158337E-01 -3.837200158337E-01
     49 F   6 C     3.732337837587E-01  3.732337837587E-01 -2.430462004076E-01
     50 F   6 C     0.000000000000E+00  3.837200158337E-01 -3.732337837587E-01
     51 F   6 C     3.837200158337E-01 -3.732337837587E-01  0.000000000000E+00
     52 F   6 C     0.000000000000E+00 -3.732337837587E-01  3.837200158337E-01
     53 F   6 C    -3.732337837587E-01  3.837200158337E-01  0.000000000000E+00
     54 F   6 C    -2.430462004076E-01  3.732337837587E-01  3.732337837587E-01
     55 T   6 C    -2.661883396428E-01  3.442626295576E-01 -2.096052075761E-01
     56 F   6 C    -4.461321628663E-01 -5.658313206669E-02  2.096052075761E-01
     57 F   6 C     2.661883396428E-01  5.658313206669E-02 -3.895490307996E-01
     58 F   6 C     4.461321628663E-01 -3.442626295576E-01  3.895490307996E-01
     59 F   6 C    -2.096052075761E-01 -2.661883396428E-01  3.442626295576E-01
     60 F   6 C     3.442626295576E-01 -2.096052075761E-01 -2.661883396428E-01
     61 F   6 C     3.895490307996E-01  4.461321628663E-01 -3.442626295576E-01
     62 F   6 C    -5.658313206669E-02  2.096052075761E-01 -4.461321628663E-01
     63 F   6 C     2.096052075761E-01 -4.461321628663E-01 -5.658313206669E-02
     64 F   6 C     5.658313206669E-02 -3.895490307996E-01  2.661883396428E-01
     65 F   6 C    -3.895490307996E-01  2.661883396428E-01  5.658313206669E-02
     66 F   6 C    -3.442626295576E-01  3.895490307996E-01  4.461321628663E-01
     67 F   6 C     3.442626295576E-01 -2.661883396428E-01 -2.096052075761E-01
     68 F   6 C    -5.658313206669E-02 -4.461321628663E-01  2.096052075761E-01
     69 F   6 C     5.658313206669E-02  2.661883396428E-01 -3.895490307996E-01
     70 F   6 C    -3.442626295576E-01  4.461321628663E-01  3.895490307996E-01
     71 F   6 C    -2.661883396428E-01 -2.096052075761E-01  3.442626295576E-01
     72 F   6 C    -2.096052075761E-01  3.442626295576E-01 -2.661883396428E-01
     73 F   6 C     4.461321628663E-01  3.895490307996E-01 -3.442626295576E-01
     74 F   6 C     2.096052075761E-01 -5.658313206669E-02 -4.461321628663E-01
     75 F   6 C    -4.461321628663E-01  2.096052075761E-01 -5.658313206669E-02
     76 F   6 C    -3.895490307996E-01  5.658313206669E-02  2.661883396428E-01
     77 F   6 C     2.661883396428E-01 -3.895490307996E-01  5.658313206669E-02
     78 F   6 C     3.895490307996E-01 -3.442626295576E-01  4.461321628663E-01
     79 T   1 H    -2.364119143779E-01  3.851157986258E-01 -1.217190141502E-01
     80 F   1 H    -4.931651872240E-01 -1.146929002277E-01  1.217190141502E-01
     81 F   1 H     2.364119143779E-01  1.146929002277E-01 -3.784722869963E-01
     82 F   1 H     4.931651872240E-01 -3.851157986258E-01  3.784722869963E-01
     83 F   1 H    -1.217190141502E-01 -2.364119143779E-01  3.851157986258E-01
     84 F   1 H     3.851157986258E-01 -1.217190141502E-01 -2.364119143779E-01
     85 F   1 H     3.784722869963E-01  4.931651872240E-01 -3.851157986258E-01
     86 F   1 H    -1.146929002277E-01  1.217190141502E-01 -4.931651872240E-01
     87 F   1 H     1.217190141502E-01 -4.931651872240E-01 -1.146929002277E-01
     88 F   1 H     1.146929002277E-01 -3.784722869963E-01  2.364119143779E-01
     89 F   1 H    -3.784722869963E-01  2.364119143779E-01  1.146929002277E-01
     90 F   1 H    -3.851157986258E-01  3.784722869963E-01  4.931651872240E-01
     91 F   1 H     3.851157986258E-01 -2.364119143779E-01 -1.217190141502E-01
     92 F   1 H    -1.146929002277E-01 -4.931651872240E-01  1.217190141502E-01
     93 F   1 H     1.146929002277E-01  2.364119143779E-01 -3.784722869963E-01
     94 F   1 H    -3.851157986258E-01  4.931651872240E-01  3.784722869963E-01
     95 F   1 H    -2.364119143779E-01 -1.217190141502E-01  3.851157986258E-01
     96 F   1 H    -1.217190141502E-01  3.851157986258E-01 -2.364119143779E-01
     97 F   1 H     4.931651872240E-01  3.784722869963E-01 -3.851157986258E-01
     98 F   1 H     1.217190141502E-01 -1.146929002277E-01 -4.931651872240E-01
     99 F   1 H    -4.931651872240E-01  1.217190141502E-01 -1.146929002277E-01
    100 F   1 H    -3.784722869963E-01  1.146929002277E-01  2.364119143779E-01
    101 F   1 H     2.364119143779E-01 -3.784722869963E-01  1.146929002277E-01
    102 F   1 H     3.784722869963E-01 -3.851157986258E-01  4.931651872240E-01

 TRANSFORMATION MATRIX PRIMITIVE-CRYSTALLOGRAPHIC CELL
  0.0000  1.0000  1.0000  1.0000  0.0000  1.0000  1.0000  1.0000  0.0000

 *******************************************************************************
 CRYSTALLOGRAPHIC CELL (VOLUME=       4959.19917187)
         A              B              C           ALPHA      BETA       GAMMA 
    17.05312008    17.05312008    17.05312008    90.000000  90.000000  90.000000

 COORDINATES IN THE CRYSTALLOGRAPHIC CELL
     ATOM                 X/A                 Y/B                 Z/C    
 *******************************************************************************
      1 T 230 ZN    2.500000000000E-01  5.000000000000E-01  5.512232064119E-17
      2 F 230 ZN    2.500000000000E-01  5.512232064119E-17  5.000000000000E-01
      3 F 230 ZN    0.000000000000E+00  2.500000000000E-01  5.000000000000E-01
      4 F 230 ZN   -5.000000000000E-01  0.000000000000E+00  2.500000000000E-01
      5 F 230 ZN   -5.000000000000E-01  2.500000000000E-01 -1.102446412824E-16
      6 F 230 ZN    1.653669619236E-16  5.000000000000E-01  2.500000000000E-01
      7 T   7 N     1.858602159620E-01 -4.714077769123E-01  9.347461481682E-02
      8 F   7 N    -1.858602159620E-01  4.714077769123E-01  9.347461481682E-02
      9 F   7 N     1.858602159620E-01  4.714077769123E-01 -9.347461481682E-02
     10 F   7 N    -1.858602159620E-01 -4.714077769123E-01 -9.347461481682E-02
     11 F   7 N     9.347461481682E-02  1.858602159620E-01 -4.714077769123E-01
     12 F   7 N    -4.714077769123E-01  9.347461481682E-02  1.858602159620E-01
     13 F   7 N    -9.347461481682E-02 -1.858602159620E-01 -4.714077769123E-01
     14 F   7 N     4.714077769123E-01  9.347461481682E-02 -1.858602159620E-01
     15 F   7 N     9.347461481682E-02 -1.858602159620E-01  4.714077769123E-01
     16 F   7 N     4.714077769123E-01 -9.347461481682E-02  1.858602159620E-01
     17 F   7 N    -9.347461481682E-02  1.858602159620E-01  4.714077769123E-01
     18 F   7 N    -4.714077769123E-01 -9.347461481682E-02 -1.858602159620E-01
     19 F   7 N    -4.714077769123E-01  1.858602159620E-01  9.347461481682E-02
     20 F   7 N     4.714077769123E-01 -1.858602159620E-01  9.347461481682E-02
     21 F   7 N     4.714077769123E-01  1.858602159620E-01 -9.347461481682E-02
     22 F   7 N    -4.714077769123E-01 -1.858602159620E-01 -9.347461481682E-02
     23 F   7 N     1.858602159620E-01  9.347461481682E-02 -4.714077769123E-01
     24 F   7 N     9.347461481682E-02 -4.714077769123E-01  1.858602159620E-01
     25 F   7 N    -1.858602159620E-01 -9.347461481682E-02 -4.714077769123E-01
     26 F   7 N     9.347461481682E-02  4.714077769123E-01 -1.858602159620E-01
     27 F   7 N    -1.858602159620E-01  9.347461481682E-02  4.714077769123E-01
     28 F   7 N    -9.347461481682E-02  4.714077769123E-01  1.858602159620E-01
     29 F   7 N     1.858602159620E-01 -9.347461481682E-02  4.714077769123E-01
     30 F   7 N    -9.347461481682E-02 -4.714077769123E-01 -1.858602159620E-01
     31 T  17 CL    7.831848693209E-02  4.151391510403E-01  7.831848693209E-02
     32 F  17 CL   -7.831848693209E-02 -4.151391510403E-01  7.831848693209E-02
     33 F  17 CL    7.831848693209E-02 -4.151391510403E-01 -7.831848693209E-02
     34 F  17 CL   -7.831848693209E-02  4.151391510403E-01 -7.831848693209E-02
     35 F  17 CL    7.831848693209E-02  7.831848693209E-02  4.151391510403E-01
     36 F  17 CL    4.151391510403E-01  7.831848693209E-02  7.831848693209E-02
     37 F  17 CL   -7.831848693209E-02 -7.831848693209E-02  4.151391510403E-01
     38 F  17 CL   -4.151391510403E-01  7.831848693209E-02 -7.831848693209E-02
     39 F  17 CL    7.831848693209E-02 -7.831848693209E-02 -4.151391510403E-01
     40 F  17 CL   -4.151391510403E-01 -7.831848693209E-02  7.831848693209E-02
     41 F  17 CL   -7.831848693209E-02  7.831848693209E-02 -4.151391510403E-01
     42 F  17 CL    4.151391510403E-01 -7.831848693209E-02 -7.831848693209E-02
     43 T   6 C     1.215231002038E-01  4.947568839625E-01  1.215231002038E-01
     44 F   6 C    -1.215231002038E-01 -4.947568839625E-01  1.215231002038E-01
     45 F   6 C     1.215231002038E-01 -4.947568839625E-01 -1.215231002038E-01
     46 F   6 C    -1.215231002038E-01  4.947568839625E-01 -1.215231002038E-01
     47 F   6 C     1.215231002038E-01  1.215231002038E-01  4.947568839625E-01
     48 F   6 C     4.947568839625E-01  1.215231002038E-01  1.215231002038E-01
     49 F   6 C    -1.215231002038E-01 -1.215231002038E-01  4.947568839625E-01
     50 F   6 C    -4.947568839625E-01  1.215231002038E-01 -1.215231002038E-01
     51 F   6 C     1.215231002038E-01 -1.215231002038E-01 -4.947568839625E-01
     52 F   6 C    -4.947568839625E-01 -1.215231002038E-01  1.215231002038E-01
     53 F   6 C    -1.215231002038E-01  1.215231002038E-01 -4.947568839625E-01
     54 F   6 C     4.947568839625E-01 -1.215231002038E-01 -1.215231002038E-01
     55 T   6 C    -2.995771191878E-01  8.997191161173E-02 -3.561602512545E-01
     56 F   6 C     2.995771191878E-01 -8.997191161173E-02 -3.561602512545E-01
     57 F   6 C    -2.995771191878E-01 -8.997191161173E-02  3.561602512545E-01
     58 F   6 C     2.995771191878E-01  8.997191161173E-02  3.561602512545E-01
     59 F   6 C    -3.561602512545E-01 -2.995771191878E-01  8.997191161173E-02
     60 F   6 C     8.997191161173E-02 -3.561602512545E-01 -2.995771191878E-01
     61 F   6 C     3.561602512545E-01  2.995771191878E-01  8.997191161173E-02
     62 F   6 C    -8.997191161173E-02 -3.561602512545E-01  2.995771191878E-01
     63 F   6 C    -3.561602512545E-01  2.995771191878E-01 -8.997191161173E-02
     64 F   6 C    -8.997191161173E-02  3.561602512545E-01 -2.995771191878E-01
     65 F   6 C     3.561602512545E-01 -2.995771191878E-01 -8.997191161173E-02
     66 F   6 C     8.997191161173E-02  3.561602512545E-01  2.995771191878E-01
     67 F   6 C     8.997191161173E-02 -2.995771191878E-01 -3.561602512545E-01
     68 F   6 C    -8.997191161173E-02  2.995771191878E-01 -3.561602512545E-01
     69 F   6 C    -8.997191161173E-02 -2.995771191878E-01  3.561602512545E-01
     70 F   6 C     8.997191161173E-02  2.995771191878E-01  3.561602512545E-01
     71 F   6 C    -2.995771191878E-01 -3.561602512545E-01  8.997191161173E-02
     72 F   6 C    -3.561602512545E-01  8.997191161173E-02 -2.995771191878E-01
     73 F   6 C     2.995771191878E-01  3.561602512545E-01  8.997191161173E-02
     74 F   6 C    -3.561602512545E-01 -8.997191161173E-02  2.995771191878E-01
     75 F   6 C     2.995771191878E-01 -3.561602512545E-01 -8.997191161173E-02
     76 F   6 C     3.561602512545E-01 -8.997191161173E-02 -2.995771191878E-01
     77 F   6 C    -2.995771191878E-01  3.561602512545E-01 -8.997191161173E-02
     78 F   6 C     3.561602512545E-01  8.997191161173E-02  2.995771191878E-01
     79 T   1 H    -2.500956505733E-01  1.283766364230E-01 -3.647885508009E-01
     80 F   1 H     2.500956505733E-01 -1.283766364230E-01 -3.647885508009E-01
     81 F   1 H    -2.500956505733E-01 -1.283766364230E-01  3.647885508009E-01
     82 F   1 H     2.500956505733E-01  1.283766364230E-01  3.647885508009E-01
     83 F   1 H    -3.647885508009E-01 -2.500956505733E-01  1.283766364230E-01
     84 F   1 H     1.283766364230E-01 -3.647885508009E-01 -2.500956505733E-01
     85 F   1 H     3.647885508009E-01  2.500956505733E-01  1.283766364230E-01
     86 F   1 H    -1.283766364230E-01 -3.647885508009E-01  2.500956505733E-01
     87 F   1 H    -3.647885508009E-01  2.500956505733E-01 -1.283766364230E-01
     88 F   1 H    -1.283766364230E-01  3.647885508009E-01 -2.500956505733E-01
     89 F   1 H     3.647885508009E-01 -2.500956505733E-01 -1.283766364230E-01
     90 F   1 H     1.283766364230E-01  3.647885508009E-01  2.500956505733E-01
     91 F   1 H     1.283766364230E-01 -2.500956505733E-01 -3.647885508009E-01
     92 F   1 H    -1.283766364230E-01  2.500956505733E-01 -3.647885508009E-01
     93 F   1 H    -1.283766364230E-01 -2.500956505733E-01  3.647885508009E-01
     94 F   1 H     1.283766364230E-01  2.500956505733E-01  3.647885508009E-01
     95 F   1 H    -2.500956505733E-01 -3.647885508009E-01  1.283766364230E-01
     96 F   1 H    -3.647885508009E-01  1.283766364230E-01 -2.500956505733E-01
     97 F   1 H     2.500956505733E-01  3.647885508009E-01  1.283766364230E-01
     98 F   1 H    -3.647885508009E-01 -1.283766364230E-01  2.500956505733E-01
     99 F   1 H     2.500956505733E-01 -3.647885508009E-01 -1.283766364230E-01
    100 F   1 H     3.647885508009E-01 -1.283766364230E-01 -2.500956505733E-01
    101 F   1 H    -2.500956505733E-01  3.647885508009E-01 -1.283766364230E-01
    102 F   1 H     3.647885508009E-01  1.283766364230E-01  2.500956505733E-01

 T = ATOM BELONGING TO THE ASYMMETRIC UNIT

 *******************************************************************************
 * CELL DEFORMATION
 *******************************************************************************

    ELASTIC STRAIN MATRIX (ADIMENSIONAL)

    1    0.0000000000    0.0000000000    0.0000000000
    2    0.0000000000    0.0000000000    0.0001000000
    3    0.0000000000    0.0001000000    0.0000000000

 LATTICE PARAMETERS (ANGSTROMS AND DEGREES) OF
 (1) ORIGINAL PRIMITIVE CELL
 (2) ORIGINAL CRYSTALLOGRAPHIC CELL
 (3) DEFORMED PRIMITIVE CELL
 (4) DEFORMED CRYSTALLOGRAPHIC CELL

            A           B           C        ALPHA       BETA        GAMMA         VOL
 (1)   14.768435   14.768435   14.768435  109.471221  109.471221  109.471221 2479.599586
 (2)   17.053120   17.053120   17.053120   90.000000   90.000000   90.000000 4959.199172
 (3)   14.769420   14.767451   14.767451  109.465818  109.471221  109.471221 2479.599561
 (4)   17.053120   17.053120   17.053120   89.988541   90.000000   90.000000 4959.199122

 * CELL DEFORMATION COMPLETE - NO. OF SYMMOPS   4

 *******************************************************************************
 * CELL DEFORMATION
 *******************************************************************************

    ELASTIC STRAIN MATRIX (ADIMENSIONAL)

    1    0.0000000000    0.0000000000    0.0000000000
    2    0.0000000000    0.0000000000   -0.0001000000
    3    0.0000000000   -0.0001000000    0.0000000000

 LATTICE PARAMETERS (ANGSTROMS AND DEGREES) OF
 (1) ORIGINAL PRIMITIVE CELL
 (2) ORIGINAL CRYSTALLOGRAPHIC CELL
 (3) DEFORMED PRIMITIVE CELL
 (4) DEFORMED CRYSTALLOGRAPHIC CELL

            A           B           C        ALPHA       BETA        GAMMA         VOL
 (1)   14.769420   14.767451   14.767451  109.465818  109.471221  109.471221 2479.599561
 (2)   17.053120   17.053120   17.053120   89.988541   90.000000   90.000000 4959.199122
 (3)   14.768435   14.768435   14.768435  109.471220  109.471221  109.471221 2479.599536
 (4)   17.053120   17.053120   17.053120   90.000000   90.000000   90.000000 4959.199073

 * CELL DEFORMATION COMPLETE - NO. OF SYMMOPS   4

 *****    4 SYMMOPS - TRANSLATORS IN ANGSTROM
 ***** MATRICES AND TRANSLATORS IN THE CARTESIAN REFERENCE FRAME

 ORDER   : ORDER OF THE OPERATOR

 TRANSLA : REAL TRANSLATION (WITHOUT ORIGIN SHIFT) IN CARTESIAN COORDINATES

 uvw/hkl : ORIENTATION OF THE OPERATOR IN CARTESIAN COORDINATES

 LOCATED : ORIGIN OF THE OPERATOR IN CARTESIAN COORDINATES

   NO.   1 INVERSE   1    ORDER   1        NO.   2 INVERSE   2    ORDER   2
    1.000   0.000   0.000     0.000         1.000   0.000   0.000     0.000
    0.000   1.000   0.000     0.000         0.000  -1.000   0.000     0.000
    0.000   0.000   1.000     0.000         0.000   0.000  -1.000     0.000
             OPERATION E(   1)                       OPERATION C(   2)
 DETERMINANT 1.; ROTATION(DEG)   0.      DETERMINANT 1.; ROTATION(DEG) 180.
 TRANSLA (  0.000    0.000    0.000)     TRANSLA (  0.000    0.000    0.000)
 uvw/hkl (  0.000    0.000    0.000)     uvw/hkl (  4.000    0.000    0.000)
 LOCATED (  0.000    0.000    0.000)     LOCATED (  0.000    0.000    0.000)

   NO.   3 INVERSE   3    ORDER   2        NO.   4 INVERSE   4    ORDER   2
    1.000   0.000   0.000     0.000         1.000   0.000   0.000     0.000
    0.000   0.000   1.000     0.000         0.000   0.000  -1.000     0.000
    0.000   1.000   0.000     0.000         0.000  -1.000   0.000     0.000
             OPERATION M(   2)                       OPERATION M(   2)
 DETERMINANT-1.; ROTATION(DEG)   0.      DETERMINANT-1.; ROTATION(DEG)   0.
 TRANSLA (  0.000    0.000    0.000)     TRANSLA (  0.000    0.000    0.000)
 uvw/hkl (  0.000   -1.000    1.000)     uvw/hkl (  0.000   -1.000   -1.000)
 LOCATED (  0.000    0.000    0.000)     LOCATED (  0.000    0.000    0.000)

 GCALCO - MAX INDICES DIRECT LATTICE VECTOR    14    14    14
 NO.OF VECTORS CREATED 6999 STARS  122 RMAX   304.01690 BOHR

 CAPPA:IS1  2;IS2  2;IS3  2; K PTS MONK NET   5; SYMMOPS:K SPACE   8;G SPACE   4

 *******************************************************************************
 MAX NUMBER OF SCF CYCLES      50  CONVERGENCE ON DELTAP        10**-18
 WEIGHT OF F(I) IN F(I+1)      30% CONVERGENCE ON ENERGY        10**- 8
 SHRINK. FACT.(MONKH.)    2  2  2  NUMBER OF K POINTS IN THE IBZ      5
 SHRINKING FACTOR(GILAT NET)    2  NUMBER OF K POINTS(GILAT NET)      5
 *******************************************************************************
 *** K POINTS COORDINATES (OBLIQUE COORDINATES IN UNITS OF IS =  2)
   1-R(  0  0  0)   2-R(  1  0  0)   3-R(  0  1  0)   4-R(  0  1  1)
   5-R(  1  1  1)

 DIRECT LATTICE VECTORS COMPON. (A.U.)     RECIP. LATTICE VECTORS COMPON. (A.U.) 
        X            Y            Z              X            Y            Z
  -16.1128633   16.1128633   16.1128633      0.0000000    0.1949742    0.1949742
   16.1128633  -16.1128633   16.1128633      0.1949742    0.0000000    0.1949742
   16.1128633   16.1128633  -16.1128633      0.1949742    0.1949742    0.0000000

 DISK SPACE FOR EIGENVECTORS (FTN 10)    15984720 REALS
 TTTTTTTTTTTTTTTTTTTTTTTTTTTTTT gordsh1     TELAPSE      478.31 TCPU      313.84

 MATRIX SIZE: P(G) 8836836, F(G)  611550, P(G) IRR 1118960, F(G) IRR  156557
 MAX G-VECTOR INDEX FOR 1- AND 2-ELECTRON INTEGRALS 181

 TTTTTTTTTTTTTTTTTTTTTTTTTTTTTT INPUT       TELAPSE      533.48 TCPU      369.02

 SYMMETRY ALLOWED ELASTIC DISTORTION 1
  0.5773503  0.0000000  0.0000000
  0.0000000  0.5773503  0.0000000
  0.0000000  0.0000000  0.5773503

 SYMMETRY ALLOWED ELASTIC DISTORTION 2
  0.8164966  0.0000000  0.0000000
  0.0000000 -0.4082483  0.0000000
  0.0000000  0.0000000 -0.4082483

 SYMMETRY ALLOWED ELASTIC DISTORTION 3
  0.0000000  0.0000000  0.0000000
  0.0000000  0.0000000  0.7071068
  0.0000000  0.7071068  0.0000000

 SYMMETRY ALLOWED INTERNAL DEGREE(S) OF FREEDOM:  77
 TTTTTTTTTTTTTTTTTTTTTTTTTTTTTT SYMM        TELAPSE      534.20 TCPU      369.74
 TTTTTTTTTTTTTTTTTTTTTTTTTTTTTT INT_SCREEN  TELAPSE      534.26 TCPU      369.80
 INFORMATION **** EXCBUF **** EXCH. BIPO BUFFER: WORDS USED =     4000000
 WARNING **** EXCBUF **** EXCH. BIPO BUFFER TOO SMALL - TO AVOID I/O SET EXCHSIZE =     6993288

 DFT PARAMETERS

     ATOM       ELECTRONS   NET CHARGE   R(ANGSTROM)
   1 230  ZN     20.0000      0.0000     1.37000000
   7   7  N       7.0000      0.0000     0.74000000
  31  17  CL     17.0000      0.0000     0.99000000
  43   6  C       6.0000      0.0000     0.77000000
  79   1  H       1.0000      0.0000     1.11000000

 SIZE OF GRID=    1616932
 TTTTTTTTTTTTTTTTTTTTTTTTTTTTTT MAKE_GRID2  TELAPSE      543.65 TCPU      377.75
 BECKE WEIGHT FUNCTION
 RADSAFE =     2.00
 TOLERANCES - DENSITY:10**- 6; POTENTIAL:10**- 9; GRID WGT:10**-14

 RADIAL INTEGRATION  - INTERVALS (POINTS,UPPER LIMIT):            1( 99,  4.0*R)

 ANGULAR INTEGRATION - INTERVALS (ACCURACY LEVEL [N. POINTS] UPPER LIMIT):
  1(  6[ 146]   0.2)  2( 11[ 302]   0.5)  3( 14[ 590]   0.9)  4( 18[1454]   3.5)
  5( 14[ 590]9999.0)
 TTTTTTTTTTTTTTTTTTTTTTTTTTTTTT INT_CALC    TELAPSE      543.70 TCPU      377.80

 *******************************************************************************
 ZIFCl_start                                                                     
 CRYSTAL - SCF - TYPE OF CALCULATION :  RESTRICTED CLOSED SHELL
 *******************************************************************************

 CAPPA:IS1  2;IS2  2;IS3  2; K PTS MONK NET   5; SYMMOPS:K SPACE   8;G SPACE   4

 TTTTTTTTTTTTTTTTTTTTTTTTTTTTTT SDIK        TELAPSE      544.96 TCPU      379.06

 AAAAAAAAAAAAAAAAAAAAAAAAAAAAAAAAAAAAAAAAAAAAAAAAAAAAAAAAAAAAAAAAAAAAAAAAAAAAAAA
         ATOMIC WAVEFUNCTION(S)


 NUCLEAR CHARGE 20.0  SYMMETRY SPECIES            S    P    D
 N. ELECTRONS   20.0  NUMBER OF PRIMITIVE GTOS    7    7    6
                      NUMBER OF CONTRACTED GTOS   5    5    3
                      NUMBER OF CLOSED SHELLS     2    1    1
                      OPEN SHELL OCCUPATION       0    0    0

  ZNUC SCFIT  TOTAL HF ENERGY   KINETIC ENERGY   VIRIAL THEOREM ACCURACY
  20.0  35   -2.259494290E+02  1.538488917E+02 -2.468645152E+00  3.9E-06

 NUCLEAR CHARGE  7.0  SYMMETRY SPECIES            S    P
 N. ELECTRONS    7.0  NUMBER OF PRIMITIVE GTOS   11    5
                      NUMBER OF CONTRACTED GTOS   4    3
                      NUMBER OF CLOSED SHELLS     2    0
                      OPEN SHELL OCCUPATION       0    3

  ZNUC SCFIT  TOTAL HF ENERGY   KINETIC ENERGY   VIRIAL THEOREM ACCURACY
   7.0  11   -5.439473665E+01  5.441433682E+01 -1.999639798E+00  3.6E-06

 NUCLEAR CHARGE 17.0  SYMMETRY SPECIES            S    P
 N. ELECTRONS   17.0  NUMBER OF PRIMITIVE GTOS   13   10
                      NUMBER OF CONTRACTED GTOS   6    5
                      NUMBER OF CLOSED SHELLS     3    1
                      OPEN SHELL OCCUPATION       0    5

  ZNUC SCFIT  TOTAL HF ENERGY   KINETIC ENERGY   VIRIAL THEOREM ACCURACY
  17.0  10   -4.594686980E+02  4.594737850E+02 -1.999988929E+00  4.2E-06

 NUCLEAR CHARGE  6.0  SYMMETRY SPECIES            S    P
 N. ELECTRONS    6.0  NUMBER OF PRIMITIVE GTOS   11    5
                      NUMBER OF CONTRACTED GTOS   4    3
                      NUMBER OF CLOSED SHELLS     2    0
                      OPEN SHELL OCCUPATION       0    2

  ZNUC SCFIT  TOTAL HF ENERGY   KINETIC ENERGY   VIRIAL THEOREM ACCURACY
   6.0  11   -3.768480057E+01  3.769831118E+01 -1.999641612E+00  2.0E-06

 NUCLEAR CHARGE  1.0  SYMMETRY SPECIES            S
 N. ELECTRONS    1.0  NUMBER OF PRIMITIVE GTOS    5
                      NUMBER OF CONTRACTED GTOS   3
                      NUMBER OF CLOSED SHELLS     0
                      OPEN SHELL OCCUPATION       1

  ZNUC SCFIT  TOTAL HF ENERGY   KINETIC ENERGY   VIRIAL THEOREM ACCURACY
   1.0   1   -4.998098153E-01  4.997907537E-01 -2.000038139E+00  9.6E-17

 AAAAAAAAAAAAAAAAAAAAAAAAAAAAAAAAAAAAAAAAAAAAAAAAAAAAAAAAAAAAAAAAAAAAAAAAAAAAAAA

 CHARGE NORMALIZATION FACTOR   1.00000000
 TOTAL ATOMIC CHARGES:
  20.0000000  20.0000000  20.0000000  20.0000000  20.0000000  20.0000000
   7.0000000   7.0000000   7.0000000   7.0000000   7.0000000   7.0000000
   7.0000000   7.0000000   7.0000000   7.0000000   7.0000000   7.0000000
   7.0000000   7.0000000   7.0000000   7.0000000   7.0000000   7.0000000
   7.0000000   7.0000000   7.0000000   7.0000000   7.0000000   7.0000000
  17.0000000  17.0000000  17.0000000  17.0000000  17.0000000  17.0000000
  17.0000000  17.0000000  17.0000000  17.0000000  17.0000000  17.0000000
   6.0000000   6.0000000   6.0000000   6.0000000   6.0000000   6.0000000
   6.0000000   6.0000000   6.0000000   6.0000000   6.0000000   6.0000000
   6.0000000   6.0000000   6.0000000   6.0000000   6.0000000   6.0000000
   6.0000000   6.0000000   6.0000000   6.0000000   6.0000000   6.0000000
   6.0000000   6.0000000   6.0000000   6.0000000   6.0000000   6.0000000
   6.0000000   6.0000000   6.0000000   6.0000000   6.0000000   6.0000000
   1.0000000   1.0000000   1.0000000   1.0000000   1.0000000   1.0000000
   1.0000000   1.0000000   1.0000000   1.0000000   1.0000000   1.0000000
   1.0000000   1.0000000   1.0000000   1.0000000   1.0000000   1.0000000
   1.0000000   1.0000000   1.0000000   1.0000000   1.0000000   1.0000000
 TTTTTTTTTTTTTTTTTTTTTTTTTTTTTT MOQGAD      TELAPSE      553.27 TCPU      387.37
 TTTTTTTTTTTTTTTTTTTTTTTTTTTTTT SHELLXN     TELAPSE      586.52 TCPU      411.09
 TTTTTTTTTTTTTTTTTTTTTTTTTTTTTT MONMO3      TELAPSE      591.40 TCPU      415.97
 NUMERICALLY INTEGRATED DENSITY    731.9999127112
 TTTTTTTTTTTTTTTTTTTTTTTTTTTTTT NUMDFT      TELAPSE      593.33 TCPU      417.90
 CYC   0 ETOT(AU) -9.603061986532E+03 DETOT -9.60E+03 tst  3.19E-15 PX  1.00E+00
 TTTTTTTTTTTTTTTTTTTTTTTTTTTTTT DIIS        TELAPSE      593.42 TCPU      417.98
 TTTTTTTTTTTTTTTTTTTTTTTTTTTTTT FDIK        TELAPSE      626.27 TCPU      450.31
 INSULATING STATE
 TOP OF VALENCE BANDS -    BAND    366; K    5; EIG -2.8628630E-01 AU
 TOP OF VALENCE BANDS -    BAND    366; K    1; EIG -2.8653686E-01 AU
 BOTTOM OF VIRTUAL BANDS - BAND    367; K    5; EIG -6.5216395E-02 AU
 DIRECT ENERGY BAND GAP:   6.0156 eV
 BOTTOM OF VIRTUAL BANDS - BAND    367; K    1; EIG -6.5192167E-02 AU
 TTTTTTTTTTTTTTTTTTTTTTTTTTTTTT PDIG        TELAPSE      627.51 TCPU      451.55
 CHARGE NORMALIZATION FACTOR   1.00000000
 TOTAL ATOMIC CHARGES:
  18.3506322  18.3506322  18.3506324  18.3506324  18.3506324  18.3506324
   7.6664476   7.6664477   7.6664476   7.6664477   7.6664478   7.6664475
   7.6664474   7.6664477   7.6664478   7.6664477   7.6664474   7.6664475
   7.6664475   7.6664477   7.6664477   7.6664475   7.6664476   7.6664478
   7.6664477   7.6664478   7.6664477   7.6664474   7.6664476   7.6664474
  16.9997981  16.9997982  16.9997981  16.9997982  16.9997981  16.9997982
  16.9997982  16.9997982  16.9997981  16.9997982  16.9997982  16.9997982
   5.5502130   5.5502135   5.5502130   5.5502135   5.5502130   5.5502129
   5.5502135   5.5502131   5.5502130   5.5502131   5.5502135   5.5502129
   6.1891707   6.1891707   6.1891707   6.1891707   6.1891705   6.1891707
   6.1891708   6.1891707   6.1891705   6.1891707   6.1891708   6.1891707
   6.1891707   6.1891707   6.1891707   6.1891707   6.1891707   6.1891705
   6.1891707   6.1891705   6.1891707   6.1891708   6.1891707   6.1891708
   0.7817180   0.7817178   0.7817180   0.7817178   0.7817180   0.7817180
   0.7817180   0.7817178   0.7817180   0.7817178   0.7817180   0.7817180
   0.7817180   0.7817178   0.7817178   0.7817180   0.7817180   0.7817180
   0.7817178   0.7817180   0.7817178   0.7817180   0.7817180   0.7817180
 TTTTTTTTTTTTTTTTTTTTTTTTTTTTTT MOQGAD      TELAPSE      627.53 TCPU      451.57
 TTTTTTTTTTTTTTTTTTTTTTTTTTTTTT SHELLXN     TELAPSE      658.07 TCPU      476.21
 TTTTTTTTTTTTTTTTTTTTTTTTTTTTTT MONMO3      TELAPSE      662.01 TCPU      480.15
 NUMERICALLY INTEGRATED DENSITY    731.9999492011
 TTTTTTTTTTTTTTTTTTTTTTTTTTTTTT NUMDFT      TELAPSE      665.55 TCPU      483.69
 CYC   1 ETOT(AU) -9.580758551085E+03 DETOT  2.23E+01 tst  0.00E+00 PX  1.00E+00
 TTTTTTTTTTTTTTTTTTTTTTTTTTTTTT DIIS        TELAPSE      667.47 TCPU      485.61
 DIIS TEST: 0.62173E+01 AT SCF   CYCLE   1 - MIX   30 %
 TTTTTTTTTTTTTTTTTTTTTTTTTTTTTT FDIK        TELAPSE      683.30 TCPU      495.40
 INSULATING STATE
 TOP OF VALENCE BANDS -    BAND    366; K    5; EIG -2.1553014E-01 AU
 TOP OF VALENCE BANDS -    BAND    366; K    1; EIG -2.1575142E-01 AU
 BOTTOM OF VIRTUAL BANDS - BAND    367; K    1; EIG -1.1255995E-02 AU
 INDIRECT ENERGY BAND GAP:   5.5586 eV
 TTTTTTTTTTTTTTTTTTTTTTTTTTTTTT PDIG        TELAPSE      684.56 TCPU      496.65
 CHARGE NORMALIZATION FACTOR   1.00000000
 TOTAL ATOMIC CHARGES:
  18.7718866  18.7718866  18.7722804  18.7722804  18.7722804  18.7722804
   7.4622564   7.4614819   7.4622564   7.4614819   7.4613307   7.4615638
   7.4617813   7.4619360   7.4613307   7.4619360   7.4617813   7.4615638
   7.4615638   7.4619360   7.4619360   7.4615638   7.4622564   7.4613307
   7.4614819   7.4613307   7.4614819   7.4617813   7.4622564   7.4617813
  17.0335875  17.0334832  17.0335875  17.0334832  17.0335875  17.0332965
  17.0334832  17.0330202  17.0335875  17.0330202  17.0334832  17.0332965
   6.0180551   6.0182116   6.0180551   6.0182116   6.0180551   6.0185693
   6.0182116   6.0183405   6.0180551   6.0183405   6.0182116   6.0185693
   5.9084695   5.9092189   5.9084695   5.9092189   5.9088554   5.9081905
   5.9080090   5.9084168   5.9088554   5.9084168   5.9080090   5.9081905
   5.9081905   5.9084168   5.9084168   5.9081905   5.9084695   5.9088554
   5.9092189   5.9088554   5.9092189   5.9080090   5.9084695   5.9080090
   0.9107645   0.9107951   0.9107645   0.9107951   0.9109397   0.9110158
   0.9110582   0.9107422   0.9109397   0.9107422   0.9110582   0.9110158
   0.9110158   0.9107422   0.9107422   0.9110158   0.9107645   0.9109397
   0.9107951   0.9109397   0.9107951   0.9110582   0.9107645   0.9110582
 TTTTTTTTTTTTTTTTTTTTTTTTTTTTTT MOQGAD      TELAPSE      684.57 TCPU      496.67
 TTTTTTTTTTTTTTTTTTTTTTTTTTTTTT SHELLXN     TELAPSE      715.92 TCPU      521.29
 TTTTTTTTTTTTTTTTTTTTTTTTTTTTTT MONMO3      TELAPSE      720.58 TCPU      525.95
 NUMERICALLY INTEGRATED DENSITY    731.9999469766
 TTTTTTTTTTTTTTTTTTTTTTTTTTTTTT NUMDFT      TELAPSE      725.15 TCPU      530.53
 CYC   2 ETOT(AU) -9.581137097192E+03 DETOT -3.79E-01 tst  6.12E-03 PX  1.08E-01
 TTTTTTTTTTTTTTTTTTTTTTTTTTTTTT DIIS        TELAPSE      733.48 TCPU      538.86
 DIIS TEST: 0.41373E+01 AT SCF   CYCLE   2 - DIIS ACTIVE - HISTORY:     2 CYCLES
 TTTTTTTTTTTTTTTTTTTTTTTTTTTTTT FDIK        TELAPSE      742.05 TCPU      543.21
 INSULATING STATE
 TOP OF VALENCE BANDS -    BAND    366; K    5; EIG -2.2432016E-01 AU
 TOP OF VALENCE BANDS -    BAND    366; K    1; EIG -2.2457800E-01 AU
 BOTTOM OF VIRTUAL BANDS - BAND    367; K    5; EIG  2.5266014E-02 AU
 DIRECT ENERGY BAND GAP:   6.7916 eV
 BOTTOM OF VIRTUAL BANDS - BAND    367; K    1; EIG  2.5473932E-02 AU
 TTTTTTTTTTTTTTTTTTTTTTTTTTTTTT PDIG        TELAPSE      743.27 TCPU      544.44
 CHARGE NORMALIZATION FACTOR   1.00000000
 TOTAL ATOMIC CHARGES:
  18.5534173  18.5534173  18.5525953  18.5525953  18.5525953  18.5525953
   7.6022022   7.6022466   7.6022022   7.6022466   7.6017385   7.6021154
   7.6018866   7.6021309   7.6017385   7.6021309   7.6018866   7.6021154
   7.6021154   7.6021309   7.6021309   7.6021154   7.6022022   7.6017385
   7.6022466   7.6017385   7.6022466   7.6018866   7.6022022   7.6018866
  17.0448550  17.0447832  17.0448550  17.0447832  17.0448550  17.0449358
  17.0447832  17.0448363  17.0448550  17.0448363  17.0447832  17.0449358
   5.6666112   5.6665662   5.6666112   5.6665662   5.6666112   5.6666239
   5.6665662   5.6663524   5.6666112   5.6663524   5.6665662   5.6666239
   6.0296392   6.0296881   6.0296392   6.0296881   6.0292486   6.0295442
   6.0292113   6.0297722   6.0292486   6.0297722   6.0292113   6.0295442
   6.0295442   6.0297722   6.0297722   6.0295442   6.0296392   6.0292486
   6.0296881   6.0292486   6.0296881   6.0292113   6.0296392   6.0292113
   0.8746475   0.8744887   0.8746475   0.8744887   0.8744570   0.8745111
   0.8746284   0.8743500   0.8744570   0.8743500   0.8746284   0.8745111
   0.8745111   0.8743500   0.8743500   0.8745111   0.8746475   0.8744570
   0.8744887   0.8744570   0.8744887   0.8746284   0.8746475   0.8746284
 TTTTTTTTTTTTTTTTTTTTTTTTTTTTTT MOQGAD      TELAPSE      743.29 TCPU      544.46
 TTTTTTTTTTTTTTTTTTTTTTTTTTTTTT SHELLXN     TELAPSE      775.62 TCPU      569.03
 TTTTTTTTTTTTTTTTTTTTTTTTTTTTTT MONMO3      TELAPSE      780.51 TCPU      573.93
 NUMERICALLY INTEGRATED DENSITY    731.9999427806
 TTTTTTTTTTTTTTTTTTTTTTTTTTTTTT NUMDFT      TELAPSE      784.86 TCPU      578.27
 CYC   3 ETOT(AU) -9.581694391819E+03 DETOT -5.57E-01 tst  1.64E-03 PX  6.11E-02
 TTTTTTTTTTTTTTTTTTTTTTTTTTTTTT DIIS        TELAPSE      785.21 TCPU      578.62
 DIIS TEST: 0.17060E+00 AT SCF   CYCLE   3 - DIIS ACTIVE - HISTORY:     3 CYCLES
 TTTTTTTTTTTTTTTTTTTTTTTTTTTTTT FDIK        TELAPSE      796.22 TCPU      583.62
 INSULATING STATE
 TOP OF VALENCE BANDS -    BAND    366; K    5; EIG -2.3578075E-01 AU
 TOP OF VALENCE BANDS -    BAND    366; K    1; EIG -2.3601081E-01 AU
 BOTTOM OF VIRTUAL BANDS - BAND    367; K    2; EIG  1.4010930E-02 AU
 INDIRECT ENERGY BAND GAP:   6.7972 eV
 BOTTOM OF VIRTUAL BANDS - BAND    367; K    1; EIG  1.5052918E-02 AU
 TTTTTTTTTTTTTTTTTTTTTTTTTTTTTT PDIG        TELAPSE      797.45 TCPU      584.85
 CHARGE NORMALIZATION FACTOR   1.00000000
 TOTAL ATOMIC CHARGES:
  18.5130557  18.5130557  18.5130449  18.5130449  18.5130449  18.5130449
   7.6047263   7.6047206   7.6047263   7.6047206   7.6047932   7.6047027
   7.6047241   7.6047691   7.6047932   7.6047691   7.6047241   7.6047027
   7.6047027   7.6047691   7.6047691   7.6047027   7.6047263   7.6047932
   7.6047206   7.6047932   7.6047206   7.6047241   7.6047263   7.6047241
  17.0213082  17.0212693  17.0213082  17.0212693  17.0213082  17.0212562
  17.0212693  17.0212558  17.0213082  17.0212558  17.0212693  17.0212562
   5.7414573   5.7415716   5.7414573   5.7415716   5.7414573   5.7416342
   5.7415716   5.7415415   5.7414573   5.7415415   5.7415716   5.7416342
   6.0242088   6.0242138   6.0242088   6.0242138   6.0240287   6.0241589
   6.0240796   6.0241484   6.0240287   6.0241484   6.0240796   6.0241589
   6.0241589   6.0241484   6.0241484   6.0241589   6.0242088   6.0240287
   6.0242138   6.0240287   6.0242138   6.0240796   6.0242088   6.0240796
   0.8614653   0.8614383   0.8614653   0.8614383   0.8614640   0.8614173
   0.8614742   0.8614434   0.8614640   0.8614434   0.8614742   0.8614173
   0.8614173   0.8614434   0.8614434   0.8614173   0.8614653   0.8614640
   0.8614383   0.8614640   0.8614383   0.8614742   0.8614653   0.8614742
 TTTTTTTTTTTTTTTTTTTTTTTTTTTTTT MOQGAD      TELAPSE      797.47 TCPU      584.87
 TTTTTTTTTTTTTTTTTTTTTTTTTTTTTT SHELLXN     TELAPSE      829.96 TCPU      609.48
 TTTTTTTTTTTTTTTTTTTTTTTTTTTTTT MONMO3      TELAPSE      839.77 TCPU      619.29
 NUMERICALLY INTEGRATED DENSITY    731.9999455714
 TTTTTTTTTTTTTTTTTTTTTTTTTTTTTT NUMDFT      TELAPSE      843.31 TCPU      622.83
 CYC   4 ETOT(AU) -9.581718788345E+03 DETOT -2.44E-02 tst  4.07E-05 PX  1.52E-02
 TTTTTTTTTTTTTTTTTTTTTTTTTTTTTT DIIS        TELAPSE      844.85 TCPU      624.37
 DIIS TEST: 0.15190E-01 AT SCF   CYCLE   4 - DIIS ACTIVE - HISTORY:     4 CYCLES
 TTTTTTTTTTTTTTTTTTTTTTTTTTTTTT FDIK        TELAPSE      862.01 TCPU      633.37
 INSULATING STATE
 TOP OF VALENCE BANDS -    BAND    366; K    5; EIG -2.3510112E-01 AU
 TOP OF VALENCE BANDS -    BAND    366; K    1; EIG -2.3534013E-01 AU
 BOTTOM OF VIRTUAL BANDS - BAND    367; K    3; EIG  1.6749058E-02 AU
 INDIRECT ENERGY BAND GAP:   6.8532 eV
 BOTTOM OF VIRTUAL BANDS - BAND    367; K    1; EIG  1.7945644E-02 AU
 TTTTTTTTTTTTTTTTTTTTTTTTTTTTTT PDIG        TELAPSE      863.38 TCPU      634.73
 CHARGE NORMALIZATION FACTOR   1.00000000
 TOTAL ATOMIC CHARGES:
  18.5146055  18.5146055  18.5146029  18.5146029  18.5146029  18.5146029
   7.5976564   7.5976181   7.5976564   7.5976181   7.5976493   7.5976323
   7.5976765   7.5976540   7.5976493   7.5976540   7.5976765   7.5976323
   7.5976323   7.5976540   7.5976540   7.5976323   7.5976564   7.5976493
   7.5976181   7.5976493   7.5976181   7.5976765   7.5976564   7.5976765
  17.0364005  17.0363934  17.0364005  17.0363934  17.0364005  17.0363756
  17.0363934  17.0363842  17.0364005  17.0363842  17.0363934  17.0363756
   5.7228086   5.7228320   5.7228086   5.7228320   5.7228086   5.7228784
   5.7228320   5.7228276   5.7228086   5.7228276   5.7228320   5.7228784
   6.0322026   6.0321975   6.0322026   6.0321975   6.0321829   6.0321952
   6.0322010   6.0321944   6.0321829   6.0321944   6.0322010   6.0321952
   6.0321952   6.0321944   6.0321944   6.0321952   6.0322026   6.0321829
   6.0321975   6.0321829   6.0321975   6.0322010   6.0322026   6.0322010
   0.8618898   0.8619008   0.8618898   0.8619008   0.8618997   0.8618965
   0.8618932   0.8618869   0.8618997   0.8618869   0.8618932   0.8618965
   0.8618965   0.8618869   0.8618869   0.8618965   0.8618898   0.8618997
   0.8619008   0.8618997   0.8619008   0.8618932   0.8618898   0.8618932
 TTTTTTTTTTTTTTTTTTTTTTTTTTTTTT MOQGAD      TELAPSE      863.39 TCPU      634.75
 TTTTTTTTTTTTTTTTTTTTTTTTTTTTTT SHELLXN     TELAPSE      922.53 TCPU      659.75
 TTTTTTTTTTTTTTTTTTTTTTTTTTTTTT MONMO3      TELAPSE      925.33 TCPU      662.54
 NUMERICALLY INTEGRATED DENSITY    731.9999452297
 TTTTTTTTTTTTTTTTTTTTTTTTTTTTTT NUMDFT      TELAPSE      928.85 TCPU      666.06
 CYC   5 ETOT(AU) -9.581720524573E+03 DETOT -1.74E-03 tst  5.35E-06 PX  5.37E-03
 TTTTTTTTTTTTTTTTTTTTTTTTTTTTTT DIIS        TELAPSE      929.00 TCPU      666.22
 DIIS TEST: 0.33241E-02 AT SCF   CYCLE   5 - DIIS ACTIVE - HISTORY:     5 CYCLES
 TTTTTTTTTTTTTTTTTTTTTTTTTTTTTT FDIK        TELAPSE      933.97 TCPU      670.59
 INSULATING STATE
 TOP OF VALENCE BANDS -    BAND    366; K    5; EIG -2.3488554E-01 AU
 TOP OF VALENCE BANDS -    BAND    366; K    1; EIG -2.3512080E-01 AU
 BOTTOM OF VIRTUAL BANDS - BAND    367; K    2; EIG  1.6133445E-02 AU
 INDIRECT ENERGY BAND GAP:   6.8306 eV
 BOTTOM OF VIRTUAL BANDS - BAND    367; K    1; EIG  1.7258890E-02 AU
 TTTTTTTTTTTTTTTTTTTTTTTTTTTTTT PDIG        TELAPSE      935.21 TCPU      671.83
 CHARGE NORMALIZATION FACTOR   1.00000000
 TOTAL ATOMIC CHARGES:
  18.5106087  18.5106087  18.5105812  18.5105812  18.5105812  18.5105812
   7.6047245   7.6047191   7.6047245   7.6047191   7.6047177   7.6047041
   7.6047168   7.6047174   7.6047177   7.6047174   7.6047168   7.6047041
   7.6047041   7.6047174   7.6047174   7.6047041   7.6047245   7.6047177
   7.6047191   7.6047177   7.6047191   7.6047168   7.6047245   7.6047168
  17.0305285  17.0305307  17.0305285  17.0305307  17.0305285  17.0305248
  17.0305307  17.0305251  17.0305285  17.0305251  17.0305307  17.0305248
   5.7257849   5.7257944   5.7257849   5.7257944   5.7257849   5.7258267
   5.7257944   5.7258258   5.7257849   5.7258258   5.7257944   5.7258267
   6.0270403   6.0270374   6.0270403   6.0270374   6.0270078   6.0270275
   6.0270139   6.0270247   6.0270078   6.0270247   6.0270139   6.0270275
   6.0270275   6.0270247   6.0270247   6.0270275   6.0270403   6.0270078
   6.0270374   6.0270078   6.0270374   6.0270139   6.0270403   6.0270139
   0.8624409   0.8624428   0.8624409   0.8624428   0.8624478   0.8624503
   0.8624483   0.8624434   0.8624478   0.8624434   0.8624483   0.8624503
   0.8624503   0.8624434   0.8624434   0.8624503   0.8624409   0.8624478
   0.8624428   0.8624478   0.8624428   0.8624483   0.8624409   0.8624483
 TTTTTTTTTTTTTTTTTTTTTTTTTTTTTT MOQGAD      TELAPSE      935.23 TCPU      671.85
 TTTTTTTTTTTTTTTTTTTTTTTTTTTTTT SHELLXN     TELAPSE      966.41 TCPU      696.45
 TTTTTTTTTTTTTTTTTTTTTTTTTTTTTT MONMO3      TELAPSE      970.46 TCPU      700.50
 NUMERICALLY INTEGRATED DENSITY    731.9999452599
 TTTTTTTTTTTTTTTTTTTTTTTTTTTTTT NUMDFT      TELAPSE      973.96 TCPU      704.00
 CYC   6 ETOT(AU) -9.581720936777E+03 DETOT -4.12E-04 tst  1.10E-06 PX  3.06E-03
 TTTTTTTTTTTTTTTTTTTTTTTTTTTTTT DIIS        TELAPSE      974.26 TCPU      704.30
 DIIS TEST: 0.60059E-03 AT SCF   CYCLE   6 - DIIS ACTIVE - HISTORY:     6 CYCLES
 TTTTTTTTTTTTTTTTTTTTTTTTTTTTTT FDIK        TELAPSE      980.69 TCPU      709.79
 INSULATING STATE
 TOP OF VALENCE BANDS -    BAND    366; K    5; EIG -2.3493967E-01 AU
 TOP OF VALENCE BANDS -    BAND    366; K    1; EIG -2.3517557E-01 AU
 BOTTOM OF VIRTUAL BANDS - BAND    367; K    3; EIG  1.6418540E-02 AU
 INDIRECT ENERGY BAND GAP:   6.8398 eV
 BOTTOM OF VIRTUAL BANDS - BAND    367; K    1; EIG  1.7554885E-02 AU
 TTTTTTTTTTTTTTTTTTTTTTTTTTTTTT PDIG        TELAPSE      981.93 TCPU      711.03
 CHARGE NORMALIZATION FACTOR   1.00000000
 TOTAL ATOMIC CHARGES:
  18.5112207  18.5112207  18.5112257  18.5112257  18.5112257  18.5112257
   7.6028176   7.6028173   7.6028176   7.6028173   7.6028152   7.6028153
   7.6028153   7.6028169   7.6028152   7.6028169   7.6028153   7.6028153
   7.6028153   7.6028169   7.6028169   7.6028153   7.6028176   7.6028152
   7.6028173   7.6028152   7.6028173   7.6028153   7.6028176   7.6028153
  17.0309921  17.0309939  17.0309921  17.0309939  17.0309921  17.0309939
  17.0309939  17.0309940  17.0309921  17.0309940  17.0309939  17.0309939
   5.7255058   5.7255068   5.7255058   5.7255068   5.7255058   5.7255023
   5.7255068   5.7255050   5.7255058   5.7255050   5.7255068   5.7255023
   6.0289809   6.0289833   6.0289809   6.0289833   6.0289887   6.0289852
   6.0289840   6.0289848   6.0289887   6.0289848   6.0289840   6.0289852
   6.0289852   6.0289848   6.0289848   6.0289852   6.0289809   6.0289887
   6.0289833   6.0289887   6.0289833   6.0289840   6.0289809   6.0289840
   0.8621441   0.8621439   0.8621441   0.8621439   0.8621429   0.8621439
   0.8621448   0.8621435   0.8621429   0.8621435   0.8621448   0.8621439
   0.8621439   0.8621435   0.8621435   0.8621439   0.8621441   0.8621429
   0.8621439   0.8621429   0.8621439   0.8621448   0.8621441   0.8621448
 TTTTTTTTTTTTTTTTTTTTTTTTTTTTTT MOQGAD      TELAPSE      981.94 TCPU      711.05
 TTTTTTTTTTTTTTTTTTTTTTTTTTTTTT SHELLXN     TELAPSE     1015.04 TCPU      735.64
 TTTTTTTTTTTTTTTTTTTTTTTTTTTTTT MONMO3      TELAPSE     1019.75 TCPU      740.35
 NUMERICALLY INTEGRATED DENSITY    731.9999452394
 TTTTTTTTTTTTTTTTTTTTTTTTTTTTTT NUMDFT      TELAPSE     1023.30 TCPU      743.90
 CYC   7 ETOT(AU) -9.581721001467E+03 DETOT -6.47E-05 tst  1.56E-07 PX  5.85E-04
 TTTTTTTTTTTTTTTTTTTTTTTTTTTTTT DIIS        TELAPSE     1026.39 TCPU      746.99
 DIIS TEST: 0.60552E-04 AT SCF   CYCLE   7 - DIIS ACTIVE - HISTORY:     7 CYCLES
 TTTTTTTTTTTTTTTTTTTTTTTTTTTTTT FDIK        TELAPSE     1033.90 TCPU      752.84
 INSULATING STATE
 TOP OF VALENCE BANDS -    BAND    366; K    5; EIG -2.3492961E-01 AU
 TOP OF VALENCE BANDS -    BAND    366; K    1; EIG -2.3516551E-01 AU
 BOTTOM OF VIRTUAL BANDS - BAND    367; K    3; EIG  1.6350721E-02 AU
 INDIRECT ENERGY BAND GAP:   6.8377 eV
 BOTTOM OF VIRTUAL BANDS - BAND    367; K    1; EIG  1.7488376E-02 AU
 TTTTTTTTTTTTTTTTTTTTTTTTTTTTTT PDIG        TELAPSE     1035.13 TCPU      754.07
 CHARGE NORMALIZATION FACTOR   1.00000000
 TOTAL ATOMIC CHARGES:
  18.5108064  18.5108064  18.5108026  18.5108026  18.5108026  18.5108026
   7.6029402   7.6029396   7.6029402   7.6029396   7.6029414   7.6029376
   7.6029403   7.6029392   7.6029414   7.6029392   7.6029403   7.6029376
   7.6029376   7.6029392   7.6029392   7.6029376   7.6029402   7.6029414
   7.6029396   7.6029414   7.6029396   7.6029403   7.6029402   7.6029403
  17.0316298  17.0316298  17.0316298  17.0316298  17.0316298  17.0316302
  17.0316298  17.0316308  17.0316298  17.0316308  17.0316298  17.0316302
   5.7257594   5.7257622   5.7257594   5.7257622   5.7257594   5.7257648
   5.7257622   5.7257643   5.7257594   5.7257643   5.7257622   5.7257648
   6.0284341   6.0284358   6.0284341   6.0284358   6.0284353   6.0284339
   6.0284333   6.0284338   6.0284353   6.0284338   6.0284333   6.0284339
   6.0284339   6.0284338   6.0284338   6.0284339   6.0284341   6.0284353
   6.0284358   6.0284353   6.0284358   6.0284333   6.0284341   6.0284333
   0.8622287   0.8622285   0.8622287   0.8622285   0.8622281   0.8622300
   0.8622290   0.8622291   0.8622281   0.8622291   0.8622290   0.8622300
   0.8622300   0.8622291   0.8622291   0.8622300   0.8622287   0.8622281
   0.8622285   0.8622281   0.8622285   0.8622290   0.8622287   0.8622290
 TTTTTTTTTTTTTTTTTTTTTTTTTTTTTT MOQGAD      TELAPSE     1035.15 TCPU      754.09
 TTTTTTTTTTTTTTTTTTTTTTTTTTTTTT SHELLXN     TELAPSE     1080.87 TCPU      778.75
 TTTTTTTTTTTTTTTTTTTTTTTTTTTTTT MONMO3      TELAPSE     1087.57 TCPU      785.44
 NUMERICALLY INTEGRATED DENSITY    731.9999452634
 TTTTTTTTTTTTTTTTTTTTTTTTTTTTTT NUMDFT      TELAPSE     1091.53 TCPU      789.41
 CYC   8 ETOT(AU) -9.581721005020E+03 DETOT -3.55E-06 tst  2.78E-08 PX  4.54E-04
 TTTTTTTTTTTTTTTTTTTTTTTTTTTTTT DIIS        TELAPSE     1096.09 TCPU      793.97
 DIIS TEST: 0.27250E-04 AT SCF   CYCLE   8 - DIIS ACTIVE - HISTORY:     8 CYCLES
 TTTTTTTTTTTTTTTTTTTTTTTTTTTTTT FDIK        TELAPSE     1111.43 TCPU      799.82
 INSULATING STATE
 TOP OF VALENCE BANDS -    BAND    366; K    5; EIG -2.3492040E-01 AU
 TOP OF VALENCE BANDS -    BAND    366; K    1; EIG -2.3515628E-01 AU
 BOTTOM OF VIRTUAL BANDS - BAND    367; K    4; EIG  1.6385342E-02 AU
 INDIRECT ENERGY BAND GAP:   6.8384 eV
 BOTTOM OF VIRTUAL BANDS - BAND    367; K    1; EIG  1.7522130E-02 AU
 TTTTTTTTTTTTTTTTTTTTTTTTTTTTTT PDIG        TELAPSE     1112.80 TCPU      801.19
 CHARGE NORMALIZATION FACTOR   1.00000000
 TOTAL ATOMIC CHARGES:
  18.5109985  18.5109985  18.5109966  18.5109966  18.5109966  18.5109966
   7.6031281   7.6031284   7.6031281   7.6031284   7.6031279   7.6031266
   7.6031271   7.6031273   7.6031279   7.6031273   7.6031271   7.6031266
   7.6031266   7.6031273   7.6031273   7.6031266   7.6031281   7.6031279
   7.6031284   7.6031279   7.6031284   7.6031271   7.6031281   7.6031271
  17.0313387  17.0313387  17.0313387  17.0313387  17.0313387  17.0313393
  17.0313387  17.0313399  17.0313387  17.0313399  17.0313387  17.0313393
   5.7252442   5.7252459   5.7252442   5.7252459   5.7252442   5.7252456
   5.7252459   5.7252454   5.7252442   5.7252454   5.7252459   5.7252456
   6.0286386   6.0286388   6.0286386   6.0286388   6.0286398   6.0286388
   6.0286391   6.0286392   6.0286398   6.0286392   6.0286391   6.0286388
   6.0286388   6.0286392   6.0286392   6.0286388   6.0286386   6.0286398
   6.0286388   6.0286398   6.0286388   6.0286391   6.0286386   6.0286391
   0.8621915   0.8621917   0.8621915   0.8621917   0.8621920   0.8621927
   0.8621922   0.8621919   0.8621920   0.8621919   0.8621922   0.8621927
   0.8621927   0.8621919   0.8621919   0.8621927   0.8621915   0.8621920
   0.8621917   0.8621920   0.8621917   0.8621922   0.8621915   0.8621922
 TTTTTTTTTTTTTTTTTTTTTTTTTTTTTT MOQGAD      TELAPSE     1112.82 TCPU      801.21
 TTTTTTTTTTTTTTTTTTTTTTTTTTTTTT SHELLXN     TELAPSE     1180.00 TCPU      825.85
 TTTTTTTTTTTTTTTTTTTTTTTTTTTTTT MONMO3      TELAPSE     1184.01 TCPU      829.87
 NUMERICALLY INTEGRATED DENSITY    731.9999452491
 TTTTTTTTTTTTTTTTTTTTTTTTTTTTTT NUMDFT      TELAPSE     1187.52 TCPU      833.38
 CYC   9 ETOT(AU) -9.581721006680E+03 DETOT -1.66E-06 tst  1.12E-08 PX  2.19E-04
 TTTTTTTTTTTTTTTTTTTTTTTTTTTTTT DIIS        TELAPSE     1187.72 TCPU      833.58
 DIIS TEST: 0.73361E-05 AT SCF   CYCLE   9 - DIIS ACTIVE - HISTORY:     9 CYCLES
 TTTTTTTTTTTTTTTTTTTTTTTTTTTTTT FDIK        TELAPSE     1193.37 TCPU      838.67
 INSULATING STATE
 TOP OF VALENCE BANDS -    BAND    366; K    5; EIG -2.3493003E-01 AU
 TOP OF VALENCE BANDS -    BAND    366; K    1; EIG -2.3516592E-01 AU
 BOTTOM OF VIRTUAL BANDS - BAND    367; K    3; EIG  1.6381578E-02 AU
 INDIRECT ENERGY BAND GAP:   6.8385 eV
 BOTTOM OF VIRTUAL BANDS - BAND    367; K    1; EIG  1.7518447E-02 AU
 TTTTTTTTTTTTTTTTTTTTTTTTTTTTTT PDIG        TELAPSE     1194.61 TCPU      839.91
 CHARGE NORMALIZATION FACTOR   1.00000000
 TOTAL ATOMIC CHARGES:
  18.5109065  18.5109065  18.5109064  18.5109064  18.5109064  18.5109064
   7.6029403   7.6029406   7.6029403   7.6029406   7.6029411   7.6029406
   7.6029402   7.6029408   7.6029411   7.6029408   7.6029402   7.6029406
   7.6029406   7.6029408   7.6029408   7.6029406   7.6029403   7.6029411
   7.6029406   7.6029411   7.6029406   7.6029402   7.6029403   7.6029402
  17.0312777  17.0312778  17.0312777  17.0312778  17.0312777  17.0312777
  17.0312778  17.0312781  17.0312777  17.0312781  17.0312778  17.0312777
   5.7256509   5.7256521   5.7256509   5.7256521   5.7256509   5.7256513
   5.7256521   5.7256509   5.7256509   5.7256509   5.7256521   5.7256513
   6.0286776   6.0286771   6.0286776   6.0286771   6.0286773   6.0286773
   6.0286779   6.0286776   6.0286773   6.0286776   6.0286779   6.0286773
   6.0286773   6.0286776   6.0286776   6.0286773   6.0286776   6.0286773
   6.0286771   6.0286773   6.0286771   6.0286779   6.0286776   6.0286779
   0.8621908   0.8621905   0.8621908   0.8621905   0.8621907   0.8621910
   0.8621908   0.8621906   0.8621907   0.8621906   0.8621908   0.8621910
   0.8621910   0.8621906   0.8621906   0.8621910   0.8621908   0.8621907
   0.8621905   0.8621907   0.8621905   0.8621908   0.8621908   0.8621908
 TTTTTTTTTTTTTTTTTTTTTTTTTTTTTT MOQGAD      TELAPSE     1194.63 TCPU      839.93
 TTTTTTTTTTTTTTTTTTTTTTTTTTTTTT SHELLXN     TELAPSE     1223.11 TCPU      864.59
 TTTTTTTTTTTTTTTTTTTTTTTTTTTTTT MONMO3      TELAPSE     1228.66 TCPU      870.14
 NUMERICALLY INTEGRATED DENSITY    731.9999452516
 TTTTTTTTTTTTTTTTTTTTTTTTTTTTTT NUMDFT      TELAPSE     1232.16 TCPU      873.64
 CYC  10 ETOT(AU) -9.581721007393E+03 DETOT -7.13E-07 tst  1.29E-09 PX  1.05E-04
 TTTTTTTTTTTTTTTTTTTTTTTTTTTTTT DIIS        TELAPSE     1234.22 TCPU      875.70
 DIIS TEST: 0.15732E-05 AT SCF   CYCLE  10 - DIIS ACTIVE - HISTORY:    10 CYCLES
 TTTTTTTTTTTTTTTTTTTTTTTTTTTTTT FDIK        TELAPSE     1250.27 TCPU      879.82
 INSULATING STATE
 TOP OF VALENCE BANDS -    BAND    366; K    5; EIG -2.3492285E-01 AU
 TOP OF VALENCE BANDS -    BAND    366; K    1; EIG -2.3515873E-01 AU
 BOTTOM OF VIRTUAL BANDS - BAND    367; K    3; EIG  1.6380916E-02 AU
 INDIRECT ENERGY BAND GAP:   6.8383 eV
 BOTTOM OF VIRTUAL BANDS - BAND    367; K    1; EIG  1.7517840E-02 AU
 TTTTTTTTTTTTTTTTTTTTTTTTTTTTTT PDIG        TELAPSE     1251.60 TCPU      881.14
 CHARGE NORMALIZATION FACTOR   1.00000000
 TOTAL ATOMIC CHARGES:
  18.5109392  18.5109392  18.5109392  18.5109392  18.5109392  18.5109392
   7.6030511   7.6030514   7.6030511   7.6030514   7.6030510   7.6030507
   7.6030510   7.6030509   7.6030510   7.6030509   7.6030510   7.6030507
   7.6030507   7.6030509   7.6030509   7.6030507   7.6030511   7.6030510
   7.6030514   7.6030510   7.6030514   7.6030510   7.6030511   7.6030510
  17.0313898  17.0313900  17.0313898  17.0313900  17.0313898  17.0313899
  17.0313900  17.0313900  17.0313898  17.0313900  17.0313900  17.0313899
   5.7254145   5.7254147   5.7254145   5.7254147   5.7254145   5.7254148
   5.7254147   5.7254152   5.7254145   5.7254152   5.7254147   5.7254148
   6.0286171   6.0286167   6.0286171   6.0286167   6.0286166   6.0286167
   6.0286170   6.0286168   6.0286166   6.0286168   6.0286170   6.0286167
   6.0286167   6.0286168   6.0286168   6.0286167   6.0286171   6.0286166
   6.0286167   6.0286166   6.0286167   6.0286170   6.0286171   6.0286170
   0.8621951   0.8621948   0.8621951   0.8621948   0.8621951   0.8621953
   0.8621950   0.8621949   0.8621951   0.8621949   0.8621950   0.8621953
   0.8621953   0.8621949   0.8621949   0.8621953   0.8621951   0.8621951
   0.8621948   0.8621951   0.8621948   0.8621950   0.8621951   0.8621950
 TTTTTTTTTTTTTTTTTTTTTTTTTTTTTT MOQGAD      TELAPSE     1251.62 TCPU      881.16
 TTTTTTTTTTTTTTTTTTTTTTTTTTTTTT SHELLXN     TELAPSE     1299.78 TCPU      905.82
 TTTTTTTTTTTTTTTTTTTTTTTTTTTTTT MONMO3      TELAPSE     1304.01 TCPU      910.05
 NUMERICALLY INTEGRATED DENSITY    731.9999452521
 TTTTTTTTTTTTTTTTTTTTTTTTTTTTTT NUMDFT      TELAPSE     1307.53 TCPU      913.57
 CYC  11 ETOT(AU) -9.581721007892E+03 DETOT -4.99E-07 tst  4.30E-10 PX  4.75E-05
 TTTTTTTTTTTTTTTTTTTTTTTTTTTTTT DIIS        TELAPSE     1307.91 TCPU      913.95
 DIIS TEST: 0.30810E-06 AT SCF   CYCLE  11 - DIIS ACTIVE - HISTORY:    11 CYCLES
 TTTTTTTTTTTTTTTTTTTTTTTTTTTTTT FDIK        TELAPSE     1320.60 TCPU      925.86
 INSULATING STATE
 TOP OF VALENCE BANDS -    BAND    366; K    5; EIG -2.3492600E-01 AU
 TOP OF VALENCE BANDS -    BAND    366; K    1; EIG -2.3516188E-01 AU
 BOTTOM OF VIRTUAL BANDS - BAND    367; K    2; EIG  1.6381129E-02 AU
 INDIRECT ENERGY BAND GAP:   6.8384 eV
 BOTTOM OF VIRTUAL BANDS - BAND    367; K    1; EIG  1.7518077E-02 AU
 TTTTTTTTTTTTTTTTTTTTTTTTTTTTTT PDIG        TELAPSE     1321.94 TCPU      927.21
 CHARGE NORMALIZATION FACTOR   1.00000000
 TOTAL ATOMIC CHARGES:
  18.5109237  18.5109237  18.5109237  18.5109237  18.5109237  18.5109237
   7.6030127   7.6030125   7.6030127   7.6030125   7.6030124   7.6030122
   7.6030122   7.6030125   7.6030124   7.6030125   7.6030122   7.6030122
   7.6030122   7.6030125   7.6030125   7.6030122   7.6030127   7.6030124
   7.6030125   7.6030124   7.6030125   7.6030122   7.6030127   7.6030122
  17.0313392  17.0313393  17.0313392  17.0313393  17.0313392  17.0313393
  17.0313393  17.0313394  17.0313392  17.0313394  17.0313393  17.0313393
   5.7254999   5.7255003   5.7254999   5.7255003   5.7254999   5.7254999
   5.7255003   5.7255000   5.7254999   5.7255000   5.7255003   5.7254999
   6.0286418   6.0286419   6.0286418   6.0286419   6.0286417   6.0286419
   6.0286420   6.0286419   6.0286417   6.0286419   6.0286420   6.0286419
   6.0286419   6.0286419   6.0286419   6.0286419   6.0286418   6.0286417
   6.0286419   6.0286417   6.0286419   6.0286420   6.0286418   6.0286420
   0.8621952   0.8621950   0.8621952   0.8621950   0.8621952   0.8621952
   0.8621951   0.8621950   0.8621952   0.8621950   0.8621951   0.8621952
   0.8621952   0.8621950   0.8621950   0.8621952   0.8621952   0.8621952
   0.8621950   0.8621952   0.8621950   0.8621951   0.8621952   0.8621951
 TTTTTTTTTTTTTTTTTTTTTTTTTTTTTT MOQGAD      TELAPSE     1321.96 TCPU      927.22
 TTTTTTTTTTTTTTTTTTTTTTTTTTTTTT SHELLXN     TELAPSE     1357.73 TCPU      951.88
 TTTTTTTTTTTTTTTTTTTTTTTTTTTTTT MONMO3      TELAPSE     1361.89 TCPU      956.04
 NUMERICALLY INTEGRATED DENSITY    731.9999452517
 TTTTTTTTTTTTTTTTTTTTTTTTTTTTTT NUMDFT      TELAPSE     1365.40 TCPU      959.56
 CYC  12 ETOT(AU) -9.581721007655E+03 DETOT  2.37E-07 tst  7.19E-11 PX  1.98E-05
 TTTTTTTTTTTTTTTTTTTTTTTTTTTTTT DIIS        TELAPSE     1365.60 TCPU      959.75
 DIIS TEST: 0.22714E-07 AT SCF   CYCLE  12 - DIIS ACTIVE - HISTORY:    12 CYCLES
 TTTTTTTTTTTTTTTTTTTTTTTTTTTTTT FDIK        TELAPSE     1375.92 TCPU      969.54
 INSULATING STATE
 TOP OF VALENCE BANDS -    BAND    366; K    5; EIG -2.3492508E-01 AU
 TOP OF VALENCE BANDS -    BAND    366; K    1; EIG -2.3516097E-01 AU
 BOTTOM OF VIRTUAL BANDS - BAND    367; K    3; EIG  1.6381593E-02 AU
 INDIRECT ENERGY BAND GAP:   6.8384 eV
 BOTTOM OF VIRTUAL BANDS - BAND    367; K    1; EIG  1.7518493E-02 AU
 TTTTTTTTTTTTTTTTTTTTTTTTTTTTTT PDIG        TELAPSE     1381.94 TCPU      975.56
 CHARGE NORMALIZATION FACTOR   1.00000000
 TOTAL ATOMIC CHARGES:
  18.5109285  18.5109285  18.5109286  18.5109286  18.5109286  18.5109286
   7.6030182   7.6030183   7.6030182   7.6030183   7.6030184   7.6030182
   7.6030181   7.6030184   7.6030184   7.6030184   7.6030181   7.6030182
   7.6030182   7.6030184   7.6030184   7.6030182   7.6030182   7.6030184
   7.6030183   7.6030184   7.6030183   7.6030181   7.6030182   7.6030181
  17.0313471  17.0313471  17.0313471  17.0313471  17.0313471  17.0313471
  17.0313471  17.0313471  17.0313471  17.0313471  17.0313471  17.0313471
   5.7254859   5.7254865   5.7254859   5.7254865   5.7254859   5.7254860
   5.7254865   5.7254861   5.7254859   5.7254861   5.7254865   5.7254860
   6.0286392   6.0286391   6.0286392   6.0286391   6.0286392   6.0286392
   6.0286394   6.0286393   6.0286392   6.0286393   6.0286394   6.0286392
   6.0286392   6.0286393   6.0286393   6.0286392   6.0286392   6.0286392
   6.0286391   6.0286392   6.0286391   6.0286394   6.0286392   6.0286394
   0.8621938   0.8621936   0.8621938   0.8621936   0.8621938   0.8621938
   0.8621937   0.8621936   0.8621938   0.8621936   0.8621937   0.8621938
   0.8621938   0.8621936   0.8621936   0.8621938   0.8621938   0.8621938
   0.8621936   0.8621938   0.8621936   0.8621937   0.8621938   0.8621937
 TTTTTTTTTTTTTTTTTTTTTTTTTTTTTT MOQGAD      TELAPSE     1381.95 TCPU      975.58
 TTTTTTTTTTTTTTTTTTTTTTTTTTTTTT SHELLXN     TELAPSE     1455.80 TCPU     1000.24
 TTTTTTTTTTTTTTTTTTTTTTTTTTTTTT MONMO3      TELAPSE     1473.82 TCPU     1018.25
 NUMERICALLY INTEGRATED DENSITY    731.9999452517
 TTTTTTTTTTTTTTTTTTTTTTTTTTTTTT NUMDFT      TELAPSE     1477.31 TCPU     1021.74
 CYC  13 ETOT(AU) -9.581721007753E+03 DETOT -9.86E-08 tst  2.67E-12 PX  4.33E-06
 TTTTTTTTTTTTTTTTTTTTTTTTTTTTTT DIIS        TELAPSE     1489.64 TCPU     1034.07
 DIIS TEST: 0.18379E-08 AT SCF   CYCLE  13 - DIIS ACTIVE - HISTORY:    13 CYCLES
 TTTTTTTTTTTTTTTTTTTTTTTTTTTTTT FDIK        TELAPSE     1506.90 TCPU     1041.42
 INSULATING STATE
 TOP OF VALENCE BANDS -    BAND    366; K    5; EIG -2.3492541E-01 AU
 TOP OF VALENCE BANDS -    BAND    366; K    1; EIG -2.3516130E-01 AU
 BOTTOM OF VIRTUAL BANDS - BAND    367; K    2; EIG  1.6381175E-02 AU
 INDIRECT ENERGY BAND GAP:   6.8384 eV
 BOTTOM OF VIRTUAL BANDS - BAND    367; K    1; EIG  1.7518106E-02 AU
 TTTTTTTTTTTTTTTTTTTTTTTTTTTTTT PDIG        TELAPSE     1508.24 TCPU     1042.76
 CHARGE NORMALIZATION FACTOR   1.00000000
 TOTAL ATOMIC CHARGES:
  18.5109267  18.5109267  18.5109269  18.5109269  18.5109269  18.5109269
   7.6030181   7.6030181   7.6030181   7.6030181   7.6030179   7.6030177
   7.6030176   7.6030180   7.6030179   7.6030180   7.6030176   7.6030177
   7.6030177   7.6030180   7.6030180   7.6030177   7.6030181   7.6030179
   7.6030181   7.6030179   7.6030181   7.6030176   7.6030181   7.6030176
  17.0313478  17.0313478  17.0313478  17.0313478  17.0313478  17.0313479
  17.0313478  17.0313479  17.0313478  17.0313479  17.0313478  17.0313479
   5.7254870   5.7254875   5.7254870   5.7254875   5.7254870   5.7254870
   5.7254875   5.7254872   5.7254870   5.7254872   5.7254875   5.7254870
   6.0286384   6.0286384   6.0286384   6.0286384   6.0286380   6.0286383
   6.0286384   6.0286384   6.0286380   6.0286384   6.0286384   6.0286383
   6.0286383   6.0286384   6.0286384   6.0286383   6.0286384   6.0286380
   6.0286384   6.0286380   6.0286384   6.0286384   6.0286384   6.0286384
   0.8621946   0.8621944   0.8621946   0.8621944   0.8621946   0.8621946
   0.8621946   0.8621944   0.8621946   0.8621944   0.8621946   0.8621946
   0.8621946   0.8621944   0.8621944   0.8621946   0.8621946   0.8621946
   0.8621944   0.8621946   0.8621944   0.8621946   0.8621946   0.8621946
 TTTTTTTTTTTTTTTTTTTTTTTTTTTTTT MOQGAD      TELAPSE     1508.26 TCPU     1042.77
 TTTTTTTTTTTTTTTTTTTTTTTTTTTTTT SHELLXN     TELAPSE     1551.17 TCPU     1067.38
 TTTTTTTTTTTTTTTTTTTTTTTTTTTTTT MONMO3      TELAPSE     1555.21 TCPU     1071.41
 NUMERICALLY INTEGRATED DENSITY    731.9999452518
 TTTTTTTTTTTTTTTTTTTTTTTTTTTTTT NUMDFT      TELAPSE     1560.08 TCPU     1076.29
 CYC  14 ETOT(AU) -9.581721007723E+03 DETOT  3.07E-08 tst  6.00E-13 PX  2.32E-06
 TTTTTTTTTTTTTTTTTTTTTTTTTTTTTT DIIS        TELAPSE     1562.01 TCPU     1078.21
 DIIS TEST: 0.76775E-09 AT SCF   CYCLE  14 - DIIS ACTIVE - HISTORY:    14 CYCLES
 TTTTTTTTTTTTTTTTTTTTTTTTTTTTTT FDIK        TELAPSE     1568.60 TCPU     1081.94
 INSULATING STATE
 TOP OF VALENCE BANDS -    BAND    366; K    5; EIG -2.3492530E-01 AU
 TOP OF VALENCE BANDS -    BAND    366; K    1; EIG -2.3516118E-01 AU
 BOTTOM OF VIRTUAL BANDS - BAND    367; K    3; EIG  1.6381350E-02 AU
 INDIRECT ENERGY BAND GAP:   6.8384 eV
 BOTTOM OF VIRTUAL BANDS - BAND    367; K    1; EIG  1.7518264E-02 AU
 TTTTTTTTTTTTTTTTTTTTTTTTTTTTTT PDIG        TELAPSE     1569.83 TCPU     1083.17
 CHARGE NORMALIZATION FACTOR   1.00000000
 TOTAL ATOMIC CHARGES:
  18.5109271  18.5109271  18.5109274  18.5109274  18.5109274  18.5109274
   7.6030179   7.6030179   7.6030179   7.6030179   7.6030182   7.6030179
   7.6030179   7.6030181   7.6030182   7.6030181   7.6030179   7.6030179
   7.6030179   7.6030181   7.6030181   7.6030179   7.6030179   7.6030182
   7.6030179   7.6030182   7.6030179   7.6030179   7.6030179   7.6030179
  17.0313470  17.0313471  17.0313470  17.0313471  17.0313470  17.0313471
  17.0313471  17.0313471  17.0313470  17.0313471  17.0313471  17.0313471
   5.7254870   5.7254875   5.7254870   5.7254875   5.7254870   5.7254870
   5.7254875   5.7254872   5.7254870   5.7254872   5.7254875   5.7254870
   6.0286387   6.0286386   6.0286387   6.0286386   6.0286387   6.0286387
   6.0286390   6.0286387   6.0286387   6.0286387   6.0286390   6.0286387
   6.0286387   6.0286387   6.0286387   6.0286387   6.0286387   6.0286387
   6.0286386   6.0286387   6.0286386   6.0286390   6.0286387   6.0286390
   0.8621944   0.8621942   0.8621944   0.8621942   0.8621944   0.8621944
   0.8621943   0.8621942   0.8621944   0.8621942   0.8621943   0.8621944
   0.8621944   0.8621942   0.8621942   0.8621944   0.8621944   0.8621944
   0.8621942   0.8621944   0.8621942   0.8621943   0.8621944   0.8621943
 TTTTTTTTTTTTTTTTTTTTTTTTTTTTTT MOQGAD      TELAPSE     1569.85 TCPU     1083.19
 TTTTTTTTTTTTTTTTTTTTTTTTTTTTTT SHELLXN     TELAPSE     1605.67 TCPU     1107.88
 TTTTTTTTTTTTTTTTTTTTTTTTTTTTTT MONMO3      TELAPSE     1610.27 TCPU     1112.48
 NUMERICALLY INTEGRATED DENSITY    731.9999452517
 TTTTTTTTTTTTTTTTTTTTTTTTTTTTTT NUMDFT      TELAPSE     1613.75 TCPU     1115.96
 CYC  15 ETOT(AU) -9.581721007731E+03 DETOT -8.69E-09 tst  8.28E-14 PX  9.14E-07
 TTTTTTTTTTTTTTTTTTTTTTTTTTTTTT DIIS        TELAPSE     1620.90 TCPU     1123.10
 DIIS TEST: 0.57872E-09 AT SCF   CYCLE  15 - DIIS ACTIVE - HISTORY:    15 CYCLES
 TTTTTTTTTTTTTTTTTTTTTTTTTTTTTT FDIK        TELAPSE     1628.56 TCPU     1127.81
 INSULATING STATE
 TOP OF VALENCE BANDS -    BAND    366; K    5; EIG -2.3492532E-01 AU
 TOP OF VALENCE BANDS -    BAND    366; K    1; EIG -2.3516120E-01 AU
 BOTTOM OF VIRTUAL BANDS - BAND    367; K    2; EIG  1.6381312E-02 AU
 INDIRECT ENERGY BAND GAP:   6.8384 eV
 BOTTOM OF VIRTUAL BANDS - BAND    367; K    1; EIG  1.7518236E-02 AU
 TTTTTTTTTTTTTTTTTTTTTTTTTTTTTT PDIG        TELAPSE     1629.81 TCPU     1129.06
 CHARGE NORMALIZATION FACTOR   1.00000000
 TOTAL ATOMIC CHARGES:
  18.5109272  18.5109272  18.5109273  18.5109273  18.5109273  18.5109273
   7.6030182   7.6030183   7.6030182   7.6030183   7.6030180   7.6030178
   7.6030176   7.6030181   7.6030180   7.6030181   7.6030176   7.6030178
   7.6030178   7.6030181   7.6030181   7.6030178   7.6030182   7.6030180
   7.6030183   7.6030180   7.6030183   7.6030176   7.6030182   7.6030176
  17.0313471  17.0313472  17.0313471  17.0313472  17.0313471  17.0313472
  17.0313472  17.0313472  17.0313471  17.0313472  17.0313472  17.0313472
   5.7254870   5.7254875   5.7254870   5.7254875   5.7254870   5.7254870
   5.7254875   5.7254872   5.7254870   5.7254872   5.7254875   5.7254870
   6.0286388   6.0286388   6.0286388   6.0286388   6.0286384   6.0286387
   6.0286387   6.0286387   6.0286384   6.0286387   6.0286387   6.0286387
   6.0286387   6.0286387   6.0286387   6.0286387   6.0286388   6.0286384
   6.0286388   6.0286384   6.0286388   6.0286387   6.0286388   6.0286387
   0.8621944   0.8621942   0.8621944   0.8621942   0.8621944   0.8621944
   0.8621943   0.8621942   0.8621944   0.8621942   0.8621943   0.8621944
   0.8621944   0.8621942   0.8621942   0.8621944   0.8621944   0.8621944
   0.8621942   0.8621944   0.8621942   0.8621943   0.8621944   0.8621943
 TTTTTTTTTTTTTTTTTTTTTTTTTTTTTT MOQGAD      TELAPSE     1629.83 TCPU     1129.07
 TTTTTTTTTTTTTTTTTTTTTTTTTTTTTT SHELLXN     TELAPSE     1654.28 TCPU     1153.52
 +++ ENERGIES IN A.U. +++
 ::: EXT EL-POLE                                  -6.1861729719215E+03
 ::: EXT EL-SPHEROPOLE                             5.3692832069461E+01
 ::: BIELET ZONE E-E                               1.1955247100092E+04
 ::: TOTAL E-E                                     5.8227669602396E+03
 ::: TOTAL E-N + N-E                              -2.4886634060036E+04
 ::: TOTAL N-N                                     9.9386075532110E+02
 ::: KINETIC ENERGY                                9.1186057795432E+03
 ::: PSEUDO TOTAL   ENERGY                        -8.9514005649325E+03
 ::: VIRIAL COEFFICIENT                            1.0092531906975E+00
 TTTTTTTTTTTTTTTTTTTTTTTTTTTTTT MONMO3      TELAPSE     1658.54 TCPU     1157.79
 NUMERICALLY INTEGRATED DENSITY    731.9999452518
 TTTTTTTTTTTTTTTTTTTTTTTTTTTTTT NUMDFT      TELAPSE     1662.02 TCPU     1161.27
 CYC  16 ETOT(AU) -9.581721007731E+03 DETOT  6.40E-10 tst  1.99E-14 PX  9.14E-07

 == SCF ENDED - CONVERGENCE ON ENERGY      E(AU) -9.5817210077307E+03 CYCLES  16


 ENERGY EXPRESSION=HARTREE+FOCK EXCH*0.25000+(PBE        EXCH)*0.75000+PBE        CORR


 TOTAL ENERGY(DFT)(AU)( 16) -9.5817210077307E+03 DE 6.4E-10 tester 2.0E-14
 TTTTTTTTTTTTTTTTTTTTTTTTTTTTTT EDFT        TELAPSE     1662.05 TCPU     1161.29

 *******************************************************************************
 *                             FORCE CALCULATION                               *
 *******************************************************************************

 TTTTTTTTTTTTTTTTTTTTTTTTTTTTTT NUMDFG      TELAPSE     1692.09 TCPU     1191.33
 INFORMATION **** EXCPOG **** EXCH. BIPO BUFFER LENGTH (WORDS) =    16000000
 WARNING **** EXCPOG **** EXCH. BIPO BUFFER TOO SMALL - TO AVOID I/O SET EXCHSIZE =     6993288
 WARNING **** GENPOG **** COULOMB BIPO BUFFER TOO SMALL - TO AVOID I/O SET BIPOSIZE =     4731000
 INFORMATION **** GENPOG **** BIPO BUFFER LENGTH (WORDS) =     4000000
 TTTTTTTTTTTTTTTTTTTTTTTTTTTTTT SHELXG      TELAPSE     1896.23 TCPU     1345.95


 D3 DISPERSION ENERGY (AU)       -2.6024035640877E-01
 TOTAL ENERGY + DISP (AU)        -9.5819812480871E+03

 CARTESIAN FORCES IN HARTREE/BOHR (ANALYTICAL)
   ATOM                     X                   Y                   Z
   1 230            -1.101561097894E-08 -3.243585955381E-14 -1.225105086822E-14
   2 230            -1.101570921286E-08 -2.969846590872E-15  1.229571999772E-14
   3 230            -4.599889102952E-08 -4.856286486138E-08 -2.698480377691E-08
   4 230            -4.599887781787E-08  2.698478734908E-08  4.856288644475E-08
   5 230            -4.599888793477E-08  4.856283633559E-08  2.698481176011E-08
   6 230            -4.599890457251E-08 -2.698479993450E-08 -4.856286161348E-08
   7   7             1.428058649111E-07 -3.806931352379E-07 -6.236389227254E-08
   8   7            -1.405106040409E-07  4.072162052005E-07 -9.400711542540E-08
   9   7             1.428058959974E-07  3.806931379025E-07  6.236395977410E-08
  10   7            -1.405105667374E-07 -4.072161883251E-07  9.400710565544E-08
  11   7            -4.717588408809E-08  1.320073375055E-07 -3.638256003136E-07
  12   7            -3.928729066516E-07 -4.482589233135E-08  1.020849689226E-07
  13   7             3.436533591028E-08 -9.993331495650E-08 -4.055295272920E-07
  14   7             4.161745930098E-07 -2.745967897511E-08 -7.980987604128E-08
  15   7            -4.717587565040E-08 -1.320073010902E-07  3.638256012017E-07
  16   7             4.161746134379E-07  2.745965721473E-08  7.980983429690E-08
  17   7             3.436533102530E-08  9.993330341018E-08  4.055295308447E-07
  18   7            -3.928729208624E-07  4.482588789045E-08 -1.020849484945E-07
  19   7            -3.928729510605E-07  1.020849653699E-07 -4.482592519395E-08
  20   7             4.161746107734E-07 -7.980985206046E-08 -2.745964877704E-08
  21   7             4.161745956743E-07  7.980983873779E-08  2.745968075146E-08
  22   7            -3.928729173097E-07 -1.020849618172E-07  4.482590876265E-08
  23   7             1.428058675756E-07 -6.236394511916E-08 -3.806931494488E-07
  24   7            -4.717588542036E-08 -3.638256065308E-07  1.320073224065E-07
  25   7            -1.405105978236E-07  9.400716649566E-08 -4.072162238522E-07
  26   7            -4.717590718073E-08  3.638256163008E-07 -1.320073419464E-07
  27   7            -1.405105907182E-07 -9.400712341900E-08  4.072161909896E-07
  28   7             3.436534967705E-08  4.055295530492E-07  9.993333005553E-08
  29   7             1.428058862274E-07  6.236397620540E-08  3.806931365702E-07
  30   7             3.436535100931E-08 -4.055295144134E-07 -9.993328742297E-08
  31  17             1.149188726401E-07 -2.431816312765E-07  1.077642597380E-07
  32  17            -9.930061573016E-08  2.690309202080E-07  6.215811954036E-08
  33  17             1.149188690874E-07  2.431816170656E-07 -1.077642863834E-07
  34  17            -9.930059352570E-08 -2.690308917863E-07 -6.215810710586E-08
  35  17             1.149188832983E-07  1.077642632907E-07 -2.431816170656E-07
  36  17            -2.835225885178E-07  8.437789933424E-08  8.437786203075E-08
  37  17            -9.930062994101E-08 -6.215808578958E-08 -2.690308846809E-07
  38  17             2.379472192615E-07  1.112957397353E-07 -1.112957308536E-07
  39  17             1.149188877392E-07 -1.077642712843E-07  2.431816241710E-07
  40  17             2.379472405778E-07 -1.112957423999E-07  1.112957326299E-07
  41  17            -9.930061395380E-08  6.215809733590E-08  2.690309059972E-07
  42  17            -2.835225743070E-07 -8.437787180071E-08 -8.437787268889E-08
  43   6             1.540895189223E-07  1.823098307874E-07  1.751060214605E-07
  44   6            -1.278664578663E-07 -2.339574411980E-07  2.799979277324E-07
  45   6             1.540894907226E-07 -1.823098256803E-07 -1.751060334509E-07
  46   6            -1.278664540916E-07  2.339574245447E-07 -2.799979497148E-07
  47   6             1.540895100405E-07  1.751060181299E-07  1.823098281228E-07
  48   6             2.817057416227E-07  2.210996745688E-07  2.210996286056E-07
  49   6            -1.278664401028E-07 -2.799979323953E-07  2.339574345367E-07
  50   6            -2.454955760900E-07  2.060813204530E-07 -2.060813275584E-07
  51   6             1.540895051555E-07 -1.751060232369E-07 -1.823098310094E-07
  52   6            -2.454955845277E-07 -2.060813391047E-07  2.060813251159E-07
  53   6            -1.278664627513E-07  2.799979126333E-07 -2.339574449728E-07
  54   6             2.817057609406E-07 -2.210996525864E-07 -2.210996457030E-07
  55   6            -3.363207818907E-07 -1.757217837906E-08 -2.270146914896E-08
  56   6             3.638274890250E-07 -6.752182812875E-09  4.107379680818E-08
  57   6            -3.363207721208E-07  1.757216239184E-08  2.270147625438E-08
  58   6             3.638274765905E-07  6.752182812875E-09 -4.107379414364E-08
  59   6            -1.325870790936E-08 -3.248593438698E-07  9.436071479740E-09
  60   6            -2.629087880734E-08  1.752550193856E-08 -3.894946454253E-07
  61   6             7.608630170353E-09  3.402355748250E-07  3.998435360586E-09
  62   6             4.536381936759E-09  3.647972501852E-08  3.916109685420E-07
  63   6            -1.325869369850E-08  3.248593216654E-07 -9.436062597956E-09
  64   6             4.536373054975E-09 -3.647974100573E-08 -3.916109774238E-07
  65   6             7.608635499423E-09 -3.402355712723E-07 -3.998421149731E-09
  66   6            -2.629088768913E-08 -1.752550282674E-08  3.894946383198E-07
  67   6            -2.629087347827E-08 -3.894946480898E-07  1.752548683953E-08
  68   6             4.536383713116E-09  3.916109729829E-07  3.647972768306E-08
  69   6             4.536376607689E-09 -3.916109792002E-07 -3.647973567666E-08
  70   6            -2.629088591277E-08  3.894946285499E-07 -1.752548506317E-08
  71   6            -3.363208032070E-07 -2.270149490613E-08 -1.757214285192E-08
  72   6            -1.325871679114E-08  9.436082137881E-09 -3.248593483107E-07
  73   6             3.638274801432E-07 -4.107378703821E-08  6.752182812875E-09
  74   6            -1.325869547486E-08 -9.436064374313E-09  3.248593198890E-07
  75   6             3.638274783668E-07  4.107378792639E-08 -6.752165049306E-09
  76   6             7.608628393996E-09 -3.998417597018E-09 -3.402355703841E-07
  77   6            -3.363207596863E-07  2.270149046524E-08  1.757217660270E-08
  78   6             7.608609742249E-09  3.998430031515E-09  3.402355650550E-07
  79   1             2.083782413287E-07  2.963512995002E-07  9.081830432134E-08
  80   1            -1.984415232137E-07 -3.037111313553E-07  9.786795629463E-08
  81   1             2.083782406626E-07 -2.963512995002E-07 -9.081830421032E-08
  82   1            -1.984415178846E-07  3.037111304671E-07 -9.786795518441E-08
  83   1             9.856085092519E-08  2.014635396286E-07  3.012414526715E-07
  84   1             3.129859305062E-07  9.946448165099E-08  2.133513357094E-07
  85   1            -1.066321791976E-07 -2.084053771778E-07  3.167750945998E-07
  86   1            -3.133918968778E-07  1.021675666291E-07 -2.071073832433E-07
  87   1             9.856084770554E-08 -2.014635367420E-07 -3.012414571124E-07
  88   1            -3.133918990983E-07 -1.021675696267E-07  2.071073870180E-07
  89   1            -1.066321786425E-07  2.084053813967E-07 -3.167750977084E-07
  90   1             3.129859336148E-07 -9.946447998566E-08 -2.133513334890E-07
  91   1             3.129859305062E-07  2.133513363756E-07  9.946448153997E-08
  92   1            -3.133918973219E-07 -2.071073819110E-07  1.021675676283E-07
  93   1            -3.133918977660E-07  2.071073850196E-07 -1.021675707369E-07
  94   1             3.129859282858E-07 -2.133513283820E-07 -9.946447943054E-08
  95   1             2.083782466578E-07  9.081830831814E-08  2.963512981680E-07
  96   1             9.856085214643E-08  3.012414566683E-07  2.014635409608E-07
  97   1            -1.984415187728E-07 -9.786795929223E-08  3.037111300230E-07
  98   1             9.856084759452E-08 -3.012414575565E-07 -2.014635385184E-07
  99   1            -1.984415214373E-07  9.786795462929E-08 -3.037111317994E-07
 100   1            -1.066321779764E-07 -3.167750968203E-07  2.084053800644E-07
 101   1             2.083782411066E-07 -9.081830543156E-08 -2.963512990561E-07
 102   1            -1.066321789756E-07  3.167751003730E-07 -2.084053822848E-07

 RESULTANT FORCE    -9.480437268561E-14  3.028653716708E-14  2.975051438927E-14

 ATOMIC PART

 SYMMETRY ALLOWED FORCES (ANALYTICAL) (DIRECTION, FORCE)

    1  1.5733508E-08    2 -3.4093643E-08    3 -4.1970836E-08    4 -1.3536281E-07
    5 -6.7874817E-07    6  3.3172580E-07    7 -3.2727146E-07    8  5.2313136E-07
    9 -6.0511803E-07   10  3.6983619E-07   11 -2.1223774E-07   12 -7.4282486E-07
   13  1.1215143E-07   14  5.2928505E-07   15 -1.2772721E-07   16 -6.4557566E-07
   17 -6.0011441E-07   18 -5.6782559E-07   19 -1.2495254E-07   20 -5.8190255E-07
   21  2.2061850E-07   22  5.3924556E-07   23 -2.8927042E-07   24  4.7266805E-07
   25 -1.7253316E-07   26  4.9680567E-07   27 -2.0355491E-07   28  2.3435923E-07
   29  3.7240733E-07   30 -2.3967089E-07   31 -3.2677999E-07   32 -2.2259147E-07
   33  2.4100653E-07   34  2.5804775E-07   35  4.7820586E-07   36  1.9421225E-07
   37  5.5022392E-07   38 -5.0423045E-07   39  1.3313382E-07   40  5.8404830E-07
   41  3.4034897E-07   42 -4.1216266E-07   43  3.4684729E-07   44 -3.0654159E-07
   45 -5.3196425E-07   46 -3.5036150E-07   47  3.5497822E-07   48  4.9639151E-07
   49 -3.5792138E-07   50  2.8297889E-07   51 -4.6347727E-07   52 -4.0841719E-07
   53 -6.6620412E-07   54 -1.4359153E-08   55  3.9906749E-07   56 -2.8153536E-07
   57  4.7407539E-07   58  5.0216972E-07   59  6.0297544E-07   60  5.5399426E-08
   61  2.1272480E-07   62  6.8696257E-08   63  7.3637903E-07   64 -5.8309727E-08
   65  2.8758708E-07   66 -6.6671110E-07   67  4.8486018E-07   68  3.8873246E-07
   69  4.3953941E-07   70 -4.3906489E-08   71  5.7375074E-07   72  7.8735964E-07
   73  6.3117261E-09   74  8.1275628E-07   75 -1.9002458E-09   76 -1.4840731E-07
   77 -4.3738083E-07

 CELL PART

 GRADIENT WITH RESPECT TO THE CELL PARAMETER IN HARTREE/BOHR
ORDER: -D/DA1X, -D/DA1Y, -D/DA1Z
       -D/DA2X, -D/DA2Y, -D/DA2Z
       -D/DA3X, -D/DA3Y, -D/DA3Z
 -0.365580919598E-13 -0.209059143330E-06 -0.209059095369E-06
 -0.155441522764E-06 -0.456645346502E-07 -0.163394485497E-06
 -0.155441458816E-06 -0.163394551222E-06 -0.456645508767E-07

STRESS TENSOR, IN HARTREE/BOHR^3:
ORDER: 11 12 13
       21 22 23
       31 32 33
  0.299358406566E-09 -0.263753695028E-16  0.967811111578E-16
 -0.553275088757E-16  0.314674972551E-09  0.879435243942E-10
 -0.568075251538E-16  0.879435571243E-10  0.314674847454E-09

PRESSURE FROM THE STRESS TENSOR,
IN HARTREE/BOHR^3: -0.30957E-09
PRESSURE IN GIGAPASCAL: -0.9108E-05
CONVERSION FACTOR: 1 HARTREE/BOHR^3= 29421 GIGAPASCAL
WHEN USING VALUES FOR BOHR RADIUS AND HARTREE
FROM IUPAC WEBSITE, APRIL 2009
ENTHALPY: -9.5819812532672E+03

 SYMMETRY ALLOWED FORCES (ANALYTICAL) (DIRECTION, FORCE)

    1 -8.9721562E-06    2  2.0926286E-07    3 -2.0811199E-06
 TTTTTTTTTTTTTTTTTTTTTTTTTTTTTT TOTGRA_C    TELAPSE     1953.69 TCPU     1403.41
 *******************************************************************************
 LATTICE PARAMETERS (ANGSTROMS AND DEGREES) - BOHR = 0.5291772083 ANGSTROM
 PRIMITIVE CELL - CENTRING CODE 6/1 VOLUME=  2479.599586 - DENSITY  1.068 g/cm^3
         A              B              C           ALPHA      BETA       GAMMA 
    14.76843521    14.76843521    14.76843521   109.471221 109.471221 109.471221
 *******************************************************************************
 ATOMS IN THE ASYMMETRIC UNIT   28 - ATOMS IN THE UNIT CELL:  102
     ATOM                 X/A                 Y/B                 Z/C    
 *******************************************************************************
      1 T 230 ZN   -5.000000000000E-01  2.500000000000E-01 -2.500000000000E-01
      2 F 230 ZN    5.000000000000E-01 -2.500000000000E-01  2.500000000000E-01
      3 T 230 ZN   -2.500000000000E-01  5.000000000000E-01  2.500000000000E-01
      4 F 230 ZN    2.500000000000E-01 -2.500000000000E-01  5.000000000000E-01
      5 F 230 ZN    2.500000000000E-01 -5.000000000000E-01 -2.500000000000E-01
      6 F 230 ZN   -2.500000000000E-01  2.500000000000E-01 -5.000000000000E-01
      7 T   7 N    -3.779331620955E-01  2.793348307788E-01 -2.855475609503E-01
      8 T   7 N    -4.351176082709E-01 -9.238560114517E-02  2.855475609503E-01
      9 F   7 N     3.779331620955E-01  9.238560114517E-02 -3.427320071257E-01
     10 F   7 N     4.351176082709E-01 -2.793348307788E-01  3.427320071257E-01
     11 T   7 N    -2.855475609503E-01 -3.779331620955E-01  2.793348307788E-01
     12 T   7 N     2.793348307788E-01 -2.855475609503E-01 -3.779331620955E-01
     13 T   7 N     3.427320071257E-01  4.351176082709E-01 -2.793348307788E-01
     14 T   7 N    -9.238560114517E-02  2.855475609503E-01 -4.351176082709E-01
     15 F   7 N     2.855475609503E-01 -4.351176082709E-01 -9.238560114517E-02
     16 F   7 N     9.238560114517E-02 -3.427320071257E-01  3.779331620955E-01
     17 F   7 N    -3.427320071257E-01  3.779331620955E-01  9.238560114517E-02
     18 F   7 N    -2.793348307788E-01  3.427320071257E-01  4.351176082709E-01
     19 F   7 N     2.793348307788E-01 -3.779331620955E-01 -2.855475609503E-01
     20 F   7 N    -9.238560114517E-02 -4.351176082709E-01  2.855475609503E-01
     21 F   7 N     9.238560114517E-02  3.779331620955E-01 -3.427320071257E-01
     22 F   7 N    -2.793348307788E-01  4.351176082709E-01  3.427320071257E-01
     23 F   7 N    -3.779331620955E-01 -2.855475609503E-01  2.793348307788E-01
     24 F   7 N    -2.855475609503E-01  2.793348307788E-01 -3.779331620955E-01
     25 F   7 N     4.351176082709E-01  3.427320071257E-01 -2.793348307788E-01
     26 F   7 N     2.855475609503E-01 -9.238560114517E-02 -4.351176082709E-01
     27 F   7 N    -4.351176082709E-01  2.855475609503E-01 -9.238560114517E-02
     28 F   7 N    -3.427320071257E-01  9.238560114517E-02  3.779331620955E-01
     29 F   7 N     3.779331620955E-01 -3.427320071257E-01  9.238560114517E-02
     30 F   7 N     3.427320071257E-01 -2.793348307788E-01  4.351176082709E-01
     31 T  17 CL    4.934576379724E-01  1.566369738642E-01  4.934576379724E-01
     32 T  17 CL   -3.368206641083E-01  0.000000000000E+00 -4.934576379724E-01
     33 F  17 CL   -4.934576379724E-01  0.000000000000E+00 -3.368206641083E-01
     34 F  17 CL    3.368206641083E-01 -1.566369738642E-01  3.368206641083E-01
     35 F  17 CL    4.934576379724E-01  4.934576379724E-01  1.566369738642E-01
     36 T  17 CL    1.566369738642E-01  4.934576379724E-01  4.934576379724E-01
     37 F  17 CL    3.368206641083E-01  3.368206641083E-01 -1.566369738642E-01
     38 T  17 CL    0.000000000000E+00 -4.934576379724E-01 -3.368206641083E-01
     39 F  17 CL   -4.934576379724E-01 -3.368206641083E-01  0.000000000000E+00
     40 F  17 CL    0.000000000000E+00 -3.368206641083E-01 -4.934576379724E-01
     41 F  17 CL   -3.368206641083E-01 -4.934576379724E-01  0.000000000000E+00
     42 F  17 CL   -1.566369738642E-01  3.368206641083E-01  3.368206641083E-01
     43 T   6 C    -3.837200158337E-01  2.430462004076E-01 -3.837200158337E-01
     44 T   6 C    -3.732337837587E-01  0.000000000000E+00  3.837200158337E-01
     45 F   6 C     3.837200158337E-01  0.000000000000E+00 -3.732337837587E-01
     46 F   6 C     3.732337837587E-01 -2.430462004076E-01  3.732337837587E-01
     47 F   6 C    -3.837200158337E-01 -3.837200158337E-01  2.430462004076E-01
     48 T   6 C     2.430462004076E-01 -3.837200158337E-01 -3.837200158337E-01
     49 F   6 C     3.732337837587E-01  3.732337837587E-01 -2.430462004076E-01
     50 T   6 C     0.000000000000E+00  3.837200158337E-01 -3.732337837587E-01
     51 F   6 C     3.837200158337E-01 -3.732337837587E-01  0.000000000000E+00
     52 F   6 C     0.000000000000E+00 -3.732337837587E-01  3.837200158337E-01
     53 F   6 C    -3.732337837587E-01  3.837200158337E-01  0.000000000000E+00
     54 F   6 C    -2.430462004076E-01  3.732337837587E-01  3.732337837587E-01
     55 T   6 C    -2.661883396428E-01  3.442626295576E-01 -2.096052075761E-01
     56 T   6 C    -4.461321628663E-01 -5.658313206669E-02  2.096052075761E-01
     57 F   6 C     2.661883396428E-01  5.658313206669E-02 -3.895490307996E-01
     58 F   6 C     4.461321628663E-01 -3.442626295576E-01  3.895490307996E-01
     59 T   6 C    -2.096052075761E-01 -2.661883396428E-01  3.442626295576E-01
     60 T   6 C     3.442626295576E-01 -2.096052075761E-01 -2.661883396428E-01
     61 T   6 C     3.895490307996E-01  4.461321628663E-01 -3.442626295576E-01
     62 T   6 C    -5.658313206669E-02  2.096052075761E-01 -4.461321628663E-01
     63 F   6 C     2.096052075761E-01 -4.461321628663E-01 -5.658313206669E-02
     64 F   6 C     5.658313206669E-02 -3.895490307996E-01  2.661883396428E-01
     65 F   6 C    -3.895490307996E-01  2.661883396428E-01  5.658313206669E-02
     66 F   6 C    -3.442626295576E-01  3.895490307996E-01  4.461321628663E-01
     67 F   6 C     3.442626295576E-01 -2.661883396428E-01 -2.096052075761E-01
     68 F   6 C    -5.658313206669E-02 -4.461321628663E-01  2.096052075761E-01
     69 F   6 C     5.658313206669E-02  2.661883396428E-01 -3.895490307996E-01
     70 F   6 C    -3.442626295576E-01  4.461321628663E-01  3.895490307996E-01
     71 F   6 C    -2.661883396428E-01 -2.096052075761E-01  3.442626295576E-01
     72 F   6 C    -2.096052075761E-01  3.442626295576E-01 -2.661883396428E-01
     73 F   6 C     4.461321628663E-01  3.895490307996E-01 -3.442626295576E-01
     74 F   6 C     2.096052075761E-01 -5.658313206669E-02 -4.461321628663E-01
     75 F   6 C    -4.461321628663E-01  2.096052075761E-01 -5.658313206669E-02
     76 F   6 C    -3.895490307996E-01  5.658313206669E-02  2.661883396428E-01
     77 F   6 C     2.661883396428E-01 -3.895490307996E-01  5.658313206669E-02
     78 F   6 C     3.895490307996E-01 -3.442626295576E-01  4.461321628663E-01
     79 T   1 H    -2.364119143779E-01  3.851157986258E-01 -1.217190141502E-01
     80 T   1 H    -4.931651872240E-01 -1.146929002277E-01  1.217190141502E-01
     81 F   1 H     2.364119143779E-01  1.146929002277E-01 -3.784722869963E-01
     82 F   1 H     4.931651872240E-01 -3.851157986258E-01  3.784722869963E-01
     83 T   1 H    -1.217190141502E-01 -2.364119143779E-01  3.851157986258E-01
     84 T   1 H     3.851157986258E-01 -1.217190141502E-01 -2.364119143779E-01
     85 T   1 H     3.784722869963E-01  4.931651872240E-01 -3.851157986258E-01
     86 T   1 H    -1.146929002277E-01  1.217190141502E-01 -4.931651872240E-01
     87 F   1 H     1.217190141502E-01 -4.931651872240E-01 -1.146929002277E-01
     88 F   1 H     1.146929002277E-01 -3.784722869963E-01  2.364119143779E-01
     89 F   1 H    -3.784722869963E-01  2.364119143779E-01  1.146929002277E-01
     90 F   1 H    -3.851157986258E-01  3.784722869963E-01  4.931651872240E-01
     91 F   1 H     3.851157986258E-01 -2.364119143779E-01 -1.217190141502E-01
     92 F   1 H    -1.146929002277E-01 -4.931651872240E-01  1.217190141502E-01
     93 F   1 H     1.146929002277E-01  2.364119143779E-01 -3.784722869963E-01
     94 F   1 H    -3.851157986258E-01  4.931651872240E-01  3.784722869963E-01
     95 F   1 H    -2.364119143779E-01 -1.217190141502E-01  3.851157986258E-01
     96 F   1 H    -1.217190141502E-01  3.851157986258E-01 -2.364119143779E-01
     97 F   1 H     4.931651872240E-01  3.784722869963E-01 -3.851157986258E-01
     98 F   1 H     1.217190141502E-01 -1.146929002277E-01 -4.931651872240E-01
     99 F   1 H    -4.931651872240E-01  1.217190141502E-01 -1.146929002277E-01
    100 F   1 H    -3.784722869963E-01  1.146929002277E-01  2.364119143779E-01
    101 F   1 H     2.364119143779E-01 -3.784722869963E-01  1.146929002277E-01
    102 F   1 H     3.784722869963E-01 -3.851157986258E-01  4.931651872240E-01

 TRANSFORMATION MATRIX PRIMITIVE-CRYSTALLOGRAPHIC CELL
  0.0000  1.0000  1.0000  1.0000  0.0000  1.0000  1.0000  1.0000  0.0000

 *******************************************************************************
 CRYSTALLOGRAPHIC CELL (VOLUME=       4959.19917187)
         A              B              C           ALPHA      BETA       GAMMA 
    17.05312008    17.05312008    17.05312008    90.000000  90.000000  90.000000

 COORDINATES IN THE CRYSTALLOGRAPHIC CELL
     ATOM                 X/A                 Y/B                 Z/C    
 *******************************************************************************
      1 T 230 ZN    2.500000000000E-01  5.000000000000E-01  5.512232064119E-17
      2 F 230 ZN    2.500000000000E-01  5.512232064119E-17  5.000000000000E-01
      3 T 230 ZN    0.000000000000E+00  2.500000000000E-01  5.000000000000E-01
      4 F 230 ZN   -5.000000000000E-01  0.000000000000E+00  2.500000000000E-01
      5 F 230 ZN   -5.000000000000E-01  2.500000000000E-01 -1.102446412824E-16
      6 F 230 ZN    1.653669619236E-16  5.000000000000E-01  2.500000000000E-01
      7 T   7 N     1.858602159620E-01 -4.714077769123E-01  9.347461481682E-02
      8 T   7 N    -1.858602159620E-01  4.714077769123E-01  9.347461481682E-02
      9 F   7 N     1.858602159620E-01  4.714077769123E-01 -9.347461481682E-02
     10 F   7 N    -1.858602159620E-01 -4.714077769123E-01 -9.347461481682E-02
     11 T   7 N     9.347461481682E-02  1.858602159620E-01 -4.714077769123E-01
     12 T   7 N    -4.714077769123E-01  9.347461481682E-02  1.858602159620E-01
     13 T   7 N    -9.347461481682E-02 -1.858602159620E-01 -4.714077769123E-01
     14 T   7 N     4.714077769123E-01  9.347461481682E-02 -1.858602159620E-01
     15 F   7 N     9.347461481682E-02 -1.858602159620E-01  4.714077769123E-01
     16 F   7 N     4.714077769123E-01 -9.347461481682E-02  1.858602159620E-01
     17 F   7 N    -9.347461481682E-02  1.858602159620E-01  4.714077769123E-01
     18 F   7 N    -4.714077769123E-01 -9.347461481682E-02 -1.858602159620E-01
     19 F   7 N    -4.714077769123E-01  1.858602159620E-01  9.347461481682E-02
     20 F   7 N     4.714077769123E-01 -1.858602159620E-01  9.347461481682E-02
     21 F   7 N     4.714077769123E-01  1.858602159620E-01 -9.347461481682E-02
     22 F   7 N    -4.714077769123E-01 -1.858602159620E-01 -9.347461481682E-02
     23 F   7 N     1.858602159620E-01  9.347461481682E-02 -4.714077769123E-01
     24 F   7 N     9.347461481682E-02 -4.714077769123E-01  1.858602159620E-01
     25 F   7 N    -1.858602159620E-01 -9.347461481682E-02 -4.714077769123E-01
     26 F   7 N     9.347461481682E-02  4.714077769123E-01 -1.858602159620E-01
     27 F   7 N    -1.858602159620E-01  9.347461481682E-02  4.714077769123E-01
     28 F   7 N    -9.347461481682E-02  4.714077769123E-01  1.858602159620E-01
     29 F   7 N     1.858602159620E-01 -9.347461481682E-02  4.714077769123E-01
     30 F   7 N    -9.347461481682E-02 -4.714077769123E-01 -1.858602159620E-01
     31 T  17 CL    7.831848693209E-02  4.151391510403E-01  7.831848693209E-02
     32 T  17 CL   -7.831848693209E-02 -4.151391510403E-01  7.831848693209E-02
     33 F  17 CL    7.831848693209E-02 -4.151391510403E-01 -7.831848693209E-02
     34 F  17 CL   -7.831848693209E-02  4.151391510403E-01 -7.831848693209E-02
     35 F  17 CL    7.831848693209E-02  7.831848693209E-02  4.151391510403E-01
     36 T  17 CL    4.151391510403E-01  7.831848693209E-02  7.831848693209E-02
     37 F  17 CL   -7.831848693209E-02 -7.831848693209E-02  4.151391510403E-01
     38 T  17 CL   -4.151391510403E-01  7.831848693209E-02 -7.831848693209E-02
     39 F  17 CL    7.831848693209E-02 -7.831848693209E-02 -4.151391510403E-01
     40 F  17 CL   -4.151391510403E-01 -7.831848693209E-02  7.831848693209E-02
     41 F  17 CL   -7.831848693209E-02  7.831848693209E-02 -4.151391510403E-01
     42 F  17 CL    4.151391510403E-01 -7.831848693209E-02 -7.831848693209E-02
     43 T   6 C     1.215231002038E-01  4.947568839625E-01  1.215231002038E-01
     44 T   6 C    -1.215231002038E-01 -4.947568839625E-01  1.215231002038E-01
     45 F   6 C     1.215231002038E-01 -4.947568839625E-01 -1.215231002038E-01
     46 F   6 C    -1.215231002038E-01  4.947568839625E-01 -1.215231002038E-01
     47 F   6 C     1.215231002038E-01  1.215231002038E-01  4.947568839625E-01
     48 T   6 C     4.947568839625E-01  1.215231002038E-01  1.215231002038E-01
     49 F   6 C    -1.215231002038E-01 -1.215231002038E-01  4.947568839625E-01
     50 T   6 C    -4.947568839625E-01  1.215231002038E-01 -1.215231002038E-01
     51 F   6 C     1.215231002038E-01 -1.215231002038E-01 -4.947568839625E-01
     52 F   6 C    -4.947568839625E-01 -1.215231002038E-01  1.215231002038E-01
     53 F   6 C    -1.215231002038E-01  1.215231002038E-01 -4.947568839625E-01
     54 F   6 C     4.947568839625E-01 -1.215231002038E-01 -1.215231002038E-01
     55 T   6 C    -2.995771191878E-01  8.997191161173E-02 -3.561602512545E-01
     56 T   6 C     2.995771191878E-01 -8.997191161173E-02 -3.561602512545E-01
     57 F   6 C    -2.995771191878E-01 -8.997191161173E-02  3.561602512545E-01
     58 F   6 C     2.995771191878E-01  8.997191161173E-02  3.561602512545E-01
     59 T   6 C    -3.561602512545E-01 -2.995771191878E-01  8.997191161173E-02
     60 T   6 C     8.997191161173E-02 -3.561602512545E-01 -2.995771191878E-01
     61 T   6 C     3.561602512545E-01  2.995771191878E-01  8.997191161173E-02
     62 T   6 C    -8.997191161173E-02 -3.561602512545E-01  2.995771191878E-01
     63 F   6 C    -3.561602512545E-01  2.995771191878E-01 -8.997191161173E-02
     64 F   6 C    -8.997191161173E-02  3.561602512545E-01 -2.995771191878E-01
     65 F   6 C     3.561602512545E-01 -2.995771191878E-01 -8.997191161173E-02
     66 F   6 C     8.997191161173E-02  3.561602512545E-01  2.995771191878E-01
     67 F   6 C     8.997191161173E-02 -2.995771191878E-01 -3.561602512545E-01
     68 F   6 C    -8.997191161173E-02  2.995771191878E-01 -3.561602512545E-01
     69 F   6 C    -8.997191161173E-02 -2.995771191878E-01  3.561602512545E-01
     70 F   6 C     8.997191161173E-02  2.995771191878E-01  3.561602512545E-01
     71 F   6 C    -2.995771191878E-01 -3.561602512545E-01  8.997191161173E-02
     72 F   6 C    -3.561602512545E-01  8.997191161173E-02 -2.995771191878E-01
     73 F   6 C     2.995771191878E-01  3.561602512545E-01  8.997191161173E-02
     74 F   6 C    -3.561602512545E-01 -8.997191161173E-02  2.995771191878E-01
     75 F   6 C     2.995771191878E-01 -3.561602512545E-01 -8.997191161173E-02
     76 F   6 C     3.561602512545E-01 -8.997191161173E-02 -2.995771191878E-01
     77 F   6 C    -2.995771191878E-01  3.561602512545E-01 -8.997191161173E-02
     78 F   6 C     3.561602512545E-01  8.997191161173E-02  2.995771191878E-01
     79 T   1 H    -2.500956505733E-01  1.283766364230E-01 -3.647885508009E-01
     80 T   1 H     2.500956505733E-01 -1.283766364230E-01 -3.647885508009E-01
     81 F   1 H    -2.500956505733E-01 -1.283766364230E-01  3.647885508009E-01
     82 F   1 H     2.500956505733E-01  1.283766364230E-01  3.647885508009E-01
     83 T   1 H    -3.647885508009E-01 -2.500956505733E-01  1.283766364230E-01
     84 T   1 H     1.283766364230E-01 -3.647885508009E-01 -2.500956505733E-01
     85 T   1 H     3.647885508009E-01  2.500956505733E-01  1.283766364230E-01
     86 T   1 H    -1.283766364230E-01 -3.647885508009E-01  2.500956505733E-01
     87 F   1 H    -3.647885508009E-01  2.500956505733E-01 -1.283766364230E-01
     88 F   1 H    -1.283766364230E-01  3.647885508009E-01 -2.500956505733E-01
     89 F   1 H     3.647885508009E-01 -2.500956505733E-01 -1.283766364230E-01
     90 F   1 H     1.283766364230E-01  3.647885508009E-01  2.500956505733E-01
     91 F   1 H     1.283766364230E-01 -2.500956505733E-01 -3.647885508009E-01
     92 F   1 H    -1.283766364230E-01  2.500956505733E-01 -3.647885508009E-01
     93 F   1 H    -1.283766364230E-01 -2.500956505733E-01  3.647885508009E-01
     94 F   1 H     1.283766364230E-01  2.500956505733E-01  3.647885508009E-01
     95 F   1 H    -2.500956505733E-01 -3.647885508009E-01  1.283766364230E-01
     96 F   1 H    -3.647885508009E-01  1.283766364230E-01 -2.500956505733E-01
     97 F   1 H     2.500956505733E-01  3.647885508009E-01  1.283766364230E-01
     98 F   1 H    -3.647885508009E-01 -1.283766364230E-01  2.500956505733E-01
     99 F   1 H     2.500956505733E-01 -3.647885508009E-01 -1.283766364230E-01
    100 F   1 H     3.647885508009E-01 -1.283766364230E-01 -2.500956505733E-01
    101 F   1 H    -2.500956505733E-01  3.647885508009E-01 -1.283766364230E-01
    102 F   1 H     3.647885508009E-01  1.283766364230E-01  2.500956505733E-01

 T = ATOM BELONGING TO THE ASYMMETRIC UNIT

 *******************************************************************************
 * CELL DEFORMATION
 *******************************************************************************

    ELASTIC STRAIN MATRIX (ADIMENSIONAL)

    1    0.0000000000    0.0000000000    0.0000000000
    2    0.0000000000    0.0000000000   -0.0150000000
    3    0.0000000000   -0.0150000000    0.0000000000

 LATTICE PARAMETERS (ANGSTROMS AND DEGREES) OF
 (1) ORIGINAL PRIMITIVE CELL
 (2) ORIGINAL CRYSTALLOGRAPHIC CELL
 (3) DEFORMED PRIMITIVE CELL
 (4) DEFORMED CRYSTALLOGRAPHIC CELL

            A           B           C        ALPHA       BETA        GAMMA         VOL
 (1)   14.768435   14.768435   14.768435  109.471221  109.471221  109.471221 2479.599586
 (2)   17.053120   17.053120   17.053120   90.000000   90.000000   90.000000 4959.199172
 (3)   14.621124   14.916485   14.916485  110.273470  109.472233  109.472233 2479.041676
 (4)   17.053120   17.055038   17.055038   91.718744   90.000000   90.000000 4958.083352

 * CELL DEFORMATION COMPLETE - NO. OF SYMMOPS   4
 *******************************************************************************
 LATTICE PARAMETERS (ANGSTROMS AND DEGREES) - BOHR = 0.5291772083 ANGSTROM
 PRIMITIVE CELL - CENTRING CODE 6/1 VOLUME=  2479.041676 - DENSITY  1.069 g/cm^3
         A              B              C           ALPHA      BETA       GAMMA 
    14.62112379    14.91648511    14.91648511   110.273470 109.472233 109.472233
 *******************************************************************************
 ATOMS IN THE ASYMMETRIC UNIT   28 - ATOMS IN THE UNIT CELL:  102
     ATOM                 X/A                 Y/B                 Z/C    
 *******************************************************************************
      1 T 230 ZN    5.000000000000E-01  2.500000000000E-01 -2.500000000000E-01
      2 F 230 ZN    5.000000000000E-01 -2.500000000000E-01  2.500000000000E-01
      3 T 230 ZN   -2.500000000000E-01  5.000000000000E-01  2.500000000000E-01
      4 F 230 ZN    2.500000000000E-01 -2.500000000000E-01  5.000000000000E-01
      5 F 230 ZN    2.500000000000E-01  5.000000000000E-01 -2.500000000000E-01
      6 F 230 ZN   -2.500000000000E-01  2.500000000000E-01  5.000000000000E-01
      7 T   7 N    -3.779331620955E-01  2.793348307788E-01 -2.855475609503E-01
      8 T   7 N    -4.351176082709E-01 -9.238560114517E-02  2.855475609503E-01
      9 F   7 N     3.779331620955E-01  9.238560114517E-02 -3.427320071257E-01
     10 F   7 N     4.351176082709E-01 -2.793348307788E-01  3.427320071257E-01
     11 T   7 N    -2.855475609503E-01 -3.779331620955E-01  2.793348307788E-01
     12 T   7 N     2.793348307788E-01 -2.855475609503E-01 -3.779331620955E-01
     13 T   7 N     3.427320071257E-01  4.351176082709E-01 -2.793348307788E-01
     14 T   7 N    -9.238560114517E-02  2.855475609503E-01 -4.351176082709E-01
     15 F   7 N     2.855475609503E-01 -4.351176082709E-01 -9.238560114517E-02
     16 F   7 N     9.238560114517E-02 -3.427320071257E-01  3.779331620955E-01
     17 F   7 N    -3.427320071257E-01  3.779331620955E-01  9.238560114517E-02
     18 F   7 N    -2.793348307788E-01  3.427320071257E-01  4.351176082709E-01
     19 F   7 N     2.793348307788E-01 -3.779331620955E-01 -2.855475609503E-01
     20 F   7 N    -9.238560114517E-02 -4.351176082709E-01  2.855475609503E-01
     21 F   7 N     9.238560114517E-02  3.779331620955E-01 -3.427320071257E-01
     22 F   7 N    -2.793348307788E-01  4.351176082709E-01  3.427320071257E-01
     23 F   7 N    -3.779331620955E-01 -2.855475609503E-01  2.793348307788E-01
     24 F   7 N    -2.855475609503E-01  2.793348307788E-01 -3.779331620955E-01
     25 F   7 N     4.351176082709E-01  3.427320071257E-01 -2.793348307788E-01
     26 F   7 N     2.855475609503E-01 -9.238560114517E-02 -4.351176082709E-01
     27 F   7 N    -4.351176082709E-01  2.855475609503E-01 -9.238560114517E-02
     28 F   7 N    -3.427320071257E-01  9.238560114517E-02  3.779331620955E-01
     29 F   7 N     3.779331620955E-01 -3.427320071257E-01  9.238560114517E-02
     30 F   7 N     3.427320071257E-01 -2.793348307788E-01  4.351176082709E-01
     31 T  17 CL    4.934576379724E-01  1.566369738642E-01  4.934576379724E-01
     32 T  17 CL   -3.368206641083E-01  0.000000000000E+00 -4.934576379724E-01
     33 F  17 CL   -4.934576379724E-01 -1.387778780781E-17 -3.368206641083E-01
     34 F  17 CL    3.368206641083E-01 -1.566369738642E-01  3.368206641083E-01
     35 F  17 CL    4.934576379724E-01  4.934576379724E-01  1.566369738642E-01
     36 T  17 CL    1.566369738642E-01  4.934576379724E-01  4.934576379724E-01
     37 F  17 CL    3.368206641083E-01  3.368206641083E-01 -1.566369738642E-01
     38 T  17 CL    0.000000000000E+00 -4.934576379724E-01 -3.368206641083E-01
     39 F  17 CL   -4.934576379724E-01 -3.368206641083E-01 -9.540979117872E-18
     40 F  17 CL    0.000000000000E+00 -3.368206641083E-01 -4.934576379724E-01
     41 F  17 CL   -3.368206641083E-01 -4.934576379724E-01  2.602085213965E-18
     42 F  17 CL   -1.566369738642E-01  3.368206641083E-01  3.368206641083E-01
     43 T   6 C    -3.837200158337E-01  2.430462004076E-01 -3.837200158337E-01
     44 T   6 C    -3.732337837587E-01  0.000000000000E+00  3.837200158337E-01
     45 F   6 C     3.837200158337E-01 -4.163336342344E-17 -3.732337837587E-01
     46 F   6 C     3.732337837587E-01 -2.430462004076E-01  3.732337837587E-01
     47 F   6 C    -3.837200158337E-01 -3.837200158337E-01  2.430462004076E-01
     48 T   6 C     2.430462004076E-01 -3.837200158337E-01 -3.837200158337E-01
     49 F   6 C     3.732337837587E-01  3.732337837587E-01 -2.430462004076E-01
     50 T   6 C     0.000000000000E+00  3.837200158337E-01 -3.732337837587E-01
     51 F   6 C     3.837200158337E-01 -3.732337837587E-01 -3.556183125752E-17
     52 F   6 C     0.000000000000E+00 -3.732337837587E-01  3.837200158337E-01
     53 F   6 C    -3.732337837587E-01  3.837200158337E-01  9.540979117872E-18
     54 F   6 C    -2.430462004076E-01  3.732337837587E-01  3.732337837587E-01
     55 T   6 C    -2.661883396428E-01  3.442626295576E-01 -2.096052075761E-01
     56 T   6 C    -4.461321628663E-01 -5.658313206669E-02  2.096052075761E-01
     57 F   6 C     2.661883396428E-01  5.658313206669E-02 -3.895490307996E-01
     58 F   6 C     4.461321628663E-01 -3.442626295576E-01  3.895490307996E-01
     59 T   6 C    -2.096052075761E-01 -2.661883396428E-01  3.442626295576E-01
     60 T   6 C     3.442626295576E-01 -2.096052075761E-01 -2.661883396428E-01
     61 T   6 C     3.895490307996E-01  4.461321628663E-01 -3.442626295576E-01
     62 T   6 C    -5.658313206669E-02  2.096052075761E-01 -4.461321628663E-01
     63 F   6 C     2.096052075761E-01 -4.461321628663E-01 -5.658313206669E-02
     64 F   6 C     5.658313206669E-02 -3.895490307996E-01  2.661883396428E-01
     65 F   6 C    -3.895490307996E-01  2.661883396428E-01  5.658313206669E-02
     66 F   6 C    -3.442626295576E-01  3.895490307996E-01  4.461321628663E-01
     67 F   6 C     3.442626295576E-01 -2.661883396428E-01 -2.096052075761E-01
     68 F   6 C    -5.658313206669E-02 -4.461321628663E-01  2.096052075761E-01
     69 F   6 C     5.658313206669E-02  2.661883396428E-01 -3.895490307996E-01
     70 F   6 C    -3.442626295576E-01  4.461321628663E-01  3.895490307996E-01
     71 F   6 C    -2.661883396428E-01 -2.096052075761E-01  3.442626295576E-01
     72 F   6 C    -2.096052075761E-01  3.442626295576E-01 -2.661883396428E-01
     73 F   6 C     4.461321628663E-01  3.895490307996E-01 -3.442626295576E-01
     74 F   6 C     2.096052075761E-01 -5.658313206669E-02 -4.461321628663E-01
     75 F   6 C    -4.461321628663E-01  2.096052075761E-01 -5.658313206669E-02
     76 F   6 C    -3.895490307996E-01  5.658313206669E-02  2.661883396428E-01
     77 F   6 C     2.661883396428E-01 -3.895490307996E-01  5.658313206669E-02
     78 F   6 C     3.895490307996E-01 -3.442626295576E-01  4.461321628663E-01
     79 T   1 H    -2.364119143779E-01  3.851157986258E-01 -1.217190141502E-01
     80 T   1 H    -4.931651872240E-01 -1.146929002277E-01  1.217190141502E-01
     81 F   1 H     2.364119143779E-01  1.146929002277E-01 -3.784722869963E-01
     82 F   1 H     4.931651872240E-01 -3.851157986258E-01  3.784722869963E-01
     83 T   1 H    -1.217190141502E-01 -2.364119143779E-01  3.851157986258E-01
     84 T   1 H     3.851157986258E-01 -1.217190141502E-01 -2.364119143779E-01
     85 T   1 H     3.784722869963E-01  4.931651872240E-01 -3.851157986258E-01
     86 T   1 H    -1.146929002277E-01  1.217190141502E-01 -4.931651872240E-01
     87 F   1 H     1.217190141502E-01 -4.931651872240E-01 -1.146929002277E-01
     88 F   1 H     1.146929002277E-01 -3.784722869963E-01  2.364119143779E-01
     89 F   1 H    -3.784722869963E-01  2.364119143779E-01  1.146929002277E-01
     90 F   1 H    -3.851157986258E-01  3.784722869963E-01  4.931651872240E-01
     91 F   1 H     3.851157986258E-01 -2.364119143779E-01 -1.217190141502E-01
     92 F   1 H    -1.146929002277E-01 -4.931651872240E-01  1.217190141502E-01
     93 F   1 H     1.146929002277E-01  2.364119143779E-01 -3.784722869963E-01
     94 F   1 H    -3.851157986258E-01  4.931651872240E-01  3.784722869963E-01
     95 F   1 H    -2.364119143779E-01 -1.217190141502E-01  3.851157986258E-01
     96 F   1 H    -1.217190141502E-01  3.851157986258E-01 -2.364119143779E-01
     97 F   1 H     4.931651872240E-01  3.784722869963E-01 -3.851157986258E-01
     98 F   1 H     1.217190141502E-01 -1.146929002277E-01 -4.931651872240E-01
     99 F   1 H    -4.931651872240E-01  1.217190141502E-01 -1.146929002277E-01
    100 F   1 H    -3.784722869963E-01  1.146929002277E-01  2.364119143779E-01
    101 F   1 H     2.364119143779E-01 -3.784722869963E-01  1.146929002277E-01
    102 F   1 H     3.784722869963E-01 -3.851157986258E-01  4.931651872240E-01

 TRANSFORMATION MATRIX PRIMITIVE-CRYSTALLOGRAPHIC CELL
  0.0000  1.0000  1.0000  1.0000  0.0000  1.0000  1.0000  1.0000  0.0000

 *******************************************************************************
 CRYSTALLOGRAPHIC CELL (VOLUME=       4958.08335206)
         A              B              C           ALPHA      BETA       GAMMA 
    17.05312008    17.05503845    17.05503845    91.718744  90.000000  90.000000

 COORDINATES IN THE CRYSTALLOGRAPHIC CELL
     ATOM                 X/A                 Y/B                 Z/C    
 *******************************************************************************
      1 T 230 ZN    2.500000000000E-01  5.000000000000E-01  7.719519468097E-17
      2 F 230 ZN    2.500000000000E-01  7.719519468097E-17  5.000000000000E-01
      3 T 230 ZN    1.387778780781E-17  2.500000000000E-01  5.000000000000E-01
      4 F 230 ZN    5.000000000000E-01 -3.295974604356E-17  2.500000000000E-01
      5 F 230 ZN    5.000000000000E-01  2.500000000000E-01 -1.422473250301E-16
      6 F 230 ZN    1.792447497314E-16  5.000000000000E-01  2.500000000000E-01
      7 T   7 N     1.858602159620E-01 -4.714077769123E-01  9.347461481682E-02
      8 T   7 N    -1.858602159620E-01  4.714077769123E-01  9.347461481682E-02
      9 F   7 N     1.858602159620E-01  4.714077769123E-01 -9.347461481682E-02
     10 F   7 N    -1.858602159620E-01 -4.714077769123E-01 -9.347461481682E-02
     11 T   7 N     9.347461481682E-02  1.858602159620E-01 -4.714077769123E-01
     12 T   7 N    -4.714077769123E-01  9.347461481682E-02  1.858602159620E-01
     13 T   7 N    -9.347461481682E-02 -1.858602159620E-01 -4.714077769123E-01
     14 T   7 N     4.714077769123E-01  9.347461481682E-02 -1.858602159620E-01
     15 F   7 N     9.347461481682E-02 -1.858602159620E-01  4.714077769123E-01
     16 F   7 N     4.714077769123E-01 -9.347461481682E-02  1.858602159620E-01
     17 F   7 N    -9.347461481682E-02  1.858602159620E-01  4.714077769123E-01
     18 F   7 N    -4.714077769123E-01 -9.347461481682E-02 -1.858602159620E-01
     19 F   7 N    -4.714077769123E-01  1.858602159620E-01  9.347461481682E-02
     20 F   7 N     4.714077769123E-01 -1.858602159620E-01  9.347461481682E-02
     21 F   7 N     4.714077769123E-01  1.858602159620E-01 -9.347461481682E-02
     22 F   7 N    -4.714077769123E-01 -1.858602159620E-01 -9.347461481682E-02
     23 F   7 N     1.858602159620E-01  9.347461481682E-02 -4.714077769123E-01
     24 F   7 N     9.347461481682E-02 -4.714077769123E-01  1.858602159620E-01
     25 F   7 N    -1.858602159620E-01 -9.347461481682E-02 -4.714077769123E-01
     26 F   7 N     9.347461481682E-02  4.714077769123E-01 -1.858602159620E-01
     27 F   7 N    -1.858602159620E-01  9.347461481682E-02  4.714077769123E-01
     28 F   7 N    -9.347461481682E-02  4.714077769123E-01  1.858602159620E-01
     29 F   7 N     1.858602159620E-01 -9.347461481682E-02  4.714077769123E-01
     30 F   7 N    -9.347461481682E-02 -4.714077769123E-01 -1.858602159620E-01
     31 T  17 CL    7.831848693209E-02  4.151391510403E-01  7.831848693209E-02
     32 T  17 CL   -7.831848693209E-02 -4.151391510403E-01  7.831848693209E-02
     33 F  17 CL    7.831848693209E-02 -4.151391510403E-01 -7.831848693209E-02
     34 F  17 CL   -7.831848693209E-02  4.151391510403E-01 -7.831848693209E-02
     35 F  17 CL    7.831848693209E-02  7.831848693209E-02  4.151391510403E-01
     36 T  17 CL    4.151391510403E-01  7.831848693209E-02  7.831848693209E-02
     37 F  17 CL   -7.831848693209E-02 -7.831848693209E-02  4.151391510403E-01
     38 T  17 CL   -4.151391510403E-01  7.831848693209E-02 -7.831848693209E-02
     39 F  17 CL    7.831848693209E-02 -7.831848693209E-02 -4.151391510403E-01
     40 F  17 CL   -4.151391510403E-01 -7.831848693209E-02  7.831848693209E-02
     41 F  17 CL   -7.831848693209E-02  7.831848693209E-02 -4.151391510403E-01
     42 F  17 CL    4.151391510403E-01 -7.831848693209E-02 -7.831848693209E-02
     43 T   6 C     1.215231002038E-01  4.947568839625E-01  1.215231002038E-01
     44 T   6 C    -1.215231002038E-01 -4.947568839625E-01  1.215231002038E-01
     45 F   6 C     1.215231002038E-01 -4.947568839625E-01 -1.215231002038E-01
     46 F   6 C    -1.215231002038E-01  4.947568839625E-01 -1.215231002038E-01
     47 F   6 C     1.215231002038E-01  1.215231002038E-01  4.947568839625E-01
     48 T   6 C     4.947568839625E-01  1.215231002038E-01  1.215231002038E-01
     49 F   6 C    -1.215231002038E-01 -1.215231002038E-01  4.947568839625E-01
     50 T   6 C    -4.947568839625E-01  1.215231002038E-01 -1.215231002038E-01
     51 F   6 C     1.215231002038E-01 -1.215231002038E-01 -4.947568839625E-01
     52 F   6 C    -4.947568839625E-01 -1.215231002038E-01  1.215231002038E-01
     53 F   6 C    -1.215231002038E-01  1.215231002038E-01 -4.947568839625E-01
     54 F   6 C     4.947568839625E-01 -1.215231002038E-01 -1.215231002038E-01
     55 T   6 C    -2.995771191878E-01  8.997191161173E-02 -3.561602512545E-01
     56 T   6 C     2.995771191878E-01 -8.997191161173E-02 -3.561602512545E-01
     57 F   6 C    -2.995771191878E-01 -8.997191161173E-02  3.561602512545E-01
     58 F   6 C     2.995771191878E-01  8.997191161173E-02  3.561602512545E-01
     59 T   6 C    -3.561602512545E-01 -2.995771191878E-01  8.997191161173E-02
     60 T   6 C     8.997191161173E-02 -3.561602512545E-01 -2.995771191878E-01
     61 T   6 C     3.561602512545E-01  2.995771191878E-01  8.997191161173E-02
     62 T   6 C    -8.997191161173E-02 -3.561602512545E-01  2.995771191878E-01
     63 F   6 C    -3.561602512545E-01  2.995771191878E-01 -8.997191161173E-02
     64 F   6 C    -8.997191161173E-02  3.561602512545E-01 -2.995771191878E-01
     65 F   6 C     3.561602512545E-01 -2.995771191878E-01 -8.997191161173E-02
     66 F   6 C     8.997191161173E-02  3.561602512545E-01  2.995771191878E-01
     67 F   6 C     8.997191161173E-02 -2.995771191878E-01 -3.561602512545E-01
     68 F   6 C    -8.997191161173E-02  2.995771191878E-01 -3.561602512545E-01
     69 F   6 C    -8.997191161173E-02 -2.995771191878E-01  3.561602512545E-01
     70 F   6 C     8.997191161173E-02  2.995771191878E-01  3.561602512545E-01
     71 F   6 C    -2.995771191878E-01 -3.561602512545E-01  8.997191161173E-02
     72 F   6 C    -3.561602512545E-01  8.997191161173E-02 -2.995771191878E-01
     73 F   6 C     2.995771191878E-01  3.561602512545E-01  8.997191161173E-02
     74 F   6 C    -3.561602512545E-01 -8.997191161173E-02  2.995771191878E-01
     75 F   6 C     2.995771191878E-01 -3.561602512545E-01 -8.997191161173E-02
     76 F   6 C     3.561602512545E-01 -8.997191161173E-02 -2.995771191878E-01
     77 F   6 C    -2.995771191878E-01  3.561602512545E-01 -8.997191161173E-02
     78 F   6 C     3.561602512545E-01  8.997191161173E-02  2.995771191878E-01
     79 T   1 H    -2.500956505733E-01  1.283766364230E-01 -3.647885508009E-01
     80 T   1 H     2.500956505733E-01 -1.283766364230E-01 -3.647885508009E-01
     81 F   1 H    -2.500956505733E-01 -1.283766364230E-01  3.647885508009E-01
     82 F   1 H     2.500956505733E-01  1.283766364230E-01  3.647885508009E-01
     83 T   1 H    -3.647885508009E-01 -2.500956505733E-01  1.283766364230E-01
     84 T   1 H     1.283766364230E-01 -3.647885508009E-01 -2.500956505733E-01
     85 T   1 H     3.647885508009E-01  2.500956505733E-01  1.283766364230E-01
     86 T   1 H    -1.283766364230E-01 -3.647885508009E-01  2.500956505733E-01
     87 F   1 H    -3.647885508009E-01  2.500956505733E-01 -1.283766364230E-01
     88 F   1 H    -1.283766364230E-01  3.647885508009E-01 -2.500956505733E-01
     89 F   1 H     3.647885508009E-01 -2.500956505733E-01 -1.283766364230E-01
     90 F   1 H     1.283766364230E-01  3.647885508009E-01  2.500956505733E-01
     91 F   1 H     1.283766364230E-01 -2.500956505733E-01 -3.647885508009E-01
     92 F   1 H    -1.283766364230E-01  2.500956505733E-01 -3.647885508009E-01
     93 F   1 H    -1.283766364230E-01 -2.500956505733E-01  3.647885508009E-01
     94 F   1 H     1.283766364230E-01  2.500956505733E-01  3.647885508009E-01
     95 F   1 H    -2.500956505733E-01 -3.647885508009E-01  1.283766364230E-01
     96 F   1 H    -3.647885508009E-01  1.283766364230E-01 -2.500956505733E-01
     97 F   1 H     2.500956505733E-01  3.647885508009E-01  1.283766364230E-01
     98 F   1 H    -3.647885508009E-01 -1.283766364230E-01  2.500956505733E-01
     99 F   1 H     2.500956505733E-01 -3.647885508009E-01 -1.283766364230E-01
    100 F   1 H     3.647885508009E-01 -1.283766364230E-01 -2.500956505733E-01
    101 F   1 H    -2.500956505733E-01  3.647885508009E-01 -1.283766364230E-01
    102 F   1 H     3.647885508009E-01  1.283766364230E-01  2.500956505733E-01

 T = ATOM BELONGING TO THE ASYMMETRIC UNIT

 ****    4 SYMMOPS - TRANSLATORS IN FRACTIONAL UNITS
 **** MATRICES AND TRANSLATORS IN THE CRYSTALLOGRAPHIC REFERENCE FRAME
   V INV                    ROTATION MATRICES                   TRANSLATORS
   1   1  1.00  0.00  0.00  0.00  1.00  0.00  0.00  0.00  1.00  0.00  0.00  0.00
   2   2 -1.00  0.00  0.00 -1.00  0.00  1.00 -1.00  1.00  0.00  0.00  0.00  0.00
   3   3  1.00  0.00  0.00  0.00  0.00  1.00  0.00  1.00  0.00  0.00  0.00  0.00
   4   4 -1.00  0.00  0.00 -1.00  1.00  0.00 -1.00  0.00  1.00  0.00  0.00  0.00

 DIRECT LATTICE VECTORS CARTESIAN COMPONENTS (ANGSTROM)
          X                    Y                    Z
  -0.852656004214E+01   0.839866164151E+01   0.839866164151E+01
   0.852656004214E+01  -0.865445844277E+01   0.865445844277E+01
   0.852656004214E+01   0.865445844277E+01  -0.865445844277E+01


 CARTESIAN COORDINATES - PRIMITIVE CELL
 *******************************************************************************
 *      ATOM          X(ANGSTROM)         Y(ANGSTROM)         Z(ANGSTROM)
 *******************************************************************************
    1   230 ZN   -1.278984006321E+01  8.526560042140E+00 -1.278984006321E-01
    2   230 ZN   -1.278984006321E+01 -1.278984006321E-01  8.526560042140E+00
    3   230 ZN    2.366595819908E-16 -1.291773846384E+01  8.718407643088E+00
    4   230 ZN    8.526560042140E+00  1.918476009481E-01 -1.278984006321E+01
    5   230 ZN    8.526560042140E+00 -1.278984006321E+01  1.918476009481E-01
    6   230 ZN    3.056682241646E-15  8.718407643088E+00 -1.291773846384E+01
    7     7 N     3.169496581690E+00 -8.062883935819E+00  1.714618432728E+00
    8     7 N    -3.169496581690E+00  8.015062920879E+00  1.473449229878E+00
    9     7 N     3.169496581690E+00  8.062883935819E+00 -1.714618432728E+00
   10     7 N    -3.169496581690E+00 -8.015062920879E+00 -1.473449229878E+00
   11     7 N     1.594033831303E+00  3.290081183115E+00 -8.086515877074E+00
   12     7 N    -8.038973428349E+00  1.546491382578E+00  3.145586074220E+00
   13     7 N    -1.594033831303E+00 -3.048911980265E+00 -7.991430979624E+00
   14     7 N     8.038973428349E+00  1.641576280028E+00 -3.193407089160E+00
   15     7 N     1.594033831303E+00 -3.290081183115E+00  8.086515877074E+00
   16     7 N     8.038973428349E+00 -1.641576280028E+00  3.193407089160E+00
   17     7 N    -1.594033831303E+00  3.048911980265E+00  7.991430979624E+00
   18     7 N    -8.038973428349E+00 -1.546491382578E+00 -3.145586074220E+00
   19     7 N    -8.038973428349E+00  3.145586074220E+00  1.546491382578E+00
   20     7 N     8.038973428349E+00 -3.193407089160E+00  1.641576280028E+00
   21     7 N     8.038973428349E+00  3.193407089160E+00 -1.641576280028E+00
   22     7 N    -8.038973428349E+00 -3.145586074220E+00 -1.546491382578E+00
   23     7 N     3.169496581690E+00  1.714618432728E+00 -8.062883935819E+00
   24     7 N     1.594033831303E+00 -8.086515877074E+00  3.290081183115E+00
   25     7 N    -3.169496581690E+00 -1.473449229878E+00 -8.015062920879E+00
   26     7 N     1.594033831303E+00  8.086515877074E+00 -3.290081183115E+00
   27     7 N    -3.169496581690E+00  1.473449229878E+00  8.015062920879E+00
   28     7 N    -1.594033831303E+00  7.991430979624E+00  3.048911980265E+00
   29     7 N     3.169496581690E+00 -1.714618432728E+00  8.062883935819E+00
   30     7 N    -1.594033831303E+00 -7.991430979624E+00 -3.048911980265E+00
   31    17 CL    1.335574562472E+00  7.059384175940E+00  1.229383295556E+00
   32    17 CL   -1.335574562472E+00 -7.099451412814E+00  1.441765829388E+00
   33    17 CL    1.335574562472E+00 -7.059384175940E+00 -1.229383295556E+00
   34    17 CL   -1.335574562472E+00  7.099451412814E+00 -1.441765829388E+00
   35    17 CL    1.335574562472E+00  1.229383295556E+00  7.059384175940E+00
   36    17 CL    7.079417794377E+00  1.315540944035E+00  1.315540944035E+00
   37    17 CL   -1.335574562472E+00 -1.441765829388E+00  7.099451412814E+00
   38    17 CL   -7.079417794377E+00  1.355608180909E+00 -1.355608180909E+00
   39    17 CL    1.335574562472E+00 -1.229383295556E+00 -7.059384175940E+00
   40    17 CL   -7.079417794377E+00 -1.355608180909E+00  1.355608180909E+00
   41    17 CL   -1.335574562472E+00  1.441765829388E+00 -7.099451412814E+00
   42    17 CL    7.079417794377E+00 -1.315540944035E+00 -1.315540944035E+00
   43     6 C     2.072348020789E+00  8.406063334425E+00  1.945790792468E+00
   44     6 C    -2.072348020789E+00 -8.468233775049E+00  2.198905249110E+00
   45     6 C     2.072348020789E+00 -8.406063334425E+00 -1.945790792468E+00
   46     6 C    -2.072348020789E+00  8.468233775049E+00 -2.198905249110E+00
   47     6 C     2.072348020789E+00  1.945790792468E+00  8.406063334425E+00
   48     6 C     8.437148554737E+00  2.041262800477E+00  2.041262800477E+00
   49     6 C    -2.072348020789E+00 -2.198905249110E+00  8.468233775049E+00
   50     6 C    -8.437148554737E+00  2.103433241101E+00 -2.103433241101E+00
   51     6 C     2.072348020789E+00 -1.945790792468E+00 -8.406063334425E+00
   52     6 C    -8.437148554737E+00 -2.103433241101E+00  2.103433241101E+00
   53     6 C    -2.072348020789E+00  2.198905249110E+00 -8.468233775049E+00
   54     6 C     8.437148554737E+00 -2.041262800477E+00 -2.041262800477E+00
   55     6 C    -5.108724588013E+00  1.625406465935E+00 -6.096658061085E+00
   56     6 C     5.108724588013E+00 -1.443197159919E+00 -6.050629006697E+00
   57     6 C    -5.108724588013E+00 -1.625406465935E+00  6.096658061085E+00
   58     6 C     5.108724588013E+00  1.443197159919E+00  6.050629006697E+00
   59     6 C    -6.073643533891E+00 -5.131739115207E+00  1.610932681747E+00
   60     6 C     1.534301812927E+00 -5.997012665071E+00 -5.017619935005E+00
   61     6 C     6.073643533891E+00  5.085710060819E+00  1.457670944107E+00
   62     6 C    -1.534301812927E+00 -6.150274402711E+00  5.199829241021E+00
   63     6 C    -6.073643533891E+00  5.131739115207E+00 -1.610932681747E+00
   64     6 C    -1.534301812927E+00  6.150274402711E+00 -5.199829241021E+00
   65     6 C     6.073643533891E+00 -5.085710060819E+00 -1.457670944107E+00
   66     6 C     1.534301812927E+00  5.997012665071E+00  5.017619935005E+00
   67     6 C     1.534301812927E+00 -5.017619935005E+00 -5.997012665071E+00
   68     6 C    -1.534301812927E+00  5.199829241021E+00 -6.150274402711E+00
   69     6 C    -1.534301812927E+00 -5.199829241021E+00  6.150274402711E+00
   70     6 C     1.534301812927E+00  5.017619935005E+00  5.997012665071E+00
   71     6 C    -5.108724588013E+00 -6.096658061085E+00  1.625406465935E+00
   72     6 C    -6.073643533891E+00  1.610932681747E+00 -5.131739115207E+00
   73     6 C     5.108724588013E+00  6.050629006697E+00  1.443197159919E+00
   74     6 C    -6.073643533891E+00 -1.610932681747E+00  5.131739115207E+00
   75     6 C     5.108724588013E+00 -6.050629006697E+00 -1.443197159919E+00
   76     6 C     6.073643533891E+00 -1.457670944107E+00 -5.085710060819E+00
   77     6 C    -5.108724588013E+00  6.096658061085E+00 -1.625406465935E+00
   78     6 C     6.073643533891E+00  1.457670944107E+00  5.085710060819E+00
   79     1 H    -4.264911161782E+00  2.282533941371E+00 -6.253621295133E+00
   80     1 H     4.264911161782E+00 -2.095910452505E+00 -6.187944629225E+00
   81     1 H    -4.264911161782E+00 -2.282533941371E+00  6.253621295133E+00
   82     1 H     4.264911161782E+00  2.095910452505E+00  6.187944629225E+00
   83     1 H    -6.220782962179E+00 -4.297749494736E+00  2.253195864365E+00
   84     1 H     2.189222196938E+00 -6.156809294752E+00 -4.171599417349E+00
   85     1 H     6.220782962179E+00  4.232072828828E+00  2.125248529511E+00
   86     1 H    -2.189222196938E+00 -6.284756629606E+00  4.358222906215E+00
   87     1 H    -6.220782962179E+00  4.297749494736E+00 -2.253195864365E+00
   88     1 H    -2.189222196938E+00  6.284756629606E+00 -4.358222906215E+00
   89     1 H     6.220782962179E+00 -4.232072828828E+00 -2.125248529511E+00
   90     1 H     2.189222196938E+00  6.156809294752E+00  4.171599417349E+00
   91     1 H     2.189222196938E+00 -4.171599417349E+00 -6.156809294752E+00
   92     1 H    -2.189222196938E+00  4.358222906215E+00 -6.284756629606E+00
   93     1 H    -2.189222196938E+00 -4.358222906215E+00  6.284756629606E+00
   94     1 H     2.189222196938E+00  4.171599417349E+00  6.156809294752E+00
   95     1 H    -4.264911161782E+00 -6.253621295133E+00  2.282533941371E+00
   96     1 H    -6.220782962179E+00  2.253195864365E+00 -4.297749494736E+00
   97     1 H     4.264911161782E+00  6.187944629225E+00  2.095910452505E+00
   98     1 H    -6.220782962179E+00 -2.253195864365E+00  4.297749494736E+00
   99     1 H     4.264911161782E+00 -6.187944629225E+00 -2.095910452505E+00
  100     1 H     6.220782962179E+00 -2.125248529511E+00 -4.232072828828E+00
  101     1 H    -4.264911161782E+00  6.253621295133E+00 -2.282533941371E+00
  102     1 H     6.220782962179E+00  2.125248529511E+00  4.232072828828E+00
 INFORMATION **** EXCBUF **** EXCH. BIPO BUFFER: WORDS USED =     4000000
 WARNING **** EXCBUF **** EXCH. BIPO BUFFER TOO SMALL - TO AVOID I/O SET EXCHSIZE =     6993288

 DFT PARAMETERS

     ATOM       ELECTRONS   NET CHARGE   R(ANGSTROM)
   1 230  ZN     20.0000      0.0000     1.37000000
   7   7  N       7.0000      0.0000     0.74000000
  31  17  CL     17.0000      0.0000     0.99000000
  43   6  C       6.0000      0.0000     0.77000000
  79   1  H       1.0000      0.0000     1.11000000

 SIZE OF GRID=    1616932
 TTTTTTTTTTTTTTTTTTTTTTTTTTTTTT MAKE_GRID2  TELAPSE     1967.40 TCPU     1406.29
 BECKE WEIGHT FUNCTION
 RADSAFE =     2.00
 TOLERANCES - DENSITY:10**- 6; POTENTIAL:10**- 9; GRID WGT:10**-14

 RADIAL INTEGRATION  - INTERVALS (POINTS,UPPER LIMIT):            1( 99,  4.0*R)

 ANGULAR INTEGRATION - INTERVALS (ACCURACY LEVEL [N. POINTS] UPPER LIMIT):
  1(  6[ 146]   0.2)  2( 11[ 302]   0.5)  3( 14[ 590]   0.9)  4( 18[1454]   3.5)
  5( 14[ 590]9999.0)
 EEEEEEEEEE INT_CALC TERMINATION  DATE 07 07 2020 TIME 16:53:08.2

 *******************************************************************************
 ZIFCl_start                                                                     
 CRYSTAL - SCF - TYPE OF CALCULATION :  RESTRICTED CLOSED SHELL
 *******************************************************************************

 CAPPA:IS1  2;IS2  2;IS3  2; K PTS MONK NET   5; SYMMOPS:K SPACE   8;G SPACE   4

 TTTTTTTTTTTTTTTTTTTTTTTTTTTTTT SDIK        TELAPSE     1968.83 TCPU     1407.59

 INFORMATION FROM INTEGRAL EVALUATION

 RESTART FROM A PREVIOUS DENSITY MATRIX - DEP ACTIVE
 NUMBER OF COUPLE SETS (NEW, OLD, FOUND):   38482   38482   38482
 NUMBER OF IRREDUCIBLE G VECTORS        :  140412  140412  140412
 CHARGE NORMALIZATION FACTOR   1.00002056
 TOTAL ATOMIC CHARGES:
  18.5112373  18.5112373  18.5112887  18.5112887  18.5112887  18.5112887
   7.6054232   7.6006564   7.6054232   7.6006564   7.6070918   7.6001019
   7.5987047   7.6057115   7.6070918   7.6057115   7.5987047   7.6001019
   7.6001019   7.6057115   7.6057115   7.6001019   7.6054232   7.6070918
   7.6006564   7.6070918   7.6006564   7.5987047   7.6054232   7.5987047
  17.0330221  17.0301263  17.0330221  17.0301263  17.0330221  17.0322092
  17.0301263  17.0311421  17.0330221  17.0311421  17.0301263  17.0322092
   5.7279899   5.7228152   5.7279899   5.7228152   5.7279899   5.7148033
   5.7228152   5.7359112   5.7279899   5.7359112   5.7228152   5.7148033
   6.0340720   6.0231238   6.0340720   6.0231238   6.0297044   6.0201337
   6.0272601   6.0370829   6.0297044   6.0370829   6.0272601   6.0201337
   6.0201337   6.0370829   6.0370829   6.0201337   6.0340720   6.0297044
   6.0231238   6.0297044   6.0231238   6.0272601   6.0340720   6.0272601
   0.8609432   0.8634076   0.8609432   0.8634076   0.8666909   0.8620484
   0.8577095   0.8622404   0.8666909   0.8622404   0.8577095   0.8620484
   0.8620484   0.8622404   0.8622404   0.8620484   0.8609432   0.8666909
   0.8634076   0.8666909   0.8634076   0.8577095   0.8609432   0.8577095
 TTTTTTTTTTTTTTTTTTTTTTTTTTTTTT MOQGAD      TELAPSE     1995.06 TCPU     1427.20
 TTTTTTTTTTTTTTTTTTTTTTTTTTTTTT SHELLXN     TELAPSE     2056.47 TCPU     1452.20
 TTTTTTTTTTTTTTTTTTTTTTTTTTTTTT MONMO3      TELAPSE     2058.97 TCPU     1454.70
 NUMERICALLY INTEGRATED DENSITY    732.0001175321
 TTTTTTTTTTTTTTTTTTTTTTTTTTTTTT NUMDFT      TELAPSE     2062.53 TCPU     1458.25
 CYC   0 ETOT(AU) -9.581820561385E+03 DETOT -9.58E+03 tst  1.99E-14 PX  1.00E+00
 TTTTTTTTTTTTTTTTTTTTTTTTTTTTTT DIIS        TELAPSE     2062.62 TCPU     1458.34
 TTTTTTTTTTTTTTTTTTTTTTTTTTTTTT FDIK        TELAPSE     2096.20 TCPU     1490.33
 INSULATING STATE
 TOP OF VALENCE BANDS -    BAND    366; K    2; EIG -2.3105371E-01 AU
 TOP OF VALENCE BANDS -    BAND    366; K    1; EIG -2.3114451E-01 AU
 BOTTOM OF VIRTUAL BANDS - BAND    367; K    2; EIG  1.2596556E-02 AU
 DIRECT ENERGY BAND GAP:   6.6301 eV
 BOTTOM OF VIRTUAL BANDS - BAND    367; K    1; EIG  1.3601579E-02 AU
 TTTTTTTTTTTTTTTTTTTTTTTTTTTTTT PDIG        TELAPSE     2097.51 TCPU     1491.65
 CHARGE NORMALIZATION FACTOR   1.00000000
 TOTAL ATOMIC CHARGES:
  18.5112156  18.5112156  18.5109419  18.5109419  18.5109419  18.5109419
   7.6027896   7.6022963   7.6027896   7.6022963   7.5746388   7.5911407
   7.6321914   7.6135983   7.5746388   7.6135983   7.6321914   7.5911407
   7.5911407   7.6135983   7.6135983   7.5911407   7.6027896   7.5746388
   7.6022963   7.5746388   7.6022963   7.6321914   7.6027896   7.6321914
  17.0389237  17.0236934  17.0389237  17.0236934  17.0389237  17.0244391
  17.0236934  17.0375872  17.0389237  17.0375872  17.0236934  17.0244391
   5.7259793   5.7240504   5.7259793   5.7240504   5.7259793   5.7466721
   5.7240504   5.7073609   5.7259793   5.7073609   5.7240504   5.7466721
   6.0195213   6.0378265   6.0195213   6.0378265   6.0470223   6.0449463
   6.0113426   6.0124722   6.0470223   6.0124722   6.0113426   6.0449463
   6.0449463   6.0124722   6.0124722   6.0449463   6.0195213   6.0470223
   6.0378265   6.0470223   6.0378265   6.0113426   6.0195213   6.0113426
   0.8655714   0.8588980   0.8655714   0.8588980   0.8633420   0.8582878
   0.8609557   0.8659325   0.8633420   0.8659325   0.8609557   0.8582878
   0.8582878   0.8659325   0.8659325   0.8582878   0.8655714   0.8633420
   0.8588980   0.8633420   0.8588980   0.8609557   0.8655714   0.8609557
 TTTTTTTTTTTTTTTTTTTTTTTTTTTTTT MOQGAD      TELAPSE     2097.54 TCPU     1491.67
 TTTTTTTTTTTTTTTTTTTTTTTTTTTTTT SHELLXN     TELAPSE     2130.62 TCPU     1516.51
 TTTTTTTTTTTTTTTTTTTTTTTTTTTTTT MONMO3      TELAPSE     2134.96 TCPU     1520.86
 NUMERICALLY INTEGRATED DENSITY    732.0001123356
 TTTTTTTTTTTTTTTTTTTTTTTTTTTTTT NUMDFT      TELAPSE     2138.45 TCPU     1524.35
 CYC   1 ETOT(AU) -9.581702004707E+03 DETOT  1.19E-01 tst  0.00E+00 PX  8.70E-03
 TTTTTTTTTTTTTTTTTTTTTTTTTTTTTT DIIS        TELAPSE     2138.61 TCPU     1524.51
 DIIS TEST: 0.12494E-01 AT SCF   CYCLE   1 - MIX   30 %
 TTTTTTTTTTTTTTTTTTTTTTTTTTTTTT FDIK        TELAPSE     2148.87 TCPU     1533.78
 INSULATING STATE
 TOP OF VALENCE BANDS -    BAND    366; K    5; EIG -2.2792247E-01 AU
 TOP OF VALENCE BANDS -    BAND    366; K    1; EIG -2.2799126E-01 AU
 BOTTOM OF VIRTUAL BANDS - BAND    367; K    4; EIG  1.5696500E-02 AU
 INDIRECT ENERGY BAND GAP:   6.6292 eV
 BOTTOM OF VIRTUAL BANDS - BAND    367; K    1; EIG  1.6575383E-02 AU
 TTTTTTTTTTTTTTTTTTTTTTTTTTTTTT PDIG        TELAPSE     2150.25 TCPU     1535.17
 CHARGE NORMALIZATION FACTOR   1.00000000
 TOTAL ATOMIC CHARGES:
  18.5119508  18.5119508  18.5117718  18.5117718  18.5117718  18.5117718
   7.6045864   7.6018330   7.6045864   7.6018330   7.5995330   7.5941819
   7.6054419   7.6117242   7.5995330   7.6117242   7.6054419   7.5941819
   7.5941819   7.6117242   7.6117242   7.5941819   7.6045864   7.5995330
   7.6018330   7.5995330   7.6018330   7.6054419   7.6045864   7.6054419
  17.0291627  17.0339050  17.0291627  17.0339050  17.0291627  17.0422696
  17.0339050  17.0204044  17.0291627  17.0204044  17.0339050  17.0422696
   5.7279159   5.7232394   5.7279159   5.7232394   5.7279159   5.7218105
   5.7232394   5.7292866   5.7279159   5.7292866   5.7232394   5.7218105
   6.0225104   6.0341623   6.0225104   6.0341623   6.0387168   6.0288026
   6.0185560   6.0278407   6.0387168   6.0278407   6.0185560   6.0288026
   6.0288026   6.0278407   6.0278407   6.0288026   6.0225104   6.0387168
   6.0341623   6.0387168   6.0341623   6.0185560   6.0225104   6.0185560
   0.8633538   0.8610584   0.8633538   0.8610584   0.8646836   0.8660460
   0.8594518   0.8586613   0.8646836   0.8586613   0.8594518   0.8660460
   0.8660460   0.8586613   0.8586613   0.8660460   0.8633538   0.8646836
   0.8610584   0.8646836   0.8610584   0.8594518   0.8633538   0.8594518
 TTTTTTTTTTTTTTTTTTTTTTTTTTTTTT MOQGAD      TELAPSE     2150.27 TCPU     1535.18
 TTTTTTTTTTTTTTTTTTTTTTTTTTTTTT SHELLXN     TELAPSE     2207.37 TCPU     1559.87
 TTTTTTTTTTTTTTTTTTTTTTTTTTTTTT MONMO3      TELAPSE     2213.33 TCPU     1565.82
 NUMERICALLY INTEGRATED DENSITY    732.0001154429
 TTTTTTTTTTTTTTTTTTTTTTTTTTTTTT NUMDFT      TELAPSE     2216.87 TCPU     1569.37
 CYC   2 ETOT(AU) -9.581703209559E+03 DETOT -1.20E-03 tst  7.11E-06 PX  5.30E-03
 TTTTTTTTTTTTTTTTTTTTTTTTTTTTTT DIIS        TELAPSE     2218.58 TCPU     1571.08
 DIIS TEST: 0.47379E-02 AT SCF   CYCLE   2 - DIIS ACTIVE - HISTORY:     2 CYCLES
 TTTTTTTTTTTTTTTTTTTTTTTTTTTTTT FDIK        TELAPSE     2228.91 TCPU     1577.34
 INSULATING STATE
 TOP OF VALENCE BANDS -    BAND    366; K    5; EIG -2.2972261E-01 AU
 TOP OF VALENCE BANDS -    BAND    366; K    1; EIG -2.2981258E-01 AU
 BOTTOM OF VIRTUAL BANDS - BAND    367; K    4; EIG  1.5520786E-02 AU
 INDIRECT ENERGY BAND GAP:   6.6734 eV
 BOTTOM OF VIRTUAL BANDS - BAND    367; K    1; EIG  1.6361228E-02 AU
 TTTTTTTTTTTTTTTTTTTTTTTTTTTTTT PDIG        TELAPSE     2230.16 TCPU     1578.58
 CHARGE NORMALIZATION FACTOR   1.00000000
 TOTAL ATOMIC CHARGES:
  18.5116514  18.5116514  18.5112054  18.5112054  18.5112054  18.5112054
   7.6062305   7.5987204   7.6062305   7.5987204   7.5856003   7.5913220
   7.6216281   7.6135974   7.5856003   7.6135974   7.6216281   7.5913220
   7.5913220   7.6135974   7.6135974   7.5913220   7.6062305   7.5856003
   7.5987204   7.5856003   7.5987204   7.6216281   7.6062305   7.6216281
  17.0334612  17.0295569  17.0334612  17.0295569  17.0334612  17.0343504
  17.0295569  17.0279287  17.0334612  17.0279287  17.0295569  17.0343504
   5.7258938   5.7238984   5.7258938   5.7238984   5.7258938   5.7348747
   5.7238984   5.7188489   5.7258938   5.7188489   5.7238984   5.7348747
   6.0240965   6.0328331   6.0240965   6.0328331   6.0412750   6.0331993
   6.0170387   6.0237625   6.0412750   6.0237625   6.0170387   6.0331993
   6.0331993   6.0237625   6.0237625   6.0331993   6.0240965   6.0412750
   6.0328331   6.0412750   6.0328331   6.0170387   6.0240965   6.0170387
   0.8640009   0.8603660   0.8640009   0.8603660   0.8656840   0.8633955
   0.8583790   0.8610279   0.8656840   0.8610279   0.8583790   0.8633955
   0.8633955   0.8610279   0.8610279   0.8633955   0.8640009   0.8656840
   0.8603660   0.8656840   0.8603660   0.8583790   0.8640009   0.8583790
 TTTTTTTTTTTTTTTTTTTTTTTTTTTTTT MOQGAD      TELAPSE     2230.17 TCPU     1578.60
 TTTTTTTTTTTTTTTTTTTTTTTTTTTTTT SHELLXN     TELAPSE     2288.11 TCPU     1603.21
 TTTTTTTTTTTTTTTTTTTTTTTTTTTTTT MONMO3      TELAPSE     2292.12 TCPU     1607.22
 NUMERICALLY INTEGRATED DENSITY    732.0001152185
 TTTTTTTTTTTTTTTTTTTTTTTTTTTTTT NUMDFT      TELAPSE     2296.42 TCPU     1611.53
 CYC   3 ETOT(AU) -9.581703824935E+03 DETOT -6.15E-04 tst  1.61E-06 PX  2.76E-03
 TTTTTTTTTTTTTTTTTTTTTTTTTTTTTT DIIS        TELAPSE     2299.08 TCPU     1614.18
 DIIS TEST: 0.55754E-03 AT SCF   CYCLE   3 - DIIS ACTIVE - HISTORY:     3 CYCLES
 TTTTTTTTTTTTTTTTTTTTTTTTTTTTTT FDIK        TELAPSE     2308.76 TCPU     1621.15
 INSULATING STATE
 TOP OF VALENCE BANDS -    BAND    366; K    5; EIG -2.3023824E-01 AU
 TOP OF VALENCE BANDS -    BAND    366; K    1; EIG -2.3033665E-01 AU
 BOTTOM OF VIRTUAL BANDS - BAND    367; K    4; EIG  1.5513213E-02 AU
 INDIRECT ENERGY BAND GAP:   6.6872 eV
 BOTTOM OF VIRTUAL BANDS - BAND    367; K    1; EIG  1.6417203E-02 AU
 TTTTTTTTTTTTTTTTTTTTTTTTTTTTTT PDIG        TELAPSE     2309.98 TCPU     1622.37
 CHARGE NORMALIZATION FACTOR   1.00000000
 TOTAL ATOMIC CHARGES:
  18.5115807  18.5115807  18.5112576  18.5112576  18.5112576  18.5112576
   7.6049837   7.6011711   7.6049837   7.6011711   7.5896306   7.5912017
   7.6160034   7.6142088   7.5896306   7.6142088   7.6160034   7.5912017
   7.5912017   7.6142088   7.6142088   7.5912017   7.6049837   7.5896306
   7.6011711   7.5896306   7.6011711   7.6160034   7.6049837   7.6160034
  17.0330747  17.0297863  17.0330747  17.0297863  17.0330747  17.0355191
  17.0297863  17.0268269  17.0330747  17.0268269  17.0297863  17.0355191
   5.7261806   5.7244146   5.7261806   5.7244146   5.7261806   5.7317388
   5.7244146   5.7208468   5.7261806   5.7208468   5.7244146   5.7317388
   6.0208141   6.0363471   6.0208141   6.0363471   6.0424084   6.0348989
   6.0151713   6.0221415   6.0424084   6.0221415   6.0151713   6.0348989
   6.0348989   6.0221415   6.0221415   6.0348989   6.0208141   6.0424084
   6.0363471   6.0424084   6.0363471   6.0151713   6.0208141   6.0151713
   0.8644156   0.8599735   0.8644156   0.8599735   0.8652047   0.8630634
   0.8589761   0.8614161   0.8652047   0.8614161   0.8589761   0.8630634
   0.8630634   0.8614161   0.8614161   0.8630634   0.8644156   0.8652047
   0.8599735   0.8652047   0.8599735   0.8589761   0.8644156   0.8589761
 TTTTTTTTTTTTTTTTTTTTTTTTTTTTTT MOQGAD      TELAPSE     2310.00 TCPU     1622.39
 TTTTTTTTTTTTTTTTTTTTTTTTTTTTTT SHELLXN     TELAPSE     2338.44 TCPU     1647.10
 TTTTTTTTTTTTTTTTTTTTTTTTTTTTTT MONMO3      TELAPSE     2342.47 TCPU     1651.13
 NUMERICALLY INTEGRATED DENSITY    732.0001150395
 TTTTTTTTTTTTTTTTTTTTTTTTTTTTTT NUMDFT      TELAPSE     2345.98 TCPU     1654.64
 CYC   4 ETOT(AU) -9.581703890638E+03 DETOT -6.57E-05 tst  3.08E-07 PX  8.97E-04
 TTTTTTTTTTTTTTTTTTTTTTTTTTTTTT DIIS        TELAPSE     2347.55 TCPU     1656.21
 DIIS TEST: 0.12979E-03 AT SCF   CYCLE   4 - DIIS ACTIVE - HISTORY:     4 CYCLES
 TTTTTTTTTTTTTTTTTTTTTTTTTTTTTT FDIK        TELAPSE     2357.37 TCPU     1663.77
 INSULATING STATE
 TOP OF VALENCE BANDS -    BAND    366; K    5; EIG -2.3016731E-01 AU
 TOP OF VALENCE BANDS -    BAND    366; K    1; EIG -2.3026486E-01 AU
 BOTTOM OF VIRTUAL BANDS - BAND    367; K    4; EIG  1.5529341E-02 AU
 INDIRECT ENERGY BAND GAP:   6.6857 eV
 BOTTOM OF VIRTUAL BANDS - BAND    367; K    1; EIG  1.6404226E-02 AU
 TTTTTTTTTTTTTTTTTTTTTTTTTTTTTT PDIG        TELAPSE     2358.60 TCPU     1665.00
 CHARGE NORMALIZATION FACTOR   1.00000000
 TOTAL ATOMIC CHARGES:
  18.5116183  18.5116183  18.5113012  18.5113012  18.5113012  18.5113012
   7.6060745   7.5992792   7.6060745   7.5992792   7.5886838   7.5915944
   7.6179468   7.6137734   7.5886838   7.6137734   7.6179468   7.5915944
   7.5915944   7.6137734   7.6137734   7.5915944   7.6060745   7.5886838
   7.5992792   7.5886838   7.5992792   7.6179468   7.6060745   7.6179468
  17.0330526  17.0298659  17.0330526  17.0298659  17.0330526  17.0360351
  17.0298659  17.0262694  17.0330526  17.0262694  17.0298659  17.0360351
   5.7258213   5.7244265   5.7258213   5.7244265   5.7258213   5.7321058
   5.7244265   5.7208961   5.7258213   5.7208961   5.7244265   5.7321058
   6.0219055   6.0348416   6.0219055   6.0348416   6.0418599   6.0336963
   6.0162569   6.0231434   6.0418599   6.0231434   6.0162569   6.0336963
   6.0336963   6.0231434   6.0231434   6.0336963   6.0219055   6.0418599
   6.0348416   6.0418599   6.0348416   6.0162569   6.0219055   6.0162569
   0.8642540   0.8601592   0.8642540   0.8601592   0.8651355   0.8633608
   0.8590141   0.8610908   0.8651355   0.8610908   0.8590141   0.8633608
   0.8633608   0.8610908   0.8610908   0.8633608   0.8642540   0.8651355
   0.8601592   0.8651355   0.8601592   0.8590141   0.8642540   0.8590141
 TTTTTTTTTTTTTTTTTTTTTTTTTTTTTT MOQGAD      TELAPSE     2358.62 TCPU     1665.01
 TTTTTTTTTTTTTTTTTTTTTTTTTTTTTT SHELLXN     TELAPSE     2408.98 TCPU     1689.63
 TTTTTTTTTTTTTTTTTTTTTTTTTTTTTT MONMO3      TELAPSE     2429.08 TCPU     1709.73
 NUMERICALLY INTEGRATED DENSITY    732.0001150231
 TTTTTTTTTTTTTTTTTTTTTTTTTTTTTT NUMDFT      TELAPSE     2432.58 TCPU     1713.24
 CYC   5 ETOT(AU) -9.581703905563E+03 DETOT -1.49E-05 tst  7.94E-08 PX  3.35E-04
 TTTTTTTTTTTTTTTTTTTTTTTTTTTTTT DIIS        TELAPSE     2432.75 TCPU     1713.40
 DIIS TEST: 0.23435E-04 AT SCF   CYCLE   5 - DIIS ACTIVE - HISTORY:     5 CYCLES
 TTTTTTTTTTTTTTTTTTTTTTTTTTTTTT FDIK        TELAPSE     2439.75 TCPU     1719.89
 INSULATING STATE
 TOP OF VALENCE BANDS -    BAND    366; K    5; EIG -2.3017038E-01 AU
 TOP OF VALENCE BANDS -    BAND    366; K    1; EIG -2.3026757E-01 AU
 BOTTOM OF VIRTUAL BANDS - BAND    367; K    4; EIG  1.5500777E-02 AU
 INDIRECT ENERGY BAND GAP:   6.6851 eV
 BOTTOM OF VIRTUAL BANDS - BAND    367; K    1; EIG  1.6404925E-02 AU
 TTTTTTTTTTTTTTTTTTTTTTTTTTTTTT PDIG        TELAPSE     2440.98 TCPU     1721.13
 CHARGE NORMALIZATION FACTOR   1.00000000
 TOTAL ATOMIC CHARGES:
  18.5116394  18.5116394  18.5112799  18.5112799  18.5112799  18.5112799
   7.6055244   7.6005468   7.6055244   7.6005468   7.5884202   7.5915414
   7.6175036   7.6136624   7.5884202   7.6136624   7.6175036   7.5915414
   7.5915414   7.6136624   7.6136624   7.5915414   7.6055244   7.5884202
   7.6005468   7.5884202   7.6005468   7.6175036   7.6055244   7.6175036
  17.0331500  17.0297324  17.0331500  17.0297324  17.0331500  17.0355622
  17.0297324  17.0268013  17.0331500  17.0268013  17.0297324  17.0355622
   5.7259624   5.7243924   5.7259624   5.7243924   5.7259624   5.7321881
   5.7243924   5.7207213   5.7259624   5.7207213   5.7243924   5.7321881
   6.0218831   6.0353084   6.0218831   6.0353084   6.0422058   6.0340553
   6.0154041   6.0229900   6.0422058   6.0229900   6.0154041   6.0340553
   6.0340553   6.0229900   6.0229900   6.0340553   6.0218831   6.0422058
   6.0353084   6.0422058   6.0353084   6.0154041   6.0218831   6.0154041
   0.8642602   0.8600972   0.8642602   0.8600972   0.8651734   0.8633061
   0.8589928   0.8611516   0.8651734   0.8611516   0.8589928   0.8633061
   0.8633061   0.8611516   0.8611516   0.8633061   0.8642602   0.8651734
   0.8600972   0.8651734   0.8600972   0.8589928   0.8642602   0.8589928
 TTTTTTTTTTTTTTTTTTTTTTTTTTTTTT MOQGAD      TELAPSE     2441.00 TCPU     1721.14
 TTTTTTTTTTTTTTTTTTTTTTTTTTTTTT SHELLXN     TELAPSE     2470.03 TCPU     1745.76
 TTTTTTTTTTTTTTTTTTTTTTTTTTTTTT MONMO3      TELAPSE     2474.09 TCPU     1749.82
 NUMERICALLY INTEGRATED DENSITY    732.0001150433
 TTTTTTTTTTTTTTTTTTTTTTTTTTTTTT NUMDFT      TELAPSE     2477.94 TCPU     1753.68
 CYC   6 ETOT(AU) -9.581703907798E+03 DETOT -2.24E-06 tst  2.14E-08 PX  1.84E-04
 TTTTTTTTTTTTTTTTTTTTTTTTTTTTTT DIIS        TELAPSE     2478.10 TCPU     1753.84
 DIIS TEST: 0.76324E-05 AT SCF   CYCLE   6 - DIIS ACTIVE - HISTORY:     6 CYCLES
 TTTTTTTTTTTTTTTTTTTTTTTTTTTTTT FDIK        TELAPSE     2499.44 TCPU     1774.71
 INSULATING STATE
 TOP OF VALENCE BANDS -    BAND    366; K    5; EIG -2.3020747E-01 AU
 TOP OF VALENCE BANDS -    BAND    366; K    1; EIG -2.3030569E-01 AU
 BOTTOM OF VIRTUAL BANDS - BAND    367; K    4; EIG  1.5524368E-02 AU
 INDIRECT ENERGY BAND GAP:   6.6867 eV
 BOTTOM OF VIRTUAL BANDS - BAND    367; K    1; EIG  1.6380355E-02 AU
 TTTTTTTTTTTTTTTTTTTTTTTTTTTTTT PDIG        TELAPSE     2500.81 TCPU     1776.08
 CHARGE NORMALIZATION FACTOR   1.00000000
 TOTAL ATOMIC CHARGES:
  18.5116249  18.5116249  18.5112854  18.5112854  18.5112854  18.5112854
   7.6056057   7.5997157   7.6056057   7.5997157   7.5888285   7.5914975
   7.6177391   7.6138609   7.5888285   7.6138609   7.6177391   7.5914975
   7.5914975   7.6138609   7.6138609   7.5914975   7.6056057   7.5888285
   7.5997157   7.5888285   7.5997157   7.6177391   7.6056057   7.6177391
  17.0331156  17.0298024  17.0331156  17.0298024  17.0331156  17.0356528
  17.0298024  17.0266447  17.0331156  17.0266447  17.0298024  17.0356528
   5.7259705   5.7243418   5.7259705   5.7243418   5.7259705   5.7321767
   5.7243418   5.7208194   5.7259705   5.7208194   5.7243418   5.7321767
   6.0215611   6.0352227   6.0215611   6.0352227   6.0421417   6.0340776
   6.0159607   6.0228184   6.0421417   6.0228184   6.0159607   6.0340776
   6.0340776   6.0228184   6.0228184   6.0340776   6.0215611   6.0421417
   6.0352227   6.0421417   6.0352227   6.0159607   6.0215611   6.0159607
   0.8642981   0.8601175   0.8642981   0.8601175   0.8651818   0.8632749
   0.8589615   0.8611616   0.8651818   0.8611616   0.8589615   0.8632749
   0.8632749   0.8611616   0.8611616   0.8632749   0.8642981   0.8651818
   0.8601175   0.8651818   0.8601175   0.8589615   0.8642981   0.8589615
 TTTTTTTTTTTTTTTTTTTTTTTTTTTTTT MOQGAD      TELAPSE     2500.83 TCPU     1776.09
 TTTTTTTTTTTTTTTTTTTTTTTTTTTTTT SHELLXN     TELAPSE     2562.10 TCPU     1800.67
 TTTTTTTTTTTTTTTTTTTTTTTTTTTTTT MONMO3      TELAPSE     2570.56 TCPU     1809.14
 NUMERICALLY INTEGRATED DENSITY    732.0001150459
 TTTTTTTTTTTTTTTTTTTTTTTTTTTTTT NUMDFT      TELAPSE     2574.07 TCPU     1812.64
 CYC   7 ETOT(AU) -9.581703908373E+03 DETOT -5.74E-07 tst  5.64E-09 PX  1.06E-04
 TTTTTTTTTTTTTTTTTTTTTTTTTTTTTT DIIS        TELAPSE     2582.17 TCPU     1820.74
 DIIS TEST: 0.35092E-05 AT SCF   CYCLE   7 - DIIS ACTIVE - HISTORY:     7 CYCLES
 TTTTTTTTTTTTTTTTTTTTTTTTTTTTTT FDIK        TELAPSE     2596.47 TCPU     1829.14
 INSULATING STATE
 TOP OF VALENCE BANDS -    BAND    366; K    5; EIG -2.3017925E-01 AU
 TOP OF VALENCE BANDS -    BAND    366; K    1; EIG -2.3027682E-01 AU
 BOTTOM OF VIRTUAL BANDS - BAND    367; K    4; EIG  1.5508231E-02 AU
 INDIRECT ENERGY BAND GAP:   6.6855 eV
 BOTTOM OF VIRTUAL BANDS - BAND    367; K    1; EIG  1.6405069E-02 AU
 TTTTTTTTTTTTTTTTTTTTTTTTTTTTTT PDIG        TELAPSE     2597.83 TCPU     1830.50
 CHARGE NORMALIZATION FACTOR   1.00000000
 TOTAL ATOMIC CHARGES:
  18.5116379  18.5116379  18.5112835  18.5112835  18.5112835  18.5112835
   7.6058016   7.6000495   7.6058016   7.6000495   7.5885518   7.5915204
   7.6175769   7.6137662   7.5885518   7.6137662   7.6175769   7.5915204
   7.5915204   7.6137662   7.6137662   7.5915204   7.6058016   7.5885518
   7.6000495   7.5885518   7.6000495   7.6175769   7.6058016   7.6175769
  17.0331269  17.0297719  17.0331269  17.0297719  17.0331269  17.0357366
  17.0297719  17.0266143  17.0331269  17.0266143  17.0297719  17.0357366
   5.7258883   5.7244420   5.7258883   5.7244420   5.7258883   5.7321491
   5.7244420   5.7207629   5.7258883   5.7207629   5.7244420   5.7321491
   6.0218207   6.0352235   6.0218207   6.0352235   6.0420271   6.0340021
   6.0157341   6.0229656   6.0420271   6.0229656   6.0157341   6.0340021
   6.0340021   6.0229656   6.0229656   6.0340021   6.0218207   6.0420271
   6.0352235   6.0420271   6.0352235   6.0157341   6.0218207   6.0157341
   0.8642705   0.8601071   0.8642705   0.8601071   0.8651789   0.8633063
   0.8589824   0.8611525   0.8651789   0.8611525   0.8589824   0.8633063
   0.8633063   0.8611525   0.8611525   0.8633063   0.8642705   0.8651789
   0.8601071   0.8651789   0.8601071   0.8589824   0.8642705   0.8589824
 TTTTTTTTTTTTTTTTTTTTTTTTTTTTTT MOQGAD      TELAPSE     2597.85 TCPU     1830.52
 TTTTTTTTTTTTTTTTTTTTTTTTTTTTTT SHELLXN     TELAPSE     2650.08 TCPU     1855.09
 TTTTTTTTTTTTTTTTTTTTTTTTTTTTTT MONMO3      TELAPSE     2654.18 TCPU     1859.19
 NUMERICALLY INTEGRATED DENSITY    732.0001150424
 TTTTTTTTTTTTTTTTTTTTTTTTTTTTTT NUMDFT      TELAPSE     2657.68 TCPU     1862.68
 CYC   8 ETOT(AU) -9.581703908715E+03 DETOT -3.42E-07 tst  1.55E-09 PX  4.01E-05
 TTTTTTTTTTTTTTTTTTTTTTTTTTTTTT DIIS        TELAPSE     2660.28 TCPU     1865.29
 DIIS TEST: 0.92156E-06 AT SCF   CYCLE   8 - DIIS ACTIVE - HISTORY:     8 CYCLES
 TTTTTTTTTTTTTTTTTTTTTTTTTTTTTT FDIK        TELAPSE     2671.34 TCPU     1871.76
 INSULATING STATE
 TOP OF VALENCE BANDS -    BAND    366; K    5; EIG -2.3018182E-01 AU
 TOP OF VALENCE BANDS -    BAND    366; K    1; EIG -2.3027943E-01 AU
 BOTTOM OF VIRTUAL BANDS - BAND    367; K    4; EIG  1.5515248E-02 AU
 INDIRECT ENERGY BAND GAP:   6.6858 eV
 BOTTOM OF VIRTUAL BANDS - BAND    367; K    1; EIG  1.6393132E-02 AU
 TTTTTTTTTTTTTTTTTTTTTTTTTTTTTT PDIG        TELAPSE     2672.65 TCPU     1873.07
 CHARGE NORMALIZATION FACTOR   1.00000000
 TOTAL ATOMIC CHARGES:
  18.5116352  18.5116352  18.5112853  18.5112853  18.5112853  18.5112853
   7.6055811   7.5999992   7.6055811   7.5999992   7.5886646   7.5915359
   7.6177097   7.6137511   7.5886646   7.6137511   7.6177097   7.5915359
   7.5915359   7.6137511   7.6137511   7.5915359   7.6055811   7.5886646
   7.5999992   7.5886646   7.5999992   7.6177097   7.6055811   7.6177097
  17.0331222  17.0297879  17.0331222  17.0297879  17.0331222  17.0356882
  17.0297879  17.0266386  17.0331222  17.0266386  17.0297879  17.0356882
   5.7259335   5.7243667   5.7259335   5.7243667   5.7259335   5.7321638
   5.7243667   5.7208174   5.7259335   5.7208174   5.7243667   5.7321638
   6.0217400   6.0351889   6.0217400   6.0351889   6.0421667   6.0340008
   6.0157573   6.0229464   6.0421667   6.0229464   6.0157573   6.0340008
   6.0340008   6.0229464   6.0229464   6.0340008   6.0217400   6.0421667
   6.0351889   6.0421667   6.0351889   6.0157573   6.0217400   6.0157573
   0.8642761   0.8601178   0.8642761   0.8601178   0.8651747   0.8633022
   0.8589760   0.8611445   0.8651747   0.8611445   0.8589760   0.8633022
   0.8633022   0.8611445   0.8611445   0.8633022   0.8642761   0.8651747
   0.8601178   0.8651747   0.8601178   0.8589760   0.8642761   0.8589760
 TTTTTTTTTTTTTTTTTTTTTTTTTTTTTT MOQGAD      TELAPSE     2672.67 TCPU     1873.09
 TTTTTTTTTTTTTTTTTTTTTTTTTTTTTT SHELLXN     TELAPSE     2722.33 TCPU     1897.71
 TTTTTTTTTTTTTTTTTTTTTTTTTTTTTT MONMO3      TELAPSE     2726.07 TCPU     1901.46
 NUMERICALLY INTEGRATED DENSITY    732.0001150441
 TTTTTTTTTTTTTTTTTTTTTTTTTTTTTT NUMDFT      TELAPSE     2729.58 TCPU     1904.96
 CYC   9 ETOT(AU) -9.581703908810E+03 DETOT -9.52E-08 tst  5.77E-10 PX  3.05E-05
 TTTTTTTTTTTTTTTTTTTTTTTTTTTTTT DIIS        TELAPSE     2737.35 TCPU     1912.74
 DIIS TEST: 0.47089E-06 AT SCF   CYCLE   9 - DIIS ACTIVE - HISTORY:     9 CYCLES
 TTTTTTTTTTTTTTTTTTTTTTTTTTTTTT FDIK        TELAPSE     2772.44 TCPU     1933.32
 INSULATING STATE
 TOP OF VALENCE BANDS -    BAND    366; K    5; EIG -2.3018249E-01 AU
 TOP OF VALENCE BANDS -    BAND    366; K    1; EIG -2.3028012E-01 AU
 BOTTOM OF VIRTUAL BANDS - BAND    367; K    4; EIG  1.5513792E-02 AU
 INDIRECT ENERGY BAND GAP:   6.6857 eV
 BOTTOM OF VIRTUAL BANDS - BAND    367; K    1; EIG  1.6397519E-02 AU
 TTTTTTTTTTTTTTTTTTTTTTTTTTTTTT PDIG        TELAPSE     2773.81 TCPU     1934.70
 CHARGE NORMALIZATION FACTOR   1.00000000
 TOTAL ATOMIC CHARGES:
  18.5116408  18.5116408  18.5112799  18.5112799  18.5112799  18.5112799
   7.6057245   7.5999795   7.6057245   7.5999795   7.5886101   7.5915120
   7.6176332   7.6137847   7.5886101   7.6137847   7.6176332   7.5915120
   7.5915120   7.6137847   7.6137847   7.5915120   7.6057245   7.5886101
   7.5999795   7.5886101   7.5999795   7.6176332   7.6057245   7.6176332
  17.0331164  17.0297872  17.0331164  17.0297872  17.0331164  17.0356867
  17.0297872  17.0266500  17.0331164  17.0266500  17.0297872  17.0356867
   5.7259376   5.7243913   5.7259376   5.7243913   5.7259376   5.7321610
   5.7243913   5.7207822   5.7259376   5.7207822   5.7243913   5.7321610
   6.0217509   6.0352358   6.0217509   6.0352358   6.0420786   6.0340303
   6.0157691   6.0229269   6.0420786   6.0229269   6.0157691   6.0340303
   6.0340303   6.0229269   6.0229269   6.0340303   6.0217509   6.0420786
   6.0352358   6.0420786   6.0352358   6.0157691   6.0217509   6.0157691
   0.8642733   0.8601126   0.8642733   0.8601126   0.8651824   0.8632994
   0.8589727   0.8611513   0.8651824   0.8611513   0.8589727   0.8632994
   0.8632994   0.8611513   0.8611513   0.8632994   0.8642733   0.8651824
   0.8601126   0.8651824   0.8601126   0.8589727   0.8642733   0.8589727
 TTTTTTTTTTTTTTTTTTTTTTTTTTTTTT MOQGAD      TELAPSE     2773.83 TCPU     1934.71
 TTTTTTTTTTTTTTTTTTTTTTTTTTTTTT SHELLXN     TELAPSE     2831.97 TCPU     1959.53
 TTTTTTTTTTTTTTTTTTTTTTTTTTTTTT MONMO3      TELAPSE     2835.81 TCPU     1963.37
 NUMERICALLY INTEGRATED DENSITY    732.0001150455
 TTTTTTTTTTTTTTTTTTTTTTTTTTTTTT NUMDFT      TELAPSE     2839.29 TCPU     1966.85
 CYC  10 ETOT(AU) -9.581703908825E+03 DETOT -1.46E-08 tst  1.90E-10 PX  1.90E-05
 TTTTTTTTTTTTTTTTTTTTTTTTTTTTTT DIIS        TELAPSE     2839.47 TCPU     1967.02
 DIIS TEST: 0.18770E-06 AT SCF   CYCLE  10 - DIIS ACTIVE - HISTORY:    10 CYCLES
 TTTTTTTTTTTTTTTTTTTTTTTTTTTTTT FDIK        TELAPSE     2847.37 TCPU     1974.40
 INSULATING STATE
 TOP OF VALENCE BANDS -    BAND    366; K    5; EIG -2.3018176E-01 AU
 TOP OF VALENCE BANDS -    BAND    366; K    1; EIG -2.3027939E-01 AU
 BOTTOM OF VIRTUAL BANDS - BAND    367; K    4; EIG  1.5512740E-02 AU
 INDIRECT ENERGY BAND GAP:   6.6857 eV
 BOTTOM OF VIRTUAL BANDS - BAND    367; K    1; EIG  1.6396640E-02 AU
 TTTTTTTTTTTTTTTTTTTTTTTTTTTTTT PDIG        TELAPSE     2848.60 TCPU     1975.63
 CHARGE NORMALIZATION FACTOR   1.00000000
 TOTAL ATOMIC CHARGES:
  18.5116394  18.5116394  18.5112820  18.5112820  18.5112820  18.5112820
   7.6056714   7.5999925   7.6056714   7.5999925   7.5886420   7.5915258
   7.6176533   7.6137689   7.5886420   7.6137689   7.6176533   7.5915258
   7.5915258   7.6137689   7.6137689   7.5915258   7.6056714   7.5886420
   7.5999925   7.5886420   7.5999925   7.6176533   7.6056714   7.6176533
  17.0331272  17.0297794  17.0331272  17.0297794  17.0331272  17.0357019
  17.0297794  17.0266349  17.0331272  17.0266349  17.0297794  17.0357019
   5.7258998   5.7244129   5.7258998   5.7244129   5.7258998   5.7321660
   5.7244129   5.7207863   5.7258998   5.7207863   5.7244129   5.7321660
   6.0217553   6.0352040   6.0217553   6.0352040   6.0421165   6.0340062
   6.0157603   6.0229445   6.0421165   6.0229445   6.0157603   6.0340062
   6.0340062   6.0229445   6.0229445   6.0340062   6.0217553   6.0421165
   6.0352040   6.0421165   6.0352040   6.0157603   6.0217553   6.0157603
   0.8642769   0.8601128   0.8642769   0.8601128   0.8651774   0.8633008
   0.8589765   0.8611492   0.8651774   0.8611492   0.8589765   0.8633008
   0.8633008   0.8611492   0.8611492   0.8633008   0.8642769   0.8651774
   0.8601128   0.8651774   0.8601128   0.8589765   0.8642769   0.8589765
 TTTTTTTTTTTTTTTTTTTTTTTTTTTTTT MOQGAD      TELAPSE     2848.62 TCPU     1975.65
 TTTTTTTTTTTTTTTTTTTTTTTTTTTTTT SHELLXN     TELAPSE     2878.00 TCPU     2000.27
 TTTTTTTTTTTTTTTTTTTTTTTTTTTTTT MONMO3      TELAPSE     2882.97 TCPU     2005.23
 NUMERICALLY INTEGRATED DENSITY    732.0001150440
 TTTTTTTTTTTTTTTTTTTTTTTTTTTTTT NUMDFT      TELAPSE     2886.44 TCPU     2008.71
 CYC  11 ETOT(AU) -9.581703908828E+03 DETOT -3.57E-09 tst  3.25E-11 PX  7.99E-06
 TTTTTTTTTTTTTTTTTTTTTTTTTTTTTT DIIS        TELAPSE     2887.75 TCPU     2010.01
 DIIS TEST: 0.54216E-07 AT SCF   CYCLE  11 - DIIS ACTIVE - HISTORY:    11 CYCLES
 TTTTTTTTTTTTTTTTTTTTTTTTTTTTTT FDIK        TELAPSE     2895.07 TCPU     2016.81
 INSULATING STATE
 TOP OF VALENCE BANDS -    BAND    366; K    5; EIG -2.3018173E-01 AU
 TOP OF VALENCE BANDS -    BAND    366; K    1; EIG -2.3027934E-01 AU
 BOTTOM OF VIRTUAL BANDS - BAND    367; K    4; EIG  1.5514398E-02 AU
 INDIRECT ENERGY BAND GAP:   6.6857 eV
 BOTTOM OF VIRTUAL BANDS - BAND    367; K    1; EIG  1.6397059E-02 AU
 TTTTTTTTTTTTTTTTTTTTTTTTTTTTTT PDIG        TELAPSE     2896.30 TCPU     2018.03
 CHARGE NORMALIZATION FACTOR   1.00000000
 TOTAL ATOMIC CHARGES:
  18.5116399  18.5116399  18.5112818  18.5112818  18.5112818  18.5112818
   7.6056877   7.5999903   7.6056877   7.5999903   7.5886143   7.5915228
   7.6176590   7.6137685   7.5886143   7.6137685   7.6176590   7.5915228
   7.5915228   7.6137685   7.6137685   7.5915228   7.6056877   7.5886143
   7.5999903   7.5886143   7.5999903   7.6176590   7.6056877   7.6176590
  17.0331123  17.0297932  17.0331123  17.0297932  17.0331123  17.0356961
  17.0297932  17.0266396  17.0331123  17.0266396  17.0297932  17.0356961
   5.7259523   5.7243672   5.7259523   5.7243672   5.7259523   5.7321497
   5.7243672   5.7208027   5.7259523   5.7208027   5.7243672   5.7321497
   6.0217508   6.0352260   6.0217508   6.0352260   6.0421003   6.0340190
   6.0157619   6.0229367   6.0421003   6.0229367   6.0157619   6.0340190
   6.0340190   6.0229367   6.0229367   6.0340190   6.0217508   6.0421003
   6.0352260   6.0421003   6.0352260   6.0157619   6.0217508   6.0157619
   0.8642734   0.8601138   0.8642734   0.8601138   0.8651797   0.8633010
   0.8589749   0.8611491   0.8651797   0.8611491   0.8589749   0.8633010
   0.8633010   0.8611491   0.8611491   0.8633010   0.8642734   0.8651797
   0.8601138   0.8651797   0.8601138   0.8589749   0.8642734   0.8589749
 TTTTTTTTTTTTTTTTTTTTTTTTTTTTTT MOQGAD      TELAPSE     2896.31 TCPU     2018.05
 TTTTTTTTTTTTTTTTTTTTTTTTTTTTTT SHELLXN     TELAPSE     2920.78 TCPU     2042.52
 +++ ENERGIES IN A.U. +++
 ::: EXT EL-POLE                                  -6.1861470970299E+03
 ::: EXT EL-SPHEROPOLE                             5.3700777266826E+01
 ::: BIELET ZONE E-E                               1.1955387101661E+04
 ::: TOTAL E-E                                     5.8229407818981E+03
 ::: TOTAL E-N + N-E                              -2.4887014621570E+04
 ::: TOTAL N-N                                     9.9403155084918E+02
 ::: KINETIC ENERGY                                9.1186649479666E+03
 ::: PSEUDO TOTAL   ENERGY                        -8.9513773408556E+03
 ::: VIRIAL COEFFICIENT                            1.0092577319099E+00
 TTTTTTTTTTTTTTTTTTTTTTTTTTTTTT MONMO3      TELAPSE     2925.03 TCPU     2046.76
 NUMERICALLY INTEGRATED DENSITY    732.0001150449
 TTTTTTTTTTTTTTTTTTTTTTTTTTTTTT NUMDFT      TELAPSE     2928.51 TCPU     2050.24
 CYC  12 ETOT(AU) -9.581703908831E+03 DETOT -2.87E-09 tst  1.56E-11 PX  7.99E-06

 == SCF ENDED - CONVERGENCE ON ENERGY      E(AU) -9.5817039088311E+03 CYCLES  12


 ENERGY EXPRESSION=HARTREE+FOCK EXCH*0.25000+(PBE        EXCH)*0.75000+PBE        CORR


 TOTAL ENERGY(DFT)(AU)( 12) -9.5817039088311E+03 DE-2.9E-09 tester 1.6E-11
 TTTTTTTTTTTTTTTTTTTTTTTTTTTTTT EDFT        TELAPSE     2928.53 TCPU     2050.26
 
 INFORMATION **** DFTD3 ENERGY **** CALCULATE DFTD3 ENERGY

           DFT-D V3(BJ)
 DF                                         pbe0      
 parameters
 s6       :    1.0000
 s8       :    1.2177
 a1       :    0.4145
 a2       :    4.8593
 k1 k3    :   16.0000   -4.0000
 Cutoff   :   50.2022
 CN-Cutoff:   21.1671
 
 Edisp /kcal,au:  -163.2721 -0.26019064

 E6    /kcal :  -100.7481
 E8    /kcal :   -65.1511
 E6(ABC) "   :   2.627035
 
 INFORMATION **** DFTD3 ENERGY **** NORMAL TERMINATION OF DFTD3 MODULE

 *******************************************************************************

 DFT-D3 DISPERSION ENERGY CORRECTION

 D3 DISPERSION ENERGY (AU)       -2.6019063784892E-01
 TOTAL ENERGY + DISP (AU)        -9.5819640994689E+03

 *******************************************************************************

 TTTTTTTTTTTTTTTTTTTTTTTTTTTTTT SMAT        TELAPSE     2937.30 TCPU     2058.06
 TTTTTTTTTTTTTTTTTTTTTTTTTTTTTT POLAR2      TELAPSE     2937.83 TCPU     2058.59
 *****************************************************************************
 *                                                                           *
 *                             PIEZOELECTRICITY                              *
 *                    EVALUATED THROUGH THE  BERRY  PHASE                    *
 *                                                                           *
 *****************************************************************************

                                   STRAIN TENSOR
                           -0.00000   0.00000   0.00000
                           -0.00000   0.00000  -0.01500
                           -0.00000  -0.01500   0.00000

 %%%%%%%%%%%%%%%%%%%%%%%%%%%%%%%%%%%%%%%%%%%%%%%%%%%%%%%%%%%%%%%%%%%%%%%%%%%%%
          INFORMATION ON SYSTEM A TO THE LEFT ON SYSTEM B TO THE RIGHT
                      (A) SHOULD BE THE EQUILIBRIUM SYSTEM

         a, b, c (ANGSTROM), ALPHA, BETA, GAMMA (DEGREES) V (ANGSTROM**3)
  a= 14.76844    ALPHA= 109.47122           a= 14.62112    ALPHA= 110.27347
  b= 14.76844    BETA = 109.47122           b= 14.91649    BETA = 109.47223
  c= 14.76844    GAMMA= 109.47122           c= 14.91649    GAMMA= 109.47223
          VA= 2479.59959                              VB= 2479.04168

                      DIRECT LATTICE VECTORS COMPONENTS ( ANGSTROM )
           X         Y         Z                  X         Y         Z
       -8.52656   8.52656   8.52656           -8.52656   8.39866   8.39866
        8.52656  -8.52656   8.52656            8.52656  -8.65446   8.65446
        8.52656   8.52656  -8.52656            8.52656   8.65446  -8.65446

                  RECIPROCAL LATTICE VECTORS COMPONENTS (ANGSTROM-1)
           X         Y         Z                  X         Y         Z
        0.00000   0.36845   0.36845            0.00000   0.36845   0.36845
        0.36845   0.00000   0.36845            0.37406   0.00553   0.36853
        0.36845   0.36845   0.00000            0.37406   0.36853   0.00553

                         ATOMIC FRACTIONAL COORDINATES
    ATOM       a        b        c              a        b        c
    1 ZN    0.50000 -0.75000 -0.25000        0.50000 -0.75000 -0.25000
    2 ZN    0.50000 -0.25000 -0.75000        0.50000 -0.25000 -0.75000
    3 ZN   -0.25000  0.50000 -0.75000       -0.25000  0.50000 -0.75000
    4 ZN   -0.75000 -0.25000  0.50000       -0.75000 -0.25000  0.50000
    5 ZN   -0.75000  0.50000 -0.25000       -0.75000  0.50000 -0.25000
    6 ZN   -0.25000 -0.75000  0.50000       -0.25000 -0.75000  0.50000
    7 N    -0.37793  0.27933 -0.28555       -0.37793  0.27933 -0.28555
    8 N     0.56488 -0.09239  0.28555        0.56488 -0.09239  0.28555
    9 N     0.37793  0.09239  0.65727        0.37793  0.09239  0.65727
   10 N    -0.56488 -0.27933 -0.65727       -0.56488 -0.27933 -0.65727
   11 N    -0.28555 -0.37793  0.27933       -0.28555 -0.37793  0.27933
   12 N     0.27933 -0.28555 -0.37793        0.27933 -0.28555 -0.37793
   13 N    -0.65727 -0.56488 -0.27933       -0.65727 -0.56488 -0.27933
   14 N    -0.09239  0.28555  0.56488       -0.09239  0.28555  0.56488
   15 N     0.28555  0.56488 -0.09239        0.28555  0.56488 -0.09239
   16 N     0.09239  0.65727  0.37793        0.09239  0.65727  0.37793
   17 N     0.65727  0.37793  0.09239        0.65727  0.37793  0.09239
   18 N    -0.27933 -0.65727 -0.56488       -0.27933 -0.65727 -0.56488
   19 N     0.27933 -0.37793 -0.28555        0.27933 -0.37793 -0.28555
   20 N    -0.09239  0.56488  0.28555       -0.09239  0.56488  0.28555
   21 N     0.09239  0.37793  0.65727        0.09239  0.37793  0.65727
   22 N    -0.27933 -0.56488 -0.65727       -0.27933 -0.56488 -0.65727
   23 N    -0.37793 -0.28555  0.27933       -0.37793 -0.28555  0.27933
   24 N    -0.28555  0.27933 -0.37793       -0.28555  0.27933 -0.37793
   25 N    -0.56488 -0.65727 -0.27933       -0.56488 -0.65727 -0.27933
   26 N     0.28555 -0.09239  0.56488        0.28555 -0.09239  0.56488
   27 N     0.56488  0.28555 -0.09239        0.56488  0.28555 -0.09239
   28 N     0.65727  0.09239  0.37793        0.65727  0.09239  0.37793
   29 N     0.37793  0.65727  0.09239        0.37793  0.65727  0.09239
   30 N    -0.65727 -0.27933 -0.56488       -0.65727 -0.27933 -0.56488
   31 CL    0.49346  0.15664  0.49346        0.49346  0.15664  0.49346
   32 CL   -0.33682  0.00000 -0.49346       -0.33682  0.00000 -0.49346
   33 CL   -0.49346  0.00000 -0.33682       -0.49346 -0.00000 -0.33682
   34 CL    0.33682 -0.15664  0.33682        0.33682 -0.15664  0.33682
   35 CL    0.49346  0.49346  0.15664        0.49346  0.49346  0.15664
   36 CL    0.15664  0.49346  0.49346        0.15664  0.49346  0.49346
   37 CL    0.33682  0.33682 -0.15664        0.33682  0.33682 -0.15664
   38 CL    0.00000 -0.49346 -0.33682        0.00000 -0.49346 -0.33682
   39 CL   -0.49346 -0.33682  0.00000       -0.49346 -0.33682 -0.00000
   40 CL    0.00000 -0.33682 -0.49346        0.00000 -0.33682 -0.49346
   41 CL   -0.33682 -0.49346  0.00000       -0.33682 -0.49346  0.00000
   42 CL   -0.15664  0.33682  0.33682       -0.15664  0.33682  0.33682
   43 C     0.61628  0.24305  0.61628        0.61628  0.24305  0.61628
   44 C    -0.37323  0.00000 -0.61628       -0.37323  0.00000 -0.61628
   45 C    -0.61628  0.00000 -0.37323       -0.61628 -0.00000 -0.37323
   46 C     0.37323 -0.24305  0.37323        0.37323 -0.24305  0.37323
   47 C     0.61628  0.61628  0.24305        0.61628  0.61628  0.24305
   48 C     0.24305  0.61628  0.61628        0.24305  0.61628  0.61628
   49 C     0.37323  0.37323 -0.24305        0.37323  0.37323 -0.24305
   50 C     0.00000 -0.61628 -0.37323        0.00000 -0.61628 -0.37323
   51 C    -0.61628 -0.37323  0.00000       -0.61628 -0.37323 -0.00000
   52 C     0.00000 -0.37323 -0.61628        0.00000 -0.37323 -0.61628
   53 C    -0.37323 -0.61628  0.00000       -0.37323 -0.61628  0.00000
   54 C    -0.24305  0.37323  0.37323       -0.24305  0.37323  0.37323
   55 C    -0.26619 -0.65574 -0.20961       -0.26619 -0.65574 -0.20961
   56 C    -0.44613 -0.05658  0.20961       -0.44613 -0.05658  0.20961
   57 C     0.26619  0.05658 -0.38955        0.26619  0.05658 -0.38955
   58 C     0.44613  0.65574  0.38955        0.44613  0.65574  0.38955
   59 C    -0.20961 -0.26619 -0.65574       -0.20961 -0.26619 -0.65574
   60 C    -0.65574 -0.20961 -0.26619       -0.65574 -0.20961 -0.26619
   61 C     0.38955  0.44613  0.65574        0.38955  0.44613  0.65574
   62 C    -0.05658  0.20961 -0.44613       -0.05658  0.20961 -0.44613
   63 C     0.20961 -0.44613 -0.05658        0.20961 -0.44613 -0.05658
   64 C     0.05658 -0.38955  0.26619        0.05658 -0.38955  0.26619
   65 C    -0.38955  0.26619  0.05658       -0.38955  0.26619  0.05658
   66 C     0.65574  0.38955  0.44613        0.65574  0.38955  0.44613
   67 C    -0.65574 -0.26619 -0.20961       -0.65574 -0.26619 -0.20961
   68 C    -0.05658 -0.44613  0.20961       -0.05658 -0.44613  0.20961
   69 C     0.05658  0.26619 -0.38955        0.05658  0.26619 -0.38955
   70 C     0.65574  0.44613  0.38955        0.65574  0.44613  0.38955
   71 C    -0.26619 -0.20961 -0.65574       -0.26619 -0.20961 -0.65574
   72 C    -0.20961 -0.65574 -0.26619       -0.20961 -0.65574 -0.26619
   73 C     0.44613  0.38955  0.65574        0.44613  0.38955  0.65574
   74 C     0.20961 -0.05658 -0.44613        0.20961 -0.05658 -0.44613
   75 C    -0.44613  0.20961 -0.05658       -0.44613  0.20961 -0.05658
   76 C    -0.38955  0.05658  0.26619       -0.38955  0.05658  0.26619
   77 C     0.26619 -0.38955  0.05658        0.26619 -0.38955  0.05658
   78 C     0.38955  0.65574  0.44613        0.38955  0.65574  0.44613
   79 H    -0.23641 -0.61488 -0.12172       -0.23641 -0.61488 -0.12172
   80 H    -0.49317 -0.11469  0.12172       -0.49317 -0.11469  0.12172
   81 H     0.23641  0.11469 -0.37847        0.23641  0.11469 -0.37847
   82 H     0.49317  0.61488  0.37847        0.49317  0.61488  0.37847
   83 H    -0.12172 -0.23641 -0.61488       -0.12172 -0.23641 -0.61488
   84 H    -0.61488 -0.12172 -0.23641       -0.61488 -0.12172 -0.23641
   85 H     0.37847  0.49317  0.61488        0.37847  0.49317  0.61488
   86 H    -0.11469  0.12172 -0.49317       -0.11469  0.12172 -0.49317
   87 H     0.12172 -0.49317 -0.11469        0.12172 -0.49317 -0.11469
   88 H     0.11469 -0.37847  0.23641        0.11469 -0.37847  0.23641
   89 H    -0.37847  0.23641  0.11469       -0.37847  0.23641  0.11469
   90 H     0.61488  0.37847  0.49317        0.61488  0.37847  0.49317
   91 H    -0.61488 -0.23641 -0.12172       -0.61488 -0.23641 -0.12172
   92 H    -0.11469 -0.49317  0.12172       -0.11469 -0.49317  0.12172
   93 H     0.11469  0.23641 -0.37847        0.11469  0.23641 -0.37847
   94 H     0.61488  0.49317  0.37847        0.61488  0.49317  0.37847
   95 H    -0.23641 -0.12172 -0.61488       -0.23641 -0.12172 -0.61488
   96 H    -0.12172 -0.61488 -0.23641       -0.12172 -0.61488 -0.23641
   97 H     0.49317  0.37847  0.61488        0.49317  0.37847  0.61488
   98 H     0.12172 -0.11469 -0.49317        0.12172 -0.11469 -0.49317
   99 H    -0.49317  0.12172 -0.11469       -0.49317  0.12172 -0.11469
  100 H    -0.37847  0.11469  0.23641       -0.37847  0.11469  0.23641
  101 H     0.23641 -0.37847  0.11469        0.23641 -0.37847  0.11469
  102 H     0.37847  0.61488  0.49317        0.37847  0.61488  0.49317

 %%%%%%%%%%%%%%%%%%%%%%%%%%%%%%%%%%%%%%%%%%%%%%%%%%%%%%%%%%%%%%%%%%%%%%%%%%%%%

            PHASE PROJECTED ALONG THE RECIPROCAL LATTICE VECTORS
                              B1         B2         B3
                     PHI  -0.000000  -0.058390  -0.058390

               PREFACTOR: |e|/(2.PI.VA)=  0.00102838E+10 (C/m**3)


 *******************************************************************************
 * CELL DEFORMATION
 *******************************************************************************

    ELASTIC STRAIN MATRIX (ADIMENSIONAL)

    1    0.0000000000    0.0000000000    0.0000000000
    2    0.0000000000    0.0000000000    0.0150000000
    3    0.0000000000    0.0150000000    0.0000000000

 LATTICE PARAMETERS (ANGSTROMS AND DEGREES) OF
 (1) ORIGINAL PRIMITIVE CELL
 (2) ORIGINAL CRYSTALLOGRAPHIC CELL
 (3) DEFORMED PRIMITIVE CELL
 (4) DEFORMED CRYSTALLOGRAPHIC CELL

            A           B           C        ALPHA       BETA        GAMMA         VOL
 (1)   14.768435   14.768435   14.768435  109.471221  109.471221  109.471221 2479.599586
 (2)   17.053120   17.053120   17.053120   90.000000   90.000000   90.000000 4959.199172
 (3)   14.916485   14.621124   14.621124  108.652765  109.472233  109.472233 2479.041676
 (4)   17.053120   17.055038   17.055038   88.281256   90.000000   90.000000 4958.083352

 * CELL DEFORMATION COMPLETE - NO. OF SYMMOPS   4
 *******************************************************************************
 LATTICE PARAMETERS (ANGSTROMS AND DEGREES) - BOHR = 0.5291772083 ANGSTROM
 PRIMITIVE CELL - CENTRING CODE 6/1 VOLUME=  2479.041676 - DENSITY  1.069 g/cm^3
         A              B              C           ALPHA      BETA       GAMMA 
    14.91648511    14.62112379    14.62112379   108.652765 109.472233 109.472233
 *******************************************************************************
 ATOMS IN THE ASYMMETRIC UNIT   28 - ATOMS IN THE UNIT CELL:  102
     ATOM                 X/A                 Y/B                 Z/C    
 *******************************************************************************
      1 T 230 ZN   -5.000000000000E-01  2.500000000000E-01 -2.500000000000E-01
      2 F 230 ZN    5.000000000000E-01 -2.500000000000E-01  2.500000000000E-01
      3 T 230 ZN   -2.500000000000E-01 -5.000000000000E-01  2.500000000000E-01
      4 F 230 ZN    2.500000000000E-01 -2.500000000000E-01  5.000000000000E-01
      5 F 230 ZN    2.500000000000E-01 -5.000000000000E-01 -2.500000000000E-01
      6 F 230 ZN   -2.500000000000E-01  2.500000000000E-01 -5.000000000000E-01
      7 T   7 N    -3.779331620955E-01  2.793348307788E-01 -2.855475609503E-01
      8 T   7 N    -4.351176082709E-01 -9.238560114517E-02  2.855475609503E-01
      9 F   7 N     3.779331620955E-01  9.238560114517E-02 -3.427320071257E-01
     10 F   7 N     4.351176082709E-01 -2.793348307788E-01  3.427320071257E-01
     11 T   7 N    -2.855475609503E-01 -3.779331620955E-01  2.793348307788E-01
     12 T   7 N     2.793348307788E-01 -2.855475609503E-01 -3.779331620955E-01
     13 T   7 N     3.427320071257E-01  4.351176082709E-01 -2.793348307788E-01
     14 T   7 N    -9.238560114517E-02  2.855475609503E-01 -4.351176082709E-01
     15 F   7 N     2.855475609503E-01 -4.351176082709E-01 -9.238560114517E-02
     16 F   7 N     9.238560114517E-02 -3.427320071257E-01  3.779331620955E-01
     17 F   7 N    -3.427320071257E-01  3.779331620955E-01  9.238560114517E-02
     18 F   7 N    -2.793348307788E-01  3.427320071257E-01  4.351176082709E-01
     19 F   7 N     2.793348307788E-01 -3.779331620955E-01 -2.855475609503E-01
     20 F   7 N    -9.238560114517E-02 -4.351176082709E-01  2.855475609503E-01
     21 F   7 N     9.238560114517E-02  3.779331620955E-01 -3.427320071257E-01
     22 F   7 N    -2.793348307788E-01  4.351176082709E-01  3.427320071257E-01
     23 F   7 N    -3.779331620955E-01 -2.855475609503E-01  2.793348307788E-01
     24 F   7 N    -2.855475609503E-01  2.793348307788E-01 -3.779331620955E-01
     25 F   7 N     4.351176082709E-01  3.427320071257E-01 -2.793348307788E-01
     26 F   7 N     2.855475609503E-01 -9.238560114517E-02 -4.351176082709E-01
     27 F   7 N    -4.351176082709E-01  2.855475609503E-01 -9.238560114517E-02
     28 F   7 N    -3.427320071257E-01  9.238560114517E-02  3.779331620955E-01
     29 F   7 N     3.779331620955E-01 -3.427320071257E-01  9.238560114517E-02
     30 F   7 N     3.427320071257E-01 -2.793348307788E-01  4.351176082709E-01
     31 T  17 CL    4.934576379724E-01  1.566369738642E-01  4.934576379724E-01
     32 T  17 CL   -3.368206641083E-01  4.163336342344E-17 -4.934576379724E-01
     33 F  17 CL   -4.934576379724E-01  2.775557561563E-17 -3.368206641083E-01
     34 F  17 CL    3.368206641083E-01 -1.566369738642E-01  3.368206641083E-01
     35 F  17 CL    4.934576379724E-01  4.934576379724E-01  1.566369738642E-01
     36 T  17 CL    1.566369738642E-01  4.934576379724E-01  4.934576379724E-01
     37 F  17 CL    3.368206641083E-01  3.368206641083E-01 -1.566369738642E-01
     38 T  17 CL    0.000000000000E+00 -4.934576379724E-01 -3.368206641083E-01
     39 F  17 CL   -4.934576379724E-01 -3.368206641083E-01  2.602085213965E-17
     40 F  17 CL    0.000000000000E+00 -3.368206641083E-01 -4.934576379724E-01
     41 F  17 CL   -3.368206641083E-01 -4.934576379724E-01  3.642919299551E-17
     42 F  17 CL   -1.566369738642E-01  3.368206641083E-01  3.368206641083E-01
     43 T   6 C    -3.837200158337E-01  2.430462004076E-01 -3.837200158337E-01
     44 T   6 C    -3.732337837587E-01  4.163336342344E-17  3.837200158337E-01
     45 F   6 C     3.837200158337E-01  2.775557561563E-17 -3.732337837587E-01
     46 F   6 C     3.732337837587E-01 -2.430462004076E-01  3.732337837587E-01
     47 F   6 C    -3.837200158337E-01 -3.837200158337E-01  2.430462004076E-01
     48 T   6 C     2.430462004076E-01 -3.837200158337E-01 -3.837200158337E-01
     49 F   6 C     3.732337837587E-01  3.732337837587E-01 -2.430462004076E-01
     50 T   6 C     0.000000000000E+00  3.837200158337E-01 -3.732337837587E-01
     51 F   6 C     3.837200158337E-01 -3.732337837587E-01  3.209238430557E-17
     52 F   6 C     0.000000000000E+00 -3.732337837587E-01  3.837200158337E-01
     53 F   6 C    -3.732337837587E-01  3.837200158337E-01  3.556183125752E-17
     54 F   6 C    -2.430462004076E-01  3.732337837587E-01  3.732337837587E-01
     55 T   6 C    -2.661883396428E-01  3.442626295576E-01 -2.096052075761E-01
     56 T   6 C    -4.461321628663E-01 -5.658313206669E-02  2.096052075761E-01
     57 F   6 C     2.661883396428E-01  5.658313206669E-02 -3.895490307996E-01
     58 F   6 C     4.461321628663E-01 -3.442626295576E-01  3.895490307996E-01
     59 T   6 C    -2.096052075761E-01 -2.661883396428E-01  3.442626295576E-01
     60 T   6 C     3.442626295576E-01 -2.096052075761E-01 -2.661883396428E-01
     61 T   6 C     3.895490307996E-01  4.461321628663E-01 -3.442626295576E-01
     62 T   6 C    -5.658313206669E-02  2.096052075761E-01 -4.461321628663E-01
     63 F   6 C     2.096052075761E-01 -4.461321628663E-01 -5.658313206669E-02
     64 F   6 C     5.658313206669E-02 -3.895490307996E-01  2.661883396428E-01
     65 F   6 C    -3.895490307996E-01  2.661883396428E-01  5.658313206669E-02
     66 F   6 C    -3.442626295576E-01  3.895490307996E-01  4.461321628663E-01
     67 F   6 C     3.442626295576E-01 -2.661883396428E-01 -2.096052075761E-01
     68 F   6 C    -5.658313206669E-02 -4.461321628663E-01  2.096052075761E-01
     69 F   6 C     5.658313206669E-02  2.661883396428E-01 -3.895490307996E-01
     70 F   6 C    -3.442626295576E-01  4.461321628663E-01  3.895490307996E-01
     71 F   6 C    -2.661883396428E-01 -2.096052075761E-01  3.442626295576E-01
     72 F   6 C    -2.096052075761E-01  3.442626295576E-01 -2.661883396428E-01
     73 F   6 C     4.461321628663E-01  3.895490307996E-01 -3.442626295576E-01
     74 F   6 C     2.096052075761E-01 -5.658313206669E-02 -4.461321628663E-01
     75 F   6 C    -4.461321628663E-01  2.096052075761E-01 -5.658313206669E-02
     76 F   6 C    -3.895490307996E-01  5.658313206669E-02  2.661883396428E-01
     77 F   6 C     2.661883396428E-01 -3.895490307996E-01  5.658313206669E-02
     78 F   6 C     3.895490307996E-01 -3.442626295576E-01  4.461321628663E-01
     79 T   1 H    -2.364119143779E-01  3.851157986258E-01 -1.217190141502E-01
     80 T   1 H    -4.931651872240E-01 -1.146929002277E-01  1.217190141502E-01
     81 F   1 H     2.364119143779E-01  1.146929002277E-01 -3.784722869963E-01
     82 F   1 H     4.931651872240E-01 -3.851157986258E-01  3.784722869963E-01
     83 T   1 H    -1.217190141502E-01 -2.364119143779E-01  3.851157986258E-01
     84 T   1 H     3.851157986258E-01 -1.217190141502E-01 -2.364119143779E-01
     85 T   1 H     3.784722869963E-01  4.931651872240E-01 -3.851157986258E-01
     86 T   1 H    -1.146929002277E-01  1.217190141502E-01 -4.931651872240E-01
     87 F   1 H     1.217190141502E-01 -4.931651872240E-01 -1.146929002277E-01
     88 F   1 H     1.146929002277E-01 -3.784722869963E-01  2.364119143779E-01
     89 F   1 H    -3.784722869963E-01  2.364119143779E-01  1.146929002277E-01
     90 F   1 H    -3.851157986258E-01  3.784722869963E-01  4.931651872240E-01
     91 F   1 H     3.851157986258E-01 -2.364119143779E-01 -1.217190141502E-01
     92 F   1 H    -1.146929002277E-01 -4.931651872240E-01  1.217190141502E-01
     93 F   1 H     1.146929002277E-01  2.364119143779E-01 -3.784722869963E-01
     94 F   1 H    -3.851157986258E-01  4.931651872240E-01  3.784722869963E-01
     95 F   1 H    -2.364119143779E-01 -1.217190141502E-01  3.851157986258E-01
     96 F   1 H    -1.217190141502E-01  3.851157986258E-01 -2.364119143779E-01
     97 F   1 H     4.931651872240E-01  3.784722869963E-01 -3.851157986258E-01
     98 F   1 H     1.217190141502E-01 -1.146929002277E-01 -4.931651872240E-01
     99 F   1 H    -4.931651872240E-01  1.217190141502E-01 -1.146929002277E-01
    100 F   1 H    -3.784722869963E-01  1.146929002277E-01  2.364119143779E-01
    101 F   1 H     2.364119143779E-01 -3.784722869963E-01  1.146929002277E-01
    102 F   1 H     3.784722869963E-01 -3.851157986258E-01  4.931651872240E-01

 TRANSFORMATION MATRIX PRIMITIVE-CRYSTALLOGRAPHIC CELL
  0.0000  1.0000  1.0000  1.0000  0.0000  1.0000  1.0000  1.0000  0.0000

 *******************************************************************************
 CRYSTALLOGRAPHIC CELL (VOLUME=       4958.08335206)
         A              B              C           ALPHA      BETA       GAMMA 
    17.05312008    17.05503845    17.05503845    88.281256  90.000000  90.000000

 COORDINATES IN THE CRYSTALLOGRAPHIC CELL
     ATOM                 X/A                 Y/B                 Z/C    
 *******************************************************************************
      1 T 230 ZN    2.500000000000E-01  5.000000000000E-01  6.071532165919E-17
      2 F 230 ZN    2.500000000000E-01  6.071532165919E-17  5.000000000000E-01
      3 T 230 ZN    1.387778780781E-17  2.500000000000E-01  5.000000000000E-01
      4 F 230 ZN    5.000000000000E-01 -8.673617379884E-18  2.500000000000E-01
      5 F 230 ZN    5.000000000000E-01  2.500000000000E-01 -1.196959198424E-16
      6 F 230 ZN    1.792447497314E-16  5.000000000000E-01  2.500000000000E-01
      7 T   7 N     1.858602159620E-01 -4.714077769123E-01  9.347461481682E-02
      8 T   7 N    -1.858602159620E-01  4.714077769123E-01  9.347461481682E-02
      9 F   7 N     1.858602159620E-01  4.714077769123E-01 -9.347461481682E-02
     10 F   7 N    -1.858602159620E-01 -4.714077769123E-01 -9.347461481682E-02
     11 T   7 N     9.347461481682E-02  1.858602159620E-01 -4.714077769123E-01
     12 T   7 N    -4.714077769123E-01  9.347461481682E-02  1.858602159620E-01
     13 T   7 N    -9.347461481682E-02 -1.858602159620E-01 -4.714077769123E-01
     14 T   7 N     4.714077769123E-01  9.347461481682E-02 -1.858602159620E-01
     15 F   7 N     9.347461481682E-02 -1.858602159620E-01  4.714077769123E-01
     16 F   7 N     4.714077769123E-01 -9.347461481682E-02  1.858602159620E-01
     17 F   7 N    -9.347461481682E-02  1.858602159620E-01  4.714077769123E-01
     18 F   7 N    -4.714077769123E-01 -9.347461481682E-02 -1.858602159620E-01
     19 F   7 N    -4.714077769123E-01  1.858602159620E-01  9.347461481682E-02
     20 F   7 N     4.714077769123E-01 -1.858602159620E-01  9.347461481682E-02
     21 F   7 N     4.714077769123E-01  1.858602159620E-01 -9.347461481682E-02
     22 F   7 N    -4.714077769123E-01 -1.858602159620E-01 -9.347461481682E-02
     23 F   7 N     1.858602159620E-01  9.347461481682E-02 -4.714077769123E-01
     24 F   7 N     9.347461481682E-02 -4.714077769123E-01  1.858602159620E-01
     25 F   7 N    -1.858602159620E-01 -9.347461481682E-02 -4.714077769123E-01
     26 F   7 N     9.347461481682E-02  4.714077769123E-01 -1.858602159620E-01
     27 F   7 N    -1.858602159620E-01  9.347461481682E-02  4.714077769123E-01
     28 F   7 N    -9.347461481682E-02  4.714077769123E-01  1.858602159620E-01
     29 F   7 N     1.858602159620E-01 -9.347461481682E-02  4.714077769123E-01
     30 F   7 N    -9.347461481682E-02 -4.714077769123E-01 -1.858602159620E-01
     31 T  17 CL    7.831848693209E-02  4.151391510403E-01  7.831848693209E-02
     32 T  17 CL   -7.831848693209E-02 -4.151391510403E-01  7.831848693209E-02
     33 F  17 CL    7.831848693209E-02 -4.151391510403E-01 -7.831848693209E-02
     34 F  17 CL   -7.831848693209E-02  4.151391510403E-01 -7.831848693209E-02
     35 F  17 CL    7.831848693209E-02  7.831848693209E-02  4.151391510403E-01
     36 T  17 CL    4.151391510403E-01  7.831848693209E-02  7.831848693209E-02
     37 F  17 CL   -7.831848693209E-02 -7.831848693209E-02  4.151391510403E-01
     38 T  17 CL   -4.151391510403E-01  7.831848693209E-02 -7.831848693209E-02
     39 F  17 CL    7.831848693209E-02 -7.831848693209E-02 -4.151391510403E-01
     40 F  17 CL   -4.151391510403E-01 -7.831848693209E-02  7.831848693209E-02
     41 F  17 CL   -7.831848693209E-02  7.831848693209E-02 -4.151391510403E-01
     42 F  17 CL    4.151391510403E-01 -7.831848693209E-02 -7.831848693209E-02
     43 T   6 C     1.215231002038E-01  4.947568839625E-01  1.215231002038E-01
     44 T   6 C    -1.215231002038E-01 -4.947568839625E-01  1.215231002038E-01
     45 F   6 C     1.215231002038E-01 -4.947568839625E-01 -1.215231002038E-01
     46 F   6 C    -1.215231002038E-01  4.947568839625E-01 -1.215231002038E-01
     47 F   6 C     1.215231002038E-01  1.215231002038E-01  4.947568839625E-01
     48 T   6 C     4.947568839625E-01  1.215231002038E-01  1.215231002038E-01
     49 F   6 C    -1.215231002038E-01 -1.215231002038E-01  4.947568839625E-01
     50 T   6 C    -4.947568839625E-01  1.215231002038E-01 -1.215231002038E-01
     51 F   6 C     1.215231002038E-01 -1.215231002038E-01 -4.947568839625E-01
     52 F   6 C    -4.947568839625E-01 -1.215231002038E-01  1.215231002038E-01
     53 F   6 C    -1.215231002038E-01  1.215231002038E-01 -4.947568839625E-01
     54 F   6 C     4.947568839625E-01 -1.215231002038E-01 -1.215231002038E-01
     55 T   6 C    -2.995771191878E-01  8.997191161173E-02 -3.561602512545E-01
     56 T   6 C     2.995771191878E-01 -8.997191161173E-02 -3.561602512545E-01
     57 F   6 C    -2.995771191878E-01 -8.997191161173E-02  3.561602512545E-01
     58 F   6 C     2.995771191878E-01  8.997191161173E-02  3.561602512545E-01
     59 T   6 C    -3.561602512545E-01 -2.995771191878E-01  8.997191161173E-02
     60 T   6 C     8.997191161173E-02 -3.561602512545E-01 -2.995771191878E-01
     61 T   6 C     3.561602512545E-01  2.995771191878E-01  8.997191161173E-02
     62 T   6 C    -8.997191161173E-02 -3.561602512545E-01  2.995771191878E-01
     63 F   6 C    -3.561602512545E-01  2.995771191878E-01 -8.997191161173E-02
     64 F   6 C    -8.997191161173E-02  3.561602512545E-01 -2.995771191878E-01
     65 F   6 C     3.561602512545E-01 -2.995771191878E-01 -8.997191161173E-02
     66 F   6 C     8.997191161173E-02  3.561602512545E-01  2.995771191878E-01
     67 F   6 C     8.997191161173E-02 -2.995771191878E-01 -3.561602512545E-01
     68 F   6 C    -8.997191161173E-02  2.995771191878E-01 -3.561602512545E-01
     69 F   6 C    -8.997191161173E-02 -2.995771191878E-01  3.561602512545E-01
     70 F   6 C     8.997191161173E-02  2.995771191878E-01  3.561602512545E-01
     71 F   6 C    -2.995771191878E-01 -3.561602512545E-01  8.997191161173E-02
     72 F   6 C    -3.561602512545E-01  8.997191161173E-02 -2.995771191878E-01
     73 F   6 C     2.995771191878E-01  3.561602512545E-01  8.997191161173E-02
     74 F   6 C    -3.561602512545E-01 -8.997191161173E-02  2.995771191878E-01
     75 F   6 C     2.995771191878E-01 -3.561602512545E-01 -8.997191161173E-02
     76 F   6 C     3.561602512545E-01 -8.997191161173E-02 -2.995771191878E-01
     77 F   6 C    -2.995771191878E-01  3.561602512545E-01 -8.997191161173E-02
     78 F   6 C     3.561602512545E-01  8.997191161173E-02  2.995771191878E-01
     79 T   1 H    -2.500956505733E-01  1.283766364230E-01 -3.647885508009E-01
     80 T   1 H     2.500956505733E-01 -1.283766364230E-01 -3.647885508009E-01
     81 F   1 H    -2.500956505733E-01 -1.283766364230E-01  3.647885508009E-01
     82 F   1 H     2.500956505733E-01  1.283766364230E-01  3.647885508009E-01
     83 T   1 H    -3.647885508009E-01 -2.500956505733E-01  1.283766364230E-01
     84 T   1 H     1.283766364230E-01 -3.647885508009E-01 -2.500956505733E-01
     85 T   1 H     3.647885508009E-01  2.500956505733E-01  1.283766364230E-01
     86 T   1 H    -1.283766364230E-01 -3.647885508009E-01  2.500956505733E-01
     87 F   1 H    -3.647885508009E-01  2.500956505733E-01 -1.283766364230E-01
     88 F   1 H    -1.283766364230E-01  3.647885508009E-01 -2.500956505733E-01
     89 F   1 H     3.647885508009E-01 -2.500956505733E-01 -1.283766364230E-01
     90 F   1 H     1.283766364230E-01  3.647885508009E-01  2.500956505733E-01
     91 F   1 H     1.283766364230E-01 -2.500956505733E-01 -3.647885508009E-01
     92 F   1 H    -1.283766364230E-01  2.500956505733E-01 -3.647885508009E-01
     93 F   1 H    -1.283766364230E-01 -2.500956505733E-01  3.647885508009E-01
     94 F   1 H     1.283766364230E-01  2.500956505733E-01  3.647885508009E-01
     95 F   1 H    -2.500956505733E-01 -3.647885508009E-01  1.283766364230E-01
     96 F   1 H    -3.647885508009E-01  1.283766364230E-01 -2.500956505733E-01
     97 F   1 H     2.500956505733E-01  3.647885508009E-01  1.283766364230E-01
     98 F   1 H    -3.647885508009E-01 -1.283766364230E-01  2.500956505733E-01
     99 F   1 H     2.500956505733E-01 -3.647885508009E-01 -1.283766364230E-01
    100 F   1 H     3.647885508009E-01 -1.283766364230E-01 -2.500956505733E-01
    101 F   1 H    -2.500956505733E-01  3.647885508009E-01 -1.283766364230E-01
    102 F   1 H     3.647885508009E-01  1.283766364230E-01  2.500956505733E-01

 T = ATOM BELONGING TO THE ASYMMETRIC UNIT

 ****    4 SYMMOPS - TRANSLATORS IN FRACTIONAL UNITS
 **** MATRICES AND TRANSLATORS IN THE CRYSTALLOGRAPHIC REFERENCE FRAME
   V INV                    ROTATION MATRICES                   TRANSLATORS
   1   1  1.00  0.00  0.00  0.00  1.00  0.00  0.00  0.00  1.00  0.00  0.00  0.00
   2   2 -1.00  0.00  0.00 -1.00  0.00  1.00 -1.00  1.00  0.00  0.00  0.00  0.00
   3   3  1.00  0.00  0.00 -0.00  0.00  1.00 -0.00  1.00  0.00  0.00  0.00  0.00
   4   4 -1.00  0.00  0.00 -1.00  1.00  0.00 -1.00  0.00  1.00  0.00  0.00  0.00

 DIRECT LATTICE VECTORS CARTESIAN COMPONENTS (ANGSTROM)
          X                    Y                    Z
  -0.852656004214E+01   0.865445844277E+01   0.865445844277E+01
   0.852656004214E+01  -0.839866164151E+01   0.839866164151E+01
   0.852656004214E+01   0.839866164151E+01  -0.839866164151E+01


 CARTESIAN COORDINATES - PRIMITIVE CELL
 *******************************************************************************
 *      ATOM          X(ANGSTROM)         Y(ANGSTROM)         Z(ANGSTROM)
 *******************************************************************************
    1   230 ZN   -1.278984006321E+01  8.526560042140E+00  1.278984006321E-01
    2   230 ZN   -1.278984006321E+01  1.278984006321E-01  8.526560042140E+00
    3   230 ZN    2.366595819908E-16 -1.266194166258E+01  8.334712441192E+00
    4   230 ZN    8.526560042140E+00 -1.918476009481E-01 -1.278984006321E+01
    5   230 ZN    8.526560042140E+00 -1.278984006321E+01 -1.918476009482E-01
    6   230 ZN    3.056682241646E-15  8.334712441192E+00 -1.266194166258E+01
    7     7 N     3.169496581690E+00 -8.015062920879E+00  1.473449229878E+00
    8     7 N    -3.169496581690E+00  8.062883935819E+00  1.714618432728E+00
    9     7 N     3.169496581690E+00  8.015062920879E+00 -1.473449229878E+00
   10     7 N    -3.169496581690E+00 -8.062883935819E+00 -1.714618432728E+00
   11     7 N     1.594033831303E+00  3.048911980265E+00 -7.991430979624E+00
   12     7 N    -8.038973428349E+00  1.641576280028E+00  3.193407089160E+00
   13     7 N    -1.594033831303E+00 -3.290081183115E+00 -8.086515877074E+00
   14     7 N     8.038973428349E+00  1.546491382578E+00 -3.145586074220E+00
   15     7 N     1.594033831303E+00 -3.048911980265E+00  7.991430979624E+00
   16     7 N     8.038973428349E+00 -1.546491382578E+00  3.145586074220E+00
   17     7 N    -1.594033831303E+00  3.290081183115E+00  8.086515877074E+00
   18     7 N    -8.038973428349E+00 -1.641576280028E+00 -3.193407089160E+00
   19     7 N    -8.038973428349E+00  3.193407089160E+00  1.641576280028E+00
   20     7 N     8.038973428349E+00 -3.145586074220E+00  1.546491382578E+00
   21     7 N     8.038973428349E+00  3.145586074220E+00 -1.546491382578E+00
   22     7 N    -8.038973428349E+00 -3.193407089160E+00 -1.641576280028E+00
   23     7 N     3.169496581690E+00  1.473449229878E+00 -8.015062920879E+00
   24     7 N     1.594033831303E+00 -7.991430979624E+00  3.048911980265E+00
   25     7 N    -3.169496581690E+00 -1.714618432728E+00 -8.062883935819E+00
   26     7 N     1.594033831303E+00  7.991430979624E+00 -3.048911980265E+00
   27     7 N    -3.169496581690E+00  1.714618432728E+00  8.062883935819E+00
   28     7 N    -1.594033831303E+00  8.086515877074E+00  3.290081183115E+00
   29     7 N     3.169496581690E+00 -1.473449229878E+00  8.015062920879E+00
   30     7 N    -1.594033831303E+00 -8.086515877074E+00 -3.290081183115E+00
   31    17 CL    1.335574562472E+00  7.099451412814E+00  1.441765829388E+00
   32    17 CL   -1.335574562472E+00 -7.059384175940E+00  1.229383295556E+00
   33    17 CL    1.335574562472E+00 -7.099451412814E+00 -1.441765829388E+00
   34    17 CL   -1.335574562472E+00  7.059384175940E+00 -1.229383295556E+00
   35    17 CL    1.335574562472E+00  1.441765829388E+00  7.099451412814E+00
   36    17 CL    7.079417794377E+00  1.355608180909E+00  1.355608180909E+00
   37    17 CL   -1.335574562472E+00 -1.229383295556E+00  7.059384175940E+00
   38    17 CL   -7.079417794377E+00  1.315540944035E+00 -1.315540944035E+00
   39    17 CL    1.335574562472E+00 -1.441765829388E+00 -7.099451412814E+00
   40    17 CL   -7.079417794377E+00 -1.315540944035E+00  1.315540944035E+00
   41    17 CL   -1.335574562472E+00  1.229383295556E+00 -7.059384175940E+00
   42    17 CL    7.079417794377E+00 -1.355608180909E+00 -1.355608180909E+00
   43     6 C     2.072348020789E+00  8.468233775049E+00  2.198905249110E+00
   44     6 C    -2.072348020789E+00 -8.406063334425E+00  1.945790792468E+00
   45     6 C     2.072348020789E+00 -8.468233775049E+00 -2.198905249110E+00
   46     6 C    -2.072348020789E+00  8.406063334425E+00 -1.945790792468E+00
   47     6 C     2.072348020789E+00  2.198905249110E+00  8.468233775049E+00
   48     6 C     8.437148554737E+00  2.103433241101E+00  2.103433241101E+00
   49     6 C    -2.072348020789E+00 -1.945790792468E+00  8.406063334425E+00
   50     6 C    -8.437148554737E+00  2.041262800477E+00 -2.041262800477E+00
   51     6 C     2.072348020789E+00 -2.198905249110E+00 -8.468233775049E+00
   52     6 C    -8.437148554737E+00 -2.041262800477E+00  2.041262800477E+00
   53     6 C    -2.072348020789E+00  1.945790792468E+00 -8.406063334425E+00
   54     6 C     8.437148554737E+00 -2.103433241101E+00 -2.103433241101E+00
   55     6 C    -5.108724588013E+00  1.443197159919E+00 -6.050629006697E+00
   56     6 C     5.108724588013E+00 -1.625406465935E+00 -6.096658061085E+00
   57     6 C    -5.108724588013E+00 -1.443197159919E+00  6.050629006697E+00
   58     6 C     5.108724588013E+00  1.625406465935E+00  6.096658061085E+00
   59     6 C    -6.073643533891E+00 -5.085710060819E+00  1.457670944107E+00
   60     6 C     1.534301812927E+00 -6.150274402711E+00 -5.199829241021E+00
   61     6 C     6.073643533891E+00  5.131739115207E+00  1.610932681747E+00
   62     6 C    -1.534301812927E+00 -5.997012665071E+00  5.017619935005E+00
   63     6 C    -6.073643533891E+00  5.085710060819E+00 -1.457670944107E+00
   64     6 C    -1.534301812927E+00  5.997012665071E+00 -5.017619935005E+00
   65     6 C     6.073643533891E+00 -5.131739115207E+00 -1.610932681747E+00
   66     6 C     1.534301812927E+00  6.150274402711E+00  5.199829241021E+00
   67     6 C     1.534301812927E+00 -5.199829241021E+00 -6.150274402711E+00
   68     6 C    -1.534301812927E+00  5.017619935005E+00 -5.997012665071E+00
   69     6 C    -1.534301812927E+00 -5.017619935005E+00  5.997012665071E+00
   70     6 C     1.534301812927E+00  5.199829241021E+00  6.150274402711E+00
   71     6 C    -5.108724588013E+00 -6.050629006697E+00  1.443197159919E+00
   72     6 C    -6.073643533891E+00  1.457670944107E+00 -5.085710060819E+00
   73     6 C     5.108724588013E+00  6.096658061085E+00  1.625406465935E+00
   74     6 C    -6.073643533891E+00 -1.457670944107E+00  5.085710060819E+00
   75     6 C     5.108724588013E+00 -6.096658061085E+00 -1.625406465935E+00
   76     6 C     6.073643533891E+00 -1.610932681747E+00 -5.131739115207E+00
   77     6 C    -5.108724588013E+00  6.050629006697E+00 -1.443197159919E+00
   78     6 C     6.073643533891E+00  1.610932681747E+00  5.131739115207E+00
   79     1 H    -4.264911161782E+00  2.095910452505E+00 -6.187944629225E+00
   80     1 H     4.264911161782E+00 -2.282533941371E+00 -6.253621295133E+00
   81     1 H    -4.264911161782E+00 -2.095910452505E+00  6.187944629225E+00
   82     1 H     4.264911161782E+00  2.282533941371E+00  6.253621295133E+00
   83     1 H    -6.220782962179E+00 -4.232072828828E+00  2.125248529511E+00
   84     1 H     2.189222196938E+00 -6.284756629606E+00 -4.358222906215E+00
   85     1 H     6.220782962179E+00  4.297749494736E+00  2.253195864365E+00
   86     1 H    -2.189222196938E+00 -6.156809294752E+00  4.171599417349E+00
   87     1 H    -6.220782962179E+00  4.232072828828E+00 -2.125248529511E+00
   88     1 H    -2.189222196938E+00  6.156809294752E+00 -4.171599417349E+00
   89     1 H     6.220782962179E+00 -4.297749494736E+00 -2.253195864365E+00
   90     1 H     2.189222196938E+00  6.284756629606E+00  4.358222906215E+00
   91     1 H     2.189222196938E+00 -4.358222906215E+00 -6.284756629606E+00
   92     1 H    -2.189222196938E+00  4.171599417349E+00 -6.156809294752E+00
   93     1 H    -2.189222196938E+00 -4.171599417349E+00  6.156809294752E+00
   94     1 H     2.189222196938E+00  4.358222906215E+00  6.284756629606E+00
   95     1 H    -4.264911161782E+00 -6.187944629225E+00  2.095910452505E+00
   96     1 H    -6.220782962179E+00  2.125248529511E+00 -4.232072828828E+00
   97     1 H     4.264911161782E+00  6.253621295133E+00  2.282533941371E+00
   98     1 H    -6.220782962179E+00 -2.125248529511E+00  4.232072828828E+00
   99     1 H     4.264911161782E+00 -6.253621295133E+00 -2.282533941371E+00
  100     1 H     6.220782962179E+00 -2.253195864365E+00 -4.297749494736E+00
  101     1 H    -4.264911161782E+00  6.187944629225E+00 -2.095910452505E+00
  102     1 H     6.220782962179E+00  2.253195864365E+00  4.297749494736E+00
 INFORMATION **** EXCBUF **** EXCH. BIPO BUFFER: WORDS USED =     4000000
 WARNING **** EXCBUF **** EXCH. BIPO BUFFER TOO SMALL - TO AVOID I/O SET EXCHSIZE =     6993288

 DFT PARAMETERS

     ATOM       ELECTRONS   NET CHARGE   R(ANGSTROM)
   1 230  ZN     20.0000      0.0000     1.37000000
   7   7  N       7.0000      0.0000     0.74000000
  31  17  CL     17.0000      0.0000     0.99000000
  43   6  C       6.0000      0.0000     0.77000000
  79   1  H       1.0000      0.0000     1.11000000

 SIZE OF GRID=    1616932
 TTTTTTTTTTTTTTTTTTTTTTTTTTTTTT MAKE_GRID2  TELAPSE     2952.00 TCPU     2066.00
 BECKE WEIGHT FUNCTION
 RADSAFE =     2.00
 TOLERANCES - DENSITY:10**- 6; POTENTIAL:10**- 9; GRID WGT:10**-14

 RADIAL INTEGRATION  - INTERVALS (POINTS,UPPER LIMIT):            1( 99,  4.0*R)

 ANGULAR INTEGRATION - INTERVALS (ACCURACY LEVEL [N. POINTS] UPPER LIMIT):
  1(  6[ 146]   0.2)  2( 11[ 302]   0.5)  3( 14[ 590]   0.9)  4( 18[1454]   3.5)
  5( 14[ 590]9999.0)
 EEEEEEEEEE INT_CALC TERMINATION  DATE 07 07 2020 TIME 17:09:32.7

 *******************************************************************************
 ZIFCl_start                                                                     
 CRYSTAL - SCF - TYPE OF CALCULATION :  RESTRICTED CLOSED SHELL
 *******************************************************************************

 CAPPA:IS1  2;IS2  2;IS3  2; K PTS MONK NET   5; SYMMOPS:K SPACE   8;G SPACE   4

 TTTTTTTTTTTTTTTTTTTTTTTTTTTTTT SDIK        TELAPSE     2953.33 TCPU     2067.33

 INFORMATION FROM INTEGRAL EVALUATION

 RESTART FROM A PREVIOUS DENSITY MATRIX - DEP ACTIVE
 NUMBER OF COUPLE SETS (NEW, OLD, FOUND):   38482   38482   38482
 NUMBER OF IRREDUCIBLE G VECTORS        :  140412  140412  140412
 CHARGE NORMALIZATION FACTOR   1.00002056
 TOTAL ATOMIC CHARGES:
  18.5112372  18.5112372  18.5112888  18.5112888  18.5112888  18.5112888
   7.6006564   7.6054233   7.6006564   7.6054233   7.5987051   7.6057113
   7.6070914   7.6001021   7.5987051   7.6001021   7.6070914   7.6057113
   7.6057113   7.6001021   7.6001021   7.6057113   7.6006564   7.5987051
   7.6054233   7.5987051   7.6054233   7.6070914   7.6006564   7.6070914
  17.0301262  17.0330222  17.0301262  17.0330222  17.0301262  17.0311421
  17.0330222  17.0322093  17.0301262  17.0322093  17.0330222  17.0311421
   5.7228147   5.7279904   5.7228147   5.7279904   5.7228147   5.7359110
   5.7279904   5.7148034   5.7228147   5.7148034   5.7279904   5.7359110
   6.0231239   6.0340720   6.0231239   6.0340720   6.0272598   6.0370828
   6.0297047   6.0201337   6.0272598   6.0201337   6.0297047   6.0370828
   6.0370828   6.0201337   6.0201337   6.0370828   6.0231239   6.0272598
   6.0340720   6.0272598   6.0340720   6.0297047   6.0231239   6.0297047
   0.8634078   0.8609430   0.8634078   0.8609430   0.8577095   0.8622406
   0.8666908   0.8620482   0.8577095   0.8620482   0.8666908   0.8622406
   0.8622406   0.8620482   0.8620482   0.8622406   0.8634078   0.8577095
   0.8609430   0.8577095   0.8609430   0.8666908   0.8634078   0.8666908
 TTTTTTTTTTTTTTTTTTTTTTTTTTTTTT MOQGAD      TELAPSE     2955.36 TCPU     2069.28
 TTTTTTTTTTTTTTTTTTTTTTTTTTTTTT SHELLXN     TELAPSE     2984.96 TCPU     2093.93
 TTTTTTTTTTTTTTTTTTTTTTTTTTTTTT MONMO3      TELAPSE     3016.33 TCPU     2125.30
 NUMERICALLY INTEGRATED DENSITY    732.0001172659
 TTTTTTTTTTTTTTTTTTTTTTTTTTTTTT NUMDFT      TELAPSE     3019.87 TCPU     2128.84
 CYC   0 ETOT(AU) -9.581820562762E+03 DETOT -9.58E+03 tst  1.56E-11 PX  1.00E+00
 TTTTTTTTTTTTTTTTTTTTTTTTTTTTTT DIIS        TELAPSE     3021.96 TCPU     2130.93
 TTTTTTTTTTTTTTTTTTTTTTTTTTTTTT FDIK        TELAPSE     3079.60 TCPU     2165.75
 INSULATING STATE
 TOP OF VALENCE BANDS -    BAND    366; K    4; EIG -2.3105371E-01 AU
 TOP OF VALENCE BANDS -    BAND    366; K    1; EIG -2.3114450E-01 AU
 BOTTOM OF VIRTUAL BANDS - BAND    367; K    4; EIG  1.2596556E-02 AU
 DIRECT ENERGY BAND GAP:   6.6301 eV
 BOTTOM OF VIRTUAL BANDS - BAND    367; K    1; EIG  1.3601584E-02 AU
 TTTTTTTTTTTTTTTTTTTTTTTTTTTTTT PDIG        TELAPSE     3080.91 TCPU     2167.06
 CHARGE NORMALIZATION FACTOR   1.00000000
 TOTAL ATOMIC CHARGES:
  18.5112156  18.5112156  18.5109421  18.5109421  18.5109421  18.5109421
   7.6022963   7.6027897   7.6022963   7.6027897   7.6321919   7.6135980
   7.5746384   7.5911409   7.6321919   7.5911409   7.5746384   7.6135980
   7.6135980   7.5911409   7.5911409   7.6135980   7.6022963   7.6321919
   7.6027897   7.6321919   7.6027897   7.5746384   7.6022963   7.5746384
  17.0236933  17.0389238  17.0236933  17.0389238  17.0236933  17.0375872
  17.0389238  17.0244391  17.0236933  17.0244391  17.0389238  17.0375872
   5.7240498   5.7259798   5.7240498   5.7259798   5.7240498   5.7073606
   5.7259798   5.7466722   5.7240498   5.7466722   5.7259798   5.7073606
   6.0378269   6.0195215   6.0378269   6.0195215   6.0113421   6.0124722
   6.0470225   6.0449464   6.0113421   6.0449464   6.0470225   6.0124722
   6.0124722   6.0449464   6.0449464   6.0124722   6.0378269   6.0113421
   6.0195215   6.0113421   6.0195215   6.0470225   6.0378269   6.0470225
   0.8588982   0.8655712   0.8588982   0.8655712   0.8609556   0.8659327
   0.8633418   0.8582876   0.8609556   0.8582876   0.8633418   0.8659327
   0.8659327   0.8582876   0.8582876   0.8659327   0.8588982   0.8609556
   0.8655712   0.8609556   0.8655712   0.8633418   0.8588982   0.8633418
 TTTTTTTTTTTTTTTTTTTTTTTTTTTTTT MOQGAD      TELAPSE     3080.92 TCPU     2167.08
 TTTTTTTTTTTTTTTTTTTTTTTTTTTTTT SHELLXN     TELAPSE     3120.09 TCPU     2191.77
 TTTTTTTTTTTTTTTTTTTTTTTTTTTTTT MONMO3      TELAPSE     3136.66 TCPU     2208.34
 NUMERICALLY INTEGRATED DENSITY    732.0001120496
 TTTTTTTTTTTTTTTTTTTTTTTTTTTTTT NUMDFT      TELAPSE     3140.14 TCPU     2211.82
 CYC   1 ETOT(AU) -9.581702004649E+03 DETOT  1.19E-01 tst  0.00E+00 PX  8.70E-03
 TTTTTTTTTTTTTTTTTTTTTTTTTTTTTT DIIS        TELAPSE     3140.29 TCPU     2211.97
 DIIS TEST: 0.12494E-01 AT SCF   CYCLE   1 - MIX   30 %
 TTTTTTTTTTTTTTTTTTTTTTTTTTTTTT FDIK        TELAPSE     3147.86 TCPU     2219.02
 INSULATING STATE
 TOP OF VALENCE BANDS -    BAND    366; K    5; EIG -2.2792247E-01 AU
 TOP OF VALENCE BANDS -    BAND    366; K    1; EIG -2.2799129E-01 AU
 BOTTOM OF VIRTUAL BANDS - BAND    367; K    2; EIG  1.5696367E-02 AU
 INDIRECT ENERGY BAND GAP:   6.6292 eV
 BOTTOM OF VIRTUAL BANDS - BAND    367; K    1; EIG  1.6575488E-02 AU
 TTTTTTTTTTTTTTTTTTTTTTTTTTTTTT PDIG        TELAPSE     3149.05 TCPU     2220.22
 CHARGE NORMALIZATION FACTOR   1.00000000
 TOTAL ATOMIC CHARGES:
  18.5119862  18.5119862  18.5117526  18.5117526  18.5117526  18.5117526
   7.6017177   7.6045475   7.6017177   7.6045475   7.6062811   7.6112801
   7.5988330   7.5947384   7.6062811   7.5947384   7.5988330   7.6112801
   7.6112801   7.5947384   7.5947384   7.6112801   7.6017177   7.6062811
   7.6045475   7.6062811   7.6045475   7.5988330   7.6017177   7.5988330
  17.0336050  17.0294260  17.0336050  17.0294260  17.0336050  17.0204299
  17.0294260  17.0422281  17.0336050  17.0422281  17.0294260  17.0204299
   5.7234786   5.7276613   5.7234786   5.7276613   5.7234786   5.7298176
   5.7276613   5.7212696   5.7234786   5.7212696   5.7276613   5.7298176
   6.0338207   6.0228160   6.0338207   6.0228160   6.0185165   6.0276436
   6.0388177   6.0288452   6.0185165   6.0288452   6.0388177   6.0276436
   6.0276436   6.0288452   6.0288452   6.0276436   6.0338207   6.0185165
   6.0228160   6.0185165   6.0228160   6.0388177   6.0338207   6.0388177
   0.8610903   0.8633351   0.8610903   0.8633351   0.8594544   0.8588636
   0.8647041   0.8659058   0.8594544   0.8659058   0.8647041   0.8588636
   0.8588636   0.8659058   0.8659058   0.8588636   0.8610903   0.8594544
   0.8633351   0.8594544   0.8633351   0.8647041   0.8610903   0.8647041
 TTTTTTTTTTTTTTTTTTTTTTTTTTTTTT MOQGAD      TELAPSE     3149.07 TCPU     2220.24
 TTTTTTTTTTTTTTTTTTTTTTTTTTTTTT SHELLXN     TELAPSE     3177.51 TCPU     2244.95
 TTTTTTTTTTTTTTTTTTTTTTTTTTTTTT MONMO3      TELAPSE     3182.07 TCPU     2249.51
 NUMERICALLY INTEGRATED DENSITY    732.0001151760
 TTTTTTTTTTTTTTTTTTTTTTTTTTTTTT NUMDFT      TELAPSE     3185.55 TCPU     2252.99
 CYC   2 ETOT(AU) -9.581703196763E+03 DETOT -1.19E-03 tst  7.11E-06 PX  5.49E-03
 TTTTTTTTTTTTTTTTTTTTTTTTTTTTTT DIIS        TELAPSE     3185.71 TCPU     2253.15
 DIIS TEST: 0.49545E-02 AT SCF   CYCLE   2 - DIIS ACTIVE - HISTORY:     2 CYCLES
 TTTTTTTTTTTTTTTTTTTTTTTTTTTTTT FDIK        TELAPSE     3192.82 TCPU     2259.73
 INSULATING STATE
 TOP OF VALENCE BANDS -    BAND    366; K    5; EIG -2.2972725E-01 AU
 TOP OF VALENCE BANDS -    BAND    366; K    1; EIG -2.2981732E-01 AU
 BOTTOM OF VIRTUAL BANDS - BAND    367; K    2; EIG  1.5522725E-02 AU
 INDIRECT ENERGY BAND GAP:   6.6736 eV
 BOTTOM OF VIRTUAL BANDS - BAND    367; K    1; EIG  1.6368393E-02 AU
 TTTTTTTTTTTTTTTTTTTTTTTTTTTTTT PDIG        TELAPSE     3194.02 TCPU     2260.93
 CHARGE NORMALIZATION FACTOR   1.00000000
 TOTAL ATOMIC CHARGES:
  18.5116222  18.5116222  18.5111953  18.5111953  18.5111953  18.5111953
   7.5985990   7.6062726   7.5985990   7.6062726   7.6221893   7.6136568
   7.5850847   7.5913365   7.6221893   7.5913365   7.5850847   7.6136568
   7.6136568   7.5913365   7.5913365   7.6136568   7.5985990   7.6221893
   7.6062726   7.6221893   7.6062726   7.5850847   7.5985990   7.5850847
  17.0295747  17.0334695  17.0295747  17.0334695  17.0295747  17.0278862
  17.0334695  17.0344066  17.0295747  17.0344066  17.0334695  17.0278862
   5.7237297   5.7260634   5.7237297   5.7260634   5.7237297   5.7187497
   5.7260634   5.7348624   5.7237297   5.7348624   5.7260634   5.7187497
   6.0330371   6.0239620   6.0330371   6.0239620   6.0167428   6.0237069
   6.0415622   6.0331997   6.0167428   6.0331997   6.0415622   6.0237069
   6.0237069   6.0331997   6.0331997   6.0237069   6.0330371   6.0167428
   6.0239620   6.0167428   6.0239620   6.0415622   6.0330371   6.0415622
   0.8603327   0.8640444   0.8603327   0.8640444   0.8584075   0.8610497
   0.8656421   0.8633777   0.8584075   0.8633777   0.8656421   0.8610497
   0.8610497   0.8633777   0.8633777   0.8610497   0.8603327   0.8584075
   0.8640444   0.8584075   0.8640444   0.8656421   0.8603327   0.8656421
 TTTTTTTTTTTTTTTTTTTTTTTTTTTTTT MOQGAD      TELAPSE     3194.04 TCPU     2260.95
 TTTTTTTTTTTTTTTTTTTTTTTTTTTTTT SHELLXN     TELAPSE     3234.26 TCPU     2285.68
 TTTTTTTTTTTTTTTTTTTTTTTTTTTTTT MONMO3      TELAPSE     3238.19 TCPU     2289.61
 NUMERICALLY INTEGRATED DENSITY    732.0001149149
 TTTTTTTTTTTTTTTTTTTTTTTTTTTTTT NUMDFT      TELAPSE     3241.68 TCPU     2293.10
 CYC   3 ETOT(AU) -9.581703824527E+03 DETOT -6.28E-04 tst  1.64E-06 PX  2.75E-03
 TTTTTTTTTTTTTTTTTTTTTTTTTTTTTT DIIS        TELAPSE     3241.83 TCPU     2293.26
 DIIS TEST: 0.57988E-03 AT SCF   CYCLE   3 - DIIS ACTIVE - HISTORY:     3 CYCLES
 TTTTTTTTTTTTTTTTTTTTTTTTTTTTTT FDIK        TELAPSE     3248.97 TCPU     2299.85
 INSULATING STATE
 TOP OF VALENCE BANDS -    BAND    366; K    5; EIG -2.3027335E-01 AU
 TOP OF VALENCE BANDS -    BAND    366; K    1; EIG -2.3037247E-01 AU
 BOTTOM OF VIRTUAL BANDS - BAND    367; K    2; EIG  1.5508483E-02 AU
 INDIRECT ENERGY BAND GAP:   6.6881 eV
 BOTTOM OF VIRTUAL BANDS - BAND    367; K    1; EIG  1.6410337E-02 AU
 TTTTTTTTTTTTTTTTTTTTTTTTTTTTTT PDIG        TELAPSE     3250.17 TCPU     2301.04
 CHARGE NORMALIZATION FACTOR   1.00000000
 TOTAL ATOMIC CHARGES:
  18.5116239  18.5116239  18.5112552  18.5112552  18.5112552  18.5112552
   7.6011673   7.6049903   7.6011673   7.6049903   7.6161297   7.6142006
   7.5895425   7.5911895   7.6161297   7.5911895   7.5895425   7.6142006
   7.6142006   7.5911895   7.5911895   7.6142006   7.6011673   7.6161297
   7.6049903   7.6161297   7.6049903   7.5895425   7.6011673   7.5895425
  17.0297267  17.0331258  17.0297267  17.0331258  17.0297267  17.0269546
  17.0331258  17.0354230  17.0297267  17.0354230  17.0331258  17.0269546
   5.7244871   5.7261248   5.7244871   5.7261248   5.7244871   5.7206985
   5.7261248   5.7318713   5.7244871   5.7318713   5.7261248   5.7206985
   6.0363306   6.0207967   6.0363306   6.0207967   6.0151063   6.0220662
   6.0424706   6.0349938   6.0151063   6.0349938   6.0424706   6.0220662
   6.0220662   6.0349938   6.0349938   6.0220662   6.0363306   6.0151063
   6.0207967   6.0151063   6.0207967   6.0424706   6.0363306   6.0424706
   0.8599571   0.8644261   0.8599571   0.8644261   0.8589861   0.8614636
   0.8651739   0.8630038   0.8589861   0.8630038   0.8651739   0.8614636
   0.8614636   0.8630038   0.8630038   0.8614636   0.8599571   0.8589861
   0.8644261   0.8589861   0.8644261   0.8651739   0.8599571   0.8651739
 TTTTTTTTTTTTTTTTTTTTTTTTTTTTTT MOQGAD      TELAPSE     3250.18 TCPU     2301.06
 TTTTTTTTTTTTTTTTTTTTTTTTTTTTTT SHELLXN     TELAPSE     3279.90 TCPU     2325.75
 TTTTTTTTTTTTTTTTTTTTTTTTTTTTTT MONMO3      TELAPSE     3284.12 TCPU     2329.96
 NUMERICALLY INTEGRATED DENSITY    732.0001147410
 TTTTTTTTTTTTTTTTTTTTTTTTTTTTTT NUMDFT      TELAPSE     3288.51 TCPU     2334.35
 CYC   4 ETOT(AU) -9.581703890934E+03 DETOT -6.64E-05 tst  2.95E-07 PX  8.60E-04
 TTTTTTTTTTTTTTTTTTTTTTTTTTTTTT DIIS        TELAPSE     3288.66 TCPU     2334.51
 DIIS TEST: 0.13072E-03 AT SCF   CYCLE   4 - DIIS ACTIVE - HISTORY:     4 CYCLES
 TTTTTTTTTTTTTTTTTTTTTTTTTTTTTT FDIK        TELAPSE     3297.75 TCPU     2343.07
 INSULATING STATE
 TOP OF VALENCE BANDS -    BAND    366; K    5; EIG -2.3018637E-01 AU
 TOP OF VALENCE BANDS -    BAND    366; K    1; EIG -2.3028429E-01 AU
 BOTTOM OF VIRTUAL BANDS - BAND    367; K    2; EIG  1.5527754E-02 AU
 INDIRECT ENERGY BAND GAP:   6.6862 eV
 BOTTOM OF VIRTUAL BANDS - BAND    367; K    1; EIG  1.6400392E-02 AU
 TTTTTTTTTTTTTTTTTTTTTTTTTTTTTT PDIG        TELAPSE     3298.97 TCPU     2344.29
 CHARGE NORMALIZATION FACTOR   1.00000000
 TOTAL ATOMIC CHARGES:
  18.5116397  18.5116397  18.5112875  18.5112875  18.5112875  18.5112875
   7.5992071   7.6061211   7.5992071   7.6061211   7.6180084   7.6138466
   7.5886285   7.5915325   7.6180084   7.5915325   7.5886285   7.6138466
   7.6138466   7.5915325   7.5915325   7.6138466   7.5992071   7.6180084
   7.6061211   7.6180084   7.6061211   7.5886285   7.5992071   7.5886285
  17.0298336  17.0330863  17.0298336  17.0330863  17.0298336  17.0263029
  17.0330863  17.0359962  17.0298336  17.0359962  17.0330863  17.0263029
   5.7244275   5.7258139   5.7244275   5.7258139   5.7244275   5.7208057
   5.7258139   5.7321905   5.7244275   5.7321905   5.7258139   5.7208057
   6.0348158   6.0219546   6.0348158   6.0219546   6.0163220   6.0230759
   6.0417867   6.0337596   6.0163220   6.0337596   6.0417867   6.0230759
   6.0230759   6.0337596   6.0337596   6.0230759   6.0348158   6.0163220
   6.0219546   6.0163220   6.0219546   6.0417867   6.0348158   6.0417867
   0.8601709   0.8642560   0.8601709   0.8642560   0.8589927   0.8611103
   0.8651495   0.8633456   0.8589927   0.8633456   0.8651495   0.8611103
   0.8611103   0.8633456   0.8633456   0.8611103   0.8601709   0.8589927
   0.8642560   0.8589927   0.8642560   0.8651495   0.8601709   0.8651495
 TTTTTTTTTTTTTTTTTTTTTTTTTTTTTT MOQGAD      TELAPSE     3298.99 TCPU     2344.31
 TTTTTTTTTTTTTTTTTTTTTTTTTTTTTT SHELLXN     TELAPSE     3328.34 TCPU     2369.02
 TTTTTTTTTTTTTTTTTTTTTTTTTTTTTT MONMO3      TELAPSE     3333.18 TCPU     2373.86
 NUMERICALLY INTEGRATED DENSITY    732.0001147348
 TTTTTTTTTTTTTTTTTTTTTTTTTTTTTT NUMDFT      TELAPSE     3336.67 TCPU     2377.35
 CYC   5 ETOT(AU) -9.581703904386E+03 DETOT -1.35E-05 tst  7.90E-08 PX  2.84E-04
 TTTTTTTTTTTTTTTTTTTTTTTTTTTTTT DIIS        TELAPSE     3338.85 TCPU     2379.52
 DIIS TEST: 0.21670E-04 AT SCF   CYCLE   5 - DIIS ACTIVE - HISTORY:     5 CYCLES
 TTTTTTTTTTTTTTTTTTTTTTTTTTTTTT FDIK        TELAPSE     3356.61 TCPU     2391.59
 INSULATING STATE
 TOP OF VALENCE BANDS -    BAND    366; K    5; EIG -2.3016647E-01 AU
 TOP OF VALENCE BANDS -    BAND    366; K    1; EIG -2.3026359E-01 AU
 BOTTOM OF VIRTUAL BANDS - BAND    367; K    2; EIG  1.5500540E-02 AU
 INDIRECT ENERGY BAND GAP:   6.6849 eV
 BOTTOM OF VIRTUAL BANDS - BAND    367; K    1; EIG  1.6405869E-02 AU
 TTTTTTTTTTTTTTTTTTTTTTTTTTTTTT PDIG        TELAPSE     3357.94 TCPU     2392.91
 CHARGE NORMALIZATION FACTOR   1.00000000
 TOTAL ATOMIC CHARGES:
  18.5116471  18.5116471  18.5112657  18.5112657  18.5112657  18.5112657
   7.6004823   7.6055608   7.6004823   7.6055608   7.6175655   7.6136633
   7.5884034   7.5915416   7.6175655   7.5915416   7.5884034   7.6136633
   7.6136633   7.5915416   7.5915416   7.6136633   7.6004823   7.6175655
   7.6055608   7.6175655   7.6055608   7.5884034   7.6004823   7.5884034
  17.0297423  17.0331401  17.0297423  17.0331401  17.0297423  17.0267839
  17.0331401  17.0355848  17.0297423  17.0355848  17.0331401  17.0267839
   5.7243849   5.7259604   5.7243849   5.7259604   5.7243849   5.7207248
   5.7259604   5.7321882   5.7243849   5.7321882   5.7259604   5.7207248
   6.0353161   6.0218862   6.0353161   6.0218862   6.0153946   6.0230079
   6.0422029   6.0340336   6.0153946   6.0340336   6.0422029   6.0230079
   6.0230079   6.0340336   6.0340336   6.0230079   6.0353161   6.0153946
   6.0218862   6.0153946   6.0218862   6.0422029   6.0353161   6.0422029
   0.8600980   0.8642589   0.8600980   0.8642589   0.8589931   0.8611443
   0.8651737   0.8633159   0.8589931   0.8633159   0.8651737   0.8611443
   0.8611443   0.8633159   0.8633159   0.8611443   0.8600980   0.8589931
   0.8642589   0.8589931   0.8642589   0.8651737   0.8600980   0.8651737
 TTTTTTTTTTTTTTTTTTTTTTTTTTTTTT MOQGAD      TELAPSE     3357.96 TCPU     2392.93
 TTTTTTTTTTTTTTTTTTTTTTTTTTTTTT SHELLXN     TELAPSE     3403.69 TCPU     2417.66
 TTTTTTTTTTTTTTTTTTTTTTTTTTTTTT MONMO3      TELAPSE     3407.59 TCPU     2421.56
 NUMERICALLY INTEGRATED DENSITY    732.0001147563
 TTTTTTTTTTTTTTTTTTTTTTTTTTTTTT NUMDFT      TELAPSE     3411.33 TCPU     2425.30
 CYC   6 ETOT(AU) -9.581703907749E+03 DETOT -3.36E-06 tst  2.08E-08 PX  1.51E-04
 TTTTTTTTTTTTTTTTTTTTTTTTTTTTTT DIIS        TELAPSE     3411.50 TCPU     2425.47
 DIIS TEST: 0.72598E-05 AT SCF   CYCLE   6 - DIIS ACTIVE - HISTORY:     6 CYCLES
 TTTTTTTTTTTTTTTTTTTTTTTTTTTTTT FDIK        TELAPSE     3418.58 TCPU     2432.05
 INSULATING STATE
 TOP OF VALENCE BANDS -    BAND    366; K    5; EIG -2.3020538E-01 AU
 TOP OF VALENCE BANDS -    BAND    366; K    1; EIG -2.3030356E-01 AU
 BOTTOM OF VIRTUAL BANDS - BAND    367; K    2; EIG  1.5524323E-02 AU
 INDIRECT ENERGY BAND GAP:   6.6866 eV
 BOTTOM OF VIRTUAL BANDS - BAND    367; K    1; EIG  1.6380488E-02 AU
 TTTTTTTTTTTTTTTTTTTTTTTTTTTTTT PDIG        TELAPSE     3419.79 TCPU     2433.26
 CHARGE NORMALIZATION FACTOR   1.00000000
 TOTAL ATOMIC CHARGES:
  18.5116365  18.5116365  18.5112835  18.5112835  18.5112835  18.5112835
   7.5997082   7.6056148   7.5997082   7.6056148   7.6177417   7.6138538
   7.5888338   7.5915094   7.6177417   7.5915094   7.5888338   7.6138538
   7.6138538   7.5915094   7.5915094   7.6138538   7.5997082   7.6177417
   7.6056148   7.6177417   7.6056148   7.5888338   7.5997082   7.5888338
  17.0298017  17.0331147  17.0298017  17.0331147  17.0298017  17.0266464
  17.0331147  17.0356523  17.0298017  17.0356523  17.0331147  17.0266464
   5.7243497   5.7259546   5.7243497   5.7259546   5.7243497   5.7208192
   5.7259546   5.7321709   5.7243497   5.7321709   5.7259546   5.7208192
   6.0352050   6.0215769   6.0352050   6.0215769   6.0159711   6.0228248
   6.0421300   6.0340672   6.0159711   6.0340672   6.0421300   6.0228248
   6.0228248   6.0340672   6.0340672   6.0228248   6.0352050   6.0159711
   6.0215769   6.0159711   6.0215769   6.0421300   6.0352050   6.0421300
   0.8601181   0.8642975   0.8601181   0.8642975   0.8589599   0.8611611
   0.8651829   0.8632770   0.8589599   0.8632770   0.8651829   0.8611611
   0.8611611   0.8632770   0.8632770   0.8611611   0.8601181   0.8589599
   0.8642975   0.8589599   0.8642975   0.8651829   0.8601181   0.8651829
 TTTTTTTTTTTTTTTTTTTTTTTTTTTTTT MOQGAD      TELAPSE     3419.81 TCPU     2433.28
 TTTTTTTTTTTTTTTTTTTTTTTTTTTTTT SHELLXN     TELAPSE     3448.14 TCPU     2457.96
 TTTTTTTTTTTTTTTTTTTTTTTTTTTTTT MONMO3      TELAPSE     3452.18 TCPU     2461.99
 NUMERICALLY INTEGRATED DENSITY    732.0001147595
 TTTTTTTTTTTTTTTTTTTTTTTTTTTTTT NUMDFT      TELAPSE     3455.66 TCPU     2465.48
 CYC   7 ETOT(AU) -9.581703908357E+03 DETOT -6.08E-07 tst  4.95E-09 PX  1.08E-04
 TTTTTTTTTTTTTTTTTTTTTTTTTTTTTT DIIS        TELAPSE     3456.54 TCPU     2466.36
 DIIS TEST: 0.32226E-05 AT SCF   CYCLE   7 - DIIS ACTIVE - HISTORY:     7 CYCLES
 TTTTTTTTTTTTTTTTTTTTTTTTTTTTTT FDIK        TELAPSE     3464.39 TCPU     2473.25
 INSULATING STATE
 TOP OF VALENCE BANDS -    BAND    366; K    5; EIG -2.3017859E-01 AU
 TOP OF VALENCE BANDS -    BAND    366; K    1; EIG -2.3027615E-01 AU
 BOTTOM OF VIRTUAL BANDS - BAND    367; K    2; EIG  1.5508364E-02 AU
 INDIRECT ENERGY BAND GAP:   6.6855 eV
 BOTTOM OF VIRTUAL BANDS - BAND    367; K    1; EIG  1.6405295E-02 AU
 TTTTTTTTTTTTTTTTTTTTTTTTTTTTTT PDIG        TELAPSE     3465.61 TCPU     2474.46
 CHARGE NORMALIZATION FACTOR   1.00000000
 TOTAL ATOMIC CHARGES:
  18.5116467  18.5116467  18.5112804  18.5112804  18.5112804  18.5112804
   7.6000427   7.6058091   7.6000427   7.6058091   7.6175785   7.6137668
   7.5885526   7.5915201   7.6175785   7.5915201   7.5885526   7.6137668
   7.6137668   7.5915201   7.5915201   7.6137668   7.6000427   7.6175785
   7.6058091   7.6175785   7.6058091   7.5885526   7.6000427   7.5885526
  17.0297718  17.0331261  17.0297718  17.0331261  17.0297718  17.0266126
  17.0331261  17.0357380  17.0297718  17.0357380  17.0331261  17.0266126
   5.7244427   5.7258846   5.7244427   5.7258846   5.7244427   5.7207668
   5.7258846   5.7321443   5.7244427   5.7321443   5.7258846   5.7207668
   6.0352229   6.0218201   6.0352229   6.0218201   6.0157333   6.0229655
   6.0420269   6.0340029   6.0157333   6.0340029   6.0420269   6.0229655
   6.0229655   6.0340029   6.0340029   6.0229655   6.0352229   6.0157333
   6.0218201   6.0157333   6.0218201   6.0420269   6.0352229   6.0420269
   0.8601071   0.8642701   0.8601071   0.8642701   0.8589831   0.8611530
   0.8651790   0.8633064   0.8589831   0.8633064   0.8651790   0.8611530
   0.8611530   0.8633064   0.8633064   0.8611530   0.8601071   0.8589831
   0.8642701   0.8589831   0.8642701   0.8651790   0.8601071   0.8651790
 TTTTTTTTTTTTTTTTTTTTTTTTTTTTTT MOQGAD      TELAPSE     3465.62 TCPU     2474.48
 TTTTTTTTTTTTTTTTTTTTTTTTTTTTTT SHELLXN     TELAPSE     3494.67 TCPU     2499.18
 TTTTTTTTTTTTTTTTTTTTTTTTTTTTTT MONMO3      TELAPSE     3498.72 TCPU     2503.23
 NUMERICALLY INTEGRATED DENSITY    732.0001147563
 TTTTTTTTTTTTTTTTTTTTTTTTTTTTTT NUMDFT      TELAPSE     3502.18 TCPU     2506.69
 CYC   8 ETOT(AU) -9.581703908659E+03 DETOT -3.03E-07 tst  1.54E-09 PX  3.82E-05
 TTTTTTTTTTTTTTTTTTTTTTTTTTTTTT DIIS        TELAPSE     3504.16 TCPU     2508.67
 DIIS TEST: 0.95101E-06 AT SCF   CYCLE   8 - DIIS ACTIVE - HISTORY:     8 CYCLES
 TTTTTTTTTTTTTTTTTTTTTTTTTTTTTT FDIK        TELAPSE     3511.83 TCPU     2515.61
 INSULATING STATE
 TOP OF VALENCE BANDS -    BAND    366; K    5; EIG -2.3018169E-01 AU
 TOP OF VALENCE BANDS -    BAND    366; K    1; EIG -2.3027930E-01 AU
 BOTTOM OF VIRTUAL BANDS - BAND    367; K    2; EIG  1.5514987E-02 AU
 INDIRECT ENERGY BAND GAP:   6.6857 eV
 BOTTOM OF VIRTUAL BANDS - BAND    367; K    1; EIG  1.6393640E-02 AU
 TTTTTTTTTTTTTTTTTTTTTTTTTTTTTT PDIG        TELAPSE     3513.04 TCPU     2516.82
 CHARGE NORMALIZATION FACTOR   1.00000000
 TOTAL ATOMIC CHARGES:
  18.5116376  18.5116376  18.5112830  18.5112830  18.5112830  18.5112830
   7.5999959   7.6055912   7.5999959   7.6055912   7.6177072   7.6137554
   7.5886603   7.5915335   7.6177072   7.5915335   7.5886603   7.6137554
   7.6137554   7.5915335   7.5915335   7.6137554   7.5999959   7.6177072
   7.6055912   7.6177072   7.6055912   7.5886603   7.5999959   7.5886603
  17.0297895  17.0331205  17.0297895  17.0331205  17.0297895  17.0266356
  17.0331205  17.0356923  17.0297895  17.0356923  17.0331205  17.0266356
   5.7243675   5.7259345   5.7243675   5.7259345   5.7243675   5.7208157
   5.7259345   5.7321619   5.7243675   5.7321619   5.7259345   5.7208157
   6.0351968   6.0217364   6.0351968   6.0217364   6.0157519   6.0229453
   6.0421678   6.0340019   6.0157519   6.0340019   6.0421678   6.0229453
   6.0229453   6.0340019   6.0340019   6.0229453   6.0351968   6.0157519
   6.0217364   6.0157519   6.0217364   6.0421678   6.0351968   6.0421678
   0.8601164   0.8642767   0.8601164   0.8642767   0.8589761   0.8611451
   0.8651734   0.8633018   0.8589761   0.8633018   0.8651734   0.8611451
   0.8611451   0.8633018   0.8633018   0.8611451   0.8601164   0.8589761
   0.8642767   0.8589761   0.8642767   0.8651734   0.8601164   0.8651734
 TTTTTTTTTTTTTTTTTTTTTTTTTTTTTT MOQGAD      TELAPSE     3513.05 TCPU     2516.84
 TTTTTTTTTTTTTTTTTTTTTTTTTTTTTT SHELLXN     TELAPSE     3542.52 TCPU     2541.56
 TTTTTTTTTTTTTTTTTTTTTTTTTTTTTT MONMO3      TELAPSE     3546.45 TCPU     2545.49
 NUMERICALLY INTEGRATED DENSITY    732.0001147579
 TTTTTTTTTTTTTTTTTTTTTTTTTTTTTT NUMDFT      TELAPSE     3549.92 TCPU     2548.96
 CYC   9 ETOT(AU) -9.581703908752E+03 DETOT -9.31E-08 tst  5.99E-10 PX  2.77E-05
 TTTTTTTTTTTTTTTTTTTTTTTTTTTTTT DIIS        TELAPSE     3551.46 TCPU     2550.50
 DIIS TEST: 0.43266E-06 AT SCF   CYCLE   9 - DIIS ACTIVE - HISTORY:     9 CYCLES
 TTTTTTTTTTTTTTTTTTTTTTTTTTTTTT FDIK        TELAPSE     3617.07 TCPU     2593.65
 INSULATING STATE
 TOP OF VALENCE BANDS -    BAND    366; K    5; EIG -2.3018278E-01 AU
 TOP OF VALENCE BANDS -    BAND    366; K    1; EIG -2.3028042E-01 AU
 BOTTOM OF VIRTUAL BANDS - BAND    367; K    2; EIG  1.5513812E-02 AU
 INDIRECT ENERGY BAND GAP:   6.6857 eV
 BOTTOM OF VIRTUAL BANDS - BAND    367; K    1; EIG  1.6397327E-02 AU
 TTTTTTTTTTTTTTTTTTTTTTTTTTTTTT PDIG        TELAPSE     3618.39 TCPU     2594.97
 CHARGE NORMALIZATION FACTOR   1.00000000
 TOTAL ATOMIC CHARGES:
  18.5116405  18.5116405  18.5112801  18.5112801  18.5112801  18.5112801
   7.5999802   7.6057240   7.5999802   7.6057240   7.6176325   7.6137841
   7.5886116   7.5915136   7.6176325   7.5915136   7.5886116   7.6137841
   7.6137841   7.5915136   7.5915136   7.6137841   7.5999802   7.6176325
   7.6057240   7.6176325   7.6057240   7.5886116   7.5999802   7.5886116
  17.0297878  17.0331162  17.0297878  17.0331162  17.0297878  17.0266512
  17.0331162  17.0356857  17.0297878  17.0356857  17.0331162  17.0266512
   5.7243904   5.7259374   5.7243904   5.7259374   5.7243904   5.7207823
   5.7259374   5.7321603   5.7243904   5.7321603   5.7259374   5.7207823
   6.0352342   6.0217503   6.0352342   6.0217503   6.0157706   6.0229256
   6.0420794   6.0340305   6.0157706   6.0340305   6.0420794   6.0229256
   6.0229256   6.0340305   6.0340305   6.0229256   6.0352342   6.0157706
   6.0217503   6.0157706   6.0217503   6.0420794   6.0352342   6.0420794
   0.8601129   0.8642732   0.8601129   0.8642732   0.8589723   0.8611518
   0.8651823   0.8632989   0.8589723   0.8632989   0.8651823   0.8611518
   0.8611518   0.8632989   0.8632989   0.8611518   0.8601129   0.8589723
   0.8642732   0.8589723   0.8642732   0.8651823   0.8601129   0.8651823
 TTTTTTTTTTTTTTTTTTTTTTTTTTTTTT MOQGAD      TELAPSE     3618.42 TCPU     2594.99
 TTTTTTTTTTTTTTTTTTTTTTTTTTTTTT SHELLXN     TELAPSE     3679.12 TCPU     2619.78
 TTTTTTTTTTTTTTTTTTTTTTTTTTTTTT MONMO3      TELAPSE     3682.64 TCPU     2623.30
 NUMERICALLY INTEGRATED DENSITY    732.0001147593
 TTTTTTTTTTTTTTTTTTTTTTTTTTTTTT NUMDFT      TELAPSE     3686.10 TCPU     2626.76
 CYC  10 ETOT(AU) -9.581703908771E+03 DETOT -1.83E-08 tst  1.60E-10 PX  1.79E-05
 TTTTTTTTTTTTTTTTTTTTTTTTTTTTTT DIIS        TELAPSE     3691.36 TCPU     2632.01
 DIIS TEST: 0.17084E-06 AT SCF   CYCLE  10 - DIIS ACTIVE - HISTORY:    10 CYCLES
 TTTTTTTTTTTTTTTTTTTTTTTTTTTTTT FDIK        TELAPSE     3699.11 TCPU     2639.24
 INSULATING STATE
 TOP OF VALENCE BANDS -    BAND    366; K    5; EIG -2.3018160E-01 AU
 TOP OF VALENCE BANDS -    BAND    366; K    1; EIG -2.3027922E-01 AU
 BOTTOM OF VIRTUAL BANDS - BAND    367; K    2; EIG  1.5512797E-02 AU
 INDIRECT ENERGY BAND GAP:   6.6857 eV
 BOTTOM OF VIRTUAL BANDS - BAND    367; K    1; EIG  1.6396658E-02 AU
 TTTTTTTTTTTTTTTTTTTTTTTTTTTTTT PDIG        TELAPSE     3700.31 TCPU     2640.44
 CHARGE NORMALIZATION FACTOR   1.00000000
 TOTAL ATOMIC CHARGES:
  18.5116398  18.5116398  18.5112831  18.5112831  18.5112831  18.5112831
   7.5999933   7.6056704   7.5999933   7.6056704   7.6176545   7.6137680
   7.5886411   7.5915256   7.6176545   7.5915256   7.5886411   7.6137680
   7.6137680   7.5915256   7.5915256   7.6137680   7.5999933   7.6176545
   7.6056704   7.6176545   7.6056704   7.5886411   7.5999933   7.5886411
  17.0297792  17.0331273  17.0297792  17.0331273  17.0297792  17.0266342
  17.0331273  17.0357023  17.0297792  17.0357023  17.0331273  17.0266342
   5.7244113   5.7259005   5.7244113   5.7259005   5.7244113   5.7207875
   5.7259005   5.7321661   5.7244113   5.7321661   5.7259005   5.7207875
   6.0352033   6.0217564   6.0352033   6.0217564   6.0157600   6.0229452
   6.0421169   6.0340055   6.0157600   6.0340055   6.0421169   6.0229452
   6.0229452   6.0340055   6.0340055   6.0229452   6.0352033   6.0157600
   6.0217564   6.0157600   6.0217564   6.0421169   6.0352033   6.0421169
   0.8601131   0.8642765   0.8601131   0.8642765   0.8589765   0.8611491
   0.8651771   0.8633011   0.8589765   0.8633011   0.8651771   0.8611491
   0.8611491   0.8633011   0.8633011   0.8611491   0.8601131   0.8589765
   0.8642765   0.8589765   0.8642765   0.8651771   0.8601131   0.8651771
 TTTTTTTTTTTTTTTTTTTTTTTTTTTTTT MOQGAD      TELAPSE     3700.33 TCPU     2640.47
 TTTTTTTTTTTTTTTTTTTTTTTTTTTTTT SHELLXN     TELAPSE     3728.82 TCPU     2665.23
 TTTTTTTTTTTTTTTTTTTTTTTTTTTTTT MONMO3      TELAPSE     3733.12 TCPU     2669.53
 NUMERICALLY INTEGRATED DENSITY    732.0001147580
 TTTTTTTTTTTTTTTTTTTTTTTTTTTTTT NUMDFT      TELAPSE     3737.39 TCPU     2673.80
 CYC  11 ETOT(AU) -9.581703908771E+03 DETOT -2.98E-10 tst  3.06E-11 PX  8.03E-06
 TTTTTTTTTTTTTTTTTTTTTTTTTTTTTT DIIS        TELAPSE     3737.64 TCPU     2674.05
 DIIS TEST: 0.53117E-07 AT SCF   CYCLE  11 - DIIS ACTIVE - HISTORY:    11 CYCLES
 TTTTTTTTTTTTTTTTTTTTTTTTTTTTTT FDIK        TELAPSE     3745.25 TCPU     2681.13
 INSULATING STATE
 TOP OF VALENCE BANDS -    BAND    366; K    5; EIG -2.3018180E-01 AU
 TOP OF VALENCE BANDS -    BAND    366; K    1; EIG -2.3027941E-01 AU
 BOTTOM OF VIRTUAL BANDS - BAND    367; K    2; EIG  1.5514347E-02 AU
 INDIRECT ENERGY BAND GAP:   6.6857 eV
 BOTTOM OF VIRTUAL BANDS - BAND    367; K    1; EIG  1.6397053E-02 AU
 TTTTTTTTTTTTTTTTTTTTTTTTTTTTTT PDIG        TELAPSE     3746.45 TCPU     2682.33
 CHARGE NORMALIZATION FACTOR   1.00000000
 TOTAL ATOMIC CHARGES:
  18.5116394  18.5116394  18.5112814  18.5112814  18.5112814  18.5112814
   7.5999896   7.6056887   7.5999896   7.6056887   7.6176584   7.6137690
   7.5886148   7.5915230   7.6176584   7.5915230   7.5886148   7.6137690
   7.6137690   7.5915230   7.5915230   7.6137690   7.5999896   7.6176584
   7.6056887   7.6176584   7.6056887   7.5886148   7.5999896   7.5886148
  17.0297932  17.0331124  17.0297932  17.0331124  17.0297932  17.0266395
  17.0331124  17.0356961  17.0297932  17.0356961  17.0331124  17.0266395
   5.7243679   5.7259520   5.7243679   5.7259520   5.7243679   5.7208018
   5.7259520   5.7321502   5.7243679   5.7321502   5.7259520   5.7208018
   6.0352279   6.0217494   6.0352279   6.0217494   6.0157602   6.0229363
   6.0421019   6.0340193   6.0157602   6.0340193   6.0421019   6.0229363
   6.0229363   6.0340193   6.0340193   6.0229363   6.0352279   6.0157602
   6.0217494   6.0157602   6.0217494   6.0421019   6.0352279   6.0421019
   0.8601137   0.8642734   0.8601137   0.8642734   0.8589748   0.8611494
   0.8651791   0.8633006   0.8589748   0.8633006   0.8651791   0.8611494
   0.8611494   0.8633006   0.8633006   0.8611494   0.8601137   0.8589748
   0.8642734   0.8589748   0.8642734   0.8651791   0.8601137   0.8651791
 TTTTTTTTTTTTTTTTTTTTTTTTTTTTTT MOQGAD      TELAPSE     3746.46 TCPU     2682.34
 TTTTTTTTTTTTTTTTTTTTTTTTTTTTTT SHELLXN     TELAPSE     3771.04 TCPU     2706.92
 +++ ENERGIES IN A.U. +++
 ::: EXT EL-POLE                                  -6.1861470399037E+03
 ::: EXT EL-SPHEROPOLE                             5.3700776687329E+01
 ::: BIELET ZONE E-E                               1.1955387003850E+04
 ::: TOTAL E-E                                     5.8229407406339E+03
 ::: TOTAL E-N + N-E                              -2.4887014531073E+04
 ::: TOTAL N-N                                     9.9403155084855E+02
 ::: KINETIC ENERGY                                9.1186648957166E+03
 ::: PSEUDO TOTAL   ENERGY                        -8.9513773438735E+03
 ::: VIRIAL COEFFICIENT                            1.0092577288766E+00
 TTTTTTTTTTTTTTTTTTTTTTTTTTTTTT MONMO3      TELAPSE     3774.96 TCPU     2710.84
 NUMERICALLY INTEGRATED DENSITY    732.0001147587
 TTTTTTTTTTTTTTTTTTTTTTTTTTTTTT NUMDFT      TELAPSE     3778.43 TCPU     2714.31
 CYC  12 ETOT(AU) -9.581703908772E+03 DETOT -1.28E-09 tst  1.51E-11 PX  8.03E-06

 == SCF ENDED - CONVERGENCE ON ENERGY      E(AU) -9.5817039087724E+03 CYCLES  12


 ENERGY EXPRESSION=HARTREE+FOCK EXCH*0.25000+(PBE        EXCH)*0.75000+PBE        CORR


 TOTAL ENERGY(DFT)(AU)( 12) -9.5817039087724E+03 DE-1.3E-09 tester 1.5E-11
 TTTTTTTTTTTTTTTTTTTTTTTTTTTTTT EDFT        TELAPSE     3778.45 TCPU     2714.33
 
 INFORMATION **** DFTD3 ENERGY **** CALCULATE DFTD3 ENERGY

           DFT-D V3(BJ)
 DF                                         pbe0      
 parameters
 s6       :    1.0000
 s8       :    1.2177
 a1       :    0.4145
 a2       :    4.8593
 k1 k3    :   16.0000   -4.0000
 Cutoff   :   50.2022
 CN-Cutoff:   21.1671
 
 Edisp /kcal,au:  -163.2721 -0.26019064

 E6    /kcal :  -100.7481
 E8    /kcal :   -65.1511
 E6(ABC) "   :   2.627035
 
 INFORMATION **** DFTD3 ENERGY **** NORMAL TERMINATION OF DFTD3 MODULE

 *******************************************************************************

 DFT-D3 DISPERSION ENERGY CORRECTION

 D3 DISPERSION ENERGY (AU)       -2.6019063784892E-01
 TOTAL ENERGY + DISP (AU)        -9.5819640994102E+03

 *******************************************************************************

 TTTTTTTTTTTTTTTTTTTTTTTTTTTTTT SMAT        TELAPSE     3811.94 TCPU     2741.97
 TTTTTTTTTTTTTTTTTTTTTTTTTTTTTT POLAR2      TELAPSE     3812.48 TCPU     2742.50
 *****************************************************************************
 *                                                                           *
 *                             PIEZOELECTRICITY                              *
 *                    EVALUATED THROUGH THE  BERRY  PHASE                    *
 *                                                                           *
 *****************************************************************************

                                   STRAIN TENSOR
                           -0.00000   0.00000   0.00000
                           -0.00000  -0.00000   0.01500
                           -0.00000   0.01500  -0.00000

 %%%%%%%%%%%%%%%%%%%%%%%%%%%%%%%%%%%%%%%%%%%%%%%%%%%%%%%%%%%%%%%%%%%%%%%%%%%%%
          INFORMATION ON SYSTEM A TO THE LEFT ON SYSTEM B TO THE RIGHT
                      (A) SHOULD BE THE EQUILIBRIUM SYSTEM

         a, b, c (ANGSTROM), ALPHA, BETA, GAMMA (DEGREES) V (ANGSTROM**3)
  a= 14.76844    ALPHA= 109.47122           a= 14.91649    ALPHA= 108.65277
  b= 14.76844    BETA = 109.47122           b= 14.62112    BETA = 109.47223
  c= 14.76844    GAMMA= 109.47122           c= 14.62112    GAMMA= 109.47223
          VA= 2479.59959                              VB= 2479.04168

                      DIRECT LATTICE VECTORS COMPONENTS ( ANGSTROM )
           X         Y         Z                  X         Y         Z
       -8.52656   8.52656   8.52656           -8.52656   8.65446   8.65446
        8.52656  -8.52656   8.52656            8.52656  -8.39866   8.39866
        8.52656   8.52656  -8.52656            8.52656   8.39866  -8.39866

                  RECIPROCAL LATTICE VECTORS COMPONENTS (ANGSTROM-1)
           X         Y         Z                  X         Y         Z
        0.00000   0.36845   0.36845            0.00000   0.36845   0.36845
        0.36845   0.00000   0.36845            0.36300  -0.00553   0.36853
        0.36845   0.36845   0.00000            0.36300   0.36853  -0.00553

                         ATOMIC FRACTIONAL COORDINATES
    ATOM       a        b        c              a        b        c
    1 ZN    0.50000 -0.75000 -0.25000        0.50000 -0.75000 -0.25000
    2 ZN    0.50000 -0.25000 -0.75000        0.50000 -0.25000 -0.75000
    3 ZN   -0.25000  0.50000 -0.75000       -0.25000  0.50000 -0.75000
    4 ZN   -0.75000 -0.25000  0.50000       -0.75000 -0.25000  0.50000
    5 ZN   -0.75000  0.50000 -0.25000       -0.75000  0.50000 -0.25000
    6 ZN   -0.25000 -0.75000  0.50000       -0.25000 -0.75000  0.50000
    7 N    -0.37793  0.27933 -0.28555       -0.37793  0.27933 -0.28555
    8 N     0.56488 -0.09239  0.28555        0.56488 -0.09239  0.28555
    9 N     0.37793  0.09239  0.65727        0.37793  0.09239  0.65727
   10 N    -0.56488 -0.27933 -0.65727       -0.56488 -0.27933 -0.65727
   11 N    -0.28555 -0.37793  0.27933       -0.28555 -0.37793  0.27933
   12 N     0.27933 -0.28555 -0.37793        0.27933 -0.28555 -0.37793
   13 N    -0.65727 -0.56488 -0.27933       -0.65727 -0.56488 -0.27933
   14 N    -0.09239  0.28555  0.56488       -0.09239  0.28555  0.56488
   15 N     0.28555  0.56488 -0.09239        0.28555  0.56488 -0.09239
   16 N     0.09239  0.65727  0.37793        0.09239  0.65727  0.37793
   17 N     0.65727  0.37793  0.09239        0.65727  0.37793  0.09239
   18 N    -0.27933 -0.65727 -0.56488       -0.27933 -0.65727 -0.56488
   19 N     0.27933 -0.37793 -0.28555        0.27933 -0.37793 -0.28555
   20 N    -0.09239  0.56488  0.28555       -0.09239  0.56488  0.28555
   21 N     0.09239  0.37793  0.65727        0.09239  0.37793  0.65727
   22 N    -0.27933 -0.56488 -0.65727       -0.27933 -0.56488 -0.65727
   23 N    -0.37793 -0.28555  0.27933       -0.37793 -0.28555  0.27933
   24 N    -0.28555  0.27933 -0.37793       -0.28555  0.27933 -0.37793
   25 N    -0.56488 -0.65727 -0.27933       -0.56488 -0.65727 -0.27933
   26 N     0.28555 -0.09239  0.56488        0.28555 -0.09239  0.56488
   27 N     0.56488  0.28555 -0.09239        0.56488  0.28555 -0.09239
   28 N     0.65727  0.09239  0.37793        0.65727  0.09239  0.37793
   29 N     0.37793  0.65727  0.09239        0.37793  0.65727  0.09239
   30 N    -0.65727 -0.27933 -0.56488       -0.65727 -0.27933 -0.56488
   31 CL    0.49346  0.15664  0.49346        0.49346  0.15664  0.49346
   32 CL   -0.33682  0.00000 -0.49346       -0.33682  0.00000 -0.49346
   33 CL   -0.49346  0.00000 -0.33682       -0.49346  0.00000 -0.33682
   34 CL    0.33682 -0.15664  0.33682        0.33682 -0.15664  0.33682
   35 CL    0.49346  0.49346  0.15664        0.49346  0.49346  0.15664
   36 CL    0.15664  0.49346  0.49346        0.15664  0.49346  0.49346
   37 CL    0.33682  0.33682 -0.15664        0.33682  0.33682 -0.15664
   38 CL    0.00000 -0.49346 -0.33682        0.00000 -0.49346 -0.33682
   39 CL   -0.49346 -0.33682  0.00000       -0.49346 -0.33682  0.00000
   40 CL    0.00000 -0.33682 -0.49346        0.00000 -0.33682 -0.49346
   41 CL   -0.33682 -0.49346  0.00000       -0.33682 -0.49346  0.00000
   42 CL   -0.15664  0.33682  0.33682       -0.15664  0.33682  0.33682
   43 C     0.61628  0.24305  0.61628        0.61628  0.24305  0.61628
   44 C    -0.37323  0.00000 -0.61628       -0.37323  0.00000 -0.61628
   45 C    -0.61628  0.00000 -0.37323       -0.61628  0.00000 -0.37323
   46 C     0.37323 -0.24305  0.37323        0.37323 -0.24305  0.37323
   47 C     0.61628  0.61628  0.24305        0.61628  0.61628  0.24305
   48 C     0.24305  0.61628  0.61628        0.24305  0.61628  0.61628
   49 C     0.37323  0.37323 -0.24305        0.37323  0.37323 -0.24305
   50 C     0.00000 -0.61628 -0.37323        0.00000 -0.61628 -0.37323
   51 C    -0.61628 -0.37323  0.00000       -0.61628 -0.37323  0.00000
   52 C     0.00000 -0.37323 -0.61628        0.00000 -0.37323 -0.61628
   53 C    -0.37323 -0.61628  0.00000       -0.37323 -0.61628  0.00000
   54 C    -0.24305  0.37323  0.37323       -0.24305  0.37323  0.37323
   55 C    -0.26619 -0.65574 -0.20961       -0.26619 -0.65574 -0.20961
   56 C    -0.44613 -0.05658  0.20961       -0.44613 -0.05658  0.20961
   57 C     0.26619  0.05658 -0.38955        0.26619  0.05658 -0.38955
   58 C     0.44613  0.65574  0.38955        0.44613  0.65574  0.38955
   59 C    -0.20961 -0.26619 -0.65574       -0.20961 -0.26619 -0.65574
   60 C    -0.65574 -0.20961 -0.26619       -0.65574 -0.20961 -0.26619
   61 C     0.38955  0.44613  0.65574        0.38955  0.44613  0.65574
   62 C    -0.05658  0.20961 -0.44613       -0.05658  0.20961 -0.44613
   63 C     0.20961 -0.44613 -0.05658        0.20961 -0.44613 -0.05658
   64 C     0.05658 -0.38955  0.26619        0.05658 -0.38955  0.26619
   65 C    -0.38955  0.26619  0.05658       -0.38955  0.26619  0.05658
   66 C     0.65574  0.38955  0.44613        0.65574  0.38955  0.44613
   67 C    -0.65574 -0.26619 -0.20961       -0.65574 -0.26619 -0.20961
   68 C    -0.05658 -0.44613  0.20961       -0.05658 -0.44613  0.20961
   69 C     0.05658  0.26619 -0.38955        0.05658  0.26619 -0.38955
   70 C     0.65574  0.44613  0.38955        0.65574  0.44613  0.38955
   71 C    -0.26619 -0.20961 -0.65574       -0.26619 -0.20961 -0.65574
   72 C    -0.20961 -0.65574 -0.26619       -0.20961 -0.65574 -0.26619
   73 C     0.44613  0.38955  0.65574        0.44613  0.38955  0.65574
   74 C     0.20961 -0.05658 -0.44613        0.20961 -0.05658 -0.44613
   75 C    -0.44613  0.20961 -0.05658       -0.44613  0.20961 -0.05658
   76 C    -0.38955  0.05658  0.26619       -0.38955  0.05658  0.26619
   77 C     0.26619 -0.38955  0.05658        0.26619 -0.38955  0.05658
   78 C     0.38955  0.65574  0.44613        0.38955  0.65574  0.44613
   79 H    -0.23641 -0.61488 -0.12172       -0.23641 -0.61488 -0.12172
   80 H    -0.49317 -0.11469  0.12172       -0.49317 -0.11469  0.12172
   81 H     0.23641  0.11469 -0.37847        0.23641  0.11469 -0.37847
   82 H     0.49317  0.61488  0.37847        0.49317  0.61488  0.37847
   83 H    -0.12172 -0.23641 -0.61488       -0.12172 -0.23641 -0.61488
   84 H    -0.61488 -0.12172 -0.23641       -0.61488 -0.12172 -0.23641
   85 H     0.37847  0.49317  0.61488        0.37847  0.49317  0.61488
   86 H    -0.11469  0.12172 -0.49317       -0.11469  0.12172 -0.49317
   87 H     0.12172 -0.49317 -0.11469        0.12172 -0.49317 -0.11469
   88 H     0.11469 -0.37847  0.23641        0.11469 -0.37847  0.23641
   89 H    -0.37847  0.23641  0.11469       -0.37847  0.23641  0.11469
   90 H     0.61488  0.37847  0.49317        0.61488  0.37847  0.49317
   91 H    -0.61488 -0.23641 -0.12172       -0.61488 -0.23641 -0.12172
   92 H    -0.11469 -0.49317  0.12172       -0.11469 -0.49317  0.12172
   93 H     0.11469  0.23641 -0.37847        0.11469  0.23641 -0.37847
   94 H     0.61488  0.49317  0.37847        0.61488  0.49317  0.37847
   95 H    -0.23641 -0.12172 -0.61488       -0.23641 -0.12172 -0.61488
   96 H    -0.12172 -0.61488 -0.23641       -0.12172 -0.61488 -0.23641
   97 H     0.49317  0.37847  0.61488        0.49317  0.37847  0.61488
   98 H     0.12172 -0.11469 -0.49317        0.12172 -0.11469 -0.49317
   99 H    -0.49317  0.12172 -0.11469       -0.49317  0.12172 -0.11469
  100 H    -0.37847  0.11469  0.23641       -0.37847  0.11469  0.23641
  101 H     0.23641 -0.37847  0.11469        0.23641 -0.37847  0.11469
  102 H     0.37847  0.61488  0.49317        0.37847  0.61488  0.49317

 %%%%%%%%%%%%%%%%%%%%%%%%%%%%%%%%%%%%%%%%%%%%%%%%%%%%%%%%%%%%%%%%%%%%%%%%%%%%%

            PHASE PROJECTED ALONG THE RECIPROCAL LATTICE VECTORS
                              B1         B2         B3
                     PHI  -0.000000   0.058389   0.058389

               PREFACTOR: |e|/(2.PI.VA)=  0.00102838E+10 (C/m**3)


   DISPL        ENERGY              DELTA E

 -0.0150   -9.5819640995E+03    1.7148618193E-02
  0.0000   -9.5819812481E+03    0.0000000000E+00
  0.0150   -9.5819640994E+03    1.7148676870E-02
  PIEZOELECTRIC TENSOR CONSTANTS 
 cp14 =               0.03413271 C/m^2
 cp24 =               0.00000000 C/m^2
 cp34 =              -0.00000000 C/m^2

 ************************************************************************
 ************************************************************************
                           FINAL RESULTS START
 ************************************************************************
 ************************************************************************

 THE CALCULATION HAS BEEN PERFORMED WITH   3 POINTS AND
 A STEP OF     0.01500
 THIS PERMITS TO PERFORM A FITTING UP TO SECOND   ORDER

 DATA FOR MAXIMUM NUMBER OF POINTS AND ORDER OF FIT

 PIEZOELECTRIC CONSTANTS FOR CUBIC        CASE, IN C/m^2

 |     0.000    0.000    0.000    0.034    0.000    0.000 |
 |     0.000    0.000    0.000    0.000    0.034    0.000 |
 |     0.000    0.000    0.000    0.000    0.000    0.034 |

 ************************************************************************
 ************************************************************************
                           FINAL RESULTS END
 ************************************************************************
 ************************************************************************

 
 PIEZOELECTRIC DATA FOR DIFFERENT NUMBER OF POINTS AND ORDER OF FIT
 
  NUMBER OF POINTS, ORDER=            3           1
 |     0.000    0.000    0.000    0.034    0.000    0.000 |
 |     0.000    0.000    0.000    0.000    0.034    0.000 |
 |     0.000    0.000    0.000    0.000    0.000    0.034 |
 
 
 PIEZOELECTRIC DATA FOR DIFFERENT NUMBER OF POINTS AND ORDER OF FIT
 
  NUMBER OF POINTS, ORDER=            3           2
 |     0.000    0.000    0.000    0.034    0.000    0.000 |
 |     0.000    0.000    0.000    0.000    0.034    0.000 |
 |     0.000    0.000    0.000    0.000    0.000    0.034 |
 
 TTTTTTTTTTTTTTTTTTTTTTTTTTTTTT END         TELAPSE     3827.45 TCPU     2756.75
 EEEEEEEEEE TERMINATION  DATE 07 07 2020 TIME 17:24:08.1
NODE    0 CPU TIME =      2756.751
    TOTAL CPU TIME =    129235.078
