# Supplementary material for: Structure–Property Relationship of Piezoelectric Properties in Zeolitic Imidazolate Frameworks: A Computational Study
Source: ACS Appl Mater Interfaces. 2022 Nov 2;14(45):50803–14. doi: 10.1021/acsami.2c13506 (PMC9674201; doi:10.1021/acsami.2c13506)
Supplement: Supplementary file 5 — am2c13506_si_005.zip [file am2c13506_si_005.zip › Outputfiles_crystal17/ZIF-Cl/ClampedIon_results/Clamped_B3LYP-D3.out]

ZIFCl_start
EXTERNAL
PIEZOCON
CLAMPION
PRINT
END
END
6 5
0 0 6 2.0 1.00
  0.4563240000D+04  0.1966650000D-02
  0.6820240000D+03  0.1523060000D-01
  0.1549730000D+03  0.7612690000D-01
  0.4445530000D+02  0.2608010000D+00
  0.1302900000D+02  0.6164620000D+00
  0.1827730000D+01  0.2210060000D+00
0 1 3 4.0 1.00
  0.2096420000D+02  0.1146600000D+00  0.4024870000D-01
  0.4803310000D+01  0.9199990000D+00  0.2375940000D+00
  0.1459330000D+01 -0.3030680000D-02  0.8158540000D+00
0 1 1 0.0 1.00
  0.4834560000D+00  0.1000000000D+01  0.1000000000D+01
0 1 1 0.0 1.00
  0.1455850000D+00  0.1000000000D+01  0.1000000000D+01
0 3 1 0.0 1.00
  0.6260000000D+00  0.1000000000D+01
7 5
0 0 6 2.0 1.00
  0.6293480000D+04  0.1969790000D-02
  0.9490440000D+03  0.1496130000D-01
  0.2187760000D+03  0.7350060000D-01
  0.6369160000D+02  0.2489370000D+00
  0.1882820000D+02  0.6024600000D+00
  0.2720230000D+01  0.2562020000D+00
0 1 3 5.0 1.00
  0.3063310000D+02  0.1119060000D+00  0.3831190000D-01
  0.7026140000D+01  0.9216660000D+00  0.2374030000D+00
  0.2112050000D+01 -0.2569190000D-02  0.8175920000D+00
0 1 1 0.0 1.00
  0.6840090000D+00  0.1000000000D+01  0.1000000000D+01
0 1 1 0.0 1.00
  0.2008780000D+00  0.1000000000D+01  0.1000000000D+01
0 3 1 0.0 1.00
  0.9130000000D+00  0.1000000000D+01
1 4
0 0 3 1.0 1.00
  0.3386500000D+02  0.2549380000D-01
  0.5094790000D+01  0.1903730000D+00
  0.1158790000D+01  0.8521610000D+00
0 0 1 0.0 1.00
  0.3258400000D+00  0.1000000000D+01
0 0 1 0.0 1.00
  0.1027410000D+00  0.1000000000D+01
0 2 1 0.0 1.00
  0.7500000000D+00  0.1000000000D+01
17 12
0 0 6 2.0 1.00
 105819.0                    0.000738
  15872.00                   0.005718
   3619.650                  0.029495
   1030.800                  0.117286
    339.9080                 0.362949
    124.5380                 0.584149
0 0 3 2.0 1.00
    124.5380                 0.134177
     49.51350                0.624250
     20.80560                0.291756
0 0 1 2.0 1.00
      6.583460               1.000000
0 0 1 0.0 1.00
      2.564680               1.000000
0 0 1 0.0 1.00
      0.559763               1.000000
0 0 1 0.0 1.00
      0.183273               1.000000
0 2 5 6.0 1.00
    589.7760                 0.002391
    139.8490                 0.018504
     45.14130                0.081377
     16.87330                0.221552
      6.741100               0.772569
0 2 2 5.0 1.00
      6.741100              -1.572244
      2.771520               0.992389
0 2 1 0.0 1.00
      1.023870               1.000000
0 2 1 0.0 1.00
      0.381368               1.000000
0 2 1 0.0 1.00
      0.109437               1.000000
0 3 1 0.0 1.00
      0.7500000              1.0000000
230 14
INPUT
20. 0 2 2 2 0 0
 34.150000 399.987282 0
 14.590000 85.485655 0
 39.780000 277.148960 0
 14.950000 69.052205 0
 43.800000 -34.149349 0
 14.980000 -3.291831 0
0 0 3 2. 1.
       30.3241270         0.219143000
       16.3166820        -0.232556000
       11.4081480        -0.954685000
0 0 1 2. 1.
       2.56949200          1.00000000
0 0 1 0. 1.
       1.06259500          1.00000000
0 0 1 0. 1.
      0.250000000          1.00000000
0 0 1 0. 1.
      0.120000000          1.00000000
0 2 2 6. 1.
       111.824980         0.232770000E-01
       19.1319100         -1.00953900
0 2 2 0. 1.
       5.46883800         0.320151000
       2.50567500         0.718085000
0 2 1 0. 1.
      0.941868000          1.00000000
0 2 1 0. 1.
      0.250000000          1.00000000
0 2 1 0. 1.
      0.120000000          1.00000000
0 3 4 10. 1.
       44.6456290         0.472490000E-01
       13.4383770         0.218926000
       4.68200000         0.452512000
       1.60321100         0.518576000
0 3 1 0. 1.
      0.482766000          1.00000000
0 3 1 0. 1.
      0.110000000          1.00000000
0 4 1 0. 1.
      2.614   1.0000
99 0
END
DFT
B3LYP-D3
xxlgrid
END
TOLINTEG
7 7 7 10 40
SHRINK
2 2
TOLDEE
8
DFTD3
ABC
END
END
          48 PROCESSORS WORKING

         
 *******************************************************************************
 *                                                                             *
 *                               CRYSTAL17                                     *
 *                      public : 1.0.2 - March 1st, 2018                       *
 *                       HTTP://WWW.CRYSTAL.UNITO.IT                           *
 *                                                                             *
 *                              MAIN AUTHORS                                   *
 *                                                                             *
 *  R. DOVESI(1,11), V.R. SAUNDERS(2), C. ROETTI(1,11), R. ORLANDO(1,11),      *
 *  C.M. ZICOVICH-WILSON(1,3), F. PASCALE(4), B. CIVALLERI(1,11),              *
 *  K. DOLL(5), N.M. HARRISON(2,6), I.J. BUSH(7), Ph. D'ARCO(8),               *
 *  M. LLUNELL(9), M. CAUSA'(10), Y. NOEL(8), L. MASCHIO(1,11), A. ERBA(1,11)  *
 *  M. RE'RAT(14), S. CASASSA(1,11)                                            *
 *                                                                             *
 *        CONTRIBUTIONS TO THE CODE HAVE ALSO BEEN GIVEN BY                    *
 *                                                                             *
 *  M. FERRABONE(1,11), M. DE LA PIERRE(1,11), M. FERRERO(1,11),               *
 *  J. BAIMA(1,11), E. ALBANESE(1,11), M.F. PEINTINGER(12), R. BAST(13),       *
 *  B. KIRTMAN(15), V. LACIVITA(1,11), R. DEMICHELIS(1,16)                     *
 *  G. BRANDEBURG(17), S. SALUSTRO(1,11), G. SANSONE(1,11)                     *
 *  M.T. RUGGIERO(18)                                                          *
 *                                                                             *
 * (1) THEORETICAL CHEMISTRY GROUP - UNIVERSITA' DI TORINO - TORINO (ITALY)    *
 * (2) COMPUTATIONAL SCIENCE & ENGINEERING DEPARTMENT - STFC DARESBURY (UK)    *
 * (3) UNIVERSIDAD AUTONOMA DEL ESTADO DE MORELOS - CUERNAVACA (MEXICO)        *
 * (4) UNIVERSITE' DE LORRAINE - NANCY (FRANCE)                                *
 * (5) UNIVERSITAET STUTTGART- STUTTGART (GERMANY)                             *
 * (6) IMPERIAL COLLEGE - LONDON (UK)                                          *
 * (7) OXFORD E-RESEARCH CENTRE - OXFORD (UK)                                  *
 * (8) UPMC - SORBONNE UNIVERSITES - PARIS (FRANCE)                            *
 * (9) UNIVERSIDAD DE BARCELONA - BARCELONA (SPAIN)                            *
 *(10) UNIVERSITA' DI NAPOLI "FEDERICO II" - NAPOLI (ITALY)                    *
 *(11) NIS - NANOSTRUCTURED INTERFACES AND SURFACES - TORINO (ITALY)           *
 *(12) MPI FUER CHEMISCHE ENERGIEKONVERSION - MUELHEIM AN DER RUHR (GERMANY)   *
 *(13) UNIVERSITY OF TROMSO - TROMSO (NORWAY)                                  *
 *(14) UNIVERSITE' DE PAU ET DES PAYS DE L'ADOUR - PAU (FRANCE)                *
 *(15) UNIVERSITY OF CALIFORNIA SANTA BARBARA - SANTA BARBARA (USA)            *
 *(16) CURTIN UNIVERSITY - PERTH (AUSTRALIA)                                   *
 *(17) UNIVERSITY COLLEGE LONDON - LONDON (UK)                                 *
 *(18) CAMBRIDGE UNIVERSITY - CAMBRIDGE (UK)                                   *
 *                                                                             *
 *******************************************************************************
 EEEEEEEEEE STARTING  DATE 03 07 2020 TIME 12:03:34.1
 ZIFCl_start                                                                     

 GEOMETRY INPUT FROM EXTERNAL FILE (FORTRAN UNIT 34)
 3D - CRYSTAL 

 *******************************************************************************
 LATTICE PARAMETERS  (ANGSTROMS AND DEGREES) - PRIMITIVE CELL
       A          B          C        ALPHA      BETA     GAMMA        VOLUME
   14.82311   14.82311   14.82311   109.47122 109.47122 109.47122   2507.241078
 INFORMATION **** CHKGRP **** SPGR WITH NO INVERSION

 NUMBER OF IRREDUCIBLE ATOMS IN THE CELL:    6

 CARTESIAN COORDINATES (ANGSTROM) - IRREDUCIBLE ATOMS AND SYMMETRY RELATED

 AT.IRR.  AT  AT.N.          X                   Y                   Z
     1     1   230   -1.283718973368E+01  8.558126489120E+00  0.000000000000E+00
     1     2   230   -1.283718973368E+01  0.000000000000E+00  8.558126489120E+00
     1     3   230    0.000000000000E+00 -1.283718973368E+01  8.558126489120E+00
     1     4   230    8.558126489120E+00  0.000000000000E+00 -1.283718973368E+01
     1     5   230    8.558126489120E+00 -1.283718973368E+01  0.000000000000E+00
     1     6   230    0.000000000000E+00  8.558126489120E+00 -1.283718973368E+01
     7     7     7    3.184281449548E+00 -8.075049656257E+00  1.604424919403E+00
     7     8     7   -3.184281449548E+00  8.075049656257E+00  1.604424919403E+00
     7     9     7    3.184281449548E+00  8.075049656257E+00 -1.604424919403E+00
     7    10     7   -3.184281449548E+00 -8.075049656257E+00 -1.604424919403E+00
     7    11     7    1.604424919403E+00  3.184281449548E+00 -8.075049656257E+00
     7    12     7   -8.075049656257E+00  1.604424919403E+00  3.184281449548E+00
     7    13     7   -1.604424919403E+00 -3.184281449548E+00 -8.075049656257E+00
     7    14     7    8.075049656257E+00  1.604424919403E+00 -3.184281449548E+00
     7    15     7    1.604424919403E+00 -3.184281449548E+00  8.075049656257E+00
     7    16     7    8.075049656257E+00 -1.604424919403E+00  3.184281449548E+00
     7    17     7   -1.604424919403E+00  3.184281449548E+00  8.075049656257E+00
     7    18     7   -8.075049656257E+00 -1.604424919403E+00 -3.184281449548E+00
     7    19     7   -8.075049656257E+00  3.184281449548E+00  1.604424919403E+00
     7    20     7    8.075049656257E+00 -3.184281449548E+00  1.604424919403E+00
     7    21     7    8.075049656257E+00  3.184281449548E+00 -1.604424919403E+00
     7    22     7   -8.075049656257E+00 -3.184281449548E+00 -1.604424919403E+00
     7    23     7    3.184281449548E+00  1.604424919403E+00 -8.075049656257E+00
     7    24     7    1.604424919403E+00 -8.075049656257E+00  3.184281449548E+00
     7    25     7   -3.184281449548E+00 -1.604424919403E+00 -8.075049656257E+00
     7    26     7    1.604424919403E+00  8.075049656257E+00 -3.184281449548E+00
     7    27     7   -3.184281449548E+00  1.604424919403E+00  8.075049656257E+00
     7    28     7   -1.604424919403E+00  8.075049656257E+00  3.184281449548E+00
     7    29     7    3.184281449548E+00 -1.604424919403E+00  8.075049656257E+00
     7    30     7   -1.604424919403E+00 -8.075049656257E+00 -3.184281449548E+00
    31    31    17    1.317404662334E+00  7.116423293728E+00  1.317404662334E+00
    31    32    17   -1.317404662334E+00 -7.116423293728E+00  1.317404662334E+00
    31    33    17    1.317404662334E+00 -7.116423293728E+00 -1.317404662334E+00
    31    34    17   -1.317404662334E+00  7.116423293728E+00 -1.317404662334E+00
    31    35    17    1.317404662334E+00  1.317404662334E+00  7.116423293728E+00
    31    36    17    7.116423293728E+00  1.317404662334E+00  1.317404662334E+00
    31    37    17   -1.317404662334E+00 -1.317404662334E+00  7.116423293728E+00
    31    38    17   -7.116423293728E+00  1.317404662334E+00 -1.317404662334E+00
    31    39    17    1.317404662334E+00 -1.317404662334E+00 -7.116423293728E+00
    31    40    17   -7.116423293728E+00 -1.317404662334E+00  1.317404662334E+00
    31    41    17   -1.317404662334E+00  1.317404662334E+00 -7.116423293728E+00
    31    42    17    7.116423293728E+00 -1.317404662334E+00 -1.317404662334E+00
    43    43     6    2.076114077164E+00  8.468046217319E+00  2.076114077164E+00
    43    44     6   -2.076114077164E+00 -8.468046217319E+00  2.076114077164E+00
    43    45     6    2.076114077164E+00 -8.468046217319E+00 -2.076114077164E+00
    43    46     6   -2.076114077164E+00  8.468046217319E+00 -2.076114077164E+00
    43    47     6    2.076114077164E+00  2.076114077164E+00  8.468046217319E+00
    43    48     6    8.468046217319E+00  2.076114077164E+00  2.076114077164E+00
    43    49     6   -2.076114077164E+00 -2.076114077164E+00  8.468046217319E+00
    43    50     6   -8.468046217319E+00  2.076114077164E+00 -2.076114077164E+00
    43    51     6    2.076114077164E+00 -2.076114077164E+00 -8.468046217319E+00
    43    52     6   -8.468046217319E+00 -2.076114077164E+00  2.076114077164E+00
    43    53     6   -2.076114077164E+00  2.076114077164E+00 -8.468046217319E+00
    43    54     6    8.468046217319E+00 -2.076114077164E+00 -2.076114077164E+00
    55    55     6   -5.109326643863E+00  1.521863924073E+00 -6.076513504027E+00
    55    56     6    5.109326643863E+00 -1.521863924073E+00 -6.076513504027E+00
    55    57     6   -5.109326643863E+00 -1.521863924073E+00  6.076513504027E+00
    55    58     6    5.109326643863E+00  1.521863924073E+00  6.076513504027E+00
    55    59     6   -6.076513504027E+00 -5.109326643863E+00  1.521863924073E+00
    55    60     6    1.521863924073E+00 -6.076513504027E+00 -5.109326643863E+00
    55    61     6    6.076513504027E+00  5.109326643863E+00  1.521863924073E+00
    55    62     6   -1.521863924073E+00 -6.076513504027E+00  5.109326643863E+00
    55    63     6   -6.076513504027E+00  5.109326643863E+00 -1.521863924073E+00
    55    64     6   -1.521863924073E+00  6.076513504027E+00 -5.109326643863E+00
    55    65     6    6.076513504027E+00 -5.109326643863E+00 -1.521863924073E+00
    55    66     6    1.521863924073E+00  6.076513504027E+00  5.109326643863E+00
    55    67     6    1.521863924073E+00 -5.109326643863E+00 -6.076513504027E+00
    55    68     6   -1.521863924073E+00  5.109326643863E+00 -6.076513504027E+00
    55    69     6   -1.521863924073E+00 -5.109326643863E+00  6.076513504027E+00
    55    70     6    1.521863924073E+00  5.109326643863E+00  6.076513504027E+00
    55    71     6   -5.109326643863E+00 -6.076513504027E+00  1.521863924073E+00
    55    72     6   -6.076513504027E+00  1.521863924073E+00 -5.109326643863E+00
    55    73     6    5.109326643863E+00  6.076513504027E+00  1.521863924073E+00
    55    74     6   -6.076513504027E+00 -1.521863924073E+00  5.109326643863E+00
    55    75     6    5.109326643863E+00 -6.076513504027E+00 -1.521863924073E+00
    55    76     6    6.076513504027E+00 -1.521863924073E+00 -5.109326643863E+00
    55    77     6   -5.109326643863E+00  6.076513504027E+00 -1.521863924073E+00
    55    78     6    6.076513504027E+00  1.521863924073E+00  5.109326643863E+00
    79    79     1   -4.256574201302E+00  2.164211973166E+00 -6.216967583710E+00
    79    80     1    4.256574201302E+00 -2.164211973166E+00 -6.216967583710E+00
    79    81     1   -4.256574201302E+00 -2.164211973166E+00  6.216967583710E+00
    79    82     1    4.256574201302E+00  2.164211973166E+00  6.216967583710E+00
    79    83     1   -6.216967583710E+00 -4.256574201302E+00  2.164211973166E+00
    79    84     1    2.164211973166E+00 -6.216967583710E+00 -4.256574201302E+00
    79    85     1    6.216967583710E+00  4.256574201302E+00  2.164211973166E+00
    79    86     1   -2.164211973166E+00 -6.216967583710E+00  4.256574201302E+00
    79    87     1   -6.216967583710E+00  4.256574201302E+00 -2.164211973166E+00
    79    88     1   -2.164211973166E+00  6.216967583710E+00 -4.256574201302E+00
    79    89     1    6.216967583710E+00 -4.256574201302E+00 -2.164211973166E+00
    79    90     1    2.164211973166E+00  6.216967583710E+00  4.256574201302E+00
    79    91     1    2.164211973166E+00 -4.256574201302E+00 -6.216967583710E+00
    79    92     1   -2.164211973166E+00  4.256574201302E+00 -6.216967583710E+00
    79    93     1   -2.164211973166E+00 -4.256574201302E+00  6.216967583710E+00
    79    94     1    2.164211973166E+00  4.256574201302E+00  6.216967583710E+00
    79    95     1   -4.256574201302E+00 -6.216967583710E+00  2.164211973166E+00
    79    96     1   -6.216967583710E+00  2.164211973166E+00 -4.256574201302E+00
    79    97     1    4.256574201302E+00  6.216967583710E+00  2.164211973166E+00
    79    98     1   -6.216967583710E+00 -2.164211973166E+00  4.256574201302E+00
    79    99     1    4.256574201302E+00 -6.216967583710E+00 -2.164211973166E+00
    79   100     1    6.216967583710E+00 -2.164211973166E+00 -4.256574201302E+00
    79   101     1   -4.256574201302E+00  6.216967583710E+00 -2.164211973166E+00
    79   102     1    6.216967583710E+00  2.164211973166E+00  4.256574201302E+00

 SPACE  GROUP  N.                     :  217
 NUMBER OF SYMMETRY OPERATORS         :   24
 *******************************************************************************
 LATTICE PARAMETERS (ANGSTROMS AND DEGREES) - BOHR = 0.5291772083 ANGSTROM
 PRIMITIVE CELL - CENTRING CODE 6/0 VOLUME=  2507.241078 - DENSITY  1.057 g/cm^3
         A              B              C           ALPHA      BETA       GAMMA 
    14.82310990    14.82310990    14.82310990   109.471221 109.471221 109.471221
 *******************************************************************************
 ATOMS IN THE ASYMMETRIC UNIT    6 - ATOMS IN THE UNIT CELL:  102
     ATOM                 X/A                 Y/B                 Z/C    
 *******************************************************************************
      1 T 230 ZN   -5.000000000000E-01  2.500000000001E-01 -2.499999999999E-01
      2 F 230 ZN   -5.000000000000E-01 -2.499999999999E-01  2.500000000001E-01
      3 F 230 ZN   -2.499999999999E-01 -5.000000000000E-01  2.500000000001E-01
      4 F 230 ZN    2.500000000001E-01 -2.499999999999E-01 -5.000000000000E-01
      5 F 230 ZN    2.500000000001E-01 -5.000000000000E-01 -2.499999999999E-01
      6 F 230 ZN   -2.499999999999E-01  2.500000000001E-01 -5.000000000000E-01
      7 T   7 N    -3.780397932351E-01  2.797753909713E-01 -2.857382519951E-01
      8 F   7 N    -4.344863570335E-01 -9.230154123998E-02  2.857382519951E-01
      9 F   7 N     3.780397932351E-01  9.230154123998E-02 -3.421848157936E-01
     10 F   7 N     4.344863570335E-01 -2.797753909713E-01  3.421848157936E-01
     11 F   7 N    -2.857382519951E-01 -3.780397932351E-01  2.797753909713E-01
     12 F   7 N     2.797753909713E-01 -2.857382519951E-01 -3.780397932351E-01
     13 F   7 N     3.421848157936E-01  4.344863570335E-01 -2.797753909713E-01
     14 F   7 N    -9.230154123998E-02  2.857382519951E-01 -4.344863570335E-01
     15 F   7 N     2.857382519951E-01 -4.344863570335E-01 -9.230154123998E-02
     16 F   7 N     9.230154123998E-02 -3.421848157936E-01  3.780397932351E-01
     17 F   7 N    -3.421848157936E-01  3.780397932351E-01  9.230154123998E-02
     18 F   7 N    -2.797753909713E-01  3.421848157936E-01  4.344863570335E-01
     19 F   7 N     2.797753909713E-01 -3.780397932351E-01 -2.857382519951E-01
     20 F   7 N    -9.230154123998E-02 -4.344863570335E-01  2.857382519951E-01
     21 F   7 N     9.230154123998E-02  3.780397932351E-01 -3.421848157936E-01
     22 F   7 N    -2.797753909713E-01  4.344863570335E-01  3.421848157936E-01
     23 F   7 N    -3.780397932351E-01 -2.857382519951E-01  2.797753909713E-01
     24 F   7 N    -2.857382519951E-01  2.797753909713E-01 -3.780397932351E-01
     25 F   7 N     4.344863570335E-01  3.421848157936E-01 -2.797753909713E-01
     26 F   7 N     2.857382519951E-01 -9.230154123998E-02 -4.344863570335E-01
     27 F   7 N    -4.344863570335E-01  2.857382519951E-01 -9.230154123998E-02
     28 F   7 N    -3.421848157936E-01  9.230154123998E-02  3.780397932351E-01
     29 F   7 N     3.780397932351E-01 -3.421848157936E-01  9.230154123998E-02
     30 F   7 N     3.421848157936E-01 -2.797753909713E-01  4.344863570335E-01
     31 T  17 CL    4.927379822432E-01  1.539361055260E-01  4.927379822432E-01
     32 F  17 CL   -3.388018767172E-01  0.000000000000E+00 -4.927379822432E-01
     33 F  17 CL   -4.927379822432E-01  0.000000000000E+00 -3.388018767172E-01
     34 F  17 CL    3.388018767172E-01 -1.539361055260E-01  3.388018767172E-01
     35 F  17 CL    4.927379822432E-01  4.927379822432E-01  1.539361055260E-01
     36 F  17 CL    1.539361055260E-01  4.927379822432E-01  4.927379822432E-01
     37 F  17 CL    3.388018767172E-01  3.388018767172E-01 -1.539361055260E-01
     38 F  17 CL    0.000000000000E+00 -4.927379822432E-01 -3.388018767172E-01
     39 F  17 CL   -4.927379822432E-01 -3.388018767172E-01  0.000000000000E+00
     40 F  17 CL    0.000000000000E+00 -3.388018767172E-01 -4.927379822432E-01
     41 F  17 CL   -3.388018767172E-01 -4.927379822432E-01  0.000000000000E+00
     42 F  17 CL   -1.539361055260E-01  3.388018767172E-01  3.388018767172E-01
     43 T   6 C    -3.839679567784E-01  2.425897864215E-01 -3.839679567784E-01
     44 F   6 C    -3.734422568001E-01  0.000000000000E+00  3.839679567784E-01
     45 F   6 C     3.839679567784E-01  0.000000000000E+00 -3.734422568001E-01
     46 F   6 C     3.734422568001E-01 -2.425897864215E-01  3.734422568001E-01
     47 F   6 C    -3.839679567784E-01 -3.839679567784E-01  2.425897864215E-01
     48 F   6 C     2.425897864215E-01 -3.839679567784E-01 -3.839679567784E-01
     49 F   6 C     3.734422568001E-01  3.734422568001E-01 -2.425897864215E-01
     50 F   6 C     0.000000000000E+00  3.839679567784E-01 -3.734422568001E-01
     51 F   6 C     3.839679567784E-01 -3.734422568001E-01  0.000000000000E+00
     52 F   6 C     0.000000000000E+00 -3.734422568001E-01  3.839679567784E-01
     53 F   6 C    -3.734422568001E-01  3.839679567784E-01  0.000000000000E+00
     54 F   6 C    -2.425897864215E-01  3.734422568001E-01  3.734422568001E-01
     55 T   6 C    -2.661008566387E-01  3.464784516734E-01 -2.095939294862E-01
     56 F   6 C    -4.439276188404E-01 -5.650692715243E-02  2.095939294862E-01
     57 F   6 C     2.661008566387E-01  5.650692715243E-02 -3.874206916880E-01
     58 F   6 C     4.439276188404E-01 -3.464784516734E-01  3.874206916880E-01
     59 F   6 C    -2.095939294862E-01 -2.661008566387E-01  3.464784516734E-01
     60 F   6 C     3.464784516734E-01 -2.095939294862E-01 -2.661008566387E-01
     61 F   6 C     3.874206916880E-01  4.439276188404E-01 -3.464784516734E-01
     62 F   6 C    -5.650692715243E-02  2.095939294862E-01 -4.439276188404E-01
     63 F   6 C     2.095939294862E-01 -4.439276188404E-01 -5.650692715243E-02
     64 F   6 C     5.650692715243E-02 -3.874206916880E-01  2.661008566387E-01
     65 F   6 C    -3.874206916880E-01  2.661008566387E-01  5.650692715243E-02
     66 F   6 C    -3.464784516734E-01  3.874206916880E-01  4.439276188404E-01
     67 F   6 C     3.464784516734E-01 -2.661008566387E-01 -2.095939294862E-01
     68 F   6 C    -5.650692715243E-02 -4.439276188404E-01  2.095939294862E-01
     69 F   6 C     5.650692715243E-02  2.661008566387E-01 -3.874206916880E-01
     70 F   6 C    -3.464784516734E-01  4.439276188404E-01  3.874206916880E-01
     71 F   6 C    -2.661008566387E-01 -2.095939294862E-01  3.464784516734E-01
     72 F   6 C    -2.095939294862E-01  3.464784516734E-01 -2.661008566387E-01
     73 F   6 C     4.439276188404E-01  3.874206916880E-01 -3.464784516734E-01
     74 F   6 C     2.095939294862E-01 -5.650692715243E-02 -4.439276188404E-01
     75 F   6 C    -4.439276188404E-01  2.095939294862E-01 -5.650692715243E-02
     76 F   6 C    -3.874206916880E-01  5.650692715243E-02  2.661008566387E-01
     77 F   6 C     2.661008566387E-01 -3.874206916880E-01  5.650692715243E-02
     78 F   6 C     3.874206916880E-01 -3.464784516734E-01  4.439276188404E-01
     79 T   1 H    -2.367782023143E-01  3.880937727243E-01 -1.222441752173E-01
     80 F   1 H    -4.896620520584E-01 -1.145340270970E-01  1.222441752173E-01
     81 F   1 H     2.367782023143E-01  1.145340270970E-01 -3.751280249615E-01
     82 F   1 H     4.896620520584E-01 -3.880937727243E-01  3.751280249615E-01
     83 F   1 H    -1.222441752173E-01 -2.367782023143E-01  3.880937727243E-01
     84 F   1 H     3.880937727243E-01 -1.222441752173E-01 -2.367782023143E-01
     85 F   1 H     3.751280249615E-01  4.896620520584E-01 -3.880937727243E-01
     86 F   1 H    -1.145340270970E-01  1.222441752173E-01 -4.896620520584E-01
     87 F   1 H     1.222441752173E-01 -4.896620520584E-01 -1.145340270970E-01
     88 F   1 H     1.145340270970E-01 -3.751280249615E-01  2.367782023143E-01
     89 F   1 H    -3.751280249615E-01  2.367782023143E-01  1.145340270970E-01
     90 F   1 H    -3.880937727243E-01  3.751280249615E-01  4.896620520584E-01
     91 F   1 H     3.880937727243E-01 -2.367782023143E-01 -1.222441752173E-01
     92 F   1 H    -1.145340270970E-01 -4.896620520584E-01  1.222441752173E-01
     93 F   1 H     1.145340270970E-01  2.367782023143E-01 -3.751280249615E-01
     94 F   1 H    -3.880937727243E-01  4.896620520584E-01  3.751280249615E-01
     95 F   1 H    -2.367782023143E-01 -1.222441752173E-01  3.880937727243E-01
     96 F   1 H    -1.222441752173E-01  3.880937727243E-01 -2.367782023143E-01
     97 F   1 H     4.896620520584E-01  3.751280249615E-01 -3.880937727243E-01
     98 F   1 H     1.222441752173E-01 -1.145340270970E-01 -4.896620520584E-01
     99 F   1 H    -4.896620520584E-01  1.222441752173E-01 -1.145340270970E-01
    100 F   1 H    -3.751280249615E-01  1.145340270970E-01  2.367782023143E-01
    101 F   1 H     2.367782023143E-01 -3.751280249615E-01  1.145340270970E-01
    102 F   1 H     3.751280249615E-01 -3.880937727243E-01  4.896620520584E-01

 TRANSFORMATION MATRIX PRIMITIVE-CRYSTALLOGRAPHIC CELL
  0.0000  1.0000  1.0000  1.0000  0.0000  1.0000  1.0000  1.0000  0.0000

 *******************************************************************************
 CRYSTALLOGRAPHIC CELL (VOLUME=       5014.48215577)
         A              B              C           ALPHA      BETA       GAMMA 
    17.11625298    17.11625298    17.11625298    90.000000  90.000000  90.000000

 COORDINATES IN THE CRYSTALLOGRAPHIC CELL
     ATOM                 X/A                 Y/B                 Z/C    
 *******************************************************************************
      1 T 230 ZN    2.500000000001E-01 -5.000000000000E-01  0.000000000000E+00
      2 F 230 ZN    2.500000000001E-01  0.000000000000E+00 -5.000000000000E-01
      3 F 230 ZN    0.000000000000E+00  2.500000000001E-01 -5.000000000000E-01
      4 F 230 ZN   -5.000000000000E-01  0.000000000000E+00  2.500000000001E-01
      5 F 230 ZN   -5.000000000000E-01  2.500000000001E-01  0.000000000000E+00
      6 F 230 ZN    0.000000000000E+00 -5.000000000000E-01  2.500000000001E-01
      7 T   7 N     1.860384661056E-01 -4.717767181008E-01  9.373692486567E-02
      8 F   7 N    -1.860384661056E-01  4.717767181008E-01  9.373692486567E-02
      9 F   7 N     1.860384661056E-01  4.717767181008E-01 -9.373692486567E-02
     10 F   7 N    -1.860384661056E-01 -4.717767181008E-01 -9.373692486567E-02
     11 F   7 N     9.373692486567E-02  1.860384661056E-01 -4.717767181008E-01
     12 F   7 N    -4.717767181008E-01  9.373692486567E-02  1.860384661056E-01
     13 F   7 N    -9.373692486567E-02 -1.860384661056E-01 -4.717767181008E-01
     14 F   7 N     4.717767181008E-01  9.373692486567E-02 -1.860384661056E-01
     15 F   7 N     9.373692486567E-02 -1.860384661056E-01  4.717767181008E-01
     16 F   7 N     4.717767181008E-01 -9.373692486567E-02  1.860384661056E-01
     17 F   7 N    -9.373692486567E-02  1.860384661056E-01  4.717767181008E-01
     18 F   7 N    -4.717767181008E-01 -9.373692486567E-02 -1.860384661056E-01
     19 F   7 N    -4.717767181008E-01  1.860384661056E-01  9.373692486567E-02
     20 F   7 N     4.717767181008E-01 -1.860384661056E-01  9.373692486567E-02
     21 F   7 N     4.717767181008E-01  1.860384661056E-01 -9.373692486567E-02
     22 F   7 N    -4.717767181008E-01 -1.860384661056E-01 -9.373692486567E-02
     23 F   7 N     1.860384661056E-01  9.373692486567E-02 -4.717767181008E-01
     24 F   7 N     9.373692486567E-02 -4.717767181008E-01  1.860384661056E-01
     25 F   7 N    -1.860384661056E-01 -9.373692486567E-02 -4.717767181008E-01
     26 F   7 N     9.373692486567E-02  4.717767181008E-01 -1.860384661056E-01
     27 F   7 N    -1.860384661056E-01  9.373692486567E-02  4.717767181008E-01
     28 F   7 N    -9.373692486567E-02  4.717767181008E-01  1.860384661056E-01
     29 F   7 N     1.860384661056E-01 -9.373692486567E-02  4.717767181008E-01
     30 F   7 N    -9.373692486567E-02 -4.717767181008E-01 -1.860384661056E-01
     31 T  17 CL    7.696805276300E-02  4.157699294802E-01  7.696805276300E-02
     32 F  17 CL   -7.696805276300E-02 -4.157699294802E-01  7.696805276300E-02
     33 F  17 CL    7.696805276300E-02 -4.157699294802E-01 -7.696805276300E-02
     34 F  17 CL   -7.696805276300E-02  4.157699294802E-01 -7.696805276300E-02
     35 F  17 CL    7.696805276300E-02  7.696805276300E-02  4.157699294802E-01
     36 F  17 CL    4.157699294802E-01  7.696805276300E-02  7.696805276300E-02
     37 F  17 CL   -7.696805276300E-02 -7.696805276300E-02  4.157699294802E-01
     38 F  17 CL   -4.157699294802E-01  7.696805276300E-02 -7.696805276300E-02
     39 F  17 CL    7.696805276300E-02 -7.696805276300E-02 -4.157699294802E-01
     40 F  17 CL   -4.157699294802E-01 -7.696805276300E-02  7.696805276300E-02
     41 F  17 CL   -7.696805276300E-02  7.696805276300E-02 -4.157699294802E-01
     42 F  17 CL    4.157699294802E-01 -7.696805276300E-02 -7.696805276300E-02
     43 T   6 C     1.212948932108E-01  4.947371500108E-01  1.212948932108E-01
     44 F   6 C    -1.212948932108E-01 -4.947371500108E-01  1.212948932108E-01
     45 F   6 C     1.212948932108E-01 -4.947371500108E-01 -1.212948932108E-01
     46 F   6 C    -1.212948932108E-01  4.947371500108E-01 -1.212948932108E-01
     47 F   6 C     1.212948932108E-01  1.212948932108E-01  4.947371500108E-01
     48 F   6 C     4.947371500108E-01  1.212948932108E-01  1.212948932108E-01
     49 F   6 C    -1.212948932108E-01 -1.212948932108E-01  4.947371500108E-01
     50 F   6 C    -4.947371500108E-01  1.212948932108E-01 -1.212948932108E-01
     51 F   6 C     1.212948932108E-01 -1.212948932108E-01 -4.947371500108E-01
     52 F   6 C    -4.947371500108E-01 -1.212948932108E-01  1.212948932108E-01
     53 F   6 C    -1.212948932108E-01  1.212948932108E-01 -4.947371500108E-01
     54 F   6 C     4.947371500108E-01 -1.212948932108E-01 -1.212948932108E-01
     55 T   6 C    -2.985073105871E-01  8.891338110086E-02 -3.550142377395E-01
     56 F   6 C     2.985073105871E-01 -8.891338110086E-02 -3.550142377395E-01
     57 F   6 C    -2.985073105871E-01 -8.891338110086E-02  3.550142377395E-01
     58 F   6 C     2.985073105871E-01  8.891338110086E-02  3.550142377395E-01
     59 F   6 C    -3.550142377395E-01 -2.985073105871E-01  8.891338110086E-02
     60 F   6 C     8.891338110086E-02 -3.550142377395E-01 -2.985073105871E-01
     61 F   6 C     3.550142377395E-01  2.985073105871E-01  8.891338110086E-02
     62 F   6 C    -8.891338110086E-02 -3.550142377395E-01  2.985073105871E-01
     63 F   6 C    -3.550142377395E-01  2.985073105871E-01 -8.891338110086E-02
     64 F   6 C    -8.891338110086E-02  3.550142377395E-01 -2.985073105871E-01
     65 F   6 C     3.550142377395E-01 -2.985073105871E-01 -8.891338110086E-02
     66 F   6 C     8.891338110086E-02  3.550142377395E-01  2.985073105871E-01
     67 F   6 C     8.891338110086E-02 -2.985073105871E-01 -3.550142377395E-01
     68 F   6 C    -8.891338110086E-02  2.985073105871E-01 -3.550142377395E-01
     69 F   6 C    -8.891338110086E-02 -2.985073105871E-01  3.550142377395E-01
     70 F   6 C     8.891338110086E-02  2.985073105871E-01  3.550142377395E-01
     71 F   6 C    -2.985073105871E-01 -3.550142377395E-01  8.891338110086E-02
     72 F   6 C    -3.550142377395E-01  8.891338110086E-02 -2.985073105871E-01
     73 F   6 C     2.985073105871E-01  3.550142377395E-01  8.891338110086E-02
     74 F   6 C    -3.550142377395E-01 -8.891338110086E-02  2.985073105871E-01
     75 F   6 C     2.985073105871E-01 -3.550142377395E-01 -8.891338110086E-02
     76 F   6 C     3.550142377395E-01 -8.891338110086E-02 -2.985073105871E-01
     77 F   6 C    -2.985073105871E-01  3.550142377395E-01 -8.891338110086E-02
     78 F   6 C     3.550142377395E-01  8.891338110086E-02  2.985073105871E-01
     79 T   1 H    -2.486861000894E-01  1.264419248721E-01 -3.632201271863E-01
     80 F   1 H     2.486861000894E-01 -1.264419248721E-01 -3.632201271863E-01
     81 F   1 H    -2.486861000894E-01 -1.264419248721E-01  3.632201271863E-01
     82 F   1 H     2.486861000894E-01  1.264419248721E-01  3.632201271863E-01
     83 F   1 H    -3.632201271863E-01 -2.486861000894E-01  1.264419248721E-01
     84 F   1 H     1.264419248721E-01 -3.632201271863E-01 -2.486861000894E-01
     85 F   1 H     3.632201271863E-01  2.486861000894E-01  1.264419248721E-01
     86 F   1 H    -1.264419248721E-01 -3.632201271863E-01  2.486861000894E-01
     87 F   1 H    -3.632201271863E-01  2.486861000894E-01 -1.264419248721E-01
     88 F   1 H    -1.264419248721E-01  3.632201271863E-01 -2.486861000894E-01
     89 F   1 H     3.632201271863E-01 -2.486861000894E-01 -1.264419248721E-01
     90 F   1 H     1.264419248721E-01  3.632201271863E-01  2.486861000894E-01
     91 F   1 H     1.264419248721E-01 -2.486861000894E-01 -3.632201271863E-01
     92 F   1 H    -1.264419248721E-01  2.486861000894E-01 -3.632201271863E-01
     93 F   1 H    -1.264419248721E-01 -2.486861000894E-01  3.632201271863E-01
     94 F   1 H     1.264419248721E-01  2.486861000894E-01  3.632201271863E-01
     95 F   1 H    -2.486861000894E-01 -3.632201271863E-01  1.264419248721E-01
     96 F   1 H    -3.632201271863E-01  1.264419248721E-01 -2.486861000894E-01
     97 F   1 H     2.486861000894E-01  3.632201271863E-01  1.264419248721E-01
     98 F   1 H    -3.632201271863E-01 -1.264419248721E-01  2.486861000894E-01
     99 F   1 H     2.486861000894E-01 -3.632201271863E-01 -1.264419248721E-01
    100 F   1 H     3.632201271863E-01 -1.264419248721E-01 -2.486861000894E-01
    101 F   1 H    -2.486861000894E-01  3.632201271863E-01 -1.264419248721E-01
    102 F   1 H     3.632201271863E-01  1.264419248721E-01  2.486861000894E-01

 T = ATOM BELONGING TO THE ASYMMETRIC UNIT
 *******************************************************************************
 * GEOMETRY EDITING - INPUT COORDINATES ARE GIVEN IN ANGSTROM         
 *******************************************************************************

 GEOMETRY NOW FULLY CONSISTENT WITH THE GROUP
 INFORMATION **** NEW DEFAULT **** FINALRUN 4 FOR GEOMETRY OPTIMIZATIONS
 INFORMATION **** NEW DEFAULT **** OPTGEOM OPTIMIZES BOTH ATOMIC COORDINATES AND CELL PARAMETERS
 INFORMATION **** NEW DEFAULT **** TOL. ON ATOMIC DISP TO REDEFINE REF. GEOMETRY: 0.8 Angs
 INFORMATION **** NEW DEFAULT **** N POINTS TO REDEFINE REF. GEOMETRY: N OF OPT DEGS OF FREEDOM
 INFORMATION **** NEW DEFAULT **** TOL. ON ENERGY TO REDEFINE REF. GEOMETRY: 10**-3*(5*N. ATOMS)

 IMPORTANT INFORMATION:
 THE COORDINATE SYSTEM ADOPTED IN THE OPTIMIZATION IS NOT IN
 GENERAL HOMOGENEOUS UNITS. FOR THIS REASON THE GRADIENT AND 
 HESSIAN MATRIX IN TERMS OF THIS SYSTEM ARE GIVEN WITHOUT
 UNITS. FOR MORE DETAILS SEE THE MANUAL.

 INITIAL TRUST RADIUS         0.50000 MAXIMUM TRUST RADIUS               4.00000
 MAXIMUM GRADIENT COMPONENT   0.00045 MAXIMUM DISPLACEMENT COMPONENT     0.00180
 R.M.S. OF GRADIENT COMPONENT 0.00030 R.M.S. OF DISPLACEMENT COMPONENTS  0.00120
 THRESHOLD ON ENERGY CHANGE 0.100E-06 EXTRAPOLATING POLYNOMIAL ORDER           2
 MAXIMUM ALLOWED NUMBER OF STEPS   -1 SORTING OF ENERGY POINTS:               NO
 ANALYTICAL  GRADIENT                 HESSIAN UPDATING                      BFGS
 STEP SIZE NUMERICAL GRADIENT 0.00100
 INITIAL HESSIAN MATRIX: SCHLEGEL MODEL 2
 *******************************************************************************


 ELAELAELAELAELAELAELAELAELAELAELAELAELAELAELAELAELAELAELAELAELAELAELAELAELAELA

                       ELASTIC CALCULATION

 INFORMATION **** TOLDEX ****  CONVERGENCE CRITERION FOR RMS DISPLACEMENT MODIFIED  6.200000E-04
 INFORMATION **** TOLDEG **** MODIFY CONVERGENCE CRITERION FOR RMS GRADIENT  3.000000E-04
 INFORMATION **** TOLDEE **** CONVERGENCE CRITERION FOR ENERGY MODIFIED: 10**-           8

 GCALCO - MAX INDICES DIRECT LATTICE VECTOR    14    14    14
 NO.OF VECTORS CREATED 6999 STARS  122 RMAX   305.14241 BOHR

 GEOMETRY FOR WAVE FUNCTION - DIMENSIONALITY OF THE SYSTEM    3
 (NON PERIODIC DIRECTION: LATTICE PARAMETER FORMALLY SET TO 500)
 *******************************************************************************
 LATTICE PARAMETERS (ANGSTROMS AND DEGREES) - BOHR = 0.5291772083 ANGSTROM
 PRIMITIVE CELL - CENTRING CODE 6/0 VOLUME=  2507.241078 - DENSITY  1.057 g/cm^3
         A              B              C           ALPHA      BETA       GAMMA 
    14.82310990    14.82310990    14.82310990   109.471221 109.471221 109.471221
 *******************************************************************************
 ATOMS IN THE ASYMMETRIC UNIT    6 - ATOMS IN THE UNIT CELL:  102
     ATOM                 X/A                 Y/B                 Z/C    
 *******************************************************************************
      1 T 230 ZN   -5.000000000000E-01  2.500000000000E-01 -2.500000000000E-01
      2 F 230 ZN    5.000000000000E-01 -2.500000000000E-01  2.500000000000E-01
      3 F 230 ZN   -2.500000000000E-01  5.000000000000E-01  2.500000000000E-01
      4 F 230 ZN    2.500000000000E-01 -2.500000000000E-01 -5.000000000000E-01
      5 F 230 ZN    2.500000000000E-01 -5.000000000000E-01 -2.500000000000E-01
      6 F 230 ZN   -2.500000000000E-01  2.500000000000E-01 -5.000000000000E-01
      7 T   7 N    -3.780397932351E-01  2.797753909713E-01 -2.857382519951E-01
      8 F   7 N    -4.344863570335E-01 -9.230154123998E-02  2.857382519951E-01
      9 F   7 N     3.780397932351E-01  9.230154123998E-02 -3.421848157936E-01
     10 F   7 N     4.344863570335E-01 -2.797753909713E-01  3.421848157936E-01
     11 F   7 N    -2.857382519951E-01 -3.780397932351E-01  2.797753909713E-01
     12 F   7 N     2.797753909713E-01 -2.857382519951E-01 -3.780397932351E-01
     13 F   7 N     3.421848157936E-01  4.344863570335E-01 -2.797753909713E-01
     14 F   7 N    -9.230154123998E-02  2.857382519951E-01 -4.344863570335E-01
     15 F   7 N     2.857382519951E-01 -4.344863570335E-01 -9.230154123998E-02
     16 F   7 N     9.230154123998E-02 -3.421848157936E-01  3.780397932351E-01
     17 F   7 N    -3.421848157936E-01  3.780397932351E-01  9.230154123998E-02
     18 F   7 N    -2.797753909713E-01  3.421848157936E-01  4.344863570335E-01
     19 F   7 N     2.797753909713E-01 -3.780397932351E-01 -2.857382519951E-01
     20 F   7 N    -9.230154123998E-02 -4.344863570335E-01  2.857382519951E-01
     21 F   7 N     9.230154123998E-02  3.780397932351E-01 -3.421848157936E-01
     22 F   7 N    -2.797753909713E-01  4.344863570335E-01  3.421848157936E-01
     23 F   7 N    -3.780397932351E-01 -2.857382519951E-01  2.797753909713E-01
     24 F   7 N    -2.857382519951E-01  2.797753909713E-01 -3.780397932351E-01
     25 F   7 N     4.344863570335E-01  3.421848157936E-01 -2.797753909713E-01
     26 F   7 N     2.857382519951E-01 -9.230154123998E-02 -4.344863570335E-01
     27 F   7 N    -4.344863570335E-01  2.857382519951E-01 -9.230154123998E-02
     28 F   7 N    -3.421848157936E-01  9.230154123998E-02  3.780397932351E-01
     29 F   7 N     3.780397932351E-01 -3.421848157936E-01  9.230154123998E-02
     30 F   7 N     3.421848157936E-01 -2.797753909713E-01  4.344863570335E-01
     31 T  17 CL    4.927379822432E-01  1.539361055260E-01  4.927379822432E-01
     32 F  17 CL   -3.388018767172E-01  0.000000000000E+00 -4.927379822432E-01
     33 F  17 CL   -4.927379822432E-01  0.000000000000E+00 -3.388018767172E-01
     34 F  17 CL    3.388018767172E-01 -1.539361055260E-01  3.388018767172E-01
     35 F  17 CL    4.927379822432E-01  4.927379822432E-01  1.539361055260E-01
     36 F  17 CL    1.539361055260E-01  4.927379822432E-01  4.927379822432E-01
     37 F  17 CL    3.388018767172E-01  3.388018767172E-01 -1.539361055260E-01
     38 F  17 CL    0.000000000000E+00 -4.927379822432E-01 -3.388018767172E-01
     39 F  17 CL   -4.927379822432E-01 -3.388018767172E-01  0.000000000000E+00
     40 F  17 CL    0.000000000000E+00 -3.388018767172E-01 -4.927379822432E-01
     41 F  17 CL   -3.388018767172E-01 -4.927379822432E-01  0.000000000000E+00
     42 F  17 CL   -1.539361055260E-01  3.388018767172E-01  3.388018767172E-01
     43 T   6 C    -3.839679567784E-01  2.425897864215E-01 -3.839679567784E-01
     44 F   6 C    -3.734422568001E-01  0.000000000000E+00  3.839679567784E-01
     45 F   6 C     3.839679567784E-01  0.000000000000E+00 -3.734422568001E-01
     46 F   6 C     3.734422568001E-01 -2.425897864215E-01  3.734422568001E-01
     47 F   6 C    -3.839679567784E-01 -3.839679567784E-01  2.425897864215E-01
     48 F   6 C     2.425897864215E-01 -3.839679567784E-01 -3.839679567784E-01
     49 F   6 C     3.734422568001E-01  3.734422568001E-01 -2.425897864215E-01
     50 F   6 C     0.000000000000E+00  3.839679567784E-01 -3.734422568001E-01
     51 F   6 C     3.839679567784E-01 -3.734422568001E-01  0.000000000000E+00
     52 F   6 C     0.000000000000E+00 -3.734422568001E-01  3.839679567784E-01
     53 F   6 C    -3.734422568001E-01  3.839679567784E-01  0.000000000000E+00
     54 F   6 C    -2.425897864215E-01  3.734422568001E-01  3.734422568001E-01
     55 T   6 C    -2.661008566387E-01  3.464784516734E-01 -2.095939294862E-01
     56 F   6 C    -4.439276188404E-01 -5.650692715243E-02  2.095939294862E-01
     57 F   6 C     2.661008566387E-01  5.650692715243E-02 -3.874206916880E-01
     58 F   6 C     4.439276188404E-01 -3.464784516734E-01  3.874206916880E-01
     59 F   6 C    -2.095939294862E-01 -2.661008566387E-01  3.464784516734E-01
     60 F   6 C     3.464784516734E-01 -2.095939294862E-01 -2.661008566387E-01
     61 F   6 C     3.874206916880E-01  4.439276188404E-01 -3.464784516734E-01
     62 F   6 C    -5.650692715243E-02  2.095939294862E-01 -4.439276188404E-01
     63 F   6 C     2.095939294862E-01 -4.439276188404E-01 -5.650692715243E-02
     64 F   6 C     5.650692715243E-02 -3.874206916880E-01  2.661008566387E-01
     65 F   6 C    -3.874206916880E-01  2.661008566387E-01  5.650692715243E-02
     66 F   6 C    -3.464784516734E-01  3.874206916880E-01  4.439276188404E-01
     67 F   6 C     3.464784516734E-01 -2.661008566387E-01 -2.095939294862E-01
     68 F   6 C    -5.650692715243E-02 -4.439276188404E-01  2.095939294862E-01
     69 F   6 C     5.650692715243E-02  2.661008566387E-01 -3.874206916880E-01
     70 F   6 C    -3.464784516734E-01  4.439276188404E-01  3.874206916880E-01
     71 F   6 C    -2.661008566387E-01 -2.095939294862E-01  3.464784516734E-01
     72 F   6 C    -2.095939294862E-01  3.464784516734E-01 -2.661008566387E-01
     73 F   6 C     4.439276188404E-01  3.874206916880E-01 -3.464784516734E-01
     74 F   6 C     2.095939294862E-01 -5.650692715243E-02 -4.439276188404E-01
     75 F   6 C    -4.439276188404E-01  2.095939294862E-01 -5.650692715243E-02
     76 F   6 C    -3.874206916880E-01  5.650692715243E-02  2.661008566387E-01
     77 F   6 C     2.661008566387E-01 -3.874206916880E-01  5.650692715243E-02
     78 F   6 C     3.874206916880E-01 -3.464784516734E-01  4.439276188404E-01
     79 T   1 H    -2.367782023143E-01  3.880937727243E-01 -1.222441752173E-01
     80 F   1 H    -4.896620520584E-01 -1.145340270970E-01  1.222441752173E-01
     81 F   1 H     2.367782023143E-01  1.145340270970E-01 -3.751280249615E-01
     82 F   1 H     4.896620520584E-01 -3.880937727243E-01  3.751280249615E-01
     83 F   1 H    -1.222441752173E-01 -2.367782023143E-01  3.880937727243E-01
     84 F   1 H     3.880937727243E-01 -1.222441752173E-01 -2.367782023143E-01
     85 F   1 H     3.751280249615E-01  4.896620520584E-01 -3.880937727243E-01
     86 F   1 H    -1.145340270970E-01  1.222441752173E-01 -4.896620520584E-01
     87 F   1 H     1.222441752173E-01 -4.896620520584E-01 -1.145340270970E-01
     88 F   1 H     1.145340270970E-01 -3.751280249615E-01  2.367782023143E-01
     89 F   1 H    -3.751280249615E-01  2.367782023143E-01  1.145340270970E-01
     90 F   1 H    -3.880937727243E-01  3.751280249615E-01  4.896620520584E-01
     91 F   1 H     3.880937727243E-01 -2.367782023143E-01 -1.222441752173E-01
     92 F   1 H    -1.145340270970E-01 -4.896620520584E-01  1.222441752173E-01
     93 F   1 H     1.145340270970E-01  2.367782023143E-01 -3.751280249615E-01
     94 F   1 H    -3.880937727243E-01  4.896620520584E-01  3.751280249615E-01
     95 F   1 H    -2.367782023143E-01 -1.222441752173E-01  3.880937727243E-01
     96 F   1 H    -1.222441752173E-01  3.880937727243E-01 -2.367782023143E-01
     97 F   1 H     4.896620520584E-01  3.751280249615E-01 -3.880937727243E-01
     98 F   1 H     1.222441752173E-01 -1.145340270970E-01 -4.896620520584E-01
     99 F   1 H    -4.896620520584E-01  1.222441752173E-01 -1.145340270970E-01
    100 F   1 H    -3.751280249615E-01  1.145340270970E-01  2.367782023143E-01
    101 F   1 H     2.367782023143E-01 -3.751280249615E-01  1.145340270970E-01
    102 F   1 H     3.751280249615E-01 -3.880937727243E-01  4.896620520584E-01

 TRANSFORMATION MATRIX PRIMITIVE-CRYSTALLOGRAPHIC CELL
  0.0000  1.0000  1.0000  1.0000  0.0000  1.0000  1.0000  1.0000  0.0000

 *******************************************************************************
 CRYSTALLOGRAPHIC CELL (VOLUME=       5014.48215577)
         A              B              C           ALPHA      BETA       GAMMA 
    17.11625298    17.11625298    17.11625298    90.000000  90.000000  90.000000

 COORDINATES IN THE CRYSTALLOGRAPHIC CELL
     ATOM                 X/A                 Y/B                 Z/C    
 *******************************************************************************
      1 T 230 ZN    2.500000000000E-01 -5.000000000000E-01 -2.745950163314E-17
      2 F 230 ZN    2.500000000000E-01 -5.491900326628E-17 -5.000000000000E-01
      3 F 230 ZN   -5.491900326628E-17  2.500000000000E-01 -5.000000000000E-01
      4 F 230 ZN   -5.000000000000E-01 -5.491900326628E-17  2.500000000000E-01
      5 F 230 ZN   -5.000000000000E-01  2.500000000000E-01 -2.745950163314E-17
      6 F 230 ZN   -5.491900326628E-17 -5.000000000000E-01  2.500000000000E-01
      7 T   7 N     1.860384661056E-01 -4.717767181008E-01  9.373692486567E-02
      8 F   7 N    -1.860384661056E-01  4.717767181008E-01  9.373692486567E-02
      9 F   7 N     1.860384661056E-01  4.717767181008E-01 -9.373692486567E-02
     10 F   7 N    -1.860384661056E-01 -4.717767181008E-01 -9.373692486567E-02
     11 F   7 N     9.373692486567E-02  1.860384661056E-01 -4.717767181008E-01
     12 F   7 N    -4.717767181008E-01  9.373692486567E-02  1.860384661056E-01
     13 F   7 N    -9.373692486567E-02 -1.860384661056E-01 -4.717767181008E-01
     14 F   7 N     4.717767181008E-01  9.373692486567E-02 -1.860384661056E-01
     15 F   7 N     9.373692486567E-02 -1.860384661056E-01  4.717767181008E-01
     16 F   7 N     4.717767181008E-01 -9.373692486567E-02  1.860384661056E-01
     17 F   7 N    -9.373692486567E-02  1.860384661056E-01  4.717767181008E-01
     18 F   7 N    -4.717767181008E-01 -9.373692486567E-02 -1.860384661056E-01
     19 F   7 N    -4.717767181008E-01  1.860384661056E-01  9.373692486567E-02
     20 F   7 N     4.717767181008E-01 -1.860384661056E-01  9.373692486567E-02
     21 F   7 N     4.717767181008E-01  1.860384661056E-01 -9.373692486567E-02
     22 F   7 N    -4.717767181008E-01 -1.860384661056E-01 -9.373692486567E-02
     23 F   7 N     1.860384661056E-01  9.373692486567E-02 -4.717767181008E-01
     24 F   7 N     9.373692486567E-02 -4.717767181008E-01  1.860384661056E-01
     25 F   7 N    -1.860384661056E-01 -9.373692486567E-02 -4.717767181008E-01
     26 F   7 N     9.373692486567E-02  4.717767181008E-01 -1.860384661056E-01
     27 F   7 N    -1.860384661056E-01  9.373692486567E-02  4.717767181008E-01
     28 F   7 N    -9.373692486567E-02  4.717767181008E-01  1.860384661056E-01
     29 F   7 N     1.860384661056E-01 -9.373692486567E-02  4.717767181008E-01
     30 F   7 N    -9.373692486567E-02 -4.717767181008E-01 -1.860384661056E-01
     31 T  17 CL    7.696805276300E-02  4.157699294802E-01  7.696805276300E-02
     32 F  17 CL   -7.696805276300E-02 -4.157699294802E-01  7.696805276300E-02
     33 F  17 CL    7.696805276300E-02 -4.157699294802E-01 -7.696805276300E-02
     34 F  17 CL   -7.696805276300E-02  4.157699294802E-01 -7.696805276300E-02
     35 F  17 CL    7.696805276300E-02  7.696805276300E-02  4.157699294802E-01
     36 F  17 CL    4.157699294802E-01  7.696805276300E-02  7.696805276300E-02
     37 F  17 CL   -7.696805276300E-02 -7.696805276300E-02  4.157699294802E-01
     38 F  17 CL   -4.157699294802E-01  7.696805276300E-02 -7.696805276300E-02
     39 F  17 CL    7.696805276300E-02 -7.696805276300E-02 -4.157699294802E-01
     40 F  17 CL   -4.157699294802E-01 -7.696805276300E-02  7.696805276300E-02
     41 F  17 CL   -7.696805276300E-02  7.696805276300E-02 -4.157699294802E-01
     42 F  17 CL    4.157699294802E-01 -7.696805276300E-02 -7.696805276300E-02
     43 T   6 C     1.212948932108E-01  4.947371500108E-01  1.212948932108E-01
     44 F   6 C    -1.212948932108E-01 -4.947371500108E-01  1.212948932108E-01
     45 F   6 C     1.212948932108E-01 -4.947371500108E-01 -1.212948932108E-01
     46 F   6 C    -1.212948932108E-01  4.947371500108E-01 -1.212948932108E-01
     47 F   6 C     1.212948932108E-01  1.212948932108E-01  4.947371500108E-01
     48 F   6 C     4.947371500108E-01  1.212948932108E-01  1.212948932108E-01
     49 F   6 C    -1.212948932108E-01 -1.212948932108E-01  4.947371500108E-01
     50 F   6 C    -4.947371500108E-01  1.212948932108E-01 -1.212948932108E-01
     51 F   6 C     1.212948932108E-01 -1.212948932108E-01 -4.947371500108E-01
     52 F   6 C    -4.947371500108E-01 -1.212948932108E-01  1.212948932108E-01
     53 F   6 C    -1.212948932108E-01  1.212948932108E-01 -4.947371500108E-01
     54 F   6 C     4.947371500108E-01 -1.212948932108E-01 -1.212948932108E-01
     55 T   6 C    -2.985073105871E-01  8.891338110086E-02 -3.550142377395E-01
     56 F   6 C     2.985073105871E-01 -8.891338110086E-02 -3.550142377395E-01
     57 F   6 C    -2.985073105871E-01 -8.891338110086E-02  3.550142377395E-01
     58 F   6 C     2.985073105871E-01  8.891338110086E-02  3.550142377395E-01
     59 F   6 C    -3.550142377395E-01 -2.985073105871E-01  8.891338110086E-02
     60 F   6 C     8.891338110086E-02 -3.550142377395E-01 -2.985073105871E-01
     61 F   6 C     3.550142377395E-01  2.985073105871E-01  8.891338110086E-02
     62 F   6 C    -8.891338110086E-02 -3.550142377395E-01  2.985073105871E-01
     63 F   6 C    -3.550142377395E-01  2.985073105871E-01 -8.891338110086E-02
     64 F   6 C    -8.891338110086E-02  3.550142377395E-01 -2.985073105871E-01
     65 F   6 C     3.550142377395E-01 -2.985073105871E-01 -8.891338110086E-02
     66 F   6 C     8.891338110086E-02  3.550142377395E-01  2.985073105871E-01
     67 F   6 C     8.891338110086E-02 -2.985073105871E-01 -3.550142377395E-01
     68 F   6 C    -8.891338110086E-02  2.985073105871E-01 -3.550142377395E-01
     69 F   6 C    -8.891338110086E-02 -2.985073105871E-01  3.550142377395E-01
     70 F   6 C     8.891338110086E-02  2.985073105871E-01  3.550142377395E-01
     71 F   6 C    -2.985073105871E-01 -3.550142377395E-01  8.891338110086E-02
     72 F   6 C    -3.550142377395E-01  8.891338110086E-02 -2.985073105871E-01
     73 F   6 C     2.985073105871E-01  3.550142377395E-01  8.891338110086E-02
     74 F   6 C    -3.550142377395E-01 -8.891338110086E-02  2.985073105871E-01
     75 F   6 C     2.985073105871E-01 -3.550142377395E-01 -8.891338110086E-02
     76 F   6 C     3.550142377395E-01 -8.891338110086E-02 -2.985073105871E-01
     77 F   6 C    -2.985073105871E-01  3.550142377395E-01 -8.891338110086E-02
     78 F   6 C     3.550142377395E-01  8.891338110086E-02  2.985073105871E-01
     79 T   1 H    -2.486861000894E-01  1.264419248721E-01 -3.632201271863E-01
     80 F   1 H     2.486861000894E-01 -1.264419248721E-01 -3.632201271863E-01
     81 F   1 H    -2.486861000894E-01 -1.264419248721E-01  3.632201271863E-01
     82 F   1 H     2.486861000894E-01  1.264419248721E-01  3.632201271863E-01
     83 F   1 H    -3.632201271863E-01 -2.486861000894E-01  1.264419248721E-01
     84 F   1 H     1.264419248721E-01 -3.632201271863E-01 -2.486861000894E-01
     85 F   1 H     3.632201271863E-01  2.486861000894E-01  1.264419248721E-01
     86 F   1 H    -1.264419248721E-01 -3.632201271863E-01  2.486861000894E-01
     87 F   1 H    -3.632201271863E-01  2.486861000894E-01 -1.264419248721E-01
     88 F   1 H    -1.264419248721E-01  3.632201271863E-01 -2.486861000894E-01
     89 F   1 H     3.632201271863E-01 -2.486861000894E-01 -1.264419248721E-01
     90 F   1 H     1.264419248721E-01  3.632201271863E-01  2.486861000894E-01
     91 F   1 H     1.264419248721E-01 -2.486861000894E-01 -3.632201271863E-01
     92 F   1 H    -1.264419248721E-01  2.486861000894E-01 -3.632201271863E-01
     93 F   1 H    -1.264419248721E-01 -2.486861000894E-01  3.632201271863E-01
     94 F   1 H     1.264419248721E-01  2.486861000894E-01  3.632201271863E-01
     95 F   1 H    -2.486861000894E-01 -3.632201271863E-01  1.264419248721E-01
     96 F   1 H    -3.632201271863E-01  1.264419248721E-01 -2.486861000894E-01
     97 F   1 H     2.486861000894E-01  3.632201271863E-01  1.264419248721E-01
     98 F   1 H    -3.632201271863E-01 -1.264419248721E-01  2.486861000894E-01
     99 F   1 H     2.486861000894E-01 -3.632201271863E-01 -1.264419248721E-01
    100 F   1 H     3.632201271863E-01 -1.264419248721E-01 -2.486861000894E-01
    101 F   1 H    -2.486861000894E-01  3.632201271863E-01 -1.264419248721E-01
    102 F   1 H     3.632201271863E-01  1.264419248721E-01  2.486861000894E-01

 T = ATOM BELONGING TO THE ASYMMETRIC UNIT

 ****   24 SYMMOPS - TRANSLATORS IN FRACTIONAL UNITS
 **** MATRICES AND TRANSLATORS IN THE CRYSTALLOGRAPHIC REFERENCE FRAME
   V INV                    ROTATION MATRICES                   TRANSLATORS
   1   1  1.00  0.00  0.00  0.00  1.00  0.00  0.00  0.00  1.00  0.00  0.00  0.00
   2   2  0.00  1.00 -1.00  1.00  0.00 -1.00  0.00  0.00 -1.00  0.00  0.00  0.00
   3   3 -1.00  0.00  0.00 -1.00  0.00  1.00 -1.00  1.00  0.00  0.00  0.00  0.00
   4   4  0.00 -1.00  1.00  0.00 -1.00  0.00  1.00 -1.00  0.00  0.00  0.00  0.00
   5   6  0.00  0.00  1.00  1.00  0.00  0.00  0.00  1.00  0.00  0.00  0.00  0.00
   6   5  0.00  1.00  0.00  0.00  0.00  1.00  1.00  0.00  0.00  0.00  0.00  0.00
   7   8  1.00 -1.00  0.00  0.00 -1.00  1.00  0.00 -1.00  0.00  0.00  0.00  0.00
   8   7  1.00  0.00 -1.00  0.00  0.00 -1.00  0.00  1.00 -1.00  0.00  0.00  0.00
   9  10  0.00  0.00 -1.00  0.00  1.00 -1.00  1.00  0.00 -1.00  0.00  0.00  0.00
  10   9 -1.00  0.00  1.00 -1.00  1.00  0.00 -1.00  0.00  0.00  0.00  0.00  0.00
  11  12 -1.00  1.00  0.00 -1.00  0.00  0.00 -1.00  0.00  1.00  0.00  0.00  0.00
  12  11  0.00 -1.00  0.00  1.00 -1.00  0.00  0.00 -1.00  1.00  0.00  0.00  0.00
  13  13  0.00  1.00  0.00  1.00  0.00  0.00  0.00  0.00  1.00  0.00  0.00  0.00
  14  14  1.00  0.00 -1.00  0.00  1.00 -1.00  0.00  0.00 -1.00  0.00  0.00  0.00
  15  16 -1.00  0.00  1.00 -1.00  0.00  0.00 -1.00  1.00  0.00  0.00  0.00  0.00
  16  15  0.00 -1.00  0.00  0.00 -1.00  1.00  1.00 -1.00  0.00  0.00  0.00  0.00
  17  17  1.00  0.00  0.00  0.00  0.00  1.00  0.00  1.00  0.00  0.00  0.00  0.00
  18  18  0.00  0.00  1.00  0.00  1.00  0.00  1.00  0.00  0.00  0.00  0.00  0.00
  19  20  0.00 -1.00  1.00  1.00 -1.00  0.00  0.00 -1.00  0.00  0.00  0.00  0.00
  20  19  0.00  1.00 -1.00  0.00  0.00 -1.00  1.00  0.00 -1.00  0.00  0.00  0.00
  21  22  0.00  0.00 -1.00  1.00  0.00 -1.00  0.00  1.00 -1.00  0.00  0.00  0.00
  22  21 -1.00  1.00  0.00 -1.00  0.00  1.00 -1.00  0.00  0.00  0.00  0.00  0.00
  23  23 -1.00  0.00  0.00 -1.00  1.00  0.00 -1.00  0.00  1.00  0.00  0.00  0.00
  24  24  1.00 -1.00  0.00  0.00 -1.00  0.00  0.00 -1.00  1.00  0.00  0.00  0.00

 DIRECT LATTICE VECTORS CARTESIAN COMPONENTS (ANGSTROM)
          X                    Y                    Z
  -0.855812648912E+01   0.855812648912E+01   0.855812648912E+01
   0.855812648912E+01  -0.855812648912E+01   0.855812648912E+01
   0.855812648912E+01   0.855812648912E+01  -0.855812648912E+01


 CARTESIAN COORDINATES - PRIMITIVE CELL
 *******************************************************************************
 *      ATOM          X(ANGSTROM)         Y(ANGSTROM)         Z(ANGSTROM)
 *******************************************************************************
    1   230 ZN   -1.283718973368E+01  8.558126489120E+00 -4.700037766092E-16
    2   230 ZN   -1.283718973368E+01 -9.400075532184E-16  8.558126489120E+00
    3   230 ZN   -9.400075532184E-16 -1.283718973368E+01  8.558126489120E+00
    4   230 ZN    8.558126489120E+00 -9.400075532184E-16 -1.283718973368E+01
    5   230 ZN    8.558126489120E+00 -1.283718973368E+01 -4.700037766092E-16
    6   230 ZN   -9.400075532184E-16  8.558126489120E+00 -1.283718973368E+01
    7     7 N     3.184281449548E+00 -8.075049656257E+00  1.604424919403E+00
    8     7 N    -3.184281449548E+00  8.075049656257E+00  1.604424919403E+00
    9     7 N     3.184281449548E+00  8.075049656257E+00 -1.604424919403E+00
   10     7 N    -3.184281449548E+00 -8.075049656257E+00 -1.604424919403E+00
   11     7 N     1.604424919403E+00  3.184281449548E+00 -8.075049656257E+00
   12     7 N    -8.075049656257E+00  1.604424919403E+00  3.184281449548E+00
   13     7 N    -1.604424919403E+00 -3.184281449548E+00 -8.075049656257E+00
   14     7 N     8.075049656257E+00  1.604424919403E+00 -3.184281449548E+00
   15     7 N     1.604424919403E+00 -3.184281449548E+00  8.075049656257E+00
   16     7 N     8.075049656257E+00 -1.604424919403E+00  3.184281449548E+00
   17     7 N    -1.604424919403E+00  3.184281449548E+00  8.075049656257E+00
   18     7 N    -8.075049656257E+00 -1.604424919403E+00 -3.184281449548E+00
   19     7 N    -8.075049656257E+00  3.184281449548E+00  1.604424919403E+00
   20     7 N     8.075049656257E+00 -3.184281449548E+00  1.604424919403E+00
   21     7 N     8.075049656257E+00  3.184281449548E+00 -1.604424919403E+00
   22     7 N    -8.075049656257E+00 -3.184281449548E+00 -1.604424919403E+00
   23     7 N     3.184281449548E+00  1.604424919403E+00 -8.075049656257E+00
   24     7 N     1.604424919403E+00 -8.075049656257E+00  3.184281449548E+00
   25     7 N    -3.184281449548E+00 -1.604424919403E+00 -8.075049656257E+00
   26     7 N     1.604424919403E+00  8.075049656257E+00 -3.184281449548E+00
   27     7 N    -3.184281449548E+00  1.604424919403E+00  8.075049656257E+00
   28     7 N    -1.604424919403E+00  8.075049656257E+00  3.184281449548E+00
   29     7 N     3.184281449548E+00 -1.604424919403E+00  8.075049656257E+00
   30     7 N    -1.604424919403E+00 -8.075049656257E+00 -3.184281449548E+00
   31    17 CL    1.317404662334E+00  7.116423293728E+00  1.317404662334E+00
   32    17 CL   -1.317404662334E+00 -7.116423293728E+00  1.317404662334E+00
   33    17 CL    1.317404662334E+00 -7.116423293728E+00 -1.317404662334E+00
   34    17 CL   -1.317404662334E+00  7.116423293728E+00 -1.317404662334E+00
   35    17 CL    1.317404662334E+00  1.317404662334E+00  7.116423293728E+00
   36    17 CL    7.116423293728E+00  1.317404662334E+00  1.317404662334E+00
   37    17 CL   -1.317404662334E+00 -1.317404662334E+00  7.116423293728E+00
   38    17 CL   -7.116423293728E+00  1.317404662334E+00 -1.317404662334E+00
   39    17 CL    1.317404662334E+00 -1.317404662334E+00 -7.116423293728E+00
   40    17 CL   -7.116423293728E+00 -1.317404662334E+00  1.317404662334E+00
   41    17 CL   -1.317404662334E+00  1.317404662334E+00 -7.116423293728E+00
   42    17 CL    7.116423293728E+00 -1.317404662334E+00 -1.317404662334E+00
   43     6 C     2.076114077164E+00  8.468046217319E+00  2.076114077164E+00
   44     6 C    -2.076114077164E+00 -8.468046217319E+00  2.076114077164E+00
   45     6 C     2.076114077164E+00 -8.468046217319E+00 -2.076114077164E+00
   46     6 C    -2.076114077164E+00  8.468046217319E+00 -2.076114077164E+00
   47     6 C     2.076114077164E+00  2.076114077164E+00  8.468046217319E+00
   48     6 C     8.468046217319E+00  2.076114077164E+00  2.076114077164E+00
   49     6 C    -2.076114077164E+00 -2.076114077164E+00  8.468046217319E+00
   50     6 C    -8.468046217319E+00  2.076114077164E+00 -2.076114077164E+00
   51     6 C     2.076114077164E+00 -2.076114077164E+00 -8.468046217319E+00
   52     6 C    -8.468046217319E+00 -2.076114077164E+00  2.076114077164E+00
   53     6 C    -2.076114077164E+00  2.076114077164E+00 -8.468046217319E+00
   54     6 C     8.468046217319E+00 -2.076114077164E+00 -2.076114077164E+00
   55     6 C    -5.109326643863E+00  1.521863924073E+00 -6.076513504027E+00
   56     6 C     5.109326643863E+00 -1.521863924073E+00 -6.076513504027E+00
   57     6 C    -5.109326643863E+00 -1.521863924073E+00  6.076513504027E+00
   58     6 C     5.109326643863E+00  1.521863924073E+00  6.076513504027E+00
   59     6 C    -6.076513504027E+00 -5.109326643863E+00  1.521863924073E+00
   60     6 C     1.521863924073E+00 -6.076513504027E+00 -5.109326643863E+00
   61     6 C     6.076513504027E+00  5.109326643863E+00  1.521863924073E+00
   62     6 C    -1.521863924073E+00 -6.076513504027E+00  5.109326643863E+00
   63     6 C    -6.076513504027E+00  5.109326643863E+00 -1.521863924073E+00
   64     6 C    -1.521863924073E+00  6.076513504027E+00 -5.109326643863E+00
   65     6 C     6.076513504027E+00 -5.109326643863E+00 -1.521863924073E+00
   66     6 C     1.521863924073E+00  6.076513504027E+00  5.109326643863E+00
   67     6 C     1.521863924073E+00 -5.109326643863E+00 -6.076513504027E+00
   68     6 C    -1.521863924073E+00  5.109326643863E+00 -6.076513504027E+00
   69     6 C    -1.521863924073E+00 -5.109326643863E+00  6.076513504027E+00
   70     6 C     1.521863924073E+00  5.109326643863E+00  6.076513504027E+00
   71     6 C    -5.109326643863E+00 -6.076513504027E+00  1.521863924073E+00
   72     6 C    -6.076513504027E+00  1.521863924073E+00 -5.109326643863E+00
   73     6 C     5.109326643863E+00  6.076513504027E+00  1.521863924073E+00
   74     6 C    -6.076513504027E+00 -1.521863924073E+00  5.109326643863E+00
   75     6 C     5.109326643863E+00 -6.076513504027E+00 -1.521863924073E+00
   76     6 C     6.076513504027E+00 -1.521863924073E+00 -5.109326643863E+00
   77     6 C    -5.109326643863E+00  6.076513504027E+00 -1.521863924073E+00
   78     6 C     6.076513504027E+00  1.521863924073E+00  5.109326643863E+00
   79     1 H    -4.256574201302E+00  2.164211973166E+00 -6.216967583710E+00
   80     1 H     4.256574201302E+00 -2.164211973166E+00 -6.216967583710E+00
   81     1 H    -4.256574201302E+00 -2.164211973166E+00  6.216967583710E+00
   82     1 H     4.256574201302E+00  2.164211973166E+00  6.216967583710E+00
   83     1 H    -6.216967583710E+00 -4.256574201302E+00  2.164211973166E+00
   84     1 H     2.164211973166E+00 -6.216967583710E+00 -4.256574201302E+00
   85     1 H     6.216967583710E+00  4.256574201302E+00  2.164211973166E+00
   86     1 H    -2.164211973166E+00 -6.216967583710E+00  4.256574201302E+00
   87     1 H    -6.216967583710E+00  4.256574201302E+00 -2.164211973166E+00
   88     1 H    -2.164211973166E+00  6.216967583710E+00 -4.256574201302E+00
   89     1 H     6.216967583710E+00 -4.256574201302E+00 -2.164211973166E+00
   90     1 H     2.164211973166E+00  6.216967583710E+00  4.256574201302E+00
   91     1 H     2.164211973166E+00 -4.256574201302E+00 -6.216967583710E+00
   92     1 H    -2.164211973166E+00  4.256574201302E+00 -6.216967583710E+00
   93     1 H    -2.164211973166E+00 -4.256574201302E+00  6.216967583710E+00
   94     1 H     2.164211973166E+00  4.256574201302E+00  6.216967583710E+00
   95     1 H    -4.256574201302E+00 -6.216967583710E+00  2.164211973166E+00
   96     1 H    -6.216967583710E+00  2.164211973166E+00 -4.256574201302E+00
   97     1 H     4.256574201302E+00  6.216967583710E+00  2.164211973166E+00
   98     1 H    -6.216967583710E+00 -2.164211973166E+00  4.256574201302E+00
   99     1 H     4.256574201302E+00 -6.216967583710E+00 -2.164211973166E+00
  100     1 H     6.216967583710E+00 -2.164211973166E+00 -4.256574201302E+00
  101     1 H    -4.256574201302E+00  6.216967583710E+00 -2.164211973166E+00
  102     1 H     6.216967583710E+00  2.164211973166E+00  4.256574201302E+00

 *******************************************************************************
 *** PSEUDOPOTENTIAL INFORMATION ***
 *******************************************************************************

 ATOMIC NUMBER  30, NUCLEAR CHARGE 20.000, GIVEN IN INPUT       PSEUDOPOTENTIAL
   TYPE       EXPONENT      COEFF.    N      EXPONENT      COEFF.    N
  P0 TMS    34.1500000  399.9872820   0    14.5900000   85.4856550   0
  P1 TMS    39.7800000  277.1489600   0    14.9500000   69.0522050   0
  P2 TMS    43.8000000  -34.1493490   0    14.9800000   -3.2918310   0

 *******************************************************************************
 LOCAL ATOMIC FUNCTIONS BASIS SET
 *******************************************************************************
   ATOM   X(AU)   Y(AU)   Z(AU)  N. TYPE  EXPONENT  S COEF   P COEF   D/F/G COEF
 *******************************************************************************
   1 ZN -24.259  16.173  -0.000
                                  1 S  
                                         3.032E+01 2.191E-01 0.000E+00 0.000E+00
                                         1.632E+01-2.326E-01 0.000E+00 0.000E+00
                                         1.141E+01-9.547E-01 0.000E+00 0.000E+00
                                  2 S  
                                         2.569E+00 1.000E+00 0.000E+00 0.000E+00
                                  3 S  
                                         1.063E+00 1.000E+00 0.000E+00 0.000E+00
                                  4 S  
                                         2.500E-01 1.000E+00 0.000E+00 0.000E+00
                                  5 S  
                                         1.200E-01 1.000E+00 0.000E+00 0.000E+00
                           6-     8 P  
                                         1.118E+02 0.000E+00 2.328E-02 0.000E+00
                                         1.913E+01 0.000E+00-1.010E+00 0.000E+00
                           9-    11 P  
                                         5.469E+00 0.000E+00 3.202E-01 0.000E+00
                                         2.506E+00 0.000E+00 7.181E-01 0.000E+00
                          12-    14 P  
                                         9.419E-01 0.000E+00 1.000E+00 0.000E+00
                          15-    17 P  
                                         2.500E-01 0.000E+00 1.000E+00 0.000E+00
                          18-    20 P  
                                         1.200E-01 0.000E+00 1.000E+00 0.000E+00
                          21-    25 D  
                                         4.465E+01 0.000E+00 0.000E+00 4.725E-02
                                         1.344E+01 0.000E+00 0.000E+00 2.189E-01
                                         4.682E+00 0.000E+00 0.000E+00 4.525E-01
                                         1.603E+00 0.000E+00 0.000E+00 5.186E-01
                          26-    30 D  
                                         4.828E-01 0.000E+00 0.000E+00 1.000E+00
                          31-    35 D  
                                         1.100E-01 0.000E+00 0.000E+00 1.000E+00
                          36-    42 F  
                                         2.614E+00 0.000E+00 0.000E+00 1.000E+00
   2 ZN -24.259  -0.000  16.173
   3 ZN  -0.000 -24.259  16.173
   4 ZN  16.173  -0.000 -24.259
   5 ZN  16.173 -24.259  -0.000
   6 ZN  -0.000  16.173 -24.259
   7 N    6.017 -15.260   3.032
                                253 S  
                                         6.293E+03 1.970E-03 0.000E+00 0.000E+00
                                         9.490E+02 1.496E-02 0.000E+00 0.000E+00
                                         2.188E+02 7.350E-02 0.000E+00 0.000E+00
                                         6.369E+01 2.489E-01 0.000E+00 0.000E+00
                                         1.883E+01 6.025E-01 0.000E+00 0.000E+00
                                         2.720E+00 2.562E-01 0.000E+00 0.000E+00
                         254-   257 SP 
                                         3.063E+01 1.119E-01 3.831E-02 0.000E+00
                                         7.026E+00 9.217E-01 2.374E-01 0.000E+00
                                         2.112E+00-2.569E-03 8.176E-01 0.000E+00
                         258-   261 SP 
                                         6.840E-01 1.000E+00 1.000E+00 0.000E+00
                         262-   265 SP 
                                         2.009E-01 1.000E+00 1.000E+00 0.000E+00
                         266-   270 D  
                                         9.130E-01 0.000E+00 0.000E+00 1.000E+00
   8 N   -6.017  15.260   3.032
   9 N    6.017  15.260  -3.032
  10 N   -6.017 -15.260  -3.032
  11 N    3.032   6.017 -15.260
  12 N  -15.260   3.032   6.017
  13 N   -3.032  -6.017 -15.260
  14 N   15.260   3.032  -6.017
  15 N    3.032  -6.017  15.260
  16 N   15.260  -3.032   6.017
  17 N   -3.032   6.017  15.260
  18 N  -15.260  -3.032  -6.017
  19 N  -15.260   6.017   3.032
  20 N   15.260  -6.017   3.032
  21 N   15.260   6.017  -3.032
  22 N  -15.260  -6.017  -3.032
  23 N    6.017   3.032 -15.260
  24 N    3.032 -15.260   6.017
  25 N   -6.017  -3.032 -15.260
  26 N    3.032  15.260  -6.017
  27 N   -6.017   3.032  15.260
  28 N   -3.032  15.260   6.017
  29 N    6.017  -3.032  15.260
  30 N   -3.032 -15.260  -6.017
  31 CL   2.490  13.448   2.490
                                685 S  
                                         1.058E+05 7.380E-04 0.000E+00 0.000E+00
                                         1.587E+04 5.718E-03 0.000E+00 0.000E+00
                                         3.620E+03 2.950E-02 0.000E+00 0.000E+00
                                         1.031E+03 1.173E-01 0.000E+00 0.000E+00
                                         3.399E+02 3.629E-01 0.000E+00 0.000E+00
                                         1.245E+02 5.841E-01 0.000E+00 0.000E+00
                                686 S  
                                         1.245E+02 1.342E-01 0.000E+00 0.000E+00
                                         4.951E+01 6.242E-01 0.000E+00 0.000E+00
                                         2.081E+01 2.918E-01 0.000E+00 0.000E+00
                                687 S  
                                         6.583E+00 1.000E+00 0.000E+00 0.000E+00
                                688 S  
                                         2.565E+00 1.000E+00 0.000E+00 0.000E+00
                                689 S  
                                         5.598E-01 1.000E+00 0.000E+00 0.000E+00
                                690 S  
                                         1.833E-01 1.000E+00 0.000E+00 0.000E+00
                         691-   693 P  
                                         5.898E+02 0.000E+00 2.391E-03 0.000E+00
                                         1.398E+02 0.000E+00 1.850E-02 0.000E+00
                                         4.514E+01 0.000E+00 8.138E-02 0.000E+00
                                         1.687E+01 0.000E+00 2.216E-01 0.000E+00
                                         6.741E+00 0.000E+00 7.726E-01 0.000E+00
                         694-   696 P  
                                         6.741E+00 0.000E+00-1.572E+00 0.000E+00
                                         2.772E+00 0.000E+00 9.924E-01 0.000E+00
                         697-   699 P  
                                         1.024E+00 0.000E+00 1.000E+00 0.000E+00
                         700-   702 P  
                                         3.814E-01 0.000E+00 1.000E+00 0.000E+00
                         703-   705 P  
                                         1.094E-01 0.000E+00 1.000E+00 0.000E+00
                         706-   710 D  
                                         7.500E-01 0.000E+00 0.000E+00 1.000E+00
  32 CL  -2.490 -13.448   2.490
  33 CL   2.490 -13.448  -2.490
  34 CL  -2.490  13.448  -2.490
  35 CL   2.490   2.490  13.448
  36 CL  13.448   2.490   2.490
  37 CL  -2.490  -2.490  13.448
  38 CL -13.448   2.490  -2.490
  39 CL   2.490  -2.490 -13.448
  40 CL -13.448  -2.490   2.490
  41 CL  -2.490   2.490 -13.448
  42 CL  13.448  -2.490  -2.490
  43 C    3.923  16.002   3.923
                                997 S  
                                         4.563E+03 1.967E-03 0.000E+00 0.000E+00
                                         6.820E+02 1.523E-02 0.000E+00 0.000E+00
                                         1.550E+02 7.613E-02 0.000E+00 0.000E+00
                                         4.446E+01 2.608E-01 0.000E+00 0.000E+00
                                         1.303E+01 6.165E-01 0.000E+00 0.000E+00
                                         1.828E+00 2.210E-01 0.000E+00 0.000E+00
                         998-  1001 SP 
                                         2.096E+01 1.147E-01 4.025E-02 0.000E+00
                                         4.803E+00 9.200E-01 2.376E-01 0.000E+00
                                         1.459E+00-3.031E-03 8.159E-01 0.000E+00
                        1002-  1005 SP 
                                         4.835E-01 1.000E+00 1.000E+00 0.000E+00
                        1006-  1009 SP 
                                         1.456E-01 1.000E+00 1.000E+00 0.000E+00
                        1010-  1014 D  
                                         6.260E-01 0.000E+00 0.000E+00 1.000E+00
  44 C   -3.923 -16.002   3.923
  45 C    3.923 -16.002  -3.923
  46 C   -3.923  16.002  -3.923
  47 C    3.923   3.923  16.002
  48 C   16.002   3.923   3.923
  49 C   -3.923  -3.923  16.002
  50 C  -16.002   3.923  -3.923
  51 C    3.923  -3.923 -16.002
  52 C  -16.002  -3.923   3.923
  53 C   -3.923   3.923 -16.002
  54 C   16.002  -3.923  -3.923
  55 C   -9.655   2.876 -11.483
  56 C    9.655  -2.876 -11.483
  57 C   -9.655  -2.876  11.483
  58 C    9.655   2.876  11.483
  59 C  -11.483  -9.655   2.876
  60 C    2.876 -11.483  -9.655
  61 C   11.483   9.655   2.876
  62 C   -2.876 -11.483   9.655
  63 C  -11.483   9.655  -2.876
  64 C   -2.876  11.483  -9.655
  65 C   11.483  -9.655  -2.876
  66 C    2.876  11.483   9.655
  67 C    2.876  -9.655 -11.483
  68 C   -2.876   9.655 -11.483
  69 C   -2.876  -9.655  11.483
  70 C    2.876   9.655  11.483
  71 C   -9.655 -11.483   2.876
  72 C  -11.483   2.876  -9.655
  73 C    9.655  11.483   2.876
  74 C  -11.483  -2.876   9.655
  75 C    9.655 -11.483  -2.876
  76 C   11.483  -2.876  -9.655
  77 C   -9.655  11.483  -2.876
  78 C   11.483   2.876   9.655
  79 H   -8.044   4.090 -11.748
                               1645 S  
                                         3.387E+01 2.549E-02 0.000E+00 0.000E+00
                                         5.095E+00 1.904E-01 0.000E+00 0.000E+00
                                         1.159E+00 8.522E-01 0.000E+00 0.000E+00
                               1646 S  
                                         3.258E-01 1.000E+00 0.000E+00 0.000E+00
                               1647 S  
                                         1.027E-01 1.000E+00 0.000E+00 0.000E+00
                        1648-  1650 P  
                                         7.500E-01 0.000E+00 1.000E+00 0.000E+00
  80 H    8.044  -4.090 -11.748
  81 H   -8.044  -4.090  11.748
  82 H    8.044   4.090  11.748
  83 H  -11.748  -8.044   4.090
  84 H    4.090 -11.748  -8.044
  85 H   11.748   8.044   4.090
  86 H   -4.090 -11.748   8.044
  87 H  -11.748   8.044  -4.090
  88 H   -4.090  11.748  -8.044
  89 H   11.748  -8.044  -4.090
  90 H    4.090  11.748   8.044
  91 H    4.090  -8.044 -11.748
  92 H   -4.090   8.044 -11.748
  93 H   -4.090  -8.044  11.748
  94 H    4.090   8.044  11.748
  95 H   -8.044 -11.748   4.090
  96 H  -11.748   4.090  -8.044
  97 H    8.044  11.748   4.090
  98 H  -11.748  -4.090   8.044
  99 H    8.044 -11.748  -4.090
 100 H   11.748  -4.090  -8.044
 101 H   -8.044  11.748  -4.090
 102 H   11.748   4.090   8.044
 INFORMATION **** SET_MPP **** PCRYSTAL CALCULATION
 INFORMATION **** READM2 **** NEW DEFAULT: FOCK/KS MATRIX MIXING SET TO 30 %
 INFORMATION **** READM2 **** NEW DEFAULT: FULL DIRECT SCF MODE
 INFORMATION **** READM2 **** NEW DEFAULT: COULOMB BIPOLAR BUFFER SET TO 32 Mb
 INFORMATION **** READM2 **** NEW DEFAULT: EXCHANGE BIPOLAR BUFFER SET TO 32 Mb

 *******************************************************************************
 NEW DEFAULT: DFT INTEGRATION GRID INCREASED TO XLGRID
 NEW DEFAULT: DIIS ACCELERATOR ACTIVE
 USE KEYWORD NODIIS TO TURN IT OFF
 *******************************************************************************

 INFORMATION **** DFTD3_INPUT **** PERFORM LATEST DISPERSION CORRECTION DFT-D3(BJ) WITH AUTOMATIC PARAMETER SETUP
 PLEASE CITE:
 (1) DFT-D3 Reference
  S. Grimme, J. Antony, S. Ehrlich, and H. Krieg, J. Chem. Phys. 132 (2010), 154104
 (2) BJ-Damping Reference
  S. Grimme, S. Ehrlich, and L. Goerigk, J. Comput. Chem. 32 (2011), 1456-1465
 (3) General DFT-D Review
  S. Grimme, A. Hansen, J. G. Brandenburg, and C. Bannwarth,
  Chem. Rev. 116 (2016), 5105-5154

 INFORMATION **** TOLINTEG **** COULOMB AND EXCHANGE SERIES TOLERANCES MODIFIED
 INFORMATION **** TOLDEE **** SCF TOL ON TOTAL ENERGY SET TO           8
 INFORMATION **** DFTD3_INPUT **** PERFORM DISPERSION CORRECTION DFT-D3(BJ) IN THE BECKE-JOHNSON DAMPING SCHEME

 PLEASE CITE:
 (1) DFT-D3 Reference
  S. Grimme, J. Antony, S. Ehrlich, and H. Krieg, J. Chem. Phys. 132 (2010), 154104
 (2) BJ-Damping Reference
  S. Grimme, S. Ehrlich, and L. Goerigk, J. Comput. Chem. 32 (2011), 1456-1465
 (3) General DFT-D Review
  S. Grimme, A. Hansen, J. G. Brandenburg, and C. Bannwarth,
  Chem. Rev. 116 (2016), 5105-5154

 *******************************************************************************
 N. OF ATOMS PER CELL       102  COULOMB OVERLAP TOL         (T1) 10**   -7
 NUMBER OF SHELLS           624  COULOMB PENETRATION TOL     (T2) 10**   -7
 NUMBER OF AO              1788  EXCHANGE OVERLAP TOL        (T3) 10**   -7
 N. OF ELECTRONS PER CELL   732  EXCHANGE PSEUDO OVP (F(G))  (T4) 10**  -10
 CORE ELECTRONS PER CELL    240  EXCHANGE PSEUDO OVP (P(G))  (T5) 10**  -40
 N. OF SYMMETRY OPERATORS    24  POLE ORDER IN MONO ZONE                  4
 *******************************************************************************
 TYPE OF CALCULATION :  RESTRICTED CLOSED SHELL
 KOHN-SHAM HAMILTONIAN

 (EXCHANGE)[CORRELATION] FUNCTIONAL:(BECKE 88)[LEE-YANG-PARR]

 NON-LOCAL WEIGHTING FACTOR (EXCHANGE) =           0.9000
 NON-LOCAL WEIGHTING FACTOR [CORRELATION] =        0.8100

 HYBRID EXCHANGE - PERCENTAGE OF FOCK EXCHANGE    20.0000
 CORE  PSEUDO POTENTIAL         TOL. ON PSEUDO              (TP) 10**- 6

 CAPPA:IS1  2;IS2  2;IS3  2; K PTS MONK NET   3; SYMMOPS:K SPACE  48;G SPACE  24

 *******************************************************************************
 MAX NUMBER OF SCF CYCLES      50  CONVERGENCE ON DELTAP        10**-18
 WEIGHT OF F(I) IN F(I+1)      30% CONVERGENCE ON ENERGY        10**- 8
 SHRINK. FACT.(MONKH.)    2  2  2  NUMBER OF K POINTS IN THE IBZ      3
 SHRINKING FACTOR(GILAT NET)    2  NUMBER OF K POINTS(GILAT NET)      3
 *******************************************************************************
 *** K POINTS COORDINATES (OBLIQUE COORDINATES IN UNITS OF IS =  2)
   1-R(  0  0  0)   2-R(  1  0  0)   3-R(  1  1  1)

 DIRECT LATTICE VECTORS COMPON. (A.U.)     RECIP. LATTICE VECTORS COMPON. (A.U.) 
        X            Y            Z              X            Y            Z
  -16.1725153   16.1725153   16.1725153      0.0000000    0.1942550    0.1942550
   16.1725153  -16.1725153   16.1725153      0.1942550    0.0000000    0.1942550
   16.1725153   16.1725153  -16.1725153      0.1942550    0.1942550    0.0000000

 DISK SPACE FOR EIGENVECTORS (FTN 10)     9590832 REALS

 SYMMETRY ADAPTION OF THE BLOCH FUNCTIONS ENABLED
 TTTTTTTTTTTTTTTTTTTTTTTTTTTTTT gordsh1     TELAPSE        5.77 TCPU        1.05

 MATRIX SIZE: P(G) 8747868, F(G)  605502, P(G) IRR  188717, F(G) IRR   27327
 MAX G-VECTOR INDEX FOR 1- AND 2-ELECTRON INTEGRALS 181

 TTTTTTTTTTTTTTTTTTTTTTTTTTTTTT INPUT       TELAPSE        5.87 TCPU        1.15

 NEIGHBORS OF THE NON-EQUIVALENT ATOMS

 N = NUMBER OF NEIGHBORS AT DISTANCE R
    ATOM  N     R/ANG      R/AU   NEIGHBORS (ATOM LABELS AND CELL INDICES)
   1 ZN   4     2.0015     3.7823    7 N    1-1 0    9 N    0-1-1   25 N    1 0 0
                                    27 N    0-1 0
   1 ZN   4     3.0272     5.7205   55 C    1 0 0   57 C    0-1 0   73 C    0-1-1
                                    75 C    1-1 0
   1 ZN   4     3.0284     5.7229   43 C    0-1-1   45 C    1-1 0   49 C    0-1 0
                                    53 C    1 0 0
   1 ZN   4     3.1883     6.0250   79 H    1 0 0   81 H    0-1 0   97 H    0-1-1
                                    99 H    1-1 0
   1 ZN   4     3.5476     6.7040   31 CL   0-1-1   33 CL   1-1 0   37 CL   0-1 0
                                    41 CL   1 0 0
   1 ZN   4     4.1763     7.8920   61 C    0-1-1   65 C    1-1 0   72 C    1 0 0
                                    74 C    0-1 0

   7 N    1     1.3338     2.5205   43 C   -1 0-1
   7 N    1     1.3851     2.6175   55 C    0 1 0
   7 N    1     2.0015     3.7823    1 ZN  -1 1 0
   7 N    1     2.1488     4.0606   79 H    0 1 0
   7 N    1     2.2304     4.2148   72 C    0 1 0
   7 N    1     2.2343     4.2221   24 N    0 0 0

  31 CL   1     1.7257     3.2612   43 C    0 0 0
  31 CL   2     2.6967     5.0961    7 N    1 0 1   24 N    1 0 1
  31 CL   2     3.1882     6.0249   90 H    0 0 0   97 H    0 0 0
  31 CL   2     3.5476     6.7040    1 ZN   0 1 1    6 ZN   1 1 0
  31 CL   2     3.5974     6.7981    9 N    0 0 0   28 N    0 0 0
  31 CL   1     3.7262     7.0415   34 CL   0 0 0

  43 C    2     1.3338     2.5205    7 N    1 0 1   24 N    1 0 1
  43 C    1     1.7257     3.2612   31 CL   0 0 0
  43 C    2     2.1557     4.0737   55 C    1 1 1   72 C    1 1 1
  43 C    2     3.0284     5.7229    1 ZN   0 1 1    6 ZN   1 1 0
  43 C    2     3.1352     5.9247   90 H    0 0 0   97 H    0 0 0
  43 C    2     3.1788     6.0070   79 H    1 1 1   96 H    1 1 1

  55 C    1     1.0768     2.0349   79 H    0 0 0
  55 C    1     1.3678     2.5848   72 C    0 0 0
  55 C    1     1.3851     2.6175    7 N    0-1 0
  55 C    1     2.1557     4.0737   43 C   -1-1-1
  55 C    1     2.2252     4.2051   96 H    0 0 0
  55 C    1     2.2304     4.2148   24 N    0-1 0

  79 H    1     1.0768     2.0349   55 C    0 0 0
  79 H    1     2.1488     4.0606    7 N    0-1 0
  79 H    1     2.2252     4.2051   72 C    0 0 0
  79 H    1     2.7724     5.2391   96 H    0 0 0
  79 H    1     2.9590     5.5918   92 H    0 0 0
  79 H    1     3.0724     5.8059   27 N   -1-1 0


 SYMMETRY ALLOWED ELASTIC DISTORTION 1
  0.5773503  0.0000000  0.0000000
  0.0000000  0.5773503  0.0000000
  0.0000000  0.0000000  0.5773503

 SYMMETRY ALLOWED INTERNAL DEGREE(S) OF FREEDOM:  13
 TTTTTTTTTTTTTTTTTTTTTTTTTTTTTT SYMM        TELAPSE        6.13 TCPU        1.41
 TTTTTTTTTTTTTTTTTTTTTTTTTTTTTT INT_SCREEN  TELAPSE        6.17 TCPU        1.45

 ************************************************************************
 ************************************************************************
 * ELAPIEZO OPTION, E. ALBANESE, A. ERBA, B. CIVALLERI, R. DOVESI       *
 *                                                                      *
 * IT IS ASSUMED THAT THE INPUT IS FROM AN OPTIMIZED RUN                *

 CONVERGENCE CRITERION FOR ENERGY, TOLDEE =          1.0000E-08
 CONVERGENCE CRITERION FOR RMS GRADIENT, TOLDEG =    3.0000E-04
 CONVERGENCE CRITERION FOR RMS DISPLACEMENT, TOLDEX  6.2000E-04
 MAGNITUDE OF STEPSIZE FOR ADIMENSIONAL STRAINS =    1.5000E-02
 NUMBER OF POINTS (TOTAL) IN NUMERICAL 2ND DERIVATIVE=        3
 ************************************************************************
 ************************************************************************

 ************************************************************************

  Y. NOEL POST DOC. TURIN 2002

  THIS ROUTINE EVALUATES THE NON ZERO ELEMENTS OF THE ELASTIC TENSOR 

  ORDER OF THE TENSOR : 4

 |  1 A    1 B    1 B     .      .      .     |
 |         1 A    1 B     .      .      .     |
 |                1 A     .      .      .     |
 |                       1 C     .      .     |
 |                              1 C     .     |
 |                                     1 C    |

 EACH  LETTER   CORRESPONDS  TO  AN  INDEPENDENT  COMPONENT.
 INTERDEPENDENT COMPONENTS (WITH SAME LETTER) ARE RELATED BY
 THE COEFFICIENT THAT PRECEEDS EACH LETTER.

 ************************************************************************


 ************************************************************************

  Y. NOEL POST DOC. TURIN 2002

  THIS ROUTINE EVALUATES THE NON ZERO ELEMENTS OF THE PIEZOELECTRIC TENSOR 

  ORDER OF THE TENSOR : 3

 |   .      .      .     1 A     .      .     |
 |   .      .      .      .     1 A     .     |
 |   .      .      .      .      .     1 A    |

 EACH  LETTER   CORRESPONDS  TO  AN  INDEPENDENT  COMPONENT.
 INTERDEPENDENT COMPONENTS (WITH SAME LETTER) ARE RELATED BY
 THE COEFFICIENT THAT PRECEEDS EACH LETTER.

 ************************************************************************


 LIST OF ACTIVE DEFORMATIONS: 
             4

 ************************************************************************
 CLAMPED ION APPROXIMATION - NO RELAXATION OF ATOMIC POSITIONS
 ************************************************************************

 INFORMATION **** EXCBUF **** EXCH. BIPO BUFFER: WORDS USED =     4000000
 WARNING **** EXCBUF **** EXCH. BIPO BUFFER TOO SMALL - TO AVOID I/O SET EXCHSIZE =     6573483

 DFT PARAMETERS

     ATOM       ELECTRONS   NET CHARGE   R(ANGSTROM)
   1 230  ZN     20.0000      0.0000     1.37000000
   7   7  N       7.0000      0.0000     0.74000000
  31  17  CL     17.0000      0.0000     0.99000000
  43   6  C       6.0000      0.0000     0.77000000
  79   1  H       1.0000      0.0000     1.11000000

 SIZE OF GRID=     272756
 TTTTTTTTTTTTTTTTTTTTTTTTTTTTTT MAKE_GRID2  TELAPSE        8.00 TCPU        3.09
 BECKE WEIGHT FUNCTION
 RADSAFE =     2.00
 TOLERANCES - DENSITY:10**- 6; POTENTIAL:10**- 9; GRID WGT:10**-14

 RADIAL INTEGRATION  - INTERVALS (POINTS,UPPER LIMIT):            1( 99,  4.0*R)

 ANGULAR INTEGRATION - INTERVALS (ACCURACY LEVEL [N. POINTS] UPPER LIMIT):
  1(  6[ 146]   0.2)  2( 11[ 302]   0.5)  3( 14[ 590]   0.9)  4( 18[1454]   3.5)
  5( 14[ 590]9999.0)
 TTTTTTTTTTTTTTTTTTTTTTTTTTTTTT INT_CALC    TELAPSE        8.04 TCPU        3.13
 EEEEEEEEEE INT_CALC TERMINATION  DATE 03 07 2020 TIME 12:03:40.7

 *******************************************************************************
 ZIFCl_start                                                                     
 CRYSTAL - SCF - TYPE OF CALCULATION :  RESTRICTED CLOSED SHELL
 *******************************************************************************

 CAPPA:IS1  2;IS2  2;IS3  2; K PTS MONK NET   3; SYMMOPS:K SPACE  48;G SPACE  24

 TTTTTTTTTTTTTTTTTTTTTTTTTTTTTT SDIK        TELAPSE        8.25 TCPU        3.34

 AAAAAAAAAAAAAAAAAAAAAAAAAAAAAAAAAAAAAAAAAAAAAAAAAAAAAAAAAAAAAAAAAAAAAAAAAAAAAAA
         ATOMIC WAVEFUNCTION(S)


 NUCLEAR CHARGE 20.0  SYMMETRY SPECIES            S    P    D
 N. ELECTRONS   20.0  NUMBER OF PRIMITIVE GTOS    7    7    6
                      NUMBER OF CONTRACTED GTOS   5    5    3
                      NUMBER OF CLOSED SHELLS     2    1    1
                      OPEN SHELL OCCUPATION       0    0    0

  ZNUC SCFIT  TOTAL HF ENERGY   KINETIC ENERGY   VIRIAL THEOREM ACCURACY
  20.0  35   -2.259494290E+02  1.538488917E+02 -2.468645152E+00  3.9E-06

 NUCLEAR CHARGE  7.0  SYMMETRY SPECIES            S    P
 N. ELECTRONS    7.0  NUMBER OF PRIMITIVE GTOS   11    5
                      NUMBER OF CONTRACTED GTOS   4    3
                      NUMBER OF CLOSED SHELLS     2    0
                      OPEN SHELL OCCUPATION       0    3

  ZNUC SCFIT  TOTAL HF ENERGY   KINETIC ENERGY   VIRIAL THEOREM ACCURACY
   7.0  11   -5.439473665E+01  5.441433682E+01 -1.999639798E+00  3.6E-06

 NUCLEAR CHARGE 17.0  SYMMETRY SPECIES            S    P
 N. ELECTRONS   17.0  NUMBER OF PRIMITIVE GTOS   13   10
                      NUMBER OF CONTRACTED GTOS   6    5
                      NUMBER OF CLOSED SHELLS     3    1
                      OPEN SHELL OCCUPATION       0    5

  ZNUC SCFIT  TOTAL HF ENERGY   KINETIC ENERGY   VIRIAL THEOREM ACCURACY
  17.0  10   -4.594686980E+02  4.594737850E+02 -1.999988929E+00  4.2E-06

 NUCLEAR CHARGE  6.0  SYMMETRY SPECIES            S    P
 N. ELECTRONS    6.0  NUMBER OF PRIMITIVE GTOS   11    5
                      NUMBER OF CONTRACTED GTOS   4    3
                      NUMBER OF CLOSED SHELLS     2    0
                      OPEN SHELL OCCUPATION       0    2

  ZNUC SCFIT  TOTAL HF ENERGY   KINETIC ENERGY   VIRIAL THEOREM ACCURACY
   6.0  11   -3.768480057E+01  3.769831118E+01 -1.999641612E+00  2.0E-06

 NUCLEAR CHARGE  1.0  SYMMETRY SPECIES            S
 N. ELECTRONS    1.0  NUMBER OF PRIMITIVE GTOS    5
                      NUMBER OF CONTRACTED GTOS   3
                      NUMBER OF CLOSED SHELLS     0
                      OPEN SHELL OCCUPATION       1

  ZNUC SCFIT  TOTAL HF ENERGY   KINETIC ENERGY   VIRIAL THEOREM ACCURACY
   1.0   1   -4.998098153E-01  4.997907537E-01 -2.000038139E+00  9.6E-17

 AAAAAAAAAAAAAAAAAAAAAAAAAAAAAAAAAAAAAAAAAAAAAAAAAAAAAAAAAAAAAAAAAAAAAAAAAAAAAAA

 CHARGE NORMALIZATION FACTOR   1.00000000
 TOTAL ATOMIC CHARGES:
  20.0000000  20.0000000  20.0000000  20.0000000  20.0000000  20.0000000
   7.0000000   7.0000000   7.0000000   7.0000000   7.0000000   7.0000000
   7.0000000   7.0000000   7.0000000   7.0000000   7.0000000   7.0000000
   7.0000000   7.0000000   7.0000000   7.0000000   7.0000000   7.0000000
   7.0000000   7.0000000   7.0000000   7.0000000   7.0000000   7.0000000
  17.0000000  17.0000000  17.0000000  17.0000000  17.0000000  17.0000000
  17.0000000  17.0000000  17.0000000  17.0000000  17.0000000  17.0000000
   6.0000000   6.0000000   6.0000000   6.0000000   6.0000000   6.0000000
   6.0000000   6.0000000   6.0000000   6.0000000   6.0000000   6.0000000
   6.0000000   6.0000000   6.0000000   6.0000000   6.0000000   6.0000000
   6.0000000   6.0000000   6.0000000   6.0000000   6.0000000   6.0000000
   6.0000000   6.0000000   6.0000000   6.0000000   6.0000000   6.0000000
   6.0000000   6.0000000   6.0000000   6.0000000   6.0000000   6.0000000
   1.0000000   1.0000000   1.0000000   1.0000000   1.0000000   1.0000000
   1.0000000   1.0000000   1.0000000   1.0000000   1.0000000   1.0000000
   1.0000000   1.0000000   1.0000000   1.0000000   1.0000000   1.0000000
   1.0000000   1.0000000   1.0000000   1.0000000   1.0000000   1.0000000
 TTTTTTTTTTTTTTTTTTTTTTTTTTTTTT MOQGAD      TELAPSE        8.40 TCPU        3.49
 TTTTTTTTTTTTTTTTTTTTTTTTTTTTTT SHELLXN     TELAPSE       14.02 TCPU        7.16
 TTTTTTTTTTTTTTTTTTTTTTTTTTTTTT MONMO3      TELAPSE       16.08 TCPU        9.22
 NUMERICALLY INTEGRATED DENSITY    731.9999663920
 TTTTTTTTTTTTTTTTTTTTTTTTTTTTTT NUMDFT      TELAPSE       16.51 TCPU        9.64
 CYC   0 ETOT(AU) -9.603894513005E+03 DETOT -9.60E+03 tst  0.00E+00 PX  1.00E+00
 TTTTTTTTTTTTTTTTTTTTTTTTTTTTTT DIIS        TELAPSE       16.61 TCPU        9.75
 TTTTTTTTTTTTTTTTTTTTTTTTTTTTTT FDIK        TELAPSE       17.57 TCPU       10.47
 INSULATING STATE
 TOP OF VALENCE BANDS -    BAND    366; K    3; EIG -2.8278495E-01 AU
 TOP OF VALENCE BANDS -    BAND    366; K    1; EIG -2.8303107E-01 AU
 BOTTOM OF VIRTUAL BANDS - BAND    367; K    3; EIG -7.0563919E-02 AU
 DIRECT ENERGY BAND GAP:   5.7748 eV
 BOTTOM OF VIRTUAL BANDS - BAND    367; K    1; EIG -7.0407374E-02 AU
 TTTTTTTTTTTTTTTTTTTTTTTTTTTTTT PDIG        TELAPSE       17.73 TCPU       10.64
 CHARGE NORMALIZATION FACTOR   1.00000000
 TOTAL ATOMIC CHARGES:
  18.2933391  18.2933391  18.2933391  18.2933391  18.2933391  18.2933391
   7.6691496   7.6691496   7.6691496   7.6691496   7.6691496   7.6691496
   7.6691496   7.6691496   7.6691496   7.6691496   7.6691496   7.6691496
   7.6691496   7.6691496   7.6691496   7.6691496   7.6691496   7.6691496
   7.6691496   7.6691496   7.6691496   7.6691496   7.6691496   7.6691496
  17.0095900  17.0095900  17.0095900  17.0095900  17.0095900  17.0095900
  17.0095900  17.0095900  17.0095900  17.0095900  17.0095900  17.0095900
   5.5535429   5.5535429   5.5535429   5.5535429   5.5535429   5.5535429
   5.5535429   5.5535429   5.5535429   5.5535429   5.5535429   5.5535429
   6.1909645   6.1909645   6.1909645   6.1909645   6.1909645   6.1909645
   6.1909645   6.1909645   6.1909645   6.1909645   6.1909645   6.1909645
   6.1909645   6.1909645   6.1909645   6.1909645   6.1909645   6.1909645
   6.1909645   6.1909645   6.1909645   6.1909645   6.1909645   6.1909645
   0.7849846   0.7849846   0.7849846   0.7849846   0.7849846   0.7849846
   0.7849846   0.7849846   0.7849846   0.7849846   0.7849846   0.7849846
   0.7849846   0.7849846   0.7849846   0.7849846   0.7849846   0.7849846
   0.7849846   0.7849846   0.7849846   0.7849846   0.7849846   0.7849846
 TTTTTTTTTTTTTTTTTTTTTTTTTTTTTT MOQGAD      TELAPSE       17.75 TCPU       10.65
 TTTTTTTTTTTTTTTTTTTTTTTTTTTTTT SHELLXN     TELAPSE       24.63 TCPU       14.51
 TTTTTTTTTTTTTTTTTTTTTTTTTTTTTT MONMO3      TELAPSE       27.22 TCPU       17.10
 NUMERICALLY INTEGRATED DENSITY    731.9999858037
 TTTTTTTTTTTTTTTTTTTTTTTTTTTTTT NUMDFT      TELAPSE       28.02 TCPU       17.89
 CYC   1 ETOT(AU) -9.583156578096E+03 DETOT  2.07E+01 tst  0.00E+00 PX  1.00E+00
 TTTTTTTTTTTTTTTTTTTTTTTTTTTTTT DIIS        TELAPSE       28.30 TCPU       18.18
 DIIS TEST: 0.21390E+02 AT SCF   CYCLE   1 - MIX   30 %
 TTTTTTTTTTTTTTTTTTTTTTTTTTTTTT FDIK        TELAPSE       29.24 TCPU       18.43
 INSULATING STATE
 TOP OF VALENCE BANDS -    BAND    366; K    3; EIG -1.9903558E-01 AU
 TOP OF VALENCE BANDS -    BAND    366; K    1; EIG -1.9926477E-01 AU
 BOTTOM OF VIRTUAL BANDS - BAND    367; K    3; EIG -1.8488339E-02 AU
 DIRECT ENERGY BAND GAP:   4.9129 eV
 BOTTOM OF VIRTUAL BANDS - BAND    367; K    1; EIG -1.8234703E-02 AU
 TTTTTTTTTTTTTTTTTTTTTTTTTTTTTT PDIG        TELAPSE       29.49 TCPU       18.67
 CHARGE NORMALIZATION FACTOR   1.00000000
 TOTAL ATOMIC CHARGES:
  18.8702517  18.8702517  18.8702517  18.8702517  18.8702517  18.8702517
   7.3741799   7.3741799   7.3741799   7.3741799   7.3741799   7.3741799
   7.3741799   7.3741799   7.3741799   7.3741799   7.3741799   7.3741799
   7.3741799   7.3741799   7.3741799   7.3741799   7.3741799   7.3741799
   7.3741799   7.3741799   7.3741799   7.3741799   7.3741799   7.3741799
  17.0591680  17.0591680  17.0591680  17.0591680  17.0591680  17.0591680
  17.0591680  17.0591680  17.0591680  17.0591680  17.0591680  17.0591680
   6.1003908   6.1003908   6.1003908   6.1003908   6.1003908   6.1003908
   6.1003908   6.1003908   6.1003908   6.1003908   6.1003908   6.1003908
   5.8916039   5.8916039   5.8916039   5.8916039   5.8916039   5.8916039
   5.8916039   5.8916039   5.8916039   5.8916039   5.8916039   5.8916039
   5.8916039   5.8916039   5.8916039   5.8916039   5.8916039   5.8916039
   5.8916039   5.8916039   5.8916039   5.8916039   5.8916039   5.8916039
   0.9368740   0.9368740   0.9368740   0.9368740   0.9368740   0.9368740
   0.9368740   0.9368740   0.9368740   0.9368740   0.9368740   0.9368740
   0.9368740   0.9368740   0.9368740   0.9368740   0.9368740   0.9368740
   0.9368740   0.9368740   0.9368740   0.9368740   0.9368740   0.9368740
 TTTTTTTTTTTTTTTTTTTTTTTTTTTTTT MOQGAD      TELAPSE       29.51 TCPU       18.69
 TTTTTTTTTTTTTTTTTTTTTTTTTTTTTT SHELLXN     TELAPSE       36.74 TCPU       22.56
 TTTTTTTTTTTTTTTTTTTTTTTTTTTTTT MONMO3      TELAPSE       38.92 TCPU       24.74
 NUMERICALLY INTEGRATED DENSITY    731.9999937759
 TTTTTTTTTTTTTTTTTTTTTTTTTTTTTT NUMDFT      TELAPSE       40.12 TCPU       25.94
 CYC   2 ETOT(AU) -9.583528037245E+03 DETOT -3.71E-01 tst  7.74E-03 PX  1.23E-01
 TTTTTTTTTTTTTTTTTTTTTTTTTTTTTT DIIS        TELAPSE       40.32 TCPU       26.14
 DIIS TEST: 0.16385E+02 AT SCF   CYCLE   2 - DIIS ACTIVE - HISTORY:     2 CYCLES
 TTTTTTTTTTTTTTTTTTTTTTTTTTTTTT FDIK        TELAPSE       47.23 TCPU       28.88
 INSULATING STATE
 TOP OF VALENCE BANDS -    BAND    366; K    3; EIG -2.1011379E-01 AU
 TOP OF VALENCE BANDS -    BAND    366; K    1; EIG -2.1037129E-01 AU
 BOTTOM OF VIRTUAL BANDS - BAND    367; K    3; EIG  1.9572705E-02 AU
 DIRECT ENERGY BAND GAP:   6.2501 eV
 BOTTOM OF VIRTUAL BANDS - BAND    367; K    1; EIG  2.1985473E-02 AU
 TTTTTTTTTTTTTTTTTTTTTTTTTTTTTT PDIG        TELAPSE       49.25 TCPU       30.89
 CHARGE NORMALIZATION FACTOR   1.00000000
 TOTAL ATOMIC CHARGES:
  18.5953223  18.5953223  18.5953223  18.5953223  18.5953223  18.5953223
   7.5634916   7.5634916   7.5634916   7.5634916   7.5634916   7.5634916
   7.5634916   7.5634916   7.5634916   7.5634916   7.5634916   7.5634916
   7.5634916   7.5634916   7.5634916   7.5634916   7.5634916   7.5634916
   7.5634916   7.5634916   7.5634916   7.5634916   7.5634916   7.5634916
  17.0592403  17.0592403  17.0592403  17.0592403  17.0592403  17.0592403
  17.0592403  17.0592403  17.0592403  17.0592403  17.0592403  17.0592403
   5.6824719   5.6824719   5.6824719   5.6824719   5.6824719   5.6824719
   5.6824719   5.6824719   5.6824719   5.6824719   5.6824719   5.6824719
   6.0257553   6.0257553   6.0257553   6.0257553   6.0257553   6.0257553
   6.0257553   6.0257553   6.0257553   6.0257553   6.0257553   6.0257553
   6.0257553   6.0257553   6.0257553   6.0257553   6.0257553   6.0257553
   6.0257553   6.0257553   6.0257553   6.0257553   6.0257553   6.0257553
   0.8910664   0.8910664   0.8910664   0.8910664   0.8910664   0.8910664
   0.8910664   0.8910664   0.8910664   0.8910664   0.8910664   0.8910664
   0.8910664   0.8910664   0.8910664   0.8910664   0.8910664   0.8910664
   0.8910664   0.8910664   0.8910664   0.8910664   0.8910664   0.8910664
 TTTTTTTTTTTTTTTTTTTTTTTTTTTTTT MOQGAD      TELAPSE       49.26 TCPU       30.91
 TTTTTTTTTTTTTTTTTTTTTTTTTTTTTT SHELLXN     TELAPSE       91.12 TCPU       34.66
 TTTTTTTTTTTTTTTTTTTTTTTTTTTTTT MONMO3      TELAPSE      116.09 TCPU       59.63
 NUMERICALLY INTEGRATED DENSITY    731.9999864826
 TTTTTTTTTTTTTTTTTTTTTTTTTTTTTT NUMDFT      TELAPSE      116.88 TCPU       60.42
 CYC   3 ETOT(AU) -9.584353116161E+03 DETOT -8.25E-01 tst  2.31E-03 PX  6.97E-02
 TTTTTTTTTTTTTTTTTTTTTTTTTTTTTT DIIS        TELAPSE      118.73 TCPU       62.26
 DIIS TEST: 0.69644E+00 AT SCF   CYCLE   3 - DIIS ACTIVE - HISTORY:     3 CYCLES
 TTTTTTTTTTTTTTTTTTTTTTTTTTTTTT FDIK        TELAPSE      125.85 TCPU       66.25
 INSULATING STATE
 TOP OF VALENCE BANDS -    BAND    366; K    3; EIG -2.2355487E-01 AU
 TOP OF VALENCE BANDS -    BAND    366; K    1; EIG -2.2378212E-01 AU
 BOTTOM OF VIRTUAL BANDS - BAND    367; K    2; EIG  8.8119547E-03 AU
 INDIRECT ENERGY BAND GAP:   6.3230 eV
 BOTTOM OF VIRTUAL BANDS - BAND    367; K    1; EIG  9.9286659E-03 AU
 TTTTTTTTTTTTTTTTTTTTTTTTTTTTTT PDIG        TELAPSE      126.11 TCPU       66.52
 CHARGE NORMALIZATION FACTOR   1.00000000
 TOTAL ATOMIC CHARGES:
  18.5518411  18.5518411  18.5518411  18.5518411  18.5518411  18.5518411
   7.5578038   7.5578038   7.5578038   7.5578038   7.5578038   7.5578038
   7.5578038   7.5578038   7.5578038   7.5578038   7.5578038   7.5578038
   7.5578038   7.5578038   7.5578038   7.5578038   7.5578038   7.5578038
   7.5578038   7.5578038   7.5578038   7.5578038   7.5578038   7.5578038
  17.0312806  17.0312806  17.0312806  17.0312806  17.0312806  17.0312806
  17.0312806  17.0312806  17.0312806  17.0312806  17.0312806  17.0312806
   5.7851174   5.7851174   5.7851174   5.7851174   5.7851174   5.7851174
   5.7851174   5.7851174   5.7851174   5.7851174   5.7851174   5.7851174
   6.0196783   6.0196783   6.0196783   6.0196783   6.0196783   6.0196783
   6.0196783   6.0196783   6.0196783   6.0196783   6.0196783   6.0196783
   6.0196783   6.0196783   6.0196783   6.0196783   6.0196783   6.0196783
   6.0196783   6.0196783   6.0196783   6.0196783   6.0196783   6.0196783
   0.8763587   0.8763587   0.8763587   0.8763587   0.8763587   0.8763587
   0.8763587   0.8763587   0.8763587   0.8763587   0.8763587   0.8763587
   0.8763587   0.8763587   0.8763587   0.8763587   0.8763587   0.8763587
   0.8763587   0.8763587   0.8763587   0.8763587   0.8763587   0.8763587
 TTTTTTTTTTTTTTTTTTTTTTTTTTTTTT MOQGAD      TELAPSE      126.13 TCPU       66.54
 TTTTTTTTTTTTTTTTTTTTTTTTTTTTTT SHELLXN     TELAPSE      141.29 TCPU       70.29
 TTTTTTTTTTTTTTTTTTTTTTTTTTTTTT MONMO3      TELAPSE      141.80 TCPU       70.80
 NUMERICALLY INTEGRATED DENSITY    731.9999886509
 TTTTTTTTTTTTTTTTTTTTTTTTTTTTTT NUMDFT      TELAPSE      142.62 TCPU       71.61
 CYC   4 ETOT(AU) -9.584391357244E+03 DETOT -3.82E-02 tst  7.85E-05 PX  2.12E-02
 TTTTTTTTTTTTTTTTTTTTTTTTTTTTTT DIIS        TELAPSE      143.26 TCPU       72.26
 DIIS TEST: 0.51191E-01 AT SCF   CYCLE   4 - DIIS ACTIVE - HISTORY:     4 CYCLES
 TTTTTTTTTTTTTTTTTTTTTTTTTTTTTT FDIK        TELAPSE      147.32 TCPU       74.40
 INSULATING STATE
 TOP OF VALENCE BANDS -    BAND    366; K    3; EIG -2.2314659E-01 AU
 TOP OF VALENCE BANDS -    BAND    366; K    1; EIG -2.2338391E-01 AU
 BOTTOM OF VIRTUAL BANDS - BAND    367; K    3; EIG  9.4731716E-03 AU
 DIRECT ENERGY BAND GAP:   6.3299 eV
 BOTTOM OF VIRTUAL BANDS - BAND    367; K    1; EIG  1.2135562E-02 AU
 TTTTTTTTTTTTTTTTTTTTTTTTTTTTTT PDIG        TELAPSE      147.51 TCPU       74.59
 CHARGE NORMALIZATION FACTOR   1.00000000
 TOTAL ATOMIC CHARGES:
  18.5572123  18.5572123  18.5572123  18.5572123  18.5572123  18.5572123
   7.5499539   7.5499539   7.5499539   7.5499539   7.5499539   7.5499539
   7.5499539   7.5499539   7.5499539   7.5499539   7.5499539   7.5499539
   7.5499539   7.5499539   7.5499539   7.5499539   7.5499539   7.5499539
   7.5499539   7.5499539   7.5499539   7.5499539   7.5499539   7.5499539
  17.0494216  17.0494216  17.0494216  17.0494216  17.0494216  17.0494216
  17.0494216  17.0494216  17.0494216  17.0494216  17.0494216  17.0494216
   5.7595482   5.7595482   5.7595482   5.7595482   5.7595482   5.7595482
   5.7595482   5.7595482   5.7595482   5.7595482   5.7595482   5.7595482
   6.0296357   6.0296357   6.0296357   6.0296357   6.0296357   6.0296357
   6.0296357   6.0296357   6.0296357   6.0296357   6.0296357   6.0296357
   6.0296357   6.0296357   6.0296357   6.0296357   6.0296357   6.0296357
   6.0296357   6.0296357   6.0296357   6.0296357   6.0296357   6.0296357
   0.8766224   0.8766224   0.8766224   0.8766224   0.8766224   0.8766224
   0.8766224   0.8766224   0.8766224   0.8766224   0.8766224   0.8766224
   0.8766224   0.8766224   0.8766224   0.8766224   0.8766224   0.8766224
   0.8766224   0.8766224   0.8766224   0.8766224   0.8766224   0.8766224
 TTTTTTTTTTTTTTTTTTTTTTTTTTTTTT MOQGAD      TELAPSE      147.53 TCPU       74.60
 TTTTTTTTTTTTTTTTTTTTTTTTTTTTTT SHELLXN     TELAPSE      164.03 TCPU       78.39
 TTTTTTTTTTTTTTTTTTTTTTTTTTTTTT MONMO3      TELAPSE      170.46 TCPU       84.82
 NUMERICALLY INTEGRATED DENSITY    731.9999886413
 TTTTTTTTTTTTTTTTTTTTTTTTTTTTTT NUMDFT      TELAPSE      171.24 TCPU       85.60
 CYC   5 ETOT(AU) -9.584393371152E+03 DETOT -2.01E-03 tst  7.05E-06 PX  6.91E-03
 TTTTTTTTTTTTTTTTTTTTTTTTTTTTTT DIIS        TELAPSE      171.91 TCPU       86.27
 DIIS TEST: 0.15079E-01 AT SCF   CYCLE   5 - DIIS ACTIVE - HISTORY:     5 CYCLES
 TTTTTTTTTTTTTTTTTTTTTTTTTTTTTT FDIK        TELAPSE      179.50 TCPU       91.40
 INSULATING STATE
 TOP OF VALENCE BANDS -    BAND    366; K    3; EIG -2.2304300E-01 AU
 TOP OF VALENCE BANDS -    BAND    366; K    1; EIG -2.2327598E-01 AU
 BOTTOM OF VIRTUAL BANDS - BAND    367; K    3; EIG  9.6093443E-03 AU
 DIRECT ENERGY BAND GAP:   6.3308 eV
 BOTTOM OF VIRTUAL BANDS - BAND    367; K    1; EIG  1.1661446E-02 AU
 TTTTTTTTTTTTTTTTTTTTTTTTTTTTTT PDIG        TELAPSE      181.00 TCPU       92.89
 CHARGE NORMALIZATION FACTOR   1.00000000
 TOTAL ATOMIC CHARGES:
  18.5525580  18.5525580  18.5525580  18.5525580  18.5525580  18.5525580
   7.5573609   7.5573609   7.5573609   7.5573609   7.5573609   7.5573609
   7.5573609   7.5573609   7.5573609   7.5573609   7.5573609   7.5573609
   7.5573609   7.5573609   7.5573609   7.5573609   7.5573609   7.5573609
   7.5573609   7.5573609   7.5573609   7.5573609   7.5573609   7.5573609
  17.0418777  17.0418777  17.0418777  17.0418777  17.0418777  17.0418777
  17.0418777  17.0418777  17.0418777  17.0418777  17.0418777  17.0418777
   5.7664455   5.7664455   5.7664455   5.7664455   5.7664455   5.7664455
   5.7664455   5.7664455   5.7664455   5.7664455   5.7664455   5.7664455
   6.0229142   6.0229142   6.0229142   6.0229142   6.0229142   6.0229142
   6.0229142   6.0229142   6.0229142   6.0229142   6.0229142   6.0229142
   6.0229142   6.0229142   6.0229142   6.0229142   6.0229142   6.0229142
   6.0229142   6.0229142   6.0229142   6.0229142   6.0229142   6.0229142
   0.8774238   0.8774238   0.8774238   0.8774238   0.8774238   0.8774238
   0.8774238   0.8774238   0.8774238   0.8774238   0.8774238   0.8774238
   0.8774238   0.8774238   0.8774238   0.8774238   0.8774238   0.8774238
   0.8774238   0.8774238   0.8774238   0.8774238   0.8774238   0.8774238
 TTTTTTTTTTTTTTTTTTTTTTTTTTTTTT MOQGAD      TELAPSE      181.01 TCPU       92.90
 TTTTTTTTTTTTTTTTTTTTTTTTTTTTTT SHELLXN     TELAPSE      189.32 TCPU       96.65
 TTTTTTTTTTTTTTTTTTTTTTTTTTTTTT MONMO3      TELAPSE      193.11 TCPU      100.43
 NUMERICALLY INTEGRATED DENSITY    731.9999885831
 TTTTTTTTTTTTTTTTTTTTTTTTTTTTTT NUMDFT      TELAPSE      193.92 TCPU      101.24
 CYC   6 ETOT(AU) -9.584394098905E+03 DETOT -7.28E-04 tst  1.76E-06 PX  3.37E-03
 TTTTTTTTTTTTTTTTTTTTTTTTTTTTTT DIIS        TELAPSE      194.23 TCPU      101.55
 DIIS TEST: 0.20770E-02 AT SCF   CYCLE   6 - DIIS ACTIVE - HISTORY:     6 CYCLES
 TTTTTTTTTTTTTTTTTTTTTTTTTTTTTT FDIK        TELAPSE      195.55 TCPU      102.21
 INSULATING STATE
 TOP OF VALENCE BANDS -    BAND    366; K    3; EIG -2.2314439E-01 AU
 TOP OF VALENCE BANDS -    BAND    366; K    1; EIG -2.2337802E-01 AU
 BOTTOM OF VIRTUAL BANDS - BAND    367; K    3; EIG  9.8668121E-03 AU
 DIRECT ENERGY BAND GAP:   6.3406 eV
 BOTTOM OF VIRTUAL BANDS - BAND    367; K    1; EIG  1.1988189E-02 AU
 TTTTTTTTTTTTTTTTTTTTTTTTTTTTTT PDIG        TELAPSE      195.76 TCPU      102.42
 CHARGE NORMALIZATION FACTOR   1.00000000
 TOTAL ATOMIC CHARGES:
  18.5533499  18.5533499  18.5533499  18.5533499  18.5533499  18.5533499
   7.5556249   7.5556249   7.5556249   7.5556249   7.5556249   7.5556249
   7.5556249   7.5556249   7.5556249   7.5556249   7.5556249   7.5556249
   7.5556249   7.5556249   7.5556249   7.5556249   7.5556249   7.5556249
   7.5556249   7.5556249   7.5556249   7.5556249   7.5556249   7.5556249
  17.0421053  17.0421053  17.0421053  17.0421053  17.0421053  17.0421053
  17.0421053  17.0421053  17.0421053  17.0421053  17.0421053  17.0421053
   5.7653191   5.7653191   5.7653191   5.7653191   5.7653191   5.7653191
   5.7653191   5.7653191   5.7653191   5.7653191   5.7653191   5.7653191
   6.0253564   6.0253564   6.0253564   6.0253564   6.0253564   6.0253564
   6.0253564   6.0253564   6.0253564   6.0253564   6.0253564   6.0253564
   6.0253564   6.0253564   6.0253564   6.0253564   6.0253564   6.0253564
   6.0253564   6.0253564   6.0253564   6.0253564   6.0253564   6.0253564
   0.8769689   0.8769689   0.8769689   0.8769689   0.8769689   0.8769689
   0.8769689   0.8769689   0.8769689   0.8769689   0.8769689   0.8769689
   0.8769689   0.8769689   0.8769689   0.8769689   0.8769689   0.8769689
   0.8769689   0.8769689   0.8769689   0.8769689   0.8769689   0.8769689
 TTTTTTTTTTTTTTTTTTTTTTTTTTTTTT MOQGAD      TELAPSE      195.78 TCPU      102.43
 TTTTTTTTTTTTTTTTTTTTTTTTTTTTTT SHELLXN     TELAPSE      201.06 TCPU      106.16
 TTTTTTTTTTTTTTTTTTTTTTTTTTTTTT MONMO3      TELAPSE      203.42 TCPU      108.53
 NUMERICALLY INTEGRATED DENSITY    731.9999885369
 TTTTTTTTTTTTTTTTTTTTTTTTTTTTTT NUMDFT      TELAPSE      204.23 TCPU      109.34
 CYC   7 ETOT(AU) -9.584394188963E+03 DETOT -9.01E-05 tst  2.06E-07 PX  8.31E-04
 TTTTTTTTTTTTTTTTTTTTTTTTTTTTTT DIIS        TELAPSE      204.33 TCPU      109.44
 DIIS TEST: 0.24725E-03 AT SCF   CYCLE   7 - DIIS ACTIVE - HISTORY:     7 CYCLES
 TTTTTTTTTTTTTTTTTTTTTTTTTTTTTT FDIK        TELAPSE      204.98 TCPU      109.89
 INSULATING STATE
 TOP OF VALENCE BANDS -    BAND    366; K    3; EIG -2.2313781E-01 AU
 TOP OF VALENCE BANDS -    BAND    366; K    1; EIG -2.2337151E-01 AU
 BOTTOM OF VIRTUAL BANDS - BAND    367; K    3; EIG  9.6917579E-03 AU
 DIRECT ENERGY BAND GAP:   6.3356 eV
 BOTTOM OF VIRTUAL BANDS - BAND    367; K    1; EIG  1.1904725E-02 AU
 TTTTTTTTTTTTTTTTTTTTTTTTTTTTTT PDIG        TELAPSE      205.14 TCPU      110.06
 CHARGE NORMALIZATION FACTOR   1.00000000
 TOTAL ATOMIC CHARGES:
  18.5528951  18.5528951  18.5528951  18.5528951  18.5528951  18.5528951
   7.5556223   7.5556223   7.5556223   7.5556223   7.5556223   7.5556223
   7.5556223   7.5556223   7.5556223   7.5556223   7.5556223   7.5556223
   7.5556223   7.5556223   7.5556223   7.5556223   7.5556223   7.5556223
   7.5556223   7.5556223   7.5556223   7.5556223   7.5556223   7.5556223
  17.0430335  17.0430335  17.0430335  17.0430335  17.0430335  17.0430335
  17.0430335  17.0430335  17.0430335  17.0430335  17.0430335  17.0430335
   5.7655970   5.7655970   5.7655970   5.7655970   5.7655970   5.7655970
   5.7655970   5.7655970   5.7655970   5.7655970   5.7655970   5.7655970
   6.0247694   6.0247694   6.0247694   6.0247694   6.0247694   6.0247694
   6.0247694   6.0247694   6.0247694   6.0247694   6.0247694   6.0247694
   6.0247694   6.0247694   6.0247694   6.0247694   6.0247694   6.0247694
   6.0247694   6.0247694   6.0247694   6.0247694   6.0247694   6.0247694
   0.8770693   0.8770693   0.8770693   0.8770693   0.8770693   0.8770693
   0.8770693   0.8770693   0.8770693   0.8770693   0.8770693   0.8770693
   0.8770693   0.8770693   0.8770693   0.8770693   0.8770693   0.8770693
   0.8770693   0.8770693   0.8770693   0.8770693   0.8770693   0.8770693
 TTTTTTTTTTTTTTTTTTTTTTTTTTTTTT MOQGAD      TELAPSE      205.16 TCPU      110.07
 TTTTTTTTTTTTTTTTTTTTTTTTTTTTTT SHELLXN     TELAPSE      210.90 TCPU      113.81
 TTTTTTTTTTTTTTTTTTTTTTTTTTTTTT MONMO3      TELAPSE      212.67 TCPU      115.58
 NUMERICALLY INTEGRATED DENSITY    731.9999885940
 TTTTTTTTTTTTTTTTTTTTTTTTTTTTTT NUMDFT      TELAPSE      213.88 TCPU      116.79
 CYC   8 ETOT(AU) -9.584394196873E+03 DETOT -7.91E-06 tst  4.28E-08 PX  6.21E-04
 TTTTTTTTTTTTTTTTTTTTTTTTTTTTTT DIIS        TELAPSE      213.94 TCPU      116.85
 DIIS TEST: 0.77408E-04 AT SCF   CYCLE   8 - DIIS ACTIVE - HISTORY:     8 CYCLES
 TTTTTTTTTTTTTTTTTTTTTTTTTTTTTT FDIK        TELAPSE      214.66 TCPU      117.07
 INSULATING STATE
 TOP OF VALENCE BANDS -    BAND    366; K    3; EIG -2.2312474E-01 AU
 TOP OF VALENCE BANDS -    BAND    366; K    1; EIG -2.2335835E-01 AU
 BOTTOM OF VIRTUAL BANDS - BAND    367; K    3; EIG  9.7813873E-03 AU
 DIRECT ENERGY BAND GAP:   6.3377 eV
 BOTTOM OF VIRTUAL BANDS - BAND    367; K    1; EIG  1.1936724E-02 AU
 TTTTTTTTTTTTTTTTTTTTTTTTTTTTTT PDIG        TELAPSE      214.82 TCPU      117.24
 CHARGE NORMALIZATION FACTOR   1.00000000
 TOTAL ATOMIC CHARGES:
  18.5530605  18.5530605  18.5530605  18.5530605  18.5530605  18.5530605
   7.5559954   7.5559954   7.5559954   7.5559954   7.5559954   7.5559954
   7.5559954   7.5559954   7.5559954   7.5559954   7.5559954   7.5559954
   7.5559954   7.5559954   7.5559954   7.5559954   7.5559954   7.5559954
   7.5559954   7.5559954   7.5559954   7.5559954   7.5559954   7.5559954
  17.0426127  17.0426127  17.0426127  17.0426127  17.0426127  17.0426127
  17.0426127  17.0426127  17.0426127  17.0426127  17.0426127  17.0426127
   5.7650096   5.7650096   5.7650096   5.7650096   5.7650096   5.7650096
   5.7650096   5.7650096   5.7650096   5.7650096   5.7650096   5.7650096
   6.0248898   6.0248898   6.0248898   6.0248898   6.0248898   6.0248898
   6.0248898   6.0248898   6.0248898   6.0248898   6.0248898   6.0248898
   6.0248898   6.0248898   6.0248898   6.0248898   6.0248898   6.0248898
   6.0248898   6.0248898   6.0248898   6.0248898   6.0248898   6.0248898
   0.8770385   0.8770385   0.8770385   0.8770385   0.8770385   0.8770385
   0.8770385   0.8770385   0.8770385   0.8770385   0.8770385   0.8770385
   0.8770385   0.8770385   0.8770385   0.8770385   0.8770385   0.8770385
   0.8770385   0.8770385   0.8770385   0.8770385   0.8770385   0.8770385
 TTTTTTTTTTTTTTTTTTTTTTTTTTTTTT MOQGAD      TELAPSE      214.84 TCPU      117.25
 TTTTTTTTTTTTTTTTTTTTTTTTTTTTTT SHELLXN     TELAPSE      219.83 TCPU      121.01
 TTTTTTTTTTTTTTTTTTTTTTTTTTTTTT MONMO3      TELAPSE      221.96 TCPU      123.14
 NUMERICALLY INTEGRATED DENSITY    731.9999885680
 TTTTTTTTTTTTTTTTTTTTTTTTTTTTTT NUMDFT      TELAPSE      222.75 TCPU      123.93
 CYC   9 ETOT(AU) -9.584394199272E+03 DETOT -2.40E-06 tst  1.44E-08 PX  2.66E-04
 TTTTTTTTTTTTTTTTTTTTTTTTTTTTTT DIIS        TELAPSE      226.53 TCPU      127.71
 DIIS TEST: 0.18115E-04 AT SCF   CYCLE   9 - DIIS ACTIVE - HISTORY:     9 CYCLES
 TTTTTTTTTTTTTTTTTTTTTTTTTTTTTT FDIK        TELAPSE      227.61 TCPU      128.42
 INSULATING STATE
 TOP OF VALENCE BANDS -    BAND    366; K    3; EIG -2.2313323E-01 AU
 TOP OF VALENCE BANDS -    BAND    366; K    1; EIG -2.2336690E-01 AU
 BOTTOM OF VIRTUAL BANDS - BAND    367; K    3; EIG  9.7772260E-03 AU
 DIRECT ENERGY BAND GAP:   6.3378 eV
 BOTTOM OF VIRTUAL BANDS - BAND    367; K    1; EIG  1.1942984E-02 AU
 TTTTTTTTTTTTTTTTTTTTTTTTTTTTTT PDIG        TELAPSE      227.85 TCPU      128.67
 CHARGE NORMALIZATION FACTOR   1.00000000
 TOTAL ATOMIC CHARGES:
  18.5529929  18.5529929  18.5529929  18.5529929  18.5529929  18.5529929
   7.5557385   7.5557385   7.5557385   7.5557385   7.5557385   7.5557385
   7.5557385   7.5557385   7.5557385   7.5557385   7.5557385   7.5557385
   7.5557385   7.5557385   7.5557385   7.5557385   7.5557385   7.5557385
   7.5557385   7.5557385   7.5557385   7.5557385   7.5557385   7.5557385
  17.0425637  17.0425637  17.0425637  17.0425637  17.0425637  17.0425637
  17.0425637  17.0425637  17.0425637  17.0425637  17.0425637  17.0425637
   5.7654077   5.7654077   5.7654077   5.7654077   5.7654077   5.7654077
   5.7654077   5.7654077   5.7654077   5.7654077   5.7654077   5.7654077
   6.0249955   6.0249955   6.0249955   6.0249955   6.0249955   6.0249955
   6.0249955   6.0249955   6.0249955   6.0249955   6.0249955   6.0249955
   6.0249955   6.0249955   6.0249955   6.0249955   6.0249955   6.0249955
   6.0249955   6.0249955   6.0249955   6.0249955   6.0249955   6.0249955
   0.8770320   0.8770320   0.8770320   0.8770320   0.8770320   0.8770320
   0.8770320   0.8770320   0.8770320   0.8770320   0.8770320   0.8770320
   0.8770320   0.8770320   0.8770320   0.8770320   0.8770320   0.8770320
   0.8770320   0.8770320   0.8770320   0.8770320   0.8770320   0.8770320
 TTTTTTTTTTTTTTTTTTTTTTTTTTTTTT MOQGAD      TELAPSE      227.86 TCPU      128.68
 TTTTTTTTTTTTTTTTTTTTTTTTTTTTTT SHELLXN     TELAPSE      233.92 TCPU      132.42
 TTTTTTTTTTTTTTTTTTTTTTTTTTTTTT MONMO3      TELAPSE      236.14 TCPU      134.65
 NUMERICALLY INTEGRATED DENSITY    731.9999885686
 TTTTTTTTTTTTTTTTTTTTTTTTTTTTTT NUMDFT      TELAPSE      236.92 TCPU      135.42
 CYC  10 ETOT(AU) -9.584394200156E+03 DETOT -8.84E-07 tst  1.49E-09 PX  1.13E-04
 TTTTTTTTTTTTTTTTTTTTTTTTTTTTTT DIIS        TELAPSE      237.63 TCPU      136.14
 DIIS TEST: 0.37707E-05 AT SCF   CYCLE  10 - DIIS ACTIVE - HISTORY:    10 CYCLES
 TTTTTTTTTTTTTTTTTTTTTTTTTTTTTT FDIK        TELAPSE      238.77 TCPU      136.84
 INSULATING STATE
 TOP OF VALENCE BANDS -    BAND    366; K    3; EIG -2.2312878E-01 AU
 TOP OF VALENCE BANDS -    BAND    366; K    1; EIG -2.2336243E-01 AU
 BOTTOM OF VIRTUAL BANDS - BAND    367; K    3; EIG  9.7691421E-03 AU
 DIRECT ENERGY BAND GAP:   6.3375 eV
 BOTTOM OF VIRTUAL BANDS - BAND    367; K    1; EIG  1.1936631E-02 AU
 TTTTTTTTTTTTTTTTTTTTTTTTTTTTTT PDIG        TELAPSE      238.96 TCPU      137.03
 CHARGE NORMALIZATION FACTOR   1.00000000
 TOTAL ATOMIC CHARGES:
  18.5530067  18.5530067  18.5530067  18.5530067  18.5530067  18.5530067
   7.5558477   7.5558477   7.5558477   7.5558477   7.5558477   7.5558477
   7.5558477   7.5558477   7.5558477   7.5558477   7.5558477   7.5558477
   7.5558477   7.5558477   7.5558477   7.5558477   7.5558477   7.5558477
   7.5558477   7.5558477   7.5558477   7.5558477   7.5558477   7.5558477
  17.0426622  17.0426622  17.0426622  17.0426622  17.0426622  17.0426622
  17.0426622  17.0426622  17.0426622  17.0426622  17.0426622  17.0426622
   5.7652298   5.7652298   5.7652298   5.7652298   5.7652298   5.7652298
   5.7652298   5.7652298   5.7652298   5.7652298   5.7652298   5.7652298
   6.0249177   6.0249177   6.0249177   6.0249177   6.0249177   6.0249177
   6.0249177   6.0249177   6.0249177   6.0249177   6.0249177   6.0249177
   6.0249177   6.0249177   6.0249177   6.0249177   6.0249177   6.0249177
   6.0249177   6.0249177   6.0249177   6.0249177   6.0249177   6.0249177
   0.8770368   0.8770368   0.8770368   0.8770368   0.8770368   0.8770368
   0.8770368   0.8770368   0.8770368   0.8770368   0.8770368   0.8770368
   0.8770368   0.8770368   0.8770368   0.8770368   0.8770368   0.8770368
   0.8770368   0.8770368   0.8770368   0.8770368   0.8770368   0.8770368
 TTTTTTTTTTTTTTTTTTTTTTTTTTTTTT MOQGAD      TELAPSE      238.97 TCPU      137.04
 TTTTTTTTTTTTTTTTTTTTTTTTTTTTTT SHELLXN     TELAPSE      248.45 TCPU      140.78
 TTTTTTTTTTTTTTTTTTTTTTTTTTTTTT MONMO3      TELAPSE      250.33 TCPU      142.66
 NUMERICALLY INTEGRATED DENSITY    731.9999885704
 TTTTTTTTTTTTTTTTTTTTTTTTTTTTTT NUMDFT      TELAPSE      251.14 TCPU      143.47
 CYC  11 ETOT(AU) -9.584394200634E+03 DETOT -4.78E-07 tst  2.95E-10 PX  4.39E-05
 TTTTTTTTTTTTTTTTTTTTTTTTTTTTTT DIIS        TELAPSE      252.19 TCPU      144.52
 DIIS TEST: 0.23072E-06 AT SCF   CYCLE  11 - DIIS ACTIVE - HISTORY:    11 CYCLES
 TTTTTTTTTTTTTTTTTTTTTTTTTTTTTT FDIK        TELAPSE      254.46 TCPU      145.52
 INSULATING STATE
 TOP OF VALENCE BANDS -    BAND    366; K    3; EIG -2.2313028E-01 AU
 TOP OF VALENCE BANDS -    BAND    366; K    1; EIG -2.2336393E-01 AU
 BOTTOM OF VIRTUAL BANDS - BAND    367; K    3; EIG  9.7707313E-03 AU
 DIRECT ENERGY BAND GAP:   6.3376 eV
 BOTTOM OF VIRTUAL BANDS - BAND    367; K    1; EIG  1.1937472E-02 AU
 TTTTTTTTTTTTTTTTTTTTTTTTTTTTTT PDIG        TELAPSE      254.66 TCPU      145.72
 CHARGE NORMALIZATION FACTOR   1.00000000
 TOTAL ATOMIC CHARGES:
  18.5530010  18.5530010  18.5530010  18.5530010  18.5530010  18.5530010
   7.5558275   7.5558275   7.5558275   7.5558275   7.5558275   7.5558275
   7.5558275   7.5558275   7.5558275   7.5558275   7.5558275   7.5558275
   7.5558275   7.5558275   7.5558275   7.5558275   7.5558275   7.5558275
   7.5558275   7.5558275   7.5558275   7.5558275   7.5558275   7.5558275
  17.0426355  17.0426355  17.0426355  17.0426355  17.0426355  17.0426355
  17.0426355  17.0426355  17.0426355  17.0426355  17.0426355  17.0426355
   5.7652652   5.7652652   5.7652652   5.7652652   5.7652652   5.7652652
   5.7652652   5.7652652   5.7652652   5.7652652   5.7652652   5.7652652
   6.0249338   6.0249338   6.0249338   6.0249338   6.0249338   6.0249338
   6.0249338   6.0249338   6.0249338   6.0249338   6.0249338   6.0249338
   6.0249338   6.0249338   6.0249338   6.0249338   6.0249338   6.0249338
   6.0249338   6.0249338   6.0249338   6.0249338   6.0249338   6.0249338
   0.8770381   0.8770381   0.8770381   0.8770381   0.8770381   0.8770381
   0.8770381   0.8770381   0.8770381   0.8770381   0.8770381   0.8770381
   0.8770381   0.8770381   0.8770381   0.8770381   0.8770381   0.8770381
   0.8770381   0.8770381   0.8770381   0.8770381   0.8770381   0.8770381
 TTTTTTTTTTTTTTTTTTTTTTTTTTTTTT MOQGAD      TELAPSE      254.68 TCPU      145.74
 TTTTTTTTTTTTTTTTTTTTTTTTTTTTTT SHELLXN     TELAPSE      263.09 TCPU      149.44
 TTTTTTTTTTTTTTTTTTTTTTTTTTTTTT MONMO3      TELAPSE      265.32 TCPU      151.67
 NUMERICALLY INTEGRATED DENSITY    731.9999885708
 TTTTTTTTTTTTTTTTTTTTTTTTTTTTTT NUMDFT      TELAPSE      266.09 TCPU      152.44
 CYC  12 ETOT(AU) -9.584394200447E+03 DETOT  1.87E-07 tst  1.51E-11 PX  9.91E-06
 TTTTTTTTTTTTTTTTTTTTTTTTTTTTTT DIIS        TELAPSE      270.36 TCPU      156.71
 DIIS TEST: 0.14159E-07 AT SCF   CYCLE  12 - DIIS ACTIVE - HISTORY:    12 CYCLES
 TTTTTTTTTTTTTTTTTTTTTTTTTTTTTT FDIK        TELAPSE      274.09 TCPU      157.43
 INSULATING STATE
 TOP OF VALENCE BANDS -    BAND    366; K    3; EIG -2.2312979E-01 AU
 TOP OF VALENCE BANDS -    BAND    366; K    1; EIG -2.2336343E-01 AU
 BOTTOM OF VIRTUAL BANDS - BAND    367; K    3; EIG  9.7713134E-03 AU
 DIRECT ENERGY BAND GAP:   6.3376 eV
 BOTTOM OF VIRTUAL BANDS - BAND    367; K    1; EIG  1.1937988E-02 AU
 TTTTTTTTTTTTTTTTTTTTTTTTTTTTTT PDIG        TELAPSE      274.33 TCPU      157.67
 CHARGE NORMALIZATION FACTOR   1.00000000
 TOTAL ATOMIC CHARGES:
  18.5530042  18.5530042  18.5530042  18.5530042  18.5530042  18.5530042
   7.5558289   7.5558289   7.5558289   7.5558289   7.5558289   7.5558289
   7.5558289   7.5558289   7.5558289   7.5558289   7.5558289   7.5558289
   7.5558289   7.5558289   7.5558289   7.5558289   7.5558289   7.5558289
   7.5558289   7.5558289   7.5558289   7.5558289   7.5558289   7.5558289
  17.0426371  17.0426371  17.0426371  17.0426371  17.0426371  17.0426371
  17.0426371  17.0426371  17.0426371  17.0426371  17.0426371  17.0426371
   5.7652614   5.7652614   5.7652614   5.7652614   5.7652614   5.7652614
   5.7652614   5.7652614   5.7652614   5.7652614   5.7652614   5.7652614
   6.0249343   6.0249343   6.0249343   6.0249343   6.0249343   6.0249343
   6.0249343   6.0249343   6.0249343   6.0249343   6.0249343   6.0249343
   6.0249343   6.0249343   6.0249343   6.0249343   6.0249343   6.0249343
   6.0249343   6.0249343   6.0249343   6.0249343   6.0249343   6.0249343
   0.8770365   0.8770365   0.8770365   0.8770365   0.8770365   0.8770365
   0.8770365   0.8770365   0.8770365   0.8770365   0.8770365   0.8770365
   0.8770365   0.8770365   0.8770365   0.8770365   0.8770365   0.8770365
   0.8770365   0.8770365   0.8770365   0.8770365   0.8770365   0.8770365
 TTTTTTTTTTTTTTTTTTTTTTTTTTTTTT MOQGAD      TELAPSE      274.34 TCPU      157.68
 TTTTTTTTTTTTTTTTTTTTTTTTTTTTTT SHELLXN     TELAPSE      283.53 TCPU      161.39
 TTTTTTTTTTTTTTTTTTTTTTTTTTTTTT MONMO3      TELAPSE      285.70 TCPU      163.56
 NUMERICALLY INTEGRATED DENSITY    731.9999885702
 TTTTTTTTTTTTTTTTTTTTTTTTTTTTTT NUMDFT      TELAPSE      286.80 TCPU      164.65
 CYC  13 ETOT(AU) -9.584394200513E+03 DETOT -6.64E-08 tst  1.51E-12 PX  3.11E-06
 TTTTTTTTTTTTTTTTTTTTTTTTTTTTTT DIIS        TELAPSE      288.45 TCPU      166.30
 DIIS TEST: 0.18834E-08 AT SCF   CYCLE  13 - DIIS ACTIVE - HISTORY:    13 CYCLES
 TTTTTTTTTTTTTTTTTTTTTTTTTTTTTT FDIK        TELAPSE      290.50 TCPU      167.41
 INSULATING STATE
 TOP OF VALENCE BANDS -    BAND    366; K    3; EIG -2.2312995E-01 AU
 TOP OF VALENCE BANDS -    BAND    366; K    1; EIG -2.2336360E-01 AU
 BOTTOM OF VIRTUAL BANDS - BAND    367; K    3; EIG  9.7709706E-03 AU
 DIRECT ENERGY BAND GAP:   6.3376 eV
 BOTTOM OF VIRTUAL BANDS - BAND    367; K    1; EIG  1.1937720E-02 AU
 TTTTTTTTTTTTTTTTTTTTTTTTTTTTTT PDIG        TELAPSE      290.69 TCPU      167.60
 CHARGE NORMALIZATION FACTOR   1.00000000
 TOTAL ATOMIC CHARGES:
  18.5530034  18.5530034  18.5530034  18.5530034  18.5530034  18.5530034
   7.5558288   7.5558288   7.5558288   7.5558288   7.5558288   7.5558288
   7.5558288   7.5558288   7.5558288   7.5558288   7.5558288   7.5558288
   7.5558288   7.5558288   7.5558288   7.5558288   7.5558288   7.5558288
   7.5558288   7.5558288   7.5558288   7.5558288   7.5558288   7.5558288
  17.0426381  17.0426381  17.0426381  17.0426381  17.0426381  17.0426381
  17.0426381  17.0426381  17.0426381  17.0426381  17.0426381  17.0426381
   5.7652616   5.7652616   5.7652616   5.7652616   5.7652616   5.7652616
   5.7652616   5.7652616   5.7652616   5.7652616   5.7652616   5.7652616
   6.0249337   6.0249337   6.0249337   6.0249337   6.0249337   6.0249337
   6.0249337   6.0249337   6.0249337   6.0249337   6.0249337   6.0249337
   6.0249337   6.0249337   6.0249337   6.0249337   6.0249337   6.0249337
   6.0249337   6.0249337   6.0249337   6.0249337   6.0249337   6.0249337
   0.8770369   0.8770369   0.8770369   0.8770369   0.8770369   0.8770369
   0.8770369   0.8770369   0.8770369   0.8770369   0.8770369   0.8770369
   0.8770369   0.8770369   0.8770369   0.8770369   0.8770369   0.8770369
   0.8770369   0.8770369   0.8770369   0.8770369   0.8770369   0.8770369
 TTTTTTTTTTTTTTTTTTTTTTTTTTTTTT MOQGAD      TELAPSE      290.71 TCPU      167.62
 TTTTTTTTTTTTTTTTTTTTTTTTTTTTTT SHELLXN     TELAPSE      299.95 TCPU      171.35
 TTTTTTTTTTTTTTTTTTTTTTTTTTTTTT MONMO3      TELAPSE      303.92 TCPU      175.33
 NUMERICALLY INTEGRATED DENSITY    731.9999885704
 TTTTTTTTTTTTTTTTTTTTTTTTTTTTTT NUMDFT      TELAPSE      305.14 TCPU      176.54
 CYC  14 ETOT(AU) -9.584394200501E+03 DETOT  1.21E-08 tst  1.62E-13 PX  1.41E-06
 TTTTTTTTTTTTTTTTTTTTTTTTTTTTTT DIIS        TELAPSE      306.05 TCPU      177.46
 DIIS TEST: 0.66217E-09 AT SCF   CYCLE  14 - DIIS ACTIVE - HISTORY:    14 CYCLES
 TTTTTTTTTTTTTTTTTTTTTTTTTTTTTT FDIK        TELAPSE      310.08 TCPU      179.72
 INSULATING STATE
 TOP OF VALENCE BANDS -    BAND    366; K    3; EIG -2.2312992E-01 AU
 TOP OF VALENCE BANDS -    BAND    366; K    1; EIG -2.2336357E-01 AU
 BOTTOM OF VIRTUAL BANDS - BAND    367; K    3; EIG  9.7710381E-03 AU
 DIRECT ENERGY BAND GAP:   6.3376 eV
 BOTTOM OF VIRTUAL BANDS - BAND    367; K    1; EIG  1.1937781E-02 AU
 TTTTTTTTTTTTTTTTTTTTTTTTTTTTTT PDIG        TELAPSE      310.30 TCPU      179.93
 CHARGE NORMALIZATION FACTOR   1.00000000
 TOTAL ATOMIC CHARGES:
  18.5530035  18.5530035  18.5530035  18.5530035  18.5530035  18.5530035
   7.5558288   7.5558288   7.5558288   7.5558288   7.5558288   7.5558288
   7.5558288   7.5558288   7.5558288   7.5558288   7.5558288   7.5558288
   7.5558288   7.5558288   7.5558288   7.5558288   7.5558288   7.5558288
   7.5558288   7.5558288   7.5558288   7.5558288   7.5558288   7.5558288
  17.0426378  17.0426378  17.0426378  17.0426378  17.0426378  17.0426378
  17.0426378  17.0426378  17.0426378  17.0426378  17.0426378  17.0426378
   5.7652615   5.7652615   5.7652615   5.7652615   5.7652615   5.7652615
   5.7652615   5.7652615   5.7652615   5.7652615   5.7652615   5.7652615
   6.0249337   6.0249337   6.0249337   6.0249337   6.0249337   6.0249337
   6.0249337   6.0249337   6.0249337   6.0249337   6.0249337   6.0249337
   6.0249337   6.0249337   6.0249337   6.0249337   6.0249337   6.0249337
   6.0249337   6.0249337   6.0249337   6.0249337   6.0249337   6.0249337
   0.8770369   0.8770369   0.8770369   0.8770369   0.8770369   0.8770369
   0.8770369   0.8770369   0.8770369   0.8770369   0.8770369   0.8770369
   0.8770369   0.8770369   0.8770369   0.8770369   0.8770369   0.8770369
   0.8770369   0.8770369   0.8770369   0.8770369   0.8770369   0.8770369
 TTTTTTTTTTTTTTTTTTTTTTTTTTTTTT MOQGAD      TELAPSE      310.31 TCPU      179.94
 TTTTTTTTTTTTTTTTTTTTTTTTTTTTTT SHELLXN     TELAPSE      328.37 TCPU      183.69
 TTTTTTTTTTTTTTTTTTTTTTTTTTTTTT MONMO3      TELAPSE      331.28 TCPU      186.60
 NUMERICALLY INTEGRATED DENSITY    731.9999885704
 TTTTTTTTTTTTTTTTTTTTTTTTTTTTTT NUMDFT      TELAPSE      332.49 TCPU      187.81
 CYC  15 ETOT(AU) -9.584394200502E+03 DETOT -5.07E-10 tst  5.27E-15 PX  1.15E-07
 TTTTTTTTTTTTTTTTTTTTTTTTTTTTTT DIIS        TELAPSE      332.83 TCPU      188.15
 DIIS TEST: 0.42078E-09 AT SCF   CYCLE  15 - DIIS ACTIVE - HISTORY:    15 CYCLES
 TTTTTTTTTTTTTTTTTTTTTTTTTTTTTT FDIK        TELAPSE      335.60 TCPU      189.72
 INSULATING STATE
 TOP OF VALENCE BANDS -    BAND    366; K    3; EIG -2.2312993E-01 AU
 TOP OF VALENCE BANDS -    BAND    366; K    1; EIG -2.2336357E-01 AU
 BOTTOM OF VIRTUAL BANDS - BAND    367; K    3; EIG  9.7710262E-03 AU
 DIRECT ENERGY BAND GAP:   6.3376 eV
 BOTTOM OF VIRTUAL BANDS - BAND    367; K    1; EIG  1.1937771E-02 AU
 TTTTTTTTTTTTTTTTTTTTTTTTTTTTTT PDIG        TELAPSE      335.86 TCPU      189.97
 CHARGE NORMALIZATION FACTOR   1.00000000
 TOTAL ATOMIC CHARGES:
  18.5530035  18.5530035  18.5530035  18.5530035  18.5530035  18.5530035
   7.5558288   7.5558288   7.5558288   7.5558288   7.5558288   7.5558288
   7.5558288   7.5558288   7.5558288   7.5558288   7.5558288   7.5558288
   7.5558288   7.5558288   7.5558288   7.5558288   7.5558288   7.5558288
   7.5558288   7.5558288   7.5558288   7.5558288   7.5558288   7.5558288
  17.0426379  17.0426379  17.0426379  17.0426379  17.0426379  17.0426379
  17.0426379  17.0426379  17.0426379  17.0426379  17.0426379  17.0426379
   5.7652616   5.7652616   5.7652616   5.7652616   5.7652616   5.7652616
   5.7652616   5.7652616   5.7652616   5.7652616   5.7652616   5.7652616
   6.0249337   6.0249337   6.0249337   6.0249337   6.0249337   6.0249337
   6.0249337   6.0249337   6.0249337   6.0249337   6.0249337   6.0249337
   6.0249337   6.0249337   6.0249337   6.0249337   6.0249337   6.0249337
   6.0249337   6.0249337   6.0249337   6.0249337   6.0249337   6.0249337
   0.8770369   0.8770369   0.8770369   0.8770369   0.8770369   0.8770369
   0.8770369   0.8770369   0.8770369   0.8770369   0.8770369   0.8770369
   0.8770369   0.8770369   0.8770369   0.8770369   0.8770369   0.8770369
   0.8770369   0.8770369   0.8770369   0.8770369   0.8770369   0.8770369
 TTTTTTTTTTTTTTTTTTTTTTTTTTTTTT MOQGAD      TELAPSE      335.87 TCPU      189.98
 TTTTTTTTTTTTTTTTTTTTTTTTTTTTTT SHELLXN     TELAPSE      339.48 TCPU      193.59
 +++ ENERGIES IN A.U. +++
 ::: EXT EL-POLE                                  -6.1582078519082E+03
 ::: EXT EL-SPHEROPOLE                             5.3274899707476E+01
 ::: BIELET ZONE E-E                               1.1967706789426E+04
 ::: TOTAL E-E                                     5.8627738372253E+03
 ::: TOTAL E-N + N-E                              -2.4886061530489E+04
 ::: TOTAL N-N                                     9.9255340521378E+02
 ::: KINETIC ENERGY                                9.1194771587846E+03
 ::: PSEUDO TOTAL   ENERGY                        -8.9112571292654E+03
 ::: VIRIAL COEFFICIENT                            1.0115480615594E+00
 TTTTTTTTTTTTTTTTTTTTTTTTTTTTTT MONMO3      TELAPSE      341.79 TCPU      195.91
 NUMERICALLY INTEGRATED DENSITY    731.9999885704
 TTTTTTTTTTTTTTTTTTTTTTTTTTTTTT NUMDFT      TELAPSE      342.57 TCPU      196.69
 CYC  16 ETOT(AU) -9.584394200502E+03 DETOT  5.82E-11 tst  4.05E-15 PX  1.15E-07

 == SCF ENDED - CONVERGENCE ON ENERGY      E(AU) -9.5843942005018E+03 CYCLES  16


 ENERGY EXPRESSION=HARTREE+FOCK EXCH*0.20000+(BECKE      EXCH)*0.80000+LYP        CORR


 TOTAL ENERGY(DFT)(AU)( 16) -9.5843942005018E+03 DE 5.8E-11 tester 4.1E-15
 TTTTTTTTTTTTTTTTTTTTTTTTTTTTTT EDFT        TELAPSE      342.58 TCPU      196.69

 *******************************************************************************
 *                             FORCE CALCULATION                               *
 *******************************************************************************

 TTTTTTTTTTTTTTTTTTTTTTTTTTTTTT NUMDFG      TELAPSE      349.04 TCPU      203.16
 INFORMATION **** EXCPOG **** EXCH. BIPO BUFFER LENGTH (WORDS) =    16000000
 WARNING **** EXCPOG **** EXCH. BIPO BUFFER TOO SMALL - TO AVOID I/O SET EXCHSIZE =     6573483
 WARNING **** GENPOG **** COULOMB BIPO BUFFER TOO SMALL - TO AVOID I/O SET BIPOSIZE =     4690200
 INFORMATION **** GENPOG **** BIPO BUFFER LENGTH (WORDS) =     4000000
 TTTTTTTTTTTTTTTTTTTTTTTTTTTTTT SHELXG      TELAPSE      381.71 TCPU      229.46


 D3 DISPERSION ENERGY (AU)       -4.5482592512345E-01
 TOTAL ENERGY + DISP (AU)        -9.5848490264269E+03

 CARTESIAN FORCES IN HARTREE/BOHR (ANALYTICAL)
   ATOM                     X                   Y                   Z
   1 230             3.889596977835E-14 -1.963013085415E-14  1.362538554206E-14
   2 230             7.868705687031E-15  2.174649349485E-14  4.061565898420E-15
   3 230             2.014476548536E-14  1.154285000915E-14  2.093811235504E-15
   4 230            -1.517304800321E-15 -1.831867990632E-15 -1.384902031017E-14
   5 230            -1.634109514370E-14  4.518607710224E-14  2.374952086844E-14
   6 230            -8.560860353946E-16 -3.168472428872E-15 -1.648252931710E-14
   7   7             1.121351915145E-05  1.449237022255E-05  1.157069742908E-05
   8   7            -1.121351914701E-05 -1.449237021500E-05  1.157069741131E-05
   9   7             1.121351915501E-05 -1.449237019591E-05 -1.157069745261E-05
  10   7            -1.121351914524E-05  1.449237023055E-05 -1.157069743529E-05
  11   7             1.157069740820E-05  1.121351916300E-05  1.449237021900E-05
  12   7             1.449237020212E-05  1.157069741309E-05  1.121351916922E-05
  13   7            -1.157069741753E-05 -1.121351913547E-05  1.449237021323E-05
  14   7            -1.449237020346E-05  1.157069742863E-05 -1.121351914168E-05
  15   7             1.157069742241E-05 -1.121351915678E-05 -1.449237019369E-05
  16   7            -1.449237022033E-05 -1.157069741886E-05  1.121351914168E-05
  17   7            -1.157069744595E-05  1.121351913902E-05 -1.449237020479E-05
  18   7             1.449237021056E-05 -1.157069741442E-05 -1.121351914612E-05
  19   7             1.449237023410E-05  1.121351915767E-05  1.157069740465E-05
  20   7            -1.449237021545E-05 -1.121351914612E-05  1.157069740731E-05
  21   7            -1.449237019768E-05  1.121351915412E-05 -1.157069745172E-05
  22   7             1.449237022921E-05 -1.121351914257E-05 -1.157069742819E-05
  23   7             1.121351916922E-05  1.157069741531E-05  1.449237021989E-05
  24   7             1.157069741353E-05  1.449237019813E-05  1.121351917011E-05
  25   7            -1.121351913724E-05 -1.157069741753E-05  1.449237021456E-05
  26   7             1.157069742863E-05 -1.449237020168E-05 -1.121351913991E-05
  27   7            -1.121351914968E-05  1.157069742863E-05 -1.449237018836E-05
  28   7            -1.157069742597E-05 -1.449237022166E-05  1.121351914524E-05
  29   7             1.121351913991E-05 -1.157069743796E-05 -1.449237020257E-05
  30   7            -1.157069741886E-05  1.449237021323E-05 -1.121351915234E-05
  31  17            -7.609171908562E-06  4.234981189910E-05 -7.609171887246E-06
  32  17             7.609171880141E-06 -4.234981191331E-05 -7.609171913003E-06
  33  17            -7.609171920109E-06 -4.234981189910E-05  7.609171883693E-06
  34  17             7.609171906786E-06  4.234981191331E-05  7.609171913003E-06
  35  17            -7.609171897904E-06 -7.609171900569E-06  4.234981189910E-05
  36  17             4.234981189910E-05 -7.609171909451E-06 -7.609171886358E-06
  37  17             7.609171905898E-06  7.609171902345E-06  4.234981189910E-05
  38  17            -4.234981189910E-05 -7.609171920109E-06  7.609171882805E-06
  39  17            -7.609171913003E-06  7.609171885470E-06 -4.234981192042E-05
  40  17            -4.234981191331E-05  7.609171881029E-06 -7.609171913892E-06
  41  17             7.609171882805E-06 -7.609171910339E-06 -4.234981192042E-05
  42  17             4.234981191331E-05  7.609171904122E-06  7.609171913003E-06
  43   6            -4.874910186636E-07 -5.529714844688E-06 -4.874910204400E-07
  44   6             4.874910066732E-07  5.529714839581E-06 -4.874910155550E-07
  45   6            -4.874910088937E-07  5.529714831365E-06  4.874910348729E-07
  46   6             4.874910028985E-07 -5.529714830921E-06  4.874910031205E-07
  47   6            -4.874910159991E-07 -4.874910148889E-07 -5.529714836250E-06
  48   6            -5.529714854680E-06 -4.874910284336E-07 -4.874910097818E-07
  49   6             4.874910046748E-07  4.874910024544E-07 -5.529714826480E-06
  50   6             5.529714830033E-06 -4.874910080055E-07  4.874910357611E-07
  51   6            -4.874910068953E-07  4.874910279895E-07  5.529714830699E-06
  52   6             5.529714839581E-06  4.874910068953E-07 -4.874910146668E-07
  53   6             4.874910202179E-07 -4.874910117803E-07  5.529714825592E-06
  54   6            -5.529714829366E-06  4.874910031205E-07  4.874910040087E-07
  55   6             6.703526567620E-06  8.210124825325E-06 -6.506276175600E-07
  56   6            -6.703526558738E-06 -8.210124816443E-06 -6.506276220009E-07
  57   6             6.703526548968E-06 -8.210124843089E-06  6.506276042373E-07
  58   6            -6.703526570284E-06  8.210124807562E-06  6.506276468699E-07
  59   6            -6.506276184481E-07  6.703526556073E-06  8.210124823549E-06
  60   6             8.210124835983E-06 -6.506276220009E-07  6.703526563179E-06
  61   6             6.506276379881E-07 -6.703526542751E-06  8.210124812891E-06
  62   6            -8.210124828878E-06 -6.506276299945E-07 -6.703526549856E-06
  63   6            -6.506276557516E-07 -6.703526562291E-06 -8.210124837760E-06
  64   6            -8.210124827102E-06  6.506276193363E-07  6.703526557850E-06
  65   6             6.506276397644E-07  6.703526560514E-06 -8.210124841312E-06
  66   6             8.210124819996E-06  6.506276539753E-07 -6.703526556073E-06
  67   6             8.210124818220E-06  6.703526577390E-06 -6.506276211127E-07
  68   6            -8.210124814667E-06 -6.703526558738E-06 -6.506276237772E-07
  69   6            -8.210124843089E-06  6.703526552521E-06  6.506276095664E-07
  70   6             8.210124805785E-06 -6.703526569396E-06  6.506276459817E-07
  71   6             6.703526556073E-06 -6.506276184481E-07  8.210124821773E-06
  72   6            -6.506276175600E-07  8.210124835983E-06  6.703526564067E-06
  73   6            -6.703526546303E-06  6.506276344354E-07  8.210124814667E-06
  74   6            -6.506276282181E-07 -8.210124830654E-06 -6.703526553409E-06
  75   6            -6.703526564955E-06 -6.506276557516E-07 -8.210124837760E-06
  76   6             6.506276175600E-07 -8.210124827102E-06  6.703526556073E-06
  77   6             6.703526557850E-06  6.506276362117E-07 -8.210124846642E-06
  78   6             6.506276593043E-07  8.210124821773E-06 -6.703526555185E-06
  79   1            -8.724105505564E-06 -7.415828273682E-06 -1.362624522128E-05
  80   1             8.724105504232E-06  7.415828271906E-06 -1.362624522194E-05
  81   1            -8.724105504898E-06  7.415828273238E-06  1.362624522061E-05
  82   1             8.724105509339E-06 -7.415828277679E-06  1.362624522216E-05
  83   1            -1.362624522172E-05 -8.724105506674E-06 -7.415828275015E-06
  84   1            -7.415828273682E-06 -1.362624522061E-05 -8.724105504010E-06
  85   1             1.362624521928E-05  8.724105509339E-06 -7.415828276791E-06
  86   1             7.415828274571E-06 -1.362624521950E-05  8.724105505564E-06
  87   1            -1.362624521928E-05  8.724105506674E-06  7.415828275903E-06
  88   1             7.415828273682E-06  1.362624522194E-05 -8.724105506008E-06
  89   1             1.362624522061E-05 -8.724105508229E-06  7.415828277235E-06
  90   1            -7.415828273682E-06  1.362624522105E-05  8.724105504898E-06
  91   1            -7.415828274571E-06 -8.724105505786E-06 -1.362624522128E-05
  92   1             7.415828273682E-06  8.724105504232E-06 -1.362624522194E-05
  93   1             7.415828274127E-06 -8.724105505120E-06  1.362624522039E-05
  94   1            -7.415828278567E-06  8.724105510005E-06  1.362624522216E-05
  95   1            -8.724105506674E-06 -1.362624522128E-05 -7.415828275015E-06
  96   1            -1.362624522083E-05 -7.415828274571E-06 -8.724105504010E-06
  97   1             8.724105509339E-06  1.362624521906E-05 -7.415828277235E-06
  98   1            -1.362624521950E-05  7.415828275903E-06  8.724105506008E-06
  99   1             8.724105507563E-06 -1.362624521950E-05  7.415828277235E-06
 100   1             1.362624522194E-05  7.415828274571E-06 -8.724105506230E-06
 101   1            -8.724105508007E-06  1.362624522039E-05  7.415828277235E-06
 102   1             1.362624522128E-05 -7.415828274127E-06  8.724105505786E-06

 RESULTANT FORCE    -1.242322217321E-14  2.497915069233E-14 -5.585714724955E-14

 ATOMIC PART

 SYMMETRY ALLOWED FORCES (ANALYTICAL) (DIRECTION, FORCE)

    1  4.2000866E-05    2  3.9725088E-05    3  8.9047813E-05    4  1.4670405E-04
    5 -3.7277177E-05    6 -1.9155494E-05    7 -2.3882085E-06    8  2.4210506E-06
    9 -5.6157071E-06   10  5.1662404E-05   11 -3.4840475E-05   12 -5.7121535E-05
   13 -5.5910371E-05

 CELL PART

 GRADIENT WITH RESPECT TO THE CELL PARAMETER IN HARTREE/BOHR
ORDER: -D/DA1X, -D/DA1Y, -D/DA1Z
       -D/DA2X, -D/DA2Y, -D/DA2Z
       -D/DA3X, -D/DA3Y, -D/DA3Z
  0.377410666891E-13 -0.543991727184E-04 -0.543991727682E-04
 -0.543991727611E-04  0.369105113327E-13 -0.543991727469E-04
 -0.543991727717E-04 -0.543991727273E-04  0.316531524784E-13

STRESS TENSOR, IN HARTREE/BOHR^3:
ORDER: 11 12 13
       21 22 23
       31 32 33
  0.103993730954E-06 -0.258869238433E-16 -0.462618640265E-16
 -0.267909606247E-16  0.103993730870E-06 -0.437700710362E-16
 -0.506302662677E-16 -0.988038590117E-17  0.103993730931E-06

PRESSURE FROM THE STRESS TENSOR,
IN HARTREE/BOHR^3: -0.10399E-06
PRESSURE IN GIGAPASCAL: -0.3060E-02
CONVERSION FACTOR: 1 HARTREE/BOHR^3= 29421 GIGAPASCAL
WHEN USING VALUES FOR BOHR RADIUS AND HARTREE
FROM IUPAC WEBSITE, APRIL 2009
ENTHALPY: -9.5848507859698E+03

 SYMMETRY ALLOWED FORCES (ANALYTICAL) (DIRECTION, FORCE)

    1 -3.0476177E-03
 TTTTTTTTTTTTTTTTTTTTTTTTTTTTTT TOTGRA_C    TELAPSE      411.45 TCPU      259.21
 TTTTTTTTTTTTTTTTTTTTTTTTTTTTTT SMAT        TELAPSE      664.96 TCPU      351.34
 TTTTTTTTTTTTTTTTTTTTTTTTTTTTTT POLAR2      TELAPSE      665.47 TCPU      351.85

 CELL FORCES OF CENTRAL POINT

 |  3.77411E-14 -5.43992E-05 -5.43992E-05 |
 | -5.43992E-05  3.69105E-14 -5.43992E-05 |
 | -5.43992E-05 -5.43992E-05  3.16532E-14 |

 ENERGY OF CENTRAL POINT:   -0.9584849026E+04


 VOLUME OF THE CELL: **********

 DENSITY OF THE CRYSTAL =          1.0567 g/cm^3

 STRAIN MATRIX   4 :

  | 0 0 0 |
  | 0 0 1 |
  | 0 1 0 |
  
 *******************************************************************************
 LATTICE PARAMETERS (ANGSTROMS AND DEGREES) - BOHR = 0.5291772083 ANGSTROM
 PRIMITIVE CELL - CENTRING CODE 6/0 VOLUME=  2507.241078 - DENSITY  1.057 g/cm^3
         A              B              C           ALPHA      BETA       GAMMA 
    14.82310990    14.82310990    14.82310990   109.471221 109.471221 109.471221
 *******************************************************************************
 ATOMS IN THE ASYMMETRIC UNIT    6 - ATOMS IN THE UNIT CELL:  102
     ATOM                 X/A                 Y/B                 Z/C    
 *******************************************************************************
      1 T 230 ZN   -5.000000000000E-01  2.500000000000E-01 -2.500000000000E-01
      2 F 230 ZN    5.000000000000E-01 -2.500000000000E-01  2.500000000000E-01
      3 F 230 ZN   -2.500000000000E-01  5.000000000000E-01  2.500000000000E-01
      4 F 230 ZN    2.500000000000E-01 -2.500000000000E-01 -5.000000000000E-01
      5 F 230 ZN    2.500000000000E-01 -5.000000000000E-01 -2.500000000000E-01
      6 F 230 ZN   -2.500000000000E-01  2.500000000000E-01 -5.000000000000E-01
      7 T   7 N    -3.780397932351E-01  2.797753909713E-01 -2.857382519951E-01
      8 F   7 N    -4.344863570335E-01 -9.230154123998E-02  2.857382519951E-01
      9 F   7 N     3.780397932351E-01  9.230154123998E-02 -3.421848157936E-01
     10 F   7 N     4.344863570335E-01 -2.797753909713E-01  3.421848157936E-01
     11 F   7 N    -2.857382519951E-01 -3.780397932351E-01  2.797753909713E-01
     12 F   7 N     2.797753909713E-01 -2.857382519951E-01 -3.780397932351E-01
     13 F   7 N     3.421848157936E-01  4.344863570335E-01 -2.797753909713E-01
     14 F   7 N    -9.230154123998E-02  2.857382519951E-01 -4.344863570335E-01
     15 F   7 N     2.857382519951E-01 -4.344863570335E-01 -9.230154123998E-02
     16 F   7 N     9.230154123998E-02 -3.421848157936E-01  3.780397932351E-01
     17 F   7 N    -3.421848157936E-01  3.780397932351E-01  9.230154123998E-02
     18 F   7 N    -2.797753909713E-01  3.421848157936E-01  4.344863570335E-01
     19 F   7 N     2.797753909713E-01 -3.780397932351E-01 -2.857382519951E-01
     20 F   7 N    -9.230154123998E-02 -4.344863570335E-01  2.857382519951E-01
     21 F   7 N     9.230154123998E-02  3.780397932351E-01 -3.421848157936E-01
     22 F   7 N    -2.797753909713E-01  4.344863570335E-01  3.421848157936E-01
     23 F   7 N    -3.780397932351E-01 -2.857382519951E-01  2.797753909713E-01
     24 F   7 N    -2.857382519951E-01  2.797753909713E-01 -3.780397932351E-01
     25 F   7 N     4.344863570335E-01  3.421848157936E-01 -2.797753909713E-01
     26 F   7 N     2.857382519951E-01 -9.230154123998E-02 -4.344863570335E-01
     27 F   7 N    -4.344863570335E-01  2.857382519951E-01 -9.230154123998E-02
     28 F   7 N    -3.421848157936E-01  9.230154123998E-02  3.780397932351E-01
     29 F   7 N     3.780397932351E-01 -3.421848157936E-01  9.230154123998E-02
     30 F   7 N     3.421848157936E-01 -2.797753909713E-01  4.344863570335E-01
     31 T  17 CL    4.927379822432E-01  1.539361055260E-01  4.927379822432E-01
     32 F  17 CL   -3.388018767172E-01  0.000000000000E+00 -4.927379822432E-01
     33 F  17 CL   -4.927379822432E-01  0.000000000000E+00 -3.388018767172E-01
     34 F  17 CL    3.388018767172E-01 -1.539361055260E-01  3.388018767172E-01
     35 F  17 CL    4.927379822432E-01  4.927379822432E-01  1.539361055260E-01
     36 F  17 CL    1.539361055260E-01  4.927379822432E-01  4.927379822432E-01
     37 F  17 CL    3.388018767172E-01  3.388018767172E-01 -1.539361055260E-01
     38 F  17 CL    0.000000000000E+00 -4.927379822432E-01 -3.388018767172E-01
     39 F  17 CL   -4.927379822432E-01 -3.388018767172E-01  0.000000000000E+00
     40 F  17 CL    0.000000000000E+00 -3.388018767172E-01 -4.927379822432E-01
     41 F  17 CL   -3.388018767172E-01 -4.927379822432E-01  0.000000000000E+00
     42 F  17 CL   -1.539361055260E-01  3.388018767172E-01  3.388018767172E-01
     43 T   6 C    -3.839679567784E-01  2.425897864215E-01 -3.839679567784E-01
     44 F   6 C    -3.734422568001E-01  0.000000000000E+00  3.839679567784E-01
     45 F   6 C     3.839679567784E-01  0.000000000000E+00 -3.734422568001E-01
     46 F   6 C     3.734422568001E-01 -2.425897864215E-01  3.734422568001E-01
     47 F   6 C    -3.839679567784E-01 -3.839679567784E-01  2.425897864215E-01
     48 F   6 C     2.425897864215E-01 -3.839679567784E-01 -3.839679567784E-01
     49 F   6 C     3.734422568001E-01  3.734422568001E-01 -2.425897864215E-01
     50 F   6 C     0.000000000000E+00  3.839679567784E-01 -3.734422568001E-01
     51 F   6 C     3.839679567784E-01 -3.734422568001E-01  0.000000000000E+00
     52 F   6 C     0.000000000000E+00 -3.734422568001E-01  3.839679567784E-01
     53 F   6 C    -3.734422568001E-01  3.839679567784E-01  0.000000000000E+00
     54 F   6 C    -2.425897864215E-01  3.734422568001E-01  3.734422568001E-01
     55 T   6 C    -2.661008566387E-01  3.464784516734E-01 -2.095939294862E-01
     56 F   6 C    -4.439276188404E-01 -5.650692715243E-02  2.095939294862E-01
     57 F   6 C     2.661008566387E-01  5.650692715243E-02 -3.874206916880E-01
     58 F   6 C     4.439276188404E-01 -3.464784516734E-01  3.874206916880E-01
     59 F   6 C    -2.095939294862E-01 -2.661008566387E-01  3.464784516734E-01
     60 F   6 C     3.464784516734E-01 -2.095939294862E-01 -2.661008566387E-01
     61 F   6 C     3.874206916880E-01  4.439276188404E-01 -3.464784516734E-01
     62 F   6 C    -5.650692715243E-02  2.095939294862E-01 -4.439276188404E-01
     63 F   6 C     2.095939294862E-01 -4.439276188404E-01 -5.650692715243E-02
     64 F   6 C     5.650692715243E-02 -3.874206916880E-01  2.661008566387E-01
     65 F   6 C    -3.874206916880E-01  2.661008566387E-01  5.650692715243E-02
     66 F   6 C    -3.464784516734E-01  3.874206916880E-01  4.439276188404E-01
     67 F   6 C     3.464784516734E-01 -2.661008566387E-01 -2.095939294862E-01
     68 F   6 C    -5.650692715243E-02 -4.439276188404E-01  2.095939294862E-01
     69 F   6 C     5.650692715243E-02  2.661008566387E-01 -3.874206916880E-01
     70 F   6 C    -3.464784516734E-01  4.439276188404E-01  3.874206916880E-01
     71 F   6 C    -2.661008566387E-01 -2.095939294862E-01  3.464784516734E-01
     72 F   6 C    -2.095939294862E-01  3.464784516734E-01 -2.661008566387E-01
     73 F   6 C     4.439276188404E-01  3.874206916880E-01 -3.464784516734E-01
     74 F   6 C     2.095939294862E-01 -5.650692715243E-02 -4.439276188404E-01
     75 F   6 C    -4.439276188404E-01  2.095939294862E-01 -5.650692715243E-02
     76 F   6 C    -3.874206916880E-01  5.650692715243E-02  2.661008566387E-01
     77 F   6 C     2.661008566387E-01 -3.874206916880E-01  5.650692715243E-02
     78 F   6 C     3.874206916880E-01 -3.464784516734E-01  4.439276188404E-01
     79 T   1 H    -2.367782023143E-01  3.880937727243E-01 -1.222441752173E-01
     80 F   1 H    -4.896620520584E-01 -1.145340270970E-01  1.222441752173E-01
     81 F   1 H     2.367782023143E-01  1.145340270970E-01 -3.751280249615E-01
     82 F   1 H     4.896620520584E-01 -3.880937727243E-01  3.751280249615E-01
     83 F   1 H    -1.222441752173E-01 -2.367782023143E-01  3.880937727243E-01
     84 F   1 H     3.880937727243E-01 -1.222441752173E-01 -2.367782023143E-01
     85 F   1 H     3.751280249615E-01  4.896620520584E-01 -3.880937727243E-01
     86 F   1 H    -1.145340270970E-01  1.222441752173E-01 -4.896620520584E-01
     87 F   1 H     1.222441752173E-01 -4.896620520584E-01 -1.145340270970E-01
     88 F   1 H     1.145340270970E-01 -3.751280249615E-01  2.367782023143E-01
     89 F   1 H    -3.751280249615E-01  2.367782023143E-01  1.145340270970E-01
     90 F   1 H    -3.880937727243E-01  3.751280249615E-01  4.896620520584E-01
     91 F   1 H     3.880937727243E-01 -2.367782023143E-01 -1.222441752173E-01
     92 F   1 H    -1.145340270970E-01 -4.896620520584E-01  1.222441752173E-01
     93 F   1 H     1.145340270970E-01  2.367782023143E-01 -3.751280249615E-01
     94 F   1 H    -3.880937727243E-01  4.896620520584E-01  3.751280249615E-01
     95 F   1 H    -2.367782023143E-01 -1.222441752173E-01  3.880937727243E-01
     96 F   1 H    -1.222441752173E-01  3.880937727243E-01 -2.367782023143E-01
     97 F   1 H     4.896620520584E-01  3.751280249615E-01 -3.880937727243E-01
     98 F   1 H     1.222441752173E-01 -1.145340270970E-01 -4.896620520584E-01
     99 F   1 H    -4.896620520584E-01  1.222441752173E-01 -1.145340270970E-01
    100 F   1 H    -3.751280249615E-01  1.145340270970E-01  2.367782023143E-01
    101 F   1 H     2.367782023143E-01 -3.751280249615E-01  1.145340270970E-01
    102 F   1 H     3.751280249615E-01 -3.880937727243E-01  4.896620520584E-01

 TRANSFORMATION MATRIX PRIMITIVE-CRYSTALLOGRAPHIC CELL
  0.0000  1.0000  1.0000  1.0000  0.0000  1.0000  1.0000  1.0000  0.0000

 *******************************************************************************
 CRYSTALLOGRAPHIC CELL (VOLUME=       5014.48215577)
         A              B              C           ALPHA      BETA       GAMMA 
    17.11625298    17.11625298    17.11625298    90.000000  90.000000  90.000000

 COORDINATES IN THE CRYSTALLOGRAPHIC CELL
     ATOM                 X/A                 Y/B                 Z/C    
 *******************************************************************************
      1 T 230 ZN    2.500000000000E-01 -5.000000000000E-01 -2.745950163314E-17
      2 F 230 ZN    2.500000000000E-01 -5.491900326628E-17 -5.000000000000E-01
      3 F 230 ZN   -5.491900326628E-17  2.500000000000E-01 -5.000000000000E-01
      4 F 230 ZN   -5.000000000000E-01 -5.491900326628E-17  2.500000000000E-01
      5 F 230 ZN   -5.000000000000E-01  2.500000000000E-01 -2.745950163314E-17
      6 F 230 ZN   -5.491900326628E-17 -5.000000000000E-01  2.500000000000E-01
      7 T   7 N     1.860384661056E-01 -4.717767181008E-01  9.373692486567E-02
      8 F   7 N    -1.860384661056E-01  4.717767181008E-01  9.373692486567E-02
      9 F   7 N     1.860384661056E-01  4.717767181008E-01 -9.373692486567E-02
     10 F   7 N    -1.860384661056E-01 -4.717767181008E-01 -9.373692486567E-02
     11 F   7 N     9.373692486567E-02  1.860384661056E-01 -4.717767181008E-01
     12 F   7 N    -4.717767181008E-01  9.373692486567E-02  1.860384661056E-01
     13 F   7 N    -9.373692486567E-02 -1.860384661056E-01 -4.717767181008E-01
     14 F   7 N     4.717767181008E-01  9.373692486567E-02 -1.860384661056E-01
     15 F   7 N     9.373692486567E-02 -1.860384661056E-01  4.717767181008E-01
     16 F   7 N     4.717767181008E-01 -9.373692486567E-02  1.860384661056E-01
     17 F   7 N    -9.373692486567E-02  1.860384661056E-01  4.717767181008E-01
     18 F   7 N    -4.717767181008E-01 -9.373692486567E-02 -1.860384661056E-01
     19 F   7 N    -4.717767181008E-01  1.860384661056E-01  9.373692486567E-02
     20 F   7 N     4.717767181008E-01 -1.860384661056E-01  9.373692486567E-02
     21 F   7 N     4.717767181008E-01  1.860384661056E-01 -9.373692486567E-02
     22 F   7 N    -4.717767181008E-01 -1.860384661056E-01 -9.373692486567E-02
     23 F   7 N     1.860384661056E-01  9.373692486567E-02 -4.717767181008E-01
     24 F   7 N     9.373692486567E-02 -4.717767181008E-01  1.860384661056E-01
     25 F   7 N    -1.860384661056E-01 -9.373692486567E-02 -4.717767181008E-01
     26 F   7 N     9.373692486567E-02  4.717767181008E-01 -1.860384661056E-01
     27 F   7 N    -1.860384661056E-01  9.373692486567E-02  4.717767181008E-01
     28 F   7 N    -9.373692486567E-02  4.717767181008E-01  1.860384661056E-01
     29 F   7 N     1.860384661056E-01 -9.373692486567E-02  4.717767181008E-01
     30 F   7 N    -9.373692486567E-02 -4.717767181008E-01 -1.860384661056E-01
     31 T  17 CL    7.696805276300E-02  4.157699294802E-01  7.696805276300E-02
     32 F  17 CL   -7.696805276300E-02 -4.157699294802E-01  7.696805276300E-02
     33 F  17 CL    7.696805276300E-02 -4.157699294802E-01 -7.696805276300E-02
     34 F  17 CL   -7.696805276300E-02  4.157699294802E-01 -7.696805276300E-02
     35 F  17 CL    7.696805276300E-02  7.696805276300E-02  4.157699294802E-01
     36 F  17 CL    4.157699294802E-01  7.696805276300E-02  7.696805276300E-02
     37 F  17 CL   -7.696805276300E-02 -7.696805276300E-02  4.157699294802E-01
     38 F  17 CL   -4.157699294802E-01  7.696805276300E-02 -7.696805276300E-02
     39 F  17 CL    7.696805276300E-02 -7.696805276300E-02 -4.157699294802E-01
     40 F  17 CL   -4.157699294802E-01 -7.696805276300E-02  7.696805276300E-02
     41 F  17 CL   -7.696805276300E-02  7.696805276300E-02 -4.157699294802E-01
     42 F  17 CL    4.157699294802E-01 -7.696805276300E-02 -7.696805276300E-02
     43 T   6 C     1.212948932108E-01  4.947371500108E-01  1.212948932108E-01
     44 F   6 C    -1.212948932108E-01 -4.947371500108E-01  1.212948932108E-01
     45 F   6 C     1.212948932108E-01 -4.947371500108E-01 -1.212948932108E-01
     46 F   6 C    -1.212948932108E-01  4.947371500108E-01 -1.212948932108E-01
     47 F   6 C     1.212948932108E-01  1.212948932108E-01  4.947371500108E-01
     48 F   6 C     4.947371500108E-01  1.212948932108E-01  1.212948932108E-01
     49 F   6 C    -1.212948932108E-01 -1.212948932108E-01  4.947371500108E-01
     50 F   6 C    -4.947371500108E-01  1.212948932108E-01 -1.212948932108E-01
     51 F   6 C     1.212948932108E-01 -1.212948932108E-01 -4.947371500108E-01
     52 F   6 C    -4.947371500108E-01 -1.212948932108E-01  1.212948932108E-01
     53 F   6 C    -1.212948932108E-01  1.212948932108E-01 -4.947371500108E-01
     54 F   6 C     4.947371500108E-01 -1.212948932108E-01 -1.212948932108E-01
     55 T   6 C    -2.985073105871E-01  8.891338110086E-02 -3.550142377395E-01
     56 F   6 C     2.985073105871E-01 -8.891338110086E-02 -3.550142377395E-01
     57 F   6 C    -2.985073105871E-01 -8.891338110086E-02  3.550142377395E-01
     58 F   6 C     2.985073105871E-01  8.891338110086E-02  3.550142377395E-01
     59 F   6 C    -3.550142377395E-01 -2.985073105871E-01  8.891338110086E-02
     60 F   6 C     8.891338110086E-02 -3.550142377395E-01 -2.985073105871E-01
     61 F   6 C     3.550142377395E-01  2.985073105871E-01  8.891338110086E-02
     62 F   6 C    -8.891338110086E-02 -3.550142377395E-01  2.985073105871E-01
     63 F   6 C    -3.550142377395E-01  2.985073105871E-01 -8.891338110086E-02
     64 F   6 C    -8.891338110086E-02  3.550142377395E-01 -2.985073105871E-01
     65 F   6 C     3.550142377395E-01 -2.985073105871E-01 -8.891338110086E-02
     66 F   6 C     8.891338110086E-02  3.550142377395E-01  2.985073105871E-01
     67 F   6 C     8.891338110086E-02 -2.985073105871E-01 -3.550142377395E-01
     68 F   6 C    -8.891338110086E-02  2.985073105871E-01 -3.550142377395E-01
     69 F   6 C    -8.891338110086E-02 -2.985073105871E-01  3.550142377395E-01
     70 F   6 C     8.891338110086E-02  2.985073105871E-01  3.550142377395E-01
     71 F   6 C    -2.985073105871E-01 -3.550142377395E-01  8.891338110086E-02
     72 F   6 C    -3.550142377395E-01  8.891338110086E-02 -2.985073105871E-01
     73 F   6 C     2.985073105871E-01  3.550142377395E-01  8.891338110086E-02
     74 F   6 C    -3.550142377395E-01 -8.891338110086E-02  2.985073105871E-01
     75 F   6 C     2.985073105871E-01 -3.550142377395E-01 -8.891338110086E-02
     76 F   6 C     3.550142377395E-01 -8.891338110086E-02 -2.985073105871E-01
     77 F   6 C    -2.985073105871E-01  3.550142377395E-01 -8.891338110086E-02
     78 F   6 C     3.550142377395E-01  8.891338110086E-02  2.985073105871E-01
     79 T   1 H    -2.486861000894E-01  1.264419248721E-01 -3.632201271863E-01
     80 F   1 H     2.486861000894E-01 -1.264419248721E-01 -3.632201271863E-01
     81 F   1 H    -2.486861000894E-01 -1.264419248721E-01  3.632201271863E-01
     82 F   1 H     2.486861000894E-01  1.264419248721E-01  3.632201271863E-01
     83 F   1 H    -3.632201271863E-01 -2.486861000894E-01  1.264419248721E-01
     84 F   1 H     1.264419248721E-01 -3.632201271863E-01 -2.486861000894E-01
     85 F   1 H     3.632201271863E-01  2.486861000894E-01  1.264419248721E-01
     86 F   1 H    -1.264419248721E-01 -3.632201271863E-01  2.486861000894E-01
     87 F   1 H    -3.632201271863E-01  2.486861000894E-01 -1.264419248721E-01
     88 F   1 H    -1.264419248721E-01  3.632201271863E-01 -2.486861000894E-01
     89 F   1 H     3.632201271863E-01 -2.486861000894E-01 -1.264419248721E-01
     90 F   1 H     1.264419248721E-01  3.632201271863E-01  2.486861000894E-01
     91 F   1 H     1.264419248721E-01 -2.486861000894E-01 -3.632201271863E-01
     92 F   1 H    -1.264419248721E-01  2.486861000894E-01 -3.632201271863E-01
     93 F   1 H    -1.264419248721E-01 -2.486861000894E-01  3.632201271863E-01
     94 F   1 H     1.264419248721E-01  2.486861000894E-01  3.632201271863E-01
     95 F   1 H    -2.486861000894E-01 -3.632201271863E-01  1.264419248721E-01
     96 F   1 H    -3.632201271863E-01  1.264419248721E-01 -2.486861000894E-01
     97 F   1 H     2.486861000894E-01  3.632201271863E-01  1.264419248721E-01
     98 F   1 H    -3.632201271863E-01 -1.264419248721E-01  2.486861000894E-01
     99 F   1 H     2.486861000894E-01 -3.632201271863E-01 -1.264419248721E-01
    100 F   1 H     3.632201271863E-01 -1.264419248721E-01 -2.486861000894E-01
    101 F   1 H    -2.486861000894E-01  3.632201271863E-01 -1.264419248721E-01
    102 F   1 H     3.632201271863E-01  1.264419248721E-01  2.486861000894E-01

 T = ATOM BELONGING TO THE ASYMMETRIC UNIT

 *******************************************************************************
 * CELL DEFORMATION
 *******************************************************************************

    ELASTIC STRAIN MATRIX (ADIMENSIONAL)

    1    0.0000000000    0.0000000000    0.0000000000
    2    0.0000000000    0.0000000000    0.0001000000
    3    0.0000000000    0.0001000000    0.0000000000

 LATTICE PARAMETERS (ANGSTROMS AND DEGREES) OF
 (1) ORIGINAL PRIMITIVE CELL
 (2) ORIGINAL CRYSTALLOGRAPHIC CELL
 (3) DEFORMED PRIMITIVE CELL
 (4) DEFORMED CRYSTALLOGRAPHIC CELL

            A           B           C        ALPHA       BETA        GAMMA         VOL
 (1)   14.823110   14.823110   14.823110  109.471221  109.471221  109.471221 2507.241078
 (2)   17.116253   17.116253   17.116253   90.000000   90.000000   90.000000 5014.482156
 (3)   14.824098   14.822122   14.822122  109.465818  109.471221  109.471221 2507.241053
 (4)   17.116253   17.116253   17.116253   89.988541   90.000000   90.000000 5014.482106

 * CELL DEFORMATION COMPLETE - NO. OF SYMMOPS   4

 *******************************************************************************
 * CELL DEFORMATION
 *******************************************************************************

    ELASTIC STRAIN MATRIX (ADIMENSIONAL)

    1    0.0000000000    0.0000000000    0.0000000000
    2    0.0000000000    0.0000000000   -0.0001000000
    3    0.0000000000   -0.0001000000    0.0000000000

 LATTICE PARAMETERS (ANGSTROMS AND DEGREES) OF
 (1) ORIGINAL PRIMITIVE CELL
 (2) ORIGINAL CRYSTALLOGRAPHIC CELL
 (3) DEFORMED PRIMITIVE CELL
 (4) DEFORMED CRYSTALLOGRAPHIC CELL

            A           B           C        ALPHA       BETA        GAMMA         VOL
 (1)   14.824098   14.822122   14.822122  109.465818  109.471221  109.471221 2507.241053
 (2)   17.116253   17.116253   17.116253   89.988541   90.000000   90.000000 5014.482106
 (3)   14.823110   14.823110   14.823110  109.471220  109.471221  109.471221 2507.241028
 (4)   17.116253   17.116253   17.116253   90.000000   90.000000   90.000000 5014.482055

 * CELL DEFORMATION COMPLETE - NO. OF SYMMOPS   4

 *****    4 SYMMOPS - TRANSLATORS IN ANGSTROM
 ***** MATRICES AND TRANSLATORS IN THE CARTESIAN REFERENCE FRAME

 ORDER   : ORDER OF THE OPERATOR

 TRANSLA : REAL TRANSLATION (WITHOUT ORIGIN SHIFT) IN CARTESIAN COORDINATES

 uvw/hkl : ORIENTATION OF THE OPERATOR IN CARTESIAN COORDINATES

 LOCATED : ORIGIN OF THE OPERATOR IN CARTESIAN COORDINATES

   NO.   1 INVERSE   1    ORDER   1        NO.   2 INVERSE   2    ORDER   2
    1.000   0.000   0.000     0.000         1.000   0.000   0.000     0.000
    0.000   1.000   0.000     0.000         0.000  -1.000   0.000     0.000
    0.000   0.000   1.000     0.000         0.000   0.000  -1.000     0.000
             OPERATION E(   1)                       OPERATION C(   2)
 DETERMINANT 1.; ROTATION(DEG)   0.      DETERMINANT 1.; ROTATION(DEG) 180.
 TRANSLA (  0.000    0.000    0.000)     TRANSLA (  0.000    0.000    0.000)
 uvw/hkl (  0.000    0.000    0.000)     uvw/hkl (  4.000    0.000    0.000)
 LOCATED (  0.000    0.000    0.000)     LOCATED (  0.000    0.000    0.000)

   NO.   3 INVERSE   3    ORDER   2        NO.   4 INVERSE   4    ORDER   2
    1.000   0.000   0.000     0.000         1.000   0.000   0.000     0.000
    0.000   0.000   1.000     0.000         0.000   0.000  -1.000     0.000
    0.000   1.000   0.000     0.000         0.000  -1.000   0.000     0.000
             OPERATION M(   2)                       OPERATION M(   2)
 DETERMINANT-1.; ROTATION(DEG)   0.      DETERMINANT-1.; ROTATION(DEG)   0.
 TRANSLA (  0.000    0.000    0.000)     TRANSLA (  0.000    0.000    0.000)
 uvw/hkl (  0.000   -1.000    1.000)     uvw/hkl (  0.000   -1.000   -1.000)
 LOCATED (  0.000    0.000    0.000)     LOCATED (  0.000    0.000    0.000)

 GCALCO - MAX INDICES DIRECT LATTICE VECTOR    14    14    14
 NO.OF VECTORS CREATED 6999 STARS  122 RMAX   305.14241 BOHR

 CAPPA:IS1  2;IS2  2;IS3  2; K PTS MONK NET   5; SYMMOPS:K SPACE   8;G SPACE   4

 *******************************************************************************
 MAX NUMBER OF SCF CYCLES      50  CONVERGENCE ON DELTAP        10**-18
 WEIGHT OF F(I) IN F(I+1)      30% CONVERGENCE ON ENERGY        10**- 8
 SHRINK. FACT.(MONKH.)    2  2  2  NUMBER OF K POINTS IN THE IBZ      5
 SHRINKING FACTOR(GILAT NET)    2  NUMBER OF K POINTS(GILAT NET)      5
 *******************************************************************************
 *** K POINTS COORDINATES (OBLIQUE COORDINATES IN UNITS OF IS =  2)
   1-R(  0  0  0)   2-R(  1  0  0)   3-R(  0  1  0)   4-R(  0  1  1)
   5-R(  1  1  1)

 DIRECT LATTICE VECTORS COMPON. (A.U.)     RECIP. LATTICE VECTORS COMPON. (A.U.) 
        X            Y            Z              X            Y            Z
  -16.1725153   16.1725153   16.1725153      0.0000000    0.1942550    0.1942550
   16.1725153  -16.1725153   16.1725153      0.1942550    0.0000000    0.1942550
   16.1725153   16.1725153  -16.1725153      0.1942550    0.1942550    0.0000000

 DISK SPACE FOR EIGENVECTORS (FTN 10)    15984720 REALS
 TTTTTTTTTTTTTTTTTTTTTTTTTTTTTT gordsh1     TELAPSE      674.09 TCPU      358.24

 MATRIX SIZE: P(G) 8747868, F(G)  605502, P(G) IRR 1107746, F(G) IRR  155045
 MAX G-VECTOR INDEX FOR 1- AND 2-ELECTRON INTEGRALS 181

 TTTTTTTTTTTTTTTTTTTTTTTTTTTTTT INPUT       TELAPSE      680.84 TCPU      365.00

 SYMMETRY ALLOWED ELASTIC DISTORTION 1
  0.5773503  0.0000000  0.0000000
  0.0000000  0.5773503  0.0000000
  0.0000000  0.0000000  0.5773503

 SYMMETRY ALLOWED ELASTIC DISTORTION 2
  0.8164966  0.0000000  0.0000000
  0.0000000 -0.4082483  0.0000000
  0.0000000  0.0000000 -0.4082483

 SYMMETRY ALLOWED ELASTIC DISTORTION 3
  0.0000000  0.0000000  0.0000000
  0.0000000  0.0000000  0.7071068
  0.0000000  0.7071068  0.0000000

 SYMMETRY ALLOWED INTERNAL DEGREE(S) OF FREEDOM:  77
 TTTTTTTTTTTTTTTTTTTTTTTTTTTTTT SYMM        TELAPSE      681.15 TCPU      365.30
 TTTTTTTTTTTTTTTTTTTTTTTTTTTTTT INT_SCREEN  TELAPSE      681.20 TCPU      365.36
 INFORMATION **** EXCBUF **** EXCH. BIPO BUFFER: WORDS USED =     4000000
 WARNING **** EXCBUF **** EXCH. BIPO BUFFER TOO SMALL - TO AVOID I/O SET EXCHSIZE =     6948333

 DFT PARAMETERS

     ATOM       ELECTRONS   NET CHARGE   R(ANGSTROM)
   1 230  ZN     20.0000      0.0000     1.37000000
   7   7  N       7.0000      0.0000     0.74000000
  31  17  CL     17.0000      0.0000     0.99000000
  43   6  C       6.0000      0.0000     0.77000000
  79   1  H       1.0000      0.0000     1.11000000

 SIZE OF GRID=    1620926
 TTTTTTTTTTTTTTTTTTTTTTTTTTTTTT MAKE_GRID2  TELAPSE      685.77 TCPU      369.37
 BECKE WEIGHT FUNCTION
 RADSAFE =     2.00
 TOLERANCES - DENSITY:10**- 6; POTENTIAL:10**- 9; GRID WGT:10**-14

 RADIAL INTEGRATION  - INTERVALS (POINTS,UPPER LIMIT):            1( 99,  4.0*R)

 ANGULAR INTEGRATION - INTERVALS (ACCURACY LEVEL [N. POINTS] UPPER LIMIT):
  1(  6[ 146]   0.2)  2( 11[ 302]   0.5)  3( 14[ 590]   0.9)  4( 18[1454]   3.5)
  5( 14[ 590]9999.0)
 TTTTTTTTTTTTTTTTTTTTTTTTTTTTTT INT_CALC    TELAPSE      685.82 TCPU      369.42

 *******************************************************************************
 ZIFCl_start                                                                     
 CRYSTAL - SCF - TYPE OF CALCULATION :  RESTRICTED CLOSED SHELL
 *******************************************************************************

 CAPPA:IS1  2;IS2  2;IS3  2; K PTS MONK NET   5; SYMMOPS:K SPACE   8;G SPACE   4

 TTTTTTTTTTTTTTTTTTTTTTTTTTTTTT SDIK        TELAPSE      687.08 TCPU      370.68

 AAAAAAAAAAAAAAAAAAAAAAAAAAAAAAAAAAAAAAAAAAAAAAAAAAAAAAAAAAAAAAAAAAAAAAAAAAAAAAA
         ATOMIC WAVEFUNCTION(S)


 NUCLEAR CHARGE 20.0  SYMMETRY SPECIES            S    P    D
 N. ELECTRONS   20.0  NUMBER OF PRIMITIVE GTOS    7    7    6
                      NUMBER OF CONTRACTED GTOS   5    5    3
                      NUMBER OF CLOSED SHELLS     2    1    1
                      OPEN SHELL OCCUPATION       0    0    0

  ZNUC SCFIT  TOTAL HF ENERGY   KINETIC ENERGY   VIRIAL THEOREM ACCURACY
  20.0  35   -2.259494290E+02  1.538488917E+02 -2.468645152E+00  3.9E-06

 NUCLEAR CHARGE  7.0  SYMMETRY SPECIES            S    P
 N. ELECTRONS    7.0  NUMBER OF PRIMITIVE GTOS   11    5
                      NUMBER OF CONTRACTED GTOS   4    3
                      NUMBER OF CLOSED SHELLS     2    0
                      OPEN SHELL OCCUPATION       0    3

  ZNUC SCFIT  TOTAL HF ENERGY   KINETIC ENERGY   VIRIAL THEOREM ACCURACY
   7.0  11   -5.439473665E+01  5.441433682E+01 -1.999639798E+00  3.6E-06

 NUCLEAR CHARGE 17.0  SYMMETRY SPECIES            S    P
 N. ELECTRONS   17.0  NUMBER OF PRIMITIVE GTOS   13   10
                      NUMBER OF CONTRACTED GTOS   6    5
                      NUMBER OF CLOSED SHELLS     3    1
                      OPEN SHELL OCCUPATION       0    5

  ZNUC SCFIT  TOTAL HF ENERGY   KINETIC ENERGY   VIRIAL THEOREM ACCURACY
  17.0  10   -4.594686980E+02  4.594737850E+02 -1.999988929E+00  4.2E-06

 NUCLEAR CHARGE  6.0  SYMMETRY SPECIES            S    P
 N. ELECTRONS    6.0  NUMBER OF PRIMITIVE GTOS   11    5
                      NUMBER OF CONTRACTED GTOS   4    3
                      NUMBER OF CLOSED SHELLS     2    0
                      OPEN SHELL OCCUPATION       0    2

  ZNUC SCFIT  TOTAL HF ENERGY   KINETIC ENERGY   VIRIAL THEOREM ACCURACY
   6.0  11   -3.768480057E+01  3.769831118E+01 -1.999641612E+00  2.0E-06

 NUCLEAR CHARGE  1.0  SYMMETRY SPECIES            S
 N. ELECTRONS    1.0  NUMBER OF PRIMITIVE GTOS    5
                      NUMBER OF CONTRACTED GTOS   3
                      NUMBER OF CLOSED SHELLS     0
                      OPEN SHELL OCCUPATION       1

  ZNUC SCFIT  TOTAL HF ENERGY   KINETIC ENERGY   VIRIAL THEOREM ACCURACY
   1.0   1   -4.998098153E-01  4.997907537E-01 -2.000038139E+00  9.6E-17

 AAAAAAAAAAAAAAAAAAAAAAAAAAAAAAAAAAAAAAAAAAAAAAAAAAAAAAAAAAAAAAAAAAAAAAAAAAAAAAA

 CHARGE NORMALIZATION FACTOR   1.00000000
 TOTAL ATOMIC CHARGES:
  20.0000000  20.0000000  20.0000000  20.0000000  20.0000000  20.0000000
   7.0000000   7.0000000   7.0000000   7.0000000   7.0000000   7.0000000
   7.0000000   7.0000000   7.0000000   7.0000000   7.0000000   7.0000000
   7.0000000   7.0000000   7.0000000   7.0000000   7.0000000   7.0000000
   7.0000000   7.0000000   7.0000000   7.0000000   7.0000000   7.0000000
  17.0000000  17.0000000  17.0000000  17.0000000  17.0000000  17.0000000
  17.0000000  17.0000000  17.0000000  17.0000000  17.0000000  17.0000000
   6.0000000   6.0000000   6.0000000   6.0000000   6.0000000   6.0000000
   6.0000000   6.0000000   6.0000000   6.0000000   6.0000000   6.0000000
   6.0000000   6.0000000   6.0000000   6.0000000   6.0000000   6.0000000
   6.0000000   6.0000000   6.0000000   6.0000000   6.0000000   6.0000000
   6.0000000   6.0000000   6.0000000   6.0000000   6.0000000   6.0000000
   6.0000000   6.0000000   6.0000000   6.0000000   6.0000000   6.0000000
   1.0000000   1.0000000   1.0000000   1.0000000   1.0000000   1.0000000
   1.0000000   1.0000000   1.0000000   1.0000000   1.0000000   1.0000000
   1.0000000   1.0000000   1.0000000   1.0000000   1.0000000   1.0000000
   1.0000000   1.0000000   1.0000000   1.0000000   1.0000000   1.0000000
 TTTTTTTTTTTTTTTTTTTTTTTTTTTTTT MOQGAD      TELAPSE      700.26 TCPU      383.86
 TTTTTTTTTTTTTTTTTTTTTTTTTTTTTT SHELLXN     TELAPSE      748.51 TCPU      409.74
 TTTTTTTTTTTTTTTTTTTTTTTTTTTTTT MONMO3      TELAPSE      752.45 TCPU      413.68
 NUMERICALLY INTEGRATED DENSITY    731.9999651255
 TTTTTTTTTTTTTTTTTTTTTTTTTTTTTT NUMDFT      TELAPSE      754.36 TCPU      415.59
 CYC   0 ETOT(AU) -9.603894512758E+03 DETOT -9.60E+03 tst  4.05E-15 PX  1.00E+00
 TTTTTTTTTTTTTTTTTTTTTTTTTTTTTT DIIS        TELAPSE      762.78 TCPU      424.01
 TTTTTTTTTTTTTTTTTTTTTTTTTTTTTT FDIK        TELAPSE      805.40 TCPU      459.73
 INSULATING STATE
 TOP OF VALENCE BANDS -    BAND    366; K    5; EIG -2.8278496E-01 AU
 TOP OF VALENCE BANDS -    BAND    366; K    1; EIG -2.8303107E-01 AU
 BOTTOM OF VIRTUAL BANDS - BAND    367; K    5; EIG -7.0563927E-02 AU
 DIRECT ENERGY BAND GAP:   5.7748 eV
 BOTTOM OF VIRTUAL BANDS - BAND    367; K    1; EIG -7.0407381E-02 AU
 TTTTTTTTTTTTTTTTTTTTTTTTTTTTTT PDIG        TELAPSE      806.70 TCPU      461.03
 CHARGE NORMALIZATION FACTOR   1.00000000
 TOTAL ATOMIC CHARGES:
  18.2933381  18.2933381  18.2933386  18.2933386  18.2933386  18.2933386
   7.6691495   7.6691496   7.6691495   7.6691496   7.6691497   7.6691494
   7.6691492   7.6691497   7.6691497   7.6691497   7.6691492   7.6691494
   7.6691494   7.6691497   7.6691497   7.6691494   7.6691495   7.6691497
   7.6691496   7.6691497   7.6691496   7.6691492   7.6691495   7.6691492
  17.0095902  17.0095901  17.0095902  17.0095901  17.0095902  17.0095902
  17.0095901  17.0095902  17.0095902  17.0095902  17.0095901  17.0095902
   5.5535434   5.5535441   5.5535434   5.5535441   5.5535434   5.5535436
   5.5535441   5.5535435   5.5535434   5.5535435   5.5535441   5.5535436
   6.1909653   6.1909653   6.1909653   6.1909653   6.1909645   6.1909649
   6.1909646   6.1909649   6.1909645   6.1909649   6.1909646   6.1909649
   6.1909649   6.1909649   6.1909649   6.1909649   6.1909653   6.1909645
   6.1909653   6.1909645   6.1909653   6.1909646   6.1909653   6.1909646
   0.7849841   0.7849840   0.7849841   0.7849840   0.7849840   0.7849841
   0.7849839   0.7849840   0.7849840   0.7849840   0.7849839   0.7849841
   0.7849841   0.7849840   0.7849840   0.7849841   0.7849841   0.7849840
   0.7849840   0.7849840   0.7849840   0.7849839   0.7849841   0.7849839
 TTTTTTTTTTTTTTTTTTTTTTTTTTTTTT MOQGAD      TELAPSE      806.71 TCPU      461.04
 TTTTTTTTTTTTTTTTTTTTTTTTTTTTTT SHELLXN     TELAPSE      889.92 TCPU      488.19
 TTTTTTTTTTTTTTTTTTTTTTTTTTTTTT MONMO3      TELAPSE      890.40 TCPU      488.67
 NUMERICALLY INTEGRATED DENSITY    731.9999845129
 TTTTTTTTTTTTTTTTTTTTTTTTTTTTTT NUMDFT      TELAPSE      893.97 TCPU      492.24
 CYC   1 ETOT(AU) -9.583156577961E+03 DETOT  2.07E+01 tst  0.00E+00 PX  1.00E+00
 TTTTTTTTTTTTTTTTTTTTTTTTTTTTTT DIIS        TELAPSE      895.09 TCPU      493.36
 DIIS TEST: 0.80511E+01 AT SCF   CYCLE   1 - MIX   30 %
 TTTTTTTTTTTTTTTTTTTTTTTTTTTTTT FDIK        TELAPSE      903.39 TCPU      499.84
 INSULATING STATE
 TOP OF VALENCE BANDS -    BAND    366; K    5; EIG -1.9903228E-01 AU
 TOP OF VALENCE BANDS -    BAND    366; K    1; EIG -1.9926138E-01 AU
 BOTTOM OF VIRTUAL BANDS - BAND    367; K    5; EIG -1.8488559E-02 AU
 DIRECT ENERGY BAND GAP:   4.9128 eV
 BOTTOM OF VIRTUAL BANDS - BAND    367; K    1; EIG -1.8232331E-02 AU
 TTTTTTTTTTTTTTTTTTTTTTTTTTTTTT PDIG        TELAPSE      904.67 TCPU      501.13
 CHARGE NORMALIZATION FACTOR   1.00000000
 TOTAL ATOMIC CHARGES:
  18.8703127  18.8703127  18.8703552  18.8703552  18.8703552  18.8703552
   7.3750672   7.3757923   7.3750672   7.3757923   7.3755641   7.3743064
   7.3753178   7.3751808   7.3755641   7.3751808   7.3753178   7.3743064
   7.3743064   7.3751808   7.3751808   7.3743064   7.3750672   7.3755641
   7.3757923   7.3755641   7.3757923   7.3753178   7.3750672   7.3753178
  17.0584885  17.0585468  17.0584885  17.0585468  17.0584885  17.0585215
  17.0585468  17.0586178  17.0584885  17.0586178  17.0585468  17.0585215
   6.0991025   6.0991795   6.0991025   6.0991795   6.0991025   6.1007418
   6.0991795   6.0997364   6.0991025   6.0997364   6.0991795   6.1007418
   5.8906113   5.8904622   5.8906113   5.8904622   5.8904056   5.8902030
   5.8904493   5.8902532   5.8904056   5.8902532   5.8904493   5.8902030
   5.8902030   5.8902532   5.8902532   5.8902030   5.8906113   5.8904056
   5.8904622   5.8904056   5.8904622   5.8904493   5.8906113   5.8904493
   0.9379636   0.9375828   0.9379636   0.9375828   0.9376531   0.9382066
   0.9376491   0.9376941   0.9376531   0.9376941   0.9376491   0.9382066
   0.9382066   0.9376941   0.9376941   0.9382066   0.9379636   0.9376531
   0.9375828   0.9376531   0.9375828   0.9376491   0.9379636   0.9376491
 TTTTTTTTTTTTTTTTTTTTTTTTTTTTTT MOQGAD      TELAPSE      904.69 TCPU      501.15
 TTTTTTTTTTTTTTTTTTTTTTTTTTTTTT SHELLXN     TELAPSE      972.41 TCPU      527.53
 TTTTTTTTTTTTTTTTTTTTTTTTTTTTTT MONMO3      TELAPSE      973.28 TCPU      528.40
 NUMERICALLY INTEGRATED DENSITY    731.9999924851
 TTTTTTTTTTTTTTTTTTTTTTTTTTTTTT NUMDFT      TELAPSE      976.72 TCPU      531.84
 CYC   2 ETOT(AU) -9.583525346100E+03 DETOT -3.69E-01 tst  7.74E-03 PX  1.24E-01
 TTTTTTTTTTTTTTTTTTTTTTTTTTTTTT DIIS        TELAPSE      978.48 TCPU      533.60
 DIIS TEST: 0.61956E+01 AT SCF   CYCLE   2 - DIIS ACTIVE - HISTORY:     2 CYCLES
 TTTTTTTTTTTTTTTTTTTTTTTTTTTTTT FDIK        TELAPSE      987.83 TCPU      540.04
 INSULATING STATE
 TOP OF VALENCE BANDS -    BAND    366; K    5; EIG -2.1007116E-01 AU
 TOP OF VALENCE BANDS -    BAND    366; K    1; EIG -2.1032873E-01 AU
 BOTTOM OF VIRTUAL BANDS - BAND    367; K    5; EIG  1.9586398E-02 AU
 DIRECT ENERGY BAND GAP:   6.2493 eV
 BOTTOM OF VIRTUAL BANDS - BAND    367; K    1; EIG  2.2006287E-02 AU
 TTTTTTTTTTTTTTTTTTTTTTTTTTTTTT PDIG        TELAPSE      989.16 TCPU      541.36
 CHARGE NORMALIZATION FACTOR   1.00000000
 TOTAL ATOMIC CHARGES:
  18.5951866  18.5951866  18.5951748  18.5951748  18.5951748  18.5951748
   7.5632503   7.5634637   7.5632503   7.5634637   7.5633077   7.5633420
   7.5634172   7.5634121   7.5633077   7.5634121   7.5634172   7.5633420
   7.5633420   7.5634121   7.5634121   7.5633420   7.5632503   7.5633077
   7.5634637   7.5633077   7.5634637   7.5634172   7.5632503   7.5634172
  17.0592905  17.0591081  17.0592905  17.0591081  17.0592905  17.0592163
  17.0591081  17.0593619  17.0592905  17.0593619  17.0591081  17.0592163
   5.6825268   5.6826728   5.6825268   5.6826728   5.6825268   5.6823099
   5.6826728   5.6821649   5.6825268   5.6821649   5.6826728   5.6823099
   6.0262467   6.0259660   6.0262467   6.0259660   6.0259010   6.0258859
   6.0259227   6.0257514   6.0259010   6.0257514   6.0259227   6.0258859
   6.0258859   6.0257514   6.0257514   6.0258859   6.0262467   6.0259010
   6.0259660   6.0259010   6.0259660   6.0259227   6.0262467   6.0259227
   0.8909499   0.8908043   0.8909499   0.8908043   0.8909657   0.8911929
   0.8910542   0.8912736   0.8909657   0.8912736   0.8910542   0.8911929
   0.8911929   0.8912736   0.8912736   0.8911929   0.8909499   0.8909657
   0.8908043   0.8909657   0.8908043   0.8910542   0.8909499   0.8910542
 TTTTTTTTTTTTTTTTTTTTTTTTTTTTTT MOQGAD      TELAPSE      989.18 TCPU      541.38
 TTTTTTTTTTTTTTTTTTTTTTTTTTTTTT SHELLXN     TELAPSE     1030.30 TCPU      567.76
 TTTTTTTTTTTTTTTTTTTTTTTTTTTTTT MONMO3      TELAPSE     1031.56 TCPU      569.01
 NUMERICALLY INTEGRATED DENSITY    731.9999851838
 TTTTTTTTTTTTTTTTTTTTTTTTTTTTTT NUMDFT      TELAPSE     1035.00 TCPU      572.46
 CYC   3 ETOT(AU) -9.584352905439E+03 DETOT -8.28E-01 tst  2.31E-03 PX  6.99E-02
 TTTTTTTTTTTTTTTTTTTTTTTTTTTTTT DIIS        TELAPSE     1035.47 TCPU      572.92
 DIIS TEST: 0.26422E+00 AT SCF   CYCLE   3 - DIIS ACTIVE - HISTORY:     3 CYCLES
 TTTTTTTTTTTTTTTTTTTTTTTTTTTTTT FDIK        TELAPSE     1043.42 TCPU      579.47
 INSULATING STATE
 TOP OF VALENCE BANDS -    BAND    366; K    5; EIG -2.2354304E-01 AU
 TOP OF VALENCE BANDS -    BAND    366; K    1; EIG -2.2377040E-01 AU
 BOTTOM OF VIRTUAL BANDS - BAND    367; K    3; EIG  8.8185964E-03 AU
 INDIRECT ENERGY BAND GAP:   6.3229 eV
 BOTTOM OF VIRTUAL BANDS - BAND    367; K    1; EIG  9.9299319E-03 AU
 TTTTTTTTTTTTTTTTTTTTTTTTTTTTTT PDIG        TELAPSE     1044.73 TCPU      580.77
 CHARGE NORMALIZATION FACTOR   1.00000000
 TOTAL ATOMIC CHARGES:
  18.5515079  18.5515079  18.5515420  18.5515420  18.5515420  18.5515420
   7.5580742   7.5580815   7.5580742   7.5580815   7.5580619   7.5579900
   7.5580179   7.5579830   7.5580619   7.5579830   7.5580179   7.5579900
   7.5579900   7.5579830   7.5579830   7.5579900   7.5580742   7.5580619
   7.5580815   7.5580619   7.5580815   7.5580179   7.5580742   7.5580179
  17.0312485  17.0312778  17.0312485  17.0312778  17.0312485  17.0312969
  17.0312778  17.0312461  17.0312485  17.0312461  17.0312778  17.0312969
   5.7848886   5.7848830   5.7848886   5.7848830   5.7848886   5.7848207
   5.7848830   5.7848555   5.7848886   5.7848555   5.7848830   5.7848207
   6.0195068   6.0197752   6.0195068   6.0197752   6.0198788   6.0197756
   6.0196745   6.0197482   6.0198788   6.0197482   6.0196745   6.0197756
   6.0197756   6.0197482   6.0197482   6.0197756   6.0195068   6.0198788
   6.0197752   6.0198788   6.0197752   6.0196745   6.0195068   6.0196745
   0.8762758   0.8762764   0.8762758   0.8762764   0.8763247   0.8762593
   0.8763012   0.8762916   0.8763247   0.8762916   0.8763012   0.8762593
   0.8762593   0.8762916   0.8762916   0.8762593   0.8762758   0.8763247
   0.8762764   0.8763247   0.8762764   0.8763012   0.8762758   0.8763012
 TTTTTTTTTTTTTTTTTTTTTTTTTTTTTT MOQGAD      TELAPSE     1044.75 TCPU      580.79
 TTTTTTTTTTTTTTTTTTTTTTTTTTTTTT SHELLXN     TELAPSE     1084.49 TCPU      607.13
 TTTTTTTTTTTTTTTTTTTTTTTTTTTTTT MONMO3      TELAPSE     1085.91 TCPU      608.54
 NUMERICALLY INTEGRATED DENSITY    731.9999873889
 TTTTTTTTTTTTTTTTTTTTTTTTTTTTTT NUMDFT      TELAPSE     1089.43 TCPU      612.07
 CYC   4 ETOT(AU) -9.584391398634E+03 DETOT -3.85E-02 tst  7.83E-05 PX  2.11E-02
 TTTTTTTTTTTTTTTTTTTTTTTTTTTTTT DIIS        TELAPSE     1092.52 TCPU      615.15
 DIIS TEST: 0.20064E-01 AT SCF   CYCLE   4 - DIIS ACTIVE - HISTORY:     4 CYCLES
 TTTTTTTTTTTTTTTTTTTTTTTTTTTTTT FDIK        TELAPSE     1125.29 TCPU      633.68
 INSULATING STATE
 TOP OF VALENCE BANDS -    BAND    366; K    5; EIG -2.2312317E-01 AU
 TOP OF VALENCE BANDS -    BAND    366; K    1; EIG -2.2336070E-01 AU
 BOTTOM OF VIRTUAL BANDS - BAND    367; K    5; EIG  9.5327876E-03 AU
 DIRECT ENERGY BAND GAP:   6.3309 eV
 BOTTOM OF VIRTUAL BANDS - BAND    367; K    1; EIG  1.2207630E-02 AU
 TTTTTTTTTTTTTTTTTTTTTTTTTTTTTT PDIG        TELAPSE     1127.24 TCPU      635.63
 CHARGE NORMALIZATION FACTOR   1.00000000
 TOTAL ATOMIC CHARGES:
  18.5570526  18.5570526  18.5571333  18.5571333  18.5571333  18.5571333
   7.5500893   7.5500876   7.5500893   7.5500876   7.5500571   7.5500615
   7.5500311   7.5500746   7.5500571   7.5500746   7.5500311   7.5500615
   7.5500615   7.5500746   7.5500746   7.5500615   7.5500893   7.5500571
   7.5500876   7.5500571   7.5500876   7.5500311   7.5500893   7.5500311
  17.0495481  17.0495512  17.0495481  17.0495512  17.0495481  17.0495542
  17.0495512  17.0495394  17.0495481  17.0495394  17.0495512  17.0495542
   5.7587816   5.7588297   5.7587816   5.7588297   5.7587816   5.7587665
   5.7588297   5.7587895   5.7587816   5.7587895   5.7588297   5.7587665
   6.0298813   6.0298754   6.0298813   6.0298754   6.0298552   6.0298860
   6.0298701   6.0298848   6.0298552   6.0298848   6.0298701   6.0298860
   6.0298860   6.0298848   6.0298848   6.0298860   6.0298813   6.0298552
   6.0298754   6.0298552   6.0298754   6.0298701   6.0298813   6.0298701
   0.8766113   0.8766045   0.8766113   0.8766045   0.8766159   0.8766040
   0.8766154   0.8765999   0.8766159   0.8765999   0.8766154   0.8766040
   0.8766040   0.8765999   0.8765999   0.8766040   0.8766113   0.8766159
   0.8766045   0.8766159   0.8766045   0.8766154   0.8766113   0.8766154
 TTTTTTTTTTTTTTTTTTTTTTTTTTTTTT MOQGAD      TELAPSE     1127.26 TCPU      635.65
 TTTTTTTTTTTTTTTTTTTTTTTTTTTTTT SHELLXN     TELAPSE     1211.04 TCPU      663.28
 TTTTTTTTTTTTTTTTTTTTTTTTTTTTTT MONMO3      TELAPSE     1216.46 TCPU      668.69
 NUMERICALLY INTEGRATED DENSITY    731.9999873515
 TTTTTTTTTTTTTTTTTTTTTTTTTTTTTT NUMDFT      TELAPSE     1219.90 TCPU      672.13
 CYC   5 ETOT(AU) -9.584393343944E+03 DETOT -1.95E-03 tst  7.12E-06 PX  6.92E-03
 TTTTTTTTTTTTTTTTTTTTTTTTTTTTTT DIIS        TELAPSE     1220.25 TCPU      672.48
 DIIS TEST: 0.59462E-02 AT SCF   CYCLE   5 - DIIS ACTIVE - HISTORY:     5 CYCLES
 TTTTTTTTTTTTTTTTTTTTTTTTTTTTTT FDIK        TELAPSE     1237.32 TCPU      685.93
 INSULATING STATE
 TOP OF VALENCE BANDS -    BAND    366; K    5; EIG -2.2302001E-01 AU
 TOP OF VALENCE BANDS -    BAND    366; K    1; EIG -2.2325279E-01 AU
 BOTTOM OF VIRTUAL BANDS - BAND    367; K    5; EIG  9.6511111E-03 AU
 DIRECT ENERGY BAND GAP:   6.3313 eV
 BOTTOM OF VIRTUAL BANDS - BAND    367; K    1; EIG  1.1643936E-02 AU
 TTTTTTTTTTTTTTTTTTTTTTTTTTTTTT PDIG        TELAPSE     1238.64 TCPU      687.25
 CHARGE NORMALIZATION FACTOR   1.00000000
 TOTAL ATOMIC CHARGES:
  18.5520829  18.5520829  18.5521117  18.5521117  18.5521117  18.5521117
   7.5580446   7.5580359   7.5580446   7.5580359   7.5580230   7.5580289
   7.5580361   7.5580362   7.5580230   7.5580362   7.5580361   7.5580289
   7.5580289   7.5580362   7.5580362   7.5580289   7.5580446   7.5580230
   7.5580359   7.5580230   7.5580359   7.5580361   7.5580446   7.5580361
  17.0414527  17.0414461  17.0414527  17.0414461  17.0414527  17.0414483
  17.0414461  17.0414431  17.0414527  17.0414431  17.0414461  17.0414483
   5.7662783   5.7662829   5.7662783   5.7662829   5.7662783   5.7662870
   5.7662829   5.7662887   5.7662783   5.7662887   5.7662829   5.7662870
   6.0226371   6.0226348   6.0226371   6.0226348   6.0225804   6.0226079
   6.0225935   6.0226091   6.0225804   6.0226091   6.0225935   6.0226079
   6.0226079   6.0226091   6.0226091   6.0226079   6.0226371   6.0225804
   6.0226348   6.0225804   6.0226348   6.0225935   6.0226371   6.0225935
   0.8774671   0.8774624   0.8774671   0.8774624   0.8774591   0.8774658
   0.8774624   0.8774688   0.8774591   0.8774688   0.8774624   0.8774658
   0.8774658   0.8774688   0.8774688   0.8774658   0.8774671   0.8774591
   0.8774624   0.8774591   0.8774624   0.8774624   0.8774671   0.8774624
 TTTTTTTTTTTTTTTTTTTTTTTTTTTTTT MOQGAD      TELAPSE     1238.66 TCPU      687.27
 TTTTTTTTTTTTTTTTTTTTTTTTTTTTTT SHELLXN     TELAPSE     1293.58 TCPU      713.59
 TTTTTTTTTTTTTTTTTTTTTTTTTTTTTT MONMO3      TELAPSE     1295.13 TCPU      715.15
 NUMERICALLY INTEGRATED DENSITY    731.9999872943
 TTTTTTTTTTTTTTTTTTTTTTTTTTTTTT NUMDFT      TELAPSE     1298.69 TCPU      718.70
 CYC   6 ETOT(AU) -9.584394057843E+03 DETOT -7.14E-04 tst  2.07E-06 PX  3.63E-03
 TTTTTTTTTTTTTTTTTTTTTTTTTTTTTT DIIS        TELAPSE     1299.06 TCPU      719.07
 DIIS TEST: 0.11480E-02 AT SCF   CYCLE   6 - DIIS ACTIVE - HISTORY:     6 CYCLES
 TTTTTTTTTTTTTTTTTTTTTTTTTTTTTT FDIK        TELAPSE     1306.17 TCPU      723.36
 INSULATING STATE
 TOP OF VALENCE BANDS -    BAND    366; K    5; EIG -2.2313894E-01 AU
 TOP OF VALENCE BANDS -    BAND    366; K    1; EIG -2.2337256E-01 AU
 BOTTOM OF VIRTUAL BANDS - BAND    367; K    5; EIG  9.8883166E-03 AU
 DIRECT ENERGY BAND GAP:   6.3410 eV
 BOTTOM OF VIRTUAL BANDS - BAND    367; K    1; EIG  1.2001072E-02 AU
 TTTTTTTTTTTTTTTTTTTTTTTTTTTTTT PDIG        TELAPSE     1307.52 TCPU      724.70
 CHARGE NORMALIZATION FACTOR   1.00000000
 TOTAL ATOMIC CHARGES:
  18.5532862  18.5532862  18.5532811  18.5532811  18.5532811  18.5532811
   7.5557029   7.5557025   7.5557029   7.5557025   7.5557128   7.5557063
   7.5557125   7.5557064   7.5557128   7.5557064   7.5557125   7.5557063
   7.5557063   7.5557064   7.5557064   7.5557063   7.5557029   7.5557128
   7.5557025   7.5557128   7.5557025   7.5557125   7.5557029   7.5557125
  17.0420454  17.0420429  17.0420454  17.0420429  17.0420454  17.0420406
  17.0420429  17.0420410  17.0420454  17.0420410  17.0420429  17.0420406
   5.7652160   5.7652179   5.7652160   5.7652179   5.7652160   5.7652162
   5.7652179   5.7652162   5.7652160   5.7652162   5.7652179   5.7652162
   6.0253743   6.0253744   6.0253743   6.0253744   6.0253796   6.0253793
   6.0253814   6.0253778   6.0253796   6.0253778   6.0253814   6.0253793
   6.0253793   6.0253778   6.0253778   6.0253793   6.0253743   6.0253796
   6.0253744   6.0253796   6.0253744   6.0253814   6.0253743   6.0253814
   0.8769638   0.8769652   0.8769638   0.8769652   0.8769647   0.8769635
   0.8769644   0.8769650   0.8769647   0.8769650   0.8769644   0.8769635
   0.8769635   0.8769650   0.8769650   0.8769635   0.8769638   0.8769647
   0.8769652   0.8769647   0.8769652   0.8769644   0.8769638   0.8769644
 TTTTTTTTTTTTTTTTTTTTTTTTTTTTTT MOQGAD      TELAPSE     1307.53 TCPU      724.72
 TTTTTTTTTTTTTTTTTTTTTTTTTTTTTT SHELLXN     TELAPSE     1351.63 TCPU      751.11
 TTTTTTTTTTTTTTTTTTTTTTTTTTTTTT MONMO3      TELAPSE     1357.61 TCPU      757.09
 NUMERICALLY INTEGRATED DENSITY    731.9999872582
 TTTTTTTTTTTTTTTTTTTTTTTTTTTTTT NUMDFT      TELAPSE     1361.05 TCPU      760.53
 CYC   7 ETOT(AU) -9.584394187532E+03 DETOT -1.30E-04 tst  2.79E-07 PX  9.42E-04
 TTTTTTTTTTTTTTTTTTTTTTTTTTTTTT DIIS        TELAPSE     1363.97 TCPU      763.44
 DIIS TEST: 0.11462E-03 AT SCF   CYCLE   7 - DIIS ACTIVE - HISTORY:     7 CYCLES
 TTTTTTTTTTTTTTTTTTTTTTTTTTTTTT FDIK        TELAPSE     1389.98 TCPU      778.72
 INSULATING STATE
 TOP OF VALENCE BANDS -    BAND    366; K    5; EIG -2.2313419E-01 AU
 TOP OF VALENCE BANDS -    BAND    366; K    1; EIG -2.2336788E-01 AU
 BOTTOM OF VIRTUAL BANDS - BAND    367; K    5; EIG  9.6799252E-03 AU
 DIRECT ENERGY BAND GAP:   6.3352 eV
 BOTTOM OF VIRTUAL BANDS - BAND    367; K    1; EIG  1.1898330E-02 AU
 TTTTTTTTTTTTTTTTTTTTTTTTTTTTTT PDIG        TELAPSE     1391.40 TCPU      780.14
 CHARGE NORMALIZATION FACTOR   1.00000000
 TOTAL ATOMIC CHARGES:
  18.5528658  18.5528658  18.5528597  18.5528597  18.5528597  18.5528597
   7.5556609   7.5556609   7.5556609   7.5556609   7.5556577   7.5556591
   7.5556569   7.5556582   7.5556577   7.5556582   7.5556569   7.5556591
   7.5556591   7.5556582   7.5556582   7.5556591   7.5556609   7.5556577
   7.5556609   7.5556577   7.5556609   7.5556569   7.5556609   7.5556569
  17.0431075  17.0431078  17.0431075  17.0431078  17.0431075  17.0431093
  17.0431078  17.0431089  17.0431075  17.0431089  17.0431078  17.0431093
   5.7655672   5.7655673   5.7655672   5.7655673   5.7655672   5.7655634
   5.7655673   5.7655661   5.7655672   5.7655661   5.7655673   5.7655634
   6.0247115   6.0247109   6.0247115   6.0247109   6.0247058   6.0247090
   6.0247065   6.0247100   6.0247058   6.0247100   6.0247065   6.0247090
   6.0247090   6.0247100   6.0247100   6.0247090   6.0247115   6.0247058
   6.0247109   6.0247058   6.0247109   6.0247065   6.0247115   6.0247065
   0.8770786   0.8770796   0.8770786   0.8770796   0.8770793   0.8770803
   0.8770789   0.8770795   0.8770793   0.8770795   0.8770789   0.8770803
   0.8770803   0.8770795   0.8770795   0.8770803   0.8770786   0.8770793
   0.8770796   0.8770793   0.8770796   0.8770789   0.8770786   0.8770789
 TTTTTTTTTTTTTTTTTTTTTTTTTTTTTT MOQGAD      TELAPSE     1391.42 TCPU      780.17
 TTTTTTTTTTTTTTTTTTTTTTTTTTTTTT SHELLXN     TELAPSE     1458.80 TCPU      806.55
 TTTTTTTTTTTTTTTTTTTTTTTTTTTTTT MONMO3      TELAPSE     1461.71 TCPU      809.46
 NUMERICALLY INTEGRATED DENSITY    731.9999873244
 TTTTTTTTTTTTTTTTTTTTTTTTTTTTTT NUMDFT      TELAPSE     1465.14 TCPU      812.89
 CYC   8 ETOT(AU) -9.584394194926E+03 DETOT -7.39E-06 tst  5.56E-08 PX  7.34E-04
 TTTTTTTTTTTTTTTTTTTTTTTTTTTTTT DIIS        TELAPSE     1468.50 TCPU      816.25
 DIIS TEST: 0.43149E-04 AT SCF   CYCLE   8 - DIIS ACTIVE - HISTORY:     8 CYCLES
 TTTTTTTTTTTTTTTTTTTTTTTTTTTTTT FDIK        TELAPSE     1477.34 TCPU      819.37
 INSULATING STATE
 TOP OF VALENCE BANDS -    BAND    366; K    5; EIG -2.2312413E-01 AU
 TOP OF VALENCE BANDS -    BAND    366; K    1; EIG -2.2335772E-01 AU
 BOTTOM OF VIRTUAL BANDS - BAND    367; K    5; EIG  9.7894276E-03 AU
 DIRECT ENERGY BAND GAP:   6.3379 eV
 BOTTOM OF VIRTUAL BANDS - BAND    367; K    1; EIG  1.1939376E-02 AU
 TTTTTTTTTTTTTTTTTTTTTTTTTTTTTT PDIG        TELAPSE     1478.57 TCPU      820.60
 CHARGE NORMALIZATION FACTOR   1.00000000
 TOTAL ATOMIC CHARGES:
  18.5530732  18.5530732  18.5530645  18.5530645  18.5530645  18.5530645
   7.5560179   7.5560173   7.5560179   7.5560173   7.5560207   7.5560206
   7.5560205   7.5560199   7.5560207   7.5560199   7.5560205   7.5560206
   7.5560206   7.5560199   7.5560199   7.5560206   7.5560179   7.5560207
   7.5560173   7.5560207   7.5560173   7.5560205   7.5560179   7.5560205
  17.0425642  17.0425645  17.0425642  17.0425645  17.0425642  17.0425659
  17.0425645  17.0425657  17.0425642  17.0425657  17.0425645  17.0425659
   5.7649837   5.7649843   5.7649837   5.7649843   5.7649837   5.7649799
   5.7649843   5.7649820   5.7649837   5.7649820   5.7649843   5.7649799
   6.0249044   6.0249062   6.0249044   6.0249062   6.0249074   6.0249051
   6.0249063   6.0249060   6.0249074   6.0249060   6.0249063   6.0249051
   6.0249051   6.0249060   6.0249060   6.0249051   6.0249044   6.0249074
   6.0249062   6.0249074   6.0249062   6.0249063   6.0249044   6.0249063
   0.8770336   0.8770341   0.8770336   0.8770341   0.8770338   0.8770348
   0.8770330   0.8770338   0.8770338   0.8770338   0.8770330   0.8770348
   0.8770348   0.8770338   0.8770338   0.8770348   0.8770336   0.8770338
   0.8770341   0.8770338   0.8770341   0.8770330   0.8770336   0.8770330
 TTTTTTTTTTTTTTTTTTTTTTTTTTTTTT MOQGAD      TELAPSE     1478.58 TCPU      820.61
 TTTTTTTTTTTTTTTTTTTTTTTTTTTTTT SHELLXN     TELAPSE     1517.24 TCPU      846.95
 TTTTTTTTTTTTTTTTTTTTTTTTTTTTTT MONMO3      TELAPSE     1521.76 TCPU      851.48
 NUMERICALLY INTEGRATED DENSITY    731.9999872925
 TTTTTTTTTTTTTTTTTTTTTTTTTTTTTT NUMDFT      TELAPSE     1525.22 TCPU      854.94
 CYC   9 ETOT(AU) -9.584394198241E+03 DETOT -3.32E-06 tst  2.03E-08 PX  3.35E-04
 TTTTTTTTTTTTTTTTTTTTTTTTTTTTTT DIIS        TELAPSE     1528.20 TCPU      857.92
 DIIS TEST: 0.13598E-04 AT SCF   CYCLE   9 - DIIS ACTIVE - HISTORY:     9 CYCLES
 TTTTTTTTTTTTTTTTTTTTTTTTTTTTTT FDIK        TELAPSE     1548.55 TCPU      863.78
 INSULATING STATE
 TOP OF VALENCE BANDS -    BAND    366; K    5; EIG -2.2313352E-01 AU
 TOP OF VALENCE BANDS -    BAND    366; K    1; EIG -2.2336718E-01 AU
 BOTTOM OF VIRTUAL BANDS - BAND    367; K    5; EIG  9.7774345E-03 AU
 DIRECT ENERGY BAND GAP:   6.3378 eV
 BOTTOM OF VIRTUAL BANDS - BAND    367; K    1; EIG  1.1943430E-02 AU
 TTTTTTTTTTTTTTTTTTTTTTTTTTTTTT PDIG        TELAPSE     1549.80 TCPU      865.02
 CHARGE NORMALIZATION FACTOR   1.00000000
 TOTAL ATOMIC CHARGES:
  18.5529826  18.5529826  18.5529825  18.5529825  18.5529825  18.5529825
   7.5557222   7.5557224   7.5557222   7.5557224   7.5557238   7.5557232
   7.5557238   7.5557234   7.5557238   7.5557234   7.5557238   7.5557232
   7.5557232   7.5557234   7.5557234   7.5557232   7.5557222   7.5557238
   7.5557224   7.5557238   7.5557224   7.5557238   7.5557222   7.5557238
  17.0425561  17.0425560  17.0425561  17.0425560  17.0425561  17.0425558
  17.0425560  17.0425561  17.0425561  17.0425561  17.0425560  17.0425558
   5.7654379   5.7654381   5.7654379   5.7654381   5.7654379   5.7654377
   5.7654381   5.7654381   5.7654379   5.7654381   5.7654381   5.7654377
   6.0250034   6.0250033   6.0250034   6.0250033   6.0250037   6.0250034
   6.0250033   6.0250035   6.0250037   6.0250035   6.0250033   6.0250034
   6.0250034   6.0250035   6.0250035   6.0250034   6.0250034   6.0250037
   6.0250033   6.0250037   6.0250033   6.0250033   6.0250034   6.0250033
   0.8770310   0.8770312   0.8770310   0.8770312   0.8770308   0.8770308
   0.8770306   0.8770306   0.8770308   0.8770306   0.8770306   0.8770308
   0.8770308   0.8770306   0.8770306   0.8770308   0.8770310   0.8770308
   0.8770312   0.8770308   0.8770312   0.8770306   0.8770310   0.8770306
 TTTTTTTTTTTTTTTTTTTTTTTTTTTTTT MOQGAD      TELAPSE     1549.82 TCPU      865.04
 TTTTTTTTTTTTTTTTTTTTTTTTTTTTTT SHELLXN     TELAPSE     1584.36 TCPU      891.40
 TTTTTTTTTTTTTTTTTTTTTTTTTTTTTT MONMO3      TELAPSE     1585.36 TCPU      892.40
 NUMERICALLY INTEGRATED DENSITY    731.9999872951
 TTTTTTTTTTTTTTTTTTTTTTTTTTTTTT NUMDFT      TELAPSE     1588.83 TCPU      895.88
 CYC  10 ETOT(AU) -9.584394199822E+03 DETOT -1.58E-06 tst  2.03E-09 PX  1.40E-04
 TTTTTTTTTTTTTTTTTTTTTTTTTTTTTT DIIS        TELAPSE     1589.31 TCPU      896.35
 DIIS TEST: 0.25453E-05 AT SCF   CYCLE  10 - DIIS ACTIVE - HISTORY:    10 CYCLES
 TTTTTTTTTTTTTTTTTTTTTTTTTTTTTT FDIK        TELAPSE     1597.01 TCPU      902.34
 INSULATING STATE
 TOP OF VALENCE BANDS -    BAND    366; K    5; EIG -2.2312717E-01 AU
 TOP OF VALENCE BANDS -    BAND    366; K    1; EIG -2.2336080E-01 AU
 BOTTOM OF VIRTUAL BANDS - BAND    367; K    5; EIG  9.7665968E-03 AU
 DIRECT ENERGY BAND GAP:   6.3374 eV
 BOTTOM OF VIRTUAL BANDS - BAND    367; K    1; EIG  1.1934608E-02 AU
 TTTTTTTTTTTTTTTTTTTTTTTTTTTTTT PDIG        TELAPSE     1598.23 TCPU      903.56
 CHARGE NORMALIZATION FACTOR   1.00000000
 TOTAL ATOMIC CHARGES:
  18.5530087  18.5530087  18.5530092  18.5530092  18.5530092  18.5530092
   7.5558871   7.5558870   7.5558871   7.5558870   7.5558862   7.5558865
   7.5558858   7.5558864   7.5558862   7.5558864   7.5558858   7.5558865
   7.5558865   7.5558864   7.5558864   7.5558865   7.5558871   7.5558862
   7.5558870   7.5558862   7.5558870   7.5558858   7.5558871   7.5558858
  17.0426945  17.0426944  17.0426945  17.0426944  17.0426945  17.0426946
  17.0426944  17.0426946  17.0426945  17.0426946  17.0426944  17.0426946
   5.7651678   5.7651686   5.7651678   5.7651686   5.7651678   5.7651679
   5.7651686   5.7651680   5.7651678   5.7651680   5.7651686   5.7651679
   6.0248928   6.0248927   6.0248928   6.0248927   6.0248910   6.0248918
   6.0248910   6.0248923   6.0248910   6.0248923   6.0248910   6.0248918
   6.0248918   6.0248923   6.0248923   6.0248918   6.0248928   6.0248910
   6.0248927   6.0248910   6.0248927   6.0248910   6.0248928   6.0248910
   0.8770379   0.8770381   0.8770379   0.8770381   0.8770380   0.8770382
   0.8770378   0.8770379   0.8770380   0.8770379   0.8770378   0.8770382
   0.8770382   0.8770379   0.8770379   0.8770382   0.8770379   0.8770380
   0.8770381   0.8770380   0.8770381   0.8770378   0.8770379   0.8770378
 TTTTTTTTTTTTTTTTTTTTTTTTTTTTTT MOQGAD      TELAPSE     1598.24 TCPU      903.57
 TTTTTTTTTTTTTTTTTTTTTTTTTTTTTT SHELLXN     TELAPSE     1633.23 TCPU      929.91
 TTTTTTTTTTTTTTTTTTTTTTTTTTTTTT MONMO3      TELAPSE     1636.11 TCPU      932.80
 NUMERICALLY INTEGRATED DENSITY    731.9999872979
 TTTTTTTTTTTTTTTTTTTTTTTTTTTTTT NUMDFT      TELAPSE     1640.25 TCPU      936.93
 CYC  11 ETOT(AU) -9.584394200413E+03 DETOT -5.91E-07 tst  6.18E-10 PX  6.35E-05
 TTTTTTTTTTTTTTTTTTTTTTTTTTTTTT DIIS        TELAPSE     1640.85 TCPU      937.53
 DIIS TEST: 0.59095E-06 AT SCF   CYCLE  11 - DIIS ACTIVE - HISTORY:    11 CYCLES
 TTTTTTTTTTTTTTTTTTTTTTTTTTTTTT FDIK        TELAPSE     1655.09 TCPU      949.76
 INSULATING STATE
 TOP OF VALENCE BANDS -    BAND    366; K    5; EIG -2.2313064E-01 AU
 TOP OF VALENCE BANDS -    BAND    366; K    1; EIG -2.2336428E-01 AU
 BOTTOM OF VIRTUAL BANDS - BAND    367; K    5; EIG  9.7712908E-03 AU
 DIRECT ENERGY BAND GAP:   6.3376 eV
 BOTTOM OF VIRTUAL BANDS - BAND    367; K    1; EIG  1.1937788E-02 AU
 TTTTTTTTTTTTTTTTTTTTTTTTTTTTTT PDIG        TELAPSE     1656.47 TCPU      951.13
 CHARGE NORMALIZATION FACTOR   1.00000000
 TOTAL ATOMIC CHARGES:
  18.5529985  18.5529985  18.5529991  18.5529991  18.5529991  18.5529991
   7.5558202   7.5558202   7.5558202   7.5558202   7.5558214   7.5558206
   7.5558209   7.5558207   7.5558214   7.5558207   7.5558209   7.5558206
   7.5558206   7.5558207   7.5558207   7.5558206   7.5558202   7.5558214
   7.5558202   7.5558214   7.5558202   7.5558209   7.5558202   7.5558209
  17.0426278  17.0426278  17.0426278  17.0426278  17.0426278  17.0426279
  17.0426278  17.0426279  17.0426278  17.0426279  17.0426278  17.0426279
   5.7652775   5.7652782   5.7652775   5.7652782   5.7652775   5.7652777
   5.7652782   5.7652779   5.7652775   5.7652779   5.7652782   5.7652777
   6.0249394   6.0249396   6.0249394   6.0249396   6.0249391   6.0249392
   6.0249392   6.0249393   6.0249391   6.0249393   6.0249392   6.0249392
   6.0249392   6.0249393   6.0249393   6.0249392   6.0249394   6.0249391
   6.0249396   6.0249391   6.0249396   6.0249392   6.0249394   6.0249392
   0.8770375   0.8770375   0.8770375   0.8770375   0.8770374   0.8770376
   0.8770373   0.8770374   0.8770374   0.8770374   0.8770373   0.8770376
   0.8770376   0.8770374   0.8770374   0.8770376   0.8770375   0.8770374
   0.8770375   0.8770374   0.8770375   0.8770373   0.8770375   0.8770373
 TTTTTTTTTTTTTTTTTTTTTTTTTTTTTT MOQGAD      TELAPSE     1656.49 TCPU      951.15
 TTTTTTTTTTTTTTTTTTTTTTTTTTTTTT SHELLXN     TELAPSE     1726.66 TCPU      977.48
 TTTTTTTTTTTTTTTTTTTTTTTTTTTTTT MONMO3      TELAPSE     1727.81 TCPU      978.63
 NUMERICALLY INTEGRATED DENSITY    731.9999872976
 TTTTTTTTTTTTTTTTTTTTTTTTTTTTTT NUMDFT      TELAPSE     1731.26 TCPU      982.08
 CYC  12 ETOT(AU) -9.584394200157E+03 DETOT  2.57E-07 tst  1.17E-10 PX  2.53E-05
 TTTTTTTTTTTTTTTTTTTTTTTTTTTTTT DIIS        TELAPSE     1732.89 TCPU      983.71
 DIIS TEST: 0.37196E-07 AT SCF   CYCLE  12 - DIIS ACTIVE - HISTORY:    12 CYCLES
 TTTTTTTTTTTTTTTTTTTTTTTTTTTTTT FDIK        TELAPSE     1746.15 TCPU      991.66
 INSULATING STATE
 TOP OF VALENCE BANDS -    BAND    366; K    5; EIG -2.2312964E-01 AU
 TOP OF VALENCE BANDS -    BAND    366; K    1; EIG -2.2336328E-01 AU
 BOTTOM OF VIRTUAL BANDS - BAND    367; K    5; EIG  9.7714677E-03 AU
 DIRECT ENERGY BAND GAP:   6.3376 eV
 BOTTOM OF VIRTUAL BANDS - BAND    367; K    1; EIG  1.1938137E-02 AU
 TTTTTTTTTTTTTTTTTTTTTTTTTTTTTT PDIG        TELAPSE     1747.46 TCPU      992.98
 CHARGE NORMALIZATION FACTOR   1.00000000
 TOTAL ATOMIC CHARGES:
  18.5530041  18.5530041  18.5530044  18.5530044  18.5530044  18.5530044
   7.5558296   7.5558297   7.5558296   7.5558297   7.5558283   7.5558287
   7.5558279   7.5558290   7.5558283   7.5558290   7.5558279   7.5558287
   7.5558287   7.5558290   7.5558290   7.5558287   7.5558296   7.5558283
   7.5558297   7.5558283   7.5558297   7.5558279   7.5558296   7.5558279
  17.0426375  17.0426375  17.0426375  17.0426375  17.0426375  17.0426375
  17.0426375  17.0426376  17.0426375  17.0426376  17.0426375  17.0426375
   5.7652616   5.7652622   5.7652616   5.7652622   5.7652616   5.7652618
   5.7652622   5.7652617   5.7652616   5.7652617   5.7652622   5.7652618
   6.0249359   6.0249359   6.0249359   6.0249359   6.0249339   6.0249350
   6.0249341   6.0249351   6.0249339   6.0249351   6.0249341   6.0249350
   6.0249350   6.0249351   6.0249351   6.0249350   6.0249359   6.0249339
   6.0249359   6.0249339   6.0249359   6.0249341   6.0249359   6.0249341
   0.8770354   0.8770354   0.8770354   0.8770354   0.8770354   0.8770356
   0.8770353   0.8770354   0.8770354   0.8770354   0.8770353   0.8770356
   0.8770356   0.8770354   0.8770354   0.8770356   0.8770354   0.8770354
   0.8770354   0.8770354   0.8770354   0.8770353   0.8770354   0.8770353
 TTTTTTTTTTTTTTTTTTTTTTTTTTTTTT MOQGAD      TELAPSE     1747.48 TCPU      993.00
 TTTTTTTTTTTTTTTTTTTTTTTTTTTTTT SHELLXN     TELAPSE     1794.34 TCPU     1019.34
 TTTTTTTTTTTTTTTTTTTTTTTTTTTTTT MONMO3      TELAPSE     1795.26 TCPU     1020.26
 NUMERICALLY INTEGRATED DENSITY    731.9999872968
 TTTTTTTTTTTTTTTTTTTTTTTTTTTTTT NUMDFT      TELAPSE     1798.70 TCPU     1023.70
 CYC  13 ETOT(AU) -9.584394200285E+03 DETOT -1.28E-07 tst  4.17E-12 PX  6.04E-06
 TTTTTTTTTTTTTTTTTTTTTTTTTTTTTT DIIS        TELAPSE     1800.33 TCPU     1025.33
 DIIS TEST: 0.30727E-08 AT SCF   CYCLE  13 - DIIS ACTIVE - HISTORY:    13 CYCLES
 TTTTTTTTTTTTTTTTTTTTTTTTTTTTTT FDIK        TELAPSE     1808.21 TCPU     1031.72
 INSULATING STATE
 TOP OF VALENCE BANDS -    BAND    366; K    5; EIG -2.2313001E-01 AU
 TOP OF VALENCE BANDS -    BAND    366; K    1; EIG -2.2336365E-01 AU
 BOTTOM OF VIRTUAL BANDS - BAND    367; K    5; EIG  9.7707410E-03 AU
 DIRECT ENERGY BAND GAP:   6.3376 eV
 BOTTOM OF VIRTUAL BANDS - BAND    367; K    1; EIG  1.1937465E-02 AU
 TTTTTTTTTTTTTTTTTTTTTTTTTTTTTT PDIG        TELAPSE     1809.43 TCPU     1032.94
 CHARGE NORMALIZATION FACTOR   1.00000000
 TOTAL ATOMIC CHARGES:
  18.5530016  18.5530016  18.5530022  18.5530022  18.5530022  18.5530022
   7.5558273   7.5558274   7.5558273   7.5558274   7.5558304   7.5558288
   7.5558299   7.5558290   7.5558304   7.5558290   7.5558299   7.5558288
   7.5558288   7.5558290   7.5558290   7.5558288   7.5558273   7.5558304
   7.5558274   7.5558304   7.5558274   7.5558299   7.5558273   7.5558299
  17.0426387  17.0426387  17.0426387  17.0426387  17.0426387  17.0426386
  17.0426387  17.0426386  17.0426387  17.0426386  17.0426387  17.0426386
   5.7652621   5.7652628   5.7652621   5.7652628   5.7652621   5.7652626
   5.7652628   5.7652626   5.7652621   5.7652626   5.7652628   5.7652626
   6.0249332   6.0249332   6.0249332   6.0249332   6.0249341   6.0249334
   6.0249342   6.0249334   6.0249341   6.0249334   6.0249342   6.0249334
   6.0249334   6.0249334   6.0249334   6.0249334   6.0249332   6.0249341
   6.0249332   6.0249341   6.0249332   6.0249342   6.0249332   6.0249342
   0.8770368   0.8770367   0.8770368   0.8770367   0.8770364   0.8770366
   0.8770364   0.8770365   0.8770364   0.8770365   0.8770364   0.8770366
   0.8770366   0.8770365   0.8770365   0.8770366   0.8770368   0.8770364
   0.8770367   0.8770364   0.8770367   0.8770364   0.8770368   0.8770364
 TTTTTTTTTTTTTTTTTTTTTTTTTTTTTT MOQGAD      TELAPSE     1809.45 TCPU     1032.96
 TTTTTTTTTTTTTTTTTTTTTTTTTTTTTT SHELLXN     TELAPSE     1840.53 TCPU     1059.30
 TTTTTTTTTTTTTTTTTTTTTTTTTTTTTT MONMO3      TELAPSE     1842.32 TCPU     1061.08
 NUMERICALLY INTEGRATED DENSITY    731.9999872974
 TTTTTTTTTTTTTTTTTTTTTTTTTTTTTT NUMDFT      TELAPSE     1845.75 TCPU     1064.52
 CYC  14 ETOT(AU) -9.584394200245E+03 DETOT  3.91E-08 tst  1.13E-12 PX  3.39E-06
 TTTTTTTTTTTTTTTTTTTTTTTTTTTTTT DIIS        TELAPSE     1846.01 TCPU     1064.78
 DIIS TEST: 0.63601E-09 AT SCF   CYCLE  14 - DIIS ACTIVE - HISTORY:    14 CYCLES
 TTTTTTTTTTTTTTTTTTTTTTTTTTTTTT FDIK        TELAPSE     1853.16 TCPU     1069.95
 INSULATING STATE
 TOP OF VALENCE BANDS -    BAND    366; K    5; EIG -2.2312988E-01 AU
 TOP OF VALENCE BANDS -    BAND    366; K    1; EIG -2.2336352E-01 AU
 BOTTOM OF VIRTUAL BANDS - BAND    367; K    5; EIG  9.7710525E-03 AU
 DIRECT ENERGY BAND GAP:   6.3376 eV
 BOTTOM OF VIRTUAL BANDS - BAND    367; K    1; EIG  1.1937736E-02 AU
 TTTTTTTTTTTTTTTTTTTTTTTTTTTTTT PDIG        TELAPSE     1854.51 TCPU     1071.30
 CHARGE NORMALIZATION FACTOR   1.00000000
 TOTAL ATOMIC CHARGES:
  18.5530023  18.5530023  18.5530026  18.5530026  18.5530026  18.5530026
   7.5558313   7.5558314   7.5558313   7.5558314   7.5558266   7.5558286
   7.5558262   7.5558289   7.5558266   7.5558289   7.5558262   7.5558286
   7.5558286   7.5558289   7.5558289   7.5558286   7.5558313   7.5558266
   7.5558314   7.5558266   7.5558314   7.5558262   7.5558313   7.5558262
  17.0426377  17.0426377  17.0426377  17.0426377  17.0426377  17.0426380
  17.0426377  17.0426380  17.0426377  17.0426380  17.0426377  17.0426380
   5.7652623   5.7652630   5.7652623   5.7652630   5.7652623   5.7652620
   5.7652630   5.7652620   5.7652623   5.7652620   5.7652630   5.7652620
   6.0249359   6.0249359   6.0249359   6.0249359   6.0249321   6.0249344
   6.0249322   6.0249345   6.0249321   6.0249345   6.0249322   6.0249344
   6.0249344   6.0249345   6.0249345   6.0249344   6.0249359   6.0249321
   6.0249359   6.0249321   6.0249359   6.0249322   6.0249359   6.0249322
   0.8770361   0.8770361   0.8770361   0.8770361   0.8770363   0.8770364
   0.8770362   0.8770363   0.8770363   0.8770363   0.8770362   0.8770364
   0.8770364   0.8770363   0.8770363   0.8770364   0.8770361   0.8770363
   0.8770361   0.8770363   0.8770361   0.8770362   0.8770361   0.8770362
 TTTTTTTTTTTTTTTTTTTTTTTTTTTTTT MOQGAD      TELAPSE     1854.53 TCPU     1071.32
 TTTTTTTTTTTTTTTTTTTTTTTTTTTTTT SHELLXN     TELAPSE     1904.49 TCPU     1097.70
 TTTTTTTTTTTTTTTTTTTTTTTTTTTTTT MONMO3      TELAPSE     1911.64 TCPU     1104.85
 NUMERICALLY INTEGRATED DENSITY    731.9999872972
 TTTTTTTTTTTTTTTTTTTTTTTTTTTTTT NUMDFT      TELAPSE     1915.09 TCPU     1108.29
 CYC  15 ETOT(AU) -9.584394200257E+03 DETOT -1.18E-08 tst  5.46E-13 PX  1.26E-06
 TTTTTTTTTTTTTTTTTTTTTTTTTTTTTT DIIS        TELAPSE     1918.63 TCPU     1111.84
 DIIS TEST: 0.53968E-09 AT SCF   CYCLE  15 - DIIS ACTIVE - HISTORY:    15 CYCLES
 TTTTTTTTTTTTTTTTTTTTTTTTTTTTTT FDIK        TELAPSE     1954.84 TCPU     1138.45
 INSULATING STATE
 TOP OF VALENCE BANDS -    BAND    366; K    5; EIG -2.2312990E-01 AU
 TOP OF VALENCE BANDS -    BAND    366; K    1; EIG -2.2336354E-01 AU
 BOTTOM OF VIRTUAL BANDS - BAND    367; K    5; EIG  9.7710462E-03 AU
 DIRECT ENERGY BAND GAP:   6.3376 eV
 BOTTOM OF VIRTUAL BANDS - BAND    367; K    1; EIG  1.1937779E-02 AU
 TTTTTTTTTTTTTTTTTTTTTTTTTTTTTT PDIG        TELAPSE     1956.16 TCPU     1139.77
 CHARGE NORMALIZATION FACTOR   1.00000000
 TOTAL ATOMIC CHARGES:
  18.5530025  18.5530025  18.5530025  18.5530025  18.5530025  18.5530025
   7.5558281   7.5558281   7.5558281   7.5558281   7.5558297   7.5558288
   7.5558293   7.5558290   7.5558297   7.5558290   7.5558293   7.5558288
   7.5558288   7.5558290   7.5558290   7.5558288   7.5558281   7.5558297
   7.5558281   7.5558297   7.5558281   7.5558293   7.5558281   7.5558293
  17.0426379  17.0426379  17.0426379  17.0426379  17.0426379  17.0426379
  17.0426379  17.0426379  17.0426379  17.0426379  17.0426379  17.0426379
   5.7652621   5.7652627   5.7652621   5.7652627   5.7652621   5.7652624
   5.7652627   5.7652624   5.7652621   5.7652624   5.7652627   5.7652624
   6.0249343   6.0249343   6.0249343   6.0249343   6.0249340   6.0249341
   6.0249342   6.0249341   6.0249340   6.0249341   6.0249342   6.0249341
   6.0249341   6.0249341   6.0249341   6.0249341   6.0249343   6.0249340
   6.0249343   6.0249340   6.0249343   6.0249342   6.0249343   6.0249342
   0.8770364   0.8770363   0.8770364   0.8770363   0.8770362   0.8770363
   0.8770361   0.8770362   0.8770362   0.8770362   0.8770361   0.8770363
   0.8770363   0.8770362   0.8770362   0.8770363   0.8770364   0.8770362
   0.8770363   0.8770362   0.8770363   0.8770361   0.8770364   0.8770361
 TTTTTTTTTTTTTTTTTTTTTTTTTTTTTT MOQGAD      TELAPSE     1956.18 TCPU     1139.79
 TTTTTTTTTTTTTTTTTTTTTTTTTTTTTT SHELLXN     TELAPSE     1996.50 TCPU     1166.27
 TTTTTTTTTTTTTTTTTTTTTTTTTTTTTT MONMO3      TELAPSE     1997.29 TCPU     1167.07
 NUMERICALLY INTEGRATED DENSITY    731.9999872972
 TTTTTTTTTTTTTTTTTTTTTTTTTTTTTT NUMDFT      TELAPSE     2000.75 TCPU     1170.52
 CYC  16 ETOT(AU) -9.584394200257E+03 DETOT  2.84E-10 tst  3.30E-13 PX  3.92E-07
 TTTTTTTTTTTTTTTTTTTTTTTTTTTTTT DIIS        TELAPSE     2001.81 TCPU     1171.59
 DIIS TEST: 0.22098E-09 AT SCF   CYCLE  16 - DIIS ACTIVE - HISTORY:    16 CYCLES
 TTTTTTTTTTTTTTTTTTTTTTTTTTTTTT FDIK        TELAPSE     2009.90 TCPU     1175.80
 INSULATING STATE
 TOP OF VALENCE BANDS -    BAND    366; K    5; EIG -2.2312993E-01 AU
 TOP OF VALENCE BANDS -    BAND    366; K    1; EIG -2.2336357E-01 AU
 BOTTOM OF VIRTUAL BANDS - BAND    367; K    5; EIG  9.7710080E-03 AU
 DIRECT ENERGY BAND GAP:   6.3376 eV
 BOTTOM OF VIRTUAL BANDS - BAND    367; K    1; EIG  1.1937782E-02 AU
 TTTTTTTTTTTTTTTTTTTTTTTTTTTTTT PDIG        TELAPSE     2011.21 TCPU     1177.11
 CHARGE NORMALIZATION FACTOR   1.00000000
 TOTAL ATOMIC CHARGES:
  18.5530024  18.5530024  18.5530025  18.5530025  18.5530025  18.5530025
   7.5558286   7.5558286   7.5558286   7.5558286   7.5558293   7.5558288
   7.5558288   7.5558290   7.5558293   7.5558290   7.5558288   7.5558288
   7.5558288   7.5558290   7.5558290   7.5558288   7.5558286   7.5558293
   7.5558286   7.5558293   7.5558286   7.5558288   7.5558286   7.5558288
  17.0426379  17.0426379  17.0426379  17.0426379  17.0426379  17.0426380
  17.0426379  17.0426380  17.0426379  17.0426380  17.0426379  17.0426380
   5.7652621   5.7652628   5.7652621   5.7652628   5.7652621   5.7652623
   5.7652628   5.7652624   5.7652621   5.7652624   5.7652628   5.7652623
   6.0249345   6.0249346   6.0249345   6.0249346   6.0249337   6.0249341
   6.0249338   6.0249341   6.0249337   6.0249341   6.0249338   6.0249341
   6.0249341   6.0249341   6.0249341   6.0249341   6.0249345   6.0249337
   6.0249346   6.0249337   6.0249346   6.0249338   6.0249345   6.0249338
   0.8770364   0.8770363   0.8770364   0.8770363   0.8770362   0.8770363
   0.8770361   0.8770362   0.8770362   0.8770362   0.8770361   0.8770363
   0.8770363   0.8770362   0.8770362   0.8770363   0.8770364   0.8770362
   0.8770363   0.8770362   0.8770363   0.8770361   0.8770364   0.8770361
 TTTTTTTTTTTTTTTTTTTTTTTTTTTTTT MOQGAD      TELAPSE     2011.23 TCPU     1177.12
 TTTTTTTTTTTTTTTTTTTTTTTTTTTTTT SHELLXN     TELAPSE     2037.62 TCPU     1203.52
 +++ ENERGIES IN A.U. +++
 ::: EXT EL-POLE                                  -6.1582079114874E+03
 ::: EXT EL-SPHEROPOLE                             5.3274894197623E+01
 ::: BIELET ZONE E-E                               1.1967706839102E+04
 ::: TOTAL E-E                                     5.8627738218119E+03
 ::: TOTAL E-N + N-E                              -2.4886061493679E+04
 ::: TOTAL N-N                                     9.9255340521378E+02
 ::: KINETIC ENERGY                                9.1194771363712E+03
 ::: PSEUDO TOTAL   ENERGY                        -8.9112571302817E+03
 ::: VIRIAL COEFFICIENT                            1.0115480602736E+00
 TTTTTTTTTTTTTTTTTTTTTTTTTTTTTT MONMO3      TELAPSE     2038.33 TCPU     1204.23
 NUMERICALLY INTEGRATED DENSITY    731.9999872972
 TTTTTTTTTTTTTTTTTTTTTTTTTTTTTT NUMDFT      TELAPSE     2041.77 TCPU     1207.67
 CYC  17 ETOT(AU) -9.584394200257E+03 DETOT  2.98E-10 tst  1.25E-14 PX  3.92E-07

 == SCF ENDED - CONVERGENCE ON ENERGY      E(AU) -9.5843942002566E+03 CYCLES  17


 ENERGY EXPRESSION=HARTREE+FOCK EXCH*0.20000+(BECKE      EXCH)*0.80000+LYP        CORR


 TOTAL ENERGY(DFT)(AU)( 17) -9.5843942002566E+03 DE 3.0E-10 tester 1.3E-14
 TTTTTTTTTTTTTTTTTTTTTTTTTTTTTT EDFT        TELAPSE     2041.79 TCPU     1207.69

 *******************************************************************************
 *                             FORCE CALCULATION                               *
 *******************************************************************************

 TTTTTTTTTTTTTTTTTTTTTTTTTTTTTT NUMDFG      TELAPSE     2071.20 TCPU     1237.10
 INFORMATION **** EXCPOG **** EXCH. BIPO BUFFER LENGTH (WORDS) =    16000000
 WARNING **** EXCPOG **** EXCH. BIPO BUFFER TOO SMALL - TO AVOID I/O SET EXCHSIZE =     6948333
 WARNING **** GENPOG **** COULOMB BIPO BUFFER TOO SMALL - TO AVOID I/O SET BIPOSIZE =     4690200
 INFORMATION **** GENPOG **** BIPO BUFFER LENGTH (WORDS) =     4000000
 TTTTTTTTTTTTTTTTTTTTTTTTTTTTTT SHELXG      TELAPSE     2259.63 TCPU     1410.86


 D3 DISPERSION ENERGY (AU)       -4.5482592512345E-01
 TOTAL ENERGY + DISP (AU)        -9.5848490261818E+03

 CARTESIAN FORCES IN HARTREE/BOHR (ANALYTICAL)
   ATOM                     X                   Y                   Z
   1 230            -8.612144070802E-09 -1.963013085415E-14  1.362538554206E-14
   2 230            -8.612175098066E-09  2.119138198253E-14  3.469446951954E-15
   3 230            -4.716081028130E-08 -3.155038897154E-08  6.722101415432E-09
   4 230            -4.716083312761E-08 -6.722101153489E-09  3.155038784961E-08
   5 230            -4.716084735928E-08  3.155044570047E-08 -6.722074979981E-09
   6 230            -4.716083165223E-08  6.722095709059E-09 -3.155041699692E-08
   7   7             1.118765892638E-05  1.454099540021E-05  1.159162723630E-05
   8   7            -1.116470262641E-05 -1.453430613330E-05  1.160951753265E-05
   9   7             1.118765892993E-05 -1.454099537357E-05 -1.159162725983E-05
  10   7            -1.116470262463E-05  1.453430614884E-05 -1.160951755663E-05
  11   7             1.155211721882E-05  1.119537602090E-05  1.449754172755E-05
  12   7             1.453649718819E-05  1.156554880044E-05  1.120752166095E-05
  13   7            -1.157255513951E-05 -1.119585721998E-05  1.449840775036E-05
  14   7            -1.451589464452E-05  1.160087143148E-05 -1.117515280402E-05
  15   7             1.155211723303E-05 -1.119537601468E-05 -1.449754170180E-05
  16   7            -1.451589466139E-05 -1.160087142171E-05  1.117515280402E-05
  17   7            -1.157255516793E-05  1.119585722353E-05 -1.449840774148E-05
  18   7             1.453649719663E-05 -1.156554880177E-05 -1.120752163786E-05
  19   7             1.453649721972E-05  1.120752164940E-05  1.156554879200E-05
  20   7            -1.451589465695E-05 -1.117515280846E-05  1.160087141017E-05
  21   7            -1.451589463919E-05  1.117515281646E-05 -1.160087145502E-05
  22   7             1.453649721483E-05 -1.120752163519E-05 -1.156554881598E-05
  23   7             1.118765894415E-05  1.159162722253E-05  1.454099539755E-05
  24   7             1.155211722415E-05  1.449754170624E-05  1.119537602623E-05
  25   7            -1.116470261664E-05 -1.160951753887E-05  1.453430613285E-05
  26   7             1.155211724013E-05 -1.449754171023E-05 -1.119537599781E-05
  27   7            -1.116470262907E-05  1.160951754997E-05 -1.453430610621E-05
  28   7            -1.157255514794E-05 -1.449840775880E-05  1.119585722797E-05
  29   7             1.118765891484E-05 -1.159162724518E-05 -1.454099538023E-05
  30   7            -1.157255514084E-05  1.449840774992E-05 -1.119585723597E-05
  31  17            -7.610914637191E-06  4.235313229373E-05 -7.630355708166E-06
  32  17             7.631054679713E-06 -4.233911927543E-05 -7.628552156191E-06
  33  17            -7.610914649625E-06 -4.235313229373E-05  7.630355706389E-06
  34  17             7.631054706358E-06  4.233911927543E-05  7.628552156191E-06
  35  17            -7.610914628309E-06 -7.630355721489E-06  4.235313229373E-05
  36  17             4.232119390934E-05 -7.629962105682E-06 -7.629962084366E-06
  37  17             7.631054704582E-06  7.628552144645E-06  4.233911926832E-05
  38  17            -4.229015917190E-05 -7.652167287375E-06  7.652167250960E-06
  39  17            -7.610914643408E-06  7.630355706389E-06 -4.235313231504E-05
  40  17            -4.229015918611E-05  7.652167250072E-06 -7.652167282046E-06
  41  17             7.631054684154E-06 -7.628552153527E-06 -4.233911928253E-05
  42  17             4.232119392356E-05  7.629962101241E-06  7.629962111011E-06
  43   6            -4.385307152965E-07 -5.564396386770E-06 -5.002101757245E-07
  44   6             4.389814569628E-07  5.538706546071E-06 -4.837222324916E-07
  45   6            -4.385307050825E-07  5.564396373448E-06  5.002101901574E-07
  46   6             4.389814531880E-07 -5.538706537411E-06  4.837222200571E-07
  47   6            -4.385307121879E-07 -5.002101703955E-07 -5.564396378333E-06
  48   6            -5.544749093422E-06 -4.640630786312E-07 -4.640630599795E-07
  49   6             4.389814545203E-07  4.837222200571E-07 -5.538706532970E-06
  50   6             5.494376026149E-06 -4.502866055578E-07  4.502866326472E-07
  51   6            -4.385307030841E-07  5.002101834961E-07  5.564396372781E-06
  52   6             5.494376035697E-06  4.502866046696E-07 -4.502866122191E-07
  53   6             4.389814700634E-07 -4.837222291609E-07  5.538706532082E-06
  54   6            -5.544749068109E-06  4.640630535402E-07  4.640630542063E-07
  55   6             6.696966910802E-06  8.198430025530E-06 -6.528125826577E-07
  56   6            -6.688847125957E-06 -8.202158985782E-06 -6.402898424795E-07
  57   6             6.696966892150E-06 -8.198430043294E-06  6.528125693350E-07
  58   6            -6.688847137504E-06  8.202158976900E-06  6.402898673485E-07
  59   6            -5.888313214797E-07  6.672380288286E-06  8.243791043583E-06
  60   6             8.215899597985E-06 -6.217085148918E-07  6.688521250631E-06
  61   6             6.074188201310E-07 -6.691645949353E-06  8.241803547193E-06
  62   6            -8.227081774947E-06 -6.208528633422E-07 -6.688935554777E-06
  63   6            -5.888313587832E-07 -6.672380294503E-06 -8.243791057794E-06
  64   6            -8.227081773171E-06  6.208528526841E-07  6.688935562771E-06
  65   6             6.074188219074E-07  6.691645967116E-06 -8.241803575615E-06
  66   6             8.215899581998E-06  6.217085468663E-07 -6.688521243525E-06
  67   6             8.215899580222E-06  6.688521263065E-06 -6.217085140037E-07
  68   6            -8.227081760737E-06 -6.688935563659E-06 -6.208528571250E-07
  69   6            -8.227081789158E-06  6.688935556554E-06  6.208528420260E-07
  70   6             8.215899567787E-06 -6.688521256848E-06  6.217085388727E-07
  71   6             6.696966899256E-06 -6.528125826577E-07  8.198430021977E-06
  72   6            -5.888313197033E-07  8.243791056017E-06  6.672380294503E-06
  73   6            -6.688847111747E-06  6.402898558022E-07  8.202158984005E-06
  74   6            -5.888313312497E-07 -8.243791048912E-06 -6.672380283845E-06
  75   6            -6.688847132175E-06 -6.402898762303E-07 -8.202159005322E-06
  76   6             6.074187997029E-07 -8.241803561404E-06  6.691645962675E-06
  77   6             6.696966902808E-06  6.528126004213E-07 -8.198430046846E-06
  78   6             6.074188414473E-07  8.241803559628E-06 -6.691645961787E-06
  79   1            -8.751737455404E-06 -7.425740462530E-06 -1.361108718911E-05
  80   1             8.746051647579E-06  7.427552692008E-06 -1.361091114194E-05
  81   1            -8.751737454737E-06  7.425740462086E-06  1.361108718845E-05
  82   1             8.746051652908E-06 -7.427552697781E-06  1.361091114216E-05
  83   1            -1.361859394700E-05 -8.714322906389E-06 -7.401734595014E-06
  84   1            -7.413794889999E-06 -1.361444381121E-05 -8.735707717200E-06
  85   1             1.361886491713E-05  8.710344434837E-06 -7.406593586001E-06
  86   1             7.421108511263E-06 -1.361755379281E-05  8.727289591226E-06
  87   1            -1.361859394478E-05  8.714322906611E-06  7.401734595902E-06
  88   1             7.421108510375E-06  1.361755379525E-05 -8.727289591670E-06
  89   1             1.361886491824E-05 -8.710344433505E-06  7.406593586445E-06
  90   1            -7.413794889999E-06  1.361444381187E-05  8.735707718088E-06
  91   1            -7.413794890887E-06 -8.735707718754E-06 -1.361444381187E-05
  92   1             7.421108510375E-06  8.727289589672E-06 -1.361755379503E-05
  93   1             7.421108510819E-06 -8.727289590782E-06  1.361755379348E-05
  94   1            -7.413794894884E-06  8.735707722529E-06  1.361444381298E-05
  95   1            -8.751737456514E-06 -1.361108718911E-05 -7.425740463862E-06
  96   1            -1.361859394633E-05 -7.401734594570E-06 -8.714322903947E-06
  97   1             8.746051652686E-06  1.361091113927E-05 -7.427552696893E-06
  98   1            -1.361859394500E-05  7.401734595902E-06  8.714322905279E-06
  99   1             8.746051650466E-06 -1.361091113949E-05  7.427552697337E-06
 100   1             1.361886491980E-05  7.406593583337E-06 -8.710344431728E-06
 101   1            -8.751737457846E-06  1.361108718823E-05  7.425740466083E-06
 102   1             1.361886491935E-05 -7.406593583337E-06  8.710344431062E-06

 RESULTANT FORCE    -1.868049985532E-12  2.797675285882E-14 -4.801156217385E-14

 ATOMIC PART

 SYMMETRY ALLOWED FORCES (ANALYTICAL) (DIRECTION, FORCE)

    1  1.2300598E-08    2  2.6161227E-08    3 -2.1649814E-09    4 -1.1317437E-07
    5  1.7380554E-05    6  1.6074117E-05    7  3.6674061E-05    8  9.0211569E-06
    9  2.2093115E-05   10 -3.5939609E-05   11  1.6455021E-05   12  2.3878980E-05
   13  3.2560509E-05   14  8.9484450E-06   15  2.1159874E-05   16  3.8281036E-05
   17  1.5803965E-05   18  2.4347692E-05   19 -3.0719477E-05   20  1.6518164E-05
   21 -3.9333342E-05   22 -4.0685715E-06   23  4.9343574E-05   24 -5.4165380E-05
   25  4.7799572E-05   26 -6.6647031E-05   27  2.9055081E-05   28 -4.8335902E-05
   29 -4.7261164E-05   30  4.1193188E-05   31  5.8834097E-05   32  1.5304335E-05
   33 -6.5704104E-06   34  3.4931247E-06   35 -8.3845696E-06   36  5.4307081E-06
   37 -5.1027210E-06   38  8.2965286E-06   39  3.7933642E-06   40 -7.0997224E-06
   41 -7.6112188E-06   42  9.0057323E-07   43  9.9553815E-07   44 -2.3296957E-06
   45  2.1442121E-05   46 -3.2373635E-06   47  7.6224979E-07   48 -2.0552825E-05
   49  1.8210795E-05   50  7.1579446E-06   51  8.2824900E-06   52 -2.4506210E-06
   53  1.8326395E-05   54  1.1725580E-05   55 -1.1184051E-08   56  2.0419462E-05
   57 -6.7072455E-06   58 -3.0495354E-07   59 -1.6369432E-05   60 -1.2022406E-05
   61 -1.4596486E-05   62 -2.3061384E-05   63 -2.4174387E-05   64 -1.5751539E-05
   65 -2.2211074E-05   66  2.1562278E-05   67 -3.0097675E-06   68 -1.6281960E-05
   69 -3.5187604E-05   70 -1.2730362E-05   71 -1.2238891E-05   72 -3.9905699E-05
   73 -2.2706765E-06   74 -1.7269743E-05   75  1.7214392E-05   76 -6.9158780E-06
   77  3.1600381E-05

 CELL PART

 GRADIENT WITH RESPECT TO THE CELL PARAMETER IN HARTREE/BOHR
ORDER: -D/DA1X, -D/DA1Y, -D/DA1Z
       -D/DA2X, -D/DA2Y, -D/DA2Z
       -D/DA3X, -D/DA3Y, -D/DA3Z
  0.387772748455E-13 -0.542489272775E-04 -0.542489273290E-04
 -0.542167905628E-04 -0.444623610011E-07 -0.542044649094E-04
 -0.542167905753E-04 -0.542044648864E-04 -0.444623659624E-07

STRESS TENSOR, IN HARTREE/BOHR^3:
ORDER: 11 12 13
       21 22 23
       31 32 33
  0.103645074823E-06 -0.251794566375E-16 -0.489502265926E-16
 -0.287718559850E-16  0.103621512072E-06  0.849977699282E-10
 -0.511962385404E-16  0.849978018370E-10  0.103621512138E-06

PRESSURE FROM THE STRESS TENSOR,
IN HARTREE/BOHR^3: -0.10363E-06
PRESSURE IN GIGAPASCAL: -0.3049E-02
CONVERSION FACTOR: 1 HARTREE/BOHR^3= 29421 GIGAPASCAL
WHEN USING VALUES FOR BOHR RADIUS AND HARTREE
FROM IUPAC WEBSITE, APRIL 2009
ENTHALPY: -9.5848507795597E+03

 SYMMETRY ALLOWED FORCES (ANALYTICAL) (DIRECTION, FORCE)

    1 -3.0369397E-03    2 -3.2551609E-07    3 -2.0338331E-06
 TTTTTTTTTTTTTTTTTTTTTTTTTTTTTT TOTGRA_C    TELAPSE     2293.56 TCPU     1444.79
 *******************************************************************************
 LATTICE PARAMETERS (ANGSTROMS AND DEGREES) - BOHR = 0.5291772083 ANGSTROM
 PRIMITIVE CELL - CENTRING CODE 6/1 VOLUME=  2507.241078 - DENSITY  1.057 g/cm^3
         A              B              C           ALPHA      BETA       GAMMA 
    14.82310990    14.82310990    14.82310990   109.471221 109.471221 109.471221
 *******************************************************************************
 ATOMS IN THE ASYMMETRIC UNIT   28 - ATOMS IN THE UNIT CELL:  102
     ATOM                 X/A                 Y/B                 Z/C    
 *******************************************************************************
      1 T 230 ZN   -5.000000000000E-01  2.500000000000E-01 -2.500000000000E-01
      2 F 230 ZN    5.000000000000E-01 -2.500000000000E-01  2.500000000000E-01
      3 T 230 ZN   -2.500000000000E-01  5.000000000000E-01  2.500000000000E-01
      4 F 230 ZN    2.500000000000E-01 -2.500000000000E-01 -5.000000000000E-01
      5 F 230 ZN    2.500000000000E-01 -5.000000000000E-01 -2.500000000000E-01
      6 F 230 ZN   -2.500000000000E-01  2.500000000000E-01 -5.000000000000E-01
      7 T   7 N    -3.780397932351E-01  2.797753909713E-01 -2.857382519951E-01
      8 T   7 N    -4.344863570335E-01 -9.230154123998E-02  2.857382519951E-01
      9 F   7 N     3.780397932351E-01  9.230154123998E-02 -3.421848157936E-01
     10 F   7 N     4.344863570335E-01 -2.797753909713E-01  3.421848157936E-01
     11 T   7 N    -2.857382519951E-01 -3.780397932351E-01  2.797753909713E-01
     12 T   7 N     2.797753909713E-01 -2.857382519951E-01 -3.780397932351E-01
     13 T   7 N     3.421848157936E-01  4.344863570335E-01 -2.797753909713E-01
     14 T   7 N    -9.230154123998E-02  2.857382519951E-01 -4.344863570335E-01
     15 F   7 N     2.857382519951E-01 -4.344863570335E-01 -9.230154123998E-02
     16 F   7 N     9.230154123998E-02 -3.421848157936E-01  3.780397932351E-01
     17 F   7 N    -3.421848157936E-01  3.780397932351E-01  9.230154123998E-02
     18 F   7 N    -2.797753909713E-01  3.421848157936E-01  4.344863570335E-01
     19 F   7 N     2.797753909713E-01 -3.780397932351E-01 -2.857382519951E-01
     20 F   7 N    -9.230154123998E-02 -4.344863570335E-01  2.857382519951E-01
     21 F   7 N     9.230154123998E-02  3.780397932351E-01 -3.421848157936E-01
     22 F   7 N    -2.797753909713E-01  4.344863570335E-01  3.421848157936E-01
     23 F   7 N    -3.780397932351E-01 -2.857382519951E-01  2.797753909713E-01
     24 F   7 N    -2.857382519951E-01  2.797753909713E-01 -3.780397932351E-01
     25 F   7 N     4.344863570335E-01  3.421848157936E-01 -2.797753909713E-01
     26 F   7 N     2.857382519951E-01 -9.230154123998E-02 -4.344863570335E-01
     27 F   7 N    -4.344863570335E-01  2.857382519951E-01 -9.230154123998E-02
     28 F   7 N    -3.421848157936E-01  9.230154123998E-02  3.780397932351E-01
     29 F   7 N     3.780397932351E-01 -3.421848157936E-01  9.230154123998E-02
     30 F   7 N     3.421848157936E-01 -2.797753909713E-01  4.344863570335E-01
     31 T  17 CL    4.927379822432E-01  1.539361055260E-01  4.927379822432E-01
     32 T  17 CL   -3.388018767172E-01  0.000000000000E+00 -4.927379822432E-01
     33 F  17 CL   -4.927379822432E-01  0.000000000000E+00 -3.388018767172E-01
     34 F  17 CL    3.388018767172E-01 -1.539361055260E-01  3.388018767172E-01
     35 F  17 CL    4.927379822432E-01  4.927379822432E-01  1.539361055260E-01
     36 T  17 CL    1.539361055260E-01  4.927379822432E-01  4.927379822432E-01
     37 F  17 CL    3.388018767172E-01  3.388018767172E-01 -1.539361055260E-01
     38 T  17 CL    0.000000000000E+00 -4.927379822432E-01 -3.388018767172E-01
     39 F  17 CL   -4.927379822432E-01 -3.388018767172E-01  0.000000000000E+00
     40 F  17 CL    0.000000000000E+00 -3.388018767172E-01 -4.927379822432E-01
     41 F  17 CL   -3.388018767172E-01 -4.927379822432E-01  0.000000000000E+00
     42 F  17 CL   -1.539361055260E-01  3.388018767172E-01  3.388018767172E-01
     43 T   6 C    -3.839679567784E-01  2.425897864215E-01 -3.839679567784E-01
     44 T   6 C    -3.734422568001E-01  0.000000000000E+00  3.839679567784E-01
     45 F   6 C     3.839679567784E-01  0.000000000000E+00 -3.734422568001E-01
     46 F   6 C     3.734422568001E-01 -2.425897864215E-01  3.734422568001E-01
     47 F   6 C    -3.839679567784E-01 -3.839679567784E-01  2.425897864215E-01
     48 T   6 C     2.425897864215E-01 -3.839679567784E-01 -3.839679567784E-01
     49 F   6 C     3.734422568001E-01  3.734422568001E-01 -2.425897864215E-01
     50 T   6 C     0.000000000000E+00  3.839679567784E-01 -3.734422568001E-01
     51 F   6 C     3.839679567784E-01 -3.734422568001E-01  0.000000000000E+00
     52 F   6 C     0.000000000000E+00 -3.734422568001E-01  3.839679567784E-01
     53 F   6 C    -3.734422568001E-01  3.839679567784E-01  0.000000000000E+00
     54 F   6 C    -2.425897864215E-01  3.734422568001E-01  3.734422568001E-01
     55 T   6 C    -2.661008566387E-01  3.464784516734E-01 -2.095939294862E-01
     56 T   6 C    -4.439276188404E-01 -5.650692715243E-02  2.095939294862E-01
     57 F   6 C     2.661008566387E-01  5.650692715243E-02 -3.874206916880E-01
     58 F   6 C     4.439276188404E-01 -3.464784516734E-01  3.874206916880E-01
     59 T   6 C    -2.095939294862E-01 -2.661008566387E-01  3.464784516734E-01
     60 T   6 C     3.464784516734E-01 -2.095939294862E-01 -2.661008566387E-01
     61 T   6 C     3.874206916880E-01  4.439276188404E-01 -3.464784516734E-01
     62 T   6 C    -5.650692715243E-02  2.095939294862E-01 -4.439276188404E-01
     63 F   6 C     2.095939294862E-01 -4.439276188404E-01 -5.650692715243E-02
     64 F   6 C     5.650692715243E-02 -3.874206916880E-01  2.661008566387E-01
     65 F   6 C    -3.874206916880E-01  2.661008566387E-01  5.650692715243E-02
     66 F   6 C    -3.464784516734E-01  3.874206916880E-01  4.439276188404E-01
     67 F   6 C     3.464784516734E-01 -2.661008566387E-01 -2.095939294862E-01
     68 F   6 C    -5.650692715243E-02 -4.439276188404E-01  2.095939294862E-01
     69 F   6 C     5.650692715243E-02  2.661008566387E-01 -3.874206916880E-01
     70 F   6 C    -3.464784516734E-01  4.439276188404E-01  3.874206916880E-01
     71 F   6 C    -2.661008566387E-01 -2.095939294862E-01  3.464784516734E-01
     72 F   6 C    -2.095939294862E-01  3.464784516734E-01 -2.661008566387E-01
     73 F   6 C     4.439276188404E-01  3.874206916880E-01 -3.464784516734E-01
     74 F   6 C     2.095939294862E-01 -5.650692715243E-02 -4.439276188404E-01
     75 F   6 C    -4.439276188404E-01  2.095939294862E-01 -5.650692715243E-02
     76 F   6 C    -3.874206916880E-01  5.650692715243E-02  2.661008566387E-01
     77 F   6 C     2.661008566387E-01 -3.874206916880E-01  5.650692715243E-02
     78 F   6 C     3.874206916880E-01 -3.464784516734E-01  4.439276188404E-01
     79 T   1 H    -2.367782023143E-01  3.880937727243E-01 -1.222441752173E-01
     80 T   1 H    -4.896620520584E-01 -1.145340270970E-01  1.222441752173E-01
     81 F   1 H     2.367782023143E-01  1.145340270970E-01 -3.751280249615E-01
     82 F   1 H     4.896620520584E-01 -3.880937727243E-01  3.751280249615E-01
     83 T   1 H    -1.222441752173E-01 -2.367782023143E-01  3.880937727243E-01
     84 T   1 H     3.880937727243E-01 -1.222441752173E-01 -2.367782023143E-01
     85 T   1 H     3.751280249615E-01  4.896620520584E-01 -3.880937727243E-01
     86 T   1 H    -1.145340270970E-01  1.222441752173E-01 -4.896620520584E-01
     87 F   1 H     1.222441752173E-01 -4.896620520584E-01 -1.145340270970E-01
     88 F   1 H     1.145340270970E-01 -3.751280249615E-01  2.367782023143E-01
     89 F   1 H    -3.751280249615E-01  2.367782023143E-01  1.145340270970E-01
     90 F   1 H    -3.880937727243E-01  3.751280249615E-01  4.896620520584E-01
     91 F   1 H     3.880937727243E-01 -2.367782023143E-01 -1.222441752173E-01
     92 F   1 H    -1.145340270970E-01 -4.896620520584E-01  1.222441752173E-01
     93 F   1 H     1.145340270970E-01  2.367782023143E-01 -3.751280249615E-01
     94 F   1 H    -3.880937727243E-01  4.896620520584E-01  3.751280249615E-01
     95 F   1 H    -2.367782023143E-01 -1.222441752173E-01  3.880937727243E-01
     96 F   1 H    -1.222441752173E-01  3.880937727243E-01 -2.367782023143E-01
     97 F   1 H     4.896620520584E-01  3.751280249615E-01 -3.880937727243E-01
     98 F   1 H     1.222441752173E-01 -1.145340270970E-01 -4.896620520584E-01
     99 F   1 H    -4.896620520584E-01  1.222441752173E-01 -1.145340270970E-01
    100 F   1 H    -3.751280249615E-01  1.145340270970E-01  2.367782023143E-01
    101 F   1 H     2.367782023143E-01 -3.751280249615E-01  1.145340270970E-01
    102 F   1 H     3.751280249615E-01 -3.880937727243E-01  4.896620520584E-01

 TRANSFORMATION MATRIX PRIMITIVE-CRYSTALLOGRAPHIC CELL
  0.0000  1.0000  1.0000  1.0000  0.0000  1.0000  1.0000  1.0000  0.0000

 *******************************************************************************
 CRYSTALLOGRAPHIC CELL (VOLUME=       5014.48215577)
         A              B              C           ALPHA      BETA       GAMMA 
    17.11625298    17.11625298    17.11625298    90.000000  90.000000  90.000000

 COORDINATES IN THE CRYSTALLOGRAPHIC CELL
     ATOM                 X/A                 Y/B                 Z/C    
 *******************************************************************************
      1 T 230 ZN    2.500000000000E-01 -5.000000000000E-01 -2.745950163314E-17
      2 F 230 ZN    2.500000000000E-01 -5.491900326628E-17 -5.000000000000E-01
      3 T 230 ZN   -5.491900326628E-17  2.500000000000E-01 -5.000000000000E-01
      4 F 230 ZN   -5.000000000000E-01 -5.491900326628E-17  2.500000000000E-01
      5 F 230 ZN   -5.000000000000E-01  2.500000000000E-01 -2.745950163314E-17
      6 F 230 ZN   -5.491900326628E-17 -5.000000000000E-01  2.500000000000E-01
      7 T   7 N     1.860384661056E-01 -4.717767181008E-01  9.373692486567E-02
      8 T   7 N    -1.860384661056E-01  4.717767181008E-01  9.373692486567E-02
      9 F   7 N     1.860384661056E-01  4.717767181008E-01 -9.373692486567E-02
     10 F   7 N    -1.860384661056E-01 -4.717767181008E-01 -9.373692486567E-02
     11 T   7 N     9.373692486567E-02  1.860384661056E-01 -4.717767181008E-01
     12 T   7 N    -4.717767181008E-01  9.373692486567E-02  1.860384661056E-01
     13 T   7 N    -9.373692486567E-02 -1.860384661056E-01 -4.717767181008E-01
     14 T   7 N     4.717767181008E-01  9.373692486567E-02 -1.860384661056E-01
     15 F   7 N     9.373692486567E-02 -1.860384661056E-01  4.717767181008E-01
     16 F   7 N     4.717767181008E-01 -9.373692486567E-02  1.860384661056E-01
     17 F   7 N    -9.373692486567E-02  1.860384661056E-01  4.717767181008E-01
     18 F   7 N    -4.717767181008E-01 -9.373692486567E-02 -1.860384661056E-01
     19 F   7 N    -4.717767181008E-01  1.860384661056E-01  9.373692486567E-02
     20 F   7 N     4.717767181008E-01 -1.860384661056E-01  9.373692486567E-02
     21 F   7 N     4.717767181008E-01  1.860384661056E-01 -9.373692486567E-02
     22 F   7 N    -4.717767181008E-01 -1.860384661056E-01 -9.373692486567E-02
     23 F   7 N     1.860384661056E-01  9.373692486567E-02 -4.717767181008E-01
     24 F   7 N     9.373692486567E-02 -4.717767181008E-01  1.860384661056E-01
     25 F   7 N    -1.860384661056E-01 -9.373692486567E-02 -4.717767181008E-01
     26 F   7 N     9.373692486567E-02  4.717767181008E-01 -1.860384661056E-01
     27 F   7 N    -1.860384661056E-01  9.373692486567E-02  4.717767181008E-01
     28 F   7 N    -9.373692486567E-02  4.717767181008E-01  1.860384661056E-01
     29 F   7 N     1.860384661056E-01 -9.373692486567E-02  4.717767181008E-01
     30 F   7 N    -9.373692486567E-02 -4.717767181008E-01 -1.860384661056E-01
     31 T  17 CL    7.696805276300E-02  4.157699294802E-01  7.696805276300E-02
     32 T  17 CL   -7.696805276300E-02 -4.157699294802E-01  7.696805276300E-02
     33 F  17 CL    7.696805276300E-02 -4.157699294802E-01 -7.696805276300E-02
     34 F  17 CL   -7.696805276300E-02  4.157699294802E-01 -7.696805276300E-02
     35 F  17 CL    7.696805276300E-02  7.696805276300E-02  4.157699294802E-01
     36 T  17 CL    4.157699294802E-01  7.696805276300E-02  7.696805276300E-02
     37 F  17 CL   -7.696805276300E-02 -7.696805276300E-02  4.157699294802E-01
     38 T  17 CL   -4.157699294802E-01  7.696805276300E-02 -7.696805276300E-02
     39 F  17 CL    7.696805276300E-02 -7.696805276300E-02 -4.157699294802E-01
     40 F  17 CL   -4.157699294802E-01 -7.696805276300E-02  7.696805276300E-02
     41 F  17 CL   -7.696805276300E-02  7.696805276300E-02 -4.157699294802E-01
     42 F  17 CL    4.157699294802E-01 -7.696805276300E-02 -7.696805276300E-02
     43 T   6 C     1.212948932108E-01  4.947371500108E-01  1.212948932108E-01
     44 T   6 C    -1.212948932108E-01 -4.947371500108E-01  1.212948932108E-01
     45 F   6 C     1.212948932108E-01 -4.947371500108E-01 -1.212948932108E-01
     46 F   6 C    -1.212948932108E-01  4.947371500108E-01 -1.212948932108E-01
     47 F   6 C     1.212948932108E-01  1.212948932108E-01  4.947371500108E-01
     48 T   6 C     4.947371500108E-01  1.212948932108E-01  1.212948932108E-01
     49 F   6 C    -1.212948932108E-01 -1.212948932108E-01  4.947371500108E-01
     50 T   6 C    -4.947371500108E-01  1.212948932108E-01 -1.212948932108E-01
     51 F   6 C     1.212948932108E-01 -1.212948932108E-01 -4.947371500108E-01
     52 F   6 C    -4.947371500108E-01 -1.212948932108E-01  1.212948932108E-01
     53 F   6 C    -1.212948932108E-01  1.212948932108E-01 -4.947371500108E-01
     54 F   6 C     4.947371500108E-01 -1.212948932108E-01 -1.212948932108E-01
     55 T   6 C    -2.985073105871E-01  8.891338110086E-02 -3.550142377395E-01
     56 T   6 C     2.985073105871E-01 -8.891338110086E-02 -3.550142377395E-01
     57 F   6 C    -2.985073105871E-01 -8.891338110086E-02  3.550142377395E-01
     58 F   6 C     2.985073105871E-01  8.891338110086E-02  3.550142377395E-01
     59 T   6 C    -3.550142377395E-01 -2.985073105871E-01  8.891338110086E-02
     60 T   6 C     8.891338110086E-02 -3.550142377395E-01 -2.985073105871E-01
     61 T   6 C     3.550142377395E-01  2.985073105871E-01  8.891338110086E-02
     62 T   6 C    -8.891338110086E-02 -3.550142377395E-01  2.985073105871E-01
     63 F   6 C    -3.550142377395E-01  2.985073105871E-01 -8.891338110086E-02
     64 F   6 C    -8.891338110086E-02  3.550142377395E-01 -2.985073105871E-01
     65 F   6 C     3.550142377395E-01 -2.985073105871E-01 -8.891338110086E-02
     66 F   6 C     8.891338110086E-02  3.550142377395E-01  2.985073105871E-01
     67 F   6 C     8.891338110086E-02 -2.985073105871E-01 -3.550142377395E-01
     68 F   6 C    -8.891338110086E-02  2.985073105871E-01 -3.550142377395E-01
     69 F   6 C    -8.891338110086E-02 -2.985073105871E-01  3.550142377395E-01
     70 F   6 C     8.891338110086E-02  2.985073105871E-01  3.550142377395E-01
     71 F   6 C    -2.985073105871E-01 -3.550142377395E-01  8.891338110086E-02
     72 F   6 C    -3.550142377395E-01  8.891338110086E-02 -2.985073105871E-01
     73 F   6 C     2.985073105871E-01  3.550142377395E-01  8.891338110086E-02
     74 F   6 C    -3.550142377395E-01 -8.891338110086E-02  2.985073105871E-01
     75 F   6 C     2.985073105871E-01 -3.550142377395E-01 -8.891338110086E-02
     76 F   6 C     3.550142377395E-01 -8.891338110086E-02 -2.985073105871E-01
     77 F   6 C    -2.985073105871E-01  3.550142377395E-01 -8.891338110086E-02
     78 F   6 C     3.550142377395E-01  8.891338110086E-02  2.985073105871E-01
     79 T   1 H    -2.486861000894E-01  1.264419248721E-01 -3.632201271863E-01
     80 T   1 H     2.486861000894E-01 -1.264419248721E-01 -3.632201271863E-01
     81 F   1 H    -2.486861000894E-01 -1.264419248721E-01  3.632201271863E-01
     82 F   1 H     2.486861000894E-01  1.264419248721E-01  3.632201271863E-01
     83 T   1 H    -3.632201271863E-01 -2.486861000894E-01  1.264419248721E-01
     84 T   1 H     1.264419248721E-01 -3.632201271863E-01 -2.486861000894E-01
     85 T   1 H     3.632201271863E-01  2.486861000894E-01  1.264419248721E-01
     86 T   1 H    -1.264419248721E-01 -3.632201271863E-01  2.486861000894E-01
     87 F   1 H    -3.632201271863E-01  2.486861000894E-01 -1.264419248721E-01
     88 F   1 H    -1.264419248721E-01  3.632201271863E-01 -2.486861000894E-01
     89 F   1 H     3.632201271863E-01 -2.486861000894E-01 -1.264419248721E-01
     90 F   1 H     1.264419248721E-01  3.632201271863E-01  2.486861000894E-01
     91 F   1 H     1.264419248721E-01 -2.486861000894E-01 -3.632201271863E-01
     92 F   1 H    -1.264419248721E-01  2.486861000894E-01 -3.632201271863E-01
     93 F   1 H    -1.264419248721E-01 -2.486861000894E-01  3.632201271863E-01
     94 F   1 H     1.264419248721E-01  2.486861000894E-01  3.632201271863E-01
     95 F   1 H    -2.486861000894E-01 -3.632201271863E-01  1.264419248721E-01
     96 F   1 H    -3.632201271863E-01  1.264419248721E-01 -2.486861000894E-01
     97 F   1 H     2.486861000894E-01  3.632201271863E-01  1.264419248721E-01
     98 F   1 H    -3.632201271863E-01 -1.264419248721E-01  2.486861000894E-01
     99 F   1 H     2.486861000894E-01 -3.632201271863E-01 -1.264419248721E-01
    100 F   1 H     3.632201271863E-01 -1.264419248721E-01 -2.486861000894E-01
    101 F   1 H    -2.486861000894E-01  3.632201271863E-01 -1.264419248721E-01
    102 F   1 H     3.632201271863E-01  1.264419248721E-01  2.486861000894E-01

 T = ATOM BELONGING TO THE ASYMMETRIC UNIT

 *******************************************************************************
 * CELL DEFORMATION
 *******************************************************************************

    ELASTIC STRAIN MATRIX (ADIMENSIONAL)

    1    0.0000000000    0.0000000000    0.0000000000
    2    0.0000000000    0.0000000000   -0.0150000000
    3    0.0000000000   -0.0150000000    0.0000000000

 LATTICE PARAMETERS (ANGSTROMS AND DEGREES) OF
 (1) ORIGINAL PRIMITIVE CELL
 (2) ORIGINAL CRYSTALLOGRAPHIC CELL
 (3) DEFORMED PRIMITIVE CELL
 (4) DEFORMED CRYSTALLOGRAPHIC CELL

            A           B           C        ALPHA       BETA        GAMMA         VOL
 (1)   14.823110   14.823110   14.823110  109.471221  109.471221  109.471221 2507.241078
 (2)   17.116253   17.116253   17.116253   90.000000   90.000000   90.000000 5014.482156
 (3)   14.675253   14.971708   14.971708  110.273470  109.472233  109.472233 2506.676949
 (4)   17.116253   17.118178   17.118178   91.718744   90.000000   90.000000 5013.353897

 * CELL DEFORMATION COMPLETE - NO. OF SYMMOPS   4
 *******************************************************************************
 LATTICE PARAMETERS (ANGSTROMS AND DEGREES) - BOHR = 0.5291772083 ANGSTROM
 PRIMITIVE CELL - CENTRING CODE 6/1 VOLUME=  2506.676949 - DENSITY  1.057 g/cm^3
         A              B              C           ALPHA      BETA       GAMMA 
    14.67525311    14.97170790    14.97170790   110.273470 109.472233 109.472233
 *******************************************************************************
 ATOMS IN THE ASYMMETRIC UNIT   28 - ATOMS IN THE UNIT CELL:  102
     ATOM                 X/A                 Y/B                 Z/C    
 *******************************************************************************
      1 T 230 ZN   -5.000000000000E-01  2.500000000000E-01 -2.500000000000E-01
      2 F 230 ZN   -5.000000000000E-01 -2.500000000000E-01  2.500000000000E-01
      3 T 230 ZN   -2.500000000000E-01 -5.000000000000E-01  2.500000000000E-01
      4 F 230 ZN    2.500000000000E-01 -2.500000000000E-01 -5.000000000000E-01
      5 F 230 ZN    2.500000000000E-01 -5.000000000000E-01 -2.500000000000E-01
      6 F 230 ZN   -2.500000000000E-01  2.500000000000E-01 -5.000000000000E-01
      7 T   7 N    -3.780397932351E-01  2.797753909713E-01 -2.857382519951E-01
      8 T   7 N    -4.344863570335E-01 -9.230154123998E-02  2.857382519951E-01
      9 F   7 N     3.780397932351E-01  9.230154123998E-02 -3.421848157936E-01
     10 F   7 N     4.344863570335E-01 -2.797753909713E-01  3.421848157936E-01
     11 T   7 N    -2.857382519951E-01 -3.780397932351E-01  2.797753909713E-01
     12 T   7 N     2.797753909713E-01 -2.857382519951E-01 -3.780397932351E-01
     13 T   7 N     3.421848157936E-01  4.344863570335E-01 -2.797753909713E-01
     14 T   7 N    -9.230154123998E-02  2.857382519951E-01 -4.344863570335E-01
     15 F   7 N     2.857382519951E-01 -4.344863570335E-01 -9.230154123998E-02
     16 F   7 N     9.230154123998E-02 -3.421848157936E-01  3.780397932351E-01
     17 F   7 N    -3.421848157936E-01  3.780397932351E-01  9.230154123998E-02
     18 F   7 N    -2.797753909713E-01  3.421848157936E-01  4.344863570335E-01
     19 F   7 N     2.797753909713E-01 -3.780397932351E-01 -2.857382519951E-01
     20 F   7 N    -9.230154123998E-02 -4.344863570335E-01  2.857382519951E-01
     21 F   7 N     9.230154123998E-02  3.780397932351E-01 -3.421848157936E-01
     22 F   7 N    -2.797753909713E-01  4.344863570335E-01  3.421848157936E-01
     23 F   7 N    -3.780397932351E-01 -2.857382519951E-01  2.797753909713E-01
     24 F   7 N    -2.857382519951E-01  2.797753909713E-01 -3.780397932351E-01
     25 F   7 N     4.344863570335E-01  3.421848157936E-01 -2.797753909713E-01
     26 F   7 N     2.857382519951E-01 -9.230154123998E-02 -4.344863570335E-01
     27 F   7 N    -4.344863570335E-01  2.857382519951E-01 -9.230154123998E-02
     28 F   7 N    -3.421848157936E-01  9.230154123998E-02  3.780397932351E-01
     29 F   7 N     3.780397932351E-01 -3.421848157936E-01  9.230154123998E-02
     30 F   7 N     3.421848157936E-01 -2.797753909713E-01  4.344863570335E-01
     31 T  17 CL    4.927379822432E-01  1.539361055260E-01  4.927379822432E-01
     32 T  17 CL   -3.388018767172E-01  0.000000000000E+00 -4.927379822432E-01
     33 F  17 CL   -4.927379822432E-01  1.387778780781E-17 -3.388018767172E-01
     34 F  17 CL    3.388018767172E-01 -1.539361055260E-01  3.388018767172E-01
     35 F  17 CL    4.927379822432E-01  4.927379822432E-01  1.539361055260E-01
     36 T  17 CL    1.539361055260E-01  4.927379822432E-01  4.927379822432E-01
     37 F  17 CL    3.388018767172E-01  3.388018767172E-01 -1.539361055260E-01
     38 T  17 CL    0.000000000000E+00 -4.927379822432E-01 -3.388018767172E-01
     39 F  17 CL   -4.927379822432E-01 -3.388018767172E-01  1.474514954580E-17
     40 F  17 CL    0.000000000000E+00 -3.388018767172E-01 -4.927379822432E-01
     41 F  17 CL   -3.388018767172E-01 -4.927379822432E-01  4.336808689942E-18
     42 F  17 CL   -1.539361055260E-01  3.388018767172E-01  3.388018767172E-01
     43 T   6 C    -3.839679567784E-01  2.425897864215E-01 -3.839679567784E-01
     44 T   6 C    -3.734422568001E-01  0.000000000000E+00  3.839679567784E-01
     45 F   6 C     3.839679567784E-01  0.000000000000E+00 -3.734422568001E-01
     46 F   6 C     3.734422568001E-01 -2.425897864215E-01  3.734422568001E-01
     47 F   6 C    -3.839679567784E-01 -3.839679567784E-01  2.425897864215E-01
     48 T   6 C     2.425897864215E-01 -3.839679567784E-01 -3.839679567784E-01
     49 F   6 C     3.734422568001E-01  3.734422568001E-01 -2.425897864215E-01
     50 T   6 C     0.000000000000E+00  3.839679567784E-01 -3.734422568001E-01
     51 F   6 C     3.839679567784E-01 -3.734422568001E-01  6.938893903907E-18
     52 F   6 C     0.000000000000E+00 -3.734422568001E-01  3.839679567784E-01
     53 F   6 C    -3.734422568001E-01  3.839679567784E-01 -3.469446951954E-18
     54 F   6 C    -2.425897864215E-01  3.734422568001E-01  3.734422568001E-01
     55 T   6 C    -2.661008566387E-01  3.464784516734E-01 -2.095939294862E-01
     56 T   6 C    -4.439276188404E-01 -5.650692715243E-02  2.095939294862E-01
     57 F   6 C     2.661008566387E-01  5.650692715243E-02 -3.874206916880E-01
     58 F   6 C     4.439276188404E-01 -3.464784516734E-01  3.874206916880E-01
     59 T   6 C    -2.095939294862E-01 -2.661008566387E-01  3.464784516734E-01
     60 T   6 C     3.464784516734E-01 -2.095939294862E-01 -2.661008566387E-01
     61 T   6 C     3.874206916880E-01  4.439276188404E-01 -3.464784516734E-01
     62 T   6 C    -5.650692715243E-02  2.095939294862E-01 -4.439276188404E-01
     63 F   6 C     2.095939294862E-01 -4.439276188404E-01 -5.650692715243E-02
     64 F   6 C     5.650692715243E-02 -3.874206916880E-01  2.661008566387E-01
     65 F   6 C    -3.874206916880E-01  2.661008566387E-01  5.650692715243E-02
     66 F   6 C    -3.464784516734E-01  3.874206916880E-01  4.439276188404E-01
     67 F   6 C     3.464784516734E-01 -2.661008566387E-01 -2.095939294862E-01
     68 F   6 C    -5.650692715243E-02 -4.439276188404E-01  2.095939294862E-01
     69 F   6 C     5.650692715243E-02  2.661008566387E-01 -3.874206916880E-01
     70 F   6 C    -3.464784516734E-01  4.439276188404E-01  3.874206916880E-01
     71 F   6 C    -2.661008566387E-01 -2.095939294862E-01  3.464784516734E-01
     72 F   6 C    -2.095939294862E-01  3.464784516734E-01 -2.661008566387E-01
     73 F   6 C     4.439276188404E-01  3.874206916880E-01 -3.464784516734E-01
     74 F   6 C     2.095939294862E-01 -5.650692715243E-02 -4.439276188404E-01
     75 F   6 C    -4.439276188404E-01  2.095939294862E-01 -5.650692715243E-02
     76 F   6 C    -3.874206916880E-01  5.650692715243E-02  2.661008566387E-01
     77 F   6 C     2.661008566387E-01 -3.874206916880E-01  5.650692715243E-02
     78 F   6 C     3.874206916880E-01 -3.464784516734E-01  4.439276188404E-01
     79 T   1 H    -2.367782023143E-01  3.880937727243E-01 -1.222441752173E-01
     80 T   1 H    -4.896620520584E-01 -1.145340270970E-01  1.222441752173E-01
     81 F   1 H     2.367782023143E-01  1.145340270970E-01 -3.751280249615E-01
     82 F   1 H     4.896620520584E-01 -3.880937727243E-01  3.751280249615E-01
     83 T   1 H    -1.222441752173E-01 -2.367782023143E-01  3.880937727243E-01
     84 T   1 H     3.880937727243E-01 -1.222441752173E-01 -2.367782023143E-01
     85 T   1 H     3.751280249615E-01  4.896620520584E-01 -3.880937727243E-01
     86 T   1 H    -1.145340270970E-01  1.222441752173E-01 -4.896620520584E-01
     87 F   1 H     1.222441752173E-01 -4.896620520584E-01 -1.145340270970E-01
     88 F   1 H     1.145340270970E-01 -3.751280249615E-01  2.367782023143E-01
     89 F   1 H    -3.751280249615E-01  2.367782023143E-01  1.145340270970E-01
     90 F   1 H    -3.880937727243E-01  3.751280249615E-01  4.896620520584E-01
     91 F   1 H     3.880937727243E-01 -2.367782023143E-01 -1.222441752173E-01
     92 F   1 H    -1.145340270970E-01 -4.896620520584E-01  1.222441752173E-01
     93 F   1 H     1.145340270970E-01  2.367782023143E-01 -3.751280249615E-01
     94 F   1 H    -3.880937727243E-01  4.896620520584E-01  3.751280249615E-01
     95 F   1 H    -2.367782023143E-01 -1.222441752173E-01  3.880937727243E-01
     96 F   1 H    -1.222441752173E-01  3.880937727243E-01 -2.367782023143E-01
     97 F   1 H     4.896620520584E-01  3.751280249615E-01 -3.880937727243E-01
     98 F   1 H     1.222441752173E-01 -1.145340270970E-01 -4.896620520584E-01
     99 F   1 H    -4.896620520584E-01  1.222441752173E-01 -1.145340270970E-01
    100 F   1 H    -3.751280249615E-01  1.145340270970E-01  2.367782023143E-01
    101 F   1 H     2.367782023143E-01 -3.751280249615E-01  1.145340270970E-01
    102 F   1 H     3.751280249615E-01 -3.880937727243E-01  4.896620520584E-01

 TRANSFORMATION MATRIX PRIMITIVE-CRYSTALLOGRAPHIC CELL
  0.0000  1.0000  1.0000  1.0000  0.0000  1.0000  1.0000  1.0000  0.0000

 *******************************************************************************
 CRYSTALLOGRAPHIC CELL (VOLUME=       5013.35389728)
         A              B              C           ALPHA      BETA       GAMMA 
    17.11625298    17.11817845    17.11817845    91.718744  90.000000  90.000000

 COORDINATES IN THE CRYSTALLOGRAPHIC CELL
     ATOM                 X/A                 Y/B                 Z/C    
 *******************************************************************************
      1 T 230 ZN    2.500000000000E-01 -5.000000000000E-01 -3.382710778155E-17
      2 F 230 ZN    2.500000000000E-01 -6.071532165919E-17 -5.000000000000E-01
      3 T 230 ZN   -5.491900326628E-17  2.500000000000E-01 -5.000000000000E-01
      4 F 230 ZN   -5.000000000000E-01 -4.510281037540E-17  2.500000000000E-01
      5 F 230 ZN   -5.000000000000E-01  2.500000000000E-01 -1.734723475977E-17
      6 F 230 ZN   -5.491900326628E-17 -5.000000000000E-01  2.500000000000E-01
      7 T   7 N     1.860384661056E-01 -4.717767181008E-01  9.373692486567E-02
      8 T   7 N    -1.860384661056E-01  4.717767181008E-01  9.373692486567E-02
      9 F   7 N     1.860384661056E-01  4.717767181008E-01 -9.373692486567E-02
     10 F   7 N    -1.860384661056E-01 -4.717767181008E-01 -9.373692486567E-02
     11 T   7 N     9.373692486567E-02  1.860384661056E-01 -4.717767181008E-01
     12 T   7 N    -4.717767181008E-01  9.373692486567E-02  1.860384661056E-01
     13 T   7 N    -9.373692486567E-02 -1.860384661056E-01 -4.717767181008E-01
     14 T   7 N     4.717767181008E-01  9.373692486567E-02 -1.860384661056E-01
     15 F   7 N     9.373692486567E-02 -1.860384661056E-01  4.717767181008E-01
     16 F   7 N     4.717767181008E-01 -9.373692486567E-02  1.860384661056E-01
     17 F   7 N    -9.373692486567E-02  1.860384661056E-01  4.717767181008E-01
     18 F   7 N    -4.717767181008E-01 -9.373692486567E-02 -1.860384661056E-01
     19 F   7 N    -4.717767181008E-01  1.860384661056E-01  9.373692486567E-02
     20 F   7 N     4.717767181008E-01 -1.860384661056E-01  9.373692486567E-02
     21 F   7 N     4.717767181008E-01  1.860384661056E-01 -9.373692486567E-02
     22 F   7 N    -4.717767181008E-01 -1.860384661056E-01 -9.373692486567E-02
     23 F   7 N     1.860384661056E-01  9.373692486567E-02 -4.717767181008E-01
     24 F   7 N     9.373692486567E-02 -4.717767181008E-01  1.860384661056E-01
     25 F   7 N    -1.860384661056E-01 -9.373692486567E-02 -4.717767181008E-01
     26 F   7 N     9.373692486567E-02  4.717767181008E-01 -1.860384661056E-01
     27 F   7 N    -1.860384661056E-01  9.373692486567E-02  4.717767181008E-01
     28 F   7 N    -9.373692486567E-02  4.717767181008E-01  1.860384661056E-01
     29 F   7 N     1.860384661056E-01 -9.373692486567E-02  4.717767181008E-01
     30 F   7 N    -9.373692486567E-02 -4.717767181008E-01 -1.860384661056E-01
     31 T  17 CL    7.696805276300E-02  4.157699294802E-01  7.696805276300E-02
     32 T  17 CL   -7.696805276300E-02 -4.157699294802E-01  7.696805276300E-02
     33 F  17 CL    7.696805276300E-02 -4.157699294802E-01 -7.696805276300E-02
     34 F  17 CL   -7.696805276300E-02  4.157699294802E-01 -7.696805276300E-02
     35 F  17 CL    7.696805276300E-02  7.696805276300E-02  4.157699294802E-01
     36 T  17 CL    4.157699294802E-01  7.696805276300E-02  7.696805276300E-02
     37 F  17 CL   -7.696805276300E-02 -7.696805276300E-02  4.157699294802E-01
     38 T  17 CL   -4.157699294802E-01  7.696805276300E-02 -7.696805276300E-02
     39 F  17 CL    7.696805276300E-02 -7.696805276300E-02 -4.157699294802E-01
     40 F  17 CL   -4.157699294802E-01 -7.696805276300E-02  7.696805276300E-02
     41 F  17 CL   -7.696805276300E-02  7.696805276300E-02 -4.157699294802E-01
     42 F  17 CL    4.157699294802E-01 -7.696805276300E-02 -7.696805276300E-02
     43 T   6 C     1.212948932108E-01  4.947371500108E-01  1.212948932108E-01
     44 T   6 C    -1.212948932108E-01 -4.947371500108E-01  1.212948932108E-01
     45 F   6 C     1.212948932108E-01 -4.947371500108E-01 -1.212948932108E-01
     46 F   6 C    -1.212948932108E-01  4.947371500108E-01 -1.212948932108E-01
     47 F   6 C     1.212948932108E-01  1.212948932108E-01  4.947371500108E-01
     48 T   6 C     4.947371500108E-01  1.212948932108E-01  1.212948932108E-01
     49 F   6 C    -1.212948932108E-01 -1.212948932108E-01  4.947371500108E-01
     50 T   6 C    -4.947371500108E-01  1.212948932108E-01 -1.212948932108E-01
     51 F   6 C     1.212948932108E-01 -1.212948932108E-01 -4.947371500108E-01
     52 F   6 C    -4.947371500108E-01 -1.212948932108E-01  1.212948932108E-01
     53 F   6 C    -1.212948932108E-01  1.212948932108E-01 -4.947371500108E-01
     54 F   6 C     4.947371500108E-01 -1.212948932108E-01 -1.212948932108E-01
     55 T   6 C    -2.985073105871E-01  8.891338110086E-02 -3.550142377395E-01
     56 T   6 C     2.985073105871E-01 -8.891338110086E-02 -3.550142377395E-01
     57 F   6 C    -2.985073105871E-01 -8.891338110086E-02  3.550142377395E-01
     58 F   6 C     2.985073105871E-01  8.891338110086E-02  3.550142377395E-01
     59 T   6 C    -3.550142377395E-01 -2.985073105871E-01  8.891338110086E-02
     60 T   6 C     8.891338110086E-02 -3.550142377395E-01 -2.985073105871E-01
     61 T   6 C     3.550142377395E-01  2.985073105871E-01  8.891338110086E-02
     62 T   6 C    -8.891338110086E-02 -3.550142377395E-01  2.985073105871E-01
     63 F   6 C    -3.550142377395E-01  2.985073105871E-01 -8.891338110086E-02
     64 F   6 C    -8.891338110086E-02  3.550142377395E-01 -2.985073105871E-01
     65 F   6 C     3.550142377395E-01 -2.985073105871E-01 -8.891338110086E-02
     66 F   6 C     8.891338110086E-02  3.550142377395E-01  2.985073105871E-01
     67 F   6 C     8.891338110086E-02 -2.985073105871E-01 -3.550142377395E-01
     68 F   6 C    -8.891338110086E-02  2.985073105871E-01 -3.550142377395E-01
     69 F   6 C    -8.891338110086E-02 -2.985073105871E-01  3.550142377395E-01
     70 F   6 C     8.891338110086E-02  2.985073105871E-01  3.550142377395E-01
     71 F   6 C    -2.985073105871E-01 -3.550142377395E-01  8.891338110086E-02
     72 F   6 C    -3.550142377395E-01  8.891338110086E-02 -2.985073105871E-01
     73 F   6 C     2.985073105871E-01  3.550142377395E-01  8.891338110086E-02
     74 F   6 C    -3.550142377395E-01 -8.891338110086E-02  2.985073105871E-01
     75 F   6 C     2.985073105871E-01 -3.550142377395E-01 -8.891338110086E-02
     76 F   6 C     3.550142377395E-01 -8.891338110086E-02 -2.985073105871E-01
     77 F   6 C    -2.985073105871E-01  3.550142377395E-01 -8.891338110086E-02
     78 F   6 C     3.550142377395E-01  8.891338110086E-02  2.985073105871E-01
     79 T   1 H    -2.486861000894E-01  1.264419248721E-01 -3.632201271863E-01
     80 T   1 H     2.486861000894E-01 -1.264419248721E-01 -3.632201271863E-01
     81 F   1 H    -2.486861000894E-01 -1.264419248721E-01  3.632201271863E-01
     82 F   1 H     2.486861000894E-01  1.264419248721E-01  3.632201271863E-01
     83 T   1 H    -3.632201271863E-01 -2.486861000894E-01  1.264419248721E-01
     84 T   1 H     1.264419248721E-01 -3.632201271863E-01 -2.486861000894E-01
     85 T   1 H     3.632201271863E-01  2.486861000894E-01  1.264419248721E-01
     86 T   1 H    -1.264419248721E-01 -3.632201271863E-01  2.486861000894E-01
     87 F   1 H    -3.632201271863E-01  2.486861000894E-01 -1.264419248721E-01
     88 F   1 H    -1.264419248721E-01  3.632201271863E-01 -2.486861000894E-01
     89 F   1 H     3.632201271863E-01 -2.486861000894E-01 -1.264419248721E-01
     90 F   1 H     1.264419248721E-01  3.632201271863E-01  2.486861000894E-01
     91 F   1 H     1.264419248721E-01 -2.486861000894E-01 -3.632201271863E-01
     92 F   1 H    -1.264419248721E-01  2.486861000894E-01 -3.632201271863E-01
     93 F   1 H    -1.264419248721E-01 -2.486861000894E-01  3.632201271863E-01
     94 F   1 H     1.264419248721E-01  2.486861000894E-01  3.632201271863E-01
     95 F   1 H    -2.486861000894E-01 -3.632201271863E-01  1.264419248721E-01
     96 F   1 H    -3.632201271863E-01  1.264419248721E-01 -2.486861000894E-01
     97 F   1 H     2.486861000894E-01  3.632201271863E-01  1.264419248721E-01
     98 F   1 H    -3.632201271863E-01 -1.264419248721E-01  2.486861000894E-01
     99 F   1 H     2.486861000894E-01 -3.632201271863E-01 -1.264419248721E-01
    100 F   1 H     3.632201271863E-01 -1.264419248721E-01 -2.486861000894E-01
    101 F   1 H    -2.486861000894E-01  3.632201271863E-01 -1.264419248721E-01
    102 F   1 H     3.632201271863E-01  1.264419248721E-01  2.486861000894E-01

 T = ATOM BELONGING TO THE ASYMMETRIC UNIT

 ****    4 SYMMOPS - TRANSLATORS IN FRACTIONAL UNITS
 **** MATRICES AND TRANSLATORS IN THE CRYSTALLOGRAPHIC REFERENCE FRAME
   V INV                    ROTATION MATRICES                   TRANSLATORS
   1   1  1.00  0.00  0.00  0.00  1.00  0.00  0.00  0.00  1.00  0.00  0.00  0.00
   2   2 -1.00  0.00  0.00 -1.00  0.00  1.00 -1.00  1.00  0.00  0.00  0.00  0.00
   3   3  1.00  0.00  0.00 -0.00  0.00  1.00 -0.00  1.00  0.00  0.00  0.00  0.00
   4   4 -1.00  0.00  0.00 -1.00  1.00  0.00 -1.00  0.00  1.00  0.00  0.00  0.00

 DIRECT LATTICE VECTORS CARTESIAN COMPONENTS (ANGSTROM)
          X                    Y                    Z
  -0.855812648912E+01   0.842975459178E+01   0.842975459178E+01
   0.855812648912E+01  -0.868649838646E+01   0.868649838646E+01
   0.855812648912E+01   0.868649838646E+01  -0.868649838646E+01


 CARTESIAN COORDINATES - PRIMITIVE CELL
 *******************************************************************************
 *      ATOM          X(ANGSTROM)         Y(ANGSTROM)         Z(ANGSTROM)
 *******************************************************************************
    1   230 ZN   -1.283718973368E+01  8.558126489120E+00 -1.283718973368E-01
    2   230 ZN   -1.283718973368E+01 -1.283718973368E-01  8.558126489120E+00
    3   230 ZN   -9.400075532184E-16 -1.296556163102E+01  8.750684335125E+00
    4   230 ZN    8.558126489120E+00  1.925578460052E-01 -1.283718973368E+01
    5   230 ZN    8.558126489120E+00 -1.283718973368E+01  1.925578460052E-01
    6   230 ZN   -9.400075532184E-16  8.750684335125E+00 -1.296556163102E+01
    7     7 N     3.184281449548E+00 -8.099116030048E+00  1.725550664247E+00
    8     7 N    -3.184281449548E+00  8.050983282466E+00  1.483299174559E+00
    9     7 N     3.184281449548E+00  8.099116030048E+00 -1.725550664247E+00
   10     7 N    -3.184281449548E+00 -8.050983282466E+00 -1.483299174559E+00
   11     7 N     1.604424919403E+00  3.305407194392E+00 -8.122813878000E+00
   12     7 N    -8.075049656257E+00  1.556660697660E+00  3.160215075757E+00
   13     7 N    -1.604424919403E+00 -3.063155704704E+00 -8.027285434514E+00
   14     7 N     8.075049656257E+00  1.652189141146E+00 -3.208347823339E+00
   15     7 N     1.604424919403E+00 -3.305407194392E+00  8.122813878000E+00
   16     7 N     8.075049656257E+00 -1.652189141146E+00  3.208347823339E+00
   17     7 N    -1.604424919403E+00  3.063155704704E+00  8.027285434514E+00
   18     7 N    -8.075049656257E+00 -1.556660697660E+00 -3.160215075757E+00
   19     7 N    -8.075049656257E+00  3.160215075757E+00  1.556660697660E+00
   20     7 N     8.075049656257E+00 -3.208347823339E+00  1.652189141146E+00
   21     7 N     8.075049656257E+00  3.208347823339E+00 -1.652189141146E+00
   22     7 N    -8.075049656257E+00 -3.160215075757E+00 -1.556660697660E+00
   23     7 N     3.184281449548E+00  1.725550664247E+00 -8.099116030048E+00
   24     7 N     1.604424919403E+00 -8.122813878000E+00  3.305407194392E+00
   25     7 N    -3.184281449548E+00 -1.483299174559E+00 -8.050983282466E+00
   26     7 N     1.604424919403E+00  8.122813878000E+00 -3.305407194392E+00
   27     7 N    -3.184281449548E+00  1.483299174559E+00  8.050983282466E+00
   28     7 N    -1.604424919403E+00  8.027285434514E+00  3.063155704704E+00
   29     7 N     3.184281449548E+00 -1.725550664247E+00  8.099116030048E+00
   30     7 N    -1.604424919403E+00 -8.027285434514E+00 -3.063155704704E+00
   31    17 CL    1.317404662334E+00  7.096662223793E+00  1.210658312928E+00
   32    17 CL   -1.317404662334E+00 -7.136184363663E+00  1.424151011740E+00
   33    17 CL    1.317404662334E+00 -7.096662223793E+00 -1.210658312928E+00
   34    17 CL   -1.317404662334E+00  7.136184363663E+00 -1.424151011740E+00
   35    17 CL    1.317404662334E+00  1.210658312928E+00  7.096662223793E+00
   36    17 CL    7.116423293728E+00  1.297643592399E+00  1.297643592399E+00
   37    17 CL   -1.317404662334E+00 -1.424151011740E+00  7.136184363663E+00
   38    17 CL   -7.116423293728E+00  1.337165732269E+00 -1.337165732269E+00
   39    17 CL    1.317404662334E+00 -1.210658312928E+00 -7.096662223793E+00
   40    17 CL   -7.116423293728E+00 -1.337165732269E+00  1.337165732269E+00
   41    17 CL   -1.317404662334E+00  1.424151011740E+00 -7.136184363663E+00
   42    17 CL    7.116423293728E+00 -1.297643592399E+00 -1.297643592399E+00
   43     6 C     2.076114077164E+00  8.436904506162E+00  1.949093383904E+00
   44     6 C    -2.076114077164E+00 -8.499187928476E+00  2.203134770424E+00
   45     6 C     2.076114077164E+00 -8.436904506162E+00 -1.949093383904E+00
   46     6 C    -2.076114077164E+00  8.499187928476E+00 -2.203134770424E+00
   47     6 C     2.076114077164E+00  1.949093383904E+00  8.436904506162E+00
   48     6 C     8.468046217319E+00  2.044972366007E+00  2.044972366007E+00
   49     6 C    -2.076114077164E+00 -2.203134770424E+00  8.499187928476E+00
   50     6 C    -8.468046217319E+00  2.107255788321E+00 -2.107255788321E+00
   51     6 C     2.076114077164E+00 -1.949093383904E+00 -8.436904506162E+00
   52     6 C    -8.468046217319E+00 -2.107255788321E+00  2.107255788321E+00
   53     6 C    -2.076114077164E+00  2.203134770424E+00 -8.499187928476E+00
   54     6 C     8.468046217319E+00 -2.044972366007E+00 -2.044972366007E+00
   55     6 C    -5.109326643863E+00  1.613011626633E+00 -6.099341462888E+00
   56     6 C     5.109326643863E+00 -1.430716221513E+00 -6.053685545166E+00
   57     6 C    -5.109326643863E+00 -1.613011626633E+00  6.099341462888E+00
   58     6 C     5.109326643863E+00  1.430716221513E+00  6.053685545166E+00
   59     6 C    -6.076513504027E+00 -5.132154602724E+00  1.598503823731E+00
   60     6 C     1.521863924073E+00 -5.999873604369E+00 -5.018178941303E+00
   61     6 C     6.076513504027E+00  5.086498685002E+00  1.445224024415E+00
   62     6 C    -1.521863924073E+00 -6.153153403685E+00  5.200474346423E+00
   63     6 C    -6.076513504027E+00  5.132154602724E+00 -1.598503823731E+00
   64     6 C    -1.521863924073E+00  6.153153403685E+00 -5.200474346423E+00
   65     6 C     6.076513504027E+00 -5.086498685002E+00 -1.445224024415E+00
   66     6 C     1.521863924073E+00  5.999873604369E+00  5.018178941303E+00
   67     6 C     1.521863924073E+00 -5.018178941303E+00 -5.999873604369E+00
   68     6 C    -1.521863924073E+00  5.200474346423E+00 -6.153153403685E+00
   69     6 C    -1.521863924073E+00 -5.200474346423E+00  6.153153403685E+00
   70     6 C     1.521863924073E+00  5.018178941303E+00  5.999873604369E+00
   71     6 C    -5.109326643863E+00 -6.099341462888E+00  1.613011626633E+00
   72     6 C    -6.076513504027E+00  1.598503823731E+00 -5.132154602724E+00
   73     6 C     5.109326643863E+00  6.053685545166E+00  1.430716221513E+00
   74     6 C    -6.076513504027E+00 -1.598503823731E+00  5.132154602724E+00
   75     6 C     5.109326643863E+00 -6.053685545166E+00 -1.430716221513E+00
   76     6 C     6.076513504027E+00 -1.445224024415E+00 -5.086498685002E+00
   77     6 C    -5.109326643863E+00  6.099341462888E+00 -1.613011626633E+00
   78     6 C     6.076513504027E+00  1.445224024415E+00  5.086498685002E+00
   79     1 H    -4.256574201302E+00  2.257466486922E+00 -6.249430763307E+00
   80     1 H     4.256574201302E+00 -2.070957459410E+00 -6.184504404113E+00
   81     1 H    -4.256574201302E+00 -2.257466486922E+00  6.249430763307E+00
   82     1 H     4.256574201302E+00  2.070957459410E+00  6.184504404113E+00
   83     1 H    -6.216967583710E+00 -4.289037380899E+00  2.228060586186E+00
   84     1 H     2.164211973166E+00 -6.153118970690E+00 -4.163319687546E+00
   85     1 H     6.216967583710E+00  4.224111021705E+00  2.100363360146E+00
   86     1 H    -2.164211973166E+00 -6.280816196730E+00  4.349828715058E+00
   87     1 H    -6.216967583710E+00  4.289037380899E+00 -2.228060586186E+00
   88     1 H    -2.164211973166E+00  6.280816196730E+00 -4.349828715058E+00
   89     1 H     6.216967583710E+00 -4.224111021705E+00 -2.100363360146E+00
   90     1 H     2.164211973166E+00  6.153118970690E+00  4.163319687546E+00
   91     1 H     2.164211973166E+00 -4.163319687546E+00 -6.153118970690E+00
   92     1 H    -2.164211973166E+00  4.349828715058E+00 -6.280816196730E+00
   93     1 H    -2.164211973166E+00 -4.349828715058E+00  6.280816196730E+00
   94     1 H     2.164211973166E+00  4.163319687546E+00  6.153118970690E+00
   95     1 H    -4.256574201302E+00 -6.249430763307E+00  2.257466486922E+00
   96     1 H    -6.216967583710E+00  2.228060586186E+00 -4.289037380899E+00
   97     1 H     4.256574201302E+00  6.184504404113E+00  2.070957459410E+00
   98     1 H    -6.216967583710E+00 -2.228060586186E+00  4.289037380899E+00
   99     1 H     4.256574201302E+00 -6.184504404113E+00 -2.070957459410E+00
  100     1 H     6.216967583710E+00 -2.100363360146E+00 -4.224111021705E+00
  101     1 H    -4.256574201302E+00  6.249430763307E+00 -2.257466486922E+00
  102     1 H     6.216967583710E+00  2.100363360146E+00  4.224111021705E+00
 INFORMATION **** EXCBUF **** EXCH. BIPO BUFFER: WORDS USED =     4000000
 WARNING **** EXCBUF **** EXCH. BIPO BUFFER TOO SMALL - TO AVOID I/O SET EXCHSIZE =     6948333

 DFT PARAMETERS

     ATOM       ELECTRONS   NET CHARGE   R(ANGSTROM)
   1 230  ZN     20.0000      0.0000     1.37000000
   7   7  N       7.0000      0.0000     0.74000000
  31  17  CL     17.0000      0.0000     0.99000000
  43   6  C       6.0000      0.0000     0.77000000
  79   1  H       1.0000      0.0000     1.11000000

 SIZE OF GRID=    1620926
 TTTTTTTTTTTTTTTTTTTTTTTTTTTTTT MAKE_GRID2  TELAPSE     2296.87 TCPU     1447.82
 BECKE WEIGHT FUNCTION
 RADSAFE =     2.00
 TOLERANCES - DENSITY:10**- 6; POTENTIAL:10**- 9; GRID WGT:10**-14

 RADIAL INTEGRATION  - INTERVALS (POINTS,UPPER LIMIT):            1( 99,  4.0*R)

 ANGULAR INTEGRATION - INTERVALS (ACCURACY LEVEL [N. POINTS] UPPER LIMIT):
  1(  6[ 146]   0.2)  2( 11[ 302]   0.5)  3( 14[ 590]   0.9)  4( 18[1454]   3.5)
  5( 14[ 590]9999.0)
 EEEEEEEEEE INT_CALC TERMINATION  DATE 03 07 2020 TIME 12:41:49.6

 *******************************************************************************
 ZIFCl_start                                                                     
 CRYSTAL - SCF - TYPE OF CALCULATION :  RESTRICTED CLOSED SHELL
 *******************************************************************************

 CAPPA:IS1  2;IS2  2;IS3  2; K PTS MONK NET   5; SYMMOPS:K SPACE   8;G SPACE   4

 TTTTTTTTTTTTTTTTTTTTTTTTTTTTTT SDIK        TELAPSE     2298.18 TCPU     1449.12

 INFORMATION FROM INTEGRAL EVALUATION

 RESTART FROM A PREVIOUS DENSITY MATRIX - DEP ACTIVE
 NUMBER OF COUPLE SETS (NEW, OLD, FOUND):   38452   38452   38452
 NUMBER OF IRREDUCIBLE G VECTORS        :  139012  139012  139012
 CHARGE NORMALIZATION FACTOR   1.00002035
 TOTAL ATOMIC CHARGES:
  18.5532988  18.5532988  18.5533576  18.5533576  18.5533576  18.5533576
   7.5584227   7.5532802   7.5584227   7.5532802   7.5602687   7.5531003
   7.5511534   7.5583239   7.5602687   7.5583239   7.5511534   7.5531003
   7.5531003   7.5583239   7.5583239   7.5531003   7.5584227   7.5602687
   7.5532802   7.5602687   7.5532802   7.5511534   7.5584227   7.5511534
  17.0445876  17.0411522  17.0445876  17.0411522  17.0445876  17.0436155
  17.0411522  17.0423121  17.0445876  17.0423121  17.0411522  17.0436155
   5.7683183   5.7620445   5.7683183   5.7620445   5.7683183   5.7547507
   5.7620445   5.7755042   5.7683183   5.7755042   5.7620445   5.7547507
   6.0307440   6.0190506   6.0307440   6.0190506   6.0261520   6.0165861
   6.0234059   6.0332239   6.0261520   6.0332239   6.0234059   6.0165861
   6.0165861   6.0332239   6.0332239   6.0165861   6.0307440   6.0261520
   6.0190506   6.0261520   6.0190506   6.0234059   6.0307440   6.0234059
   0.8757933   0.8782411   0.8757933   0.8782411   0.8814402   0.8768854
   0.8726421   0.8770853   0.8814402   0.8770853   0.8726421   0.8768854
   0.8768854   0.8770853   0.8770853   0.8768854   0.8757933   0.8814402
   0.8782411   0.8814402   0.8782411   0.8726421   0.8757933   0.8726421
 TTTTTTTTTTTTTTTTTTTTTTTTTTTTTT MOQGAD      TELAPSE     2301.49 TCPU     1451.95
 TTTTTTTTTTTTTTTTTTTTTTTTTTTTTT SHELLXN     TELAPSE     2349.53 TCPU     1478.79
 TTTTTTTTTTTTTTTTTTTTTTTTTTTTTT MONMO3      TELAPSE     2356.99 TCPU     1486.25
 NUMERICALLY INTEGRATED DENSITY    732.0001627965
 TTTTTTTTTTTTTTTTTTTTTTTTTTTTTT NUMDFT      TELAPSE     2360.50 TCPU     1489.76
 CYC   0 ETOT(AU) -9.584491622868E+03 DETOT -9.58E+03 tst  1.25E-14 PX  1.00E+00
 TTTTTTTTTTTTTTTTTTTTTTTTTTTTTT DIIS        TELAPSE     2361.70 TCPU     1490.97
 TTTTTTTTTTTTTTTTTTTTTTTTTTTTTT FDIK        TELAPSE     2397.14 TCPU     1521.30
 INSULATING STATE
 TOP OF VALENCE BANDS -    BAND    366; K    2; EIG -2.1906094E-01 AU
 TOP OF VALENCE BANDS -    BAND    366; K    1; EIG -2.1916224E-01 AU
 BOTTOM OF VIRTUAL BANDS - BAND    367; K    5; EIG  7.1994390E-03 AU
 INDIRECT ENERGY BAND GAP:   6.1569 eV
 BOTTOM OF VIRTUAL BANDS - BAND    367; K    1; EIG  8.5288300E-03 AU
 TTTTTTTTTTTTTTTTTTTTTTTTTTTTTT PDIG        TELAPSE     2398.36 TCPU     1522.52
 CHARGE NORMALIZATION FACTOR   1.00000000
 TOTAL ATOMIC CHARGES:
  18.5532002  18.5532002  18.5529514  18.5529514  18.5529514  18.5529514
   7.5544213   7.5561784   7.5544213   7.5561784   7.5262647   7.5442798
   7.5863347   7.5662408   7.5262647   7.5662408   7.5863347   7.5442798
   7.5442798   7.5662408   7.5662408   7.5442798   7.5544213   7.5262647
   7.5561784   7.5262647   7.5561784   7.5863347   7.5544213   7.5863347
  17.0507296  17.0343898  17.0507296  17.0343898  17.0507296  17.0351539
  17.0343898  17.0494378  17.0507296  17.0494378  17.0343898  17.0351539
   5.7660239   5.7635785   5.7660239   5.7635785   5.7660239   5.7862732
   5.7635785   5.7471838   5.7660239   5.7471838   5.7635785   5.7862732
   6.0173612   6.0327737   6.0173612   6.0327737   6.0412086   6.0418857
   6.0095790   6.0080844   6.0412086   6.0080844   6.0095790   6.0418857
   6.0418857   6.0080844   6.0080844   6.0418857   6.0173612   6.0412086
   6.0327737   6.0412086   6.0327737   6.0095790   6.0173612   6.0095790
   0.8808678   0.8733166   0.8808678   0.8733166   0.8786024   0.8727939
   0.8753781   0.8811314   0.8786024   0.8811314   0.8753781   0.8727939
   0.8727939   0.8811314   0.8811314   0.8727939   0.8808678   0.8786024
   0.8733166   0.8786024   0.8733166   0.8753781   0.8808678   0.8753781
 TTTTTTTTTTTTTTTTTTTTTTTTTTTTTT MOQGAD      TELAPSE     2398.38 TCPU     1522.54
 TTTTTTTTTTTTTTTTTTTTTTTTTTTTTT SHELLXN     TELAPSE     2433.08 TCPU     1549.02
 TTTTTTTTTTTTTTTTTTTTTTTTTTTTTT MONMO3      TELAPSE     2435.24 TCPU     1551.18
 NUMERICALLY INTEGRATED DENSITY    732.0001570275
 TTTTTTTTTTTTTTTTTTTTTTTTTTTTTT NUMDFT      TELAPSE     2438.67 TCPU     1554.60
 CYC   1 ETOT(AU) -9.584375421013E+03 DETOT  1.16E-01 tst  0.00E+00 PX  8.45E-03
 TTTTTTTTTTTTTTTTTTTTTTTTTTTTTT DIIS        TELAPSE     2438.83 TCPU     1554.77
 DIIS TEST: 0.14005E-01 AT SCF   CYCLE   1 - MIX   30 %
 TTTTTTTTTTTTTTTTTTTTTTTTTTTTTT FDIK        TELAPSE     2446.95 TCPU     1562.38
 INSULATING STATE
 TOP OF VALENCE BANDS -    BAND    366; K    5; EIG -2.1607372E-01 AU
 TOP OF VALENCE BANDS -    BAND    366; K    1; EIG -2.1613823E-01 AU
 BOTTOM OF VIRTUAL BANDS - BAND    367; K    5; EIG  7.9650348E-03 AU
 DIRECT ENERGY BAND GAP:   6.0964 eV
 BOTTOM OF VIRTUAL BANDS - BAND    367; K    1; EIG  9.2193937E-03 AU
 TTTTTTTTTTTTTTTTTTTTTTTTTTTTTT PDIG        TELAPSE     2448.26 TCPU     1563.69
 CHARGE NORMALIZATION FACTOR   1.00000000
 TOTAL ATOMIC CHARGES:
  18.5541231  18.5541231  18.5538641  18.5538641  18.5538641  18.5538641
   7.5563618   7.5557538   7.5563618   7.5557538   7.5552767   7.5490600
   7.5551756   7.5627446   7.5552767   7.5627446   7.5551756   7.5490600
   7.5490600   7.5627446   7.5627446   7.5490600   7.5563618   7.5552767
   7.5557538   7.5552767   7.5557538   7.5551756   7.5563618   7.5551756
  17.0392518  17.0464346  17.0392518  17.0464346  17.0392518  17.0541260
  17.0464346  17.0311662  17.0392518  17.0311662  17.0464346  17.0541260
   5.7691996   5.7617120   5.7691996   5.7617120   5.7691996   5.7582487
   5.7617120   5.7720115   5.7691996   5.7720115   5.7617120   5.7582487
   6.0206509   6.0285586   6.0206509   6.0285586   6.0326920   6.0243016
   6.0168150   6.0246842   6.0326920   6.0246842   6.0168150   6.0243016
   6.0243016   6.0246842   6.0246842   6.0243016   6.0206509   6.0326920
   6.0285586   6.0326920   6.0285586   6.0168150   6.0206509   6.0168150
   0.8778974   0.8762895   0.8778974   0.8762895   0.8794531   0.8810818
   0.8744270   0.8734763   0.8794531   0.8734763   0.8744270   0.8810818
   0.8810818   0.8734763   0.8734763   0.8810818   0.8778974   0.8794531
   0.8762895   0.8794531   0.8762895   0.8744270   0.8778974   0.8744270
 TTTTTTTTTTTTTTTTTTTTTTTTTTTTTT MOQGAD      TELAPSE     2448.28 TCPU     1563.70
 TTTTTTTTTTTTTTTTTTTTTTTTTTTTTT SHELLXN     TELAPSE     2507.98 TCPU     1590.14
 TTTTTTTTTTTTTTTTTTTTTTTTTTTTTT MONMO3      TELAPSE     2508.86 TCPU     1591.02
 NUMERICALLY INTEGRATED DENSITY    732.0001604752
 TTTTTTTTTTTTTTTTTTTTTTTTTTTTTT NUMDFT      TELAPSE     2512.31 TCPU     1594.46
 CYC   2 ETOT(AU) -9.584376515103E+03 DETOT -1.09E-03 tst  8.89E-06 PX  6.00E-03
 TTTTTTTTTTTTTTTTTTTTTTTTTTTTTT DIIS        TELAPSE     2513.32 TCPU     1595.47
 DIIS TEST: 0.73185E-02 AT SCF   CYCLE   2 - DIIS ACTIVE - HISTORY:     2 CYCLES
 TTTTTTTTTTTTTTTTTTTTTTTTTTTTTT FDIK        TELAPSE     2525.41 TCPU     1603.93
 INSULATING STATE
 TOP OF VALENCE BANDS -    BAND    366; K    5; EIG -2.1781247E-01 AU
 TOP OF VALENCE BANDS -    BAND    366; K    1; EIG -2.1789564E-01 AU
 BOTTOM OF VIRTUAL BANDS - BAND    367; K    5; EIG  8.0544803E-03 AU
 DIRECT ENERGY BAND GAP:   6.1462 eV
 BOTTOM OF VIRTUAL BANDS - BAND    367; K    1; EIG  9.3051826E-03 AU
 TTTTTTTTTTTTTTTTTTTTTTTTTTTTTT PDIG        TELAPSE     2526.72 TCPU     1605.23
 CHARGE NORMALIZATION FACTOR   1.00000000
 TOTAL ATOMIC CHARGES:
  18.5535474  18.5535474  18.5532773  18.5532773  18.5532773  18.5532773
   7.5583146   7.5520426   7.5583146   7.5520426   7.5379005   7.5450237
   7.5752954   7.5656510   7.5379005   7.5656510   7.5752954   7.5450237
   7.5450237   7.5656510   7.5656510   7.5450237   7.5583146   7.5379005
   7.5520426   7.5379005   7.5520426   7.5752954   7.5583146   7.5752954
  17.0441977  17.0413525  17.0441977  17.0413525  17.0441977  17.0455467
  17.0413525  17.0393412  17.0441977  17.0393412  17.0413525  17.0455467
   5.7670854   5.7623142   5.7670854   5.7623142   5.7670854   5.7737233
   5.7623142   5.7593931   5.7670854   5.7593931   5.7623142   5.7737233
   6.0229523   6.0267650   6.0229523   6.0267650   6.0356215   6.0289122
   6.0150460   6.0205750   6.0356215   6.0205750   6.0150460   6.0289122
   6.0289122   6.0205750   6.0205750   6.0289122   6.0229523   6.0356215
   6.0267650   6.0356215   6.0267650   6.0150460   6.0229523   6.0150460
   0.8787308   0.8753151   0.8787308   0.8753151   0.8806363   0.8783504
   0.8731214   0.8757432   0.8806363   0.8757432   0.8731214   0.8783504
   0.8783504   0.8757432   0.8757432   0.8783504   0.8787308   0.8806363
   0.8753151   0.8806363   0.8753151   0.8731214   0.8787308   0.8731214
 TTTTTTTTTTTTTTTTTTTTTTTTTTTTTT MOQGAD      TELAPSE     2526.73 TCPU     1605.25
 TTTTTTTTTTTTTTTTTTTTTTTTTTTTTT SHELLXN     TELAPSE     2577.34 TCPU     1631.66
 TTTTTTTTTTTTTTTTTTTTTTTTTTTTTT MONMO3      TELAPSE     2578.25 TCPU     1632.57
 NUMERICALLY INTEGRATED DENSITY    732.0001601459
 TTTTTTTTTTTTTTTTTTTTTTTTTTTTTT NUMDFT      TELAPSE     2581.69 TCPU     1636.01
 CYC   3 ETOT(AU) -9.584377434336E+03 DETOT -9.19E-04 tst  2.82E-06 PX  3.51E-03
 TTTTTTTTTTTTTTTTTTTTTTTTTTTTTT DIIS        TELAPSE     2582.47 TCPU     1636.79
 DIIS TEST: 0.84071E-03 AT SCF   CYCLE   3 - DIIS ACTIVE - HISTORY:     3 CYCLES
 TTTTTTTTTTTTTTTTTTTTTTTTTTTTTT FDIK        TELAPSE     2592.00 TCPU     1644.65
 INSULATING STATE
 TOP OF VALENCE BANDS -    BAND    366; K    5; EIG -2.1851265E-01 AU
 TOP OF VALENCE BANDS -    BAND    366; K    1; EIG -2.1860689E-01 AU
 BOTTOM OF VIRTUAL BANDS - BAND    367; K    5; EIG  8.1620461E-03 AU
 DIRECT ENERGY BAND GAP:   6.1681 eV
 BOTTOM OF VIRTUAL BANDS - BAND    367; K    1; EIG  9.4548201E-03 AU
 TTTTTTTTTTTTTTTTTTTTTTTTTTTTTT PDIG        TELAPSE     2593.35 TCPU     1646.00
 CHARGE NORMALIZATION FACTOR   1.00000000
 TOTAL ATOMIC CHARGES:
  18.5535788  18.5535788  18.5532989  18.5532989  18.5532989  18.5532989
   7.5564262   7.5554455   7.5564262   7.5554455   7.5431868   7.5449925
   7.5679543   7.5661372   7.5431868   7.5661372   7.5679543   7.5449925
   7.5449925   7.5661372   7.5661372   7.5449925   7.5564262   7.5431868
   7.5554455   7.5431868   7.5554455   7.5679543   7.5564262   7.5679543
  17.0438957  17.0414923  17.0438957  17.0414923  17.0438957  17.0461127
  17.0414923  17.0388220  17.0438957  17.0388220  17.0414923  17.0461127
   5.7672491   5.7630210   5.7672491   5.7630210   5.7672491   5.7707489
   5.7630210   5.7612331   5.7672491   5.7612331   5.7630210   5.7707489
   6.0191294   6.0308319   6.0191294   6.0308319   6.0365312   6.0312689
   6.0133792   6.0183834   6.0365312   6.0183834   6.0133792   6.0312689
   6.0312689   6.0183834   6.0183834   6.0312689   6.0191294   6.0365312
   6.0308319   6.0365312   6.0308319   6.0133792   6.0191294   6.0133792
   0.8792505   0.8748040   0.8792505   0.8748040   0.8801610   0.8777963
   0.8737400   0.8763768   0.8801610   0.8763768   0.8737400   0.8777963
   0.8777963   0.8763768   0.8763768   0.8777963   0.8792505   0.8801610
   0.8748040   0.8801610   0.8748040   0.8737400   0.8792505   0.8737400
 TTTTTTTTTTTTTTTTTTTTTTTTTTTTTT MOQGAD      TELAPSE     2593.36 TCPU     1646.01
 TTTTTTTTTTTTTTTTTTTTTTTTTTTTTT SHELLXN     TELAPSE     2630.51 TCPU     1672.40
 TTTTTTTTTTTTTTTTTTTTTTTTTTTTTT MONMO3      TELAPSE     2631.40 TCPU     1673.29
 NUMERICALLY INTEGRATED DENSITY    732.0001598855
 TTTTTTTTTTTTTTTTTTTTTTTTTTTTTT NUMDFT      TELAPSE     2634.83 TCPU     1676.72
 CYC   4 ETOT(AU) -9.584377531644E+03 DETOT -9.73E-05 tst  5.09E-07 PX  1.07E-03
 TTTTTTTTTTTTTTTTTTTTTTTTTTTTTT DIIS        TELAPSE     2636.70 TCPU     1678.59
 DIIS TEST: 0.18672E-03 AT SCF   CYCLE   4 - DIIS ACTIVE - HISTORY:     4 CYCLES
 TTTTTTTTTTTTTTTTTTTTTTTTTTTTTT FDIK        TELAPSE     2660.47 TCPU     1692.34
 INSULATING STATE
 TOP OF VALENCE BANDS -    BAND    366; K    5; EIG -2.1843544E-01 AU
 TOP OF VALENCE BANDS -    BAND    366; K    1; EIG -2.1852865E-01 AU
 BOTTOM OF VIRTUAL BANDS - BAND    367; K    5; EIG  8.1882689E-03 AU
 DIRECT ENERGY BAND GAP:   6.1667 eV
 BOTTOM OF VIRTUAL BANDS - BAND    367; K    1; EIG  9.5000477E-03 AU
 TTTTTTTTTTTTTTTTTTTTTTTTTTTTTT PDIG        TELAPSE     2661.73 TCPU     1693.61
 CHARGE NORMALIZATION FACTOR   1.00000000
 TOTAL ATOMIC CHARGES:
  18.5536011  18.5536011  18.5533383  18.5533383  18.5533383  18.5533383
   7.5576466   7.5532720   7.5576466   7.5532720   7.5423504   7.5454041
   7.5699414   7.5657455   7.5423504   7.5657455   7.5699414   7.5454041
   7.5454041   7.5657455   7.5657455   7.5454041   7.5576466   7.5423504
   7.5532720   7.5423504   7.5532720   7.5699414   7.5576466   7.5699414
  17.0437977  17.0416749  17.0437977  17.0416749  17.0437977  17.0468372
  17.0416749  17.0380544  17.0437977  17.0380544  17.0416749  17.0468372
   5.7670039   5.7629004   5.7670039   5.7629004   5.7670039   5.7708324
   5.7629004   5.7614719   5.7670039   5.7614719   5.7629004   5.7708324
   6.0202787   6.0292363   6.0202787   6.0292363   6.0358099   6.0300300
   6.0146426   6.0193735   6.0358099   6.0193735   6.0146426   6.0300300
   6.0300300   6.0193735   6.0193735   6.0300300   6.0202787   6.0358099
   6.0292363   6.0358099   6.0292363   6.0146426   6.0202787   6.0146426
   0.8790689   0.8750588   0.8790689   0.8750588   0.8800688   0.8781145
   0.8737922   0.8760521   0.8800688   0.8760521   0.8737922   0.8781145
   0.8781145   0.8760521   0.8760521   0.8781145   0.8790689   0.8800688
   0.8750588   0.8800688   0.8750588   0.8737922   0.8790689   0.8737922
 TTTTTTTTTTTTTTTTTTTTTTTTTTTTTT MOQGAD      TELAPSE     2661.75 TCPU     1693.63
 TTTTTTTTTTTTTTTTTTTTTTTTTTTTTT SHELLXN     TELAPSE     2712.19 TCPU     1720.00
 TTTTTTTTTTTTTTTTTTTTTTTTTTTTTT MONMO3      TELAPSE     2724.87 TCPU     1732.68
 NUMERICALLY INTEGRATED DENSITY    732.0001598574
 TTTTTTTTTTTTTTTTTTTTTTTTTTTTTT NUMDFT      TELAPSE     2728.30 TCPU     1736.11
 CYC   5 ETOT(AU) -9.584377551916E+03 DETOT -2.03E-05 tst  1.01E-07 PX  3.73E-04
 TTTTTTTTTTTTTTTTTTTTTTTTTTTTTT DIIS        TELAPSE     2728.95 TCPU     1736.76
 DIIS TEST: 0.20650E-04 AT SCF   CYCLE   5 - DIIS ACTIVE - HISTORY:     5 CYCLES
 TTTTTTTTTTTTTTTTTTTTTTTTTTTTTT FDIK        TELAPSE     2738.06 TCPU     1744.35
 INSULATING STATE
 TOP OF VALENCE BANDS -    BAND    366; K    5; EIG -2.1839500E-01 AU
 TOP OF VALENCE BANDS -    BAND    366; K    1; EIG -2.1848701E-01 AU
 BOTTOM OF VIRTUAL BANDS - BAND    367; K    5; EIG  8.1592446E-03 AU
 DIRECT ENERGY BAND GAP:   6.1649 eV
 BOTTOM OF VIRTUAL BANDS - BAND    367; K    1; EIG  9.4631821E-03 AU
 TTTTTTTTTTTTTTTTTTTTTTTTTTTTTT PDIG        TELAPSE     2739.35 TCPU     1745.63
 CHARGE NORMALIZATION FACTOR   1.00000000
 TOTAL ATOMIC CHARGES:
  18.5535975  18.5535975  18.5533086  18.5533086  18.5533086  18.5533086
   7.5570999   7.5547504   7.5570999   7.5547504   7.5418150   7.5453784
   7.5696195   7.5655946   7.5418150   7.5655946   7.5696195   7.5453784
   7.5453784   7.5655946   7.5655946   7.5453784   7.5570999   7.5418150
   7.5547504   7.5418150   7.5547504   7.5696195   7.5570999   7.5696195
  17.0438944  17.0415296  17.0438944  17.0415296  17.0438944  17.0464791
  17.0415296  17.0384876  17.0438944  17.0384876  17.0415296  17.0464791
   5.7671410   5.7628451   5.7671410   5.7628451   5.7671410   5.7709311
   5.7628451   5.7612785   5.7671410   5.7612785   5.7628451   5.7709311
   6.0205130   6.0295647   6.0205130   6.0295647   6.0362214   6.0301856
   6.0136273   6.0194281   6.0362214   6.0194281   6.0136273   6.0301856
   6.0301856   6.0194281   6.0194281   6.0301856   6.0205130   6.0362214
   6.0295647   6.0362214   6.0295647   6.0136273   6.0205130   6.0136273
   0.8790261   0.8750151   0.8790261   0.8750151   0.8800786   0.8781337
   0.8738008   0.8760422   0.8800786   0.8760422   0.8738008   0.8781337
   0.8781337   0.8760422   0.8760422   0.8781337   0.8790261   0.8800786
   0.8750151   0.8800786   0.8750151   0.8738008   0.8790261   0.8738008
 TTTTTTTTTTTTTTTTTTTTTTTTTTTTTT MOQGAD      TELAPSE     2739.36 TCPU     1745.65
 TTTTTTTTTTTTTTTTTTTTTTTTTTTTTT SHELLXN     TELAPSE     2784.23 TCPU     1772.06
 TTTTTTTTTTTTTTTTTTTTTTTTTTTTTT MONMO3      TELAPSE     2785.10 TCPU     1772.93
 NUMERICALLY INTEGRATED DENSITY    732.0001598780
 TTTTTTTTTTTTTTTTTTTTTTTTTTTTTT NUMDFT      TELAPSE     2788.58 TCPU     1776.41
 CYC   6 ETOT(AU) -9.584377553295E+03 DETOT -1.38E-06 tst  2.05E-08 PX  1.85E-04
 TTTTTTTTTTTTTTTTTTTTTTTTTTTTTT DIIS        TELAPSE     2790.01 TCPU     1777.84
 DIIS TEST: 0.12302E-04 AT SCF   CYCLE   6 - DIIS ACTIVE - HISTORY:     6 CYCLES
 TTTTTTTTTTTTTTTTTTTTTTTTTTTTTT FDIK        TELAPSE     2808.56 TCPU     1785.04
 INSULATING STATE
 TOP OF VALENCE BANDS -    BAND    366; K    5; EIG -2.1845174E-01 AU
 TOP OF VALENCE BANDS -    BAND    366; K    1; EIG -2.1854515E-01 AU
 BOTTOM OF VIRTUAL BANDS - BAND    367; K    5; EIG  8.1657992E-03 AU
 DIRECT ENERGY BAND GAP:   6.1666 eV
 BOTTOM OF VIRTUAL BANDS - BAND    367; K    1; EIG  9.4520420E-03 AU
 TTTTTTTTTTTTTTTTTTTTTTTTTTTTTT PDIG        TELAPSE     2809.93 TCPU     1786.41
 CHARGE NORMALIZATION FACTOR   1.00000000
 TOTAL ATOMIC CHARGES:
  18.5536030  18.5536030  18.5533236  18.5533236  18.5533236  18.5533236
   7.5571577   7.5536828   7.5571577   7.5536828   7.5423980   7.5453897
   7.5699014   7.5657562   7.5423980   7.5657562   7.5699014   7.5453897
   7.5453897   7.5657562   7.5657562   7.5453897   7.5571577   7.5423980
   7.5536828   7.5423980   7.5536828   7.5699014   7.5571577   7.5699014
  17.0438534  17.0416197  17.0438534  17.0416197  17.0438534  17.0464852
  17.0416197  17.0383993  17.0438534  17.0383993  17.0416197  17.0464852
   5.7671619   5.7627802   5.7671619   5.7627802   5.7671619   5.7709244
   5.7627802   5.7613893   5.7671619   5.7613893   5.7627802   5.7709244
   6.0200762   6.0294533   6.0200762   6.0294533   6.0361076   6.0302458
   6.0143894   6.0191912   6.0361076   6.0191912   6.0143894   6.0302458
   6.0302458   6.0191912   6.0191912   6.0302458   6.0200762   6.0361076
   6.0294533   6.0361076   6.0294533   6.0143894   6.0200762   6.0143894
   0.8790819   0.8750350   0.8790819   0.8750350   0.8801052   0.8780705
   0.8737433   0.8760755   0.8801052   0.8760755   0.8737433   0.8780705
   0.8780705   0.8760755   0.8760755   0.8780705   0.8790819   0.8801052
   0.8750350   0.8801052   0.8750350   0.8737433   0.8790819   0.8737433
 TTTTTTTTTTTTTTTTTTTTTTTTTTTTTT MOQGAD      TELAPSE     2809.94 TCPU     1786.43
 TTTTTTTTTTTTTTTTTTTTTTTTTTTTTT SHELLXN     TELAPSE     2852.71 TCPU     1812.84
 TTTTTTTTTTTTTTTTTTTTTTTTTTTTTT MONMO3      TELAPSE     2853.61 TCPU     1813.74
 NUMERICALLY INTEGRATED DENSITY    732.0001598820
 TTTTTTTTTTTTTTTTTTTTTTTTTTTTTT NUMDFT      TELAPSE     2857.06 TCPU     1817.19
 CYC   7 ETOT(AU) -9.584377554464E+03 DETOT -1.17E-06 tst  8.91E-09 PX  1.41E-04
 TTTTTTTTTTTTTTTTTTTTTTTTTTTTTT DIIS        TELAPSE     2857.46 TCPU     1817.59
 DIIS TEST: 0.44889E-05 AT SCF   CYCLE   7 - DIIS ACTIVE - HISTORY:     7 CYCLES
 TTTTTTTTTTTTTTTTTTTTTTTTTTTTTT FDIK        TELAPSE     2868.20 TCPU     1826.58
 INSULATING STATE
 TOP OF VALENCE BANDS -    BAND    366; K    5; EIG -2.1842402E-01 AU
 TOP OF VALENCE BANDS -    BAND    366; K    1; EIG -2.1851683E-01 AU
 BOTTOM OF VIRTUAL BANDS - BAND    367; K    5; EIG  8.1707076E-03 AU
 DIRECT ENERGY BAND GAP:   6.1660 eV
 BOTTOM OF VIRTUAL BANDS - BAND    367; K    1; EIG  9.4777123E-03 AU
 TTTTTTTTTTTTTTTTTTTTTTTTTTTTTT PDIG        TELAPSE     2869.54 TCPU     1827.91
 CHARGE NORMALIZATION FACTOR   1.00000000
 TOTAL ATOMIC CHARGES:
  18.5536061  18.5536061  18.5533283  18.5533283  18.5533283  18.5533283
   7.5574372   7.5540316   7.5574372   7.5540316   7.5420877   7.5453852
   7.5696827   7.5656910   7.5420877   7.5656910   7.5696827   7.5453852
   7.5453852   7.5656910   7.5656910   7.5453852   7.5574372   7.5420877
   7.5540316   7.5420877   7.5540316   7.5696827   7.5574372   7.5696827
  17.0438610  17.0415878  17.0438610  17.0415878  17.0438610  17.0466096
  17.0415878  17.0383303  17.0438610  17.0383303  17.0415878  17.0466096
   5.7670627   5.7629078   5.7670627   5.7629078   5.7670627   5.7708801
   5.7629078   5.7613372   5.7670627   5.7613372   5.7629078   5.7708801
   6.0203533   6.0294605   6.0203533   6.0294605   6.0359488   6.0301763
   6.0141602   6.0193355   6.0359488   6.0193355   6.0141602   6.0301763
   6.0301763   6.0193355   6.0193355   6.0301763   6.0203533   6.0359488
   6.0294605   6.0359488   6.0294605   6.0141602   6.0203533   6.0141602
   0.8790553   0.8750225   0.8790553   0.8750225   0.8801007   0.8781041
   0.8737708   0.8760673   0.8801007   0.8760673   0.8737708   0.8781041
   0.8781041   0.8760673   0.8760673   0.8781041   0.8790553   0.8801007
   0.8750225   0.8801007   0.8750225   0.8737708   0.8790553   0.8737708
 TTTTTTTTTTTTTTTTTTTTTTTTTTTTTT MOQGAD      TELAPSE     2869.55 TCPU     1827.93
 TTTTTTTTTTTTTTTTTTTTTTTTTTTTTT SHELLXN     TELAPSE     2938.28 TCPU     1854.34
 TTTTTTTTTTTTTTTTTTTTTTTTTTTTTT MONMO3      TELAPSE     2946.24 TCPU     1862.30
 NUMERICALLY INTEGRATED DENSITY    732.0001598770
 TTTTTTTTTTTTTTTTTTTTTTTTTTTTTT NUMDFT      TELAPSE     2950.62 TCPU     1866.68
 CYC   8 ETOT(AU) -9.584377554879E+03 DETOT -4.15E-07 tst  1.94E-09 PX  4.87E-05
 TTTTTTTTTTTTTTTTTTTTTTTTTTTTTT DIIS        TELAPSE     2955.23 TCPU     1871.28
 DIIS TEST: 0.11057E-05 AT SCF   CYCLE   8 - DIIS ACTIVE - HISTORY:     8 CYCLES
 TTTTTTTTTTTTTTTTTTTTTTTTTTTTTT FDIK        TELAPSE     2982.78 TCPU     1887.70
 INSULATING STATE
 TOP OF VALENCE BANDS -    BAND    366; K    5; EIG -2.1842303E-01 AU
 TOP OF VALENCE BANDS -    BAND    366; K    1; EIG -2.1851581E-01 AU
 BOTTOM OF VIRTUAL BANDS - BAND    367; K    5; EIG  8.1673023E-03 AU
 DIRECT ENERGY BAND GAP:   6.1658 eV
 BOTTOM OF VIRTUAL BANDS - BAND    367; K    1; EIG  9.4653403E-03 AU
 TTTTTTTTTTTTTTTTTTTTTTTTTTTTTT PDIG        TELAPSE     2984.11 TCPU     1889.03
 CHARGE NORMALIZATION FACTOR   1.00000000
 TOTAL ATOMIC CHARGES:
  18.5536028  18.5536028  18.5533255  18.5533255  18.5533255  18.5533255
   7.5571486   7.5540190   7.5571486   7.5540190   7.5422051   7.5453999
   7.5698384   7.5656768   7.5422051   7.5656768   7.5698384   7.5453999
   7.5453999   7.5656768   7.5656768   7.5453999   7.5571486   7.5422051
   7.5540190   7.5422051   7.5540190   7.5698384   7.5571486   7.5698384
  17.0438593  17.0416040  17.0438593  17.0416040  17.0438593  17.0465765
  17.0416040  17.0383410  17.0438593  17.0383410  17.0416040  17.0465765
   5.7671145   5.7628194   5.7671145   5.7628194   5.7671145   5.7708934
   5.7628194   5.7613939   5.7671145   5.7613939   5.7628194   5.7708934
   6.0202709   6.0294201   6.0202709   6.0294201   6.0361468   6.0301594
   6.0141454   6.0193286   6.0361468   6.0193286   6.0141454   6.0301594
   6.0301594   6.0193286   6.0193286   6.0301594   6.0202709   6.0361468
   6.0294201   6.0361468   6.0294201   6.0141454   6.0202709   6.0141454
   0.8790598   0.8750348   0.8790598   0.8750348   0.8800891   0.8781056
   0.8737709   0.8760541   0.8800891   0.8760541   0.8737709   0.8781056
   0.8781056   0.8760541   0.8760541   0.8781056   0.8790598   0.8800891
   0.8750348   0.8800891   0.8750348   0.8737709   0.8790598   0.8737709
 TTTTTTTTTTTTTTTTTTTTTTTTTTTTTT MOQGAD      TELAPSE     2984.13 TCPU     1889.05
 TTTTTTTTTTTTTTTTTTTTTTTTTTTTTT SHELLXN     TELAPSE     3050.10 TCPU     1915.50
 TTTTTTTTTTTTTTTTTTTTTTTTTTTTTT MONMO3      TELAPSE     3053.11 TCPU     1918.51
 NUMERICALLY INTEGRATED DENSITY    732.0001598778
 TTTTTTTTTTTTTTTTTTTTTTTTTTTTTT NUMDFT      TELAPSE     3056.55 TCPU     1921.95
 CYC   9 ETOT(AU) -9.584377554975E+03 DETOT -9.60E-08 tst  8.61E-10 PX  3.94E-05
 TTTTTTTTTTTTTTTTTTTTTTTTTTTTTT DIIS        TELAPSE     3061.15 TCPU     1926.55
 DIIS TEST: 0.60716E-06 AT SCF   CYCLE   9 - DIIS ACTIVE - HISTORY:     9 CYCLES
 TTTTTTTTTTTTTTTTTTTTTTTTTTTTTT FDIK        TELAPSE     3074.10 TCPU     1934.40
 INSULATING STATE
 TOP OF VALENCE BANDS -    BAND    366; K    5; EIG -2.1842492E-01 AU
 TOP OF VALENCE BANDS -    BAND    366; K    1; EIG -2.1851773E-01 AU
 BOTTOM OF VIRTUAL BANDS - BAND    367; K    5; EIG  8.1673865E-03 AU
 DIRECT ENERGY BAND GAP:   6.1659 eV
 BOTTOM OF VIRTUAL BANDS - BAND    367; K    1; EIG  9.4665667E-03 AU
 TTTTTTTTTTTTTTTTTTTTTTTTTTTTTT PDIG        TELAPSE     3075.48 TCPU     1935.78
 CHARGE NORMALIZATION FACTOR   1.00000000
 TOTAL ATOMIC CHARGES:
  18.5536070  18.5536070  18.5533228  18.5533228  18.5533228  18.5533228
   7.5573086   7.5539952   7.5573086   7.5539952   7.5421445   7.5453830
   7.5697536   7.5656978   7.5421445   7.5656978   7.5697536   7.5453830
   7.5453830   7.5656978   7.5656978   7.5453830   7.5573086   7.5421445
   7.5539952   7.5421445   7.5539952   7.5697536   7.5573086   7.5697536
  17.0438516  17.0416042  17.0438516  17.0416042  17.0438516  17.0465540
  17.0416042  17.0383720  17.0438516  17.0383720  17.0416042  17.0465540
   5.7671271   5.7628380   5.7671271   5.7628380   5.7671271   5.7708921
   5.7628380   5.7613613   5.7671271   5.7613613   5.7628380   5.7708921
   6.0202864   6.0294724   6.0202864   6.0294724   6.0360390   6.0301964
   6.0141671   6.0193057   6.0360390   6.0193057   6.0141671   6.0301964
   6.0301964   6.0193057   6.0193057   6.0301964   6.0202864   6.0360390
   6.0294724   6.0360390   6.0294724   6.0141671   6.0202864   6.0141671
   0.8790548   0.8750308   0.8790548   0.8750308   0.8801000   0.8781013
   0.8737641   0.8760624   0.8801000   0.8760624   0.8737641   0.8781013
   0.8781013   0.8760624   0.8760624   0.8781013   0.8790548   0.8801000
   0.8750308   0.8801000   0.8750308   0.8737641   0.8790548   0.8737641
 TTTTTTTTTTTTTTTTTTTTTTTTTTTTTT MOQGAD      TELAPSE     3075.49 TCPU     1935.80
 TTTTTTTTTTTTTTTTTTTTTTTTTTTTTT SHELLXN     TELAPSE     3120.77 TCPU     1962.18
 TTTTTTTTTTTTTTTTTTTTTTTTTTTTTT MONMO3      TELAPSE     3122.99 TCPU     1964.39
 NUMERICALLY INTEGRATED DENSITY    732.0001598802
 TTTTTTTTTTTTTTTTTTTTTTTTTTTTTT NUMDFT      TELAPSE     3126.43 TCPU     1967.84
 CYC  10 ETOT(AU) -9.584377555011E+03 DETOT -3.57E-08 tst  2.24E-10 PX  2.14E-05
 TTTTTTTTTTTTTTTTTTTTTTTTTTTTTT DIIS        TELAPSE     3126.97 TCPU     1968.38
 DIIS TEST: 0.18520E-06 AT SCF   CYCLE  10 - DIIS ACTIVE - HISTORY:    10 CYCLES
 TTTTTTTTTTTTTTTTTTTTTTTTTTTTTT FDIK        TELAPSE     3135.66 TCPU     1975.93
 INSULATING STATE
 TOP OF VALENCE BANDS -    BAND    366; K    5; EIG -2.1842401E-01 AU
 TOP OF VALENCE BANDS -    BAND    366; K    1; EIG -2.1851682E-01 AU
 BOTTOM OF VIRTUAL BANDS - BAND    367; K    5; EIG  8.1677478E-03 AU
 DIRECT ENERGY BAND GAP:   6.1659 eV
 BOTTOM OF VIRTUAL BANDS - BAND    367; K    1; EIG  9.4682991E-03 AU
 TTTTTTTTTTTTTTTTTTTTTTTTTTTTTT PDIG        TELAPSE     3137.01 TCPU     1977.28
 CHARGE NORMALIZATION FACTOR   1.00000000
 TOTAL ATOMIC CHARGES:
  18.5536077  18.5536077  18.5533245  18.5533245  18.5533245  18.5533245
   7.5572642   7.5540056   7.5572642   7.5540056   7.5421819   7.5453898
   7.5697667   7.5656896   7.5421819   7.5656896   7.5697667   7.5453898
   7.5453898   7.5656896   7.5656896   7.5453898   7.5572642   7.5421819
   7.5540056   7.5421819   7.5540056   7.5697667   7.5572642   7.5697667
  17.0438662  17.0415922  17.0438662  17.0415922  17.0438662  17.0465761
  17.0415922  17.0383496  17.0438662  17.0383496  17.0415922  17.0465761
   5.7670719   5.7628764   5.7670719   5.7628764   5.7670719   5.7709019
   5.7628764   5.7613622   5.7670719   5.7613622   5.7628764   5.7709019
   6.0202969   6.0294330   6.0202969   6.0294330   6.0360660   6.0301715
   6.0141662   6.0193227   6.0360660   6.0193227   6.0141662   6.0301715
   6.0301715   6.0193227   6.0193227   6.0301715   6.0202969   6.0360660
   6.0294330   6.0360660   6.0294330   6.0141662   6.0202969   6.0141662
   0.8790596   0.8750298   0.8790596   0.8750298   0.8800960   0.8781030
   0.8737670   0.8760607   0.8800960   0.8760607   0.8737670   0.8781030
   0.8781030   0.8760607   0.8760607   0.8781030   0.8790596   0.8800960
   0.8750298   0.8800960   0.8750298   0.8737670   0.8790596   0.8737670
 TTTTTTTTTTTTTTTTTTTTTTTTTTTTTT MOQGAD      TELAPSE     3137.02 TCPU     1977.30
 TTTTTTTTTTTTTTTTTTTTTTTTTTTTTT SHELLXN     TELAPSE     3179.56 TCPU     2003.74
 TTTTTTTTTTTTTTTTTTTTTTTTTTTTTT MONMO3      TELAPSE     3182.19 TCPU     2006.37
 NUMERICALLY INTEGRATED DENSITY    732.0001598785
 TTTTTTTTTTTTTTTTTTTTTTTTTTTTTT NUMDFT      TELAPSE     3185.61 TCPU     2009.80
 CYC  11 ETOT(AU) -9.584377555011E+03 DETOT -4.84E-10 tst  2.74E-11 PX  9.87E-06
 TTTTTTTTTTTTTTTTTTTTTTTTTTTTTT DIIS        TELAPSE     3187.43 TCPU     2011.61
 DIIS TEST: 0.56487E-07 AT SCF   CYCLE  11 - DIIS ACTIVE - HISTORY:    11 CYCLES
 TTTTTTTTTTTTTTTTTTTTTTTTTTTTTT FDIK        TELAPSE     3203.12 TCPU     2020.27
 INSULATING STATE
 TOP OF VALENCE BANDS -    BAND    366; K    5; EIG -2.1842408E-01 AU
 TOP OF VALENCE BANDS -    BAND    366; K    1; EIG -2.1851687E-01 AU
 BOTTOM OF VIRTUAL BANDS - BAND    367; K    5; EIG  8.1681483E-03 AU
 DIRECT ENERGY BAND GAP:   6.1659 eV
 BOTTOM OF VIRTUAL BANDS - BAND    367; K    1; EIG  9.4677246E-03 AU
 TTTTTTTTTTTTTTTTTTTTTTTTTTTTTT PDIG        TELAPSE     3204.34 TCPU     2021.49
 CHARGE NORMALIZATION FACTOR   1.00000000
 TOTAL ATOMIC CHARGES:
  18.5536069  18.5536069  18.5533227  18.5533227  18.5533227  18.5533227
   7.5572758   7.5540053   7.5572758   7.5540053   7.5421452   7.5453901
   7.5697772   7.5656867   7.5421452   7.5656867   7.5697772   7.5453901
   7.5453901   7.5656867   7.5656867   7.5453901   7.5572758   7.5421452
   7.5540053   7.5421452   7.5540053   7.5697772   7.5572758   7.5697772
  17.0438464  17.0416122  17.0438464  17.0416122  17.0438464  17.0465711
  17.0416122  17.0383548  17.0438464  17.0383548  17.0416122  17.0465711
   5.7671447   5.7628110   5.7671447   5.7628110   5.7671447   5.7708792
   5.7628110   5.7613811   5.7671447   5.7613811   5.7628110   5.7708792
   6.0202839   6.0294682   6.0202839   6.0294682   6.0360608   6.0301849
   6.0141584   6.0193162   6.0360608   6.0193162   6.0141584   6.0301849
   6.0301849   6.0193162   6.0193162   6.0301849   6.0202839   6.0360608
   6.0294682   6.0360608   6.0294682   6.0141584   6.0202839   6.0141584
   0.8790556   0.8750309   0.8790556   0.8750309   0.8800964   0.8781033
   0.8737672   0.8760603   0.8800964   0.8760603   0.8737672   0.8781033
   0.8781033   0.8760603   0.8760603   0.8781033   0.8790556   0.8800964
   0.8750309   0.8800964   0.8750309   0.8737672   0.8790556   0.8737672
 TTTTTTTTTTTTTTTTTTTTTTTTTTTTTT MOQGAD      TELAPSE     3204.36 TCPU     2021.51
 TTTTTTTTTTTTTTTTTTTTTTTTTTTTTT SHELLXN     TELAPSE     3230.56 TCPU     2047.71
 +++ ENERGIES IN A.U. +++
 ::: EXT EL-POLE                                  -6.1581747464301E+03
 ::: EXT EL-SPHEROPOLE                             5.3282591250463E+01
 ::: BIELET ZONE E-E                               1.1967836710699E+04
 ::: TOTAL E-E                                     5.8629445555194E+03
 ::: TOTAL E-N + N-E                              -2.4886434750553E+04
 ::: TOTAL N-N                                     9.9272046385636E+02
 ::: KINETIC ENERGY                                9.1195357647452E+03
 ::: PSEUDO TOTAL   ENERGY                        -8.9112339664324E+03
 ::: VIRIAL COEFFICIENT                            1.0115525738179E+00
 TTTTTTTTTTTTTTTTTTTTTTTTTTTTTT MONMO3      TELAPSE     3231.64 TCPU     2048.79
 NUMERICALLY INTEGRATED DENSITY    732.0001598793
 TTTTTTTTTTTTTTTTTTTTTTTTTTTTTT NUMDFT      TELAPSE     3235.08 TCPU     2052.23
 CYC  12 ETOT(AU) -9.584377555019E+03 DETOT -7.79E-09 tst  3.25E-11 PX  9.87E-06

 == SCF ENDED - CONVERGENCE ON ENERGY      E(AU) -9.5843775550189E+03 CYCLES  12


 ENERGY EXPRESSION=HARTREE+FOCK EXCH*0.20000+(BECKE      EXCH)*0.80000+LYP        CORR


 TOTAL ENERGY(DFT)(AU)( 12) -9.5843775550189E+03 DE-7.8E-09 tester 3.2E-11
 TTTTTTTTTTTTTTTTTTTTTTTTTTTTTT EDFT        TELAPSE     3235.10 TCPU     2052.25
 
 INFORMATION **** DFTD3 ENERGY **** CALCULATE DFTD3 ENERGY

           DFT-D V3(BJ)
 DF                                         b3-lyp    
 parameters
 s6       :    1.0000
 s8       :    1.9889
 a1       :    0.3981
 a2       :    4.4211
 k1 k3    :   16.0000   -4.0000
 Cutoff   :   50.2022
 CN-Cutoff:   21.1671
 
 Edisp /kcal,au:  -285.3354 -0.45471081

 E6    /kcal :  -129.5105
 E8    /kcal :  -158.4137
 E6(ABC) "   :   2.588844
 
 INFORMATION **** DFTD3 ENERGY **** NORMAL TERMINATION OF DFTD3 MODULE

 *******************************************************************************

 DFT-D3 DISPERSION ENERGY CORRECTION

 D3 DISPERSION ENERGY (AU)       -4.5471081136994E-01
 TOTAL ENERGY + DISP (AU)        -9.5848322658303E+03

 *******************************************************************************

 TTTTTTTTTTTTTTTTTTTTTTTTTTTTTT SMAT        TELAPSE     3245.32 TCPU     2061.26
 TTTTTTTTTTTTTTTTTTTTTTTTTTTTTT POLAR2      TELAPSE     3245.85 TCPU     2061.79
 *****************************************************************************
 *                                                                           *
 *                             PIEZOELECTRICITY                              *
 *                    EVALUATED THROUGH THE  BERRY  PHASE                    *
 *                                                                           *
 *****************************************************************************

                                   STRAIN TENSOR
                            0.00000   0.00000   0.00000
                            0.00000   0.00000  -0.01500
                            0.00000  -0.01500   0.00000

 %%%%%%%%%%%%%%%%%%%%%%%%%%%%%%%%%%%%%%%%%%%%%%%%%%%%%%%%%%%%%%%%%%%%%%%%%%%%%
          INFORMATION ON SYSTEM A TO THE LEFT ON SYSTEM B TO THE RIGHT
                      (A) SHOULD BE THE EQUILIBRIUM SYSTEM

         a, b, c (ANGSTROM), ALPHA, BETA, GAMMA (DEGREES) V (ANGSTROM**3)
  a= 14.82311    ALPHA= 109.47122           a= 14.67525    ALPHA= 110.27347
  b= 14.82311    BETA = 109.47122           b= 14.97171    BETA = 109.47223
  c= 14.82311    GAMMA= 109.47122           c= 14.97171    GAMMA= 109.47223
          VA= 2507.24108                              VB= 2506.67695

                      DIRECT LATTICE VECTORS COMPONENTS ( ANGSTROM )
           X         Y         Z                  X         Y         Z
       -8.55813   8.55813   8.55813           -8.55813   8.42975   8.42975
        8.55813  -8.55813   8.55813            8.55813  -8.68650   8.68650
        8.55813   8.55813  -8.55813            8.55813   8.68650  -8.68650

                  RECIPROCAL LATTICE VECTORS COMPONENTS (ANGSTROM-1)
           X         Y         Z                  X         Y         Z
        0.00000   0.36709   0.36709            0.00000   0.36709   0.36709
        0.36709   0.00000   0.36709            0.37268   0.00551   0.36717
        0.36709   0.36709   0.00000            0.37268   0.36717   0.00551

                         ATOMIC FRACTIONAL COORDINATES
    ATOM       a        b        c              a        b        c
    1 ZN    0.50000 -0.75000 -0.25000        0.50000 -0.75000 -0.25000
    2 ZN    0.50000 -0.25000 -0.75000        0.50000 -0.25000 -0.75000
    3 ZN   -0.25000  0.50000 -0.75000       -0.25000  0.50000 -0.75000
    4 ZN   -0.75000 -0.25000  0.50000       -0.75000 -0.25000  0.50000
    5 ZN   -0.75000  0.50000 -0.25000       -0.75000  0.50000 -0.25000
    6 ZN   -0.25000 -0.75000  0.50000       -0.25000 -0.75000  0.50000
    7 N    -0.37804  0.27978 -0.28574       -0.37804  0.27978 -0.28574
    8 N     0.56551 -0.09230  0.28574        0.56551 -0.09230  0.28574
    9 N     0.37804  0.09230  0.65782        0.37804  0.09230  0.65782
   10 N    -0.56551 -0.27978 -0.65782       -0.56551 -0.27978 -0.65782
   11 N    -0.28574 -0.37804  0.27978       -0.28574 -0.37804  0.27978
   12 N     0.27978 -0.28574 -0.37804        0.27978 -0.28574 -0.37804
   13 N    -0.65782 -0.56551 -0.27978       -0.65782 -0.56551 -0.27978
   14 N    -0.09230  0.28574  0.56551       -0.09230  0.28574  0.56551
   15 N     0.28574  0.56551 -0.09230        0.28574  0.56551 -0.09230
   16 N     0.09230  0.65782  0.37804        0.09230  0.65782  0.37804
   17 N     0.65782  0.37804  0.09230        0.65782  0.37804  0.09230
   18 N    -0.27978 -0.65782 -0.56551       -0.27978 -0.65782 -0.56551
   19 N     0.27978 -0.37804 -0.28574        0.27978 -0.37804 -0.28574
   20 N    -0.09230  0.56551  0.28574       -0.09230  0.56551  0.28574
   21 N     0.09230  0.37804  0.65782        0.09230  0.37804  0.65782
   22 N    -0.27978 -0.56551 -0.65782       -0.27978 -0.56551 -0.65782
   23 N    -0.37804 -0.28574  0.27978       -0.37804 -0.28574  0.27978
   24 N    -0.28574  0.27978 -0.37804       -0.28574  0.27978 -0.37804
   25 N    -0.56551 -0.65782 -0.27978       -0.56551 -0.65782 -0.27978
   26 N     0.28574 -0.09230  0.56551        0.28574 -0.09230  0.56551
   27 N     0.56551  0.28574 -0.09230        0.56551  0.28574 -0.09230
   28 N     0.65782  0.09230  0.37804        0.65782  0.09230  0.37804
   29 N     0.37804  0.65782  0.09230        0.37804  0.65782  0.09230
   30 N    -0.65782 -0.27978 -0.56551       -0.65782 -0.27978 -0.56551
   31 CL    0.49274  0.15394  0.49274        0.49274  0.15394  0.49274
   32 CL   -0.33880  0.00000 -0.49274       -0.33880  0.00000 -0.49274
   33 CL   -0.49274  0.00000 -0.33880       -0.49274  0.00000 -0.33880
   34 CL    0.33880 -0.15394  0.33880        0.33880 -0.15394  0.33880
   35 CL    0.49274  0.49274  0.15394        0.49274  0.49274  0.15394
   36 CL    0.15394  0.49274  0.49274        0.15394  0.49274  0.49274
   37 CL    0.33880  0.33880 -0.15394        0.33880  0.33880 -0.15394
   38 CL    0.00000 -0.49274 -0.33880        0.00000 -0.49274 -0.33880
   39 CL   -0.49274 -0.33880  0.00000       -0.49274 -0.33880  0.00000
   40 CL    0.00000 -0.33880 -0.49274        0.00000 -0.33880 -0.49274
   41 CL   -0.33880 -0.49274  0.00000       -0.33880 -0.49274  0.00000
   42 CL   -0.15394  0.33880  0.33880       -0.15394  0.33880  0.33880
   43 C     0.61603  0.24259  0.61603        0.61603  0.24259  0.61603
   44 C    -0.37344  0.00000 -0.61603       -0.37344  0.00000 -0.61603
   45 C    -0.61603  0.00000 -0.37344       -0.61603  0.00000 -0.37344
   46 C     0.37344 -0.24259  0.37344        0.37344 -0.24259  0.37344
   47 C     0.61603  0.61603  0.24259        0.61603  0.61603  0.24259
   48 C     0.24259  0.61603  0.61603        0.24259  0.61603  0.61603
   49 C     0.37344  0.37344 -0.24259        0.37344  0.37344 -0.24259
   50 C     0.00000 -0.61603 -0.37344        0.00000 -0.61603 -0.37344
   51 C    -0.61603 -0.37344  0.00000       -0.61603 -0.37344  0.00000
   52 C     0.00000 -0.37344 -0.61603        0.00000 -0.37344 -0.61603
   53 C    -0.37344 -0.61603  0.00000       -0.37344 -0.61603 -0.00000
   54 C    -0.24259  0.37344  0.37344       -0.24259  0.37344  0.37344
   55 C    -0.26610 -0.65352 -0.20959       -0.26610 -0.65352 -0.20959
   56 C    -0.44393 -0.05651  0.20959       -0.44393 -0.05651  0.20959
   57 C     0.26610  0.05651 -0.38742        0.26610  0.05651 -0.38742
   58 C     0.44393  0.65352  0.38742        0.44393  0.65352  0.38742
   59 C    -0.20959 -0.26610 -0.65352       -0.20959 -0.26610 -0.65352
   60 C    -0.65352 -0.20959 -0.26610       -0.65352 -0.20959 -0.26610
   61 C     0.38742  0.44393  0.65352        0.38742  0.44393  0.65352
   62 C    -0.05651  0.20959 -0.44393       -0.05651  0.20959 -0.44393
   63 C     0.20959 -0.44393 -0.05651        0.20959 -0.44393 -0.05651
   64 C     0.05651 -0.38742  0.26610        0.05651 -0.38742  0.26610
   65 C    -0.38742  0.26610  0.05651       -0.38742  0.26610  0.05651
   66 C     0.65352  0.38742  0.44393        0.65352  0.38742  0.44393
   67 C    -0.65352 -0.26610 -0.20959       -0.65352 -0.26610 -0.20959
   68 C    -0.05651 -0.44393  0.20959       -0.05651 -0.44393  0.20959
   69 C     0.05651  0.26610 -0.38742        0.05651  0.26610 -0.38742
   70 C     0.65352  0.44393  0.38742        0.65352  0.44393  0.38742
   71 C    -0.26610 -0.20959 -0.65352       -0.26610 -0.20959 -0.65352
   72 C    -0.20959 -0.65352 -0.26610       -0.20959 -0.65352 -0.26610
   73 C     0.44393  0.38742  0.65352        0.44393  0.38742  0.65352
   74 C     0.20959 -0.05651 -0.44393        0.20959 -0.05651 -0.44393
   75 C    -0.44393  0.20959 -0.05651       -0.44393  0.20959 -0.05651
   76 C    -0.38742  0.05651  0.26610       -0.38742  0.05651  0.26610
   77 C     0.26610 -0.38742  0.05651        0.26610 -0.38742  0.05651
   78 C     0.38742  0.65352  0.44393        0.38742  0.65352  0.44393
   79 H    -0.23678 -0.61191 -0.12224       -0.23678 -0.61191 -0.12224
   80 H    -0.48966 -0.11453  0.12224       -0.48966 -0.11453  0.12224
   81 H     0.23678  0.11453 -0.37513        0.23678  0.11453 -0.37513
   82 H     0.48966  0.61191  0.37513        0.48966  0.61191  0.37513
   83 H    -0.12224 -0.23678 -0.61191       -0.12224 -0.23678 -0.61191
   84 H    -0.61191 -0.12224 -0.23678       -0.61191 -0.12224 -0.23678
   85 H     0.37513  0.48966  0.61191        0.37513  0.48966  0.61191
   86 H    -0.11453  0.12224 -0.48966       -0.11453  0.12224 -0.48966
   87 H     0.12224 -0.48966 -0.11453        0.12224 -0.48966 -0.11453
   88 H     0.11453 -0.37513  0.23678        0.11453 -0.37513  0.23678
   89 H    -0.37513  0.23678  0.11453       -0.37513  0.23678  0.11453
   90 H     0.61191  0.37513  0.48966        0.61191  0.37513  0.48966
   91 H    -0.61191 -0.23678 -0.12224       -0.61191 -0.23678 -0.12224
   92 H    -0.11453 -0.48966  0.12224       -0.11453 -0.48966  0.12224
   93 H     0.11453  0.23678 -0.37513        0.11453  0.23678 -0.37513
   94 H     0.61191  0.48966  0.37513        0.61191  0.48966  0.37513
   95 H    -0.23678 -0.12224 -0.61191       -0.23678 -0.12224 -0.61191
   96 H    -0.12224 -0.61191 -0.23678       -0.12224 -0.61191 -0.23678
   97 H     0.48966  0.37513  0.61191        0.48966  0.37513  0.61191
   98 H     0.12224 -0.11453 -0.48966        0.12224 -0.11453 -0.48966
   99 H    -0.48966  0.12224 -0.11453       -0.48966  0.12224 -0.11453
  100 H    -0.37513  0.11453  0.23678       -0.37513  0.11453  0.23678
  101 H     0.23678 -0.37513  0.11453        0.23678 -0.37513  0.11453
  102 H     0.37513  0.61191  0.48966        0.37513  0.61191  0.48966

 %%%%%%%%%%%%%%%%%%%%%%%%%%%%%%%%%%%%%%%%%%%%%%%%%%%%%%%%%%%%%%%%%%%%%%%%%%%%%

            PHASE PROJECTED ALONG THE RECIPROCAL LATTICE VECTORS
                              B1         B2         B3
                     PHI  -0.000000  -0.059140  -0.059140

               PREFACTOR: |e|/(2.PI.VA)=  0.00101704E+10 (C/m**3)


 *******************************************************************************
 * CELL DEFORMATION
 *******************************************************************************

    ELASTIC STRAIN MATRIX (ADIMENSIONAL)

    1    0.0000000000    0.0000000000    0.0000000000
    2    0.0000000000    0.0000000000    0.0150000000
    3    0.0000000000    0.0150000000    0.0000000000

 LATTICE PARAMETERS (ANGSTROMS AND DEGREES) OF
 (1) ORIGINAL PRIMITIVE CELL
 (2) ORIGINAL CRYSTALLOGRAPHIC CELL
 (3) DEFORMED PRIMITIVE CELL
 (4) DEFORMED CRYSTALLOGRAPHIC CELL

            A           B           C        ALPHA       BETA        GAMMA         VOL
 (1)   14.823110   14.823110   14.823110  109.471221  109.471221  109.471221 2507.241078
 (2)   17.116253   17.116253   17.116253   90.000000   90.000000   90.000000 5014.482156
 (3)   14.971708   14.675253   14.675253  108.652765  109.472233  109.472233 2506.676949
 (4)   17.116253   17.118178   17.118178   88.281256   90.000000   90.000000 5013.353897

 * CELL DEFORMATION COMPLETE - NO. OF SYMMOPS   4
 *******************************************************************************
 LATTICE PARAMETERS (ANGSTROMS AND DEGREES) - BOHR = 0.5291772083 ANGSTROM
 PRIMITIVE CELL - CENTRING CODE 6/1 VOLUME=  2506.676949 - DENSITY  1.057 g/cm^3
         A              B              C           ALPHA      BETA       GAMMA 
    14.97170790    14.67525311    14.67525311   108.652765 109.472233 109.472233
 *******************************************************************************
 ATOMS IN THE ASYMMETRIC UNIT   28 - ATOMS IN THE UNIT CELL:  102
     ATOM                 X/A                 Y/B                 Z/C    
 *******************************************************************************
      1 T 230 ZN   -5.000000000000E-01  2.500000000000E-01 -2.500000000000E-01
      2 F 230 ZN    5.000000000000E-01 -2.500000000000E-01  2.500000000000E-01
      3 T 230 ZN   -2.500000000000E-01 -5.000000000000E-01  2.500000000000E-01
      4 F 230 ZN    2.500000000000E-01 -2.500000000000E-01 -5.000000000000E-01
      5 F 230 ZN    2.500000000000E-01 -5.000000000000E-01 -2.500000000000E-01
      6 F 230 ZN   -2.500000000000E-01  2.500000000000E-01 -5.000000000000E-01
      7 T   7 N    -3.780397932351E-01  2.797753909713E-01 -2.857382519951E-01
      8 T   7 N    -4.344863570335E-01 -9.230154123998E-02  2.857382519951E-01
      9 F   7 N     3.780397932351E-01  9.230154123998E-02 -3.421848157936E-01
     10 F   7 N     4.344863570335E-01 -2.797753909713E-01  3.421848157936E-01
     11 T   7 N    -2.857382519951E-01 -3.780397932351E-01  2.797753909713E-01
     12 T   7 N     2.797753909713E-01 -2.857382519951E-01 -3.780397932351E-01
     13 T   7 N     3.421848157936E-01  4.344863570335E-01 -2.797753909713E-01
     14 T   7 N    -9.230154123998E-02  2.857382519951E-01 -4.344863570335E-01
     15 F   7 N     2.857382519951E-01 -4.344863570335E-01 -9.230154123998E-02
     16 F   7 N     9.230154123998E-02 -3.421848157936E-01  3.780397932351E-01
     17 F   7 N    -3.421848157936E-01  3.780397932351E-01  9.230154123998E-02
     18 F   7 N    -2.797753909713E-01  3.421848157936E-01  4.344863570335E-01
     19 F   7 N     2.797753909713E-01 -3.780397932351E-01 -2.857382519951E-01
     20 F   7 N    -9.230154123998E-02 -4.344863570335E-01  2.857382519951E-01
     21 F   7 N     9.230154123998E-02  3.780397932351E-01 -3.421848157936E-01
     22 F   7 N    -2.797753909713E-01  4.344863570335E-01  3.421848157936E-01
     23 F   7 N    -3.780397932351E-01 -2.857382519951E-01  2.797753909713E-01
     24 F   7 N    -2.857382519951E-01  2.797753909713E-01 -3.780397932351E-01
     25 F   7 N     4.344863570335E-01  3.421848157936E-01 -2.797753909713E-01
     26 F   7 N     2.857382519951E-01 -9.230154123998E-02 -4.344863570335E-01
     27 F   7 N    -4.344863570335E-01  2.857382519951E-01 -9.230154123998E-02
     28 F   7 N    -3.421848157936E-01  9.230154123998E-02  3.780397932351E-01
     29 F   7 N     3.780397932351E-01 -3.421848157936E-01  9.230154123998E-02
     30 F   7 N     3.421848157936E-01 -2.797753909713E-01  4.344863570335E-01
     31 T  17 CL    4.927379822432E-01  1.539361055260E-01  4.927379822432E-01
     32 T  17 CL   -3.388018767172E-01  1.387778780781E-17 -4.927379822432E-01
     33 F  17 CL   -4.927379822432E-01  1.387778780781E-17 -3.388018767172E-01
     34 F  17 CL    3.388018767172E-01 -1.539361055260E-01  3.388018767172E-01
     35 F  17 CL    4.927379822432E-01  4.927379822432E-01  1.539361055260E-01
     36 T  17 CL    1.539361055260E-01  4.927379822432E-01  4.927379822432E-01
     37 F  17 CL    3.388018767172E-01  3.388018767172E-01 -1.539361055260E-01
     38 T  17 CL    0.000000000000E+00 -4.927379822432E-01 -3.388018767172E-01
     39 F  17 CL   -4.927379822432E-01 -3.388018767172E-01  1.908195823574E-17
     40 F  17 CL    0.000000000000E+00 -3.388018767172E-01 -4.927379822432E-01
     41 F  17 CL   -3.388018767172E-01 -4.927379822432E-01  8.673617379884E-18
     42 F  17 CL   -1.539361055260E-01  3.388018767172E-01  3.388018767172E-01
     43 T   6 C    -3.839679567784E-01  2.425897864215E-01 -3.839679567784E-01
     44 T   6 C    -3.734422568001E-01  2.775557561563E-17  3.839679567784E-01
     45 F   6 C     3.839679567784E-01  2.775557561563E-17 -3.734422568001E-01
     46 F   6 C     3.734422568001E-01 -2.425897864215E-01  3.734422568001E-01
     47 F   6 C    -3.839679567784E-01 -3.839679567784E-01  2.425897864215E-01
     48 T   6 C     2.425897864215E-01 -3.839679567784E-01 -3.839679567784E-01
     49 F   6 C     3.734422568001E-01  3.734422568001E-01 -2.425897864215E-01
     50 T   6 C     0.000000000000E+00  3.839679567784E-01 -3.734422568001E-01
     51 F   6 C     3.839679567784E-01 -3.734422568001E-01  3.122502256758E-17
     52 F   6 C     0.000000000000E+00 -3.734422568001E-01  3.839679567784E-01
     53 F   6 C    -3.734422568001E-01  3.839679567784E-01  2.081668171172E-17
     54 F   6 C    -2.425897864215E-01  3.734422568001E-01  3.734422568001E-01
     55 T   6 C    -2.661008566387E-01  3.464784516734E-01 -2.095939294862E-01
     56 T   6 C    -4.439276188404E-01 -5.650692715243E-02  2.095939294862E-01
     57 F   6 C     2.661008566387E-01  5.650692715243E-02 -3.874206916880E-01
     58 F   6 C     4.439276188404E-01 -3.464784516734E-01  3.874206916880E-01
     59 T   6 C    -2.095939294862E-01 -2.661008566387E-01  3.464784516734E-01
     60 T   6 C     3.464784516734E-01 -2.095939294862E-01 -2.661008566387E-01
     61 T   6 C     3.874206916880E-01  4.439276188404E-01 -3.464784516734E-01
     62 T   6 C    -5.650692715243E-02  2.095939294862E-01 -4.439276188404E-01
     63 F   6 C     2.095939294862E-01 -4.439276188404E-01 -5.650692715243E-02
     64 F   6 C     5.650692715243E-02 -3.874206916880E-01  2.661008566387E-01
     65 F   6 C    -3.874206916880E-01  2.661008566387E-01  5.650692715243E-02
     66 F   6 C    -3.464784516734E-01  3.874206916880E-01  4.439276188404E-01
     67 F   6 C     3.464784516734E-01 -2.661008566387E-01 -2.095939294862E-01
     68 F   6 C    -5.650692715243E-02 -4.439276188404E-01  2.095939294862E-01
     69 F   6 C     5.650692715243E-02  2.661008566387E-01 -3.874206916880E-01
     70 F   6 C    -3.464784516734E-01  4.439276188404E-01  3.874206916880E-01
     71 F   6 C    -2.661008566387E-01 -2.095939294862E-01  3.464784516734E-01
     72 F   6 C    -2.095939294862E-01  3.464784516734E-01 -2.661008566387E-01
     73 F   6 C     4.439276188404E-01  3.874206916880E-01 -3.464784516734E-01
     74 F   6 C     2.095939294862E-01 -5.650692715243E-02 -4.439276188404E-01
     75 F   6 C    -4.439276188404E-01  2.095939294862E-01 -5.650692715243E-02
     76 F   6 C    -3.874206916880E-01  5.650692715243E-02  2.661008566387E-01
     77 F   6 C     2.661008566387E-01 -3.874206916880E-01  5.650692715243E-02
     78 F   6 C     3.874206916880E-01 -3.464784516734E-01  4.439276188404E-01
     79 T   1 H    -2.367782023143E-01  3.880937727243E-01 -1.222441752173E-01
     80 T   1 H    -4.896620520584E-01 -1.145340270970E-01  1.222441752173E-01
     81 F   1 H     2.367782023143E-01  1.145340270970E-01 -3.751280249615E-01
     82 F   1 H     4.896620520584E-01 -3.880937727243E-01  3.751280249615E-01
     83 T   1 H    -1.222441752173E-01 -2.367782023143E-01  3.880937727243E-01
     84 T   1 H     3.880937727243E-01 -1.222441752173E-01 -2.367782023143E-01
     85 T   1 H     3.751280249615E-01  4.896620520584E-01 -3.880937727243E-01
     86 T   1 H    -1.145340270970E-01  1.222441752173E-01 -4.896620520584E-01
     87 F   1 H     1.222441752173E-01 -4.896620520584E-01 -1.145340270970E-01
     88 F   1 H     1.145340270970E-01 -3.751280249615E-01  2.367782023143E-01
     89 F   1 H    -3.751280249615E-01  2.367782023143E-01  1.145340270970E-01
     90 F   1 H    -3.880937727243E-01  3.751280249615E-01  4.896620520584E-01
     91 F   1 H     3.880937727243E-01 -2.367782023143E-01 -1.222441752173E-01
     92 F   1 H    -1.145340270970E-01 -4.896620520584E-01  1.222441752173E-01
     93 F   1 H     1.145340270970E-01  2.367782023143E-01 -3.751280249615E-01
     94 F   1 H    -3.880937727243E-01  4.896620520584E-01  3.751280249615E-01
     95 F   1 H    -2.367782023143E-01 -1.222441752173E-01  3.880937727243E-01
     96 F   1 H    -1.222441752173E-01  3.880937727243E-01 -2.367782023143E-01
     97 F   1 H     4.896620520584E-01  3.751280249615E-01 -3.880937727243E-01
     98 F   1 H     1.222441752173E-01 -1.145340270970E-01 -4.896620520584E-01
     99 F   1 H    -4.896620520584E-01  1.222441752173E-01 -1.145340270970E-01
    100 F   1 H    -3.751280249615E-01  1.145340270970E-01  2.367782023143E-01
    101 F   1 H     2.367782023143E-01 -3.751280249615E-01  1.145340270970E-01
    102 F   1 H     3.751280249615E-01 -3.880937727243E-01  4.896620520584E-01

 TRANSFORMATION MATRIX PRIMITIVE-CRYSTALLOGRAPHIC CELL
  0.0000  1.0000  1.0000  1.0000  0.0000  1.0000  1.0000  1.0000  0.0000

 *******************************************************************************
 CRYSTALLOGRAPHIC CELL (VOLUME=       5013.35389728)
         A              B              C           ALPHA      BETA       GAMMA 
    17.11625298    17.11817845    17.11817845    88.281256  90.000000  90.000000

 COORDINATES IN THE CRYSTALLOGRAPHIC CELL
     ATOM                 X/A                 Y/B                 Z/C    
 *******************************************************************************
      1 T 230 ZN    2.500000000000E-01 -5.000000000000E-01 -2.168404344971E-17
      2 F 230 ZN    2.500000000000E-01 -4.857225732735E-17 -5.000000000000E-01
      3 T 230 ZN   -5.491900326628E-17  2.500000000000E-01 -5.000000000000E-01
      4 F 230 ZN   -5.000000000000E-01 -6.418476861114E-17  2.500000000000E-01
      5 F 230 ZN   -5.000000000000E-01  2.500000000000E-01 -3.816391647149E-17
      6 F 230 ZN   -5.491900326628E-17 -5.000000000000E-01  2.500000000000E-01
      7 T   7 N     1.860384661056E-01 -4.717767181008E-01  9.373692486567E-02
      8 T   7 N    -1.860384661056E-01  4.717767181008E-01  9.373692486567E-02
      9 F   7 N     1.860384661056E-01  4.717767181008E-01 -9.373692486567E-02
     10 F   7 N    -1.860384661056E-01 -4.717767181008E-01 -9.373692486567E-02
     11 T   7 N     9.373692486567E-02  1.860384661056E-01 -4.717767181008E-01
     12 T   7 N    -4.717767181008E-01  9.373692486567E-02  1.860384661056E-01
     13 T   7 N    -9.373692486567E-02 -1.860384661056E-01 -4.717767181008E-01
     14 T   7 N     4.717767181008E-01  9.373692486567E-02 -1.860384661056E-01
     15 F   7 N     9.373692486567E-02 -1.860384661056E-01  4.717767181008E-01
     16 F   7 N     4.717767181008E-01 -9.373692486567E-02  1.860384661056E-01
     17 F   7 N    -9.373692486567E-02  1.860384661056E-01  4.717767181008E-01
     18 F   7 N    -4.717767181008E-01 -9.373692486567E-02 -1.860384661056E-01
     19 F   7 N    -4.717767181008E-01  1.860384661056E-01  9.373692486567E-02
     20 F   7 N     4.717767181008E-01 -1.860384661056E-01  9.373692486567E-02
     21 F   7 N     4.717767181008E-01  1.860384661056E-01 -9.373692486567E-02
     22 F   7 N    -4.717767181008E-01 -1.860384661056E-01 -9.373692486567E-02
     23 F   7 N     1.860384661056E-01  9.373692486567E-02 -4.717767181008E-01
     24 F   7 N     9.373692486567E-02 -4.717767181008E-01  1.860384661056E-01
     25 F   7 N    -1.860384661056E-01 -9.373692486567E-02 -4.717767181008E-01
     26 F   7 N     9.373692486567E-02  4.717767181008E-01 -1.860384661056E-01
     27 F   7 N    -1.860384661056E-01  9.373692486567E-02  4.717767181008E-01
     28 F   7 N    -9.373692486567E-02  4.717767181008E-01  1.860384661056E-01
     29 F   7 N     1.860384661056E-01 -9.373692486567E-02  4.717767181008E-01
     30 F   7 N    -9.373692486567E-02 -4.717767181008E-01 -1.860384661056E-01
     31 T  17 CL    7.696805276300E-02  4.157699294802E-01  7.696805276300E-02
     32 T  17 CL   -7.696805276300E-02 -4.157699294802E-01  7.696805276300E-02
     33 F  17 CL    7.696805276300E-02 -4.157699294802E-01 -7.696805276300E-02
     34 F  17 CL   -7.696805276300E-02  4.157699294802E-01 -7.696805276300E-02
     35 F  17 CL    7.696805276300E-02  7.696805276300E-02  4.157699294802E-01
     36 T  17 CL    4.157699294802E-01  7.696805276300E-02  7.696805276300E-02
     37 F  17 CL   -7.696805276300E-02 -7.696805276300E-02  4.157699294802E-01
     38 T  17 CL   -4.157699294802E-01  7.696805276300E-02 -7.696805276300E-02
     39 F  17 CL    7.696805276300E-02 -7.696805276300E-02 -4.157699294802E-01
     40 F  17 CL   -4.157699294802E-01 -7.696805276300E-02  7.696805276300E-02
     41 F  17 CL   -7.696805276300E-02  7.696805276300E-02 -4.157699294802E-01
     42 F  17 CL    4.157699294802E-01 -7.696805276300E-02 -7.696805276300E-02
     43 T   6 C     1.212948932108E-01  4.947371500108E-01  1.212948932108E-01
     44 T   6 C    -1.212948932108E-01 -4.947371500108E-01  1.212948932108E-01
     45 F   6 C     1.212948932108E-01 -4.947371500108E-01 -1.212948932108E-01
     46 F   6 C    -1.212948932108E-01  4.947371500108E-01 -1.212948932108E-01
     47 F   6 C     1.212948932108E-01  1.212948932108E-01  4.947371500108E-01
     48 T   6 C     4.947371500108E-01  1.212948932108E-01  1.212948932108E-01
     49 F   6 C    -1.212948932108E-01 -1.212948932108E-01  4.947371500108E-01
     50 T   6 C    -4.947371500108E-01  1.212948932108E-01 -1.212948932108E-01
     51 F   6 C     1.212948932108E-01 -1.212948932108E-01 -4.947371500108E-01
     52 F   6 C    -4.947371500108E-01 -1.212948932108E-01  1.212948932108E-01
     53 F   6 C    -1.212948932108E-01  1.212948932108E-01 -4.947371500108E-01
     54 F   6 C     4.947371500108E-01 -1.212948932108E-01 -1.212948932108E-01
     55 T   6 C    -2.985073105871E-01  8.891338110086E-02 -3.550142377395E-01
     56 T   6 C     2.985073105871E-01 -8.891338110086E-02 -3.550142377395E-01
     57 F   6 C    -2.985073105871E-01 -8.891338110086E-02  3.550142377395E-01
     58 F   6 C     2.985073105871E-01  8.891338110086E-02  3.550142377395E-01
     59 T   6 C    -3.550142377395E-01 -2.985073105871E-01  8.891338110086E-02
     60 T   6 C     8.891338110086E-02 -3.550142377395E-01 -2.985073105871E-01
     61 T   6 C     3.550142377395E-01  2.985073105871E-01  8.891338110086E-02
     62 T   6 C    -8.891338110086E-02 -3.550142377395E-01  2.985073105871E-01
     63 F   6 C    -3.550142377395E-01  2.985073105871E-01 -8.891338110086E-02
     64 F   6 C    -8.891338110086E-02  3.550142377395E-01 -2.985073105871E-01
     65 F   6 C     3.550142377395E-01 -2.985073105871E-01 -8.891338110086E-02
     66 F   6 C     8.891338110086E-02  3.550142377395E-01  2.985073105871E-01
     67 F   6 C     8.891338110086E-02 -2.985073105871E-01 -3.550142377395E-01
     68 F   6 C    -8.891338110086E-02  2.985073105871E-01 -3.550142377395E-01
     69 F   6 C    -8.891338110086E-02 -2.985073105871E-01  3.550142377395E-01
     70 F   6 C     8.891338110086E-02  2.985073105871E-01  3.550142377395E-01
     71 F   6 C    -2.985073105871E-01 -3.550142377395E-01  8.891338110086E-02
     72 F   6 C    -3.550142377395E-01  8.891338110086E-02 -2.985073105871E-01
     73 F   6 C     2.985073105871E-01  3.550142377395E-01  8.891338110086E-02
     74 F   6 C    -3.550142377395E-01 -8.891338110086E-02  2.985073105871E-01
     75 F   6 C     2.985073105871E-01 -3.550142377395E-01 -8.891338110086E-02
     76 F   6 C     3.550142377395E-01 -8.891338110086E-02 -2.985073105871E-01
     77 F   6 C    -2.985073105871E-01  3.550142377395E-01 -8.891338110086E-02
     78 F   6 C     3.550142377395E-01  8.891338110086E-02  2.985073105871E-01
     79 T   1 H    -2.486861000894E-01  1.264419248721E-01 -3.632201271863E-01
     80 T   1 H     2.486861000894E-01 -1.264419248721E-01 -3.632201271863E-01
     81 F   1 H    -2.486861000894E-01 -1.264419248721E-01  3.632201271863E-01
     82 F   1 H     2.486861000894E-01  1.264419248721E-01  3.632201271863E-01
     83 T   1 H    -3.632201271863E-01 -2.486861000894E-01  1.264419248721E-01
     84 T   1 H     1.264419248721E-01 -3.632201271863E-01 -2.486861000894E-01
     85 T   1 H     3.632201271863E-01  2.486861000894E-01  1.264419248721E-01
     86 T   1 H    -1.264419248721E-01 -3.632201271863E-01  2.486861000894E-01
     87 F   1 H    -3.632201271863E-01  2.486861000894E-01 -1.264419248721E-01
     88 F   1 H    -1.264419248721E-01  3.632201271863E-01 -2.486861000894E-01
     89 F   1 H     3.632201271863E-01 -2.486861000894E-01 -1.264419248721E-01
     90 F   1 H     1.264419248721E-01  3.632201271863E-01  2.486861000894E-01
     91 F   1 H     1.264419248721E-01 -2.486861000894E-01 -3.632201271863E-01
     92 F   1 H    -1.264419248721E-01  2.486861000894E-01 -3.632201271863E-01
     93 F   1 H    -1.264419248721E-01 -2.486861000894E-01  3.632201271863E-01
     94 F   1 H     1.264419248721E-01  2.486861000894E-01  3.632201271863E-01
     95 F   1 H    -2.486861000894E-01 -3.632201271863E-01  1.264419248721E-01
     96 F   1 H    -3.632201271863E-01  1.264419248721E-01 -2.486861000894E-01
     97 F   1 H     2.486861000894E-01  3.632201271863E-01  1.264419248721E-01
     98 F   1 H    -3.632201271863E-01 -1.264419248721E-01  2.486861000894E-01
     99 F   1 H     2.486861000894E-01 -3.632201271863E-01 -1.264419248721E-01
    100 F   1 H     3.632201271863E-01 -1.264419248721E-01 -2.486861000894E-01
    101 F   1 H    -2.486861000894E-01  3.632201271863E-01 -1.264419248721E-01
    102 F   1 H     3.632201271863E-01  1.264419248721E-01  2.486861000894E-01

 T = ATOM BELONGING TO THE ASYMMETRIC UNIT

 ****    4 SYMMOPS - TRANSLATORS IN FRACTIONAL UNITS
 **** MATRICES AND TRANSLATORS IN THE CRYSTALLOGRAPHIC REFERENCE FRAME
   V INV                    ROTATION MATRICES                   TRANSLATORS
   1   1  1.00  0.00  0.00  0.00  1.00  0.00  0.00  0.00  1.00  0.00  0.00  0.00
   2   2 -1.00  0.00  0.00 -1.00  0.00  1.00 -1.00  1.00  0.00  0.00  0.00  0.00
   3   3  1.00  0.00  0.00 -0.00  0.00  1.00 -0.00  1.00  0.00  0.00  0.00  0.00
   4   4 -1.00  0.00  0.00 -1.00  1.00  0.00 -1.00  0.00  1.00  0.00  0.00  0.00

 DIRECT LATTICE VECTORS CARTESIAN COMPONENTS (ANGSTROM)
          X                    Y                    Z
  -0.855812648912E+01   0.868649838646E+01   0.868649838646E+01
   0.855812648912E+01  -0.842975459178E+01   0.842975459178E+01
   0.855812648912E+01   0.842975459178E+01  -0.842975459178E+01


 CARTESIAN COORDINATES - PRIMITIVE CELL
 *******************************************************************************
 *      ATOM          X(ANGSTROM)         Y(ANGSTROM)         Z(ANGSTROM)
 *******************************************************************************
    1   230 ZN   -1.283718973368E+01  8.558126489120E+00  1.283718973368E-01
    2   230 ZN   -1.283718973368E+01  1.283718973368E-01  8.558126489120E+00
    3   230 ZN   -9.400075532184E-16 -1.270881783634E+01  8.365568643115E+00
    4   230 ZN    8.558126489120E+00 -1.925578460052E-01 -1.283718973368E+01
    5   230 ZN    8.558126489120E+00 -1.283718973368E+01 -1.925578460052E-01
    6   230 ZN   -9.400075532184E-16  8.365568643115E+00 -1.270881783634E+01
    7     7 N     3.184281449548E+00 -8.050983282466E+00  1.483299174559E+00
    8     7 N    -3.184281449548E+00  8.099116030048E+00  1.725550664247E+00
    9     7 N     3.184281449548E+00  8.050983282466E+00 -1.483299174559E+00
   10     7 N    -3.184281449548E+00 -8.099116030048E+00 -1.725550664247E+00
   11     7 N     1.604424919403E+00  3.063155704704E+00 -8.027285434514E+00
   12     7 N    -8.075049656257E+00  1.652189141146E+00  3.208347823339E+00
   13     7 N    -1.604424919403E+00 -3.305407194392E+00 -8.122813878000E+00
   14     7 N     8.075049656257E+00  1.556660697660E+00 -3.160215075757E+00
   15     7 N     1.604424919403E+00 -3.063155704704E+00  8.027285434514E+00
   16     7 N     8.075049656257E+00 -1.556660697660E+00  3.160215075757E+00
   17     7 N    -1.604424919403E+00  3.305407194392E+00  8.122813878000E+00
   18     7 N    -8.075049656257E+00 -1.652189141146E+00 -3.208347823339E+00
   19     7 N    -8.075049656257E+00  3.208347823339E+00  1.652189141146E+00
   20     7 N     8.075049656257E+00 -3.160215075757E+00  1.556660697660E+00
   21     7 N     8.075049656257E+00  3.160215075757E+00 -1.556660697660E+00
   22     7 N    -8.075049656257E+00 -3.208347823339E+00 -1.652189141146E+00
   23     7 N     3.184281449548E+00  1.483299174559E+00 -8.050983282466E+00
   24     7 N     1.604424919403E+00 -8.027285434514E+00  3.063155704704E+00
   25     7 N    -3.184281449548E+00 -1.725550664247E+00 -8.099116030048E+00
   26     7 N     1.604424919403E+00  8.027285434514E+00 -3.063155704704E+00
   27     7 N    -3.184281449548E+00  1.725550664247E+00  8.099116030048E+00
   28     7 N    -1.604424919403E+00  8.122813878000E+00  3.305407194392E+00
   29     7 N     3.184281449548E+00 -1.483299174559E+00  8.050983282466E+00
   30     7 N    -1.604424919403E+00 -8.122813878000E+00 -3.305407194392E+00
   31    17 CL    1.317404662334E+00  7.136184363663E+00  1.424151011740E+00
   32    17 CL   -1.317404662334E+00 -7.096662223793E+00  1.210658312928E+00
   33    17 CL    1.317404662334E+00 -7.136184363663E+00 -1.424151011740E+00
   34    17 CL   -1.317404662334E+00  7.096662223793E+00 -1.210658312928E+00
   35    17 CL    1.317404662334E+00  1.424151011740E+00  7.136184363663E+00
   36    17 CL    7.116423293728E+00  1.337165732269E+00  1.337165732269E+00
   37    17 CL   -1.317404662334E+00 -1.210658312928E+00  7.096662223793E+00
   38    17 CL   -7.116423293728E+00  1.297643592399E+00 -1.297643592399E+00
   39    17 CL    1.317404662334E+00 -1.424151011740E+00 -7.136184363663E+00
   40    17 CL   -7.116423293728E+00 -1.297643592399E+00  1.297643592399E+00
   41    17 CL   -1.317404662334E+00  1.210658312928E+00 -7.096662223793E+00
   42    17 CL    7.116423293728E+00 -1.337165732269E+00 -1.337165732269E+00
   43     6 C     2.076114077164E+00  8.499187928476E+00  2.203134770424E+00
   44     6 C    -2.076114077164E+00 -8.436904506162E+00  1.949093383904E+00
   45     6 C     2.076114077164E+00 -8.499187928476E+00 -2.203134770424E+00
   46     6 C    -2.076114077164E+00  8.436904506162E+00 -1.949093383904E+00
   47     6 C     2.076114077164E+00  2.203134770424E+00  8.499187928476E+00
   48     6 C     8.468046217319E+00  2.107255788321E+00  2.107255788321E+00
   49     6 C    -2.076114077164E+00 -1.949093383904E+00  8.436904506162E+00
   50     6 C    -8.468046217319E+00  2.044972366007E+00 -2.044972366007E+00
   51     6 C     2.076114077164E+00 -2.203134770424E+00 -8.499187928476E+00
   52     6 C    -8.468046217319E+00 -2.044972366007E+00  2.044972366007E+00
   53     6 C    -2.076114077164E+00  1.949093383904E+00 -8.436904506162E+00
   54     6 C     8.468046217319E+00 -2.107255788321E+00 -2.107255788321E+00
   55     6 C    -5.109326643863E+00  1.430716221513E+00 -6.053685545166E+00
   56     6 C     5.109326643863E+00 -1.613011626633E+00 -6.099341462888E+00
   57     6 C    -5.109326643863E+00 -1.430716221513E+00  6.053685545166E+00
   58     6 C     5.109326643863E+00  1.613011626633E+00  6.099341462888E+00
   59     6 C    -6.076513504027E+00 -5.086498685002E+00  1.445224024415E+00
   60     6 C     1.521863924073E+00 -6.153153403685E+00 -5.200474346423E+00
   61     6 C     6.076513504027E+00  5.132154602724E+00  1.598503823731E+00
   62     6 C    -1.521863924073E+00 -5.999873604369E+00  5.018178941303E+00
   63     6 C    -6.076513504027E+00  5.086498685002E+00 -1.445224024415E+00
   64     6 C    -1.521863924073E+00  5.999873604369E+00 -5.018178941303E+00
   65     6 C     6.076513504027E+00 -5.132154602724E+00 -1.598503823731E+00
   66     6 C     1.521863924073E+00  6.153153403685E+00  5.200474346423E+00
   67     6 C     1.521863924073E+00 -5.200474346423E+00 -6.153153403685E+00
   68     6 C    -1.521863924073E+00  5.018178941303E+00 -5.999873604369E+00
   69     6 C    -1.521863924073E+00 -5.018178941303E+00  5.999873604369E+00
   70     6 C     1.521863924073E+00  5.200474346423E+00  6.153153403685E+00
   71     6 C    -5.109326643863E+00 -6.053685545166E+00  1.430716221513E+00
   72     6 C    -6.076513504027E+00  1.445224024415E+00 -5.086498685002E+00
   73     6 C     5.109326643863E+00  6.099341462888E+00  1.613011626633E+00
   74     6 C    -6.076513504027E+00 -1.445224024415E+00  5.086498685002E+00
   75     6 C     5.109326643863E+00 -6.099341462888E+00 -1.613011626633E+00
   76     6 C     6.076513504027E+00 -1.598503823731E+00 -5.132154602724E+00
   77     6 C    -5.109326643863E+00  6.053685545166E+00 -1.430716221513E+00
   78     6 C     6.076513504027E+00  1.598503823731E+00  5.132154602724E+00
   79     1 H    -4.256574201302E+00  2.070957459410E+00 -6.184504404113E+00
   80     1 H     4.256574201302E+00 -2.257466486922E+00 -6.249430763307E+00
   81     1 H    -4.256574201302E+00 -2.070957459410E+00  6.184504404113E+00
   82     1 H     4.256574201302E+00  2.257466486922E+00  6.249430763307E+00
   83     1 H    -6.216967583710E+00 -4.224111021705E+00  2.100363360146E+00
   84     1 H     2.164211973166E+00 -6.280816196730E+00 -4.349828715058E+00
   85     1 H     6.216967583710E+00  4.289037380899E+00  2.228060586186E+00
   86     1 H    -2.164211973166E+00 -6.153118970690E+00  4.163319687546E+00
   87     1 H    -6.216967583710E+00  4.224111021705E+00 -2.100363360146E+00
   88     1 H    -2.164211973166E+00  6.153118970690E+00 -4.163319687546E+00
   89     1 H     6.216967583710E+00 -4.289037380899E+00 -2.228060586186E+00
   90     1 H     2.164211973166E+00  6.280816196730E+00  4.349828715058E+00
   91     1 H     2.164211973166E+00 -4.349828715058E+00 -6.280816196730E+00
   92     1 H    -2.164211973166E+00  4.163319687546E+00 -6.153118970690E+00
   93     1 H    -2.164211973166E+00 -4.163319687546E+00  6.153118970690E+00
   94     1 H     2.164211973166E+00  4.349828715058E+00  6.280816196730E+00
   95     1 H    -4.256574201302E+00 -6.184504404113E+00  2.070957459410E+00
   96     1 H    -6.216967583710E+00  2.100363360146E+00 -4.224111021705E+00
   97     1 H     4.256574201302E+00  6.249430763307E+00  2.257466486922E+00
   98     1 H    -6.216967583710E+00 -2.100363360146E+00  4.224111021705E+00
   99     1 H     4.256574201302E+00 -6.249430763307E+00 -2.257466486922E+00
  100     1 H     6.216967583710E+00 -2.228060586186E+00 -4.289037380899E+00
  101     1 H    -4.256574201302E+00  6.184504404113E+00 -2.070957459410E+00
  102     1 H     6.216967583710E+00  2.228060586186E+00  4.289037380899E+00
 INFORMATION **** EXCBUF **** EXCH. BIPO BUFFER: WORDS USED =     4000000
 WARNING **** EXCBUF **** EXCH. BIPO BUFFER TOO SMALL - TO AVOID I/O SET EXCHSIZE =     6948333

 DFT PARAMETERS

     ATOM       ELECTRONS   NET CHARGE   R(ANGSTROM)
   1 230  ZN     20.0000      0.0000     1.37000000
   7   7  N       7.0000      0.0000     0.74000000
  31  17  CL     17.0000      0.0000     0.99000000
  43   6  C       6.0000      0.0000     0.77000000
  79   1  H       1.0000      0.0000     1.11000000

 SIZE OF GRID=    1620926
 TTTTTTTTTTTTTTTTTTTTTTTTTTTTTT MAKE_GRID2  TELAPSE     3262.49 TCPU     2069.65
 BECKE WEIGHT FUNCTION
 RADSAFE =     2.00
 TOLERANCES - DENSITY:10**- 6; POTENTIAL:10**- 9; GRID WGT:10**-14

 RADIAL INTEGRATION  - INTERVALS (POINTS,UPPER LIMIT):            1( 99,  4.0*R)

 ANGULAR INTEGRATION - INTERVALS (ACCURACY LEVEL [N. POINTS] UPPER LIMIT):
  1(  6[ 146]   0.2)  2( 11[ 302]   0.5)  3( 14[ 590]   0.9)  4( 18[1454]   3.5)
  5( 14[ 590]9999.0)
 EEEEEEEEEE INT_CALC TERMINATION  DATE 03 07 2020 TIME 12:57:55.3

 *******************************************************************************
 ZIFCl_start                                                                     
 CRYSTAL - SCF - TYPE OF CALCULATION :  RESTRICTED CLOSED SHELL
 *******************************************************************************

 CAPPA:IS1  2;IS2  2;IS3  2; K PTS MONK NET   5; SYMMOPS:K SPACE   8;G SPACE   4

 TTTTTTTTTTTTTTTTTTTTTTTTTTTTTT SDIK        TELAPSE     3264.67 TCPU     2071.78

 INFORMATION FROM INTEGRAL EVALUATION

 RESTART FROM A PREVIOUS DENSITY MATRIX - DEP ACTIVE
 NUMBER OF COUPLE SETS (NEW, OLD, FOUND):   38452   38452   38452
 NUMBER OF IRREDUCIBLE G VECTORS        :  139012  139012  139012
 CHARGE NORMALIZATION FACTOR   1.00002035
 TOTAL ATOMIC CHARGES:
  18.5532988  18.5532988  18.5533576  18.5533576  18.5533576  18.5533576
   7.5532801   7.5584228   7.5532801   7.5584228   7.5511539   7.5583236
   7.5602682   7.5531006   7.5511539   7.5531006   7.5602682   7.5583236
   7.5583236   7.5531006   7.5531006   7.5583236   7.5532801   7.5511539
   7.5584228   7.5511539   7.5584228   7.5602682   7.5532801   7.5602682
  17.0411522  17.0445876  17.0411522  17.0445876  17.0411522  17.0423121
  17.0445876  17.0436155  17.0411522  17.0436155  17.0445876  17.0423121
   5.7620438   5.7683190   5.7620438   5.7683190   5.7620438   5.7755041
   5.7683190   5.7547507   5.7620438   5.7547507   5.7683190   5.7755041
   6.0190506   6.0307440   6.0190506   6.0307440   6.0234058   6.0332238
   6.0261521   6.0165862   6.0234058   6.0165862   6.0261521   6.0332238
   6.0332238   6.0165862   6.0165862   6.0332238   6.0190506   6.0234058
   6.0307440   6.0234058   6.0307440   6.0261521   6.0190506   6.0261521
   0.8782412   0.8757933   0.8782412   0.8757933   0.8726422   0.8770855
   0.8814401   0.8768853   0.8726422   0.8768853   0.8814401   0.8770855
   0.8770855   0.8768853   0.8768853   0.8770855   0.8782412   0.8726422
   0.8757933   0.8726422   0.8757933   0.8814401   0.8782412   0.8814401
 TTTTTTTTTTTTTTTTTTTTTTTTTTTTTT MOQGAD      TELAPSE     3275.44 TCPU     2078.52
 TTTTTTTTTTTTTTTTTTTTTTTTTTTTTT SHELLXN     TELAPSE     3336.54 TCPU     2105.43
 TTTTTTTTTTTTTTTTTTTTTTTTTTTTTT MONMO3      TELAPSE     3380.11 TCPU     2149.00
 NUMERICALLY INTEGRATED DENSITY    732.0001624843
 TTTTTTTTTTTTTTTTTTTTTTTTTTTTTT NUMDFT      TELAPSE     3383.61 TCPU     2152.50
 CYC   0 ETOT(AU) -9.584491624606E+03 DETOT -9.58E+03 tst  3.25E-11 PX  1.00E+00
 TTTTTTTTTTTTTTTTTTTTTTTTTTTTTT DIIS        TELAPSE     3383.71 TCPU     2152.60
 TTTTTTTTTTTTTTTTTTTTTTTTTTTTTT FDIK        TELAPSE     3416.46 TCPU     2184.18
 INSULATING STATE
 TOP OF VALENCE BANDS -    BAND    366; K    4; EIG -2.1906093E-01 AU
 TOP OF VALENCE BANDS -    BAND    366; K    1; EIG -2.1916224E-01 AU
 BOTTOM OF VIRTUAL BANDS - BAND    367; K    5; EIG  7.1994398E-03 AU
 INDIRECT ENERGY BAND GAP:   6.1569 eV
 BOTTOM OF VIRTUAL BANDS - BAND    367; K    1; EIG  8.5288171E-03 AU
 TTTTTTTTTTTTTTTTTTTTTTTTTTTTTT PDIG        TELAPSE     3417.68 TCPU     2185.39
 CHARGE NORMALIZATION FACTOR   1.00000000
 TOTAL ATOMIC CHARGES:
  18.5532002  18.5532002  18.5529517  18.5529517  18.5529517  18.5529517
   7.5561784   7.5544214   7.5561784   7.5544214   7.5863350   7.5662406
   7.5262642   7.5442800   7.5863350   7.5442800   7.5262642   7.5662406
   7.5662406   7.5442800   7.5442800   7.5662406   7.5561784   7.5863350
   7.5544214   7.5863350   7.5544214   7.5262642   7.5561784   7.5262642
  17.0343897  17.0507295  17.0343897  17.0507295  17.0343897  17.0494378
  17.0507295  17.0351539  17.0343897  17.0351539  17.0507295  17.0494378
   5.7635778   5.7660245   5.7635778   5.7660245   5.7635778   5.7471837
   5.7660245   5.7862731   5.7635778   5.7862731   5.7660245   5.7471837
   6.0327740   6.0173615   6.0327740   6.0173615   6.0095785   6.0080844
   6.0412087   6.0418858   6.0095785   6.0418858   6.0412087   6.0080844
   6.0080844   6.0418858   6.0418858   6.0080844   6.0327740   6.0095785
   6.0173615   6.0095785   6.0173615   6.0412087   6.0327740   6.0412087
   0.8733166   0.8808677   0.8733166   0.8808677   0.8753781   0.8811315
   0.8786021   0.8727937   0.8753781   0.8727937   0.8786021   0.8811315
   0.8811315   0.8727937   0.8727937   0.8811315   0.8733166   0.8753781
   0.8808677   0.8753781   0.8808677   0.8786021   0.8733166   0.8786021
 TTTTTTTTTTTTTTTTTTTTTTTTTTTTTT MOQGAD      TELAPSE     3417.69 TCPU     2185.41
 TTTTTTTTTTTTTTTTTTTTTTTTTTTTTT SHELLXN     TELAPSE     3448.69 TCPU     2211.86
 TTTTTTTTTTTTTTTTTTTTTTTTTTTTTT MONMO3      TELAPSE     3449.52 TCPU     2212.68
 NUMERICALLY INTEGRATED DENSITY    732.0001566991
 TTTTTTTTTTTTTTTTTTTTTTTTTTTTTT NUMDFT      TELAPSE     3452.96 TCPU     2216.12
 CYC   1 ETOT(AU) -9.584375420953E+03 DETOT  1.16E-01 tst  0.00E+00 PX  8.45E-03
 TTTTTTTTTTTTTTTTTTTTTTTTTTTTTT DIIS        TELAPSE     3453.57 TCPU     2216.74
 DIIS TEST: 0.14005E-01 AT SCF   CYCLE   1 - MIX   30 %
 TTTTTTTTTTTTTTTTTTTTTTTTTTTTTT FDIK        TELAPSE     3466.30 TCPU     2228.36
 INSULATING STATE
 TOP OF VALENCE BANDS -    BAND    366; K    5; EIG -2.1607377E-01 AU
 TOP OF VALENCE BANDS -    BAND    366; K    1; EIG -2.1613826E-01 AU
 BOTTOM OF VIRTUAL BANDS - BAND    367; K    5; EIG  7.9650922E-03 AU
 DIRECT ENERGY BAND GAP:   6.0964 eV
 BOTTOM OF VIRTUAL BANDS - BAND    367; K    1; EIG  9.2191407E-03 AU
 TTTTTTTTTTTTTTTTTTTTTTTTTTTTTT PDIG        TELAPSE     3467.60 TCPU     2229.66
 CHARGE NORMALIZATION FACTOR   1.00000000
 TOTAL ATOMIC CHARGES:
  18.5541841  18.5541841  18.5537947  18.5537947  18.5537947  18.5537947
   7.5557378   7.5563414   7.5557378   7.5563414   7.5552038   7.5628219
   7.5552366   7.5490583   7.5552038   7.5490583   7.5552366   7.5628219
   7.5628219   7.5490583   7.5490583   7.5628219   7.5557378   7.5552038
   7.5563414   7.5552038   7.5563414   7.5552366   7.5557378   7.5552366
  17.0464474  17.0392361  17.0464474  17.0392361  17.0464474  17.0311763
  17.0392361  17.0540987  17.0464474  17.0540987  17.0392361  17.0311763
   5.7616819   5.7692411   5.7616819   5.7692411   5.7616819   5.7718923
   5.7692411   5.7583369   5.7616819   5.7583369   5.7692411   5.7718923
   6.0286062   6.0206955   6.0286062   6.0206955   6.0168489   6.0246891
   6.0327121   6.0243264   6.0168489   6.0243264   6.0327121   6.0246891
   6.0246891   6.0243264   6.0243264   6.0246891   6.0286062   6.0168489
   6.0206955   6.0168489   6.0206955   6.0327121   6.0286062   6.0327121
   0.8762662   0.8778787   0.8762662   0.8778787   0.8743845   0.8734656
   0.8794123   0.8810692   0.8743845   0.8810692   0.8794123   0.8734656
   0.8734656   0.8810692   0.8810692   0.8734656   0.8762662   0.8743845
   0.8778787   0.8743845   0.8778787   0.8794123   0.8762662   0.8794123
 TTTTTTTTTTTTTTTTTTTTTTTTTTTTTT MOQGAD      TELAPSE     3467.62 TCPU     2229.68
 TTTTTTTTTTTTTTTTTTTTTTTTTTTTTT SHELLXN     TELAPSE     3506.00 TCPU     2256.12
 TTTTTTTTTTTTTTTTTTTTTTTTTTTTTT MONMO3      TELAPSE     3508.74 TCPU     2258.85
 NUMERICALLY INTEGRATED DENSITY    732.0001601553
 TTTTTTTTTTTTTTTTTTTTTTTTTTTTTT NUMDFT      TELAPSE     3512.17 TCPU     2262.29
 CYC   2 ETOT(AU) -9.584376514911E+03 DETOT -1.09E-03 tst  8.89E-06 PX  6.01E-03
 TTTTTTTTTTTTTTTTTTTTTTTTTTTTTT DIIS        TELAPSE     3512.34 TCPU     2262.46
 DIIS TEST: 0.73222E-02 AT SCF   CYCLE   2 - DIIS ACTIVE - HISTORY:     2 CYCLES
 TTTTTTTTTTTTTTTTTTTTTTTTTTTTTT FDIK        TELAPSE     3519.99 TCPU     2268.90
 INSULATING STATE
 TOP OF VALENCE BANDS -    BAND    366; K    5; EIG -2.1781002E-01 AU
 TOP OF VALENCE BANDS -    BAND    366; K    1; EIG -2.1789316E-01 AU
 BOTTOM OF VIRTUAL BANDS - BAND    367; K    5; EIG  8.0544165E-03 AU
 DIRECT ENERGY BAND GAP:   6.1461 eV
 BOTTOM OF VIRTUAL BANDS - BAND    367; K    1; EIG  9.3052641E-03 AU
 TTTTTTTTTTTTTTTTTTTTTTTTTTTTTT PDIG        TELAPSE     3521.18 TCPU     2270.10
 CHARGE NORMALIZATION FACTOR   1.00000000
 TOTAL ATOMIC CHARGES:
  18.5535020  18.5535020  18.5532586  18.5532586  18.5532586  18.5532586
   7.5520815   7.5582649   7.5520815   7.5582649   7.5753648   7.5656894
   7.5378177   7.5449953   7.5753648   7.5449953   7.5378177   7.5656894
   7.5656894   7.5449953   7.5449953   7.5656894   7.5520815   7.5753648
   7.5582649   7.5753648   7.5582649   7.5378177   7.5520815   7.5378177
  17.0413765  17.0441919  17.0413765  17.0441919  17.0413765  17.0393507
  17.0441919  17.0455215  17.0413765  17.0455215  17.0441919  17.0393507
   5.7621755   5.7672005   5.7621755   5.7672005   5.7621755   5.7593546
   5.7672005   5.7737997   5.7621755   5.7737997   5.7672005   5.7593546
   6.0266894   6.0229538   6.0266894   6.0229538   6.0151479   6.0205293
   6.0357030   6.0289097   6.0151479   6.0289097   6.0357030   6.0205293
   6.0205293   6.0289097   6.0289097   6.0205293   6.0266894   6.0151479
   6.0229538   6.0151479   6.0229538   6.0357030   6.0266894   6.0357030
   0.8753158   0.8787329   0.8753158   0.8787329   0.8731173   0.8757497
   0.8806006   0.8783697   0.8731173   0.8783697   0.8806006   0.8757497
   0.8757497   0.8783697   0.8783697   0.8757497   0.8753158   0.8731173
   0.8787329   0.8731173   0.8787329   0.8806006   0.8753158   0.8806006
 TTTTTTTTTTTTTTTTTTTTTTTTTTTTTT MOQGAD      TELAPSE     3521.20 TCPU     2270.11
 TTTTTTTTTTTTTTTTTTTTTTTTTTTTTT SHELLXN     TELAPSE     3557.91 TCPU     2296.52
 TTTTTTTTTTTTTTTTTTTTTTTTTTTTTT MONMO3      TELAPSE     3559.17 TCPU     2297.79
 NUMERICALLY INTEGRATED DENSITY    732.0001598125
 TTTTTTTTTTTTTTTTTTTTTTTTTTTTTT NUMDFT      TELAPSE     3562.60 TCPU     2301.21
 CYC   3 ETOT(AU) -9.584377431925E+03 DETOT -9.17E-04 tst  2.95E-06 PX  3.52E-03
 TTTTTTTTTTTTTTTTTTTTTTTTTTTTTT DIIS        TELAPSE     3562.89 TCPU     2301.50
 DIIS TEST: 0.84128E-03 AT SCF   CYCLE   3 - DIIS ACTIVE - HISTORY:     3 CYCLES
 TTTTTTTTTTTTTTTTTTTTTTTTTTTTTT FDIK        TELAPSE     3570.58 TCPU     2308.62
 INSULATING STATE
 TOP OF VALENCE BANDS -    BAND    366; K    5; EIG -2.1852254E-01 AU
 TOP OF VALENCE BANDS -    BAND    366; K    1; EIG -2.1861698E-01 AU
 BOTTOM OF VIRTUAL BANDS - BAND    367; K    5; EIG  8.1634981E-03 AU
 DIRECT ENERGY BAND GAP:   6.1684 eV
 BOTTOM OF VIRTUAL BANDS - BAND    367; K    1; EIG  9.4568739E-03 AU
 TTTTTTTTTTTTTTTTTTTTTTTTTTTTTT PDIG        TELAPSE     3571.77 TCPU     2309.81
 CHARGE NORMALIZATION FACTOR   1.00000000
 TOTAL ATOMIC CHARGES:
  18.5535781  18.5535781  18.5532683  18.5532683  18.5532683  18.5532683
   7.5554471   7.5564276   7.5554471   7.5564276   7.5680179   7.5661552
   7.5431243   7.5449886   7.5680179   7.5449886   7.5431243   7.5661552
   7.5661552   7.5449886   7.5449886   7.5661552   7.5554471   7.5680179
   7.5564276   7.5680179   7.5564276   7.5431243   7.5554471   7.5431243
  17.0414771  17.0439067  17.0414771  17.0439067  17.0414771  17.0388510
  17.0439067  17.0460920  17.0414771  17.0460920  17.0439067  17.0388510
   5.7630027   5.7672823   5.7630027   5.7672823   5.7630027   5.7611683
   5.7672823   5.7707554   5.7630027   5.7707554   5.7672823   5.7611683
   6.0308561   6.0190803   6.0308561   6.0190803   6.0133629   6.0183606
   6.0365796   6.0313111   6.0133629   6.0313111   6.0365796   6.0183606
   6.0183606   6.0313111   6.0313111   6.0183606   6.0308561   6.0133629
   6.0190803   6.0133629   6.0190803   6.0365796   6.0308561   6.0365796
   0.8747995   0.8792577   0.8747995   0.8792577   0.8737393   0.8763870
   0.8801626   0.8777831   0.8737393   0.8777831   0.8801626   0.8763870
   0.8763870   0.8777831   0.8777831   0.8763870   0.8747995   0.8737393
   0.8792577   0.8737393   0.8792577   0.8801626   0.8747995   0.8801626
 TTTTTTTTTTTTTTTTTTTTTTTTTTTTTT MOQGAD      TELAPSE     3571.79 TCPU     2309.84
 TTTTTTTTTTTTTTTTTTTTTTTTTTTTTT SHELLXN     TELAPSE     3630.27 TCPU     2336.26
 TTTTTTTTTTTTTTTTTTTTTTTTTTTTTT MONMO3      TELAPSE     3631.47 TCPU     2337.46
 NUMERICALLY INTEGRATED DENSITY    732.0001595560
 TTTTTTTTTTTTTTTTTTTTTTTTTTTTTT NUMDFT      TELAPSE     3635.16 TCPU     2341.15
 CYC   4 ETOT(AU) -9.584377531780E+03 DETOT -9.99E-05 tst  5.13E-07 PX  1.06E-03
 TTTTTTTTTTTTTTTTTTTTTTTTTTTTTT DIIS        TELAPSE     3635.32 TCPU     2341.31
 DIIS TEST: 0.18747E-03 AT SCF   CYCLE   4 - DIIS ACTIVE - HISTORY:     4 CYCLES
 TTTTTTTTTTTTTTTTTTTTTTTTTTTTTT FDIK        TELAPSE     3643.28 TCPU     2348.53
 INSULATING STATE
 TOP OF VALENCE BANDS -    BAND    366; K    5; EIG -2.1843950E-01 AU
 TOP OF VALENCE BANDS -    BAND    366; K    1; EIG -2.1853280E-01 AU
 BOTTOM OF VIRTUAL BANDS - BAND    367; K    5; EIG  8.1890456E-03 AU
 DIRECT ENERGY BAND GAP:   6.1669 eV
 BOTTOM OF VIRTUAL BANDS - BAND    367; K    1; EIG  9.5007699E-03 AU
 TTTTTTTTTTTTTTTTTTTTTTTTTTTTTT PDIG        TELAPSE     3644.48 TCPU     2349.72
 CHARGE NORMALIZATION FACTOR   1.00000000
 TOTAL ATOMIC CHARGES:
  18.5536021  18.5536021  18.5533402  18.5533402  18.5533402  18.5533402
   7.5533095   7.5576375   7.5533095   7.5576375   7.5699604   7.5657454
   7.5423079   7.5454016   7.5699604   7.5454016   7.5423079   7.5657454
   7.5657454   7.5454016   7.5454016   7.5657454   7.5533095   7.5699604
   7.5576375   7.5699604   7.5576375   7.5423079   7.5533095   7.5423079
  17.0416663  17.0438023  17.0416663  17.0438023  17.0416663  17.0380774
  17.0438023  17.0468072  17.0416663  17.0468072  17.0438023  17.0380774
   5.7628873   5.7670105   5.7628873   5.7670105   5.7628873   5.7614438
   5.7670105   5.7708731   5.7628873   5.7708731   5.7670105   5.7614438
   6.0292502   6.0202564   6.0292502   6.0202564   6.0146150   6.0193552
   6.0358610   6.0300527   6.0146150   6.0300527   6.0358610   6.0193552
   6.0193552   6.0300527   6.0300527   6.0193552   6.0292502   6.0146150
   6.0202564   6.0146150   6.0202564   6.0358610   6.0292502   6.0358610
   0.8750507   0.8790662   0.8750507   0.8790662   0.8737971   0.8760628
   0.8800615   0.8781004   0.8737971   0.8781004   0.8800615   0.8760628
   0.8760628   0.8781004   0.8781004   0.8760628   0.8750507   0.8737971
   0.8790662   0.8737971   0.8790662   0.8800615   0.8750507   0.8800615
 TTTTTTTTTTTTTTTTTTTTTTTTTTTTTT MOQGAD      TELAPSE     3644.50 TCPU     2349.74
 TTTTTTTTTTTTTTTTTTTTTTTTTTTTTT SHELLXN     TELAPSE     3676.61 TCPU     2376.14
 TTTTTTTTTTTTTTTTTTTTTTTTTTTTTT MONMO3      TELAPSE     3678.41 TCPU     2377.94
 NUMERICALLY INTEGRATED DENSITY    732.0001595291
 TTTTTTTTTTTTTTTTTTTTTTTTTTTTTT NUMDFT      TELAPSE     3681.89 TCPU     2381.42
 CYC   5 ETOT(AU) -9.584377552546E+03 DETOT -2.08E-05 tst  9.42E-08 PX  3.68E-04
 TTTTTTTTTTTTTTTTTTTTTTTTTTTTTT DIIS        TELAPSE     3682.05 TCPU     2381.58
 DIIS TEST: 0.20305E-04 AT SCF   CYCLE   5 - DIIS ACTIVE - HISTORY:     5 CYCLES
 TTTTTTTTTTTTTTTTTTTTTTTTTTTTTT FDIK        TELAPSE     3690.62 TCPU     2389.62
 INSULATING STATE
 TOP OF VALENCE BANDS -    BAND    366; K    5; EIG -2.1839421E-01 AU
 TOP OF VALENCE BANDS -    BAND    366; K    1; EIG -2.1848621E-01 AU
 BOTTOM OF VIRTUAL BANDS - BAND    367; K    5; EIG  8.1590795E-03 AU
 DIRECT ENERGY BAND GAP:   6.1648 eV
 BOTTOM OF VIRTUAL BANDS - BAND    367; K    1; EIG  9.4628431E-03 AU
 TTTTTTTTTTTTTTTTTTTTTTTTTTTTTT PDIG        TELAPSE     3691.96 TCPU     2390.96
 CHARGE NORMALIZATION FACTOR   1.00000000
 TOTAL ATOMIC CHARGES:
  18.5535933  18.5535933  18.5533109  18.5533109  18.5533109  18.5533109
   7.5547479   7.5570852   7.5547479   7.5570852   7.5696318   7.5656039
   7.5418129   7.5453721   7.5696318   7.5453721   7.5418129   7.5656039
   7.5656039   7.5453721   7.5453721   7.5656039   7.5547479   7.5696318
   7.5570852   7.5696318   7.5570852   7.5418129   7.5547479   7.5418129
  17.0415276  17.0438968  17.0415276  17.0438968  17.0415276  17.0384908
  17.0438968  17.0464776  17.0415276  17.0464776  17.0438968  17.0384908
   5.7628500   5.7671475   5.7628500   5.7671475   5.7628500   5.7612649
   5.7671475   5.7709445   5.7628500   5.7709445   5.7671475   5.7612649
   6.0295433   6.0205071   6.0295433   6.0205071   6.0136468   6.0194180
   6.0362295   6.0301859   6.0136468   6.0301859   6.0362295   6.0194180
   6.0194180   6.0301859   6.0301859   6.0194180   6.0295433   6.0136468
   6.0205071   6.0136468   6.0205071   6.0362295   6.0295433   6.0362295
   0.8750145   0.8790268   0.8750145   0.8790268   0.8737976   0.8760460
   0.8800800   0.8781323   0.8737976   0.8781323   0.8800800   0.8760460
   0.8760460   0.8781323   0.8781323   0.8760460   0.8750145   0.8737976
   0.8790268   0.8737976   0.8790268   0.8800800   0.8750145   0.8800800
 TTTTTTTTTTTTTTTTTTTTTTTTTTTTTT MOQGAD      TELAPSE     3691.98 TCPU     2390.98
 TTTTTTTTTTTTTTTTTTTTTTTTTTTTTT SHELLXN     TELAPSE     3736.50 TCPU     2417.43
 TTTTTTTTTTTTTTTTTTTTTTTTTTTTTT MONMO3      TELAPSE     3738.24 TCPU     2419.17
 NUMERICALLY INTEGRATED DENSITY    732.0001595513
 TTTTTTTTTTTTTTTTTTTTTTTTTTTTTT NUMDFT      TELAPSE     3742.91 TCPU     2423.83
 CYC   6 ETOT(AU) -9.584377553379E+03 DETOT -8.33E-07 tst  1.94E-08 PX  1.80E-04
 TTTTTTTTTTTTTTTTTTTTTTTTTTTTTT DIIS        TELAPSE     3743.17 TCPU     2424.10
 DIIS TEST: 0.11782E-04 AT SCF   CYCLE   6 - DIIS ACTIVE - HISTORY:     6 CYCLES
 TTTTTTTTTTTTTTTTTTTTTTTTTTTTTT FDIK        TELAPSE     3751.14 TCPU     2430.92
 INSULATING STATE
 TOP OF VALENCE BANDS -    BAND    366; K    5; EIG -2.1845084E-01 AU
 TOP OF VALENCE BANDS -    BAND    366; K    1; EIG -2.1854423E-01 AU
 BOTTOM OF VIRTUAL BANDS - BAND    367; K    5; EIG  8.1658408E-03 AU
 DIRECT ENERGY BAND GAP:   6.1666 eV
 BOTTOM OF VIRTUAL BANDS - BAND    367; K    1; EIG  9.4521106E-03 AU
 TTTTTTTTTTTTTTTTTTTTTTTTTTTTTT PDIG        TELAPSE     3752.34 TCPU     2432.12
 CHARGE NORMALIZATION FACTOR   1.00000000
 TOTAL ATOMIC CHARGES:
  18.5535990  18.5535990  18.5533279  18.5533279  18.5533279  18.5533279
   7.5536900   7.5571625   7.5536900   7.5571625   7.5698964   7.5657524
   7.5423850   7.5453859   7.5698964   7.5453859   7.5423850   7.5657524
   7.5657524   7.5453859   7.5453859   7.5657524   7.5536900   7.5698964
   7.5571625   7.5698964   7.5571625   7.5423850   7.5536900   7.5423850
  17.0416215  17.0438527  17.0416215  17.0438527  17.0416215  17.0383992
  17.0438527  17.0464859  17.0416215  17.0464859  17.0438527  17.0383992
   5.7627774   5.7671648   5.7627774   5.7671648   5.7627774   5.7613914
   5.7671648   5.7709271   5.7627774   5.7709271   5.7671648   5.7613914
   6.0294529   6.0200824   6.0294529   6.0200824   6.0143901   6.0191936
   6.0361065   6.0302445   6.0143901   6.0302445   6.0361065   6.0191936
   6.0191936   6.0302445   6.0302445   6.0191936   6.0294529   6.0143901
   6.0200824   6.0143901   6.0200824   6.0361065   6.0294529   6.0361065
   0.8750356   0.8790816   0.8750356   0.8790816   0.8737430   0.8760748
   0.8801047   0.8780725   0.8737430   0.8780725   0.8801047   0.8760748
   0.8760748   0.8780725   0.8780725   0.8760748   0.8750356   0.8737430
   0.8790816   0.8737430   0.8790816   0.8801047   0.8750356   0.8801047
 TTTTTTTTTTTTTTTTTTTTTTTTTTTTTT MOQGAD      TELAPSE     3752.37 TCPU     2432.14
 TTTTTTTTTTTTTTTTTTTTTTTTTTTTTT SHELLXN     TELAPSE     3789.50 TCPU     2458.59
 TTTTTTTTTTTTTTTTTTTTTTTTTTTTTT MONMO3      TELAPSE     3790.34 TCPU     2459.44
 NUMERICALLY INTEGRATED DENSITY    732.0001595547
 TTTTTTTTTTTTTTTTTTTTTTTTTTTTTT NUMDFT      TELAPSE     3795.15 TCPU     2464.24
 CYC   7 ETOT(AU) -9.584377554478E+03 DETOT -1.10E-06 tst  8.44E-09 PX  1.36E-04
 TTTTTTTTTTTTTTTTTTTTTTTTTTTTTT DIIS        TELAPSE     3796.53 TCPU     2465.63
 DIIS TEST: 0.44236E-05 AT SCF   CYCLE   7 - DIIS ACTIVE - HISTORY:     7 CYCLES
 TTTTTTTTTTTTTTTTTTTTTTTTTTTTTT FDIK        TELAPSE     3818.57 TCPU     2474.20
 INSULATING STATE
 TOP OF VALENCE BANDS -    BAND    366; K    5; EIG -2.1842351E-01 AU
 TOP OF VALENCE BANDS -    BAND    366; K    1; EIG -2.1851632E-01 AU
 BOTTOM OF VIRTUAL BANDS - BAND    367; K    5; EIG  8.1706401E-03 AU
 DIRECT ENERGY BAND GAP:   6.1659 eV
 BOTTOM OF VIRTUAL BANDS - BAND    367; K    1; EIG  9.4777774E-03 AU
 TTTTTTTTTTTTTTTTTTTTTTTTTTTTTT PDIG        TELAPSE     3819.81 TCPU     2475.45
 CHARGE NORMALIZATION FACTOR   1.00000000
 TOTAL ATOMIC CHARGES:
  18.5536034  18.5536034  18.5533308  18.5533308  18.5533308  18.5533308
   7.5540403   7.5574371   7.5540403   7.5574371   7.5696806   7.5656869
   7.5420808   7.5453857   7.5696806   7.5453857   7.5420808   7.5656869
   7.5656869   7.5453857   7.5453857   7.5656869   7.5540403   7.5696806
   7.5574371   7.5696806   7.5574371   7.5420808   7.5540403   7.5420808
  17.0415874  17.0438614  17.0415874  17.0438614  17.0415874  17.0383288
  17.0438614  17.0466099  17.0415874  17.0466099  17.0438614  17.0383288
   5.7629083   5.7670617   5.7629083   5.7670617   5.7629083   5.7613373
   5.7670617   5.7708839   5.7629083   5.7708839   5.7670617   5.7613373
   6.0294631   6.0203591   6.0294631   6.0203591   6.0141530   6.0193388
   6.0359518   6.0301729   6.0141530   6.0301729   6.0359518   6.0193388
   6.0193388   6.0301729   6.0301729   6.0193388   6.0294631   6.0141530
   6.0203591   6.0141530   6.0203591   6.0359518   6.0294631   6.0359518
   0.8750220   0.8790540   0.8750220   0.8790540   0.8737705   0.8760674
   0.8800995   0.8781052   0.8737705   0.8781052   0.8800995   0.8760674
   0.8760674   0.8781052   0.8781052   0.8760674   0.8750220   0.8737705
   0.8790540   0.8737705   0.8790540   0.8800995   0.8750220   0.8800995
 TTTTTTTTTTTTTTTTTTTTTTTTTTTTTT MOQGAD      TELAPSE     3819.83 TCPU     2475.46
 TTTTTTTTTTTTTTTTTTTTTTTTTTTTTT SHELLXN     TELAPSE     3885.68 TCPU     2501.91
 TTTTTTTTTTTTTTTTTTTTTTTTTTTTTT MONMO3      TELAPSE     3886.55 TCPU     2502.78
 NUMERICALLY INTEGRATED DENSITY    732.0001595491
 TTTTTTTTTTTTTTTTTTTTTTTTTTTTTT NUMDFT      TELAPSE     3890.06 TCPU     2506.29
 CYC   8 ETOT(AU) -9.584377554829E+03 DETOT -3.51E-07 tst  1.89E-09 PX  4.66E-05
 TTTTTTTTTTTTTTTTTTTTTTTTTTTTTT DIIS        TELAPSE     3890.26 TCPU     2506.49
 DIIS TEST: 0.11080E-05 AT SCF   CYCLE   8 - DIIS ACTIVE - HISTORY:     8 CYCLES
 TTTTTTTTTTTTTTTTTTTTTTTTTTTTTT FDIK        TELAPSE     3902.67 TCPU     2518.49
 INSULATING STATE
 TOP OF VALENCE BANDS -    BAND    366; K    5; EIG -2.1842309E-01 AU
 TOP OF VALENCE BANDS -    BAND    366; K    1; EIG -2.1851587E-01 AU
 BOTTOM OF VIRTUAL BANDS - BAND    367; K    5; EIG  8.1672475E-03 AU
 DIRECT ENERGY BAND GAP:   6.1658 eV
 BOTTOM OF VIRTUAL BANDS - BAND    367; K    1; EIG  9.4652501E-03 AU
 TTTTTTTTTTTTTTTTTTTTTTTTTTTTTT PDIG        TELAPSE     3904.00 TCPU     2519.82
 CHARGE NORMALIZATION FACTOR   1.00000000
 TOTAL ATOMIC CHARGES:
  18.5536013  18.5536013  18.5533255  18.5533255  18.5533255  18.5533255
   7.5540185   7.5571490   7.5540185   7.5571490   7.5698388   7.5656751
   7.5422025   7.5453996   7.5698388   7.5453996   7.5422025   7.5656751
   7.5656751   7.5453996   7.5453996   7.5656751   7.5540185   7.5698388
   7.5571490   7.5698388   7.5571490   7.5422025   7.5540185   7.5422025
  17.0416036  17.0438590  17.0416036  17.0438590  17.0416036  17.0383410
  17.0438590  17.0465760  17.0416036  17.0465760  17.0438590  17.0383410
   5.7628205   5.7671172   5.7628205   5.7671172   5.7628205   5.7613954
   5.7671172   5.7708946   5.7628205   5.7708946   5.7671172   5.7613954
   6.0294212   6.0202723   6.0294212   6.0202723   6.0141441   6.0193293
   6.0361461   6.0301595   6.0141441   6.0301595   6.0361461   6.0193293
   6.0193293   6.0301595   6.0301595   6.0193293   6.0294212   6.0141441
   6.0202723   6.0141441   6.0202723   6.0361461   6.0294212   6.0361461
   0.8750351   0.8790593   0.8750351   0.8790593   0.8737703   0.8760543
   0.8800890   0.8781060   0.8737703   0.8781060   0.8800890   0.8760543
   0.8760543   0.8781060   0.8781060   0.8760543   0.8750351   0.8737703
   0.8790593   0.8737703   0.8790593   0.8800890   0.8750351   0.8800890
 TTTTTTTTTTTTTTTTTTTTTTTTTTTTTT MOQGAD      TELAPSE     3904.02 TCPU     2519.84
 TTTTTTTTTTTTTTTTTTTTTTTTTTTTTT SHELLXN     TELAPSE     3964.72 TCPU     2546.30
 TTTTTTTTTTTTTTTTTTTTTTTTTTTTTT MONMO3      TELAPSE     3975.26 TCPU     2556.84
 NUMERICALLY INTEGRATED DENSITY    732.0001595499
 TTTTTTTTTTTTTTTTTTTTTTTTTTTTTT NUMDFT      TELAPSE     3978.87 TCPU     2560.45
 CYC   9 ETOT(AU) -9.584377554925E+03 DETOT -9.58E-08 tst  8.54E-10 PX  3.88E-05
 TTTTTTTTTTTTTTTTTTTTTTTTTTTTTT DIIS        TELAPSE     3980.63 TCPU     2562.21
 DIIS TEST: 0.60002E-06 AT SCF   CYCLE   9 - DIIS ACTIVE - HISTORY:     9 CYCLES
 TTTTTTTTTTTTTTTTTTTTTTTTTTTTTT FDIK        TELAPSE     3993.92 TCPU     2570.93
 INSULATING STATE
 TOP OF VALENCE BANDS -    BAND    366; K    5; EIG -2.1842482E-01 AU
 TOP OF VALENCE BANDS -    BAND    366; K    1; EIG -2.1851762E-01 AU
 BOTTOM OF VIRTUAL BANDS - BAND    367; K    5; EIG  8.1674263E-03 AU
 DIRECT ENERGY BAND GAP:   6.1659 eV
 BOTTOM OF VIRTUAL BANDS - BAND    367; K    1; EIG  9.4666131E-03 AU
 TTTTTTTTTTTTTTTTTTTTTTTTTTTTTT PDIG        TELAPSE     3995.12 TCPU     2572.13
 CHARGE NORMALIZATION FACTOR   1.00000000
 TOTAL ATOMIC CHARGES:
  18.5536068  18.5536068  18.5533231  18.5533231  18.5533231  18.5533231
   7.5539954   7.5573095   7.5539954   7.5573095   7.5697533   7.5656963
   7.5421434   7.5453837   7.5697533   7.5453837   7.5421434   7.5656963
   7.5656963   7.5453837   7.5453837   7.5656963   7.5539954   7.5697533
   7.5573095   7.5697533   7.5573095   7.5421434   7.5539954   7.5421434
  17.0416041  17.0438521  17.0416041  17.0438521  17.0416041  17.0383722
  17.0438521  17.0465544  17.0416041  17.0465544  17.0438521  17.0383722
   5.7628376   5.7671271   5.7628376   5.7671271   5.7628376   5.7613616
   5.7671271   5.7708913   5.7628376   5.7708913   5.7671271   5.7613616
   6.0294738   6.0202872   6.0294738   6.0202872   6.0141660   6.0193065
   6.0360387   6.0301959   6.0141660   6.0301959   6.0360387   6.0193065
   6.0193065   6.0301959   6.0301959   6.0193065   6.0294738   6.0141660
   6.0202872   6.0141660   6.0202872   6.0360387   6.0294738   6.0360387
   0.8750309   0.8790546   0.8750309   0.8790546   0.8737638   0.8760626
   0.8800998   0.8781016   0.8737638   0.8781016   0.8800998   0.8760626
   0.8760626   0.8781016   0.8781016   0.8760626   0.8750309   0.8737638
   0.8790546   0.8737638   0.8790546   0.8800998   0.8750309   0.8800998
 TTTTTTTTTTTTTTTTTTTTTTTTTTTTTT MOQGAD      TELAPSE     3995.14 TCPU     2572.14
 TTTTTTTTTTTTTTTTTTTTTTTTTTTTTT SHELLXN     TELAPSE     4027.06 TCPU     2598.57
 TTTTTTTTTTTTTTTTTTTTTTTTTTTTTT MONMO3      TELAPSE     4028.22 TCPU     2599.74
 NUMERICALLY INTEGRATED DENSITY    732.0001595523
 TTTTTTTTTTTTTTTTTTTTTTTTTTTTTT NUMDFT      TELAPSE     4031.65 TCPU     2603.17
 CYC  10 ETOT(AU) -9.584377554945E+03 DETOT -2.04E-08 tst  2.25E-10 PX  2.15E-05
 TTTTTTTTTTTTTTTTTTTTTTTTTTTTTT DIIS        TELAPSE     4031.83 TCPU     2603.35
 DIIS TEST: 0.18609E-06 AT SCF   CYCLE  10 - DIIS ACTIVE - HISTORY:    10 CYCLES
 TTTTTTTTTTTTTTTTTTTTTTTTTTTTTT FDIK        TELAPSE     4040.53 TCPU     2611.34
 INSULATING STATE
 TOP OF VALENCE BANDS -    BAND    366; K    5; EIG -2.1842399E-01 AU
 TOP OF VALENCE BANDS -    BAND    366; K    1; EIG -2.1851680E-01 AU
 BOTTOM OF VIRTUAL BANDS - BAND    367; K    5; EIG  8.1677177E-03 AU
 DIRECT ENERGY BAND GAP:   6.1659 eV
 BOTTOM OF VIRTUAL BANDS - BAND    367; K    1; EIG  9.4682155E-03 AU
 TTTTTTTTTTTTTTTTTTTTTTTTTTTTTT PDIG        TELAPSE     4041.83 TCPU     2612.64
 CHARGE NORMALIZATION FACTOR   1.00000000
 TOTAL ATOMIC CHARGES:
  18.5536072  18.5536072  18.5533251  18.5533251  18.5533251  18.5533251
   7.5540050   7.5572639   7.5540050   7.5572639   7.5697671   7.5656893
   7.5421819   7.5453899   7.5697671   7.5453899   7.5421819   7.5656893
   7.5656893   7.5453899   7.5453899   7.5656893   7.5540050   7.5697671
   7.5572639   7.5697671   7.5572639   7.5421819   7.5540050   7.5421819
  17.0415923  17.0438660  17.0415923  17.0438660  17.0415923  17.0383494
  17.0438660  17.0465760  17.0415923  17.0465760  17.0438660  17.0383494
   5.7628758   5.7670731   5.7628758   5.7670731   5.7628758   5.7613624
   5.7670731   5.7709017   5.7628758   5.7709017   5.7670731   5.7613624
   6.0294336   6.0202965   6.0294336   6.0202965   6.0141655   6.0193226
   6.0360667   6.0301714   6.0141655   6.0301714   6.0360667   6.0193226
   6.0193226   6.0301714   6.0301714   6.0193226   6.0294336   6.0141655
   6.0202965   6.0141655   6.0202965   6.0360667   6.0294336   6.0360667
   0.8750300   0.8790595   0.8750300   0.8790595   0.8737669   0.8760607
   0.8800957   0.8781029   0.8737669   0.8781029   0.8800957   0.8760607
   0.8760607   0.8781029   0.8781029   0.8760607   0.8750300   0.8737669
   0.8790595   0.8737669   0.8790595   0.8800957   0.8750300   0.8800957
 TTTTTTTTTTTTTTTTTTTTTTTTTTTTTT MOQGAD      TELAPSE     4041.85 TCPU     2612.66
 TTTTTTTTTTTTTTTTTTTTTTTTTTTTTT SHELLXN     TELAPSE     4100.06 TCPU     2639.07
 TTTTTTTTTTTTTTTTTTTTTTTTTTTTTT MONMO3      TELAPSE     4100.54 TCPU     2639.55
 NUMERICALLY INTEGRATED DENSITY    732.0001595507
 TTTTTTTTTTTTTTTTTTTTTTTTTTTTTT NUMDFT      TELAPSE     4103.96 TCPU     2642.97
 CYC  11 ETOT(AU) -9.584377554950E+03 DETOT -4.72E-09 tst  2.90E-11 PX  9.75E-06
 TTTTTTTTTTTTTTTTTTTTTTTTTTTTTT DIIS        TELAPSE     4104.81 TCPU     2643.82
 DIIS TEST: 0.56460E-07 AT SCF   CYCLE  11 - DIIS ACTIVE - HISTORY:    11 CYCLES
 TTTTTTTTTTTTTTTTTTTTTTTTTTTTTT FDIK        TELAPSE     4113.16 TCPU     2651.17
 INSULATING STATE
 TOP OF VALENCE BANDS -    BAND    366; K    5; EIG -2.1842407E-01 AU
 TOP OF VALENCE BANDS -    BAND    366; K    1; EIG -2.1851686E-01 AU
 BOTTOM OF VIRTUAL BANDS - BAND    367; K    5; EIG  8.1681598E-03 AU
 DIRECT ENERGY BAND GAP:   6.1659 eV
 BOTTOM OF VIRTUAL BANDS - BAND    367; K    1; EIG  9.4677206E-03 AU
 TTTTTTTTTTTTTTTTTTTTTTTTTTTTTT PDIG        TELAPSE     4114.37 TCPU     2652.38
 CHARGE NORMALIZATION FACTOR   1.00000000
 TOTAL ATOMIC CHARGES:
  18.5536066  18.5536066  18.5533228  18.5533228  18.5533228  18.5533228
   7.5540058   7.5572760   7.5540058   7.5572760   7.5697777   7.5656864
   7.5421446   7.5453904   7.5697777   7.5453904   7.5421446   7.5656864
   7.5656864   7.5453904   7.5453904   7.5656864   7.5540058   7.5697777
   7.5572760   7.5697777   7.5572760   7.5421446   7.5540058   7.5421446
  17.0416121  17.0438466  17.0416121  17.0438466  17.0416121  17.0383548
  17.0438466  17.0465713  17.0416121  17.0465713  17.0438466  17.0383548
   5.7628104   5.7671450   5.7628104   5.7671450   5.7628104   5.7613808
   5.7671450   5.7708787   5.7628104   5.7708787   5.7671450   5.7613808
   6.0294683   6.0202844   6.0294683   6.0202844   6.0141579   6.0193164
   6.0360608   6.0301849   6.0141579   6.0301849   6.0360608   6.0193164
   6.0193164   6.0301849   6.0301849   6.0193164   6.0294683   6.0141579
   6.0202844   6.0141579   6.0202844   6.0360608   6.0294683   6.0360608
   0.8750309   0.8790555   0.8750309   0.8790555   0.8737672   0.8760603
   0.8800961   0.8781032   0.8737672   0.8781032   0.8800961   0.8760603
   0.8760603   0.8781032   0.8781032   0.8760603   0.8750309   0.8737672
   0.8790555   0.8737672   0.8790555   0.8800961   0.8750309   0.8800961
 TTTTTTTTTTTTTTTTTTTTTTTTTTTTTT MOQGAD      TELAPSE     4114.38 TCPU     2652.39
 TTTTTTTTTTTTTTTTTTTTTTTTTTTTTT SHELLXN     TELAPSE     4140.66 TCPU     2678.67
 +++ ENERGIES IN A.U. +++
 ::: EXT EL-POLE                                  -6.1581747474909E+03
 ::: EXT EL-SPHEROPOLE                             5.3282592200183E+01
 ::: BIELET ZONE E-E                               1.1967836651422E+04
 ::: TOTAL E-E                                     5.8629444961308E+03
 ::: TOTAL E-N + N-E                              -2.4886434612798E+04
 ::: TOTAL N-N                                     9.9272046385579E+02
 ::: KINETIC ENERGY                                9.1195356820034E+03
 ::: PSEUDO TOTAL   ENERGY                        -8.9112339708085E+03
 ::: VIRIAL COEFFICIENT                            1.0115525690365E+00
 TTTTTTTTTTTTTTTTTTTTTTTTTTTTTT MONMO3      TELAPSE     4143.63 TCPU     2681.65
 NUMERICALLY INTEGRATED DENSITY    732.0001595515
 TTTTTTTTTTTTTTTTTTTTTTTTTTTTTT NUMDFT      TELAPSE     4147.07 TCPU     2685.08
 CYC  12 ETOT(AU) -9.584377554957E+03 DETOT -6.94E-09 tst  3.25E-11 PX  9.75E-06

 == SCF ENDED - CONVERGENCE ON ENERGY      E(AU) -9.5843775549569E+03 CYCLES  12


 ENERGY EXPRESSION=HARTREE+FOCK EXCH*0.20000+(BECKE      EXCH)*0.80000+LYP        CORR


 TOTAL ENERGY(DFT)(AU)( 12) -9.5843775549569E+03 DE-6.9E-09 tester 3.2E-11
 TTTTTTTTTTTTTTTTTTTTTTTTTTTTTT EDFT        TELAPSE     4147.09 TCPU     2685.10
 
 INFORMATION **** DFTD3 ENERGY **** CALCULATE DFTD3 ENERGY

           DFT-D V3(BJ)
 DF                                         b3-lyp    
 parameters
 s6       :    1.0000
 s8       :    1.9889
 a1       :    0.3981
 a2       :    4.4211
 k1 k3    :   16.0000   -4.0000
 Cutoff   :   50.2022
 CN-Cutoff:   21.1671
 
 Edisp /kcal,au:  -285.3354 -0.45471081

 E6    /kcal :  -129.5105
 E8    /kcal :  -158.4137
 E6(ABC) "   :   2.588844
 
 INFORMATION **** DFTD3 ENERGY **** NORMAL TERMINATION OF DFTD3 MODULE

 *******************************************************************************

 DFT-D3 DISPERSION ENERGY CORRECTION

 D3 DISPERSION ENERGY (AU)       -4.5471081136994E-01
 TOTAL ENERGY + DISP (AU)        -9.5848322657683E+03

 *******************************************************************************

 TTTTTTTTTTTTTTTTTTTTTTTTTTTTTT SMAT        TELAPSE     4182.88 TCPU     2718.95
 TTTTTTTTTTTTTTTTTTTTTTTTTTTTTT POLAR2      TELAPSE     4183.41 TCPU     2719.48
 *****************************************************************************
 *                                                                           *
 *                             PIEZOELECTRICITY                              *
 *                    EVALUATED THROUGH THE  BERRY  PHASE                    *
 *                                                                           *
 *****************************************************************************

                                   STRAIN TENSOR
                            0.00000   0.00000   0.00000
                            0.00000   0.00000   0.01500
                            0.00000   0.01500   0.00000

 %%%%%%%%%%%%%%%%%%%%%%%%%%%%%%%%%%%%%%%%%%%%%%%%%%%%%%%%%%%%%%%%%%%%%%%%%%%%%
          INFORMATION ON SYSTEM A TO THE LEFT ON SYSTEM B TO THE RIGHT
                      (A) SHOULD BE THE EQUILIBRIUM SYSTEM

         a, b, c (ANGSTROM), ALPHA, BETA, GAMMA (DEGREES) V (ANGSTROM**3)
  a= 14.82311    ALPHA= 109.47122           a= 14.97171    ALPHA= 108.65277
  b= 14.82311    BETA = 109.47122           b= 14.67525    BETA = 109.47223
  c= 14.82311    GAMMA= 109.47122           c= 14.67525    GAMMA= 109.47223
          VA= 2507.24108                              VB= 2506.67695

                      DIRECT LATTICE VECTORS COMPONENTS ( ANGSTROM )
           X         Y         Z                  X         Y         Z
       -8.55813   8.55813   8.55813           -8.55813   8.68650   8.68650
        8.55813  -8.55813   8.55813            8.55813  -8.42975   8.42975
        8.55813   8.55813  -8.55813            8.55813   8.42975  -8.42975

                  RECIPROCAL LATTICE VECTORS COMPONENTS (ANGSTROM-1)
           X         Y         Z                  X         Y         Z
        0.00000   0.36709   0.36709            0.00000   0.36709   0.36709
        0.36709   0.00000   0.36709            0.36166  -0.00551   0.36717
        0.36709   0.36709   0.00000            0.36166   0.36717  -0.00551

                         ATOMIC FRACTIONAL COORDINATES
    ATOM       a        b        c              a        b        c
    1 ZN    0.50000 -0.75000 -0.25000        0.50000 -0.75000 -0.25000
    2 ZN    0.50000 -0.25000 -0.75000        0.50000 -0.25000 -0.75000
    3 ZN   -0.25000  0.50000 -0.75000       -0.25000  0.50000 -0.75000
    4 ZN   -0.75000 -0.25000  0.50000       -0.75000 -0.25000  0.50000
    5 ZN   -0.75000  0.50000 -0.25000       -0.75000  0.50000 -0.25000
    6 ZN   -0.25000 -0.75000  0.50000       -0.25000 -0.75000  0.50000
    7 N    -0.37804  0.27978 -0.28574       -0.37804  0.27978 -0.28574
    8 N     0.56551 -0.09230  0.28574        0.56551 -0.09230  0.28574
    9 N     0.37804  0.09230  0.65782        0.37804  0.09230  0.65782
   10 N    -0.56551 -0.27978 -0.65782       -0.56551 -0.27978 -0.65782
   11 N    -0.28574 -0.37804  0.27978       -0.28574 -0.37804  0.27978
   12 N     0.27978 -0.28574 -0.37804        0.27978 -0.28574 -0.37804
   13 N    -0.65782 -0.56551 -0.27978       -0.65782 -0.56551 -0.27978
   14 N    -0.09230  0.28574  0.56551       -0.09230  0.28574  0.56551
   15 N     0.28574  0.56551 -0.09230        0.28574  0.56551 -0.09230
   16 N     0.09230  0.65782  0.37804        0.09230  0.65782  0.37804
   17 N     0.65782  0.37804  0.09230        0.65782  0.37804  0.09230
   18 N    -0.27978 -0.65782 -0.56551       -0.27978 -0.65782 -0.56551
   19 N     0.27978 -0.37804 -0.28574        0.27978 -0.37804 -0.28574
   20 N    -0.09230  0.56551  0.28574       -0.09230  0.56551  0.28574
   21 N     0.09230  0.37804  0.65782        0.09230  0.37804  0.65782
   22 N    -0.27978 -0.56551 -0.65782       -0.27978 -0.56551 -0.65782
   23 N    -0.37804 -0.28574  0.27978       -0.37804 -0.28574  0.27978
   24 N    -0.28574  0.27978 -0.37804       -0.28574  0.27978 -0.37804
   25 N    -0.56551 -0.65782 -0.27978       -0.56551 -0.65782 -0.27978
   26 N     0.28574 -0.09230  0.56551        0.28574 -0.09230  0.56551
   27 N     0.56551  0.28574 -0.09230        0.56551  0.28574 -0.09230
   28 N     0.65782  0.09230  0.37804        0.65782  0.09230  0.37804
   29 N     0.37804  0.65782  0.09230        0.37804  0.65782  0.09230
   30 N    -0.65782 -0.27978 -0.56551       -0.65782 -0.27978 -0.56551
   31 CL    0.49274  0.15394  0.49274        0.49274  0.15394  0.49274
   32 CL   -0.33880  0.00000 -0.49274       -0.33880  0.00000 -0.49274
   33 CL   -0.49274  0.00000 -0.33880       -0.49274  0.00000 -0.33880
   34 CL    0.33880 -0.15394  0.33880        0.33880 -0.15394  0.33880
   35 CL    0.49274  0.49274  0.15394        0.49274  0.49274  0.15394
   36 CL    0.15394  0.49274  0.49274        0.15394  0.49274  0.49274
   37 CL    0.33880  0.33880 -0.15394        0.33880  0.33880 -0.15394
   38 CL    0.00000 -0.49274 -0.33880        0.00000 -0.49274 -0.33880
   39 CL   -0.49274 -0.33880  0.00000       -0.49274 -0.33880  0.00000
   40 CL    0.00000 -0.33880 -0.49274        0.00000 -0.33880 -0.49274
   41 CL   -0.33880 -0.49274  0.00000       -0.33880 -0.49274  0.00000
   42 CL   -0.15394  0.33880  0.33880       -0.15394  0.33880  0.33880
   43 C     0.61603  0.24259  0.61603        0.61603  0.24259  0.61603
   44 C    -0.37344  0.00000 -0.61603       -0.37344  0.00000 -0.61603
   45 C    -0.61603  0.00000 -0.37344       -0.61603  0.00000 -0.37344
   46 C     0.37344 -0.24259  0.37344        0.37344 -0.24259  0.37344
   47 C     0.61603  0.61603  0.24259        0.61603  0.61603  0.24259
   48 C     0.24259  0.61603  0.61603        0.24259  0.61603  0.61603
   49 C     0.37344  0.37344 -0.24259        0.37344  0.37344 -0.24259
   50 C     0.00000 -0.61603 -0.37344        0.00000 -0.61603 -0.37344
   51 C    -0.61603 -0.37344  0.00000       -0.61603 -0.37344  0.00000
   52 C     0.00000 -0.37344 -0.61603        0.00000 -0.37344 -0.61603
   53 C    -0.37344 -0.61603  0.00000       -0.37344 -0.61603  0.00000
   54 C    -0.24259  0.37344  0.37344       -0.24259  0.37344  0.37344
   55 C    -0.26610 -0.65352 -0.20959       -0.26610 -0.65352 -0.20959
   56 C    -0.44393 -0.05651  0.20959       -0.44393 -0.05651  0.20959
   57 C     0.26610  0.05651 -0.38742        0.26610  0.05651 -0.38742
   58 C     0.44393  0.65352  0.38742        0.44393  0.65352  0.38742
   59 C    -0.20959 -0.26610 -0.65352       -0.20959 -0.26610 -0.65352
   60 C    -0.65352 -0.20959 -0.26610       -0.65352 -0.20959 -0.26610
   61 C     0.38742  0.44393  0.65352        0.38742  0.44393  0.65352
   62 C    -0.05651  0.20959 -0.44393       -0.05651  0.20959 -0.44393
   63 C     0.20959 -0.44393 -0.05651        0.20959 -0.44393 -0.05651
   64 C     0.05651 -0.38742  0.26610        0.05651 -0.38742  0.26610
   65 C    -0.38742  0.26610  0.05651       -0.38742  0.26610  0.05651
   66 C     0.65352  0.38742  0.44393        0.65352  0.38742  0.44393
   67 C    -0.65352 -0.26610 -0.20959       -0.65352 -0.26610 -0.20959
   68 C    -0.05651 -0.44393  0.20959       -0.05651 -0.44393  0.20959
   69 C     0.05651  0.26610 -0.38742        0.05651  0.26610 -0.38742
   70 C     0.65352  0.44393  0.38742        0.65352  0.44393  0.38742
   71 C    -0.26610 -0.20959 -0.65352       -0.26610 -0.20959 -0.65352
   72 C    -0.20959 -0.65352 -0.26610       -0.20959 -0.65352 -0.26610
   73 C     0.44393  0.38742  0.65352        0.44393  0.38742  0.65352
   74 C     0.20959 -0.05651 -0.44393        0.20959 -0.05651 -0.44393
   75 C    -0.44393  0.20959 -0.05651       -0.44393  0.20959 -0.05651
   76 C    -0.38742  0.05651  0.26610       -0.38742  0.05651  0.26610
   77 C     0.26610 -0.38742  0.05651        0.26610 -0.38742  0.05651
   78 C     0.38742  0.65352  0.44393        0.38742  0.65352  0.44393
   79 H    -0.23678 -0.61191 -0.12224       -0.23678 -0.61191 -0.12224
   80 H    -0.48966 -0.11453  0.12224       -0.48966 -0.11453  0.12224
   81 H     0.23678  0.11453 -0.37513        0.23678  0.11453 -0.37513
   82 H     0.48966  0.61191  0.37513        0.48966  0.61191  0.37513
   83 H    -0.12224 -0.23678 -0.61191       -0.12224 -0.23678 -0.61191
   84 H    -0.61191 -0.12224 -0.23678       -0.61191 -0.12224 -0.23678
   85 H     0.37513  0.48966  0.61191        0.37513  0.48966  0.61191
   86 H    -0.11453  0.12224 -0.48966       -0.11453  0.12224 -0.48966
   87 H     0.12224 -0.48966 -0.11453        0.12224 -0.48966 -0.11453
   88 H     0.11453 -0.37513  0.23678        0.11453 -0.37513  0.23678
   89 H    -0.37513  0.23678  0.11453       -0.37513  0.23678  0.11453
   90 H     0.61191  0.37513  0.48966        0.61191  0.37513  0.48966
   91 H    -0.61191 -0.23678 -0.12224       -0.61191 -0.23678 -0.12224
   92 H    -0.11453 -0.48966  0.12224       -0.11453 -0.48966  0.12224
   93 H     0.11453  0.23678 -0.37513        0.11453  0.23678 -0.37513
   94 H     0.61191  0.48966  0.37513        0.61191  0.48966  0.37513
   95 H    -0.23678 -0.12224 -0.61191       -0.23678 -0.12224 -0.61191
   96 H    -0.12224 -0.61191 -0.23678       -0.12224 -0.61191 -0.23678
   97 H     0.48966  0.37513  0.61191        0.48966  0.37513  0.61191
   98 H     0.12224 -0.11453 -0.48966        0.12224 -0.11453 -0.48966
   99 H    -0.48966  0.12224 -0.11453       -0.48966  0.12224 -0.11453
  100 H    -0.37513  0.11453  0.23678       -0.37513  0.11453  0.23678
  101 H     0.23678 -0.37513  0.11453        0.23678 -0.37513  0.11453
  102 H     0.37513  0.61191  0.48966        0.37513  0.61191  0.48966

 %%%%%%%%%%%%%%%%%%%%%%%%%%%%%%%%%%%%%%%%%%%%%%%%%%%%%%%%%%%%%%%%%%%%%%%%%%%%%

            PHASE PROJECTED ALONG THE RECIPROCAL LATTICE VECTORS
                              B1         B2         B3
                     PHI   0.000000   0.059140   0.059140

               PREFACTOR: |e|/(2.PI.VA)=  0.00101704E+10 (C/m**3)


   DISPL        ENERGY              DELTA E

 -0.0150   -9.5848322658E+03    1.6760351500E-02
  0.0000   -9.5848490262E+03    0.0000000000E+00
  0.0150   -9.5848322658E+03    1.6760413482E-02
  PIEZOELECTRIC TENSOR CONSTANTS 
 cp14 =               0.03431683 C/m^2
 cp24 =               0.00000000 C/m^2
 cp34 =               0.00000000 C/m^2

 ************************************************************************
 ************************************************************************
                           FINAL RESULTS START
 ************************************************************************
 ************************************************************************

 THE CALCULATION HAS BEEN PERFORMED WITH   3 POINTS AND
 A STEP OF     0.01500
 THIS PERMITS TO PERFORM A FITTING UP TO SECOND   ORDER

 DATA FOR MAXIMUM NUMBER OF POINTS AND ORDER OF FIT

 PIEZOELECTRIC CONSTANTS FOR CUBIC        CASE, IN C/m^2

 |     0.000    0.000    0.000    0.034    0.000    0.000 |
 |     0.000    0.000    0.000    0.000    0.034    0.000 |
 |     0.000    0.000    0.000    0.000    0.000    0.034 |

 ************************************************************************
 ************************************************************************
                           FINAL RESULTS END
 ************************************************************************
 ************************************************************************

 
 PIEZOELECTRIC DATA FOR DIFFERENT NUMBER OF POINTS AND ORDER OF FIT
 
  NUMBER OF POINTS, ORDER=            3           1
 |     0.000    0.000    0.000    0.034    0.000    0.000 |
 |     0.000    0.000    0.000    0.000    0.034    0.000 |
 |     0.000    0.000    0.000    0.000    0.000    0.034 |
 
 
 PIEZOELECTRIC DATA FOR DIFFERENT NUMBER OF POINTS AND ORDER OF FIT
 
  NUMBER OF POINTS, ORDER=            3           2
 |     0.000    0.000    0.000    0.034    0.000    0.000 |
 |     0.000    0.000    0.000    0.000    0.034    0.000 |
 |     0.000    0.000    0.000    0.000    0.000    0.034 |
 
 TTTTTTTTTTTTTTTTTTTTTTTTTTTTTT END         TELAPSE     4197.22 TCPU     2724.16
 EEEEEEEEEE TERMINATION  DATE 03 07 2020 TIME 13:13:29.9
NODE    0 CPU TIME =      2724.164
    TOTAL CPU TIME =    126802.280
