# Supplementary material for: Structure–Property Relationship of Piezoelectric Properties in Zeolitic Imidazolate Frameworks: A Computational Study
Source: ACS Appl Mater Interfaces. 2022 Nov 2;14(45):50803–14. doi: 10.1021/acsami.2c13506 (PMC9674201; doi:10.1021/acsami.2c13506)
Supplement: Supplementary file 5 — am2c13506_si_005.zip [file am2c13506_si_005.zip › Outputfiles_crystal17/ZIF-Cl/ClampedIon_results/Clamped_M062X.out]

ZIFCl_start
EXTERNAL
PIEZOCON
CLAMPION
PRINT
END
END
6 5
0 0 6 2.0 1.00
  0.4563240000D+04  0.1966650000D-02
  0.6820240000D+03  0.1523060000D-01
  0.1549730000D+03  0.7612690000D-01
  0.4445530000D+02  0.2608010000D+00
  0.1302900000D+02  0.6164620000D+00
  0.1827730000D+01  0.2210060000D+00
0 1 3 4.0 1.00
  0.2096420000D+02  0.1146600000D+00  0.4024870000D-01
  0.4803310000D+01  0.9199990000D+00  0.2375940000D+00
  0.1459330000D+01 -0.3030680000D-02  0.8158540000D+00
0 1 1 0.0 1.00
  0.4834560000D+00  0.1000000000D+01  0.1000000000D+01
0 1 1 0.0 1.00
  0.1455850000D+00  0.1000000000D+01  0.1000000000D+01
0 3 1 0.0 1.00
  0.6260000000D+00  0.1000000000D+01
7 5
0 0 6 2.0 1.00
  0.6293480000D+04  0.1969790000D-02
  0.9490440000D+03  0.1496130000D-01
  0.2187760000D+03  0.7350060000D-01
  0.6369160000D+02  0.2489370000D+00
  0.1882820000D+02  0.6024600000D+00
  0.2720230000D+01  0.2562020000D+00
0 1 3 5.0 1.00
  0.3063310000D+02  0.1119060000D+00  0.3831190000D-01
  0.7026140000D+01  0.9216660000D+00  0.2374030000D+00
  0.2112050000D+01 -0.2569190000D-02  0.8175920000D+00
0 1 1 0.0 1.00
  0.6840090000D+00  0.1000000000D+01  0.1000000000D+01
0 1 1 0.0 1.00
  0.2008780000D+00  0.1000000000D+01  0.1000000000D+01
0 3 1 0.0 1.00
  0.9130000000D+00  0.1000000000D+01
1 4
0 0 3 1.0 1.00
  0.3386500000D+02  0.2549380000D-01
  0.5094790000D+01  0.1903730000D+00
  0.1158790000D+01  0.8521610000D+00
0 0 1 0.0 1.00
  0.3258400000D+00  0.1000000000D+01
0 0 1 0.0 1.00
  0.1027410000D+00  0.1000000000D+01
0 2 1 0.0 1.00
  0.7500000000D+00  0.1000000000D+01
17 12
0 0 6 2.0 1.00
 105819.0                    0.000738
  15872.00                   0.005718
   3619.650                  0.029495
   1030.800                  0.117286
    339.9080                 0.362949
    124.5380                 0.584149
0 0 3 2.0 1.00
    124.5380                 0.134177
     49.51350                0.624250
     20.80560                0.291756
0 0 1 2.0 1.00
      6.583460               1.000000
0 0 1 0.0 1.00
      2.564680               1.000000
0 0 1 0.0 1.00
      0.559763               1.000000
0 0 1 0.0 1.00
      0.183273               1.000000
0 2 5 6.0 1.00
    589.7760                 0.002391
    139.8490                 0.018504
     45.14130                0.081377
     16.87330                0.221552
      6.741100               0.772569
0 2 2 5.0 1.00
      6.741100              -1.572244
      2.771520               0.992389
0 2 1 0.0 1.00
      1.023870               1.000000
0 2 1 0.0 1.00
      0.381368               1.000000
0 2 1 0.0 1.00
      0.109437               1.000000
0 3 1 0.0 1.00
      0.7500000              1.0000000
230 14
INPUT
20. 0 2 2 2 0 0
 34.150000 399.987282 0
 14.590000 85.485655 0
 39.780000 277.148960 0
 14.950000 69.052205 0
 43.800000 -34.149349 0
 14.980000 -3.291831 0
0 0 3 2. 1.
       30.3241270         0.219143000
       16.3166820        -0.232556000
       11.4081480        -0.954685000
0 0 1 2. 1.
       2.56949200          1.00000000
0 0 1 0. 1.
       1.06259500          1.00000000
0 0 1 0. 1.
      0.250000000          1.00000000
0 0 1 0. 1.
      0.120000000          1.00000000
0 2 2 6. 1.
       111.824980         0.232770000E-01
       19.1319100         -1.00953900
0 2 2 0. 1.
       5.46883800         0.320151000
       2.50567500         0.718085000
0 2 1 0. 1.
      0.941868000          1.00000000
0 2 1 0. 1.
      0.250000000          1.00000000
0 2 1 0. 1.
      0.120000000          1.00000000
0 3 4 10. 1.
       44.6456290         0.472490000E-01
       13.4383770         0.218926000
       4.68200000         0.452512000
       1.60321100         0.518576000
0 3 1 0. 1.
      0.482766000          1.00000000
0 3 1 0. 1.
      0.110000000          1.00000000
0 4 1 0. 1.
      2.614   1.0000
99 0
END
DFT
M062X
xxlgrid
END
TOLINTEG
7 7 7 10 40
SHRINK
2 2
TOLDEE
10
END
          40 PROCESSORS WORKING

         
 *******************************************************************************
 *                                                                             *
 *                               CRYSTAL17                                     *
 *                      public : 1.0.2 - March 1st, 2018                       *
 *                       HTTP://WWW.CRYSTAL.UNITO.IT                           *
 *                                                                             *
 *                              MAIN AUTHORS                                   *
 *                                                                             *
 *  R. DOVESI(1,11), V.R. SAUNDERS(2), C. ROETTI(1,11), R. ORLANDO(1,11),      *
 *  C.M. ZICOVICH-WILSON(1,3), F. PASCALE(4), B. CIVALLERI(1,11),              *
 *  K. DOLL(5), N.M. HARRISON(2,6), I.J. BUSH(7), Ph. D'ARCO(8),               *
 *  M. LLUNELL(9), M. CAUSA'(10), Y. NOEL(8), L. MASCHIO(1,11), A. ERBA(1,11)  *
 *  M. RE'RAT(14), S. CASASSA(1,11)                                            *
 *                                                                             *
 *        CONTRIBUTIONS TO THE CODE HAVE ALSO BEEN GIVEN BY                    *
 *                                                                             *
 *  M. FERRABONE(1,11), M. DE LA PIERRE(1,11), M. FERRERO(1,11),               *
 *  J. BAIMA(1,11), E. ALBANESE(1,11), M.F. PEINTINGER(12), R. BAST(13),       *
 *  B. KIRTMAN(15), V. LACIVITA(1,11), R. DEMICHELIS(1,16)                     *
 *  G. BRANDEBURG(17), S. SALUSTRO(1,11), G. SANSONE(1,11)                     *
 *  M.T. RUGGIERO(18)                                                          *
 *                                                                             *
 * (1) THEORETICAL CHEMISTRY GROUP - UNIVERSITA' DI TORINO - TORINO (ITALY)    *
 * (2) COMPUTATIONAL SCIENCE & ENGINEERING DEPARTMENT - STFC DARESBURY (UK)    *
 * (3) UNIVERSIDAD AUTONOMA DEL ESTADO DE MORELOS - CUERNAVACA (MEXICO)        *
 * (4) UNIVERSITE' DE LORRAINE - NANCY (FRANCE)                                *
 * (5) UNIVERSITAET STUTTGART- STUTTGART (GERMANY)                             *
 * (6) IMPERIAL COLLEGE - LONDON (UK)                                          *
 * (7) OXFORD E-RESEARCH CENTRE - OXFORD (UK)                                  *
 * (8) UPMC - SORBONNE UNIVERSITES - PARIS (FRANCE)                            *
 * (9) UNIVERSIDAD DE BARCELONA - BARCELONA (SPAIN)                            *
 *(10) UNIVERSITA' DI NAPOLI "FEDERICO II" - NAPOLI (ITALY)                    *
 *(11) NIS - NANOSTRUCTURED INTERFACES AND SURFACES - TORINO (ITALY)           *
 *(12) MPI FUER CHEMISCHE ENERGIEKONVERSION - MUELHEIM AN DER RUHR (GERMANY)   *
 *(13) UNIVERSITY OF TROMSO - TROMSO (NORWAY)                                  *
 *(14) UNIVERSITE' DE PAU ET DES PAYS DE L'ADOUR - PAU (FRANCE)                *
 *(15) UNIVERSITY OF CALIFORNIA SANTA BARBARA - SANTA BARBARA (USA)            *
 *(16) CURTIN UNIVERSITY - PERTH (AUSTRALIA)                                   *
 *(17) UNIVERSITY COLLEGE LONDON - LONDON (UK)                                 *
 *(18) CAMBRIDGE UNIVERSITY - CAMBRIDGE (UK)                                   *
 *                                                                             *
 *******************************************************************************
 EEEEEEEEEE STARTING  DATE 16 11 2020 TIME 10:28:37.5
 ZIFCl_start                                                                     

 GEOMETRY INPUT FROM EXTERNAL FILE (FORTRAN UNIT 34)
 3D - CRYSTAL 

 *******************************************************************************
 LATTICE PARAMETERS  (ANGSTROMS AND DEGREES) - PRIMITIVE CELL
       A          B          C        ALPHA      BETA     GAMMA        VOLUME
   14.88037   14.88037   14.88037   109.47122 109.47122 109.47122   2536.409255
 INFORMATION **** CHKGRP **** SPGR WITH NO INVERSION

 NUMBER OF IRREDUCIBLE ATOMS IN THE CELL:    6

 CARTESIAN COORDINATES (ANGSTROM) - IRREDUCIBLE ATOMS AND SYMMETRY RELATED

 AT.IRR.  AT  AT.N.          X                   Y                   Z
     1     1   230   -1.288677873149E+01  8.591185820997E+00  0.000000000000E+00
     1     2   230   -1.288677873149E+01  0.000000000000E+00  8.591185820997E+00
     1     3   230    0.000000000000E+00 -1.288677873149E+01  8.591185820997E+00
     1     4   230    8.591185820997E+00  0.000000000000E+00 -1.288677873149E+01
     1     5   230    8.591185820997E+00 -1.288677873149E+01  0.000000000000E+00
     1     6   230    0.000000000000E+00  8.591185820997E+00 -1.288677873149E+01
     7     7     7    3.202951511242E+00 -8.092600144331E+00  1.626276927735E+00
     7     8     7   -3.202951511242E+00  8.092600144331E+00  1.626276927735E+00
     7     9     7    3.202951511242E+00  8.092600144331E+00 -1.626276927735E+00
     7    10     7   -3.202951511242E+00 -8.092600144331E+00 -1.626276927735E+00
     7    11     7    1.626276927735E+00  3.202951511242E+00 -8.092600144331E+00
     7    12     7   -8.092600144331E+00  1.626276927735E+00  3.202951511242E+00
     7    13     7   -1.626276927735E+00 -3.202951511242E+00 -8.092600144331E+00
     7    14     7    8.092600144331E+00  1.626276927735E+00 -3.202951511242E+00
     7    15     7    1.626276927735E+00 -3.202951511242E+00  8.092600144331E+00
     7    16     7    8.092600144331E+00 -1.626276927735E+00  3.202951511242E+00
     7    17     7   -1.626276927735E+00  3.202951511242E+00  8.092600144331E+00
     7    18     7   -8.092600144331E+00 -1.626276927735E+00 -3.202951511242E+00
     7    19     7   -8.092600144331E+00  3.202951511242E+00  1.626276927735E+00
     7    20     7    8.092600144331E+00 -3.202951511242E+00  1.626276927735E+00
     7    21     7    8.092600144331E+00  3.202951511242E+00 -1.626276927735E+00
     7    22     7   -8.092600144331E+00 -3.202951511242E+00 -1.626276927735E+00
     7    23     7    3.202951511242E+00  1.626276927735E+00 -8.092600144331E+00
     7    24     7    1.626276927735E+00 -8.092600144331E+00  3.202951511242E+00
     7    25     7   -3.202951511242E+00 -1.626276927735E+00 -8.092600144331E+00
     7    26     7    1.626276927735E+00  8.092600144331E+00 -3.202951511242E+00
     7    27     7   -3.202951511242E+00  1.626276927735E+00  8.092600144331E+00
     7    28     7   -1.626276927735E+00  8.092600144331E+00  3.202951511242E+00
     7    29     7    3.202951511242E+00 -1.626276927735E+00  8.092600144331E+00
     7    30     7   -1.626276927735E+00 -8.092600144331E+00 -3.202951511242E+00
    31    31    17    1.305803957155E+00  7.219216991545E+00  1.305803957155E+00
    31    32    17   -1.305803957155E+00 -7.219216991545E+00  1.305803957155E+00
    31    33    17    1.305803957155E+00 -7.219216991545E+00 -1.305803957155E+00
    31    34    17   -1.305803957155E+00  7.219216991545E+00 -1.305803957155E+00
    31    35    17    1.305803957155E+00  1.305803957155E+00  7.219216991545E+00
    31    36    17    7.219216991545E+00  1.305803957155E+00  1.305803957155E+00
    31    37    17   -1.305803957155E+00 -1.305803957155E+00  7.219216991545E+00
    31    38    17   -7.219216991545E+00  1.305803957155E+00 -1.305803957155E+00
    31    39    17    1.305803957155E+00 -1.305803957155E+00 -7.219216991545E+00
    31    40    17   -7.219216991545E+00 -1.305803957155E+00  1.305803957155E+00
    31    41    17   -1.305803957155E+00  1.305803957155E+00 -7.219216991545E+00
    31    42    17    7.219216991545E+00 -1.305803957155E+00 -1.305803957155E+00
    43    43     6    2.089392896926E+00  8.537943234800E+00  2.089392896926E+00
    43    44     6   -2.089392896926E+00 -8.537943234800E+00  2.089392896926E+00
    43    45     6    2.089392896926E+00 -8.537943234800E+00 -2.089392896926E+00
    43    46     6   -2.089392896926E+00  8.537943234800E+00 -2.089392896926E+00
    43    47     6    2.089392896926E+00  2.089392896926E+00  8.537943234800E+00
    43    48     6    8.537943234800E+00  2.089392896926E+00  2.089392896926E+00
    43    49     6   -2.089392896926E+00 -2.089392896926E+00  8.537943234800E+00
    43    50     6   -8.537943234800E+00  2.089392896926E+00 -2.089392896926E+00
    43    51     6    2.089392896926E+00 -2.089392896926E+00 -8.537943234800E+00
    43    52     6   -8.537943234800E+00 -2.089392896926E+00  2.089392896926E+00
    43    53     6   -2.089392896926E+00  2.089392896926E+00 -8.537943234800E+00
    43    54     6    8.537943234800E+00 -2.089392896926E+00 -2.089392896926E+00
    55    55     6   -5.106003098043E+00  1.509325464747E+00 -6.071508159916E+00
    55    56     6    5.106003098043E+00 -1.509325464747E+00 -6.071508159916E+00
    55    57     6   -5.106003098043E+00 -1.509325464747E+00  6.071508159916E+00
    55    58     6    5.106003098043E+00  1.509325464747E+00  6.071508159916E+00
    55    59     6   -6.071508159916E+00 -5.106003098043E+00  1.509325464747E+00
    55    60     6    1.509325464747E+00 -6.071508159916E+00 -5.106003098043E+00
    55    61     6    6.071508159916E+00  5.106003098043E+00  1.509325464747E+00
    55    62     6   -1.509325464747E+00 -6.071508159916E+00  5.106003098043E+00
    55    63     6   -6.071508159916E+00  5.106003098043E+00 -1.509325464747E+00
    55    64     6   -1.509325464747E+00  6.071508159916E+00 -5.106003098043E+00
    55    65     6    6.071508159916E+00 -5.106003098043E+00 -1.509325464747E+00
    55    66     6    1.509325464747E+00  6.071508159916E+00  5.106003098043E+00
    55    67     6    1.509325464747E+00 -5.106003098043E+00 -6.071508159916E+00
    55    68     6   -1.509325464747E+00  5.106003098043E+00 -6.071508159916E+00
    55    69     6   -1.509325464747E+00 -5.106003098043E+00  6.071508159916E+00
    55    70     6    1.509325464747E+00  5.106003098043E+00  6.071508159916E+00
    55    71     6   -5.106003098043E+00 -6.071508159916E+00  1.509325464747E+00
    55    72     6   -6.071508159916E+00  1.509325464747E+00 -5.106003098043E+00
    55    73     6    5.106003098043E+00  6.071508159916E+00  1.509325464747E+00
    55    74     6   -6.071508159916E+00 -1.509325464747E+00  5.106003098043E+00
    55    75     6    5.106003098043E+00 -6.071508159916E+00 -1.509325464747E+00
    55    76     6    6.071508159916E+00 -1.509325464747E+00 -5.106003098043E+00
    55    77     6   -5.106003098043E+00  6.071508159916E+00 -1.509325464747E+00
    55    78     6    6.071508159916E+00  1.509325464747E+00  5.106003098043E+00
    79    79     1   -4.241453103871E+00  2.140460406654E+00 -6.199244308827E+00
    79    80     1    4.241453103871E+00 -2.140460406654E+00 -6.199244308827E+00
    79    81     1   -4.241453103871E+00 -2.140460406654E+00  6.199244308827E+00
    79    82     1    4.241453103871E+00  2.140460406654E+00  6.199244308827E+00
    79    83     1   -6.199244308827E+00 -4.241453103871E+00  2.140460406654E+00
    79    84     1    2.140460406654E+00 -6.199244308827E+00 -4.241453103871E+00
    79    85     1    6.199244308827E+00  4.241453103871E+00  2.140460406654E+00
    79    86     1   -2.140460406654E+00 -6.199244308827E+00  4.241453103871E+00
    79    87     1   -6.199244308827E+00  4.241453103871E+00 -2.140460406654E+00
    79    88     1   -2.140460406654E+00  6.199244308827E+00 -4.241453103871E+00
    79    89     1    6.199244308827E+00 -4.241453103871E+00 -2.140460406654E+00
    79    90     1    2.140460406654E+00  6.199244308827E+00  4.241453103871E+00
    79    91     1    2.140460406654E+00 -4.241453103871E+00 -6.199244308827E+00
    79    92     1   -2.140460406654E+00  4.241453103871E+00 -6.199244308827E+00
    79    93     1   -2.140460406654E+00 -4.241453103871E+00  6.199244308827E+00
    79    94     1    2.140460406654E+00  4.241453103871E+00  6.199244308827E+00
    79    95     1   -4.241453103871E+00 -6.199244308827E+00  2.140460406654E+00
    79    96     1   -6.199244308827E+00  2.140460406654E+00 -4.241453103871E+00
    79    97     1    4.241453103871E+00  6.199244308827E+00  2.140460406654E+00
    79    98     1   -6.199244308827E+00 -2.140460406654E+00  4.241453103871E+00
    79    99     1    4.241453103871E+00 -6.199244308827E+00 -2.140460406654E+00
    79   100     1    6.199244308827E+00 -2.140460406654E+00 -4.241453103871E+00
    79   101     1   -4.241453103871E+00  6.199244308827E+00 -2.140460406654E+00
    79   102     1    6.199244308827E+00  2.140460406654E+00  4.241453103871E+00

 SPACE  GROUP  N.                     :  217
 NUMBER OF SYMMETRY OPERATORS         :   24
 *******************************************************************************
 LATTICE PARAMETERS (ANGSTROMS AND DEGREES) - BOHR = 0.5291772083 ANGSTROM
 PRIMITIVE CELL - CENTRING CODE 6/0 VOLUME=  2536.409255 - DENSITY  1.045 g/cm^3
         A              B              C           ALPHA      BETA       GAMMA 
    14.88037034    14.88037034    14.88037034   109.471221 109.471221 109.471221
 *******************************************************************************
 ATOMS IN THE ASYMMETRIC UNIT    6 - ATOMS IN THE UNIT CELL:  102
     ATOM                 X/A                 Y/B                 Z/C    
 *******************************************************************************
      1 T 230 ZN    4.999999999998E-01  2.500000000003E-01 -2.499999999999E-01
      2 F 230 ZN    4.999999999998E-01 -2.499999999999E-01  2.500000000003E-01
      3 F 230 ZN   -2.499999999999E-01  4.999999999998E-01  2.500000000003E-01
      4 F 230 ZN    2.500000000003E-01 -2.499999999999E-01  4.999999999998E-01
      5 F 230 ZN    2.500000000003E-01  4.999999999998E-01 -2.499999999999E-01
      6 F 230 ZN   -2.499999999999E-01  2.500000000003E-01  4.999999999998E-01
      7 T   7 N    -3.763347313935E-01  2.810571520390E-01 -2.845735580027E-01
      8 F   7 N    -4.343692899582E-01 -9.176117339082E-02  2.845735580027E-01
      9 F   7 N     3.763347313935E-01  9.176117339082E-02 -3.426081165674E-01
     10 F   7 N     4.343692899582E-01 -2.810571520390E-01  3.426081165674E-01
     11 F   7 N    -2.845735580027E-01 -3.763347313935E-01  2.810571520390E-01
     12 F   7 N     2.810571520390E-01 -2.845735580027E-01 -3.763347313935E-01
     13 F   7 N     3.426081165674E-01  4.343692899582E-01 -2.810571520390E-01
     14 F   7 N    -9.176117339082E-02  2.845735580027E-01 -4.343692899582E-01
     15 F   7 N     2.845735580027E-01 -4.343692899582E-01 -9.176117339082E-02
     16 F   7 N     9.176117339082E-02 -3.426081165674E-01  3.763347313935E-01
     17 F   7 N    -3.426081165674E-01  3.763347313935E-01  9.176117339082E-02
     18 F   7 N    -2.810571520390E-01  3.426081165674E-01  4.343692899582E-01
     19 F   7 N     2.810571520390E-01 -3.763347313935E-01 -2.845735580027E-01
     20 F   7 N    -9.176117339082E-02 -4.343692899582E-01  2.845735580027E-01
     21 F   7 N     9.176117339082E-02  3.763347313935E-01 -3.426081165674E-01
     22 F   7 N    -2.810571520390E-01  4.343692899582E-01  3.426081165674E-01
     23 F   7 N    -3.763347313935E-01 -2.845735580027E-01  2.810571520390E-01
     24 F   7 N    -2.845735580027E-01  2.810571520390E-01 -3.763347313935E-01
     25 F   7 N     4.343692899582E-01  3.426081165674E-01 -2.810571520390E-01
     26 F   7 N     2.845735580027E-01 -9.176117339082E-02 -4.343692899582E-01
     27 F   7 N    -4.343692899582E-01  2.845735580027E-01 -9.176117339082E-02
     28 F   7 N    -3.426081165674E-01  9.176117339082E-02  3.763347313935E-01
     29 F   7 N     3.763347313935E-01 -3.426081165674E-01  9.176117339082E-02
     30 F   7 N     3.426081165674E-01 -2.810571520390E-01  4.343692899582E-01
     31 T  17 CL    4.961492584564E-01  1.519934482110E-01  4.961492584564E-01
     32 F  17 CL   -3.441558102454E-01  0.000000000000E+00 -4.961492584564E-01
     33 F  17 CL   -4.961492584564E-01  0.000000000000E+00 -3.441558102454E-01
     34 F  17 CL    3.441558102454E-01 -1.519934482110E-01  3.441558102454E-01
     35 F  17 CL    4.961492584564E-01  4.961492584564E-01  1.519934482110E-01
     36 F  17 CL    1.519934482110E-01  4.961492584564E-01  4.961492584564E-01
     37 F  17 CL    3.441558102454E-01  3.441558102454E-01 -1.519934482110E-01
     38 F  17 CL    0.000000000000E+00 -4.961492584564E-01 -3.441558102454E-01
     39 F  17 CL   -4.961492584564E-01 -3.441558102454E-01  0.000000000000E+00
     40 F  17 CL    0.000000000000E+00 -3.441558102454E-01 -4.961492584564E-01
     41 F  17 CL   -3.441558102454E-01 -4.961492584564E-01  0.000000000000E+00
     42 F  17 CL   -1.519934482110E-01  3.441558102454E-01  3.441558102454E-01
     43 T   6 C    -3.814977144512E-01  2.432019211852E-01 -3.814977144512E-01
     44 F   6 C    -3.753003643636E-01  0.000000000000E+00  3.814977144512E-01
     45 F   6 C     3.814977144512E-01  0.000000000000E+00 -3.753003643636E-01
     46 F   6 C     3.753003643636E-01 -2.432019211852E-01  3.753003643636E-01
     47 F   6 C    -3.814977144512E-01 -3.814977144512E-01  2.432019211852E-01
     48 F   6 C     2.432019211852E-01 -3.814977144512E-01 -3.814977144512E-01
     49 F   6 C     3.753003643636E-01  3.753003643636E-01 -2.432019211852E-01
     50 F   6 C     0.000000000000E+00  3.814977144512E-01 -3.753003643636E-01
     51 F   6 C     3.814977144512E-01 -3.753003643636E-01  0.000000000000E+00
     52 F   6 C     0.000000000000E+00 -3.753003643636E-01  3.814977144512E-01
     53 F   6 C    -3.753003643636E-01  3.814977144512E-01  0.000000000000E+00
     54 F   6 C    -2.432019211852E-01  3.753003643636E-01  3.753003643636E-01
     55 T   6 C    -2.655153077947E-01  3.494779713275E-01 -2.093237015375E-01
     56 F   6 C    -4.411983271350E-01 -5.619160625725E-02  2.093237015375E-01
     57 F   6 C     2.655153077947E-01  5.619160625725E-02 -3.850067208778E-01
     58 F   6 C     4.411983271350E-01 -3.494779713275E-01  3.850067208778E-01
     59 F   6 C    -2.093237015375E-01 -2.655153077947E-01  3.494779713275E-01
     60 F   6 C     3.494779713275E-01 -2.093237015375E-01 -2.655153077947E-01
     61 F   6 C     3.850067208778E-01  4.411983271350E-01 -3.494779713275E-01
     62 F   6 C    -5.619160625725E-02  2.093237015375E-01 -4.411983271350E-01
     63 F   6 C     2.093237015375E-01 -4.411983271350E-01 -5.619160625725E-02
     64 F   6 C     5.619160625725E-02 -3.850067208778E-01  2.655153077947E-01
     65 F   6 C    -3.850067208778E-01  2.655153077947E-01  5.619160625725E-02
     66 F   6 C    -3.494779713275E-01  3.850067208778E-01  4.411983271350E-01
     67 F   6 C     3.494779713275E-01 -2.655153077947E-01 -2.093237015375E-01
     68 F   6 C    -5.619160625725E-02 -4.411983271350E-01  2.093237015375E-01
     69 F   6 C     5.619160625725E-02  2.655153077947E-01 -3.850067208778E-01
     70 F   6 C    -3.494779713275E-01  4.411983271350E-01  3.850067208778E-01
     71 F   6 C    -2.655153077947E-01 -2.093237015375E-01  3.494779713275E-01
     72 F   6 C    -2.093237015375E-01  3.494779713275E-01 -2.655153077947E-01
     73 F   6 C     4.411983271350E-01  3.850067208778E-01 -3.494779713275E-01
     74 F   6 C     2.093237015375E-01 -5.619160625725E-02 -4.411983271350E-01
     75 F   6 C    -4.411983271350E-01  2.093237015375E-01 -5.619160625725E-02
     76 F   6 C    -3.850067208778E-01  5.619160625725E-02  2.655153077947E-01
     77 F   6 C     2.655153077947E-01 -3.850067208778E-01  5.619160625725E-02
     78 F   6 C     3.850067208778E-01 -3.494779713275E-01  4.411983271350E-01
     79 T   1 H    -2.362179090721E-01  3.923599355064E-01 -1.222760594982E-01
     80 F   1 H    -4.853640049954E-01 -1.139418495739E-01  1.222760594982E-01
     81 F   1 H     2.362179090721E-01  1.139418495739E-01 -3.714221554215E-01
     82 F   1 H     4.853640049954E-01 -3.923599355064E-01  3.714221554215E-01
     83 F   1 H    -1.222760594982E-01 -2.362179090721E-01  3.923599355064E-01
     84 F   1 H     3.923599355064E-01 -1.222760594982E-01 -2.362179090721E-01
     85 F   1 H     3.714221554215E-01  4.853640049954E-01 -3.923599355064E-01
     86 F   1 H    -1.139418495739E-01  1.222760594982E-01 -4.853640049954E-01
     87 F   1 H     1.222760594982E-01 -4.853640049954E-01 -1.139418495739E-01
     88 F   1 H     1.139418495739E-01 -3.714221554215E-01  2.362179090721E-01
     89 F   1 H    -3.714221554215E-01  2.362179090721E-01  1.139418495739E-01
     90 F   1 H    -3.923599355064E-01  3.714221554215E-01  4.853640049954E-01
     91 F   1 H     3.923599355064E-01 -2.362179090721E-01 -1.222760594982E-01
     92 F   1 H    -1.139418495739E-01 -4.853640049954E-01  1.222760594982E-01
     93 F   1 H     1.139418495739E-01  2.362179090721E-01 -3.714221554215E-01
     94 F   1 H    -3.923599355064E-01  4.853640049954E-01  3.714221554215E-01
     95 F   1 H    -2.362179090721E-01 -1.222760594982E-01  3.923599355064E-01
     96 F   1 H    -1.222760594982E-01  3.923599355064E-01 -2.362179090721E-01
     97 F   1 H     4.853640049954E-01  3.714221554215E-01 -3.923599355064E-01
     98 F   1 H     1.222760594982E-01 -1.139418495739E-01 -4.853640049954E-01
     99 F   1 H    -4.853640049954E-01  1.222760594982E-01 -1.139418495739E-01
    100 F   1 H    -3.714221554215E-01  1.139418495739E-01  2.362179090721E-01
    101 F   1 H     2.362179090721E-01 -3.714221554215E-01  1.139418495739E-01
    102 F   1 H     3.714221554215E-01 -3.923599355064E-01  4.853640049954E-01

 TRANSFORMATION MATRIX PRIMITIVE-CRYSTALLOGRAPHIC CELL
  0.0000  1.0000  1.0000  1.0000  0.0000  1.0000  1.0000  1.0000  0.0000

 *******************************************************************************
 CRYSTALLOGRAPHIC CELL (VOLUME=       5072.81850939)
         A              B              C           ALPHA      BETA       GAMMA 
    17.18237164    17.18237164    17.18237164    90.000000  90.000000  90.000000

 COORDINATES IN THE CRYSTALLOGRAPHIC CELL
     ATOM                 X/A                 Y/B                 Z/C    
 *******************************************************************************
      1 T 230 ZN    2.500000000003E-01  4.999999999998E-01  0.000000000000E+00
      2 F 230 ZN    2.500000000003E-01  0.000000000000E+00  4.999999999998E-01
      3 F 230 ZN    0.000000000000E+00  2.500000000003E-01  4.999999999998E-01
      4 F 230 ZN    4.999999999998E-01  0.000000000000E+00  2.500000000003E-01
      5 F 230 ZN    4.999999999998E-01  2.500000000003E-01  0.000000000000E+00
      6 F 230 ZN    0.000000000000E+00  4.999999999998E-01  2.500000000003E-01
      7 T   7 N     1.864091627149E-01 -4.709827207177E-01  9.464798932412E-02
      8 F   7 N    -1.864091627149E-01  4.709827207177E-01  9.464798932412E-02
      9 F   7 N     1.864091627149E-01  4.709827207177E-01 -9.464798932412E-02
     10 F   7 N    -1.864091627149E-01 -4.709827207177E-01 -9.464798932412E-02
     11 F   7 N     9.464798932412E-02  1.864091627149E-01 -4.709827207177E-01
     12 F   7 N    -4.709827207177E-01  9.464798932412E-02  1.864091627149E-01
     13 F   7 N    -9.464798932412E-02 -1.864091627149E-01 -4.709827207177E-01
     14 F   7 N     4.709827207177E-01  9.464798932412E-02 -1.864091627149E-01
     15 F   7 N     9.464798932412E-02 -1.864091627149E-01  4.709827207177E-01
     16 F   7 N     4.709827207177E-01 -9.464798932412E-02  1.864091627149E-01
     17 F   7 N    -9.464798932412E-02  1.864091627149E-01  4.709827207177E-01
     18 F   7 N    -4.709827207177E-01 -9.464798932412E-02 -1.864091627149E-01
     19 F   7 N    -4.709827207177E-01  1.864091627149E-01  9.464798932412E-02
     20 F   7 N     4.709827207177E-01 -1.864091627149E-01  9.464798932412E-02
     21 F   7 N     4.709827207177E-01  1.864091627149E-01 -9.464798932412E-02
     22 F   7 N    -4.709827207177E-01 -1.864091627149E-01 -9.464798932412E-02
     23 F   7 N     1.864091627149E-01  9.464798932412E-02 -4.709827207177E-01
     24 F   7 N     9.464798932412E-02 -4.709827207177E-01  1.864091627149E-01
     25 F   7 N    -1.864091627149E-01 -9.464798932412E-02 -4.709827207177E-01
     26 F   7 N     9.464798932412E-02  4.709827207177E-01 -1.864091627149E-01
     27 F   7 N    -1.864091627149E-01  9.464798932412E-02  4.709827207177E-01
     28 F   7 N    -9.464798932412E-02  4.709827207177E-01  1.864091627149E-01
     29 F   7 N     1.864091627149E-01 -9.464798932412E-02  4.709827207177E-01
     30 F   7 N    -9.464798932412E-02 -4.709827207177E-01 -1.864091627149E-01
     31 T  17 CL    7.599672410549E-02  4.201525343509E-01  7.599672410549E-02
     32 F  17 CL   -7.599672410549E-02 -4.201525343509E-01  7.599672410549E-02
     33 F  17 CL    7.599672410549E-02 -4.201525343509E-01 -7.599672410549E-02
     34 F  17 CL   -7.599672410549E-02  4.201525343509E-01 -7.599672410549E-02
     35 F  17 CL    7.599672410549E-02  7.599672410549E-02  4.201525343509E-01
     36 F  17 CL    4.201525343509E-01  7.599672410549E-02  7.599672410549E-02
     37 F  17 CL   -7.599672410549E-02 -7.599672410549E-02  4.201525343509E-01
     38 F  17 CL   -4.201525343509E-01  7.599672410549E-02 -7.599672410549E-02
     39 F  17 CL    7.599672410549E-02 -7.599672410549E-02 -4.201525343509E-01
     40 F  17 CL   -4.201525343509E-01 -7.599672410549E-02  7.599672410549E-02
     41 F  17 CL   -7.599672410549E-02  7.599672410549E-02 -4.201525343509E-01
     42 F  17 CL    4.201525343509E-01 -7.599672410549E-02 -7.599672410549E-02
     43 T   6 C     1.216009605926E-01  4.969013249562E-01  1.216009605926E-01
     44 F   6 C    -1.216009605926E-01 -4.969013249562E-01  1.216009605926E-01
     45 F   6 C     1.216009605926E-01 -4.969013249562E-01 -1.216009605926E-01
     46 F   6 C    -1.216009605926E-01  4.969013249562E-01 -1.216009605926E-01
     47 F   6 C     1.216009605926E-01  1.216009605926E-01  4.969013249562E-01
     48 F   6 C     4.969013249562E-01  1.216009605926E-01  1.216009605926E-01
     49 F   6 C    -1.216009605926E-01 -1.216009605926E-01  4.969013249562E-01
     50 F   6 C    -4.969013249562E-01  1.216009605926E-01 -1.216009605926E-01
     51 F   6 C     1.216009605926E-01 -1.216009605926E-01 -4.969013249562E-01
     52 F   6 C    -4.969013249562E-01 -1.216009605926E-01  1.216009605926E-01
     53 F   6 C    -1.216009605926E-01  1.216009605926E-01 -4.969013249562E-01
     54 F   6 C     4.969013249562E-01 -1.216009605926E-01 -1.216009605926E-01
     55 T   6 C    -2.971652112076E-01  8.784150967016E-02 -3.533568174649E-01
     56 F   6 C     2.971652112076E-01 -8.784150967016E-02 -3.533568174649E-01
     57 F   6 C    -2.971652112076E-01 -8.784150967016E-02  3.533568174649E-01
     58 F   6 C     2.971652112076E-01  8.784150967016E-02  3.533568174649E-01
     59 F   6 C    -3.533568174649E-01 -2.971652112076E-01  8.784150967016E-02
     60 F   6 C     8.784150967016E-02 -3.533568174649E-01 -2.971652112076E-01
     61 F   6 C     3.533568174649E-01  2.971652112076E-01  8.784150967016E-02
     62 F   6 C    -8.784150967016E-02 -3.533568174649E-01  2.971652112076E-01
     63 F   6 C    -3.533568174649E-01  2.971652112076E-01 -8.784150967016E-02
     64 F   6 C    -8.784150967016E-02  3.533568174649E-01 -2.971652112076E-01
     65 F   6 C     3.533568174649E-01 -2.971652112076E-01 -8.784150967016E-02
     66 F   6 C     8.784150967016E-02  3.533568174649E-01  2.971652112076E-01
     67 F   6 C     8.784150967016E-02 -2.971652112076E-01 -3.533568174649E-01
     68 F   6 C    -8.784150967016E-02  2.971652112076E-01 -3.533568174649E-01
     69 F   6 C    -8.784150967016E-02 -2.971652112076E-01  3.533568174649E-01
     70 F   6 C     8.784150967016E-02  2.971652112076E-01  3.533568174649E-01
     71 F   6 C    -2.971652112076E-01 -3.533568174649E-01  8.784150967016E-02
     72 F   6 C    -3.533568174649E-01  8.784150967016E-02 -2.971652112076E-01
     73 F   6 C     2.971652112076E-01  3.533568174649E-01  8.784150967016E-02
     74 F   6 C    -3.533568174649E-01 -8.784150967016E-02  2.971652112076E-01
     75 F   6 C     2.971652112076E-01 -3.533568174649E-01 -8.784150967016E-02
     76 F   6 C     3.533568174649E-01 -8.784150967016E-02 -2.971652112076E-01
     77 F   6 C    -2.971652112076E-01  3.533568174649E-01 -8.784150967016E-02
     78 F   6 C     3.533568174649E-01  8.784150967016E-02  2.971652112076E-01
     79 T   1 H    -2.468491074598E-01  1.245730479617E-01 -3.607909570338E-01
     80 F   1 H     2.468491074598E-01 -1.245730479617E-01 -3.607909570338E-01
     81 F   1 H    -2.468491074598E-01 -1.245730479617E-01  3.607909570338E-01
     82 F   1 H     2.468491074598E-01  1.245730479617E-01  3.607909570338E-01
     83 F   1 H    -3.607909570338E-01 -2.468491074598E-01  1.245730479617E-01
     84 F   1 H     1.245730479617E-01 -3.607909570338E-01 -2.468491074598E-01
     85 F   1 H     3.607909570338E-01  2.468491074598E-01  1.245730479617E-01
     86 F   1 H    -1.245730479617E-01 -3.607909570338E-01  2.468491074598E-01
     87 F   1 H    -3.607909570338E-01  2.468491074598E-01 -1.245730479617E-01
     88 F   1 H    -1.245730479617E-01  3.607909570338E-01 -2.468491074598E-01
     89 F   1 H     3.607909570338E-01 -2.468491074598E-01 -1.245730479617E-01
     90 F   1 H     1.245730479617E-01  3.607909570338E-01  2.468491074598E-01
     91 F   1 H     1.245730479617E-01 -2.468491074598E-01 -3.607909570338E-01
     92 F   1 H    -1.245730479617E-01  2.468491074598E-01 -3.607909570338E-01
     93 F   1 H    -1.245730479617E-01 -2.468491074598E-01  3.607909570338E-01
     94 F   1 H     1.245730479617E-01  2.468491074598E-01  3.607909570338E-01
     95 F   1 H    -2.468491074598E-01 -3.607909570338E-01  1.245730479617E-01
     96 F   1 H    -3.607909570338E-01  1.245730479617E-01 -2.468491074598E-01
     97 F   1 H     2.468491074598E-01  3.607909570338E-01  1.245730479617E-01
     98 F   1 H    -3.607909570338E-01 -1.245730479617E-01  2.468491074598E-01
     99 F   1 H     2.468491074598E-01 -3.607909570338E-01 -1.245730479617E-01
    100 F   1 H     3.607909570338E-01 -1.245730479617E-01 -2.468491074598E-01
    101 F   1 H    -2.468491074598E-01  3.607909570338E-01 -1.245730479617E-01
    102 F   1 H     3.607909570338E-01  1.245730479617E-01  2.468491074598E-01

 T = ATOM BELONGING TO THE ASYMMETRIC UNIT
 *******************************************************************************
 * GEOMETRY EDITING - INPUT COORDINATES ARE GIVEN IN ANGSTROM         
 *******************************************************************************

 GEOMETRY NOW FULLY CONSISTENT WITH THE GROUP
 INFORMATION **** NEW DEFAULT **** FINALRUN 4 FOR GEOMETRY OPTIMIZATIONS
 INFORMATION **** NEW DEFAULT **** OPTGEOM OPTIMIZES BOTH ATOMIC COORDINATES AND CELL PARAMETERS
 INFORMATION **** NEW DEFAULT **** TOL. ON ATOMIC DISP TO REDEFINE REF. GEOMETRY: 0.8 Angs
 INFORMATION **** NEW DEFAULT **** N POINTS TO REDEFINE REF. GEOMETRY: N OF OPT DEGS OF FREEDOM
 INFORMATION **** NEW DEFAULT **** TOL. ON ENERGY TO REDEFINE REF. GEOMETRY: 10**-3*(5*N. ATOMS)

 IMPORTANT INFORMATION:
 THE COORDINATE SYSTEM ADOPTED IN THE OPTIMIZATION IS NOT IN
 GENERAL HOMOGENEOUS UNITS. FOR THIS REASON THE GRADIENT AND 
 HESSIAN MATRIX IN TERMS OF THIS SYSTEM ARE GIVEN WITHOUT
 UNITS. FOR MORE DETAILS SEE THE MANUAL.

 INITIAL TRUST RADIUS         0.50000 MAXIMUM TRUST RADIUS               4.00000
 MAXIMUM GRADIENT COMPONENT   0.00045 MAXIMUM DISPLACEMENT COMPONENT     0.00180
 R.M.S. OF GRADIENT COMPONENT 0.00030 R.M.S. OF DISPLACEMENT COMPONENTS  0.00120
 THRESHOLD ON ENERGY CHANGE 0.100E-06 EXTRAPOLATING POLYNOMIAL ORDER           2
 MAXIMUM ALLOWED NUMBER OF STEPS   -1 SORTING OF ENERGY POINTS:               NO
 ANALYTICAL  GRADIENT                 HESSIAN UPDATING                      BFGS
 STEP SIZE NUMERICAL GRADIENT 0.00100
 INITIAL HESSIAN MATRIX: SCHLEGEL MODEL 2
 *******************************************************************************


 ELAELAELAELAELAELAELAELAELAELAELAELAELAELAELAELAELAELAELAELAELAELAELAELAELAELA

                       ELASTIC CALCULATION

 INFORMATION **** TOLDEX ****  CONVERGENCE CRITERION FOR RMS DISPLACEMENT MODIFIED  6.200000E-04
 INFORMATION **** TOLDEG **** MODIFY CONVERGENCE CRITERION FOR RMS GRADIENT  3.000000E-04
 INFORMATION **** TOLDEE **** CONVERGENCE CRITERION FOR ENERGY MODIFIED: 10**-           8

 GCALCO - MAX INDICES DIRECT LATTICE VECTOR    14    14    14
 NO.OF VECTORS CREATED 6999 STARS  122 RMAX   306.32115 BOHR

 GEOMETRY FOR WAVE FUNCTION - DIMENSIONALITY OF THE SYSTEM    3
 (NON PERIODIC DIRECTION: LATTICE PARAMETER FORMALLY SET TO 500)
 *******************************************************************************
 LATTICE PARAMETERS (ANGSTROMS AND DEGREES) - BOHR = 0.5291772083 ANGSTROM
 PRIMITIVE CELL - CENTRING CODE 6/0 VOLUME=  2536.409255 - DENSITY  1.045 g/cm^3
         A              B              C           ALPHA      BETA       GAMMA 
    14.88037034    14.88037034    14.88037034   109.471221 109.471221 109.471221
 *******************************************************************************
 ATOMS IN THE ASYMMETRIC UNIT    6 - ATOMS IN THE UNIT CELL:  102
     ATOM                 X/A                 Y/B                 Z/C    
 *******************************************************************************
      1 T 230 ZN    5.000000000000E-01  2.500000000000E-01 -2.500000000000E-01
      2 F 230 ZN    5.000000000000E-01 -2.500000000000E-01  2.500000000000E-01
      3 F 230 ZN   -2.500000000000E-01  5.000000000000E-01  2.500000000000E-01
      4 F 230 ZN    2.500000000000E-01 -2.500000000000E-01  5.000000000000E-01
      5 F 230 ZN    2.500000000000E-01 -5.000000000000E-01 -2.500000000000E-01
      6 F 230 ZN   -2.500000000000E-01  2.500000000000E-01  5.000000000000E-01
      7 T   7 N    -3.763347313935E-01  2.810571520390E-01 -2.845735580027E-01
      8 F   7 N    -4.343692899582E-01 -9.176117339082E-02  2.845735580027E-01
      9 F   7 N     3.763347313935E-01  9.176117339082E-02 -3.426081165674E-01
     10 F   7 N     4.343692899582E-01 -2.810571520390E-01  3.426081165674E-01
     11 F   7 N    -2.845735580027E-01 -3.763347313935E-01  2.810571520390E-01
     12 F   7 N     2.810571520390E-01 -2.845735580027E-01 -3.763347313935E-01
     13 F   7 N     3.426081165674E-01  4.343692899582E-01 -2.810571520390E-01
     14 F   7 N    -9.176117339082E-02  2.845735580027E-01 -4.343692899582E-01
     15 F   7 N     2.845735580027E-01 -4.343692899582E-01 -9.176117339082E-02
     16 F   7 N     9.176117339082E-02 -3.426081165674E-01  3.763347313935E-01
     17 F   7 N    -3.426081165674E-01  3.763347313935E-01  9.176117339082E-02
     18 F   7 N    -2.810571520390E-01  3.426081165674E-01  4.343692899582E-01
     19 F   7 N     2.810571520390E-01 -3.763347313935E-01 -2.845735580027E-01
     20 F   7 N    -9.176117339082E-02 -4.343692899582E-01  2.845735580027E-01
     21 F   7 N     9.176117339082E-02  3.763347313935E-01 -3.426081165674E-01
     22 F   7 N    -2.810571520390E-01  4.343692899582E-01  3.426081165674E-01
     23 F   7 N    -3.763347313935E-01 -2.845735580027E-01  2.810571520390E-01
     24 F   7 N    -2.845735580027E-01  2.810571520390E-01 -3.763347313935E-01
     25 F   7 N     4.343692899582E-01  3.426081165674E-01 -2.810571520390E-01
     26 F   7 N     2.845735580027E-01 -9.176117339082E-02 -4.343692899582E-01
     27 F   7 N    -4.343692899582E-01  2.845735580027E-01 -9.176117339082E-02
     28 F   7 N    -3.426081165674E-01  9.176117339082E-02  3.763347313935E-01
     29 F   7 N     3.763347313935E-01 -3.426081165674E-01  9.176117339082E-02
     30 F   7 N     3.426081165674E-01 -2.810571520390E-01  4.343692899582E-01
     31 T  17 CL    4.961492584564E-01  1.519934482110E-01  4.961492584564E-01
     32 F  17 CL   -3.441558102454E-01  0.000000000000E+00 -4.961492584564E-01
     33 F  17 CL   -4.961492584564E-01  0.000000000000E+00 -3.441558102454E-01
     34 F  17 CL    3.441558102454E-01 -1.519934482110E-01  3.441558102454E-01
     35 F  17 CL    4.961492584564E-01  4.961492584564E-01  1.519934482110E-01
     36 F  17 CL    1.519934482110E-01  4.961492584564E-01  4.961492584564E-01
     37 F  17 CL    3.441558102454E-01  3.441558102454E-01 -1.519934482110E-01
     38 F  17 CL    0.000000000000E+00 -4.961492584564E-01 -3.441558102454E-01
     39 F  17 CL   -4.961492584564E-01 -3.441558102454E-01  0.000000000000E+00
     40 F  17 CL    0.000000000000E+00 -3.441558102454E-01 -4.961492584564E-01
     41 F  17 CL   -3.441558102454E-01 -4.961492584564E-01  0.000000000000E+00
     42 F  17 CL   -1.519934482110E-01  3.441558102454E-01  3.441558102454E-01
     43 T   6 C    -3.814977144512E-01  2.432019211852E-01 -3.814977144512E-01
     44 F   6 C    -3.753003643636E-01  0.000000000000E+00  3.814977144512E-01
     45 F   6 C     3.814977144512E-01  0.000000000000E+00 -3.753003643636E-01
     46 F   6 C     3.753003643636E-01 -2.432019211852E-01  3.753003643636E-01
     47 F   6 C    -3.814977144512E-01 -3.814977144512E-01  2.432019211852E-01
     48 F   6 C     2.432019211852E-01 -3.814977144512E-01 -3.814977144512E-01
     49 F   6 C     3.753003643636E-01  3.753003643636E-01 -2.432019211852E-01
     50 F   6 C     0.000000000000E+00  3.814977144512E-01 -3.753003643636E-01
     51 F   6 C     3.814977144512E-01 -3.753003643636E-01  0.000000000000E+00
     52 F   6 C     0.000000000000E+00 -3.753003643636E-01  3.814977144512E-01
     53 F   6 C    -3.753003643636E-01  3.814977144512E-01  0.000000000000E+00
     54 F   6 C    -2.432019211852E-01  3.753003643636E-01  3.753003643636E-01
     55 T   6 C    -2.655153077947E-01  3.494779713275E-01 -2.093237015375E-01
     56 F   6 C    -4.411983271350E-01 -5.619160625725E-02  2.093237015375E-01
     57 F   6 C     2.655153077947E-01  5.619160625725E-02 -3.850067208778E-01
     58 F   6 C     4.411983271350E-01 -3.494779713275E-01  3.850067208778E-01
     59 F   6 C    -2.093237015375E-01 -2.655153077947E-01  3.494779713275E-01
     60 F   6 C     3.494779713275E-01 -2.093237015375E-01 -2.655153077947E-01
     61 F   6 C     3.850067208778E-01  4.411983271350E-01 -3.494779713275E-01
     62 F   6 C    -5.619160625725E-02  2.093237015375E-01 -4.411983271350E-01
     63 F   6 C     2.093237015375E-01 -4.411983271350E-01 -5.619160625725E-02
     64 F   6 C     5.619160625725E-02 -3.850067208778E-01  2.655153077947E-01
     65 F   6 C    -3.850067208778E-01  2.655153077947E-01  5.619160625725E-02
     66 F   6 C    -3.494779713275E-01  3.850067208778E-01  4.411983271350E-01
     67 F   6 C     3.494779713275E-01 -2.655153077947E-01 -2.093237015375E-01
     68 F   6 C    -5.619160625725E-02 -4.411983271350E-01  2.093237015375E-01
     69 F   6 C     5.619160625725E-02  2.655153077947E-01 -3.850067208778E-01
     70 F   6 C    -3.494779713275E-01  4.411983271350E-01  3.850067208778E-01
     71 F   6 C    -2.655153077947E-01 -2.093237015375E-01  3.494779713275E-01
     72 F   6 C    -2.093237015375E-01  3.494779713275E-01 -2.655153077947E-01
     73 F   6 C     4.411983271350E-01  3.850067208778E-01 -3.494779713275E-01
     74 F   6 C     2.093237015375E-01 -5.619160625725E-02 -4.411983271350E-01
     75 F   6 C    -4.411983271350E-01  2.093237015375E-01 -5.619160625725E-02
     76 F   6 C    -3.850067208778E-01  5.619160625725E-02  2.655153077947E-01
     77 F   6 C     2.655153077947E-01 -3.850067208778E-01  5.619160625725E-02
     78 F   6 C     3.850067208778E-01 -3.494779713275E-01  4.411983271350E-01
     79 T   1 H    -2.362179090721E-01  3.923599355064E-01 -1.222760594982E-01
     80 F   1 H    -4.853640049954E-01 -1.139418495739E-01  1.222760594982E-01
     81 F   1 H     2.362179090721E-01  1.139418495739E-01 -3.714221554215E-01
     82 F   1 H     4.853640049954E-01 -3.923599355064E-01  3.714221554215E-01
     83 F   1 H    -1.222760594982E-01 -2.362179090721E-01  3.923599355064E-01
     84 F   1 H     3.923599355064E-01 -1.222760594982E-01 -2.362179090721E-01
     85 F   1 H     3.714221554215E-01  4.853640049954E-01 -3.923599355064E-01
     86 F   1 H    -1.139418495739E-01  1.222760594982E-01 -4.853640049954E-01
     87 F   1 H     1.222760594982E-01 -4.853640049954E-01 -1.139418495739E-01
     88 F   1 H     1.139418495739E-01 -3.714221554215E-01  2.362179090721E-01
     89 F   1 H    -3.714221554215E-01  2.362179090721E-01  1.139418495739E-01
     90 F   1 H    -3.923599355064E-01  3.714221554215E-01  4.853640049954E-01
     91 F   1 H     3.923599355064E-01 -2.362179090721E-01 -1.222760594982E-01
     92 F   1 H    -1.139418495739E-01 -4.853640049954E-01  1.222760594982E-01
     93 F   1 H     1.139418495739E-01  2.362179090721E-01 -3.714221554215E-01
     94 F   1 H    -3.923599355064E-01  4.853640049954E-01  3.714221554215E-01
     95 F   1 H    -2.362179090721E-01 -1.222760594982E-01  3.923599355064E-01
     96 F   1 H    -1.222760594982E-01  3.923599355064E-01 -2.362179090721E-01
     97 F   1 H     4.853640049954E-01  3.714221554215E-01 -3.923599355064E-01
     98 F   1 H     1.222760594982E-01 -1.139418495739E-01 -4.853640049954E-01
     99 F   1 H    -4.853640049954E-01  1.222760594982E-01 -1.139418495739E-01
    100 F   1 H    -3.714221554215E-01  1.139418495739E-01  2.362179090721E-01
    101 F   1 H     2.362179090721E-01 -3.714221554215E-01  1.139418495739E-01
    102 F   1 H     3.714221554215E-01 -3.923599355064E-01  4.853640049954E-01

 TRANSFORMATION MATRIX PRIMITIVE-CRYSTALLOGRAPHIC CELL
  0.0000  1.0000  1.0000  1.0000  0.0000  1.0000  1.0000  1.0000  0.0000

 *******************************************************************************
 CRYSTALLOGRAPHIC CELL (VOLUME=       5072.81850939)
         A              B              C           ALPHA      BETA       GAMMA 
    17.18237164    17.18237164    17.18237164    90.000000  90.000000  90.000000

 COORDINATES IN THE CRYSTALLOGRAPHIC CELL
     ATOM                 X/A                 Y/B                 Z/C    
 *******************************************************************************
      1 T 230 ZN    2.500000000000E-01  5.000000000000E-01  0.000000000000E+00
      2 F 230 ZN    2.500000000000E-01  0.000000000000E+00  5.000000000000E-01
      3 F 230 ZN    0.000000000000E+00  2.500000000000E-01  5.000000000000E-01
      4 F 230 ZN    5.000000000000E-01  0.000000000000E+00  2.500000000000E-01
      5 F 230 ZN    5.000000000000E-01  2.500000000000E-01  5.470767207250E-17
      6 F 230 ZN    0.000000000000E+00  5.000000000000E-01  2.500000000000E-01
      7 T   7 N     1.864091627149E-01 -4.709827207177E-01  9.464798932412E-02
      8 F   7 N    -1.864091627149E-01  4.709827207177E-01  9.464798932412E-02
      9 F   7 N     1.864091627149E-01  4.709827207177E-01 -9.464798932412E-02
     10 F   7 N    -1.864091627149E-01 -4.709827207177E-01 -9.464798932412E-02
     11 F   7 N     9.464798932412E-02  1.864091627149E-01 -4.709827207177E-01
     12 F   7 N    -4.709827207177E-01  9.464798932412E-02  1.864091627149E-01
     13 F   7 N    -9.464798932412E-02 -1.864091627149E-01 -4.709827207177E-01
     14 F   7 N     4.709827207177E-01  9.464798932412E-02 -1.864091627149E-01
     15 F   7 N     9.464798932412E-02 -1.864091627149E-01  4.709827207177E-01
     16 F   7 N     4.709827207177E-01 -9.464798932412E-02  1.864091627149E-01
     17 F   7 N    -9.464798932412E-02  1.864091627149E-01  4.709827207177E-01
     18 F   7 N    -4.709827207177E-01 -9.464798932412E-02 -1.864091627149E-01
     19 F   7 N    -4.709827207177E-01  1.864091627149E-01  9.464798932412E-02
     20 F   7 N     4.709827207177E-01 -1.864091627149E-01  9.464798932412E-02
     21 F   7 N     4.709827207177E-01  1.864091627149E-01 -9.464798932412E-02
     22 F   7 N    -4.709827207177E-01 -1.864091627149E-01 -9.464798932412E-02
     23 F   7 N     1.864091627149E-01  9.464798932412E-02 -4.709827207177E-01
     24 F   7 N     9.464798932412E-02 -4.709827207177E-01  1.864091627149E-01
     25 F   7 N    -1.864091627149E-01 -9.464798932412E-02 -4.709827207177E-01
     26 F   7 N     9.464798932412E-02  4.709827207177E-01 -1.864091627149E-01
     27 F   7 N    -1.864091627149E-01  9.464798932412E-02  4.709827207177E-01
     28 F   7 N    -9.464798932412E-02  4.709827207177E-01  1.864091627149E-01
     29 F   7 N     1.864091627149E-01 -9.464798932412E-02  4.709827207177E-01
     30 F   7 N    -9.464798932412E-02 -4.709827207177E-01 -1.864091627149E-01
     31 T  17 CL    7.599672410549E-02  4.201525343509E-01  7.599672410549E-02
     32 F  17 CL   -7.599672410549E-02 -4.201525343509E-01  7.599672410549E-02
     33 F  17 CL    7.599672410549E-02 -4.201525343509E-01 -7.599672410549E-02
     34 F  17 CL   -7.599672410549E-02  4.201525343509E-01 -7.599672410549E-02
     35 F  17 CL    7.599672410549E-02  7.599672410549E-02  4.201525343509E-01
     36 F  17 CL    4.201525343509E-01  7.599672410549E-02  7.599672410549E-02
     37 F  17 CL   -7.599672410549E-02 -7.599672410549E-02  4.201525343509E-01
     38 F  17 CL   -4.201525343509E-01  7.599672410549E-02 -7.599672410549E-02
     39 F  17 CL    7.599672410549E-02 -7.599672410549E-02 -4.201525343509E-01
     40 F  17 CL   -4.201525343509E-01 -7.599672410549E-02  7.599672410549E-02
     41 F  17 CL   -7.599672410549E-02  7.599672410549E-02 -4.201525343509E-01
     42 F  17 CL    4.201525343509E-01 -7.599672410549E-02 -7.599672410549E-02
     43 T   6 C     1.216009605926E-01  4.969013249562E-01  1.216009605926E-01
     44 F   6 C    -1.216009605926E-01 -4.969013249562E-01  1.216009605926E-01
     45 F   6 C     1.216009605926E-01 -4.969013249562E-01 -1.216009605926E-01
     46 F   6 C    -1.216009605926E-01  4.969013249562E-01 -1.216009605926E-01
     47 F   6 C     1.216009605926E-01  1.216009605926E-01  4.969013249562E-01
     48 F   6 C     4.969013249562E-01  1.216009605926E-01  1.216009605926E-01
     49 F   6 C    -1.216009605926E-01 -1.216009605926E-01  4.969013249562E-01
     50 F   6 C    -4.969013249562E-01  1.216009605926E-01 -1.216009605926E-01
     51 F   6 C     1.216009605926E-01 -1.216009605926E-01 -4.969013249562E-01
     52 F   6 C    -4.969013249562E-01 -1.216009605926E-01  1.216009605926E-01
     53 F   6 C    -1.216009605926E-01  1.216009605926E-01 -4.969013249562E-01
     54 F   6 C     4.969013249562E-01 -1.216009605926E-01 -1.216009605926E-01
     55 T   6 C    -2.971652112076E-01  8.784150967016E-02 -3.533568174649E-01
     56 F   6 C     2.971652112076E-01 -8.784150967016E-02 -3.533568174649E-01
     57 F   6 C    -2.971652112076E-01 -8.784150967016E-02  3.533568174649E-01
     58 F   6 C     2.971652112076E-01  8.784150967016E-02  3.533568174649E-01
     59 F   6 C    -3.533568174649E-01 -2.971652112076E-01  8.784150967016E-02
     60 F   6 C     8.784150967016E-02 -3.533568174649E-01 -2.971652112076E-01
     61 F   6 C     3.533568174649E-01  2.971652112076E-01  8.784150967016E-02
     62 F   6 C    -8.784150967016E-02 -3.533568174649E-01  2.971652112076E-01
     63 F   6 C    -3.533568174649E-01  2.971652112076E-01 -8.784150967016E-02
     64 F   6 C    -8.784150967016E-02  3.533568174649E-01 -2.971652112076E-01
     65 F   6 C     3.533568174649E-01 -2.971652112076E-01 -8.784150967016E-02
     66 F   6 C     8.784150967016E-02  3.533568174649E-01  2.971652112076E-01
     67 F   6 C     8.784150967016E-02 -2.971652112076E-01 -3.533568174649E-01
     68 F   6 C    -8.784150967016E-02  2.971652112076E-01 -3.533568174649E-01
     69 F   6 C    -8.784150967016E-02 -2.971652112076E-01  3.533568174649E-01
     70 F   6 C     8.784150967016E-02  2.971652112076E-01  3.533568174649E-01
     71 F   6 C    -2.971652112076E-01 -3.533568174649E-01  8.784150967016E-02
     72 F   6 C    -3.533568174649E-01  8.784150967016E-02 -2.971652112076E-01
     73 F   6 C     2.971652112076E-01  3.533568174649E-01  8.784150967016E-02
     74 F   6 C    -3.533568174649E-01 -8.784150967016E-02  2.971652112076E-01
     75 F   6 C     2.971652112076E-01 -3.533568174649E-01 -8.784150967016E-02
     76 F   6 C     3.533568174649E-01 -8.784150967016E-02 -2.971652112076E-01
     77 F   6 C    -2.971652112076E-01  3.533568174649E-01 -8.784150967016E-02
     78 F   6 C     3.533568174649E-01  8.784150967016E-02  2.971652112076E-01
     79 T   1 H    -2.468491074598E-01  1.245730479617E-01 -3.607909570338E-01
     80 F   1 H     2.468491074598E-01 -1.245730479617E-01 -3.607909570338E-01
     81 F   1 H    -2.468491074598E-01 -1.245730479617E-01  3.607909570338E-01
     82 F   1 H     2.468491074598E-01  1.245730479617E-01  3.607909570338E-01
     83 F   1 H    -3.607909570338E-01 -2.468491074598E-01  1.245730479617E-01
     84 F   1 H     1.245730479617E-01 -3.607909570338E-01 -2.468491074598E-01
     85 F   1 H     3.607909570338E-01  2.468491074598E-01  1.245730479617E-01
     86 F   1 H    -1.245730479617E-01 -3.607909570338E-01  2.468491074598E-01
     87 F   1 H    -3.607909570338E-01  2.468491074598E-01 -1.245730479617E-01
     88 F   1 H    -1.245730479617E-01  3.607909570338E-01 -2.468491074598E-01
     89 F   1 H     3.607909570338E-01 -2.468491074598E-01 -1.245730479617E-01
     90 F   1 H     1.245730479617E-01  3.607909570338E-01  2.468491074598E-01
     91 F   1 H     1.245730479617E-01 -2.468491074598E-01 -3.607909570338E-01
     92 F   1 H    -1.245730479617E-01  2.468491074598E-01 -3.607909570338E-01
     93 F   1 H    -1.245730479617E-01 -2.468491074598E-01  3.607909570338E-01
     94 F   1 H     1.245730479617E-01  2.468491074598E-01  3.607909570338E-01
     95 F   1 H    -2.468491074598E-01 -3.607909570338E-01  1.245730479617E-01
     96 F   1 H    -3.607909570338E-01  1.245730479617E-01 -2.468491074598E-01
     97 F   1 H     2.468491074598E-01  3.607909570338E-01  1.245730479617E-01
     98 F   1 H    -3.607909570338E-01 -1.245730479617E-01  2.468491074598E-01
     99 F   1 H     2.468491074598E-01 -3.607909570338E-01 -1.245730479617E-01
    100 F   1 H     3.607909570338E-01 -1.245730479617E-01 -2.468491074598E-01
    101 F   1 H    -2.468491074598E-01  3.607909570338E-01 -1.245730479617E-01
    102 F   1 H     3.607909570338E-01  1.245730479617E-01  2.468491074598E-01

 T = ATOM BELONGING TO THE ASYMMETRIC UNIT

 ****   24 SYMMOPS - TRANSLATORS IN FRACTIONAL UNITS
 **** MATRICES AND TRANSLATORS IN THE CRYSTALLOGRAPHIC REFERENCE FRAME
   V INV                    ROTATION MATRICES                   TRANSLATORS
   1   1  1.00  0.00  0.00  0.00  1.00  0.00  0.00  0.00  1.00  0.00  0.00  0.00
   2   2  0.00  1.00 -1.00  1.00  0.00 -1.00  0.00  0.00 -1.00  0.00  0.00  0.00
   3   3 -1.00  0.00  0.00 -1.00  0.00  1.00 -1.00  1.00  0.00  0.00  0.00  0.00
   4   4  0.00 -1.00  1.00  0.00 -1.00  0.00  1.00 -1.00  0.00  0.00  0.00  0.00
   5   6  0.00  0.00  1.00  1.00  0.00  0.00  0.00  1.00  0.00  0.00  0.00  0.00
   6   5  0.00  1.00  0.00  0.00  0.00  1.00  1.00  0.00  0.00  0.00  0.00  0.00
   7   8  1.00 -1.00  0.00  0.00 -1.00  1.00  0.00 -1.00  0.00  0.00  0.00  0.00
   8   7  1.00  0.00 -1.00  0.00  0.00 -1.00  0.00  1.00 -1.00  0.00  0.00  0.00
   9  10  0.00  0.00 -1.00  0.00  1.00 -1.00  1.00  0.00 -1.00  0.00  0.00  0.00
  10   9 -1.00  0.00  1.00 -1.00  1.00  0.00 -1.00  0.00  0.00  0.00  0.00  0.00
  11  12 -1.00  1.00  0.00 -1.00  0.00  0.00 -1.00  0.00  1.00  0.00  0.00  0.00
  12  11  0.00 -1.00  0.00  1.00 -1.00  0.00  0.00 -1.00  1.00  0.00  0.00  0.00
  13  13  0.00  1.00  0.00  1.00  0.00  0.00  0.00  0.00  1.00  0.00  0.00  0.00
  14  14  1.00  0.00 -1.00  0.00  1.00 -1.00  0.00  0.00 -1.00  0.00  0.00  0.00
  15  16 -1.00  0.00  1.00 -1.00  0.00  0.00 -1.00  1.00  0.00  0.00  0.00  0.00
  16  15  0.00 -1.00  0.00  0.00 -1.00  1.00  1.00 -1.00  0.00  0.00  0.00  0.00
  17  17  1.00  0.00  0.00  0.00  0.00  1.00  0.00  1.00  0.00  0.00  0.00  0.00
  18  18  0.00  0.00  1.00  0.00  1.00  0.00  1.00  0.00  0.00  0.00  0.00  0.00
  19  20  0.00 -1.00  1.00  1.00 -1.00  0.00  0.00 -1.00  0.00  0.00  0.00  0.00
  20  19  0.00  1.00 -1.00  0.00  0.00 -1.00  1.00  0.00 -1.00  0.00  0.00  0.00
  21  22  0.00  0.00 -1.00  1.00  0.00 -1.00  0.00  1.00 -1.00  0.00  0.00  0.00
  22  21 -1.00  1.00  0.00 -1.00  0.00  1.00 -1.00  0.00  0.00  0.00  0.00  0.00
  23  23 -1.00  0.00  0.00 -1.00  1.00  0.00 -1.00  0.00  1.00  0.00  0.00  0.00
  24  24  1.00 -1.00  0.00  0.00 -1.00  0.00  0.00 -1.00  1.00  0.00  0.00  0.00

 DIRECT LATTICE VECTORS CARTESIAN COMPONENTS (ANGSTROM)
          X                    Y                    Z
  -0.859118582100E+01   0.859118582100E+01   0.859118582100E+01
   0.859118582100E+01  -0.859118582100E+01   0.859118582100E+01
   0.859118582100E+01   0.859118582100E+01  -0.859118582100E+01


 CARTESIAN COORDINATES - PRIMITIVE CELL
 *******************************************************************************
 *      ATOM          X(ANGSTROM)         Y(ANGSTROM)         Z(ANGSTROM)
 *******************************************************************************
    1   230 ZN   -1.288677873150E+01  8.591185821000E+00  0.000000000000E+00
    2   230 ZN   -1.288677873150E+01  0.000000000000E+00  8.591185821000E+00
    3   230 ZN    0.000000000000E+00 -1.288677873150E+01  8.591185821000E+00
    4   230 ZN    8.591185821000E+00  0.000000000000E+00 -1.288677873150E+01
    5   230 ZN    8.591185821000E+00 -1.288677873150E+01  9.400075532184E-16
    6   230 ZN    0.000000000000E+00  8.591185821000E+00 -1.288677873150E+01
    7     7 N     3.202951511242E+00 -8.092600144331E+00  1.626276927735E+00
    8     7 N    -3.202951511242E+00  8.092600144331E+00  1.626276927735E+00
    9     7 N     3.202951511242E+00  8.092600144331E+00 -1.626276927735E+00
   10     7 N    -3.202951511242E+00 -8.092600144331E+00 -1.626276927735E+00
   11     7 N     1.626276927735E+00  3.202951511242E+00 -8.092600144331E+00
   12     7 N    -8.092600144331E+00  1.626276927735E+00  3.202951511242E+00
   13     7 N    -1.626276927735E+00 -3.202951511242E+00 -8.092600144331E+00
   14     7 N     8.092600144331E+00  1.626276927735E+00 -3.202951511242E+00
   15     7 N     1.626276927735E+00 -3.202951511242E+00  8.092600144331E+00
   16     7 N     8.092600144331E+00 -1.626276927735E+00  3.202951511242E+00
   17     7 N    -1.626276927735E+00  3.202951511242E+00  8.092600144331E+00
   18     7 N    -8.092600144331E+00 -1.626276927735E+00 -3.202951511242E+00
   19     7 N    -8.092600144331E+00  3.202951511242E+00  1.626276927735E+00
   20     7 N     8.092600144331E+00 -3.202951511242E+00  1.626276927735E+00
   21     7 N     8.092600144331E+00  3.202951511242E+00 -1.626276927735E+00
   22     7 N    -8.092600144331E+00 -3.202951511242E+00 -1.626276927735E+00
   23     7 N     3.202951511242E+00  1.626276927735E+00 -8.092600144331E+00
   24     7 N     1.626276927735E+00 -8.092600144331E+00  3.202951511242E+00
   25     7 N    -3.202951511242E+00 -1.626276927735E+00 -8.092600144331E+00
   26     7 N     1.626276927735E+00  8.092600144331E+00 -3.202951511242E+00
   27     7 N    -3.202951511242E+00  1.626276927735E+00  8.092600144331E+00
   28     7 N    -1.626276927735E+00  8.092600144331E+00  3.202951511242E+00
   29     7 N     3.202951511242E+00 -1.626276927735E+00  8.092600144331E+00
   30     7 N    -1.626276927735E+00 -8.092600144331E+00 -3.202951511242E+00
   31    17 CL    1.305803957155E+00  7.219216991545E+00  1.305803957155E+00
   32    17 CL   -1.305803957155E+00 -7.219216991545E+00  1.305803957155E+00
   33    17 CL    1.305803957155E+00 -7.219216991545E+00 -1.305803957155E+00
   34    17 CL   -1.305803957155E+00  7.219216991545E+00 -1.305803957155E+00
   35    17 CL    1.305803957155E+00  1.305803957155E+00  7.219216991545E+00
   36    17 CL    7.219216991545E+00  1.305803957155E+00  1.305803957155E+00
   37    17 CL   -1.305803957155E+00 -1.305803957155E+00  7.219216991545E+00
   38    17 CL   -7.219216991545E+00  1.305803957155E+00 -1.305803957155E+00
   39    17 CL    1.305803957155E+00 -1.305803957155E+00 -7.219216991545E+00
   40    17 CL   -7.219216991545E+00 -1.305803957155E+00  1.305803957155E+00
   41    17 CL   -1.305803957155E+00  1.305803957155E+00 -7.219216991545E+00
   42    17 CL    7.219216991545E+00 -1.305803957155E+00 -1.305803957155E+00
   43     6 C     2.089392896926E+00  8.537943234800E+00  2.089392896926E+00
   44     6 C    -2.089392896926E+00 -8.537943234800E+00  2.089392896926E+00
   45     6 C     2.089392896926E+00 -8.537943234800E+00 -2.089392896926E+00
   46     6 C    -2.089392896926E+00  8.537943234800E+00 -2.089392896926E+00
   47     6 C     2.089392896926E+00  2.089392896926E+00  8.537943234800E+00
   48     6 C     8.537943234800E+00  2.089392896926E+00  2.089392896926E+00
   49     6 C    -2.089392896926E+00 -2.089392896926E+00  8.537943234800E+00
   50     6 C    -8.537943234800E+00  2.089392896926E+00 -2.089392896926E+00
   51     6 C     2.089392896926E+00 -2.089392896926E+00 -8.537943234800E+00
   52     6 C    -8.537943234800E+00 -2.089392896926E+00  2.089392896926E+00
   53     6 C    -2.089392896926E+00  2.089392896926E+00 -8.537943234800E+00
   54     6 C     8.537943234800E+00 -2.089392896926E+00 -2.089392896926E+00
   55     6 C    -5.106003098043E+00  1.509325464747E+00 -6.071508159916E+00
   56     6 C     5.106003098043E+00 -1.509325464747E+00 -6.071508159916E+00
   57     6 C    -5.106003098043E+00 -1.509325464747E+00  6.071508159916E+00
   58     6 C     5.106003098043E+00  1.509325464747E+00  6.071508159916E+00
   59     6 C    -6.071508159916E+00 -5.106003098043E+00  1.509325464747E+00
   60     6 C     1.509325464747E+00 -6.071508159916E+00 -5.106003098043E+00
   61     6 C     6.071508159916E+00  5.106003098043E+00  1.509325464747E+00
   62     6 C    -1.509325464747E+00 -6.071508159916E+00  5.106003098043E+00
   63     6 C    -6.071508159916E+00  5.106003098043E+00 -1.509325464747E+00
   64     6 C    -1.509325464747E+00  6.071508159916E+00 -5.106003098043E+00
   65     6 C     6.071508159916E+00 -5.106003098043E+00 -1.509325464747E+00
   66     6 C     1.509325464747E+00  6.071508159916E+00  5.106003098043E+00
   67     6 C     1.509325464747E+00 -5.106003098043E+00 -6.071508159916E+00
   68     6 C    -1.509325464747E+00  5.106003098043E+00 -6.071508159916E+00
   69     6 C    -1.509325464747E+00 -5.106003098043E+00  6.071508159916E+00
   70     6 C     1.509325464747E+00  5.106003098043E+00  6.071508159916E+00
   71     6 C    -5.106003098043E+00 -6.071508159916E+00  1.509325464747E+00
   72     6 C    -6.071508159916E+00  1.509325464747E+00 -5.106003098043E+00
   73     6 C     5.106003098043E+00  6.071508159916E+00  1.509325464747E+00
   74     6 C    -6.071508159916E+00 -1.509325464747E+00  5.106003098043E+00
   75     6 C     5.106003098043E+00 -6.071508159916E+00 -1.509325464747E+00
   76     6 C     6.071508159916E+00 -1.509325464747E+00 -5.106003098043E+00
   77     6 C    -5.106003098043E+00  6.071508159916E+00 -1.509325464747E+00
   78     6 C     6.071508159916E+00  1.509325464747E+00  5.106003098043E+00
   79     1 H    -4.241453103871E+00  2.140460406654E+00 -6.199244308827E+00
   80     1 H     4.241453103871E+00 -2.140460406654E+00 -6.199244308827E+00
   81     1 H    -4.241453103871E+00 -2.140460406654E+00  6.199244308827E+00
   82     1 H     4.241453103871E+00  2.140460406654E+00  6.199244308827E+00
   83     1 H    -6.199244308827E+00 -4.241453103871E+00  2.140460406654E+00
   84     1 H     2.140460406654E+00 -6.199244308827E+00 -4.241453103871E+00
   85     1 H     6.199244308827E+00  4.241453103871E+00  2.140460406654E+00
   86     1 H    -2.140460406654E+00 -6.199244308827E+00  4.241453103871E+00
   87     1 H    -6.199244308827E+00  4.241453103871E+00 -2.140460406654E+00
   88     1 H    -2.140460406654E+00  6.199244308827E+00 -4.241453103871E+00
   89     1 H     6.199244308827E+00 -4.241453103871E+00 -2.140460406654E+00
   90     1 H     2.140460406654E+00  6.199244308827E+00  4.241453103871E+00
   91     1 H     2.140460406654E+00 -4.241453103871E+00 -6.199244308827E+00
   92     1 H    -2.140460406654E+00  4.241453103871E+00 -6.199244308827E+00
   93     1 H    -2.140460406654E+00 -4.241453103871E+00  6.199244308827E+00
   94     1 H     2.140460406654E+00  4.241453103871E+00  6.199244308827E+00
   95     1 H    -4.241453103871E+00 -6.199244308827E+00  2.140460406654E+00
   96     1 H    -6.199244308827E+00  2.140460406654E+00 -4.241453103871E+00
   97     1 H     4.241453103871E+00  6.199244308827E+00  2.140460406654E+00
   98     1 H    -6.199244308827E+00 -2.140460406654E+00  4.241453103871E+00
   99     1 H     4.241453103871E+00 -6.199244308827E+00 -2.140460406654E+00
  100     1 H     6.199244308827E+00 -2.140460406654E+00 -4.241453103871E+00
  101     1 H    -4.241453103871E+00  6.199244308827E+00 -2.140460406654E+00
  102     1 H     6.199244308827E+00  2.140460406654E+00  4.241453103871E+00

 *******************************************************************************
 *** PSEUDOPOTENTIAL INFORMATION ***
 *******************************************************************************

 ATOMIC NUMBER  30, NUCLEAR CHARGE 20.000, GIVEN IN INPUT       PSEUDOPOTENTIAL
   TYPE       EXPONENT      COEFF.    N      EXPONENT      COEFF.    N
  P0 TMS    34.1500000  399.9872820   0    14.5900000   85.4856550   0
  P1 TMS    39.7800000  277.1489600   0    14.9500000   69.0522050   0
  P2 TMS    43.8000000  -34.1493490   0    14.9800000   -3.2918310   0

 *******************************************************************************
 LOCAL ATOMIC FUNCTIONS BASIS SET
 *******************************************************************************
   ATOM   X(AU)   Y(AU)   Z(AU)  N. TYPE  EXPONENT  S COEF   P COEF   D/F/G COEF
 *******************************************************************************
   1 ZN -24.352  16.235   0.000
                                  1 S  
                                         3.032E+01 2.191E-01 0.000E+00 0.000E+00
                                         1.632E+01-2.326E-01 0.000E+00 0.000E+00
                                         1.141E+01-9.547E-01 0.000E+00 0.000E+00
                                  2 S  
                                         2.569E+00 1.000E+00 0.000E+00 0.000E+00
                                  3 S  
                                         1.063E+00 1.000E+00 0.000E+00 0.000E+00
                                  4 S  
                                         2.500E-01 1.000E+00 0.000E+00 0.000E+00
                                  5 S  
                                         1.200E-01 1.000E+00 0.000E+00 0.000E+00
                           6-     8 P  
                                         1.118E+02 0.000E+00 2.328E-02 0.000E+00
                                         1.913E+01 0.000E+00-1.010E+00 0.000E+00
                           9-    11 P  
                                         5.469E+00 0.000E+00 3.202E-01 0.000E+00
                                         2.506E+00 0.000E+00 7.181E-01 0.000E+00
                          12-    14 P  
                                         9.419E-01 0.000E+00 1.000E+00 0.000E+00
                          15-    17 P  
                                         2.500E-01 0.000E+00 1.000E+00 0.000E+00
                          18-    20 P  
                                         1.200E-01 0.000E+00 1.000E+00 0.000E+00
                          21-    25 D  
                                         4.465E+01 0.000E+00 0.000E+00 4.725E-02
                                         1.344E+01 0.000E+00 0.000E+00 2.189E-01
                                         4.682E+00 0.000E+00 0.000E+00 4.525E-01
                                         1.603E+00 0.000E+00 0.000E+00 5.186E-01
                          26-    30 D  
                                         4.828E-01 0.000E+00 0.000E+00 1.000E+00
                          31-    35 D  
                                         1.100E-01 0.000E+00 0.000E+00 1.000E+00
                          36-    42 F  
                                         2.614E+00 0.000E+00 0.000E+00 1.000E+00
   2 ZN -24.352   0.000  16.235
   3 ZN   0.000 -24.352  16.235
   4 ZN  16.235   0.000 -24.352
   5 ZN  16.235 -24.352   0.000
   6 ZN   0.000  16.235 -24.352
   7 N    6.053 -15.293   3.073
                                253 S  
                                         6.293E+03 1.970E-03 0.000E+00 0.000E+00
                                         9.490E+02 1.496E-02 0.000E+00 0.000E+00
                                         2.188E+02 7.350E-02 0.000E+00 0.000E+00
                                         6.369E+01 2.489E-01 0.000E+00 0.000E+00
                                         1.883E+01 6.025E-01 0.000E+00 0.000E+00
                                         2.720E+00 2.562E-01 0.000E+00 0.000E+00
                         254-   257 SP 
                                         3.063E+01 1.119E-01 3.831E-02 0.000E+00
                                         7.026E+00 9.217E-01 2.374E-01 0.000E+00
                                         2.112E+00-2.569E-03 8.176E-01 0.000E+00
                         258-   261 SP 
                                         6.840E-01 1.000E+00 1.000E+00 0.000E+00
                         262-   265 SP 
                                         2.009E-01 1.000E+00 1.000E+00 0.000E+00
                         266-   270 D  
                                         9.130E-01 0.000E+00 0.000E+00 1.000E+00
   8 N   -6.053  15.293   3.073
   9 N    6.053  15.293  -3.073
  10 N   -6.053 -15.293  -3.073
  11 N    3.073   6.053 -15.293
  12 N  -15.293   3.073   6.053
  13 N   -3.073  -6.053 -15.293
  14 N   15.293   3.073  -6.053
  15 N    3.073  -6.053  15.293
  16 N   15.293  -3.073   6.053
  17 N   -3.073   6.053  15.293
  18 N  -15.293  -3.073  -6.053
  19 N  -15.293   6.053   3.073
  20 N   15.293  -6.053   3.073
  21 N   15.293   6.053  -3.073
  22 N  -15.293  -6.053  -3.073
  23 N    6.053   3.073 -15.293
  24 N    3.073 -15.293   6.053
  25 N   -6.053  -3.073 -15.293
  26 N    3.073  15.293  -6.053
  27 N   -6.053   3.073  15.293
  28 N   -3.073  15.293   6.053
  29 N    6.053  -3.073  15.293
  30 N   -3.073 -15.293  -6.053
  31 CL   2.468  13.642   2.468
                                685 S  
                                         1.058E+05 7.380E-04 0.000E+00 0.000E+00
                                         1.587E+04 5.718E-03 0.000E+00 0.000E+00
                                         3.620E+03 2.950E-02 0.000E+00 0.000E+00
                                         1.031E+03 1.173E-01 0.000E+00 0.000E+00
                                         3.399E+02 3.629E-01 0.000E+00 0.000E+00
                                         1.245E+02 5.841E-01 0.000E+00 0.000E+00
                                686 S  
                                         1.245E+02 1.342E-01 0.000E+00 0.000E+00
                                         4.951E+01 6.242E-01 0.000E+00 0.000E+00
                                         2.081E+01 2.918E-01 0.000E+00 0.000E+00
                                687 S  
                                         6.583E+00 1.000E+00 0.000E+00 0.000E+00
                                688 S  
                                         2.565E+00 1.000E+00 0.000E+00 0.000E+00
                                689 S  
                                         5.598E-01 1.000E+00 0.000E+00 0.000E+00
                                690 S  
                                         1.833E-01 1.000E+00 0.000E+00 0.000E+00
                         691-   693 P  
                                         5.898E+02 0.000E+00 2.391E-03 0.000E+00
                                         1.398E+02 0.000E+00 1.850E-02 0.000E+00
                                         4.514E+01 0.000E+00 8.138E-02 0.000E+00
                                         1.687E+01 0.000E+00 2.216E-01 0.000E+00
                                         6.741E+00 0.000E+00 7.726E-01 0.000E+00
                         694-   696 P  
                                         6.741E+00 0.000E+00-1.572E+00 0.000E+00
                                         2.772E+00 0.000E+00 9.924E-01 0.000E+00
                         697-   699 P  
                                         1.024E+00 0.000E+00 1.000E+00 0.000E+00
                         700-   702 P  
                                         3.814E-01 0.000E+00 1.000E+00 0.000E+00
                         703-   705 P  
                                         1.094E-01 0.000E+00 1.000E+00 0.000E+00
                         706-   710 D  
                                         7.500E-01 0.000E+00 0.000E+00 1.000E+00
  32 CL  -2.468 -13.642   2.468
  33 CL   2.468 -13.642  -2.468
  34 CL  -2.468  13.642  -2.468
  35 CL   2.468   2.468  13.642
  36 CL  13.642   2.468   2.468
  37 CL  -2.468  -2.468  13.642
  38 CL -13.642   2.468  -2.468
  39 CL   2.468  -2.468 -13.642
  40 CL -13.642  -2.468   2.468
  41 CL  -2.468   2.468 -13.642
  42 CL  13.642  -2.468  -2.468
  43 C    3.948  16.134   3.948
                                997 S  
                                         4.563E+03 1.967E-03 0.000E+00 0.000E+00
                                         6.820E+02 1.523E-02 0.000E+00 0.000E+00
                                         1.550E+02 7.613E-02 0.000E+00 0.000E+00
                                         4.446E+01 2.608E-01 0.000E+00 0.000E+00
                                         1.303E+01 6.165E-01 0.000E+00 0.000E+00
                                         1.828E+00 2.210E-01 0.000E+00 0.000E+00
                         998-  1001 SP 
                                         2.096E+01 1.147E-01 4.025E-02 0.000E+00
                                         4.803E+00 9.200E-01 2.376E-01 0.000E+00
                                         1.459E+00-3.031E-03 8.159E-01 0.000E+00
                        1002-  1005 SP 
                                         4.835E-01 1.000E+00 1.000E+00 0.000E+00
                        1006-  1009 SP 
                                         1.456E-01 1.000E+00 1.000E+00 0.000E+00
                        1010-  1014 D  
                                         6.260E-01 0.000E+00 0.000E+00 1.000E+00
  44 C   -3.948 -16.134   3.948
  45 C    3.948 -16.134  -3.948
  46 C   -3.948  16.134  -3.948
  47 C    3.948   3.948  16.134
  48 C   16.134   3.948   3.948
  49 C   -3.948  -3.948  16.134
  50 C  -16.134   3.948  -3.948
  51 C    3.948  -3.948 -16.134
  52 C  -16.134  -3.948   3.948
  53 C   -3.948   3.948 -16.134
  54 C   16.134  -3.948  -3.948
  55 C   -9.649   2.852 -11.473
  56 C    9.649  -2.852 -11.473
  57 C   -9.649  -2.852  11.473
  58 C    9.649   2.852  11.473
  59 C  -11.473  -9.649   2.852
  60 C    2.852 -11.473  -9.649
  61 C   11.473   9.649   2.852
  62 C   -2.852 -11.473   9.649
  63 C  -11.473   9.649  -2.852
  64 C   -2.852  11.473  -9.649
  65 C   11.473  -9.649  -2.852
  66 C    2.852  11.473   9.649
  67 C    2.852  -9.649 -11.473
  68 C   -2.852   9.649 -11.473
  69 C   -2.852  -9.649  11.473
  70 C    2.852   9.649  11.473
  71 C   -9.649 -11.473   2.852
  72 C  -11.473   2.852  -9.649
  73 C    9.649  11.473   2.852
  74 C  -11.473  -2.852   9.649
  75 C    9.649 -11.473  -2.852
  76 C   11.473  -2.852  -9.649
  77 C   -9.649  11.473  -2.852
  78 C   11.473   2.852   9.649
  79 H   -8.015   4.045 -11.715
                               1645 S  
                                         3.387E+01 2.549E-02 0.000E+00 0.000E+00
                                         5.095E+00 1.904E-01 0.000E+00 0.000E+00
                                         1.159E+00 8.522E-01 0.000E+00 0.000E+00
                               1646 S  
                                         3.258E-01 1.000E+00 0.000E+00 0.000E+00
                               1647 S  
                                         1.027E-01 1.000E+00 0.000E+00 0.000E+00
                        1648-  1650 P  
                                         7.500E-01 0.000E+00 1.000E+00 0.000E+00
  80 H    8.015  -4.045 -11.715
  81 H   -8.015  -4.045  11.715
  82 H    8.015   4.045  11.715
  83 H  -11.715  -8.015   4.045
  84 H    4.045 -11.715  -8.015
  85 H   11.715   8.015   4.045
  86 H   -4.045 -11.715   8.015
  87 H  -11.715   8.015  -4.045
  88 H   -4.045  11.715  -8.015
  89 H   11.715  -8.015  -4.045
  90 H    4.045  11.715   8.015
  91 H    4.045  -8.015 -11.715
  92 H   -4.045   8.015 -11.715
  93 H   -4.045  -8.015  11.715
  94 H    4.045   8.015  11.715
  95 H   -8.015 -11.715   4.045
  96 H  -11.715   4.045  -8.015
  97 H    8.015  11.715   4.045
  98 H  -11.715  -4.045   8.015
  99 H    8.015 -11.715  -4.045
 100 H   11.715  -4.045  -8.015
 101 H   -8.015  11.715  -4.045
 102 H   11.715   4.045   8.015
 INFORMATION **** SET_MPP **** PCRYSTAL CALCULATION
 INFORMATION **** READM2 **** NEW DEFAULT: FOCK/KS MATRIX MIXING SET TO 30 %
 INFORMATION **** READM2 **** NEW DEFAULT: FULL DIRECT SCF MODE
 INFORMATION **** READM2 **** NEW DEFAULT: COULOMB BIPOLAR BUFFER SET TO 32 Mb
 INFORMATION **** READM2 **** NEW DEFAULT: EXCHANGE BIPOLAR BUFFER SET TO 32 Mb

 *******************************************************************************
 NEW DEFAULT: DFT INTEGRATION GRID INCREASED TO XLGRID
 NEW DEFAULT: DIIS ACCELERATOR ACTIVE
 USE KEYWORD NODIIS TO TURN IT OFF
 *******************************************************************************

 INFORMATION **** TOLINTEG **** COULOMB AND EXCHANGE SERIES TOLERANCES MODIFIED
 INFORMATION **** TOLDEE **** SCF TOL ON TOTAL ENERGY SET TO          10
 *******************************************************************************
 N. OF ATOMS PER CELL       102  COULOMB OVERLAP TOL         (T1) 10**   -7
 NUMBER OF SHELLS           624  COULOMB PENETRATION TOL     (T2) 10**   -7
 NUMBER OF AO              1788  EXCHANGE OVERLAP TOL        (T3) 10**   -7
 N. OF ELECTRONS PER CELL   732  EXCHANGE PSEUDO OVP (F(G))  (T4) 10**  -10
 CORE ELECTRONS PER CELL    240  EXCHANGE PSEUDO OVP (P(G))  (T5) 10**  -40
 N. OF SYMMETRY OPERATORS    24  POLE ORDER IN MONO ZONE                  4
 *******************************************************************************
 TYPE OF CALCULATION :  RESTRICTED CLOSED SHELL
 KOHN-SHAM HAMILTONIAN

 (EXCHANGE)[CORRELATION] FUNCTIONAL:(M06-2X)[M06-2X]


 HYBRID EXCHANGE - PERCENTAGE OF FOCK EXCHANGE    54.0000
 CORE  PSEUDO POTENTIAL         TOL. ON PSEUDO              (TP) 10**- 6

 CAPPA:IS1  2;IS2  2;IS3  2; K PTS MONK NET   3; SYMMOPS:K SPACE  48;G SPACE  24

 *******************************************************************************
 MAX NUMBER OF SCF CYCLES      50  CONVERGENCE ON DELTAP        10**-20
 WEIGHT OF F(I) IN F(I+1)      30% CONVERGENCE ON ENERGY        10**-10
 SHRINK. FACT.(MONKH.)    2  2  2  NUMBER OF K POINTS IN THE IBZ      3
 SHRINKING FACTOR(GILAT NET)    2  NUMBER OF K POINTS(GILAT NET)      3
 *******************************************************************************
 *** K POINTS COORDINATES (OBLIQUE COORDINATES IN UNITS OF IS =  2)
   1-R(  0  0  0)   2-R(  1  0  0)   3-R(  1  1  1)

 DIRECT LATTICE VECTORS COMPON. (A.U.)     RECIP. LATTICE VECTORS COMPON. (A.U.) 
        X            Y            Z              X            Y            Z
  -16.2349884   16.2349884   16.2349884      0.0000000    0.1935075    0.1935075
   16.2349884  -16.2349884   16.2349884      0.1935075    0.0000000    0.1935075
   16.2349884   16.2349884  -16.2349884      0.1935075    0.1935075    0.0000000

 DISK SPACE FOR EIGENVECTORS (FTN 10)     9590832 REALS

 SYMMETRY ADAPTION OF THE BLOCH FUNCTIONS ENABLED
 TTTTTTTTTTTTTTTTTTTTTTTTTTTTTT gordsh1     TELAPSE        2.04 TCPU        0.45

 MATRIX SIZE: P(G) 8636868, F(G)  599826, P(G) IRR  186359, F(G) IRR   27093
 MAX G-VECTOR INDEX FOR 1- AND 2-ELECTRON INTEGRALS 181

 TTTTTTTTTTTTTTTTTTTTTTTTTTTTTT INPUT       TELAPSE        2.12 TCPU        0.53

 NEIGHBORS OF THE NON-EQUIVALENT ATOMS

 N = NUMBER OF NEIGHBORS AT DISTANCE R
    ATOM  N     R/ANG      R/AU   NEIGHBORS (ATOM LABELS AND CELL INDICES)
   1 ZN   4     2.0217     3.8204    7 N    1-1 0    9 N    0-1-1   25 N    1 0 0
                                    27 N    0-1 0
   1 ZN   4     3.0390     5.7429   43 C    0-1-1   45 C    1-1 0   49 C    0-1 0
                                    53 C    1 0 0
   1 ZN   4     3.0469     5.7578   55 C    1 0 0   57 C    0-1 0   73 C    0-1-1
                                    75 C    1-1 0
   1 ZN   4     3.2103     6.0665   79 H    1 0 0   81 H    0-1 0   97 H    0-1-1
                                    99 H    1-1 0
   1 ZN   4     3.5392     6.6882   31 CL   0-1-1   33 CL   1-1 0   37 CL   0-1 0
                                    41 CL   1 0 0
   1 ZN   4     4.1927     7.9230   61 C    0-1-1   65 C    1-1 0   72 C    1 0 0
                                    74 C    0-1 0

   7 N    1     1.3263     2.5063   43 C   -1 0-1
   7 N    1     1.3782     2.6044   55 C    0 1 0
   7 N    1     2.0217     3.8204    1 ZN  -1 1 0
   7 N    1     2.1441     4.0517   79 H    0 1 0
   7 N    1     2.2235     4.2018   72 C    0 1 0
   7 N    1     2.2298     4.2136   24 N    0 0 0

  31 CL   1     1.7225     3.2551   43 C    0 0 0
  31 CL   2     2.6834     5.0710    7 N    1 0 1   24 N    1 0 1
  31 CL   2     3.2179     6.0810   90 H    0 0 0   97 H    0 0 0
  31 CL   2     3.5392     6.6882    1 ZN   0 1 1    6 ZN   1 1 0
  31 CL   2     3.5999     6.8028    9 N    0 0 0   28 N    0 0 0
  31 CL   1     3.6934     6.9795   34 CL   0 0 0

  43 C    2     1.3263     2.5063    7 N    1 0 1   24 N    1 0 1
  43 C    1     1.7225     3.2551   31 CL   0 0 0
  43 C    2     2.1389     4.0420   55 C    1 1 1   72 C    1 1 1
  43 C    2     3.0390     5.7429    1 ZN   0 1 1    6 ZN   1 1 0
  43 C    2     3.1643     5.9797   79 H    1 1 1   96 H    1 1 1
  43 C    2     3.1786     6.0067   90 H    0 0 0   97 H    0 0 0

  55 C    1     1.0780     2.0371   79 H    0 0 0
  55 C    1     1.3654     2.5803   72 C    0 0 0
  55 C    1     1.3782     2.6044    7 N    0-1 0
  55 C    1     2.1389     4.0420   43 C   -1-1-1
  55 C    1     2.2232     4.2012   96 H    0 0 0
  55 C    1     2.2235     4.2018   24 N    0-1 0

  79 H    1     1.0780     2.0371   55 C    0 0 0
  79 H    1     2.1441     4.0517    7 N    0-1 0
  79 H    1     2.2232     4.2012   72 C    0 0 0
  79 H    1     2.7687     5.2322   96 H    0 0 0
  79 H    1     2.9713     5.6149   92 H    0 0 0
  79 H    1     3.1142     5.8849   27 N   -1-1 0


 SYMMETRY ALLOWED ELASTIC DISTORTION 1
  0.5773503  0.0000000  0.0000000
  0.0000000  0.5773503  0.0000000
  0.0000000  0.0000000  0.5773503

 SYMMETRY ALLOWED INTERNAL DEGREE(S) OF FREEDOM:  13
 TTTTTTTTTTTTTTTTTTTTTTTTTTTTTT SYMM        TELAPSE        2.26 TCPU        0.67
 TTTTTTTTTTTTTTTTTTTTTTTTTTTTTT INT_SCREEN  TELAPSE        2.30 TCPU        0.71

 ************************************************************************
 ************************************************************************
 * ELAPIEZO OPTION, E. ALBANESE, A. ERBA, B. CIVALLERI, R. DOVESI       *
 *                                                                      *
 * IT IS ASSUMED THAT THE INPUT IS FROM AN OPTIMIZED RUN                *

 CONVERGENCE CRITERION FOR ENERGY, TOLDEE =          1.0000E-08
 CONVERGENCE CRITERION FOR RMS GRADIENT, TOLDEG =    3.0000E-04
 CONVERGENCE CRITERION FOR RMS DISPLACEMENT, TOLDEX  6.2000E-04
 MAGNITUDE OF STEPSIZE FOR ADIMENSIONAL STRAINS =    1.5000E-02
 NUMBER OF POINTS (TOTAL) IN NUMERICAL 2ND DERIVATIVE=        3
 ************************************************************************
 ************************************************************************

 ************************************************************************

  Y. NOEL POST DOC. TURIN 2002

  THIS ROUTINE EVALUATES THE NON ZERO ELEMENTS OF THE ELASTIC TENSOR 

  ORDER OF THE TENSOR : 4

 |  1 A    1 B    1 B     .      .      .     |
 |         1 A    1 B     .      .      .     |
 |                1 A     .      .      .     |
 |                       1 C     .      .     |
 |                              1 C     .     |
 |                                     1 C    |

 EACH  LETTER   CORRESPONDS  TO  AN  INDEPENDENT  COMPONENT.
 INTERDEPENDENT COMPONENTS (WITH SAME LETTER) ARE RELATED BY
 THE COEFFICIENT THAT PRECEEDS EACH LETTER.

 ************************************************************************


 ************************************************************************

  Y. NOEL POST DOC. TURIN 2002

  THIS ROUTINE EVALUATES THE NON ZERO ELEMENTS OF THE PIEZOELECTRIC TENSOR 

  ORDER OF THE TENSOR : 3

 |   .      .      .     1 A     .      .     |
 |   .      .      .      .     1 A     .     |
 |   .      .      .      .      .     1 A    |

 EACH  LETTER   CORRESPONDS  TO  AN  INDEPENDENT  COMPONENT.
 INTERDEPENDENT COMPONENTS (WITH SAME LETTER) ARE RELATED BY
 THE COEFFICIENT THAT PRECEEDS EACH LETTER.

 ************************************************************************


 LIST OF ACTIVE DEFORMATIONS: 
             4

 ************************************************************************
 CLAMPED ION APPROXIMATION - NO RELAXATION OF ATOMIC POSITIONS
 ************************************************************************

 INFORMATION **** EXCBUF **** EXCH. BIPO BUFFER: WORDS USED =     4000000
 WARNING **** EXCBUF **** EXCH. BIPO BUFFER TOO SMALL - TO AVOID I/O SET EXCHSIZE =     6505794

 DFT PARAMETERS

     ATOM       ELECTRONS   NET CHARGE   R(ANGSTROM)
   1 230  ZN     20.0000      0.0000     1.37000000
   7   7  N       7.0000      0.0000     0.74000000
  31  17  CL     17.0000      0.0000     0.99000000
  43   6  C       6.0000      0.0000     0.77000000
  79   1  H       1.0000      0.0000     1.11000000

 SIZE OF GRID=     273207
 TTTTTTTTTTTTTTTTTTTTTTTTTTTTTT MAKE_GRID2  TELAPSE        4.31 TCPU        2.68
 BECKE WEIGHT FUNCTION
 RADSAFE =     2.00
 TOLERANCES - DENSITY:10**- 6; POTENTIAL:10**- 9; GRID WGT:10**-14

 RADIAL INTEGRATION  - INTERVALS (POINTS,UPPER LIMIT):            1( 99,  4.0*R)

 ANGULAR INTEGRATION - INTERVALS (ACCURACY LEVEL [N. POINTS] UPPER LIMIT):
  1(  6[ 146]   0.2)  2( 11[ 302]   0.5)  3( 14[ 590]   0.9)  4( 18[1454]   3.5)
  5( 14[ 590]9999.0)
 TTTTTTTTTTTTTTTTTTTTTTTTTTTTTT INT_CALC    TELAPSE        4.36 TCPU        2.73
 EEEEEEEEEE INT_CALC TERMINATION  DATE 16 11 2020 TIME 10:28:41.4

 *******************************************************************************
 ZIFCl_start                                                                     
 CRYSTAL - SCF - TYPE OF CALCULATION :  RESTRICTED CLOSED SHELL
 *******************************************************************************

 CAPPA:IS1  2;IS2  2;IS3  2; K PTS MONK NET   3; SYMMOPS:K SPACE  48;G SPACE  24

 TTTTTTTTTTTTTTTTTTTTTTTTTTTTTT SDIK        TELAPSE        4.60 TCPU        2.97

 AAAAAAAAAAAAAAAAAAAAAAAAAAAAAAAAAAAAAAAAAAAAAAAAAAAAAAAAAAAAAAAAAAAAAAAAAAAAAAA
         ATOMIC WAVEFUNCTION(S)


 NUCLEAR CHARGE 20.0  SYMMETRY SPECIES            S    P    D
 N. ELECTRONS   20.0  NUMBER OF PRIMITIVE GTOS    7    7    6
                      NUMBER OF CONTRACTED GTOS   5    5    3
                      NUMBER OF CLOSED SHELLS     2    1    1
                      OPEN SHELL OCCUPATION       0    0    0

  ZNUC SCFIT  TOTAL HF ENERGY   KINETIC ENERGY   VIRIAL THEOREM ACCURACY
  20.0  35   -2.259494290E+02  1.538488917E+02 -2.468645152E+00  3.9E-06

 NUCLEAR CHARGE  7.0  SYMMETRY SPECIES            S    P
 N. ELECTRONS    7.0  NUMBER OF PRIMITIVE GTOS   11    5
                      NUMBER OF CONTRACTED GTOS   4    3
                      NUMBER OF CLOSED SHELLS     2    0
                      OPEN SHELL OCCUPATION       0    3

  ZNUC SCFIT  TOTAL HF ENERGY   KINETIC ENERGY   VIRIAL THEOREM ACCURACY
   7.0  11   -5.439473665E+01  5.441433682E+01 -1.999639798E+00  3.6E-06

 NUCLEAR CHARGE 17.0  SYMMETRY SPECIES            S    P
 N. ELECTRONS   17.0  NUMBER OF PRIMITIVE GTOS   13   10
                      NUMBER OF CONTRACTED GTOS   6    5
                      NUMBER OF CLOSED SHELLS     3    1
                      OPEN SHELL OCCUPATION       0    5

  ZNUC SCFIT  TOTAL HF ENERGY   KINETIC ENERGY   VIRIAL THEOREM ACCURACY
  17.0  10   -4.594686980E+02  4.594737850E+02 -1.999988929E+00  4.2E-06

 NUCLEAR CHARGE  6.0  SYMMETRY SPECIES            S    P
 N. ELECTRONS    6.0  NUMBER OF PRIMITIVE GTOS   11    5
                      NUMBER OF CONTRACTED GTOS   4    3
                      NUMBER OF CLOSED SHELLS     2    0
                      OPEN SHELL OCCUPATION       0    2

  ZNUC SCFIT  TOTAL HF ENERGY   KINETIC ENERGY   VIRIAL THEOREM ACCURACY
   6.0  11   -3.768480057E+01  3.769831118E+01 -1.999641612E+00  2.0E-06

 NUCLEAR CHARGE  1.0  SYMMETRY SPECIES            S
 N. ELECTRONS    1.0  NUMBER OF PRIMITIVE GTOS    5
                      NUMBER OF CONTRACTED GTOS   3
                      NUMBER OF CLOSED SHELLS     0
                      OPEN SHELL OCCUPATION       1

  ZNUC SCFIT  TOTAL HF ENERGY   KINETIC ENERGY   VIRIAL THEOREM ACCURACY
   1.0   1   -4.998098153E-01  4.997907537E-01 -2.000038139E+00  9.6E-17

 AAAAAAAAAAAAAAAAAAAAAAAAAAAAAAAAAAAAAAAAAAAAAAAAAAAAAAAAAAAAAAAAAAAAAAAAAAAAAAA

 CHARGE NORMALIZATION FACTOR   1.00000000
 TOTAL ATOMIC CHARGES:
  20.0000000  20.0000000  20.0000000  20.0000000  20.0000000  20.0000000
   7.0000000   7.0000000   7.0000000   7.0000000   7.0000000   7.0000000
   7.0000000   7.0000000   7.0000000   7.0000000   7.0000000   7.0000000
   7.0000000   7.0000000   7.0000000   7.0000000   7.0000000   7.0000000
   7.0000000   7.0000000   7.0000000   7.0000000   7.0000000   7.0000000
  17.0000000  17.0000000  17.0000000  17.0000000  17.0000000  17.0000000
  17.0000000  17.0000000  17.0000000  17.0000000  17.0000000  17.0000000
   6.0000000   6.0000000   6.0000000   6.0000000   6.0000000   6.0000000
   6.0000000   6.0000000   6.0000000   6.0000000   6.0000000   6.0000000
   6.0000000   6.0000000   6.0000000   6.0000000   6.0000000   6.0000000
   6.0000000   6.0000000   6.0000000   6.0000000   6.0000000   6.0000000
   6.0000000   6.0000000   6.0000000   6.0000000   6.0000000   6.0000000
   6.0000000   6.0000000   6.0000000   6.0000000   6.0000000   6.0000000
   1.0000000   1.0000000   1.0000000   1.0000000   1.0000000   1.0000000
   1.0000000   1.0000000   1.0000000   1.0000000   1.0000000   1.0000000
   1.0000000   1.0000000   1.0000000   1.0000000   1.0000000   1.0000000
   1.0000000   1.0000000   1.0000000   1.0000000   1.0000000   1.0000000
 TTTTTTTTTTTTTTTTTTTTTTTTTTTTTT MOQGAD      TELAPSE        4.83 TCPU        3.20
 TTTTTTTTTTTTTTTTTTTTTTTTTTTTTT SHELLXN     TELAPSE       10.72 TCPU        8.52
 TTTTTTTTTTTTTTTTTTTTTTTTTTTTTT MONMO3      TELAPSE       10.81 TCPU        8.62
 NUMERICALLY INTEGRATED DENSITY    731.9999163586
 TTTTTTTTTTTTTTTTTTTTTTTTTTTTTT NUMDFT      TELAPSE       11.69 TCPU        9.50
 CYC   0 ETOT(AU) -9.611399832477E+03 DETOT -9.61E+03 tst  0.00E+00 PX  1.00E+00
 TTTTTTTTTTTTTTTTTTTTTTTTTTTTTT DIIS        TELAPSE       11.73 TCPU        9.53
 TTTTTTTTTTTTTTTTTTTTTTTTTTTTTT FDIK        TELAPSE       12.40 TCPU       10.13
 INSULATING STATE
 TOP OF VALENCE BANDS -    BAND    366; K    3; EIG -2.7363901E-01 AU
 TOP OF VALENCE BANDS -    BAND    366; K    1; EIG -2.7387618E-01 AU
 BOTTOM OF VIRTUAL BANDS - BAND    367; K    2; EIG -3.4947706E-02 AU
 INDIRECT ENERGY BAND GAP:   6.4951 eV
 BOTTOM OF VIRTUAL BANDS - BAND    367; K    1; EIG -3.4885695E-02 AU
 TTTTTTTTTTTTTTTTTTTTTTTTTTTTTT PDIG        TELAPSE       12.56 TCPU       10.29
 CHARGE NORMALIZATION FACTOR   1.00000000
 TOTAL ATOMIC CHARGES:
  18.2667158  18.2667158  18.2667158  18.2667158  18.2667158  18.2667158
   7.6771012   7.6771012   7.6771012   7.6771012   7.6771012   7.6771012
   7.6771012   7.6771012   7.6771012   7.6771012   7.6771012   7.6771012
   7.6771012   7.6771012   7.6771012   7.6771012   7.6771012   7.6771012
   7.6771012   7.6771012   7.6771012   7.6771012   7.6771012   7.6771012
  17.0680080  17.0680080  17.0680080  17.0680080  17.0680080  17.0680080
  17.0680080  17.0680080  17.0680080  17.0680080  17.0680080  17.0680080
   5.5164794   5.5164794   5.5164794   5.5164794   5.5164794   5.5164794
   5.5164794   5.5164794   5.5164794   5.5164794   5.5164794   5.5164794
   6.1837436   6.1837436   6.1837436   6.1837436   6.1837436   6.1837436
   6.1837436   6.1837436   6.1837436   6.1837436   6.1837436   6.1837436
   6.1837436   6.1837436   6.1837436   6.1837436   6.1837436   6.1837436
   6.1837436   6.1837436   6.1837436   6.1837436   6.1837436   6.1837436
   0.7802325   0.7802325   0.7802325   0.7802325   0.7802325   0.7802325
   0.7802325   0.7802325   0.7802325   0.7802325   0.7802325   0.7802325
   0.7802325   0.7802325   0.7802325   0.7802325   0.7802325   0.7802325
   0.7802325   0.7802325   0.7802325   0.7802325   0.7802325   0.7802325
 TTTTTTTTTTTTTTTTTTTTTTTTTTTTTT MOQGAD      TELAPSE       12.57 TCPU       10.30
 TTTTTTTTTTTTTTTTTTTTTTTTTTTTTT SHELLXN     TELAPSE       19.36 TCPU       15.87
 TTTTTTTTTTTTTTTTTTTTTTTTTTTTTT MONMO3      TELAPSE       19.46 TCPU       15.97
 NUMERICALLY INTEGRATED DENSITY    731.9999509699
 TTTTTTTTTTTTTTTTTTTTTTTTTTTTTT NUMDFT      TELAPSE       20.73 TCPU       17.24
 CYC   1 ETOT(AU) -9.585711633192E+03 DETOT  2.57E+01 tst  0.00E+00 PX  1.00E+00
 TTTTTTTTTTTTTTTTTTTTTTTTTTTTTT DIIS        TELAPSE       20.80 TCPU       17.31
 DIIS TEST: 0.12243E+02 AT SCF   CYCLE   1 - MIX   30 %
 TTTTTTTTTTTTTTTTTTTTTTTTTTTTTT FDIK        TELAPSE       21.14 TCPU       17.49
 INSULATING STATE
 TOP OF VALENCE BANDS -    BAND    366; K    3; EIG -2.5818393E-01 AU
 TOP OF VALENCE BANDS -    BAND    366; K    1; EIG -2.5841036E-01 AU
 BOTTOM OF VIRTUAL BANDS - BAND    367; K    3; EIG  3.3358135E-03 AU
 DIRECT ENERGY BAND GAP:   7.1163 eV
 BOTTOM OF VIRTUAL BANDS - BAND    367; K    1; EIG  3.7161509E-03 AU
 TTTTTTTTTTTTTTTTTTTTTTTTTTTTTT PDIG        TELAPSE       21.31 TCPU       17.65
 CHARGE NORMALIZATION FACTOR   1.00000000
 TOTAL ATOMIC CHARGES:
  18.6673847  18.6673847  18.6673847  18.6673847  18.6673847  18.6673847
   7.4945793   7.4945793   7.4945793   7.4945793   7.4945793   7.4945793
   7.4945793   7.4945793   7.4945793   7.4945793   7.4945793   7.4945793
   7.4945793   7.4945793   7.4945793   7.4945793   7.4945793   7.4945793
   7.4945793   7.4945793   7.4945793   7.4945793   7.4945793   7.4945793
  16.9918111  16.9918111  16.9918111  16.9918111  16.9918111  16.9918111
  16.9918111  16.9918111  16.9918111  16.9918111  16.9918111  16.9918111
   6.0097405   6.0097405   6.0097405   6.0097405   6.0097405   6.0097405
   6.0097405   6.0097405   6.0097405   6.0097405   6.0097405   6.0097405
   5.9699118   5.9699118   5.9699118   5.9699118   5.9699118   5.9699118
   5.9699118   5.9699118   5.9699118   5.9699118   5.9699118   5.9699118
   5.9699118   5.9699118   5.9699118   5.9699118   5.9699118   5.9699118
   5.9699118   5.9699118   5.9699118   5.9699118   5.9699118   5.9699118
   0.8678870   0.8678870   0.8678870   0.8678870   0.8678870   0.8678870
   0.8678870   0.8678870   0.8678870   0.8678870   0.8678870   0.8678870
   0.8678870   0.8678870   0.8678870   0.8678870   0.8678870   0.8678870
   0.8678870   0.8678870   0.8678870   0.8678870   0.8678870   0.8678870
 TTTTTTTTTTTTTTTTTTTTTTTTTTTTTT MOQGAD      TELAPSE       21.32 TCPU       17.66
 TTTTTTTTTTTTTTTTTTTTTTTTTTTTTT SHELLXN     TELAPSE       27.92 TCPU       23.23
 TTTTTTTTTTTTTTTTTTTTTTTTTTTTTT MONMO3      TELAPSE       28.02 TCPU       23.33
 NUMERICALLY INTEGRATED DENSITY    731.9999566371
 TTTTTTTTTTTTTTTTTTTTTTTTTTTTTT NUMDFT      TELAPSE       29.31 TCPU       24.62
 CYC   2 ETOT(AU) -9.586191309928E+03 DETOT -4.80E-01 tst  5.18E-03 PX  9.06E-02
 TTTTTTTTTTTTTTTTTTTTTTTTTTTTTT DIIS        TELAPSE       29.38 TCPU       24.69
 DIIS TEST: 0.52627E+01 AT SCF   CYCLE   2 - DIIS ACTIVE - HISTORY:     2 CYCLES
 TTTTTTTTTTTTTTTTTTTTTTTTTTTTTT FDIK        TELAPSE       29.72 TCPU       24.87
 INSULATING STATE
 TOP OF VALENCE BANDS -    BAND    366; K    3; EIG -2.7331096E-01 AU
 TOP OF VALENCE BANDS -    BAND    366; K    1; EIG -2.7356085E-01 AU
 BOTTOM OF VIRTUAL BANDS - BAND    367; K    1; EIG  3.8045675E-02 AU
 INDIRECT ENERGY BAND GAP:   8.4724 eV
 TTTTTTTTTTTTTTTTTTTTTTTTTTTTTT PDIG        TELAPSE       29.88 TCPU       25.03
 CHARGE NORMALIZATION FACTOR   1.00000000
 TOTAL ATOMIC CHARGES:
  18.6491090  18.6491090  18.6491090  18.6491090  18.6491090  18.6491090
   7.5841997   7.5841997   7.5841997   7.5841997   7.5841997   7.5841997
   7.5841997   7.5841997   7.5841997   7.5841997   7.5841997   7.5841997
   7.5841997   7.5841997   7.5841997   7.5841997   7.5841997   7.5841997
   7.5841997   7.5841997   7.5841997   7.5841997   7.5841997   7.5841997
  17.0193861  17.0193861  17.0193861  17.0193861  17.0193861  17.0193861
  17.0193861  17.0193861  17.0193861  17.0193861  17.0193861  17.0193861
   5.7057270   5.7057270   5.7057270   5.7057270   5.7057270   5.7057270
   5.7057270   5.7057270   5.7057270   5.7057270   5.7057270   5.7057270
   6.0408678   6.0408678   6.0408678   6.0408678   6.0408678   6.0408678
   6.0408678   6.0408678   6.0408678   6.0408678   6.0408678   6.0408678
   6.0408678   6.0408678   6.0408678   6.0408678   6.0408678   6.0408678
   6.0408678   6.0408678   6.0408678   6.0408678   6.0408678   6.0408678
   0.8500987   0.8500987   0.8500987   0.8500987   0.8500987   0.8500987
   0.8500987   0.8500987   0.8500987   0.8500987   0.8500987   0.8500987
   0.8500987   0.8500987   0.8500987   0.8500987   0.8500987   0.8500987
   0.8500987   0.8500987   0.8500987   0.8500987   0.8500987   0.8500987
 TTTTTTTTTTTTTTTTTTTTTTTTTTTTTT MOQGAD      TELAPSE       29.90 TCPU       25.05
 TTTTTTTTTTTTTTTTTTTTTTTTTTTTTT SHELLXN     TELAPSE       36.52 TCPU       30.61
 TTTTTTTTTTTTTTTTTTTTTTTTTTTTTT MONMO3      TELAPSE       36.61 TCPU       30.71
 NUMERICALLY INTEGRATED DENSITY    731.9999531484
 TTTTTTTTTTTTTTTTTTTTTTTTTTTTTT NUMDFT      TELAPSE       37.89 TCPU       31.98
 CYC   3 ETOT(AU) -9.586449288272E+03 DETOT -2.58E-01 tst  8.93E-04 PX  6.71E-02
 TTTTTTTTTTTTTTTTTTTTTTTTTTTTTT DIIS        TELAPSE       38.39 TCPU       32.49
 DIIS TEST: 0.18574E+00 AT SCF   CYCLE   3 - DIIS ACTIVE - HISTORY:     3 CYCLES
 TTTTTTTTTTTTTTTTTTTTTTTTTTTTTT FDIK        TELAPSE       40.34 TCPU       32.51
 INSULATING STATE
 TOP OF VALENCE BANDS -    BAND    366; K    3; EIG -2.8298236E-01 AU
 TOP OF VALENCE BANDS -    BAND    366; K    1; EIG -2.8321267E-01 AU
 BOTTOM OF VIRTUAL BANDS - BAND    367; K    1; EIG  3.6779551E-02 AU
 INDIRECT ENERGY BAND GAP:   8.7012 eV
 TTTTTTTTTTTTTTTTTTTTTTTTTTTTTT PDIG        TELAPSE       40.63 TCPU       32.79
 CHARGE NORMALIZATION FACTOR   1.00000000
 TOTAL ATOMIC CHARGES:
  18.6086800  18.6086800  18.6086800  18.6086800  18.6086800  18.6086800
   7.5923707   7.5923707   7.5923707   7.5923707   7.5923707   7.5923707
   7.5923707   7.5923707   7.5923707   7.5923707   7.5923707   7.5923707
   7.5923707   7.5923707   7.5923707   7.5923707   7.5923707   7.5923707
   7.5923707   7.5923707   7.5923707   7.5923707   7.5923707   7.5923707
  17.0060311  17.0060311  17.0060311  17.0060311  17.0060311  17.0060311
  17.0060311  17.0060311  17.0060311  17.0060311  17.0060311  17.0060311
   5.7585539   5.7585539   5.7585539   5.7585539   5.7585539   5.7585539
   5.7585539   5.7585539   5.7585539   5.7585539   5.7585539   5.7585539
   6.0307068   6.0307068   6.0307068   6.0307068   6.0307068   6.0307068
   6.0307068   6.0307068   6.0307068   6.0307068   6.0307068   6.0307068
   6.0307068   6.0307068   6.0307068   6.0307068   6.0307068   6.0307068
   6.0307068   6.0307068   6.0307068   6.0307068   6.0307068   6.0307068
   0.8424600   0.8424600   0.8424600   0.8424600   0.8424600   0.8424600
   0.8424600   0.8424600   0.8424600   0.8424600   0.8424600   0.8424600
   0.8424600   0.8424600   0.8424600   0.8424600   0.8424600   0.8424600
   0.8424600   0.8424600   0.8424600   0.8424600   0.8424600   0.8424600
 TTTTTTTTTTTTTTTTTTTTTTTTTTTTTT MOQGAD      TELAPSE       40.64 TCPU       32.81
 TTTTTTTTTTTTTTTTTTTTTTTTTTTTTT SHELLXN     TELAPSE       48.53 TCPU       38.41
 TTTTTTTTTTTTTTTTTTTTTTTTTTTTTT MONMO3      TELAPSE       49.09 TCPU       38.97
 NUMERICALLY INTEGRATED DENSITY    731.9999560892
 TTTTTTTTTTTTTTTTTTTTTTTTTTTTTT NUMDFT      TELAPSE       50.34 TCPU       40.23
 CYC   4 ETOT(AU) -9.586457080915E+03 DETOT -7.79E-03 tst  5.17E-05 PX  1.46E-02
 TTTTTTTTTTTTTTTTTTTTTTTTTTTTTT DIIS        TELAPSE       50.58 TCPU       40.46
 DIIS TEST: 0.75344E-01 AT SCF   CYCLE   4 - DIIS ACTIVE - HISTORY:     4 CYCLES
 TTTTTTTTTTTTTTTTTTTTTTTTTTTTTT FDIK        TELAPSE       50.91 TCPU       40.62
 INSULATING STATE
 TOP OF VALENCE BANDS -    BAND    366; K    3; EIG -2.7992245E-01 AU
 TOP OF VALENCE BANDS -    BAND    366; K    1; EIG -2.8015986E-01 AU
 BOTTOM OF VIRTUAL BANDS - BAND    367; K    1; EIG  3.8361001E-02 AU
 INDIRECT ENERGY BAND GAP:   8.6609 eV
 TTTTTTTTTTTTTTTTTTTTTTTTTTTTTT PDIG        TELAPSE       51.08 TCPU       40.79
 CHARGE NORMALIZATION FACTOR   1.00000000
 TOTAL ATOMIC CHARGES:
  18.6276241  18.6276241  18.6276241  18.6276241  18.6276241  18.6276241
   7.5845627   7.5845627   7.5845627   7.5845627   7.5845627   7.5845627
   7.5845627   7.5845627   7.5845627   7.5845627   7.5845627   7.5845627
   7.5845627   7.5845627   7.5845627   7.5845627   7.5845627   7.5845627
   7.5845627   7.5845627   7.5845627   7.5845627   7.5845627   7.5845627
  17.0152449  17.0152449  17.0152449  17.0152449  17.0152449  17.0152449
  17.0152449  17.0152449  17.0152449  17.0152449  17.0152449  17.0152449
   5.7396384   5.7396384   5.7396384   5.7396384   5.7396384   5.7396384
   5.7396384   5.7396384   5.7396384   5.7396384   5.7396384   5.7396384
   6.0368870   6.0368870   6.0368870   6.0368870   6.0368870   6.0368870
   6.0368870   6.0368870   6.0368870   6.0368870   6.0368870   6.0368870
   6.0368870   6.0368870   6.0368870   6.0368870   6.0368870   6.0368870
   6.0368870   6.0368870   6.0368870   6.0368870   6.0368870   6.0368870
   0.8442026   0.8442026   0.8442026   0.8442026   0.8442026   0.8442026
   0.8442026   0.8442026   0.8442026   0.8442026   0.8442026   0.8442026
   0.8442026   0.8442026   0.8442026   0.8442026   0.8442026   0.8442026
   0.8442026   0.8442026   0.8442026   0.8442026   0.8442026   0.8442026
 TTTTTTTTTTTTTTTTTTTTTTTTTTTTTT MOQGAD      TELAPSE       51.10 TCPU       40.80
 TTTTTTTTTTTTTTTTTTTTTTTTTTTTTT SHELLXN     TELAPSE       57.37 TCPU       46.37
 TTTTTTTTTTTTTTTTTTTTTTTTTTTTTT MONMO3      TELAPSE       57.47 TCPU       46.46
 NUMERICALLY INTEGRATED DENSITY    731.9999554803
 TTTTTTTTTTTTTTTTTTTTTTTTTTTTTT NUMDFT      TELAPSE       58.72 TCPU       47.72
 CYC   5 ETOT(AU) -9.586460549249E+03 DETOT -3.47E-03 tst  5.92E-06 PX  6.83E-03
 TTTTTTTTTTTTTTTTTTTTTTTTTTTTTT DIIS        TELAPSE       58.84 TCPU       47.83
 DIIS TEST: 0.62913E-02 AT SCF   CYCLE   5 - DIIS ACTIVE - HISTORY:     5 CYCLES
 TTTTTTTTTTTTTTTTTTTTTTTTTTTTTT FDIK        TELAPSE       59.18 TCPU       47.98
 INSULATING STATE
 TOP OF VALENCE BANDS -    BAND    366; K    3; EIG -2.7963032E-01 AU
 TOP OF VALENCE BANDS -    BAND    366; K    1; EIG -2.7986527E-01 AU
 BOTTOM OF VIRTUAL BANDS - BAND    367; K    1; EIG  3.8295009E-02 AU
 INDIRECT ENERGY BAND GAP:   8.6512 eV
 TTTTTTTTTTTTTTTTTTTTTTTTTTTTTT PDIG        TELAPSE       59.35 TCPU       48.14
 CHARGE NORMALIZATION FACTOR   1.00000000
 TOTAL ATOMIC CHARGES:
  18.6252412  18.6252412  18.6252412  18.6252412  18.6252412  18.6252412
   7.5899634   7.5899634   7.5899634   7.5899634   7.5899634   7.5899634
   7.5899634   7.5899634   7.5899634   7.5899634   7.5899634   7.5899634
   7.5899634   7.5899634   7.5899634   7.5899634   7.5899634   7.5899634
   7.5899634   7.5899634   7.5899634   7.5899634   7.5899634   7.5899634
  17.0111386  17.0111386  17.0111386  17.0111386  17.0111386  17.0111386
  17.0111386  17.0111386  17.0111386  17.0111386  17.0111386  17.0111386
   5.7403752   5.7403752   5.7403752   5.7403752   5.7403752   5.7403752
   5.7403752   5.7403752   5.7403752   5.7403752   5.7403752   5.7403752
   6.0334326   6.0334326   6.0334326   6.0334326   6.0334326   6.0334326
   6.0334326   6.0334326   6.0334326   6.0334326   6.0334326   6.0334326
   6.0334326   6.0334326   6.0334326   6.0334326   6.0334326   6.0334326
   6.0334326   6.0334326   6.0334326   6.0334326   6.0334326   6.0334326
   0.8445369   0.8445369   0.8445369   0.8445369   0.8445369   0.8445369
   0.8445369   0.8445369   0.8445369   0.8445369   0.8445369   0.8445369
   0.8445369   0.8445369   0.8445369   0.8445369   0.8445369   0.8445369
   0.8445369   0.8445369   0.8445369   0.8445369   0.8445369   0.8445369
 TTTTTTTTTTTTTTTTTTTTTTTTTTTTTT MOQGAD      TELAPSE       59.36 TCPU       48.16
 TTTTTTTTTTTTTTTTTTTTTTTTTTTTTT SHELLXN     TELAPSE       65.72 TCPU       53.75
 TTTTTTTTTTTTTTTTTTTTTTTTTTTTTT MONMO3      TELAPSE       65.81 TCPU       53.84
 NUMERICALLY INTEGRATED DENSITY    731.9999554673
 TTTTTTTTTTTTTTTTTTTTTTTTTTTTTT NUMDFT      TELAPSE       67.07 TCPU       55.10
 CYC   6 ETOT(AU) -9.586460740814E+03 DETOT -1.92E-04 tst  7.60E-07 PX  2.67E-03
 TTTTTTTTTTTTTTTTTTTTTTTTTTTTTT DIIS        TELAPSE       67.18 TCPU       55.21
 DIIS TEST: 0.16238E-02 AT SCF   CYCLE   6 - DIIS ACTIVE - HISTORY:     6 CYCLES
 TTTTTTTTTTTTTTTTTTTTTTTTTTTTTT FDIK        TELAPSE       67.51 TCPU       55.37
 INSULATING STATE
 TOP OF VALENCE BANDS -    BAND    366; K    3; EIG -2.7983327E-01 AU
 TOP OF VALENCE BANDS -    BAND    366; K    1; EIG -2.8006901E-01 AU
 BOTTOM OF VIRTUAL BANDS - BAND    367; K    1; EIG  3.8303549E-02 AU
 INDIRECT ENERGY BAND GAP:   8.6569 eV
 TTTTTTTTTTTTTTTTTTTTTTTTTTTTTT PDIG        TELAPSE       67.68 TCPU       55.54
 CHARGE NORMALIZATION FACTOR   1.00000000
 TOTAL ATOMIC CHARGES:
  18.6256122  18.6256122  18.6256122  18.6256122  18.6256122  18.6256122
   7.5875728   7.5875728   7.5875728   7.5875728   7.5875728   7.5875728
   7.5875728   7.5875728   7.5875728   7.5875728   7.5875728   7.5875728
   7.5875728   7.5875728   7.5875728   7.5875728   7.5875728   7.5875728
   7.5875728   7.5875728   7.5875728   7.5875728   7.5875728   7.5875728
  17.0123859  17.0123859  17.0123859  17.0123859  17.0123859  17.0123859
  17.0123859  17.0123859  17.0123859  17.0123859  17.0123859  17.0123859
   5.7404058   5.7404058   5.7404058   5.7404058   5.7404058   5.7404058
   5.7404058   5.7404058   5.7404058   5.7404058   5.7404058   5.7404058
   6.0354323   6.0354323   6.0354323   6.0354323   6.0354323   6.0354323
   6.0354323   6.0354323   6.0354323   6.0354323   6.0354323   6.0354323
   6.0354323   6.0354323   6.0354323   6.0354323   6.0354323   6.0354323
   6.0354323   6.0354323   6.0354323   6.0354323   6.0354323   6.0354323
   0.8441960   0.8441960   0.8441960   0.8441960   0.8441960   0.8441960
   0.8441960   0.8441960   0.8441960   0.8441960   0.8441960   0.8441960
   0.8441960   0.8441960   0.8441960   0.8441960   0.8441960   0.8441960
   0.8441960   0.8441960   0.8441960   0.8441960   0.8441960   0.8441960
 TTTTTTTTTTTTTTTTTTTTTTTTTTTTTT MOQGAD      TELAPSE       67.69 TCPU       55.55
 TTTTTTTTTTTTTTTTTTTTTTTTTTTTTT SHELLXN     TELAPSE       74.01 TCPU       61.11
 TTTTTTTTTTTTTTTTTTTTTTTTTTTTTT MONMO3      TELAPSE       74.13 TCPU       61.23
 NUMERICALLY INTEGRATED DENSITY    731.9999555155
 TTTTTTTTTTTTTTTTTTTTTTTTTTTTTT NUMDFT      TELAPSE       75.39 TCPU       62.49
 CYC   7 ETOT(AU) -9.586460818163E+03 DETOT -7.73E-05 tst  2.35E-07 PX  8.21E-04
 TTTTTTTTTTTTTTTTTTTTTTTTTTTTTT DIIS        TELAPSE       75.60 TCPU       62.70
 DIIS TEST: 0.26347E-03 AT SCF   CYCLE   7 - DIIS ACTIVE - HISTORY:     7 CYCLES
 TTTTTTTTTTTTTTTTTTTTTTTTTTTTTT FDIK        TELAPSE       75.93 TCPU       62.86
 INSULATING STATE
 TOP OF VALENCE BANDS -    BAND    366; K    3; EIG -2.7977207E-01 AU
 TOP OF VALENCE BANDS -    BAND    366; K    1; EIG -2.8000775E-01 AU
 BOTTOM OF VIRTUAL BANDS - BAND    367; K    1; EIG  3.8302492E-02 AU
 INDIRECT ENERGY BAND GAP:   8.6553 eV
 TTTTTTTTTTTTTTTTTTTTTTTTTTTTTT PDIG        TELAPSE       76.11 TCPU       63.03
 CHARGE NORMALIZATION FACTOR   1.00000000
 TOTAL ATOMIC CHARGES:
  18.6254255  18.6254255  18.6254255  18.6254255  18.6254255  18.6254255
   7.5879791   7.5879791   7.5879791   7.5879791   7.5879791   7.5879791
   7.5879791   7.5879791   7.5879791   7.5879791   7.5879791   7.5879791
   7.5879791   7.5879791   7.5879791   7.5879791   7.5879791   7.5879791
   7.5879791   7.5879791   7.5879791   7.5879791   7.5879791   7.5879791
  17.0125711  17.0125711  17.0125711  17.0125711  17.0125711  17.0125711
  17.0125711  17.0125711  17.0125711  17.0125711  17.0125711  17.0125711
   5.7402109   5.7402109   5.7402109   5.7402109   5.7402109   5.7402109
   5.7402109   5.7402109   5.7402109   5.7402109   5.7402109   5.7402109
   6.0349745   6.0349745   6.0349745   6.0349745   6.0349745   6.0349745
   6.0349745   6.0349745   6.0349745   6.0349745   6.0349745   6.0349745
   6.0349745   6.0349745   6.0349745   6.0349745   6.0349745   6.0349745
   6.0349745   6.0349745   6.0349745   6.0349745   6.0349745   6.0349745
   0.8442990   0.8442990   0.8442990   0.8442990   0.8442990   0.8442990
   0.8442990   0.8442990   0.8442990   0.8442990   0.8442990   0.8442990
   0.8442990   0.8442990   0.8442990   0.8442990   0.8442990   0.8442990
   0.8442990   0.8442990   0.8442990   0.8442990   0.8442990   0.8442990
 TTTTTTTTTTTTTTTTTTTTTTTTTTTTTT MOQGAD      TELAPSE       76.12 TCPU       63.05
 TTTTTTTTTTTTTTTTTTTTTTTTTTTTTT SHELLXN     TELAPSE       82.46 TCPU       68.60
 TTTTTTTTTTTTTTTTTTTTTTTTTTTTTT MONMO3      TELAPSE       82.56 TCPU       68.69
 NUMERICALLY INTEGRATED DENSITY    731.9999555253
 TTTTTTTTTTTTTTTTTTTTTTTTTTTTTT NUMDFT      TELAPSE       83.81 TCPU       69.95
 CYC   8 ETOT(AU) -9.586460825769E+03 DETOT -7.61E-06 tst  2.07E-08 PX  3.74E-04
 TTTTTTTTTTTTTTTTTTTTTTTTTTTTTT DIIS        TELAPSE       84.10 TCPU       70.24
 DIIS TEST: 0.28581E-04 AT SCF   CYCLE   8 - DIIS ACTIVE - HISTORY:     8 CYCLES
 TTTTTTTTTTTTTTTTTTTTTTTTTTTTTT FDIK        TELAPSE       84.44 TCPU       70.46
 INSULATING STATE
 TOP OF VALENCE BANDS -    BAND    366; K    3; EIG -2.7977555E-01 AU
 TOP OF VALENCE BANDS -    BAND    366; K    1; EIG -2.8001110E-01 AU
 BOTTOM OF VIRTUAL BANDS - BAND    367; K    1; EIG  3.8294849E-02 AU
 INDIRECT ENERGY BAND GAP:   8.6551 eV
 TTTTTTTTTTTTTTTTTTTTTTTTTTTTTT PDIG        TELAPSE       84.61 TCPU       70.62
 CHARGE NORMALIZATION FACTOR   1.00000000
 TOTAL ATOMIC CHARGES:
  18.6254062  18.6254062  18.6254062  18.6254062  18.6254062  18.6254062
   7.5881518   7.5881518   7.5881518   7.5881518   7.5881518   7.5881518
   7.5881518   7.5881518   7.5881518   7.5881518   7.5881518   7.5881518
   7.5881518   7.5881518   7.5881518   7.5881518   7.5881518   7.5881518
   7.5881518   7.5881518   7.5881518   7.5881518   7.5881518   7.5881518
  17.0123108  17.0123108  17.0123108  17.0123108  17.0123108  17.0123108
  17.0123108  17.0123108  17.0123108  17.0123108  17.0123108  17.0123108
   5.7401527   5.7401527   5.7401527   5.7401527   5.7401527   5.7401527
   5.7401527   5.7401527   5.7401527   5.7401527   5.7401527   5.7401527
   6.0349926   6.0349926   6.0349926   6.0349926   6.0349926   6.0349926
   6.0349926   6.0349926   6.0349926   6.0349926   6.0349926   6.0349926
   6.0349926   6.0349926   6.0349926   6.0349926   6.0349926   6.0349926
   6.0349926   6.0349926   6.0349926   6.0349926   6.0349926   6.0349926
   0.8442723   0.8442723   0.8442723   0.8442723   0.8442723   0.8442723
   0.8442723   0.8442723   0.8442723   0.8442723   0.8442723   0.8442723
   0.8442723   0.8442723   0.8442723   0.8442723   0.8442723   0.8442723
   0.8442723   0.8442723   0.8442723   0.8442723   0.8442723   0.8442723
 TTTTTTTTTTTTTTTTTTTTTTTTTTTTTT MOQGAD      TELAPSE       84.62 TCPU       70.64
 TTTTTTTTTTTTTTTTTTTTTTTTTTTTTT SHELLXN     TELAPSE       90.89 TCPU       76.19
 TTTTTTTTTTTTTTTTTTTTTTTTTTTTTT MONMO3      TELAPSE       90.99 TCPU       76.29
 NUMERICALLY INTEGRATED DENSITY    731.9999555184
 TTTTTTTTTTTTTTTTTTTTTTTTTTTTTT NUMDFT      TELAPSE       92.76 TCPU       78.06
 CYC   9 ETOT(AU) -9.586460826224E+03 DETOT -4.55E-07 tst  4.13E-09 PX  1.70E-04
 TTTTTTTTTTTTTTTTTTTTTTTTTTTTTT DIIS        TELAPSE       92.84 TCPU       78.14
 DIIS TEST: 0.10573E-04 AT SCF   CYCLE   9 - DIIS ACTIVE - HISTORY:     9 CYCLES
 TTTTTTTTTTTTTTTTTTTTTTTTTTTTTT FDIK        TELAPSE       93.15 TCPU       78.37
 INSULATING STATE
 TOP OF VALENCE BANDS -    BAND    366; K    3; EIG -2.7978078E-01 AU
 TOP OF VALENCE BANDS -    BAND    366; K    1; EIG -2.8001638E-01 AU
 BOTTOM OF VIRTUAL BANDS - BAND    367; K    1; EIG  3.8299581E-02 AU
 INDIRECT ENERGY BAND GAP:   8.6554 eV
 TTTTTTTTTTTTTTTTTTTTTTTTTTTTTT PDIG        TELAPSE       93.31 TCPU       78.54
 CHARGE NORMALIZATION FACTOR   1.00000000
 TOTAL ATOMIC CHARGES:
  18.6253929  18.6253929  18.6253929  18.6253929  18.6253929  18.6253929
   7.5880312   7.5880312   7.5880312   7.5880312   7.5880312   7.5880312
   7.5880312   7.5880312   7.5880312   7.5880312   7.5880312   7.5880312
   7.5880312   7.5880312   7.5880312   7.5880312   7.5880312   7.5880312
   7.5880312   7.5880312   7.5880312   7.5880312   7.5880312   7.5880312
  17.0123751  17.0123751  17.0123751  17.0123751  17.0123751  17.0123751
  17.0123751  17.0123751  17.0123751  17.0123751  17.0123751  17.0123751
   5.7402374   5.7402374   5.7402374   5.7402374   5.7402374   5.7402374
   5.7402374   5.7402374   5.7402374   5.7402374   5.7402374   5.7402374
   6.0350486   6.0350486   6.0350486   6.0350486   6.0350486   6.0350486
   6.0350486   6.0350486   6.0350486   6.0350486   6.0350486   6.0350486
   6.0350486   6.0350486   6.0350486   6.0350486   6.0350486   6.0350486
   6.0350486   6.0350486   6.0350486   6.0350486   6.0350486   6.0350486
   0.8442658   0.8442658   0.8442658   0.8442658   0.8442658   0.8442658
   0.8442658   0.8442658   0.8442658   0.8442658   0.8442658   0.8442658
   0.8442658   0.8442658   0.8442658   0.8442658   0.8442658   0.8442658
   0.8442658   0.8442658   0.8442658   0.8442658   0.8442658   0.8442658
 TTTTTTTTTTTTTTTTTTTTTTTTTTTTTT MOQGAD      TELAPSE       93.33 TCPU       78.56
 TTTTTTTTTTTTTTTTTTTTTTTTTTTTTT SHELLXN     TELAPSE       99.43 TCPU       84.09
 TTTTTTTTTTTTTTTTTTTTTTTTTTTTTT MONMO3      TELAPSE       99.53 TCPU       84.19
 NUMERICALLY INTEGRATED DENSITY    731.9999555225
 TTTTTTTTTTTTTTTTTTTTTTTTTTTTTT NUMDFT      TELAPSE      100.80 TCPU       85.46
 CYC  10 ETOT(AU) -9.586460827084E+03 DETOT -8.59E-07 tst  1.14E-09 PX  8.87E-05
 TTTTTTTTTTTTTTTTTTTTTTTTTTTTTT DIIS        TELAPSE      100.89 TCPU       85.55
 DIIS TEST: 0.14229E-05 AT SCF   CYCLE  10 - DIIS ACTIVE - HISTORY:    10 CYCLES
 TTTTTTTTTTTTTTTTTTTTTTTTTTTTTT FDIK        TELAPSE      101.19 TCPU       85.78
 INSULATING STATE
 TOP OF VALENCE BANDS -    BAND    366; K    3; EIG -2.7977445E-01 AU
 TOP OF VALENCE BANDS -    BAND    366; K    1; EIG -2.8001003E-01 AU
 BOTTOM OF VIRTUAL BANDS - BAND    367; K    1; EIG  3.8299347E-02 AU
 INDIRECT ENERGY BAND GAP:   8.6552 eV
 TTTTTTTTTTTTTTTTTTTTTTTTTTTTTT PDIG        TELAPSE      101.35 TCPU       85.94
 CHARGE NORMALIZATION FACTOR   1.00000000
 TOTAL ATOMIC CHARGES:
  18.6253967  18.6253967  18.6253967  18.6253967  18.6253967  18.6253967
   7.5880793   7.5880793   7.5880793   7.5880793   7.5880793   7.5880793
   7.5880793   7.5880793   7.5880793   7.5880793   7.5880793   7.5880793
   7.5880793   7.5880793   7.5880793   7.5880793   7.5880793   7.5880793
   7.5880793   7.5880793   7.5880793   7.5880793   7.5880793   7.5880793
  17.0124116  17.0124116  17.0124116  17.0124116  17.0124116  17.0124116
  17.0124116  17.0124116  17.0124116  17.0124116  17.0124116  17.0124116
   5.7401640   5.7401640   5.7401640   5.7401640   5.7401640   5.7401640
   5.7401640   5.7401640   5.7401640   5.7401640   5.7401640   5.7401640
   6.0350121   6.0350121   6.0350121   6.0350121   6.0350121   6.0350121
   6.0350121   6.0350121   6.0350121   6.0350121   6.0350121   6.0350121
   6.0350121   6.0350121   6.0350121   6.0350121   6.0350121   6.0350121
   6.0350121   6.0350121   6.0350121   6.0350121   6.0350121   6.0350121
   0.8442715   0.8442715   0.8442715   0.8442715   0.8442715   0.8442715
   0.8442715   0.8442715   0.8442715   0.8442715   0.8442715   0.8442715
   0.8442715   0.8442715   0.8442715   0.8442715   0.8442715   0.8442715
   0.8442715   0.8442715   0.8442715   0.8442715   0.8442715   0.8442715
 TTTTTTTTTTTTTTTTTTTTTTTTTTTTTT MOQGAD      TELAPSE      101.37 TCPU       85.95
 TTTTTTTTTTTTTTTTTTTTTTTTTTTTTT SHELLXN     TELAPSE      107.41 TCPU       91.43
 TTTTTTTTTTTTTTTTTTTTTTTTTTTTTT MONMO3      TELAPSE      108.49 TCPU       92.52
 NUMERICALLY INTEGRATED DENSITY    731.9999555233
 TTTTTTTTTTTTTTTTTTTTTTTTTTTTTT NUMDFT      TELAPSE      109.75 TCPU       93.77
 CYC  11 ETOT(AU) -9.586460827191E+03 DETOT -1.08E-07 tst  7.06E-11 PX  2.20E-05
 TTTTTTTTTTTTTTTTTTTTTTTTTTTTTT DIIS        TELAPSE      110.12 TCPU       94.14
 DIIS TEST: 0.16613E-06 AT SCF   CYCLE  11 - DIIS ACTIVE - HISTORY:    11 CYCLES
 TTTTTTTTTTTTTTTTTTTTTTTTTTTTTT FDIK        TELAPSE      110.42 TCPU       94.37
 INSULATING STATE
 TOP OF VALENCE BANDS -    BAND    366; K    3; EIG -2.7977719E-01 AU
 TOP OF VALENCE BANDS -    BAND    366; K    1; EIG -2.8001277E-01 AU
 BOTTOM OF VIRTUAL BANDS - BAND    367; K    1; EIG  3.8298670E-02 AU
 INDIRECT ENERGY BAND GAP:   8.6553 eV
 TTTTTTTTTTTTTTTTTTTTTTTTTTTTTT PDIG        TELAPSE      110.59 TCPU       94.53
 CHARGE NORMALIZATION FACTOR   1.00000000
 TOTAL ATOMIC CHARGES:
  18.6253868  18.6253868  18.6253868  18.6253868  18.6253868  18.6253868
   7.5880654   7.5880654   7.5880654   7.5880654   7.5880654   7.5880654
   7.5880654   7.5880654   7.5880654   7.5880654   7.5880654   7.5880654
   7.5880654   7.5880654   7.5880654   7.5880654   7.5880654   7.5880654
   7.5880654   7.5880654   7.5880654   7.5880654   7.5880654   7.5880654
  17.0123854  17.0123854  17.0123854  17.0123854  17.0123854  17.0123854
  17.0123854  17.0123854  17.0123854  17.0123854  17.0123854  17.0123854
   5.7401914   5.7401914   5.7401914   5.7401914   5.7401914   5.7401914
   5.7401914   5.7401914   5.7401914   5.7401914   5.7401914   5.7401914
   6.0350318   6.0350318   6.0350318   6.0350318   6.0350318   6.0350318
   6.0350318   6.0350318   6.0350318   6.0350318   6.0350318   6.0350318
   6.0350318   6.0350318   6.0350318   6.0350318   6.0350318   6.0350318
   6.0350318   6.0350318   6.0350318   6.0350318   6.0350318   6.0350318
   0.8442677   0.8442677   0.8442677   0.8442677   0.8442677   0.8442677
   0.8442677   0.8442677   0.8442677   0.8442677   0.8442677   0.8442677
   0.8442677   0.8442677   0.8442677   0.8442677   0.8442677   0.8442677
   0.8442677   0.8442677   0.8442677   0.8442677   0.8442677   0.8442677
 TTTTTTTTTTTTTTTTTTTTTTTTTTTTTT MOQGAD      TELAPSE      110.60 TCPU       94.55
 TTTTTTTTTTTTTTTTTTTTTTTTTTTTTT SHELLXN     TELAPSE      116.68 TCPU      100.05
 TTTTTTTTTTTTTTTTTTTTTTTTTTTTTT MONMO3      TELAPSE      116.78 TCPU      100.15
 NUMERICALLY INTEGRATED DENSITY    731.9999555229
 TTTTTTTTTTTTTTTTTTTTTTTTTTTTTT NUMDFT      TELAPSE      118.03 TCPU      101.40
 CYC  12 ETOT(AU) -9.586460827135E+03 DETOT  5.61E-08 tst  3.89E-11 PX  1.46E-05
 TTTTTTTTTTTTTTTTTTTTTTTTTTTTTT DIIS        TELAPSE      118.24 TCPU      101.61
 DIIS TEST: 0.25602E-07 AT SCF   CYCLE  12 - DIIS ACTIVE - HISTORY:    12 CYCLES
 TTTTTTTTTTTTTTTTTTTTTTTTTTTTTT FDIK        TELAPSE      118.58 TCPU      101.79
 INSULATING STATE
 TOP OF VALENCE BANDS -    BAND    366; K    3; EIG -2.7977629E-01 AU
 TOP OF VALENCE BANDS -    BAND    366; K    1; EIG -2.8001187E-01 AU
 BOTTOM OF VIRTUAL BANDS - BAND    367; K    1; EIG  3.8298934E-02 AU
 INDIRECT ENERGY BAND GAP:   8.6553 eV
 TTTTTTTTTTTTTTTTTTTTTTTTTTTTTT PDIG        TELAPSE      118.75 TCPU      101.95
 CHARGE NORMALIZATION FACTOR   1.00000000
 TOTAL ATOMIC CHARGES:
  18.6253899  18.6253899  18.6253899  18.6253899  18.6253899  18.6253899
   7.5880692   7.5880692   7.5880692   7.5880692   7.5880692   7.5880692
   7.5880692   7.5880692   7.5880692   7.5880692   7.5880692   7.5880692
   7.5880692   7.5880692   7.5880692   7.5880692   7.5880692   7.5880692
   7.5880692   7.5880692   7.5880692   7.5880692   7.5880692   7.5880692
  17.0123933  17.0123933  17.0123933  17.0123933  17.0123933  17.0123933
  17.0123933  17.0123933  17.0123933  17.0123933  17.0123933  17.0123933
   5.7401819   5.7401819   5.7401819   5.7401819   5.7401819   5.7401819
   5.7401819   5.7401819   5.7401819   5.7401819   5.7401819   5.7401819
   6.0350278   6.0350278   6.0350278   6.0350278   6.0350278   6.0350278
   6.0350278   6.0350278   6.0350278   6.0350278   6.0350278   6.0350278
   6.0350278   6.0350278   6.0350278   6.0350278   6.0350278   6.0350278
   6.0350278   6.0350278   6.0350278   6.0350278   6.0350278   6.0350278
   0.8442679   0.8442679   0.8442679   0.8442679   0.8442679   0.8442679
   0.8442679   0.8442679   0.8442679   0.8442679   0.8442679   0.8442679
   0.8442679   0.8442679   0.8442679   0.8442679   0.8442679   0.8442679
   0.8442679   0.8442679   0.8442679   0.8442679   0.8442679   0.8442679
 TTTTTTTTTTTTTTTTTTTTTTTTTTTTTT MOQGAD      TELAPSE      118.76 TCPU      101.97
 TTTTTTTTTTTTTTTTTTTTTTTTTTTTTT SHELLXN     TELAPSE      125.08 TCPU      107.51
 TTTTTTTTTTTTTTTTTTTTTTTTTTTTTT MONMO3      TELAPSE      125.18 TCPU      107.61
 NUMERICALLY INTEGRATED DENSITY    731.9999555231
 TTTTTTTTTTTTTTTTTTTTTTTTTTTTTT NUMDFT      TELAPSE      126.43 TCPU      108.86
 CYC  13 ETOT(AU) -9.586460827172E+03 DETOT -3.65E-08 tst  3.18E-12 PX  3.47E-06
 TTTTTTTTTTTTTTTTTTTTTTTTTTTTTT DIIS        TELAPSE      126.68 TCPU      109.11
 DIIS TEST: 0.10282E-08 AT SCF   CYCLE  13 - DIIS ACTIVE - HISTORY:    13 CYCLES
 TTTTTTTTTTTTTTTTTTTTTTTTTTTTTT FDIK        TELAPSE      126.93 TCPU      109.29
 INSULATING STATE
 TOP OF VALENCE BANDS -    BAND    366; K    3; EIG -2.7977635E-01 AU
 TOP OF VALENCE BANDS -    BAND    366; K    1; EIG -2.8001193E-01 AU
 BOTTOM OF VIRTUAL BANDS - BAND    367; K    1; EIG  3.8298862E-02 AU
 INDIRECT ENERGY BAND GAP:   8.6553 eV
 TTTTTTTTTTTTTTTTTTTTTTTTTTTTTT PDIG        TELAPSE      127.09 TCPU      109.45
 CHARGE NORMALIZATION FACTOR   1.00000000
 TOTAL ATOMIC CHARGES:
  18.6253889  18.6253889  18.6253889  18.6253889  18.6253889  18.6253889
   7.5880689   7.5880689   7.5880689   7.5880689   7.5880689   7.5880689
   7.5880689   7.5880689   7.5880689   7.5880689   7.5880689   7.5880689
   7.5880689   7.5880689   7.5880689   7.5880689   7.5880689   7.5880689
   7.5880689   7.5880689   7.5880689   7.5880689   7.5880689   7.5880689
  17.0123936  17.0123936  17.0123936  17.0123936  17.0123936  17.0123936
  17.0123936  17.0123936  17.0123936  17.0123936  17.0123936  17.0123936
   5.7401816   5.7401816   5.7401816   5.7401816   5.7401816   5.7401816
   5.7401816   5.7401816   5.7401816   5.7401816   5.7401816   5.7401816
   6.0350283   6.0350283   6.0350283   6.0350283   6.0350283   6.0350283
   6.0350283   6.0350283   6.0350283   6.0350283   6.0350283   6.0350283
   6.0350283   6.0350283   6.0350283   6.0350283   6.0350283   6.0350283
   6.0350283   6.0350283   6.0350283   6.0350283   6.0350283   6.0350283
   0.8442679   0.8442679   0.8442679   0.8442679   0.8442679   0.8442679
   0.8442679   0.8442679   0.8442679   0.8442679   0.8442679   0.8442679
   0.8442679   0.8442679   0.8442679   0.8442679   0.8442679   0.8442679
   0.8442679   0.8442679   0.8442679   0.8442679   0.8442679   0.8442679
 TTTTTTTTTTTTTTTTTTTTTTTTTTTTTT MOQGAD      TELAPSE      127.11 TCPU      109.46
 TTTTTTTTTTTTTTTTTTTTTTTTTTTTTT SHELLXN     TELAPSE      133.21 TCPU      115.00
 TTTTTTTTTTTTTTTTTTTTTTTTTTTTTT MONMO3      TELAPSE      133.30 TCPU      115.09
 NUMERICALLY INTEGRATED DENSITY    731.9999555232
 TTTTTTTTTTTTTTTTTTTTTTTTTTTTTT NUMDFT      TELAPSE      134.55 TCPU      116.34
 CYC  14 ETOT(AU) -9.586460827165E+03 DETOT  6.53E-09 tst  3.01E-13 PX  4.64E-07
 TTTTTTTTTTTTTTTTTTTTTTTTTTTTTT DIIS        TELAPSE      134.69 TCPU      116.48
 DIIS TEST: 0.69655E-09 AT SCF   CYCLE  14 - DIIS ACTIVE - HISTORY:    14 CYCLES
 TTTTTTTTTTTTTTTTTTTTTTTTTTTTTT FDIK        TELAPSE      134.93 TCPU      116.64
 INSULATING STATE
 TOP OF VALENCE BANDS -    BAND    366; K    3; EIG -2.7977631E-01 AU
 TOP OF VALENCE BANDS -    BAND    366; K    1; EIG -2.8001189E-01 AU
 BOTTOM OF VIRTUAL BANDS - BAND    367; K    1; EIG  3.8298879E-02 AU
 INDIRECT ENERGY BAND GAP:   8.6553 eV
 TTTTTTTTTTTTTTTTTTTTTTTTTTTTTT PDIG        TELAPSE      135.09 TCPU      116.81
 CHARGE NORMALIZATION FACTOR   1.00000000
 TOTAL ATOMIC CHARGES:
  18.6253890  18.6253890  18.6253890  18.6253890  18.6253890  18.6253890
   7.5880690   7.5880690   7.5880690   7.5880690   7.5880690   7.5880690
   7.5880690   7.5880690   7.5880690   7.5880690   7.5880690   7.5880690
   7.5880690   7.5880690   7.5880690   7.5880690   7.5880690   7.5880690
   7.5880690   7.5880690   7.5880690   7.5880690   7.5880690   7.5880690
  17.0123934  17.0123934  17.0123934  17.0123934  17.0123934  17.0123934
  17.0123934  17.0123934  17.0123934  17.0123934  17.0123934  17.0123934
   5.7401815   5.7401815   5.7401815   5.7401815   5.7401815   5.7401815
   5.7401815   5.7401815   5.7401815   5.7401815   5.7401815   5.7401815
   6.0350284   6.0350284   6.0350284   6.0350284   6.0350284   6.0350284
   6.0350284   6.0350284   6.0350284   6.0350284   6.0350284   6.0350284
   6.0350284   6.0350284   6.0350284   6.0350284   6.0350284   6.0350284
   6.0350284   6.0350284   6.0350284   6.0350284   6.0350284   6.0350284
   0.8442678   0.8442678   0.8442678   0.8442678   0.8442678   0.8442678
   0.8442678   0.8442678   0.8442678   0.8442678   0.8442678   0.8442678
   0.8442678   0.8442678   0.8442678   0.8442678   0.8442678   0.8442678
   0.8442678   0.8442678   0.8442678   0.8442678   0.8442678   0.8442678
 TTTTTTTTTTTTTTTTTTTTTTTTTTTTTT MOQGAD      TELAPSE      135.10 TCPU      116.82
 TTTTTTTTTTTTTTTTTTTTTTTTTTTTTT SHELLXN     TELAPSE      141.22 TCPU      122.36
 TTTTTTTTTTTTTTTTTTTTTTTTTTTTTT MONMO3      TELAPSE      141.32 TCPU      122.45
 NUMERICALLY INTEGRATED DENSITY    731.9999555231
 TTTTTTTTTTTTTTTTTTTTTTTTTTTTTT NUMDFT      TELAPSE      142.57 TCPU      123.70
 CYC  15 ETOT(AU) -9.586460827167E+03 DETOT -1.32E-09 tst  1.36E-14 PX  1.25E-07
 TTTTTTTTTTTTTTTTTTTTTTTTTTTTTT DIIS        TELAPSE      142.69 TCPU      123.83
 DIIS TEST: 0.31360E-09 AT SCF   CYCLE  15 - DIIS ACTIVE - HISTORY:    15 CYCLES
 TTTTTTTTTTTTTTTTTTTTTTTTTTTTTT FDIK        TELAPSE      142.95 TCPU      124.01
 INSULATING STATE
 TOP OF VALENCE BANDS -    BAND    366; K    3; EIG -2.7977631E-01 AU
 TOP OF VALENCE BANDS -    BAND    366; K    1; EIG -2.8001189E-01 AU
 BOTTOM OF VIRTUAL BANDS - BAND    367; K    1; EIG  3.8298875E-02 AU
 INDIRECT ENERGY BAND GAP:   8.6553 eV
 TTTTTTTTTTTTTTTTTTTTTTTTTTTTTT PDIG        TELAPSE      143.11 TCPU      124.17
 CHARGE NORMALIZATION FACTOR   1.00000000
 TOTAL ATOMIC CHARGES:
  18.6253890  18.6253890  18.6253890  18.6253890  18.6253890  18.6253890
   7.5880691   7.5880691   7.5880691   7.5880691   7.5880691   7.5880691
   7.5880691   7.5880691   7.5880691   7.5880691   7.5880691   7.5880691
   7.5880691   7.5880691   7.5880691   7.5880691   7.5880691   7.5880691
   7.5880691   7.5880691   7.5880691   7.5880691   7.5880691   7.5880691
  17.0123934  17.0123934  17.0123934  17.0123934  17.0123934  17.0123934
  17.0123934  17.0123934  17.0123934  17.0123934  17.0123934  17.0123934
   5.7401814   5.7401814   5.7401814   5.7401814   5.7401814   5.7401814
   5.7401814   5.7401814   5.7401814   5.7401814   5.7401814   5.7401814
   6.0350284   6.0350284   6.0350284   6.0350284   6.0350284   6.0350284
   6.0350284   6.0350284   6.0350284   6.0350284   6.0350284   6.0350284
   6.0350284   6.0350284   6.0350284   6.0350284   6.0350284   6.0350284
   6.0350284   6.0350284   6.0350284   6.0350284   6.0350284   6.0350284
   0.8442678   0.8442678   0.8442678   0.8442678   0.8442678   0.8442678
   0.8442678   0.8442678   0.8442678   0.8442678   0.8442678   0.8442678
   0.8442678   0.8442678   0.8442678   0.8442678   0.8442678   0.8442678
   0.8442678   0.8442678   0.8442678   0.8442678   0.8442678   0.8442678
 TTTTTTTTTTTTTTTTTTTTTTTTTTTTTT MOQGAD      TELAPSE      143.13 TCPU      124.18
 TTTTTTTTTTTTTTTTTTTTTTTTTTTTTT SHELLXN     TELAPSE      149.20 TCPU      129.68
 TTTTTTTTTTTTTTTTTTTTTTTTTTTTTT MONMO3      TELAPSE      149.30 TCPU      129.78
 NUMERICALLY INTEGRATED DENSITY    731.9999555231
 TTTTTTTTTTTTTTTTTTTTTTTTTTTTTT NUMDFT      TELAPSE      150.54 TCPU      131.03
 CYC  16 ETOT(AU) -9.586460827169E+03 DETOT -2.26E-09 tst  5.61E-15 PX  1.45E-07
 TTTTTTTTTTTTTTTTTTTTTTTTTTTTTT DIIS        TELAPSE      151.44 TCPU      131.92
 DIIS TEST: 0.27296E-09 AT SCF   CYCLE  16 - DIIS ACTIVE - HISTORY:    16 CYCLES
 TTTTTTTTTTTTTTTTTTTTTTTTTTTTTT FDIK        TELAPSE      151.71 TCPU      132.08
 INSULATING STATE
 TOP OF VALENCE BANDS -    BAND    366; K    3; EIG -2.7977631E-01 AU
 TOP OF VALENCE BANDS -    BAND    366; K    1; EIG -2.8001189E-01 AU
 BOTTOM OF VIRTUAL BANDS - BAND    367; K    1; EIG  3.8298873E-02 AU
 INDIRECT ENERGY BAND GAP:   8.6553 eV
 TTTTTTTTTTTTTTTTTTTTTTTTTTTTTT PDIG        TELAPSE      151.88 TCPU      132.24
 CHARGE NORMALIZATION FACTOR   1.00000000
 TOTAL ATOMIC CHARGES:
  18.6253890  18.6253890  18.6253890  18.6253890  18.6253890  18.6253890
   7.5880691   7.5880691   7.5880691   7.5880691   7.5880691   7.5880691
   7.5880691   7.5880691   7.5880691   7.5880691   7.5880691   7.5880691
   7.5880691   7.5880691   7.5880691   7.5880691   7.5880691   7.5880691
   7.5880691   7.5880691   7.5880691   7.5880691   7.5880691   7.5880691
  17.0123934  17.0123934  17.0123934  17.0123934  17.0123934  17.0123934
  17.0123934  17.0123934  17.0123934  17.0123934  17.0123934  17.0123934
   5.7401815   5.7401815   5.7401815   5.7401815   5.7401815   5.7401815
   5.7401815   5.7401815   5.7401815   5.7401815   5.7401815   5.7401815
   6.0350284   6.0350284   6.0350284   6.0350284   6.0350284   6.0350284
   6.0350284   6.0350284   6.0350284   6.0350284   6.0350284   6.0350284
   6.0350284   6.0350284   6.0350284   6.0350284   6.0350284   6.0350284
   6.0350284   6.0350284   6.0350284   6.0350284   6.0350284   6.0350284
   0.8442678   0.8442678   0.8442678   0.8442678   0.8442678   0.8442678
   0.8442678   0.8442678   0.8442678   0.8442678   0.8442678   0.8442678
   0.8442678   0.8442678   0.8442678   0.8442678   0.8442678   0.8442678
   0.8442678   0.8442678   0.8442678   0.8442678   0.8442678   0.8442678
 TTTTTTTTTTTTTTTTTTTTTTTTTTTTTT MOQGAD      TELAPSE      151.89 TCPU      132.25
 TTTTTTTTTTTTTTTTTTTTTTTTTTTTTT SHELLXN     TELAPSE      158.00 TCPU      137.77
 TTTTTTTTTTTTTTTTTTTTTTTTTTTTTT MONMO3      TELAPSE      158.10 TCPU      137.87
 NUMERICALLY INTEGRATED DENSITY    731.9999555231
 TTTTTTTTTTTTTTTTTTTTTTTTTTTTTT NUMDFT      TELAPSE      159.35 TCPU      139.12
 CYC  17 ETOT(AU) -9.586460827169E+03 DETOT -1.78E-10 tst  2.98E-15 PX  1.96E-08
 TTTTTTTTTTTTTTTTTTTTTTTTTTTTTT DIIS        TELAPSE      160.40 TCPU      140.18
 DIIS TEST: 0.27337E-09 AT SCF   CYCLE  17 - DIIS ACTIVE - HISTORY:    16 CYCLES
 TTTTTTTTTTTTTTTTTTTTTTTTTTTTTT FDIK        TELAPSE      160.65 TCPU      140.35
 INSULATING STATE
 TOP OF VALENCE BANDS -    BAND    366; K    3; EIG -2.7977631E-01 AU
 TOP OF VALENCE BANDS -    BAND    366; K    1; EIG -2.8001189E-01 AU
 BOTTOM OF VIRTUAL BANDS - BAND    367; K    1; EIG  3.8298873E-02 AU
 INDIRECT ENERGY BAND GAP:   8.6553 eV
 TTTTTTTTTTTTTTTTTTTTTTTTTTTTTT PDIG        TELAPSE      160.82 TCPU      140.51
 CHARGE NORMALIZATION FACTOR   1.00000000
 TOTAL ATOMIC CHARGES:
  18.6253890  18.6253890  18.6253890  18.6253890  18.6253890  18.6253890
   7.5880691   7.5880691   7.5880691   7.5880691   7.5880691   7.5880691
   7.5880691   7.5880691   7.5880691   7.5880691   7.5880691   7.5880691
   7.5880691   7.5880691   7.5880691   7.5880691   7.5880691   7.5880691
   7.5880691   7.5880691   7.5880691   7.5880691   7.5880691   7.5880691
  17.0123934  17.0123934  17.0123934  17.0123934  17.0123934  17.0123934
  17.0123934  17.0123934  17.0123934  17.0123934  17.0123934  17.0123934
   5.7401815   5.7401815   5.7401815   5.7401815   5.7401815   5.7401815
   5.7401815   5.7401815   5.7401815   5.7401815   5.7401815   5.7401815
   6.0350284   6.0350284   6.0350284   6.0350284   6.0350284   6.0350284
   6.0350284   6.0350284   6.0350284   6.0350284   6.0350284   6.0350284
   6.0350284   6.0350284   6.0350284   6.0350284   6.0350284   6.0350284
   6.0350284   6.0350284   6.0350284   6.0350284   6.0350284   6.0350284
   0.8442678   0.8442678   0.8442678   0.8442678   0.8442678   0.8442678
   0.8442678   0.8442678   0.8442678   0.8442678   0.8442678   0.8442678
   0.8442678   0.8442678   0.8442678   0.8442678   0.8442678   0.8442678
   0.8442678   0.8442678   0.8442678   0.8442678   0.8442678   0.8442678
 TTTTTTTTTTTTTTTTTTTTTTTTTTTTTT MOQGAD      TELAPSE      160.83 TCPU      140.53
 TTTTTTTTTTTTTTTTTTTTTTTTTTTTTT SHELLXN     TELAPSE      166.91 TCPU      146.05
 TTTTTTTTTTTTTTTTTTTTTTTTTTTTTT MONMO3      TELAPSE      167.01 TCPU      146.14
 NUMERICALLY INTEGRATED DENSITY    731.9999555231
 TTTTTTTTTTTTTTTTTTTTTTTTTTTTTT NUMDFT      TELAPSE      168.26 TCPU      147.40
 CYC  18 ETOT(AU) -9.586460827169E+03 DETOT  0.00E+00 tst  2.98E-15 PX  0.00E+00
 TTTTTTTTTTTTTTTTTTTTTTTTTTTTTT DIIS        TELAPSE      168.42 TCPU      147.56
 DIIS TEST: 0.27337E-09 AT SCF   CYCLE  18 - DIIS ACTIVE - HISTORY:    17 CYCLES
 TTTTTTTTTTTTTTTTTTTTTTTTTTTTTT FDIK        TELAPSE      168.70 TCPU      147.77
 INSULATING STATE
 TOP OF VALENCE BANDS -    BAND    366; K    3; EIG -2.7977630E-01 AU
 TOP OF VALENCE BANDS -    BAND    366; K    1; EIG -2.8001188E-01 AU
 BOTTOM OF VIRTUAL BANDS - BAND    367; K    1; EIG  3.8298922E-02 AU
 INDIRECT ENERGY BAND GAP:   8.6553 eV
 TTTTTTTTTTTTTTTTTTTTTTTTTTTTTT PDIG        TELAPSE      168.87 TCPU      147.93
 CHARGE NORMALIZATION FACTOR   1.00000000
 TOTAL ATOMIC CHARGES:
  18.6253876  18.6253876  18.6253876  18.6253876  18.6253876  18.6253876
   7.5880701   7.5880701   7.5880701   7.5880701   7.5880701   7.5880701
   7.5880701   7.5880701   7.5880701   7.5880701   7.5880701   7.5880701
   7.5880701   7.5880701   7.5880701   7.5880701   7.5880701   7.5880701
   7.5880701   7.5880701   7.5880701   7.5880701   7.5880701   7.5880701
  17.0123936  17.0123936  17.0123936  17.0123936  17.0123936  17.0123936
  17.0123936  17.0123936  17.0123936  17.0123936  17.0123936  17.0123936
   5.7401803   5.7401803   5.7401803   5.7401803   5.7401803   5.7401803
   5.7401803   5.7401803   5.7401803   5.7401803   5.7401803   5.7401803
   6.0350284   6.0350284   6.0350284   6.0350284   6.0350284   6.0350284
   6.0350284   6.0350284   6.0350284   6.0350284   6.0350284   6.0350284
   6.0350284   6.0350284   6.0350284   6.0350284   6.0350284   6.0350284
   6.0350284   6.0350284   6.0350284   6.0350284   6.0350284   6.0350284
   0.8442676   0.8442676   0.8442676   0.8442676   0.8442676   0.8442676
   0.8442676   0.8442676   0.8442676   0.8442676   0.8442676   0.8442676
   0.8442676   0.8442676   0.8442676   0.8442676   0.8442676   0.8442676
   0.8442676   0.8442676   0.8442676   0.8442676   0.8442676   0.8442676
 TTTTTTTTTTTTTTTTTTTTTTTTTTTTTT MOQGAD      TELAPSE      168.88 TCPU      147.94
 TTTTTTTTTTTTTTTTTTTTTTTTTTTTTT SHELLXN     TELAPSE      174.35 TCPU      153.41
 +++ ENERGIES IN A.U. +++
 ::: EXT EL-POLE                                  -6.1337493582555E+03
 ::: EXT EL-SPHEROPOLE                             5.3279085943040E+01
 ::: BIELET ZONE E-E                               1.1704127837435E+04
 ::: TOTAL E-E                                     5.6236575651229E+03
 ::: TOTAL E-N + N-E                              -2.4965560494278E+04
 ::: TOTAL N-N                                     1.0316142770310E+03
 ::: KINETIC ENERGY                                9.1256914196141E+03
 ::: PSEUDO TOTAL   ENERGY                        -9.1845972325103E+03
 ::: VIRIAL COEFFICIENT                            9.9678291183633E-01
 TTTTTTTTTTTTTTTTTTTTTTTTTTTTTT MONMO3      TELAPSE      174.45 TCPU      153.51
 NUMERICALLY INTEGRATED DENSITY    731.9999555232
 TTTTTTTTTTTTTTTTTTTTTTTTTTTTTT NUMDFT      TELAPSE      175.69 TCPU      154.76
 CYC  19 ETOT(AU) -9.586460827209E+03 DETOT -4.00E-08 tst  1.42E-14 PX  0.00E+00

 == SCF ENDED - CONVERGENCE ON ENERGY      E(AU) -9.5864608272090E+03 CYCLES  19


 ENERGY EXPRESSION=HARTREE+FOCK EXCH*0.54000+(M06-2X     EXCH)*0.46000+M06-2X     CORR


 TOTAL ENERGY(DFT)(AU)( 19) -9.5864608272090E+03 DE-4.0E-08 tester 1.4E-14
 TTTTTTTTTTTTTTTTTTTTTTTTTTTTTT EDFT        TELAPSE      175.70 TCPU      154.76

 *******************************************************************************
 *                             FORCE CALCULATION                               *
 *******************************************************************************

 TTTTTTTTTTTTTTTTTTTTTTTTTTTTTT NUMDFG      TELAPSE      185.10 TCPU      164.16
 INFORMATION **** EXCPOG **** EXCH. BIPO BUFFER LENGTH (WORDS) =    16000000
 WARNING **** EXCPOG **** EXCH. BIPO BUFFER TOO SMALL - TO AVOID I/O SET EXCHSIZE =     6505794
 WARNING **** GENPOG **** COULOMB BIPO BUFFER TOO SMALL - TO AVOID I/O SET BIPOSIZE =     4661400
 INFORMATION **** GENPOG **** BIPO BUFFER LENGTH (WORDS) =     4000000
 TTTTTTTTTTTTTTTTTTTTTTTTTTTTTT SHELXG      TELAPSE      226.79 TCPU      204.51

 CARTESIAN FORCES IN HARTREE/BOHR (ANALYTICAL)
   ATOM                     X                   Y                   Z
   1 230             2.129720011457E-14 -1.099814683769E-15 -2.871401033611E-15
   2 230             1.614449314976E-14 -1.033201302292E-14  3.962571012058E-14
   3 230            -8.520961713998E-15  1.609592089243E-14  4.223661351221E-14
   4 230             2.712644923501E-14 -3.071617034796E-15  1.119648355511E-14
   5 230             2.061545378851E-14 -3.344546861683E-14  6.152485928131E-15
   6 230            -1.500246686141E-15  3.062827769185E-14  2.055531670801E-14
   7   7            -3.950857477442E-05 -4.164333658885E-05 -1.981224427183E-06
   8   7             3.950857479218E-05  4.164333659862E-05 -1.981224463155E-06
   9   7            -3.950857477086E-05  4.164333664258E-05  1.981224404091E-06
  10   7             3.950857482415E-05 -4.164333660039E-05  1.981224400538E-06
  11   7            -1.981224412972E-06 -3.950857480817E-05 -4.164333659995E-05
  12   7            -4.164333658130E-05 -1.981224412528E-06 -3.950857479484E-05
  13   7             1.981224392100E-06  3.950857481350E-05 -4.164333661194E-05
  14   7             4.164333659507E-05 -1.981224466263E-06  3.950857479218E-05
  15   7            -1.981224454273E-06  3.950857478685E-05  4.164333659418E-05
  16   7             4.164333663281E-05  1.981224408976E-06 -3.950857477264E-05
  17   7             1.981224422298E-06 -3.950857477353E-05  4.164333664214E-05
  18   7            -4.164333661061E-05  1.981224392988E-06  3.950857481350E-05
  19   7            -4.164333659018E-05 -3.950857480728E-05 -1.981224425407E-06
  20   7             4.164333659373E-05  3.950857479040E-05 -1.981224460046E-06
  21   7             4.164333663370E-05 -3.950857476909E-05  1.981224407199E-06
  22   7            -4.164333659329E-05  3.950857482415E-05  1.981224384551E-06
  23   7            -3.950857480994E-05 -1.981224405423E-06 -4.164333659817E-05
  24   7            -1.981224427183E-06 -4.164333659951E-05 -3.950857477708E-05
  25   7             3.950857480817E-05  1.981224416525E-06 -4.164333661016E-05
  26   7            -1.981224462266E-06  4.164333658885E-05  3.950857478952E-05
  27   7             3.950857477797E-05 -1.981224471148E-06  4.164333659773E-05
  28   7             1.981224404535E-06  4.164333663059E-05 -3.950857477442E-05
  29   7            -3.950857477530E-05  1.981224421854E-06  4.164333663992E-05
  30   7             1.981224377445E-06 -4.164333660306E-05  3.950857480728E-05
  31  17             2.286864702583E-05  1.291816669635E-05  2.286864703915E-05
  32  17            -2.286864704892E-05 -1.291816666793E-05  2.286864704093E-05
  33  17             2.286864704093E-05 -1.291816668925E-05 -2.286864705692E-05
  34  17            -2.286864705159E-05  1.291816671056E-05 -2.286864705248E-05
  35  17             2.286864700629E-05  2.286864700984E-05  1.291816669635E-05
  36  17             1.291816671767E-05  2.286864702139E-05  2.286864700540E-05
  37  17            -2.286864705159E-05 -2.286864704715E-05  1.291816668925E-05
  38  17            -1.291816669635E-05  2.286864704537E-05 -2.286864704537E-05
  39  17             2.286864704537E-05 -2.286864704093E-05 -1.291816668925E-05
  40  17            -1.291816668214E-05 -2.286864704626E-05  2.286864704448E-05
  41  17            -2.286864704892E-05  2.286864704892E-05 -1.291816668214E-05
  42  17             1.291816672477E-05 -2.286864704448E-05 -2.286864705159E-05
  43   6             2.718971528282E-05  7.744937745402E-05  2.718971527704E-05
  44   6            -2.718971528504E-05 -7.744937745868E-05  2.718971527793E-05
  45   6             2.718971528060E-05 -7.744937745491E-05 -2.718971528748E-05
  46   6            -2.718971530080E-05  7.744937747733E-05 -2.718971529370E-05
  47   6             2.718971533011E-05  2.718971532278E-05  7.744937745358E-05
  48   6             7.744937744469E-05  2.718971531812E-05  2.718971530768E-05
  49   6            -2.718971529103E-05 -2.718971528859E-05  7.744937747378E-05
  50   6            -7.744937745979E-05  2.718971528215E-05 -2.718971527704E-05
  51   6             2.718971527993E-05 -2.718971528459E-05 -7.744937745802E-05
  52   6            -7.744937745890E-05 -2.718971528659E-05  2.718971527793E-05
  53   6            -2.718971529170E-05  2.718971528082E-05 -7.744937745735E-05
  54   6             7.744937747622E-05 -2.718971529925E-05 -2.718971529214E-05
  55   6            -1.096249334687E-05 -2.779953391219E-05 -1.666587022520E-05
  56   6             1.096249336019E-05  2.779953388554E-05 -1.666587021898E-05
  57   6            -1.096249335575E-05  2.779953390153E-05  1.666587023852E-05
  58   6             1.096249338417E-05 -2.779953391752E-05  1.666587021631E-05
  59   6            -1.666587021365E-05 -1.096249336818E-05 -2.779953390686E-05
  60   6            -2.779953390331E-05 -1.666587021631E-05 -1.096249337440E-05
  61   6             1.666587021987E-05  1.096249337795E-05 -2.779953390508E-05
  62   6             2.779953388199E-05 -1.666587022342E-05  1.096249335752E-05
  63   6            -1.666587022076E-05  1.096249336019E-05  2.779953388732E-05
  64   6             2.779953389975E-05  1.666587022964E-05 -1.096249335752E-05
  65   6             1.666587021809E-05 -1.096249335841E-05  2.779953388909E-05
  66   6            -2.779953392285E-05  1.666587023230E-05  1.096249339838E-05
  67   6            -2.779953390508E-05 -1.096249337085E-05 -1.666587021720E-05
  68   6             2.779953388021E-05  1.096249335752E-05 -1.666587022164E-05
  69   6             2.779953390153E-05 -1.096249335486E-05  1.666587024207E-05
  70   6            -2.779953392462E-05  1.096249338417E-05  1.666587022875E-05
  71   6            -1.096249336285E-05 -1.666587021187E-05 -2.779953390686E-05
  72   6            -1.666587022431E-05 -2.779953389975E-05 -1.096249335486E-05
  73   6             1.096249337973E-05  1.666587021543E-05 -2.779953391041E-05
  74   6            -1.666587021720E-05  2.779953387844E-05  1.096249335308E-05
  75   6             1.096249335308E-05 -1.666587021987E-05  2.779953389087E-05
  76   6             1.666587022786E-05  2.779953390331E-05 -1.096249335752E-05
  77   6            -1.096249335486E-05  1.666587021631E-05  2.779953388554E-05
  78   6             1.666587024207E-05 -2.779953392995E-05  1.096249339660E-05
  79   1            -5.646770454337E-06  1.467781826303E-06  2.887392697160E-06
  80   1             5.646770454337E-06 -1.467781823195E-06  2.887392700712E-06
  81   1            -5.646770453449E-06 -1.467781827635E-06 -2.887392698492E-06
  82   1             5.646770459000E-06  1.467781823639E-06 -2.887392700268E-06
  83   1             2.887392700934E-06 -5.646770455892E-06  1.467781824083E-06
  84   1             1.467781826303E-06  2.887392700490E-06 -5.646770450785E-06
  85   1            -2.887392699824E-06  5.646770459000E-06  1.467781823639E-06
  86   1            -1.467781823195E-06  2.887392700046E-06  5.646770455003E-06
  87   1             2.887392698714E-06  5.646770451673E-06 -1.467781825415E-06
  88   1            -1.467781829412E-06 -2.887392698492E-06 -5.646770452117E-06
  89   1            -2.887392697160E-06 -5.646770453005E-06 -1.467781829856E-06
  90   1             1.467781828524E-06 -2.887392698048E-06  5.646770453893E-06
  91   1             1.467781824083E-06 -5.646770454781E-06  2.887392700712E-06
  92   1            -1.467781823639E-06  5.646770454115E-06  2.887392700046E-06
  93   1            -1.467781827635E-06 -5.646770453449E-06 -2.887392697604E-06
  94   1             1.467781824527E-06  5.646770459000E-06 -2.887392700490E-06
  95   1            -5.646770455892E-06  2.887392701156E-06  1.467781824527E-06
  96   1             2.887392700712E-06  1.467781826747E-06 -5.646770450340E-06
  97   1             5.646770458556E-06 -2.887392700046E-06  1.467781824971E-06
  98   1             2.887392700046E-06 -1.467781824083E-06  5.646770454781E-06
  99   1             5.646770452117E-06  2.887392699602E-06 -1.467781825859E-06
 100   1            -2.887392698048E-06 -1.467781829856E-06 -5.646770451451E-06
 101   1            -5.646770452561E-06 -2.887392696937E-06 -1.467781831188E-06
 102   1            -2.887392697604E-06  1.467781828968E-06  5.646770453449E-06

 RESULTANT FORCE     6.672470193557E-14  4.296216160604E-14  4.140004311592E-14

 ATOMIC PART

 SYMMETRY ALLOWED FORCES (ANALYTICAL) (DIRECTION, FORCE)

    1 -1.1641767E-05    2 -3.6553741E-06    3 -2.8111847E-04    4  4.4749842E-05
    5  1.1203303E-04    6  2.6829251E-04    7  1.3320186E-04    8 -9.4760542E-05
    9 -3.2989400E-05   10 -1.3427560E-04   11  2.8289772E-05   12 -2.6795338E-06
   13 -1.4476441E-05

 CELL PART

 GRADIENT WITH RESPECT TO THE CELL PARAMETER IN HARTREE/BOHR
ORDER: -D/DA1X, -D/DA1Y, -D/DA1Z
       -D/DA2X, -D/DA2Y, -D/DA2Z
       -D/DA3X, -D/DA3Y, -D/DA3Z
 -0.940561573301E-14 -0.614250701041E-04 -0.614250701929E-04
 -0.614250701361E-04 -0.142074290927E-13 -0.614250701680E-04
 -0.614250702018E-04 -0.614250701183E-04 -0.146252492590E-13

STRESS TENSOR, IN HARTREE/BOHR^3:
ORDER: 11 12 13
       21 22 23
       31 32 33
  0.116523011958E-06  0.712613743031E-16 -0.534189676980E-16
  0.269546631762E-16  0.116523011843E-06 -0.324312955099E-20
 -0.971616030372E-17  0.374601757314E-16  0.116523011974E-06

PRESSURE FROM THE STRESS TENSOR,
IN HARTREE/BOHR^3: -0.11652E-06
PRESSURE IN GIGAPASCAL: -0.3428E-02
CONVERSION FACTOR: 1 HARTREE/BOHR^3= 29421 GIGAPASCAL
WHEN USING VALUES FOR BOHR RADIUS AND HARTREE
FROM IUPAC WEBSITE, APRIL 2009
ENTHALPY: -9.5864628216796E+03

 SYMMETRY ALLOWED FORCES (ANALYTICAL) (DIRECTION, FORCE)

    1 -3.4545244E-03
 TTTTTTTTTTTTTTTTTTTTTTTTTTTTTT TOTGRA_C    TELAPSE      235.92 TCPU      213.64
 TTTTTTTTTTTTTTTTTTTTTTTTTTTTTT SMAT        TELAPSE      248.56 TCPU      223.12
 TTTTTTTTTTTTTTTTTTTTTTTTTTTTTT POLAR2      TELAPSE      249.19 TCPU      223.75

 CELL FORCES OF CENTRAL POINT

 | -9.40562E-15 -6.14251E-05 -6.14251E-05 |
 | -6.14251E-05 -1.42074E-14 -6.14251E-05 |
 | -6.14251E-05 -6.14251E-05 -1.46252E-14 |

 ENERGY OF CENTRAL POINT:   -0.9586460827E+04


 VOLUME OF THE CELL: **********

 DENSITY OF THE CRYSTAL =          1.0445 g/cm^3

 STRAIN MATRIX   4 :

  | 0 0 0 |
  | 0 0 1 |
  | 0 1 0 |
  
 *******************************************************************************
 LATTICE PARAMETERS (ANGSTROMS AND DEGREES) - BOHR = 0.5291772083 ANGSTROM
 PRIMITIVE CELL - CENTRING CODE 6/0 VOLUME=  2536.409255 - DENSITY  1.045 g/cm^3
         A              B              C           ALPHA      BETA       GAMMA 
    14.88037034    14.88037034    14.88037034   109.471221 109.471221 109.471221
 *******************************************************************************
 ATOMS IN THE ASYMMETRIC UNIT    6 - ATOMS IN THE UNIT CELL:  102
     ATOM                 X/A                 Y/B                 Z/C    
 *******************************************************************************
      1 T 230 ZN    5.000000000000E-01  2.500000000000E-01 -2.500000000000E-01
      2 F 230 ZN    5.000000000000E-01 -2.500000000000E-01  2.500000000000E-01
      3 F 230 ZN   -2.500000000000E-01  5.000000000000E-01  2.500000000000E-01
      4 F 230 ZN    2.500000000000E-01 -2.500000000000E-01  5.000000000000E-01
      5 F 230 ZN    2.500000000000E-01 -5.000000000000E-01 -2.500000000000E-01
      6 F 230 ZN   -2.500000000000E-01  2.500000000000E-01  5.000000000000E-01
      7 T   7 N    -3.763347313935E-01  2.810571520390E-01 -2.845735580027E-01
      8 F   7 N    -4.343692899582E-01 -9.176117339082E-02  2.845735580027E-01
      9 F   7 N     3.763347313935E-01  9.176117339082E-02 -3.426081165674E-01
     10 F   7 N     4.343692899582E-01 -2.810571520390E-01  3.426081165674E-01
     11 F   7 N    -2.845735580027E-01 -3.763347313935E-01  2.810571520390E-01
     12 F   7 N     2.810571520390E-01 -2.845735580027E-01 -3.763347313935E-01
     13 F   7 N     3.426081165674E-01  4.343692899582E-01 -2.810571520390E-01
     14 F   7 N    -9.176117339082E-02  2.845735580027E-01 -4.343692899582E-01
     15 F   7 N     2.845735580027E-01 -4.343692899582E-01 -9.176117339082E-02
     16 F   7 N     9.176117339082E-02 -3.426081165674E-01  3.763347313935E-01
     17 F   7 N    -3.426081165674E-01  3.763347313935E-01  9.176117339082E-02
     18 F   7 N    -2.810571520390E-01  3.426081165674E-01  4.343692899582E-01
     19 F   7 N     2.810571520390E-01 -3.763347313935E-01 -2.845735580027E-01
     20 F   7 N    -9.176117339082E-02 -4.343692899582E-01  2.845735580027E-01
     21 F   7 N     9.176117339082E-02  3.763347313935E-01 -3.426081165674E-01
     22 F   7 N    -2.810571520390E-01  4.343692899582E-01  3.426081165674E-01
     23 F   7 N    -3.763347313935E-01 -2.845735580027E-01  2.810571520390E-01
     24 F   7 N    -2.845735580027E-01  2.810571520390E-01 -3.763347313935E-01
     25 F   7 N     4.343692899582E-01  3.426081165674E-01 -2.810571520390E-01
     26 F   7 N     2.845735580027E-01 -9.176117339082E-02 -4.343692899582E-01
     27 F   7 N    -4.343692899582E-01  2.845735580027E-01 -9.176117339082E-02
     28 F   7 N    -3.426081165674E-01  9.176117339082E-02  3.763347313935E-01
     29 F   7 N     3.763347313935E-01 -3.426081165674E-01  9.176117339082E-02
     30 F   7 N     3.426081165674E-01 -2.810571520390E-01  4.343692899582E-01
     31 T  17 CL    4.961492584564E-01  1.519934482110E-01  4.961492584564E-01
     32 F  17 CL   -3.441558102454E-01  0.000000000000E+00 -4.961492584564E-01
     33 F  17 CL   -4.961492584564E-01  0.000000000000E+00 -3.441558102454E-01
     34 F  17 CL    3.441558102454E-01 -1.519934482110E-01  3.441558102454E-01
     35 F  17 CL    4.961492584564E-01  4.961492584564E-01  1.519934482110E-01
     36 F  17 CL    1.519934482110E-01  4.961492584564E-01  4.961492584564E-01
     37 F  17 CL    3.441558102454E-01  3.441558102454E-01 -1.519934482110E-01
     38 F  17 CL    0.000000000000E+00 -4.961492584564E-01 -3.441558102454E-01
     39 F  17 CL   -4.961492584564E-01 -3.441558102454E-01  0.000000000000E+00
     40 F  17 CL    0.000000000000E+00 -3.441558102454E-01 -4.961492584564E-01
     41 F  17 CL   -3.441558102454E-01 -4.961492584564E-01  0.000000000000E+00
     42 F  17 CL   -1.519934482110E-01  3.441558102454E-01  3.441558102454E-01
     43 T   6 C    -3.814977144512E-01  2.432019211852E-01 -3.814977144512E-01
     44 F   6 C    -3.753003643636E-01  0.000000000000E+00  3.814977144512E-01
     45 F   6 C     3.814977144512E-01  0.000000000000E+00 -3.753003643636E-01
     46 F   6 C     3.753003643636E-01 -2.432019211852E-01  3.753003643636E-01
     47 F   6 C    -3.814977144512E-01 -3.814977144512E-01  2.432019211852E-01
     48 F   6 C     2.432019211852E-01 -3.814977144512E-01 -3.814977144512E-01
     49 F   6 C     3.753003643636E-01  3.753003643636E-01 -2.432019211852E-01
     50 F   6 C     0.000000000000E+00  3.814977144512E-01 -3.753003643636E-01
     51 F   6 C     3.814977144512E-01 -3.753003643636E-01  0.000000000000E+00
     52 F   6 C     0.000000000000E+00 -3.753003643636E-01  3.814977144512E-01
     53 F   6 C    -3.753003643636E-01  3.814977144512E-01  0.000000000000E+00
     54 F   6 C    -2.432019211852E-01  3.753003643636E-01  3.753003643636E-01
     55 T   6 C    -2.655153077947E-01  3.494779713275E-01 -2.093237015375E-01
     56 F   6 C    -4.411983271350E-01 -5.619160625725E-02  2.093237015375E-01
     57 F   6 C     2.655153077947E-01  5.619160625725E-02 -3.850067208778E-01
     58 F   6 C     4.411983271350E-01 -3.494779713275E-01  3.850067208778E-01
     59 F   6 C    -2.093237015375E-01 -2.655153077947E-01  3.494779713275E-01
     60 F   6 C     3.494779713275E-01 -2.093237015375E-01 -2.655153077947E-01
     61 F   6 C     3.850067208778E-01  4.411983271350E-01 -3.494779713275E-01
     62 F   6 C    -5.619160625725E-02  2.093237015375E-01 -4.411983271350E-01
     63 F   6 C     2.093237015375E-01 -4.411983271350E-01 -5.619160625725E-02
     64 F   6 C     5.619160625725E-02 -3.850067208778E-01  2.655153077947E-01
     65 F   6 C    -3.850067208778E-01  2.655153077947E-01  5.619160625725E-02
     66 F   6 C    -3.494779713275E-01  3.850067208778E-01  4.411983271350E-01
     67 F   6 C     3.494779713275E-01 -2.655153077947E-01 -2.093237015375E-01
     68 F   6 C    -5.619160625725E-02 -4.411983271350E-01  2.093237015375E-01
     69 F   6 C     5.619160625725E-02  2.655153077947E-01 -3.850067208778E-01
     70 F   6 C    -3.494779713275E-01  4.411983271350E-01  3.850067208778E-01
     71 F   6 C    -2.655153077947E-01 -2.093237015375E-01  3.494779713275E-01
     72 F   6 C    -2.093237015375E-01  3.494779713275E-01 -2.655153077947E-01
     73 F   6 C     4.411983271350E-01  3.850067208778E-01 -3.494779713275E-01
     74 F   6 C     2.093237015375E-01 -5.619160625725E-02 -4.411983271350E-01
     75 F   6 C    -4.411983271350E-01  2.093237015375E-01 -5.619160625725E-02
     76 F   6 C    -3.850067208778E-01  5.619160625725E-02  2.655153077947E-01
     77 F   6 C     2.655153077947E-01 -3.850067208778E-01  5.619160625725E-02
     78 F   6 C     3.850067208778E-01 -3.494779713275E-01  4.411983271350E-01
     79 T   1 H    -2.362179090721E-01  3.923599355064E-01 -1.222760594982E-01
     80 F   1 H    -4.853640049954E-01 -1.139418495739E-01  1.222760594982E-01
     81 F   1 H     2.362179090721E-01  1.139418495739E-01 -3.714221554215E-01
     82 F   1 H     4.853640049954E-01 -3.923599355064E-01  3.714221554215E-01
     83 F   1 H    -1.222760594982E-01 -2.362179090721E-01  3.923599355064E-01
     84 F   1 H     3.923599355064E-01 -1.222760594982E-01 -2.362179090721E-01
     85 F   1 H     3.714221554215E-01  4.853640049954E-01 -3.923599355064E-01
     86 F   1 H    -1.139418495739E-01  1.222760594982E-01 -4.853640049954E-01
     87 F   1 H     1.222760594982E-01 -4.853640049954E-01 -1.139418495739E-01
     88 F   1 H     1.139418495739E-01 -3.714221554215E-01  2.362179090721E-01
     89 F   1 H    -3.714221554215E-01  2.362179090721E-01  1.139418495739E-01
     90 F   1 H    -3.923599355064E-01  3.714221554215E-01  4.853640049954E-01
     91 F   1 H     3.923599355064E-01 -2.362179090721E-01 -1.222760594982E-01
     92 F   1 H    -1.139418495739E-01 -4.853640049954E-01  1.222760594982E-01
     93 F   1 H     1.139418495739E-01  2.362179090721E-01 -3.714221554215E-01
     94 F   1 H    -3.923599355064E-01  4.853640049954E-01  3.714221554215E-01
     95 F   1 H    -2.362179090721E-01 -1.222760594982E-01  3.923599355064E-01
     96 F   1 H    -1.222760594982E-01  3.923599355064E-01 -2.362179090721E-01
     97 F   1 H     4.853640049954E-01  3.714221554215E-01 -3.923599355064E-01
     98 F   1 H     1.222760594982E-01 -1.139418495739E-01 -4.853640049954E-01
     99 F   1 H    -4.853640049954E-01  1.222760594982E-01 -1.139418495739E-01
    100 F   1 H    -3.714221554215E-01  1.139418495739E-01  2.362179090721E-01
    101 F   1 H     2.362179090721E-01 -3.714221554215E-01  1.139418495739E-01
    102 F   1 H     3.714221554215E-01 -3.923599355064E-01  4.853640049954E-01

 TRANSFORMATION MATRIX PRIMITIVE-CRYSTALLOGRAPHIC CELL
  0.0000  1.0000  1.0000  1.0000  0.0000  1.0000  1.0000  1.0000  0.0000

 *******************************************************************************
 CRYSTALLOGRAPHIC CELL (VOLUME=       5072.81850939)
         A              B              C           ALPHA      BETA       GAMMA 
    17.18237164    17.18237164    17.18237164    90.000000  90.000000  90.000000

 COORDINATES IN THE CRYSTALLOGRAPHIC CELL
     ATOM                 X/A                 Y/B                 Z/C    
 *******************************************************************************
      1 T 230 ZN    2.500000000000E-01  5.000000000000E-01  0.000000000000E+00
      2 F 230 ZN    2.500000000000E-01  0.000000000000E+00  5.000000000000E-01
      3 F 230 ZN    0.000000000000E+00  2.500000000000E-01  5.000000000000E-01
      4 F 230 ZN    5.000000000000E-01  0.000000000000E+00  2.500000000000E-01
      5 F 230 ZN    5.000000000000E-01  2.500000000000E-01  5.470767207250E-17
      6 F 230 ZN    0.000000000000E+00  5.000000000000E-01  2.500000000000E-01
      7 T   7 N     1.864091627149E-01 -4.709827207177E-01  9.464798932412E-02
      8 F   7 N    -1.864091627149E-01  4.709827207177E-01  9.464798932412E-02
      9 F   7 N     1.864091627149E-01  4.709827207177E-01 -9.464798932412E-02
     10 F   7 N    -1.864091627149E-01 -4.709827207177E-01 -9.464798932412E-02
     11 F   7 N     9.464798932412E-02  1.864091627149E-01 -4.709827207177E-01
     12 F   7 N    -4.709827207177E-01  9.464798932412E-02  1.864091627149E-01
     13 F   7 N    -9.464798932412E-02 -1.864091627149E-01 -4.709827207177E-01
     14 F   7 N     4.709827207177E-01  9.464798932412E-02 -1.864091627149E-01
     15 F   7 N     9.464798932412E-02 -1.864091627149E-01  4.709827207177E-01
     16 F   7 N     4.709827207177E-01 -9.464798932412E-02  1.864091627149E-01
     17 F   7 N    -9.464798932412E-02  1.864091627149E-01  4.709827207177E-01
     18 F   7 N    -4.709827207177E-01 -9.464798932412E-02 -1.864091627149E-01
     19 F   7 N    -4.709827207177E-01  1.864091627149E-01  9.464798932412E-02
     20 F   7 N     4.709827207177E-01 -1.864091627149E-01  9.464798932412E-02
     21 F   7 N     4.709827207177E-01  1.864091627149E-01 -9.464798932412E-02
     22 F   7 N    -4.709827207177E-01 -1.864091627149E-01 -9.464798932412E-02
     23 F   7 N     1.864091627149E-01  9.464798932412E-02 -4.709827207177E-01
     24 F   7 N     9.464798932412E-02 -4.709827207177E-01  1.864091627149E-01
     25 F   7 N    -1.864091627149E-01 -9.464798932412E-02 -4.709827207177E-01
     26 F   7 N     9.464798932412E-02  4.709827207177E-01 -1.864091627149E-01
     27 F   7 N    -1.864091627149E-01  9.464798932412E-02  4.709827207177E-01
     28 F   7 N    -9.464798932412E-02  4.709827207177E-01  1.864091627149E-01
     29 F   7 N     1.864091627149E-01 -9.464798932412E-02  4.709827207177E-01
     30 F   7 N    -9.464798932412E-02 -4.709827207177E-01 -1.864091627149E-01
     31 T  17 CL    7.599672410549E-02  4.201525343509E-01  7.599672410549E-02
     32 F  17 CL   -7.599672410549E-02 -4.201525343509E-01  7.599672410549E-02
     33 F  17 CL    7.599672410549E-02 -4.201525343509E-01 -7.599672410549E-02
     34 F  17 CL   -7.599672410549E-02  4.201525343509E-01 -7.599672410549E-02
     35 F  17 CL    7.599672410549E-02  7.599672410549E-02  4.201525343509E-01
     36 F  17 CL    4.201525343509E-01  7.599672410549E-02  7.599672410549E-02
     37 F  17 CL   -7.599672410549E-02 -7.599672410549E-02  4.201525343509E-01
     38 F  17 CL   -4.201525343509E-01  7.599672410549E-02 -7.599672410549E-02
     39 F  17 CL    7.599672410549E-02 -7.599672410549E-02 -4.201525343509E-01
     40 F  17 CL   -4.201525343509E-01 -7.599672410549E-02  7.599672410549E-02
     41 F  17 CL   -7.599672410549E-02  7.599672410549E-02 -4.201525343509E-01
     42 F  17 CL    4.201525343509E-01 -7.599672410549E-02 -7.599672410549E-02
     43 T   6 C     1.216009605926E-01  4.969013249562E-01  1.216009605926E-01
     44 F   6 C    -1.216009605926E-01 -4.969013249562E-01  1.216009605926E-01
     45 F   6 C     1.216009605926E-01 -4.969013249562E-01 -1.216009605926E-01
     46 F   6 C    -1.216009605926E-01  4.969013249562E-01 -1.216009605926E-01
     47 F   6 C     1.216009605926E-01  1.216009605926E-01  4.969013249562E-01
     48 F   6 C     4.969013249562E-01  1.216009605926E-01  1.216009605926E-01
     49 F   6 C    -1.216009605926E-01 -1.216009605926E-01  4.969013249562E-01
     50 F   6 C    -4.969013249562E-01  1.216009605926E-01 -1.216009605926E-01
     51 F   6 C     1.216009605926E-01 -1.216009605926E-01 -4.969013249562E-01
     52 F   6 C    -4.969013249562E-01 -1.216009605926E-01  1.216009605926E-01
     53 F   6 C    -1.216009605926E-01  1.216009605926E-01 -4.969013249562E-01
     54 F   6 C     4.969013249562E-01 -1.216009605926E-01 -1.216009605926E-01
     55 T   6 C    -2.971652112076E-01  8.784150967016E-02 -3.533568174649E-01
     56 F   6 C     2.971652112076E-01 -8.784150967016E-02 -3.533568174649E-01
     57 F   6 C    -2.971652112076E-01 -8.784150967016E-02  3.533568174649E-01
     58 F   6 C     2.971652112076E-01  8.784150967016E-02  3.533568174649E-01
     59 F   6 C    -3.533568174649E-01 -2.971652112076E-01  8.784150967016E-02
     60 F   6 C     8.784150967016E-02 -3.533568174649E-01 -2.971652112076E-01
     61 F   6 C     3.533568174649E-01  2.971652112076E-01  8.784150967016E-02
     62 F   6 C    -8.784150967016E-02 -3.533568174649E-01  2.971652112076E-01
     63 F   6 C    -3.533568174649E-01  2.971652112076E-01 -8.784150967016E-02
     64 F   6 C    -8.784150967016E-02  3.533568174649E-01 -2.971652112076E-01
     65 F   6 C     3.533568174649E-01 -2.971652112076E-01 -8.784150967016E-02
     66 F   6 C     8.784150967016E-02  3.533568174649E-01  2.971652112076E-01
     67 F   6 C     8.784150967016E-02 -2.971652112076E-01 -3.533568174649E-01
     68 F   6 C    -8.784150967016E-02  2.971652112076E-01 -3.533568174649E-01
     69 F   6 C    -8.784150967016E-02 -2.971652112076E-01  3.533568174649E-01
     70 F   6 C     8.784150967016E-02  2.971652112076E-01  3.533568174649E-01
     71 F   6 C    -2.971652112076E-01 -3.533568174649E-01  8.784150967016E-02
     72 F   6 C    -3.533568174649E-01  8.784150967016E-02 -2.971652112076E-01
     73 F   6 C     2.971652112076E-01  3.533568174649E-01  8.784150967016E-02
     74 F   6 C    -3.533568174649E-01 -8.784150967016E-02  2.971652112076E-01
     75 F   6 C     2.971652112076E-01 -3.533568174649E-01 -8.784150967016E-02
     76 F   6 C     3.533568174649E-01 -8.784150967016E-02 -2.971652112076E-01
     77 F   6 C    -2.971652112076E-01  3.533568174649E-01 -8.784150967016E-02
     78 F   6 C     3.533568174649E-01  8.784150967016E-02  2.971652112076E-01
     79 T   1 H    -2.468491074598E-01  1.245730479617E-01 -3.607909570338E-01
     80 F   1 H     2.468491074598E-01 -1.245730479617E-01 -3.607909570338E-01
     81 F   1 H    -2.468491074598E-01 -1.245730479617E-01  3.607909570338E-01
     82 F   1 H     2.468491074598E-01  1.245730479617E-01  3.607909570338E-01
     83 F   1 H    -3.607909570338E-01 -2.468491074598E-01  1.245730479617E-01
     84 F   1 H     1.245730479617E-01 -3.607909570338E-01 -2.468491074598E-01
     85 F   1 H     3.607909570338E-01  2.468491074598E-01  1.245730479617E-01
     86 F   1 H    -1.245730479617E-01 -3.607909570338E-01  2.468491074598E-01
     87 F   1 H    -3.607909570338E-01  2.468491074598E-01 -1.245730479617E-01
     88 F   1 H    -1.245730479617E-01  3.607909570338E-01 -2.468491074598E-01
     89 F   1 H     3.607909570338E-01 -2.468491074598E-01 -1.245730479617E-01
     90 F   1 H     1.245730479617E-01  3.607909570338E-01  2.468491074598E-01
     91 F   1 H     1.245730479617E-01 -2.468491074598E-01 -3.607909570338E-01
     92 F   1 H    -1.245730479617E-01  2.468491074598E-01 -3.607909570338E-01
     93 F   1 H    -1.245730479617E-01 -2.468491074598E-01  3.607909570338E-01
     94 F   1 H     1.245730479617E-01  2.468491074598E-01  3.607909570338E-01
     95 F   1 H    -2.468491074598E-01 -3.607909570338E-01  1.245730479617E-01
     96 F   1 H    -3.607909570338E-01  1.245730479617E-01 -2.468491074598E-01
     97 F   1 H     2.468491074598E-01  3.607909570338E-01  1.245730479617E-01
     98 F   1 H    -3.607909570338E-01 -1.245730479617E-01  2.468491074598E-01
     99 F   1 H     2.468491074598E-01 -3.607909570338E-01 -1.245730479617E-01
    100 F   1 H     3.607909570338E-01 -1.245730479617E-01 -2.468491074598E-01
    101 F   1 H    -2.468491074598E-01  3.607909570338E-01 -1.245730479617E-01
    102 F   1 H     3.607909570338E-01  1.245730479617E-01  2.468491074598E-01

 T = ATOM BELONGING TO THE ASYMMETRIC UNIT

 *******************************************************************************
 * CELL DEFORMATION
 *******************************************************************************

    ELASTIC STRAIN MATRIX (ADIMENSIONAL)

    1    0.0000000000    0.0000000000    0.0000000000
    2    0.0000000000    0.0000000000    0.0001000000
    3    0.0000000000    0.0001000000    0.0000000000

 LATTICE PARAMETERS (ANGSTROMS AND DEGREES) OF
 (1) ORIGINAL PRIMITIVE CELL
 (2) ORIGINAL CRYSTALLOGRAPHIC CELL
 (3) DEFORMED PRIMITIVE CELL
 (4) DEFORMED CRYSTALLOGRAPHIC CELL

            A           B           C        ALPHA       BETA        GAMMA         VOL
 (1)   14.880370   14.880370   14.880370  109.471221  109.471221  109.471221 2536.409255
 (2)   17.182372   17.182372   17.182372   90.000000   90.000000   90.000000 5072.818509
 (3)   14.881362   14.879378   14.879378  109.465818  109.471221  109.471221 2536.409229
 (4)   17.182372   17.182372   17.182372   89.988541   90.000000   90.000000 5072.818459

 * CELL DEFORMATION COMPLETE - NO. OF SYMMOPS   4

 *******************************************************************************
 * CELL DEFORMATION
 *******************************************************************************

    ELASTIC STRAIN MATRIX (ADIMENSIONAL)

    1    0.0000000000    0.0000000000    0.0000000000
    2    0.0000000000    0.0000000000   -0.0001000000
    3    0.0000000000   -0.0001000000    0.0000000000

 LATTICE PARAMETERS (ANGSTROMS AND DEGREES) OF
 (1) ORIGINAL PRIMITIVE CELL
 (2) ORIGINAL CRYSTALLOGRAPHIC CELL
 (3) DEFORMED PRIMITIVE CELL
 (4) DEFORMED CRYSTALLOGRAPHIC CELL

            A           B           C        ALPHA       BETA        GAMMA         VOL
 (1)   14.881362   14.879378   14.879378  109.465818  109.471221  109.471221 2536.409229
 (2)   17.182372   17.182372   17.182372   89.988541   90.000000   90.000000 5072.818459
 (3)   14.880370   14.880370   14.880370  109.471220  109.471221  109.471221 2536.409204
 (4)   17.182372   17.182371   17.182371   90.000000   90.000000   90.000000 5072.818408

 * CELL DEFORMATION COMPLETE - NO. OF SYMMOPS   4

 *****    4 SYMMOPS - TRANSLATORS IN ANGSTROM
 ***** MATRICES AND TRANSLATORS IN THE CARTESIAN REFERENCE FRAME

 ORDER   : ORDER OF THE OPERATOR

 TRANSLA : REAL TRANSLATION (WITHOUT ORIGIN SHIFT) IN CARTESIAN COORDINATES

 uvw/hkl : ORIENTATION OF THE OPERATOR IN CARTESIAN COORDINATES

 LOCATED : ORIGIN OF THE OPERATOR IN CARTESIAN COORDINATES

   NO.   1 INVERSE   1    ORDER   1        NO.   2 INVERSE   2    ORDER   2
    1.000   0.000   0.000     0.000         1.000   0.000   0.000     0.000
    0.000   1.000   0.000     0.000         0.000  -1.000   0.000     0.000
    0.000   0.000   1.000     0.000         0.000   0.000  -1.000     0.000
             OPERATION E(   1)                       OPERATION C(   2)
 DETERMINANT 1.; ROTATION(DEG)   0.      DETERMINANT 1.; ROTATION(DEG) 180.
 TRANSLA (  0.000    0.000    0.000)     TRANSLA (  0.000    0.000    0.000)
 uvw/hkl (  0.000    0.000    0.000)     uvw/hkl (  4.000    0.000    0.000)
 LOCATED (  0.000    0.000    0.000)     LOCATED (  0.000    0.000    0.000)

   NO.   3 INVERSE   3    ORDER   2        NO.   4 INVERSE   4    ORDER   2
    1.000   0.000   0.000     0.000         1.000   0.000   0.000     0.000
    0.000   0.000   1.000     0.000         0.000   0.000  -1.000     0.000
    0.000   1.000   0.000     0.000         0.000  -1.000   0.000     0.000
             OPERATION M(   2)                       OPERATION M(   2)
 DETERMINANT-1.; ROTATION(DEG)   0.      DETERMINANT-1.; ROTATION(DEG)   0.
 TRANSLA (  0.000    0.000    0.000)     TRANSLA (  0.000    0.000    0.000)
 uvw/hkl (  0.000   -1.000    1.000)     uvw/hkl (  0.000   -1.000   -1.000)
 LOCATED (  0.000    0.000    0.000)     LOCATED (  0.000    0.000    0.000)

 GCALCO - MAX INDICES DIRECT LATTICE VECTOR    14    14    14
 NO.OF VECTORS CREATED 6999 STARS  122 RMAX   306.32115 BOHR

 CAPPA:IS1  2;IS2  2;IS3  2; K PTS MONK NET   5; SYMMOPS:K SPACE   8;G SPACE   4

 *******************************************************************************
 MAX NUMBER OF SCF CYCLES      50  CONVERGENCE ON DELTAP        10**-20
 WEIGHT OF F(I) IN F(I+1)      30% CONVERGENCE ON ENERGY        10**-10
 SHRINK. FACT.(MONKH.)    2  2  2  NUMBER OF K POINTS IN THE IBZ      5
 SHRINKING FACTOR(GILAT NET)    2  NUMBER OF K POINTS(GILAT NET)      5
 *******************************************************************************
 *** K POINTS COORDINATES (OBLIQUE COORDINATES IN UNITS OF IS =  2)
   1-R(  0  0  0)   2-R(  1  0  0)   3-R(  0  1  0)   4-R(  0  1  1)
   5-R(  1  1  1)

 DIRECT LATTICE VECTORS COMPON. (A.U.)     RECIP. LATTICE VECTORS COMPON. (A.U.) 
        X            Y            Z              X            Y            Z
  -16.2349884   16.2349884   16.2349884      0.0000000    0.1935075    0.1935075
   16.2349884  -16.2349884   16.2349884      0.1935075    0.0000000    0.1935075
   16.2349884   16.2349884  -16.2349884      0.1935075    0.1935075    0.0000000

 DISK SPACE FOR EIGENVECTORS (FTN 10)    15984720 REALS
 TTTTTTTTTTTTTTTTTTTTTTTTTTTTTT gordsh1     TELAPSE      261.50 TCPU      228.64

 MATRIX SIZE: P(G) 8636868, F(G)  599826, P(G) IRR 1093780, F(G) IRR  153631
 MAX G-VECTOR INDEX FOR 1- AND 2-ELECTRON INTEGRALS 181

 TTTTTTTTTTTTTTTTTTTTTTTTTTTTTT INPUT       TELAPSE      261.87 TCPU      229.01

 SYMMETRY ALLOWED ELASTIC DISTORTION 1
  0.5773503  0.0000000  0.0000000
  0.0000000  0.5773503  0.0000000
  0.0000000  0.0000000  0.5773503

 SYMMETRY ALLOWED ELASTIC DISTORTION 2
  0.8164966  0.0000000  0.0000000
  0.0000000 -0.4082483  0.0000000
  0.0000000  0.0000000 -0.4082483

 SYMMETRY ALLOWED ELASTIC DISTORTION 3
  0.0000000  0.0000000  0.0000000
  0.0000000  0.0000000  0.7071068
  0.0000000  0.7071068  0.0000000

 SYMMETRY ALLOWED INTERNAL DEGREE(S) OF FREEDOM:  77
 TTTTTTTTTTTTTTTTTTTTTTTTTTTTTT SYMM        TELAPSE      261.99 TCPU      229.13
 TTTTTTTTTTTTTTTTTTTTTTTTTTTTTT INT_SCREEN  TELAPSE      262.04 TCPU      229.18
 INFORMATION **** EXCBUF **** EXCH. BIPO BUFFER: WORDS USED =     4000000
 WARNING **** EXCBUF **** EXCH. BIPO BUFFER TOO SMALL - TO AVOID I/O SET EXCHSIZE =     6894540

 DFT PARAMETERS

     ATOM       ELECTRONS   NET CHARGE   R(ANGSTROM)
   1 230  ZN     20.0000      0.0000     1.37000000
   7   7  N       7.0000      0.0000     0.74000000
  31  17  CL     17.0000      0.0000     0.99000000
  43   6  C       6.0000      0.0000     0.77000000
  79   1  H       1.0000      0.0000     1.11000000

 SIZE OF GRID=    1623632
 TTTTTTTTTTTTTTTTTTTTTTTTTTTTTT MAKE_GRID2  TELAPSE      267.67 TCPU      234.61
 BECKE WEIGHT FUNCTION
 RADSAFE =     2.00
 TOLERANCES - DENSITY:10**- 6; POTENTIAL:10**- 9; GRID WGT:10**-14

 RADIAL INTEGRATION  - INTERVALS (POINTS,UPPER LIMIT):            1( 99,  4.0*R)

 ANGULAR INTEGRATION - INTERVALS (ACCURACY LEVEL [N. POINTS] UPPER LIMIT):
  1(  6[ 146]   0.2)  2( 11[ 302]   0.5)  3( 14[ 590]   0.9)  4( 18[1454]   3.5)
  5( 14[ 590]9999.0)
 TTTTTTTTTTTTTTTTTTTTTTTTTTTTTT INT_CALC    TELAPSE      267.72 TCPU      234.66

 *******************************************************************************
 ZIFCl_start                                                                     
 CRYSTAL - SCF - TYPE OF CALCULATION :  RESTRICTED CLOSED SHELL
 *******************************************************************************

 CAPPA:IS1  2;IS2  2;IS3  2; K PTS MONK NET   5; SYMMOPS:K SPACE   8;G SPACE   4

 TTTTTTTTTTTTTTTTTTTTTTTTTTTTTT SDIK        TELAPSE      269.04 TCPU      235.97

 AAAAAAAAAAAAAAAAAAAAAAAAAAAAAAAAAAAAAAAAAAAAAAAAAAAAAAAAAAAAAAAAAAAAAAAAAAAAAAA
         ATOMIC WAVEFUNCTION(S)


 NUCLEAR CHARGE 20.0  SYMMETRY SPECIES            S    P    D
 N. ELECTRONS   20.0  NUMBER OF PRIMITIVE GTOS    7    7    6
                      NUMBER OF CONTRACTED GTOS   5    5    3
                      NUMBER OF CLOSED SHELLS     2    1    1
                      OPEN SHELL OCCUPATION       0    0    0

  ZNUC SCFIT  TOTAL HF ENERGY   KINETIC ENERGY   VIRIAL THEOREM ACCURACY
  20.0  35   -2.259494290E+02  1.538488917E+02 -2.468645152E+00  3.9E-06

 NUCLEAR CHARGE  7.0  SYMMETRY SPECIES            S    P
 N. ELECTRONS    7.0  NUMBER OF PRIMITIVE GTOS   11    5
                      NUMBER OF CONTRACTED GTOS   4    3
                      NUMBER OF CLOSED SHELLS     2    0
                      OPEN SHELL OCCUPATION       0    3

  ZNUC SCFIT  TOTAL HF ENERGY   KINETIC ENERGY   VIRIAL THEOREM ACCURACY
   7.0  11   -5.439473665E+01  5.441433682E+01 -1.999639798E+00  3.6E-06

 NUCLEAR CHARGE 17.0  SYMMETRY SPECIES            S    P
 N. ELECTRONS   17.0  NUMBER OF PRIMITIVE GTOS   13   10
                      NUMBER OF CONTRACTED GTOS   6    5
                      NUMBER OF CLOSED SHELLS     3    1
                      OPEN SHELL OCCUPATION       0    5

  ZNUC SCFIT  TOTAL HF ENERGY   KINETIC ENERGY   VIRIAL THEOREM ACCURACY
  17.0  10   -4.594686980E+02  4.594737850E+02 -1.999988929E+00  4.2E-06

 NUCLEAR CHARGE  6.0  SYMMETRY SPECIES            S    P
 N. ELECTRONS    6.0  NUMBER OF PRIMITIVE GTOS   11    5
                      NUMBER OF CONTRACTED GTOS   4    3
                      NUMBER OF CLOSED SHELLS     2    0
                      OPEN SHELL OCCUPATION       0    2

  ZNUC SCFIT  TOTAL HF ENERGY   KINETIC ENERGY   VIRIAL THEOREM ACCURACY
   6.0  11   -3.768480057E+01  3.769831118E+01 -1.999641612E+00  2.0E-06

 NUCLEAR CHARGE  1.0  SYMMETRY SPECIES            S
 N. ELECTRONS    1.0  NUMBER OF PRIMITIVE GTOS    5
                      NUMBER OF CONTRACTED GTOS   3
                      NUMBER OF CLOSED SHELLS     0
                      OPEN SHELL OCCUPATION       1

  ZNUC SCFIT  TOTAL HF ENERGY   KINETIC ENERGY   VIRIAL THEOREM ACCURACY
   1.0   1   -4.998098153E-01  4.997907537E-01 -2.000038139E+00  9.6E-17

 AAAAAAAAAAAAAAAAAAAAAAAAAAAAAAAAAAAAAAAAAAAAAAAAAAAAAAAAAAAAAAAAAAAAAAAAAAAAAAA

 CHARGE NORMALIZATION FACTOR   1.00000000
 TOTAL ATOMIC CHARGES:
  20.0000000  20.0000000  20.0000000  20.0000000  20.0000000  20.0000000
   7.0000000   7.0000000   7.0000000   7.0000000   7.0000000   7.0000000
   7.0000000   7.0000000   7.0000000   7.0000000   7.0000000   7.0000000
   7.0000000   7.0000000   7.0000000   7.0000000   7.0000000   7.0000000
   7.0000000   7.0000000   7.0000000   7.0000000   7.0000000   7.0000000
  17.0000000  17.0000000  17.0000000  17.0000000  17.0000000  17.0000000
  17.0000000  17.0000000  17.0000000  17.0000000  17.0000000  17.0000000
   6.0000000   6.0000000   6.0000000   6.0000000   6.0000000   6.0000000
   6.0000000   6.0000000   6.0000000   6.0000000   6.0000000   6.0000000
   6.0000000   6.0000000   6.0000000   6.0000000   6.0000000   6.0000000
   6.0000000   6.0000000   6.0000000   6.0000000   6.0000000   6.0000000
   6.0000000   6.0000000   6.0000000   6.0000000   6.0000000   6.0000000
   6.0000000   6.0000000   6.0000000   6.0000000   6.0000000   6.0000000
   1.0000000   1.0000000   1.0000000   1.0000000   1.0000000   1.0000000
   1.0000000   1.0000000   1.0000000   1.0000000   1.0000000   1.0000000
   1.0000000   1.0000000   1.0000000   1.0000000   1.0000000   1.0000000
   1.0000000   1.0000000   1.0000000   1.0000000   1.0000000   1.0000000
 TTTTTTTTTTTTTTTTTTTTTTTTTTTTTT MOQGAD      TELAPSE      270.82 TCPU      237.75
 TTTTTTTTTTTTTTTTTTTTTTTTTTTTTT SHELLXN     TELAPSE      301.86 TCPU      265.16
 TTTTTTTTTTTTTTTTTTTTTTTTTTTTTT MONMO3      TELAPSE      304.45 TCPU      267.75
 NUMERICALLY INTEGRATED DENSITY    731.9999150582
 TTTTTTTTTTTTTTTTTTTTTTTTTTTTTT NUMDFT      TELAPSE      307.98 TCPU      271.29
 CYC   0 ETOT(AU) -9.611399832031E+03 DETOT -9.61E+03 tst  1.42E-14 PX  1.00E+00
 TTTTTTTTTTTTTTTTTTTTTTTTTTTTTT DIIS        TELAPSE      308.07 TCPU      271.37
 TTTTTTTTTTTTTTTTTTTTTTTTTTTTTT FDIK        TELAPSE      341.32 TCPU      304.15
 INSULATING STATE
 TOP OF VALENCE BANDS -    BAND    366; K    5; EIG -2.7363902E-01 AU
 TOP OF VALENCE BANDS -    BAND    366; K    1; EIG -2.7387619E-01 AU
 BOTTOM OF VIRTUAL BANDS - BAND    367; K    2; EIG -3.4947704E-02 AU
 INDIRECT ENERGY BAND GAP:   6.4951 eV
 BOTTOM OF VIRTUAL BANDS - BAND    367; K    1; EIG -3.4885693E-02 AU
 TTTTTTTTTTTTTTTTTTTTTTTTTTTTTT PDIG        TELAPSE      342.52 TCPU      305.35
 CHARGE NORMALIZATION FACTOR   1.00000000
 TOTAL ATOMIC CHARGES:
  18.2667163  18.2667163  18.2667162  18.2667162  18.2667162  18.2667162
   7.6771011   7.6771012   7.6771011   7.6771012   7.6771012   7.6771011
   7.6771010   7.6771012   7.6771012   7.6771012   7.6771010   7.6771011
   7.6771011   7.6771012   7.6771012   7.6771011   7.6771011   7.6771012
   7.6771012   7.6771012   7.6771012   7.6771010   7.6771011   7.6771010
  17.0680081  17.0680080  17.0680081  17.0680080  17.0680081  17.0680081
  17.0680080  17.0680081  17.0680081  17.0680081  17.0680080  17.0680081
   5.5164794   5.5164798   5.5164794   5.5164798   5.5164794   5.5164796
   5.5164798   5.5164795   5.5164794   5.5164795   5.5164798   5.5164796
   6.1837438   6.1837440   6.1837438   6.1837440   6.1837437   6.1837438
   6.1837436   6.1837438   6.1837437   6.1837438   6.1837436   6.1837438
   6.1837438   6.1837438   6.1837438   6.1837438   6.1837438   6.1837437
   6.1837440   6.1837437   6.1837440   6.1837436   6.1837438   6.1837436
   0.7802323   0.7802322   0.7802323   0.7802322   0.7802322   0.7802322
   0.7802321   0.7802321   0.7802322   0.7802321   0.7802321   0.7802322
   0.7802322   0.7802321   0.7802321   0.7802322   0.7802323   0.7802322
   0.7802322   0.7802322   0.7802322   0.7802321   0.7802323   0.7802321
 TTTTTTTTTTTTTTTTTTTTTTTTTTTTTT MOQGAD      TELAPSE      342.54 TCPU      305.37
 TTTTTTTTTTTTTTTTTTTTTTTTTTTTTT SHELLXN     TELAPSE      374.00 TCPU      334.13
 TTTTTTTTTTTTTTTTTTTTTTTTTTTTTT MONMO3      TELAPSE      376.05 TCPU      336.18
 NUMERICALLY INTEGRATED DENSITY    731.9999496387
 TTTTTTTTTTTTTTTTTTTTTTTTTTTTTT NUMDFT      TELAPSE      381.51 TCPU      341.64
 CYC   1 ETOT(AU) -9.585711632722E+03 DETOT  2.57E+01 tst  0.00E+00 PX  1.00E+00
 TTTTTTTTTTTTTTTTTTTTTTTTTTTTTT DIIS        TELAPSE      382.82 TCPU      342.95
 DIIS TEST: 0.45880E+01 AT SCF   CYCLE   1 - MIX   30 %
 TTTTTTTTTTTTTTTTTTTTTTTTTTTTTT FDIK        TELAPSE      388.80 TCPU      348.52
 INSULATING STATE
 TOP OF VALENCE BANDS -    BAND    366; K    5; EIG -2.5818484E-01 AU
 TOP OF VALENCE BANDS -    BAND    366; K    1; EIG -2.5840928E-01 AU
 BOTTOM OF VIRTUAL BANDS - BAND    367; K    5; EIG  3.3426904E-03 AU
 DIRECT ENERGY BAND GAP:   7.1165 eV
 BOTTOM OF VIRTUAL BANDS - BAND    367; K    1; EIG  3.7141547E-03 AU
 TTTTTTTTTTTTTTTTTTTTTTTTTTTTTT PDIG        TELAPSE      390.00 TCPU      349.72
 CHARGE NORMALIZATION FACTOR   1.00000000
 TOTAL ATOMIC CHARGES:
  18.6670080  18.6670080  18.6669554  18.6669554  18.6669554  18.6669554
   7.4951531   7.4951352   7.4951531   7.4951352   7.4953666   7.4948813
   7.4952653   7.4949994   7.4953666   7.4949994   7.4952653   7.4948813
   7.4948813   7.4949994   7.4949994   7.4948813   7.4951531   7.4953666
   7.4951352   7.4953666   7.4951352   7.4952653   7.4951531   7.4952653
  16.9922588  16.9922709  16.9922588  16.9922709  16.9922588  16.9920046
  16.9922709  16.9923257  16.9922588  16.9923257  16.9922709  16.9920046
   6.0084495   6.0085378   6.0084495   6.0085378   6.0084495   6.0086554
   6.0085378   6.0082391   6.0084495   6.0082391   6.0085378   6.0086554
   5.9691398   5.9690494   5.9691398   5.9690494   5.9685360   5.9689804
   5.9688135   5.9691233   5.9685360   5.9691233   5.9688135   5.9689804
   5.9689804   5.9691233   5.9691233   5.9689804   5.9691398   5.9685360
   5.9690494   5.9685360   5.9690494   5.9688135   5.9691398   5.9688135
   0.8689148   0.8686674   0.8689148   0.8686674   0.8688685   0.8688843
   0.8688611   0.8687719   0.8688685   0.8687719   0.8688611   0.8688843
   0.8688843   0.8687719   0.8687719   0.8688843   0.8689148   0.8688685
   0.8686674   0.8688685   0.8686674   0.8688611   0.8689148   0.8688611
 TTTTTTTTTTTTTTTTTTTTTTTTTTTTTT MOQGAD      TELAPSE      390.01 TCPU      349.74
 TTTTTTTTTTTTTTTTTTTTTTTTTTTTTT SHELLXN     TELAPSE      420.98 TCPU      378.49
 TTTTTTTTTTTTTTTTTTTTTTTTTTTTTT MONMO3      TELAPSE      423.59 TCPU      381.10
 NUMERICALLY INTEGRATED DENSITY    731.9999553728
 TTTTTTTTTTTTTTTTTTTTTTTTTTTTTT NUMDFT      TELAPSE      429.04 TCPU      386.55
 CYC   2 ETOT(AU) -9.586191005747E+03 DETOT -4.79E-01 tst  5.18E-03 PX  9.08E-02
 TTTTTTTTTTTTTTTTTTTTTTTTTTTTTT DIIS        TELAPSE      429.22 TCPU      386.74
 DIIS TEST: 0.19868E+01 AT SCF   CYCLE   2 - DIIS ACTIVE - HISTORY:     2 CYCLES
 TTTTTTTTTTTTTTTTTTTTTTTTTTTTTT FDIK        TELAPSE      436.54 TCPU      386.90
 INSULATING STATE
 TOP OF VALENCE BANDS -    BAND    366; K    5; EIG -2.7328906E-01 AU
 TOP OF VALENCE BANDS -    BAND    366; K    1; EIG -2.7353864E-01 AU
 BOTTOM OF VIRTUAL BANDS - BAND    367; K    1; EIG  3.8060077E-02 AU
 INDIRECT ENERGY BAND GAP:   8.4722 eV
 TTTTTTTTTTTTTTTTTTTTTTTTTTTTTT PDIG        TELAPSE      437.75 TCPU      388.10
 CHARGE NORMALIZATION FACTOR   1.00000000
 TOTAL ATOMIC CHARGES:
  18.6488750  18.6488750  18.6491955  18.6491955  18.6491955  18.6491955
   7.5841341   7.5839935   7.5841341   7.5839935   7.5841187   7.5840256
   7.5838864   7.5840655   7.5841187   7.5840655   7.5838864   7.5840256
   7.5840256   7.5840655   7.5840655   7.5840256   7.5841341   7.5841187
   7.5839935   7.5841187   7.5839935   7.5838864   7.5841341   7.5838864
  17.0192984  17.0192791  17.0192984  17.0192791  17.0192984  17.0193170
  17.0192791  17.0193381  17.0192984  17.0193381  17.0192791  17.0193170
   5.7064604   5.7066226   5.7064604   5.7066226   5.7064604   5.7065536
   5.7066226   5.7064685   5.7064604   5.7064685   5.7066226   5.7065536
   6.0403824   6.0404641   6.0403824   6.0404641   6.0406350   6.0405355
   6.0406357   6.0404799   6.0406350   6.0404799   6.0406357   6.0405355
   6.0405355   6.0404799   6.0404799   6.0405355   6.0403824   6.0406350
   6.0404641   6.0406350   6.0404641   6.0406357   6.0403824   6.0406357
   0.8501837   0.8502803   0.8501837   0.8502803   0.8502645   0.8502481
   0.8502432   0.8502916   0.8502645   0.8502916   0.8502432   0.8502481
   0.8502481   0.8502916   0.8502916   0.8502481   0.8501837   0.8502645
   0.8502803   0.8502645   0.8502803   0.8502432   0.8501837   0.8502432
 TTTTTTTTTTTTTTTTTTTTTTTTTTTTTT MOQGAD      TELAPSE      437.77 TCPU      388.12
 TTTTTTTTTTTTTTTTTTTTTTTTTTTTTT SHELLXN     TELAPSE      474.29 TCPU      416.69
 TTTTTTTTTTTTTTTTTTTTTTTTTTTTTT MONMO3      TELAPSE      476.24 TCPU      418.64
 NUMERICALLY INTEGRATED DENSITY    731.9999519194
 TTTTTTTTTTTTTTTTTTTTTTTTTTTTTT NUMDFT      TELAPSE      481.68 TCPU      424.08
 CYC   3 ETOT(AU) -9.586449389653E+03 DETOT -2.58E-01 tst  8.86E-04 PX  6.71E-02
 TTTTTTTTTTTTTTTTTTTTTTTTTTTTTT DIIS        TELAPSE      481.99 TCPU      424.39
 DIIS TEST: 0.66147E-01 AT SCF   CYCLE   3 - DIIS ACTIVE - HISTORY:     3 CYCLES
 TTTTTTTTTTTTTTTTTTTTTTTTTTTTTT FDIK        TELAPSE      487.38 TCPU      429.22
 INSULATING STATE
 TOP OF VALENCE BANDS -    BAND    366; K    5; EIG -2.8294740E-01 AU
 TOP OF VALENCE BANDS -    BAND    366; K    1; EIG -2.8317723E-01 AU
 BOTTOM OF VIRTUAL BANDS - BAND    367; K    1; EIG  3.6797590E-02 AU
 INDIRECT ENERGY BAND GAP:   8.7007 eV
 TTTTTTTTTTTTTTTTTTTTTTTTTTTTTT PDIG        TELAPSE      488.58 TCPU      430.42
 CHARGE NORMALIZATION FACTOR   1.00000000
 TOTAL ATOMIC CHARGES:
  18.6087392  18.6087392  18.6087513  18.6087513  18.6087513  18.6087513
   7.5924470   7.5923823   7.5924470   7.5923823   7.5925104   7.5923865
   7.5924116   7.5923612   7.5925104   7.5923612   7.5924116   7.5923865
   7.5923865   7.5923612   7.5923612   7.5923865   7.5924470   7.5925104
   7.5923823   7.5925104   7.5923823   7.5924116   7.5924470   7.5924116
  17.0061576  17.0061630  17.0061576  17.0061630  17.0061576  17.0061330
  17.0061630  17.0061325  17.0061576  17.0061325  17.0061630  17.0061330
   5.7579297   5.7579841   5.7579297   5.7579841   5.7579297   5.7580823
   5.7579841   5.7579994   5.7579297   5.7579994   5.7579841   5.7580823
   6.0308948   6.0309285   6.0308948   6.0309285   6.0310246   6.0309574
   6.0309796   6.0309707   6.0310246   6.0309707   6.0309796   6.0309574
   6.0309574   6.0309707   6.0309707   6.0309574   6.0308948   6.0310246
   6.0309285   6.0310246   6.0309285   6.0309796   6.0308948   6.0309796
   0.8423390   0.8423600   0.8423390   0.8423600   0.8423650   0.8423620
   0.8424027   0.8423875   0.8423650   0.8423875   0.8424027   0.8423620
   0.8423620   0.8423875   0.8423875   0.8423620   0.8423390   0.8423650
   0.8423600   0.8423650   0.8423600   0.8424027   0.8423390   0.8424027
 TTTTTTTTTTTTTTTTTTTTTTTTTTTTTT MOQGAD      TELAPSE      488.60 TCPU      430.44
 TTTTTTTTTTTTTTTTTTTTTTTTTTTTTT SHELLXN     TELAPSE      520.60 TCPU      458.95
 TTTTTTTTTTTTTTTTTTTTTTTTTTTTTT MONMO3      TELAPSE      522.60 TCPU      460.94
 NUMERICALLY INTEGRATED DENSITY    731.9999548359
 TTTTTTTTTTTTTTTTTTTTTTTTTTTTTT NUMDFT      TELAPSE      528.05 TCPU      466.40
 CYC   4 ETOT(AU) -9.586457202804E+03 DETOT -7.81E-03 tst  4.97E-05 PX  1.46E-02
 TTTTTTTTTTTTTTTTTTTTTTTTTTTTTT DIIS        TELAPSE      528.26 TCPU      466.60
 DIIS TEST: 0.24898E-01 AT SCF   CYCLE   4 - DIIS ACTIVE - HISTORY:     4 CYCLES
 TTTTTTTTTTTTTTTTTTTTTTTTTTTTTT FDIK        TELAPSE      533.56 TCPU      471.37
 INSULATING STATE
 TOP OF VALENCE BANDS -    BAND    366; K    5; EIG -2.7991894E-01 AU
 TOP OF VALENCE BANDS -    BAND    366; K    1; EIG -2.8015659E-01 AU
 BOTTOM OF VIRTUAL BANDS - BAND    367; K    1; EIG  3.8355109E-02 AU
 INDIRECT ENERGY BAND GAP:   8.6607 eV
 TTTTTTTTTTTTTTTTTTTTTTTTTTTTTT PDIG        TELAPSE      534.77 TCPU      472.57
 CHARGE NORMALIZATION FACTOR   1.00000000
 TOTAL ATOMIC CHARGES:
  18.6276502  18.6276502  18.6276296  18.6276296  18.6276296  18.6276296
   7.5845786   7.5845616   7.5845786   7.5845616   7.5846064   7.5845451
   7.5845841   7.5845551   7.5846064   7.5845551   7.5845841   7.5845451
   7.5845451   7.5845551   7.5845551   7.5845451   7.5845786   7.5846064
   7.5845616   7.5846064   7.5845616   7.5845841   7.5845786   7.5845841
  17.0151440  17.0151454  17.0151440  17.0151454  17.0151440  17.0151365
  17.0151454  17.0151027  17.0151440  17.0151027  17.0151454  17.0151365
   5.7397704   5.7397864   5.7397704   5.7397864   5.7397704   5.7398119
   5.7397864   5.7398428   5.7397704   5.7398428   5.7397864   5.7398119
   6.0368044   6.0368434   6.0368044   6.0368434   6.0368577   6.0368495
   6.0368418   6.0368386   6.0368577   6.0368386   6.0368418   6.0368495
   6.0368495   6.0368386   6.0368386   6.0368495   6.0368044   6.0368577
   6.0368434   6.0368577   6.0368434   6.0368418   6.0368044   6.0368418
   0.8442017   0.8442031   0.8442017   0.8442031   0.8442130   0.8442285
   0.8442175   0.8442220   0.8442130   0.8442220   0.8442175   0.8442285
   0.8442285   0.8442220   0.8442220   0.8442285   0.8442017   0.8442130
   0.8442031   0.8442130   0.8442031   0.8442175   0.8442017   0.8442175
 TTTTTTTTTTTTTTTTTTTTTTTTTTTTTT MOQGAD      TELAPSE      534.79 TCPU      472.59
 TTTTTTTTTTTTTTTTTTTTTTTTTTTTTT SHELLXN     TELAPSE      566.98 TCPU      501.09
 TTTTTTTTTTTTTTTTTTTTTTTTTTTTTT MONMO3      TELAPSE      569.02 TCPU      503.13
 NUMERICALLY INTEGRATED DENSITY    731.9999542376
 TTTTTTTTTTTTTTTTTTTTTTTTTTTTTT NUMDFT      TELAPSE      574.45 TCPU      508.56
 CYC   5 ETOT(AU) -9.586460508477E+03 DETOT -3.31E-03 tst  5.82E-06 PX  6.70E-03
 TTTTTTTTTTTTTTTTTTTTTTTTTTTTTT DIIS        TELAPSE      574.61 TCPU      508.73
 DIIS TEST: 0.22848E-02 AT SCF   CYCLE   5 - DIIS ACTIVE - HISTORY:     5 CYCLES
 TTTTTTTTTTTTTTTTTTTTTTTTTTTTTT FDIK        TELAPSE      580.53 TCPU      514.18
 INSULATING STATE
 TOP OF VALENCE BANDS -    BAND    366; K    5; EIG -2.7966836E-01 AU
 TOP OF VALENCE BANDS -    BAND    366; K    1; EIG -2.7990362E-01 AU
 BOTTOM OF VIRTUAL BANDS - BAND    367; K    1; EIG  3.8293743E-02 AU
 INDIRECT ENERGY BAND GAP:   8.6522 eV
 TTTTTTTTTTTTTTTTTTTTTTTTTTTTTT PDIG        TELAPSE      581.73 TCPU      515.38
 CHARGE NORMALIZATION FACTOR   1.00000000
 TOTAL ATOMIC CHARGES:
  18.6253979  18.6253979  18.6254013  18.6254013  18.6254013  18.6254013
   7.5894656   7.5894648   7.5894656   7.5894648   7.5894652   7.5894636
   7.5894630   7.5894639   7.5894652   7.5894639   7.5894630   7.5894636
   7.5894636   7.5894639   7.5894639   7.5894636   7.5894656   7.5894652
   7.5894648   7.5894652   7.5894648   7.5894630   7.5894656   7.5894630
  17.0115522  17.0115505  17.0115522  17.0115505  17.0115522  17.0115494
  17.0115505  17.0115498  17.0115522  17.0115498  17.0115505  17.0115494
   5.7402838   5.7402840   5.7402838   5.7402840   5.7402838   5.7403009
   5.7402840   5.7403003   5.7402838   5.7403003   5.7402840   5.7403009
   6.0337649   6.0337682   6.0337649   6.0337682   6.0337721   6.0337671
   6.0337716   6.0337665   6.0337721   6.0337665   6.0337716   6.0337671
   6.0337671   6.0337665   6.0337665   6.0337671   6.0337649   6.0337721
   6.0337682   6.0337721   6.0337682   6.0337716   6.0337649   6.0337716
   0.8444968   0.8444981   0.8444968   0.8444981   0.8444977   0.8444955
   0.8444990   0.8444955   0.8444977   0.8444955   0.8444990   0.8444955
   0.8444955   0.8444955   0.8444955   0.8444955   0.8444968   0.8444977
   0.8444981   0.8444977   0.8444981   0.8444990   0.8444968   0.8444990
 TTTTTTTTTTTTTTTTTTTTTTTTTTTTTT MOQGAD      TELAPSE      581.74 TCPU      515.40
 TTTTTTTTTTTTTTTTTTTTTTTTTTTTTT SHELLXN     TELAPSE      613.25 TCPU      543.91
 TTTTTTTTTTTTTTTTTTTTTTTTTTTTTT MONMO3      TELAPSE      615.37 TCPU      546.02
 NUMERICALLY INTEGRATED DENSITY    731.9999542336
 TTTTTTTTTTTTTTTTTTTTTTTTTTTTTT NUMDFT      TELAPSE      620.81 TCPU      551.46
 CYC   6 ETOT(AU) -9.586460771434E+03 DETOT -2.63E-04 tst  6.09E-07 PX  2.33E-03
 TTTTTTTTTTTTTTTTTTTTTTTTTTTTTT DIIS        TELAPSE      620.96 TCPU      551.62
 DIIS TEST: 0.39059E-03 AT SCF   CYCLE   6 - DIIS ACTIVE - HISTORY:     6 CYCLES
 TTTTTTTTTTTTTTTTTTTTTTTTTTTTTT FDIK        TELAPSE      626.48 TCPU      556.70
 INSULATING STATE
 TOP OF VALENCE BANDS -    BAND    366; K    5; EIG -2.7982571E-01 AU
 TOP OF VALENCE BANDS -    BAND    366; K    1; EIG -2.8006145E-01 AU
 BOTTOM OF VIRTUAL BANDS - BAND    367; K    1; EIG  3.8304976E-02 AU
 INDIRECT ENERGY BAND GAP:   8.6568 eV
 TTTTTTTTTTTTTTTTTTTTTTTTTTTTTT PDIG        TELAPSE      627.68 TCPU      557.90
 CHARGE NORMALIZATION FACTOR   1.00000000
 TOTAL ATOMIC CHARGES:
  18.6255949  18.6255949  18.6255979  18.6255979  18.6255979  18.6255979
   7.5876134   7.5876117   7.5876134   7.5876117   7.5876162   7.5876128
   7.5876135   7.5876127   7.5876162   7.5876127   7.5876135   7.5876128
   7.5876128   7.5876127   7.5876127   7.5876128   7.5876134   7.5876162
   7.5876117   7.5876162   7.5876117   7.5876135   7.5876134   7.5876135
  17.0123536  17.0123542  17.0123536  17.0123542  17.0123536  17.0123543
  17.0123542  17.0123547  17.0123536  17.0123547  17.0123542  17.0123543
   5.7404045   5.7404052   5.7404045   5.7404052   5.7404045   5.7404018
   5.7404052   5.7404052   5.7404045   5.7404052   5.7404052   5.7404018
   6.0354021   6.0354019   6.0354021   6.0354019   6.0353963   6.0353999
   6.0354003   6.0354007   6.0353963   6.0354007   6.0354003   6.0353999
   6.0353999   6.0354007   6.0354007   6.0353999   6.0354021   6.0353963
   6.0354019   6.0353963   6.0354019   6.0354003   6.0354021   6.0354003
   0.8442070   0.8442069   0.8442070   0.8442069   0.8442092   0.8442087
   0.8442077   0.8442082   0.8442092   0.8442082   0.8442077   0.8442087
   0.8442087   0.8442082   0.8442082   0.8442087   0.8442070   0.8442092
   0.8442069   0.8442092   0.8442069   0.8442077   0.8442070   0.8442077
 TTTTTTTTTTTTTTTTTTTTTTTTTTTTTT MOQGAD      TELAPSE      627.70 TCPU      557.92
 TTTTTTTTTTTTTTTTTTTTTTTTTTTTTT SHELLXN     TELAPSE      659.22 TCPU      586.43
 TTTTTTTTTTTTTTTTTTTTTTTTTTTTTT MONMO3      TELAPSE      661.39 TCPU      588.61
 NUMERICALLY INTEGRATED DENSITY    731.9999542780
 TTTTTTTTTTTTTTTTTTTTTTTTTTTTTT NUMDFT      TELAPSE      666.84 TCPU      594.06
 CYC   7 ETOT(AU) -9.586460819476E+03 DETOT -4.80E-05 tst  1.95E-07 PX  6.30E-04
 TTTTTTTTTTTTTTTTTTTTTTTTTTTTTT DIIS        TELAPSE      667.05 TCPU      594.27
 DIIS TEST: 0.94820E-04 AT SCF   CYCLE   7 - DIIS ACTIVE - HISTORY:     7 CYCLES
 TTTTTTTTTTTTTTTTTTTTTTTTTTTTTT FDIK        TELAPSE      672.46 TCPU      599.23
 INSULATING STATE
 TOP OF VALENCE BANDS -    BAND    366; K    5; EIG -2.7977169E-01 AU
 TOP OF VALENCE BANDS -    BAND    366; K    1; EIG -2.8000734E-01 AU
 BOTTOM OF VIRTUAL BANDS - BAND    367; K    1; EIG  3.8302359E-02 AU
 INDIRECT ENERGY BAND GAP:   8.6552 eV
 TTTTTTTTTTTTTTTTTTTTTTTTTTTTTT PDIG        TELAPSE      673.66 TCPU      600.43
 CHARGE NORMALIZATION FACTOR   1.00000000
 TOTAL ATOMIC CHARGES:
  18.6254103  18.6254103  18.6254109  18.6254109  18.6254109  18.6254109
   7.5880108   7.5880108   7.5880108   7.5880108   7.5880109   7.5880107
   7.5880107   7.5880100   7.5880109   7.5880100   7.5880107   7.5880107
   7.5880107   7.5880100   7.5880100   7.5880107   7.5880108   7.5880109
   7.5880108   7.5880109   7.5880108   7.5880107   7.5880108   7.5880107
  17.0125378  17.0125376  17.0125378  17.0125376  17.0125378  17.0125375
  17.0125376  17.0125375  17.0125378  17.0125375  17.0125376  17.0125375
   5.7402303   5.7402313   5.7402303   5.7402313   5.7402303   5.7402312
   5.7402313   5.7402320   5.7402303   5.7402320   5.7402313   5.7402312
   6.0349527   6.0349538   6.0349527   6.0349538   6.0349504   6.0349517
   6.0349499   6.0349522   6.0349504   6.0349522   6.0349499   6.0349517
   6.0349517   6.0349522   6.0349522   6.0349517   6.0349527   6.0349504
   6.0349538   6.0349504   6.0349538   6.0349499   6.0349527   6.0349499
   0.8443002   0.8443005   0.8443002   0.8443005   0.8443015   0.8443003
   0.8443002   0.8443006   0.8443015   0.8443006   0.8443002   0.8443003
   0.8443003   0.8443006   0.8443006   0.8443003   0.8443002   0.8443015
   0.8443005   0.8443015   0.8443005   0.8443002   0.8443002   0.8443002
 TTTTTTTTTTTTTTTTTTTTTTTTTTTTTT MOQGAD      TELAPSE      673.68 TCPU      600.45
 TTTTTTTTTTTTTTTTTTTTTTTTTTTTTT SHELLXN     TELAPSE      705.50 TCPU      629.26
 TTTTTTTTTTTTTTTTTTTTTTTTTTTTTT MONMO3      TELAPSE      707.41 TCPU      631.17
 NUMERICALLY INTEGRATED DENSITY    731.9999542889
 TTTTTTTTTTTTTTTTTTTTTTTTTTTTTT NUMDFT      TELAPSE      712.85 TCPU      636.61
 CYC   8 ETOT(AU) -9.586460825358E+03 DETOT -5.88E-06 tst  1.78E-08 PX  3.47E-04
 TTTTTTTTTTTTTTTTTTTTTTTTTTTTTT DIIS        TELAPSE      713.01 TCPU      636.77
 DIIS TEST: 0.13099E-04 AT SCF   CYCLE   8 - DIIS ACTIVE - HISTORY:     8 CYCLES
 TTTTTTTTTTTTTTTTTTTTTTTTTTTTTT FDIK        TELAPSE      719.14 TCPU      642.46
 INSULATING STATE
 TOP OF VALENCE BANDS -    BAND    366; K    5; EIG -2.7977453E-01 AU
 TOP OF VALENCE BANDS -    BAND    366; K    1; EIG -2.8001008E-01 AU
 BOTTOM OF VIRTUAL BANDS - BAND    367; K    1; EIG  3.8295204E-02 AU
 INDIRECT ENERGY BAND GAP:   8.6551 eV
 TTTTTTTTTTTTTTTTTTTTTTTTTTTTTT PDIG        TELAPSE      720.37 TCPU      643.69
 CHARGE NORMALIZATION FACTOR   1.00000000
 TOTAL ATOMIC CHARGES:
  18.6254133  18.6254133  18.6254136  18.6254136  18.6254136  18.6254136
   7.5881459   7.5881460   7.5881459   7.5881460   7.5881464   7.5881463
   7.5881458   7.5881463   7.5881464   7.5881463   7.5881458   7.5881463
   7.5881463   7.5881463   7.5881463   7.5881463   7.5881459   7.5881464
   7.5881460   7.5881464   7.5881460   7.5881458   7.5881459   7.5881458
  17.0123234  17.0123233  17.0123234  17.0123233  17.0123234  17.0123228
  17.0123233  17.0123233  17.0123234  17.0123233  17.0123233  17.0123228
   5.7401415   5.7401424   5.7401415   5.7401424   5.7401415   5.7401416
   5.7401424   5.7401413   5.7401415   5.7401413   5.7401424   5.7401416
   6.0349956   6.0349967   6.0349956   6.0349967   6.0349946   6.0349952
   6.0349942   6.0349949   6.0349946   6.0349949   6.0349942   6.0349952
   6.0349952   6.0349949   6.0349949   6.0349952   6.0349956   6.0349946
   6.0349967   6.0349946   6.0349967   6.0349942   6.0349956   6.0349942
   0.8442726   0.8442725   0.8442726   0.8442725   0.8442733   0.8442728
   0.8442725   0.8442731   0.8442733   0.8442731   0.8442725   0.8442728
   0.8442728   0.8442731   0.8442731   0.8442728   0.8442726   0.8442733
   0.8442725   0.8442733   0.8442725   0.8442725   0.8442726   0.8442725
 TTTTTTTTTTTTTTTTTTTTTTTTTTTTTT MOQGAD      TELAPSE      720.39 TCPU      643.71
 TTTTTTTTTTTTTTTTTTTTTTTTTTTTTT SHELLXN     TELAPSE      752.75 TCPU      672.46
 TTTTTTTTTTTTTTTTTTTTTTTTTTTTTT MONMO3      TELAPSE      754.74 TCPU      674.45
 NUMERICALLY INTEGRATED DENSITY    731.9999542822
 TTTTTTTTTTTTTTTTTTTTTTTTTTTTTT NUMDFT      TELAPSE      760.30 TCPU      680.00
 CYC   9 ETOT(AU) -9.586460825752E+03 DETOT -3.94E-07 tst  4.17E-09 PX  1.71E-04
 TTTTTTTTTTTTTTTTTTTTTTTTTTTTTT DIIS        TELAPSE      760.46 TCPU      680.17
 DIIS TEST: 0.48702E-05 AT SCF   CYCLE   9 - DIIS ACTIVE - HISTORY:     9 CYCLES
 TTTTTTTTTTTTTTTTTTTTTTTTTTTTTT FDIK        TELAPSE      765.76 TCPU      685.03
 INSULATING STATE
 TOP OF VALENCE BANDS -    BAND    366; K    5; EIG -2.7978124E-01 AU
 TOP OF VALENCE BANDS -    BAND    366; K    1; EIG -2.8001683E-01 AU
 BOTTOM OF VIRTUAL BANDS - BAND    367; K    1; EIG  3.8299677E-02 AU
 INDIRECT ENERGY BAND GAP:   8.6554 eV
 TTTTTTTTTTTTTTTTTTTTTTTTTTTTTT PDIG        TELAPSE      766.96 TCPU      686.23
 CHARGE NORMALIZATION FACTOR   1.00000000
 TOTAL ATOMIC CHARGES:
  18.6253913  18.6253913  18.6253919  18.6253919  18.6253919  18.6253919
   7.5880243   7.5880245   7.5880243   7.5880245   7.5880251   7.5880246
   7.5880247   7.5880248   7.5880251   7.5880248   7.5880247   7.5880246
   7.5880246   7.5880248   7.5880248   7.5880246   7.5880243   7.5880251
   7.5880245   7.5880251   7.5880245   7.5880247   7.5880243   7.5880247
  17.0123798  17.0123798  17.0123798  17.0123798  17.0123798  17.0123796
  17.0123798  17.0123797  17.0123798  17.0123797  17.0123798  17.0123796
   5.7402427   5.7402432   5.7402427   5.7402432   5.7402427   5.7402431
   5.7402432   5.7402427   5.7402427   5.7402427   5.7402432   5.7402431
   6.0350511   6.0350520   6.0350511   6.0350520   6.0350509   6.0350509
   6.0350500   6.0350509   6.0350509   6.0350509   6.0350500   6.0350509
   6.0350509   6.0350509   6.0350509   6.0350509   6.0350511   6.0350509
   6.0350520   6.0350509   6.0350520   6.0350500   6.0350511   6.0350500
   0.8442650   0.8442650   0.8442650   0.8442650   0.8442651   0.8442652
   0.8442649   0.8442652   0.8442651   0.8442652   0.8442649   0.8442652
   0.8442652   0.8442652   0.8442652   0.8442652   0.8442650   0.8442651
   0.8442650   0.8442651   0.8442650   0.8442649   0.8442650   0.8442649
 TTTTTTTTTTTTTTTTTTTTTTTTTTTTTT MOQGAD      TELAPSE      766.98 TCPU      686.25
 TTTTTTTTTTTTTTTTTTTTTTTTTTTTTT SHELLXN     TELAPSE      798.71 TCPU      714.97
 TTTTTTTTTTTTTTTTTTTTTTTTTTTTTT MONMO3      TELAPSE      800.76 TCPU      717.02
 NUMERICALLY INTEGRATED DENSITY    731.9999542866
 TTTTTTTTTTTTTTTTTTTTTTTTTTTTTT NUMDFT      TELAPSE      806.21 TCPU      722.48
 CYC  10 ETOT(AU) -9.586460826616E+03 DETOT -8.64E-07 tst  1.27E-09 PX  9.38E-05
 TTTTTTTTTTTTTTTTTTTTTTTTTTTTTT DIIS        TELAPSE      806.38 TCPU      722.64
 DIIS TEST: 0.89864E-06 AT SCF   CYCLE  10 - DIIS ACTIVE - HISTORY:    10 CYCLES
 TTTTTTTTTTTTTTTTTTTTTTTTTTTTTT FDIK        TELAPSE      812.45 TCPU      728.21
 INSULATING STATE
 TOP OF VALENCE BANDS -    BAND    366; K    5; EIG -2.7977381E-01 AU
 TOP OF VALENCE BANDS -    BAND    366; K    1; EIG -2.8000939E-01 AU
 BOTTOM OF VIRTUAL BANDS - BAND    367; K    1; EIG  3.8299333E-02 AU
 INDIRECT ENERGY BAND GAP:   8.6552 eV
 TTTTTTTTTTTTTTTTTTTTTTTTTTTTTT PDIG        TELAPSE      813.65 TCPU      729.41
 CHARGE NORMALIZATION FACTOR   1.00000000
 TOTAL ATOMIC CHARGES:
  18.6253981  18.6253981  18.6253980  18.6253980  18.6253980  18.6253980
   7.5880829   7.5880830   7.5880829   7.5880830   7.5880832   7.5880830
   7.5880828   7.5880831   7.5880832   7.5880831   7.5880828   7.5880830
   7.5880830   7.5880831   7.5880831   7.5880830   7.5880829   7.5880832
   7.5880830   7.5880832   7.5880830   7.5880828   7.5880829   7.5880828
  17.0124154  17.0124153  17.0124154  17.0124153  17.0124154  17.0124154
  17.0124153  17.0124155  17.0124154  17.0124155  17.0124153  17.0124154
   5.7401554   5.7401561   5.7401554   5.7401561   5.7401554   5.7401553
   5.7401561   5.7401555   5.7401554   5.7401555   5.7401561   5.7401553
   6.0350103   6.0350109   6.0350103   6.0350109   6.0350105   6.0350106
   6.0350100   6.0350104   6.0350105   6.0350104   6.0350100   6.0350106
   6.0350106   6.0350104   6.0350104   6.0350106   6.0350103   6.0350105
   6.0350109   6.0350105   6.0350109   6.0350100   6.0350103   6.0350100
   0.8442716   0.8442715   0.8442716   0.8442715   0.8442716   0.8442715
   0.8442713   0.8442715   0.8442716   0.8442715   0.8442713   0.8442715
   0.8442715   0.8442715   0.8442715   0.8442715   0.8442716   0.8442716
   0.8442715   0.8442716   0.8442715   0.8442713   0.8442716   0.8442713
 TTTTTTTTTTTTTTTTTTTTTTTTTTTTTT MOQGAD      TELAPSE      813.67 TCPU      729.43
 TTTTTTTTTTTTTTTTTTTTTTTTTTTTTT SHELLXN     TELAPSE      845.75 TCPU      758.16
 TTTTTTTTTTTTTTTTTTTTTTTTTTTTTT MONMO3      TELAPSE      847.75 TCPU      760.16
 NUMERICALLY INTEGRATED DENSITY    731.9999542872
 TTTTTTTTTTTTTTTTTTTTTTTTTTTTTT NUMDFT      TELAPSE      853.21 TCPU      765.61
 CYC  11 ETOT(AU) -9.586460826704E+03 DETOT -8.79E-08 tst  1.37E-10 PX  3.09E-05
 TTTTTTTTTTTTTTTTTTTTTTTTTTTTTT DIIS        TELAPSE      856.70 TCPU      769.11
 DIIS TEST: 0.14151E-06 AT SCF   CYCLE  11 - DIIS ACTIVE - HISTORY:    11 CYCLES
 TTTTTTTTTTTTTTTTTTTTTTTTTTTTTT FDIK        TELAPSE      862.75 TCPU      774.64
 INSULATING STATE
 TOP OF VALENCE BANDS -    BAND    366; K    5; EIG -2.7977760E-01 AU
 TOP OF VALENCE BANDS -    BAND    366; K    1; EIG -2.8001318E-01 AU
 BOTTOM OF VIRTUAL BANDS - BAND    367; K    1; EIG  3.8298580E-02 AU
 INDIRECT ENERGY BAND GAP:   8.6553 eV
 TTTTTTTTTTTTTTTTTTTTTTTTTTTTTT PDIG        TELAPSE      863.95 TCPU      775.85
 CHARGE NORMALIZATION FACTOR   1.00000000
 TOTAL ATOMIC CHARGES:
  18.6253859  18.6253859  18.6253856  18.6253856  18.6253856  18.6253856
   7.5880641   7.5880642   7.5880641   7.5880642   7.5880642   7.5880642
   7.5880639   7.5880642   7.5880642   7.5880642   7.5880639   7.5880642
   7.5880642   7.5880642   7.5880642   7.5880642   7.5880641   7.5880642
   7.5880642   7.5880642   7.5880642   7.5880639   7.5880641   7.5880639
  17.0123815  17.0123814  17.0123815  17.0123814  17.0123815  17.0123814
  17.0123814  17.0123815  17.0123815  17.0123815  17.0123814  17.0123814
   5.7401951   5.7401957   5.7401951   5.7401957   5.7401951   5.7401951
   5.7401957   5.7401952   5.7401951   5.7401952   5.7401957   5.7401951
   6.0350342   6.0350346   6.0350342   6.0350346   6.0350345   6.0350343
   6.0350342   6.0350344   6.0350345   6.0350344   6.0350342   6.0350343
   6.0350343   6.0350344   6.0350344   6.0350343   6.0350342   6.0350345
   6.0350346   6.0350345   6.0350346   6.0350342   6.0350342   6.0350342
   0.8442668   0.8442667   0.8442668   0.8442667   0.8442668   0.8442667
   0.8442665   0.8442667   0.8442668   0.8442667   0.8442665   0.8442667
   0.8442667   0.8442667   0.8442667   0.8442667   0.8442668   0.8442668
   0.8442667   0.8442668   0.8442667   0.8442665   0.8442668   0.8442665
 TTTTTTTTTTTTTTTTTTTTTTTTTTTTTT MOQGAD      TELAPSE      863.97 TCPU      775.87
 TTTTTTTTTTTTTTTTTTTTTTTTTTTTTT SHELLXN     TELAPSE      895.69 TCPU      804.59
 TTTTTTTTTTTTTTTTTTTTTTTTTTTTTT MONMO3      TELAPSE      897.76 TCPU      806.65
 NUMERICALLY INTEGRATED DENSITY    731.9999542866
 TTTTTTTTTTTTTTTTTTTTTTTTTTTTTT NUMDFT      TELAPSE      903.20 TCPU      812.09
 CYC  12 ETOT(AU) -9.586460826633E+03 DETOT  7.11E-08 tst  4.40E-11 PX  1.84E-05
 TTTTTTTTTTTTTTTTTTTTTTTTTTTTTT DIIS        TELAPSE      903.39 TCPU      812.28
 DIIS TEST: 0.27089E-07 AT SCF   CYCLE  12 - DIIS ACTIVE - HISTORY:    12 CYCLES
 TTTTTTTTTTTTTTTTTTTTTTTTTTTTTT FDIK        TELAPSE      910.88 TCPU      819.23
 INSULATING STATE
 TOP OF VALENCE BANDS -    BAND    366; K    5; EIG -2.7977614E-01 AU
 TOP OF VALENCE BANDS -    BAND    366; K    1; EIG -2.8001171E-01 AU
 BOTTOM OF VIRTUAL BANDS - BAND    367; K    1; EIG  3.8299022E-02 AU
 INDIRECT ENERGY BAND GAP:   8.6553 eV
 TTTTTTTTTTTTTTTTTTTTTTTTTTTTTT PDIG        TELAPSE      912.08 TCPU      820.43
 CHARGE NORMALIZATION FACTOR   1.00000000
 TOTAL ATOMIC CHARGES:
  18.6253908  18.6253908  18.6253906  18.6253906  18.6253906  18.6253906
   7.5880698   7.5880699   7.5880698   7.5880699   7.5880698   7.5880698
   7.5880696   7.5880699   7.5880698   7.5880699   7.5880696   7.5880698
   7.5880698   7.5880699   7.5880699   7.5880698   7.5880698   7.5880698
   7.5880699   7.5880698   7.5880699   7.5880696   7.5880698   7.5880696
  17.0123949  17.0123949  17.0123949  17.0123949  17.0123949  17.0123949
  17.0123949  17.0123950  17.0123949  17.0123950  17.0123949  17.0123949
   5.7401803   5.7401808   5.7401803   5.7401808   5.7401803   5.7401804
   5.7401808   5.7401804   5.7401803   5.7401804   5.7401808   5.7401804
   6.0350272   6.0350276   6.0350272   6.0350276   6.0350273   6.0350272
   6.0350270   6.0350273   6.0350273   6.0350273   6.0350270   6.0350272
   6.0350272   6.0350273   6.0350273   6.0350272   6.0350272   6.0350273
   6.0350276   6.0350273   6.0350276   6.0350270   6.0350272   6.0350270
   0.8442676   0.8442675   0.8442676   0.8442675   0.8442676   0.8442676
   0.8442674   0.8442675   0.8442676   0.8442675   0.8442674   0.8442676
   0.8442676   0.8442675   0.8442675   0.8442676   0.8442676   0.8442676
   0.8442675   0.8442676   0.8442675   0.8442674   0.8442676   0.8442674
 TTTTTTTTTTTTTTTTTTTTTTTTTTTTTT MOQGAD      TELAPSE      912.10 TCPU      820.45
 TTTTTTTTTTTTTTTTTTTTTTTTTTTTTT SHELLXN     TELAPSE      944.06 TCPU      849.18
 TTTTTTTTTTTTTTTTTTTTTTTTTTTTTT MONMO3      TELAPSE      950.61 TCPU      855.73
 NUMERICALLY INTEGRATED DENSITY    731.9999542869
 TTTTTTTTTTTTTTTTTTTTTTTTTTTTTT NUMDFT      TELAPSE      956.07 TCPU      861.19
 CYC  13 ETOT(AU) -9.586460826689E+03 DETOT -5.62E-08 tst  5.35E-12 PX  6.32E-06
 TTTTTTTTTTTTTTTTTTTTTTTTTTTTTT DIIS        TELAPSE      956.24 TCPU      861.36
 DIIS TEST: 0.19769E-08 AT SCF   CYCLE  13 - DIIS ACTIVE - HISTORY:    13 CYCLES
 TTTTTTTTTTTTTTTTTTTTTTTTTTTTTT FDIK        TELAPSE      962.00 TCPU      866.65
 INSULATING STATE
 TOP OF VALENCE BANDS -    BAND    366; K    5; EIG -2.7977636E-01 AU
 TOP OF VALENCE BANDS -    BAND    366; K    1; EIG -2.8001193E-01 AU
 BOTTOM OF VIRTUAL BANDS - BAND    367; K    1; EIG  3.8298883E-02 AU
 INDIRECT ENERGY BAND GAP:   8.6553 eV
 TTTTTTTTTTTTTTTTTTTTTTTTTTTTTT PDIG        TELAPSE      963.20 TCPU      867.85
 CHARGE NORMALIZATION FACTOR   1.00000000
 TOTAL ATOMIC CHARGES:
  18.6253889  18.6253889  18.6253888  18.6253888  18.6253888  18.6253888
   7.5880689   7.5880690   7.5880689   7.5880690   7.5880689   7.5880689
   7.5880687   7.5880690   7.5880689   7.5880690   7.5880687   7.5880689
   7.5880689   7.5880690   7.5880690   7.5880689   7.5880689   7.5880689
   7.5880690   7.5880689   7.5880690   7.5880687   7.5880689   7.5880687
  17.0123933  17.0123933  17.0123933  17.0123933  17.0123933  17.0123933
  17.0123933  17.0123933  17.0123933  17.0123933  17.0123933  17.0123933
   5.7401819   5.7401823   5.7401819   5.7401823   5.7401819   5.7401821
   5.7401823   5.7401820   5.7401819   5.7401820   5.7401823   5.7401821
   6.0350286   6.0350289   6.0350286   6.0350289   6.0350287   6.0350286
   6.0350285   6.0350287   6.0350287   6.0350287   6.0350285   6.0350286
   6.0350286   6.0350287   6.0350287   6.0350286   6.0350286   6.0350287
   6.0350289   6.0350287   6.0350289   6.0350285   6.0350286   6.0350285
   0.8442676   0.8442675   0.8442676   0.8442675   0.8442676   0.8442676
   0.8442674   0.8442675   0.8442676   0.8442675   0.8442674   0.8442676
   0.8442676   0.8442675   0.8442675   0.8442676   0.8442676   0.8442676
   0.8442675   0.8442676   0.8442675   0.8442674   0.8442676   0.8442674
 TTTTTTTTTTTTTTTTTTTTTTTTTTTTTT MOQGAD      TELAPSE      963.22 TCPU      867.87
 TTTTTTTTTTTTTTTTTTTTTTTTTTTTTT SHELLXN     TELAPSE      994.24 TCPU      896.56
 TTTTTTTTTTTTTTTTTTTTTTTTTTTTTT MONMO3      TELAPSE      998.36 TCPU      900.68
 NUMERICALLY INTEGRATED DENSITY    731.9999542869
 TTTTTTTTTTTTTTTTTTTTTTTTTTTTTT NUMDFT      TELAPSE     1003.81 TCPU      906.12
 CYC  14 ETOT(AU) -9.586460826678E+03 DETOT  1.14E-08 tst  4.43E-13 PX  1.02E-06
 TTTTTTTTTTTTTTTTTTTTTTTTTTTTTT DIIS        TELAPSE     1003.98 TCPU      906.30
 DIIS TEST: 0.49000E-09 AT SCF   CYCLE  14 - DIIS ACTIVE - HISTORY:    14 CYCLES
 TTTTTTTTTTTTTTTTTTTTTTTTTTTTTT FDIK        TELAPSE     1009.01 TCPU      910.90
 INSULATING STATE
 TOP OF VALENCE BANDS -    BAND    366; K    5; EIG -2.7977630E-01 AU
 TOP OF VALENCE BANDS -    BAND    366; K    1; EIG -2.8001188E-01 AU
 BOTTOM OF VIRTUAL BANDS - BAND    367; K    1; EIG  3.8298928E-02 AU
 INDIRECT ENERGY BAND GAP:   8.6553 eV
 TTTTTTTTTTTTTTTTTTTTTTTTTTTTTT PDIG        TELAPSE     1010.38 TCPU      912.26
 CHARGE NORMALIZATION FACTOR   1.00000000
 TOTAL ATOMIC CHARGES:
  18.6253896  18.6253896  18.6253894  18.6253894  18.6253894  18.6253894
   7.5880690   7.5880691   7.5880690   7.5880691   7.5880690   7.5880690
   7.5880688   7.5880691   7.5880690   7.5880691   7.5880688   7.5880690
   7.5880690   7.5880691   7.5880691   7.5880690   7.5880690   7.5880690
   7.5880691   7.5880690   7.5880691   7.5880688   7.5880690   7.5880688
  17.0123933  17.0123933  17.0123933  17.0123933  17.0123933  17.0123933
  17.0123933  17.0123933  17.0123933  17.0123933  17.0123933  17.0123933
   5.7401816   5.7401820   5.7401816   5.7401820   5.7401816   5.7401818
   5.7401820   5.7401817   5.7401816   5.7401817   5.7401820   5.7401818
   6.0350286   6.0350290   6.0350286   6.0350290   6.0350287   6.0350287
   6.0350285   6.0350288   6.0350287   6.0350288   6.0350285   6.0350287
   6.0350287   6.0350288   6.0350288   6.0350287   6.0350286   6.0350287
   6.0350290   6.0350287   6.0350290   6.0350285   6.0350286   6.0350285
   0.8442675   0.8442674   0.8442675   0.8442674   0.8442674   0.8442674
   0.8442673   0.8442673   0.8442674   0.8442673   0.8442673   0.8442674
   0.8442674   0.8442673   0.8442673   0.8442674   0.8442675   0.8442674
   0.8442674   0.8442674   0.8442674   0.8442673   0.8442675   0.8442673
 TTTTTTTTTTTTTTTTTTTTTTTTTTTTTT MOQGAD      TELAPSE     1010.39 TCPU      912.28
 TTTTTTTTTTTTTTTTTTTTTTTTTTTTTT SHELLXN     TELAPSE     1043.09 TCPU      940.98
 TTTTTTTTTTTTTTTTTTTTTTTTTTTTTT MONMO3      TELAPSE     1045.13 TCPU      943.02
 NUMERICALLY INTEGRATED DENSITY    731.9999542869
 TTTTTTTTTTTTTTTTTTTTTTTTTTTTTT NUMDFT      TELAPSE     1050.58 TCPU      948.47
 CYC  15 ETOT(AU) -9.586460826681E+03 DETOT -3.34E-09 tst  1.17E-14 PX  2.25E-07
 TTTTTTTTTTTTTTTTTTTTTTTTTTTTTT DIIS        TELAPSE     1050.76 TCPU      948.65
 DIIS TEST: 0.45826E-09 AT SCF   CYCLE  15 - DIIS ACTIVE - HISTORY:    15 CYCLES
 TTTTTTTTTTTTTTTTTTTTTTTTTTTTTT FDIK        TELAPSE     1054.90 TCPU      952.27
 INSULATING STATE
 TOP OF VALENCE BANDS -    BAND    366; K    5; EIG -2.7977632E-01 AU
 TOP OF VALENCE BANDS -    BAND    366; K    1; EIG -2.8001189E-01 AU
 BOTTOM OF VIRTUAL BANDS - BAND    367; K    1; EIG  3.8298912E-02 AU
 INDIRECT ENERGY BAND GAP:   8.6553 eV
 TTTTTTTTTTTTTTTTTTTTTTTTTTTTTT PDIG        TELAPSE     1056.10 TCPU      953.47
 CHARGE NORMALIZATION FACTOR   1.00000000
 TOTAL ATOMIC CHARGES:
  18.6253894  18.6253894  18.6253893  18.6253893  18.6253893  18.6253893
   7.5880690   7.5880691   7.5880690   7.5880691   7.5880690   7.5880689
   7.5880688   7.5880691   7.5880690   7.5880691   7.5880688   7.5880689
   7.5880689   7.5880691   7.5880691   7.5880689   7.5880690   7.5880690
   7.5880691   7.5880690   7.5880691   7.5880688   7.5880690   7.5880688
  17.0123934  17.0123934  17.0123934  17.0123934  17.0123934  17.0123934
  17.0123934  17.0123935  17.0123934  17.0123935  17.0123934  17.0123934
   5.7401815   5.7401820   5.7401815   5.7401820   5.7401815   5.7401817
   5.7401820   5.7401817   5.7401815   5.7401817   5.7401820   5.7401817
   6.0350286   6.0350290   6.0350286   6.0350290   6.0350287   6.0350287
   6.0350284   6.0350288   6.0350287   6.0350288   6.0350284   6.0350287
   6.0350287   6.0350288   6.0350288   6.0350287   6.0350286   6.0350287
   6.0350290   6.0350287   6.0350290   6.0350284   6.0350286   6.0350284
   0.8442675   0.8442674   0.8442675   0.8442674   0.8442674   0.8442674
   0.8442673   0.8442673   0.8442674   0.8442673   0.8442673   0.8442674
   0.8442674   0.8442673   0.8442673   0.8442674   0.8442675   0.8442674
   0.8442674   0.8442674   0.8442674   0.8442673   0.8442675   0.8442673
 TTTTTTTTTTTTTTTTTTTTTTTTTTTTTT MOQGAD      TELAPSE     1056.12 TCPU      953.49
 TTTTTTTTTTTTTTTTTTTTTTTTTTTTTT SHELLXN     TELAPSE     1087.94 TCPU      982.20
 TTTTTTTTTTTTTTTTTTTTTTTTTTTTTT MONMO3      TELAPSE     1090.00 TCPU      984.26
 NUMERICALLY INTEGRATED DENSITY    731.9999542869
 TTTTTTTTTTTTTTTTTTTTTTTTTTTTTT NUMDFT      TELAPSE     1095.46 TCPU      989.72
 CYC  16 ETOT(AU) -9.586460826681E+03 DETOT  6.37E-10 tst  1.06E-14 PX  5.45E-08
 TTTTTTTTTTTTTTTTTTTTTTTTTTTTTT DIIS        TELAPSE     1095.79 TCPU      990.05
 DIIS TEST: 0.45357E-09 AT SCF   CYCLE  16 - DIIS ACTIVE - HISTORY:    16 CYCLES
 TTTTTTTTTTTTTTTTTTTTTTTTTTTTTT FDIK        TELAPSE     1100.52 TCPU      993.88
 INSULATING STATE
 TOP OF VALENCE BANDS -    BAND    366; K    5; EIG -2.7977631E-01 AU
 TOP OF VALENCE BANDS -    BAND    366; K    1; EIG -2.8001189E-01 AU
 BOTTOM OF VIRTUAL BANDS - BAND    367; K    1; EIG  3.8298913E-02 AU
 INDIRECT ENERGY BAND GAP:   8.6553 eV
 TTTTTTTTTTTTTTTTTTTTTTTTTTTTTT PDIG        TELAPSE     1101.72 TCPU      995.08
 CHARGE NORMALIZATION FACTOR   1.00000000
 TOTAL ATOMIC CHARGES:
  18.6253894  18.6253894  18.6253893  18.6253893  18.6253893  18.6253893
   7.5880690   7.5880691   7.5880690   7.5880691   7.5880690   7.5880689
   7.5880688   7.5880691   7.5880690   7.5880691   7.5880688   7.5880689
   7.5880689   7.5880691   7.5880691   7.5880689   7.5880690   7.5880690
   7.5880691   7.5880690   7.5880691   7.5880688   7.5880690   7.5880688
  17.0123934  17.0123934  17.0123934  17.0123934  17.0123934  17.0123934
  17.0123934  17.0123935  17.0123934  17.0123935  17.0123934  17.0123934
   5.7401815   5.7401820   5.7401815   5.7401820   5.7401815   5.7401817
   5.7401820   5.7401817   5.7401815   5.7401817   5.7401820   5.7401817
   6.0350286   6.0350290   6.0350286   6.0350290   6.0350287   6.0350287
   6.0350284   6.0350288   6.0350287   6.0350288   6.0350284   6.0350287
   6.0350287   6.0350288   6.0350288   6.0350287   6.0350286   6.0350287
   6.0350290   6.0350287   6.0350290   6.0350284   6.0350286   6.0350284
   0.8442675   0.8442674   0.8442675   0.8442674   0.8442674   0.8442674
   0.8442673   0.8442673   0.8442674   0.8442673   0.8442673   0.8442674
   0.8442674   0.8442673   0.8442673   0.8442674   0.8442675   0.8442674
   0.8442674   0.8442674   0.8442674   0.8442673   0.8442675   0.8442673
 TTTTTTTTTTTTTTTTTTTTTTTTTTTTTT MOQGAD      TELAPSE     1101.73 TCPU      995.10
 TTTTTTTTTTTTTTTTTTTTTTTTTTTTTT SHELLXN     TELAPSE     1135.10 TCPU     1023.79
 TTTTTTTTTTTTTTTTTTTTTTTTTTTTTT MONMO3      TELAPSE     1137.07 TCPU     1025.76
 NUMERICALLY INTEGRATED DENSITY    731.9999542869
 TTTTTTTTTTTTTTTTTTTTTTTTTTTTTT NUMDFT      TELAPSE     1142.52 TCPU     1031.21
 CYC  17 ETOT(AU) -9.586460826681E+03 DETOT  0.00E+00 tst  7.81E-15 PX  0.00E+00
 TTTTTTTTTTTTTTTTTTTTTTTTTTTTTT DIIS        TELAPSE     1142.70 TCPU     1031.40
 DIIS TEST: 0.45357E-09 AT SCF   CYCLE  17 - DIIS ACTIVE - HISTORY:    17 CYCLES
 TTTTTTTTTTTTTTTTTTTTTTTTTTTTTT FDIK        TELAPSE     1146.74 TCPU     1035.00
 INSULATING STATE
 TOP OF VALENCE BANDS -    BAND    366; K    5; EIG -2.7977631E-01 AU
 TOP OF VALENCE BANDS -    BAND    366; K    1; EIG -2.8001189E-01 AU
 BOTTOM OF VIRTUAL BANDS - BAND    367; K    1; EIG  3.8298913E-02 AU
 INDIRECT ENERGY BAND GAP:   8.6553 eV
 TTTTTTTTTTTTTTTTTTTTTTTTTTTTTT PDIG        TELAPSE     1147.95 TCPU     1036.20
 CHARGE NORMALIZATION FACTOR   1.00000000
 TOTAL ATOMIC CHARGES:
  18.6253894  18.6253894  18.6253893  18.6253893  18.6253893  18.6253893
   7.5880690   7.5880691   7.5880690   7.5880691   7.5880690   7.5880690
   7.5880688   7.5880691   7.5880690   7.5880691   7.5880688   7.5880690
   7.5880690   7.5880691   7.5880691   7.5880690   7.5880690   7.5880690
   7.5880691   7.5880690   7.5880691   7.5880688   7.5880690   7.5880688
  17.0123934  17.0123934  17.0123934  17.0123934  17.0123934  17.0123935
  17.0123934  17.0123935  17.0123934  17.0123935  17.0123934  17.0123935
   5.7401815   5.7401820   5.7401815   5.7401820   5.7401815   5.7401817
   5.7401820   5.7401817   5.7401815   5.7401817   5.7401820   5.7401817
   6.0350286   6.0350290   6.0350286   6.0350290   6.0350287   6.0350287
   6.0350284   6.0350288   6.0350287   6.0350288   6.0350284   6.0350287
   6.0350287   6.0350288   6.0350288   6.0350287   6.0350286   6.0350287
   6.0350290   6.0350287   6.0350290   6.0350284   6.0350286   6.0350284
   0.8442675   0.8442674   0.8442675   0.8442674   0.8442674   0.8442674
   0.8442673   0.8442673   0.8442674   0.8442673   0.8442673   0.8442674
   0.8442674   0.8442673   0.8442673   0.8442674   0.8442675   0.8442674
   0.8442674   0.8442674   0.8442674   0.8442673   0.8442675   0.8442673
 TTTTTTTTTTTTTTTTTTTTTTTTTTTTTT MOQGAD      TELAPSE     1147.96 TCPU     1036.22
 TTTTTTTTTTTTTTTTTTTTTTTTTTTTTT SHELLXN     TELAPSE     1176.66 TCPU     1064.91
 +++ ENERGIES IN A.U. +++
 ::: EXT EL-POLE                                  -6.1337495066069E+03
 ::: EXT EL-SPHEROPOLE                             5.3279076957688E+01
 ::: BIELET ZONE E-E                               1.1704127997955E+04
 ::: TOTAL E-E                                     5.6236575683060E+03
 ::: TOTAL E-N + N-E                              -2.4965560518406E+04
 ::: TOTAL N-N                                     1.0316142770310E+03
 ::: KINETIC ENERGY                                9.1256914410167E+03
 ::: PSEUDO TOTAL   ENERGY                        -9.1845972320519E+03
 ::: VIRIAL COEFFICIENT                            9.9678291303392E-01
 TTTTTTTTTTTTTTTTTTTTTTTTTTTTTT MONMO3      TELAPSE     1178.72 TCPU     1066.98
 NUMERICALLY INTEGRATED DENSITY    731.9999542869
 TTTTTTTTTTTTTTTTTTTTTTTTTTTTTT NUMDFT      TELAPSE     1184.16 TCPU     1072.42
 CYC  18 ETOT(AU) -9.586460826680E+03 DETOT  1.09E-10 tst  7.81E-15 PX  0.00E+00

 == SCF ENDED - CONVERGENCE ON ENERGY      E(AU) -9.5864608266804E+03 CYCLES  18


 ENERGY EXPRESSION=HARTREE+FOCK EXCH*0.54000+(M06-2X     EXCH)*0.46000+M06-2X     CORR


 TOTAL ENERGY(DFT)(AU)( 18) -9.5864608266804E+03 DE 1.1E-10 tester 7.8E-15
 TTTTTTTTTTTTTTTTTTTTTTTTTTTTTT EDFT        TELAPSE     1184.18 TCPU     1072.44

 *******************************************************************************
 *                             FORCE CALCULATION                               *
 *******************************************************************************

 TTTTTTTTTTTTTTTTTTTTTTTTTTTTTT NUMDFG      TELAPSE     1226.38 TCPU     1114.63
 INFORMATION **** EXCPOG **** EXCH. BIPO BUFFER LENGTH (WORDS) =    16000000
 WARNING **** EXCPOG **** EXCH. BIPO BUFFER TOO SMALL - TO AVOID I/O SET EXCHSIZE =     6894540
 WARNING **** GENPOG **** COULOMB BIPO BUFFER TOO SMALL - TO AVOID I/O SET BIPOSIZE =     4661400
 INFORMATION **** GENPOG **** BIPO BUFFER LENGTH (WORDS) =     4000000
 TTTTTTTTTTTTTTTTTTTTTTTTTTTTTT SHELXG      TELAPSE     1413.27 TCPU     1300.57

 CARTESIAN FORCES IN HARTREE/BOHR (ANALYTICAL)
   ATOM                     X                   Y                   Z
   1 230             3.778656852173E-08 -1.099814683769E-15 -2.871401033611E-15
   2 230             3.778656218478E-08 -1.055405762784E-14  4.021782906705E-14
   3 230            -3.064180473245E-08 -4.771867088971E-09  5.058714740809E-08
   4 230            -3.064176967715E-08 -5.058710883521E-08  4.771894381375E-09
   5 230            -3.064177559603E-08  4.771848555185E-09 -5.058709842687E-08
   6 230            -3.064179756370E-08  5.058713491157E-08 -4.771860705188E-09
   7   7            -3.958987352259E-05 -4.174110512389E-05 -2.065596128364E-06
   8   7             3.958000896098E-05  4.174652255795E-05 -2.088893617191E-06
   9   7            -3.958987351904E-05  4.174110517763E-05  2.065596105272E-06
  10   7             3.958000899296E-05 -4.174652255973E-05  2.088893554575E-06
  11   7            -2.016380957315E-06 -3.960297459749E-05 -4.173540726038E-05
  12   7            -4.172543744563E-05 -2.024579961013E-06 -3.959807890119E-05
  13   7             2.034760264724E-06  3.958915239100E-05 -4.174154369041E-05
  14   7             4.173791189110E-05 -2.043266166929E-06  3.956772105340E-05
  15   7            -2.016380998615E-06  3.960297457617E-05  4.173540725461E-05
  16   7             4.173791192885E-05  2.043266108753E-06 -3.956772103386E-05
  17   7             2.034760294034E-06 -3.958915235103E-05  4.174154372061E-05
  18   7            -4.172543747494E-05  2.024579941473E-06  3.959807891984E-05
  19   7            -4.172543745495E-05 -3.959807891274E-05 -2.024579973892E-06
  20   7             4.173791188977E-05  3.956772105074E-05 -2.043266160268E-06
  21   7             4.173791192974E-05 -3.956772102942E-05  2.043266107865E-06
  22   7            -4.172543745806E-05  3.959807893139E-05  2.024579933035E-06
  23   7            -3.958987355723E-05 -2.065596106604E-06 -4.174110513322E-05
  24   7            -2.016380971082E-06 -4.173540725994E-05 -3.960297456551E-05
  25   7             3.958000897786E-05  2.088893569674E-06 -4.174652257039E-05
  26   7            -2.016381006165E-06  4.173540725105E-05  3.960297457795E-05
  27   7             3.958000894766E-05 -2.088893625185E-06  4.174652255795E-05
  28   7             2.034760276715E-06  4.174154370995E-05 -3.958915235192E-05
  29   7            -3.958987352348E-05  2.065596123035E-06  4.174110517630E-05
  30   7             2.034760249625E-06 -4.174154368330E-05  3.958915238478E-05
  31  17             2.290606040489E-05  1.293560205795E-05  2.289172283287E-05
  32  17            -2.289627862506E-05 -1.295290398673E-05  2.288785719973E-05
  33  17             2.290606042088E-05 -1.293560205085E-05 -2.289172285064E-05
  34  17            -2.289627862684E-05  1.295290402936E-05 -2.288785721216E-05
  35  17             2.290606038535E-05  2.289172280179E-05  1.293560205795E-05
  36  17             1.290333175064E-05  2.287185015959E-05  2.287185014360E-05
  37  17            -2.289627862773E-05 -2.288785720506E-05  1.295290400805E-05
  38  17            -1.293882636588E-05  2.290838400132E-05 -2.290838400310E-05
  39  17             2.290606042443E-05 -2.289172283465E-05 -1.293560205085E-05
  40  17            -1.293882635167E-05 -2.290838400310E-05  2.290838399954E-05
  41  17            -2.289627862773E-05  2.288785720683E-05 -1.295290400094E-05
  42  17             1.290333175774E-05 -2.287185018268E-05 -2.287185018979E-05
  43   6             2.717212035530E-05  7.751904332443E-05  2.716822005988E-05
  44   6            -2.716056153140E-05 -7.751289512226E-05  2.717310673650E-05
  45   6             2.717212035197E-05 -7.751904332531E-05 -2.716822007032E-05
  46   6            -2.716056154717E-05  7.751289514091E-05 -2.717310675115E-05
  47   6             2.717212040282E-05  2.716822010518E-05  7.751904332398E-05
  48   6             7.753636072261E-05  2.717199180191E-05  2.717199179014E-05
  49   6            -2.716056153762E-05 -2.717310674694E-05  7.751289513735E-05
  50   6            -7.752671815009E-05  2.716877954900E-05 -2.716877954412E-05
  51   6             2.717212035108E-05 -2.716822006676E-05 -7.751904332798E-05
  52   6            -7.752671814920E-05 -2.716877955344E-05  2.716877954501E-05
  53   6            -2.716056153829E-05  2.717310673872E-05 -7.751289512092E-05
  54   6             7.753636075392E-05 -2.717199178237E-05 -2.717199177482E-05
  55   6            -1.014784648135E-05 -2.777811459964E-05 -1.728729786343E-05
  56   6             1.017934910674E-05  2.778078692067E-05 -1.726509490307E-05
  57   6            -1.014784649023E-05  2.777811458898E-05  1.728729787676E-05
  58   6             1.017934913072E-05 -2.778078695265E-05  1.726509490041E-05
  59   6            -1.729558697328E-05 -1.015620941214E-05 -2.777683716104E-05
  60   6            -2.777738560589E-05 -1.729480881263E-05 -1.015622535849E-05
  61   6             1.727704225196E-05  1.014169754665E-05 -2.776126120807E-05
  62   6             2.778789052194E-05 -1.727262651396E-05  1.017359608202E-05
  63   6            -1.729558698038E-05  1.015620940414E-05  2.777683714150E-05
  64   6             2.778789053970E-05  1.727262652018E-05 -1.017359608202E-05
  65   6             1.727704224752E-05 -1.014169752711E-05  2.776126119208E-05
  66   6            -2.777738562543E-05  1.729480882595E-05  1.015622538247E-05
  67   6            -2.777738560766E-05 -1.015622535494E-05 -1.729480881352E-05
  68   6             2.778789052016E-05  1.017359607847E-05 -1.727262651219E-05
  69   6             2.778789054148E-05 -1.017359607669E-05  1.727262653173E-05
  70   6            -2.777738562543E-05  1.015622536826E-05  1.729480882418E-05
  71   6            -1.014784649733E-05 -1.728729784922E-05 -2.777811459431E-05
  72   6            -1.729558698571E-05 -2.777683715394E-05 -1.015620939882E-05
  73   6             1.017934912451E-05  1.726509489863E-05 -2.778078694554E-05
  74   6            -1.729558697683E-05  2.777683713262E-05  1.015620939793E-05
  75   6             1.017934909964E-05 -1.726509490396E-05  2.778078692600E-05
  76   6             1.727704225996E-05  2.776126120629E-05 -1.014169752445E-05
  77   6            -1.014784648934E-05  1.728729785366E-05  2.777811457300E-05
  78   6             1.727704227417E-05 -2.776126123294E-05  1.014169756530E-05
  79   1            -5.679493092270E-06  1.438346061367E-06  2.920009120055E-06
  80   1             5.665247891917E-06 -1.453777668470E-06  2.922037385611E-06
  81   1            -5.679493091382E-06 -1.438346062699E-06 -2.920009121388E-06
  82   1             5.665247896580E-06  1.453777668914E-06 -2.922037385167E-06
  83   1             2.920230695924E-06 -5.678290140310E-06  1.439905451317E-06
  84   1             1.435444138664E-06  2.915169574624E-06 -5.671386883455E-06
  85   1            -2.922152928964E-06  5.673746234836E-06  1.442521542216E-06
  86   1            -1.460394727371E-06  2.923266446686E-06  5.660669631258E-06
  87   1             2.920230693704E-06  5.678290136091E-06 -1.439905452649E-06
  88   1            -1.460394733588E-06 -2.923266445132E-06 -5.660669628371E-06
  89   1            -2.922152926299E-06 -5.673746228840E-06 -1.442521548434E-06
  90   1             1.435444140885E-06 -2.915169572182E-06  5.671386886119E-06
  91   1             1.435444136444E-06 -5.671386887451E-06  2.915169574846E-06
  92   1            -1.460394727815E-06  5.660669630814E-06  2.923266446686E-06
  93   1            -1.460394731811E-06 -5.660669630148E-06 -2.923266444244E-06
  94   1             1.435444136888E-06  5.671386891670E-06 -2.915169574624E-06
  95   1            -5.679493093602E-06  2.920009123608E-06  1.438346059590E-06
  96   1             2.920230695480E-06  1.439905453537E-06 -5.678290134536E-06
  97   1             5.665247895914E-06 -2.922037384945E-06  1.453777670246E-06
  98   1             2.920230694814E-06 -1.439905451317E-06  5.678290138977E-06
  99   1             5.665247889697E-06  2.922037384723E-06 -1.453777670690E-06
 100   1            -2.922152927187E-06 -1.442521548434E-06 -5.673746227286E-06
 101   1            -5.679493090494E-06 -2.920009119833E-06 -1.438346065807E-06
 102   1            -2.922152926965E-06  1.442521547546E-06  5.673746229728E-06

 RESULTANT FORCE     2.898055059819E-13  3.363628819919E-14  4.584093521443E-14

 ATOMIC PART

 SYMMETRY ALLOWED FORCES (ANALYTICAL) (DIRECTION, FORCE)

    1 -5.3970006E-08    2  8.8000989E-08    3  6.1475545E-08    4 -5.0253982E-08
    5 -4.9027741E-06    6 -1.5740955E-06    7 -1.1619815E-04    8  2.0930246E-06
    9 -6.6319852E-06   10  1.1372661E-04   11 -9.2293888E-05   12 -3.6609801E-05
   13 -5.8305868E-05   14  2.3259246E-07   15 -9.7555040E-05   16 -6.4169246E-05
   17 -2.3277023E-06   18 -1.0101460E-04   19  5.5039638E-05   20 -2.3499799E-06
   21  9.9040320E-05   22  5.5373622E-05   23  1.5059691E-05   24  4.5539558E-05
   25  5.1837278E-05   26  3.6715490E-05   27  2.9993813E-05   28 -4.9922678E-05
   29  2.6953830E-05   30  4.1349415E-05   31  1.8000593E-05   32 -4.5816768E-05
   33  9.0518086E-05   34  1.8294943E-06   35  1.4817777E-04   36 -2.9357894E-05
   37  8.8109951E-05   38 -1.4526208E-04   39 -1.9059876E-05   40  1.2286185E-04
   41  1.0742213E-04   42 -5.4337559E-05   43 -4.0892989E-05   44 -1.3113179E-05
   45 -5.3730224E-05   46  1.4742791E-06   47 -4.3691997E-05   48  5.2396749E-05
   49 -2.4243240E-05   50 -5.1045422E-05   51 -4.0424979E-05   52  2.6388854E-06
   53 -2.7040355E-05   54 -6.9560061E-05   55 -3.4523391E-05   56 -4.3540019E-05
   57  3.2045515E-05   58 -3.6588701E-05   59  5.2086352E-05   60  1.4296742E-05
   61  1.1918598E-05   62 -1.5423730E-06   63 -7.2393182E-06   64 -3.6685309E-06
   65  1.0023203E-05   66  5.6242512E-06   67 -8.6417175E-06   68  1.0142558E-05
   69 -2.3249261E-06   70 -6.3368658E-06   71 -9.4390849E-06   72  8.2749059E-06
   73  9.9259429E-06   74 -4.3799238E-06   75  4.8635848E-06   76  1.2139519E-05
   77  3.8712727E-06

 CELL PART

 GRADIENT WITH RESPECT TO THE CELL PARAMETER IN HARTREE/BOHR
ORDER: -D/DA1X, -D/DA1Y, -D/DA1Z
       -D/DA2X, -D/DA2Y, -D/DA2Z
       -D/DA3X, -D/DA3Y, -D/DA3Z
 -0.884125236216E-14 -0.608389671974E-04 -0.608389672863E-04
 -0.607554336582E-04 -0.849160143648E-07 -0.607540512636E-04
 -0.607554337240E-04 -0.607540512139E-04 -0.849160155228E-07

STRESS TENSOR, IN HARTREE/BOHR^3:
ORDER: 11 12 13
       21 22 23
       31 32 33
  0.115252715333E-06  0.707260679001E-16 -0.539542741011E-16
  0.292011511456E-16  0.115250092761E-06  0.161085171528E-09
 -0.676764544979E-17  0.161085209694E-09  0.115250092891E-06

PRESSURE FROM THE STRESS TENSOR,
IN HARTREE/BOHR^3: -0.11525E-06
PRESSURE IN GIGAPASCAL: -0.3391E-02
CONVERSION FACTOR: 1 HARTREE/BOHR^3= 29421 GIGAPASCAL
WHEN USING VALUES FOR BOHR RADIUS AND HARTREE
FROM IUPAC WEBSITE, APRIL 2009
ENTHALPY: -9.5864627993780E+03

 SYMMETRY ALLOWED FORCES (ANALYTICAL) (DIRECTION, FORCE)

    1 -3.4168125E-03    2 -3.6651098E-08    3 -3.8992991E-06
 TTTTTTTTTTTTTTTTTTTTTTTTTTTTTT TOTGRA_C    TELAPSE     1446.11 TCPU     1333.41
 *******************************************************************************
 LATTICE PARAMETERS (ANGSTROMS AND DEGREES) - BOHR = 0.5291772083 ANGSTROM
 PRIMITIVE CELL - CENTRING CODE 6/1 VOLUME=  2536.409255 - DENSITY  1.045 g/cm^3
         A              B              C           ALPHA      BETA       GAMMA 
    14.88037034    14.88037034    14.88037034   109.471221 109.471221 109.471221
 *******************************************************************************
 ATOMS IN THE ASYMMETRIC UNIT   28 - ATOMS IN THE UNIT CELL:  102
     ATOM                 X/A                 Y/B                 Z/C    
 *******************************************************************************
      1 T 230 ZN    5.000000000000E-01  2.500000000000E-01 -2.500000000000E-01
      2 F 230 ZN    5.000000000000E-01 -2.500000000000E-01  2.500000000000E-01
      3 T 230 ZN   -2.500000000000E-01  5.000000000000E-01  2.500000000000E-01
      4 F 230 ZN    2.500000000000E-01 -2.500000000000E-01  5.000000000000E-01
      5 F 230 ZN    2.500000000000E-01 -5.000000000000E-01 -2.500000000000E-01
      6 F 230 ZN   -2.500000000000E-01  2.500000000000E-01  5.000000000000E-01
      7 T   7 N    -3.763347313935E-01  2.810571520390E-01 -2.845735580027E-01
      8 T   7 N    -4.343692899582E-01 -9.176117339082E-02  2.845735580027E-01
      9 F   7 N     3.763347313935E-01  9.176117339082E-02 -3.426081165674E-01
     10 F   7 N     4.343692899582E-01 -2.810571520390E-01  3.426081165674E-01
     11 T   7 N    -2.845735580027E-01 -3.763347313935E-01  2.810571520390E-01
     12 T   7 N     2.810571520390E-01 -2.845735580027E-01 -3.763347313935E-01
     13 T   7 N     3.426081165674E-01  4.343692899582E-01 -2.810571520390E-01
     14 T   7 N    -9.176117339082E-02  2.845735580027E-01 -4.343692899582E-01
     15 F   7 N     2.845735580027E-01 -4.343692899582E-01 -9.176117339082E-02
     16 F   7 N     9.176117339082E-02 -3.426081165674E-01  3.763347313935E-01
     17 F   7 N    -3.426081165674E-01  3.763347313935E-01  9.176117339082E-02
     18 F   7 N    -2.810571520390E-01  3.426081165674E-01  4.343692899582E-01
     19 F   7 N     2.810571520390E-01 -3.763347313935E-01 -2.845735580027E-01
     20 F   7 N    -9.176117339082E-02 -4.343692899582E-01  2.845735580027E-01
     21 F   7 N     9.176117339082E-02  3.763347313935E-01 -3.426081165674E-01
     22 F   7 N    -2.810571520390E-01  4.343692899582E-01  3.426081165674E-01
     23 F   7 N    -3.763347313935E-01 -2.845735580027E-01  2.810571520390E-01
     24 F   7 N    -2.845735580027E-01  2.810571520390E-01 -3.763347313935E-01
     25 F   7 N     4.343692899582E-01  3.426081165674E-01 -2.810571520390E-01
     26 F   7 N     2.845735580027E-01 -9.176117339082E-02 -4.343692899582E-01
     27 F   7 N    -4.343692899582E-01  2.845735580027E-01 -9.176117339082E-02
     28 F   7 N    -3.426081165674E-01  9.176117339082E-02  3.763347313935E-01
     29 F   7 N     3.763347313935E-01 -3.426081165674E-01  9.176117339082E-02
     30 F   7 N     3.426081165674E-01 -2.810571520390E-01  4.343692899582E-01
     31 T  17 CL    4.961492584564E-01  1.519934482110E-01  4.961492584564E-01
     32 T  17 CL   -3.441558102454E-01  0.000000000000E+00 -4.961492584564E-01
     33 F  17 CL   -4.961492584564E-01  0.000000000000E+00 -3.441558102454E-01
     34 F  17 CL    3.441558102454E-01 -1.519934482110E-01  3.441558102454E-01
     35 F  17 CL    4.961492584564E-01  4.961492584564E-01  1.519934482110E-01
     36 T  17 CL    1.519934482110E-01  4.961492584564E-01  4.961492584564E-01
     37 F  17 CL    3.441558102454E-01  3.441558102454E-01 -1.519934482110E-01
     38 T  17 CL    0.000000000000E+00 -4.961492584564E-01 -3.441558102454E-01
     39 F  17 CL   -4.961492584564E-01 -3.441558102454E-01  0.000000000000E+00
     40 F  17 CL    0.000000000000E+00 -3.441558102454E-01 -4.961492584564E-01
     41 F  17 CL   -3.441558102454E-01 -4.961492584564E-01  0.000000000000E+00
     42 F  17 CL   -1.519934482110E-01  3.441558102454E-01  3.441558102454E-01
     43 T   6 C    -3.814977144512E-01  2.432019211852E-01 -3.814977144512E-01
     44 T   6 C    -3.753003643636E-01  0.000000000000E+00  3.814977144512E-01
     45 F   6 C     3.814977144512E-01  0.000000000000E+00 -3.753003643636E-01
     46 F   6 C     3.753003643636E-01 -2.432019211852E-01  3.753003643636E-01
     47 F   6 C    -3.814977144512E-01 -3.814977144512E-01  2.432019211852E-01
     48 T   6 C     2.432019211852E-01 -3.814977144512E-01 -3.814977144512E-01
     49 F   6 C     3.753003643636E-01  3.753003643636E-01 -2.432019211852E-01
     50 T   6 C     0.000000000000E+00  3.814977144512E-01 -3.753003643636E-01
     51 F   6 C     3.814977144512E-01 -3.753003643636E-01  0.000000000000E+00
     52 F   6 C     0.000000000000E+00 -3.753003643636E-01  3.814977144512E-01
     53 F   6 C    -3.753003643636E-01  3.814977144512E-01  0.000000000000E+00
     54 F   6 C    -2.432019211852E-01  3.753003643636E-01  3.753003643636E-01
     55 T   6 C    -2.655153077947E-01  3.494779713275E-01 -2.093237015375E-01
     56 T   6 C    -4.411983271350E-01 -5.619160625725E-02  2.093237015375E-01
     57 F   6 C     2.655153077947E-01  5.619160625725E-02 -3.850067208778E-01
     58 F   6 C     4.411983271350E-01 -3.494779713275E-01  3.850067208778E-01
     59 T   6 C    -2.093237015375E-01 -2.655153077947E-01  3.494779713275E-01
     60 T   6 C     3.494779713275E-01 -2.093237015375E-01 -2.655153077947E-01
     61 T   6 C     3.850067208778E-01  4.411983271350E-01 -3.494779713275E-01
     62 T   6 C    -5.619160625725E-02  2.093237015375E-01 -4.411983271350E-01
     63 F   6 C     2.093237015375E-01 -4.411983271350E-01 -5.619160625725E-02
     64 F   6 C     5.619160625725E-02 -3.850067208778E-01  2.655153077947E-01
     65 F   6 C    -3.850067208778E-01  2.655153077947E-01  5.619160625725E-02
     66 F   6 C    -3.494779713275E-01  3.850067208778E-01  4.411983271350E-01
     67 F   6 C     3.494779713275E-01 -2.655153077947E-01 -2.093237015375E-01
     68 F   6 C    -5.619160625725E-02 -4.411983271350E-01  2.093237015375E-01
     69 F   6 C     5.619160625725E-02  2.655153077947E-01 -3.850067208778E-01
     70 F   6 C    -3.494779713275E-01  4.411983271350E-01  3.850067208778E-01
     71 F   6 C    -2.655153077947E-01 -2.093237015375E-01  3.494779713275E-01
     72 F   6 C    -2.093237015375E-01  3.494779713275E-01 -2.655153077947E-01
     73 F   6 C     4.411983271350E-01  3.850067208778E-01 -3.494779713275E-01
     74 F   6 C     2.093237015375E-01 -5.619160625725E-02 -4.411983271350E-01
     75 F   6 C    -4.411983271350E-01  2.093237015375E-01 -5.619160625725E-02
     76 F   6 C    -3.850067208778E-01  5.619160625725E-02  2.655153077947E-01
     77 F   6 C     2.655153077947E-01 -3.850067208778E-01  5.619160625725E-02
     78 F   6 C     3.850067208778E-01 -3.494779713275E-01  4.411983271350E-01
     79 T   1 H    -2.362179090721E-01  3.923599355064E-01 -1.222760594982E-01
     80 T   1 H    -4.853640049954E-01 -1.139418495739E-01  1.222760594982E-01
     81 F   1 H     2.362179090721E-01  1.139418495739E-01 -3.714221554215E-01
     82 F   1 H     4.853640049954E-01 -3.923599355064E-01  3.714221554215E-01
     83 T   1 H    -1.222760594982E-01 -2.362179090721E-01  3.923599355064E-01
     84 T   1 H     3.923599355064E-01 -1.222760594982E-01 -2.362179090721E-01
     85 T   1 H     3.714221554215E-01  4.853640049954E-01 -3.923599355064E-01
     86 T   1 H    -1.139418495739E-01  1.222760594982E-01 -4.853640049954E-01
     87 F   1 H     1.222760594982E-01 -4.853640049954E-01 -1.139418495739E-01
     88 F   1 H     1.139418495739E-01 -3.714221554215E-01  2.362179090721E-01
     89 F   1 H    -3.714221554215E-01  2.362179090721E-01  1.139418495739E-01
     90 F   1 H    -3.923599355064E-01  3.714221554215E-01  4.853640049954E-01
     91 F   1 H     3.923599355064E-01 -2.362179090721E-01 -1.222760594982E-01
     92 F   1 H    -1.139418495739E-01 -4.853640049954E-01  1.222760594982E-01
     93 F   1 H     1.139418495739E-01  2.362179090721E-01 -3.714221554215E-01
     94 F   1 H    -3.923599355064E-01  4.853640049954E-01  3.714221554215E-01
     95 F   1 H    -2.362179090721E-01 -1.222760594982E-01  3.923599355064E-01
     96 F   1 H    -1.222760594982E-01  3.923599355064E-01 -2.362179090721E-01
     97 F   1 H     4.853640049954E-01  3.714221554215E-01 -3.923599355064E-01
     98 F   1 H     1.222760594982E-01 -1.139418495739E-01 -4.853640049954E-01
     99 F   1 H    -4.853640049954E-01  1.222760594982E-01 -1.139418495739E-01
    100 F   1 H    -3.714221554215E-01  1.139418495739E-01  2.362179090721E-01
    101 F   1 H     2.362179090721E-01 -3.714221554215E-01  1.139418495739E-01
    102 F   1 H     3.714221554215E-01 -3.923599355064E-01  4.853640049954E-01

 TRANSFORMATION MATRIX PRIMITIVE-CRYSTALLOGRAPHIC CELL
  0.0000  1.0000  1.0000  1.0000  0.0000  1.0000  1.0000  1.0000  0.0000

 *******************************************************************************
 CRYSTALLOGRAPHIC CELL (VOLUME=       5072.81850939)
         A              B              C           ALPHA      BETA       GAMMA 
    17.18237164    17.18237164    17.18237164    90.000000  90.000000  90.000000

 COORDINATES IN THE CRYSTALLOGRAPHIC CELL
     ATOM                 X/A                 Y/B                 Z/C    
 *******************************************************************************
      1 T 230 ZN    2.500000000000E-01  5.000000000000E-01  0.000000000000E+00
      2 F 230 ZN    2.500000000000E-01  0.000000000000E+00  5.000000000000E-01
      3 T 230 ZN    0.000000000000E+00  2.500000000000E-01  5.000000000000E-01
      4 F 230 ZN    5.000000000000E-01  0.000000000000E+00  2.500000000000E-01
      5 F 230 ZN    5.000000000000E-01  2.500000000000E-01  5.470767207250E-17
      6 F 230 ZN    0.000000000000E+00  5.000000000000E-01  2.500000000000E-01
      7 T   7 N     1.864091627149E-01 -4.709827207177E-01  9.464798932412E-02
      8 T   7 N    -1.864091627149E-01  4.709827207177E-01  9.464798932412E-02
      9 F   7 N     1.864091627149E-01  4.709827207177E-01 -9.464798932412E-02
     10 F   7 N    -1.864091627149E-01 -4.709827207177E-01 -9.464798932412E-02
     11 T   7 N     9.464798932412E-02  1.864091627149E-01 -4.709827207177E-01
     12 T   7 N    -4.709827207177E-01  9.464798932412E-02  1.864091627149E-01
     13 T   7 N    -9.464798932412E-02 -1.864091627149E-01 -4.709827207177E-01
     14 T   7 N     4.709827207177E-01  9.464798932412E-02 -1.864091627149E-01
     15 F   7 N     9.464798932412E-02 -1.864091627149E-01  4.709827207177E-01
     16 F   7 N     4.709827207177E-01 -9.464798932412E-02  1.864091627149E-01
     17 F   7 N    -9.464798932412E-02  1.864091627149E-01  4.709827207177E-01
     18 F   7 N    -4.709827207177E-01 -9.464798932412E-02 -1.864091627149E-01
     19 F   7 N    -4.709827207177E-01  1.864091627149E-01  9.464798932412E-02
     20 F   7 N     4.709827207177E-01 -1.864091627149E-01  9.464798932412E-02
     21 F   7 N     4.709827207177E-01  1.864091627149E-01 -9.464798932412E-02
     22 F   7 N    -4.709827207177E-01 -1.864091627149E-01 -9.464798932412E-02
     23 F   7 N     1.864091627149E-01  9.464798932412E-02 -4.709827207177E-01
     24 F   7 N     9.464798932412E-02 -4.709827207177E-01  1.864091627149E-01
     25 F   7 N    -1.864091627149E-01 -9.464798932412E-02 -4.709827207177E-01
     26 F   7 N     9.464798932412E-02  4.709827207177E-01 -1.864091627149E-01
     27 F   7 N    -1.864091627149E-01  9.464798932412E-02  4.709827207177E-01
     28 F   7 N    -9.464798932412E-02  4.709827207177E-01  1.864091627149E-01
     29 F   7 N     1.864091627149E-01 -9.464798932412E-02  4.709827207177E-01
     30 F   7 N    -9.464798932412E-02 -4.709827207177E-01 -1.864091627149E-01
     31 T  17 CL    7.599672410549E-02  4.201525343509E-01  7.599672410549E-02
     32 T  17 CL   -7.599672410549E-02 -4.201525343509E-01  7.599672410549E-02
     33 F  17 CL    7.599672410549E-02 -4.201525343509E-01 -7.599672410549E-02
     34 F  17 CL   -7.599672410549E-02  4.201525343509E-01 -7.599672410549E-02
     35 F  17 CL    7.599672410549E-02  7.599672410549E-02  4.201525343509E-01
     36 T  17 CL    4.201525343509E-01  7.599672410549E-02  7.599672410549E-02
     37 F  17 CL   -7.599672410549E-02 -7.599672410549E-02  4.201525343509E-01
     38 T  17 CL   -4.201525343509E-01  7.599672410549E-02 -7.599672410549E-02
     39 F  17 CL    7.599672410549E-02 -7.599672410549E-02 -4.201525343509E-01
     40 F  17 CL   -4.201525343509E-01 -7.599672410549E-02  7.599672410549E-02
     41 F  17 CL   -7.599672410549E-02  7.599672410549E-02 -4.201525343509E-01
     42 F  17 CL    4.201525343509E-01 -7.599672410549E-02 -7.599672410549E-02
     43 T   6 C     1.216009605926E-01  4.969013249562E-01  1.216009605926E-01
     44 T   6 C    -1.216009605926E-01 -4.969013249562E-01  1.216009605926E-01
     45 F   6 C     1.216009605926E-01 -4.969013249562E-01 -1.216009605926E-01
     46 F   6 C    -1.216009605926E-01  4.969013249562E-01 -1.216009605926E-01
     47 F   6 C     1.216009605926E-01  1.216009605926E-01  4.969013249562E-01
     48 T   6 C     4.969013249562E-01  1.216009605926E-01  1.216009605926E-01
     49 F   6 C    -1.216009605926E-01 -1.216009605926E-01  4.969013249562E-01
     50 T   6 C    -4.969013249562E-01  1.216009605926E-01 -1.216009605926E-01
     51 F   6 C     1.216009605926E-01 -1.216009605926E-01 -4.969013249562E-01
     52 F   6 C    -4.969013249562E-01 -1.216009605926E-01  1.216009605926E-01
     53 F   6 C    -1.216009605926E-01  1.216009605926E-01 -4.969013249562E-01
     54 F   6 C     4.969013249562E-01 -1.216009605926E-01 -1.216009605926E-01
     55 T   6 C    -2.971652112076E-01  8.784150967016E-02 -3.533568174649E-01
     56 T   6 C     2.971652112076E-01 -8.784150967016E-02 -3.533568174649E-01
     57 F   6 C    -2.971652112076E-01 -8.784150967016E-02  3.533568174649E-01
     58 F   6 C     2.971652112076E-01  8.784150967016E-02  3.533568174649E-01
     59 T   6 C    -3.533568174649E-01 -2.971652112076E-01  8.784150967016E-02
     60 T   6 C     8.784150967016E-02 -3.533568174649E-01 -2.971652112076E-01
     61 T   6 C     3.533568174649E-01  2.971652112076E-01  8.784150967016E-02
     62 T   6 C    -8.784150967016E-02 -3.533568174649E-01  2.971652112076E-01
     63 F   6 C    -3.533568174649E-01  2.971652112076E-01 -8.784150967016E-02
     64 F   6 C    -8.784150967016E-02  3.533568174649E-01 -2.971652112076E-01
     65 F   6 C     3.533568174649E-01 -2.971652112076E-01 -8.784150967016E-02
     66 F   6 C     8.784150967016E-02  3.533568174649E-01  2.971652112076E-01
     67 F   6 C     8.784150967016E-02 -2.971652112076E-01 -3.533568174649E-01
     68 F   6 C    -8.784150967016E-02  2.971652112076E-01 -3.533568174649E-01
     69 F   6 C    -8.784150967016E-02 -2.971652112076E-01  3.533568174649E-01
     70 F   6 C     8.784150967016E-02  2.971652112076E-01  3.533568174649E-01
     71 F   6 C    -2.971652112076E-01 -3.533568174649E-01  8.784150967016E-02
     72 F   6 C    -3.533568174649E-01  8.784150967016E-02 -2.971652112076E-01
     73 F   6 C     2.971652112076E-01  3.533568174649E-01  8.784150967016E-02
     74 F   6 C    -3.533568174649E-01 -8.784150967016E-02  2.971652112076E-01
     75 F   6 C     2.971652112076E-01 -3.533568174649E-01 -8.784150967016E-02
     76 F   6 C     3.533568174649E-01 -8.784150967016E-02 -2.971652112076E-01
     77 F   6 C    -2.971652112076E-01  3.533568174649E-01 -8.784150967016E-02
     78 F   6 C     3.533568174649E-01  8.784150967016E-02  2.971652112076E-01
     79 T   1 H    -2.468491074598E-01  1.245730479617E-01 -3.607909570338E-01
     80 T   1 H     2.468491074598E-01 -1.245730479617E-01 -3.607909570338E-01
     81 F   1 H    -2.468491074598E-01 -1.245730479617E-01  3.607909570338E-01
     82 F   1 H     2.468491074598E-01  1.245730479617E-01  3.607909570338E-01
     83 T   1 H    -3.607909570338E-01 -2.468491074598E-01  1.245730479617E-01
     84 T   1 H     1.245730479617E-01 -3.607909570338E-01 -2.468491074598E-01
     85 T   1 H     3.607909570338E-01  2.468491074598E-01  1.245730479617E-01
     86 T   1 H    -1.245730479617E-01 -3.607909570338E-01  2.468491074598E-01
     87 F   1 H    -3.607909570338E-01  2.468491074598E-01 -1.245730479617E-01
     88 F   1 H    -1.245730479617E-01  3.607909570338E-01 -2.468491074598E-01
     89 F   1 H     3.607909570338E-01 -2.468491074598E-01 -1.245730479617E-01
     90 F   1 H     1.245730479617E-01  3.607909570338E-01  2.468491074598E-01
     91 F   1 H     1.245730479617E-01 -2.468491074598E-01 -3.607909570338E-01
     92 F   1 H    -1.245730479617E-01  2.468491074598E-01 -3.607909570338E-01
     93 F   1 H    -1.245730479617E-01 -2.468491074598E-01  3.607909570338E-01
     94 F   1 H     1.245730479617E-01  2.468491074598E-01  3.607909570338E-01
     95 F   1 H    -2.468491074598E-01 -3.607909570338E-01  1.245730479617E-01
     96 F   1 H    -3.607909570338E-01  1.245730479617E-01 -2.468491074598E-01
     97 F   1 H     2.468491074598E-01  3.607909570338E-01  1.245730479617E-01
     98 F   1 H    -3.607909570338E-01 -1.245730479617E-01  2.468491074598E-01
     99 F   1 H     2.468491074598E-01 -3.607909570338E-01 -1.245730479617E-01
    100 F   1 H     3.607909570338E-01 -1.245730479617E-01 -2.468491074598E-01
    101 F   1 H    -2.468491074598E-01  3.607909570338E-01 -1.245730479617E-01
    102 F   1 H     3.607909570338E-01  1.245730479617E-01  2.468491074598E-01

 T = ATOM BELONGING TO THE ASYMMETRIC UNIT

 *******************************************************************************
 * CELL DEFORMATION
 *******************************************************************************

    ELASTIC STRAIN MATRIX (ADIMENSIONAL)

    1    0.0000000000    0.0000000000    0.0000000000
    2    0.0000000000    0.0000000000   -0.0150000000
    3    0.0000000000   -0.0150000000    0.0000000000

 LATTICE PARAMETERS (ANGSTROMS AND DEGREES) OF
 (1) ORIGINAL PRIMITIVE CELL
 (2) ORIGINAL CRYSTALLOGRAPHIC CELL
 (3) DEFORMED PRIMITIVE CELL
 (4) DEFORMED CRYSTALLOGRAPHIC CELL

            A           B           C        ALPHA       BETA        GAMMA         VOL
 (1)   14.880370   14.880370   14.880370  109.471221  109.471221  109.471221 2536.409255
 (2)   17.182372   17.182372   17.182372   90.000000   90.000000   90.000000 5072.818509
 (3)   14.731942   15.029542   15.029542  110.273470  109.472233  109.472233 2535.838563
 (4)   17.182372   17.184305   17.184305   91.718744   90.000000   90.000000 5071.677125

 * CELL DEFORMATION COMPLETE - NO. OF SYMMOPS   4
 *******************************************************************************
 LATTICE PARAMETERS (ANGSTROMS AND DEGREES) - BOHR = 0.5291772083 ANGSTROM
 PRIMITIVE CELL - CENTRING CODE 6/1 VOLUME=  2535.838563 - DENSITY  1.045 g/cm^3
         A              B              C           ALPHA      BETA       GAMMA 
    14.73194240    15.02954236    15.02954236   110.273470 109.472233 109.472233
 *******************************************************************************
 ATOMS IN THE ASYMMETRIC UNIT   28 - ATOMS IN THE UNIT CELL:  102
     ATOM                 X/A                 Y/B                 Z/C    
 *******************************************************************************
      1 T 230 ZN    5.000000000000E-01  2.500000000000E-01 -2.500000000000E-01
      2 F 230 ZN    5.000000000000E-01 -2.500000000000E-01  2.500000000000E-01
      3 T 230 ZN   -2.500000000000E-01  5.000000000000E-01  2.500000000000E-01
      4 F 230 ZN    2.500000000000E-01 -2.500000000000E-01  5.000000000000E-01
      5 F 230 ZN    2.500000000000E-01  5.000000000000E-01 -2.500000000000E-01
      6 F 230 ZN   -2.500000000000E-01  2.500000000000E-01  5.000000000000E-01
      7 T   7 N    -3.763347313935E-01  2.810571520390E-01 -2.845735580027E-01
      8 T   7 N    -4.343692899582E-01 -9.176117339082E-02  2.845735580027E-01
      9 F   7 N     3.763347313935E-01  9.176117339082E-02 -3.426081165674E-01
     10 F   7 N     4.343692899582E-01 -2.810571520390E-01  3.426081165674E-01
     11 T   7 N    -2.845735580027E-01 -3.763347313935E-01  2.810571520390E-01
     12 T   7 N     2.810571520390E-01 -2.845735580027E-01 -3.763347313935E-01
     13 T   7 N     3.426081165674E-01  4.343692899582E-01 -2.810571520390E-01
     14 T   7 N    -9.176117339082E-02  2.845735580027E-01 -4.343692899582E-01
     15 F   7 N     2.845735580027E-01 -4.343692899582E-01 -9.176117339082E-02
     16 F   7 N     9.176117339082E-02 -3.426081165674E-01  3.763347313935E-01
     17 F   7 N    -3.426081165674E-01  3.763347313935E-01  9.176117339082E-02
     18 F   7 N    -2.810571520390E-01  3.426081165674E-01  4.343692899582E-01
     19 F   7 N     2.810571520390E-01 -3.763347313935E-01 -2.845735580027E-01
     20 F   7 N    -9.176117339082E-02 -4.343692899582E-01  2.845735580027E-01
     21 F   7 N     9.176117339082E-02  3.763347313935E-01 -3.426081165674E-01
     22 F   7 N    -2.810571520390E-01  4.343692899582E-01  3.426081165674E-01
     23 F   7 N    -3.763347313935E-01 -2.845735580027E-01  2.810571520390E-01
     24 F   7 N    -2.845735580027E-01  2.810571520390E-01 -3.763347313935E-01
     25 F   7 N     4.343692899582E-01  3.426081165674E-01 -2.810571520390E-01
     26 F   7 N     2.845735580027E-01 -9.176117339082E-02 -4.343692899582E-01
     27 F   7 N    -4.343692899582E-01  2.845735580027E-01 -9.176117339082E-02
     28 F   7 N    -3.426081165674E-01  9.176117339082E-02  3.763347313935E-01
     29 F   7 N     3.763347313935E-01 -3.426081165674E-01  9.176117339082E-02
     30 F   7 N     3.426081165674E-01 -2.810571520390E-01  4.343692899582E-01
     31 T  17 CL    4.961492584564E-01  1.519934482110E-01  4.961492584564E-01
     32 T  17 CL   -3.441558102454E-01 -1.387778780781E-17 -4.961492584564E-01
     33 F  17 CL   -4.961492584564E-01  0.000000000000E+00 -3.441558102454E-01
     34 F  17 CL    3.441558102454E-01 -1.519934482110E-01  3.441558102454E-01
     35 F  17 CL    4.961492584564E-01  4.961492584564E-01  1.519934482110E-01
     36 T  17 CL    1.519934482110E-01  4.961492584564E-01  4.961492584564E-01
     37 F  17 CL    3.441558102454E-01  3.441558102454E-01 -1.519934482110E-01
     38 T  17 CL    0.000000000000E+00 -4.961492584564E-01 -3.441558102454E-01
     39 F  17 CL   -4.961492584564E-01 -3.441558102454E-01  8.673617379884E-19
     40 F  17 CL    0.000000000000E+00 -3.441558102454E-01 -4.961492584564E-01
     41 F  17 CL   -3.441558102454E-01 -4.961492584564E-01 -7.806255641896E-18
     42 F  17 CL   -1.519934482110E-01  3.441558102454E-01  3.441558102454E-01
     43 T   6 C    -3.814977144512E-01  2.432019211852E-01 -3.814977144512E-01
     44 T   6 C    -3.753003643636E-01  0.000000000000E+00  3.814977144512E-01
     45 F   6 C     3.814977144512E-01  2.775557561563E-17 -3.753003643636E-01
     46 F   6 C     3.753003643636E-01 -2.432019211852E-01  3.753003643636E-01
     47 F   6 C    -3.814977144512E-01 -3.814977144512E-01  2.432019211852E-01
     48 T   6 C     2.432019211852E-01 -3.814977144512E-01 -3.814977144512E-01
     49 F   6 C     3.753003643636E-01  3.753003643636E-01 -2.432019211852E-01
     50 T   6 C     0.000000000000E+00  3.814977144512E-01 -3.753003643636E-01
     51 F   6 C     3.814977144512E-01 -3.753003643636E-01  2.688821387764E-17
     52 F   6 C     0.000000000000E+00 -3.753003643636E-01  3.814977144512E-01
     53 F   6 C    -3.753003643636E-01  3.814977144512E-01  3.469446951954E-18
     54 F   6 C    -2.432019211852E-01  3.753003643636E-01  3.753003643636E-01
     55 T   6 C    -2.655153077947E-01  3.494779713275E-01 -2.093237015375E-01
     56 T   6 C    -4.411983271350E-01 -5.619160625725E-02  2.093237015375E-01
     57 F   6 C     2.655153077947E-01  5.619160625725E-02 -3.850067208778E-01
     58 F   6 C     4.411983271350E-01 -3.494779713275E-01  3.850067208778E-01
     59 T   6 C    -2.093237015375E-01 -2.655153077947E-01  3.494779713275E-01
     60 T   6 C     3.494779713275E-01 -2.093237015375E-01 -2.655153077947E-01
     61 T   6 C     3.850067208778E-01  4.411983271350E-01 -3.494779713275E-01
     62 T   6 C    -5.619160625725E-02  2.093237015375E-01 -4.411983271350E-01
     63 F   6 C     2.093237015375E-01 -4.411983271350E-01 -5.619160625725E-02
     64 F   6 C     5.619160625725E-02 -3.850067208778E-01  2.655153077947E-01
     65 F   6 C    -3.850067208778E-01  2.655153077947E-01  5.619160625725E-02
     66 F   6 C    -3.494779713275E-01  3.850067208778E-01  4.411983271350E-01
     67 F   6 C     3.494779713275E-01 -2.655153077947E-01 -2.093237015375E-01
     68 F   6 C    -5.619160625725E-02 -4.411983271350E-01  2.093237015375E-01
     69 F   6 C     5.619160625725E-02  2.655153077947E-01 -3.850067208778E-01
     70 F   6 C    -3.494779713275E-01  4.411983271350E-01  3.850067208778E-01
     71 F   6 C    -2.655153077947E-01 -2.093237015375E-01  3.494779713275E-01
     72 F   6 C    -2.093237015375E-01  3.494779713275E-01 -2.655153077947E-01
     73 F   6 C     4.411983271350E-01  3.850067208778E-01 -3.494779713275E-01
     74 F   6 C     2.093237015375E-01 -5.619160625725E-02 -4.411983271350E-01
     75 F   6 C    -4.411983271350E-01  2.093237015375E-01 -5.619160625725E-02
     76 F   6 C    -3.850067208778E-01  5.619160625725E-02  2.655153077947E-01
     77 F   6 C     2.655153077947E-01 -3.850067208778E-01  5.619160625725E-02
     78 F   6 C     3.850067208778E-01 -3.494779713275E-01  4.411983271350E-01
     79 T   1 H    -2.362179090721E-01  3.923599355064E-01 -1.222760594982E-01
     80 T   1 H    -4.853640049954E-01 -1.139418495739E-01  1.222760594982E-01
     81 F   1 H     2.362179090721E-01  1.139418495739E-01 -3.714221554215E-01
     82 F   1 H     4.853640049954E-01 -3.923599355064E-01  3.714221554215E-01
     83 T   1 H    -1.222760594982E-01 -2.362179090721E-01  3.923599355064E-01
     84 T   1 H     3.923599355064E-01 -1.222760594982E-01 -2.362179090721E-01
     85 T   1 H     3.714221554215E-01  4.853640049954E-01 -3.923599355064E-01
     86 T   1 H    -1.139418495739E-01  1.222760594982E-01 -4.853640049954E-01
     87 F   1 H     1.222760594982E-01 -4.853640049954E-01 -1.139418495739E-01
     88 F   1 H     1.139418495739E-01 -3.714221554215E-01  2.362179090721E-01
     89 F   1 H    -3.714221554215E-01  2.362179090721E-01  1.139418495739E-01
     90 F   1 H    -3.923599355064E-01  3.714221554215E-01  4.853640049954E-01
     91 F   1 H     3.923599355064E-01 -2.362179090721E-01 -1.222760594982E-01
     92 F   1 H    -1.139418495739E-01 -4.853640049954E-01  1.222760594982E-01
     93 F   1 H     1.139418495739E-01  2.362179090721E-01 -3.714221554215E-01
     94 F   1 H    -3.923599355064E-01  4.853640049954E-01  3.714221554215E-01
     95 F   1 H    -2.362179090721E-01 -1.222760594982E-01  3.923599355064E-01
     96 F   1 H    -1.222760594982E-01  3.923599355064E-01 -2.362179090721E-01
     97 F   1 H     4.853640049954E-01  3.714221554215E-01 -3.923599355064E-01
     98 F   1 H     1.222760594982E-01 -1.139418495739E-01 -4.853640049954E-01
     99 F   1 H    -4.853640049954E-01  1.222760594982E-01 -1.139418495739E-01
    100 F   1 H    -3.714221554215E-01  1.139418495739E-01  2.362179090721E-01
    101 F   1 H     2.362179090721E-01 -3.714221554215E-01  1.139418495739E-01
    102 F   1 H     3.714221554215E-01 -3.923599355064E-01  4.853640049954E-01

 TRANSFORMATION MATRIX PRIMITIVE-CRYSTALLOGRAPHIC CELL
  0.0000  1.0000  1.0000  1.0000  0.0000  1.0000  1.0000  1.0000  0.0000

 *******************************************************************************
 CRYSTALLOGRAPHIC CELL (VOLUME=       5071.67712523)
         A              B              C           ALPHA      BETA       GAMMA 
    17.18237164    17.18430455    17.18430455    91.718744  90.000000  90.000000

 COORDINATES IN THE CRYSTALLOGRAPHIC CELL
     ATOM                 X/A                 Y/B                 Z/C    
 *******************************************************************************
      1 T 230 ZN    2.500000000000E-01  5.000000000000E-01  1.301042606983E-17
      2 F 230 ZN    2.500000000000E-01  1.301042606983E-17  5.000000000000E-01
      3 T 230 ZN    0.000000000000E+00  2.500000000000E-01  5.000000000000E-01
      4 F 230 ZN    5.000000000000E-01 -1.908195823574E-17  2.500000000000E-01
      5 F 230 ZN    5.000000000000E-01  2.500000000000E-01  3.469446951954E-17
      6 F 230 ZN    0.000000000000E+00  5.000000000000E-01  2.500000000000E-01
      7 T   7 N     1.864091627149E-01 -4.709827207177E-01  9.464798932412E-02
      8 T   7 N    -1.864091627149E-01  4.709827207177E-01  9.464798932412E-02
      9 F   7 N     1.864091627149E-01  4.709827207177E-01 -9.464798932412E-02
     10 F   7 N    -1.864091627149E-01 -4.709827207177E-01 -9.464798932412E-02
     11 T   7 N     9.464798932412E-02  1.864091627149E-01 -4.709827207177E-01
     12 T   7 N    -4.709827207177E-01  9.464798932412E-02  1.864091627149E-01
     13 T   7 N    -9.464798932412E-02 -1.864091627149E-01 -4.709827207177E-01
     14 T   7 N     4.709827207177E-01  9.464798932412E-02 -1.864091627149E-01
     15 F   7 N     9.464798932412E-02 -1.864091627149E-01  4.709827207177E-01
     16 F   7 N     4.709827207177E-01 -9.464798932412E-02  1.864091627149E-01
     17 F   7 N    -9.464798932412E-02  1.864091627149E-01  4.709827207177E-01
     18 F   7 N    -4.709827207177E-01 -9.464798932412E-02 -1.864091627149E-01
     19 F   7 N    -4.709827207177E-01  1.864091627149E-01  9.464798932412E-02
     20 F   7 N     4.709827207177E-01 -1.864091627149E-01  9.464798932412E-02
     21 F   7 N     4.709827207177E-01  1.864091627149E-01 -9.464798932412E-02
     22 F   7 N    -4.709827207177E-01 -1.864091627149E-01 -9.464798932412E-02
     23 F   7 N     1.864091627149E-01  9.464798932412E-02 -4.709827207177E-01
     24 F   7 N     9.464798932412E-02 -4.709827207177E-01  1.864091627149E-01
     25 F   7 N    -1.864091627149E-01 -9.464798932412E-02 -4.709827207177E-01
     26 F   7 N     9.464798932412E-02  4.709827207177E-01 -1.864091627149E-01
     27 F   7 N    -1.864091627149E-01  9.464798932412E-02  4.709827207177E-01
     28 F   7 N    -9.464798932412E-02  4.709827207177E-01  1.864091627149E-01
     29 F   7 N     1.864091627149E-01 -9.464798932412E-02  4.709827207177E-01
     30 F   7 N    -9.464798932412E-02 -4.709827207177E-01 -1.864091627149E-01
     31 T  17 CL    7.599672410549E-02  4.201525343509E-01  7.599672410549E-02
     32 T  17 CL   -7.599672410549E-02 -4.201525343509E-01  7.599672410549E-02
     33 F  17 CL    7.599672410549E-02 -4.201525343509E-01 -7.599672410549E-02
     34 F  17 CL   -7.599672410549E-02  4.201525343509E-01 -7.599672410549E-02
     35 F  17 CL    7.599672410549E-02  7.599672410549E-02  4.201525343509E-01
     36 T  17 CL    4.201525343509E-01  7.599672410549E-02  7.599672410549E-02
     37 F  17 CL   -7.599672410549E-02 -7.599672410549E-02  4.201525343509E-01
     38 T  17 CL   -4.201525343509E-01  7.599672410549E-02 -7.599672410549E-02
     39 F  17 CL    7.599672410549E-02 -7.599672410549E-02 -4.201525343509E-01
     40 F  17 CL   -4.201525343509E-01 -7.599672410549E-02  7.599672410549E-02
     41 F  17 CL   -7.599672410549E-02  7.599672410549E-02 -4.201525343509E-01
     42 F  17 CL    4.201525343509E-01 -7.599672410549E-02 -7.599672410549E-02
     43 T   6 C     1.216009605926E-01  4.969013249562E-01  1.216009605926E-01
     44 T   6 C    -1.216009605926E-01 -4.969013249562E-01  1.216009605926E-01
     45 F   6 C     1.216009605926E-01 -4.969013249562E-01 -1.216009605926E-01
     46 F   6 C    -1.216009605926E-01  4.969013249562E-01 -1.216009605926E-01
     47 F   6 C     1.216009605926E-01  1.216009605926E-01  4.969013249562E-01
     48 T   6 C     4.969013249562E-01  1.216009605926E-01  1.216009605926E-01
     49 F   6 C    -1.216009605926E-01 -1.216009605926E-01  4.969013249562E-01
     50 T   6 C    -4.969013249562E-01  1.216009605926E-01 -1.216009605926E-01
     51 F   6 C     1.216009605926E-01 -1.216009605926E-01 -4.969013249562E-01
     52 F   6 C    -4.969013249562E-01 -1.216009605926E-01  1.216009605926E-01
     53 F   6 C    -1.216009605926E-01  1.216009605926E-01 -4.969013249562E-01
     54 F   6 C     4.969013249562E-01 -1.216009605926E-01 -1.216009605926E-01
     55 T   6 C    -2.971652112076E-01  8.784150967016E-02 -3.533568174649E-01
     56 T   6 C     2.971652112076E-01 -8.784150967016E-02 -3.533568174649E-01
     57 F   6 C    -2.971652112076E-01 -8.784150967016E-02  3.533568174649E-01
     58 F   6 C     2.971652112076E-01  8.784150967016E-02  3.533568174649E-01
     59 T   6 C    -3.533568174649E-01 -2.971652112076E-01  8.784150967016E-02
     60 T   6 C     8.784150967016E-02 -3.533568174649E-01 -2.971652112076E-01
     61 T   6 C     3.533568174649E-01  2.971652112076E-01  8.784150967016E-02
     62 T   6 C    -8.784150967016E-02 -3.533568174649E-01  2.971652112076E-01
     63 F   6 C    -3.533568174649E-01  2.971652112076E-01 -8.784150967016E-02
     64 F   6 C    -8.784150967016E-02  3.533568174649E-01 -2.971652112076E-01
     65 F   6 C     3.533568174649E-01 -2.971652112076E-01 -8.784150967016E-02
     66 F   6 C     8.784150967016E-02  3.533568174649E-01  2.971652112076E-01
     67 F   6 C     8.784150967016E-02 -2.971652112076E-01 -3.533568174649E-01
     68 F   6 C    -8.784150967016E-02  2.971652112076E-01 -3.533568174649E-01
     69 F   6 C    -8.784150967016E-02 -2.971652112076E-01  3.533568174649E-01
     70 F   6 C     8.784150967016E-02  2.971652112076E-01  3.533568174649E-01
     71 F   6 C    -2.971652112076E-01 -3.533568174649E-01  8.784150967016E-02
     72 F   6 C    -3.533568174649E-01  8.784150967016E-02 -2.971652112076E-01
     73 F   6 C     2.971652112076E-01  3.533568174649E-01  8.784150967016E-02
     74 F   6 C    -3.533568174649E-01 -8.784150967016E-02  2.971652112076E-01
     75 F   6 C     2.971652112076E-01 -3.533568174649E-01 -8.784150967016E-02
     76 F   6 C     3.533568174649E-01 -8.784150967016E-02 -2.971652112076E-01
     77 F   6 C    -2.971652112076E-01  3.533568174649E-01 -8.784150967016E-02
     78 F   6 C     3.533568174649E-01  8.784150967016E-02  2.971652112076E-01
     79 T   1 H    -2.468491074598E-01  1.245730479617E-01 -3.607909570338E-01
     80 T   1 H     2.468491074598E-01 -1.245730479617E-01 -3.607909570338E-01
     81 F   1 H    -2.468491074598E-01 -1.245730479617E-01  3.607909570338E-01
     82 F   1 H     2.468491074598E-01  1.245730479617E-01  3.607909570338E-01
     83 T   1 H    -3.607909570338E-01 -2.468491074598E-01  1.245730479617E-01
     84 T   1 H     1.245730479617E-01 -3.607909570338E-01 -2.468491074598E-01
     85 T   1 H     3.607909570338E-01  2.468491074598E-01  1.245730479617E-01
     86 T   1 H    -1.245730479617E-01 -3.607909570338E-01  2.468491074598E-01
     87 F   1 H    -3.607909570338E-01  2.468491074598E-01 -1.245730479617E-01
     88 F   1 H    -1.245730479617E-01  3.607909570338E-01 -2.468491074598E-01
     89 F   1 H     3.607909570338E-01 -2.468491074598E-01 -1.245730479617E-01
     90 F   1 H     1.245730479617E-01  3.607909570338E-01  2.468491074598E-01
     91 F   1 H     1.245730479617E-01 -2.468491074598E-01 -3.607909570338E-01
     92 F   1 H    -1.245730479617E-01  2.468491074598E-01 -3.607909570338E-01
     93 F   1 H    -1.245730479617E-01 -2.468491074598E-01  3.607909570338E-01
     94 F   1 H     1.245730479617E-01  2.468491074598E-01  3.607909570338E-01
     95 F   1 H    -2.468491074598E-01 -3.607909570338E-01  1.245730479617E-01
     96 F   1 H    -3.607909570338E-01  1.245730479617E-01 -2.468491074598E-01
     97 F   1 H     2.468491074598E-01  3.607909570338E-01  1.245730479617E-01
     98 F   1 H    -3.607909570338E-01 -1.245730479617E-01  2.468491074598E-01
     99 F   1 H     2.468491074598E-01 -3.607909570338E-01 -1.245730479617E-01
    100 F   1 H     3.607909570338E-01 -1.245730479617E-01 -2.468491074598E-01
    101 F   1 H    -2.468491074598E-01  3.607909570338E-01 -1.245730479617E-01
    102 F   1 H     3.607909570338E-01  1.245730479617E-01  2.468491074598E-01

 T = ATOM BELONGING TO THE ASYMMETRIC UNIT

 ****    4 SYMMOPS - TRANSLATORS IN FRACTIONAL UNITS
 **** MATRICES AND TRANSLATORS IN THE CRYSTALLOGRAPHIC REFERENCE FRAME
   V INV                    ROTATION MATRICES                   TRANSLATORS
   1   1  1.00  0.00  0.00  0.00  1.00  0.00  0.00  0.00  1.00  0.00  0.00  0.00
   2   2 -1.00  0.00  0.00 -1.00  0.00  1.00 -1.00  1.00 -0.00  0.00  0.00  0.00
   3   3  1.00  0.00  0.00 -0.00  0.00  1.00 -0.00  1.00 -0.00  0.00  0.00  0.00
   4   4 -1.00  0.00  0.00 -1.00  1.00  0.00 -1.00 -0.00  1.00  0.00  0.00  0.00

 DIRECT LATTICE VECTORS CARTESIAN COMPONENTS (ANGSTROM)
          X                    Y                    Z
  -0.859118582100E+01   0.846231803368E+01   0.846231803368E+01
   0.859118582100E+01  -0.872005360832E+01   0.872005360832E+01
   0.859118582100E+01   0.872005360832E+01  -0.872005360832E+01


 CARTESIAN COORDINATES - PRIMITIVE CELL
 *******************************************************************************
 *      ATOM          X(ANGSTROM)         Y(ANGSTROM)         Z(ANGSTROM)
 *******************************************************************************
    1   230 ZN   -1.288677873150E+01  8.591185821000E+00 -1.288677873150E-01
    2   230 ZN   -1.288677873150E+01 -1.288677873150E-01  8.591185821000E+00
    3   230 ZN    0.000000000000E+00 -1.301564651881E+01  8.784487501972E+00
    4   230 ZN    8.591185821000E+00  1.933016809725E-01 -1.288677873150E+01
    5   230 ZN    8.591185821000E+00 -1.288677873150E+01  1.933016809725E-01
    6   230 ZN    0.000000000000E+00  8.784487501972E+00 -1.301564651881E+01
    7     7 N     3.202951511242E+00 -8.116994298247E+00  1.747665929900E+00
    8     7 N    -3.202951511242E+00  8.068205990415E+00  1.504887925570E+00
    9     7 N     3.202951511242E+00  8.116994298247E+00 -1.747665929900E+00
   10     7 N    -3.202951511242E+00 -8.068205990415E+00 -1.504887925570E+00
   11     7 N     1.626276927735E+00  3.324340513407E+00 -8.140644417000E+00
   12     7 N    -8.092600144331E+00  1.578232655066E+00  3.178557357326E+00
   13     7 N    -1.626276927735E+00 -3.081562509077E+00 -8.044555871662E+00
   14     7 N     8.092600144331E+00  1.674321200404E+00 -3.227345665158E+00
   15     7 N     1.626276927735E+00 -3.324340513407E+00  8.140644417000E+00
   16     7 N     8.092600144331E+00 -1.674321200404E+00  3.227345665158E+00
   17     7 N    -1.626276927735E+00  3.081562509077E+00  8.044555871662E+00
   18     7 N    -8.092600144331E+00 -1.578232655066E+00 -3.178557357326E+00
   19     7 N    -8.092600144331E+00  3.178557357326E+00  1.578232655066E+00
   20     7 N     8.092600144331E+00 -3.227345665158E+00  1.674321200404E+00
   21     7 N     8.092600144331E+00  3.227345665158E+00 -1.674321200404E+00
   22     7 N    -8.092600144331E+00 -3.178557357326E+00 -1.578232655066E+00
   23     7 N     3.202951511242E+00  1.747665929900E+00 -8.116994298247E+00
   24     7 N     1.626276927735E+00 -8.140644417000E+00  3.324340513407E+00
   25     7 N    -3.202951511242E+00 -1.504887925570E+00 -8.068205990415E+00
   26     7 N     1.626276927735E+00  8.140644417000E+00 -3.324340513407E+00
   27     7 N    -3.202951511242E+00  1.504887925570E+00  8.068205990415E+00
   28     7 N    -1.626276927735E+00  8.044555871662E+00  3.081562509077E+00
   29     7 N     3.202951511242E+00 -1.747665929900E+00  8.116994298247E+00
   30     7 N    -1.626276927735E+00 -8.044555871662E+00 -3.081562509077E+00
   31    17 CL    1.305803957155E+00  7.199629932188E+00  1.197515702282E+00
   32    17 CL   -1.305803957155E+00 -7.238804050902E+00  1.414092212028E+00
   33    17 CL    1.305803957155E+00 -7.199629932188E+00 -1.197515702282E+00
   34    17 CL   -1.305803957155E+00  7.238804050902E+00 -1.414092212028E+00
   35    17 CL    1.305803957155E+00  1.197515702282E+00  7.199629932188E+00
   36    17 CL    7.219216991545E+00  1.286216897798E+00  1.286216897798E+00
   37    17 CL   -1.305803957155E+00 -1.414092212028E+00  7.238804050902E+00
   38    17 CL   -7.219216991545E+00  1.325391016512E+00 -1.325391016512E+00
   39    17 CL    1.305803957155E+00 -1.197515702282E+00 -7.199629932188E+00
   40    17 CL   -7.219216991545E+00 -1.325391016512E+00  1.325391016512E+00
   41    17 CL   -1.305803957155E+00  1.414092212028E+00 -7.238804050902E+00
   42    17 CL    7.219216991545E+00 -1.286216897798E+00 -1.286216897798E+00
   43     6 C     2.089392896926E+00  8.506602341346E+00  1.961323748404E+00
   44     6 C    -2.089392896926E+00 -8.569284128254E+00  2.217462045448E+00
   45     6 C     2.089392896926E+00 -8.506602341346E+00 -1.961323748404E+00
   46     6 C    -2.089392896926E+00  8.569284128254E+00 -2.217462045448E+00
   47     6 C     2.089392896926E+00  1.961323748404E+00  8.506602341346E+00
   48     6 C     8.537943234800E+00  2.058052003472E+00  2.058052003472E+00
   49     6 C    -2.089392896926E+00 -2.217462045448E+00  8.569284128254E+00
   50     6 C    -8.537943234800E+00  2.120733790380E+00 -2.120733790380E+00
   51     6 C     2.089392896926E+00 -1.961323748404E+00 -8.506602341346E+00
   52     6 C    -8.537943234800E+00 -2.120733790380E+00  2.120733790380E+00
   53     6 C    -2.089392896926E+00  2.217462045448E+00 -8.569284128254E+00
   54     6 C     8.537943234800E+00 -2.058052003472E+00 -2.058052003472E+00
   55     6 C    -5.106003098043E+00  1.600398087146E+00 -6.094148041887E+00
   56     6 C     5.106003098043E+00 -1.418252842348E+00 -6.048868277945E+00
   57     6 C    -5.106003098043E+00 -1.600398087146E+00  6.094148041887E+00
   58     6 C     5.106003098043E+00  1.418252842348E+00  6.048868277945E+00
   59     6 C    -6.071508159916E+00 -5.128642980014E+00  1.585915511218E+00
   60     6 C     1.509325464747E+00 -5.994918113445E+00 -5.014930475644E+00
   61     6 C     6.071508159916E+00  5.083363216072E+00  1.432735418276E+00
   62     6 C    -1.509325464747E+00 -6.148098206387E+00  5.197075720442E+00
   63     6 C    -6.071508159916E+00  5.128642980014E+00 -1.585915511218E+00
   64     6 C    -1.509325464747E+00  6.148098206387E+00 -5.197075720442E+00
   65     6 C     6.071508159916E+00 -5.083363216072E+00 -1.432735418276E+00
   66     6 C     1.509325464747E+00  5.994918113445E+00  5.014930475644E+00
   67     6 C     1.509325464747E+00 -5.014930475644E+00 -5.994918113445E+00
   68     6 C    -1.509325464747E+00  5.197075720442E+00 -6.148098206387E+00
   69     6 C    -1.509325464747E+00 -5.197075720442E+00  6.148098206387E+00
   70     6 C     1.509325464747E+00  5.014930475644E+00  5.994918113445E+00
   71     6 C    -5.106003098043E+00 -6.094148041887E+00  1.600398087146E+00
   72     6 C    -6.071508159916E+00  1.585915511218E+00 -5.128642980014E+00
   73     6 C     5.106003098043E+00  6.048868277945E+00  1.418252842348E+00
   74     6 C    -6.071508159916E+00 -1.585915511218E+00  5.128642980014E+00
   75     6 C     5.106003098043E+00 -6.048868277945E+00 -1.418252842348E+00
   76     6 C     6.071508159916E+00 -1.432735418276E+00 -5.083363216072E+00
   77     6 C    -5.106003098043E+00  6.094148041887E+00 -1.600398087146E+00
   78     6 C     6.071508159916E+00  1.432735418276E+00  5.083363216072E+00
   79     1 H    -4.241453103871E+00  2.233449071286E+00 -6.231351214927E+00
   80     1 H     4.241453103871E+00 -2.047471742022E+00 -6.167137402727E+00
   81     1 H    -4.241453103871E+00 -2.233449071286E+00  6.231351214927E+00
   82     1 H     4.241453103871E+00  2.047471742022E+00  6.167137402727E+00
   83     1 H    -6.199244308827E+00 -4.273560009971E+00  2.204082203212E+00
   84     1 H     2.140460406654E+00 -6.135622512269E+00 -4.148464439239E+00
   85     1 H     6.199244308827E+00  4.209346197771E+00  2.076838610096E+00
   86     1 H    -2.140460406654E+00 -6.262866105385E+00  4.334441768503E+00
   87     1 H    -6.199244308827E+00  4.273560009971E+00 -2.204082203212E+00
   88     1 H    -2.140460406654E+00  6.262866105385E+00 -4.334441768503E+00
   89     1 H     6.199244308827E+00 -4.209346197771E+00 -2.076838610096E+00
   90     1 H     2.140460406654E+00  6.135622512269E+00  4.148464439239E+00
   91     1 H     2.140460406654E+00 -4.148464439239E+00 -6.135622512269E+00
   92     1 H    -2.140460406654E+00  4.334441768503E+00 -6.262866105385E+00
   93     1 H    -2.140460406654E+00 -4.334441768503E+00  6.262866105385E+00
   94     1 H     2.140460406654E+00  4.148464439239E+00  6.135622512269E+00
   95     1 H    -4.241453103871E+00 -6.231351214927E+00  2.233449071286E+00
   96     1 H    -6.199244308827E+00  2.204082203212E+00 -4.273560009971E+00
   97     1 H     4.241453103871E+00  6.167137402727E+00  2.047471742022E+00
   98     1 H    -6.199244308827E+00 -2.204082203212E+00  4.273560009971E+00
   99     1 H     4.241453103871E+00 -6.167137402727E+00 -2.047471742022E+00
  100     1 H     6.199244308827E+00 -2.076838610096E+00 -4.209346197771E+00
  101     1 H    -4.241453103871E+00  6.231351214927E+00 -2.233449071286E+00
  102     1 H     6.199244308827E+00  2.076838610096E+00  4.209346197771E+00
 INFORMATION **** EXCBUF **** EXCH. BIPO BUFFER: WORDS USED =     4000000
 WARNING **** EXCBUF **** EXCH. BIPO BUFFER TOO SMALL - TO AVOID I/O SET EXCHSIZE =     6894540

 DFT PARAMETERS

     ATOM       ELECTRONS   NET CHARGE   R(ANGSTROM)
   1 230  ZN     20.0000      0.0000     1.37000000
   7   7  N       7.0000      0.0000     0.74000000
  31  17  CL     17.0000      0.0000     0.99000000
  43   6  C       6.0000      0.0000     0.77000000
  79   1  H       1.0000      0.0000     1.11000000

 SIZE OF GRID=    1623632
 TTTTTTTTTTTTTTTTTTTTTTTTTTTTTT MAKE_GRID2  TELAPSE     1449.31 TCPU     1336.43
 BECKE WEIGHT FUNCTION
 RADSAFE =     2.00
 TOLERANCES - DENSITY:10**- 6; POTENTIAL:10**- 9; GRID WGT:10**-14

 RADIAL INTEGRATION  - INTERVALS (POINTS,UPPER LIMIT):            1( 99,  4.0*R)

 ANGULAR INTEGRATION - INTERVALS (ACCURACY LEVEL [N. POINTS] UPPER LIMIT):
  1(  6[ 146]   0.2)  2( 11[ 302]   0.5)  3( 14[ 590]   0.9)  4( 18[1454]   3.5)
  5( 14[ 590]9999.0)
 EEEEEEEEEE INT_CALC TERMINATION  DATE 16 11 2020 TIME 10:52:46.4

 *******************************************************************************
 ZIFCl_start                                                                     
 CRYSTAL - SCF - TYPE OF CALCULATION :  RESTRICTED CLOSED SHELL
 *******************************************************************************

 CAPPA:IS1  2;IS2  2;IS3  2; K PTS MONK NET   5; SYMMOPS:K SPACE   8;G SPACE   4

 TTTTTTTTTTTTTTTTTTTTTTTTTTTTTT SDIK        TELAPSE     1450.67 TCPU     1337.79

 INFORMATION FROM INTEGRAL EVALUATION

 RESTART FROM A PREVIOUS DENSITY MATRIX - DEP ACTIVE
 NUMBER OF COUPLE SETS (NEW, OLD, FOUND):   38376   38376   38376
 NUMBER OF IRREDUCIBLE G VECTORS        :  137238  137238  137238
 CHARGE NORMALIZATION FACTOR   1.00002142
 TOTAL ATOMIC CHARGES:
  18.6257030  18.6257030  18.6257323  18.6257323  18.6257323  18.6257323
   7.5898059   7.5863898   7.5898059   7.5863898   7.5919980   7.5867953
   7.5839054   7.5890665   7.5919980   7.5890665   7.5839054   7.5867953
   7.5867953   7.5890665   7.5890665   7.5867953   7.5898059   7.5919980
   7.5863898   7.5919980   7.5863898   7.5839054   7.5898059   7.5839054
  17.0140688  17.0111968  17.0140688  17.0111968  17.0140688  17.0126804
  17.0111968  17.0127635  17.0140688  17.0127635  17.0111968  17.0126804
   5.7422194   5.7379751   5.7422194   5.7379751   5.7422194   5.7294044
   5.7379751   5.7506978   5.7422194   5.7506978   5.7379751   5.7294044
   6.0407532   6.0292307   6.0407532   6.0292307   6.0354409   6.0260701
   6.0343243   6.0439325   6.0354409   6.0439325   6.0343243   6.0260701
   6.0260701   6.0439325   6.0439325   6.0260701   6.0407532   6.0354409
   6.0292307   6.0354409   6.0292307   6.0343243   6.0407532   6.0343243
   0.8431330   0.8453694   0.8431330   0.8453694   0.8484632   0.8441067
   0.8400720   0.8443259   0.8484632   0.8443259   0.8400720   0.8441067
   0.8441067   0.8443259   0.8443259   0.8441067   0.8431330   0.8484632
   0.8453694   0.8484632   0.8453694   0.8400720   0.8431330   0.8400720
 TTTTTTTTTTTTTTTTTTTTTTTTTTTTTT MOQGAD      TELAPSE     1452.73 TCPU     1339.76
 TTTTTTTTTTTTTTTTTTTTTTTTTTTTTT SHELLXN     TELAPSE     1484.24 TCPU     1368.10
 TTTTTTTTTTTTTTTTTTTTTTTTTTTTTT MONMO3      TELAPSE     1488.66 TCPU     1372.52
 NUMERICALLY INTEGRATED DENSITY    732.0001287847
 TTTTTTTTTTTTTTTTTTTTTTTTTTTTTT NUMDFT      TELAPSE     1494.22 TCPU     1378.09
 CYC   0 ETOT(AU) -9.586568752416E+03 DETOT -9.59E+03 tst  7.81E-15 PX  1.00E+00
 TTTTTTTTTTTTTTTTTTTTTTTTTTTTTT DIIS        TELAPSE     1494.30 TCPU     1378.17
 TTTTTTTTTTTTTTTTTTTTTTTTTTTTTT FDIK        TELAPSE     1526.45 TCPU     1409.88
 INSULATING STATE
 TOP OF VALENCE BANDS -    BAND    366; K    2; EIG -2.7576474E-01 AU
 TOP OF VALENCE BANDS -    BAND    366; K    1; EIG -2.7590372E-01 AU
 BOTTOM OF VIRTUAL BANDS - BAND    367; K    1; EIG  3.7171115E-02 AU
 INDIRECT ENERGY BAND GAP:   8.5154 eV
 TTTTTTTTTTTTTTTTTTTTTTTTTTTTTT PDIG        TELAPSE     1527.66 TCPU     1411.08
 CHARGE NORMALIZATION FACTOR   1.00000000
 TOTAL ATOMIC CHARGES:
  18.6255644  18.6255644  18.6250063  18.6250063  18.6250063  18.6250063
   7.5898613   7.5855488   7.5898613   7.5855488   7.5638253   7.5717679
   7.6131428   7.6037395   7.5638253   7.6037395   7.6131428   7.5717679
   7.5717679   7.6037395   7.6037395   7.5717679   7.5898613   7.5638253
   7.5855488   7.5638253   7.5855488   7.6131428   7.5898613   7.6131428
  17.0181547  17.0066278  17.0181547  17.0066278  17.0181547  17.0077262
  17.0066278  17.0165660  17.0181547  17.0165660  17.0066278  17.0077262
   5.7404869   5.7389735   5.7404869   5.7389735   5.7404869   5.7618816
   5.7389735   5.7208650   5.7404869   5.7208650   5.7389735   5.7618816
   6.0261757   6.0438812   6.0261757   6.0438812   6.0524967   6.0496086
   6.0184404   6.0204756   6.0524967   6.0204756   6.0184404   6.0496086
   6.0496086   6.0204756   6.0204756   6.0496086   6.0261757   6.0524967
   6.0438812   6.0524967   6.0438812   6.0184404   6.0261757   6.0184404
   0.8472497   0.8414292   0.8472497   0.8414292   0.8444875   0.8415256
   0.8439155   0.8468779   0.8444875   0.8468779   0.8439155   0.8415256
   0.8415256   0.8468779   0.8468779   0.8415256   0.8472497   0.8444875
   0.8414292   0.8444875   0.8414292   0.8439155   0.8472497   0.8439155
 TTTTTTTTTTTTTTTTTTTTTTTTTTTTTT MOQGAD      TELAPSE     1527.68 TCPU     1411.10
 TTTTTTTTTTTTTTTTTTTTTTTTTTTTTT SHELLXN     TELAPSE     1559.20 TCPU     1439.53
 TTTTTTTTTTTTTTTTTTTTTTTTTTTTTT MONMO3      TELAPSE     1561.31 TCPU     1441.64
 NUMERICALLY INTEGRATED DENSITY    732.0001232304
 TTTTTTTTTTTTTTTTTTTTTTTTTTTTTT NUMDFT      TELAPSE     1566.77 TCPU     1447.09
 CYC   1 ETOT(AU) -9.586442204992E+03 DETOT  1.27E-01 tst  0.00E+00 PX  8.36E-03
 TTTTTTTTTTTTTTTTTTTTTTTTTTTTTT DIIS        TELAPSE     1566.93 TCPU     1447.26
 DIIS TEST: 0.95211E-02 AT SCF   CYCLE   1 - MIX   30 %
 TTTTTTTTTTTTTTTTTTTTTTTTTTTTTT FDIK        TELAPSE     1574.21 TCPU     1454.12
 INSULATING STATE
 TOP OF VALENCE BANDS -    BAND    366; K    5; EIG -2.7270837E-01 AU
 TOP OF VALENCE BANDS -    BAND    366; K    1; EIG -2.7277395E-01 AU
 BOTTOM OF VIRTUAL BANDS - BAND    367; K    1; EIG  3.7729531E-02 AU
 INDIRECT ENERGY BAND GAP:   8.4474 eV
 TTTTTTTTTTTTTTTTTTTTTTTTTTTTTT PDIG        TELAPSE     1575.41 TCPU     1455.32
 CHARGE NORMALIZATION FACTOR   1.00000000
 TOTAL ATOMIC CHARGES:
  18.6260660  18.6260660  18.6255800  18.6255800  18.6255800  18.6255800
   7.5902510   7.5861265   7.5902510   7.5861265   7.5803761   7.5779972
   7.5954106   7.5982162   7.5803761   7.5982162   7.5954106   7.5779972
   7.5779972   7.5982162   7.5982162   7.5779972   7.5902510   7.5803761
   7.5861265   7.5803761   7.5861265   7.5954106   7.5902510   7.5954106
  17.0119627  17.0130528  17.0119627  17.0130528  17.0119627  17.0192270
  17.0130528  17.0055272  17.0119627  17.0055272  17.0130528  17.0192270
   5.7415525   5.7386698   5.7415525   5.7386698   5.7415525   5.7430294
   5.7386698   5.7376296   5.7415525   5.7376296   5.7386698   5.7430294
   6.0286475   6.0409938   6.0286475   6.0409938   6.0461846   6.0370787
   6.0238904   6.0325263   6.0461846   6.0325263   6.0238904   6.0370787
   6.0370787   6.0325263   6.0325263   6.0370787   6.0286475   6.0461846
   6.0409938   6.0461846   6.0409938   6.0238904   6.0286475   6.0238904
   0.8459103   0.8428104   0.8459103   0.8428104   0.8458083   0.8469600
   0.8424473   0.8418073   0.8458083   0.8418073   0.8424473   0.8469600
   0.8469600   0.8418073   0.8418073   0.8469600   0.8459103   0.8458083
   0.8428104   0.8458083   0.8428104   0.8424473   0.8459103   0.8424473
 TTTTTTTTTTTTTTTTTTTTTTTTTTTTTT MOQGAD      TELAPSE     1575.43 TCPU     1455.33
 TTTTTTTTTTTTTTTTTTTTTTTTTTTTTT SHELLXN     TELAPSE     1608.46 TCPU     1483.77
 TTTTTTTTTTTTTTTTTTTTTTTTTTTTTT MONMO3      TELAPSE     1610.47 TCPU     1485.78
 NUMERICALLY INTEGRATED DENSITY    732.0001253960
 TTTTTTTTTTTTTTTTTTTTTTTTTTTTTT NUMDFT      TELAPSE     1615.92 TCPU     1491.23
 CYC   2 ETOT(AU) -9.586443408433E+03 DETOT -1.20E-03 tst  4.26E-06 PX  4.17E-03
 TTTTTTTTTTTTTTTTTTTTTTTTTTTTTT DIIS        TELAPSE     1623.11 TCPU     1498.42
 DIIS TEST: 0.18487E-02 AT SCF   CYCLE   2 - DIIS ACTIVE - HISTORY:     2 CYCLES
 TTTTTTTTTTTTTTTTTTTTTTTTTTTTTT FDIK        TELAPSE     1636.88 TCPU     1510.05
 INSULATING STATE
 TOP OF VALENCE BANDS -    BAND    366; K    5; EIG -2.7414623E-01 AU
 TOP OF VALENCE BANDS -    BAND    366; K    1; EIG -2.7422652E-01 AU
 BOTTOM OF VIRTUAL BANDS - BAND    367; K    1; EIG  3.7745466E-02 AU
 INDIRECT ENERGY BAND GAP:   8.4870 eV
 TTTTTTTTTTTTTTTTTTTTTTTTTTTTTT PDIG        TELAPSE     1638.09 TCPU     1511.26
 CHARGE NORMALIZATION FACTOR   1.00000000
 TOTAL ATOMIC CHARGES:
  18.6259395  18.6259395  18.6253818  18.6253818  18.6253818  18.6253818
   7.5918059   7.5836363   7.5918059   7.5836363   7.5725564   7.5733531
   7.6044870   7.6021401   7.5725564   7.6021401   7.6044870   7.5733531
   7.5733531   7.6021401   7.6021401   7.5733531   7.5918059   7.5725564
   7.5836363   7.5725564   7.5836363   7.6044870   7.5918059   7.6044870
  17.0136019  17.0114761  17.0136019  17.0114761  17.0136019  17.0157040
  17.0114761  17.0087067  17.0136019  17.0087067  17.0114761  17.0157040
   5.7409280   5.7384143   5.7409280   5.7384143   5.7409280   5.7521598
   5.7384143   5.7303803   5.7409280   5.7303803   5.7384143   5.7521598
   6.0287097   6.0411049   6.0287097   6.0411049   6.0484285   6.0403726
   6.0223063   6.0294580   6.0484285   6.0294580   6.0223063   6.0403726
   6.0403726   6.0294580   6.0294580   6.0403726   6.0287097   6.0484285
   6.0411049   6.0484285   6.0411049   6.0223063   6.0287097   6.0223063
   0.8462432   0.8424209   0.8462432   0.8424209   0.8466410   0.8455623
   0.8415669   0.8429597   0.8466410   0.8429597   0.8415669   0.8455623
   0.8455623   0.8429597   0.8429597   0.8455623   0.8462432   0.8466410
   0.8424209   0.8466410   0.8424209   0.8415669   0.8462432   0.8415669
 TTTTTTTTTTTTTTTTTTTTTTTTTTTTTT MOQGAD      TELAPSE     1638.11 TCPU     1511.28
 TTTTTTTTTTTTTTTTTTTTTTTTTTTTTT SHELLXN     TELAPSE     1676.10 TCPU     1539.72
 TTTTTTTTTTTTTTTTTTTTTTTTTTTTTT MONMO3      TELAPSE     1679.06 TCPU     1542.69
 NUMERICALLY INTEGRATED DENSITY    732.0001255029
 TTTTTTTTTTTTTTTTTTTTTTTTTTTTTT NUMDFT      TELAPSE     1684.63 TCPU     1548.25
 CYC   3 ETOT(AU) -9.586443662120E+03 DETOT -2.54E-04 tst  9.74E-07 PX  1.84E-03
 TTTTTTTTTTTTTTTTTTTTTTTTTTTTTT DIIS        TELAPSE     1684.78 TCPU     1548.40
 DIIS TEST: 0.28013E-03 AT SCF   CYCLE   3 - DIIS ACTIVE - HISTORY:     3 CYCLES
 TTTTTTTTTTTTTTTTTTTTTTTTTTTTTT FDIK        TELAPSE     1692.65 TCPU     1555.83
 INSULATING STATE
 TOP OF VALENCE BANDS -    BAND    366; K    5; EIG -2.7450607E-01 AU
 TOP OF VALENCE BANDS -    BAND    366; K    1; EIG -2.7459091E-01 AU
 BOTTOM OF VIRTUAL BANDS - BAND    367; K    1; EIG  3.7718036E-02 AU
 INDIRECT ENERGY BAND GAP:   8.4961 eV
 TTTTTTTTTTTTTTTTTTTTTTTTTTTTTT PDIG        TELAPSE     1693.85 TCPU     1557.03
 CHARGE NORMALIZATION FACTOR   1.00000000
 TOTAL ATOMIC CHARGES:
  18.6259138  18.6259138  18.6254105  18.6254105  18.6254105  18.6254105
   7.5910284   7.5851713   7.5910284   7.5851713   7.5752015   7.5739361
   7.6007750   7.6018692   7.5752015   7.6018692   7.6007750   7.5739361
   7.5739361   7.6018692   7.6018692   7.5739361   7.5910284   7.5752015
   7.5851713   7.5752015   7.5851713   7.6007750   7.5910284   7.6007750
  17.0133104  17.0116164  17.0133104  17.0116164  17.0133104  17.0165933
  17.0116164  17.0079518  17.0133104  17.0079518  17.0116164  17.0165933
   5.7411975   5.7388760   5.7411975   5.7388760   5.7411975   5.7496255
   5.7388760   5.7321196   5.7411975   5.7321196   5.7388760   5.7496255
   6.0268038   6.0430667   6.0268038   6.0430667   6.0490149   6.0409638
   6.0212782   6.0288563   6.0490149   6.0288563   6.0212782   6.0409638
   6.0409638   6.0288563   6.0288563   6.0409638   6.0268038   6.0490149
   6.0430667   6.0490149   6.0430667   6.0212782   6.0268038   6.0212782
   0.8464289   0.8421888   0.8464289   0.8421888   0.8464531   0.8454485
   0.8418368   0.8431658   0.8464531   0.8431658   0.8418368   0.8454485
   0.8454485   0.8431658   0.8431658   0.8454485   0.8464289   0.8464531
   0.8421888   0.8464531   0.8421888   0.8418368   0.8464289   0.8418368
 TTTTTTTTTTTTTTTTTTTTTTTTTTTTTT MOQGAD      TELAPSE     1693.87 TCPU     1557.05
 TTTTTTTTTTTTTTTTTTTTTTTTTTTTTT SHELLXN     TELAPSE     1725.50 TCPU     1585.49
 TTTTTTTTTTTTTTTTTTTTTTTTTTTTTT MONMO3      TELAPSE     1727.75 TCPU     1587.74
 NUMERICALLY INTEGRATED DENSITY    732.0001254827
 TTTTTTTTTTTTTTTTTTTTTTTTTTTTTT NUMDFT      TELAPSE     1733.21 TCPU     1593.20
 CYC   4 ETOT(AU) -9.586443698089E+03 DETOT -3.60E-05 tst  1.41E-07 PX  7.01E-04
 TTTTTTTTTTTTTTTTTTTTTTTTTTTTTT DIIS        TELAPSE     1733.37 TCPU     1593.36
 DIIS TEST: 0.81627E-04 AT SCF   CYCLE   4 - DIIS ACTIVE - HISTORY:     4 CYCLES
 TTTTTTTTTTTTTTTTTTTTTTTTTTTTTT FDIK        TELAPSE     1741.06 TCPU     1600.62
 INSULATING STATE
 TOP OF VALENCE BANDS -    BAND    366; K    5; EIG -2.7436810E-01 AU
 TOP OF VALENCE BANDS -    BAND    366; K    1; EIG -2.7445138E-01 AU
 BOTTOM OF VIRTUAL BANDS - BAND    367; K    1; EIG  3.7717539E-02 AU
 INDIRECT ENERGY BAND GAP:   8.4923 eV
 TTTTTTTTTTTTTTTTTTTTTTTTTTTTTT PDIG        TELAPSE     1742.27 TCPU     1601.82
 CHARGE NORMALIZATION FACTOR   1.00000000
 TOTAL ATOMIC CHARGES:
  18.6259377  18.6259377  18.6254306  18.6254306  18.6254306  18.6254306
   7.5916373   7.5839965   7.5916373   7.5839965   7.5743875   7.5740396
   7.6022423   7.6016962   7.5743875   7.6016962   7.6022423   7.5740396
   7.5740396   7.6016962   7.6016962   7.5740396   7.5916373   7.5743875
   7.5839965   7.5743875   7.5839965   7.6022423   7.5916373   7.6022423
  17.0133387  17.0116532  17.0133387  17.0116532  17.0133387  17.0168588
  17.0116532  17.0076081  17.0133387  17.0076081  17.0116532  17.0168588
   5.7410512   5.7387468   5.7410512   5.7387468   5.7410512   5.7500922
   5.7387468   5.7320320   5.7410512   5.7320320   5.7387468   5.7500922
   6.0275640   6.0420999   6.0275640   6.0420999   6.0487260   6.0401908
   6.0219274   6.0295070   6.0487260   6.0295070   6.0219274   6.0401908
   6.0401908   6.0295070   6.0295070   6.0401908   6.0275640   6.0487260
   6.0420999   6.0487260   6.0420999   6.0219274   6.0275640   6.0219274
   0.8463251   0.8423097   0.8463251   0.8423097   0.8464815   0.8456527
   0.8417887   0.8429429   0.8464815   0.8429429   0.8417887   0.8456527
   0.8456527   0.8429429   0.8429429   0.8456527   0.8463251   0.8464815
   0.8423097   0.8464815   0.8423097   0.8417887   0.8463251   0.8417887
 TTTTTTTTTTTTTTTTTTTTTTTTTTTTTT MOQGAD      TELAPSE     1742.28 TCPU     1601.84
 TTTTTTTTTTTTTTTTTTTTTTTTTTTTTT SHELLXN     TELAPSE     1773.49 TCPU     1630.25
 TTTTTTTTTTTTTTTTTTTTTTTTTTTTTT MONMO3      TELAPSE     1777.14 TCPU     1633.90
 NUMERICALLY INTEGRATED DENSITY    732.0001255012
 TTTTTTTTTTTTTTTTTTTTTTTTTTTTTT NUMDFT      TELAPSE     1782.60 TCPU     1639.37
 CYC   5 ETOT(AU) -9.586443707256E+03 DETOT -9.17E-06 tst  5.76E-08 PX  2.00E-04
 TTTTTTTTTTTTTTTTTTTTTTTTTTTTTT DIIS        TELAPSE     1782.87 TCPU     1639.64
 DIIS TEST: 0.20514E-04 AT SCF   CYCLE   5 - DIIS ACTIVE - HISTORY:     5 CYCLES
 TTTTTTTTTTTTTTTTTTTTTTTTTTTTTT FDIK        TELAPSE     1789.46 TCPU     1645.61
 INSULATING STATE
 TOP OF VALENCE BANDS -    BAND    366; K    5; EIG -2.7436790E-01 AU
 TOP OF VALENCE BANDS -    BAND    366; K    1; EIG -2.7445098E-01 AU
 BOTTOM OF VIRTUAL BANDS - BAND    367; K    1; EIG  3.7714847E-02 AU
 INDIRECT ENERGY BAND GAP:   8.4922 eV
 TTTTTTTTTTTTTTTTTTTTTTTTTTTTTT PDIG        TELAPSE     1790.66 TCPU     1646.81
 CHARGE NORMALIZATION FACTOR   1.00000000
 TOTAL ATOMIC CHARGES:
  18.6259186  18.6259186  18.6254203  18.6254203  18.6254203  18.6254203
   7.5912992   7.5847897   7.5912992   7.5847897   7.5744054   7.5738837
   7.6017711   7.6017950   7.5744054   7.6017950   7.6017711   7.5738837
   7.5738837   7.6017950   7.6017950   7.5738837   7.5912992   7.5744054
   7.5847897   7.5744054   7.5847897   7.6017711   7.5912992   7.6017711
  17.0133521  17.0116096  17.0133521  17.0116096  17.0133521  17.0166592
  17.0116096  17.0078567  17.0133521  17.0078567  17.0116096  17.0166592
   5.7411748   5.7387318   5.7411748   5.7387318   5.7411748   5.7501611
   5.7387318   5.7318373   5.7411748   5.7318373   5.7387318   5.7501611
   6.0273552   6.0425165   6.0273552   6.0425165   6.0490017   6.0405137
   6.0213774   6.0292976   6.0490017   6.0292976   6.0213774   6.0405137
   6.0405137   6.0292976   6.0292976   6.0405137   6.0273552   6.0490017
   6.0425165   6.0490017   6.0425165   6.0213774   6.0273552   6.0213774
   0.8463429   0.8422580   0.8463429   0.8422580   0.8465053   0.8455955
   0.8417783   0.8430087   0.8465053   0.8430087   0.8417783   0.8455955
   0.8455955   0.8430087   0.8430087   0.8455955   0.8463429   0.8465053
   0.8422580   0.8465053   0.8422580   0.8417783   0.8463429   0.8417783
 TTTTTTTTTTTTTTTTTTTTTTTTTTTTTT MOQGAD      TELAPSE     1790.68 TCPU     1646.83
 TTTTTTTTTTTTTTTTTTTTTTTTTTTTTT SHELLXN     TELAPSE     1821.84 TCPU     1675.26
 TTTTTTTTTTTTTTTTTTTTTTTTTTTTTT MONMO3      TELAPSE     1824.26 TCPU     1677.67
 NUMERICALLY INTEGRATED DENSITY    732.0001255430
 TTTTTTTTTTTTTTTTTTTTTTTTTTTTTT NUMDFT      TELAPSE     1829.73 TCPU     1683.14
 CYC   6 ETOT(AU) -9.586443708983E+03 DETOT -1.73E-06 tst  1.50E-08 PX  1.16E-04
 TTTTTTTTTTTTTTTTTTTTTTTTTTTTTT DIIS        TELAPSE     1829.89 TCPU     1683.31
 DIIS TEST: 0.51718E-05 AT SCF   CYCLE   6 - DIIS ACTIVE - HISTORY:     6 CYCLES
 TTTTTTTTTTTTTTTTTTTTTTTTTTTTTT FDIK        TELAPSE     1837.18 TCPU     1690.16
 INSULATING STATE
 TOP OF VALENCE BANDS -    BAND    366; K    5; EIG -2.7438421E-01 AU
 TOP OF VALENCE BANDS -    BAND    366; K    1; EIG -2.7446767E-01 AU
 BOTTOM OF VIRTUAL BANDS - BAND    367; K    1; EIG  3.7713526E-02 AU
 INDIRECT ENERGY BAND GAP:   8.4926 eV
 TTTTTTTTTTTTTTTTTTTTTTTTTTTTTT PDIG        TELAPSE     1838.39 TCPU     1691.37
 CHARGE NORMALIZATION FACTOR   1.00000000
 TOTAL ATOMIC CHARGES:
  18.6259295  18.6259295  18.6254219  18.6254219  18.6254219  18.6254219
   7.5913735   7.5842947   7.5913735   7.5842947   7.5746122   7.5740087
   7.6019353   7.6017690   7.5746122   7.6017690   7.6019353   7.5740087
   7.5740087   7.6017690   7.6017690   7.5740087   7.5913735   7.5746122
   7.5842947   7.5746122   7.5842947   7.6019353   7.5913735   7.6019353
  17.0133370  17.0116436  17.0133370  17.0116436  17.0133370  17.0167490
  17.0116436  17.0077401  17.0133370  17.0077401  17.0116436  17.0167490
   5.7411617   5.7387136   5.7411617   5.7387136   5.7411617   5.7500328
   5.7387136   5.7319947   5.7411617   5.7319947   5.7387136   5.7500328
   6.0272234   6.0424227   6.0272234   6.0424227   6.0489503   6.0404384
   6.0217034   6.0292727   6.0489503   6.0292727   6.0217034   6.0404384
   6.0404384   6.0292727   6.0292727   6.0404384   6.0272234   6.0489503
   6.0424227   6.0489503   6.0424227   6.0217034   6.0272234   6.0217034
   0.8463527   0.8422799   0.8463527   0.8422799   0.8465109   0.8455877
   0.8417560   0.8430077   0.8465109   0.8430077   0.8417560   0.8455877
   0.8455877   0.8430077   0.8430077   0.8455877   0.8463527   0.8465109
   0.8422799   0.8465109   0.8422799   0.8417560   0.8463527   0.8417560
 TTTTTTTTTTTTTTTTTTTTTTTTTTTTTT MOQGAD      TELAPSE     1838.41 TCPU     1691.38
 TTTTTTTTTTTTTTTTTTTTTTTTTTTTTT SHELLXN     TELAPSE     1869.61 TCPU     1719.81
 TTTTTTTTTTTTTTTTTTTTTTTTTTTTTT MONMO3      TELAPSE     1872.11 TCPU     1722.31
 NUMERICALLY INTEGRATED DENSITY    732.0001255470
 TTTTTTTTTTTTTTTTTTTTTTTTTTTTTT NUMDFT      TELAPSE     1877.59 TCPU     1727.79
 CYC   7 ETOT(AU) -9.586443709472E+03 DETOT -4.89E-07 tst  2.33E-09 PX  6.47E-05
 TTTTTTTTTTTTTTTTTTTTTTTTTTTTTT DIIS        TELAPSE     1877.75 TCPU     1727.95
 DIIS TEST: 0.19306E-05 AT SCF   CYCLE   7 - DIIS ACTIVE - HISTORY:     7 CYCLES
 TTTTTTTTTTTTTTTTTTTTTTTTTTTTTT FDIK        TELAPSE     1884.87 TCPU     1734.63
 INSULATING STATE
 TOP OF VALENCE BANDS -    BAND    366; K    5; EIG -2.7435204E-01 AU
 TOP OF VALENCE BANDS -    BAND    366; K    1; EIG -2.7443498E-01 AU
 BOTTOM OF VIRTUAL BANDS - BAND    367; K    1; EIG  3.7714401E-02 AU
 INDIRECT ENERGY BAND GAP:   8.4918 eV
 TTTTTTTTTTTTTTTTTTTTTTTTTTTTTT PDIG        TELAPSE     1886.07 TCPU     1735.83
 CHARGE NORMALIZATION FACTOR   1.00000000
 TOTAL ATOMIC CHARGES:
  18.6259189  18.6259189  18.6254272  18.6254272  18.6254272  18.6254272
   7.5914589   7.5845711   7.5914589   7.5845711   7.5744113   7.5739531
   7.6018336   7.6017536   7.5744113   7.6017536   7.6018336   7.5739531
   7.5739531   7.6017536   7.6017536   7.5739531   7.5914589   7.5744113
   7.5845711   7.5744113   7.5845711   7.6018336   7.5914589   7.6018336
  17.0133502  17.0116177  17.0133502  17.0116177  17.0133502  17.0167806
  17.0116177  17.0077396  17.0133502  17.0077396  17.0116177  17.0167806
   5.7411308   5.7387584   5.7411308   5.7387584   5.7411308   5.7500745
   5.7387584   5.7319234   5.7411308   5.7319234   5.7387584   5.7500745
   6.0273711   6.0424482   6.0273711   6.0424482   6.0489302   6.0404209
   6.0215003   6.0293523   6.0489302   6.0293523   6.0215003   6.0404209
   6.0404209   6.0293523   6.0293523   6.0404209   6.0273711   6.0489302
   6.0424482   6.0489302   6.0424482   6.0215003   6.0273711   6.0215003
   0.8463280   0.8422736   0.8463280   0.8422736   0.8465120   0.8456127
   0.8417698   0.8429964   0.8465120   0.8429964   0.8417698   0.8456127
   0.8456127   0.8429964   0.8429964   0.8456127   0.8463280   0.8465120
   0.8422736   0.8465120   0.8422736   0.8417698   0.8463280   0.8417698
 TTTTTTTTTTTTTTTTTTTTTTTTTTTTTT MOQGAD      TELAPSE     1886.09 TCPU     1735.85
 TTTTTTTTTTTTTTTTTTTTTTTTTTTTTT SHELLXN     TELAPSE     1922.37 TCPU     1764.33
 TTTTTTTTTTTTTTTTTTTTTTTTTTTTTT MONMO3      TELAPSE     1924.42 TCPU     1766.37
 NUMERICALLY INTEGRATED DENSITY    732.0001255465
 TTTTTTTTTTTTTTTTTTTTTTTTTTTTTT NUMDFT      TELAPSE     1929.90 TCPU     1771.85
 CYC   8 ETOT(AU) -9.586443709669E+03 DETOT -1.97E-07 tst  8.03E-10 PX  4.30E-05
 TTTTTTTTTTTTTTTTTTTTTTTTTTTTTT DIIS        TELAPSE     1930.06 TCPU     1772.01
 DIIS TEST: 0.94801E-06 AT SCF   CYCLE   8 - DIIS ACTIVE - HISTORY:     8 CYCLES
 TTTTTTTTTTTTTTTTTTTTTTTTTTTTTT FDIK        TELAPSE     1937.52 TCPU     1779.04
 INSULATING STATE
 TOP OF VALENCE BANDS -    BAND    366; K    5; EIG -2.7436234E-01 AU
 TOP OF VALENCE BANDS -    BAND    366; K    1; EIG -2.7444544E-01 AU
 BOTTOM OF VIRTUAL BANDS - BAND    367; K    1; EIG  3.7714380E-02 AU
 INDIRECT ENERGY BAND GAP:   8.4920 eV
 TTTTTTTTTTTTTTTTTTTTTTTTTTTTTT PDIG        TELAPSE     1938.72 TCPU     1780.24
 CHARGE NORMALIZATION FACTOR   1.00000000
 TOTAL ATOMIC CHARGES:
  18.6259250  18.6259250  18.6254195  18.6254195  18.6254195  18.6254195
   7.5913472   7.5844591   7.5913472   7.5844591   7.5745227   7.5739651
   7.6019106   7.6017695   7.5745227   7.6017695   7.6019106   7.5739651
   7.5739651   7.6017695   7.6017695   7.5739651   7.5913472   7.5745227
   7.5844591   7.5745227   7.5844591   7.6019106   7.5913472   7.6019106
  17.0133432  17.0116338  17.0133432  17.0116338  17.0133432  17.0167480
  17.0116338  17.0077522  17.0133432  17.0077522  17.0116338  17.0167480
   5.7411649   5.7387162   5.7411649   5.7387162   5.7411649   5.7500814
   5.7387162   5.7319505   5.7411649   5.7319505   5.7387162   5.7500814
   6.0272819   6.0424415   6.0272819   6.0424415   6.0489956   6.0404346
   6.0215662   6.0293127   6.0489956   6.0293127   6.0215662   6.0404346
   6.0404346   6.0293127   6.0293127   6.0404346   6.0272819   6.0489956
   6.0424415   6.0489956   6.0424415   6.0215662   6.0272819   6.0215662
   0.8463360   0.8422814   0.8463360   0.8422814   0.8465126   0.8456015
   0.8417592   0.8429965   0.8465126   0.8429965   0.8417592   0.8456015
   0.8456015   0.8429965   0.8429965   0.8456015   0.8463360   0.8465126
   0.8422814   0.8465126   0.8422814   0.8417592   0.8463360   0.8417592
 TTTTTTTTTTTTTTTTTTTTTTTTTTTTTT MOQGAD      TELAPSE     1938.74 TCPU     1780.26
 TTTTTTTTTTTTTTTTTTTTTTTTTTTTTT SHELLXN     TELAPSE     1971.01 TCPU     1808.70
 TTTTTTTTTTTTTTTTTTTTTTTTTTTTTT MONMO3      TELAPSE     1973.09 TCPU     1810.77
 NUMERICALLY INTEGRATED DENSITY    732.0001255496
 TTTTTTTTTTTTTTTTTTTTTTTTTTTTTT NUMDFT      TELAPSE     1978.55 TCPU     1816.24
 CYC   9 ETOT(AU) -9.586443709722E+03 DETOT -5.36E-08 tst  2.93E-10 PX  1.73E-05
 TTTTTTTTTTTTTTTTTTTTTTTTTTTTTT DIIS        TELAPSE     1978.72 TCPU     1816.41
 DIIS TEST: 0.37114E-06 AT SCF   CYCLE   9 - DIIS ACTIVE - HISTORY:     9 CYCLES
 TTTTTTTTTTTTTTTTTTTTTTTTTTTTTT FDIK        TELAPSE     1985.50 TCPU     1822.75
 INSULATING STATE
 TOP OF VALENCE BANDS -    BAND    366; K    5; EIG -2.7436185E-01 AU
 TOP OF VALENCE BANDS -    BAND    366; K    1; EIG -2.7444494E-01 AU
 BOTTOM OF VIRTUAL BANDS - BAND    367; K    1; EIG  3.7714080E-02 AU
 INDIRECT ENERGY BAND GAP:   8.4920 eV
 TTTTTTTTTTTTTTTTTTTTTTTTTTTTTT PDIG        TELAPSE     1986.70 TCPU     1823.95
 CHARGE NORMALIZATION FACTOR   1.00000000
 TOTAL ATOMIC CHARGES:
  18.6259225  18.6259225  18.6254202  18.6254202  18.6254202  18.6254202
   7.5914369   7.5844670   7.5914369   7.5844670   7.5744785   7.5739770
   7.6018662   7.6017604   7.5744785   7.6017604   7.6018662   7.5739770
   7.5739770   7.6017604   7.6017604   7.5739770   7.5914369   7.5744785
   7.5844670   7.5744785   7.5844670   7.6018662   7.5914369   7.6018662
  17.0133437  17.0116287  17.0133437  17.0116287  17.0133437  17.0167581
  17.0116287  17.0077516  17.0133437  17.0077516  17.0116287  17.0167581
   5.7411531   5.7387382   5.7411531   5.7387382   5.7411531   5.7500607
   5.7387382   5.7319447   5.7411531   5.7319447   5.7387382   5.7500607
   6.0273088   6.0424547   6.0273088   6.0424547   6.0489409   6.0404336
   6.0215654   6.0293193   6.0489409   6.0293193   6.0215654   6.0404336
   6.0404336   6.0293193   6.0293193   6.0404336   6.0273088   6.0489409
   6.0424547   6.0489409   6.0424547   6.0215654   6.0273088   6.0215654
   0.8463324   0.8422783   0.8463324   0.8422783   0.8465160   0.8456019
   0.8417597   0.8430002   0.8465160   0.8430002   0.8417597   0.8456019
   0.8456019   0.8430002   0.8430002   0.8456019   0.8463324   0.8465160
   0.8422783   0.8465160   0.8422783   0.8417597   0.8463324   0.8417597
 TTTTTTTTTTTTTTTTTTTTTTTTTTTTTT MOQGAD      TELAPSE     1986.72 TCPU     1823.97
 TTTTTTTTTTTTTTTTTTTTTTTTTTTTTT SHELLXN     TELAPSE     2019.05 TCPU     1852.41
 TTTTTTTTTTTTTTTTTTTTTTTTTTTTTT MONMO3      TELAPSE     2021.13 TCPU     1854.49
 NUMERICALLY INTEGRATED DENSITY    732.0001255493
 TTTTTTTTTTTTTTTTTTTTTTTTTTTTTT NUMDFT      TELAPSE     2026.59 TCPU     1859.95
 CYC  10 ETOT(AU) -9.586443709710E+03 DETOT  1.23E-08 tst  8.59E-11 PX  1.26E-05
 TTTTTTTTTTTTTTTTTTTTTTTTTTTTTT DIIS        TELAPSE     2026.76 TCPU     1860.12
 DIIS TEST: 0.18401E-06 AT SCF   CYCLE  10 - DIIS ACTIVE - HISTORY:    10 CYCLES
 TTTTTTTTTTTTTTTTTTTTTTTTTTTTTT FDIK        TELAPSE     2034.25 TCPU     1867.18
 INSULATING STATE
 TOP OF VALENCE BANDS -    BAND    366; K    5; EIG -2.7435968E-01 AU
 TOP OF VALENCE BANDS -    BAND    366; K    1; EIG -2.7444274E-01 AU
 BOTTOM OF VIRTUAL BANDS - BAND    367; K    1; EIG  3.7714220E-02 AU
 INDIRECT ENERGY BAND GAP:   8.4920 eV
 TTTTTTTTTTTTTTTTTTTTTTTTTTTTTT PDIG        TELAPSE     2035.46 TCPU     1868.38
 CHARGE NORMALIZATION FACTOR   1.00000000
 TOTAL ATOMIC CHARGES:
  18.6259227  18.6259227  18.6254210  18.6254210  18.6254210  18.6254210
   7.5913779   7.5844783   7.5913779   7.5844783   7.5745005   7.5739663
   7.6018961   7.6017622   7.5745005   7.6017622   7.6018961   7.5739663
   7.5739663   7.6017622   7.6017622   7.5739663   7.5913779   7.5745005
   7.5844783   7.5745005   7.5844783   7.6018961   7.5913779   7.6018961
  17.0133479  17.0116277  17.0133479  17.0116277  17.0133479  17.0167630
  17.0116277  17.0077429  17.0133479  17.0077429  17.0116277  17.0167630
   5.7411463   5.7387328   5.7411463   5.7387328   5.7411463   5.7500794
   5.7387328   5.7319474   5.7411463   5.7319474   5.7387328   5.7500794
   6.0273043   6.0424375   6.0273043   6.0424375   6.0489816   6.0404246
   6.0215525   6.0293265   6.0489816   6.0293265   6.0215525   6.0404246
   6.0404246   6.0293265   6.0293265   6.0404246   6.0273043   6.0489816
   6.0424375   6.0489816   6.0424375   6.0215525   6.0273043   6.0215525
   0.8463338   0.8422802   0.8463338   0.8422802   0.8465121   0.8456045
   0.8417622   0.8429956   0.8465121   0.8429956   0.8417622   0.8456045
   0.8456045   0.8429956   0.8429956   0.8456045   0.8463338   0.8465121
   0.8422802   0.8465121   0.8422802   0.8417622   0.8463338   0.8417622
 TTTTTTTTTTTTTTTTTTTTTTTTTTTTTT MOQGAD      TELAPSE     2035.48 TCPU     1868.40
 TTTTTTTTTTTTTTTTTTTTTTTTTTTTTT SHELLXN     TELAPSE     2067.57 TCPU     1896.86
 TTTTTTTTTTTTTTTTTTTTTTTTTTTTTT MONMO3      TELAPSE     2069.64 TCPU     1898.93
 NUMERICALLY INTEGRATED DENSITY    732.0001255487
 TTTTTTTTTTTTTTTTTTTTTTTTTTTTTT NUMDFT      TELAPSE     2075.10 TCPU     1904.39
 CYC  11 ETOT(AU) -9.586443709719E+03 DETOT -8.90E-09 tst  2.65E-11 PX  9.32E-06
 TTTTTTTTTTTTTTTTTTTTTTTTTTTTTT DIIS        TELAPSE     2075.28 TCPU     1904.56
 DIIS TEST: 0.84194E-07 AT SCF   CYCLE  11 - DIIS ACTIVE - HISTORY:    11 CYCLES
 TTTTTTTTTTTTTTTTTTTTTTTTTTTTTT FDIK        TELAPSE     2082.34 TCPU     1911.19
 INSULATING STATE
 TOP OF VALENCE BANDS -    BAND    366; K    5; EIG -2.7436112E-01 AU
 TOP OF VALENCE BANDS -    BAND    366; K    1; EIG -2.7444421E-01 AU
 BOTTOM OF VIRTUAL BANDS - BAND    367; K    1; EIG  3.7714257E-02 AU
 INDIRECT ENERGY BAND GAP:   8.4920 eV
 TTTTTTTTTTTTTTTTTTTTTTTTTTTTTT PDIG        TELAPSE     2083.54 TCPU     1912.39
 CHARGE NORMALIZATION FACTOR   1.00000000
 TOTAL ATOMIC CHARGES:
  18.6259228  18.6259228  18.6254200  18.6254200  18.6254200  18.6254200
   7.5914121   7.5844679   7.5914121   7.5844679   7.5744856   7.5739709
   7.6018828   7.6017625   7.5744856   7.6017625   7.6018828   7.5739709
   7.5739709   7.6017625   7.6017625   7.5739709   7.5914121   7.5744856
   7.5844679   7.5744856   7.5844679   7.6018828   7.5914121   7.6018828
  17.0133416  17.0116322  17.0133416  17.0116322  17.0133416  17.0167567
  17.0116322  17.0077506  17.0133416  17.0077506  17.0116322  17.0167567
   5.7411625   5.7387244   5.7411625   5.7387244   5.7411625   5.7500678
   5.7387244   5.7319479   5.7411625   5.7319479   5.7387244   5.7500678
   6.0273023   6.0424518   6.0273023   6.0424518   6.0489582   6.0404336
   6.0215614   6.0293196   6.0489582   6.0293196   6.0215614   6.0404336
   6.0404336   6.0293196   6.0293196   6.0404336   6.0273023   6.0489582
   6.0424518   6.0489582   6.0424518   6.0215614   6.0273023   6.0215614
   0.8463322   0.8422798   0.8463322   0.8422798   0.8465149   0.8456028
   0.8417600   0.8429980   0.8465149   0.8429980   0.8417600   0.8456028
   0.8456028   0.8429980   0.8429980   0.8456028   0.8463322   0.8465149
   0.8422798   0.8465149   0.8422798   0.8417600   0.8463322   0.8417600
 TTTTTTTTTTTTTTTTTTTTTTTTTTTTTT MOQGAD      TELAPSE     2083.56 TCPU     1912.41
 TTTTTTTTTTTTTTTTTTTTTTTTTTTTTT SHELLXN     TELAPSE     2115.01 TCPU     1940.85
 TTTTTTTTTTTTTTTTTTTTTTTTTTTTTT MONMO3      TELAPSE     2117.10 TCPU     1942.94
 NUMERICALLY INTEGRATED DENSITY    732.0001255494
 TTTTTTTTTTTTTTTTTTTTTTTTTTTTTT NUMDFT      TELAPSE     2122.57 TCPU     1948.41
 CYC  12 ETOT(AU) -9.586443709721E+03 DETOT -1.57E-09 tst  8.44E-12 PX  5.84E-06
 TTTTTTTTTTTTTTTTTTTTTTTTTTTTTT DIIS        TELAPSE     2122.74 TCPU     1948.58
 DIIS TEST: 0.37704E-07 AT SCF   CYCLE  12 - DIIS ACTIVE - HISTORY:    12 CYCLES
 TTTTTTTTTTTTTTTTTTTTTTTTTTTTTT FDIK        TELAPSE     2130.22 TCPU     1955.63
 INSULATING STATE
 TOP OF VALENCE BANDS -    BAND    366; K    5; EIG -2.7436065E-01 AU
 TOP OF VALENCE BANDS -    BAND    366; K    1; EIG -2.7444373E-01 AU
 BOTTOM OF VIRTUAL BANDS - BAND    367; K    1; EIG  3.7714147E-02 AU
 INDIRECT ENERGY BAND GAP:   8.4920 eV
 TTTTTTTTTTTTTTTTTTTTTTTTTTTTTT PDIG        TELAPSE     2131.42 TCPU     1956.83
 CHARGE NORMALIZATION FACTOR   1.00000000
 TOTAL ATOMIC CHARGES:
  18.6259230  18.6259230  18.6254201  18.6254201  18.6254201  18.6254201
   7.5913969   7.5844720   7.5913969   7.5844720   7.5744958   7.5739703
   7.6018868   7.6017617   7.5744958   7.6017617   7.6018868   7.5739703
   7.5739703   7.6017617   7.6017617   7.5739703   7.5913969   7.5744958
   7.5844720   7.5744958   7.5844720   7.6018868   7.5913969   7.6018868
  17.0133480  17.0116264  17.0133480  17.0116264  17.0133480  17.0167595
  17.0116264  17.0077473  17.0133480  17.0077473  17.0116264  17.0167595
   5.7411434   5.7387395   5.7411434   5.7387395   5.7411434   5.7500752
   5.7387395   5.7319457   5.7411434   5.7319457   5.7387395   5.7500752
   6.0273060   6.0424409   6.0273060   6.0424409   6.0489695   6.0404278
   6.0215579   6.0293233   6.0489695   6.0293233   6.0215579   6.0404278
   6.0404278   6.0293233   6.0293233   6.0404278   6.0273060   6.0489695
   6.0424409   6.0489695   6.0424409   6.0215579   6.0273060   6.0215579
   0.8463334   0.8422800   0.8463334   0.8422800   0.8465135   0.8456034
   0.8417610   0.8429974   0.8465135   0.8429974   0.8417610   0.8456034
   0.8456034   0.8429974   0.8429974   0.8456034   0.8463334   0.8465135
   0.8422800   0.8465135   0.8422800   0.8417610   0.8463334   0.8417610
 TTTTTTTTTTTTTTTTTTTTTTTTTTTTTT MOQGAD      TELAPSE     2131.44 TCPU     1956.85
 TTTTTTTTTTTTTTTTTTTTTTTTTTTTTT SHELLXN     TELAPSE     2163.07 TCPU     1985.33
 TTTTTTTTTTTTTTTTTTTTTTTTTTTTTT MONMO3      TELAPSE     2165.12 TCPU     1987.38
 NUMERICALLY INTEGRATED DENSITY    732.0001255489
 TTTTTTTTTTTTTTTTTTTTTTTTTTTTTT NUMDFT      TELAPSE     2170.54 TCPU     1992.80
 CYC  13 ETOT(AU) -9.586443709723E+03 DETOT -2.52E-09 tst  2.96E-12 PX  3.69E-06
 TTTTTTTTTTTTTTTTTTTTTTTTTTTTTT DIIS        TELAPSE     2170.87 TCPU     1993.13
 DIIS TEST: 0.10317E-07 AT SCF   CYCLE  13 - DIIS ACTIVE - HISTORY:    13 CYCLES
 TTTTTTTTTTTTTTTTTTTTTTTTTTTTTT FDIK        TELAPSE     2178.71 TCPU     1999.24
 INSULATING STATE
 TOP OF VALENCE BANDS -    BAND    366; K    5; EIG -2.7436066E-01 AU
 TOP OF VALENCE BANDS -    BAND    366; K    1; EIG -2.7444374E-01 AU
 BOTTOM OF VIRTUAL BANDS - BAND    367; K    1; EIG  3.7714281E-02 AU
 INDIRECT ENERGY BAND GAP:   8.4920 eV
 TTTTTTTTTTTTTTTTTTTTTTTTTTTTTT PDIG        TELAPSE     2179.92 TCPU     2000.44
 CHARGE NORMALIZATION FACTOR   1.00000000
 TOTAL ATOMIC CHARGES:
  18.6259231  18.6259231  18.6254203  18.6254203  18.6254203  18.6254203
   7.5914016   7.5844721   7.5914016   7.5844721   7.5744876   7.5739684
   7.6018886   7.6017625   7.5744876   7.6017625   7.6018886   7.5739684
   7.5739684   7.6017625   7.6017625   7.5739684   7.5914016   7.5744876
   7.5844721   7.5744876   7.5844721   7.6018886   7.5914016   7.6018886
  17.0133425  17.0116318  17.0133425  17.0116318  17.0133425  17.0167595
  17.0116318  17.0077476  17.0133425  17.0077476  17.0116318  17.0167595
   5.7411616   5.7387227   5.7411616   5.7387227   5.7411616   5.7500705
   5.7387227   5.7319484   5.7411616   5.7319484   5.7387227   5.7500705
   6.0273024   6.0424489   6.0273024   6.0424489   6.0489654   6.0404314
   6.0215576   6.0293220   6.0489654   6.0293220   6.0215576   6.0404314
   6.0404314   6.0293220   6.0293220   6.0404314   6.0273024   6.0489654
   6.0424489   6.0489654   6.0424489   6.0215576   6.0273024   6.0215576
   0.8463326   0.8422801   0.8463326   0.8422801   0.8465139   0.8456035
   0.8417608   0.8429972   0.8465139   0.8429972   0.8417608   0.8456035
   0.8456035   0.8429972   0.8429972   0.8456035   0.8463326   0.8465139
   0.8422801   0.8465139   0.8422801   0.8417608   0.8463326   0.8417608
 TTTTTTTTTTTTTTTTTTTTTTTTTTTTTT MOQGAD      TELAPSE     2179.93 TCPU     2000.46
 TTTTTTTTTTTTTTTTTTTTTTTTTTTTTT SHELLXN     TELAPSE     2214.70 TCPU     2028.96
 TTTTTTTTTTTTTTTTTTTTTTTTTTTTTT MONMO3      TELAPSE     2216.72 TCPU     2030.98
 NUMERICALLY INTEGRATED DENSITY    732.0001255491
 TTTTTTTTTTTTTTTTTTTTTTTTTTTTTT NUMDFT      TELAPSE     2222.16 TCPU     2036.42
 CYC  14 ETOT(AU) -9.586443709723E+03 DETOT  6.91E-11 tst  1.99E-12 PX  3.57E-06
 TTTTTTTTTTTTTTTTTTTTTTTTTTTTTT DIIS        TELAPSE     2222.34 TCPU     2036.60
 DIIS TEST: 0.33937E-08 AT SCF   CYCLE  14 - DIIS ACTIVE - HISTORY:    14 CYCLES
 TTTTTTTTTTTTTTTTTTTTTTTTTTTTTT FDIK        TELAPSE     2229.86 TCPU     2043.67
 INSULATING STATE
 TOP OF VALENCE BANDS -    BAND    366; K    5; EIG -2.7436096E-01 AU
 TOP OF VALENCE BANDS -    BAND    366; K    1; EIG -2.7444405E-01 AU
 BOTTOM OF VIRTUAL BANDS - BAND    367; K    1; EIG  3.7714169E-02 AU
 INDIRECT ENERGY BAND GAP:   8.4920 eV
 TTTTTTTTTTTTTTTTTTTTTTTTTTTTTT PDIG        TELAPSE     2231.07 TCPU     2044.88
 CHARGE NORMALIZATION FACTOR   1.00000000
 TOTAL ATOMIC CHARGES:
  18.6259231  18.6259231  18.6254200  18.6254200  18.6254200  18.6254200
   7.5914016   7.5844699   7.5914016   7.5844699   7.5744933   7.5739709
   7.6018852   7.6017620   7.5744933   7.6017620   7.6018852   7.5739709
   7.5739709   7.6017620   7.6017620   7.5739709   7.5914016   7.5744933
   7.5844699   7.5744933   7.5844699   7.6018852   7.5914016   7.6018852
  17.0133462  17.0116278  17.0133462  17.0116278  17.0133462  17.0167574
  17.0116278  17.0077491  17.0133462  17.0077491  17.0116278  17.0167574
   5.7411478   5.7387369   5.7411478   5.7387369   5.7411478   5.7500733
   5.7387369   5.7319460   5.7411478   5.7319460   5.7387369   5.7500733
   6.0273049   6.0424439   6.0273049   6.0424439   6.0489664   6.0404298
   6.0215586   6.0293217   6.0489664   6.0293217   6.0215586   6.0404298
   6.0404298   6.0293217   6.0293217   6.0404298   6.0273049   6.0489664
   6.0424439   6.0489664   6.0424439   6.0215586   6.0273049   6.0215586
   0.8463329   0.8422802   0.8463329   0.8422802   0.8465140   0.8456030
   0.8417607   0.8429977   0.8465140   0.8429977   0.8417607   0.8456030
   0.8456030   0.8429977   0.8429977   0.8456030   0.8463329   0.8465140
   0.8422802   0.8465140   0.8422802   0.8417607   0.8463329   0.8417607
 TTTTTTTTTTTTTTTTTTTTTTTTTTTTTT MOQGAD      TELAPSE     2231.09 TCPU     2044.90
 TTTTTTTTTTTTTTTTTTTTTTTTTTTTTT SHELLXN     TELAPSE     2259.54 TCPU     2073.35
 +++ ENERGIES IN A.U. +++
 ::: EXT EL-POLE                                  -6.1337116425809E+03
 ::: EXT EL-SPHEROPOLE                             5.3286018680467E+01
 ::: BIELET ZONE E-E                               1.1704250392018E+04
 ::: TOTAL E-E                                     5.6238247681172E+03
 ::: TOTAL E-N + N-E                              -2.4965929903436E+04
 ::: TOTAL N-N                                     1.0317780163596E+03
 ::: KINETIC ENERGY                                9.1257510921393E+03
 ::: PSEUDO TOTAL   ENERGY                        -9.1845760268195E+03
 ::: VIRIAL COEFFICIENT                            9.9678733567686E-01
 TTTTTTTTTTTTTTTTTTTTTTTTTTTTTT MONMO3      TELAPSE     2261.60 TCPU     2075.41
 NUMERICALLY INTEGRATED DENSITY    732.0001255490
 TTTTTTTTTTTTTTTTTTTTTTTTTTTTTT NUMDFT      TELAPSE     2267.03 TCPU     2080.84
 CYC  15 ETOT(AU) -9.586443709723E+03 DETOT -9.09E-11 tst  1.24E-12 PX  3.57E-06

 == SCF ENDED - CONVERGENCE ON ENERGY      E(AU) -9.5864437097231E+03 CYCLES  15


 ENERGY EXPRESSION=HARTREE+FOCK EXCH*0.54000+(M06-2X     EXCH)*0.46000+M06-2X     CORR


 TOTAL ENERGY(DFT)(AU)( 15) -9.5864437097231E+03 DE-9.1E-11 tester 1.2E-12
 TTTTTTTTTTTTTTTTTTTTTTTTTTTTTT EDFT        TELAPSE     2267.05 TCPU     2080.86
 TTTTTTTTTTTTTTTTTTTTTTTTTTTTTT SMAT        TELAPSE     2279.31 TCPU     2092.64
 TTTTTTTTTTTTTTTTTTTTTTTTTTTTTT POLAR2      TELAPSE     2279.92 TCPU     2093.26
 *****************************************************************************
 *                                                                           *
 *                             PIEZOELECTRICITY                              *
 *                    EVALUATED THROUGH THE  BERRY  PHASE                    *
 *                                                                           *
 *****************************************************************************

                                   STRAIN TENSOR
                           -0.00000   0.00000   0.00000
                            0.00000  -0.00000  -0.01500
                            0.00000  -0.01500  -0.00000

 %%%%%%%%%%%%%%%%%%%%%%%%%%%%%%%%%%%%%%%%%%%%%%%%%%%%%%%%%%%%%%%%%%%%%%%%%%%%%
          INFORMATION ON SYSTEM A TO THE LEFT ON SYSTEM B TO THE RIGHT
                      (A) SHOULD BE THE EQUILIBRIUM SYSTEM

         a, b, c (ANGSTROM), ALPHA, BETA, GAMMA (DEGREES) V (ANGSTROM**3)
  a= 14.88037    ALPHA= 109.47122           a= 14.73194    ALPHA= 110.27347
  b= 14.88037    BETA = 109.47122           b= 15.02954    BETA = 109.47223
  c= 14.88037    GAMMA= 109.47122           c= 15.02954    GAMMA= 109.47223
          VA= 2536.40925                              VB= 2535.83856

                      DIRECT LATTICE VECTORS COMPONENTS ( ANGSTROM )
           X         Y         Z                  X         Y         Z
       -8.59119   8.59119   8.59119           -8.59119   8.46232   8.46232
        8.59119  -8.59119   8.59119            8.59119  -8.72005   8.72005
        8.59119   8.59119  -8.59119            8.59119   8.72005  -8.72005

                  RECIPROCAL LATTICE VECTORS COMPONENTS (ANGSTROM-1)
           X         Y         Z                  X         Y         Z
        0.00000   0.36568   0.36568            0.00000   0.36568   0.36568
        0.36568   0.00000   0.36568            0.37124   0.00549   0.36576
        0.36568   0.36568   0.00000            0.37124   0.36576   0.00549

                         ATOMIC FRACTIONAL COORDINATES
    ATOM       a        b        c              a        b        c
    1 ZN    0.50000 -0.75000 -0.25000        0.50000 -0.75000 -0.25000
    2 ZN    0.50000 -0.25000 -0.75000        0.50000 -0.25000 -0.75000
    3 ZN   -0.25000  0.50000 -0.75000       -0.25000  0.50000 -0.75000
    4 ZN   -0.75000 -0.25000  0.50000       -0.75000 -0.25000  0.50000
    5 ZN   -0.75000  0.50000 -0.25000       -0.75000  0.50000 -0.25000
    6 ZN   -0.25000 -0.75000  0.50000       -0.25000 -0.75000  0.50000
    7 N    -0.37633  0.28106 -0.28457       -0.37633  0.28106 -0.28457
    8 N     0.56563 -0.09176  0.28457        0.56563 -0.09176  0.28457
    9 N     0.37633  0.09176  0.65739        0.37633  0.09176  0.65739
   10 N    -0.56563 -0.28106 -0.65739       -0.56563 -0.28106 -0.65739
   11 N    -0.28457 -0.37633  0.28106       -0.28457 -0.37633  0.28106
   12 N     0.28106 -0.28457 -0.37633        0.28106 -0.28457 -0.37633
   13 N    -0.65739 -0.56563 -0.28106       -0.65739 -0.56563 -0.28106
   14 N    -0.09176  0.28457  0.56563       -0.09176  0.28457  0.56563
   15 N     0.28457  0.56563 -0.09176        0.28457  0.56563 -0.09176
   16 N     0.09176  0.65739  0.37633        0.09176  0.65739  0.37633
   17 N     0.65739  0.37633  0.09176        0.65739  0.37633  0.09176
   18 N    -0.28106 -0.65739 -0.56563       -0.28106 -0.65739 -0.56563
   19 N     0.28106 -0.37633 -0.28457        0.28106 -0.37633 -0.28457
   20 N    -0.09176  0.56563  0.28457       -0.09176  0.56563  0.28457
   21 N     0.09176  0.37633  0.65739        0.09176  0.37633  0.65739
   22 N    -0.28106 -0.56563 -0.65739       -0.28106 -0.56563 -0.65739
   23 N    -0.37633 -0.28457  0.28106       -0.37633 -0.28457  0.28106
   24 N    -0.28457  0.28106 -0.37633       -0.28457  0.28106 -0.37633
   25 N    -0.56563 -0.65739 -0.28106       -0.56563 -0.65739 -0.28106
   26 N     0.28457 -0.09176  0.56563        0.28457 -0.09176  0.56563
   27 N     0.56563  0.28457 -0.09176        0.56563  0.28457 -0.09176
   28 N     0.65739  0.09176  0.37633        0.65739  0.09176  0.37633
   29 N     0.37633  0.65739  0.09176        0.37633  0.65739  0.09176
   30 N    -0.65739 -0.28106 -0.56563       -0.65739 -0.28106 -0.56563
   31 CL    0.49615  0.15199  0.49615        0.49615  0.15199  0.49615
   32 CL   -0.34416  0.00000 -0.49615       -0.34416 -0.00000 -0.49615
   33 CL   -0.49615  0.00000 -0.34416       -0.49615  0.00000 -0.34416
   34 CL    0.34416 -0.15199  0.34416        0.34416 -0.15199  0.34416
   35 CL    0.49615  0.49615  0.15199        0.49615  0.49615  0.15199
   36 CL    0.15199  0.49615  0.49615        0.15199  0.49615  0.49615
   37 CL    0.34416  0.34416 -0.15199        0.34416  0.34416 -0.15199
   38 CL    0.00000 -0.49615 -0.34416        0.00000 -0.49615 -0.34416
   39 CL   -0.49615 -0.34416  0.00000       -0.49615 -0.34416  0.00000
   40 CL    0.00000 -0.34416 -0.49615        0.00000 -0.34416 -0.49615
   41 CL   -0.34416 -0.49615  0.00000       -0.34416 -0.49615 -0.00000
   42 CL   -0.15199  0.34416  0.34416       -0.15199  0.34416  0.34416
   43 C     0.61850  0.24320  0.61850        0.61850  0.24320  0.61850
   44 C    -0.37530  0.00000 -0.61850       -0.37530  0.00000 -0.61850
   45 C    -0.61850  0.00000 -0.37530       -0.61850  0.00000 -0.37530
   46 C     0.37530 -0.24320  0.37530        0.37530 -0.24320  0.37530
   47 C     0.61850  0.61850  0.24320        0.61850  0.61850  0.24320
   48 C     0.24320  0.61850  0.61850        0.24320  0.61850  0.61850
   49 C     0.37530  0.37530 -0.24320        0.37530  0.37530 -0.24320
   50 C     0.00000 -0.61850 -0.37530        0.00000 -0.61850 -0.37530
   51 C    -0.61850 -0.37530  0.00000       -0.61850 -0.37530  0.00000
   52 C     0.00000 -0.37530 -0.61850        0.00000 -0.37530 -0.61850
   53 C    -0.37530 -0.61850  0.00000       -0.37530 -0.61850  0.00000
   54 C    -0.24320  0.37530  0.37530       -0.24320  0.37530  0.37530
   55 C    -0.26552 -0.65052 -0.20932       -0.26552 -0.65052 -0.20932
   56 C    -0.44120 -0.05619  0.20932       -0.44120 -0.05619  0.20932
   57 C     0.26552  0.05619 -0.38501        0.26552  0.05619 -0.38501
   58 C     0.44120  0.65052  0.38501        0.44120  0.65052  0.38501
   59 C    -0.20932 -0.26552 -0.65052       -0.20932 -0.26552 -0.65052
   60 C    -0.65052 -0.20932 -0.26552       -0.65052 -0.20932 -0.26552
   61 C     0.38501  0.44120  0.65052        0.38501  0.44120  0.65052
   62 C    -0.05619  0.20932 -0.44120       -0.05619  0.20932 -0.44120
   63 C     0.20932 -0.44120 -0.05619        0.20932 -0.44120 -0.05619
   64 C     0.05619 -0.38501  0.26552        0.05619 -0.38501  0.26552
   65 C    -0.38501  0.26552  0.05619       -0.38501  0.26552  0.05619
   66 C     0.65052  0.38501  0.44120        0.65052  0.38501  0.44120
   67 C    -0.65052 -0.26552 -0.20932       -0.65052 -0.26552 -0.20932
   68 C    -0.05619 -0.44120  0.20932       -0.05619 -0.44120  0.20932
   69 C     0.05619  0.26552 -0.38501        0.05619  0.26552 -0.38501
   70 C     0.65052  0.44120  0.38501        0.65052  0.44120  0.38501
   71 C    -0.26552 -0.20932 -0.65052       -0.26552 -0.20932 -0.65052
   72 C    -0.20932 -0.65052 -0.26552       -0.20932 -0.65052 -0.26552
   73 C     0.44120  0.38501  0.65052        0.44120  0.38501  0.65052
   74 C     0.20932 -0.05619 -0.44120        0.20932 -0.05619 -0.44120
   75 C    -0.44120  0.20932 -0.05619       -0.44120  0.20932 -0.05619
   76 C    -0.38501  0.05619  0.26552       -0.38501  0.05619  0.26552
   77 C     0.26552 -0.38501  0.05619        0.26552 -0.38501  0.05619
   78 C     0.38501  0.65052  0.44120        0.38501  0.65052  0.44120
   79 H    -0.23622 -0.60764 -0.12228       -0.23622 -0.60764 -0.12228
   80 H    -0.48536 -0.11394  0.12228       -0.48536 -0.11394  0.12228
   81 H     0.23622  0.11394 -0.37142        0.23622  0.11394 -0.37142
   82 H     0.48536  0.60764  0.37142        0.48536  0.60764  0.37142
   83 H    -0.12228 -0.23622 -0.60764       -0.12228 -0.23622 -0.60764
   84 H    -0.60764 -0.12228 -0.23622       -0.60764 -0.12228 -0.23622
   85 H     0.37142  0.48536  0.60764        0.37142  0.48536  0.60764
   86 H    -0.11394  0.12228 -0.48536       -0.11394  0.12228 -0.48536
   87 H     0.12228 -0.48536 -0.11394        0.12228 -0.48536 -0.11394
   88 H     0.11394 -0.37142  0.23622        0.11394 -0.37142  0.23622
   89 H    -0.37142  0.23622  0.11394       -0.37142  0.23622  0.11394
   90 H     0.60764  0.37142  0.48536        0.60764  0.37142  0.48536
   91 H    -0.60764 -0.23622 -0.12228       -0.60764 -0.23622 -0.12228
   92 H    -0.11394 -0.48536  0.12228       -0.11394 -0.48536  0.12228
   93 H     0.11394  0.23622 -0.37142        0.11394  0.23622 -0.37142
   94 H     0.60764  0.48536  0.37142        0.60764  0.48536  0.37142
   95 H    -0.23622 -0.12228 -0.60764       -0.23622 -0.12228 -0.60764
   96 H    -0.12228 -0.60764 -0.23622       -0.12228 -0.60764 -0.23622
   97 H     0.48536  0.37142  0.60764        0.48536  0.37142  0.60764
   98 H     0.12228 -0.11394 -0.48536        0.12228 -0.11394 -0.48536
   99 H    -0.48536  0.12228 -0.11394       -0.48536  0.12228 -0.11394
  100 H    -0.37142  0.11394  0.23622       -0.37142  0.11394  0.23622
  101 H     0.23622 -0.37142  0.11394        0.23622 -0.37142  0.11394
  102 H     0.37142  0.60764  0.48536        0.37142  0.60764  0.48536

 %%%%%%%%%%%%%%%%%%%%%%%%%%%%%%%%%%%%%%%%%%%%%%%%%%%%%%%%%%%%%%%%%%%%%%%%%%%%%

            PHASE PROJECTED ALONG THE RECIPROCAL LATTICE VECTORS
                              B1         B2         B3
                     PHI   0.000000  -0.057929  -0.057929

               PREFACTOR: |e|/(2.PI.VA)=  0.00100534E+10 (C/m**3)


 *******************************************************************************
 * CELL DEFORMATION
 *******************************************************************************

    ELASTIC STRAIN MATRIX (ADIMENSIONAL)

    1    0.0000000000    0.0000000000    0.0000000000
    2    0.0000000000    0.0000000000    0.0150000000
    3    0.0000000000    0.0150000000    0.0000000000

 LATTICE PARAMETERS (ANGSTROMS AND DEGREES) OF
 (1) ORIGINAL PRIMITIVE CELL
 (2) ORIGINAL CRYSTALLOGRAPHIC CELL
 (3) DEFORMED PRIMITIVE CELL
 (4) DEFORMED CRYSTALLOGRAPHIC CELL

            A           B           C        ALPHA       BETA        GAMMA         VOL
 (1)   14.880370   14.880370   14.880370  109.471221  109.471221  109.471221 2536.409255
 (2)   17.182372   17.182372   17.182372   90.000000   90.000000   90.000000 5072.818509
 (3)   15.029542   14.731942   14.731942  108.652765  109.472233  109.472233 2535.838563
 (4)   17.182372   17.184305   17.184305   88.281256   90.000000   90.000000 5071.677125

 * CELL DEFORMATION COMPLETE - NO. OF SYMMOPS   4
 *******************************************************************************
 LATTICE PARAMETERS (ANGSTROMS AND DEGREES) - BOHR = 0.5291772083 ANGSTROM
 PRIMITIVE CELL - CENTRING CODE 6/1 VOLUME=  2535.838563 - DENSITY  1.045 g/cm^3
         A              B              C           ALPHA      BETA       GAMMA 
    15.02954236    14.73194240    14.73194240   108.652765 109.472233 109.472233
 *******************************************************************************
 ATOMS IN THE ASYMMETRIC UNIT   28 - ATOMS IN THE UNIT CELL:  102
     ATOM                 X/A                 Y/B                 Z/C    
 *******************************************************************************
      1 T 230 ZN    5.000000000000E-01  2.500000000000E-01 -2.500000000000E-01
      2 F 230 ZN    5.000000000000E-01 -2.500000000000E-01  2.500000000000E-01
      3 T 230 ZN   -2.500000000000E-01  5.000000000000E-01  2.500000000000E-01
      4 F 230 ZN    2.500000000000E-01 -2.500000000000E-01  5.000000000000E-01
      5 F 230 ZN    2.500000000000E-01  5.000000000000E-01 -2.500000000000E-01
      6 F 230 ZN   -2.500000000000E-01  2.500000000000E-01  5.000000000000E-01
      7 T   7 N    -3.763347313935E-01  2.810571520390E-01 -2.845735580027E-01
      8 T   7 N    -4.343692899582E-01 -9.176117339082E-02  2.845735580027E-01
      9 F   7 N     3.763347313935E-01  9.176117339082E-02 -3.426081165674E-01
     10 F   7 N     4.343692899582E-01 -2.810571520390E-01  3.426081165674E-01
     11 T   7 N    -2.845735580027E-01 -3.763347313935E-01  2.810571520390E-01
     12 T   7 N     2.810571520390E-01 -2.845735580027E-01 -3.763347313935E-01
     13 T   7 N     3.426081165674E-01  4.343692899582E-01 -2.810571520390E-01
     14 T   7 N    -9.176117339082E-02  2.845735580027E-01 -4.343692899582E-01
     15 F   7 N     2.845735580027E-01 -4.343692899582E-01 -9.176117339082E-02
     16 F   7 N     9.176117339082E-02 -3.426081165674E-01  3.763347313935E-01
     17 F   7 N    -3.426081165674E-01  3.763347313935E-01  9.176117339082E-02
     18 F   7 N    -2.810571520390E-01  3.426081165674E-01  4.343692899582E-01
     19 F   7 N     2.810571520390E-01 -3.763347313935E-01 -2.845735580027E-01
     20 F   7 N    -9.176117339082E-02 -4.343692899582E-01  2.845735580027E-01
     21 F   7 N     9.176117339082E-02  3.763347313935E-01 -3.426081165674E-01
     22 F   7 N    -2.810571520390E-01  4.343692899582E-01  3.426081165674E-01
     23 F   7 N    -3.763347313935E-01 -2.845735580027E-01  2.810571520390E-01
     24 F   7 N    -2.845735580027E-01  2.810571520390E-01 -3.763347313935E-01
     25 F   7 N     4.343692899582E-01  3.426081165674E-01 -2.810571520390E-01
     26 F   7 N     2.845735580027E-01 -9.176117339082E-02 -4.343692899582E-01
     27 F   7 N    -4.343692899582E-01  2.845735580027E-01 -9.176117339082E-02
     28 F   7 N    -3.426081165674E-01  9.176117339082E-02  3.763347313935E-01
     29 F   7 N     3.763347313935E-01 -3.426081165674E-01  9.176117339082E-02
     30 F   7 N     3.426081165674E-01 -2.810571520390E-01  4.343692899582E-01
     31 T  17 CL    4.961492584564E-01  1.519934482110E-01  4.961492584564E-01
     32 T  17 CL   -3.441558102454E-01  0.000000000000E+00 -4.961492584564E-01
     33 F  17 CL   -4.961492584564E-01  1.387778780781E-17 -3.441558102454E-01
     34 F  17 CL    3.441558102454E-01 -1.519934482110E-01  3.441558102454E-01
     35 F  17 CL    4.961492584564E-01  4.961492584564E-01  1.519934482110E-01
     36 T  17 CL    1.519934482110E-01  4.961492584564E-01  4.961492584564E-01
     37 F  17 CL    3.441558102454E-01  3.441558102454E-01 -1.519934482110E-01
     38 T  17 CL    0.000000000000E+00 -4.961492584564E-01 -3.441558102454E-01
     39 F  17 CL   -4.961492584564E-01 -3.441558102454E-01  7.806255641896E-18
     40 F  17 CL    0.000000000000E+00 -3.441558102454E-01 -4.961492584564E-01
     41 F  17 CL   -3.441558102454E-01 -4.961492584564E-01 -8.673617379884E-19
     42 F  17 CL   -1.519934482110E-01  3.441558102454E-01  3.441558102454E-01
     43 T   6 C    -3.814977144512E-01  2.432019211852E-01 -3.814977144512E-01
     44 T   6 C    -3.753003643636E-01 -2.775557561563E-17  3.814977144512E-01
     45 F   6 C     3.814977144512E-01  0.000000000000E+00 -3.753003643636E-01
     46 F   6 C     3.753003643636E-01 -2.432019211852E-01  3.753003643636E-01
     47 F   6 C    -3.814977144512E-01 -3.814977144512E-01  2.432019211852E-01
     48 T   6 C     2.432019211852E-01 -3.814977144512E-01 -3.814977144512E-01
     49 F   6 C     3.753003643636E-01  3.753003643636E-01 -2.432019211852E-01
     50 T   6 C     0.000000000000E+00  3.814977144512E-01 -3.753003643636E-01
     51 F   6 C     3.814977144512E-01 -3.753003643636E-01 -3.469446951954E-18
     52 F   6 C     0.000000000000E+00 -3.753003643636E-01  3.814977144512E-01
     53 F   6 C    -3.753003643636E-01  3.814977144512E-01 -2.688821387764E-17
     54 F   6 C    -2.432019211852E-01  3.753003643636E-01  3.753003643636E-01
     55 T   6 C    -2.655153077947E-01  3.494779713275E-01 -2.093237015375E-01
     56 T   6 C    -4.411983271350E-01 -5.619160625725E-02  2.093237015375E-01
     57 F   6 C     2.655153077947E-01  5.619160625725E-02 -3.850067208778E-01
     58 F   6 C     4.411983271350E-01 -3.494779713275E-01  3.850067208778E-01
     59 T   6 C    -2.093237015375E-01 -2.655153077947E-01  3.494779713275E-01
     60 T   6 C     3.494779713275E-01 -2.093237015375E-01 -2.655153077947E-01
     61 T   6 C     3.850067208778E-01  4.411983271350E-01 -3.494779713275E-01
     62 T   6 C    -5.619160625725E-02  2.093237015375E-01 -4.411983271350E-01
     63 F   6 C     2.093237015375E-01 -4.411983271350E-01 -5.619160625725E-02
     64 F   6 C     5.619160625725E-02 -3.850067208778E-01  2.655153077947E-01
     65 F   6 C    -3.850067208778E-01  2.655153077947E-01  5.619160625725E-02
     66 F   6 C    -3.494779713275E-01  3.850067208778E-01  4.411983271350E-01
     67 F   6 C     3.494779713275E-01 -2.655153077947E-01 -2.093237015375E-01
     68 F   6 C    -5.619160625725E-02 -4.411983271350E-01  2.093237015375E-01
     69 F   6 C     5.619160625725E-02  2.655153077947E-01 -3.850067208778E-01
     70 F   6 C    -3.494779713275E-01  4.411983271350E-01  3.850067208778E-01
     71 F   6 C    -2.655153077947E-01 -2.093237015375E-01  3.494779713275E-01
     72 F   6 C    -2.093237015375E-01  3.494779713275E-01 -2.655153077947E-01
     73 F   6 C     4.411983271350E-01  3.850067208778E-01 -3.494779713275E-01
     74 F   6 C     2.093237015375E-01 -5.619160625725E-02 -4.411983271350E-01
     75 F   6 C    -4.411983271350E-01  2.093237015375E-01 -5.619160625725E-02
     76 F   6 C    -3.850067208778E-01  5.619160625725E-02  2.655153077947E-01
     77 F   6 C     2.655153077947E-01 -3.850067208778E-01  5.619160625725E-02
     78 F   6 C     3.850067208778E-01 -3.494779713275E-01  4.411983271350E-01
     79 T   1 H    -2.362179090721E-01  3.923599355064E-01 -1.222760594982E-01
     80 T   1 H    -4.853640049954E-01 -1.139418495739E-01  1.222760594982E-01
     81 F   1 H     2.362179090721E-01  1.139418495739E-01 -3.714221554215E-01
     82 F   1 H     4.853640049954E-01 -3.923599355064E-01  3.714221554215E-01
     83 T   1 H    -1.222760594982E-01 -2.362179090721E-01  3.923599355064E-01
     84 T   1 H     3.923599355064E-01 -1.222760594982E-01 -2.362179090721E-01
     85 T   1 H     3.714221554215E-01  4.853640049954E-01 -3.923599355064E-01
     86 T   1 H    -1.139418495739E-01  1.222760594982E-01 -4.853640049954E-01
     87 F   1 H     1.222760594982E-01 -4.853640049954E-01 -1.139418495739E-01
     88 F   1 H     1.139418495739E-01 -3.714221554215E-01  2.362179090721E-01
     89 F   1 H    -3.714221554215E-01  2.362179090721E-01  1.139418495739E-01
     90 F   1 H    -3.923599355064E-01  3.714221554215E-01  4.853640049954E-01
     91 F   1 H     3.923599355064E-01 -2.362179090721E-01 -1.222760594982E-01
     92 F   1 H    -1.139418495739E-01 -4.853640049954E-01  1.222760594982E-01
     93 F   1 H     1.139418495739E-01  2.362179090721E-01 -3.714221554215E-01
     94 F   1 H    -3.923599355064E-01  4.853640049954E-01  3.714221554215E-01
     95 F   1 H    -2.362179090721E-01 -1.222760594982E-01  3.923599355064E-01
     96 F   1 H    -1.222760594982E-01  3.923599355064E-01 -2.362179090721E-01
     97 F   1 H     4.853640049954E-01  3.714221554215E-01 -3.923599355064E-01
     98 F   1 H     1.222760594982E-01 -1.139418495739E-01 -4.853640049954E-01
     99 F   1 H    -4.853640049954E-01  1.222760594982E-01 -1.139418495739E-01
    100 F   1 H    -3.714221554215E-01  1.139418495739E-01  2.362179090721E-01
    101 F   1 H     2.362179090721E-01 -3.714221554215E-01  1.139418495739E-01
    102 F   1 H     3.714221554215E-01 -3.923599355064E-01  4.853640049954E-01

 TRANSFORMATION MATRIX PRIMITIVE-CRYSTALLOGRAPHIC CELL
  0.0000  1.0000  1.0000  1.0000  0.0000  1.0000  1.0000  1.0000  0.0000

 *******************************************************************************
 CRYSTALLOGRAPHIC CELL (VOLUME=       5071.67712523)
         A              B              C           ALPHA      BETA       GAMMA 
    17.18237164    17.18430455    17.18430455    88.281256  90.000000  90.000000

 COORDINATES IN THE CRYSTALLOGRAPHIC CELL
     ATOM                 X/A                 Y/B                 Z/C    
 *******************************************************************************
      1 T 230 ZN    2.500000000000E-01  5.000000000000E-01 -1.301042606983E-17
      2 F 230 ZN    2.500000000000E-01 -1.301042606983E-17  5.000000000000E-01
      3 T 230 ZN    0.000000000000E+00  2.500000000000E-01  5.000000000000E-01
      4 F 230 ZN    5.000000000000E-01  1.908195823574E-17  2.500000000000E-01
      5 F 230 ZN    5.000000000000E-01  2.500000000000E-01  7.459310946700E-17
      6 F 230 ZN    0.000000000000E+00  5.000000000000E-01  2.500000000000E-01
      7 T   7 N     1.864091627149E-01 -4.709827207177E-01  9.464798932412E-02
      8 T   7 N    -1.864091627149E-01  4.709827207177E-01  9.464798932412E-02
      9 F   7 N     1.864091627149E-01  4.709827207177E-01 -9.464798932412E-02
     10 F   7 N    -1.864091627149E-01 -4.709827207177E-01 -9.464798932412E-02
     11 T   7 N     9.464798932412E-02  1.864091627149E-01 -4.709827207177E-01
     12 T   7 N    -4.709827207177E-01  9.464798932412E-02  1.864091627149E-01
     13 T   7 N    -9.464798932412E-02 -1.864091627149E-01 -4.709827207177E-01
     14 T   7 N     4.709827207177E-01  9.464798932412E-02 -1.864091627149E-01
     15 F   7 N     9.464798932412E-02 -1.864091627149E-01  4.709827207177E-01
     16 F   7 N     4.709827207177E-01 -9.464798932412E-02  1.864091627149E-01
     17 F   7 N    -9.464798932412E-02  1.864091627149E-01  4.709827207177E-01
     18 F   7 N    -4.709827207177E-01 -9.464798932412E-02 -1.864091627149E-01
     19 F   7 N    -4.709827207177E-01  1.864091627149E-01  9.464798932412E-02
     20 F   7 N     4.709827207177E-01 -1.864091627149E-01  9.464798932412E-02
     21 F   7 N     4.709827207177E-01  1.864091627149E-01 -9.464798932412E-02
     22 F   7 N    -4.709827207177E-01 -1.864091627149E-01 -9.464798932412E-02
     23 F   7 N     1.864091627149E-01  9.464798932412E-02 -4.709827207177E-01
     24 F   7 N     9.464798932412E-02 -4.709827207177E-01  1.864091627149E-01
     25 F   7 N    -1.864091627149E-01 -9.464798932412E-02 -4.709827207177E-01
     26 F   7 N     9.464798932412E-02  4.709827207177E-01 -1.864091627149E-01
     27 F   7 N    -1.864091627149E-01  9.464798932412E-02  4.709827207177E-01
     28 F   7 N    -9.464798932412E-02  4.709827207177E-01  1.864091627149E-01
     29 F   7 N     1.864091627149E-01 -9.464798932412E-02  4.709827207177E-01
     30 F   7 N    -9.464798932412E-02 -4.709827207177E-01 -1.864091627149E-01
     31 T  17 CL    7.599672410549E-02  4.201525343509E-01  7.599672410549E-02
     32 T  17 CL   -7.599672410549E-02 -4.201525343509E-01  7.599672410549E-02
     33 F  17 CL    7.599672410549E-02 -4.201525343509E-01 -7.599672410549E-02
     34 F  17 CL   -7.599672410549E-02  4.201525343509E-01 -7.599672410549E-02
     35 F  17 CL    7.599672410549E-02  7.599672410549E-02  4.201525343509E-01
     36 T  17 CL    4.201525343509E-01  7.599672410549E-02  7.599672410549E-02
     37 F  17 CL   -7.599672410549E-02 -7.599672410549E-02  4.201525343509E-01
     38 T  17 CL   -4.201525343509E-01  7.599672410549E-02 -7.599672410549E-02
     39 F  17 CL    7.599672410549E-02 -7.599672410549E-02 -4.201525343509E-01
     40 F  17 CL   -4.201525343509E-01 -7.599672410549E-02  7.599672410549E-02
     41 F  17 CL   -7.599672410549E-02  7.599672410549E-02 -4.201525343509E-01
     42 F  17 CL    4.201525343509E-01 -7.599672410549E-02 -7.599672410549E-02
     43 T   6 C     1.216009605926E-01  4.969013249562E-01  1.216009605926E-01
     44 T   6 C    -1.216009605926E-01 -4.969013249562E-01  1.216009605926E-01
     45 F   6 C     1.216009605926E-01 -4.969013249562E-01 -1.216009605926E-01
     46 F   6 C    -1.216009605926E-01  4.969013249562E-01 -1.216009605926E-01
     47 F   6 C     1.216009605926E-01  1.216009605926E-01  4.969013249562E-01
     48 T   6 C     4.969013249562E-01  1.216009605926E-01  1.216009605926E-01
     49 F   6 C    -1.216009605926E-01 -1.216009605926E-01  4.969013249562E-01
     50 T   6 C    -4.969013249562E-01  1.216009605926E-01 -1.216009605926E-01
     51 F   6 C     1.216009605926E-01 -1.216009605926E-01 -4.969013249562E-01
     52 F   6 C    -4.969013249562E-01 -1.216009605926E-01  1.216009605926E-01
     53 F   6 C    -1.216009605926E-01  1.216009605926E-01 -4.969013249562E-01
     54 F   6 C     4.969013249562E-01 -1.216009605926E-01 -1.216009605926E-01
     55 T   6 C    -2.971652112076E-01  8.784150967016E-02 -3.533568174649E-01
     56 T   6 C     2.971652112076E-01 -8.784150967016E-02 -3.533568174649E-01
     57 F   6 C    -2.971652112076E-01 -8.784150967016E-02  3.533568174649E-01
     58 F   6 C     2.971652112076E-01  8.784150967016E-02  3.533568174649E-01
     59 T   6 C    -3.533568174649E-01 -2.971652112076E-01  8.784150967016E-02
     60 T   6 C     8.784150967016E-02 -3.533568174649E-01 -2.971652112076E-01
     61 T   6 C     3.533568174649E-01  2.971652112076E-01  8.784150967016E-02
     62 T   6 C    -8.784150967016E-02 -3.533568174649E-01  2.971652112076E-01
     63 F   6 C    -3.533568174649E-01  2.971652112076E-01 -8.784150967016E-02
     64 F   6 C    -8.784150967016E-02  3.533568174649E-01 -2.971652112076E-01
     65 F   6 C     3.533568174649E-01 -2.971652112076E-01 -8.784150967016E-02
     66 F   6 C     8.784150967016E-02  3.533568174649E-01  2.971652112076E-01
     67 F   6 C     8.784150967016E-02 -2.971652112076E-01 -3.533568174649E-01
     68 F   6 C    -8.784150967016E-02  2.971652112076E-01 -3.533568174649E-01
     69 F   6 C    -8.784150967016E-02 -2.971652112076E-01  3.533568174649E-01
     70 F   6 C     8.784150967016E-02  2.971652112076E-01  3.533568174649E-01
     71 F   6 C    -2.971652112076E-01 -3.533568174649E-01  8.784150967016E-02
     72 F   6 C    -3.533568174649E-01  8.784150967016E-02 -2.971652112076E-01
     73 F   6 C     2.971652112076E-01  3.533568174649E-01  8.784150967016E-02
     74 F   6 C    -3.533568174649E-01 -8.784150967016E-02  2.971652112076E-01
     75 F   6 C     2.971652112076E-01 -3.533568174649E-01 -8.784150967016E-02
     76 F   6 C     3.533568174649E-01 -8.784150967016E-02 -2.971652112076E-01
     77 F   6 C    -2.971652112076E-01  3.533568174649E-01 -8.784150967016E-02
     78 F   6 C     3.533568174649E-01  8.784150967016E-02  2.971652112076E-01
     79 T   1 H    -2.468491074598E-01  1.245730479617E-01 -3.607909570338E-01
     80 T   1 H     2.468491074598E-01 -1.245730479617E-01 -3.607909570338E-01
     81 F   1 H    -2.468491074598E-01 -1.245730479617E-01  3.607909570338E-01
     82 F   1 H     2.468491074598E-01  1.245730479617E-01  3.607909570338E-01
     83 T   1 H    -3.607909570338E-01 -2.468491074598E-01  1.245730479617E-01
     84 T   1 H     1.245730479617E-01 -3.607909570338E-01 -2.468491074598E-01
     85 T   1 H     3.607909570338E-01  2.468491074598E-01  1.245730479617E-01
     86 T   1 H    -1.245730479617E-01 -3.607909570338E-01  2.468491074598E-01
     87 F   1 H    -3.607909570338E-01  2.468491074598E-01 -1.245730479617E-01
     88 F   1 H    -1.245730479617E-01  3.607909570338E-01 -2.468491074598E-01
     89 F   1 H     3.607909570338E-01 -2.468491074598E-01 -1.245730479617E-01
     90 F   1 H     1.245730479617E-01  3.607909570338E-01  2.468491074598E-01
     91 F   1 H     1.245730479617E-01 -2.468491074598E-01 -3.607909570338E-01
     92 F   1 H    -1.245730479617E-01  2.468491074598E-01 -3.607909570338E-01
     93 F   1 H    -1.245730479617E-01 -2.468491074598E-01  3.607909570338E-01
     94 F   1 H     1.245730479617E-01  2.468491074598E-01  3.607909570338E-01
     95 F   1 H    -2.468491074598E-01 -3.607909570338E-01  1.245730479617E-01
     96 F   1 H    -3.607909570338E-01  1.245730479617E-01 -2.468491074598E-01
     97 F   1 H     2.468491074598E-01  3.607909570338E-01  1.245730479617E-01
     98 F   1 H    -3.607909570338E-01 -1.245730479617E-01  2.468491074598E-01
     99 F   1 H     2.468491074598E-01 -3.607909570338E-01 -1.245730479617E-01
    100 F   1 H     3.607909570338E-01 -1.245730479617E-01 -2.468491074598E-01
    101 F   1 H    -2.468491074598E-01  3.607909570338E-01 -1.245730479617E-01
    102 F   1 H     3.607909570338E-01  1.245730479617E-01  2.468491074598E-01

 T = ATOM BELONGING TO THE ASYMMETRIC UNIT

 ****    4 SYMMOPS - TRANSLATORS IN FRACTIONAL UNITS
 **** MATRICES AND TRANSLATORS IN THE CRYSTALLOGRAPHIC REFERENCE FRAME
   V INV                    ROTATION MATRICES                   TRANSLATORS
   1   1  1.00  0.00  0.00  0.00  1.00  0.00  0.00  0.00  1.00  0.00  0.00  0.00
   2   2 -1.00  0.00  0.00 -1.00  0.00  1.00 -1.00  1.00  0.00  0.00  0.00  0.00
   3   3  1.00  0.00  0.00  0.00  0.00  1.00  0.00  1.00  0.00  0.00  0.00  0.00
   4   4 -1.00  0.00  0.00 -1.00  1.00  0.00 -1.00  0.00  1.00  0.00  0.00  0.00

 DIRECT LATTICE VECTORS CARTESIAN COMPONENTS (ANGSTROM)
          X                    Y                    Z
  -0.859118582100E+01   0.872005360832E+01   0.872005360832E+01
   0.859118582100E+01  -0.846231803368E+01   0.846231803368E+01
   0.859118582100E+01   0.846231803368E+01  -0.846231803368E+01


 CARTESIAN COORDINATES - PRIMITIVE CELL
 *******************************************************************************
 *      ATOM          X(ANGSTROM)         Y(ANGSTROM)         Z(ANGSTROM)
 *******************************************************************************
    1   230 ZN   -1.288677873150E+01  8.591185821000E+00  1.288677873150E-01
    2   230 ZN   -1.288677873150E+01  1.288677873150E-01  8.591185821000E+00
    3   230 ZN    0.000000000000E+00 -1.275791094418E+01  8.397884140027E+00
    4   230 ZN    8.591185821000E+00 -1.933016809725E-01 -1.288677873150E+01
    5   230 ZN    8.591185821000E+00 -1.288677873150E+01 -1.933016809725E-01
    6   230 ZN    0.000000000000E+00  8.397884140027E+00 -1.275791094418E+01
    7     7 N     3.202951511242E+00 -8.068205990415E+00  1.504887925570E+00
    8     7 N    -3.202951511242E+00  8.116994298247E+00  1.747665929900E+00
    9     7 N     3.202951511242E+00  8.068205990415E+00 -1.504887925570E+00
   10     7 N    -3.202951511242E+00 -8.116994298247E+00 -1.747665929900E+00
   11     7 N     1.626276927735E+00  3.081562509077E+00 -8.044555871662E+00
   12     7 N    -8.092600144331E+00  1.674321200404E+00  3.227345665158E+00
   13     7 N    -1.626276927735E+00 -3.324340513407E+00 -8.140644417000E+00
   14     7 N     8.092600144331E+00  1.578232655066E+00 -3.178557357326E+00
   15     7 N     1.626276927735E+00 -3.081562509077E+00  8.044555871662E+00
   16     7 N     8.092600144331E+00 -1.578232655066E+00  3.178557357326E+00
   17     7 N    -1.626276927735E+00  3.324340513407E+00  8.140644417000E+00
   18     7 N    -8.092600144331E+00 -1.674321200404E+00 -3.227345665158E+00
   19     7 N    -8.092600144331E+00  3.227345665158E+00  1.674321200404E+00
   20     7 N     8.092600144331E+00 -3.178557357326E+00  1.578232655066E+00
   21     7 N     8.092600144331E+00  3.178557357326E+00 -1.578232655066E+00
   22     7 N    -8.092600144331E+00 -3.227345665158E+00 -1.674321200404E+00
   23     7 N     3.202951511242E+00  1.504887925570E+00 -8.068205990415E+00
   24     7 N     1.626276927735E+00 -8.044555871662E+00  3.081562509077E+00
   25     7 N    -3.202951511242E+00 -1.747665929900E+00 -8.116994298247E+00
   26     7 N     1.626276927735E+00  8.044555871662E+00 -3.081562509077E+00
   27     7 N    -3.202951511242E+00  1.747665929900E+00  8.116994298247E+00
   28     7 N    -1.626276927735E+00  8.140644417000E+00  3.324340513407E+00
   29     7 N     3.202951511242E+00 -1.504887925570E+00  8.068205990415E+00
   30     7 N    -1.626276927735E+00 -8.140644417000E+00 -3.324340513407E+00
   31    17 CL    1.305803957155E+00  7.238804050902E+00  1.414092212028E+00
   32    17 CL   -1.305803957155E+00 -7.199629932188E+00  1.197515702282E+00
   33    17 CL    1.305803957155E+00 -7.238804050902E+00 -1.414092212028E+00
   34    17 CL   -1.305803957155E+00  7.199629932188E+00 -1.197515702282E+00
   35    17 CL    1.305803957155E+00  1.414092212028E+00  7.238804050902E+00
   36    17 CL    7.219216991545E+00  1.325391016512E+00  1.325391016512E+00
   37    17 CL   -1.305803957155E+00 -1.197515702282E+00  7.199629932188E+00
   38    17 CL   -7.219216991545E+00  1.286216897798E+00 -1.286216897798E+00
   39    17 CL    1.305803957155E+00 -1.414092212028E+00 -7.238804050902E+00
   40    17 CL   -7.219216991545E+00 -1.286216897798E+00  1.286216897798E+00
   41    17 CL   -1.305803957155E+00  1.197515702282E+00 -7.199629932188E+00
   42    17 CL    7.219216991545E+00 -1.325391016512E+00 -1.325391016512E+00
   43     6 C     2.089392896926E+00  8.569284128254E+00  2.217462045448E+00
   44     6 C    -2.089392896926E+00 -8.506602341346E+00  1.961323748404E+00
   45     6 C     2.089392896926E+00 -8.569284128254E+00 -2.217462045448E+00
   46     6 C    -2.089392896926E+00  8.506602341346E+00 -1.961323748404E+00
   47     6 C     2.089392896926E+00  2.217462045448E+00  8.569284128254E+00
   48     6 C     8.537943234800E+00  2.120733790380E+00  2.120733790380E+00
   49     6 C    -2.089392896926E+00 -1.961323748404E+00  8.506602341346E+00
   50     6 C    -8.537943234800E+00  2.058052003472E+00 -2.058052003472E+00
   51     6 C     2.089392896926E+00 -2.217462045448E+00 -8.569284128254E+00
   52     6 C    -8.537943234800E+00 -2.058052003472E+00  2.058052003472E+00
   53     6 C    -2.089392896926E+00  1.961323748404E+00 -8.506602341346E+00
   54     6 C     8.537943234800E+00 -2.120733790380E+00 -2.120733790380E+00
   55     6 C    -5.106003098043E+00  1.418252842348E+00 -6.048868277945E+00
   56     6 C     5.106003098043E+00 -1.600398087146E+00 -6.094148041887E+00
   57     6 C    -5.106003098043E+00 -1.418252842348E+00  6.048868277945E+00
   58     6 C     5.106003098043E+00  1.600398087146E+00  6.094148041887E+00
   59     6 C    -6.071508159916E+00 -5.083363216072E+00  1.432735418276E+00
   60     6 C     1.509325464747E+00 -6.148098206387E+00 -5.197075720442E+00
   61     6 C     6.071508159916E+00  5.128642980014E+00  1.585915511218E+00
   62     6 C    -1.509325464747E+00 -5.994918113445E+00  5.014930475644E+00
   63     6 C    -6.071508159916E+00  5.083363216072E+00 -1.432735418276E+00
   64     6 C    -1.509325464747E+00  5.994918113445E+00 -5.014930475644E+00
   65     6 C     6.071508159916E+00 -5.128642980014E+00 -1.585915511218E+00
   66     6 C     1.509325464747E+00  6.148098206387E+00  5.197075720442E+00
   67     6 C     1.509325464747E+00 -5.197075720442E+00 -6.148098206387E+00
   68     6 C    -1.509325464747E+00  5.014930475644E+00 -5.994918113445E+00
   69     6 C    -1.509325464747E+00 -5.014930475644E+00  5.994918113445E+00
   70     6 C     1.509325464747E+00  5.197075720442E+00  6.148098206387E+00
   71     6 C    -5.106003098043E+00 -6.048868277945E+00  1.418252842348E+00
   72     6 C    -6.071508159916E+00  1.432735418276E+00 -5.083363216072E+00
   73     6 C     5.106003098043E+00  6.094148041887E+00  1.600398087146E+00
   74     6 C    -6.071508159916E+00 -1.432735418276E+00  5.083363216072E+00
   75     6 C     5.106003098043E+00 -6.094148041887E+00 -1.600398087146E+00
   76     6 C     6.071508159916E+00 -1.585915511218E+00 -5.128642980014E+00
   77     6 C    -5.106003098043E+00  6.048868277945E+00 -1.418252842348E+00
   78     6 C     6.071508159916E+00  1.585915511218E+00  5.128642980014E+00
   79     1 H    -4.241453103871E+00  2.047471742022E+00 -6.167137402727E+00
   80     1 H     4.241453103871E+00 -2.233449071286E+00 -6.231351214927E+00
   81     1 H    -4.241453103871E+00 -2.047471742022E+00  6.167137402727E+00
   82     1 H     4.241453103871E+00  2.233449071286E+00  6.231351214927E+00
   83     1 H    -6.199244308827E+00 -4.209346197771E+00  2.076838610096E+00
   84     1 H     2.140460406654E+00 -6.262866105385E+00 -4.334441768503E+00
   85     1 H     6.199244308827E+00  4.273560009971E+00  2.204082203212E+00
   86     1 H    -2.140460406654E+00 -6.135622512269E+00  4.148464439239E+00
   87     1 H    -6.199244308827E+00  4.209346197771E+00 -2.076838610096E+00
   88     1 H    -2.140460406654E+00  6.135622512269E+00 -4.148464439239E+00
   89     1 H     6.199244308827E+00 -4.273560009971E+00 -2.204082203212E+00
   90     1 H     2.140460406654E+00  6.262866105385E+00  4.334441768503E+00
   91     1 H     2.140460406654E+00 -4.334441768503E+00 -6.262866105385E+00
   92     1 H    -2.140460406654E+00  4.148464439239E+00 -6.135622512269E+00
   93     1 H    -2.140460406654E+00 -4.148464439239E+00  6.135622512269E+00
   94     1 H     2.140460406654E+00  4.334441768503E+00  6.262866105385E+00
   95     1 H    -4.241453103871E+00 -6.167137402727E+00  2.047471742022E+00
   96     1 H    -6.199244308827E+00  2.076838610096E+00 -4.209346197771E+00
   97     1 H     4.241453103871E+00  6.231351214927E+00  2.233449071286E+00
   98     1 H    -6.199244308827E+00 -2.076838610096E+00  4.209346197771E+00
   99     1 H     4.241453103871E+00 -6.231351214927E+00 -2.233449071286E+00
  100     1 H     6.199244308827E+00 -2.204082203212E+00 -4.273560009971E+00
  101     1 H    -4.241453103871E+00  6.167137402727E+00 -2.047471742022E+00
  102     1 H     6.199244308827E+00  2.204082203212E+00  4.273560009971E+00
 INFORMATION **** EXCBUF **** EXCH. BIPO BUFFER: WORDS USED =     4000000
 WARNING **** EXCBUF **** EXCH. BIPO BUFFER TOO SMALL - TO AVOID I/O SET EXCHSIZE =     6894540

 DFT PARAMETERS

     ATOM       ELECTRONS   NET CHARGE   R(ANGSTROM)
   1 230  ZN     20.0000      0.0000     1.37000000
   7   7  N       7.0000      0.0000     0.74000000
  31  17  CL     17.0000      0.0000     0.99000000
  43   6  C       6.0000      0.0000     0.77000000
  79   1  H       1.0000      0.0000     1.11000000

 SIZE OF GRID=    1623632
 TTTTTTTTTTTTTTTTTTTTTTTTTTTTTT MAKE_GRID2  TELAPSE     2291.65 TCPU     2101.87
 BECKE WEIGHT FUNCTION
 RADSAFE =     2.00
 TOLERANCES - DENSITY:10**- 6; POTENTIAL:10**- 9; GRID WGT:10**-14

 RADIAL INTEGRATION  - INTERVALS (POINTS,UPPER LIMIT):            1( 99,  4.0*R)

 ANGULAR INTEGRATION - INTERVALS (ACCURACY LEVEL [N. POINTS] UPPER LIMIT):
  1(  6[ 146]   0.2)  2( 11[ 302]   0.5)  3( 14[ 590]   0.9)  4( 18[1454]   3.5)
  5( 14[ 590]9999.0)
 EEEEEEEEEE INT_CALC TERMINATION  DATE 16 11 2020 TIME 11:06:48.7

 *******************************************************************************
 ZIFCl_start                                                                     
 CRYSTAL - SCF - TYPE OF CALCULATION :  RESTRICTED CLOSED SHELL
 *******************************************************************************

 CAPPA:IS1  2;IS2  2;IS3  2; K PTS MONK NET   5; SYMMOPS:K SPACE   8;G SPACE   4

 TTTTTTTTTTTTTTTTTTTTTTTTTTTTTT SDIK        TELAPSE     2293.01 TCPU     2103.23

 INFORMATION FROM INTEGRAL EVALUATION

 RESTART FROM A PREVIOUS DENSITY MATRIX - DEP ACTIVE
 NUMBER OF COUPLE SETS (NEW, OLD, FOUND):   38376   38376   38376
 NUMBER OF IRREDUCIBLE G VECTORS        :  137238  137238  137238
 CHARGE NORMALIZATION FACTOR   1.00002142
 TOTAL ATOMIC CHARGES:
  18.6257030  18.6257030  18.6257323  18.6257323  18.6257323  18.6257323
   7.5863898   7.5898060   7.5863898   7.5898060   7.5839057   7.5890664
   7.5919978   7.5867955   7.5839057   7.5867955   7.5919978   7.5890664
   7.5890664   7.5867955   7.5867955   7.5890664   7.5863898   7.5839057
   7.5898060   7.5839057   7.5898060   7.5919978   7.5863898   7.5919978
  17.0111968  17.0140688  17.0111968  17.0140688  17.0111968  17.0127635
  17.0140688  17.0126804  17.0111968  17.0126804  17.0140688  17.0127635
   5.7379746   5.7422199   5.7379746   5.7422199   5.7379746   5.7506978
   5.7422199   5.7294043   5.7379746   5.7294043   5.7422199   5.7506978
   6.0292303   6.0407536   6.0292303   6.0407536   6.0343246   6.0439325
   6.0354407   6.0260702   6.0343246   6.0260702   6.0354407   6.0439325
   6.0439325   6.0260702   6.0260702   6.0439325   6.0292303   6.0343246
   6.0407536   6.0343246   6.0407536   6.0354407   6.0292303   6.0354407
   0.8453695   0.8431330   0.8453695   0.8431330   0.8400722   0.8443260
   0.8484630   0.8441066   0.8400722   0.8441066   0.8484630   0.8443260
   0.8443260   0.8441066   0.8441066   0.8443260   0.8453695   0.8400722
   0.8431330   0.8400722   0.8431330   0.8484630   0.8453695   0.8484630
 TTTTTTTTTTTTTTTTTTTTTTTTTTTTTT MOQGAD      TELAPSE     2295.19 TCPU     2105.28
 TTTTTTTTTTTTTTTTTTTTTTTTTTTTTT SHELLXN     TELAPSE     2327.69 TCPU     2134.62
 TTTTTTTTTTTTTTTTTTTTTTTTTTTTTT MONMO3      TELAPSE     2329.28 TCPU     2136.21
 NUMERICALLY INTEGRATED DENSITY    732.0001284780
 TTTTTTTTTTTTTTTTTTTTTTTTTTTTTT NUMDFT      TELAPSE     2334.85 TCPU     2141.78
 CYC   0 ETOT(AU) -9.586568753878E+03 DETOT -9.59E+03 tst  1.24E-12 PX  1.00E+00
 TTTTTTTTTTTTTTTTTTTTTTTTTTTTTT DIIS        TELAPSE     2334.95 TCPU     2141.88
 TTTTTTTTTTTTTTTTTTTTTTTTTTTTTT FDIK        TELAPSE     2366.94 TCPU     2172.81
 INSULATING STATE
 TOP OF VALENCE BANDS -    BAND    366; K    4; EIG -2.7576474E-01 AU
 TOP OF VALENCE BANDS -    BAND    366; K    1; EIG -2.7590372E-01 AU
 BOTTOM OF VIRTUAL BANDS - BAND    367; K    1; EIG  3.7171115E-02 AU
 INDIRECT ENERGY BAND GAP:   8.5154 eV
 TTTTTTTTTTTTTTTTTTTTTTTTTTTTTT PDIG        TELAPSE     2368.15 TCPU     2174.02
 CHARGE NORMALIZATION FACTOR   1.00000000
 TOTAL ATOMIC CHARGES:
  18.6255645  18.6255645  18.6250063  18.6250063  18.6250063  18.6250063
   7.5855488   7.5898614   7.5855488   7.5898614   7.6131430   7.6037392
   7.5638251   7.5717680   7.6131430   7.5717680   7.5638251   7.6037392
   7.6037392   7.5717680   7.5717680   7.6037392   7.5855488   7.6131430
   7.5898614   7.6131430   7.5898614   7.5638251   7.5855488   7.5638251
  17.0066278  17.0181547  17.0066278  17.0181547  17.0066278  17.0165660
  17.0181547  17.0077262  17.0066278  17.0077262  17.0181547  17.0165660
   5.7389731   5.7404873   5.7389731   5.7404873   5.7389731   5.7208652
   5.7404873   5.7618816   5.7389731   5.7618816   5.7404873   5.7208652
   6.0438810   6.0261761   6.0438810   6.0261761   6.0184405   6.0204755
   6.0524965   6.0496086   6.0184405   6.0496086   6.0524965   6.0204755
   6.0204755   6.0496086   6.0496086   6.0204755   6.0438810   6.0184405
   6.0261761   6.0184405   6.0261761   6.0524965   6.0438810   6.0524965
   0.8414293   0.8472496   0.8414293   0.8472496   0.8439155   0.8468781
   0.8444872   0.8415255   0.8439155   0.8415255   0.8444872   0.8468781
   0.8468781   0.8415255   0.8415255   0.8468781   0.8414293   0.8439155
   0.8472496   0.8439155   0.8472496   0.8444872   0.8414293   0.8444872
 TTTTTTTTTTTTTTTTTTTTTTTTTTTTTT MOQGAD      TELAPSE     2368.17 TCPU     2174.04
 TTTTTTTTTTTTTTTTTTTTTTTTTTTTTT SHELLXN     TELAPSE     2399.81 TCPU     2202.50
 TTTTTTTTTTTTTTTTTTTTTTTTTTTTTT MONMO3      TELAPSE     2401.92 TCPU     2204.62
 NUMERICALLY INTEGRATED DENSITY    732.0001229083
 TTTTTTTTTTTTTTTTTTTTTTTTTTTTTT NUMDFT      TELAPSE     2407.39 TCPU     2210.08
 CYC   1 ETOT(AU) -9.586442204860E+03 DETOT  1.27E-01 tst  0.00E+00 PX  8.36E-03
 TTTTTTTTTTTTTTTTTTTTTTTTTTTTTT DIIS        TELAPSE     2407.57 TCPU     2210.26
 DIIS TEST: 0.95211E-02 AT SCF   CYCLE   1 - MIX   30 %
 TTTTTTTTTTTTTTTTTTTTTTTTTTTTTT FDIK        TELAPSE     2415.15 TCPU     2217.45
 INSULATING STATE
 TOP OF VALENCE BANDS -    BAND    366; K    5; EIG -2.7270837E-01 AU
 TOP OF VALENCE BANDS -    BAND    366; K    1; EIG -2.7277397E-01 AU
 BOTTOM OF VIRTUAL BANDS - BAND    367; K    1; EIG  3.7729521E-02 AU
 INDIRECT ENERGY BAND GAP:   8.4474 eV
 TTTTTTTTTTTTTTTTTTTTTTTTTTTTTT PDIG        TELAPSE     2416.35 TCPU     2218.65
 CHARGE NORMALIZATION FACTOR   1.00000000
 TOTAL ATOMIC CHARGES:
  18.6260654  18.6260654  18.6254936  18.6254936  18.6254936  18.6254936
   7.5860974   7.5902690   7.5860974   7.5902690   7.5954400   7.5982252
   7.5803718   7.5779486   7.5954400   7.5779486   7.5803718   7.5982252
   7.5982252   7.5779486   7.5779486   7.5982252   7.5860974   7.5954400
   7.5902690   7.5954400   7.5902690   7.5803718   7.5860974   7.5803718
  17.0130606  17.0119911  17.0130606  17.0119911  17.0130606  17.0054987
  17.0119911  17.0192359  17.0130606  17.0192359  17.0119911  17.0054987
   5.7386600   5.7415226   5.7386600   5.7415226   5.7386600   5.7377084
   5.7415226   5.7431224   5.7386600   5.7431224   5.7415226   5.7377084
   6.0410025   6.0287340   6.0410025   6.0287340   6.0238797   6.0324679
   6.0462079   6.0371258   6.0238797   6.0371258   6.0462079   6.0324679
   6.0324679   6.0371258   6.0371258   6.0324679   6.0410025   6.0238797
   6.0287340   6.0238797   6.0287340   6.0462079   6.0410025   6.0462079
   0.8428279   0.8458560   0.8428279   0.8458560   0.8424705   0.8418420
   0.8457404   0.8469503   0.8424705   0.8469503   0.8457404   0.8418420
   0.8418420   0.8469503   0.8469503   0.8418420   0.8428279   0.8424705
   0.8458560   0.8424705   0.8458560   0.8457404   0.8428279   0.8457404
 TTTTTTTTTTTTTTTTTTTTTTTTTTTTTT MOQGAD      TELAPSE     2416.37 TCPU     2218.67
 TTTTTTTTTTTTTTTTTTTTTTTTTTTTTT SHELLXN     TELAPSE     2447.18 TCPU     2247.15
 TTTTTTTTTTTTTTTTTTTTTTTTTTTTTT MONMO3      TELAPSE     2450.64 TCPU     2250.61
 NUMERICALLY INTEGRATED DENSITY    732.0001250756
 TTTTTTTTTTTTTTTTTTTTTTTTTTTTTT NUMDFT      TELAPSE     2456.09 TCPU     2256.05
 CYC   2 ETOT(AU) -9.586443408447E+03 DETOT -1.20E-03 tst  4.26E-06 PX  4.19E-03
 TTTTTTTTTTTTTTTTTTTTTTTTTTTTTT DIIS        TELAPSE     2456.68 TCPU     2256.65
 DIIS TEST: 0.18526E-02 AT SCF   CYCLE   2 - DIIS ACTIVE - HISTORY:     2 CYCLES
 TTTTTTTTTTTTTTTTTTTTTTTTTTTTTT FDIK        TELAPSE     2464.65 TCPU     2263.49
 INSULATING STATE
 TOP OF VALENCE BANDS -    BAND    366; K    5; EIG -2.7413903E-01 AU
 TOP OF VALENCE BANDS -    BAND    366; K    1; EIG -2.7421928E-01 AU
 BOTTOM OF VIRTUAL BANDS - BAND    367; K    1; EIG  3.7745317E-02 AU
 INDIRECT ENERGY BAND GAP:   8.4868 eV
 TTTTTTTTTTTTTTTTTTTTTTTTTTTTTT PDIG        TELAPSE     2465.85 TCPU     2264.70
 CHARGE NORMALIZATION FACTOR   1.00000000
 TOTAL ATOMIC CHARGES:
  18.6259191  18.6259191  18.6253668  18.6253668  18.6253668  18.6253668
   7.5836136   7.5918515   7.5836136   7.5918515   7.6044127   7.6021813
   7.5725567   7.5732882   7.6044127   7.5732882   7.5725567   7.6021813
   7.6021813   7.5732882   7.5732882   7.6021813   7.5836136   7.6044127
   7.5918515   7.6044127   7.5918515   7.5725567   7.5836136   7.5725567
  17.0114630  17.0136136  17.0114630  17.0136136  17.0114630  17.0086752
  17.0136136  17.0157414  17.0114630  17.0157414  17.0136136  17.0086752
   5.7385358   5.7408835   5.7385358   5.7408835   5.7385358   5.7304034
   5.7408835   5.7522595   5.7385358   5.7522595   5.7408835   5.7304034
   6.0410659   6.0287149   6.0410659   6.0287149   6.0223267   6.0294134
   6.0484570   6.0403462   6.0223267   6.0403462   6.0484570   6.0294134
   6.0294134   6.0403462   6.0403462   6.0294134   6.0410659   6.0223267
   6.0287149   6.0223267   6.0287149   6.0484570   6.0410659   6.0484570
   0.8423917   0.8462530   0.8423917   0.8462530   0.8415723   0.8429619
   0.8466357   0.8455952   0.8415723   0.8455952   0.8466357   0.8429619
   0.8429619   0.8455952   0.8455952   0.8429619   0.8423917   0.8415723
   0.8462530   0.8415723   0.8462530   0.8466357   0.8423917   0.8466357
 TTTTTTTTTTTTTTTTTTTTTTTTTTTTTT MOQGAD      TELAPSE     2465.87 TCPU     2264.71
 TTTTTTTTTTTTTTTTTTTTTTTTTTTTTT SHELLXN     TELAPSE     2497.76 TCPU     2293.19
 TTTTTTTTTTTTTTTTTTTTTTTTTTTTTT MONMO3      TELAPSE     2499.89 TCPU     2295.33
 NUMERICALLY INTEGRATED DENSITY    732.0001251863
 TTTTTTTTTTTTTTTTTTTTTTTTTTTTTT NUMDFT      TELAPSE     2505.34 TCPU     2300.77
 CYC   3 ETOT(AU) -9.586443664382E+03 DETOT -2.56E-04 tst  9.74E-07 PX  1.87E-03
 TTTTTTTTTTTTTTTTTTTTTTTTTTTTTT DIIS        TELAPSE     2505.49 TCPU     2300.93
 DIIS TEST: 0.26603E-03 AT SCF   CYCLE   3 - DIIS ACTIVE - HISTORY:     3 CYCLES
 TTTTTTTTTTTTTTTTTTTTTTTTTTTTTT FDIK        TELAPSE     2512.58 TCPU     2307.57
 INSULATING STATE
 TOP OF VALENCE BANDS -    BAND    366; K    5; EIG -2.7450404E-01 AU
 TOP OF VALENCE BANDS -    BAND    366; K    1; EIG -2.7458887E-01 AU
 BOTTOM OF VIRTUAL BANDS - BAND    367; K    1; EIG  3.7718149E-02 AU
 INDIRECT ENERGY BAND GAP:   8.4960 eV
 TTTTTTTTTTTTTTTTTTTTTTTTTTTTTT PDIG        TELAPSE     2513.78 TCPU     2308.78
 CHARGE NORMALIZATION FACTOR   1.00000000
 TOTAL ATOMIC CHARGES:
  18.6258866  18.6258866  18.6254299  18.6254299  18.6254299  18.6254299
   7.5851949   7.5910121   7.5851949   7.5910121   7.6007424   7.6018837
   7.5752402   7.5739379   7.6007424   7.5739379   7.5752402   7.6018837
   7.6018837   7.5739379   7.5739379   7.6018837   7.5851949   7.6007424
   7.5910121   7.6007424   7.5910121   7.5752402   7.5851949   7.5752402
  17.0116136  17.0133161  17.0116136  17.0133161  17.0116136  17.0079372
  17.0133161  17.0166022  17.0116136  17.0166022  17.0133161  17.0079372
   5.7388944   5.7411775   5.7388944   5.7411775   5.7388944   5.7321077
   5.7411775   5.7496168   5.7388944   5.7496168   5.7411775   5.7321077
   6.0430204   6.0268290   6.0430204   6.0268290   6.0213174   6.0288542
   6.0490033   6.0409622   6.0213174   6.0409622   6.0490033   6.0288542
   6.0288542   6.0409622   6.0409622   6.0288542   6.0430204   6.0213174
   6.0268290   6.0213174   6.0268290   6.0490033   6.0430204   6.0490033
   0.8421884   0.8464189   0.8421884   0.8464189   0.8418299   0.8431598
   0.8464564   0.8454420   0.8418299   0.8454420   0.8464564   0.8431598
   0.8431598   0.8454420   0.8454420   0.8431598   0.8421884   0.8418299
   0.8464189   0.8418299   0.8464189   0.8464564   0.8421884   0.8464564
 TTTTTTTTTTTTTTTTTTTTTTTTTTTTTT MOQGAD      TELAPSE     2513.80 TCPU     2308.80
 TTTTTTTTTTTTTTTTTTTTTTTTTTTTTT SHELLXN     TELAPSE     2549.76 TCPU     2337.30
 TTTTTTTTTTTTTTTTTTTTTTTTTTTTTT MONMO3      TELAPSE     2551.68 TCPU     2339.22
 NUMERICALLY INTEGRATED DENSITY    732.0001251593
 TTTTTTTTTTTTTTTTTTTTTTTTTTTTTT NUMDFT      TELAPSE     2557.10 TCPU     2344.64
 CYC   4 ETOT(AU) -9.586443697364E+03 DETOT -3.30E-05 tst  1.37E-07 PX  6.86E-04
 TTTTTTTTTTTTTTTTTTTTTTTTTTTTTT DIIS        TELAPSE     2557.38 TCPU     2344.92
 DIIS TEST: 0.78048E-04 AT SCF   CYCLE   4 - DIIS ACTIVE - HISTORY:     4 CYCLES
 TTTTTTTTTTTTTTTTTTTTTTTTTTTTTT FDIK        TELAPSE     2563.61 TCPU     2350.06
 INSULATING STATE
 TOP OF VALENCE BANDS -    BAND    366; K    5; EIG -2.7437311E-01 AU
 TOP OF VALENCE BANDS -    BAND    366; K    1; EIG -2.7445646E-01 AU
 BOTTOM OF VIRTUAL BANDS - BAND    367; K    1; EIG  3.7717265E-02 AU
 INDIRECT ENERGY BAND GAP:   8.4924 eV
 TTTTTTTTTTTTTTTTTTTTTTTTTTTTTT PDIG        TELAPSE     2564.80 TCPU     2351.25
 CHARGE NORMALIZATION FACTOR   1.00000000
 TOTAL ATOMIC CHARGES:
  18.6259353  18.6259353  18.6254403  18.6254403  18.6254403  18.6254403
   7.5840233   7.5916450   7.5840233   7.5916450   7.6022096   7.6017077
   7.5743977   7.5740313   7.6022096   7.5740313   7.5743977   7.6017077
   7.6017077   7.5740313   7.5740313   7.6017077   7.5840233   7.6022096
   7.5916450   7.6022096   7.5916450   7.5743977   7.5840233   7.5743977
  17.0116469  17.0133384  17.0116469  17.0133384  17.0116469  17.0076184
  17.0133384  17.0168509  17.0116469  17.0168509  17.0133384  17.0076184
   5.7387656   5.7410552   5.7387656   5.7410552   5.7387656   5.7320460
   5.7410552   5.7500703   5.7387656   5.7500703   5.7410552   5.7320460
   6.0420980   6.0275586   6.0420980   6.0275586   6.0219164   6.0294737
   6.0487285   6.0402200   6.0219164   6.0402200   6.0487285   6.0294737
   6.0294737   6.0402200   6.0402200   6.0294737   6.0420980   6.0219164
   6.0275586   6.0219164   6.0275586   6.0487285   6.0420980   6.0487285
   0.8423199   0.8463123   0.8423199   0.8463123   0.8417789   0.8429427
   0.8464828   0.8456467   0.8417789   0.8456467   0.8464828   0.8429427
   0.8429427   0.8456467   0.8456467   0.8429427   0.8423199   0.8417789
   0.8463123   0.8417789   0.8463123   0.8464828   0.8423199   0.8464828
 TTTTTTTTTTTTTTTTTTTTTTTTTTTTTT MOQGAD      TELAPSE     2564.82 TCPU     2351.27
 TTTTTTTTTTTTTTTTTTTTTTTTTTTTTT SHELLXN     TELAPSE     2597.56 TCPU     2380.02
 TTTTTTTTTTTTTTTTTTTTTTTTTTTTTT MONMO3      TELAPSE     2599.39 TCPU     2381.86
 NUMERICALLY INTEGRATED DENSITY    732.0001251812
 TTTTTTTTTTTTTTTTTTTTTTTTTTTTTT NUMDFT      TELAPSE     2604.83 TCPU     2387.30
 CYC   5 ETOT(AU) -9.586443706064E+03 DETOT -8.70E-06 tst  5.20E-08 PX  2.01E-04
 TTTTTTTTTTTTTTTTTTTTTTTTTTTTTT DIIS        TELAPSE     2605.00 TCPU     2387.46
 DIIS TEST: 0.16534E-04 AT SCF   CYCLE   5 - DIIS ACTIVE - HISTORY:     5 CYCLES
 TTTTTTTTTTTTTTTTTTTTTTTTTTTTTT FDIK        TELAPSE     2612.24 TCPU     2394.26
 INSULATING STATE
 TOP OF VALENCE BANDS -    BAND    366; K    5; EIG -2.7436290E-01 AU
 TOP OF VALENCE BANDS -    BAND    366; K    1; EIG -2.7444594E-01 AU
 BOTTOM OF VIRTUAL BANDS - BAND    367; K    1; EIG  3.7715086E-02 AU
 INDIRECT ENERGY BAND GAP:   8.4921 eV
 TTTTTTTTTTTTTTTTTTTTTTTTTTTTTT PDIG        TELAPSE     2613.44 TCPU     2395.46
 CHARGE NORMALIZATION FACTOR   1.00000000
 TOTAL ATOMIC CHARGES:
  18.6259203  18.6259203  18.6254146  18.6254146  18.6254146  18.6254146
   7.5847341   7.5913331   7.5847341   7.5913331   7.6018227   7.6017781
   7.5743819   7.5738971   7.6018227   7.5738971   7.5743819   7.6017781
   7.6017781   7.5738971   7.5738971   7.6017781   7.5847341   7.6018227
   7.5913331   7.6018227   7.5913331   7.5743819   7.5847341   7.5743819
  17.0116146  17.0133509  17.0116146  17.0133509  17.0116146  17.0078441
  17.0133509  17.0166743  17.0116146  17.0166743  17.0133509  17.0078441
   5.7387279   5.7411711   5.7387279   5.7411711   5.7387279   5.7318584
   5.7411711   5.7501509   5.7387279   5.7501509   5.7411711   5.7318584
   6.0424919   6.0273795   6.0424919   6.0273795   6.0213927   6.0293224
   6.0489953   6.0404885   6.0213927   6.0404885   6.0489953   6.0293224
   6.0293224   6.0404885   6.0404885   6.0293224   6.0424919   6.0213927
   6.0273795   6.0213927   6.0273795   6.0489953   6.0424919   6.0489953
   0.8422652   0.8463321   0.8422652   0.8463321   0.8417749   0.8429978
   0.8465065   0.8456031   0.8417749   0.8456031   0.8465065   0.8429978
   0.8429978   0.8456031   0.8456031   0.8429978   0.8422652   0.8417749
   0.8463321   0.8417749   0.8463321   0.8465065   0.8422652   0.8465065
 TTTTTTTTTTTTTTTTTTTTTTTTTTTTTT MOQGAD      TELAPSE     2613.46 TCPU     2395.48
 TTTTTTTTTTTTTTTTTTTTTTTTTTTTTT SHELLXN     TELAPSE     2645.40 TCPU     2423.92
 TTTTTTTTTTTTTTTTTTTTTTTTTTTTTT MONMO3      TELAPSE     2647.55 TCPU     2426.07
 NUMERICALLY INTEGRATED DENSITY    732.0001252214
 TTTTTTTTTTTTTTTTTTTTTTTTTTTTTT NUMDFT      TELAPSE     2652.97 TCPU     2431.49
 CYC   6 ETOT(AU) -9.586443708934E+03 DETOT -2.87E-06 tst  1.31E-08 PX  1.05E-04
 TTTTTTTTTTTTTTTTTTTTTTTTTTTTTT DIIS        TELAPSE     2653.21 TCPU     2431.73
 DIIS TEST: 0.40641E-05 AT SCF   CYCLE   6 - DIIS ACTIVE - HISTORY:     6 CYCLES
 TTTTTTTTTTTTTTTTTTTTTTTTTTTTTT FDIK        TELAPSE     2661.65 TCPU     2439.48
 INSULATING STATE
 TOP OF VALENCE BANDS -    BAND    366; K    5; EIG -2.7438253E-01 AU
 TOP OF VALENCE BANDS -    BAND    366; K    1; EIG -2.7446598E-01 AU
 BOTTOM OF VIRTUAL BANDS - BAND    367; K    1; EIG  3.7713683E-02 AU
 INDIRECT ENERGY BAND GAP:   8.4926 eV
 TTTTTTTTTTTTTTTTTTTTTTTTTTTTTT PDIG        TELAPSE     2662.85 TCPU     2440.68
 CHARGE NORMALIZATION FACTOR   1.00000000
 TOTAL ATOMIC CHARGES:
  18.6259235  18.6259235  18.6254187  18.6254187  18.6254187  18.6254187
   7.5842852   7.5913855   7.5842852   7.5913855   7.6019473   7.6017674
   7.5746013   7.5740094   7.6019473   7.5740094   7.5746013   7.6017674
   7.6017674   7.5740094   7.5740094   7.6017674   7.5842852   7.6019473
   7.5913855   7.6019473   7.5913855   7.5746013   7.5842852   7.5746013
  17.0116418  17.0133372  17.0116418  17.0133372  17.0116418  17.0077383
  17.0133372  17.0167485  17.0116418  17.0167485  17.0133372  17.0077383
   5.7387184   5.7411625   5.7387184   5.7411625   5.7387184   5.7319967
   5.7411625   5.7500393   5.7387184   5.7500393   5.7411625   5.7319967
   6.0424114   6.0272309   6.0424114   6.0272309   6.0217037   6.0292847
   6.0489516   6.0404284   6.0217037   6.0404284   6.0489516   6.0292847
   6.0292847   6.0404284   6.0404284   6.0292847   6.0424114   6.0217037
   6.0272309   6.0217037   6.0272309   6.0489516   6.0424114   6.0489516
   0.8422845   0.8463470   0.8422845   0.8463470   0.8417554   0.8430018
   0.8465112   0.8455916   0.8417554   0.8455916   0.8465112   0.8430018
   0.8430018   0.8455916   0.8455916   0.8430018   0.8422845   0.8417554
   0.8463470   0.8417554   0.8463470   0.8465112   0.8422845   0.8465112
 TTTTTTTTTTTTTTTTTTTTTTTTTTTTTT MOQGAD      TELAPSE     2662.87 TCPU     2440.70
 TTTTTTTTTTTTTTTTTTTTTTTTTTTTTT SHELLXN     TELAPSE     2694.73 TCPU     2469.14
 TTTTTTTTTTTTTTTTTTTTTTTTTTTTTT MONMO3      TELAPSE     2696.83 TCPU     2471.24
 NUMERICALLY INTEGRATED DENSITY    732.0001252247
 TTTTTTTTTTTTTTTTTTTTTTTTTTTTTT NUMDFT      TELAPSE     2702.26 TCPU     2476.67
 CYC   7 ETOT(AU) -9.586443709374E+03 DETOT -4.39E-07 tst  2.09E-09 PX  7.18E-05
 TTTTTTTTTTTTTTTTTTTTTTTTTTTTTT DIIS        TELAPSE     2702.43 TCPU     2476.84
 DIIS TEST: 0.18355E-05 AT SCF   CYCLE   7 - DIIS ACTIVE - HISTORY:     7 CYCLES
 TTTTTTTTTTTTTTTTTTTTTTTTTTTTTT FDIK        TELAPSE     2708.74 TCPU     2482.71
 INSULATING STATE
 TOP OF VALENCE BANDS -    BAND    366; K    5; EIG -2.7435453E-01 AU
 TOP OF VALENCE BANDS -    BAND    366; K    1; EIG -2.7443751E-01 AU
 BOTTOM OF VIRTUAL BANDS - BAND    367; K    1; EIG  3.7714331E-02 AU
 INDIRECT ENERGY BAND GAP:   8.4918 eV
 TTTTTTTTTTTTTTTTTTTTTTTTTTTTTT PDIG        TELAPSE     2710.11 TCPU     2484.07
 CHARGE NORMALIZATION FACTOR   1.00000000
 TOTAL ATOMIC CHARGES:
  18.6259131  18.6259131  18.6254298  18.6254298  18.6254298  18.6254298
   7.5845600   7.5914549   7.5845600   7.5914549   7.6018393   7.6017532
   7.5744177   7.5739566   7.6018393   7.5739566   7.5744177   7.6017532
   7.6017532   7.5739566   7.5739566   7.6017532   7.5845600   7.6018393
   7.5914549   7.6018393   7.5914549   7.5744177   7.5845600   7.5744177
  17.0116186  17.0133492  17.0116186  17.0133492  17.0116186  17.0077391
  17.0133492  17.0167796  17.0116186  17.0167796  17.0133492  17.0077391
   5.7387538   5.7411343   5.7387538   5.7411343   5.7387538   5.7319321
   5.7411343   5.7500670   5.7387538   5.7500670   5.7411343   5.7319321
   6.0424435   6.0273663   6.0424435   6.0273663   6.0215140   6.0293488
   6.0489312   6.0404236   6.0215140   6.0404236   6.0489312   6.0293488
   6.0293488   6.0404236   6.0404236   6.0293488   6.0424435   6.0215140
   6.0273663   6.0215140   6.0273663   6.0489312   6.0424435   6.0489312
   0.8422744   0.8463285   0.8422744   0.8463285   0.8417695   0.8429956
   0.8465117   0.8456101   0.8417695   0.8456101   0.8465117   0.8429956
   0.8429956   0.8456101   0.8456101   0.8429956   0.8422744   0.8417695
   0.8463285   0.8417695   0.8463285   0.8465117   0.8422744   0.8465117
 TTTTTTTTTTTTTTTTTTTTTTTTTTTTTT MOQGAD      TELAPSE     2710.13 TCPU     2484.09
 TTTTTTTTTTTTTTTTTTTTTTTTTTTTTT SHELLXN     TELAPSE     2744.50 TCPU     2512.53
 TTTTTTTTTTTTTTTTTTTTTTTTTTTTTT MONMO3      TELAPSE     2746.60 TCPU     2514.63
 NUMERICALLY INTEGRATED DENSITY    732.0001252251
 TTTTTTTTTTTTTTTTTTTTTTTTTTTTTT NUMDFT      TELAPSE     2752.03 TCPU     2520.05
 CYC   8 ETOT(AU) -9.586443709503E+03 DETOT -1.29E-07 tst  7.78E-10 PX  3.65E-05
 TTTTTTTTTTTTTTTTTTTTTTTTTTTTTT DIIS        TELAPSE     2752.19 TCPU     2520.22
 DIIS TEST: 0.80534E-06 AT SCF   CYCLE   8 - DIIS ACTIVE - HISTORY:     8 CYCLES
 TTTTTTTTTTTTTTTTTTTTTTTTTTTTTT FDIK        TELAPSE     2759.69 TCPU     2527.28
 INSULATING STATE
 TOP OF VALENCE BANDS -    BAND    366; K    5; EIG -2.7436227E-01 AU
 TOP OF VALENCE BANDS -    BAND    366; K    1; EIG -2.7444538E-01 AU
 BOTTOM OF VIRTUAL BANDS - BAND    367; K    1; EIG  3.7714339E-02 AU
 INDIRECT ENERGY BAND GAP:   8.4920 eV
 TTTTTTTTTTTTTTTTTTTTTTTTTTTTTT PDIG        TELAPSE     2760.88 TCPU     2528.47
 CHARGE NORMALIZATION FACTOR   1.00000000
 TOTAL ATOMIC CHARGES:
  18.6259216  18.6259216  18.6254210  18.6254210  18.6254210  18.6254210
   7.5844662   7.5913517   7.5844662   7.5913517   7.6019070   7.6017674
   7.5745161   7.5739641   7.6019070   7.5739641   7.5745161   7.6017674
   7.6017674   7.5739641   7.5739641   7.6017674   7.5844662   7.6019070
   7.5913517   7.6019070   7.5913517   7.5745161   7.5844662   7.5745161
  17.0116332  17.0133431  17.0116332  17.0133431  17.0116332  17.0077519
  17.0133431  17.0167499  17.0116332  17.0167499  17.0133431  17.0077519
   5.7387168   5.7411642   5.7387168   5.7411642   5.7387168   5.7319516
   5.7411642   5.7500812   5.7387168   5.7500812   5.7411642   5.7319516
   6.0424416   6.0272884   6.0424416   6.0272884   6.0215630   6.0293137
   6.0489925   6.0404349   6.0215630   6.0404349   6.0489925   6.0293137
   6.0293137   6.0404349   6.0404349   6.0293137   6.0424416   6.0215630
   6.0272884   6.0215630   6.0272884   6.0489925   6.0424416   6.0489925
   0.8422810   0.8463360   0.8422810   0.8463360   0.8417599   0.8429971
   0.8465119   0.8456011   0.8417599   0.8456011   0.8465119   0.8429971
   0.8429971   0.8456011   0.8456011   0.8429971   0.8422810   0.8417599
   0.8463360   0.8417599   0.8463360   0.8465119   0.8422810   0.8465119
 TTTTTTTTTTTTTTTTTTTTTTTTTTTTTT MOQGAD      TELAPSE     2760.90 TCPU     2528.49
 TTTTTTTTTTTTTTTTTTTTTTTTTTTTTT SHELLXN     TELAPSE     2793.49 TCPU     2556.95
 TTTTTTTTTTTTTTTTTTTTTTTTTTTTTT MONMO3      TELAPSE     2795.58 TCPU     2559.03
 NUMERICALLY INTEGRATED DENSITY    732.0001252282
 TTTTTTTTTTTTTTTTTTTTTTTTTTTTTT NUMDFT      TELAPSE     2801.00 TCPU     2564.46
 CYC   9 ETOT(AU) -9.586443709573E+03 DETOT -7.03E-08 tst  2.19E-10 PX  2.13E-05
 TTTTTTTTTTTTTTTTTTTTTTTTTTTTTT DIIS        TELAPSE     2801.18 TCPU     2564.63
 DIIS TEST: 0.30934E-06 AT SCF   CYCLE   9 - DIIS ACTIVE - HISTORY:     9 CYCLES
 TTTTTTTTTTTTTTTTTTTTTTTTTTTTTT FDIK        TELAPSE     2808.17 TCPU     2571.19
 INSULATING STATE
 TOP OF VALENCE BANDS -    BAND    366; K    5; EIG -2.7436164E-01 AU
 TOP OF VALENCE BANDS -    BAND    366; K    1; EIG -2.7444474E-01 AU
 BOTTOM OF VIRTUAL BANDS - BAND    367; K    1; EIG  3.7714108E-02 AU
 INDIRECT ENERGY BAND GAP:   8.4920 eV
 TTTTTTTTTTTTTTTTTTTTTTTTTTTTTT PDIG        TELAPSE     2809.37 TCPU     2572.39
 CHARGE NORMALIZATION FACTOR   1.00000000
 TOTAL ATOMIC CHARGES:
  18.6259228  18.6259228  18.6254195  18.6254195  18.6254195  18.6254195
   7.5844675   7.5914373   7.5844675   7.5914373   7.6018664   7.6017610
   7.5744774   7.5739754   7.6018664   7.5739754   7.5744774   7.6017610
   7.6017610   7.5739754   7.5739754   7.6017610   7.5844675   7.6018664
   7.5914373   7.6018664   7.5914373   7.5744774   7.5844675   7.5744774
  17.0116285  17.0133435  17.0116285  17.0133435  17.0116285  17.0077513
  17.0133435  17.0167584  17.0116285  17.0167584  17.0133435  17.0077513
   5.7387386   5.7411534   5.7387386   5.7411534   5.7387386   5.7319439
   5.7411534   5.7500631   5.7387386   5.7500631   5.7411534   5.7319439
   6.0424541   6.0273102   6.0424541   6.0273102   6.0215649   6.0293196
   6.0489411   6.0404336   6.0215649   6.0404336   6.0489411   6.0293196
   6.0293196   6.0404336   6.0404336   6.0293196   6.0424541   6.0215649
   6.0273102   6.0215649   6.0273102   6.0489411   6.0424541   6.0489411
   0.8422788   0.8463320   0.8422788   0.8463320   0.8417595   0.8430004
   0.8465156   0.8456019   0.8417595   0.8456019   0.8465156   0.8430004
   0.8430004   0.8456019   0.8456019   0.8430004   0.8422788   0.8417595
   0.8463320   0.8417595   0.8463320   0.8465156   0.8422788   0.8465156
 TTTTTTTTTTTTTTTTTTTTTTTTTTTTTT MOQGAD      TELAPSE     2809.39 TCPU     2572.41
 TTTTTTTTTTTTTTTTTTTTTTTTTTTTTT SHELLXN     TELAPSE     2840.85 TCPU     2600.85
 TTTTTTTTTTTTTTTTTTTTTTTTTTTTTT MONMO3      TELAPSE     2842.99 TCPU     2603.00
 NUMERICALLY INTEGRATED DENSITY    732.0001252282
 TTTTTTTTTTTTTTTTTTTTTTTTTTTTTT NUMDFT      TELAPSE     2848.43 TCPU     2608.44
 CYC  10 ETOT(AU) -9.586443709578E+03 DETOT -4.19E-09 tst  7.25E-11 PX  1.28E-05
 TTTTTTTTTTTTTTTTTTTTTTTTTTTTTT DIIS        TELAPSE     2848.60 TCPU     2608.61
 DIIS TEST: 0.16638E-06 AT SCF   CYCLE  10 - DIIS ACTIVE - HISTORY:    10 CYCLES
 TTTTTTTTTTTTTTTTTTTTTTTTTTTTTT FDIK        TELAPSE     2855.38 TCPU     2614.82
 INSULATING STATE
 TOP OF VALENCE BANDS -    BAND    366; K    5; EIG -2.7435985E-01 AU
 TOP OF VALENCE BANDS -    BAND    366; K    1; EIG -2.7444292E-01 AU
 BOTTOM OF VIRTUAL BANDS - BAND    367; K    1; EIG  3.7714218E-02 AU
 INDIRECT ENERGY BAND GAP:   8.4920 eV
 TTTTTTTTTTTTTTTTTTTTTTTTTTTTTT PDIG        TELAPSE     2856.58 TCPU     2616.02
 CHARGE NORMALIZATION FACTOR   1.00000000
 TOTAL ATOMIC CHARGES:
  18.6259237  18.6259237  18.6254214  18.6254214  18.6254214  18.6254214
   7.5844770   7.5913788   7.5844770   7.5913788   7.6018965   7.6017614
   7.5745001   7.5739670   7.6018965   7.5739670   7.5745001   7.6017614
   7.6017614   7.5739670   7.5739670   7.6017614   7.5844770   7.6018965
   7.5913788   7.6018965   7.5913788   7.5745001   7.5844770   7.5745001
  17.0116279  17.0133476  17.0116279  17.0133476  17.0116279  17.0077428
  17.0133476  17.0167633  17.0116279  17.0167633  17.0133476  17.0077428
   5.7387315   5.7411471   5.7387315   5.7411471   5.7387315   5.7319493
   5.7411471   5.7500770   5.7387315   5.7500770   5.7411471   5.7319493
   6.0424377   6.0273042   6.0424377   6.0273042   6.0215538   6.0293251
   6.0489807   6.0404257   6.0215538   6.0404257   6.0489807   6.0293251
   6.0293251   6.0404257   6.0404257   6.0293251   6.0424377   6.0215538
   6.0273042   6.0215538   6.0273042   6.0489807   6.0424377   6.0489807
   0.8422804   0.8463338   0.8422804   0.8463338   0.8417619   0.8429964
   0.8465119   0.8456040   0.8417619   0.8456040   0.8465119   0.8429964
   0.8429964   0.8456040   0.8456040   0.8429964   0.8422804   0.8417619
   0.8463338   0.8417619   0.8463338   0.8465119   0.8422804   0.8465119
 TTTTTTTTTTTTTTTTTTTTTTTTTTTTTT MOQGAD      TELAPSE     2856.60 TCPU     2616.03
 TTTTTTTTTTTTTTTTTTTTTTTTTTTTTT SHELLXN     TELAPSE     2888.15 TCPU     2644.50
 TTTTTTTTTTTTTTTTTTTTTTTTTTTTTT MONMO3      TELAPSE     2890.25 TCPU     2646.59
 NUMERICALLY INTEGRATED DENSITY    732.0001252276
 TTTTTTTTTTTTTTTTTTTTTTTTTTTTTT NUMDFT      TELAPSE     2895.68 TCPU     2652.03
 CYC  11 ETOT(AU) -9.586443709587E+03 DETOT -9.32E-09 tst  2.65E-11 PX  9.21E-06
 TTTTTTTTTTTTTTTTTTTTTTTTTTTTTT DIIS        TELAPSE     2896.36 TCPU     2652.71
 DIIS TEST: 0.82994E-07 AT SCF   CYCLE  11 - DIIS ACTIVE - HISTORY:    11 CYCLES
 TTTTTTTTTTTTTTTTTTTTTTTTTTTTTT FDIK        TELAPSE     2903.95 TCPU     2655.31
 INSULATING STATE
 TOP OF VALENCE BANDS -    BAND    366; K    5; EIG -2.7436109E-01 AU
 TOP OF VALENCE BANDS -    BAND    366; K    1; EIG -2.7444417E-01 AU
 BOTTOM OF VIRTUAL BANDS - BAND    367; K    1; EIG  3.7714248E-02 AU
 INDIRECT ENERGY BAND GAP:   8.4920 eV
 TTTTTTTTTTTTTTTTTTTTTTTTTTTTTT PDIG        TELAPSE     2905.15 TCPU     2656.50
 CHARGE NORMALIZATION FACTOR   1.00000000
 TOTAL ATOMIC CHARGES:
  18.6259228  18.6259228  18.6254200  18.6254200  18.6254200  18.6254200
   7.5844690   7.5914102   7.5844690   7.5914102   7.6018835   7.6017623
   7.5744861   7.5739705   7.6018835   7.5739705   7.5744861   7.6017623
   7.6017623   7.5739705   7.5739705   7.6017623   7.5844690   7.6018835
   7.5914102   7.6018835   7.5914102   7.5744861   7.5844690   7.5744861
  17.0116319  17.0133418  17.0116319  17.0133418  17.0116319  17.0077500
  17.0133418  17.0167569  17.0116319  17.0167569  17.0133418  17.0077500
   5.7387248   5.7411622   5.7387248   5.7411622   5.7387248   5.7319478
   5.7411622   5.7500691   5.7387248   5.7500691   5.7411622   5.7319478
   6.0424510   6.0273022   6.0424510   6.0273022   6.0215604   6.0293198
   6.0489598   6.0404333   6.0215604   6.0404333   6.0489598   6.0293198
   6.0293198   6.0404333   6.0404333   6.0293198   6.0424510   6.0215604
   6.0273022   6.0215604   6.0273022   6.0489598   6.0424510   6.0489598
   0.8422800   0.8463323   0.8422800   0.8463323   0.8417603   0.8429982
   0.8465145   0.8456026   0.8417603   0.8456026   0.8465145   0.8429982
   0.8429982   0.8456026   0.8456026   0.8429982   0.8422800   0.8417603
   0.8463323   0.8417603   0.8463323   0.8465145   0.8422800   0.8465145
 TTTTTTTTTTTTTTTTTTTTTTTTTTTTTT MOQGAD      TELAPSE     2905.17 TCPU     2656.52
 TTTTTTTTTTTTTTTTTTTTTTTTTTTTTT SHELLXN     TELAPSE     2942.26 TCPU     2685.26
 TTTTTTTTTTTTTTTTTTTTTTTTTTTTTT MONMO3      TELAPSE     2944.06 TCPU     2687.06
 NUMERICALLY INTEGRATED DENSITY    732.0001252282
 TTTTTTTTTTTTTTTTTTTTTTTTTTTTTT NUMDFT      TELAPSE     2949.47 TCPU     2692.47
 CYC  12 ETOT(AU) -9.586443709592E+03 DETOT -5.02E-09 tst  6.87E-12 PX  5.27E-06
 TTTTTTTTTTTTTTTTTTTTTTTTTTTTTT DIIS        TELAPSE     2949.64 TCPU     2692.64
 DIIS TEST: 0.31012E-07 AT SCF   CYCLE  12 - DIIS ACTIVE - HISTORY:    12 CYCLES
 TTTTTTTTTTTTTTTTTTTTTTTTTTTTTT FDIK        TELAPSE     2957.28 TCPU     2699.84
 INSULATING STATE
 TOP OF VALENCE BANDS -    BAND    366; K    5; EIG -2.7436066E-01 AU
 TOP OF VALENCE BANDS -    BAND    366; K    1; EIG -2.7444374E-01 AU
 BOTTOM OF VIRTUAL BANDS - BAND    367; K    1; EIG  3.7714158E-02 AU
 INDIRECT ENERGY BAND GAP:   8.4920 eV
 TTTTTTTTTTTTTTTTTTTTTTTTTTTTTT PDIG        TELAPSE     2958.48 TCPU     2701.04
 CHARGE NORMALIZATION FACTOR   1.00000000
 TOTAL ATOMIC CHARGES:
  18.6259232  18.6259232  18.6254201  18.6254201  18.6254201  18.6254201
   7.5844718   7.5913976   7.5844718   7.5913976   7.6018868   7.6017616
   7.5744952   7.5739706   7.6018868   7.5739706   7.5744952   7.6017616
   7.6017616   7.5739706   7.5739706   7.6017616   7.5844718   7.6018868
   7.5913976   7.6018868   7.5913976   7.5744952   7.5844718   7.5744952
  17.0116264  17.0133478  17.0116264  17.0133478  17.0116264  17.0077474
  17.0133478  17.0167596  17.0116264  17.0167596  17.0133478  17.0077474
   5.7387388   5.7411441   5.7387388   5.7411441   5.7387388   5.7319457
   5.7411441   5.7500743   5.7387388   5.7500743   5.7411441   5.7319457
   6.0424410   6.0273064   6.0424410   6.0273064   6.0215580   6.0293231
   6.0489688   6.0404282   6.0215580   6.0404282   6.0489688   6.0293231
   6.0293231   6.0404282   6.0404282   6.0293231   6.0424410   6.0215580
   6.0273064   6.0215580   6.0273064   6.0489688   6.0424410   6.0489688
   0.8422801   0.8463332   0.8422801   0.8463332   0.8417610   0.8429975
   0.8465133   0.8456032   0.8417610   0.8456032   0.8465133   0.8429975
   0.8429975   0.8456032   0.8456032   0.8429975   0.8422801   0.8417610
   0.8463332   0.8417610   0.8463332   0.8465133   0.8422801   0.8465133
 TTTTTTTTTTTTTTTTTTTTTTTTTTTTTT MOQGAD      TELAPSE     2958.50 TCPU     2701.07
 TTTTTTTTTTTTTTTTTTTTTTTTTTTTTT SHELLXN     TELAPSE     2990.17 TCPU     2729.52
 TTTTTTTTTTTTTTTTTTTTTTTTTTTTTT MONMO3      TELAPSE     2992.25 TCPU     2731.60
 NUMERICALLY INTEGRATED DENSITY    732.0001252277
 TTTTTTTTTTTTTTTTTTTTTTTTTTTTTT NUMDFT      TELAPSE     2997.70 TCPU     2737.05
 CYC  13 ETOT(AU) -9.586443709592E+03 DETOT -1.15E-10 tst  2.51E-12 PX  3.52E-06
 TTTTTTTTTTTTTTTTTTTTTTTTTTTTTT DIIS        TELAPSE     2998.04 TCPU     2737.39
 DIIS TEST: 0.72848E-08 AT SCF   CYCLE  13 - DIIS ACTIVE - HISTORY:    13 CYCLES
 TTTTTTTTTTTTTTTTTTTTTTTTTTTTTT FDIK        TELAPSE     3005.97 TCPU     2744.56
 INSULATING STATE
 TOP OF VALENCE BANDS -    BAND    366; K    5; EIG -2.7436073E-01 AU
 TOP OF VALENCE BANDS -    BAND    366; K    1; EIG -2.7444381E-01 AU
 BOTTOM OF VIRTUAL BANDS - BAND    367; K    1; EIG  3.7714271E-02 AU
 INDIRECT ENERGY BAND GAP:   8.4920 eV
 TTTTTTTTTTTTTTTTTTTTTTTTTTTTTT PDIG        TELAPSE     3007.17 TCPU     2745.76
 CHARGE NORMALIZATION FACTOR   1.00000000
 TOTAL ATOMIC CHARGES:
  18.6259235  18.6259235  18.6254206  18.6254206  18.6254206  18.6254206
   7.5844718   7.5914017   7.5844718   7.5914017   7.6018888   7.6017620
   7.5744876   7.5739686   7.6018888   7.5739686   7.5744876   7.6017620
   7.6017620   7.5739686   7.5739686   7.6017620   7.5844718   7.6018888
   7.5914017   7.6018888   7.5914017   7.5744876   7.5844718   7.5744876
  17.0116318  17.0133425  17.0116318  17.0133425  17.0116318  17.0077477
  17.0133425  17.0167593  17.0116318  17.0167593  17.0133425  17.0077477
   5.7387223   5.7411619   5.7387223   5.7411619   5.7387223   5.7319487
   5.7411619   5.7500707   5.7387223   5.7500707   5.7411619   5.7319487
   6.0424487   6.0273025   6.0424487   6.0273025   6.0215578   6.0293218
   6.0489653   6.0404314   6.0215578   6.0404314   6.0489653   6.0293218
   6.0293218   6.0404314   6.0404314   6.0293218   6.0424487   6.0215578
   6.0273025   6.0215578   6.0273025   6.0489653   6.0424487   6.0489653
   0.8422802   0.8463325   0.8422802   0.8463325   0.8417609   0.8429974
   0.8465137   0.8456033   0.8417609   0.8456033   0.8465137   0.8429974
   0.8429974   0.8456033   0.8456033   0.8429974   0.8422802   0.8417609
   0.8463325   0.8417609   0.8463325   0.8465137   0.8422802   0.8465137
 TTTTTTTTTTTTTTTTTTTTTTTTTTTTTT MOQGAD      TELAPSE     3007.19 TCPU     2745.78
 TTTTTTTTTTTTTTTTTTTTTTTTTTTTTT SHELLXN     TELAPSE     3039.37 TCPU     2774.27
 TTTTTTTTTTTTTTTTTTTTTTTTTTTTTT MONMO3      TELAPSE     3041.43 TCPU     2776.33
 NUMERICALLY INTEGRATED DENSITY    732.0001252280
 TTTTTTTTTTTTTTTTTTTTTTTTTTTTTT NUMDFT      TELAPSE     3046.86 TCPU     2781.76
 CYC  14 ETOT(AU) -9.586443709592E+03 DETOT  3.86E-10 tst  1.89E-12 PX  3.52E-06
 TTTTTTTTTTTTTTTTTTTTTTTTTTTTTT DIIS        TELAPSE     3047.04 TCPU     2781.94
 DIIS TEST: 0.33015E-08 AT SCF   CYCLE  14 - DIIS ACTIVE - HISTORY:    14 CYCLES
 TTTTTTTTTTTTTTTTTTTTTTTTTTTTTT FDIK        TELAPSE     3054.55 TCPU     2789.00
 INSULATING STATE
 TOP OF VALENCE BANDS -    BAND    366; K    5; EIG -2.7436093E-01 AU
 TOP OF VALENCE BANDS -    BAND    366; K    1; EIG -2.7444401E-01 AU
 BOTTOM OF VIRTUAL BANDS - BAND    367; K    1; EIG  3.7714185E-02 AU
 INDIRECT ENERGY BAND GAP:   8.4920 eV
 TTTTTTTTTTTTTTTTTTTTTTTTTTTTTT PDIG        TELAPSE     3055.75 TCPU     2790.20
 CHARGE NORMALIZATION FACTOR   1.00000000
 TOTAL ATOMIC CHARGES:
  18.6259229  18.6259229  18.6254200  18.6254200  18.6254200  18.6254200
   7.5844702   7.5914015   7.5844702   7.5914015   7.6018858   7.6017620
   7.5744926   7.5739707   7.6018858   7.5739707   7.5744926   7.6017620
   7.6017620   7.5739707   7.5739707   7.6017620   7.5844702   7.6018858
   7.5914015   7.6018858   7.5914015   7.5744926   7.5844702   7.5744926
  17.0116281  17.0133459  17.0116281  17.0133459  17.0116281  17.0077489
  17.0133459  17.0167577  17.0116281  17.0167577  17.0133459  17.0077489
   5.7387352   5.7411494   5.7387352   5.7411494   5.7387352   5.7319462
   5.7411494   5.7500730   5.7387352   5.7500730   5.7411494   5.7319462
   6.0424442   6.0273052   6.0424442   6.0273052   6.0215585   6.0293217
   6.0489663   6.0404301   6.0215585   6.0404301   6.0489663   6.0293217
   6.0293217   6.0404301   6.0404301   6.0293217   6.0424442   6.0215585
   6.0273052   6.0215585   6.0273052   6.0489663   6.0424442   6.0489663
   0.8422802   0.8463328   0.8422802   0.8463328   0.8417608   0.8429978
   0.8465137   0.8456029   0.8417608   0.8456029   0.8465137   0.8429978
   0.8429978   0.8456029   0.8456029   0.8429978   0.8422802   0.8417608
   0.8463328   0.8417608   0.8463328   0.8465137   0.8422802   0.8465137
 TTTTTTTTTTTTTTTTTTTTTTTTTTTTTT MOQGAD      TELAPSE     3055.77 TCPU     2790.22
 TTTTTTTTTTTTTTTTTTTTTTTTTTTTTT SHELLXN     TELAPSE     3088.82 TCPU     2818.67
 TTTTTTTTTTTTTTTTTTTTTTTTTTTTTT MONMO3      TELAPSE     3090.96 TCPU     2820.80
 NUMERICALLY INTEGRATED DENSITY    732.0001252278
 TTTTTTTTTTTTTTTTTTTTTTTTTTTTTT NUMDFT      TELAPSE     3096.39 TCPU     2826.24
 CYC  15 ETOT(AU) -9.586443709592E+03 DETOT -2.20E-10 tst  1.05E-12 PX  2.46E-06
 TTTTTTTTTTTTTTTTTTTTTTTTTTTTTT DIIS        TELAPSE     3096.57 TCPU     2826.42
 DIIS TEST: 0.92057E-09 AT SCF   CYCLE  15 - DIIS ACTIVE - HISTORY:    15 CYCLES
 TTTTTTTTTTTTTTTTTTTTTTTTTTTTTT FDIK        TELAPSE     3102.07 TCPU     2831.48
 INSULATING STATE
 TOP OF VALENCE BANDS -    BAND    366; K    5; EIG -2.7436078E-01 AU
 TOP OF VALENCE BANDS -    BAND    366; K    1; EIG -2.7444386E-01 AU
 BOTTOM OF VIRTUAL BANDS - BAND    367; K    1; EIG  3.7714226E-02 AU
 INDIRECT ENERGY BAND GAP:   8.4920 eV
 TTTTTTTTTTTTTTTTTTTTTTTTTTTTTT PDIG        TELAPSE     3103.26 TCPU     2832.67
 CHARGE NORMALIZATION FACTOR   1.00000000
 TOTAL ATOMIC CHARGES:
  18.6259232  18.6259232  18.6254204  18.6254204  18.6254204  18.6254204
   7.5844718   7.5914003   7.5844718   7.5914003   7.6018878   7.6017619
   7.5744907   7.5739693   7.6018878   7.5739693   7.5744907   7.6017619
   7.6017619   7.5739693   7.5739693   7.6017619   7.5844718   7.6018878
   7.5914003   7.6018878   7.5914003   7.5744907   7.5844718   7.5744907
  17.0116296  17.0133448  17.0116296  17.0133448  17.0116296  17.0077478
  17.0133448  17.0167592  17.0116296  17.0167592  17.0133448  17.0077478
   5.7387291   5.7411545   5.7387291   5.7411545   5.7387291   5.7319472
   5.7411545   5.7500723   5.7387291   5.7500723   5.7411545   5.7319472
   6.0424456   6.0273045   6.0424456   6.0273045   6.0215583   6.0293223
   6.0489661   6.0404301   6.0215583   6.0404301   6.0489661   6.0293223
   6.0293223   6.0404301   6.0404301   6.0293223   6.0424456   6.0215583
   6.0273045   6.0215583   6.0273045   6.0489661   6.0424456   6.0489661
   0.8422801   0.8463328   0.8422801   0.8463328   0.8417608   0.8429975
   0.8465136   0.8456033   0.8417608   0.8456033   0.8465136   0.8429975
   0.8429975   0.8456033   0.8456033   0.8429975   0.8422801   0.8417608
   0.8463328   0.8417608   0.8463328   0.8465136   0.8422801   0.8465136
 TTTTTTTTTTTTTTTTTTTTTTTTTTTTTT MOQGAD      TELAPSE     3103.28 TCPU     2832.69
 TTTTTTTTTTTTTTTTTTTTTTTTTTTTTT SHELLXN     TELAPSE     3134.76 TCPU     2861.18
 TTTTTTTTTTTTTTTTTTTTTTTTTTTTTT MONMO3      TELAPSE     3136.83 TCPU     2863.24
 NUMERICALLY INTEGRATED DENSITY    732.0001252278
 TTTTTTTTTTTTTTTTTTTTTTTTTTTTTT NUMDFT      TELAPSE     3142.25 TCPU     2868.66
 CYC  16 ETOT(AU) -9.586443709592E+03 DETOT  3.00E-10 tst  1.85E-13 PX  1.01E-06
 TTTTTTTTTTTTTTTTTTTTTTTTTTTTTT DIIS        TELAPSE     3142.56 TCPU     2868.97
 DIIS TEST: 0.63898E-09 AT SCF   CYCLE  16 - DIIS ACTIVE - HISTORY:    16 CYCLES
 TTTTTTTTTTTTTTTTTTTTTTTTTTTTTT FDIK        TELAPSE     3149.00 TCPU     2874.78
 INSULATING STATE
 TOP OF VALENCE BANDS -    BAND    366; K    5; EIG -2.7436085E-01 AU
 TOP OF VALENCE BANDS -    BAND    366; K    1; EIG -2.7444393E-01 AU
 BOTTOM OF VIRTUAL BANDS - BAND    367; K    1; EIG  3.7714212E-02 AU
 INDIRECT ENERGY BAND GAP:   8.4920 eV
 TTTTTTTTTTTTTTTTTTTTTTTTTTTTTT PDIG        TELAPSE     3150.20 TCPU     2875.98
 CHARGE NORMALIZATION FACTOR   1.00000000
 TOTAL ATOMIC CHARGES:
  18.6259232  18.6259232  18.6254203  18.6254203  18.6254203  18.6254203
   7.5844709   7.5914010   7.5844709   7.5914010   7.6018872   7.6017619
   7.5744908   7.5739697   7.6018872   7.5739697   7.5744908   7.6017619
   7.6017619   7.5739697   7.5739697   7.6017619   7.5844709   7.6018872
   7.5914010   7.6018872   7.5914010   7.5744908   7.5844709   7.5744908
  17.0116293  17.0133448  17.0116293  17.0133448  17.0116293  17.0077481
  17.0133448  17.0167586  17.0116293  17.0167586  17.0133448  17.0077481
   5.7387308   5.7411537   5.7387308   5.7411537   5.7387308   5.7319473
   5.7411537   5.7500724   5.7387308   5.7500724   5.7411537   5.7319473
   6.0424455   6.0273044   6.0424455   6.0273044   6.0215579   6.0293220
   6.0489664   6.0404303   6.0215579   6.0404303   6.0489664   6.0293220
   6.0293220   6.0404303   6.0404303   6.0293220   6.0424455   6.0215579
   6.0273044   6.0215579   6.0273044   6.0489664   6.0424455   6.0489664
   0.8422802   0.8463327   0.8422802   0.8463327   0.8417609   0.8429976
   0.8465136   0.8456031   0.8417609   0.8456031   0.8465136   0.8429976
   0.8429976   0.8456031   0.8456031   0.8429976   0.8422802   0.8417609
   0.8463327   0.8417609   0.8463327   0.8465136   0.8422802   0.8465136
 TTTTTTTTTTTTTTTTTTTTTTTTTTTTTT MOQGAD      TELAPSE     3150.22 TCPU     2876.00
 TTTTTTTTTTTTTTTTTTTTTTTTTTTTTT SHELLXN     TELAPSE     3182.29 TCPU     2904.69
 TTTTTTTTTTTTTTTTTTTTTTTTTTTTTT MONMO3      TELAPSE     3184.13 TCPU     2906.54
 NUMERICALLY INTEGRATED DENSITY    732.0001252278
 TTTTTTTTTTTTTTTTTTTTTTTTTTTTTT NUMDFT      TELAPSE     3189.56 TCPU     2911.97
 CYC  17 ETOT(AU) -9.586443709592E+03 DETOT -2.11E-10 tst  2.07E-14 PX  2.16E-07
 TTTTTTTTTTTTTTTTTTTTTTTTTTTTTT DIIS        TELAPSE     3189.75 TCPU     2912.15
 DIIS TEST: 0.53727E-09 AT SCF   CYCLE  17 - DIIS ACTIVE - HISTORY:    17 CYCLES
 TTTTTTTTTTTTTTTTTTTTTTTTTTTTTT FDIK        TELAPSE     3193.91 TCPU     2915.80
 INSULATING STATE
 TOP OF VALENCE BANDS -    BAND    366; K    5; EIG -2.7436084E-01 AU
 TOP OF VALENCE BANDS -    BAND    366; K    1; EIG -2.7444392E-01 AU
 BOTTOM OF VIRTUAL BANDS - BAND    367; K    1; EIG  3.7714220E-02 AU
 INDIRECT ENERGY BAND GAP:   8.4920 eV
 TTTTTTTTTTTTTTTTTTTTTTTTTTTTTT PDIG        TELAPSE     3195.11 TCPU     2917.00
 CHARGE NORMALIZATION FACTOR   1.00000000
 TOTAL ATOMIC CHARGES:
  18.6259231  18.6259231  18.6254203  18.6254203  18.6254203  18.6254203
   7.5844710   7.5914010   7.5844710   7.5914010   7.6018872   7.6017619
   7.5744909   7.5739698   7.6018872   7.5739698   7.5744909   7.6017619
   7.6017619   7.5739698   7.5739698   7.6017619   7.5844710   7.6018872
   7.5914010   7.6018872   7.5914010   7.5744909   7.5844710   7.5744909
  17.0116293  17.0133449  17.0116293  17.0133449  17.0116293  17.0077482
  17.0133449  17.0167586  17.0116293  17.0167586  17.0133449  17.0077482
   5.7387307   5.7411535   5.7387307   5.7411535   5.7387307   5.7319472
   5.7411535   5.7500724   5.7387307   5.7500724   5.7411535   5.7319472
   6.0424455   6.0273044   6.0424455   6.0273044   6.0215581   6.0293220
   6.0489663   6.0404303   6.0215581   6.0404303   6.0489663   6.0293220
   6.0293220   6.0404303   6.0404303   6.0293220   6.0424455   6.0215581
   6.0273044   6.0215581   6.0273044   6.0489663   6.0424455   6.0489663
   0.8422802   0.8463327   0.8422802   0.8463327   0.8417609   0.8429976
   0.8465136   0.8456032   0.8417609   0.8456032   0.8465136   0.8429976
   0.8429976   0.8456032   0.8456032   0.8429976   0.8422802   0.8417609
   0.8463327   0.8417609   0.8463327   0.8465136   0.8422802   0.8465136
 TTTTTTTTTTTTTTTTTTTTTTTTTTTTTT MOQGAD      TELAPSE     3195.13 TCPU     2917.02
 TTTTTTTTTTTTTTTTTTTTTTTTTTTTTT SHELLXN     TELAPSE     3226.63 TCPU     2945.47
 TTTTTTTTTTTTTTTTTTTTTTTTTTTTTT MONMO3      TELAPSE     3228.61 TCPU     2947.45
 NUMERICALLY INTEGRATED DENSITY    732.0001252278
 TTTTTTTTTTTTTTTTTTTTTTTTTTTTTT NUMDFT      TELAPSE     3234.06 TCPU     2952.90
 CYC  18 ETOT(AU) -9.586443709591E+03 DETOT  3.06E-10 tst  9.64E-15 PX  4.03E-08
 TTTTTTTTTTTTTTTTTTTTTTTTTTTTTT DIIS        TELAPSE     3234.25 TCPU     2953.09
 DIIS TEST: 0.17303E-09 AT SCF   CYCLE  18 - DIIS ACTIVE - HISTORY:    18 CYCLES
 TTTTTTTTTTTTTTTTTTTTTTTTTTTTTT FDIK        TELAPSE     3238.56 TCPU     2956.95
 INSULATING STATE
 TOP OF VALENCE BANDS -    BAND    366; K    5; EIG -2.7436085E-01 AU
 TOP OF VALENCE BANDS -    BAND    366; K    1; EIG -2.7444393E-01 AU
 BOTTOM OF VIRTUAL BANDS - BAND    367; K    1; EIG  3.7714217E-02 AU
 INDIRECT ENERGY BAND GAP:   8.4920 eV
 TTTTTTTTTTTTTTTTTTTTTTTTTTTTTT PDIG        TELAPSE     3239.75 TCPU     2958.15
 CHARGE NORMALIZATION FACTOR   1.00000000
 TOTAL ATOMIC CHARGES:
  18.6259231  18.6259231  18.6254203  18.6254203  18.6254203  18.6254203
[truncated: 19,464 more chars]
