# Supplementary material for: Structure–Property Relationship of Piezoelectric Properties in Zeolitic Imidazolate Frameworks: A Computational Study
Source: ACS Appl Mater Interfaces. 2022 Nov 2;14(45):50803–14. doi: 10.1021/acsami.2c13506 (PMC9674201; doi:10.1021/acsami.2c13506)
Supplement: Supplementary file 5 — am2c13506_si_005.zip [file am2c13506_si_005.zip › Outputfiles_crystal17/ZIF-Cl/ClampedIon_results/Clamped_M06L-D3.out]

ZIFCl_start
EXTERNAL
PIEZOCON
CLAMPION
PRINT
END
END
6 5
0 0 6 2.0 1.00
  0.4563240000D+04  0.1966650000D-02
  0.6820240000D+03  0.1523060000D-01
  0.1549730000D+03  0.7612690000D-01
  0.4445530000D+02  0.2608010000D+00
  0.1302900000D+02  0.6164620000D+00
  0.1827730000D+01  0.2210060000D+00
0 1 3 4.0 1.00
  0.2096420000D+02  0.1146600000D+00  0.4024870000D-01
  0.4803310000D+01  0.9199990000D+00  0.2375940000D+00
  0.1459330000D+01 -0.3030680000D-02  0.8158540000D+00
0 1 1 0.0 1.00
  0.4834560000D+00  0.1000000000D+01  0.1000000000D+01
0 1 1 0.0 1.00
  0.1455850000D+00  0.1000000000D+01  0.1000000000D+01
0 3 1 0.0 1.00
  0.6260000000D+00  0.1000000000D+01
7 5
0 0 6 2.0 1.00
  0.6293480000D+04  0.1969790000D-02
  0.9490440000D+03  0.1496130000D-01
  0.2187760000D+03  0.7350060000D-01
  0.6369160000D+02  0.2489370000D+00
  0.1882820000D+02  0.6024600000D+00
  0.2720230000D+01  0.2562020000D+00
0 1 3 5.0 1.00
  0.3063310000D+02  0.1119060000D+00  0.3831190000D-01
  0.7026140000D+01  0.9216660000D+00  0.2374030000D+00
  0.2112050000D+01 -0.2569190000D-02  0.8175920000D+00
0 1 1 0.0 1.00
  0.6840090000D+00  0.1000000000D+01  0.1000000000D+01
0 1 1 0.0 1.00
  0.2008780000D+00  0.1000000000D+01  0.1000000000D+01
0 3 1 0.0 1.00
  0.9130000000D+00  0.1000000000D+01
1 4
0 0 3 1.0 1.00
  0.3386500000D+02  0.2549380000D-01
  0.5094790000D+01  0.1903730000D+00
  0.1158790000D+01  0.8521610000D+00
0 0 1 0.0 1.00
  0.3258400000D+00  0.1000000000D+01
0 0 1 0.0 1.00
  0.1027410000D+00  0.1000000000D+01
0 2 1 0.0 1.00
  0.7500000000D+00  0.1000000000D+01
17 12
0 0 6 2.0 1.00
 105819.0                    0.000738
  15872.00                   0.005718
   3619.650                  0.029495
   1030.800                  0.117286
    339.9080                 0.362949
    124.5380                 0.584149
0 0 3 2.0 1.00
    124.5380                 0.134177
     49.51350                0.624250
     20.80560                0.291756
0 0 1 2.0 1.00
      6.583460               1.000000
0 0 1 0.0 1.00
      2.564680               1.000000
0 0 1 0.0 1.00
      0.559763               1.000000
0 0 1 0.0 1.00
      0.183273               1.000000
0 2 5 6.0 1.00
    589.7760                 0.002391
    139.8490                 0.018504
     45.14130                0.081377
     16.87330                0.221552
      6.741100               0.772569
0 2 2 5.0 1.00
      6.741100              -1.572244
      2.771520               0.992389
0 2 1 0.0 1.00
      1.023870               1.000000
0 2 1 0.0 1.00
      0.381368               1.000000
0 2 1 0.0 1.00
      0.109437               1.000000
0 3 1 0.0 1.00
      0.7500000              1.0000000
230 14
INPUT
20. 0 2 2 2 0 0
 34.150000 399.987282 0
 14.590000 85.485655 0
 39.780000 277.148960 0
 14.950000 69.052205 0
 43.800000 -34.149349 0
 14.980000 -3.291831 0
0 0 3 2. 1.
       30.3241270         0.219143000
       16.3166820        -0.232556000
       11.4081480        -0.954685000
0 0 1 2. 1.
       2.56949200          1.00000000
0 0 1 0. 1.
       1.06259500          1.00000000
0 0 1 0. 1.
      0.250000000          1.00000000
0 0 1 0. 1.
      0.120000000          1.00000000
0 2 2 6. 1.
       111.824980         0.232770000E-01
       19.1319100         -1.00953900
0 2 2 0. 1.
       5.46883800         0.320151000
       2.50567500         0.718085000
0 2 1 0. 1.
      0.941868000          1.00000000
0 2 1 0. 1.
      0.250000000          1.00000000
0 2 1 0. 1.
      0.120000000          1.00000000
0 3 4 10. 1.
       44.6456290         0.472490000E-01
       13.4383770         0.218926000
       4.68200000         0.452512000
       1.60321100         0.518576000
0 3 1 0. 1.
      0.482766000          1.00000000
0 3 1 0. 1.
      0.110000000          1.00000000
0 4 1 0. 1.
      2.614   1.0000
99 0
END
DFT
M06L-D3
xxlgrid
END
TOLINTEG
7 7 7 10 40
SHRINK
2 2
TOLDEE
8
DFTD3
ABC
END
END
          48 PROCESSORS WORKING

         
 *******************************************************************************
 *                                                                             *
 *                               CRYSTAL17                                     *
 *                      public : 1.0.2 - March 1st, 2018                       *
 *                       HTTP://WWW.CRYSTAL.UNITO.IT                           *
 *                                                                             *
 *                              MAIN AUTHORS                                   *
 *                                                                             *
 *  R. DOVESI(1,11), V.R. SAUNDERS(2), C. ROETTI(1,11), R. ORLANDO(1,11),      *
 *  C.M. ZICOVICH-WILSON(1,3), F. PASCALE(4), B. CIVALLERI(1,11),              *
 *  K. DOLL(5), N.M. HARRISON(2,6), I.J. BUSH(7), Ph. D'ARCO(8),               *
 *  M. LLUNELL(9), M. CAUSA'(10), Y. NOEL(8), L. MASCHIO(1,11), A. ERBA(1,11)  *
 *  M. RE'RAT(14), S. CASASSA(1,11)                                            *
 *                                                                             *
 *        CONTRIBUTIONS TO THE CODE HAVE ALSO BEEN GIVEN BY                    *
 *                                                                             *
 *  M. FERRABONE(1,11), M. DE LA PIERRE(1,11), M. FERRERO(1,11),               *
 *  J. BAIMA(1,11), E. ALBANESE(1,11), M.F. PEINTINGER(12), R. BAST(13),       *
 *  B. KIRTMAN(15), V. LACIVITA(1,11), R. DEMICHELIS(1,16)                     *
 *  G. BRANDEBURG(17), S. SALUSTRO(1,11), G. SANSONE(1,11)                     *
 *  M.T. RUGGIERO(18)                                                          *
 *                                                                             *
 * (1) THEORETICAL CHEMISTRY GROUP - UNIVERSITA' DI TORINO - TORINO (ITALY)    *
 * (2) COMPUTATIONAL SCIENCE & ENGINEERING DEPARTMENT - STFC DARESBURY (UK)    *
 * (3) UNIVERSIDAD AUTONOMA DEL ESTADO DE MORELOS - CUERNAVACA (MEXICO)        *
 * (4) UNIVERSITE' DE LORRAINE - NANCY (FRANCE)                                *
 * (5) UNIVERSITAET STUTTGART- STUTTGART (GERMANY)                             *
 * (6) IMPERIAL COLLEGE - LONDON (UK)                                          *
 * (7) OXFORD E-RESEARCH CENTRE - OXFORD (UK)                                  *
 * (8) UPMC - SORBONNE UNIVERSITES - PARIS (FRANCE)                            *
 * (9) UNIVERSIDAD DE BARCELONA - BARCELONA (SPAIN)                            *
 *(10) UNIVERSITA' DI NAPOLI "FEDERICO II" - NAPOLI (ITALY)                    *
 *(11) NIS - NANOSTRUCTURED INTERFACES AND SURFACES - TORINO (ITALY)           *
 *(12) MPI FUER CHEMISCHE ENERGIEKONVERSION - MUELHEIM AN DER RUHR (GERMANY)   *
 *(13) UNIVERSITY OF TROMSO - TROMSO (NORWAY)                                  *
 *(14) UNIVERSITE' DE PAU ET DES PAYS DE L'ADOUR - PAU (FRANCE)                *
 *(15) UNIVERSITY OF CALIFORNIA SANTA BARBARA - SANTA BARBARA (USA)            *
 *(16) CURTIN UNIVERSITY - PERTH (AUSTRALIA)                                   *
 *(17) UNIVERSITY COLLEGE LONDON - LONDON (UK)                                 *
 *(18) CAMBRIDGE UNIVERSITY - CAMBRIDGE (UK)                                   *
 *                                                                             *
 *******************************************************************************
 EEEEEEEEEE STARTING  DATE 09 07 2020 TIME 11:47:56.7
 ZIFCl_start                                                                     

 GEOMETRY INPUT FROM EXTERNAL FILE (FORTRAN UNIT 34)
 3D - CRYSTAL 

 *******************************************************************************
 LATTICE PARAMETERS  (ANGSTROMS AND DEGREES) - PRIMITIVE CELL
       A          B          C        ALPHA      BETA     GAMMA        VOLUME
   14.75836   14.75836   14.75836   109.47122 109.47122 109.47122   2474.525969
 INFORMATION **** CHKGRP **** SPGR WITH NO INVERSION

 NUMBER OF IRREDUCIBLE ATOMS IN THE CELL:    6

 CARTESIAN COORDINATES (ANGSTROM) - IRREDUCIBLE ATOMS AND SYMMETRY RELATED

 AT.IRR.  AT  AT.N.          X                   Y                   Z
     1     1   230   -1.278111082398E+01  8.520740549321E+00  0.000000000000E+00
     1     2   230   -1.278111082398E+01  0.000000000000E+00  8.520740549321E+00
     1     3   230    0.000000000000E+00 -1.278111082398E+01  8.520740549321E+00
     1     4   230    8.520740549321E+00  0.000000000000E+00 -1.278111082398E+01
     1     5   230    8.520740549321E+00 -1.278111082398E+01  0.000000000000E+00
     1     6   230    0.000000000000E+00  8.520740549321E+00 -1.278111082398E+01
     7     7     7    3.173166037250E+00 -7.976036495530E+00  1.589220281147E+00
     7     8     7   -3.173166037250E+00  7.976036495530E+00  1.589220281147E+00
     7     9     7    3.173166037250E+00  7.976036495530E+00 -1.589220281147E+00
     7    10     7   -3.173166037250E+00 -7.976036495530E+00 -1.589220281147E+00
     7    11     7    1.589220281147E+00  3.173166037250E+00 -7.976036495530E+00
     7    12     7   -7.976036495530E+00  1.589220281147E+00  3.173166037250E+00
     7    13     7   -1.589220281147E+00 -3.173166037250E+00 -7.976036495530E+00
     7    14     7    7.976036495530E+00  1.589220281147E+00 -3.173166037250E+00
     7    15     7    1.589220281147E+00 -3.173166037250E+00  7.976036495530E+00
     7    16     7    7.976036495530E+00 -1.589220281147E+00  3.173166037250E+00
     7    17     7   -1.589220281147E+00  3.173166037250E+00  7.976036495530E+00
     7    18     7   -7.976036495530E+00 -1.589220281147E+00 -3.173166037250E+00
     7    19     7   -7.976036495530E+00  3.173166037250E+00  1.589220281147E+00
     7    20     7    7.976036495530E+00 -3.173166037250E+00  1.589220281147E+00
     7    21     7    7.976036495530E+00  3.173166037250E+00 -1.589220281147E+00
     7    22     7   -7.976036495530E+00 -3.173166037250E+00 -1.589220281147E+00
     7    23     7    3.173166037250E+00  1.589220281147E+00 -7.976036495530E+00
     7    24     7    1.589220281147E+00 -7.976036495530E+00  3.173166037250E+00
     7    25     7   -3.173166037250E+00 -1.589220281147E+00 -7.976036495530E+00
     7    26     7    1.589220281147E+00  7.976036495530E+00 -3.173166037250E+00
     7    27     7   -3.173166037250E+00  1.589220281147E+00  7.976036495530E+00
     7    28     7   -1.589220281147E+00  7.976036495530E+00  3.173166037250E+00
     7    29     7    3.173166037250E+00 -1.589220281147E+00  7.976036495530E+00
     7    30     7   -1.589220281147E+00 -7.976036495530E+00 -3.173166037250E+00
    31    31    17    1.316278443473E+00  7.147382402750E+00  1.316278443473E+00
    31    32    17   -1.316278443473E+00 -7.147382402750E+00  1.316278443473E+00
    31    33    17    1.316278443473E+00 -7.147382402750E+00 -1.316278443473E+00
    31    34    17   -1.316278443473E+00  7.147382402750E+00 -1.316278443473E+00
    31    35    17    1.316278443473E+00  1.316278443473E+00  7.147382402750E+00
    31    36    17    7.147382402750E+00  1.316278443473E+00  1.316278443473E+00
    31    37    17   -1.316278443473E+00 -1.316278443473E+00  7.147382402750E+00
    31    38    17   -7.147382402750E+00  1.316278443473E+00 -1.316278443473E+00
    31    39    17    1.316278443473E+00 -1.316278443473E+00 -7.147382402750E+00
    31    40    17   -7.147382402750E+00 -1.316278443473E+00  1.316278443473E+00
    31    41    17   -1.316278443473E+00  1.316278443473E+00 -7.147382402750E+00
    31    42    17    7.147382402750E+00 -1.316278443473E+00 -1.316278443473E+00
    43    43     6    2.070454953399E+00  8.495825110979E+00  2.070454953399E+00
    43    44     6   -2.070454953399E+00 -8.495825110979E+00  2.070454953399E+00
    43    45     6    2.070454953399E+00 -8.495825110979E+00 -2.070454953399E+00
    43    46     6   -2.070454953399E+00  8.495825110979E+00 -2.070454953399E+00
    43    47     6    2.070454953399E+00  2.070454953399E+00  8.495825110979E+00
    43    48     6    8.495825110979E+00  2.070454953399E+00  2.070454953399E+00
    43    49     6   -2.070454953399E+00 -2.070454953399E+00  8.495825110979E+00
    43    50     6   -8.495825110979E+00  2.070454953399E+00 -2.070454953399E+00
    43    51     6    2.070454953399E+00 -2.070454953399E+00 -8.495825110979E+00
    43    52     6   -8.495825110979E+00 -2.070454953399E+00  2.070454953399E+00
    43    53     6   -2.070454953399E+00  2.070454953399E+00 -8.495825110979E+00
    43    54     6    8.495825110979E+00 -2.070454953399E+00 -2.070454953399E+00
    55    55     6   -5.097438037602E+00  1.585351703240E+00 -6.063302047300E+00
    55    56     6    5.097438037602E+00 -1.585351703240E+00 -6.063302047300E+00
    55    57     6   -5.097438037602E+00 -1.585351703240E+00  6.063302047300E+00
    55    58     6    5.097438037602E+00  1.585351703240E+00  6.063302047300E+00
    55    59     6   -6.063302047300E+00 -5.097438037602E+00  1.585351703240E+00
    55    60     6    1.585351703240E+00 -6.063302047300E+00 -5.097438037602E+00
    55    61     6    6.063302047300E+00  5.097438037602E+00  1.585351703240E+00
    55    62     6   -1.585351703240E+00 -6.063302047300E+00  5.097438037602E+00
    55    63     6   -6.063302047300E+00  5.097438037602E+00 -1.585351703240E+00
    55    64     6   -1.585351703240E+00  6.063302047300E+00 -5.097438037602E+00
    55    65     6    6.063302047300E+00 -5.097438037602E+00 -1.585351703240E+00
    55    66     6    1.585351703240E+00  6.063302047300E+00  5.097438037602E+00
    55    67     6    1.585351703240E+00 -5.097438037602E+00 -6.063302047300E+00
    55    68     6   -1.585351703240E+00  5.097438037602E+00 -6.063302047300E+00
    55    69     6   -1.585351703240E+00 -5.097438037602E+00  6.063302047300E+00
    55    70     6    1.585351703240E+00  5.097438037602E+00  6.063302047300E+00
    55    71     6   -5.097438037602E+00 -6.063302047300E+00  1.585351703240E+00
    55    72     6   -6.063302047300E+00  1.585351703240E+00 -5.097438037602E+00
    55    73     6    5.097438037602E+00  6.063302047300E+00  1.585351703240E+00
    55    74     6   -6.063302047300E+00 -1.585351703240E+00  5.097438037602E+00
    55    75     6    5.097438037602E+00 -6.063302047300E+00 -1.585351703240E+00
    55    76     6    6.063302047300E+00 -1.585351703240E+00 -5.097438037602E+00
    55    77     6   -5.097438037602E+00  6.063302047300E+00 -1.585351703240E+00
    55    78     6    6.063302047300E+00  1.585351703240E+00  5.097438037602E+00
    79    79     1   -4.247838911013E+00  2.235179708662E+00 -6.205480301727E+00
    79    80     1    4.247838911013E+00 -2.235179708662E+00 -6.205480301727E+00
    79    81     1   -4.247838911013E+00 -2.235179708662E+00  6.205480301727E+00
    79    82     1    4.247838911013E+00  2.235179708662E+00  6.205480301727E+00
    79    83     1   -6.205480301727E+00 -4.247838911013E+00  2.235179708662E+00
    79    84     1    2.235179708662E+00 -6.205480301727E+00 -4.247838911013E+00
    79    85     1    6.205480301727E+00  4.247838911013E+00  2.235179708662E+00
    79    86     1   -2.235179708662E+00 -6.205480301727E+00  4.247838911013E+00
    79    87     1   -6.205480301727E+00  4.247838911013E+00 -2.235179708662E+00
    79    88     1   -2.235179708662E+00  6.205480301727E+00 -4.247838911013E+00
    79    89     1    6.205480301727E+00 -4.247838911013E+00 -2.235179708662E+00
    79    90     1    2.235179708662E+00  6.205480301727E+00  4.247838911013E+00
    79    91     1    2.235179708662E+00 -4.247838911013E+00 -6.205480301727E+00
    79    92     1   -2.235179708662E+00  4.247838911013E+00 -6.205480301727E+00
    79    93     1   -2.235179708662E+00 -4.247838911013E+00  6.205480301727E+00
    79    94     1    2.235179708662E+00  4.247838911013E+00  6.205480301727E+00
    79    95     1   -4.247838911013E+00 -6.205480301727E+00  2.235179708662E+00
    79    96     1   -6.205480301727E+00  2.235179708662E+00 -4.247838911013E+00
    79    97     1    4.247838911013E+00  6.205480301727E+00  2.235179708662E+00
    79    98     1   -6.205480301727E+00 -2.235179708662E+00  4.247838911013E+00
    79    99     1    4.247838911013E+00 -6.205480301727E+00 -2.235179708662E+00
    79   100     1    6.205480301727E+00 -2.235179708662E+00 -4.247838911013E+00
    79   101     1   -4.247838911013E+00  6.205480301727E+00 -2.235179708662E+00
    79   102     1    6.205480301727E+00  2.235179708662E+00  4.247838911013E+00

 SPACE  GROUP  N.                     :  217
 NUMBER OF SYMMETRY OPERATORS         :   24
 *******************************************************************************
 LATTICE PARAMETERS (ANGSTROMS AND DEGREES) - BOHR = 0.5291772083 ANGSTROM
 PRIMITIVE CELL - CENTRING CODE 6/0 VOLUME=  2474.525969 - DENSITY  1.071 g/cm^3
         A              B              C           ALPHA      BETA       GAMMA 
    14.75835555    14.75835555    14.75835555   109.471221 109.471221 109.471221
 *******************************************************************************
 ATOMS IN THE ASYMMETRIC UNIT    6 - ATOMS IN THE UNIT CELL:  102
     ATOM                 X/A                 Y/B                 Z/C    
 *******************************************************************************
      1 T 230 ZN   -4.999999999999E-01  2.499999999999E-01 -2.500000000001E-01
      2 F 230 ZN   -4.999999999999E-01 -2.500000000001E-01  2.499999999999E-01
      3 F 230 ZN   -2.500000000001E-01 -4.999999999999E-01  2.499999999999E-01
      4 F 230 ZN    2.499999999999E-01 -2.500000000001E-01 -4.999999999999E-01
      5 F 230 ZN    2.499999999999E-01 -4.999999999999E-01 -2.500000000001E-01
      6 F 230 ZN   -2.500000000001E-01  2.499999999999E-01 -4.999999999999E-01
      7 T   7 N    -3.747805825922E-01  2.794584749313E-01 -2.818340982500E-01
      8 F   7 N    -4.387074268186E-01 -9.294648434222E-02  2.818340982500E-01
      9 F   7 N     3.747805825922E-01  9.294648434222E-02 -3.457609424764E-01
     10 F   7 N     4.387074268186E-01 -2.794584749313E-01  3.457609424764E-01
     11 F   7 N    -2.818340982500E-01 -3.747805825922E-01  2.794584749313E-01
     12 F   7 N     2.794584749313E-01 -2.818340982500E-01 -3.747805825922E-01
     13 F   7 N     3.457609424764E-01  4.387074268186E-01 -2.794584749313E-01
     14 F   7 N    -9.294648434222E-02  2.818340982500E-01 -4.387074268186E-01
     15 F   7 N     2.818340982500E-01 -4.387074268186E-01 -9.294648434222E-02
     16 F   7 N     9.294648434222E-02 -3.457609424764E-01  3.747805825922E-01
     17 F   7 N    -3.457609424764E-01  3.747805825922E-01  9.294648434222E-02
     18 F   7 N    -2.794584749313E-01  3.457609424764E-01  4.387074268186E-01
     19 F   7 N     2.794584749313E-01 -3.747805825922E-01 -2.818340982500E-01
     20 F   7 N    -9.294648434222E-02 -4.387074268186E-01  2.818340982500E-01
     21 F   7 N     9.294648434222E-02  3.747805825922E-01 -3.457609424764E-01
     22 F   7 N    -2.794584749313E-01  4.387074268186E-01  3.457609424764E-01
     23 F   7 N    -3.747805825922E-01 -2.818340982500E-01  2.794584749313E-01
     24 F   7 N    -2.818340982500E-01  2.794584749313E-01 -3.747805825922E-01
     25 F   7 N     4.387074268186E-01  3.457609424764E-01 -2.794584749313E-01
     26 F   7 N     2.818340982500E-01 -9.294648434222E-02 -4.387074268186E-01
     27 F   7 N    -4.387074268186E-01  2.818340982500E-01 -9.294648434222E-02
     28 F   7 N    -3.457609424764E-01  9.294648434222E-02  3.747805825922E-01
     29 F   7 N     3.747805825922E-01 -3.457609424764E-01  9.294648434222E-02
     30 F   7 N     3.457609424764E-01 -2.794584749313E-01  4.387074268186E-01
     31 T  17 CL    4.966505432969E-01  1.544793478752E-01  4.966505432969E-01
     32 F  17 CL   -3.421711954216E-01  0.000000000000E+00 -4.966505432969E-01
     33 F  17 CL   -4.966505432969E-01  0.000000000000E+00 -3.421711954216E-01
     34 F  17 CL    3.421711954216E-01 -1.544793478752E-01  3.421711954216E-01
     35 F  17 CL    4.966505432969E-01  4.966505432969E-01  1.544793478752E-01
     36 F  17 CL    1.544793478752E-01  4.966505432969E-01  4.966505432969E-01
     37 F  17 CL    3.421711954216E-01  3.421711954216E-01 -1.544793478752E-01
     38 F  17 CL    0.000000000000E+00 -4.966505432969E-01 -3.421711954216E-01
     39 F  17 CL   -4.966505432969E-01 -3.421711954216E-01  0.000000000000E+00
     40 F  17 CL    0.000000000000E+00 -3.421711954216E-01 -4.966505432969E-01
     41 F  17 CL   -3.421711954216E-01 -4.966505432969E-01  0.000000000000E+00
     42 F  17 CL   -1.544793478752E-01  3.421711954216E-01  3.421711954216E-01
     43 T   6 C    -3.799670343664E-01  2.429900243312E-01 -3.799670343664E-01
     44 F   6 C    -3.770429413024E-01  0.000000000000E+00  3.799670343664E-01
     45 F   6 C     3.799670343664E-01  0.000000000000E+00 -3.770429413024E-01
     46 F   6 C     3.770429413024E-01 -2.429900243312E-01  3.770429413024E-01
     47 F   6 C    -3.799670343664E-01 -3.799670343664E-01  2.429900243312E-01
     48 F   6 C     2.429900243312E-01 -3.799670343664E-01 -3.799670343664E-01
     49 F   6 C     3.770429413024E-01  3.770429413024E-01 -2.429900243312E-01
     50 F   6 C     0.000000000000E+00  3.799670343664E-01 -3.770429413024E-01
     51 F   6 C     3.799670343664E-01 -3.770429413024E-01  0.000000000000E+00
     52 F   6 C     0.000000000000E+00 -3.770429413024E-01  3.799670343664E-01
     53 F   6 C    -3.770429413024E-01  3.799670343664E-01  0.000000000000E+00
     54 F   6 C    -2.429900243312E-01  3.770429413024E-01  3.770429413024E-01
     55 T   6 C    -2.627676736629E-01  3.450839149308E-01 -2.060904397941E-01
     56 F   6 C    -4.488256452751E-01 -5.667723386878E-02  2.060904397941E-01
     57 F   6 C     2.627676736629E-01  5.667723386878E-02 -3.921484114063E-01
     58 F   6 C     4.488256452751E-01 -3.450839149308E-01  3.921484114063E-01
     59 F   6 C    -2.060904397941E-01 -2.627676736629E-01  3.450839149308E-01
     60 F   6 C     3.450839149308E-01 -2.060904397941E-01 -2.627676736629E-01
     61 F   6 C     3.921484114063E-01  4.488256452751E-01 -3.450839149308E-01
     62 F   6 C    -5.667723386878E-02  2.060904397941E-01 -4.488256452751E-01
     63 F   6 C     2.060904397941E-01 -4.488256452751E-01 -5.667723386878E-02
     64 F   6 C     5.667723386878E-02 -3.921484114063E-01  2.627676736629E-01
     65 F   6 C    -3.921484114063E-01  2.627676736629E-01  5.667723386878E-02
     66 F   6 C    -3.450839149308E-01  3.921484114063E-01  4.488256452751E-01
     67 F   6 C     3.450839149308E-01 -2.627676736629E-01 -2.060904397941E-01
     68 F   6 C    -5.667723386878E-02 -4.488256452751E-01  2.060904397941E-01
     69 F   6 C     5.667723386878E-02  2.627676736629E-01 -3.921484114063E-01
     70 F   6 C    -3.450839149308E-01  4.488256452751E-01  3.921484114063E-01
     71 F   6 C    -2.627676736629E-01 -2.060904397941E-01  3.450839149308E-01
     72 F   6 C    -2.060904397941E-01  3.450839149308E-01 -2.627676736629E-01
     73 F   6 C     4.488256452751E-01  3.921484114063E-01 -3.450839149308E-01
     74 F   6 C     2.060904397941E-01 -5.667723386878E-02 -4.488256452751E-01
     75 F   6 C    -4.488256452751E-01  2.060904397941E-01 -5.667723386878E-02
     76 F   6 C    -3.921484114063E-01  5.667723386878E-02  2.627676736629E-01
     77 F   6 C     2.627676736629E-01 -3.921484114063E-01  5.667723386878E-02
     78 F   6 C     3.921484114063E-01 -3.450839149308E-01  4.488256452751E-01
     79 T   1 H    -2.329786108428E-01  3.865956161772E-01 -1.181035375213E-01
     80 F   1 H    -4.953008463016E-01 -1.148750733215E-01  1.181035375213E-01
     81 F   1 H     2.329786108428E-01  1.148750733215E-01 -3.804257729800E-01
     82 F   1 H     4.953008463016E-01 -3.865956161772E-01  3.804257729800E-01
     83 F   1 H    -1.181035375213E-01 -2.329786108428E-01  3.865956161772E-01
     84 F   1 H     3.865956161772E-01 -1.181035375213E-01 -2.329786108428E-01
     85 F   1 H     3.804257729800E-01  4.953008463016E-01 -3.865956161772E-01
     86 F   1 H    -1.148750733215E-01  1.181035375213E-01 -4.953008463016E-01
     87 F   1 H     1.181035375213E-01 -4.953008463016E-01 -1.148750733215E-01
     88 F   1 H     1.148750733215E-01 -3.804257729800E-01  2.329786108428E-01
     89 F   1 H    -3.804257729800E-01  2.329786108428E-01  1.148750733215E-01
     90 F   1 H    -3.865956161772E-01  3.804257729800E-01  4.953008463016E-01
     91 F   1 H     3.865956161772E-01 -2.329786108428E-01 -1.181035375213E-01
     92 F   1 H    -1.148750733215E-01 -4.953008463016E-01  1.181035375213E-01
     93 F   1 H     1.148750733215E-01  2.329786108428E-01 -3.804257729800E-01
     94 F   1 H    -3.865956161772E-01  4.953008463016E-01  3.804257729800E-01
     95 F   1 H    -2.329786108428E-01 -1.181035375213E-01  3.865956161772E-01
     96 F   1 H    -1.181035375213E-01  3.865956161772E-01 -2.329786108428E-01
     97 F   1 H     4.953008463016E-01  3.804257729800E-01 -3.865956161772E-01
     98 F   1 H     1.181035375213E-01 -1.148750733215E-01 -4.953008463016E-01
     99 F   1 H    -4.953008463016E-01  1.181035375213E-01 -1.148750733215E-01
    100 F   1 H    -3.804257729800E-01  1.148750733215E-01  2.329786108428E-01
    101 F   1 H     2.329786108428E-01 -3.804257729800E-01  1.148750733215E-01
    102 F   1 H     3.804257729800E-01 -3.865956161772E-01  4.953008463016E-01

 TRANSFORMATION MATRIX PRIMITIVE-CRYSTALLOGRAPHIC CELL
  0.0000  1.0000  1.0000  1.0000  0.0000  1.0000  1.0000  1.0000  0.0000

 *******************************************************************************
 CRYSTALLOGRAPHIC CELL (VOLUME=       4949.05193866)
         A              B              C           ALPHA      BETA       GAMMA 
    17.04148110    17.04148110    17.04148110    90.000000  90.000000  90.000000

 COORDINATES IN THE CRYSTALLOGRAPHIC CELL
     ATOM                 X/A                 Y/B                 Z/C    
 *******************************************************************************
      1 T 230 ZN    2.499999999999E-01 -4.999999999999E-01  0.000000000000E+00
      2 F 230 ZN    2.499999999999E-01  0.000000000000E+00 -4.999999999999E-01
      3 F 230 ZN    0.000000000000E+00  2.499999999999E-01 -4.999999999999E-01
      4 F 230 ZN   -4.999999999999E-01  0.000000000000E+00  2.499999999999E-01
      5 F 230 ZN   -4.999999999999E-01  2.499999999999E-01  0.000000000000E+00
      6 F 230 ZN    0.000000000000E+00 -4.999999999999E-01  2.499999999999E-01
      7 T   7 N     1.862024796368E-01 -4.680365778868E-01  9.325599529455E-02
      8 F   7 N    -1.862024796368E-01  4.680365778868E-01  9.325599529455E-02
      9 F   7 N     1.862024796368E-01  4.680365778868E-01 -9.325599529455E-02
     10 F   7 N    -1.862024796368E-01 -4.680365778868E-01 -9.325599529455E-02
     11 F   7 N     9.325599529455E-02  1.862024796368E-01 -4.680365778868E-01
     12 F   7 N    -4.680365778868E-01  9.325599529455E-02  1.862024796368E-01
     13 F   7 N    -9.325599529455E-02 -1.862024796368E-01 -4.680365778868E-01
     14 F   7 N     4.680365778868E-01  9.325599529455E-02 -1.862024796368E-01
     15 F   7 N     9.325599529455E-02 -1.862024796368E-01  4.680365778868E-01
     16 F   7 N     4.680365778868E-01 -9.325599529455E-02  1.862024796368E-01
     17 F   7 N    -9.325599529455E-02  1.862024796368E-01  4.680365778868E-01
     18 F   7 N    -4.680365778868E-01 -9.325599529455E-02 -1.862024796368E-01
     19 F   7 N    -4.680365778868E-01  1.862024796368E-01  9.325599529455E-02
     20 F   7 N     4.680365778868E-01 -1.862024796368E-01  9.325599529455E-02
     21 F   7 N     4.680365778868E-01  1.862024796368E-01 -9.325599529455E-02
     22 F   7 N    -4.680365778868E-01 -1.862024796368E-01 -9.325599529455E-02
     23 F   7 N     1.862024796368E-01  9.325599529455E-02 -4.680365778868E-01
     24 F   7 N     9.325599529455E-02 -4.680365778868E-01  1.862024796368E-01
     25 F   7 N    -1.862024796368E-01 -9.325599529455E-02 -4.680365778868E-01
     26 F   7 N     9.325599529455E-02  4.680365778868E-01 -1.862024796368E-01
     27 F   7 N    -1.862024796368E-01  9.325599529455E-02  4.680365778868E-01
     28 F   7 N    -9.325599529455E-02  4.680365778868E-01  1.862024796368E-01
     29 F   7 N     1.862024796368E-01 -9.325599529455E-02  4.680365778868E-01
     30 F   7 N    -9.325599529455E-02 -4.680365778868E-01 -1.862024796368E-01
     31 T  17 CL    7.723967393762E-02  4.194108693593E-01  7.723967393762E-02
     32 F  17 CL   -7.723967393762E-02 -4.194108693593E-01  7.723967393762E-02
     33 F  17 CL    7.723967393762E-02 -4.194108693593E-01 -7.723967393762E-02
     34 F  17 CL   -7.723967393762E-02  4.194108693593E-01 -7.723967393762E-02
     35 F  17 CL    7.723967393762E-02  7.723967393762E-02  4.194108693593E-01
     36 F  17 CL    4.194108693593E-01  7.723967393762E-02  7.723967393762E-02
     37 F  17 CL   -7.723967393762E-02 -7.723967393762E-02  4.194108693593E-01
     38 F  17 CL   -4.194108693593E-01  7.723967393762E-02 -7.723967393762E-02
     39 F  17 CL    7.723967393762E-02 -7.723967393762E-02 -4.194108693593E-01
     40 F  17 CL   -4.194108693593E-01 -7.723967393762E-02  7.723967393762E-02
     41 F  17 CL   -7.723967393762E-02  7.723967393762E-02 -4.194108693593E-01
     42 F  17 CL    4.194108693593E-01 -7.723967393762E-02 -7.723967393762E-02
     43 T   6 C     1.214950121656E-01  4.985379534680E-01  1.214950121656E-01
     44 F   6 C    -1.214950121656E-01 -4.985379534680E-01  1.214950121656E-01
     45 F   6 C     1.214950121656E-01 -4.985379534680E-01 -1.214950121656E-01
     46 F   6 C    -1.214950121656E-01  4.985379534680E-01 -1.214950121656E-01
     47 F   6 C     1.214950121656E-01  1.214950121656E-01  4.985379534680E-01
     48 F   6 C     4.985379534680E-01  1.214950121656E-01  1.214950121656E-01
     49 F   6 C    -1.214950121656E-01 -1.214950121656E-01  4.985379534680E-01
     50 F   6 C    -4.985379534680E-01  1.214950121656E-01 -1.214950121656E-01
     51 F   6 C     1.214950121656E-01 -1.214950121656E-01 -4.985379534680E-01
     52 F   6 C    -4.985379534680E-01 -1.214950121656E-01  1.214950121656E-01
     53 F   6 C    -1.214950121656E-01  1.214950121656E-01 -4.985379534680E-01
     54 F   6 C     4.985379534680E-01 -1.214950121656E-01 -1.214950121656E-01
     55 T   6 C    -2.991194256002E-01  9.302898580608E-02 -3.557966594690E-01
     56 F   6 C     2.991194256002E-01 -9.302898580608E-02 -3.557966594690E-01
     57 F   6 C    -2.991194256002E-01 -9.302898580608E-02  3.557966594690E-01
     58 F   6 C     2.991194256002E-01  9.302898580608E-02  3.557966594690E-01
     59 F   6 C    -3.557966594690E-01 -2.991194256002E-01  9.302898580608E-02
     60 F   6 C     9.302898580608E-02 -3.557966594690E-01 -2.991194256002E-01
     61 F   6 C     3.557966594690E-01  2.991194256002E-01  9.302898580608E-02
     62 F   6 C    -9.302898580608E-02 -3.557966594690E-01  2.991194256002E-01
     63 F   6 C    -3.557966594690E-01  2.991194256002E-01 -9.302898580608E-02
     64 F   6 C    -9.302898580608E-02  3.557966594690E-01 -2.991194256002E-01
     65 F   6 C     3.557966594690E-01 -2.991194256002E-01 -9.302898580608E-02
     66 F   6 C     9.302898580608E-02  3.557966594690E-01  2.991194256002E-01
     67 F   6 C     9.302898580608E-02 -2.991194256002E-01 -3.557966594690E-01
     68 F   6 C    -9.302898580608E-02  2.991194256002E-01 -3.557966594690E-01
     69 F   6 C    -9.302898580608E-02 -2.991194256002E-01  3.557966594690E-01
     70 F   6 C     9.302898580608E-02  2.991194256002E-01  3.557966594690E-01
     71 F   6 C    -2.991194256002E-01 -3.557966594690E-01  9.302898580608E-02
     72 F   6 C    -3.557966594690E-01  9.302898580608E-02 -2.991194256002E-01
     73 F   6 C     2.991194256002E-01  3.557966594690E-01  9.302898580608E-02
     74 F   6 C    -3.557966594690E-01 -9.302898580608E-02  2.991194256002E-01
     75 F   6 C     2.991194256002E-01 -3.557966594690E-01 -9.302898580608E-02
     76 F   6 C     3.557966594690E-01 -9.302898580608E-02 -2.991194256002E-01
     77 F   6 C    -2.991194256002E-01  3.557966594690E-01 -9.302898580608E-02
     78 F   6 C     3.557966594690E-01  9.302898580608E-02  2.991194256002E-01
     79 T   1 H    -2.492646552507E-01  1.311611177294E-01 -3.641397285722E-01
     80 F   1 H     2.492646552507E-01 -1.311611177294E-01 -3.641397285722E-01
     81 F   1 H    -2.492646552507E-01 -1.311611177294E-01  3.641397285722E-01
     82 F   1 H     2.492646552507E-01  1.311611177294E-01  3.641397285722E-01
     83 F   1 H    -3.641397285722E-01 -2.492646552507E-01  1.311611177294E-01
     84 F   1 H     1.311611177294E-01 -3.641397285722E-01 -2.492646552507E-01
     85 F   1 H     3.641397285722E-01  2.492646552507E-01  1.311611177294E-01
     86 F   1 H    -1.311611177294E-01 -3.641397285722E-01  2.492646552507E-01
     87 F   1 H    -3.641397285722E-01  2.492646552507E-01 -1.311611177294E-01
     88 F   1 H    -1.311611177294E-01  3.641397285722E-01 -2.492646552507E-01
     89 F   1 H     3.641397285722E-01 -2.492646552507E-01 -1.311611177294E-01
     90 F   1 H     1.311611177294E-01  3.641397285722E-01  2.492646552507E-01
     91 F   1 H     1.311611177294E-01 -2.492646552507E-01 -3.641397285722E-01
     92 F   1 H    -1.311611177294E-01  2.492646552507E-01 -3.641397285722E-01
     93 F   1 H    -1.311611177294E-01 -2.492646552507E-01  3.641397285722E-01
     94 F   1 H     1.311611177294E-01  2.492646552507E-01  3.641397285722E-01
     95 F   1 H    -2.492646552507E-01 -3.641397285722E-01  1.311611177294E-01
     96 F   1 H    -3.641397285722E-01  1.311611177294E-01 -2.492646552507E-01
     97 F   1 H     2.492646552507E-01  3.641397285722E-01  1.311611177294E-01
     98 F   1 H    -3.641397285722E-01 -1.311611177294E-01  2.492646552507E-01
     99 F   1 H     2.492646552507E-01 -3.641397285722E-01 -1.311611177294E-01
    100 F   1 H     3.641397285722E-01 -1.311611177294E-01 -2.492646552507E-01
    101 F   1 H    -2.492646552507E-01  3.641397285722E-01 -1.311611177294E-01
    102 F   1 H     3.641397285722E-01  1.311611177294E-01  2.492646552507E-01

 T = ATOM BELONGING TO THE ASYMMETRIC UNIT
 *******************************************************************************
 * GEOMETRY EDITING - INPUT COORDINATES ARE GIVEN IN ANGSTROM         
 *******************************************************************************

 GEOMETRY NOW FULLY CONSISTENT WITH THE GROUP
 INFORMATION **** NEW DEFAULT **** FINALRUN 4 FOR GEOMETRY OPTIMIZATIONS
 INFORMATION **** NEW DEFAULT **** OPTGEOM OPTIMIZES BOTH ATOMIC COORDINATES AND CELL PARAMETERS
 INFORMATION **** NEW DEFAULT **** TOL. ON ATOMIC DISP TO REDEFINE REF. GEOMETRY: 0.8 Angs
 INFORMATION **** NEW DEFAULT **** N POINTS TO REDEFINE REF. GEOMETRY: N OF OPT DEGS OF FREEDOM
 INFORMATION **** NEW DEFAULT **** TOL. ON ENERGY TO REDEFINE REF. GEOMETRY: 10**-3*(5*N. ATOMS)

 IMPORTANT INFORMATION:
 THE COORDINATE SYSTEM ADOPTED IN THE OPTIMIZATION IS NOT IN
 GENERAL HOMOGENEOUS UNITS. FOR THIS REASON THE GRADIENT AND 
 HESSIAN MATRIX IN TERMS OF THIS SYSTEM ARE GIVEN WITHOUT
 UNITS. FOR MORE DETAILS SEE THE MANUAL.

 INITIAL TRUST RADIUS         0.50000 MAXIMUM TRUST RADIUS               4.00000
 MAXIMUM GRADIENT COMPONENT   0.00045 MAXIMUM DISPLACEMENT COMPONENT     0.00180
 R.M.S. OF GRADIENT COMPONENT 0.00030 R.M.S. OF DISPLACEMENT COMPONENTS  0.00120
 THRESHOLD ON ENERGY CHANGE 0.100E-06 EXTRAPOLATING POLYNOMIAL ORDER           2
 MAXIMUM ALLOWED NUMBER OF STEPS   -1 SORTING OF ENERGY POINTS:               NO
 ANALYTICAL  GRADIENT                 HESSIAN UPDATING                      BFGS
 STEP SIZE NUMERICAL GRADIENT 0.00100
 INITIAL HESSIAN MATRIX: SCHLEGEL MODEL 2
 *******************************************************************************


 ELAELAELAELAELAELAELAELAELAELAELAELAELAELAELAELAELAELAELAELAELAELAELAELAELAELA

                       ELASTIC CALCULATION

 INFORMATION **** TOLDEX ****  CONVERGENCE CRITERION FOR RMS DISPLACEMENT MODIFIED  6.200000E-04
 INFORMATION **** TOLDEG **** MODIFY CONVERGENCE CRITERION FOR RMS GRADIENT  3.000000E-04
 INFORMATION **** TOLDEE **** CONVERGENCE CRITERION FOR ENERGY MODIFIED: 10**-           8

 GCALCO - MAX INDICES DIRECT LATTICE VECTOR    14    14    14
 NO.OF VECTORS CREATED 6999 STARS  122 RMAX   303.80940 BOHR

 GEOMETRY FOR WAVE FUNCTION - DIMENSIONALITY OF THE SYSTEM    3
 (NON PERIODIC DIRECTION: LATTICE PARAMETER FORMALLY SET TO 500)
 *******************************************************************************
 LATTICE PARAMETERS (ANGSTROMS AND DEGREES) - BOHR = 0.5291772083 ANGSTROM
 PRIMITIVE CELL - CENTRING CODE 6/0 VOLUME=  2474.525969 - DENSITY  1.071 g/cm^3
         A              B              C           ALPHA      BETA       GAMMA 
    14.75835555    14.75835555    14.75835555   109.471221 109.471221 109.471221
 *******************************************************************************
 ATOMS IN THE ASYMMETRIC UNIT    6 - ATOMS IN THE UNIT CELL:  102
     ATOM                 X/A                 Y/B                 Z/C    
 *******************************************************************************
      1 T 230 ZN    5.000000000000E-01  2.500000000000E-01 -2.500000000000E-01
      2 F 230 ZN    5.000000000000E-01 -2.500000000000E-01  2.500000000000E-01
      3 F 230 ZN   -2.500000000000E-01 -5.000000000000E-01  2.500000000000E-01
      4 F 230 ZN    2.500000000000E-01 -2.500000000000E-01  5.000000000000E-01
      5 F 230 ZN    2.500000000000E-01  5.000000000000E-01 -2.500000000000E-01
      6 F 230 ZN   -2.500000000000E-01  2.500000000000E-01 -5.000000000000E-01
      7 T   7 N    -3.747805825922E-01  2.794584749313E-01 -2.818340982500E-01
      8 F   7 N    -4.387074268186E-01 -9.294648434222E-02  2.818340982500E-01
      9 F   7 N     3.747805825922E-01  9.294648434222E-02 -3.457609424764E-01
     10 F   7 N     4.387074268186E-01 -2.794584749313E-01  3.457609424764E-01
     11 F   7 N    -2.818340982500E-01 -3.747805825922E-01  2.794584749313E-01
     12 F   7 N     2.794584749313E-01 -2.818340982500E-01 -3.747805825922E-01
     13 F   7 N     3.457609424764E-01  4.387074268186E-01 -2.794584749313E-01
     14 F   7 N    -9.294648434222E-02  2.818340982500E-01 -4.387074268186E-01
     15 F   7 N     2.818340982500E-01 -4.387074268186E-01 -9.294648434222E-02
     16 F   7 N     9.294648434222E-02 -3.457609424764E-01  3.747805825922E-01
     17 F   7 N    -3.457609424764E-01  3.747805825922E-01  9.294648434222E-02
     18 F   7 N    -2.794584749313E-01  3.457609424764E-01  4.387074268186E-01
     19 F   7 N     2.794584749313E-01 -3.747805825922E-01 -2.818340982500E-01
     20 F   7 N    -9.294648434222E-02 -4.387074268186E-01  2.818340982500E-01
     21 F   7 N     9.294648434222E-02  3.747805825922E-01 -3.457609424764E-01
     22 F   7 N    -2.794584749313E-01  4.387074268186E-01  3.457609424764E-01
     23 F   7 N    -3.747805825922E-01 -2.818340982500E-01  2.794584749313E-01
     24 F   7 N    -2.818340982500E-01  2.794584749313E-01 -3.747805825922E-01
     25 F   7 N     4.387074268186E-01  3.457609424764E-01 -2.794584749313E-01
     26 F   7 N     2.818340982500E-01 -9.294648434222E-02 -4.387074268186E-01
     27 F   7 N    -4.387074268186E-01  2.818340982500E-01 -9.294648434222E-02
     28 F   7 N    -3.457609424764E-01  9.294648434222E-02  3.747805825922E-01
     29 F   7 N     3.747805825922E-01 -3.457609424764E-01  9.294648434222E-02
     30 F   7 N     3.457609424764E-01 -2.794584749313E-01  4.387074268186E-01
     31 T  17 CL    4.966505432969E-01  1.544793478752E-01  4.966505432969E-01
     32 F  17 CL   -3.421711954216E-01  0.000000000000E+00 -4.966505432969E-01
     33 F  17 CL   -4.966505432969E-01  0.000000000000E+00 -3.421711954216E-01
     34 F  17 CL    3.421711954216E-01 -1.544793478752E-01  3.421711954216E-01
     35 F  17 CL    4.966505432969E-01  4.966505432969E-01  1.544793478752E-01
     36 F  17 CL    1.544793478752E-01  4.966505432969E-01  4.966505432969E-01
     37 F  17 CL    3.421711954216E-01  3.421711954216E-01 -1.544793478752E-01
     38 F  17 CL    0.000000000000E+00 -4.966505432969E-01 -3.421711954216E-01
     39 F  17 CL   -4.966505432969E-01 -3.421711954216E-01  0.000000000000E+00
     40 F  17 CL    0.000000000000E+00 -3.421711954216E-01 -4.966505432969E-01
     41 F  17 CL   -3.421711954216E-01 -4.966505432969E-01  0.000000000000E+00
     42 F  17 CL   -1.544793478752E-01  3.421711954216E-01  3.421711954216E-01
     43 T   6 C    -3.799670343664E-01  2.429900243312E-01 -3.799670343664E-01
     44 F   6 C    -3.770429413024E-01  0.000000000000E+00  3.799670343664E-01
     45 F   6 C     3.799670343664E-01  0.000000000000E+00 -3.770429413024E-01
     46 F   6 C     3.770429413024E-01 -2.429900243312E-01  3.770429413024E-01
     47 F   6 C    -3.799670343664E-01 -3.799670343664E-01  2.429900243312E-01
     48 F   6 C     2.429900243312E-01 -3.799670343664E-01 -3.799670343664E-01
     49 F   6 C     3.770429413024E-01  3.770429413024E-01 -2.429900243312E-01
     50 F   6 C     0.000000000000E+00  3.799670343664E-01 -3.770429413024E-01
     51 F   6 C     3.799670343664E-01 -3.770429413024E-01  0.000000000000E+00
     52 F   6 C     0.000000000000E+00 -3.770429413024E-01  3.799670343664E-01
     53 F   6 C    -3.770429413024E-01  3.799670343664E-01  0.000000000000E+00
     54 F   6 C    -2.429900243312E-01  3.770429413024E-01  3.770429413024E-01
     55 T   6 C    -2.627676736629E-01  3.450839149308E-01 -2.060904397941E-01
     56 F   6 C    -4.488256452751E-01 -5.667723386878E-02  2.060904397941E-01
     57 F   6 C     2.627676736629E-01  5.667723386878E-02 -3.921484114063E-01
     58 F   6 C     4.488256452751E-01 -3.450839149308E-01  3.921484114063E-01
     59 F   6 C    -2.060904397941E-01 -2.627676736629E-01  3.450839149308E-01
     60 F   6 C     3.450839149308E-01 -2.060904397941E-01 -2.627676736629E-01
     61 F   6 C     3.921484114063E-01  4.488256452751E-01 -3.450839149308E-01
     62 F   6 C    -5.667723386878E-02  2.060904397941E-01 -4.488256452751E-01
     63 F   6 C     2.060904397941E-01 -4.488256452751E-01 -5.667723386878E-02
     64 F   6 C     5.667723386878E-02 -3.921484114063E-01  2.627676736629E-01
     65 F   6 C    -3.921484114063E-01  2.627676736629E-01  5.667723386878E-02
     66 F   6 C    -3.450839149308E-01  3.921484114063E-01  4.488256452751E-01
     67 F   6 C     3.450839149308E-01 -2.627676736629E-01 -2.060904397941E-01
     68 F   6 C    -5.667723386878E-02 -4.488256452751E-01  2.060904397941E-01
     69 F   6 C     5.667723386878E-02  2.627676736629E-01 -3.921484114063E-01
     70 F   6 C    -3.450839149308E-01  4.488256452751E-01  3.921484114063E-01
     71 F   6 C    -2.627676736629E-01 -2.060904397941E-01  3.450839149308E-01
     72 F   6 C    -2.060904397941E-01  3.450839149308E-01 -2.627676736629E-01
     73 F   6 C     4.488256452751E-01  3.921484114063E-01 -3.450839149308E-01
     74 F   6 C     2.060904397941E-01 -5.667723386878E-02 -4.488256452751E-01
     75 F   6 C    -4.488256452751E-01  2.060904397941E-01 -5.667723386878E-02
     76 F   6 C    -3.921484114063E-01  5.667723386878E-02  2.627676736629E-01
     77 F   6 C     2.627676736629E-01 -3.921484114063E-01  5.667723386878E-02
     78 F   6 C     3.921484114063E-01 -3.450839149308E-01  4.488256452751E-01
     79 T   1 H    -2.329786108428E-01  3.865956161772E-01 -1.181035375213E-01
     80 F   1 H    -4.953008463016E-01 -1.148750733215E-01  1.181035375213E-01
     81 F   1 H     2.329786108428E-01  1.148750733215E-01 -3.804257729800E-01
     82 F   1 H     4.953008463016E-01 -3.865956161772E-01  3.804257729800E-01
     83 F   1 H    -1.181035375213E-01 -2.329786108428E-01  3.865956161772E-01
     84 F   1 H     3.865956161772E-01 -1.181035375213E-01 -2.329786108428E-01
     85 F   1 H     3.804257729800E-01  4.953008463016E-01 -3.865956161772E-01
     86 F   1 H    -1.148750733215E-01  1.181035375213E-01 -4.953008463016E-01
     87 F   1 H     1.181035375213E-01 -4.953008463016E-01 -1.148750733215E-01
     88 F   1 H     1.148750733215E-01 -3.804257729800E-01  2.329786108428E-01
     89 F   1 H    -3.804257729800E-01  2.329786108428E-01  1.148750733215E-01
     90 F   1 H    -3.865956161772E-01  3.804257729800E-01  4.953008463016E-01
     91 F   1 H     3.865956161772E-01 -2.329786108428E-01 -1.181035375213E-01
     92 F   1 H    -1.148750733215E-01 -4.953008463016E-01  1.181035375213E-01
     93 F   1 H     1.148750733215E-01  2.329786108428E-01 -3.804257729800E-01
     94 F   1 H    -3.865956161772E-01  4.953008463016E-01  3.804257729800E-01
     95 F   1 H    -2.329786108428E-01 -1.181035375213E-01  3.865956161772E-01
     96 F   1 H    -1.181035375213E-01  3.865956161772E-01 -2.329786108428E-01
     97 F   1 H     4.953008463016E-01  3.804257729800E-01 -3.865956161772E-01
     98 F   1 H     1.181035375213E-01 -1.148750733215E-01 -4.953008463016E-01
     99 F   1 H    -4.953008463016E-01  1.181035375213E-01 -1.148750733215E-01
    100 F   1 H    -3.804257729800E-01  1.148750733215E-01  2.329786108428E-01
    101 F   1 H     2.329786108428E-01 -3.804257729800E-01  1.148750733215E-01
    102 F   1 H     3.804257729800E-01 -3.865956161772E-01  4.953008463016E-01

 TRANSFORMATION MATRIX PRIMITIVE-CRYSTALLOGRAPHIC CELL
  0.0000  1.0000  1.0000  1.0000  0.0000  1.0000  1.0000  1.0000  0.0000

 *******************************************************************************
 CRYSTALLOGRAPHIC CELL (VOLUME=       4949.05193866)
         A              B              C           ALPHA      BETA       GAMMA 
    17.04148110    17.04148110    17.04148110    90.000000  90.000000  90.000000

 COORDINATES IN THE CRYSTALLOGRAPHIC CELL
     ATOM                 X/A                 Y/B                 Z/C    
 *******************************************************************************
      1 T 230 ZN    2.500000000000E-01  5.000000000000E-01  8.273995210077E-17
      2 F 230 ZN    2.500000000000E-01 -5.515996806718E-17 -5.000000000000E-01
      3 F 230 ZN   -5.515996806718E-17  2.500000000000E-01 -5.000000000000E-01
      4 F 230 ZN    5.000000000000E-01  5.515996806718E-17  2.500000000000E-01
      5 F 230 ZN    5.000000000000E-01  2.500000000000E-01  8.273995210077E-17
      6 F 230 ZN   -5.515996806718E-17 -5.000000000000E-01  2.500000000000E-01
      7 T   7 N     1.862024796368E-01 -4.680365778868E-01  9.325599529455E-02
      8 F   7 N    -1.862024796368E-01  4.680365778868E-01  9.325599529455E-02
      9 F   7 N     1.862024796368E-01  4.680365778868E-01 -9.325599529455E-02
     10 F   7 N    -1.862024796368E-01 -4.680365778868E-01 -9.325599529455E-02
     11 F   7 N     9.325599529455E-02  1.862024796368E-01 -4.680365778868E-01
     12 F   7 N    -4.680365778868E-01  9.325599529455E-02  1.862024796368E-01
     13 F   7 N    -9.325599529455E-02 -1.862024796368E-01 -4.680365778868E-01
     14 F   7 N     4.680365778868E-01  9.325599529455E-02 -1.862024796368E-01
     15 F   7 N     9.325599529455E-02 -1.862024796368E-01  4.680365778868E-01
     16 F   7 N     4.680365778868E-01 -9.325599529455E-02  1.862024796368E-01
     17 F   7 N    -9.325599529455E-02  1.862024796368E-01  4.680365778868E-01
     18 F   7 N    -4.680365778868E-01 -9.325599529455E-02 -1.862024796368E-01
     19 F   7 N    -4.680365778868E-01  1.862024796368E-01  9.325599529455E-02
     20 F   7 N     4.680365778868E-01 -1.862024796368E-01  9.325599529455E-02
     21 F   7 N     4.680365778868E-01  1.862024796368E-01 -9.325599529455E-02
     22 F   7 N    -4.680365778868E-01 -1.862024796368E-01 -9.325599529455E-02
     23 F   7 N     1.862024796368E-01  9.325599529455E-02 -4.680365778868E-01
     24 F   7 N     9.325599529455E-02 -4.680365778868E-01  1.862024796368E-01
     25 F   7 N    -1.862024796368E-01 -9.325599529455E-02 -4.680365778868E-01
     26 F   7 N     9.325599529455E-02  4.680365778868E-01 -1.862024796368E-01
     27 F   7 N    -1.862024796368E-01  9.325599529455E-02  4.680365778868E-01
     28 F   7 N    -9.325599529455E-02  4.680365778868E-01  1.862024796368E-01
     29 F   7 N     1.862024796368E-01 -9.325599529455E-02  4.680365778868E-01
     30 F   7 N    -9.325599529455E-02 -4.680365778868E-01 -1.862024796368E-01
     31 T  17 CL    7.723967393762E-02  4.194108693593E-01  7.723967393762E-02
     32 F  17 CL   -7.723967393762E-02 -4.194108693593E-01  7.723967393762E-02
     33 F  17 CL    7.723967393762E-02 -4.194108693593E-01 -7.723967393762E-02
     34 F  17 CL   -7.723967393762E-02  4.194108693593E-01 -7.723967393762E-02
     35 F  17 CL    7.723967393762E-02  7.723967393762E-02  4.194108693593E-01
     36 F  17 CL    4.194108693593E-01  7.723967393762E-02  7.723967393762E-02
     37 F  17 CL   -7.723967393762E-02 -7.723967393762E-02  4.194108693593E-01
     38 F  17 CL   -4.194108693593E-01  7.723967393762E-02 -7.723967393762E-02
     39 F  17 CL    7.723967393762E-02 -7.723967393762E-02 -4.194108693593E-01
     40 F  17 CL   -4.194108693593E-01 -7.723967393762E-02  7.723967393762E-02
     41 F  17 CL   -7.723967393762E-02  7.723967393762E-02 -4.194108693593E-01
     42 F  17 CL    4.194108693593E-01 -7.723967393762E-02 -7.723967393762E-02
     43 T   6 C     1.214950121656E-01  4.985379534680E-01  1.214950121656E-01
     44 F   6 C    -1.214950121656E-01 -4.985379534680E-01  1.214950121656E-01
     45 F   6 C     1.214950121656E-01 -4.985379534680E-01 -1.214950121656E-01
     46 F   6 C    -1.214950121656E-01  4.985379534680E-01 -1.214950121656E-01
     47 F   6 C     1.214950121656E-01  1.214950121656E-01  4.985379534680E-01
     48 F   6 C     4.985379534680E-01  1.214950121656E-01  1.214950121656E-01
     49 F   6 C    -1.214950121656E-01 -1.214950121656E-01  4.985379534680E-01
     50 F   6 C    -4.985379534680E-01  1.214950121656E-01 -1.214950121656E-01
     51 F   6 C     1.214950121656E-01 -1.214950121656E-01 -4.985379534680E-01
     52 F   6 C    -4.985379534680E-01 -1.214950121656E-01  1.214950121656E-01
     53 F   6 C    -1.214950121656E-01  1.214950121656E-01 -4.985379534680E-01
     54 F   6 C     4.985379534680E-01 -1.214950121656E-01 -1.214950121656E-01
     55 T   6 C    -2.991194256002E-01  9.302898580608E-02 -3.557966594690E-01
     56 F   6 C     2.991194256002E-01 -9.302898580608E-02 -3.557966594690E-01
     57 F   6 C    -2.991194256002E-01 -9.302898580608E-02  3.557966594690E-01
     58 F   6 C     2.991194256002E-01  9.302898580608E-02  3.557966594690E-01
     59 F   6 C    -3.557966594690E-01 -2.991194256002E-01  9.302898580608E-02
     60 F   6 C     9.302898580608E-02 -3.557966594690E-01 -2.991194256002E-01
     61 F   6 C     3.557966594690E-01  2.991194256002E-01  9.302898580608E-02
     62 F   6 C    -9.302898580608E-02 -3.557966594690E-01  2.991194256002E-01
     63 F   6 C    -3.557966594690E-01  2.991194256002E-01 -9.302898580608E-02
     64 F   6 C    -9.302898580608E-02  3.557966594690E-01 -2.991194256002E-01
     65 F   6 C     3.557966594690E-01 -2.991194256002E-01 -9.302898580608E-02
     66 F   6 C     9.302898580608E-02  3.557966594690E-01  2.991194256002E-01
     67 F   6 C     9.302898580608E-02 -2.991194256002E-01 -3.557966594690E-01
     68 F   6 C    -9.302898580608E-02  2.991194256002E-01 -3.557966594690E-01
     69 F   6 C    -9.302898580608E-02 -2.991194256002E-01  3.557966594690E-01
     70 F   6 C     9.302898580608E-02  2.991194256002E-01  3.557966594690E-01
     71 F   6 C    -2.991194256002E-01 -3.557966594690E-01  9.302898580608E-02
     72 F   6 C    -3.557966594690E-01  9.302898580608E-02 -2.991194256002E-01
     73 F   6 C     2.991194256002E-01  3.557966594690E-01  9.302898580608E-02
     74 F   6 C    -3.557966594690E-01 -9.302898580608E-02  2.991194256002E-01
     75 F   6 C     2.991194256002E-01 -3.557966594690E-01 -9.302898580608E-02
     76 F   6 C     3.557966594690E-01 -9.302898580608E-02 -2.991194256002E-01
     77 F   6 C    -2.991194256002E-01  3.557966594690E-01 -9.302898580608E-02
     78 F   6 C     3.557966594690E-01  9.302898580608E-02  2.991194256002E-01
     79 T   1 H    -2.492646552507E-01  1.311611177294E-01 -3.641397285722E-01
     80 F   1 H     2.492646552507E-01 -1.311611177294E-01 -3.641397285722E-01
     81 F   1 H    -2.492646552507E-01 -1.311611177294E-01  3.641397285722E-01
     82 F   1 H     2.492646552507E-01  1.311611177294E-01  3.641397285722E-01
     83 F   1 H    -3.641397285722E-01 -2.492646552507E-01  1.311611177294E-01
     84 F   1 H     1.311611177294E-01 -3.641397285722E-01 -2.492646552507E-01
     85 F   1 H     3.641397285722E-01  2.492646552507E-01  1.311611177294E-01
     86 F   1 H    -1.311611177294E-01 -3.641397285722E-01  2.492646552507E-01
     87 F   1 H    -3.641397285722E-01  2.492646552507E-01 -1.311611177294E-01
     88 F   1 H    -1.311611177294E-01  3.641397285722E-01 -2.492646552507E-01
     89 F   1 H     3.641397285722E-01 -2.492646552507E-01 -1.311611177294E-01
     90 F   1 H     1.311611177294E-01  3.641397285722E-01  2.492646552507E-01
     91 F   1 H     1.311611177294E-01 -2.492646552507E-01 -3.641397285722E-01
     92 F   1 H    -1.311611177294E-01  2.492646552507E-01 -3.641397285722E-01
     93 F   1 H    -1.311611177294E-01 -2.492646552507E-01  3.641397285722E-01
     94 F   1 H     1.311611177294E-01  2.492646552507E-01  3.641397285722E-01
     95 F   1 H    -2.492646552507E-01 -3.641397285722E-01  1.311611177294E-01
     96 F   1 H    -3.641397285722E-01  1.311611177294E-01 -2.492646552507E-01
     97 F   1 H     2.492646552507E-01  3.641397285722E-01  1.311611177294E-01
     98 F   1 H    -3.641397285722E-01 -1.311611177294E-01  2.492646552507E-01
     99 F   1 H     2.492646552507E-01 -3.641397285722E-01 -1.311611177294E-01
    100 F   1 H     3.641397285722E-01 -1.311611177294E-01 -2.492646552507E-01
    101 F   1 H    -2.492646552507E-01  3.641397285722E-01 -1.311611177294E-01
    102 F   1 H     3.641397285722E-01  1.311611177294E-01  2.492646552507E-01

 T = ATOM BELONGING TO THE ASYMMETRIC UNIT

 ****   24 SYMMOPS - TRANSLATORS IN FRACTIONAL UNITS
 **** MATRICES AND TRANSLATORS IN THE CRYSTALLOGRAPHIC REFERENCE FRAME
   V INV                    ROTATION MATRICES                   TRANSLATORS
   1   1  1.00  0.00  0.00  0.00  1.00  0.00  0.00  0.00  1.00  0.00  0.00  0.00
   2   2  0.00  1.00 -1.00  1.00  0.00 -1.00  0.00  0.00 -1.00  0.00  0.00  0.00
   3   3 -1.00  0.00  0.00 -1.00  0.00  1.00 -1.00  1.00  0.00  0.00  0.00  0.00
   4   4  0.00 -1.00  1.00  0.00 -1.00  0.00  1.00 -1.00  0.00  0.00  0.00  0.00
   5   6  0.00  0.00  1.00  1.00  0.00  0.00  0.00  1.00  0.00  0.00  0.00  0.00
   6   5  0.00  1.00  0.00  0.00  0.00  1.00  1.00  0.00  0.00  0.00  0.00  0.00
   7   8  1.00 -1.00  0.00  0.00 -1.00  1.00  0.00 -1.00  0.00  0.00  0.00  0.00
   8   7  1.00  0.00 -1.00  0.00  0.00 -1.00  0.00  1.00 -1.00  0.00  0.00  0.00
   9  10  0.00  0.00 -1.00  0.00  1.00 -1.00  1.00  0.00 -1.00  0.00  0.00  0.00
  10   9 -1.00  0.00  1.00 -1.00  1.00  0.00 -1.00  0.00  0.00  0.00  0.00  0.00
  11  12 -1.00  1.00  0.00 -1.00  0.00  0.00 -1.00  0.00  1.00  0.00  0.00  0.00
  12  11  0.00 -1.00  0.00  1.00 -1.00  0.00  0.00 -1.00  1.00  0.00  0.00  0.00
  13  13  0.00  1.00  0.00  1.00  0.00  0.00  0.00  0.00  1.00  0.00  0.00  0.00
  14  14  1.00  0.00 -1.00  0.00  1.00 -1.00  0.00  0.00 -1.00  0.00  0.00  0.00
  15  16 -1.00  0.00  1.00 -1.00  0.00  0.00 -1.00  1.00  0.00  0.00  0.00  0.00
  16  15  0.00 -1.00  0.00  0.00 -1.00  1.00  1.00 -1.00  0.00  0.00  0.00  0.00
  17  17  1.00  0.00  0.00  0.00  0.00  1.00  0.00  1.00  0.00  0.00  0.00  0.00
  18  18  0.00  0.00  1.00  0.00  1.00  0.00  1.00  0.00  0.00  0.00  0.00  0.00
  19  20  0.00 -1.00  1.00  1.00 -1.00  0.00  0.00 -1.00  0.00  0.00  0.00  0.00
  20  19  0.00  1.00 -1.00  0.00  0.00 -1.00  1.00  0.00 -1.00  0.00  0.00  0.00
  21  22  0.00  0.00 -1.00  1.00  0.00 -1.00  0.00  1.00 -1.00  0.00  0.00  0.00
  22  21 -1.00  1.00  0.00 -1.00  0.00  1.00 -1.00  0.00  0.00  0.00  0.00  0.00
  23  23 -1.00  0.00  0.00 -1.00  1.00  0.00 -1.00  0.00  1.00  0.00  0.00  0.00
  24  24  1.00 -1.00  0.00  0.00 -1.00  0.00  0.00 -1.00  1.00  0.00  0.00  0.00

 DIRECT LATTICE VECTORS CARTESIAN COMPONENTS (ANGSTROM)
          X                    Y                    Z
  -0.852074054932E+01   0.852074054932E+01   0.852074054932E+01
   0.852074054932E+01  -0.852074054932E+01   0.852074054932E+01
   0.852074054932E+01   0.852074054932E+01  -0.852074054932E+01


 CARTESIAN COORDINATES - PRIMITIVE CELL
 *******************************************************************************
 *      ATOM          X(ANGSTROM)         Y(ANGSTROM)         Z(ANGSTROM)
 *******************************************************************************
    1   230 ZN   -1.278111082398E+01  8.520740549320E+00  1.410011329828E-15
    2   230 ZN   -1.278111082398E+01 -9.400075532184E-16  8.520740549320E+00
    3   230 ZN   -9.400075532184E-16 -1.278111082398E+01  8.520740549320E+00
    4   230 ZN    8.520740549320E+00  9.400075532184E-16 -1.278111082398E+01
    5   230 ZN    8.520740549320E+00 -1.278111082398E+01  1.410011329828E-15
    6   230 ZN   -9.400075532184E-16  8.520740549320E+00 -1.278111082398E+01
    7     7 N     3.173166037250E+00 -7.976036495530E+00  1.589220281147E+00
    8     7 N    -3.173166037250E+00  7.976036495530E+00  1.589220281147E+00
    9     7 N     3.173166037250E+00  7.976036495530E+00 -1.589220281147E+00
   10     7 N    -3.173166037250E+00 -7.976036495530E+00 -1.589220281147E+00
   11     7 N     1.589220281147E+00  3.173166037250E+00 -7.976036495530E+00
   12     7 N    -7.976036495530E+00  1.589220281147E+00  3.173166037250E+00
   13     7 N    -1.589220281147E+00 -3.173166037250E+00 -7.976036495530E+00
   14     7 N     7.976036495530E+00  1.589220281147E+00 -3.173166037250E+00
   15     7 N     1.589220281147E+00 -3.173166037250E+00  7.976036495530E+00
   16     7 N     7.976036495530E+00 -1.589220281147E+00  3.173166037250E+00
   17     7 N    -1.589220281147E+00  3.173166037250E+00  7.976036495530E+00
   18     7 N    -7.976036495530E+00 -1.589220281147E+00 -3.173166037250E+00
   19     7 N    -7.976036495530E+00  3.173166037250E+00  1.589220281147E+00
   20     7 N     7.976036495530E+00 -3.173166037250E+00  1.589220281147E+00
   21     7 N     7.976036495530E+00  3.173166037250E+00 -1.589220281147E+00
   22     7 N    -7.976036495530E+00 -3.173166037250E+00 -1.589220281147E+00
   23     7 N     3.173166037250E+00  1.589220281147E+00 -7.976036495530E+00
   24     7 N     1.589220281147E+00 -7.976036495530E+00  3.173166037250E+00
   25     7 N    -3.173166037250E+00 -1.589220281147E+00 -7.976036495530E+00
   26     7 N     1.589220281147E+00  7.976036495530E+00 -3.173166037250E+00
   27     7 N    -3.173166037250E+00  1.589220281147E+00  7.976036495530E+00
   28     7 N    -1.589220281147E+00  7.976036495530E+00  3.173166037250E+00
   29     7 N     3.173166037250E+00 -1.589220281147E+00  7.976036495530E+00
   30     7 N    -1.589220281147E+00 -7.976036495530E+00 -3.173166037250E+00
   31    17 CL    1.316278443473E+00  7.147382402750E+00  1.316278443473E+00
   32    17 CL   -1.316278443473E+00 -7.147382402750E+00  1.316278443473E+00
   33    17 CL    1.316278443473E+00 -7.147382402750E+00 -1.316278443473E+00
   34    17 CL   -1.316278443473E+00  7.147382402750E+00 -1.316278443473E+00
   35    17 CL    1.316278443473E+00  1.316278443473E+00  7.147382402750E+00
   36    17 CL    7.147382402750E+00  1.316278443473E+00  1.316278443473E+00
   37    17 CL   -1.316278443473E+00 -1.316278443473E+00  7.147382402750E+00
   38    17 CL   -7.147382402750E+00  1.316278443473E+00 -1.316278443473E+00
   39    17 CL    1.316278443473E+00 -1.316278443473E+00 -7.147382402750E+00
   40    17 CL   -7.147382402750E+00 -1.316278443473E+00  1.316278443473E+00
   41    17 CL   -1.316278443473E+00  1.316278443473E+00 -7.147382402750E+00
   42    17 CL    7.147382402750E+00 -1.316278443473E+00 -1.316278443473E+00
   43     6 C     2.070454953399E+00  8.495825110979E+00  2.070454953399E+00
   44     6 C    -2.070454953399E+00 -8.495825110979E+00  2.070454953399E+00
   45     6 C     2.070454953399E+00 -8.495825110979E+00 -2.070454953399E+00
   46     6 C    -2.070454953399E+00  8.495825110979E+00 -2.070454953399E+00
   47     6 C     2.070454953399E+00  2.070454953399E+00  8.495825110979E+00
   48     6 C     8.495825110979E+00  2.070454953399E+00  2.070454953399E+00
   49     6 C    -2.070454953399E+00 -2.070454953399E+00  8.495825110979E+00
   50     6 C    -8.495825110979E+00  2.070454953399E+00 -2.070454953399E+00
   51     6 C     2.070454953399E+00 -2.070454953399E+00 -8.495825110979E+00
   52     6 C    -8.495825110979E+00 -2.070454953399E+00  2.070454953399E+00
   53     6 C    -2.070454953399E+00  2.070454953399E+00 -8.495825110979E+00
   54     6 C     8.495825110979E+00 -2.070454953399E+00 -2.070454953399E+00
   55     6 C    -5.097438037602E+00  1.585351703240E+00 -6.063302047300E+00
   56     6 C     5.097438037602E+00 -1.585351703240E+00 -6.063302047300E+00
   57     6 C    -5.097438037602E+00 -1.585351703240E+00  6.063302047300E+00
   58     6 C     5.097438037602E+00  1.585351703240E+00  6.063302047300E+00
   59     6 C    -6.063302047300E+00 -5.097438037602E+00  1.585351703240E+00
   60     6 C     1.585351703240E+00 -6.063302047300E+00 -5.097438037602E+00
   61     6 C     6.063302047300E+00  5.097438037602E+00  1.585351703240E+00
   62     6 C    -1.585351703240E+00 -6.063302047300E+00  5.097438037602E+00
   63     6 C    -6.063302047300E+00  5.097438037602E+00 -1.585351703240E+00
   64     6 C    -1.585351703240E+00  6.063302047300E+00 -5.097438037602E+00
   65     6 C     6.063302047300E+00 -5.097438037602E+00 -1.585351703240E+00
   66     6 C     1.585351703240E+00  6.063302047300E+00  5.097438037602E+00
   67     6 C     1.585351703240E+00 -5.097438037602E+00 -6.063302047300E+00
   68     6 C    -1.585351703240E+00  5.097438037602E+00 -6.063302047300E+00
   69     6 C    -1.585351703240E+00 -5.097438037602E+00  6.063302047300E+00
   70     6 C     1.585351703240E+00  5.097438037602E+00  6.063302047300E+00
   71     6 C    -5.097438037602E+00 -6.063302047300E+00  1.585351703240E+00
   72     6 C    -6.063302047300E+00  1.585351703240E+00 -5.097438037602E+00
   73     6 C     5.097438037602E+00  6.063302047300E+00  1.585351703240E+00
   74     6 C    -6.063302047300E+00 -1.585351703240E+00  5.097438037602E+00
   75     6 C     5.097438037602E+00 -6.063302047300E+00 -1.585351703240E+00
   76     6 C     6.063302047300E+00 -1.585351703240E+00 -5.097438037602E+00
   77     6 C    -5.097438037602E+00  6.063302047300E+00 -1.585351703240E+00
   78     6 C     6.063302047300E+00  1.585351703240E+00  5.097438037602E+00
   79     1 H    -4.247838911013E+00  2.235179708662E+00 -6.205480301727E+00
   80     1 H     4.247838911013E+00 -2.235179708662E+00 -6.205480301727E+00
   81     1 H    -4.247838911013E+00 -2.235179708662E+00  6.205480301727E+00
   82     1 H     4.247838911013E+00  2.235179708662E+00  6.205480301727E+00
   83     1 H    -6.205480301727E+00 -4.247838911013E+00  2.235179708662E+00
   84     1 H     2.235179708662E+00 -6.205480301727E+00 -4.247838911013E+00
   85     1 H     6.205480301727E+00  4.247838911013E+00  2.235179708662E+00
   86     1 H    -2.235179708662E+00 -6.205480301727E+00  4.247838911013E+00
   87     1 H    -6.205480301727E+00  4.247838911013E+00 -2.235179708662E+00
   88     1 H    -2.235179708662E+00  6.205480301727E+00 -4.247838911013E+00
   89     1 H     6.205480301727E+00 -4.247838911013E+00 -2.235179708662E+00
   90     1 H     2.235179708662E+00  6.205480301727E+00  4.247838911013E+00
   91     1 H     2.235179708662E+00 -4.247838911013E+00 -6.205480301727E+00
   92     1 H    -2.235179708662E+00  4.247838911013E+00 -6.205480301727E+00
   93     1 H    -2.235179708662E+00 -4.247838911013E+00  6.205480301727E+00
   94     1 H     2.235179708662E+00  4.247838911013E+00  6.205480301727E+00
   95     1 H    -4.247838911013E+00 -6.205480301727E+00  2.235179708662E+00
   96     1 H    -6.205480301727E+00  2.235179708662E+00 -4.247838911013E+00
   97     1 H     4.247838911013E+00  6.205480301727E+00  2.235179708662E+00
   98     1 H    -6.205480301727E+00 -2.235179708662E+00  4.247838911013E+00
   99     1 H     4.247838911013E+00 -6.205480301727E+00 -2.235179708662E+00
  100     1 H     6.205480301727E+00 -2.235179708662E+00 -4.247838911013E+00
  101     1 H    -4.247838911013E+00  6.205480301727E+00 -2.235179708662E+00
  102     1 H     6.205480301727E+00  2.235179708662E+00  4.247838911013E+00

 *******************************************************************************
 *** PSEUDOPOTENTIAL INFORMATION ***
 *******************************************************************************

 ATOMIC NUMBER  30, NUCLEAR CHARGE 20.000, GIVEN IN INPUT       PSEUDOPOTENTIAL
   TYPE       EXPONENT      COEFF.    N      EXPONENT      COEFF.    N
  P0 TMS    34.1500000  399.9872820   0    14.5900000   85.4856550   0
  P1 TMS    39.7800000  277.1489600   0    14.9500000   69.0522050   0
  P2 TMS    43.8000000  -34.1493490   0    14.9800000   -3.2918310   0

 *******************************************************************************
 LOCAL ATOMIC FUNCTIONS BASIS SET
 *******************************************************************************
   ATOM   X(AU)   Y(AU)   Z(AU)  N. TYPE  EXPONENT  S COEF   P COEF   D/F/G COEF
 *******************************************************************************
   1 ZN -24.153  16.102   0.000
                                  1 S  
                                         3.032E+01 2.191E-01 0.000E+00 0.000E+00
                                         1.632E+01-2.326E-01 0.000E+00 0.000E+00
                                         1.141E+01-9.547E-01 0.000E+00 0.000E+00
                                  2 S  
                                         2.569E+00 1.000E+00 0.000E+00 0.000E+00
                                  3 S  
                                         1.063E+00 1.000E+00 0.000E+00 0.000E+00
                                  4 S  
                                         2.500E-01 1.000E+00 0.000E+00 0.000E+00
                                  5 S  
                                         1.200E-01 1.000E+00 0.000E+00 0.000E+00
                           6-     8 P  
                                         1.118E+02 0.000E+00 2.328E-02 0.000E+00
                                         1.913E+01 0.000E+00-1.010E+00 0.000E+00
                           9-    11 P  
                                         5.469E+00 0.000E+00 3.202E-01 0.000E+00
                                         2.506E+00 0.000E+00 7.181E-01 0.000E+00
                          12-    14 P  
                                         9.419E-01 0.000E+00 1.000E+00 0.000E+00
                          15-    17 P  
                                         2.500E-01 0.000E+00 1.000E+00 0.000E+00
                          18-    20 P  
                                         1.200E-01 0.000E+00 1.000E+00 0.000E+00
                          21-    25 D  
                                         4.465E+01 0.000E+00 0.000E+00 4.725E-02
                                         1.344E+01 0.000E+00 0.000E+00 2.189E-01
                                         4.682E+00 0.000E+00 0.000E+00 4.525E-01
                                         1.603E+00 0.000E+00 0.000E+00 5.186E-01
                          26-    30 D  
                                         4.828E-01 0.000E+00 0.000E+00 1.000E+00
                          31-    35 D  
                                         1.100E-01 0.000E+00 0.000E+00 1.000E+00
                          36-    42 F  
                                         2.614E+00 0.000E+00 0.000E+00 1.000E+00
   2 ZN -24.153  -0.000  16.102
   3 ZN  -0.000 -24.153  16.102
   4 ZN  16.102   0.000 -24.153
   5 ZN  16.102 -24.153   0.000
   6 ZN  -0.000  16.102 -24.153
   7 N    5.996 -15.073   3.003
                                253 S  
                                         6.293E+03 1.970E-03 0.000E+00 0.000E+00
                                         9.490E+02 1.496E-02 0.000E+00 0.000E+00
                                         2.188E+02 7.350E-02 0.000E+00 0.000E+00
                                         6.369E+01 2.489E-01 0.000E+00 0.000E+00
                                         1.883E+01 6.025E-01 0.000E+00 0.000E+00
                                         2.720E+00 2.562E-01 0.000E+00 0.000E+00
                         254-   257 SP 
                                         3.063E+01 1.119E-01 3.831E-02 0.000E+00
                                         7.026E+00 9.217E-01 2.374E-01 0.000E+00
                                         2.112E+00-2.569E-03 8.176E-01 0.000E+00
                         258-   261 SP 
                                         6.840E-01 1.000E+00 1.000E+00 0.000E+00
                         262-   265 SP 
                                         2.009E-01 1.000E+00 1.000E+00 0.000E+00
                         266-   270 D  
                                         9.130E-01 0.000E+00 0.000E+00 1.000E+00
   8 N   -5.996  15.073   3.003
   9 N    5.996  15.073  -3.003
  10 N   -5.996 -15.073  -3.003
  11 N    3.003   5.996 -15.073
  12 N  -15.073   3.003   5.996
  13 N   -3.003  -5.996 -15.073
  14 N   15.073   3.003  -5.996
  15 N    3.003  -5.996  15.073
  16 N   15.073  -3.003   5.996
  17 N   -3.003   5.996  15.073
  18 N  -15.073  -3.003  -5.996
  19 N  -15.073   5.996   3.003
  20 N   15.073  -5.996   3.003
  21 N   15.073   5.996  -3.003
  22 N  -15.073  -5.996  -3.003
  23 N    5.996   3.003 -15.073
  24 N    3.003 -15.073   5.996
  25 N   -5.996  -3.003 -15.073
  26 N    3.003  15.073  -5.996
  27 N   -5.996   3.003  15.073
  28 N   -3.003  15.073   5.996
  29 N    5.996  -3.003  15.073
  30 N   -3.003 -15.073  -5.996
  31 CL   2.487  13.507   2.487
                                685 S  
                                         1.058E+05 7.380E-04 0.000E+00 0.000E+00
                                         1.587E+04 5.718E-03 0.000E+00 0.000E+00
                                         3.620E+03 2.950E-02 0.000E+00 0.000E+00
                                         1.031E+03 1.173E-01 0.000E+00 0.000E+00
                                         3.399E+02 3.629E-01 0.000E+00 0.000E+00
                                         1.245E+02 5.841E-01 0.000E+00 0.000E+00
                                686 S  
                                         1.245E+02 1.342E-01 0.000E+00 0.000E+00
                                         4.951E+01 6.242E-01 0.000E+00 0.000E+00
                                         2.081E+01 2.918E-01 0.000E+00 0.000E+00
                                687 S  
                                         6.583E+00 1.000E+00 0.000E+00 0.000E+00
                                688 S  
                                         2.565E+00 1.000E+00 0.000E+00 0.000E+00
                                689 S  
                                         5.598E-01 1.000E+00 0.000E+00 0.000E+00
                                690 S  
                                         1.833E-01 1.000E+00 0.000E+00 0.000E+00
                         691-   693 P  
                                         5.898E+02 0.000E+00 2.391E-03 0.000E+00
                                         1.398E+02 0.000E+00 1.850E-02 0.000E+00
                                         4.514E+01 0.000E+00 8.138E-02 0.000E+00
                                         1.687E+01 0.000E+00 2.216E-01 0.000E+00
                                         6.741E+00 0.000E+00 7.726E-01 0.000E+00
                         694-   696 P  
                                         6.741E+00 0.000E+00-1.572E+00 0.000E+00
                                         2.772E+00 0.000E+00 9.924E-01 0.000E+00
                         697-   699 P  
                                         1.024E+00 0.000E+00 1.000E+00 0.000E+00
                         700-   702 P  
                                         3.814E-01 0.000E+00 1.000E+00 0.000E+00
                         703-   705 P  
                                         1.094E-01 0.000E+00 1.000E+00 0.000E+00
                         706-   710 D  
                                         7.500E-01 0.000E+00 0.000E+00 1.000E+00
  32 CL  -2.487 -13.507   2.487
  33 CL   2.487 -13.507  -2.487
  34 CL  -2.487  13.507  -2.487
  35 CL   2.487   2.487  13.507
  36 CL  13.507   2.487   2.487
  37 CL  -2.487  -2.487  13.507
  38 CL -13.507   2.487  -2.487
  39 CL   2.487  -2.487 -13.507
  40 CL -13.507  -2.487   2.487
  41 CL  -2.487   2.487 -13.507
  42 CL  13.507  -2.487  -2.487
  43 C    3.913  16.055   3.913
                                997 S  
                                         4.563E+03 1.967E-03 0.000E+00 0.000E+00
                                         6.820E+02 1.523E-02 0.000E+00 0.000E+00
                                         1.550E+02 7.613E-02 0.000E+00 0.000E+00
                                         4.446E+01 2.608E-01 0.000E+00 0.000E+00
                                         1.303E+01 6.165E-01 0.000E+00 0.000E+00
                                         1.828E+00 2.210E-01 0.000E+00 0.000E+00
                         998-  1001 SP 
                                         2.096E+01 1.147E-01 4.025E-02 0.000E+00
                                         4.803E+00 9.200E-01 2.376E-01 0.000E+00
                                         1.459E+00-3.031E-03 8.159E-01 0.000E+00
                        1002-  1005 SP 
                                         4.835E-01 1.000E+00 1.000E+00 0.000E+00
                        1006-  1009 SP 
                                         1.456E-01 1.000E+00 1.000E+00 0.000E+00
                        1010-  1014 D  
                                         6.260E-01 0.000E+00 0.000E+00 1.000E+00
  44 C   -3.913 -16.055   3.913
  45 C    3.913 -16.055  -3.913
  46 C   -3.913  16.055  -3.913
  47 C    3.913   3.913  16.055
  48 C   16.055   3.913   3.913
  49 C   -3.913  -3.913  16.055
  50 C  -16.055   3.913  -3.913
  51 C    3.913  -3.913 -16.055
  52 C  -16.055  -3.913   3.913
  53 C   -3.913   3.913 -16.055
  54 C   16.055  -3.913  -3.913
  55 C   -9.633   2.996 -11.458
  56 C    9.633  -2.996 -11.458
  57 C   -9.633  -2.996  11.458
  58 C    9.633   2.996  11.458
  59 C  -11.458  -9.633   2.996
  60 C    2.996 -11.458  -9.633
  61 C   11.458   9.633   2.996
  62 C   -2.996 -11.458   9.633
  63 C  -11.458   9.633  -2.996
  64 C   -2.996  11.458  -9.633
  65 C   11.458  -9.633  -2.996
  66 C    2.996  11.458   9.633
  67 C    2.996  -9.633 -11.458
  68 C   -2.996   9.633 -11.458
  69 C   -2.996  -9.633  11.458
  70 C    2.996   9.633  11.458
  71 C   -9.633 -11.458   2.996
  72 C  -11.458   2.996  -9.633
  73 C    9.633  11.458   2.996
  74 C  -11.458  -2.996   9.633
  75 C    9.633 -11.458  -2.996
  76 C   11.458  -2.996  -9.633
  77 C   -9.633  11.458  -2.996
  78 C   11.458   2.996   9.633
  79 H   -8.027   4.224 -11.727
                               1645 S  
                                         3.387E+01 2.549E-02 0.000E+00 0.000E+00
                                         5.095E+00 1.904E-01 0.000E+00 0.000E+00
                                         1.159E+00 8.522E-01 0.000E+00 0.000E+00
                               1646 S  
                                         3.258E-01 1.000E+00 0.000E+00 0.000E+00
                               1647 S  
                                         1.027E-01 1.000E+00 0.000E+00 0.000E+00
                        1648-  1650 P  
                                         7.500E-01 0.000E+00 1.000E+00 0.000E+00
  80 H    8.027  -4.224 -11.727
  81 H   -8.027  -4.224  11.727
  82 H    8.027   4.224  11.727
  83 H  -11.727  -8.027   4.224
  84 H    4.224 -11.727  -8.027
  85 H   11.727   8.027   4.224
  86 H   -4.224 -11.727   8.027
  87 H  -11.727   8.027  -4.224
  88 H   -4.224  11.727  -8.027
  89 H   11.727  -8.027  -4.224
  90 H    4.224  11.727   8.027
  91 H    4.224  -8.027 -11.727
  92 H   -4.224   8.027 -11.727
  93 H   -4.224  -8.027  11.727
  94 H    4.224   8.027  11.727
  95 H   -8.027 -11.727   4.224
  96 H  -11.727   4.224  -8.027
  97 H    8.027  11.727   4.224
  98 H  -11.727  -4.224   8.027
  99 H    8.027 -11.727  -4.224
 100 H   11.727  -4.224  -8.027
 101 H   -8.027  11.727  -4.224
 102 H   11.727   4.224   8.027
 INFORMATION **** SET_MPP **** PCRYSTAL CALCULATION
 INFORMATION **** READM2 **** NEW DEFAULT: FOCK/KS MATRIX MIXING SET TO 30 %
 INFORMATION **** READM2 **** NEW DEFAULT: FULL DIRECT SCF MODE
 INFORMATION **** READM2 **** NEW DEFAULT: COULOMB BIPOLAR BUFFER SET TO 32 Mb
 INFORMATION **** READM2 **** NEW DEFAULT: EXCHANGE BIPOLAR BUFFER SET TO 32 Mb

 *******************************************************************************
 NEW DEFAULT: DFT INTEGRATION GRID INCREASED TO XLGRID
 NEW DEFAULT: DIIS ACCELERATOR ACTIVE
 USE KEYWORD NODIIS TO TURN IT OFF
 *******************************************************************************

 INFORMATION **** DFTD3_INPUT **** PERFORM LATEST DISPERSION CORRECTION DFT-D3(BJ) WITH AUTOMATIC PARAMETER SETUP
 PLEASE CITE:
 (1) DFT-D3 Reference
  S. Grimme, J. Antony, S. Ehrlich, and H. Krieg, J. Chem. Phys. 132 (2010), 154104
 (2) BJ-Damping Reference
  S. Grimme, S. Ehrlich, and L. Goerigk, J. Comput. Chem. 32 (2011), 1456-1465
 (3) General DFT-D Review
  S. Grimme, A. Hansen, J. G. Brandenburg, and C. Bannwarth,
  Chem. Rev. 116 (2016), 5105-5154

 INFORMATION **** TOLINTEG **** COULOMB AND EXCHANGE SERIES TOLERANCES MODIFIED
 INFORMATION **** TOLDEE **** SCF TOL ON TOTAL ENERGY SET TO           8
 INFORMATION **** DFTD3_INPUT **** PERFORM DISPERSION CORRECTION DFT-D3 IN THE ZERO DAMPING SCHEME

 PLEASE CITE:
 (1) DFT-D3 Reference
  S. Grimme, J. Antony, S. Ehrlich, and H. Krieg, J. Chem. Phys. 132 (2010), 154104
 (2) General DFT-D Review
  S. Grimme, A. Hansen, J. G. Brandenburg, and C. Bannwarth,
  Chem. Rev. 116 (2016), 5105-5154

 *******************************************************************************
 N. OF ATOMS PER CELL       102  COULOMB OVERLAP TOL         (T1) 10**   -7
 NUMBER OF SHELLS           624  COULOMB PENETRATION TOL     (T2) 10**   -7
 NUMBER OF AO              1788  EXCHANGE OVERLAP TOL        (T3) 10**   20
 N. OF ELECTRONS PER CELL   732  EXCHANGE PSEUDO OVP (F(G))  (T4) 10**   20
 CORE ELECTRONS PER CELL    240  EXCHANGE PSEUDO OVP (P(G))  (T5) 10**   20
 N. OF SYMMETRY OPERATORS    24  POLE ORDER IN MONO ZONE                  4
 *******************************************************************************
 TYPE OF CALCULATION :  RESTRICTED CLOSED SHELL
 KOHN-SHAM HAMILTONIAN

 (EXCHANGE)[CORRELATION] FUNCTIONAL:(M06-L)[M06-L]

 CORE  PSEUDO POTENTIAL         TOL. ON PSEUDO              (TP) 10**- 6

 CAPPA:IS1  2;IS2  2;IS3  2; K PTS MONK NET   3; SYMMOPS:K SPACE  48;G SPACE  24

 *******************************************************************************
 MAX NUMBER OF SCF CYCLES      50  CONVERGENCE ON DELTAP        10**-18
 WEIGHT OF F(I) IN F(I+1)      30% CONVERGENCE ON ENERGY        10**- 8
 SHRINK. FACT.(MONKH.)    2  2  2  NUMBER OF K POINTS IN THE IBZ      3
 SHRINKING FACTOR(GILAT NET)    2  NUMBER OF K POINTS(GILAT NET)      3
 *******************************************************************************
 *** K POINTS COORDINATES (OBLIQUE COORDINATES IN UNITS OF IS =  2)
   1-R(  0  0  0)   2-R(  1  0  0)   3-R(  1  1  1)

 DIRECT LATTICE VECTORS COMPON. (A.U.)     RECIP. LATTICE VECTORS COMPON. (A.U.) 
        X            Y            Z              X            Y            Z
  -16.1018661   16.1018661   16.1018661      0.0000000    0.1951074    0.1951074
   16.1018661  -16.1018661   16.1018661      0.1951074    0.0000000    0.1951074
   16.1018661   16.1018661  -16.1018661      0.1951074    0.1951074    0.0000000

 DISK SPACE FOR EIGENVECTORS (FTN 10)     9590832 REALS

 SYMMETRY ADAPTION OF THE BLOCH FUNCTIONS ENABLED
 TTTTTTTTTTTTTTTTTTTTTTTTTTTTTT gordsh1     TELAPSE        1.81 TCPU        0.44

 MATRIX SIZE: P(G)  781260, F(G)  391524, P(G) IRR   18079, F(G) IRR   18079
 MAX G-VECTOR INDEX FOR 1- AND 2-ELECTRON INTEGRALS  51

 TTTTTTTTTTTTTTTTTTTTTTTTTTTTTT INPUT       TELAPSE        1.91 TCPU        0.54

 NEIGHBORS OF THE NON-EQUIVALENT ATOMS

 N = NUMBER OF NEIGHBORS AT DISTANCE R
    ATOM  N     R/ANG      R/AU   NEIGHBORS (ATOM LABELS AND CELL INDICES)
   1 ZN   4     2.0011     3.7815    7 N    1-1 0    9 N    0-1-1   25 N    1 0 0
                                    27 N    0-1 0
   1 ZN   4     3.0138     5.6953   43 C    0-1-1   45 C    1-1 0   49 C    0-1 0
                                    53 C    1 0 0
   1 ZN   4     3.0419     5.7483   55 C    1 0 0   57 C    0-1 0   73 C    0-1-1
                                    75 C    1-1 0
   1 ZN   4     3.2182     6.0815   79 H    1 0 0   81 H    0-1 0   97 H    0-1-1
                                    99 H    1-1 0
   1 ZN   4     3.5052     6.6239   31 CL   0-1-1   33 CL   1-1 0   37 CL   0-1 0
                                    41 CL   1 0 0
   1 ZN   4     4.1813     7.9014   61 C    0-1-1   65 C    1-1 0   72 C    1 0 0
                                    74 C    0-1 0

   7 N    1     1.3312     2.5156   43 C   -1 0-1
   7 N    1     1.3782     2.6043   55 C    0 1 0
   7 N    1     2.0011     3.7815    1 ZN  -1 1 0
   7 N    1     2.1434     4.0505   79 H    0 1 0
   7 N    1     2.2269     4.2082   72 C    0 1 0
   7 N    1     2.2400     4.2331   24 N    0 0 0

  31 CL   1     1.7193     3.2489   43 C    0 0 0
  31 CL   2     2.6836     5.0712    7 N    1 0 1   24 N    1 0 1
  31 CL   2     3.2133     6.0723   90 H    0 0 0   97 H    0 0 0
  31 CL   2     3.5052     6.6239    1 ZN   0 1 1    6 ZN   1 1 0
  31 CL   2     3.5464     6.7016    9 N    0 0 0   28 N    0 0 0
  31 CL   1     3.7230     7.0354   34 CL   0 0 0

  43 C    2     1.3312     2.5156    7 N    1 0 1   24 N    1 0 1
  43 C    1     1.7193     3.2489   31 CL   0 0 0
  43 C    2     2.1384     4.0411   55 C    1 1 1   72 C    1 1 1
  43 C    2     3.0138     5.6953    1 ZN   0 1 1    6 ZN   1 1 0
  43 C    2     3.1645     5.9800   90 H    0 0 0   97 H    0 0 0
  43 C    2     3.1652     5.9814   79 H    1 1 1   96 H    1 1 1

  55 C    1     1.0790     2.0391   79 H    0 0 0
  55 C    1     1.3659     2.5812   72 C    0 0 0
  55 C    1     1.3782     2.6043    7 N    0-1 0
  55 C    1     2.1384     4.0411   43 C   -1-1-1
  55 C    1     2.2239     4.2027   96 H    0 0 0
  55 C    1     2.2269     4.2082   24 N    0-1 0

  79 H    1     1.0790     2.0391   55 C    0 0 0
  79 H    1     2.1434     4.0505    7 N    0-1 0
  79 H    1     2.2239     4.2027   72 C    0 0 0
  79 H    1     2.7685     5.2318   96 H    0 0 0
  79 H    1     2.8463     5.3788   92 H    0 0 0
  79 H    1     3.1228     5.9011   27 N   -1-1 0


 SYMMETRY ALLOWED ELASTIC DISTORTION 1
  0.5773503  0.0000000  0.0000000
  0.0000000  0.5773503  0.0000000
  0.0000000  0.0000000  0.5773503

 SYMMETRY ALLOWED INTERNAL DEGREE(S) OF FREEDOM:  13
 TTTTTTTTTTTTTTTTTTTTTTTTTTTTTT SYMM        TELAPSE        2.06 TCPU        0.69
 TTTTTTTTTTTTTTTTTTTTTTTTTTTTTT INT_SCREEN  TELAPSE        2.06 TCPU        0.69

 ************************************************************************
 ************************************************************************
 * ELAPIEZO OPTION, E. ALBANESE, A. ERBA, B. CIVALLERI, R. DOVESI       *
 *                                                                      *
 * IT IS ASSUMED THAT THE INPUT IS FROM AN OPTIMIZED RUN                *

 CONVERGENCE CRITERION FOR ENERGY, TOLDEE =          1.0000E-08
 CONVERGENCE CRITERION FOR RMS GRADIENT, TOLDEG =    3.0000E-04
 CONVERGENCE CRITERION FOR RMS DISPLACEMENT, TOLDEX  6.2000E-04
 MAGNITUDE OF STEPSIZE FOR ADIMENSIONAL STRAINS =    1.5000E-02
 NUMBER OF POINTS (TOTAL) IN NUMERICAL 2ND DERIVATIVE=        3
 ************************************************************************
 ************************************************************************

 ************************************************************************

  Y. NOEL POST DOC. TURIN 2002

  THIS ROUTINE EVALUATES THE NON ZERO ELEMENTS OF THE ELASTIC TENSOR 

  ORDER OF THE TENSOR : 4

 |  1 A    1 B    1 B     .      .      .     |
 |         1 A    1 B     .      .      .     |
 |                1 A     .      .      .     |
 |                       1 C     .      .     |
 |                              1 C     .     |
 |                                     1 C    |

 EACH  LETTER   CORRESPONDS  TO  AN  INDEPENDENT  COMPONENT.
 INTERDEPENDENT COMPONENTS (WITH SAME LETTER) ARE RELATED BY
 THE COEFFICIENT THAT PRECEEDS EACH LETTER.

 ************************************************************************


 ************************************************************************

  Y. NOEL POST DOC. TURIN 2002

  THIS ROUTINE EVALUATES THE NON ZERO ELEMENTS OF THE PIEZOELECTRIC TENSOR 

  ORDER OF THE TENSOR : 3

 |   .      .      .     1 A     .      .     |
 |   .      .      .      .     1 A     .     |
 |   .      .      .      .      .     1 A    |

 EACH  LETTER   CORRESPONDS  TO  AN  INDEPENDENT  COMPONENT.
 INTERDEPENDENT COMPONENTS (WITH SAME LETTER) ARE RELATED BY
 THE COEFFICIENT THAT PRECEEDS EACH LETTER.

 ************************************************************************


 LIST OF ACTIVE DEFORMATIONS: 
             4

 ************************************************************************
 CLAMPED ION APPROXIMATION - NO RELAXATION OF ATOMIC POSITIONS
 ************************************************************************

 INFORMATION **** EXCBUF **** EXCH. BIPO BUFFER: WORDS USED =           0

 DFT PARAMETERS

     ATOM       ELECTRONS   NET CHARGE   R(ANGSTROM)
   1 230  ZN     20.0000      0.0000     1.37000000
   7   7  N       7.0000      0.0000     0.74000000
  31  17  CL     17.0000      0.0000     0.99000000
  43   6  C       6.0000      0.0000     0.77000000
  79   1  H       1.0000      0.0000     1.11000000

 SIZE OF GRID=     272282
 TTTTTTTTTTTTTTTTTTTTTTTTTTTTTT MAKE_GRID2  TELAPSE        3.42 TCPU        2.04
 BECKE WEIGHT FUNCTION
 RADSAFE =     2.00
 TOLERANCES - DENSITY:10**- 6; POTENTIAL:10**- 9; GRID WGT:10**-14

 RADIAL INTEGRATION  - INTERVALS (POINTS,UPPER LIMIT):            1( 99,  4.0*R)

 ANGULAR INTEGRATION - INTERVALS (ACCURACY LEVEL [N. POINTS] UPPER LIMIT):
  1(  6[ 146]   0.2)  2( 11[ 302]   0.5)  3( 14[ 590]   0.9)  4( 18[1454]   3.5)
  5( 14[ 590]9999.0)
 TTTTTTTTTTTTTTTTTTTTTTTTTTTTTT INT_CALC    TELAPSE        3.46 TCPU        2.09
 EEEEEEEEEE INT_CALC TERMINATION  DATE 09 07 2020 TIME 11:47:59.7

 *******************************************************************************
 ZIFCl_start                                                                     
 CRYSTAL - SCF - TYPE OF CALCULATION :  RESTRICTED CLOSED SHELL
 *******************************************************************************

 CAPPA:IS1  2;IS2  2;IS3  2; K PTS MONK NET   3; SYMMOPS:K SPACE  48;G SPACE  24

 TTTTTTTTTTTTTTTTTTTTTTTTTTTTTT SDIK        TELAPSE        3.67 TCPU        2.30

 AAAAAAAAAAAAAAAAAAAAAAAAAAAAAAAAAAAAAAAAAAAAAAAAAAAAAAAAAAAAAAAAAAAAAAAAAAAAAAA
         ATOMIC WAVEFUNCTION(S)


 NUCLEAR CHARGE 20.0  SYMMETRY SPECIES            S    P    D
 N. ELECTRONS   20.0  NUMBER OF PRIMITIVE GTOS    7    7    6
                      NUMBER OF CONTRACTED GTOS   5    5    3
                      NUMBER OF CLOSED SHELLS     2    1    1
                      OPEN SHELL OCCUPATION       0    0    0

  ZNUC SCFIT  TOTAL HF ENERGY   KINETIC ENERGY   VIRIAL THEOREM ACCURACY
  20.0  35   -2.259494290E+02  1.538488917E+02 -2.468645152E+00  3.9E-06

 NUCLEAR CHARGE  7.0  SYMMETRY SPECIES            S    P
 N. ELECTRONS    7.0  NUMBER OF PRIMITIVE GTOS   11    5
                      NUMBER OF CONTRACTED GTOS   4    3
                      NUMBER OF CLOSED SHELLS     2    0
                      OPEN SHELL OCCUPATION       0    3

  ZNUC SCFIT  TOTAL HF ENERGY   KINETIC ENERGY   VIRIAL THEOREM ACCURACY
   7.0  11   -5.439473665E+01  5.441433682E+01 -1.999639798E+00  3.6E-06

 NUCLEAR CHARGE 17.0  SYMMETRY SPECIES            S    P
 N. ELECTRONS   17.0  NUMBER OF PRIMITIVE GTOS   13   10
                      NUMBER OF CONTRACTED GTOS   6    5
                      NUMBER OF CLOSED SHELLS     3    1
                      OPEN SHELL OCCUPATION       0    5

  ZNUC SCFIT  TOTAL HF ENERGY   KINETIC ENERGY   VIRIAL THEOREM ACCURACY
  17.0  10   -4.594686980E+02  4.594737850E+02 -1.999988929E+00  4.2E-06

 NUCLEAR CHARGE  6.0  SYMMETRY SPECIES            S    P
 N. ELECTRONS    6.0  NUMBER OF PRIMITIVE GTOS   11    5
                      NUMBER OF CONTRACTED GTOS   4    3
                      NUMBER OF CLOSED SHELLS     2    0
                      OPEN SHELL OCCUPATION       0    2

  ZNUC SCFIT  TOTAL HF ENERGY   KINETIC ENERGY   VIRIAL THEOREM ACCURACY
   6.0  11   -3.768480057E+01  3.769831118E+01 -1.999641612E+00  2.0E-06

 NUCLEAR CHARGE  1.0  SYMMETRY SPECIES            S
 N. ELECTRONS    1.0  NUMBER OF PRIMITIVE GTOS    5
                      NUMBER OF CONTRACTED GTOS   3
                      NUMBER OF CLOSED SHELLS     0
                      OPEN SHELL OCCUPATION       1

  ZNUC SCFIT  TOTAL HF ENERGY   KINETIC ENERGY   VIRIAL THEOREM ACCURACY
   1.0   1   -4.998098153E-01  4.997907537E-01 -2.000038139E+00  9.6E-17

 AAAAAAAAAAAAAAAAAAAAAAAAAAAAAAAAAAAAAAAAAAAAAAAAAAAAAAAAAAAAAAAAAAAAAAAAAAAAAAA

 CHARGE NORMALIZATION FACTOR   1.00000000
 TOTAL ATOMIC CHARGES:
  20.0000000  20.0000000  20.0000000  20.0000000  20.0000000  20.0000000
   7.0000000   7.0000000   7.0000000   7.0000000   7.0000000   7.0000000
   7.0000000   7.0000000   7.0000000   7.0000000   7.0000000   7.0000000
   7.0000000   7.0000000   7.0000000   7.0000000   7.0000000   7.0000000
   7.0000000   7.0000000   7.0000000   7.0000000   7.0000000   7.0000000
  17.0000000  17.0000000  17.0000000  17.0000000  17.0000000  17.0000000
  17.0000000  17.0000000  17.0000000  17.0000000  17.0000000  17.0000000
   6.0000000   6.0000000   6.0000000   6.0000000   6.0000000   6.0000000
   6.0000000   6.0000000   6.0000000   6.0000000   6.0000000   6.0000000
   6.0000000   6.0000000   6.0000000   6.0000000   6.0000000   6.0000000
   6.0000000   6.0000000   6.0000000   6.0000000   6.0000000   6.0000000
   6.0000000   6.0000000   6.0000000   6.0000000   6.0000000   6.0000000
   6.0000000   6.0000000   6.0000000   6.0000000   6.0000000   6.0000000
   1.0000000   1.0000000   1.0000000   1.0000000   1.0000000   1.0000000
   1.0000000   1.0000000   1.0000000   1.0000000   1.0000000   1.0000000
   1.0000000   1.0000000   1.0000000   1.0000000   1.0000000   1.0000000
   1.0000000   1.0000000   1.0000000   1.0000000   1.0000000   1.0000000
 TTTTTTTTTTTTTTTTTTTTTTTTTTTTTT MOQGAD      TELAPSE        3.79 TCPU        2.42
 TTTTTTTTTTTTTTTTTTTTTTTTTTTTTT SHELLXN     TELAPSE        4.44 TCPU        3.02
 TTTTTTTTTTTTTTTTTTTTTTTTTTTTTT MONMO3      TELAPSE        4.60 TCPU        3.18
 NUMERICALLY INTEGRATED DENSITY    731.9999050572
 TTTTTTTTTTTTTTTTTTTTTTTTTTTTTT NUMDFT      TELAPSE        5.15 TCPU        3.72
 CYC   0 ETOT(AU) -9.604570740629E+03 DETOT -9.60E+03 tst  0.00E+00 PX  1.00E+00
 TTTTTTTTTTTTTTTTTTTTTTTTTTTTTT DIIS        TELAPSE        5.17 TCPU        3.74
 TTTTTTTTTTTTTTTTTTTTTTTTTTTTTT FDIK        TELAPSE        5.88 TCPU        4.39
 INSULATING STATE
 TOP OF VALENCE BANDS -    BAND    366; K    1; EIG -2.8565172E-01 AU
 BOTTOM OF VIRTUAL BANDS - BAND    367; K    1; EIG -9.0209694E-02 AU
 DIRECT ENERGY BAND GAP:   5.3183 eV
 TTTTTTTTTTTTTTTTTTTTTTTTTTTTTT PDIG        TELAPSE        5.91 TCPU        4.42
 CHARGE NORMALIZATION FACTOR   1.00000000
 TOTAL ATOMIC CHARGES:
  18.2010999  18.2010999  18.2010999  18.2010999  18.2010999  18.2010999
   7.6918120   7.6918120   7.6918120   7.6918120   7.6918120   7.6918120
   7.6918120   7.6918120   7.6918120   7.6918120   7.6918120   7.6918120
   7.6918120   7.6918120   7.6918120   7.6918120   7.6918120   7.6918120
   7.6918120   7.6918120   7.6918120   7.6918120   7.6918120   7.6918120
  17.0030081  17.0030081  17.0030081  17.0030081  17.0030081  17.0030081
  17.0030081  17.0030081  17.0030081  17.0030081  17.0030081  17.0030081
   5.5311165   5.5311165   5.5311165   5.5311165   5.5311165   5.5311165
   5.5311165   5.5311165   5.5311165   5.5311165   5.5311165   5.5311165
   6.2106677   6.2106677   6.2106677   6.2106677   6.2106677   6.2106677
   6.2106677   6.2106677   6.2106677   6.2106677   6.2106677   6.2106677
   6.2106677   6.2106677   6.2106677   6.2106677   6.2106677   6.2106677
   6.2106677   6.2106677   6.2106677   6.2106677   6.2106677   6.2106677
   0.7801831   0.7801831   0.7801831   0.7801831   0.7801831   0.7801831
   0.7801831   0.7801831   0.7801831   0.7801831   0.7801831   0.7801831
   0.7801831   0.7801831   0.7801831   0.7801831   0.7801831   0.7801831
   0.7801831   0.7801831   0.7801831   0.7801831   0.7801831   0.7801831
 TTTTTTTTTTTTTTTTTTTTTTTTTTTTTT MOQGAD      TELAPSE        5.93 TCPU        4.44
 TTTTTTTTTTTTTTTTTTTTTTTTTTTTTT SHELLXN     TELAPSE        9.70 TCPU        5.16
 TTTTTTTTTTTTTTTTTTTTTTTTTTTTTT MONMO3      TELAPSE       10.00 TCPU        5.45
 NUMERICALLY INTEGRATED DENSITY    731.9999425219
 TTTTTTTTTTTTTTTTTTTTTTTTTTTTTT NUMDFT      TELAPSE       10.95 TCPU        6.40
 CYC   1 ETOT(AU) -9.585225950917E+03 DETOT  1.93E+01 tst  0.00E+00 PX  1.00E+00
 TTTTTTTTTTTTTTTTTTTTTTTTTTTTTT DIIS        TELAPSE       10.98 TCPU        6.44
 DIIS TEST: 0.26851E+02 AT SCF   CYCLE   1 - MIX   30 %
 TTTTTTTTTTTTTTTTTTTTTTTTTTTTTT FDIK        TELAPSE       11.27 TCPU        6.66
 INSULATING STATE
 TOP OF VALENCE BANDS -    BAND    366; K    3; EIG -1.7517104E-01 AU
 TOP OF VALENCE BANDS -    BAND    366; K    1; EIG -1.7537970E-01 AU
 BOTTOM OF VIRTUAL BANDS - BAND    367; K    1; EIG -2.7850776E-02 AU
 INDIRECT ENERGY BAND GAP:   4.0088 eV
 TTTTTTTTTTTTTTTTTTTTTTTTTTTTTT PDIG        TELAPSE       11.31 TCPU        6.69
 CHARGE NORMALIZATION FACTOR   1.00000000
 TOTAL ATOMIC CHARGES:
  19.1862965  19.1862965  19.1862965  19.1862965  19.1862965  19.1862965
   7.3676764   7.3676764   7.3676764   7.3676764   7.3676764   7.3676764
   7.3676764   7.3676764   7.3676764   7.3676764   7.3676764   7.3676764
   7.3676764   7.3676764   7.3676764   7.3676764   7.3676764   7.3676764
   7.3676764   7.3676764   7.3676764   7.3676764   7.3676764   7.3676764
  17.1523150  17.1523150  17.1523150  17.1523150  17.1523150  17.1523150
  17.1523150  17.1523150  17.1523150  17.1523150  17.1523150  17.1523150
   5.9580597   5.9580597   5.9580597   5.9580597   5.9580597   5.9580597
   5.9580597   5.9580597   5.9580597   5.9580597   5.9580597   5.9580597
   5.8230148   5.8230148   5.8230148   5.8230148   5.8230148   5.8230148
   5.8230148   5.8230148   5.8230148   5.8230148   5.8230148   5.8230148
   5.8230148   5.8230148   5.8230148   5.8230148   5.8230148   5.8230148
   5.8230148   5.8230148   5.8230148   5.8230148   5.8230148   5.8230148
   0.9575474   0.9575474   0.9575474   0.9575474   0.9575474   0.9575474
   0.9575474   0.9575474   0.9575474   0.9575474   0.9575474   0.9575474
   0.9575474   0.9575474   0.9575474   0.9575474   0.9575474   0.9575474
   0.9575474   0.9575474   0.9575474   0.9575474   0.9575474   0.9575474
 TTTTTTTTTTTTTTTTTTTTTTTTTTTTTT MOQGAD      TELAPSE       11.32 TCPU        6.71
 TTTTTTTTTTTTTTTTTTTTTTTTTTTTTT SHELLXN     TELAPSE       13.90 TCPU        7.40
 TTTTTTTTTTTTTTTTTTTTTTTTTTTTTT MONMO3      TELAPSE       14.15 TCPU        7.65
 NUMERICALLY INTEGRATED DENSITY    731.9999260447
 TTTTTTTTTTTTTTTTTTTTTTTTTTTTTT NUMDFT      TELAPSE       15.06 TCPU        8.56
 CYC   2 ETOT(AU) -9.585446033055E+03 DETOT -2.20E-01 tst  1.21E-02 PX  1.34E-01
 TTTTTTTTTTTTTTTTTTTTTTTTTTTTTT DIIS        TELAPSE       15.10 TCPU        8.60
 DIIS TEST: 0.24654E+02 AT SCF   CYCLE   2 - DIIS ACTIVE - HISTORY:     2 CYCLES
 TTTTTTTTTTTTTTTTTTTTTTTTTTTTTT FDIK        TELAPSE       15.38 TCPU        8.82
 INSULATING STATE
 TOP OF VALENCE BANDS -    BAND    366; K    3; EIG -1.8653666E-01 AU
 TOP OF VALENCE BANDS -    BAND    366; K    1; EIG -1.8680704E-01 AU
 BOTTOM OF VIRTUAL BANDS - BAND    367; K    2; EIG  5.5741449E-03 AU
 INDIRECT ENERGY BAND GAP:   5.2276 eV
 BOTTOM OF VIRTUAL BANDS - BAND    367; K    1; EIG  6.4710645E-03 AU
 TTTTTTTTTTTTTTTTTTTTTTTTTTTTTT PDIG        TELAPSE       15.42 TCPU        8.86
 CHARGE NORMALIZATION FACTOR   1.00000000
 TOTAL ATOMIC CHARGES:
  18.7406041  18.7406041  18.7406041  18.7406041  18.7406041  18.7406041
   7.5521855   7.5521855   7.5521855   7.5521855   7.5521855   7.5521855
   7.5521855   7.5521855   7.5521855   7.5521855   7.5521855   7.5521855
   7.5521855   7.5521855   7.5521855   7.5521855   7.5521855   7.5521855
   7.5521855   7.5521855   7.5521855   7.5521855   7.5521855   7.5521855
  17.0995107  17.0995107  17.0995107  17.0995107  17.0995107  17.0995107
  17.0995107  17.0995107  17.0995107  17.0995107  17.0995107  17.0995107
   5.5694122   5.5694122   5.5694122   5.5694122   5.5694122   5.5694122
   5.5694122   5.5694122   5.5694122   5.5694122   5.5694122   5.5694122
   6.0435160   6.0435160   6.0435160   6.0435160   6.0435160   6.0435160
   6.0435160   6.0435160   6.0435160   6.0435160   6.0435160   6.0435160
   6.0435160   6.0435160   6.0435160   6.0435160   6.0435160   6.0435160
   6.0435160   6.0435160   6.0435160   6.0435160   6.0435160   6.0435160
   0.8846860   0.8846860   0.8846860   0.8846860   0.8846860   0.8846860
   0.8846860   0.8846860   0.8846860   0.8846860   0.8846860   0.8846860
   0.8846860   0.8846860   0.8846860   0.8846860   0.8846860   0.8846860
   0.8846860   0.8846860   0.8846860   0.8846860   0.8846860   0.8846860
 TTTTTTTTTTTTTTTTTTTTTTTTTTTTTT MOQGAD      TELAPSE       15.43 TCPU        8.87
 TTTTTTTTTTTTTTTTTTTTTTTTTTTTTT SHELLXN     TELAPSE       16.26 TCPU        9.50
 TTTTTTTTTTTTTTTTTTTTTTTTTTTTTT MONMO3      TELAPSE       16.49 TCPU        9.73
 NUMERICALLY INTEGRATED DENSITY    731.9999191752
 TTTTTTTTTTTTTTTTTTTTTTTTTTTTTT NUMDFT      TELAPSE       17.35 TCPU       10.59
 CYC   3 ETOT(AU) -9.586733766492E+03 DETOT -1.29E+00 tst  3.23E-03 PX  9.59E-02
 TTTTTTTTTTTTTTTTTTTTTTTTTTTTTT DIIS        TELAPSE       17.39 TCPU       10.63
 DIIS TEST: 0.14776E+01 AT SCF   CYCLE   3 - DIIS ACTIVE - HISTORY:     3 CYCLES
 TTTTTTTTTTTTTTTTTTTTTTTTTTTTTT FDIK        TELAPSE       17.67 TCPU       10.85
 INSULATING STATE
 TOP OF VALENCE BANDS -    BAND    366; K    3; EIG -2.0054272E-01 AU
 TOP OF VALENCE BANDS -    BAND    366; K    1; EIG -2.0075868E-01 AU
 BOTTOM OF VIRTUAL BANDS - BAND    367; K    2; EIG -1.2964595E-02 AU
 INDIRECT ENERGY BAND GAP:   5.1043 eV
 BOTTOM OF VIRTUAL BANDS - BAND    367; K    1; EIG -1.2196374E-02 AU
 TTTTTTTTTTTTTTTTTTTTTTTTTTTTTT PDIG        TELAPSE       17.71 TCPU       10.89
 CHARGE NORMALIZATION FACTOR   1.00000000
 TOTAL ATOMIC CHARGES:
  18.6765180  18.6765180  18.6765180  18.6765180  18.6765180  18.6765180
   7.5491776   7.5491776   7.5491776   7.5491776   7.5491776   7.5491776
   7.5491776   7.5491776   7.5491776   7.5491776   7.5491776   7.5491776
   7.5491776   7.5491776   7.5491776   7.5491776   7.5491776   7.5491776
   7.5491776   7.5491776   7.5491776   7.5491776   7.5491776   7.5491776
  17.0668899  17.0668899  17.0668899  17.0668899  17.0668899  17.0668899
  17.0668899  17.0668899  17.0668899  17.0668899  17.0668899  17.0668899
   5.7109254   5.7109254   5.7109254   5.7109254   5.7109254   5.7109254
   5.7109254   5.7109254   5.7109254   5.7109254   5.7109254   5.7109254
   6.0242243   6.0242243   6.0242243   6.0242243   6.0242243   6.0242243
   6.0242243   6.0242243   6.0242243   6.0242243   6.0242243   6.0242243
   6.0242243   6.0242243   6.0242243   6.0242243   6.0242243   6.0242243
   6.0242243   6.0242243   6.0242243   6.0242243   6.0242243   6.0242243
   0.8685609   0.8685609   0.8685609   0.8685609   0.8685609   0.8685609
   0.8685609   0.8685609   0.8685609   0.8685609   0.8685609   0.8685609
   0.8685609   0.8685609   0.8685609   0.8685609   0.8685609   0.8685609
   0.8685609   0.8685609   0.8685609   0.8685609   0.8685609   0.8685609
 TTTTTTTTTTTTTTTTTTTTTTTTTTTTTT MOQGAD      TELAPSE       17.72 TCPU       10.90
 TTTTTTTTTTTTTTTTTTTTTTTTTTTTTT SHELLXN     TELAPSE       18.64 TCPU       11.54
 TTTTTTTTTTTTTTTTTTTTTTTTTTTTTT MONMO3      TELAPSE       18.95 TCPU       11.85
 NUMERICALLY INTEGRATED DENSITY    731.9999263173
 TTTTTTTTTTTTTTTTTTTTTTTTTTTTTT NUMDFT      TELAPSE       19.81 TCPU       12.71
 CYC   4 ETOT(AU) -9.586818652720E+03 DETOT -8.49E-02 tst  1.55E-04 PX  2.66E-02
 TTTTTTTTTTTTTTTTTTTTTTTTTTTTTT DIIS        TELAPSE       20.00 TCPU       12.90
 DIIS TEST: 0.98994E-01 AT SCF   CYCLE   4 - DIIS ACTIVE - HISTORY:     4 CYCLES
 TTTTTTTTTTTTTTTTTTTTTTTTTTTTTT FDIK        TELAPSE       20.28 TCPU       13.12
 INSULATING STATE
 TOP OF VALENCE BANDS -    BAND    366; K    3; EIG -2.0114723E-01 AU
 TOP OF VALENCE BANDS -    BAND    366; K    1; EIG -2.0137951E-01 AU
 BOTTOM OF VIRTUAL BANDS - BAND    367; K    2; EIG -1.0656422E-02 AU
 INDIRECT ENERGY BAND GAP:   5.1835 eV
 BOTTOM OF VIRTUAL BANDS - BAND    367; K    1; EIG -9.8677238E-03 AU
 TTTTTTTTTTTTTTTTTTTTTTTTTTTTTT PDIG        TELAPSE       20.32 TCPU       13.16
 CHARGE NORMALIZATION FACTOR   1.00000000
 TOTAL ATOMIC CHARGES:
  18.6770636  18.6770636  18.6770636  18.6770636  18.6770636  18.6770636
   7.5354774   7.5354774   7.5354774   7.5354774   7.5354774   7.5354774
   7.5354774   7.5354774   7.5354774   7.5354774   7.5354774   7.5354774
   7.5354774   7.5354774   7.5354774   7.5354774   7.5354774   7.5354774
   7.5354774   7.5354774   7.5354774   7.5354774   7.5354774   7.5354774
  17.0947094  17.0947094  17.0947094  17.0947094  17.0947094  17.0947094
  17.0947094  17.0947094  17.0947094  17.0947094  17.0947094  17.0947094
   5.6785055   5.6785055   5.6785055   5.6785055   5.6785055   5.6785055
   5.6785055   5.6785055   5.6785055   5.6785055   5.6785055   5.6785055
   6.0399985   6.0399985   6.0399985   6.0399985   6.0399985   6.0399985
   6.0399985   6.0399985   6.0399985   6.0399985   6.0399985   6.0399985
   6.0399985   6.0399985   6.0399985   6.0399985   6.0399985   6.0399985
   6.0399985   6.0399985   6.0399985   6.0399985   6.0399985   6.0399985
   0.8686508   0.8686508   0.8686508   0.8686508   0.8686508   0.8686508
   0.8686508   0.8686508   0.8686508   0.8686508   0.8686508   0.8686508
   0.8686508   0.8686508   0.8686508   0.8686508   0.8686508   0.8686508
   0.8686508   0.8686508   0.8686508   0.8686508   0.8686508   0.8686508
 TTTTTTTTTTTTTTTTTTTTTTTTTTTTTT MOQGAD      TELAPSE       20.33 TCPU       13.17
 TTTTTTTTTTTTTTTTTTTTTTTTTTTTTT SHELLXN     TELAPSE       21.21 TCPU       13.82
 TTTTTTTTTTTTTTTTTTTTTTTTTTTTTT MONMO3      TELAPSE       21.45 TCPU       14.05
 NUMERICALLY INTEGRATED DENSITY    731.9999260764
 TTTTTTTTTTTTTTTTTTTTTTTTTTTTTT NUMDFT      TELAPSE       22.31 TCPU       14.91
 CYC   5 ETOT(AU) -9.586822626482E+03 DETOT -3.97E-03 tst  1.32E-05 PX  1.13E-02
 TTTTTTTTTTTTTTTTTTTTTTTTTTTTTT DIIS        TELAPSE       23.15 TCPU       15.76
 DIIS TEST: 0.25891E-01 AT SCF   CYCLE   5 - DIIS ACTIVE - HISTORY:     5 CYCLES
 TTTTTTTTTTTTTTTTTTTTTTTTTTTTTT FDIK        TELAPSE       23.43 TCPU       15.97
 INSULATING STATE
 TOP OF VALENCE BANDS -    BAND    366; K    3; EIG -2.0118652E-01 AU
 TOP OF VALENCE BANDS -    BAND    366; K    1; EIG -2.0141242E-01 AU
 BOTTOM OF VIRTUAL BANDS - BAND    367; K    2; EIG -1.2190339E-02 AU
 INDIRECT ENERGY BAND GAP:   5.1428 eV
 BOTTOM OF VIRTUAL BANDS - BAND    367; K    1; EIG -1.1417665E-02 AU
 TTTTTTTTTTTTTTTTTTTTTTTTTTTTTT PDIG        TELAPSE       23.47 TCPU       16.01
 CHARGE NORMALIZATION FACTOR   1.00000000
 TOTAL ATOMIC CHARGES:
  18.6730054  18.6730054  18.6730054  18.6730054  18.6730054  18.6730054
   7.5454263   7.5454263   7.5454263   7.5454263   7.5454263   7.5454263
   7.5454263   7.5454263   7.5454263   7.5454263   7.5454263   7.5454263
   7.5454263   7.5454263   7.5454263   7.5454263   7.5454263   7.5454263
   7.5454263   7.5454263   7.5454263   7.5454263   7.5454263   7.5454263
  17.0826405  17.0826405  17.0826405  17.0826405  17.0826405  17.0826405
  17.0826405  17.0826405  17.0826405  17.0826405  17.0826405  17.0826405
   5.6888297   5.6888297   5.6888297   5.6888297   5.6888297   5.6888297
   5.6888297   5.6888297   5.6888297   5.6888297   5.6888297   5.6888297
   6.0308687   6.0308687   6.0308687   6.0308687   6.0308687   6.0308687
   6.0308687   6.0308687   6.0308687   6.0308687   6.0308687   6.0308687
   6.0308687   6.0308687   6.0308687   6.0308687   6.0308687   6.0308687
   6.0308687   6.0308687   6.0308687   6.0308687   6.0308687   6.0308687
   0.8697185   0.8697185   0.8697185   0.8697185   0.8697185   0.8697185
   0.8697185   0.8697185   0.8697185   0.8697185   0.8697185   0.8697185
   0.8697185   0.8697185   0.8697185   0.8697185   0.8697185   0.8697185
   0.8697185   0.8697185   0.8697185   0.8697185   0.8697185   0.8697185
 TTTTTTTTTTTTTTTTTTTTTTTTTTTTTT MOQGAD      TELAPSE       23.49 TCPU       16.03
 TTTTTTTTTTTTTTTTTTTTTTTTTTTTTT SHELLXN     TELAPSE       24.46 TCPU       16.65
 TTTTTTTTTTTTTTTTTTTTTTTTTTTTTT MONMO3      TELAPSE       24.68 TCPU       16.87
 NUMERICALLY INTEGRATED DENSITY    731.9999261742
 TTTTTTTTTTTTTTTTTTTTTTTTTTTTTT NUMDFT      TELAPSE       25.54 TCPU       17.73
 CYC   6 ETOT(AU) -9.586823848263E+03 DETOT -1.22E-03 tst  3.45E-06 PX  4.90E-03
 TTTTTTTTTTTTTTTTTTTTTTTTTTTTTT DIIS        TELAPSE       25.70 TCPU       17.89
 DIIS TEST: 0.52428E-02 AT SCF   CYCLE   6 - DIIS ACTIVE - HISTORY:     6 CYCLES
 TTTTTTTTTTTTTTTTTTTTTTTTTTTTTT FDIK        TELAPSE       25.98 TCPU       18.11
 INSULATING STATE
 TOP OF VALENCE BANDS -    BAND    366; K    3; EIG -2.0136519E-01 AU
 TOP OF VALENCE BANDS -    BAND    366; K    1; EIG -2.0159237E-01 AU
 BOTTOM OF VIRTUAL BANDS - BAND    367; K    2; EIG -1.1799207E-02 AU
 INDIRECT ENERGY BAND GAP:   5.1584 eV
 BOTTOM OF VIRTUAL BANDS - BAND    367; K    1; EIG -1.1023783E-02 AU
 TTTTTTTTTTTTTTTTTTTTTTTTTTTTTT PDIG        TELAPSE       26.01 TCPU       18.14
 CHARGE NORMALIZATION FACTOR   1.00000000
 TOTAL ATOMIC CHARGES:
  18.6757974  18.6757974  18.6757974  18.6757974  18.6757974  18.6757974
   7.5419380   7.5419380   7.5419380   7.5419380   7.5419380   7.5419380
   7.5419380   7.5419380   7.5419380   7.5419380   7.5419380   7.5419380
   7.5419380   7.5419380   7.5419380   7.5419380   7.5419380   7.5419380
   7.5419380   7.5419380   7.5419380   7.5419380   7.5419380   7.5419380
  17.0825176  17.0825176  17.0825176  17.0825176  17.0825176  17.0825176
  17.0825176  17.0825176  17.0825176  17.0825176  17.0825176  17.0825176
   5.6872137   5.6872137   5.6872137   5.6872137   5.6872137   5.6872137
   5.6872137   5.6872137   5.6872137   5.6872137   5.6872137   5.6872137
   6.0351935   6.0351935   6.0351935   6.0351935   6.0351935   6.0351935
   6.0351935   6.0351935   6.0351935   6.0351935   6.0351935   6.0351935
   6.0351935   6.0351935   6.0351935   6.0351935   6.0351935   6.0351935
   6.0351935   6.0351935   6.0351935   6.0351935   6.0351935   6.0351935
   0.8690534   0.8690534   0.8690534   0.8690534   0.8690534   0.8690534
   0.8690534   0.8690534   0.8690534   0.8690534   0.8690534   0.8690534
   0.8690534   0.8690534   0.8690534   0.8690534   0.8690534   0.8690534
   0.8690534   0.8690534   0.8690534   0.8690534   0.8690534   0.8690534
 TTTTTTTTTTTTTTTTTTTTTTTTTTTTTT MOQGAD      TELAPSE       26.03 TCPU       18.16
 TTTTTTTTTTTTTTTTTTTTTTTTTTTTTT SHELLXN     TELAPSE       26.88 TCPU       18.83
 TTTTTTTTTTTTTTTTTTTTTTTTTTTTTT MONMO3      TELAPSE       27.18 TCPU       19.13
 NUMERICALLY INTEGRATED DENSITY    731.9999260248
 TTTTTTTTTTTTTTTTTTTTTTTTTTTTTT NUMDFT      TELAPSE       28.04 TCPU       19.99
 CYC   7 ETOT(AU) -9.586824044240E+03 DETOT -1.96E-04 tst  5.58E-07 PX  1.46E-03
 TTTTTTTTTTTTTTTTTTTTTTTTTTTTTT DIIS        TELAPSE       28.18 TCPU       20.13
 DIIS TEST: 0.67857E-03 AT SCF   CYCLE   7 - DIIS ACTIVE - HISTORY:     7 CYCLES
 TTTTTTTTTTTTTTTTTTTTTTTTTTTTTT FDIK        TELAPSE       28.45 TCPU       20.34
 INSULATING STATE
 TOP OF VALENCE BANDS -    BAND    366; K    3; EIG -2.0138801E-01 AU
 TOP OF VALENCE BANDS -    BAND    366; K    1; EIG -2.0161523E-01 AU
 BOTTOM OF VIRTUAL BANDS - BAND    367; K    2; EIG -1.1929183E-02 AU
 INDIRECT ENERGY BAND GAP:   5.1554 eV
 BOTTOM OF VIRTUAL BANDS - BAND    367; K    1; EIG -1.1153367E-02 AU
 TTTTTTTTTTTTTTTTTTTTTTTTTTTTTT PDIG        TELAPSE       28.48 TCPU       20.37
 CHARGE NORMALIZATION FACTOR   1.00000000
 TOTAL ATOMIC CHARGES:
  18.6747732  18.6747732  18.6747732  18.6747732  18.6747732  18.6747732
   7.5415613   7.5415613   7.5415613   7.5415613   7.5415613   7.5415613
   7.5415613   7.5415613   7.5415613   7.5415613   7.5415613   7.5415613
   7.5415613   7.5415613   7.5415613   7.5415613   7.5415613   7.5415613
   7.5415613   7.5415613   7.5415613   7.5415613   7.5415613   7.5415613
  17.0845156  17.0845156  17.0845156  17.0845156  17.0845156  17.0845156
  17.0845156  17.0845156  17.0845156  17.0845156  17.0845156  17.0845156
   5.6885939   5.6885939   5.6885939   5.6885939   5.6885939   5.6885939
   5.6885939   5.6885939   5.6885939   5.6885939   5.6885939   5.6885939
   6.0339566   6.0339566   6.0339566   6.0339566   6.0339566   6.0339566
   6.0339566   6.0339566   6.0339566   6.0339566   6.0339566   6.0339566
   6.0339566   6.0339566   6.0339566   6.0339566   6.0339566   6.0339566
   6.0339566   6.0339566   6.0339566   6.0339566   6.0339566   6.0339566
   0.8692340   0.8692340   0.8692340   0.8692340   0.8692340   0.8692340
   0.8692340   0.8692340   0.8692340   0.8692340   0.8692340   0.8692340
   0.8692340   0.8692340   0.8692340   0.8692340   0.8692340   0.8692340
   0.8692340   0.8692340   0.8692340   0.8692340   0.8692340   0.8692340
 TTTTTTTTTTTTTTTTTTTTTTTTTTTTTT MOQGAD      TELAPSE       28.50 TCPU       20.38
 TTTTTTTTTTTTTTTTTTTTTTTTTTTTTT SHELLXN     TELAPSE       29.43 TCPU       21.04
 TTTTTTTTTTTTTTTTTTTTTTTTTTTTTT MONMO3      TELAPSE       29.64 TCPU       21.24
 NUMERICALLY INTEGRATED DENSITY    731.9999261335
 TTTTTTTTTTTTTTTTTTTTTTTTTTTTTT NUMDFT      TELAPSE       30.49 TCPU       22.10
 CYC   8 ETOT(AU) -9.586824075273E+03 DETOT -3.10E-05 tst  2.40E-07 PX  8.95E-04
 TTTTTTTTTTTTTTTTTTTTTTTTTTTTTT DIIS        TELAPSE       30.63 TCPU       22.24
 DIIS TEST: 0.26820E-03 AT SCF   CYCLE   8 - DIIS ACTIVE - HISTORY:     8 CYCLES
 TTTTTTTTTTTTTTTTTTTTTTTTTTTTTT FDIK        TELAPSE       30.91 TCPU       22.46
 INSULATING STATE
 TOP OF VALENCE BANDS -    BAND    366; K    3; EIG -2.0137781E-01 AU
 TOP OF VALENCE BANDS -    BAND    366; K    1; EIG -2.0160494E-01 AU
 BOTTOM OF VIRTUAL BANDS - BAND    367; K    2; EIG -1.1917988E-02 AU
 INDIRECT ENERGY BAND GAP:   5.1555 eV
 BOTTOM OF VIRTUAL BANDS - BAND    367; K    1; EIG -1.1142777E-02 AU
 TTTTTTTTTTTTTTTTTTTTTTTTTTTTTT PDIG        TELAPSE       30.94 TCPU       22.49
 CHARGE NORMALIZATION FACTOR   1.00000000
 TOTAL ATOMIC CHARGES:
  18.6750494  18.6750494  18.6750494  18.6750494  18.6750494  18.6750494
   7.5424490   7.5424490   7.5424490   7.5424490   7.5424490   7.5424490
   7.5424490   7.5424490   7.5424490   7.5424490   7.5424490   7.5424490
   7.5424490   7.5424490   7.5424490   7.5424490   7.5424490   7.5424490
   7.5424490   7.5424490   7.5424490   7.5424490   7.5424490   7.5424490
  17.0838894  17.0838894  17.0838894  17.0838894  17.0838894  17.0838894
  17.0838894  17.0838894  17.0838894  17.0838894  17.0838894  17.0838894
   5.6870066   5.6870066   5.6870066   5.6870066   5.6870066   5.6870066
   5.6870066   5.6870066   5.6870066   5.6870066   5.6870066   5.6870066
   6.0341417   6.0341417   6.0341417   6.0341417   6.0341417   6.0341417
   6.0341417   6.0341417   6.0341417   6.0341417   6.0341417   6.0341417
   6.0341417   6.0341417   6.0341417   6.0341417   6.0341417   6.0341417
   6.0341417   6.0341417   6.0341417   6.0341417   6.0341417   6.0341417
   0.8691990   0.8691990   0.8691990   0.8691990   0.8691990   0.8691990
   0.8691990   0.8691990   0.8691990   0.8691990   0.8691990   0.8691990
   0.8691990   0.8691990   0.8691990   0.8691990   0.8691990   0.8691990
   0.8691990   0.8691990   0.8691990   0.8691990   0.8691990   0.8691990
 TTTTTTTTTTTTTTTTTTTTTTTTTTTTTT MOQGAD      TELAPSE       30.96 TCPU       22.50
 TTTTTTTTTTTTTTTTTTTTTTTTTTTTTT SHELLXN     TELAPSE       32.02 TCPU       23.21
 TTTTTTTTTTTTTTTTTTTTTTTTTTTTTT MONMO3      TELAPSE       32.17 TCPU       23.36
 NUMERICALLY INTEGRATED DENSITY    731.9999261061
 TTTTTTTTTTTTTTTTTTTTTTTTTTTTTT NUMDFT      TELAPSE       33.03 TCPU       24.22
 CYC   9 ETOT(AU) -9.586824084918E+03 DETOT -9.65E-06 tst  6.44E-08 PX  4.22E-04
 TTTTTTTTTTTTTTTTTTTTTTTTTTTTTT DIIS        TELAPSE       33.15 TCPU       24.35
 DIIS TEST: 0.66640E-04 AT SCF   CYCLE   9 - DIIS ACTIVE - HISTORY:     9 CYCLES
 TTTTTTTTTTTTTTTTTTTTTTTTTTTTTT FDIK        TELAPSE       33.42 TCPU       24.55
 INSULATING STATE
 TOP OF VALENCE BANDS -    BAND    366; K    3; EIG -2.0139782E-01 AU
 TOP OF VALENCE BANDS -    BAND    366; K    1; EIG -2.0162501E-01 AU
 BOTTOM OF VIRTUAL BANDS - BAND    367; K    2; EIG -1.1909805E-02 AU
 INDIRECT ENERGY BAND GAP:   5.1562 eV
 BOTTOM OF VIRTUAL BANDS - BAND    367; K    1; EIG -1.1134352E-02 AU
 TTTTTTTTTTTTTTTTTTTTTTTTTTTTTT PDIG        TELAPSE       33.45 TCPU       24.59
 CHARGE NORMALIZATION FACTOR   1.00000000
 TOTAL ATOMIC CHARGES:
  18.6750551  18.6750551  18.6750551  18.6750551  18.6750551  18.6750551
   7.5418457   7.5418457   7.5418457   7.5418457   7.5418457   7.5418457
   7.5418457   7.5418457   7.5418457   7.5418457   7.5418457   7.5418457
   7.5418457   7.5418457   7.5418457   7.5418457   7.5418457   7.5418457
   7.5418457   7.5418457   7.5418457   7.5418457   7.5418457   7.5418457
  17.0835962  17.0835962  17.0835962  17.0835962  17.0835962  17.0835962
  17.0835962  17.0835962  17.0835962  17.0835962  17.0835962  17.0835962
   5.6880312   5.6880312   5.6880312   5.6880312   5.6880312   5.6880312
   5.6880312   5.6880312   5.6880312   5.6880312   5.6880312   5.6880312
   6.0343868   6.0343868   6.0343868   6.0343868   6.0343868   6.0343868
   6.0343868   6.0343868   6.0343868   6.0343868   6.0343868   6.0343868
   6.0343868   6.0343868   6.0343868   6.0343868   6.0343868   6.0343868
   6.0343868   6.0343868   6.0343868   6.0343868   6.0343868   6.0343868
   0.8691900   0.8691900   0.8691900   0.8691900   0.8691900   0.8691900
   0.8691900   0.8691900   0.8691900   0.8691900   0.8691900   0.8691900
   0.8691900   0.8691900   0.8691900   0.8691900   0.8691900   0.8691900
   0.8691900   0.8691900   0.8691900   0.8691900   0.8691900   0.8691900
 TTTTTTTTTTTTTTTTTTTTTTTTTTTTTT MOQGAD      TELAPSE       33.47 TCPU       24.60
 TTTTTTTTTTTTTTTTTTTTTTTTTTTTTT SHELLXN     TELAPSE       34.39 TCPU       25.23
 TTTTTTTTTTTTTTTTTTTTTTTTTTTTTT MONMO3      TELAPSE       34.89 TCPU       25.73
 NUMERICALLY INTEGRATED DENSITY    731.9999261051
 TTTTTTTTTTTTTTTTTTTTTTTTTTTTTT NUMDFT      TELAPSE       35.75 TCPU       26.59
 CYC  10 ETOT(AU) -9.586824087342E+03 DETOT -2.42E-06 tst  5.83E-09 PX  1.54E-04
 TTTTTTTTTTTTTTTTTTTTTTTTTTTTTT DIIS        TELAPSE       35.93 TCPU       26.77
 DIIS TEST: 0.90742E-05 AT SCF   CYCLE  10 - DIIS ACTIVE - HISTORY:    10 CYCLES
 TTTTTTTTTTTTTTTTTTTTTTTTTTTTTT FDIK        TELAPSE       36.21 TCPU       26.98
 INSULATING STATE
 TOP OF VALENCE BANDS -    BAND    366; K    3; EIG -2.0139036E-01 AU
 TOP OF VALENCE BANDS -    BAND    366; K    1; EIG -2.0161753E-01 AU
 BOTTOM OF VIRTUAL BANDS - BAND    367; K    2; EIG -1.1912857E-02 AU
 INDIRECT ENERGY BAND GAP:   5.1559 eV
 BOTTOM OF VIRTUAL BANDS - BAND    367; K    1; EIG -1.1137476E-02 AU
 TTTTTTTTTTTTTTTTTTTTTTTTTTTTTT PDIG        TELAPSE       36.25 TCPU       27.02
 CHARGE NORMALIZATION FACTOR   1.00000000
 TOTAL ATOMIC CHARGES:
  18.6750550  18.6750550  18.6750550  18.6750550  18.6750550  18.6750550
   7.5420312   7.5420312   7.5420312   7.5420312   7.5420312   7.5420312
   7.5420312   7.5420312   7.5420312   7.5420312   7.5420312   7.5420312
   7.5420312   7.5420312   7.5420312   7.5420312   7.5420312   7.5420312
   7.5420312   7.5420312   7.5420312   7.5420312   7.5420312   7.5420312
  17.0837940  17.0837940  17.0837940  17.0837940  17.0837940  17.0837940
  17.0837940  17.0837940  17.0837940  17.0837940  17.0837940  17.0837940
   5.6876811   5.6876811   5.6876811   5.6876811   5.6876811   5.6876811
   5.6876811   5.6876811   5.6876811   5.6876811   5.6876811   5.6876811
   6.0342804   6.0342804   6.0342804   6.0342804   6.0342804   6.0342804
   6.0342804   6.0342804   6.0342804   6.0342804   6.0342804   6.0342804
   6.0342804   6.0342804   6.0342804   6.0342804   6.0342804   6.0342804
   6.0342804   6.0342804   6.0342804   6.0342804   6.0342804   6.0342804
   0.8691871   0.8691871   0.8691871   0.8691871   0.8691871   0.8691871
   0.8691871   0.8691871   0.8691871   0.8691871   0.8691871   0.8691871
   0.8691871   0.8691871   0.8691871   0.8691871   0.8691871   0.8691871
   0.8691871   0.8691871   0.8691871   0.8691871   0.8691871   0.8691871
 TTTTTTTTTTTTTTTTTTTTTTTTTTTTTT MOQGAD      TELAPSE       36.26 TCPU       27.04
 TTTTTTTTTTTTTTTTTTTTTTTTTTTTTT SHELLXN     TELAPSE       37.21 TCPU       27.69
 TTTTTTTTTTTTTTTTTTTTTTTTTTTTTT MONMO3      TELAPSE       37.40 TCPU       27.89
 NUMERICALLY INTEGRATED DENSITY    731.9999261029
 TTTTTTTTTTTTTTTTTTTTTTTTTTTTTT NUMDFT      TELAPSE       38.26 TCPU       28.74
 CYC  11 ETOT(AU) -9.586824088824E+03 DETOT -1.48E-06 tst  9.75E-10 PX  6.74E-05
 TTTTTTTTTTTTTTTTTTTTTTTTTTTTTT DIIS        TELAPSE       38.40 TCPU       28.88
 DIIS TEST: 0.64139E-06 AT SCF   CYCLE  11 - DIIS ACTIVE - HISTORY:    11 CYCLES
 TTTTTTTTTTTTTTTTTTTTTTTTTTTTTT FDIK        TELAPSE       38.68 TCPU       29.10
 INSULATING STATE
 TOP OF VALENCE BANDS -    BAND    366; K    3; EIG -2.0139281E-01 AU
 TOP OF VALENCE BANDS -    BAND    366; K    1; EIG -2.0161999E-01 AU
 BOTTOM OF VIRTUAL BANDS - BAND    367; K    2; EIG -1.1913641E-02 AU
 INDIRECT ENERGY BAND GAP:   5.1560 eV
 BOTTOM OF VIRTUAL BANDS - BAND    367; K    1; EIG -1.1138236E-02 AU
 TTTTTTTTTTTTTTTTTTTTTTTTTTTTTT PDIG        TELAPSE       38.72 TCPU       29.14
 CHARGE NORMALIZATION FACTOR   1.00000000
 TOTAL ATOMIC CHARGES:
  18.6750368  18.6750368  18.6750368  18.6750368  18.6750368  18.6750368
   7.5420009   7.5420009   7.5420009   7.5420009   7.5420009   7.5420009
   7.5420009   7.5420009   7.5420009   7.5420009   7.5420009   7.5420009
   7.5420009   7.5420009   7.5420009   7.5420009   7.5420009   7.5420009
   7.5420009   7.5420009   7.5420009   7.5420009   7.5420009   7.5420009
  17.0837657  17.0837657  17.0837657  17.0837657  17.0837657  17.0837657
  17.0837657  17.0837657  17.0837657  17.0837657  17.0837657  17.0837657
   5.6877389   5.6877389   5.6877389   5.6877389   5.6877389   5.6877389
   5.6877389   5.6877389   5.6877389   5.6877389   5.6877389   5.6877389
   6.0342911   6.0342911   6.0342911   6.0342911   6.0342911   6.0342911
   6.0342911   6.0342911   6.0342911   6.0342911   6.0342911   6.0342911
   6.0342911   6.0342911   6.0342911   6.0342911   6.0342911   6.0342911
   6.0342911   6.0342911   6.0342911   6.0342911   6.0342911   6.0342911
   0.8691965   0.8691965   0.8691965   0.8691965   0.8691965   0.8691965
   0.8691965   0.8691965   0.8691965   0.8691965   0.8691965   0.8691965
   0.8691965   0.8691965   0.8691965   0.8691965   0.8691965   0.8691965
   0.8691965   0.8691965   0.8691965   0.8691965   0.8691965   0.8691965
 TTTTTTTTTTTTTTTTTTTTTTTTTTTTTT MOQGAD      TELAPSE       38.74 TCPU       29.16
 TTTTTTTTTTTTTTTTTTTTTTTTTTTTTT SHELLXN     TELAPSE       39.56 TCPU       29.85
 TTTTTTTTTTTTTTTTTTTTTTTTTTTTTT MONMO3      TELAPSE       39.69 TCPU       29.98
 NUMERICALLY INTEGRATED DENSITY    731.9999261065
 TTTTTTTTTTTTTTTTTTTTTTTTTTTTTT NUMDFT      TELAPSE       40.54 TCPU       30.84
 CYC  12 ETOT(AU) -9.586824088419E+03 DETOT  4.05E-07 tst  5.20E-11 PX  1.96E-05
 TTTTTTTTTTTTTTTTTTTTTTTTTTTTTT DIIS        TELAPSE       40.67 TCPU       30.96
 DIIS TEST: 0.58054E-07 AT SCF   CYCLE  12 - DIIS ACTIVE - HISTORY:    12 CYCLES
 TTTTTTTTTTTTTTTTTTTTTTTTTTTTTT FDIK        TELAPSE       40.94 TCPU       31.18
 INSULATING STATE
 TOP OF VALENCE BANDS -    BAND    366; K    3; EIG -2.0139204E-01 AU
 TOP OF VALENCE BANDS -    BAND    366; K    1; EIG -2.0161922E-01 AU
 BOTTOM OF VIRTUAL BANDS - BAND    367; K    2; EIG -1.1912649E-02 AU
 INDIRECT ENERGY BAND GAP:   5.1560 eV
 BOTTOM OF VIRTUAL BANDS - BAND    367; K    1; EIG -1.1137252E-02 AU
 TTTTTTTTTTTTTTTTTTTTTTTTTTTTTT PDIG        TELAPSE       40.99 TCPU       31.22
 CHARGE NORMALIZATION FACTOR   1.00000000
 TOTAL ATOMIC CHARGES:
  18.6750438  18.6750438  18.6750438  18.6750438  18.6750438  18.6750438
   7.5420035   7.5420035   7.5420035   7.5420035   7.5420035   7.5420035
   7.5420035   7.5420035   7.5420035   7.5420035   7.5420035   7.5420035
   7.5420035   7.5420035   7.5420035   7.5420035   7.5420035   7.5420035
   7.5420035   7.5420035   7.5420035   7.5420035   7.5420035   7.5420035
  17.0837603  17.0837603  17.0837603  17.0837603  17.0837603  17.0837603
  17.0837603  17.0837603  17.0837603  17.0837603  17.0837603  17.0837603
   5.6877348   5.6877348   5.6877348   5.6877348   5.6877348   5.6877348
   5.6877348   5.6877348   5.6877348   5.6877348   5.6877348   5.6877348
   6.0342949   6.0342949   6.0342949   6.0342949   6.0342949   6.0342949
   6.0342949   6.0342949   6.0342949   6.0342949   6.0342949   6.0342949
   6.0342949   6.0342949   6.0342949   6.0342949   6.0342949   6.0342949
   6.0342949   6.0342949   6.0342949   6.0342949   6.0342949   6.0342949
   0.8691931   0.8691931   0.8691931   0.8691931   0.8691931   0.8691931
   0.8691931   0.8691931   0.8691931   0.8691931   0.8691931   0.8691931
   0.8691931   0.8691931   0.8691931   0.8691931   0.8691931   0.8691931
   0.8691931   0.8691931   0.8691931   0.8691931   0.8691931   0.8691931
 TTTTTTTTTTTTTTTTTTTTTTTTTTTTTT MOQGAD      TELAPSE       41.00 TCPU       31.24
 TTTTTTTTTTTTTTTTTTTTTTTTTTTTTT SHELLXN     TELAPSE       41.94 TCPU       31.89
 TTTTTTTTTTTTTTTTTTTTTTTTTTTTTT MONMO3      TELAPSE       42.21 TCPU       32.17
 NUMERICALLY INTEGRATED DENSITY    731.9999261050
 TTTTTTTTTTTTTTTTTTTTTTTTTTTTTT NUMDFT      TELAPSE       43.07 TCPU       33.02
 CYC  13 ETOT(AU) -9.586824088521E+03 DETOT -1.02E-07 tst  5.29E-12 PX  8.16E-06
 TTTTTTTTTTTTTTTTTTTTTTTTTTTTTT DIIS        TELAPSE       43.17 TCPU       33.13
 DIIS TEST: 0.21321E-08 AT SCF   CYCLE  13 - DIIS ACTIVE - HISTORY:    13 CYCLES
 TTTTTTTTTTTTTTTTTTTTTTTTTTTTTT FDIK        TELAPSE       43.42 TCPU       33.31
 INSULATING STATE
 TOP OF VALENCE BANDS -    BAND    366; K    3; EIG -2.0139222E-01 AU
 TOP OF VALENCE BANDS -    BAND    366; K    1; EIG -2.0161939E-01 AU
 BOTTOM OF VIRTUAL BANDS - BAND    367; K    2; EIG -1.1912955E-02 AU
 INDIRECT ENERGY BAND GAP:   5.1560 eV
 BOTTOM OF VIRTUAL BANDS - BAND    367; K    1; EIG -1.1137556E-02 AU
 TTTTTTTTTTTTTTTTTTTTTTTTTTTTTT PDIG        TELAPSE       43.46 TCPU       33.35
 CHARGE NORMALIZATION FACTOR   1.00000000
 TOTAL ATOMIC CHARGES:
  18.6750432  18.6750432  18.6750432  18.6750432  18.6750432  18.6750432
   7.5420027   7.5420027   7.5420027   7.5420027   7.5420027   7.5420027
   7.5420027   7.5420027   7.5420027   7.5420027   7.5420027   7.5420027
   7.5420027   7.5420027   7.5420027   7.5420027   7.5420027   7.5420027
   7.5420027   7.5420027   7.5420027   7.5420027   7.5420027   7.5420027
  17.0837632  17.0837632  17.0837632  17.0837632  17.0837632  17.0837632
  17.0837632  17.0837632  17.0837632  17.0837632  17.0837632  17.0837632
   5.6877350   5.6877350   5.6877350   5.6877350   5.6877350   5.6877350
   5.6877350   5.6877350   5.6877350   5.6877350   5.6877350   5.6877350
   6.0342940   6.0342940   6.0342940   6.0342940   6.0342940   6.0342940
   6.0342940   6.0342940   6.0342940   6.0342940   6.0342940   6.0342940
   6.0342940   6.0342940   6.0342940   6.0342940   6.0342940   6.0342940
   6.0342940   6.0342940   6.0342940   6.0342940   6.0342940   6.0342940
   0.8691934   0.8691934   0.8691934   0.8691934   0.8691934   0.8691934
   0.8691934   0.8691934   0.8691934   0.8691934   0.8691934   0.8691934
   0.8691934   0.8691934   0.8691934   0.8691934   0.8691934   0.8691934
   0.8691934   0.8691934   0.8691934   0.8691934   0.8691934   0.8691934
 TTTTTTTTTTTTTTTTTTTTTTTTTTTTTT MOQGAD      TELAPSE       43.47 TCPU       33.36
 TTTTTTTTTTTTTTTTTTTTTTTTTTTTTT SHELLXN     TELAPSE       44.36 TCPU       33.98
 TTTTTTTTTTTTTTTTTTTTTTTTTTTTTT MONMO3      TELAPSE       44.60 TCPU       34.21
 NUMERICALLY INTEGRATED DENSITY    731.9999261051
 TTTTTTTTTTTTTTTTTTTTTTTTTTTTTT NUMDFT      TELAPSE       45.47 TCPU       35.09
 CYC  14 ETOT(AU) -9.586824088521E+03 DETOT -8.79E-10 tst  2.42E-13 PX  1.86E-06
 TTTTTTTTTTTTTTTTTTTTTTTTTTTTTT DIIS        TELAPSE       45.68 TCPU       35.30
 DIIS TEST: 0.28951E-09 AT SCF   CYCLE  14 - DIIS ACTIVE - HISTORY:    14 CYCLES
 TTTTTTTTTTTTTTTTTTTTTTTTTTTTTT FDIK        TELAPSE       45.90 TCPU       35.46
 INSULATING STATE
 TOP OF VALENCE BANDS -    BAND    366; K    3; EIG -2.0139222E-01 AU
 TOP OF VALENCE BANDS -    BAND    366; K    1; EIG -2.0161940E-01 AU
 BOTTOM OF VIRTUAL BANDS - BAND    367; K    2; EIG -1.1912926E-02 AU
 INDIRECT ENERGY BAND GAP:   5.1560 eV
 BOTTOM OF VIRTUAL BANDS - BAND    367; K    1; EIG -1.1137528E-02 AU
 TTTTTTTTTTTTTTTTTTTTTTTTTTTTTT PDIG        TELAPSE       45.94 TCPU       35.50
 CHARGE NORMALIZATION FACTOR   1.00000000
 TOTAL ATOMIC CHARGES:
  18.6750437  18.6750437  18.6750437  18.6750437  18.6750437  18.6750437
   7.5420029   7.5420029   7.5420029   7.5420029   7.5420029   7.5420029
   7.5420029   7.5420029   7.5420029   7.5420029   7.5420029   7.5420029
   7.5420029   7.5420029   7.5420029   7.5420029   7.5420029   7.5420029
   7.5420029   7.5420029   7.5420029   7.5420029   7.5420029   7.5420029
  17.0837623  17.0837623  17.0837623  17.0837623  17.0837623  17.0837623
  17.0837623  17.0837623  17.0837623  17.0837623  17.0837623  17.0837623
   5.6877350   5.6877350   5.6877350   5.6877350   5.6877350   5.6877350
   5.6877350   5.6877350   5.6877350   5.6877350   5.6877350   5.6877350
   6.0342941   6.0342941   6.0342941   6.0342941   6.0342941   6.0342941
   6.0342941   6.0342941   6.0342941   6.0342941   6.0342941   6.0342941
   6.0342941   6.0342941   6.0342941   6.0342941   6.0342941   6.0342941
   6.0342941   6.0342941   6.0342941   6.0342941   6.0342941   6.0342941
   0.8691934   0.8691934   0.8691934   0.8691934   0.8691934   0.8691934
   0.8691934   0.8691934   0.8691934   0.8691934   0.8691934   0.8691934
   0.8691934   0.8691934   0.8691934   0.8691934   0.8691934   0.8691934
   0.8691934   0.8691934   0.8691934   0.8691934   0.8691934   0.8691934
 TTTTTTTTTTTTTTTTTTTTTTTTTTTTTT MOQGAD      TELAPSE       45.96 TCPU       35.51
 TTTTTTTTTTTTTTTTTTTTTTTTTTTTTT SHELLXN     TELAPSE       46.57 TCPU       36.12
 +++ ENERGIES IN A.U. +++
 ::: EXT EL-POLE                                  -6.1556665784066E+03
 ::: EXT EL-SPHEROPOLE                             5.3095815031891E+01
 ::: BIELET ZONE E-E                               1.2135759485420E+04
 ::: TOTAL E-E                                     6.0331887220456E+03
 ::: TOTAL E-N + N-E                              -2.4909190491145E+04
 ::: TOTAL N-N                                     1.0010205837108E+03
 ::: KINETIC ENERGY                                9.1252767905003E+03
 ::: PSEUDO TOTAL   ENERGY                        -8.7497043948879E+03
 ::: VIRIAL COEFFICIENT                            1.0210110652267E+00
 TTTTTTTTTTTTTTTTTTTTTTTTTTTTTT MONMO3      TELAPSE       46.80 TCPU       36.35
 NUMERICALLY INTEGRATED DENSITY    731.9999261052
 TTTTTTTTTTTTTTTTTTTTTTTTTTTTTT NUMDFT      TELAPSE       47.69 TCPU       37.25
 CYC  15 ETOT(AU) -9.586824088516E+03 DETOT  5.42E-09 tst  2.13E-14 PX  1.86E-06

 == SCF ENDED - CONVERGENCE ON ENERGY      E(AU) -9.5868240885160E+03 CYCLES  15


 ENERGY EXPRESSION=HARTREE+FOCK EXCH*0.00000+(M06-L      EXCH)*1.00000+M06-L      CORR


 TOTAL ENERGY(DFT)(AU)( 15) -9.5868240885160E+03 DE 5.4E-09 tester 2.1E-14
 TTTTTTTTTTTTTTTTTTTTTTTTTTTTTT EDFT        TELAPSE       47.69 TCPU       37.25

 *******************************************************************************
 *                             FORCE CALCULATION                               *
 *******************************************************************************

 TTTTTTTTTTTTTTTTTTTTTTTTTTTTTT NUMDFG      TELAPSE       55.65 TCPU       45.20
 INFORMATION **** EXCPOG **** EXCH. BIPO BUFFER LENGTH (WORDS) =           0
 WARNING **** GENPOG **** COULOMB BIPO BUFFER TOO SMALL - TO AVOID I/O SET BIPOSIZE =     4737000
 INFORMATION **** GENPOG **** BIPO BUFFER LENGTH (WORDS) =     4000000
 TTTTTTTTTTTTTTTTTTTTTTTTTTTTTT SHELXG      TELAPSE       60.17 TCPU       49.72


 D3 DISPERSION ENERGY (AU)       -3.3734886216797E-02
 TOTAL ENERGY + DISP (AU)        -9.5868578234022E+03

 CARTESIAN FORCES IN HARTREE/BOHR (ANALYTICAL)
   ATOM                     X                   Y                   Z
   1 230            -6.797860885310E-14  3.174890905733E-14  8.916478666521E-16
   2 230             7.084610675889E-15 -1.804112415016E-16  9.251858538543E-15
   3 230             2.247045142549E-15  9.318356271789E-15 -4.248048672088E-15
   4 230             7.456997982066E-15 -4.644432986349E-15 -5.699650820756E-14
   5 230             1.600571527168E-14 -6.656480922018E-14  3.700743415417E-17
   6 230             1.898943965036E-15  2.986615584473E-15  2.015968230025E-14
   7   7             4.246579812239E-06 -1.671241975743E-05 -7.436172754005E-06
   8   7            -4.246579785594E-06  1.671241974854E-05 -7.436172743347E-06
   9   7             4.246579812239E-06  1.671241979384E-05  7.436172739350E-06
  10   7            -4.246579767830E-06 -1.671241977963E-05  7.436172725583E-06
  11   7            -7.436172721142E-06  4.246579811351E-06 -1.671241978407E-05
  12   7            -1.671241975476E-05 -7.436172741571E-06  4.246579807798E-06
  13   7             7.436172691389E-06 -4.246579780265E-06 -1.671241977697E-05
  14   7             1.671241974943E-05 -7.436172707376E-06 -4.246579794476E-06
  15   7            -7.436172701603E-06 -4.246579814016E-06  1.671241974677E-05
  16   7             1.671241980983E-05  7.436172708708E-06  4.246579798028E-06
  17   7             7.436172716258E-06  4.246579790923E-06  1.671241976364E-05
  18   7            -1.671241977075E-05  7.436172733133E-06 -4.246579803358E-06
  19   7            -1.671241975920E-05  4.246579804246E-06 -7.436172745123E-06
  20   7             1.671241976808E-05 -4.246579766942E-06 -7.436172709152E-06
  21   7             1.671241978851E-05  4.246579800693E-06  7.436172738906E-06
  22   7            -1.671241975920E-05 -4.246579805134E-06  7.436172729136E-06
  23   7             4.246579827338E-06 -7.436172731801E-06 -1.671241976275E-05
  24   7            -7.436172703379E-06 -1.671241977252E-05  4.246579805134E-06
  25   7            -4.246579750955E-06  7.436172675845E-06 -1.671241977608E-05
  26   7            -7.436172694497E-06  1.671241976542E-05 -4.246579803358E-06
  27   7            -4.246579793588E-06 -7.436172758002E-06  1.671241971746E-05
  28   7             7.436172709596E-06  1.671241975476E-05  4.246579782929E-06
  29   7             4.246579805134E-06  7.436172702047E-06  1.671241978229E-05
  30   7             7.436172688280E-06 -1.671241978141E-05 -4.246579775824E-06
  31  17             4.823124032605E-06  1.955526158781E-06  4.823124038822E-06
  32  17            -4.823124050368E-06 -1.955526144570E-06  4.823124027276E-06
  33  17             4.823124061915E-06 -1.955526158781E-06 -4.823124024611E-06
  34  17            -4.823124047704E-06  1.955526151676E-06 -4.823124022835E-06
  35  17             4.823124037934E-06  4.823124046816E-06  1.955526144570E-06
  36  17             1.955526165887E-06  4.823124030828E-06  4.823124030828E-06
  37  17            -4.823124045039E-06 -4.823124032605E-06  1.955526144570E-06
  38  17            -1.955526144570E-06  4.823124040598E-06 -4.823124023723E-06
  39  17             4.823124045039E-06 -4.823124031716E-06 -1.955526151676E-06
  40  17            -1.955526144570E-06 -4.823124026387E-06  4.823124045927E-06
  41  17            -4.823124040598E-06  4.823124037934E-06 -1.955526137465E-06
  42  17             1.955526158781E-06 -4.823124044151E-06 -4.823124047704E-06
  43   6             5.011936383026E-06  1.185895522693E-05  5.011936383026E-06
  44   6            -5.011936379473E-06 -1.185895525735E-05  5.011936395460E-06
  45   6             5.011936390797E-06 -1.185895525224E-05 -5.011936377475E-06
  46   6            -5.011936422994E-06  1.185895525802E-05 -5.011936368149E-06
  47   6             5.011936386357E-06  5.011936387689E-06  1.185895522826E-05
  48   6             1.185895524181E-05  5.011936383914E-06  5.011936390797E-06
  49   6            -5.011936427879E-06 -5.011936363486E-06  1.185895524469E-05
  50   6            -1.185895525158E-05  5.011936394350E-06 -5.011936368149E-06
  51   6             5.011936378141E-06 -5.011936385690E-06 -1.185895525868E-05
  52   6            -1.185895526268E-05 -5.011936373478E-06  5.011936393018E-06
  53   6            -5.011936398347E-06  5.011936398569E-06 -1.185895526601E-05
  54   6             1.185895524181E-05 -5.011936384802E-06 -5.011936395682E-06
  55   6             5.896311972009E-07 -8.180364458710E-06 -1.794009483636E-05
  56   6            -5.896312034182E-07  8.180364478250E-06 -1.794009482836E-05
  57   6             5.896312105236E-07  8.180364469368E-06  1.794009484524E-05
  58   6            -5.896312043063E-07 -8.180364458710E-06  1.794009481859E-05
  59   6            -1.794009483014E-05  5.896311980891E-07 -8.180364458710E-06
  60   6            -8.180364478250E-06 -1.794009483724E-05  5.896311927600E-07
  61   6             1.794009482126E-05 -5.896312016418E-07 -8.180364455157E-06
  62   6             8.180364485355E-06 -1.794009484968E-05 -5.896312051945E-07
  63   6            -1.794009484168E-05 -5.896312194054E-07  8.180364496013E-06
  64   6             8.180364474697E-06  1.794009484524E-05  5.896311945364E-07
  65   6             1.794009482303E-05  5.896312007536E-07  8.180364474697E-06
  66   6            -8.180364469368E-06  1.794009483813E-05 -5.896311954245E-07
  67   6            -8.180364472921E-06  5.896311963127E-07 -1.794009481149E-05
  68   6             8.180364474697E-06 -5.896312016418E-07 -1.794009482836E-05
  69   6             8.180364474697E-06  5.896312069709E-07  1.794009484080E-05
  70   6            -8.180364485355E-06 -5.896311963127E-07  1.794009482659E-05
  71   6             5.896312034182E-07 -1.794009483103E-05 -8.180364467592E-06
  72   6            -1.794009483991E-05 -8.180364476473E-06  5.896311963127E-07
  73   6            -5.896312025300E-07  1.794009481682E-05 -8.180364455157E-06
  74   6            -1.794009485323E-05  8.180364492461E-06 -5.896312185172E-07
  75   6            -5.896312256226E-07 -1.794009481504E-05  8.180364496013E-06
  76   6             1.794009481859E-05  8.180364481802E-06  5.896312060827E-07
  77   6             5.896312016418E-07  1.794009483902E-05  8.180364462262E-06
  78   6             1.794009482126E-05 -8.180364448052E-06 -5.896311865428E-07
  79   1             7.117462773820E-06  1.108400873795E-05  4.569201043303E-06
  80   1            -7.117462771378E-06 -1.108400873884E-05  4.569201041305E-06
  81   1             7.117462767825E-06 -1.108400873706E-05 -4.569201042193E-06
  82   1            -7.117462775152E-06  1.108400874106E-05 -4.569201044191E-06
  83   1             4.569201042082E-06  7.117462773598E-06  1.108400874017E-05
  84   1             1.108400874283E-05  4.569201039084E-06  7.117462768047E-06
  85   1            -4.569201042859E-06 -7.117462773820E-06  1.108400874417E-05
  86   1            -1.108400873973E-05  4.569201041527E-06 -7.117462773376E-06
  87   1             4.569201037752E-06 -7.117462775597E-06 -1.108400874328E-05
  88   1            -1.108400874061E-05 -4.569201040971E-06  7.117462770712E-06
  89   1            -4.569201038751E-06  7.117462771156E-06 -1.108400874639E-05
  90   1             1.108400873751E-05 -4.569201041194E-06 -7.117462770934E-06
  91   1             1.108400874150E-05  7.117462771156E-06  4.569201041194E-06
  92   1            -1.108400874061E-05 -7.117462772488E-06  4.569201043525E-06
  93   1            -1.108400874061E-05  7.117462772488E-06 -4.569201042193E-06
  94   1             1.108400874328E-05 -7.117462777373E-06 -4.569201041749E-06
  95   1             7.117462772044E-06  4.569201040971E-06  1.108400873973E-05
  96   1             4.569201042193E-06  1.108400873839E-05  7.117462768269E-06
  97   1            -7.117462772044E-06 -4.569201042193E-06  1.108400874150E-05
  98   1             4.569201041527E-06 -1.108400873884E-05 -7.117462773376E-06
  99   1            -7.117462775819E-06  4.569201038085E-06 -1.108400874328E-05
 100   1            -4.569201042082E-06 -1.108400874283E-05  7.117462771378E-06
 101   1             7.117462770934E-06 -4.569201040416E-06 -1.108400874150E-05
 102   1            -4.569201045190E-06  1.108400873973E-05 -7.117462768935E-06

 RESULTANT FORCE    -2.107283802750E-14 -2.023034517684E-14 -1.236363171130E-14

 ATOMIC PART

 SYMMETRY ALLOWED FORCES (ANALYTICAL) (DIRECTION, FORCE)

    1 -8.0313675E-05    2  1.2173308E-05    3 -4.3182936E-05    4  6.7741413E-06
    5  2.3628386E-05    6  4.1080626E-05    7  2.4553374E-05    8 -7.5547544E-05
    9 -5.4220388E-05   10 -2.6295071E-05   11  2.4142738E-05   12  1.0343712E-05
   13  6.3051747E-05

 CELL PART

 GRADIENT WITH RESPECT TO THE CELL PARAMETER IN HARTREE/BOHR
ORDER: -D/DA1X, -D/DA1Y, -D/DA1Z
       -D/DA2X, -D/DA2Y, -D/DA2Z
       -D/DA3X, -D/DA3Y, -D/DA3Z
 -0.335209988443E-13 -0.621146294755E-05 -0.621146294044E-05
 -0.621146295998E-05 -0.114263243364E-14 -0.621146300261E-05
 -0.621146299551E-05 -0.621146297064E-05 -0.390673281402E-14

STRESS TENSOR, IN HARTREE/BOHR^3:
ORDER: 11 12 13
       21 22 23
       31 32 33
  0.119787494928E-07  0.665793488033E-16 -0.193440968918E-17
  0.233687494863E-16  0.119787494881E-07 -0.211651928846E-16
  0.637165871143E-16 -0.561824886244E-16  0.119787495094E-07

PRESSURE FROM THE STRESS TENSOR,
IN HARTREE/BOHR^3: -0.11979E-07
PRESSURE IN GIGAPASCAL: -0.3524E-03
CONVERSION FACTOR: 1 HARTREE/BOHR^3= 29421 GIGAPASCAL
WHEN USING VALUES FOR BOHR RADIUS AND HARTREE
FROM IUPAC WEBSITE, APRIL 2009
ENTHALPY: -9.5868580234345E+03

 SYMMETRY ALLOWED FORCES (ANALYTICAL) (DIRECTION, FORCE)

    1 -3.4646609E-04
 TTTTTTTTTTTTTTTTTTTTTTTTTTTTTT TOTGRA_C    TELAPSE       66.21 TCPU       55.76
 TTTTTTTTTTTTTTTTTTTTTTTTTTTTTT SMAT        TELAPSE       73.75 TCPU       62.95
 TTTTTTTTTTTTTTTTTTTTTTTTTTTTTT POLAR2      TELAPSE       74.15 TCPU       63.35

 CELL FORCES OF CENTRAL POINT

 | -3.35210E-14 -6.21146E-06 -6.21146E-06 |
 | -6.21146E-06 -1.14263E-15 -6.21146E-06 |
 | -6.21146E-06 -6.21146E-06 -3.90673E-15 |

 ENERGY OF CENTRAL POINT:   -0.9586857823E+04


 VOLUME OF THE CELL: **********

 DENSITY OF THE CRYSTAL =          1.0706 g/cm^3

 STRAIN MATRIX   4 :

  | 0 0 0 |
  | 0 0 1 |
  | 0 1 0 |
  
 *******************************************************************************
 LATTICE PARAMETERS (ANGSTROMS AND DEGREES) - BOHR = 0.5291772083 ANGSTROM
 PRIMITIVE CELL - CENTRING CODE 6/0 VOLUME=  2474.525969 - DENSITY  1.071 g/cm^3
         A              B              C           ALPHA      BETA       GAMMA 
    14.75835555    14.75835555    14.75835555   109.471221 109.471221 109.471221
 *******************************************************************************
 ATOMS IN THE ASYMMETRIC UNIT    6 - ATOMS IN THE UNIT CELL:  102
     ATOM                 X/A                 Y/B                 Z/C    
 *******************************************************************************
      1 T 230 ZN    5.000000000000E-01  2.500000000000E-01 -2.500000000000E-01
      2 F 230 ZN    5.000000000000E-01 -2.500000000000E-01  2.500000000000E-01
      3 F 230 ZN   -2.500000000000E-01 -5.000000000000E-01  2.500000000000E-01
      4 F 230 ZN    2.500000000000E-01 -2.500000000000E-01  5.000000000000E-01
      5 F 230 ZN    2.500000000000E-01  5.000000000000E-01 -2.500000000000E-01
      6 F 230 ZN   -2.500000000000E-01  2.500000000000E-01 -5.000000000000E-01
      7 T   7 N    -3.747805825922E-01  2.794584749313E-01 -2.818340982500E-01
      8 F   7 N    -4.387074268186E-01 -9.294648434222E-02  2.818340982500E-01
      9 F   7 N     3.747805825922E-01  9.294648434222E-02 -3.457609424764E-01
     10 F   7 N     4.387074268186E-01 -2.794584749313E-01  3.457609424764E-01
     11 F   7 N    -2.818340982500E-01 -3.747805825922E-01  2.794584749313E-01
     12 F   7 N     2.794584749313E-01 -2.818340982500E-01 -3.747805825922E-01
     13 F   7 N     3.457609424764E-01  4.387074268186E-01 -2.794584749313E-01
     14 F   7 N    -9.294648434222E-02  2.818340982500E-01 -4.387074268186E-01
     15 F   7 N     2.818340982500E-01 -4.387074268186E-01 -9.294648434222E-02
     16 F   7 N     9.294648434222E-02 -3.457609424764E-01  3.747805825922E-01
     17 F   7 N    -3.457609424764E-01  3.747805825922E-01  9.294648434222E-02
     18 F   7 N    -2.794584749313E-01  3.457609424764E-01  4.387074268186E-01
     19 F   7 N     2.794584749313E-01 -3.747805825922E-01 -2.818340982500E-01
     20 F   7 N    -9.294648434222E-02 -4.387074268186E-01  2.818340982500E-01
     21 F   7 N     9.294648434222E-02  3.747805825922E-01 -3.457609424764E-01
     22 F   7 N    -2.794584749313E-01  4.387074268186E-01  3.457609424764E-01
     23 F   7 N    -3.747805825922E-01 -2.818340982500E-01  2.794584749313E-01
     24 F   7 N    -2.818340982500E-01  2.794584749313E-01 -3.747805825922E-01
     25 F   7 N     4.387074268186E-01  3.457609424764E-01 -2.794584749313E-01
     26 F   7 N     2.818340982500E-01 -9.294648434222E-02 -4.387074268186E-01
     27 F   7 N    -4.387074268186E-01  2.818340982500E-01 -9.294648434222E-02
     28 F   7 N    -3.457609424764E-01  9.294648434222E-02  3.747805825922E-01
     29 F   7 N     3.747805825922E-01 -3.457609424764E-01  9.294648434222E-02
     30 F   7 N     3.457609424764E-01 -2.794584749313E-01  4.387074268186E-01
     31 T  17 CL    4.966505432969E-01  1.544793478752E-01  4.966505432969E-01
     32 F  17 CL   -3.421711954216E-01  0.000000000000E+00 -4.966505432969E-01
     33 F  17 CL   -4.966505432969E-01  0.000000000000E+00 -3.421711954216E-01
     34 F  17 CL    3.421711954216E-01 -1.544793478752E-01  3.421711954216E-01
     35 F  17 CL    4.966505432969E-01  4.966505432969E-01  1.544793478752E-01
     36 F  17 CL    1.544793478752E-01  4.966505432969E-01  4.966505432969E-01
     37 F  17 CL    3.421711954216E-01  3.421711954216E-01 -1.544793478752E-01
     38 F  17 CL    0.000000000000E+00 -4.966505432969E-01 -3.421711954216E-01
     39 F  17 CL   -4.966505432969E-01 -3.421711954216E-01  0.000000000000E+00
     40 F  17 CL    0.000000000000E+00 -3.421711954216E-01 -4.966505432969E-01
     41 F  17 CL   -3.421711954216E-01 -4.966505432969E-01  0.000000000000E+00
     42 F  17 CL   -1.544793478752E-01  3.421711954216E-01  3.421711954216E-01
     43 T   6 C    -3.799670343664E-01  2.429900243312E-01 -3.799670343664E-01
     44 F   6 C    -3.770429413024E-01  0.000000000000E+00  3.799670343664E-01
     45 F   6 C     3.799670343664E-01  0.000000000000E+00 -3.770429413024E-01
     46 F   6 C     3.770429413024E-01 -2.429900243312E-01  3.770429413024E-01
     47 F   6 C    -3.799670343664E-01 -3.799670343664E-01  2.429900243312E-01
     48 F   6 C     2.429900243312E-01 -3.799670343664E-01 -3.799670343664E-01
     49 F   6 C     3.770429413024E-01  3.770429413024E-01 -2.429900243312E-01
     50 F   6 C     0.000000000000E+00  3.799670343664E-01 -3.770429413024E-01
     51 F   6 C     3.799670343664E-01 -3.770429413024E-01  0.000000000000E+00
     52 F   6 C     0.000000000000E+00 -3.770429413024E-01  3.799670343664E-01
     53 F   6 C    -3.770429413024E-01  3.799670343664E-01  0.000000000000E+00
     54 F   6 C    -2.429900243312E-01  3.770429413024E-01  3.770429413024E-01
     55 T   6 C    -2.627676736629E-01  3.450839149308E-01 -2.060904397941E-01
     56 F   6 C    -4.488256452751E-01 -5.667723386878E-02  2.060904397941E-01
     57 F   6 C     2.627676736629E-01  5.667723386878E-02 -3.921484114063E-01
     58 F   6 C     4.488256452751E-01 -3.450839149308E-01  3.921484114063E-01
     59 F   6 C    -2.060904397941E-01 -2.627676736629E-01  3.450839149308E-01
     60 F   6 C     3.450839149308E-01 -2.060904397941E-01 -2.627676736629E-01
     61 F   6 C     3.921484114063E-01  4.488256452751E-01 -3.450839149308E-01
     62 F   6 C    -5.667723386878E-02  2.060904397941E-01 -4.488256452751E-01
     63 F   6 C     2.060904397941E-01 -4.488256452751E-01 -5.667723386878E-02
     64 F   6 C     5.667723386878E-02 -3.921484114063E-01  2.627676736629E-01
     65 F   6 C    -3.921484114063E-01  2.627676736629E-01  5.667723386878E-02
     66 F   6 C    -3.450839149308E-01  3.921484114063E-01  4.488256452751E-01
     67 F   6 C     3.450839149308E-01 -2.627676736629E-01 -2.060904397941E-01
     68 F   6 C    -5.667723386878E-02 -4.488256452751E-01  2.060904397941E-01
     69 F   6 C     5.667723386878E-02  2.627676736629E-01 -3.921484114063E-01
     70 F   6 C    -3.450839149308E-01  4.488256452751E-01  3.921484114063E-01
     71 F   6 C    -2.627676736629E-01 -2.060904397941E-01  3.450839149308E-01
     72 F   6 C    -2.060904397941E-01  3.450839149308E-01 -2.627676736629E-01
     73 F   6 C     4.488256452751E-01  3.921484114063E-01 -3.450839149308E-01
     74 F   6 C     2.060904397941E-01 -5.667723386878E-02 -4.488256452751E-01
     75 F   6 C    -4.488256452751E-01  2.060904397941E-01 -5.667723386878E-02
     76 F   6 C    -3.921484114063E-01  5.667723386878E-02  2.627676736629E-01
     77 F   6 C     2.627676736629E-01 -3.921484114063E-01  5.667723386878E-02
     78 F   6 C     3.921484114063E-01 -3.450839149308E-01  4.488256452751E-01
     79 T   1 H    -2.329786108428E-01  3.865956161772E-01 -1.181035375213E-01
     80 F   1 H    -4.953008463016E-01 -1.148750733215E-01  1.181035375213E-01
     81 F   1 H     2.329786108428E-01  1.148750733215E-01 -3.804257729800E-01
     82 F   1 H     4.953008463016E-01 -3.865956161772E-01  3.804257729800E-01
     83 F   1 H    -1.181035375213E-01 -2.329786108428E-01  3.865956161772E-01
     84 F   1 H     3.865956161772E-01 -1.181035375213E-01 -2.329786108428E-01
     85 F   1 H     3.804257729800E-01  4.953008463016E-01 -3.865956161772E-01
     86 F   1 H    -1.148750733215E-01  1.181035375213E-01 -4.953008463016E-01
     87 F   1 H     1.181035375213E-01 -4.953008463016E-01 -1.148750733215E-01
     88 F   1 H     1.148750733215E-01 -3.804257729800E-01  2.329786108428E-01
     89 F   1 H    -3.804257729800E-01  2.329786108428E-01  1.148750733215E-01
     90 F   1 H    -3.865956161772E-01  3.804257729800E-01  4.953008463016E-01
     91 F   1 H     3.865956161772E-01 -2.329786108428E-01 -1.181035375213E-01
     92 F   1 H    -1.148750733215E-01 -4.953008463016E-01  1.181035375213E-01
     93 F   1 H     1.148750733215E-01  2.329786108428E-01 -3.804257729800E-01
     94 F   1 H    -3.865956161772E-01  4.953008463016E-01  3.804257729800E-01
     95 F   1 H    -2.329786108428E-01 -1.181035375213E-01  3.865956161772E-01
     96 F   1 H    -1.181035375213E-01  3.865956161772E-01 -2.329786108428E-01
     97 F   1 H     4.953008463016E-01  3.804257729800E-01 -3.865956161772E-01
     98 F   1 H     1.181035375213E-01 -1.148750733215E-01 -4.953008463016E-01
     99 F   1 H    -4.953008463016E-01  1.181035375213E-01 -1.148750733215E-01
    100 F   1 H    -3.804257729800E-01  1.148750733215E-01  2.329786108428E-01
    101 F   1 H     2.329786108428E-01 -3.804257729800E-01  1.148750733215E-01
    102 F   1 H     3.804257729800E-01 -3.865956161772E-01  4.953008463016E-01

 TRANSFORMATION MATRIX PRIMITIVE-CRYSTALLOGRAPHIC CELL
  0.0000  1.0000  1.0000  1.0000  0.0000  1.0000  1.0000  1.0000  0.0000

 *******************************************************************************
 CRYSTALLOGRAPHIC CELL (VOLUME=       4949.05193866)
         A              B              C           ALPHA      BETA       GAMMA 
    17.04148110    17.04148110    17.04148110    90.000000  90.000000  90.000000

 COORDINATES IN THE CRYSTALLOGRAPHIC CELL
     ATOM                 X/A                 Y/B                 Z/C    
 *******************************************************************************
      1 T 230 ZN    2.500000000000E-01  5.000000000000E-01  8.273995210077E-17
      2 F 230 ZN    2.500000000000E-01 -5.515996806718E-17 -5.000000000000E-01
      3 F 230 ZN   -5.515996806718E-17  2.500000000000E-01 -5.000000000000E-01
      4 F 230 ZN    5.000000000000E-01  5.515996806718E-17  2.500000000000E-01
      5 F 230 ZN    5.000000000000E-01  2.500000000000E-01  8.273995210077E-17
      6 F 230 ZN   -5.515996806718E-17 -5.000000000000E-01  2.500000000000E-01
      7 T   7 N     1.862024796368E-01 -4.680365778868E-01  9.325599529455E-02
      8 F   7 N    -1.862024796368E-01  4.680365778868E-01  9.325599529455E-02
      9 F   7 N     1.862024796368E-01  4.680365778868E-01 -9.325599529455E-02
     10 F   7 N    -1.862024796368E-01 -4.680365778868E-01 -9.325599529455E-02
     11 F   7 N     9.325599529455E-02  1.862024796368E-01 -4.680365778868E-01
     12 F   7 N    -4.680365778868E-01  9.325599529455E-02  1.862024796368E-01
     13 F   7 N    -9.325599529455E-02 -1.862024796368E-01 -4.680365778868E-01
     14 F   7 N     4.680365778868E-01  9.325599529455E-02 -1.862024796368E-01
     15 F   7 N     9.325599529455E-02 -1.862024796368E-01  4.680365778868E-01
     16 F   7 N     4.680365778868E-01 -9.325599529455E-02  1.862024796368E-01
     17 F   7 N    -9.325599529455E-02  1.862024796368E-01  4.680365778868E-01
     18 F   7 N    -4.680365778868E-01 -9.325599529455E-02 -1.862024796368E-01
     19 F   7 N    -4.680365778868E-01  1.862024796368E-01  9.325599529455E-02
     20 F   7 N     4.680365778868E-01 -1.862024796368E-01  9.325599529455E-02
     21 F   7 N     4.680365778868E-01  1.862024796368E-01 -9.325599529455E-02
     22 F   7 N    -4.680365778868E-01 -1.862024796368E-01 -9.325599529455E-02
     23 F   7 N     1.862024796368E-01  9.325599529455E-02 -4.680365778868E-01
     24 F   7 N     9.325599529455E-02 -4.680365778868E-01  1.862024796368E-01
     25 F   7 N    -1.862024796368E-01 -9.325599529455E-02 -4.680365778868E-01
     26 F   7 N     9.325599529455E-02  4.680365778868E-01 -1.862024796368E-01
     27 F   7 N    -1.862024796368E-01  9.325599529455E-02  4.680365778868E-01
     28 F   7 N    -9.325599529455E-02  4.680365778868E-01  1.862024796368E-01
     29 F   7 N     1.862024796368E-01 -9.325599529455E-02  4.680365778868E-01
     30 F   7 N    -9.325599529455E-02 -4.680365778868E-01 -1.862024796368E-01
     31 T  17 CL    7.723967393762E-02  4.194108693593E-01  7.723967393762E-02
     32 F  17 CL   -7.723967393762E-02 -4.194108693593E-01  7.723967393762E-02
     33 F  17 CL    7.723967393762E-02 -4.194108693593E-01 -7.723967393762E-02
     34 F  17 CL   -7.723967393762E-02  4.194108693593E-01 -7.723967393762E-02
     35 F  17 CL    7.723967393762E-02  7.723967393762E-02  4.194108693593E-01
     36 F  17 CL    4.194108693593E-01  7.723967393762E-02  7.723967393762E-02
     37 F  17 CL   -7.723967393762E-02 -7.723967393762E-02  4.194108693593E-01
     38 F  17 CL   -4.194108693593E-01  7.723967393762E-02 -7.723967393762E-02
     39 F  17 CL    7.723967393762E-02 -7.723967393762E-02 -4.194108693593E-01
     40 F  17 CL   -4.194108693593E-01 -7.723967393762E-02  7.723967393762E-02
     41 F  17 CL   -7.723967393762E-02  7.723967393762E-02 -4.194108693593E-01
     42 F  17 CL    4.194108693593E-01 -7.723967393762E-02 -7.723967393762E-02
     43 T   6 C     1.214950121656E-01  4.985379534680E-01  1.214950121656E-01
     44 F   6 C    -1.214950121656E-01 -4.985379534680E-01  1.214950121656E-01
     45 F   6 C     1.214950121656E-01 -4.985379534680E-01 -1.214950121656E-01
     46 F   6 C    -1.214950121656E-01  4.985379534680E-01 -1.214950121656E-01
     47 F   6 C     1.214950121656E-01  1.214950121656E-01  4.985379534680E-01
     48 F   6 C     4.985379534680E-01  1.214950121656E-01  1.214950121656E-01
     49 F   6 C    -1.214950121656E-01 -1.214950121656E-01  4.985379534680E-01
     50 F   6 C    -4.985379534680E-01  1.214950121656E-01 -1.214950121656E-01
     51 F   6 C     1.214950121656E-01 -1.214950121656E-01 -4.985379534680E-01
     52 F   6 C    -4.985379534680E-01 -1.214950121656E-01  1.214950121656E-01
     53 F   6 C    -1.214950121656E-01  1.214950121656E-01 -4.985379534680E-01
     54 F   6 C     4.985379534680E-01 -1.214950121656E-01 -1.214950121656E-01
     55 T   6 C    -2.991194256002E-01  9.302898580608E-02 -3.557966594690E-01
     56 F   6 C     2.991194256002E-01 -9.302898580608E-02 -3.557966594690E-01
     57 F   6 C    -2.991194256002E-01 -9.302898580608E-02  3.557966594690E-01
     58 F   6 C     2.991194256002E-01  9.302898580608E-02  3.557966594690E-01
     59 F   6 C    -3.557966594690E-01 -2.991194256002E-01  9.302898580608E-02
     60 F   6 C     9.302898580608E-02 -3.557966594690E-01 -2.991194256002E-01
     61 F   6 C     3.557966594690E-01  2.991194256002E-01  9.302898580608E-02
     62 F   6 C    -9.302898580608E-02 -3.557966594690E-01  2.991194256002E-01
     63 F   6 C    -3.557966594690E-01  2.991194256002E-01 -9.302898580608E-02
     64 F   6 C    -9.302898580608E-02  3.557966594690E-01 -2.991194256002E-01
     65 F   6 C     3.557966594690E-01 -2.991194256002E-01 -9.302898580608E-02
     66 F   6 C     9.302898580608E-02  3.557966594690E-01  2.991194256002E-01
     67 F   6 C     9.302898580608E-02 -2.991194256002E-01 -3.557966594690E-01
     68 F   6 C    -9.302898580608E-02  2.991194256002E-01 -3.557966594690E-01
     69 F   6 C    -9.302898580608E-02 -2.991194256002E-01  3.557966594690E-01
     70 F   6 C     9.302898580608E-02  2.991194256002E-01  3.557966594690E-01
     71 F   6 C    -2.991194256002E-01 -3.557966594690E-01  9.302898580608E-02
     72 F   6 C    -3.557966594690E-01  9.302898580608E-02 -2.991194256002E-01
     73 F   6 C     2.991194256002E-01  3.557966594690E-01  9.302898580608E-02
     74 F   6 C    -3.557966594690E-01 -9.302898580608E-02  2.991194256002E-01
     75 F   6 C     2.991194256002E-01 -3.557966594690E-01 -9.302898580608E-02
     76 F   6 C     3.557966594690E-01 -9.302898580608E-02 -2.991194256002E-01
     77 F   6 C    -2.991194256002E-01  3.557966594690E-01 -9.302898580608E-02
     78 F   6 C     3.557966594690E-01  9.302898580608E-02  2.991194256002E-01
     79 T   1 H    -2.492646552507E-01  1.311611177294E-01 -3.641397285722E-01
     80 F   1 H     2.492646552507E-01 -1.311611177294E-01 -3.641397285722E-01
     81 F   1 H    -2.492646552507E-01 -1.311611177294E-01  3.641397285722E-01
     82 F   1 H     2.492646552507E-01  1.311611177294E-01  3.641397285722E-01
     83 F   1 H    -3.641397285722E-01 -2.492646552507E-01  1.311611177294E-01
     84 F   1 H     1.311611177294E-01 -3.641397285722E-01 -2.492646552507E-01
     85 F   1 H     3.641397285722E-01  2.492646552507E-01  1.311611177294E-01
     86 F   1 H    -1.311611177294E-01 -3.641397285722E-01  2.492646552507E-01
     87 F   1 H    -3.641397285722E-01  2.492646552507E-01 -1.311611177294E-01
     88 F   1 H    -1.311611177294E-01  3.641397285722E-01 -2.492646552507E-01
     89 F   1 H     3.641397285722E-01 -2.492646552507E-01 -1.311611177294E-01
     90 F   1 H     1.311611177294E-01  3.641397285722E-01  2.492646552507E-01
     91 F   1 H     1.311611177294E-01 -2.492646552507E-01 -3.641397285722E-01
     92 F   1 H    -1.311611177294E-01  2.492646552507E-01 -3.641397285722E-01
     93 F   1 H    -1.311611177294E-01 -2.492646552507E-01  3.641397285722E-01
     94 F   1 H     1.311611177294E-01  2.492646552507E-01  3.641397285722E-01
     95 F   1 H    -2.492646552507E-01 -3.641397285722E-01  1.311611177294E-01
     96 F   1 H    -3.641397285722E-01  1.311611177294E-01 -2.492646552507E-01
     97 F   1 H     2.492646552507E-01  3.641397285722E-01  1.311611177294E-01
     98 F   1 H    -3.641397285722E-01 -1.311611177294E-01  2.492646552507E-01
     99 F   1 H     2.492646552507E-01 -3.641397285722E-01 -1.311611177294E-01
    100 F   1 H     3.641397285722E-01 -1.311611177294E-01 -2.492646552507E-01
    101 F   1 H    -2.492646552507E-01  3.641397285722E-01 -1.311611177294E-01
    102 F   1 H     3.641397285722E-01  1.311611177294E-01  2.492646552507E-01

 T = ATOM BELONGING TO THE ASYMMETRIC UNIT

 *******************************************************************************
 * CELL DEFORMATION
 *******************************************************************************

    ELASTIC STRAIN MATRIX (ADIMENSIONAL)

    1    0.0000000000    0.0000000000    0.0000000000
    2    0.0000000000    0.0000000000    0.0001000000
    3    0.0000000000    0.0001000000    0.0000000000

 LATTICE PARAMETERS (ANGSTROMS AND DEGREES) OF
 (1) ORIGINAL PRIMITIVE CELL
 (2) ORIGINAL CRYSTALLOGRAPHIC CELL
 (3) DEFORMED PRIMITIVE CELL
 (4) DEFORMED CRYSTALLOGRAPHIC CELL

            A           B           C        ALPHA       BETA        GAMMA         VOL
 (1)   14.758356   14.758356   14.758356  109.471221  109.471221  109.471221 2474.525969
 (2)   17.041481   17.041481   17.041481   90.000000   90.000000   90.000000 4949.051939
 (3)   14.759339   14.757372   14.757372  109.465818  109.471221  109.471221 2474.525945
 (4)   17.041481   17.041481   17.041481   89.988541   90.000000   90.000000 4949.051889

 * CELL DEFORMATION COMPLETE - NO. OF SYMMOPS   4

 *******************************************************************************
 * CELL DEFORMATION
 *******************************************************************************

    ELASTIC STRAIN MATRIX (ADIMENSIONAL)

    1    0.0000000000    0.0000000000    0.0000000000
    2    0.0000000000    0.0000000000   -0.0001000000
    3    0.0000000000   -0.0001000000    0.0000000000

 LATTICE PARAMETERS (ANGSTROMS AND DEGREES) OF
 (1) ORIGINAL PRIMITIVE CELL
 (2) ORIGINAL CRYSTALLOGRAPHIC CELL
 (3) DEFORMED PRIMITIVE CELL
 (4) DEFORMED CRYSTALLOGRAPHIC CELL

            A           B           C        ALPHA       BETA        GAMMA         VOL
 (1)   14.759339   14.757372   14.757372  109.465818  109.471221  109.471221 2474.525945
 (2)   17.041481   17.041481   17.041481   89.988541   90.000000   90.000000 4949.051889
 (3)   14.758355   14.758355   14.758355  109.471220  109.471221  109.471221 2474.525920
 (4)   17.041481   17.041481   17.041481   90.000000   90.000000   90.000000 4949.051840

 * CELL DEFORMATION COMPLETE - NO. OF SYMMOPS   4

 *****    4 SYMMOPS - TRANSLATORS IN ANGSTROM
 ***** MATRICES AND TRANSLATORS IN THE CARTESIAN REFERENCE FRAME

 ORDER   : ORDER OF THE OPERATOR

 TRANSLA : REAL TRANSLATION (WITHOUT ORIGIN SHIFT) IN CARTESIAN COORDINATES

 uvw/hkl : ORIENTATION OF THE OPERATOR IN CARTESIAN COORDINATES

 LOCATED : ORIGIN OF THE OPERATOR IN CARTESIAN COORDINATES

   NO.   1 INVERSE   1    ORDER   1        NO.   2 INVERSE   2    ORDER   2
    1.000   0.000   0.000     0.000         1.000   0.000   0.000     0.000
    0.000   1.000   0.000     0.000         0.000  -1.000   0.000     0.000
    0.000   0.000   1.000     0.000         0.000   0.000  -1.000     0.000
             OPERATION E(   1)                       OPERATION C(   2)
 DETERMINANT 1.; ROTATION(DEG)   0.      DETERMINANT 1.; ROTATION(DEG) 180.
 TRANSLA (  0.000    0.000    0.000)     TRANSLA (  0.000    0.000    0.000)
 uvw/hkl (  0.000    0.000    0.000)     uvw/hkl (  4.000    0.000    0.000)
 LOCATED (  0.000    0.000    0.000)     LOCATED (  0.000    0.000    0.000)

   NO.   3 INVERSE   3    ORDER   2        NO.   4 INVERSE   4    ORDER   2
    1.000   0.000   0.000     0.000         1.000   0.000   0.000     0.000
    0.000   0.000   1.000     0.000         0.000   0.000  -1.000     0.000
    0.000   1.000   0.000     0.000         0.000  -1.000   0.000     0.000
             OPERATION M(   2)                       OPERATION M(   2)
 DETERMINANT-1.; ROTATION(DEG)   0.      DETERMINANT-1.; ROTATION(DEG)   0.
 TRANSLA (  0.000    0.000    0.000)     TRANSLA (  0.000    0.000    0.000)
 uvw/hkl (  0.000   -1.000    1.000)     uvw/hkl (  0.000   -1.000   -1.000)
 LOCATED (  0.000    0.000    0.000)     LOCATED (  0.000    0.000    0.000)

 GCALCO - MAX INDICES DIRECT LATTICE VECTOR    14    14    14
 NO.OF VECTORS CREATED 6999 STARS  122 RMAX   303.80940 BOHR

 CAPPA:IS1  2;IS2  2;IS3  2; K PTS MONK NET   5; SYMMOPS:K SPACE   8;G SPACE   4

 *******************************************************************************
 MAX NUMBER OF SCF CYCLES      50  CONVERGENCE ON DELTAP        10**-18
 WEIGHT OF F(I) IN F(I+1)      30% CONVERGENCE ON ENERGY        10**- 8
 SHRINK. FACT.(MONKH.)    2  2  2  NUMBER OF K POINTS IN THE IBZ      5
 SHRINKING FACTOR(GILAT NET)    2  NUMBER OF K POINTS(GILAT NET)      5
 *******************************************************************************
 *** K POINTS COORDINATES (OBLIQUE COORDINATES IN UNITS OF IS =  2)
   1-R(  0  0  0)   2-R(  1  0  0)   3-R(  0  1  0)   4-R(  0  1  1)
   5-R(  1  1  1)

 DIRECT LATTICE VECTORS COMPON. (A.U.)     RECIP. LATTICE VECTORS COMPON. (A.U.) 
        X            Y            Z              X            Y            Z
  -16.1018661   16.1018661   16.1018661      0.0000000    0.1951074    0.1951074
   16.1018661  -16.1018661   16.1018661      0.1951074    0.0000000    0.1951074
   16.1018661   16.1018661  -16.1018661      0.1951074    0.1951074    0.0000000

 DISK SPACE FOR EIGENVECTORS (FTN 10)    15984720 REALS
 TTTTTTTTTTTTTTTTTTTTTTTTTTTTTT gordsh1     TELAPSE       84.36 TCPU       68.06

 MATRIX SIZE: P(G)  781260, F(G)  391524, P(G) IRR  100886, F(G) IRR  100886
 MAX G-VECTOR INDEX FOR 1- AND 2-ELECTRON INTEGRALS  51

 TTTTTTTTTTTTTTTTTTTTTTTTTTTTTT INPUT       TELAPSE       84.43 TCPU       68.12

 SYMMETRY ALLOWED ELASTIC DISTORTION 1
  0.5773503  0.0000000  0.0000000
  0.0000000  0.5773503  0.0000000
  0.0000000  0.0000000  0.5773503

 SYMMETRY ALLOWED ELASTIC DISTORTION 2
  0.8164966  0.0000000  0.0000000
  0.0000000 -0.4082483  0.0000000
  0.0000000  0.0000000 -0.4082483

 SYMMETRY ALLOWED ELASTIC DISTORTION 3
  0.0000000  0.0000000  0.0000000
  0.0000000  0.0000000  0.7071068
  0.0000000  0.7071068  0.0000000

 SYMMETRY ALLOWED INTERNAL DEGREE(S) OF FREEDOM:  77
 TTTTTTTTTTTTTTTTTTTTTTTTTTTTTT SYMM        TELAPSE       84.64 TCPU       68.34
 TTTTTTTTTTTTTTTTTTTTTTTTTTTTTT INT_SCREEN  TELAPSE       84.65 TCPU       68.34
 INFORMATION **** EXCBUF **** EXCH. BIPO BUFFER: WORDS USED =           0

 DFT PARAMETERS

     ATOM       ELECTRONS   NET CHARGE   R(ANGSTROM)
   1 230  ZN     20.0000      0.0000     1.37000000
   7   7  N       7.0000      0.0000     0.74000000
  31  17  CL     17.0000      0.0000     0.99000000
  43   6  C       6.0000      0.0000     0.77000000
  79   1  H       1.0000      0.0000     1.11000000

 SIZE OF GRID=    1618128
 TTTTTTTTTTTTTTTTTTTTTTTTTTTTTT MAKE_GRID2  TELAPSE       88.07 TCPU       71.76
 BECKE WEIGHT FUNCTION
 RADSAFE =     2.00
 TOLERANCES - DENSITY:10**- 6; POTENTIAL:10**- 9; GRID WGT:10**-14

 RADIAL INTEGRATION  - INTERVALS (POINTS,UPPER LIMIT):            1( 99,  4.0*R)

 ANGULAR INTEGRATION - INTERVALS (ACCURACY LEVEL [N. POINTS] UPPER LIMIT):
  1(  6[ 146]   0.2)  2( 11[ 302]   0.5)  3( 14[ 590]   0.9)  4( 18[1454]   3.5)
  5( 14[ 590]9999.0)
 TTTTTTTTTTTTTTTTTTTTTTTTTTTTTT INT_CALC    TELAPSE       88.11 TCPU       71.81

 *******************************************************************************
 ZIFCl_start                                                                     
 CRYSTAL - SCF - TYPE OF CALCULATION :  RESTRICTED CLOSED SHELL
 *******************************************************************************

 CAPPA:IS1  2;IS2  2;IS3  2; K PTS MONK NET   5; SYMMOPS:K SPACE   8;G SPACE   4

 TTTTTTTTTTTTTTTTTTTTTTTTTTTTTT SDIK        TELAPSE       89.37 TCPU       73.06

 AAAAAAAAAAAAAAAAAAAAAAAAAAAAAAAAAAAAAAAAAAAAAAAAAAAAAAAAAAAAAAAAAAAAAAAAAAAAAAA
         ATOMIC WAVEFUNCTION(S)


 NUCLEAR CHARGE 20.0  SYMMETRY SPECIES            S    P    D
 N. ELECTRONS   20.0  NUMBER OF PRIMITIVE GTOS    7    7    6
                      NUMBER OF CONTRACTED GTOS   5    5    3
                      NUMBER OF CLOSED SHELLS     2    1    1
                      OPEN SHELL OCCUPATION       0    0    0

  ZNUC SCFIT  TOTAL HF ENERGY   KINETIC ENERGY   VIRIAL THEOREM ACCURACY
  20.0  35   -2.259494290E+02  1.538488917E+02 -2.468645152E+00  3.9E-06

 NUCLEAR CHARGE  7.0  SYMMETRY SPECIES            S    P
 N. ELECTRONS    7.0  NUMBER OF PRIMITIVE GTOS   11    5
                      NUMBER OF CONTRACTED GTOS   4    3
                      NUMBER OF CLOSED SHELLS     2    0
                      OPEN SHELL OCCUPATION       0    3

  ZNUC SCFIT  TOTAL HF ENERGY   KINETIC ENERGY   VIRIAL THEOREM ACCURACY
   7.0  11   -5.439473665E+01  5.441433682E+01 -1.999639798E+00  3.6E-06

 NUCLEAR CHARGE 17.0  SYMMETRY SPECIES            S    P
 N. ELECTRONS   17.0  NUMBER OF PRIMITIVE GTOS   13   10
                      NUMBER OF CONTRACTED GTOS   6    5
                      NUMBER OF CLOSED SHELLS     3    1
                      OPEN SHELL OCCUPATION       0    5

  ZNUC SCFIT  TOTAL HF ENERGY   KINETIC ENERGY   VIRIAL THEOREM ACCURACY
  17.0  10   -4.594686980E+02  4.594737850E+02 -1.999988929E+00  4.2E-06

 NUCLEAR CHARGE  6.0  SYMMETRY SPECIES            S    P
 N. ELECTRONS    6.0  NUMBER OF PRIMITIVE GTOS   11    5
                      NUMBER OF CONTRACTED GTOS   4    3
                      NUMBER OF CLOSED SHELLS     2    0
                      OPEN SHELL OCCUPATION       0    2

  ZNUC SCFIT  TOTAL HF ENERGY   KINETIC ENERGY   VIRIAL THEOREM ACCURACY
   6.0  11   -3.768480057E+01  3.769831118E+01 -1.999641612E+00  2.0E-06

 NUCLEAR CHARGE  1.0  SYMMETRY SPECIES            S
 N. ELECTRONS    1.0  NUMBER OF PRIMITIVE GTOS    5
                      NUMBER OF CONTRACTED GTOS   3
                      NUMBER OF CLOSED SHELLS     0
                      OPEN SHELL OCCUPATION       1

  ZNUC SCFIT  TOTAL HF ENERGY   KINETIC ENERGY   VIRIAL THEOREM ACCURACY
   1.0   1   -4.998098153E-01  4.997907537E-01 -2.000038139E+00  9.6E-17

 AAAAAAAAAAAAAAAAAAAAAAAAAAAAAAAAAAAAAAAAAAAAAAAAAAAAAAAAAAAAAAAAAAAAAAAAAAAAAAA

 CHARGE NORMALIZATION FACTOR   1.00000000
 TOTAL ATOMIC CHARGES:
  20.0000000  20.0000000  20.0000000  20.0000000  20.0000000  20.0000000
   7.0000000   7.0000000   7.0000000   7.0000000   7.0000000   7.0000000
   7.0000000   7.0000000   7.0000000   7.0000000   7.0000000   7.0000000
   7.0000000   7.0000000   7.0000000   7.0000000   7.0000000   7.0000000
   7.0000000   7.0000000   7.0000000   7.0000000   7.0000000   7.0000000
  17.0000000  17.0000000  17.0000000  17.0000000  17.0000000  17.0000000
  17.0000000  17.0000000  17.0000000  17.0000000  17.0000000  17.0000000
   6.0000000   6.0000000   6.0000000   6.0000000   6.0000000   6.0000000
   6.0000000   6.0000000   6.0000000   6.0000000   6.0000000   6.0000000
   6.0000000   6.0000000   6.0000000   6.0000000   6.0000000   6.0000000
   6.0000000   6.0000000   6.0000000   6.0000000   6.0000000   6.0000000
   6.0000000   6.0000000   6.0000000   6.0000000   6.0000000   6.0000000
   6.0000000   6.0000000   6.0000000   6.0000000   6.0000000   6.0000000
   1.0000000   1.0000000   1.0000000   1.0000000   1.0000000   1.0000000
   1.0000000   1.0000000   1.0000000   1.0000000   1.0000000   1.0000000
   1.0000000   1.0000000   1.0000000   1.0000000   1.0000000   1.0000000
   1.0000000   1.0000000   1.0000000   1.0000000   1.0000000   1.0000000
 TTTTTTTTTTTTTTTTTTTTTTTTTTTTTT MOQGAD      TELAPSE       91.01 TCPU       74.70
 TTTTTTTTTTTTTTTTTTTTTTTTTTTTTT SHELLXN     TELAPSE       94.15 TCPU       77.51
 TTTTTTTTTTTTTTTTTTTTTTTTTTTTTT MONMO3      TELAPSE       94.95 TCPU       78.31
 NUMERICALLY INTEGRATED DENSITY    731.9999036162
 TTTTTTTTTTTTTTTTTTTTTTTTTTTTTT NUMDFT      TELAPSE       97.24 TCPU       80.61
 CYC   0 ETOT(AU) -9.604570740292E+03 DETOT -9.60E+03 tst  2.13E-14 PX  1.00E+00
 TTTTTTTTTTTTTTTTTTTTTTTTTTTTTT DIIS        TELAPSE       97.31 TCPU       80.67
 TTTTTTTTTTTTTTTTTTTTTTTTTTTTTT FDIK        TELAPSE      134.83 TCPU      117.85
 INSULATING STATE
 TOP OF VALENCE BANDS -    BAND    366; K    1; EIG -2.8565172E-01 AU
 BOTTOM OF VIRTUAL BANDS - BAND    367; K    1; EIG -9.0209703E-02 AU
 DIRECT ENERGY BAND GAP:   5.3183 eV
 TTTTTTTTTTTTTTTTTTTTTTTTTTTTTT PDIG        TELAPSE      135.22 TCPU      118.25
 CHARGE NORMALIZATION FACTOR   1.00000000
 TOTAL ATOMIC CHARGES:
  18.2010985  18.2010985  18.2010988  18.2010988  18.2010988  18.2010988
   7.6918121   7.6918119   7.6918121   7.6918119   7.6918122   7.6918118
   7.6918115   7.6918121   7.6918122   7.6918121   7.6918115   7.6918118
   7.6918118   7.6918121   7.6918121   7.6918118   7.6918121   7.6918122
   7.6918119   7.6918122   7.6918119   7.6918115   7.6918121   7.6918115
  17.0030083  17.0030083  17.0030083  17.0030083  17.0030083  17.0030082
  17.0030083  17.0030084  17.0030083  17.0030084  17.0030083  17.0030082
   5.5311172   5.5311184   5.5311172   5.5311184   5.5311172   5.5311178
   5.5311184   5.5311178   5.5311172   5.5311178   5.5311184   5.5311178
   6.2106683   6.2106683   6.2106683   6.2106683   6.2106678   6.2106681
   6.2106681   6.2106683   6.2106678   6.2106683   6.2106681   6.2106681
   6.2106681   6.2106683   6.2106683   6.2106681   6.2106683   6.2106678
   6.2106683   6.2106678   6.2106683   6.2106681   6.2106683   6.2106681
   0.7801824   0.7801820   0.7801824   0.7801820   0.7801824   0.7801823
   0.7801821   0.7801820   0.7801824   0.7801820   0.7801821   0.7801823
   0.7801823   0.7801820   0.7801820   0.7801823   0.7801824   0.7801824
   0.7801820   0.7801824   0.7801820   0.7801821   0.7801824   0.7801821
 TTTTTTTTTTTTTTTTTTTTTTTTTTTTTT MOQGAD      TELAPSE      135.24 TCPU      118.26
 TTTTTTTTTTTTTTTTTTTTTTTTTTTTTT SHELLXN     TELAPSE      146.01 TCPU      121.56
 TTTTTTTTTTTTTTTTTTTTTTTTTTTTTT MONMO3      TELAPSE      148.99 TCPU      124.54
 NUMERICALLY INTEGRATED DENSITY    731.9999410536
 TTTTTTTTTTTTTTTTTTTTTTTTTTTTTT NUMDFT      TELAPSE      152.92 TCPU      128.47
 CYC   1 ETOT(AU) -9.585225950384E+03 DETOT  1.93E+01 tst  0.00E+00 PX  1.00E+00
 TTTTTTTTTTTTTTTTTTTTTTTTTTTTTT DIIS        TELAPSE      153.06 TCPU      128.61
 DIIS TEST: 0.10143E+02 AT SCF   CYCLE   1 - MIX   30 %
 TTTTTTTTTTTTTTTTTTTTTTTTTTTTTT FDIK        TELAPSE      157.82 TCPU      133.04
 INSULATING STATE
 TOP OF VALENCE BANDS -    BAND    366; K    5; EIG -1.7517060E-01 AU
 TOP OF VALENCE BANDS -    BAND    366; K    1; EIG -1.7537539E-01 AU
 BOTTOM OF VIRTUAL BANDS - BAND    367; K    1; EIG -2.7850510E-02 AU
 INDIRECT ENERGY BAND GAP:   4.0088 eV
 TTTTTTTTTTTTTTTTTTTTTTTTTTTTTT PDIG        TELAPSE      158.16 TCPU      133.38
 CHARGE NORMALIZATION FACTOR   1.00000000
 TOTAL ATOMIC CHARGES:
  19.1871528  19.1871528  19.1877156  19.1877156  19.1877156  19.1877156
   7.3683310   7.3684235   7.3683310   7.3684235   7.3674285   7.3685768
   7.3672001   7.3685481   7.3674285   7.3685481   7.3672001   7.3685768
   7.3685768   7.3685481   7.3685481   7.3685768   7.3683310   7.3674285
   7.3684235   7.3674285   7.3684235   7.3672001   7.3683310   7.3672001
  17.1526776  17.1525184  17.1526776  17.1525184  17.1526776  17.1528687
  17.1525184  17.1526391  17.1526776  17.1526391  17.1525184  17.1528687
   5.9559300   5.9566397   5.9559300   5.9566397   5.9559300   5.9552536
   5.9566397   5.9555246   5.9559300   5.9555246   5.9566397   5.9552536
   5.8226085   5.8229131   5.8226085   5.8229131   5.8256642   5.8227579
   5.8247394   5.8228847   5.8256642   5.8228847   5.8247394   5.8227579
   5.8227579   5.8228847   5.8228847   5.8227579   5.8226085   5.8256642
   5.8229131   5.8256642   5.8229131   5.8247394   5.8226085   5.8247394
   0.9567337   0.9567198   0.9567337   0.9567198   0.9567398   0.9576886
   0.9570366   0.9578051   0.9567398   0.9578051   0.9570366   0.9576886
   0.9576886   0.9578051   0.9578051   0.9576886   0.9567337   0.9567398
   0.9567198   0.9567398   0.9567198   0.9570366   0.9567337   0.9570366
 TTTTTTTTTTTTTTTTTTTTTTTTTTTTTT MOQGAD      TELAPSE      158.18 TCPU      133.40
 TTTTTTTTTTTTTTTTTTTTTTTTTTTTTT SHELLXN     TELAPSE      163.32 TCPU      136.73
 TTTTTTTTTTTTTTTTTTTTTTTTTTTTTT MONMO3      TELAPSE      164.07 TCPU      137.49
 NUMERICALLY INTEGRATED DENSITY    731.9999243410
 TTTTTTTTTTTTTTTTTTTTTTTTTTTTTT NUMDFT      TELAPSE      167.99 TCPU      141.41
 CYC   2 ETOT(AU) -9.585448732218E+03 DETOT -2.23E-01 tst  1.21E-02 PX  1.35E-01
 TTTTTTTTTTTTTTTTTTTTTTTTTTTTTT DIIS        TELAPSE      172.87 TCPU      146.29
 DIIS TEST: 0.92954E+01 AT SCF   CYCLE   2 - DIIS ACTIVE - HISTORY:     2 CYCLES
 TTTTTTTTTTTTTTTTTTTTTTTTTTTTTT FDIK        TELAPSE      192.33 TCPU      156.13
 INSULATING STATE
 TOP OF VALENCE BANDS -    BAND    366; K    5; EIG -1.8657250E-01 AU
 TOP OF VALENCE BANDS -    BAND    366; K    1; EIG -1.8684711E-01 AU
 BOTTOM OF VIRTUAL BANDS - BAND    367; K    4; EIG  5.5150790E-03 AU
 INDIRECT ENERGY BAND GAP:   5.2270 eV
 BOTTOM OF VIRTUAL BANDS - BAND    367; K    1; EIG  6.4096476E-03 AU
 TTTTTTTTTTTTTTTTTTTTTTTTTTTTTT PDIG        TELAPSE      192.72 TCPU      156.51
 CHARGE NORMALIZATION FACTOR   1.00000000
 TOTAL ATOMIC CHARGES:
  18.7391912  18.7391912  18.7404382  18.7404382  18.7404382  18.7404382
   7.5525783   7.5525949   7.5525783   7.5525949   7.5535249   7.5524333
   7.5522531   7.5530044   7.5535249   7.5530044   7.5522531   7.5524333
   7.5524333   7.5530044   7.5530044   7.5524333   7.5525783   7.5535249
   7.5525949   7.5535249   7.5525949   7.5522531   7.5525783   7.5522531
  17.0996606  17.0995212  17.0996606  17.0995212  17.0996606  17.0992893
  17.0995212  17.0995436  17.0996606  17.0995436  17.0995212  17.0992893
   5.5685734   5.5688881   5.5685734   5.5688881   5.5685734   5.5690496
   5.5688881   5.5685396   5.5685734   5.5685396   5.5688881   5.5690496
   6.0433572   6.0438462   6.0433572   6.0438462   6.0428590   6.0436522
   6.0432315   6.0432617   6.0428590   6.0432617   6.0432315   6.0436522
   6.0436522   6.0432617   6.0432617   6.0436522   6.0433572   6.0428590
   6.0438462   6.0428590   6.0438462   6.0432315   6.0433572   6.0432315
   0.8848301   0.8847490   0.8848301   0.8847490   0.8847967   0.8846284
   0.8847335   0.8847776   0.8847967   0.8847776   0.8847335   0.8846284
   0.8846284   0.8847776   0.8847776   0.8846284   0.8848301   0.8847967
   0.8847490   0.8847967   0.8847490   0.8847335   0.8848301   0.8847335
 TTTTTTTTTTTTTTTTTTTTTTTTTTTTTT MOQGAD      TELAPSE      192.73 TCPU      156.53
 TTTTTTTTTTTTTTTTTTTTTTTTTTTTTT SHELLXN     TELAPSE      198.46 TCPU      159.86
 TTTTTTTTTTTTTTTTTTTTTTTTTTTTTT MONMO3      TELAPSE      199.22 TCPU      160.62
 NUMERICALLY INTEGRATED DENSITY    731.9999174916
 TTTTTTTTTTTTTTTTTTTTTTTTTTTTTT NUMDFT      TELAPSE      204.16 TCPU      165.56
 CYC   3 ETOT(AU) -9.586734616203E+03 DETOT -1.29E+00 tst  3.23E-03 PX  9.58E-02
 TTTTTTTTTTTTTTTTTTTTTTTTTTTTTT DIIS        TELAPSE      204.29 TCPU      165.69
 DIIS TEST: 0.54940E+00 AT SCF   CYCLE   3 - DIIS ACTIVE - HISTORY:     3 CYCLES
 TTTTTTTTTTTTTTTTTTTTTTTTTTTTTT FDIK        TELAPSE      210.15 TCPU      171.21
 INSULATING STATE
 TOP OF VALENCE BANDS -    BAND    366; K    5; EIG -2.0060567E-01 AU
 TOP OF VALENCE BANDS -    BAND    366; K    1; EIG -2.0082135E-01 AU
 BOTTOM OF VIRTUAL BANDS - BAND    367; K    3; EIG -1.3048724E-02 AU
 INDIRECT ENERGY BAND GAP:   5.1037 eV
 BOTTOM OF VIRTUAL BANDS - BAND    367; K    1; EIG -1.2287041E-02 AU
 TTTTTTTTTTTTTTTTTTTTTTTTTTTTTT PDIG        TELAPSE      210.54 TCPU      171.60
 CHARGE NORMALIZATION FACTOR   1.00000000
 TOTAL ATOMIC CHARGES:
  18.6757050  18.6757050  18.6756562  18.6756562  18.6756562  18.6756562
   7.5492662   7.5493107   7.5492662   7.5493107   7.5492594   7.5492716
   7.5492775   7.5492995   7.5492594   7.5492995   7.5492775   7.5492716
   7.5492716   7.5492995   7.5492995   7.5492716   7.5492662   7.5492594
   7.5493107   7.5492594   7.5493107   7.5492775   7.5492662   7.5492775
  17.0668408  17.0668083  17.0668408  17.0668083  17.0668408  17.0667885
  17.0668083  17.0668087  17.0668408  17.0668087  17.0668083  17.0667885
   5.7114866   5.7114271   5.7114866   5.7114271   5.7114866   5.7116005
   5.7114271   5.7115398   5.7114866   5.7115398   5.7114271   5.7116005
   6.0240512   6.0241162   6.0240512   6.0241162   6.0243608   6.0241396
   6.0241960   6.0241525   6.0243608   6.0241525   6.0241960   6.0241396
   6.0241396   6.0241525   6.0241525   6.0241396   6.0240512   6.0243608
   6.0241162   6.0243608   6.0241162   6.0241960   6.0240512   6.0241960
   0.8685070   0.8685194   0.8685070   0.8685194   0.8683980   0.8684839
   0.8684776   0.8684726   0.8683980   0.8684726   0.8684776   0.8684839
   0.8684839   0.8684726   0.8684726   0.8684839   0.8685070   0.8683980
   0.8685194   0.8683980   0.8685194   0.8684776   0.8685070   0.8684776
 TTTTTTTTTTTTTTTTTTTTTTTTTTTTTT MOQGAD      TELAPSE      210.56 TCPU      171.61
 TTTTTTTTTTTTTTTTTTTTTTTTTTTTTT SHELLXN     TELAPSE      224.38 TCPU      174.93
 TTTTTTTTTTTTTTTTTTTTTTTTTTTTTT MONMO3      TELAPSE      225.17 TCPU      175.72
 NUMERICALLY INTEGRATED DENSITY    731.9999247404
 TTTTTTTTTTTTTTTTTTTTTTTTTTTTTT NUMDFT      TELAPSE      229.09 TCPU      179.64
 CYC   4 ETOT(AU) -9.586818526494E+03 DETOT -8.39E-02 tst  1.55E-04 PX  2.66E-02
 TTTTTTTTTTTTTTTTTTTTTTTTTTTTTT DIIS        TELAPSE      229.93 TCPU      180.49
 DIIS TEST: 0.38852E-01 AT SCF   CYCLE   4 - DIIS ACTIVE - HISTORY:     4 CYCLES
 TTTTTTTTTTTTTTTTTTTTTTTTTTTTTT FDIK        TELAPSE      234.57 TCPU      184.77
 INSULATING STATE
 TOP OF VALENCE BANDS -    BAND    366; K    5; EIG -2.0114804E-01 AU
 TOP OF VALENCE BANDS -    BAND    366; K    1; EIG -2.0138015E-01 AU
 BOTTOM OF VIRTUAL BANDS - BAND    367; K    2; EIG -1.0675281E-02 AU
 INDIRECT ENERGY BAND GAP:   5.1830 eV
 BOTTOM OF VIRTUAL BANDS - BAND    367; K    1; EIG -9.8870343E-03 AU
 TTTTTTTTTTTTTTTTTTTTTTTTTTTTTT PDIG        TELAPSE      234.90 TCPU      185.11
 CHARGE NORMALIZATION FACTOR   1.00000000
 TOTAL ATOMIC CHARGES:
  18.6770429  18.6770429  18.6769846  18.6769846  18.6769846  18.6769846
   7.5357172   7.5356602   7.5357172   7.5356602   7.5356789   7.5356389
   7.5357087   7.5356579   7.5356789   7.5356579   7.5357087   7.5356389
   7.5356389   7.5356579   7.5356579   7.5356389   7.5357172   7.5356789
   7.5356602   7.5356789   7.5356602   7.5357087   7.5357172   7.5357087
  17.0945173  17.0945015  17.0945173  17.0945015  17.0945173  17.0944785
  17.0945015  17.0944815  17.0945173  17.0944815  17.0945015  17.0944785
   5.6784827   5.6784814   5.6784827   5.6784814   5.6784827   5.6785937
   5.6784814   5.6785686   5.6784827   5.6785686   5.6784814   5.6785937
   6.0400039   6.0400003   6.0400039   6.0400003   6.0399027   6.0399911
   6.0398901   6.0399601   6.0399027   6.0399601   6.0398901   6.0399911
   6.0399911   6.0399601   6.0399601   6.0399911   6.0400039   6.0399027
   6.0400003   6.0399027   6.0400003   6.0398901   6.0400039   6.0398901
   0.8686104   0.8686137   0.8686104   0.8686137   0.8685862   0.8686045
   0.8686096   0.8686155   0.8685862   0.8686155   0.8686096   0.8686045
   0.8686045   0.8686155   0.8686155   0.8686045   0.8686104   0.8685862
   0.8686137   0.8685862   0.8686137   0.8686096   0.8686104   0.8686096
 TTTTTTTTTTTTTTTTTTTTTTTTTTTTTT MOQGAD      TELAPSE      234.92 TCPU      185.12
 TTTTTTTTTTTTTTTTTTTTTTTTTTTTTT SHELLXN     TELAPSE      238.65 TCPU      188.36
 TTTTTTTTTTTTTTTTTTTTTTTTTTTTTT MONMO3      TELAPSE      239.35 TCPU      189.06
 NUMERICALLY INTEGRATED DENSITY    731.9999244381
 TTTTTTTTTTTTTTTTTTTTTTTTTTTTTT NUMDFT      TELAPSE      243.74 TCPU      193.45
 CYC   5 ETOT(AU) -9.586822666662E+03 DETOT -4.14E-03 tst  1.31E-05 PX  1.12E-02
 TTTTTTTTTTTTTTTTTTTTTTTTTTTTTT DIIS        TELAPSE      243.89 TCPU      193.60
 DIIS TEST: 0.92734E-02 AT SCF   CYCLE   5 - DIIS ACTIVE - HISTORY:     5 CYCLES
 TTTTTTTTTTTTTTTTTTTTTTTTTTTTTT FDIK        TELAPSE      248.67 TCPU      198.04
 INSULATING STATE
 TOP OF VALENCE BANDS -    BAND    366; K    5; EIG -2.0118579E-01 AU
 TOP OF VALENCE BANDS -    BAND    366; K    1; EIG -2.0141154E-01 AU
 BOTTOM OF VIRTUAL BANDS - BAND    367; K    4; EIG -1.2234609E-02 AU
 INDIRECT ENERGY BAND GAP:   5.1416 eV
 BOTTOM OF VIRTUAL BANDS - BAND    367; K    1; EIG -1.1462363E-02 AU
 TTTTTTTTTTTTTTTTTTTTTTTTTTTTTT PDIG        TELAPSE      249.01 TCPU      198.38
 CHARGE NORMALIZATION FACTOR   1.00000000
 TOTAL ATOMIC CHARGES:
  18.6728873  18.6728873  18.6728815  18.6728815  18.6728815  18.6728815
   7.5456959   7.5456749   7.5456959   7.5456749   7.5456849   7.5456861
   7.5456803   7.5456618   7.5456849   7.5456618   7.5456803   7.5456861
   7.5456861   7.5456618   7.5456618   7.5456861   7.5456959   7.5456849
   7.5456749   7.5456849   7.5456749   7.5456803   7.5456959   7.5456803
  17.0822706  17.0822686  17.0822706  17.0822686  17.0822706  17.0822461
  17.0822686  17.0822683  17.0822706  17.0822683  17.0822686  17.0822461
   5.6891947   5.6892014   5.6891947   5.6892014   5.6891947   5.6892076
   5.6892014   5.6892044   5.6891947   5.6892044   5.6892014   5.6892076
   6.0305767   6.0306091   6.0305767   6.0306091   6.0306194   6.0306056
   6.0305933   6.0306071   6.0306194   6.0306071   6.0305933   6.0306056
   6.0306056   6.0306071   6.0306071   6.0306056   6.0305767   6.0306194
   6.0306091   6.0306194   6.0306091   6.0305933   6.0305767   6.0305933
   0.8697571   0.8697578   0.8697571   0.8697578   0.8697675   0.8697709
   0.8697669   0.8697610   0.8697675   0.8697610   0.8697669   0.8697709
   0.8697709   0.8697610   0.8697610   0.8697709   0.8697571   0.8697675
   0.8697578   0.8697675   0.8697578   0.8697669   0.8697571   0.8697669
 TTTTTTTTTTTTTTTTTTTTTTTTTTTTTT MOQGAD      TELAPSE      249.02 TCPU      198.39
 TTTTTTTTTTTTTTTTTTTTTTTTTTTTTT SHELLXN     TELAPSE      252.64 TCPU      201.61
 TTTTTTTTTTTTTTTTTTTTTTTTTTTTTT MONMO3      TELAPSE      256.32 TCPU      205.30
 NUMERICALLY INTEGRATED DENSITY    731.9999245450
 TTTTTTTTTTTTTTTTTTTTTTTTTTTTTT NUMDFT      TELAPSE      260.25 TCPU      209.23
 CYC   6 ETOT(AU) -9.586823808508E+03 DETOT -1.14E-03 tst  3.55E-06 PX  4.95E-03
 TTTTTTTTTTTTTTTTTTTTTTTTTTTTTT DIIS        TELAPSE      260.40 TCPU      209.38
 DIIS TEST: 0.22292E-02 AT SCF   CYCLE   6 - DIIS ACTIVE - HISTORY:     6 CYCLES
 TTTTTTTTTTTTTTTTTTTTTTTTTTTTTT FDIK        TELAPSE      264.73 TCPU      213.37
 INSULATING STATE
 TOP OF VALENCE BANDS -    BAND    366; K    5; EIG -2.0136526E-01 AU
 TOP OF VALENCE BANDS -    BAND    366; K    1; EIG -2.0159242E-01 AU
 BOTTOM OF VIRTUAL BANDS - BAND    367; K    3; EIG -1.1807142E-02 AU
 INDIRECT ENERGY BAND GAP:   5.1581 eV
 BOTTOM OF VIRTUAL BANDS - BAND    367; K    1; EIG -1.1032182E-02 AU
 TTTTTTTTTTTTTTTTTTTTTTTTTTTTTT PDIG        TELAPSE      265.07 TCPU      213.70
 CHARGE NORMALIZATION FACTOR   1.00000000
 TOTAL ATOMIC CHARGES:
  18.6758194  18.6758194  18.6758297  18.6758297  18.6758297  18.6758297
   7.5420151   7.5420141   7.5420151   7.5420141   7.5420077   7.5420100
   7.5420028   7.5420094   7.5420077   7.5420094   7.5420028   7.5420100
   7.5420100   7.5420094   7.5420094   7.5420100   7.5420151   7.5420077
   7.5420141   7.5420077   7.5420141   7.5420028   7.5420151   7.5420028
  17.0824826  17.0824811  17.0824826  17.0824811  17.0824826  17.0824752
  17.0824811  17.0824790  17.0824826  17.0824790  17.0824811  17.0824752
   5.6871762   5.6871755   5.6871762   5.6871755   5.6871762   5.6871789
   5.6871755   5.6871707   5.6871762   5.6871707   5.6871755   5.6871789
   6.0351163   6.0351209   6.0351163   6.0351209   6.0351406   6.0351323
   6.0351462   6.0351342   6.0351406   6.0351342   6.0351462   6.0351323
   6.0351323   6.0351342   6.0351342   6.0351323   6.0351163   6.0351406
   6.0351209   6.0351406   6.0351209   6.0351462   6.0351163   6.0351462
   0.8690728   0.8690672   0.8690728   0.8690672   0.8690773   0.8690729
   0.8690824   0.8690711   0.8690773   0.8690711   0.8690824   0.8690729
   0.8690729   0.8690711   0.8690711   0.8690729   0.8690728   0.8690773
   0.8690672   0.8690773   0.8690672   0.8690824   0.8690728   0.8690824
 TTTTTTTTTTTTTTTTTTTTTTTTTTTTTT MOQGAD      TELAPSE      265.08 TCPU      213.71
 TTTTTTTTTTTTTTTTTTTTTTTTTTTTTT SHELLXN     TELAPSE      268.71 TCPU      216.96
 TTTTTTTTTTTTTTTTTTTTTTTTTTTTTT MONMO3      TELAPSE      269.50 TCPU      217.75
 NUMERICALLY INTEGRATED DENSITY    731.9999243949
 TTTTTTTTTTTTTTTTTTTTTTTTTTTTTT NUMDFT      TELAPSE      273.43 TCPU      221.67
 CYC   7 ETOT(AU) -9.586824042163E+03 DETOT -2.34E-04 tst  6.31E-07 PX  1.53E-03
 TTTTTTTTTTTTTTTTTTTTTTTTTTTTTT DIIS        TELAPSE      273.57 TCPU      221.82
 DIIS TEST: 0.28007E-03 AT SCF   CYCLE   7 - DIIS ACTIVE - HISTORY:     7 CYCLES
 TTTTTTTTTTTTTTTTTTTTTTTTTTTTTT FDIK        TELAPSE      278.57 TCPU      226.48
 INSULATING STATE
 TOP OF VALENCE BANDS -    BAND    366; K    5; EIG -2.0138667E-01 AU
 TOP OF VALENCE BANDS -    BAND    366; K    1; EIG -2.0161389E-01 AU
 BOTTOM OF VIRTUAL BANDS - BAND    367; K    3; EIG -1.1920432E-02 AU
 INDIRECT ENERGY BAND GAP:   5.1556 eV
 BOTTOM OF VIRTUAL BANDS - BAND    367; K    1; EIG -1.1144783E-02 AU
 TTTTTTTTTTTTTTTTTTTTTTTTTTTTTT PDIG        TELAPSE      278.91 TCPU      226.82
 CHARGE NORMALIZATION FACTOR   1.00000000
 TOTAL ATOMIC CHARGES:
  18.6748253  18.6748253  18.6748261  18.6748261  18.6748261  18.6748261
   7.5415712   7.5415714   7.5415712   7.5415714   7.5415661   7.5415683
   7.5415637   7.5415686   7.5415661   7.5415686   7.5415637   7.5415683
   7.5415683   7.5415686   7.5415686   7.5415683   7.5415712   7.5415661
   7.5415714   7.5415661   7.5415714   7.5415637   7.5415712   7.5415637
  17.0844178  17.0844177  17.0844178  17.0844177  17.0844178  17.0844168
  17.0844177  17.0844174  17.0844178  17.0844174  17.0844177  17.0844168
   5.6885162   5.6885179   5.6885162   5.6885179   5.6885162   5.6885193
   5.6885179   5.6885169   5.6885162   5.6885169   5.6885179   5.6885193
   6.0340291   6.0340259   6.0340291   6.0340259   6.0340309   6.0340296
   6.0340340   6.0340313   6.0340309   6.0340313   6.0340340   6.0340296
   6.0340296   6.0340313   6.0340313   6.0340296   6.0340291   6.0340309
   6.0340259   6.0340309   6.0340259   6.0340340   6.0340291   6.0340340
   0.8692278   0.8692259   0.8692278   0.8692259   0.8692271   0.8692279
   0.8692311   0.8692268   0.8692271   0.8692268   0.8692311   0.8692279
   0.8692279   0.8692268   0.8692268   0.8692279   0.8692278   0.8692271
   0.8692259   0.8692271   0.8692259   0.8692311   0.8692278   0.8692311
 TTTTTTTTTTTTTTTTTTTTTTTTTTTTTT MOQGAD      TELAPSE      278.93 TCPU      226.83
 TTTTTTTTTTTTTTTTTTTTTTTTTTTTTT SHELLXN     TELAPSE      282.71 TCPU      230.07
 TTTTTTTTTTTTTTTTTTTTTTTTTTTTTT MONMO3      TELAPSE      283.44 TCPU      230.81
 NUMERICALLY INTEGRATED DENSITY    731.9999244967
 TTTTTTTTTTTTTTTTTTTTTTTTTTTTTT NUMDFT      TELAPSE      287.36 TCPU      234.72
 CYC   8 ETOT(AU) -9.586824077935E+03 DETOT -3.58E-05 tst  2.18E-07 PX  8.81E-04
 TTTTTTTTTTTTTTTTTTTTTTTTTTTTTT DIIS        TELAPSE      287.51 TCPU      234.87
 DIIS TEST: 0.97145E-04 AT SCF   CYCLE   8 - DIIS ACTIVE - HISTORY:     8 CYCLES
 TTTTTTTTTTTTTTTTTTTTTTTTTTTTTT FDIK        TELAPSE      292.34 TCPU      239.36
 INSULATING STATE
 TOP OF VALENCE BANDS -    BAND    366; K    5; EIG -2.0137645E-01 AU
 TOP OF VALENCE BANDS -    BAND    366; K    1; EIG -2.0160357E-01 AU
 BOTTOM OF VIRTUAL BANDS - BAND    367; K    2; EIG -1.1917233E-02 AU
 INDIRECT ENERGY BAND GAP:   5.1554 eV
 BOTTOM OF VIRTUAL BANDS - BAND    367; K    1; EIG -1.1142041E-02 AU
 TTTTTTTTTTTTTTTTTTTTTTTTTTTTTT PDIG        TELAPSE      292.68 TCPU      239.70
 CHARGE NORMALIZATION FACTOR   1.00000000
 TOTAL ATOMIC CHARGES:
  18.6750601  18.6750601  18.6750620  18.6750620  18.6750620  18.6750620
   7.5424979   7.5424987   7.5424979   7.5424987   7.5425003   7.5424971
   7.5424981   7.5424981   7.5425003   7.5424981   7.5424981   7.5424971
   7.5424971   7.5424981   7.5424981   7.5424971   7.5424979   7.5425003
   7.5424987   7.5425003   7.5424987   7.5424981   7.5424979   7.5424981
  17.0838606  17.0838605  17.0838606  17.0838605  17.0838606  17.0838605
  17.0838605  17.0838609  17.0838606  17.0838609  17.0838605  17.0838605
   5.6869229   5.6869251   5.6869229   5.6869251   5.6869229   5.6869241
   5.6869251   5.6869232   5.6869229   5.6869232   5.6869251   5.6869241
   6.0341468   6.0341438   6.0341468   6.0341438   6.0341463   6.0341460
   6.0341495   6.0341473   6.0341463   6.0341473   6.0341495   6.0341460
   6.0341460   6.0341473   6.0341473   6.0341460   6.0341468   6.0341463
   6.0341438   6.0341463   6.0341438   6.0341495   6.0341468   6.0341495
   0.8691972   0.8691965   0.8691972   0.8691965   0.8691971   0.8691988
   0.8691983   0.8691966   0.8691971   0.8691966   0.8691983   0.8691988
   0.8691988   0.8691966   0.8691966   0.8691988   0.8691972   0.8691971
   0.8691965   0.8691971   0.8691965   0.8691983   0.8691972   0.8691983
 TTTTTTTTTTTTTTTTTTTTTTTTTTTTTT MOQGAD      TELAPSE      292.69 TCPU      239.71
 TTTTTTTTTTTTTTTTTTTTTTTTTTTTTT SHELLXN     TELAPSE      296.26 TCPU      242.92
 TTTTTTTTTTTTTTTTTTTTTTTTTTTTTT MONMO3      TELAPSE      297.12 TCPU      243.78
 NUMERICALLY INTEGRATED DENSITY    731.9999244743
 TTTTTTTTTTTTTTTTTTTTTTTTTTTTTT NUMDFT      TELAPSE      301.04 TCPU      247.69
 CYC   9 ETOT(AU) -9.586824083094E+03 DETOT -5.16E-06 tst  5.75E-08 PX  4.08E-04
 TTTTTTTTTTTTTTTTTTTTTTTTTTTTTT DIIS        TELAPSE      301.19 TCPU      247.85
 DIIS TEST: 0.33685E-04 AT SCF   CYCLE   9 - DIIS ACTIVE - HISTORY:     9 CYCLES
 TTTTTTTTTTTTTTTTTTTTTTTTTTTTTT FDIK        TELAPSE      308.29 TCPU      254.60
 INSULATING STATE
 TOP OF VALENCE BANDS -    BAND    366; K    5; EIG -2.0140078E-01 AU
 TOP OF VALENCE BANDS -    BAND    366; K    1; EIG -2.0162797E-01 AU
 BOTTOM OF VIRTUAL BANDS - BAND    367; K    2; EIG -1.1908921E-02 AU
 INDIRECT ENERGY BAND GAP:   5.1563 eV
 BOTTOM OF VIRTUAL BANDS - BAND    367; K    1; EIG -1.1133426E-02 AU
 TTTTTTTTTTTTTTTTTTTTTTTTTTTTTT PDIG        TELAPSE      308.84 TCPU      255.15
 CHARGE NORMALIZATION FACTOR   1.00000000
 TOTAL ATOMIC CHARGES:
  18.6750538  18.6750538  18.6750550  18.6750550  18.6750550  18.6750550
   7.5417602   7.5417614   7.5417602   7.5417614   7.5417624   7.5417605
   7.5417608   7.5417619   7.5417624   7.5417619   7.5417608   7.5417605
   7.5417605   7.5417619   7.5417619   7.5417605   7.5417602   7.5417624
   7.5417614   7.5417624   7.5417614   7.5417608   7.5417602   7.5417608
  17.0835463  17.0835467  17.0835463  17.0835467  17.0835463  17.0835467
  17.0835467  17.0835466  17.0835463  17.0835466  17.0835467  17.0835467
   5.6881824   5.6881824   5.6881824   5.6881824   5.6881824   5.6881830
   5.6881824   5.6881821   5.6881824   5.6881821   5.6881824   5.6881830
   6.0344239   6.0344221   6.0344239   6.0344221   6.0344215   6.0344230
   6.0344241   6.0344229   6.0344215   6.0344229   6.0344241   6.0344230
   6.0344230   6.0344229   6.0344229   6.0344230   6.0344239   6.0344215
   6.0344221   6.0344215   6.0344221   6.0344241   6.0344239   6.0344241
   0.8691879   0.8691876   0.8691879   0.8691876   0.8691881   0.8691878
   0.8691877   0.8691872   0.8691881   0.8691872   0.8691877   0.8691878
   0.8691878   0.8691872   0.8691872   0.8691878   0.8691879   0.8691881
   0.8691876   0.8691881   0.8691876   0.8691877   0.8691879   0.8691877
 TTTTTTTTTTTTTTTTTTTTTTTTTTTTTT MOQGAD      TELAPSE      308.85 TCPU      255.17
 TTTTTTTTTTTTTTTTTTTTTTTTTTTTTT SHELLXN     TELAPSE      314.81 TCPU      258.50
 TTTTTTTTTTTTTTTTTTTTTTTTTTTTTT MONMO3      TELAPSE      315.58 TCPU      259.27
 NUMERICALLY INTEGRATED DENSITY    731.9999244747
 TTTTTTTTTTTTTTTTTTTTTTTTTTTTTT NUMDFT      TELAPSE      319.49 TCPU      263.19
 CYC  10 ETOT(AU) -9.586824086029E+03 DETOT -2.93E-06 tst  8.47E-09 PX  1.88E-04
 TTTTTTTTTTTTTTTTTTTTTTTTTTTTTT DIIS        TELAPSE      321.47 TCPU      265.16
 DIIS TEST: 0.78846E-05 AT SCF   CYCLE  10 - DIIS ACTIVE - HISTORY:    10 CYCLES
 TTTTTTTTTTTTTTTTTTTTTTTTTTTTTT FDIK        TELAPSE      327.61 TCPU      270.07
 INSULATING STATE
 TOP OF VALENCE BANDS -    BAND    366; K    5; EIG -2.0138973E-01 AU
 TOP OF VALENCE BANDS -    BAND    366; K    1; EIG -2.0161690E-01 AU
 BOTTOM OF VIRTUAL BANDS - BAND    367; K    3; EIG -1.1913465E-02 AU
 INDIRECT ENERGY BAND GAP:   5.1559 eV
 BOTTOM OF VIRTUAL BANDS - BAND    367; K    1; EIG -1.1138100E-02 AU
 TTTTTTTTTTTTTTTTTTTTTTTTTTTTTT PDIG        TELAPSE      327.95 TCPU      270.41
 CHARGE NORMALIZATION FACTOR   1.00000000
 TOTAL ATOMIC CHARGES:
  18.6750517  18.6750517  18.6750514  18.6750514  18.6750514  18.6750514
   7.5420474   7.5420476   7.5420474   7.5420476   7.5420465   7.5420469
   7.5420457   7.5420477   7.5420465   7.5420477   7.5420457   7.5420469
   7.5420469   7.5420477   7.5420477   7.5420469   7.5420474   7.5420465
   7.5420476   7.5420465   7.5420476   7.5420457   7.5420474   7.5420457
  17.0838164  17.0838164  17.0838164  17.0838164  17.0838164  17.0838160
  17.0838164  17.0838162  17.0838164  17.0838162  17.0838164  17.0838160
   5.6876537   5.6876543   5.6876537   5.6876543   5.6876537   5.6876550
   5.6876543   5.6876546   5.6876537   5.6876546   5.6876543   5.6876550
   6.0342684   6.0342686   6.0342684   6.0342686   6.0342684   6.0342682
   6.0342689   6.0342684   6.0342684   6.0342684   6.0342689   6.0342682
   6.0342682   6.0342684   6.0342684   6.0342682   6.0342684   6.0342684
   6.0342686   6.0342684   6.0342686   6.0342689   6.0342684   6.0342689
   0.8691865   0.8691859   0.8691865   0.8691859   0.8691867   0.8691865
   0.8691865   0.8691861   0.8691867   0.8691861   0.8691865   0.8691865
   0.8691865   0.8691861   0.8691861   0.8691865   0.8691865   0.8691867
   0.8691859   0.8691867   0.8691859   0.8691865   0.8691865   0.8691865
 TTTTTTTTTTTTTTTTTTTTTTTTTTTTTT MOQGAD      TELAPSE      327.96 TCPU      270.42
 TTTTTTTTTTTTTTTTTTTTTTTTTTTTTT SHELLXN     TELAPSE      331.52 TCPU      273.62
 TTTTTTTTTTTTTTTTTTTTTTTTTTTTTT MONMO3      TELAPSE      332.36 TCPU      274.46
 NUMERICALLY INTEGRATED DENSITY    731.9999244728
 TTTTTTTTTTTTTTTTTTTTTTTTTTTTTT NUMDFT      TELAPSE      336.28 TCPU      278.38
 CYC  11 ETOT(AU) -9.586824088155E+03 DETOT -2.13E-06 tst  2.05E-09 PX  9.64E-05
 TTTTTTTTTTTTTTTTTTTTTTTTTTTTTT DIIS        TELAPSE      336.44 TCPU      278.54
 DIIS TEST: 0.54222E-06 AT SCF   CYCLE  11 - DIIS ACTIVE - HISTORY:    11 CYCLES
 TTTTTTTTTTTTTTTTTTTTTTTTTTTTTT FDIK        TELAPSE      342.98 TCPU      284.66
 INSULATING STATE
 TOP OF VALENCE BANDS -    BAND    366; K    5; EIG -2.0139323E-01 AU
 TOP OF VALENCE BANDS -    BAND    366; K    1; EIG -2.0162040E-01 AU
 BOTTOM OF VIRTUAL BANDS - BAND    367; K    2; EIG -1.1913847E-02 AU
 INDIRECT ENERGY BAND GAP:   5.1560 eV
 BOTTOM OF VIRTUAL BANDS - BAND    367; K    1; EIG -1.1138428E-02 AU
 TTTTTTTTTTTTTTTTTTTTTTTTTTTTTT PDIG        TELAPSE      343.36 TCPU      285.04
 CHARGE NORMALIZATION FACTOR   1.00000000
 TOTAL ATOMIC CHARGES:
  18.6750322  18.6750322  18.6750327  18.6750327  18.6750327  18.6750327
   7.5419961   7.5419958   7.5419961   7.5419958   7.5419976   7.5419961
   7.5419972   7.5419967   7.5419976   7.5419967   7.5419972   7.5419961
   7.5419961   7.5419967   7.5419967   7.5419961   7.5419961   7.5419976
   7.5419958   7.5419976   7.5419958   7.5419972   7.5419961   7.5419972
  17.0837614  17.0837613  17.0837614  17.0837613  17.0837614  17.0837617
  17.0837613  17.0837617  17.0837614  17.0837617  17.0837613  17.0837617
   5.6877476   5.6877495   5.6877476   5.6877495   5.6877476   5.6877477
   5.6877495   5.6877477   5.6877476   5.6877477   5.6877495   5.6877477
   6.0342934   6.0342926   6.0342934   6.0342926   6.0342925   6.0342933
   6.0342931   6.0342934   6.0342925   6.0342934   6.0342931   6.0342933
   6.0342933   6.0342934   6.0342934   6.0342933   6.0342934   6.0342925
   6.0342926   6.0342925   6.0342926   6.0342931   6.0342934   6.0342931
   0.8691975   0.8691971   0.8691975   0.8691971   0.8691975   0.8691974
   0.8691973   0.8691972   0.8691975   0.8691972   0.8691973   0.8691974
   0.8691974   0.8691972   0.8691972   0.8691974   0.8691975   0.8691975
   0.8691971   0.8691975   0.8691971   0.8691973   0.8691975   0.8691973
 TTTTTTTTTTTTTTTTTTTTTTTTTTTTTT MOQGAD      TELAPSE      343.37 TCPU      285.05
 TTTTTTTTTTTTTTTTTTTTTTTTTTTTTT SHELLXN     TELAPSE      347.30 TCPU      288.32
 TTTTTTTTTTTTTTTTTTTTTTTTTTTTTT MONMO3      TELAPSE      347.96 TCPU      288.98
 NUMERICALLY INTEGRATED DENSITY    731.9999244770
 TTTTTTTTTTTTTTTTTTTTTTTTTTTTTT NUMDFT      TELAPSE      351.88 TCPU      292.89
 CYC  12 ETOT(AU) -9.586824087604E+03 DETOT  5.51E-07 tst  1.04E-10 PX  2.89E-05
 TTTTTTTTTTTTTTTTTTTTTTTTTTTTTT DIIS        TELAPSE      352.04 TCPU      293.05
 DIIS TEST: 0.64702E-07 AT SCF   CYCLE  12 - DIIS ACTIVE - HISTORY:    12 CYCLES
 TTTTTTTTTTTTTTTTTTTTTTTTTTTTTT FDIK        TELAPSE      357.93 TCPU      298.60
 INSULATING STATE
 TOP OF VALENCE BANDS -    BAND    366; K    5; EIG -2.0139189E-01 AU
 TOP OF VALENCE BANDS -    BAND    366; K    1; EIG -2.0161906E-01 AU
 BOTTOM OF VIRTUAL BANDS - BAND    367; K    3; EIG -1.1912461E-02 AU
 INDIRECT ENERGY BAND GAP:   5.1560 eV
 BOTTOM OF VIRTUAL BANDS - BAND    367; K    1; EIG -1.1137071E-02 AU
 TTTTTTTTTTTTTTTTTTTTTTTTTTTTTT PDIG        TELAPSE      358.27 TCPU      298.94
 CHARGE NORMALIZATION FACTOR   1.00000000
 TOTAL ATOMIC CHARGES:
  18.6750451  18.6750451  18.6750444  18.6750444  18.6750444  18.6750444
   7.5420049   7.5420050   7.5420049   7.5420050   7.5420027   7.5420038
   7.5420018   7.5420041   7.5420027   7.5420041   7.5420018   7.5420038
   7.5420038   7.5420041   7.5420041   7.5420038   7.5420049   7.5420027
   7.5420050   7.5420027   7.5420050   7.5420018   7.5420049   7.5420018
  17.0837589  17.0837591  17.0837589  17.0837591  17.0837589  17.0837587
  17.0837591  17.0837589  17.0837589  17.0837589  17.0837591  17.0837587
   5.6877353   5.6877359   5.6877353   5.6877359   5.6877353   5.6877365
   5.6877359   5.6877367   5.6877353   5.6877367   5.6877359   5.6877365
   6.0342967   6.0342974   6.0342967   6.0342974   6.0342958   6.0342961
   6.0342961   6.0342962   6.0342958   6.0342962   6.0342961   6.0342961
   6.0342961   6.0342962   6.0342962   6.0342961   6.0342967   6.0342958
   6.0342974   6.0342958   6.0342974   6.0342961   6.0342967   6.0342961
   0.8691914   0.8691910   0.8691914   0.8691910   0.8691916   0.8691915
   0.8691913   0.8691912   0.8691916   0.8691912   0.8691913   0.8691915
   0.8691915   0.8691912   0.8691912   0.8691915   0.8691914   0.8691916
   0.8691910   0.8691916   0.8691910   0.8691913   0.8691914   0.8691913
 TTTTTTTTTTTTTTTTTTTTTTTTTTTTTT MOQGAD      TELAPSE      358.28 TCPU      298.95
 TTTTTTTTTTTTTTTTTTTTTTTTTTTTTT SHELLXN     TELAPSE      361.97 TCPU      302.16
 TTTTTTTTTTTTTTTTTTTTTTTTTTTTTT MONMO3      TELAPSE      362.88 TCPU      303.08
 NUMERICALLY INTEGRATED DENSITY    731.9999244745
 TTTTTTTTTTTTTTTTTTTTTTTTTTTTTT NUMDFT      TELAPSE      366.80 TCPU      307.00
 CYC  13 ETOT(AU) -9.586824087817E+03 DETOT -2.13E-07 tst  1.42E-11 PX  1.22E-05
 TTTTTTTTTTTTTTTTTTTTTTTTTTTTTT DIIS        TELAPSE      367.11 TCPU      307.31
 DIIS TEST: 0.56320E-08 AT SCF   CYCLE  13 - DIIS ACTIVE - HISTORY:    13 CYCLES
 TTTTTTTTTTTTTTTTTTTTTTTTTTTTTT FDIK        TELAPSE      373.70 TCPU      313.55
 INSULATING STATE
 TOP OF VALENCE BANDS -    BAND    366; K    5; EIG -2.0139223E-01 AU
 TOP OF VALENCE BANDS -    BAND    366; K    1; EIG -2.0161940E-01 AU
 BOTTOM OF VIRTUAL BANDS - BAND    367; K    3; EIG -1.1913027E-02 AU
 INDIRECT ENERGY BAND GAP:   5.1560 eV
 BOTTOM OF VIRTUAL BANDS - BAND    367; K    1; EIG -1.1137629E-02 AU
 TTTTTTTTTTTTTTTTTTTTTTTTTTTTTT PDIG        TELAPSE      374.04 TCPU      313.89
 CHARGE NORMALIZATION FACTOR   1.00000000
 TOTAL ATOMIC CHARGES:
  18.6750412  18.6750412  18.6750425  18.6750425  18.6750425  18.6750425
   7.5420003   7.5419997   7.5420003   7.5419997   7.5420051   7.5420021
   7.5420049   7.5420026   7.5420051   7.5420026   7.5420049   7.5420021
   7.5420021   7.5420026   7.5420026   7.5420021   7.5420003   7.5420051
   7.5419997   7.5420051   7.5419997   7.5420049   7.5420003   7.5420049
  17.0837639  17.0837638  17.0837639  17.0837638  17.0837639  17.0837642
  17.0837638  17.0837642  17.0837639  17.0837642  17.0837638  17.0837642
   5.6877359   5.6877381   5.6877359   5.6877381   5.6877359   5.6877354
   5.6877381   5.6877354   5.6877359   5.6877354   5.6877381   5.6877354
   6.0342934   6.0342926   6.0342934   6.0342926   6.0342948   6.0342945
   6.0342951   6.0342947   6.0342948   6.0342947   6.0342951   6.0342945
   6.0342945   6.0342947   6.0342947   6.0342945   6.0342934   6.0342948
   6.0342926   6.0342948   6.0342926   6.0342951   6.0342934   6.0342951
   0.8691930   0.8691926   0.8691930   0.8691926   0.8691928   0.8691926
   0.8691925   0.8691923   0.8691928   0.8691923   0.8691925   0.8691926
   0.8691926   0.8691923   0.8691923   0.8691926   0.8691930   0.8691928
   0.8691926   0.8691928   0.8691926   0.8691925   0.8691930   0.8691925
 TTTTTTTTTTTTTTTTTTTTTTTTTTTTTT MOQGAD      TELAPSE      374.06 TCPU      313.91
 TTTTTTTTTTTTTTTTTTTTTTTTTTTTTT SHELLXN     TELAPSE      377.65 TCPU      317.14
 TTTTTTTTTTTTTTTTTTTTTTTTTTTTTT MONMO3      TELAPSE      378.82 TCPU      318.31
 NUMERICALLY INTEGRATED DENSITY    731.9999244750
 TTTTTTTTTTTTTTTTTTTTTTTTTTTTTT NUMDFT      TELAPSE      382.73 TCPU      322.22
 CYC  14 ETOT(AU) -9.586824087795E+03 DETOT  2.26E-08 tst  1.09E-12 PX  3.95E-06
 TTTTTTTTTTTTTTTTTTTTTTTTTTTTTT DIIS        TELAPSE      382.90 TCPU      322.39
 DIIS TEST: 0.10347E-08 AT SCF   CYCLE  14 - DIIS ACTIVE - HISTORY:    14 CYCLES
 TTTTTTTTTTTTTTTTTTTTTTTTTTTTTT FDIK        TELAPSE      388.15 TCPU      327.30
 INSULATING STATE
 TOP OF VALENCE BANDS -    BAND    366; K    5; EIG -2.0139219E-01 AU
 TOP OF VALENCE BANDS -    BAND    366; K    1; EIG -2.0161936E-01 AU
 BOTTOM OF VIRTUAL BANDS - BAND    367; K    2; EIG -1.1912983E-02 AU
 INDIRECT ENERGY BAND GAP:   5.1560 eV
 BOTTOM OF VIRTUAL BANDS - BAND    367; K    1; EIG -1.1137580E-02 AU
 TTTTTTTTTTTTTTTTTTTTTTTTTTTTTT PDIG        TELAPSE      388.49 TCPU      327.63
 CHARGE NORMALIZATION FACTOR   1.00000000
 TOTAL ATOMIC CHARGES:
  18.6750438  18.6750438  18.6750423  18.6750423  18.6750423  18.6750423
   7.5420080   7.5420083   7.5420080   7.5420083   7.5419979   7.5420027
   7.5419966   7.5420031   7.5419979   7.5420031   7.5419966   7.5420027
   7.5420027   7.5420031   7.5420031   7.5420027   7.5420080   7.5419979
   7.5420083   7.5419979   7.5420083   7.5419966   7.5420080   7.5419966
  17.0837623  17.0837626  17.0837623  17.0837626  17.0837623  17.0837620
  17.0837626  17.0837622  17.0837623  17.0837622  17.0837626  17.0837620
   5.6877356   5.6877360   5.6877356   5.6877360   5.6877356   5.6877376
   5.6877360   5.6877381   5.6877356   5.6877381   5.6877360   5.6877376
   6.0342973   6.0342982   6.0342973   6.0342982   6.0342918   6.0342942
   6.0342920   6.0342943   6.0342918   6.0342943   6.0342920   6.0342942
   6.0342942   6.0342943   6.0342943   6.0342942   6.0342973   6.0342918
   6.0342982   6.0342918   6.0342982   6.0342920   6.0342973   6.0342920
   0.8691923   0.8691919   0.8691923   0.8691919   0.8691929   0.8691929
   0.8691927   0.8691926   0.8691929   0.8691926   0.8691927   0.8691929
   0.8691929   0.8691926   0.8691926   0.8691929   0.8691923   0.8691929
   0.8691919   0.8691929   0.8691919   0.8691927   0.8691923   0.8691927
 TTTTTTTTTTTTTTTTTTTTTTTTTTTTTT MOQGAD      TELAPSE      388.50 TCPU      327.64
 TTTTTTTTTTTTTTTTTTTTTTTTTTTTTT SHELLXN     TELAPSE      392.38 TCPU      330.93
 TTTTTTTTTTTTTTTTTTTTTTTTTTTTTT MONMO3      TELAPSE      393.10 TCPU      331.66
 NUMERICALLY INTEGRATED DENSITY    731.9999244751
 TTTTTTTTTTTTTTTTTTTTTTTTTTTTTT NUMDFT      TELAPSE      397.00 TCPU      335.56
 CYC  15 ETOT(AU) -9.586824087789E+03 DETOT  6.40E-09 tst  2.10E-12 PX  1.10E-06
 TTTTTTTTTTTTTTTTTTTTTTTTTTTTTT DIIS        TELAPSE      397.32 TCPU      335.88
 DIIS TEST: 0.20168E-08 AT SCF   CYCLE  15 - DIIS ACTIVE - HISTORY:    15 CYCLES
 TTTTTTTTTTTTTTTTTTTTTTTTTTTTTT FDIK        TELAPSE      401.79 TCPU      339.98
 INSULATING STATE
 TOP OF VALENCE BANDS -    BAND    366; K    5; EIG -2.0139219E-01 AU
 TOP OF VALENCE BANDS -    BAND    366; K    1; EIG -2.0161936E-01 AU
 BOTTOM OF VIRTUAL BANDS - BAND    367; K    3; EIG -1.1912914E-02 AU
 INDIRECT ENERGY BAND GAP:   5.1560 eV
 BOTTOM OF VIRTUAL BANDS - BAND    367; K    1; EIG -1.1137556E-02 AU
 TTTTTTTTTTTTTTTTTTTTTTTTTTTTTT PDIG        TELAPSE      402.13 TCPU      340.31
 CHARGE NORMALIZATION FACTOR   1.00000000
 TOTAL ATOMIC CHARGES:
  18.6750429  18.6750429  18.6750427  18.6750427  18.6750427  18.6750427
   7.5420022   7.5420022   7.5420022   7.5420022   7.5420036   7.5420028
   7.5420027   7.5420031   7.5420036   7.5420031   7.5420027   7.5420028
   7.5420028   7.5420031   7.5420031   7.5420028   7.5420022   7.5420036
   7.5420022   7.5420036   7.5420022   7.5420027   7.5420022   7.5420027
  17.0837622  17.0837624  17.0837622  17.0837624  17.0837622  17.0837621
  17.0837624  17.0837622  17.0837622  17.0837622  17.0837624  17.0837621
   5.6877358   5.6877366   5.6877358   5.6877366   5.6877358   5.6877366
   5.6877366   5.6877369   5.6877358   5.6877369   5.6877366   5.6877366
   6.0342943   6.0342948   6.0342943   6.0342948   6.0342949   6.0342945
   6.0342952   6.0342946   6.0342949   6.0342946   6.0342952   6.0342945
   6.0342945   6.0342946   6.0342946   6.0342945   6.0342943   6.0342949
   6.0342948   6.0342949   6.0342948   6.0342952   6.0342943   6.0342952
   0.8691928   0.8691923   0.8691928   0.8691923   0.8691927   0.8691926
   0.8691925   0.8691923   0.8691927   0.8691923   0.8691925   0.8691926
   0.8691926   0.8691923   0.8691923   0.8691926   0.8691928   0.8691927
   0.8691923   0.8691927   0.8691923   0.8691925   0.8691928   0.8691925
 TTTTTTTTTTTTTTTTTTTTTTTTTTTTTT MOQGAD      TELAPSE      402.15 TCPU      340.33
 TTTTTTTTTTTTTTTTTTTTTTTTTTTTTT SHELLXN     TELAPSE      405.35 TCPU      343.53
 +++ ENERGIES IN A.U. +++
 ::: EXT EL-POLE                                  -6.1556666040702E+03
 ::: EXT EL-SPHEROPOLE                             5.3095809614369E+01
 ::: BIELET ZONE E-E                               1.2135759509477E+04
 ::: TOTAL E-E                                     6.0331887150213E+03
 ::: TOTAL E-N + N-E                              -2.4909190489453E+04
 ::: TOTAL N-N                                     1.0010205837108E+03
 ::: KINETIC ENERGY                                9.1252767956329E+03
 ::: PSEUDO TOTAL   ENERGY                        -8.7497043950883E+03
 ::: VIRIAL COEFFICIENT                            1.0210110654964E+00
 TTTTTTTTTTTTTTTTTTTTTTTTTTTTTT MONMO3      TELAPSE      406.13 TCPU      344.31
 NUMERICALLY INTEGRATED DENSITY    731.9999244751
 TTTTTTTTTTTTTTTTTTTTTTTTTTTTTT NUMDFT      TELAPSE      410.04 TCPU      348.22
 CYC  16 ETOT(AU) -9.586824087791E+03 DETOT -2.07E-09 tst  1.12E-12 PX  1.10E-06

 == SCF ENDED - CONVERGENCE ON ENERGY      E(AU) -9.5868240877906E+03 CYCLES  16


 ENERGY EXPRESSION=HARTREE+FOCK EXCH*0.00000+(M06-L      EXCH)*1.00000+M06-L      CORR


 TOTAL ENERGY(DFT)(AU)( 16) -9.5868240877906E+03 DE-2.1E-09 tester 1.1E-12
 TTTTTTTTTTTTTTTTTTTTTTTTTTTTTT EDFT        TELAPSE      410.05 TCPU      348.24

 *******************************************************************************
 *                             FORCE CALCULATION                               *
 *******************************************************************************

 TTTTTTTTTTTTTTTTTTTTTTTTTTTTTT NUMDFG      TELAPSE      445.51 TCPU      383.69
 INFORMATION **** EXCPOG **** EXCH. BIPO BUFFER LENGTH (WORDS) =           0
 WARNING **** GENPOG **** COULOMB BIPO BUFFER TOO SMALL - TO AVOID I/O SET BIPOSIZE =     4737000
 INFORMATION **** GENPOG **** BIPO BUFFER LENGTH (WORDS) =     4000000
 TTTTTTTTTTTTTTTTTTTTTTTTTTTTTT SHELXG      TELAPSE      475.18 TCPU      408.50


 D3 DISPERSION ENERGY (AU)       -3.3734886216797E-02
 TOTAL ENERGY + DISP (AU)        -9.5868578226768E+03

 CARTESIAN FORCES IN HARTREE/BOHR (ANALYTICAL)
   ATOM                     X                   Y                   Z
   1 230            -1.496325503832E-07  3.174890905733E-14  8.916478666521E-16
   2 230            -1.496324753200E-07  5.967448757360E-16  8.659739592076E-15
   3 230             2.498486383409E-08  4.019072022583E-08 -5.645019750863E-08
   4 230             2.498487022828E-08  5.645018980038E-08 -4.019076908822E-08
   5 230             2.498487877700E-08 -4.019077865652E-08  5.645019329759E-08
   6 230             2.498486467023E-08 -5.645019027396E-08  4.019073225140E-08
   7   7             4.163440467941E-06 -1.683745143488E-05 -7.558267962615E-06
   8   7            -4.006315863059E-06  1.693719161011E-05 -7.530403027811E-06
   9   7             4.163440467941E-06  1.683745147130E-05  7.558267947960E-06
  10   7            -4.006315845295E-06 -1.693719164031E-05  7.530403010048E-06
  11   7            -7.333843115465E-06  4.158029251577E-06 -1.668077652806E-05
  12   7            -1.673491924237E-05 -7.591325138279E-06  4.356687680840E-06
  13   7             7.233088068936E-06 -3.988211105366E-06 -1.672705419598E-05
  14   7             1.666999525263E-05 -7.461042804469E-06 -4.269495570419E-06
  15   7            -7.333843095925E-06 -4.158029254242E-06  1.668077648986E-05
  16   7             1.666999531391E-05  7.461042805801E-06  4.269495573972E-06
  17   7             7.233088094249E-06  3.988211116024E-06  1.672705418265E-05
  18   7            -1.673491925747E-05  7.591325129841E-06 -4.356687676399E-06
  19   7            -1.673491924681E-05  4.356687676399E-06 -7.591325142275E-06
  20   7             1.666999527217E-05 -4.269495544662E-06 -7.461042806245E-06
  21   7             1.666999529171E-05  4.269495578413E-06  7.461042835999E-06
  22   7            -1.673491924681E-05 -4.356687679952E-06  7.591325125844E-06
  23   7             4.163440483040E-06 -7.558267940411E-06 -1.683745143932E-05
  24   7            -7.333843098145E-06 -1.668077651562E-05  4.158029244472E-06
  25   7            -4.006315828420E-06  7.530402960754E-06 -1.693719163764E-05
  26   7            -7.333843089263E-06  1.668077650940E-05 -4.158029245360E-06
  27   7            -4.006315871052E-06 -7.530403042910E-06  1.693719157814E-05
  28   7             7.233088087144E-06  1.672705417466E-05  3.988211107142E-06
  29   7             4.163440462612E-06  7.558267910657E-06  1.683745145975E-05
  30   7             7.233088065828E-06 -1.672705420130E-05 -3.988211100925E-06
  31  17             4.625112650203E-06  1.816403710109E-06  4.939965863926E-06
  32  17            -4.666300046807E-06 -1.907261768963E-06  4.986097414061E-06
  33  17             4.625112679513E-06 -1.816403710109E-06 -4.939965850603E-06
  34  17            -4.666300045031E-06  1.907261776068E-06 -4.986097409621E-06
  35  17             4.625112654644E-06  4.939965873696E-06  1.816403695898E-06
  36  17             1.715094015253E-06  4.751660124036E-06  4.751660124036E-06
  37  17            -4.666300041478E-06 -4.986097420279E-06  1.907261768963E-06
  38  17            -1.759210739749E-06  4.773148640780E-06 -4.773148624793E-06
  39  17             4.625112661749E-06 -4.939965857709E-06 -1.816403703003E-06
  40  17            -1.759210739749E-06 -4.773148624793E-06  4.773148646997E-06
  41  17            -4.666300036149E-06  4.986097424720E-06 -1.907261754752E-06
  42  17             1.715094008148E-06 -4.751660137359E-06 -4.751660141800E-06
  43   6             5.188293877412E-06  1.199787564388E-05  4.987724481653E-06
  44   6            -5.084796539601E-06 -1.200822153580E-05  5.124080991070E-06
  45   6             5.188293885183E-06 -1.199787566919E-05 -4.987724476102E-06
  46   6            -5.084796583121E-06  1.200822153646E-05 -5.124080963759E-06
  47   6             5.188293880076E-06  4.987724485872E-06  1.199787564521E-05
  48   6             1.193005710642E-05  5.069157442472E-06  5.069157449578E-06
  49   6            -5.084796586674E-06 -5.124080960872E-06  1.200822152314E-05
  50   6            -1.189987006400E-05  5.064602508709E-06 -5.064602482285E-06
  51   6             5.188293872527E-06 -4.987724483874E-06 -1.199787567563E-05
  52   6            -1.189987007510E-05 -5.064602487836E-06  5.064602507598E-06
  53   6            -5.084796558474E-06  5.124080994401E-06 -1.200822154424E-05
  54   6             1.193005710665E-05 -5.069157442916E-06 -5.069157454463E-06
  55   6             5.471554693770E-07 -8.139177429811E-06 -1.788895275379E-05
  56   6            -5.173202426434E-07  8.097794687245E-06 -1.781656656696E-05
  57   6             5.471554826997E-07  8.139177440469E-06  1.788895276267E-05
  58   6            -5.173202435316E-07 -8.097794667705E-06  1.781656655719E-05
  59   6            -1.798810150877E-05  6.443238573794E-07 -8.164427992341E-06
  60   6            -8.090006163641E-06 -1.780540590968E-05  4.902279702179E-07
  61   6             1.807046311431E-05 -6.900879405691E-07 -8.188000444775E-06
  62   6             8.058634399788E-06 -1.775531930992E-05 -4.552799479640E-07
  63   6            -1.798810152032E-05 -6.443238786957E-07  8.164428029644E-06
  64   6             8.058634389130E-06  1.775531930548E-05  4.552799373059E-07
  65   6             1.807046311608E-05  6.900879396810E-07  8.188000464315E-06
  66   6            -8.090006154760E-06  1.780540591056E-05 -4.902279728825E-07
  67   6            -8.090006158312E-06  4.902279719943E-07 -1.780540588303E-05
  68   6             8.058634389130E-06 -4.552799426349E-07 -1.775531928860E-05
  69   6             8.058634389130E-06  4.552799497404E-07  1.775531930104E-05
  70   6            -8.090006170747E-06 -4.902279737706E-07  1.780540589813E-05
  71   6             5.471554755943E-07 -1.788895274846E-05 -8.139177438693E-06
  72   6            -1.798810151765E-05 -8.164428006552E-06  6.443238538267E-07
  73   6            -5.173202399789E-07  1.781656655453E-05 -8.097794664153E-06
  74   6            -1.798810153186E-05  8.164428026092E-06 -6.443238751430E-07
  75   6            -5.173202630715E-07 -1.781656655364E-05  8.097794705009E-06
  76   6             1.807046311164E-05  8.188000469644E-06  6.900879450100E-07
  77   6             5.471554738179E-07  1.788895275734E-05  8.139177433364E-06
  78   6             1.807046311431E-05 -8.188000434117E-06 -6.900879245819E-07
  79   1             7.142231783996E-06  1.121956595096E-05  4.641934986727E-06
  80   1            -7.240573680622E-06 -1.126423724118E-05  4.636492174859E-06
  81   1             7.142231778001E-06 -1.121956595007E-05 -4.641934985616E-06
  82   1            -7.240573684397E-06  1.126423724340E-05 -4.636492177745E-06
  83   1             4.576471177575E-06  7.063007672281E-06  1.105156007331E-05
  84   1             1.108593162824E-05  4.610080866940E-06  7.087834720698E-06
  85   1            -4.582064999092E-06 -7.083678989828E-06  1.107777614306E-05
  86   1            -1.105977995586E-05  4.603711847628E-06 -7.088853955839E-06
  87   1             4.576471173245E-06 -7.063007674279E-06 -1.105156007641E-05
  88   1            -1.105977995675E-05 -4.603711847073E-06  7.088853953396E-06
  89   1            -4.582064994985E-06  7.083678987163E-06 -1.107777614529E-05
  90   1             1.108593162291E-05 -4.610080869050E-06 -7.087834723363E-06
  91   1             1.108593162691E-05  7.087834723585E-06  4.610080868939E-06
  92   1            -1.105977995675E-05 -7.088853955395E-06  4.603711849627E-06
  93   1            -1.105977995630E-05  7.088853955173E-06 -4.603711848294E-06
  94   1             1.108593162868E-05 -7.087834730246E-06 -4.610080869494E-06
  95   1             7.142231781998E-06  4.641934984284E-06  1.121956595274E-05
  96   1             4.576471177464E-06  1.105156007108E-05  7.063007666952E-06
  97   1            -7.240573680845E-06 -4.636492175747E-06  1.126423724385E-05
  98   1             4.576471176687E-06 -1.105156007153E-05 -7.063007672281E-06
  99   1            -7.240573684397E-06  4.636492171417E-06 -1.126423724518E-05
 100   1            -4.582064998426E-06 -1.107777614173E-05  7.083678987607E-06
 101   1             7.142231781110E-06 -4.641934983729E-06 -1.121956595451E-05
 102   1            -4.582065001424E-06  1.107777613862E-05 -7.083678984943E-06

 RESULTANT FORCE     1.318374229231E-12 -1.523434156603E-14 -9.180996891553E-15

 ATOMIC PART

 SYMMETRY ALLOWED FORCES (ANALYTICAL) (DIRECTION, FORCE)

    1  2.1371799E-07    2 -4.4466638E-08    3 -1.0698181E-07    4  8.8320619E-08
    5 -3.3206285E-05    6  5.1494302E-06    7 -1.7481824E-05    8  1.5393552E-05
    9 -2.9519000E-05   10  1.8089509E-05   11 -6.0432185E-06   12 -3.6694851E-05
   13 -4.9197167E-06   14  1.6114545E-05   15 -8.1787176E-07   16 -3.5653914E-05
   17 -3.1149230E-05   18 -1.8841045E-05   19  3.3006694E-06   20 -3.2059938E-05
   21  1.2469017E-05   22  1.2841703E-05   23  2.4878523E-06   24  1.0373749E-05
   25  9.3530335E-06   26  8.7190279E-06   27  6.0169233E-06   28 -9.1631486E-06
   29  6.3975492E-06   30  7.4440137E-06   31  2.4587244E-06   32 -9.5462973E-06
   33  1.3785755E-05   34  2.3727490E-06   35  2.4385096E-05   36 -2.5258455E-06
   37  1.4447440E-05   38 -2.3723239E-05   39 -1.4712741E-06   40  1.9914572E-05
   41  1.6489295E-05   42 -1.0129205E-05   43 -3.1121491E-05   44 -2.1655668E-05
   45 -1.0432323E-05   46 -1.0847661E-05   47 -3.6135534E-05   48  1.0465747E-05
   49  1.2290893E-05   50 -2.9090098E-05   51 -2.6620684E-05   52 -8.5068954E-06
   53  7.4021995E-06   54 -3.9995976E-05   55 -2.7945721E-05   56  1.3062094E-07
   57  2.2188411E-05   58 -2.9733166E-05   59  2.0688769E-05   60 -1.3157586E-05
   61  1.0344632E-05   62  3.9013477E-06   63  2.6706136E-05   64 -9.9344360E-07
   65  1.2305913E-05   66 -2.4679934E-05   67  1.6333757E-05   68  1.5360568E-05
   69  1.7228019E-05   70 -1.1104196E-06   71  1.8791088E-05   72  2.9746831E-05
   73  9.5531102E-07   74  2.7822687E-05   75 -6.9970699E-07   76 -3.5145217E-06
   77 -1.6535785E-05

 CELL PART

 GRADIENT WITH RESPECT TO THE CELL PARAMETER IN HARTREE/BOHR
ORDER: -D/DA1X, -D/DA1Y, -D/DA1Z
       -D/DA2X, -D/DA2Y, -D/DA2Z
       -D/DA3X, -D/DA3Y, -D/DA3Z
 -0.338170583175E-13 -0.588111855215E-05 -0.588111854682E-05
 -0.566002901969E-05 -0.749675639737E-07 -0.580615104795E-05
 -0.566002905522E-05 -0.580615101242E-05 -0.749675676931E-07

STRESS TENSOR, IN HARTREE/BOHR^3:
ORDER: 11 12 13
       21 22 23
       31 32 33
  0.109153141836E-07  0.668648230946E-16 -0.164893539788E-17
  0.233753874041E-16  0.111971090848E-07  0.144574237885E-09
  0.663572224746E-16  0.144574202076E-09  0.111971091103E-07

PRESSURE FROM THE STRESS TENSOR,
IN HARTREE/BOHR^3: -0.11103E-07
PRESSURE IN GIGAPASCAL: -0.3267E-03
CONVERSION FACTOR: 1 HARTREE/BOHR^3= 29421 GIGAPASCAL
WHEN USING VALUES FOR BOHR RADIUS AND HARTREE
FROM IUPAC WEBSITE, APRIL 2009
ENTHALPY: -9.5868580080880E+03

 SYMMETRY ALLOWED FORCES (ANALYTICAL) (DIRECTION, FORCE)

    1 -3.2114157E-04    2  3.8421662E-06    3 -3.4142434E-06
 TTTTTTTTTTTTTTTTTTTTTTTTTTTTTT TOTGRA_C    TELAPSE      496.56 TCPU      429.87
 *******************************************************************************
 LATTICE PARAMETERS (ANGSTROMS AND DEGREES) - BOHR = 0.5291772083 ANGSTROM
 PRIMITIVE CELL - CENTRING CODE 6/1 VOLUME=  2474.525969 - DENSITY  1.071 g/cm^3
         A              B              C           ALPHA      BETA       GAMMA 
    14.75835555    14.75835555    14.75835555   109.471221 109.471221 109.471221
 *******************************************************************************
 ATOMS IN THE ASYMMETRIC UNIT   28 - ATOMS IN THE UNIT CELL:  102
     ATOM                 X/A                 Y/B                 Z/C    
 *******************************************************************************
      1 T 230 ZN    5.000000000000E-01  2.500000000000E-01 -2.500000000000E-01
      2 F 230 ZN    5.000000000000E-01 -2.500000000000E-01  2.500000000000E-01
      3 T 230 ZN   -2.500000000000E-01 -5.000000000000E-01  2.500000000000E-01
      4 F 230 ZN    2.500000000000E-01 -2.500000000000E-01  5.000000000000E-01
      5 F 230 ZN    2.500000000000E-01  5.000000000000E-01 -2.500000000000E-01
      6 F 230 ZN   -2.500000000000E-01  2.500000000000E-01 -5.000000000000E-01
      7 T   7 N    -3.747805825922E-01  2.794584749313E-01 -2.818340982500E-01
      8 T   7 N    -4.387074268186E-01 -9.294648434222E-02  2.818340982500E-01
      9 F   7 N     3.747805825922E-01  9.294648434222E-02 -3.457609424764E-01
     10 F   7 N     4.387074268186E-01 -2.794584749313E-01  3.457609424764E-01
     11 T   7 N    -2.818340982500E-01 -3.747805825922E-01  2.794584749313E-01
     12 T   7 N     2.794584749313E-01 -2.818340982500E-01 -3.747805825922E-01
     13 T   7 N     3.457609424764E-01  4.387074268186E-01 -2.794584749313E-01
     14 T   7 N    -9.294648434222E-02  2.818340982500E-01 -4.387074268186E-01
     15 F   7 N     2.818340982500E-01 -4.387074268186E-01 -9.294648434222E-02
     16 F   7 N     9.294648434222E-02 -3.457609424764E-01  3.747805825922E-01
     17 F   7 N    -3.457609424764E-01  3.747805825922E-01  9.294648434222E-02
     18 F   7 N    -2.794584749313E-01  3.457609424764E-01  4.387074268186E-01
     19 F   7 N     2.794584749313E-01 -3.747805825922E-01 -2.818340982500E-01
     20 F   7 N    -9.294648434222E-02 -4.387074268186E-01  2.818340982500E-01
     21 F   7 N     9.294648434222E-02  3.747805825922E-01 -3.457609424764E-01
     22 F   7 N    -2.794584749313E-01  4.387074268186E-01  3.457609424764E-01
     23 F   7 N    -3.747805825922E-01 -2.818340982500E-01  2.794584749313E-01
     24 F   7 N    -2.818340982500E-01  2.794584749313E-01 -3.747805825922E-01
     25 F   7 N     4.387074268186E-01  3.457609424764E-01 -2.794584749313E-01
     26 F   7 N     2.818340982500E-01 -9.294648434222E-02 -4.387074268186E-01
     27 F   7 N    -4.387074268186E-01  2.818340982500E-01 -9.294648434222E-02
     28 F   7 N    -3.457609424764E-01  9.294648434222E-02  3.747805825922E-01
     29 F   7 N     3.747805825922E-01 -3.457609424764E-01  9.294648434222E-02
     30 F   7 N     3.457609424764E-01 -2.794584749313E-01  4.387074268186E-01
     31 T  17 CL    4.966505432969E-01  1.544793478752E-01  4.966505432969E-01
     32 T  17 CL   -3.421711954216E-01  0.000000000000E+00 -4.966505432969E-01
     33 F  17 CL   -4.966505432969E-01  0.000000000000E+00 -3.421711954216E-01
     34 F  17 CL    3.421711954216E-01 -1.544793478752E-01  3.421711954216E-01
     35 F  17 CL    4.966505432969E-01  4.966505432969E-01  1.544793478752E-01
     36 T  17 CL    1.544793478752E-01  4.966505432969E-01  4.966505432969E-01
     37 F  17 CL    3.421711954216E-01  3.421711954216E-01 -1.544793478752E-01
     38 T  17 CL    0.000000000000E+00 -4.966505432969E-01 -3.421711954216E-01
     39 F  17 CL   -4.966505432969E-01 -3.421711954216E-01  0.000000000000E+00
     40 F  17 CL    0.000000000000E+00 -3.421711954216E-01 -4.966505432969E-01
     41 F  17 CL   -3.421711954216E-01 -4.966505432969E-01  0.000000000000E+00
     42 F  17 CL   -1.544793478752E-01  3.421711954216E-01  3.421711954216E-01
     43 T   6 C    -3.799670343664E-01  2.429900243312E-01 -3.799670343664E-01
     44 T   6 C    -3.770429413024E-01  0.000000000000E+00  3.799670343664E-01
     45 F   6 C     3.799670343664E-01  0.000000000000E+00 -3.770429413024E-01
     46 F   6 C     3.770429413024E-01 -2.429900243312E-01  3.770429413024E-01
     47 F   6 C    -3.799670343664E-01 -3.799670343664E-01  2.429900243312E-01
     48 T   6 C     2.429900243312E-01 -3.799670343664E-01 -3.799670343664E-01
     49 F   6 C     3.770429413024E-01  3.770429413024E-01 -2.429900243312E-01
     50 T   6 C     0.000000000000E+00  3.799670343664E-01 -3.770429413024E-01
     51 F   6 C     3.799670343664E-01 -3.770429413024E-01  0.000000000000E+00
     52 F   6 C     0.000000000000E+00 -3.770429413024E-01  3.799670343664E-01
     53 F   6 C    -3.770429413024E-01  3.799670343664E-01  0.000000000000E+00
     54 F   6 C    -2.429900243312E-01  3.770429413024E-01  3.770429413024E-01
     55 T   6 C    -2.627676736629E-01  3.450839149308E-01 -2.060904397941E-01
     56 T   6 C    -4.488256452751E-01 -5.667723386878E-02  2.060904397941E-01
     57 F   6 C     2.627676736629E-01  5.667723386878E-02 -3.921484114063E-01
     58 F   6 C     4.488256452751E-01 -3.450839149308E-01  3.921484114063E-01
     59 T   6 C    -2.060904397941E-01 -2.627676736629E-01  3.450839149308E-01
     60 T   6 C     3.450839149308E-01 -2.060904397941E-01 -2.627676736629E-01
     61 T   6 C     3.921484114063E-01  4.488256452751E-01 -3.450839149308E-01
     62 T   6 C    -5.667723386878E-02  2.060904397941E-01 -4.488256452751E-01
     63 F   6 C     2.060904397941E-01 -4.488256452751E-01 -5.667723386878E-02
     64 F   6 C     5.667723386878E-02 -3.921484114063E-01  2.627676736629E-01
     65 F   6 C    -3.921484114063E-01  2.627676736629E-01  5.667723386878E-02
     66 F   6 C    -3.450839149308E-01  3.921484114063E-01  4.488256452751E-01
     67 F   6 C     3.450839149308E-01 -2.627676736629E-01 -2.060904397941E-01
     68 F   6 C    -5.667723386878E-02 -4.488256452751E-01  2.060904397941E-01
     69 F   6 C     5.667723386878E-02  2.627676736629E-01 -3.921484114063E-01
     70 F   6 C    -3.450839149308E-01  4.488256452751E-01  3.921484114063E-01
     71 F   6 C    -2.627676736629E-01 -2.060904397941E-01  3.450839149308E-01
     72 F   6 C    -2.060904397941E-01  3.450839149308E-01 -2.627676736629E-01
     73 F   6 C     4.488256452751E-01  3.921484114063E-01 -3.450839149308E-01
     74 F   6 C     2.060904397941E-01 -5.667723386878E-02 -4.488256452751E-01
     75 F   6 C    -4.488256452751E-01  2.060904397941E-01 -5.667723386878E-02
     76 F   6 C    -3.921484114063E-01  5.667723386878E-02  2.627676736629E-01
     77 F   6 C     2.627676736629E-01 -3.921484114063E-01  5.667723386878E-02
     78 F   6 C     3.921484114063E-01 -3.450839149308E-01  4.488256452751E-01
     79 T   1 H    -2.329786108428E-01  3.865956161772E-01 -1.181035375213E-01
     80 T   1 H    -4.953008463016E-01 -1.148750733215E-01  1.181035375213E-01
     81 F   1 H     2.329786108428E-01  1.148750733215E-01 -3.804257729800E-01
     82 F   1 H     4.953008463016E-01 -3.865956161772E-01  3.804257729800E-01
     83 T   1 H    -1.181035375213E-01 -2.329786108428E-01  3.865956161772E-01
     84 T   1 H     3.865956161772E-01 -1.181035375213E-01 -2.329786108428E-01
     85 T   1 H     3.804257729800E-01  4.953008463016E-01 -3.865956161772E-01
     86 T   1 H    -1.148750733215E-01  1.181035375213E-01 -4.953008463016E-01
     87 F   1 H     1.181035375213E-01 -4.953008463016E-01 -1.148750733215E-01
     88 F   1 H     1.148750733215E-01 -3.804257729800E-01  2.329786108428E-01
     89 F   1 H    -3.804257729800E-01  2.329786108428E-01  1.148750733215E-01
     90 F   1 H    -3.865956161772E-01  3.804257729800E-01  4.953008463016E-01
     91 F   1 H     3.865956161772E-01 -2.329786108428E-01 -1.181035375213E-01
     92 F   1 H    -1.148750733215E-01 -4.953008463016E-01  1.181035375213E-01
     93 F   1 H     1.148750733215E-01  2.329786108428E-01 -3.804257729800E-01
     94 F   1 H    -3.865956161772E-01  4.953008463016E-01  3.804257729800E-01
     95 F   1 H    -2.329786108428E-01 -1.181035375213E-01  3.865956161772E-01
     96 F   1 H    -1.181035375213E-01  3.865956161772E-01 -2.329786108428E-01
     97 F   1 H     4.953008463016E-01  3.804257729800E-01 -3.865956161772E-01
     98 F   1 H     1.181035375213E-01 -1.148750733215E-01 -4.953008463016E-01
     99 F   1 H    -4.953008463016E-01  1.181035375213E-01 -1.148750733215E-01
    100 F   1 H    -3.804257729800E-01  1.148750733215E-01  2.329786108428E-01
    101 F   1 H     2.329786108428E-01 -3.804257729800E-01  1.148750733215E-01
    102 F   1 H     3.804257729800E-01 -3.865956161772E-01  4.953008463016E-01

 TRANSFORMATION MATRIX PRIMITIVE-CRYSTALLOGRAPHIC CELL
  0.0000  1.0000  1.0000  1.0000  0.0000  1.0000  1.0000  1.0000  0.0000

 *******************************************************************************
 CRYSTALLOGRAPHIC CELL (VOLUME=       4949.05193866)
         A              B              C           ALPHA      BETA       GAMMA 
    17.04148110    17.04148110    17.04148110    90.000000  90.000000  90.000000

 COORDINATES IN THE CRYSTALLOGRAPHIC CELL
     ATOM                 X/A                 Y/B                 Z/C    
 *******************************************************************************
      1 T 230 ZN    2.500000000000E-01  5.000000000000E-01  8.273995210077E-17
      2 F 230 ZN    2.500000000000E-01 -5.515996806718E-17 -5.000000000000E-01
      3 T 230 ZN   -5.515996806718E-17  2.500000000000E-01 -5.000000000000E-01
      4 F 230 ZN    5.000000000000E-01  5.515996806718E-17  2.500000000000E-01
      5 F 230 ZN    5.000000000000E-01  2.500000000000E-01  8.273995210077E-17
      6 F 230 ZN   -5.515996806718E-17 -5.000000000000E-01  2.500000000000E-01
      7 T   7 N     1.862024796368E-01 -4.680365778868E-01  9.325599529455E-02
      8 T   7 N    -1.862024796368E-01  4.680365778868E-01  9.325599529455E-02
      9 F   7 N     1.862024796368E-01  4.680365778868E-01 -9.325599529455E-02
     10 F   7 N    -1.862024796368E-01 -4.680365778868E-01 -9.325599529455E-02
     11 T   7 N     9.325599529455E-02  1.862024796368E-01 -4.680365778868E-01
     12 T   7 N    -4.680365778868E-01  9.325599529455E-02  1.862024796368E-01
     13 T   7 N    -9.325599529455E-02 -1.862024796368E-01 -4.680365778868E-01
     14 T   7 N     4.680365778868E-01  9.325599529455E-02 -1.862024796368E-01
     15 F   7 N     9.325599529455E-02 -1.862024796368E-01  4.680365778868E-01
     16 F   7 N     4.680365778868E-01 -9.325599529455E-02  1.862024796368E-01
     17 F   7 N    -9.325599529455E-02  1.862024796368E-01  4.680365778868E-01
     18 F   7 N    -4.680365778868E-01 -9.325599529455E-02 -1.862024796368E-01
     19 F   7 N    -4.680365778868E-01  1.862024796368E-01  9.325599529455E-02
     20 F   7 N     4.680365778868E-01 -1.862024796368E-01  9.325599529455E-02
     21 F   7 N     4.680365778868E-01  1.862024796368E-01 -9.325599529455E-02
     22 F   7 N    -4.680365778868E-01 -1.862024796368E-01 -9.325599529455E-02
     23 F   7 N     1.862024796368E-01  9.325599529455E-02 -4.680365778868E-01
     24 F   7 N     9.325599529455E-02 -4.680365778868E-01  1.862024796368E-01
     25 F   7 N    -1.862024796368E-01 -9.325599529455E-02 -4.680365778868E-01
     26 F   7 N     9.325599529455E-02  4.680365778868E-01 -1.862024796368E-01
     27 F   7 N    -1.862024796368E-01  9.325599529455E-02  4.680365778868E-01
     28 F   7 N    -9.325599529455E-02  4.680365778868E-01  1.862024796368E-01
     29 F   7 N     1.862024796368E-01 -9.325599529455E-02  4.680365778868E-01
     30 F   7 N    -9.325599529455E-02 -4.680365778868E-01 -1.862024796368E-01
     31 T  17 CL    7.723967393762E-02  4.194108693593E-01  7.723967393762E-02
     32 T  17 CL   -7.723967393762E-02 -4.194108693593E-01  7.723967393762E-02
     33 F  17 CL    7.723967393762E-02 -4.194108693593E-01 -7.723967393762E-02
     34 F  17 CL   -7.723967393762E-02  4.194108693593E-01 -7.723967393762E-02
     35 F  17 CL    7.723967393762E-02  7.723967393762E-02  4.194108693593E-01
     36 T  17 CL    4.194108693593E-01  7.723967393762E-02  7.723967393762E-02
     37 F  17 CL   -7.723967393762E-02 -7.723967393762E-02  4.194108693593E-01
     38 T  17 CL   -4.194108693593E-01  7.723967393762E-02 -7.723967393762E-02
     39 F  17 CL    7.723967393762E-02 -7.723967393762E-02 -4.194108693593E-01
     40 F  17 CL   -4.194108693593E-01 -7.723967393762E-02  7.723967393762E-02
     41 F  17 CL   -7.723967393762E-02  7.723967393762E-02 -4.194108693593E-01
     42 F  17 CL    4.194108693593E-01 -7.723967393762E-02 -7.723967393762E-02
     43 T   6 C     1.214950121656E-01  4.985379534680E-01  1.214950121656E-01
     44 T   6 C    -1.214950121656E-01 -4.985379534680E-01  1.214950121656E-01
     45 F   6 C     1.214950121656E-01 -4.985379534680E-01 -1.214950121656E-01
     46 F   6 C    -1.214950121656E-01  4.985379534680E-01 -1.214950121656E-01
     47 F   6 C     1.214950121656E-01  1.214950121656E-01  4.985379534680E-01
     48 T   6 C     4.985379534680E-01  1.214950121656E-01  1.214950121656E-01
     49 F   6 C    -1.214950121656E-01 -1.214950121656E-01  4.985379534680E-01
     50 T   6 C    -4.985379534680E-01  1.214950121656E-01 -1.214950121656E-01
     51 F   6 C     1.214950121656E-01 -1.214950121656E-01 -4.985379534680E-01
     52 F   6 C    -4.985379534680E-01 -1.214950121656E-01  1.214950121656E-01
     53 F   6 C    -1.214950121656E-01  1.214950121656E-01 -4.985379534680E-01
     54 F   6 C     4.985379534680E-01 -1.214950121656E-01 -1.214950121656E-01
     55 T   6 C    -2.991194256002E-01  9.302898580608E-02 -3.557966594690E-01
     56 T   6 C     2.991194256002E-01 -9.302898580608E-02 -3.557966594690E-01
     57 F   6 C    -2.991194256002E-01 -9.302898580608E-02  3.557966594690E-01
     58 F   6 C     2.991194256002E-01  9.302898580608E-02  3.557966594690E-01
     59 T   6 C    -3.557966594690E-01 -2.991194256002E-01  9.302898580608E-02
     60 T   6 C     9.302898580608E-02 -3.557966594690E-01 -2.991194256002E-01
     61 T   6 C     3.557966594690E-01  2.991194256002E-01  9.302898580608E-02
     62 T   6 C    -9.302898580608E-02 -3.557966594690E-01  2.991194256002E-01
     63 F   6 C    -3.557966594690E-01  2.991194256002E-01 -9.302898580608E-02
     64 F   6 C    -9.302898580608E-02  3.557966594690E-01 -2.991194256002E-01
     65 F   6 C     3.557966594690E-01 -2.991194256002E-01 -9.302898580608E-02
     66 F   6 C     9.302898580608E-02  3.557966594690E-01  2.991194256002E-01
     67 F   6 C     9.302898580608E-02 -2.991194256002E-01 -3.557966594690E-01
     68 F   6 C    -9.302898580608E-02  2.991194256002E-01 -3.557966594690E-01
     69 F   6 C    -9.302898580608E-02 -2.991194256002E-01  3.557966594690E-01
     70 F   6 C     9.302898580608E-02  2.991194256002E-01  3.557966594690E-01
     71 F   6 C    -2.991194256002E-01 -3.557966594690E-01  9.302898580608E-02
     72 F   6 C    -3.557966594690E-01  9.302898580608E-02 -2.991194256002E-01
     73 F   6 C     2.991194256002E-01  3.557966594690E-01  9.302898580608E-02
     74 F   6 C    -3.557966594690E-01 -9.302898580608E-02  2.991194256002E-01
     75 F   6 C     2.991194256002E-01 -3.557966594690E-01 -9.302898580608E-02
     76 F   6 C     3.557966594690E-01 -9.302898580608E-02 -2.991194256002E-01
     77 F   6 C    -2.991194256002E-01  3.557966594690E-01 -9.302898580608E-02
     78 F   6 C     3.557966594690E-01  9.302898580608E-02  2.991194256002E-01
     79 T   1 H    -2.492646552507E-01  1.311611177294E-01 -3.641397285722E-01
     80 T   1 H     2.492646552507E-01 -1.311611177294E-01 -3.641397285722E-01
     81 F   1 H    -2.492646552507E-01 -1.311611177294E-01  3.641397285722E-01
     82 F   1 H     2.492646552507E-01  1.311611177294E-01  3.641397285722E-01
     83 T   1 H    -3.641397285722E-01 -2.492646552507E-01  1.311611177294E-01
     84 T   1 H     1.311611177294E-01 -3.641397285722E-01 -2.492646552507E-01
     85 T   1 H     3.641397285722E-01  2.492646552507E-01  1.311611177294E-01
     86 T   1 H    -1.311611177294E-01 -3.641397285722E-01  2.492646552507E-01
     87 F   1 H    -3.641397285722E-01  2.492646552507E-01 -1.311611177294E-01
     88 F   1 H    -1.311611177294E-01  3.641397285722E-01 -2.492646552507E-01
     89 F   1 H     3.641397285722E-01 -2.492646552507E-01 -1.311611177294E-01
     90 F   1 H     1.311611177294E-01  3.641397285722E-01  2.492646552507E-01
     91 F   1 H     1.311611177294E-01 -2.492646552507E-01 -3.641397285722E-01
     92 F   1 H    -1.311611177294E-01  2.492646552507E-01 -3.641397285722E-01
     93 F   1 H    -1.311611177294E-01 -2.492646552507E-01  3.641397285722E-01
     94 F   1 H     1.311611177294E-01  2.492646552507E-01  3.641397285722E-01
     95 F   1 H    -2.492646552507E-01 -3.641397285722E-01  1.311611177294E-01
     96 F   1 H    -3.641397285722E-01  1.311611177294E-01 -2.492646552507E-01
     97 F   1 H     2.492646552507E-01  3.641397285722E-01  1.311611177294E-01
     98 F   1 H    -3.641397285722E-01 -1.311611177294E-01  2.492646552507E-01
     99 F   1 H     2.492646552507E-01 -3.641397285722E-01 -1.311611177294E-01
    100 F   1 H     3.641397285722E-01 -1.311611177294E-01 -2.492646552507E-01
    101 F   1 H    -2.492646552507E-01  3.641397285722E-01 -1.311611177294E-01
    102 F   1 H     3.641397285722E-01  1.311611177294E-01  2.492646552507E-01

 T = ATOM BELONGING TO THE ASYMMETRIC UNIT

 *******************************************************************************
 * CELL DEFORMATION
 *******************************************************************************

    ELASTIC STRAIN MATRIX (ADIMENSIONAL)

    1    0.0000000000    0.0000000000    0.0000000000
    2    0.0000000000    0.0000000000   -0.0150000000
    3    0.0000000000   -0.0150000000    0.0000000000

 LATTICE PARAMETERS (ANGSTROMS AND DEGREES) OF
 (1) ORIGINAL PRIMITIVE CELL
 (2) ORIGINAL CRYSTALLOGRAPHIC CELL
 (3) DEFORMED PRIMITIVE CELL
 (4) DEFORMED CRYSTALLOGRAPHIC CELL

            A           B           C        ALPHA       BETA        GAMMA         VOL
 (1)   14.758356   14.758356   14.758356  109.471221  109.471221  109.471221 2474.525969
 (2)   17.041481   17.041481   17.041481   90.000000   90.000000   90.000000 4949.051939
 (3)   14.611145   14.906304   14.906304  110.273470  109.472233  109.472233 2473.969201
 (4)   17.041481   17.043398   17.043398   91.718744   90.000000   90.000000 4947.938402

 * CELL DEFORMATION COMPLETE - NO. OF SYMMOPS   4
 *******************************************************************************
 LATTICE PARAMETERS (ANGSTROMS AND DEGREES) - BOHR = 0.5291772083 ANGSTROM
 PRIMITIVE CELL - CENTRING CODE 6/1 VOLUME=  2473.969201 - DENSITY  1.071 g/cm^3
         A              B              C           ALPHA      BETA       GAMMA 
    14.61114468    14.90630441    14.90630441   110.273470 109.472233 109.472233
 *******************************************************************************
 ATOMS IN THE ASYMMETRIC UNIT   28 - ATOMS IN THE UNIT CELL:  102
     ATOM                 X/A                 Y/B                 Z/C    
 *******************************************************************************
      1 T 230 ZN    5.000000000000E-01  2.500000000000E-01 -2.500000000000E-01
      2 F 230 ZN    5.000000000000E-01 -2.500000000000E-01  2.500000000000E-01
      3 T 230 ZN   -2.500000000000E-01 -5.000000000000E-01  2.500000000000E-01
      4 F 230 ZN    2.500000000000E-01 -2.500000000000E-01  5.000000000000E-01
      5 F 230 ZN    2.500000000000E-01  5.000000000000E-01 -2.500000000000E-01
      6 F 230 ZN   -2.500000000000E-01  2.500000000000E-01  5.000000000000E-01
      7 T   7 N    -3.747805825922E-01  2.794584749313E-01 -2.818340982500E-01
      8 T   7 N    -4.387074268186E-01 -9.294648434222E-02  2.818340982500E-01
      9 F   7 N     3.747805825922E-01  9.294648434222E-02 -3.457609424764E-01
     10 F   7 N     4.387074268186E-01 -2.794584749313E-01  3.457609424764E-01
     11 T   7 N    -2.818340982500E-01 -3.747805825922E-01  2.794584749313E-01
     12 T   7 N     2.794584749313E-01 -2.818340982500E-01 -3.747805825922E-01
     13 T   7 N     3.457609424764E-01  4.387074268186E-01 -2.794584749313E-01
     14 T   7 N    -9.294648434222E-02  2.818340982500E-01 -4.387074268186E-01
     15 F   7 N     2.818340982500E-01 -4.387074268186E-01 -9.294648434222E-02
     16 F   7 N     9.294648434222E-02 -3.457609424764E-01  3.747805825922E-01
     17 F   7 N    -3.457609424764E-01  3.747805825922E-01  9.294648434222E-02
     18 F   7 N    -2.794584749313E-01  3.457609424764E-01  4.387074268186E-01
     19 F   7 N     2.794584749313E-01 -3.747805825922E-01 -2.818340982500E-01
     20 F   7 N    -9.294648434222E-02 -4.387074268186E-01  2.818340982500E-01
     21 F   7 N     9.294648434222E-02  3.747805825922E-01 -3.457609424764E-01
     22 F   7 N    -2.794584749313E-01  4.387074268186E-01  3.457609424764E-01
     23 F   7 N    -3.747805825922E-01 -2.818340982500E-01  2.794584749313E-01
     24 F   7 N    -2.818340982500E-01  2.794584749313E-01 -3.747805825922E-01
     25 F   7 N     4.387074268186E-01  3.457609424764E-01 -2.794584749313E-01
     26 F   7 N     2.818340982500E-01 -9.294648434222E-02 -4.387074268186E-01
     27 F   7 N    -4.387074268186E-01  2.818340982500E-01 -9.294648434222E-02
     28 F   7 N    -3.457609424764E-01  9.294648434222E-02  3.747805825922E-01
     29 F   7 N     3.747805825922E-01 -3.457609424764E-01  9.294648434222E-02
     30 F   7 N     3.457609424764E-01 -2.794584749313E-01  4.387074268186E-01
     31 T  17 CL    4.966505432969E-01  1.544793478752E-01  4.966505432969E-01
     32 T  17 CL   -3.421711954216E-01 -4.163336342344E-17 -4.966505432969E-01
     33 F  17 CL   -4.966505432969E-01 -2.775557561563E-17 -3.421711954216E-01
     34 F  17 CL    3.421711954216E-01 -1.544793478752E-01  3.421711954216E-01
     35 F  17 CL    4.966505432969E-01  4.966505432969E-01  1.544793478752E-01
     36 T  17 CL    1.544793478752E-01  4.966505432969E-01  4.966505432969E-01
     37 F  17 CL    3.421711954216E-01  3.421711954216E-01 -1.544793478752E-01
     38 T  17 CL    0.000000000000E+00 -4.966505432969E-01 -3.421711954216E-01
     39 F  17 CL   -4.966505432969E-01 -3.421711954216E-01 -2.688821387764E-17
     40 F  17 CL    0.000000000000E+00 -3.421711954216E-01 -4.966505432969E-01
     41 F  17 CL   -3.421711954216E-01 -4.966505432969E-01 -3.816391647149E-17
     42 F  17 CL   -1.544793478752E-01  3.421711954216E-01  3.421711954216E-01
     43 T   6 C    -3.799670343664E-01  2.429900243312E-01 -3.799670343664E-01
     44 T   6 C    -3.770429413024E-01 -5.551115123126E-17  3.799670343664E-01
     45 F   6 C     3.799670343664E-01 -2.775557561563E-17 -3.770429413024E-01
     46 F   6 C     3.770429413024E-01 -2.429900243312E-01  3.770429413024E-01
     47 F   6 C    -3.799670343664E-01 -3.799670343664E-01  2.429900243312E-01
     48 T   6 C     2.429900243312E-01 -3.799670343664E-01 -3.799670343664E-01
     49 F   6 C     3.770429413024E-01  3.770429413024E-01 -2.429900243312E-01
     50 T   6 C     0.000000000000E+00  3.799670343664E-01 -3.770429413024E-01
     51 F   6 C     3.799670343664E-01 -3.770429413024E-01 -2.602085213965E-17
     52 F   6 C     0.000000000000E+00 -3.770429413024E-01  3.799670343664E-01
     53 F   6 C    -3.770429413024E-01  3.799670343664E-01 -5.984795992120E-17
     54 F   6 C    -2.429900243312E-01  3.770429413024E-01  3.770429413024E-01
     55 T   6 C    -2.627676736629E-01  3.450839149308E-01 -2.060904397941E-01
     56 T   6 C    -4.488256452751E-01 -5.667723386878E-02  2.060904397941E-01
     57 F   6 C     2.627676736629E-01  5.667723386878E-02 -3.921484114063E-01
     58 F   6 C     4.488256452751E-01 -3.450839149308E-01  3.921484114063E-01
     59 T   6 C    -2.060904397941E-01 -2.627676736629E-01  3.450839149308E-01
     60 T   6 C     3.450839149308E-01 -2.060904397941E-01 -2.627676736629E-01
     61 T   6 C     3.921484114063E-01  4.488256452751E-01 -3.450839149308E-01
     62 T   6 C    -5.667723386878E-02  2.060904397941E-01 -4.488256452751E-01
     63 F   6 C     2.060904397941E-01 -4.488256452751E-01 -5.667723386878E-02
     64 F   6 C     5.667723386878E-02 -3.921484114063E-01  2.627676736629E-01
     65 F   6 C    -3.921484114063E-01  2.627676736629E-01  5.667723386878E-02
     66 F   6 C    -3.450839149308E-01  3.921484114063E-01  4.488256452751E-01
     67 F   6 C     3.450839149308E-01 -2.627676736629E-01 -2.060904397941E-01
     68 F   6 C    -5.667723386878E-02 -4.488256452751E-01  2.060904397941E-01
     69 F   6 C     5.667723386878E-02  2.627676736629E-01 -3.921484114063E-01
     70 F   6 C    -3.450839149308E-01  4.488256452751E-01  3.921484114063E-01
     71 F   6 C    -2.627676736629E-01 -2.060904397941E-01  3.450839149308E-01
     72 F   6 C    -2.060904397941E-01  3.450839149308E-01 -2.627676736629E-01
     73 F   6 C     4.488256452751E-01  3.921484114063E-01 -3.450839149308E-01
     74 F   6 C     2.060904397941E-01 -5.667723386878E-02 -4.488256452751E-01
     75 F   6 C    -4.488256452751E-01  2.060904397941E-01 -5.667723386878E-02
     76 F   6 C    -3.921484114063E-01  5.667723386878E-02  2.627676736629E-01
     77 F   6 C     2.627676736629E-01 -3.921484114063E-01  5.667723386878E-02
     78 F   6 C     3.921484114063E-01 -3.450839149308E-01  4.488256452751E-01
     79 T   1 H    -2.329786108428E-01  3.865956161772E-01 -1.181035375213E-01
     80 T   1 H    -4.953008463016E-01 -1.148750733215E-01  1.181035375213E-01
     81 F   1 H     2.329786108428E-01  1.148750733215E-01 -3.804257729800E-01
     82 F   1 H     4.953008463016E-01 -3.865956161772E-01  3.804257729800E-01
     83 T   1 H    -1.181035375213E-01 -2.329786108428E-01  3.865956161772E-01
     84 T   1 H     3.865956161772E-01 -1.181035375213E-01 -2.329786108428E-01
     85 T   1 H     3.804257729800E-01  4.953008463016E-01 -3.865956161772E-01
     86 T   1 H    -1.148750733215E-01  1.181035375213E-01 -4.953008463016E-01
     87 F   1 H     1.181035375213E-01 -4.953008463016E-01 -1.148750733215E-01
     88 F   1 H     1.148750733215E-01 -3.804257729800E-01  2.329786108428E-01
     89 F   1 H    -3.804257729800E-01  2.329786108428E-01  1.148750733215E-01
     90 F   1 H    -3.865956161772E-01  3.804257729800E-01  4.953008463016E-01
     91 F   1 H     3.865956161772E-01 -2.329786108428E-01 -1.181035375213E-01
     92 F   1 H    -1.148750733215E-01 -4.953008463016E-01  1.181035375213E-01
     93 F   1 H     1.148750733215E-01  2.329786108428E-01 -3.804257729800E-01
     94 F   1 H    -3.865956161772E-01  4.953008463016E-01  3.804257729800E-01
     95 F   1 H    -2.329786108428E-01 -1.181035375213E-01  3.865956161772E-01
     96 F   1 H    -1.181035375213E-01  3.865956161772E-01 -2.329786108428E-01
     97 F   1 H     4.953008463016E-01  3.804257729800E-01 -3.865956161772E-01
     98 F   1 H     1.181035375213E-01 -1.148750733215E-01 -4.953008463016E-01
     99 F   1 H    -4.953008463016E-01  1.181035375213E-01 -1.148750733215E-01
    100 F   1 H    -3.804257729800E-01  1.148750733215E-01  2.329786108428E-01
    101 F   1 H     2.329786108428E-01 -3.804257729800E-01  1.148750733215E-01
    102 F   1 H     3.804257729800E-01 -3.865956161772E-01  4.953008463016E-01

 TRANSFORMATION MATRIX PRIMITIVE-CRYSTALLOGRAPHIC CELL
  0.0000  1.0000  1.0000  1.0000  0.0000  1.0000  1.0000  1.0000  0.0000

 *******************************************************************************
 CRYSTALLOGRAPHIC CELL (VOLUME=       4947.93840197)
         A              B              C           ALPHA      BETA       GAMMA 
    17.04148110    17.04339816    17.04339816    91.718744  90.000000  90.000000

 COORDINATES IN THE CRYSTALLOGRAPHIC CELL
     ATOM                 X/A                 Y/B                 Z/C    
 *******************************************************************************
      1 T 230 ZN    2.500000000000E-01  5.000000000000E-01  7.632783294298E-17
      2 F 230 ZN    2.500000000000E-01 -6.158268339718E-17 -5.000000000000E-01
      3 T 230 ZN   -6.903775587499E-17  2.500000000000E-01 -5.000000000000E-01
      4 F 230 ZN    5.000000000000E-01  6.591949208712E-17  2.500000000000E-01
      5 F 230 ZN    5.000000000000E-01  2.500000000000E-01  9.367506770275E-17
      6 F 230 ZN   -6.903775587499E-17 -5.000000000000E-01  2.500000000000E-01
      7 T   7 N     1.862024796368E-01 -4.680365778868E-01  9.325599529455E-02
      8 T   7 N    -1.862024796368E-01  4.680365778868E-01  9.325599529455E-02
      9 F   7 N     1.862024796368E-01  4.680365778868E-01 -9.325599529455E-02
     10 F   7 N    -1.862024796368E-01 -4.680365778868E-01 -9.325599529455E-02
     11 T   7 N     9.325599529455E-02  1.862024796368E-01 -4.680365778868E-01
     12 T   7 N    -4.680365778868E-01  9.325599529455E-02  1.862024796368E-01
     13 T   7 N    -9.325599529455E-02 -1.862024796368E-01 -4.680365778868E-01
     14 T   7 N     4.680365778868E-01  9.325599529455E-02 -1.862024796368E-01
     15 F   7 N     9.325599529455E-02 -1.862024796368E-01  4.680365778868E-01
     16 F   7 N     4.680365778868E-01 -9.325599529455E-02  1.862024796368E-01
     17 F   7 N    -9.325599529455E-02  1.862024796368E-01  4.680365778868E-01
     18 F   7 N    -4.680365778868E-01 -9.325599529455E-02 -1.862024796368E-01
     19 F   7 N    -4.680365778868E-01  1.862024796368E-01  9.325599529455E-02
     20 F   7 N     4.680365778868E-01 -1.862024796368E-01  9.325599529455E-02
     21 F   7 N     4.680365778868E-01  1.862024796368E-01 -9.325599529455E-02
     22 F   7 N    -4.680365778868E-01 -1.862024796368E-01 -9.325599529455E-02
     23 F   7 N     1.862024796368E-01  9.325599529455E-02 -4.680365778868E-01
     24 F   7 N     9.325599529455E-02 -4.680365778868E-01  1.862024796368E-01
     25 F   7 N    -1.862024796368E-01 -9.325599529455E-02 -4.680365778868E-01
     26 F   7 N     9.325599529455E-02  4.680365778868E-01 -1.862024796368E-01
     27 F   7 N    -1.862024796368E-01  9.325599529455E-02  4.680365778868E-01
     28 F   7 N    -9.325599529455E-02  4.680365778868E-01  1.862024796368E-01
     29 F   7 N     1.862024796368E-01 -9.325599529455E-02  4.680365778868E-01
     30 F   7 N    -9.325599529455E-02 -4.680365778868E-01 -1.862024796368E-01
     31 T  17 CL    7.723967393762E-02  4.194108693593E-01  7.723967393762E-02
     32 T  17 CL   -7.723967393762E-02 -4.194108693593E-01  7.723967393762E-02
     33 F  17 CL    7.723967393762E-02 -4.194108693593E-01 -7.723967393762E-02
     34 F  17 CL   -7.723967393762E-02  4.194108693593E-01 -7.723967393762E-02
     35 F  17 CL    7.723967393762E-02  7.723967393762E-02  4.194108693593E-01
     36 T  17 CL    4.194108693593E-01  7.723967393762E-02  7.723967393762E-02
     37 F  17 CL   -7.723967393762E-02 -7.723967393762E-02  4.194108693593E-01
     38 T  17 CL   -4.194108693593E-01  7.723967393762E-02 -7.723967393762E-02
     39 F  17 CL    7.723967393762E-02 -7.723967393762E-02 -4.194108693593E-01
     40 F  17 CL   -4.194108693593E-01 -7.723967393762E-02  7.723967393762E-02
     41 F  17 CL   -7.723967393762E-02  7.723967393762E-02 -4.194108693593E-01
     42 F  17 CL    4.194108693593E-01 -7.723967393762E-02 -7.723967393762E-02
     43 T   6 C     1.214950121656E-01  4.985379534680E-01  1.214950121656E-01
     44 T   6 C    -1.214950121656E-01 -4.985379534680E-01  1.214950121656E-01
     45 F   6 C     1.214950121656E-01 -4.985379534680E-01 -1.214950121656E-01
     46 F   6 C    -1.214950121656E-01  4.985379534680E-01 -1.214950121656E-01
     47 F   6 C     1.214950121656E-01  1.214950121656E-01  4.985379534680E-01
     48 T   6 C     4.985379534680E-01  1.214950121656E-01  1.214950121656E-01
     49 F   6 C    -1.214950121656E-01 -1.214950121656E-01  4.985379534680E-01
     50 T   6 C    -4.985379534680E-01  1.214950121656E-01 -1.214950121656E-01
     51 F   6 C     1.214950121656E-01 -1.214950121656E-01 -4.985379534680E-01
     52 F   6 C    -4.985379534680E-01 -1.214950121656E-01  1.214950121656E-01
     53 F   6 C    -1.214950121656E-01  1.214950121656E-01 -4.985379534680E-01
     54 F   6 C     4.985379534680E-01 -1.214950121656E-01 -1.214950121656E-01
     55 T   6 C    -2.991194256002E-01  9.302898580608E-02 -3.557966594690E-01
     56 T   6 C     2.991194256002E-01 -9.302898580608E-02 -3.557966594690E-01
     57 F   6 C    -2.991194256002E-01 -9.302898580608E-02  3.557966594690E-01
     58 F   6 C     2.991194256002E-01  9.302898580608E-02  3.557966594690E-01
     59 T   6 C    -3.557966594690E-01 -2.991194256002E-01  9.302898580608E-02
     60 T   6 C     9.302898580608E-02 -3.557966594690E-01 -2.991194256002E-01
     61 T   6 C     3.557966594690E-01  2.991194256002E-01  9.302898580608E-02
     62 T   6 C    -9.302898580608E-02 -3.557966594690E-01  2.991194256002E-01
     63 F   6 C    -3.557966594690E-01  2.991194256002E-01 -9.302898580608E-02
     64 F   6 C    -9.302898580608E-02  3.557966594690E-01 -2.991194256002E-01
     65 F   6 C     3.557966594690E-01 -2.991194256002E-01 -9.302898580608E-02
     66 F   6 C     9.302898580608E-02  3.557966594690E-01  2.991194256002E-01
     67 F   6 C     9.302898580608E-02 -2.991194256002E-01 -3.557966594690E-01
     68 F   6 C    -9.302898580608E-02  2.991194256002E-01 -3.557966594690E-01
     69 F   6 C    -9.302898580608E-02 -2.991194256002E-01  3.557966594690E-01
     70 F   6 C     9.302898580608E-02  2.991194256002E-01  3.557966594690E-01
     71 F   6 C    -2.991194256002E-01 -3.557966594690E-01  9.302898580608E-02
     72 F   6 C    -3.557966594690E-01  9.302898580608E-02 -2.991194256002E-01
     73 F   6 C     2.991194256002E-01  3.557966594690E-01  9.302898580608E-02
     74 F   6 C    -3.557966594690E-01 -9.302898580608E-02  2.991194256002E-01
     75 F   6 C     2.991194256002E-01 -3.557966594690E-01 -9.302898580608E-02
     76 F   6 C     3.557966594690E-01 -9.302898580608E-02 -2.991194256002E-01
     77 F   6 C    -2.991194256002E-01  3.557966594690E-01 -9.302898580608E-02
     78 F   6 C     3.557966594690E-01  9.302898580608E-02  2.991194256002E-01
     79 T   1 H    -2.492646552507E-01  1.311611177294E-01 -3.641397285722E-01
     80 T   1 H     2.492646552507E-01 -1.311611177294E-01 -3.641397285722E-01
     81 F   1 H    -2.492646552507E-01 -1.311611177294E-01  3.641397285722E-01
     82 F   1 H     2.492646552507E-01  1.311611177294E-01  3.641397285722E-01
     83 T   1 H    -3.641397285722E-01 -2.492646552507E-01  1.311611177294E-01
     84 T   1 H     1.311611177294E-01 -3.641397285722E-01 -2.492646552507E-01
     85 T   1 H     3.641397285722E-01  2.492646552507E-01  1.311611177294E-01
     86 T   1 H    -1.311611177294E-01 -3.641397285722E-01  2.492646552507E-01
     87 F   1 H    -3.641397285722E-01  2.492646552507E-01 -1.311611177294E-01
     88 F   1 H    -1.311611177294E-01  3.641397285722E-01 -2.492646552507E-01
     89 F   1 H     3.641397285722E-01 -2.492646552507E-01 -1.311611177294E-01
     90 F   1 H     1.311611177294E-01  3.641397285722E-01  2.492646552507E-01
     91 F   1 H     1.311611177294E-01 -2.492646552507E-01 -3.641397285722E-01
     92 F   1 H    -1.311611177294E-01  2.492646552507E-01 -3.641397285722E-01
     93 F   1 H    -1.311611177294E-01 -2.492646552507E-01  3.641397285722E-01
     94 F   1 H     1.311611177294E-01  2.492646552507E-01  3.641397285722E-01
     95 F   1 H    -2.492646552507E-01 -3.641397285722E-01  1.311611177294E-01
     96 F   1 H    -3.641397285722E-01  1.311611177294E-01 -2.492646552507E-01
     97 F   1 H     2.492646552507E-01  3.641397285722E-01  1.311611177294E-01
     98 F   1 H    -3.641397285722E-01 -1.311611177294E-01  2.492646552507E-01
     99 F   1 H     2.492646552507E-01 -3.641397285722E-01 -1.311611177294E-01
    100 F   1 H     3.641397285722E-01 -1.311611177294E-01 -2.492646552507E-01
    101 F   1 H    -2.492646552507E-01  3.641397285722E-01 -1.311611177294E-01
    102 F   1 H     3.641397285722E-01  1.311611177294E-01  2.492646552507E-01

 T = ATOM BELONGING TO THE ASYMMETRIC UNIT

 ****    4 SYMMOPS - TRANSLATORS IN FRACTIONAL UNITS
 **** MATRICES AND TRANSLATORS IN THE CRYSTALLOGRAPHIC REFERENCE FRAME
   V INV                    ROTATION MATRICES                   TRANSLATORS
   1   1  1.00  0.00  0.00  0.00  1.00  0.00  0.00  0.00  1.00  0.00  0.00  0.00
   2   2 -1.00  0.00  0.00 -1.00  0.00  1.00 -1.00  1.00 -0.00  0.00  0.00  0.00
   3   3  1.00  0.00  0.00  0.00  0.00  1.00 -0.00  1.00 -0.00  0.00  0.00  0.00
   4   4 -1.00  0.00  0.00 -1.00  1.00  0.00 -1.00 -0.00  1.00  0.00  0.00  0.00

 DIRECT LATTICE VECTORS CARTESIAN COMPONENTS (ANGSTROM)
          X                    Y                    Z
  -0.852074054932E+01   0.839292944108E+01   0.839292944108E+01
   0.852074054932E+01  -0.864855165756E+01   0.864855165756E+01
   0.852074054932E+01   0.864855165756E+01  -0.864855165756E+01


 CARTESIAN COORDINATES - PRIMITIVE CELL
 *******************************************************************************
 *      ATOM          X(ANGSTROM)         Y(ANGSTROM)         Z(ANGSTROM)
 *******************************************************************************
    1   230 ZN   -1.278111082398E+01  8.520740549320E+00 -1.278111082398E-01
    2   230 ZN   -1.278111082398E+01 -1.278111082398E-01  8.520740549320E+00
    3   230 ZN   -1.176505611836E-15 -1.290892193222E+01  8.712457211680E+00
    4   230 ZN    8.520740549320E+00  1.917166623597E-01 -1.278111082398E+01
    5   230 ZN    8.520740549320E+00 -1.278111082398E+01  1.917166623597E-01
    6   230 ZN   -1.176505611836E-15  8.712457211680E+00 -1.290892193222E+01
    7     7 N     3.173166037250E+00 -7.999874799747E+00  1.708860828580E+00
    8     7 N    -3.173166037250E+00  7.952198191313E+00  1.469579733714E+00
    9     7 N     3.173166037250E+00  7.999874799747E+00 -1.708860828580E+00
   10     7 N    -3.173166037250E+00 -7.952198191313E+00 -1.469579733714E+00
   11     7 N     1.589220281147E+00  3.292806584683E+00 -8.023633986089E+00
   12     7 N    -7.976036495530E+00  1.541622790588E+00  3.149327733033E+00
   13     7 N    -1.589220281147E+00 -3.053525489817E+00 -7.928439004971E+00
   14     7 N     7.976036495530E+00  1.636817771706E+00 -3.197004341467E+00
   15     7 N     1.589220281147E+00 -3.292806584683E+00  8.023633986089E+00
   16     7 N     7.976036495530E+00 -1.636817771706E+00  3.197004341467E+00
   17     7 N    -1.589220281147E+00  3.053525489817E+00  7.928439004971E+00
   18     7 N    -7.976036495530E+00 -1.541622790588E+00 -3.149327733033E+00
   19     7 N    -7.976036495530E+00  3.149327733033E+00  1.541622790588E+00
   20     7 N     7.976036495530E+00 -3.197004341467E+00  1.636817771706E+00
   21     7 N     7.976036495530E+00  3.197004341467E+00 -1.636817771706E+00
   22     7 N    -7.976036495530E+00 -3.149327733033E+00 -1.541622790588E+00
   23     7 N     3.173166037250E+00  1.708860828580E+00 -7.999874799747E+00
   24     7 N     1.589220281147E+00 -8.023633986089E+00  3.292806584683E+00
   25     7 N    -3.173166037250E+00 -1.469579733714E+00 -7.952198191313E+00
   26     7 N     1.589220281147E+00  8.023633986089E+00 -3.292806584683E+00
   27     7 N    -3.173166037250E+00  1.469579733714E+00  7.952198191313E+00
   28     7 N    -1.589220281147E+00  7.928439004971E+00  3.053525489817E+00
   29     7 N     3.173166037250E+00 -1.708860828580E+00  7.999874799747E+00
   30     7 N    -1.589220281147E+00 -7.928439004971E+00 -3.053525489817E+00
   31    17 CL    1.316278443473E+00  7.127638226098E+00  1.209067707432E+00
   32    17 CL   -1.316278443473E+00 -7.167126579402E+00  1.423489179514E+00
   33    17 CL    1.316278443473E+00 -7.127638226098E+00 -1.209067707432E+00
   34    17 CL   -1.316278443473E+00  7.167126579402E+00 -1.423489179514E+00
   35    17 CL    1.316278443473E+00  1.209067707432E+00  7.127638226098E+00
   36    17 CL    7.147382402750E+00  1.296534266821E+00  1.296534266821E+00
   37    17 CL   -1.316278443473E+00 -1.423489179514E+00  7.167126579402E+00
   38    17 CL   -7.147382402750E+00  1.336022620125E+00 -1.336022620125E+00
   39    17 CL    1.316278443473E+00 -1.209067707432E+00 -7.127638226098E+00
   40    17 CL   -7.147382402750E+00 -1.336022620125E+00  1.336022620125E+00
   41    17 CL   -1.316278443473E+00  1.423489179514E+00 -7.167126579402E+00
   42    17 CL    7.147382402750E+00 -1.296534266821E+00 -1.296534266821E+00
   43     6 C     2.070454953399E+00  8.464768286678E+00  1.943017576734E+00
   44     6 C    -2.070454953399E+00 -8.526881935280E+00  2.197892330064E+00
   45     6 C     2.070454953399E+00 -8.464768286678E+00 -1.943017576734E+00
   46     6 C    -2.070454953399E+00  8.526881935280E+00 -2.197892330064E+00
   47     6 C     2.070454953399E+00  1.943017576734E+00  8.464768286678E+00
   48     6 C     8.495825110979E+00  2.039398129098E+00  2.039398129098E+00
   49     6 C    -2.070454953399E+00 -2.197892330064E+00  8.526881935280E+00
   50     6 C    -8.495825110979E+00  2.101511777700E+00 -2.101511777700E+00
   51     6 C     2.070454953399E+00 -1.943017576734E+00 -8.464768286678E+00
   52     6 C    -8.495825110979E+00 -2.101511777700E+00  2.101511777700E+00
   53     6 C    -2.070454953399E+00  2.197892330064E+00 -8.526881935280E+00
   54     6 C     8.495825110979E+00 -2.039398129098E+00 -2.039398129098E+00
   55     6 C    -5.097438037602E+00  1.676301233950E+00 -6.087082322849E+00
   56     6 C     5.097438037602E+00 -1.494402172530E+00 -6.039521771751E+00
   57     6 C    -5.097438037602E+00 -1.676301233949E+00  6.087082322849E+00
   58     6 C     5.097438037602E+00  1.494402172530E+00  6.039521771751E+00
   59     6 C    -6.063302047300E+00 -5.121218313151E+00  1.661813273804E+00
   60     6 C     1.585351703240E+00 -5.986840476736E+00 -5.006488506892E+00
   61     6 C     6.063302047300E+00  5.073657762053E+00  1.508890132676E+00
   62     6 C    -1.585351703240E+00 -6.139763617864E+00  5.188387568311E+00
   63     6 C    -6.063302047300E+00  5.121218313151E+00 -1.661813273804E+00
   64     6 C    -1.585351703240E+00  6.139763617864E+00 -5.188387568312E+00
   65     6 C     6.063302047300E+00 -5.073657762053E+00 -1.508890132676E+00
   66     6 C     1.585351703240E+00  5.986840476736E+00  5.006488506893E+00
   67     6 C     1.585351703240E+00 -5.006488506892E+00 -5.986840476736E+00
   68     6 C    -1.585351703240E+00  5.188387568311E+00 -6.139763617864E+00
   69     6 C    -1.585351703240E+00 -5.188387568312E+00  6.139763617864E+00
   70     6 C     1.585351703240E+00  5.006488506892E+00  5.986840476736E+00
   71     6 C    -5.097438037602E+00 -6.087082322849E+00  1.676301233949E+00
   72     6 C    -6.063302047300E+00  1.661813273804E+00 -5.121218313151E+00
   73     6 C     5.097438037602E+00  6.039521771751E+00  1.494402172530E+00
   74     6 C    -6.063302047300E+00 -1.661813273804E+00  5.121218313151E+00
   75     6 C     5.097438037602E+00 -6.039521771751E+00 -1.494402172530E+00
   76     6 C     6.063302047300E+00 -1.508890132676E+00 -5.073657762053E+00
   77     6 C    -5.097438037602E+00  6.087082322849E+00 -1.676301233949E+00
   78     6 C     6.063302047300E+00  1.508890132676E+00  5.073657762053E+00
   79     1 H    -4.247838911013E+00  2.328261913188E+00 -6.239007997357E+00
   80     1 H     4.247838911013E+00 -2.142097504136E+00 -6.171952606097E+00
   81     1 H    -4.247838911013E+00 -2.328261913188E+00  6.239007997357E+00
   82     1 H     4.247838911013E+00  2.142097504136E+00  6.171952606097E+00
   83     1 H    -6.205480301727E+00 -4.281366606643E+00  2.298897292327E+00
   84     1 H     2.235179708662E+00 -6.141762718062E+00 -4.154756706487E+00
   85     1 H     6.205480301727E+00  4.214311215383E+00  2.171462124997E+00
   86     1 H    -2.235179708662E+00 -6.269197885392E+00  4.340921115539E+00
   87     1 H    -6.205480301727E+00  4.281366606643E+00 -2.298897292327E+00
   88     1 H    -2.235179708662E+00  6.269197885392E+00 -4.340921115539E+00
   89     1 H     6.205480301727E+00 -4.214311215383E+00 -2.171462124997E+00
   90     1 H     2.235179708662E+00  6.141762718062E+00  4.154756706487E+00
   91     1 H     2.235179708662E+00 -4.154756706487E+00 -6.141762718062E+00
   92     1 H    -2.235179708662E+00  4.340921115539E+00 -6.269197885392E+00
   93     1 H    -2.235179708662E+00 -4.340921115539E+00  6.269197885392E+00
   94     1 H     2.235179708662E+00  4.154756706487E+00  6.141762718062E+00
   95     1 H    -4.247838911013E+00 -6.239007997357E+00  2.328261913188E+00
   96     1 H    -6.205480301727E+00  2.298897292327E+00 -4.281366606643E+00
   97     1 H     4.247838911013E+00  6.171952606097E+00  2.142097504136E+00
   98     1 H    -6.205480301727E+00 -2.298897292327E+00  4.281366606643E+00
   99     1 H     4.247838911013E+00 -6.171952606097E+00 -2.142097504136E+00
  100     1 H     6.205480301727E+00 -2.171462124997E+00 -4.214311215383E+00
  101     1 H    -4.247838911013E+00  6.239007997357E+00 -2.328261913188E+00
  102     1 H     6.205480301727E+00  2.171462124997E+00  4.214311215383E+00
 INFORMATION **** EXCBUF **** EXCH. BIPO BUFFER: WORDS USED =           0

 DFT PARAMETERS

     ATOM       ELECTRONS   NET CHARGE   R(ANGSTROM)
   1 230  ZN     20.0000      0.0000     1.37000000
   7   7  N       7.0000      0.0000     0.74000000
  31  17  CL     17.0000      0.0000     0.99000000
  43   6  C       6.0000      0.0000     0.77000000
  79   1  H       1.0000      0.0000     1.11000000

 SIZE OF GRID=    1618128
 TTTTTTTTTTTTTTTTTTTTTTTTTTTTTT MAKE_GRID2  TELAPSE      500.45 TCPU      432.43
 BECKE WEIGHT FUNCTION
 RADSAFE =     2.00
 TOLERANCES - DENSITY:10**- 6; POTENTIAL:10**- 9; GRID WGT:10**-14

 RADIAL INTEGRATION  - INTERVALS (POINTS,UPPER LIMIT):            1( 99,  4.0*R)

 ANGULAR INTEGRATION - INTERVALS (ACCURACY LEVEL [N. POINTS] UPPER LIMIT):
  1(  6[ 146]   0.2)  2( 11[ 302]   0.5)  3( 14[ 590]   0.9)  4( 18[1454]   3.5)
  5( 14[ 590]9999.0)
 EEEEEEEEEE INT_CALC TERMINATION  DATE 09 07 2020 TIME 11:56:16.7

 *******************************************************************************
 ZIFCl_start                                                                     
 CRYSTAL - SCF - TYPE OF CALCULATION :  RESTRICTED CLOSED SHELL
 *******************************************************************************

 CAPPA:IS1  2;IS2  2;IS3  2; K PTS MONK NET   5; SYMMOPS:K SPACE   8;G SPACE   4

 TTTTTTTTTTTTTTTTTTTTTTTTTTTTTT SDIK        TELAPSE      502.83 TCPU      434.81

 INFORMATION FROM INTEGRAL EVALUATION

 RESTART FROM A PREVIOUS DENSITY MATRIX - DEP ACTIVE
 NUMBER OF COUPLE SETS (NEW, OLD, FOUND):   11941   11941   11941
 NUMBER OF IRREDUCIBLE G VECTORS        :   12155   12155   12155
 CHARGE NORMALIZATION FACTOR   1.00002052
 TOTAL ATOMIC CHARGES:
  18.6753157  18.6753157  18.6753782  18.6753782  18.6753782  18.6753782
   7.5445442   7.5395057   7.5445442   7.5395057   7.5458794   7.5393087
   7.5378672   7.5444646   7.5458794   7.5444646   7.5378672   7.5393087
   7.5393087   7.5444646   7.5444646   7.5393087   7.5445442   7.5458794
   7.5395057   7.5458794   7.5395057   7.5378672   7.5445442   7.5378672
  17.0855161  17.0824881  17.0855161  17.0824881  17.0855161  17.0843138
  17.0824881  17.0838426  17.0855161  17.0838426  17.0824881  17.0843138
   5.6898942   5.6854491   5.6898942   5.6854491   5.6898942   5.6770731
   5.6854491   5.6981263   5.6898942   5.6981263   5.6854491   5.6770731
   6.0400785   6.0284370   6.0400785   6.0284370   6.0347989   6.0256515
   6.0335059   6.0428673   6.0347989   6.0428673   6.0335059   6.0256515
   6.0256515   6.0428673   6.0428673   6.0256515   6.0400785   6.0347989
   6.0284370   6.0347989   6.0284370   6.0335059   6.0400785   6.0335059
   0.8678944   0.8704522   0.8678944   0.8704522   0.8737173   0.8689822
   0.8646769   0.8693066   0.8737173   0.8693066   0.8646769   0.8689822
   0.8689822   0.8693066   0.8693066   0.8689822   0.8678944   0.8737173
   0.8704522   0.8737173   0.8704522   0.8646769   0.8678944   0.8646769
 TTTTTTTTTTTTTTTTTTTTTTTTTTTTTT MOQGAD      TELAPSE      504.66 TCPU      436.61
 TTTTTTTTTTTTTTTTTTTTTTTTTTTTTT SHELLXN     TELAPSE      508.06 TCPU      439.82
 TTTTTTTTTTTTTTTTTTTTTTTTTTTTTT MONMO3      TELAPSE      513.52 TCPU      445.28
 NUMERICALLY INTEGRATED DENSITY    732.0000964777
 TTTTTTTTTTTTTTTTTTTTTTTTTTTTTT NUMDFT      TELAPSE      517.56 TCPU      449.32
 CYC   0 ETOT(AU) -9.586920768982E+03 DETOT -9.59E+03 tst  1.12E-12 PX  1.00E+00
 TTTTTTTTTTTTTTTTTTTTTTTTTTTTTT DIIS        TELAPSE      517.63 TCPU      449.39
 TTTTTTTTTTTTTTTTTTTTTTTTTTTTTT FDIK        TELAPSE      549.58 TCPU      479.43
 INSULATING STATE
 TOP OF VALENCE BANDS -    BAND    366; K    5; EIG -1.9770569E-01 AU
 TOP OF VALENCE BANDS -    BAND    366; K    1; EIG -1.9781426E-01 AU
 BOTTOM OF VIRTUAL BANDS - BAND    367; K    2; EIG -1.5766088E-02 AU
 INDIRECT ENERGY BAND GAP:   4.9508 eV
 BOTTOM OF VIRTUAL BANDS - BAND    367; K    1; EIG -1.5078059E-02 AU
 TTTTTTTTTTTTTTTTTTTTTTTTTTTTTT PDIG        TELAPSE      549.96 TCPU      479.81
 CHARGE NORMALIZATION FACTOR   1.00000000
 TOTAL ATOMIC CHARGES:
  18.6751660  18.6751660  18.6746996  18.6746996  18.6746996  18.6746996
   7.5418209   7.5407996   7.5418209   7.5407996   7.5137207   7.5286872
   7.5712975   7.5539341   7.5137207   7.5539341   7.5712975   7.5286872
   7.5286872   7.5539341   7.5539341   7.5286872   7.5418209   7.5137207
   7.5407996   7.5137207   7.5407996   7.5712975   7.5418209   7.5712975
  17.0937613  17.0734261  17.0937613  17.0734261  17.0937613  17.0762394
  17.0734261  17.0904993  17.0937613  17.0904993  17.0734261  17.0762394
   5.6844441   5.6903868   5.6844441   5.6903868   5.6844441   5.7128556
   5.6903868   5.6661599   5.6844441   5.6661599   5.6903868   5.7128556
   6.0277384   6.0411086   6.0277384   6.0411086   6.0480362   6.0538067
   6.0214031   6.0150906   6.0480362   6.0150906   6.0214031   6.0538067
   6.0538067   6.0150906   6.0150906   6.0538067   6.0277384   6.0480362
   6.0411086   6.0480362   6.0411086   6.0214031   6.0277384   6.0214031
   0.8728069   0.8657941   0.8728069   0.8657941   0.8720546   0.8641331
   0.8665692   0.8740204   0.8720546   0.8740204   0.8665692   0.8641331
   0.8641331   0.8740204   0.8740204   0.8641331   0.8728069   0.8720546
   0.8657941   0.8720546   0.8657941   0.8665692   0.8728069   0.8665692
 TTTTTTTTTTTTTTTTTTTTTTTTTTTTTT MOQGAD      TELAPSE      549.97 TCPU      479.83
 TTTTTTTTTTTTTTTTTTTTTTTTTTTTTT SHELLXN     TELAPSE      553.48 TCPU      483.03
 TTTTTTTTTTTTTTTTTTTTTTTTTTTTTT MONMO3      TELAPSE      554.35 TCPU      483.90
 NUMERICALLY INTEGRATED DENSITY    732.0000913220
 TTTTTTTTTTTTTTTTTTTTTTTTTTTTTT NUMDFT      TELAPSE      558.75 TCPU      488.30
 CYC   1 ETOT(AU) -9.586804711675E+03 DETOT  1.16E-01 tst  0.00E+00 PX  1.01E-02
 TTTTTTTTTTTTTTTTTTTTTTTTTTTTTT DIIS        TELAPSE      558.89 TCPU      488.45
 DIIS TEST: 0.16834E-01 AT SCF   CYCLE   1 - MIX   30 %
 TTTTTTTTTTTTTTTTTTTTTTTTTTTTTT FDIK        TELAPSE      565.48 TCPU      494.70
 INSULATING STATE
 TOP OF VALENCE BANDS -    BAND    366; K    5; EIG -1.9360159E-01 AU
 TOP OF VALENCE BANDS -    BAND    366; K    1; EIG -1.9365020E-01 AU
 BOTTOM OF VIRTUAL BANDS - BAND    367; K    4; EIG -1.2704134E-02 AU
 INDIRECT ENERGY BAND GAP:   4.9225 eV
 BOTTOM OF VIRTUAL BANDS - BAND    367; K    1; EIG -1.2001031E-02 AU
 TTTTTTTTTTTTTTTTTTTTTTTTTTTTTT PDIG        TELAPSE      565.82 TCPU      495.04
 CHARGE NORMALIZATION FACTOR   1.00000000
 TOTAL ATOMIC CHARGES:
  18.6763233  18.6763233  18.6759935  18.6759935  18.6759935  18.6759935
   7.5421069   7.5427206   7.5421069   7.5427206   7.5486508   7.5383505
   7.5334370   7.5459496   7.5486508   7.5459496   7.5334370   7.5383505
   7.5383505   7.5459496   7.5459496   7.5383505   7.5421069   7.5486508
   7.5427206   7.5486508   7.5427206   7.5334370   7.5421069   7.5334370
  17.0792167  17.0889206  17.0792167  17.0889206  17.0792167  17.1001533
  17.0889206  17.0674725  17.0792167  17.0674725  17.0889206  17.1001533
   5.6872835   5.6891148   5.6872835   5.6891148   5.6872835   5.6744320
   5.6891148   5.6999978   5.6872835   5.6999978   5.6891148   5.6744320
   6.0324439   6.0355823   6.0324439   6.0355823   6.0382009   6.0294444
   6.0290039   6.0382240   6.0382009   6.0382240   6.0290039   6.0294444
   6.0294444   6.0382240   6.0382240   6.0294444   6.0324439   6.0382009
   6.0355823   6.0382009   6.0355823   6.0290039   6.0324439   6.0290039
   0.8698245   0.8688031   0.8698245   0.8688031   0.8732952   0.8744963
   0.8652765   0.8644710   0.8732952   0.8644710   0.8652765   0.8744963
   0.8744963   0.8644710   0.8644710   0.8744963   0.8698245   0.8732952
   0.8688031   0.8732952   0.8688031   0.8652765   0.8698245   0.8652765
 TTTTTTTTTTTTTTTTTTTTTTTTTTTTTT MOQGAD      TELAPSE      565.83 TCPU      495.06
 TTTTTTTTTTTTTTTTTTTTTTTTTTTTTT SHELLXN     TELAPSE      569.72 TCPU      498.33
 TTTTTTTTTTTTTTTTTTTTTTTTTTTTTT MONMO3      TELAPSE      570.63 TCPU      499.24
 NUMERICALLY INTEGRATED DENSITY    732.0000948194
 TTTTTTTTTTTTTTTTTTTTTTTTTTTTTT NUMDFT      TELAPSE      574.56 TCPU      503.17
 CYC   2 ETOT(AU) -9.586805394405E+03 DETOT -6.83E-04 tst  7.09E-06 PX  7.39E-03
 TTTTTTTTTTTTTTTTTTTTTTTTTTTTTT DIIS        TELAPSE      574.79 TCPU      503.40
 DIIS TEST: 0.13076E-01 AT SCF   CYCLE   2 - DIIS ACTIVE - HISTORY:     2 CYCLES
 TTTTTTTTTTTTTTTTTTTTTTTTTTTTTT FDIK        TELAPSE      582.89 TCPU      510.95
 INSULATING STATE
 TOP OF VALENCE BANDS -    BAND    366; K    5; EIG -1.9587180E-01 AU
 TOP OF VALENCE BANDS -    BAND    366; K    1; EIG -1.9594020E-01 AU
 BOTTOM OF VIRTUAL BANDS - BAND    367; K    4; EIG -1.2804058E-02 AU
 INDIRECT ENERGY BAND GAP:   4.9815 eV
 BOTTOM OF VIRTUAL BANDS - BAND    367; K    1; EIG -1.2181324E-02 AU
 TTTTTTTTTTTTTTTTTTTTTTTTTTTTTT PDIG        TELAPSE      583.28 TCPU      511.34
 CHARGE NORMALIZATION FACTOR   1.00000000
 TOTAL ATOMIC CHARGES:
  18.6753980  18.6753980  18.6750088  18.6750088  18.6750088  18.6750088
   7.5456495   7.5362258   7.5456495   7.5362258   7.5253366   7.5324833
   7.5611015   7.5501887   7.5253366   7.5501887   7.5611015   7.5324833
   7.5324833   7.5501887   7.5501887   7.5324833   7.5456495   7.5253366
   7.5362258   7.5253366   7.5362258   7.5611015   7.5456495   7.5611015
  17.0864133  17.0815337  17.0864133  17.0815337  17.0864133  17.0872773
  17.0815337  17.0798827  17.0864133  17.0798827  17.0815337  17.0872773
   5.6854613   5.6884182   5.6854613   5.6884182   5.6854613   5.6960454
   5.6884182   5.6829729   5.6854613   5.6829729   5.6884182   5.6960454
   6.0347843   6.0334652   6.0347843   6.0334652   6.0404516   6.0373233
   6.0293641   6.0308029   6.0404516   6.0308029   6.0293641   6.0373233
   6.0373233   6.0308029   6.0308029   6.0373233   6.0347843   6.0404516
   6.0334652   6.0404516   6.0334652   6.0293641   6.0347843   6.0293641
   0.8706602   0.8678105   0.8706602   0.8678105   0.8750612   0.8703326
   0.8633015   0.8680340   0.8750612   0.8680340   0.8633015   0.8703326
   0.8703326   0.8680340   0.8680340   0.8703326   0.8706602   0.8750612
   0.8678105   0.8750612   0.8678105   0.8633015   0.8706602   0.8633015
 TTTTTTTTTTTTTTTTTTTTTTTTTTTTTT MOQGAD      TELAPSE      583.29 TCPU      511.35
 TTTTTTTTTTTTTTTTTTTTTTTTTTTTTT SHELLXN     TELAPSE      587.98 TCPU      514.66
 TTTTTTTTTTTTTTTTTTTTTTTTTTTTTT MONMO3      TELAPSE      588.77 TCPU      515.46
 NUMERICALLY INTEGRATED DENSITY    732.0000941870
 TTTTTTTTTTTTTTTTTTTTTTTTTTTTTT NUMDFT      TELAPSE      592.70 TCPU      519.39
 CYC   3 ETOT(AU) -9.586807058514E+03 DETOT -1.66E-03 tst  4.02E-06 PX  3.90E-03
 TTTTTTTTTTTTTTTTTTTTTTTTTTTTTT DIIS        TELAPSE      593.14 TCPU      519.83
 DIIS TEST: 0.13946E-02 AT SCF   CYCLE   3 - DIIS ACTIVE - HISTORY:     3 CYCLES
 TTTTTTTTTTTTTTTTTTTTTTTTTTTTTT FDIK        TELAPSE      599.50 TCPU      525.52
 INSULATING STATE
 TOP OF VALENCE BANDS -    BAND    366; K    5; EIG -1.9662369E-01 AU
 TOP OF VALENCE BANDS -    BAND    366; K    1; EIG -1.9670271E-01 AU
 BOTTOM OF VIRTUAL BANDS - BAND    367; K    4; EIG -1.2866485E-02 AU
 INDIRECT ENERGY BAND GAP:   5.0003 eV
 BOTTOM OF VIRTUAL BANDS - BAND    367; K    1; EIG -1.2112388E-02 AU
 TTTTTTTTTTTTTTTTTTTTTTTTTTTTTT PDIG        TELAPSE      599.85 TCPU      525.86
 CHARGE NORMALIZATION FACTOR   1.00000000
 TOTAL ATOMIC CHARGES:
  18.6755865  18.6755865  18.6751379  18.6751379  18.6751379  18.6751379
   7.5426743   7.5418334   7.5426743   7.5418334   7.5320896   7.5321106
   7.5510218   7.5511791   7.5320896   7.5511791   7.5510218   7.5321106
   7.5321106   7.5511791   7.5511791   7.5321106   7.5426743   7.5320896
   7.5418334   7.5320896   7.5418334   7.5510218   7.5426743   7.5510218
  17.0862692  17.0813850  17.0862692  17.0813850  17.0862692  17.0882879
  17.0813850  17.0789323  17.0862692  17.0789323  17.0813850  17.0882879
   5.6854193   5.6902399   5.6854193   5.6902399   5.6854193   5.6918757
   5.6902399   5.6849501   5.6854193   5.6849501   5.6902399   5.6918757
   6.0297437   6.0391306   6.0297437   6.0391306   6.0426309   6.0405743
   6.0251178   6.0280087   6.0426309   6.0280087   6.0251178   6.0405743
   6.0405743   6.0280087   6.0280087   6.0405743   6.0297437   6.0426309
   6.0391306   6.0426309   6.0391306   6.0251178   6.0297437   6.0251178
   0.8711205   0.8674003   0.8711205   0.8674003   0.8744961   0.8697861
   0.8641341   0.8686807   0.8744961   0.8686807   0.8641341   0.8697861
   0.8697861   0.8686807   0.8686807   0.8697861   0.8711205   0.8744961
   0.8674003   0.8744961   0.8674003   0.8641341   0.8711205   0.8641341
 TTTTTTTTTTTTTTTTTTTTTTTTTTTTTT MOQGAD      TELAPSE      599.86 TCPU      525.88
 TTTTTTTTTTTTTTTTTTTTTTTTTTTTTT SHELLXN     TELAPSE      603.67 TCPU      529.12
 TTTTTTTTTTTTTTTTTTTTTTTTTTTTTT MONMO3      TELAPSE      604.76 TCPU      530.21
 NUMERICALLY INTEGRATED DENSITY    732.0000938515
 TTTTTTTTTTTTTTTTTTTTTTTTTTTTTT NUMDFT      TELAPSE      609.73 TCPU      535.18
 CYC   4 ETOT(AU) -9.586807216173E+03 DETOT -1.58E-04 tst  9.79E-07 PX  1.10E-03
 TTTTTTTTTTTTTTTTTTTTTTTTTTTTTT DIIS        TELAPSE      609.87 TCPU      535.32
 DIIS TEST: 0.33564E-03 AT SCF   CYCLE   4 - DIIS ACTIVE - HISTORY:     4 CYCLES
 TTTTTTTTTTTTTTTTTTTTTTTTTTTTTT FDIK        TELAPSE      617.18 TCPU      542.42
 INSULATING STATE
 TOP OF VALENCE BANDS -    BAND    366; K    5; EIG -1.9662293E-01 AU
 TOP OF VALENCE BANDS -    BAND    366; K    1; EIG -1.9670251E-01 AU
 BOTTOM OF VIRTUAL BANDS - BAND    367; K    4; EIG -1.2802453E-02 AU
 INDIRECT ENERGY BAND GAP:   5.0020 eV
 BOTTOM OF VIRTUAL BANDS - BAND    367; K    1; EIG -1.2159236E-02 AU
 TTTTTTTTTTTTTTTTTTTTTTTTTTTTTT PDIG        TELAPSE      617.52 TCPU      542.76
 CHARGE NORMALIZATION FACTOR   1.00000000
 TOTAL ATOMIC CHARGES:
  18.6755596  18.6755596  18.6752529  18.6752529  18.6752529  18.6752529
   7.5444374   7.5382702   7.5444374   7.5382702   7.5312896   7.5328389
   7.5538539   7.5506060   7.5312896   7.5506060   7.5538539   7.5328389
   7.5328389   7.5506060   7.5506060   7.5328389   7.5444374   7.5312896
   7.5382702   7.5312896   7.5382702   7.5538539   7.5444374   7.5538539
  17.0860463  17.0817536  17.0860463  17.0817536  17.0860463  17.0895107
  17.0817536  17.0775881  17.0860463  17.0775881  17.0817536  17.0895107
   5.6850807   5.6898006   5.6850807   5.6898006   5.6850807   5.6920925
   5.6898006   5.6854429   5.6850807   5.6854429   5.6898006   5.6920925
   6.0313642   6.0365096   6.0313642   6.0365096   6.0412635   6.0386686
   6.0278630   6.0293761   6.0412635   6.0293761   6.0278630   6.0386686
   6.0386686   6.0293761   6.0293761   6.0386686   6.0313642   6.0412635
   6.0365096   6.0412635   6.0365096   6.0278630   6.0313642   6.0278630
   0.8708789   0.8677212   0.8708789   0.8677212   0.8744091   0.8702505
   0.8641659   0.8682020   0.8744091   0.8682020   0.8641659   0.8702505
   0.8702505   0.8682020   0.8682020   0.8702505   0.8708789   0.8744091
   0.8677212   0.8744091   0.8677212   0.8641659   0.8708789   0.8641659
 TTTTTTTTTTTTTTTTTTTTTTTTTTTTTT MOQGAD      TELAPSE      617.53 TCPU      542.77
 TTTTTTTTTTTTTTTTTTTTTTTTTTTTTT SHELLXN     TELAPSE      621.04 TCPU      546.01
 TTTTTTTTTTTTTTTTTTTTTTTTTTTTTT MONMO3      TELAPSE      622.04 TCPU      547.01
 NUMERICALLY INTEGRATED DENSITY    732.0000938211
 TTTTTTTTTTTTTTTTTTTTTTTTTTTTTT NUMDFT      TELAPSE      627.31 TCPU      552.27
 CYC   5 ETOT(AU) -9.586807256633E+03 DETOT -4.05E-05 tst  2.77E-07 PX  7.69E-04
 TTTTTTTTTTTTTTTTTTTTTTTTTTTTTT DIIS        TELAPSE      627.52 TCPU      552.49
 DIIS TEST: 0.49494E-04 AT SCF   CYCLE   5 - DIIS ACTIVE - HISTORY:     5 CYCLES
 TTTTTTTTTTTTTTTTTTTTTTTTTTTTTT FDIK        TELAPSE      635.67 TCPU      559.72
 INSULATING STATE
 TOP OF VALENCE BANDS -    BAND    366; K    5; EIG -1.9655176E-01 AU
 TOP OF VALENCE BANDS -    BAND    366; K    1; EIG -1.9662952E-01 AU
 BOTTOM OF VIRTUAL BANDS - BAND    367; K    4; EIG -1.2861621E-02 AU
 INDIRECT ENERGY BAND GAP:   4.9985 eV
 BOTTOM OF VIRTUAL BANDS - BAND    367; K    1; EIG -1.2108087E-02 AU
 TTTTTTTTTTTTTTTTTTTTTTTTTTTTTT PDIG        TELAPSE      636.07 TCPU      560.11
 CHARGE NORMALIZATION FACTOR   1.00000000
 TOTAL ATOMIC CHARGES:
  18.6755973  18.6755973  18.6751261  18.6751261  18.6751261  18.6751261
   7.5440903   7.5404999   7.5440903   7.5404999   7.5300680   7.5328022
   7.5534131   7.5502355   7.5300680   7.5502355   7.5534131   7.5328022
   7.5328022   7.5502355   7.5502355   7.5328022   7.5440903   7.5300680
   7.5404999   7.5300680   7.5404999   7.5534131   7.5440903   7.5534131
  17.0861475  17.0815724  17.0861475  17.0815724  17.0861475  17.0888113
  17.0815724  17.0784496  17.0861475  17.0784496  17.0815724  17.0888113
   5.6853322   5.6897646   5.6853322   5.6897646   5.6853322   5.6921154
   5.6897646   5.6851491   5.6853322   5.6851491   5.6897646   5.6921154
   6.0318560   6.0372609   6.0318560   6.0372609   6.0415796   6.0390114
   6.0261215   6.0295037   6.0415796   6.0295037   6.0261215   6.0390114
   6.0390114   6.0295037   6.0295037   6.0390114   6.0318560   6.0415796
   6.0372609   6.0415796   6.0372609   6.0261215   6.0318560   6.0261215
   0.8708202   0.8676224   0.8708202   0.8676224   0.8745060   0.8703104
   0.8640959   0.8681989   0.8745060   0.8681989   0.8640959   0.8703104
   0.8703104   0.8681989   0.8681989   0.8703104   0.8708202   0.8745060
   0.8676224   0.8745060   0.8676224   0.8640959   0.8708202   0.8640959
 TTTTTTTTTTTTTTTTTTTTTTTTTTTTTT MOQGAD      TELAPSE      636.08 TCPU      560.13
 TTTTTTTTTTTTTTTTTTTTTTTTTTTTTT SHELLXN     TELAPSE      639.73 TCPU      563.32
 TTTTTTTTTTTTTTTTTTTTTTTTTTTTTT MONMO3      TELAPSE      640.61 TCPU      564.20
 NUMERICALLY INTEGRATED DENSITY    732.0000938460
 TTTTTTTTTTTTTTTTTTTTTTTTTTTTTT NUMDFT      TELAPSE      644.53 TCPU      568.12
 CYC   6 ETOT(AU) -9.586807259332E+03 DETOT -2.70E-06 tst  5.70E-08 PX  2.63E-04
 TTTTTTTTTTTTTTTTTTTTTTTTTTTTTT DIIS        TELAPSE      645.15 TCPU      568.74
 DIIS TEST: 0.30421E-04 AT SCF   CYCLE   6 - DIIS ACTIVE - HISTORY:     6 CYCLES
 TTTTTTTTTTTTTTTTTTTTTTTTTTTTTT FDIK        TELAPSE      652.03 TCPU      575.40
 INSULATING STATE
 TOP OF VALENCE BANDS -    BAND    366; K    5; EIG -1.9663560E-01 AU
 TOP OF VALENCE BANDS -    BAND    366; K    1; EIG -1.9671530E-01 AU
 BOTTOM OF VIRTUAL BANDS - BAND    367; K    4; EIG -1.2812871E-02 AU
 INDIRECT ENERGY BAND GAP:   5.0021 eV
 BOTTOM OF VIRTUAL BANDS - BAND    367; K    1; EIG -1.2184882E-02 AU
 TTTTTTTTTTTTTTTTTTTTTTTTTTTTTT PDIG        TELAPSE      652.38 TCPU      575.74
 CHARGE NORMALIZATION FACTOR   1.00000000
 TOTAL ATOMIC CHARGES:
  18.6755371  18.6755371  18.6752124  18.6752124  18.6752124  18.6752124
   7.5435601   7.5389990   7.5435601   7.5389990   7.5313310   7.5326973
   7.5538634   7.5506725   7.5313310   7.5506725   7.5538634   7.5326973
   7.5326973   7.5506725   7.5506725   7.5326973   7.5435601   7.5313310
   7.5389990   7.5313310   7.5389990   7.5538634   7.5435601   7.5538634
  17.0861519  17.0816488  17.0861519  17.0816488  17.0861519  17.0887554
  17.0816488  17.0783178  17.0861519  17.0783178  17.0816488  17.0887554
   5.6853066   5.6896719   5.6853066   5.6896719   5.6853066   5.6923213
   5.6896719   5.6853159   5.6853066   5.6853159   5.6896719   5.6923213
   6.0309313   6.0369696   6.0309313   6.0369696   6.0418568   6.0391198
   6.0272982   6.0290075   6.0418568   6.0290075   6.0272982   6.0391198
   6.0391198   6.0290075   6.0290075   6.0391198   6.0309313   6.0418568
   6.0369696   6.0418568   6.0369696   6.0272982   6.0309313   6.0272982
   0.8709297   0.8676635   0.8709297   0.8676635   0.8745084   0.8701930
   0.8640534   0.8682300   0.8745084   0.8682300   0.8640534   0.8701930
   0.8701930   0.8682300   0.8682300   0.8701930   0.8709297   0.8745084
   0.8676635   0.8745084   0.8676635   0.8640534   0.8709297   0.8640534
 TTTTTTTTTTTTTTTTTTTTTTTTTTTTTT MOQGAD      TELAPSE      652.39 TCPU      575.75
 TTTTTTTTTTTTTTTTTTTTTTTTTTTTTT SHELLXN     TELAPSE      655.85 TCPU      578.95
 TTTTTTTTTTTTTTTTTTTTTTTTTTTTTT MONMO3      TELAPSE      656.76 TCPU      579.86
 NUMERICALLY INTEGRATED DENSITY    732.0000938520
 TTTTTTTTTTTTTTTTTTTTTTTTTTTTTT NUMDFT      TELAPSE      660.70 TCPU      583.80
 CYC   7 ETOT(AU) -9.586807261200E+03 DETOT -1.87E-06 tst  2.38E-08 PX  1.58E-04
 TTTTTTTTTTTTTTTTTTTTTTTTTTTTTT DIIS        TELAPSE      660.85 TCPU      583.95
 DIIS TEST: 0.14485E-04 AT SCF   CYCLE   7 - DIIS ACTIVE - HISTORY:     7 CYCLES
 TTTTTTTTTTTTTTTTTTTTTTTTTTTTTT FDIK        TELAPSE      666.49 TCPU      589.24
 INSULATING STATE
 TOP OF VALENCE BANDS -    BAND    366; K    5; EIG -1.9660615E-01 AU
 TOP OF VALENCE BANDS -    BAND    366; K    1; EIG -1.9668521E-01 AU
 BOTTOM OF VIRTUAL BANDS - BAND    367; K    4; EIG -1.2836239E-02 AU
 INDIRECT ENERGY BAND GAP:   5.0006 eV
 BOTTOM OF VIRTUAL BANDS - BAND    367; K    1; EIG -1.2138548E-02 AU
 TTTTTTTTTTTTTTTTTTTTTTTTTTTTTT PDIG        TELAPSE      666.83 TCPU      589.58
 CHARGE NORMALIZATION FACTOR   1.00000000
 TOTAL ATOMIC CHARGES:
  18.6755789  18.6755789  18.6751996  18.6751996  18.6751996  18.6751996
   7.5443476   7.5394061   7.5443476   7.5394061   7.5307105   7.5327075
   7.5534448   7.5505681   7.5307105   7.5505681   7.5534448   7.5327075
   7.5327075   7.5505681   7.5505681   7.5327075   7.5443476   7.5307105
   7.5394061   7.5307105   7.5394061   7.5534448   7.5443476   7.5534448
  17.0861482  17.0816160  17.0861482  17.0816160  17.0861482  17.0890039
  17.0816160  17.0781721  17.0861482  17.0781721  17.0816160  17.0890039
   5.6851834   5.6898616   5.6851834   5.6898616   5.6851834   5.6921954
   5.6898616   5.6851730   5.6851834   5.6851730   5.6898616   5.6921954
   6.0314676   6.0370439   6.0314676   6.0370439   6.0413373   6.0390366
   6.0270207   6.0292448   6.0413373   6.0292448   6.0270207   6.0390366
   6.0390366   6.0292448   6.0292448   6.0390366   6.0314676   6.0413373
   6.0370439   6.0413373   6.0370439   6.0270207   6.0314676   6.0270207
   0.8708819   0.8676393   0.8708819   0.8676393   0.8744963   0.8702309
   0.8641004   0.8682450   0.8744963   0.8682450   0.8641004   0.8702309
   0.8702309   0.8682450   0.8682450   0.8702309   0.8708819   0.8744963
   0.8676393   0.8744963   0.8676393   0.8641004   0.8708819   0.8641004
 TTTTTTTTTTTTTTTTTTTTTTTTTTTTTT MOQGAD      TELAPSE      666.84 TCPU      589.59
 TTTTTTTTTTTTTTTTTTTTTTTTTTTTTT SHELLXN     TELAPSE      670.73 TCPU      592.84
 TTTTTTTTTTTTTTTTTTTTTTTTTTTTTT MONMO3      TELAPSE      671.65 TCPU      593.76
 NUMERICALLY INTEGRATED DENSITY    732.0000938492
 TTTTTTTTTTTTTTTTTTTTTTTTTTTTTT NUMDFT      TELAPSE      675.56 TCPU      597.66
 CYC   8 ETOT(AU) -9.586807262698E+03 DETOT -1.50E-06 tst  1.07E-08 PX  8.33E-05
 TTTTTTTTTTTTTTTTTTTTTTTTTTTTTT DIIS        TELAPSE      676.47 TCPU      598.57
 DIIS TEST: 0.28722E-05 AT SCF   CYCLE   8 - DIIS ACTIVE - HISTORY:     8 CYCLES
 TTTTTTTTTTTTTTTTTTTTTTTTTTTTTT FDIK        TELAPSE      686.66 TCPU      607.10
 INSULATING STATE
 TOP OF VALENCE BANDS -    BAND    366; K    5; EIG -1.9659922E-01 AU
 TOP OF VALENCE BANDS -    BAND    366; K    1; EIG -1.9667812E-01 AU
 BOTTOM OF VIRTUAL BANDS - BAND    367; K    4; EIG -1.2832969E-02 AU
 INDIRECT ENERGY BAND GAP:   5.0005 eV
 BOTTOM OF VIRTUAL BANDS - BAND    367; K    1; EIG -1.2148622E-02 AU
 TTTTTTTTTTTTTTTTTTTTTTTTTTTTTT PDIG        TELAPSE      687.06 TCPU      607.50
 CHARGE NORMALIZATION FACTOR   1.00000000
 TOTAL ATOMIC CHARGES:
  18.6755494  18.6755494  18.6751896  18.6751896  18.6751896  18.6751896
   7.5439146   7.5394802   7.5439146   7.5394802   7.5308047   7.5327806
   7.5537208   7.5504563   7.5308047   7.5504563   7.5537208   7.5327806
   7.5327806   7.5504563   7.5504563   7.5327806   7.5439146   7.5308047
   7.5394802   7.5308047   7.5394802   7.5537208   7.5439146   7.5537208
  17.0861397  17.0816356  17.0861397  17.0816356  17.0861397  17.0889788
  17.0816356  17.0781853  17.0861397  17.0781853  17.0816356  17.0889788
   5.6852303   5.6897509   5.6852303   5.6897509   5.6852303   5.6921675
   5.6897509   5.6853059   5.6852303   5.6853059   5.6897509   5.6921675
   6.0314012   6.0369698   6.0314012   6.0369698   6.0416731   6.0389671
   6.0269056   6.0293032   6.0416731   6.0293032   6.0269056   6.0389671
   6.0389671   6.0293032   6.0293032   6.0389671   6.0314012   6.0416731
   6.0369698   6.0416731   6.0369698   6.0269056   6.0314012   6.0269056
   0.8708871   0.8676519   0.8708871   0.8676519   0.8744798   0.8702451
   0.8641039   0.8682155   0.8744798   0.8682155   0.8641039   0.8702451
   0.8702451   0.8682155   0.8682155   0.8702451   0.8708871   0.8744798
   0.8676519   0.8744798   0.8676519   0.8641039   0.8708871   0.8641039
 TTTTTTTTTTTTTTTTTTTTTTTTTTTTTT MOQGAD      TELAPSE      687.07 TCPU      607.51
 TTTTTTTTTTTTTTTTTTTTTTTTTTTTTT SHELLXN     TELAPSE      691.80 TCPU      610.83
 TTTTTTTTTTTTTTTTTTTTTTTTTTTTTT MONMO3      TELAPSE      692.59 TCPU      611.63
 NUMERICALLY INTEGRATED DENSITY    732.0000938464
 TTTTTTTTTTTTTTTTTTTTTTTTTTTTTT NUMDFT      TELAPSE      696.51 TCPU      615.54
 CYC   9 ETOT(AU) -9.586807263064E+03 DETOT -3.67E-07 tst  1.58E-09 PX  4.30E-05
 TTTTTTTTTTTTTTTTTTTTTTTTTTTTTT DIIS        TELAPSE      698.19 TCPU      617.23
 DIIS TEST: 0.71270E-06 AT SCF   CYCLE   9 - DIIS ACTIVE - HISTORY:     9 CYCLES
 TTTTTTTTTTTTTTTTTTTTTTTTTTTTTT FDIK        TELAPSE      716.40 TCPU      628.31
 INSULATING STATE
 TOP OF VALENCE BANDS -    BAND    366; K    5; EIG -1.9660150E-01 AU
 TOP OF VALENCE BANDS -    BAND    366; K    1; EIG -1.9668044E-01 AU
 BOTTOM OF VIRTUAL BANDS - BAND    367; K    4; EIG -1.2830741E-02 AU
 INDIRECT ENERGY BAND GAP:   5.0007 eV
 BOTTOM OF VIRTUAL BANDS - BAND    367; K    1; EIG -1.2147430E-02 AU
 TTTTTTTTTTTTTTTTTTTTTTTTTTTTTT PDIG        TELAPSE      716.81 TCPU      628.71
 CHARGE NORMALIZATION FACTOR   1.00000000
 TOTAL ATOMIC CHARGES:
  18.6755684  18.6755684  18.6751908  18.6751908  18.6751908  18.6751908
   7.5440856   7.5394107   7.5440856   7.5394107   7.5307733   7.5327167
   7.5536087   7.5505468   7.5307733   7.5505468   7.5536087   7.5327167
   7.5327167   7.5505468   7.5505468   7.5327167   7.5440856   7.5307733
   7.5394107   7.5307733   7.5394107   7.5536087   7.5440856   7.5536087
  17.0861202  17.0816494  17.0861202  17.0816494  17.0861202  17.0889066
  17.0816494  17.0782520  17.0861202  17.0782520  17.0816494  17.0889066
   5.6853038   5.6897304   5.6853038   5.6897304   5.6853038   5.6921983
   5.6897304   5.6852428   5.6853038   5.6852428   5.6897304   5.6921983
   6.0313789   6.0370540   6.0313789   6.0370540   6.0415101   6.0390438
   6.0269839   6.0292273   6.0415101   6.0292273   6.0269839   6.0390438
   6.0390438   6.0292273   6.0292273   6.0390438   6.0313789   6.0415101
   6.0370540   6.0415101   6.0370540   6.0269839   6.0313789   6.0269839
   0.8708829   0.8676507   0.8708829   0.8676507   0.8745015   0.8702422
   0.8640832   0.8682212   0.8745015   0.8682212   0.8640832   0.8702422
   0.8702422   0.8682212   0.8682212   0.8702422   0.8708829   0.8745015
   0.8676507   0.8745015   0.8676507   0.8640832   0.8708829   0.8640832
 TTTTTTTTTTTTTTTTTTTTTTTTTTTTTT MOQGAD      TELAPSE      716.82 TCPU      628.73
 TTTTTTTTTTTTTTTTTTTTTTTTTTTTTT SHELLXN     TELAPSE      721.18 TCPU      631.96
 TTTTTTTTTTTTTTTTTTTTTTTTTTTTTT MONMO3      TELAPSE      722.00 TCPU      632.79
 NUMERICALLY INTEGRATED DENSITY    732.0000938499
 TTTTTTTTTTTTTTTTTTTTTTTTTTTTTT NUMDFT      TELAPSE      725.93 TCPU      636.71
 CYC  10 ETOT(AU) -9.586807263090E+03 DETOT -2.62E-08 tst  2.08E-10 PX  2.99E-05
 TTTTTTTTTTTTTTTTTTTTTTTTTTTTTT DIIS        TELAPSE      727.12 TCPU      637.91
 DIIS TEST: 0.28973E-06 AT SCF   CYCLE  10 - DIIS ACTIVE - HISTORY:    10 CYCLES
 TTTTTTTTTTTTTTTTTTTTTTTTTTTTTT FDIK        TELAPSE      736.59 TCPU      646.43
 INSULATING STATE
 TOP OF VALENCE BANDS -    BAND    366; K    5; EIG -1.9660082E-01 AU
 TOP OF VALENCE BANDS -    BAND    366; K    1; EIG -1.9667977E-01 AU
 BOTTOM OF VIRTUAL BANDS - BAND    367; K    4; EIG -1.2833918E-02 AU
 INDIRECT ENERGY BAND GAP:   5.0006 eV
 BOTTOM OF VIRTUAL BANDS - BAND    367; K    1; EIG -1.2147748E-02 AU
 TTTTTTTTTTTTTTTTTTTTTTTTTTTTTT PDIG        TELAPSE      736.97 TCPU      646.81
 CHARGE NORMALIZATION FACTOR   1.00000000
 TOTAL ATOMIC CHARGES:
  18.6755691  18.6755691  18.6751866  18.6751866  18.6751866  18.6751866
   7.5440217   7.5394376   7.5440217   7.5394376   7.5308219   7.5327440
   7.5536288   7.5505161   7.5308219   7.5505161   7.5536288   7.5327440
   7.5327440   7.5505161   7.5505161   7.5327440   7.5440217   7.5308219
   7.5394376   7.5308219   7.5394376   7.5536288   7.5440217   7.5536288
  17.0861549  17.0816163  17.0861549  17.0816163  17.0861549  17.0889452
  17.0816163  17.0782197  17.0861549  17.0782197  17.0816163  17.0889452
   5.6851769   5.6898245   5.6851769   5.6898245   5.6851769   5.6922094
   5.6898245   5.6852342   5.6851769   5.6852342   5.6898245   5.6922094
   6.0314063   6.0369847   6.0314063   6.0369847   6.0415793   6.0390000
   6.0269616   6.0292674   6.0415793   6.0292674   6.0269616   6.0390000
   6.0390000   6.0292674   6.0292674   6.0390000   6.0314063   6.0415793
   6.0369847   6.0415793   6.0369847   6.0269616   6.0314063   6.0269616
   0.8708897   0.8676478   0.8708897   0.8676478   0.8744913   0.8702408
   0.8640916   0.8682216   0.8744913   0.8682216   0.8640916   0.8702408
   0.8702408   0.8682216   0.8682216   0.8702408   0.8708897   0.8744913
   0.8676478   0.8744913   0.8676478   0.8640916   0.8708897   0.8640916
 TTTTTTTTTTTTTTTTTTTTTTTTTTTTTT MOQGAD      TELAPSE      736.98 TCPU      646.82
 TTTTTTTTTTTTTTTTTTTTTTTTTTTTTT SHELLXN     TELAPSE      741.33 TCPU      650.02
 TTTTTTTTTTTTTTTTTTTTTTTTTTTTTT MONMO3      TELAPSE      742.42 TCPU      651.11
 NUMERICALLY INTEGRATED DENSITY    732.0000938490
 TTTTTTTTTTTTTTTTTTTTTTTTTTTTTT NUMDFT      TELAPSE      746.34 TCPU      655.04
 CYC  11 ETOT(AU) -9.586807263110E+03 DETOT -1.92E-08 tst  1.25E-10 PX  1.93E-05
 TTTTTTTTTTTTTTTTTTTTTTTTTTTTTT DIIS        TELAPSE      746.70 TCPU      655.40
 DIIS TEST: 0.12004E-06 AT SCF   CYCLE  11 - DIIS ACTIVE - HISTORY:    11 CYCLES
 TTTTTTTTTTTTTTTTTTTTTTTTTTTTTT FDIK        TELAPSE      755.69 TCPU      663.19
 INSULATING STATE
 TOP OF VALENCE BANDS -    BAND    366; K    5; EIG -1.9660161E-01 AU
 TOP OF VALENCE BANDS -    BAND    366; K    1; EIG -1.9668056E-01 AU
 BOTTOM OF VIRTUAL BANDS - BAND    367; K    4; EIG -1.2831668E-02 AU
 INDIRECT ENERGY BAND GAP:   5.0006 eV
 BOTTOM OF VIRTUAL BANDS - BAND    367; K    1; EIG -1.2147312E-02 AU
 TTTTTTTTTTTTTTTTTTTTTTTTTTTTTT PDIG        TELAPSE      756.09 TCPU      663.58
 CHARGE NORMALIZATION FACTOR   1.00000000
 TOTAL ATOMIC CHARGES:
  18.6755653  18.6755653  18.6751885  18.6751885  18.6751885  18.6751885
   7.5440240   7.5394396   7.5440240   7.5394396   7.5307811   7.5327477
   7.5536543   7.5505050   7.5307811   7.5505050   7.5536543   7.5327477
   7.5327477   7.5505050   7.5505050   7.5327477   7.5440240   7.5307811
   7.5394396   7.5307811   7.5394396   7.5536543   7.5440240   7.5536543
  17.0861276  17.0816444  17.0861276  17.0816444  17.0861276  17.0889494
  17.0816444  17.0782141  17.0861276  17.0782141  17.0816444  17.0889494
   5.6852841   5.6897261   5.6852841   5.6897261   5.6852841   5.6921703
   5.6897261   5.6852791   5.6852841   5.6852791   5.6897261   5.6921703
   6.0313849   6.0370287   6.0313849   6.0370287   6.0415679   6.0390126
   6.0269533   6.0292587   6.0415679   6.0292587   6.0269533   6.0390126
   6.0390126   6.0292587   6.0292587   6.0390126   6.0313849   6.0415679
   6.0370287   6.0415679   6.0370287   6.0269533   6.0313849   6.0269533
   0.8708862   0.8676490   0.8708862   0.8676490   0.8744915   0.8702418
   0.8640927   0.8682212   0.8744915   0.8682212   0.8640927   0.8702418
   0.8702418   0.8682212   0.8682212   0.8702418   0.8708862   0.8744915
   0.8676490   0.8744915   0.8676490   0.8640927   0.8708862   0.8640927
 TTTTTTTTTTTTTTTTTTTTTTTTTTTTTT MOQGAD      TELAPSE      756.11 TCPU      663.60
 TTTTTTTTTTTTTTTTTTTTTTTTTTTTTT SHELLXN     TELAPSE      760.84 TCPU      666.92
 TTTTTTTTTTTTTTTTTTTTTTTTTTTTTT MONMO3      TELAPSE      761.65 TCPU      667.72
 NUMERICALLY INTEGRATED DENSITY    732.0000938488
 TTTTTTTTTTTTTTTTTTTTTTTTTTTTTT NUMDFT      TELAPSE      765.56 TCPU      671.63
 CYC  12 ETOT(AU) -9.586807263120E+03 DETOT -1.02E-08 tst  6.73E-11 PX  1.65E-05
 TTTTTTTTTTTTTTTTTTTTTTTTTTTTTT DIIS        TELAPSE      766.05 TCPU      672.13
 DIIS TEST: 0.46252E-07 AT SCF   CYCLE  12 - DIIS ACTIVE - HISTORY:    12 CYCLES
 TTTTTTTTTTTTTTTTTTTTTTTTTTTTTT FDIK        TELAPSE      775.24 TCPU      679.94
 INSULATING STATE
 TOP OF VALENCE BANDS -    BAND    366; K    5; EIG -1.9660083E-01 AU
 TOP OF VALENCE BANDS -    BAND    366; K    1; EIG -1.9667977E-01 AU
 BOTTOM OF VIRTUAL BANDS - BAND    367; K    4; EIG -1.2832602E-02 AU
 INDIRECT ENERGY BAND GAP:   5.0006 eV
 BOTTOM OF VIRTUAL BANDS - BAND    367; K    1; EIG -1.2147830E-02 AU
 TTTTTTTTTTTTTTTTTTTTTTTTTTTTTT PDIG        TELAPSE      775.59 TCPU      680.29
 CHARGE NORMALIZATION FACTOR   1.00000000
 TOTAL ATOMIC CHARGES:
  18.6755662  18.6755662  18.6751893  18.6751893  18.6751893  18.6751893
   7.5440342   7.5394284   7.5440342   7.5394284   7.5307995   7.5327355
   7.5536326   7.5505238   7.5307995   7.5505238   7.5536326   7.5327355
   7.5327355   7.5505238   7.5505238   7.5327355   7.5440342   7.5307995
   7.5394284   7.5307995   7.5394284   7.5536326   7.5440342   7.5536326
  17.0861360  17.0816346  17.0861360  17.0816346  17.0861360  17.0889350
  17.0816346  17.0782259  17.0861360  17.0782259  17.0816346  17.0889350
   5.6852345   5.6897820   5.6852345   5.6897820   5.6852345   5.6922030
   5.6897820   5.6852461   5.6852345   5.6852461   5.6897820   5.6922030
   6.0313962   6.0370096   6.0313962   6.0370096   6.0415672   6.0390129
   6.0269583   6.0292547   6.0415672   6.0292547   6.0269583   6.0390129
   6.0390129   6.0292547   6.0292547   6.0390129   6.0313962   6.0415672
   6.0370096   6.0415672   6.0370096   6.0269583   6.0313962   6.0269583
   0.8708860   0.8676501   0.8708860   0.8676501   0.8744936   0.8702419
   0.8640904   0.8682207   0.8744936   0.8682207   0.8640904   0.8702419
   0.8702419   0.8682207   0.8682207   0.8702419   0.8708860   0.8744936
   0.8676501   0.8744936   0.8676501   0.8640904   0.8708860   0.8640904
 TTTTTTTTTTTTTTTTTTTTTTTTTTTTTT MOQGAD      TELAPSE      775.61 TCPU      680.31
 TTTTTTTTTTTTTTTTTTTTTTTTTTTTTT SHELLXN     TELAPSE      780.56 TCPU      683.62
 TTTTTTTTTTTTTTTTTTTTTTTTTTTTTT MONMO3      TELAPSE      781.42 TCPU      684.49
 NUMERICALLY INTEGRATED DENSITY    732.0000938489
 TTTTTTTTTTTTTTTTTTTTTTTTTTTTTT NUMDFT      TELAPSE      785.60 TCPU      688.66
 CYC  13 ETOT(AU) -9.586807263119E+03 DETOT  5.28E-10 tst  2.15E-11 PX  8.30E-06
 TTTTTTTTTTTTTTTTTTTTTTTTTTTTTT DIIS        TELAPSE      785.98 TCPU      689.05
 DIIS TEST: 0.92250E-08 AT SCF   CYCLE  13 - DIIS ACTIVE - HISTORY:    13 CYCLES
 TTTTTTTTTTTTTTTTTTTTTTTTTTTTTT FDIK        TELAPSE      794.00 TCPU      694.88
 INSULATING STATE
 TOP OF VALENCE BANDS -    BAND    366; K    5; EIG -1.9660128E-01 AU
 TOP OF VALENCE BANDS -    BAND    366; K    1; EIG -1.9668024E-01 AU
 BOTTOM OF VIRTUAL BANDS - BAND    367; K    4; EIG -1.2832320E-02 AU
 INDIRECT ENERGY BAND GAP:   5.0006 eV
 BOTTOM OF VIRTUAL BANDS - BAND    367; K    1; EIG -1.2147366E-02 AU
 TTTTTTTTTTTTTTTTTTTTTTTTTTTTTT PDIG        TELAPSE      794.39 TCPU      695.27
 CHARGE NORMALIZATION FACTOR   1.00000000
 TOTAL ATOMIC CHARGES:
  18.6755671  18.6755671  18.6751866  18.6751866  18.6751866  18.6751866
   7.5440280   7.5394394   7.5440280   7.5394394   7.5307974   7.5327458
   7.5536407   7.5505113   7.5307974   7.5505113   7.5536407   7.5327458
   7.5327458   7.5505113   7.5505113   7.5327458   7.5440280   7.5307974
   7.5394394   7.5307974   7.5394394   7.5536407   7.5440280   7.5536407
  17.0861393  17.0816329  17.0861393  17.0816329  17.0861393  17.0889433
  17.0816329  17.0782218  17.0861393  17.0782218  17.0816329  17.0889433
   5.6852457   5.6897582   5.6852457   5.6897582   5.6852457   5.6921844
   5.6897582   5.6852568   5.6852457   5.6852568   5.6897582   5.6921844
   6.0313914   6.0370162   6.0313914   6.0370162   6.0415614   6.0390106
   6.0269659   6.0292606   6.0415614   6.0292606   6.0269659   6.0390106
   6.0390106   6.0292606   6.0292606   6.0390106   6.0313914   6.0415614
   6.0370162   6.0415614   6.0370162   6.0269659   6.0313914   6.0269659
   0.8708879   0.8676479   0.8708879   0.8676479   0.8744935   0.8702418
   0.8640897   0.8682211   0.8744935   0.8682211   0.8640897   0.8702418
   0.8702418   0.8682211   0.8682211   0.8702418   0.8708879   0.8744935
   0.8676479   0.8744935   0.8676479   0.8640897   0.8708879   0.8640897
 TTTTTTTTTTTTTTTTTTTTTTTTTTTTTT MOQGAD      TELAPSE      794.40 TCPU      695.29
 TTTTTTTTTTTTTTTTTTTTTTTTTTTTTT SHELLXN     TELAPSE      797.60 TCPU      698.48
 +++ ENERGIES IN A.U. +++
 ::: EXT EL-POLE                                  -6.1556129786992E+03
 ::: EXT EL-SPHEROPOLE                             5.3102177637000E+01
 ::: BIELET ZONE E-E                               1.2135874718459E+04
 ::: TOTAL E-E                                     6.0333639173969E+03
 ::: TOTAL E-N + N-E                              -2.4909569999710E+04
 ::: TOTAL N-N                                     1.0011907608573E+03
 ::: KINETIC ENERGY                                9.1253357279651E+03
 ::: PSEUDO TOTAL   ENERGY                        -8.7496795934906E+03
 ::: VIRIAL COEFFICIENT                            1.0210157097893E+00
 TTTTTTTTTTTTTTTTTTTTTTTTTTTTTT MONMO3      TELAPSE      798.40 TCPU      699.28
 NUMERICALLY INTEGRATED DENSITY    732.0000938489
 TTTTTTTTTTTTTTTTTTTTTTTTTTTTTT NUMDFT      TELAPSE      802.32 TCPU      703.20
 CYC  14 ETOT(AU) -9.586807263124E+03 DETOT -4.50E-09 tst  6.80E-12 PX  8.30E-06

 == SCF ENDED - CONVERGENCE ON ENERGY      E(AU) -9.5868072631238E+03 CYCLES  14


 ENERGY EXPRESSION=HARTREE+FOCK EXCH*0.00000+(M06-L      EXCH)*1.00000+M06-L      CORR


 TOTAL ENERGY(DFT)(AU)( 14) -9.5868072631238E+03 DE-4.5E-09 tester 6.8E-12
 TTTTTTTTTTTTTTTTTTTTTTTTTTTTTT EDFT        TELAPSE      802.33 TCPU      703.22
 
 INFORMATION **** DFTD3 ENERGY **** CALCULATE DFTD3 ENERGY

           DFT-D V3
 DF                                         m06l      
 parameters
 s6       :    1.0000
 s8       :    0.0000
 rs6      :    1.5810
 rs18     :    1.0000
 alpha6   :   14.0000
 alpha8   :   16.0000
 k1 k3    :   16.0000   -4.0000
 Cutoff   :   50.2022
 CN-Cutoff:   21.1671
 
 Edisp /kcal,au:   -21.1653 -0.03372900

 E6    /kcal :   -23.7583
 E8    /kcal :     0.0000
 E6(ABC) "   :   2.593048
 
 INFORMATION **** DFTD3 ENERGY **** NORMAL TERMINATION OF DFTD3 MODULE

 *******************************************************************************

 DFT-D3 DISPERSION ENERGY CORRECTION

 D3 DISPERSION ENERGY (AU)       -3.3728995781151E-02
 TOTAL ENERGY + DISP (AU)        -9.5868409921195E+03

 *******************************************************************************

 TTTTTTTTTTTTTTTTTTTTTTTTTTTTTT SMAT        TELAPSE      818.97 TCPU      713.25
 TTTTTTTTTTTTTTTTTTTTTTTTTTTTTT POLAR2      TELAPSE      819.37 TCPU      713.64
 *****************************************************************************
 *                                                                           *
 *                             PIEZOELECTRICITY                              *
 *                    EVALUATED THROUGH THE  BERRY  PHASE                    *
 *                                                                           *
 *****************************************************************************

                                   STRAIN TENSOR
                            0.00000   0.00000   0.00000
                            0.00000  -0.00000  -0.01500
                            0.00000  -0.01500  -0.00000

 %%%%%%%%%%%%%%%%%%%%%%%%%%%%%%%%%%%%%%%%%%%%%%%%%%%%%%%%%%%%%%%%%%%%%%%%%%%%%
          INFORMATION ON SYSTEM A TO THE LEFT ON SYSTEM B TO THE RIGHT
                      (A) SHOULD BE THE EQUILIBRIUM SYSTEM

         a, b, c (ANGSTROM), ALPHA, BETA, GAMMA (DEGREES) V (ANGSTROM**3)
  a= 14.75836    ALPHA= 109.47122           a= 14.61114    ALPHA= 110.27347
  b= 14.75836    BETA = 109.47122           b= 14.90630    BETA = 109.47223
  c= 14.75836    GAMMA= 109.47122           c= 14.90630    GAMMA= 109.47223
          VA= 2474.52597                              VB= 2473.96920

                      DIRECT LATTICE VECTORS COMPONENTS ( ANGSTROM )
           X         Y         Z                  X         Y         Z
       -8.52074   8.52074   8.52074           -8.52074   8.39293   8.39293
        8.52074  -8.52074   8.52074            8.52074  -8.64855   8.64855
        8.52074   8.52074  -8.52074            8.52074   8.64855  -8.64855

                  RECIPROCAL LATTICE VECTORS COMPONENTS (ANGSTROM-1)
           X         Y         Z                  X         Y         Z
        0.00000   0.36870   0.36870            0.00000   0.36870   0.36870
        0.36870   0.00000   0.36870            0.37431   0.00553   0.36878
        0.36870   0.36870   0.00000            0.37431   0.36878   0.00553

                         ATOMIC FRACTIONAL COORDINATES
    ATOM       a        b        c              a        b        c
    1 ZN    0.50000 -0.75000 -0.25000        0.50000 -0.75000 -0.25000
    2 ZN    0.50000 -0.25000 -0.75000        0.50000 -0.25000 -0.75000
    3 ZN   -0.25000  0.50000 -0.75000       -0.25000  0.50000 -0.75000
    4 ZN   -0.75000 -0.25000  0.50000       -0.75000 -0.25000  0.50000
    5 ZN   -0.75000  0.50000 -0.25000       -0.75000  0.50000 -0.25000
    6 ZN   -0.25000 -0.75000  0.50000       -0.25000 -0.75000  0.50000
    7 N    -0.37478  0.27946 -0.28183       -0.37478  0.27946 -0.28183
    8 N     0.56129 -0.09295  0.28183        0.56129 -0.09295  0.28183
    9 N     0.37478  0.09295  0.65424        0.37478  0.09295  0.65424
   10 N    -0.56129 -0.27946 -0.65424       -0.56129 -0.27946 -0.65424
   11 N    -0.28183 -0.37478  0.27946       -0.28183 -0.37478  0.27946
   12 N     0.27946 -0.28183 -0.37478        0.27946 -0.28183 -0.37478
   13 N    -0.65424 -0.56129 -0.27946       -0.65424 -0.56129 -0.27946
   14 N    -0.09295  0.28183  0.56129       -0.09295  0.28183  0.56129
   15 N     0.28183  0.56129 -0.09295        0.28183  0.56129 -0.09295
   16 N     0.09295  0.65424  0.37478        0.09295  0.65424  0.37478
   17 N     0.65424  0.37478  0.09295        0.65424  0.37478  0.09295
   18 N    -0.27946 -0.65424 -0.56129       -0.27946 -0.65424 -0.56129
   19 N     0.27946 -0.37478 -0.28183        0.27946 -0.37478 -0.28183
   20 N    -0.09295  0.56129  0.28183       -0.09295  0.56129  0.28183
   21 N     0.09295  0.37478  0.65424        0.09295  0.37478  0.65424
   22 N    -0.27946 -0.56129 -0.65424       -0.27946 -0.56129 -0.65424
   23 N    -0.37478 -0.28183  0.27946       -0.37478 -0.28183  0.27946
   24 N    -0.28183  0.27946 -0.37478       -0.28183  0.27946 -0.37478
   25 N    -0.56129 -0.65424 -0.27946       -0.56129 -0.65424 -0.27946
   26 N     0.28183 -0.09295  0.56129        0.28183 -0.09295  0.56129
   27 N     0.56129  0.28183 -0.09295        0.56129  0.28183 -0.09295
   28 N     0.65424  0.09295  0.37478        0.65424  0.09295  0.37478
   29 N     0.37478  0.65424  0.09295        0.37478  0.65424  0.09295
   30 N    -0.65424 -0.27946 -0.56129       -0.65424 -0.27946 -0.56129
   31 CL    0.49665  0.15448  0.49665        0.49665  0.15448  0.49665
   32 CL   -0.34217  0.00000 -0.49665       -0.34217 -0.00000 -0.49665
   33 CL   -0.49665  0.00000 -0.34217       -0.49665 -0.00000 -0.34217
   34 CL    0.34217 -0.15448  0.34217        0.34217 -0.15448  0.34217
   35 CL    0.49665  0.49665  0.15448        0.49665  0.49665  0.15448
   36 CL    0.15448  0.49665  0.49665        0.15448  0.49665  0.49665
   37 CL    0.34217  0.34217 -0.15448        0.34217  0.34217 -0.15448
   38 CL    0.00000 -0.49665 -0.34217        0.00000 -0.49665 -0.34217
   39 CL   -0.49665 -0.34217  0.00000       -0.49665 -0.34217 -0.00000
   40 CL    0.00000 -0.34217 -0.49665        0.00000 -0.34217 -0.49665
   41 CL   -0.34217 -0.49665  0.00000       -0.34217 -0.49665 -0.00000
   42 CL   -0.15448  0.34217  0.34217       -0.15448  0.34217  0.34217
   43 C     0.62003  0.24299  0.62003        0.62003  0.24299  0.62003
   44 C    -0.37704  0.00000 -0.62003       -0.37704 -0.00000 -0.62003
   45 C    -0.62003  0.00000 -0.37704       -0.62003 -0.00000 -0.37704
   46 C     0.37704 -0.24299  0.37704        0.37704 -0.24299  0.37704
   47 C     0.62003  0.62003  0.24299        0.62003  0.62003  0.24299
   48 C     0.24299  0.62003  0.62003        0.24299  0.62003  0.62003
   49 C     0.37704  0.37704 -0.24299        0.37704  0.37704 -0.24299
   50 C     0.00000 -0.62003 -0.37704        0.00000 -0.62003 -0.37704
   51 C    -0.62003 -0.37704  0.00000       -0.62003 -0.37704 -0.00000
   52 C     0.00000 -0.37704 -0.62003        0.00000 -0.37704 -0.62003
   53 C    -0.37704 -0.62003  0.00000       -0.37704 -0.62003 -0.00000
   54 C    -0.24299  0.37704  0.37704       -0.24299  0.37704  0.37704
   55 C    -0.26277 -0.65492 -0.20609       -0.26277 -0.65492 -0.20609
   56 C    -0.44883 -0.05668  0.20609       -0.44883 -0.05668  0.20609
   57 C     0.26277  0.05668 -0.39215        0.26277  0.05668 -0.39215
   58 C     0.44883  0.65492  0.39215        0.44883  0.65492  0.39215
   59 C    -0.20609 -0.26277 -0.65492       -0.20609 -0.26277 -0.65492
   60 C    -0.65492 -0.20609 -0.26277       -0.65492 -0.20609 -0.26277
   61 C     0.39215  0.44883  0.65492        0.39215  0.44883  0.65492
   62 C    -0.05668  0.20609 -0.44883       -0.05668  0.20609 -0.44883
   63 C     0.20609 -0.44883 -0.05668        0.20609 -0.44883 -0.05668
   64 C     0.05668 -0.39215  0.26277        0.05668 -0.39215  0.26277
   65 C    -0.39215  0.26277  0.05668       -0.39215  0.26277  0.05668
   66 C     0.65492  0.39215  0.44883        0.65492  0.39215  0.44883
   67 C    -0.65492 -0.26277 -0.20609       -0.65492 -0.26277 -0.20609
   68 C    -0.05668 -0.44883  0.20609       -0.05668 -0.44883  0.20609
   69 C     0.05668  0.26277 -0.39215        0.05668  0.26277 -0.39215
   70 C     0.65492  0.44883  0.39215        0.65492  0.44883  0.39215
   71 C    -0.26277 -0.20609 -0.65492       -0.26277 -0.20609 -0.65492
   72 C    -0.20609 -0.65492 -0.26277       -0.20609 -0.65492 -0.26277
   73 C     0.44883  0.39215  0.65492        0.44883  0.39215  0.65492
   74 C     0.20609 -0.05668 -0.44883        0.20609 -0.05668 -0.44883
   75 C    -0.44883  0.20609 -0.05668       -0.44883  0.20609 -0.05668
   76 C    -0.39215  0.05668  0.26277       -0.39215  0.05668  0.26277
   77 C     0.26277 -0.39215  0.05668        0.26277 -0.39215  0.05668
   78 C     0.39215  0.65492  0.44883        0.39215  0.65492  0.44883
   79 H    -0.23298 -0.61340 -0.11810       -0.23298 -0.61340 -0.11810
   80 H    -0.49530 -0.11488  0.11810       -0.49530 -0.11488  0.11810
   81 H     0.23298  0.11488 -0.38043        0.23298  0.11488 -0.38043
   82 H     0.49530  0.61340  0.38043        0.49530  0.61340  0.38043
   83 H    -0.11810 -0.23298 -0.61340       -0.11810 -0.23298 -0.61340
   84 H    -0.61340 -0.11810 -0.23298       -0.61340 -0.11810 -0.23298
   85 H     0.38043  0.49530  0.61340        0.38043  0.49530  0.61340
   86 H    -0.11488  0.11810 -0.49530       -0.11488  0.11810 -0.49530
   87 H     0.11810 -0.49530 -0.11488        0.11810 -0.49530 -0.11488
   88 H     0.11488 -0.38043  0.23298        0.11488 -0.38043  0.23298
   89 H    -0.38043  0.23298  0.11488       -0.38043  0.23298  0.11488
   90 H     0.61340  0.38043  0.49530        0.61340  0.38043  0.49530
   91 H    -0.61340 -0.23298 -0.11810       -0.61340 -0.23298 -0.11810
   92 H    -0.11488 -0.49530  0.11810       -0.11488 -0.49530  0.11810
   93 H     0.11488  0.23298 -0.38043        0.11488  0.23298 -0.38043
   94 H     0.61340  0.49530  0.38043        0.61340  0.49530  0.38043
   95 H    -0.23298 -0.11810 -0.61340       -0.23298 -0.11810 -0.61340
   96 H    -0.11810 -0.61340 -0.23298       -0.11810 -0.61340 -0.23298
   97 H     0.49530  0.38043  0.61340        0.49530  0.38043  0.61340
   98 H     0.11810 -0.11488 -0.49530        0.11810 -0.11488 -0.49530
   99 H    -0.49530  0.11810 -0.11488       -0.49530  0.11810 -0.11488
  100 H    -0.38043  0.11488  0.23298       -0.38043  0.11488  0.23298
  101 H     0.23298 -0.38043  0.11488        0.23298 -0.38043  0.11488
  102 H     0.38043  0.61340  0.49530        0.38043  0.61340  0.49530

 %%%%%%%%%%%%%%%%%%%%%%%%%%%%%%%%%%%%%%%%%%%%%%%%%%%%%%%%%%%%%%%%%%%%%%%%%%%%%

            PHASE PROJECTED ALONG THE RECIPROCAL LATTICE VECTORS
                              B1         B2         B3
                     PHI   0.000000  -0.065463  -0.065463

               PREFACTOR: |e|/(2.PI.VA)=  0.00103049E+10 (C/m**3)


 *******************************************************************************
 * CELL DEFORMATION
 *******************************************************************************

    ELASTIC STRAIN MATRIX (ADIMENSIONAL)

    1    0.0000000000    0.0000000000    0.0000000000
    2    0.0000000000    0.0000000000    0.0150000000
    3    0.0000000000    0.0150000000    0.0000000000

 LATTICE PARAMETERS (ANGSTROMS AND DEGREES) OF
 (1) ORIGINAL PRIMITIVE CELL
 (2) ORIGINAL CRYSTALLOGRAPHIC CELL
 (3) DEFORMED PRIMITIVE CELL
 (4) DEFORMED CRYSTALLOGRAPHIC CELL

            A           B           C        ALPHA       BETA        GAMMA         VOL
 (1)   14.758356   14.758356   14.758356  109.471221  109.471221  109.471221 2474.525969
 (2)   17.041481   17.041481   17.041481   90.000000   90.000000   90.000000 4949.051939
 (3)   14.906304   14.611145   14.611145  108.652765  109.472233  109.472233 2473.969201
 (4)   17.041481   17.043398   17.043398   88.281256   90.000000   90.000000 4947.938402

 * CELL DEFORMATION COMPLETE - NO. OF SYMMOPS   4
 *******************************************************************************
 LATTICE PARAMETERS (ANGSTROMS AND DEGREES) - BOHR = 0.5291772083 ANGSTROM
 PRIMITIVE CELL - CENTRING CODE 6/1 VOLUME=  2473.969201 - DENSITY  1.071 g/cm^3
         A              B              C           ALPHA      BETA       GAMMA 
    14.90630441    14.61114468    14.61114468   108.652765 109.472233 109.472233
 *******************************************************************************
 ATOMS IN THE ASYMMETRIC UNIT   28 - ATOMS IN THE UNIT CELL:  102
     ATOM                 X/A                 Y/B                 Z/C    
 *******************************************************************************
      1 T 230 ZN   -5.000000000000E-01  2.500000000000E-01 -2.500000000000E-01
      2 F 230 ZN    5.000000000000E-01 -2.500000000000E-01  2.500000000000E-01
      3 T 230 ZN   -2.500000000000E-01 -5.000000000000E-01  2.500000000000E-01
      4 F 230 ZN    2.500000000000E-01 -2.500000000000E-01 -5.000000000000E-01
      5 F 230 ZN    2.500000000000E-01 -5.000000000000E-01 -2.500000000000E-01
      6 F 230 ZN   -2.500000000000E-01  2.500000000000E-01 -5.000000000000E-01
      7 T   7 N    -3.747805825922E-01  2.794584749313E-01 -2.818340982500E-01
      8 T   7 N    -4.387074268186E-01 -9.294648434222E-02  2.818340982500E-01
      9 F   7 N     3.747805825922E-01  9.294648434222E-02 -3.457609424764E-01
     10 F   7 N     4.387074268186E-01 -2.794584749313E-01  3.457609424764E-01
     11 T   7 N    -2.818340982500E-01 -3.747805825922E-01  2.794584749313E-01
     12 T   7 N     2.794584749313E-01 -2.818340982500E-01 -3.747805825922E-01
     13 T   7 N     3.457609424764E-01  4.387074268186E-01 -2.794584749313E-01
     14 T   7 N    -9.294648434222E-02  2.818340982500E-01 -4.387074268186E-01
     15 F   7 N     2.818340982500E-01 -4.387074268186E-01 -9.294648434222E-02
     16 F   7 N     9.294648434222E-02 -3.457609424764E-01  3.747805825922E-01
     17 F   7 N    -3.457609424764E-01  3.747805825922E-01  9.294648434222E-02
     18 F   7 N    -2.794584749313E-01  3.457609424764E-01  4.387074268186E-01
     19 F   7 N     2.794584749313E-01 -3.747805825922E-01 -2.818340982500E-01
     20 F   7 N    -9.294648434222E-02 -4.387074268186E-01  2.818340982500E-01
     21 F   7 N     9.294648434222E-02  3.747805825922E-01 -3.457609424764E-01
     22 F   7 N    -2.794584749313E-01  4.387074268186E-01  3.457609424764E-01
     23 F   7 N    -3.747805825922E-01 -2.818340982500E-01  2.794584749313E-01
     24 F   7 N    -2.818340982500E-01  2.794584749313E-01 -3.747805825922E-01
     25 F   7 N     4.387074268186E-01  3.457609424764E-01 -2.794584749313E-01
     26 F   7 N     2.818340982500E-01 -9.294648434222E-02 -4.387074268186E-01
     27 F   7 N    -4.387074268186E-01  2.818340982500E-01 -9.294648434222E-02
     28 F   7 N    -3.457609424764E-01  9.294648434222E-02  3.747805825922E-01
     29 F   7 N     3.747805825922E-01 -3.457609424764E-01  9.294648434222E-02
     30 F   7 N     3.457609424764E-01 -2.794584749313E-01  4.387074268186E-01
     31 T  17 CL    4.966505432969E-01  1.544793478752E-01  4.966505432969E-01
     32 T  17 CL   -3.421711954216E-01  0.000000000000E+00 -4.966505432969E-01
     33 F  17 CL   -4.966505432969E-01  1.387778780781E-17 -3.421711954216E-01
     34 F  17 CL    3.421711954216E-01 -1.544793478752E-01  3.421711954216E-01
     35 F  17 CL    4.966505432969E-01  4.966505432969E-01  1.544793478752E-01
     36 T  17 CL    1.544793478752E-01  4.966505432969E-01  4.966505432969E-01
     37 F  17 CL    3.421711954216E-01  3.421711954216E-01 -1.544793478752E-01
     38 T  17 CL    0.000000000000E+00 -4.966505432969E-01 -3.421711954216E-01
     39 F  17 CL   -4.966505432969E-01 -3.421711954216E-01  1.040834085586E-17
     40 F  17 CL    0.000000000000E+00 -3.421711954216E-01 -4.966505432969E-01
     41 F  17 CL   -3.421711954216E-01 -4.966505432969E-01 -8.673617379884E-19
     42 F  17 CL   -1.544793478752E-01  3.421711954216E-01  3.421711954216E-01
     43 T   6 C    -3.799670343664E-01  2.429900243312E-01 -3.799670343664E-01
     44 T   6 C    -3.770429413024E-01  0.000000000000E+00  3.799670343664E-01
     45 F   6 C     3.799670343664E-01  2.775557561563E-17 -3.770429413024E-01
     46 F   6 C     3.770429413024E-01 -2.429900243312E-01  3.770429413024E-01
     47 F   6 C    -3.799670343664E-01 -3.799670343664E-01  2.429900243312E-01
     48 T   6 C     2.429900243312E-01 -3.799670343664E-01 -3.799670343664E-01
     49 F   6 C     3.770429413024E-01  3.770429413024E-01 -2.429900243312E-01
     50 T   6 C     0.000000000000E+00  3.799670343664E-01 -3.770429413024E-01
     51 F   6 C     3.799670343664E-01 -3.770429413024E-01  3.209238430557E-17
     52 F   6 C     0.000000000000E+00 -3.770429413024E-01  3.799670343664E-01
     53 F   6 C    -3.770429413024E-01  3.799670343664E-01 -1.734723475977E-18
     54 F   6 C    -2.429900243312E-01  3.770429413024E-01  3.770429413024E-01
     55 T   6 C    -2.627676736629E-01  3.450839149308E-01 -2.060904397941E-01
     56 T   6 C    -4.488256452751E-01 -5.667723386878E-02  2.060904397941E-01
     57 F   6 C     2.627676736629E-01  5.667723386878E-02 -3.921484114063E-01
     58 F   6 C     4.488256452751E-01 -3.450839149308E-01  3.921484114063E-01
     59 T   6 C    -2.060904397941E-01 -2.627676736629E-01  3.450839149308E-01
     60 T   6 C     3.450839149308E-01 -2.060904397941E-01 -2.627676736629E-01
     61 T   6 C     3.921484114063E-01  4.488256452751E-01 -3.450839149308E-01
     62 T   6 C    -5.667723386878E-02  2.060904397941E-01 -4.488256452751E-01
     63 F   6 C     2.060904397941E-01 -4.488256452751E-01 -5.667723386878E-02
     64 F   6 C     5.667723386878E-02 -3.921484114063E-01  2.627676736629E-01
     65 F   6 C    -3.921484114063E-01  2.627676736629E-01  5.667723386878E-02
     66 F   6 C    -3.450839149308E-01  3.921484114063E-01  4.488256452751E-01
     67 F   6 C     3.450839149308E-01 -2.627676736629E-01 -2.060904397941E-01
     68 F   6 C    -5.667723386878E-02 -4.488256452751E-01  2.060904397941E-01
     69 F   6 C     5.667723386878E-02  2.627676736629E-01 -3.921484114063E-01
     70 F   6 C    -3.450839149308E-01  4.488256452751E-01  3.921484114063E-01
     71 F   6 C    -2.627676736629E-01 -2.060904397941E-01  3.450839149308E-01
     72 F   6 C    -2.060904397941E-01  3.450839149308E-01 -2.627676736629E-01
     73 F   6 C     4.488256452751E-01  3.921484114063E-01 -3.450839149308E-01
     74 F   6 C     2.060904397941E-01 -5.667723386878E-02 -4.488256452751E-01
     75 F   6 C    -4.488256452751E-01  2.060904397941E-01 -5.667723386878E-02
     76 F   6 C    -3.921484114063E-01  5.667723386878E-02  2.627676736629E-01
     77 F   6 C     2.627676736629E-01 -3.921484114063E-01  5.667723386878E-02
     78 F   6 C     3.921484114063E-01 -3.450839149308E-01  4.488256452751E-01
     79 T   1 H    -2.329786108428E-01  3.865956161772E-01 -1.181035375213E-01
     80 T   1 H    -4.953008463016E-01 -1.148750733215E-01  1.181035375213E-01
     81 F   1 H     2.329786108428E-01  1.148750733215E-01 -3.804257729800E-01
     82 F   1 H     4.953008463016E-01 -3.865956161772E-01  3.804257729800E-01
     83 T   1 H    -1.181035375213E-01 -2.329786108428E-01  3.865956161772E-01
     84 T   1 H     3.865956161772E-01 -1.181035375213E-01 -2.329786108428E-01
     85 T   1 H     3.804257729800E-01  4.953008463016E-01 -3.865956161772E-01
     86 T   1 H    -1.148750733215E-01  1.181035375213E-01 -4.953008463016E-01
     87 F   1 H     1.181035375213E-01 -4.953008463016E-01 -1.148750733215E-01
     88 F   1 H     1.148750733215E-01 -3.804257729800E-01  2.329786108428E-01
     89 F   1 H    -3.804257729800E-01  2.329786108428E-01  1.148750733215E-01
     90 F   1 H    -3.865956161772E-01  3.804257729800E-01  4.953008463016E-01
     91 F   1 H     3.865956161772E-01 -2.329786108428E-01 -1.181035375213E-01
     92 F   1 H    -1.148750733215E-01 -4.953008463016E-01  1.181035375213E-01
     93 F   1 H     1.148750733215E-01  2.329786108428E-01 -3.804257729800E-01
     94 F   1 H    -3.865956161772E-01  4.953008463016E-01  3.804257729800E-01
     95 F   1 H    -2.329786108428E-01 -1.181035375213E-01  3.865956161772E-01
     96 F   1 H    -1.181035375213E-01  3.865956161772E-01 -2.329786108428E-01
     97 F   1 H     4.953008463016E-01  3.804257729800E-01 -3.865956161772E-01
     98 F   1 H     1.181035375213E-01 -1.148750733215E-01 -4.953008463016E-01
     99 F   1 H    -4.953008463016E-01  1.181035375213E-01 -1.148750733215E-01
    100 F   1 H    -3.804257729800E-01  1.148750733215E-01  2.329786108428E-01
    101 F   1 H     2.329786108428E-01 -3.804257729800E-01  1.148750733215E-01
    102 F   1 H     3.804257729800E-01 -3.865956161772E-01  4.953008463016E-01

 TRANSFORMATION MATRIX PRIMITIVE-CRYSTALLOGRAPHIC CELL
  0.0000  1.0000  1.0000  1.0000  0.0000  1.0000  1.0000  1.0000  0.0000

 *******************************************************************************
 CRYSTALLOGRAPHIC CELL (VOLUME=       4947.93840197)
         A              B              C           ALPHA      BETA       GAMMA 
    17.04148110    17.04339816    17.04339816    88.281256  90.000000  90.000000

 COORDINATES IN THE CRYSTALLOGRAPHIC CELL
     ATOM                 X/A                 Y/B                 Z/C    
 *******************************************************************************
      1 T 230 ZN    2.500000000000E-01  5.000000000000E-01  6.158268339718E-17
      2 F 230 ZN    2.500000000000E-01 -7.632783294298E-17 -5.000000000000E-01
      3 T 230 ZN   -6.903775587499E-17  2.500000000000E-01 -5.000000000000E-01
      4 F 230 ZN    5.000000000000E-01  8.500145032286E-17  2.500000000000E-01
      5 F 230 ZN    5.000000000000E-01  2.500000000000E-01  1.127570259385E-16
      6 F 230 ZN   -6.903775587499E-17 -5.000000000000E-01  2.500000000000E-01
      7 T   7 N     1.862024796368E-01 -4.680365778868E-01  9.325599529455E-02
      8 T   7 N    -1.862024796368E-01  4.680365778868E-01  9.325599529455E-02
      9 F   7 N     1.862024796368E-01  4.680365778868E-01 -9.325599529455E-02
     10 F   7 N    -1.862024796368E-01 -4.680365778868E-01 -9.325599529455E-02
     11 T   7 N     9.325599529455E-02  1.862024796368E-01 -4.680365778868E-01
     12 T   7 N    -4.680365778868E-01  9.325599529455E-02  1.862024796368E-01
     13 T   7 N    -9.325599529455E-02 -1.862024796368E-01 -4.680365778868E-01
     14 T   7 N     4.680365778868E-01  9.325599529455E-02 -1.862024796368E-01
     15 F   7 N     9.325599529455E-02 -1.862024796368E-01  4.680365778868E-01
     16 F   7 N     4.680365778868E-01 -9.325599529455E-02  1.862024796368E-01
     17 F   7 N    -9.325599529455E-02  1.862024796368E-01  4.680365778868E-01
     18 F   7 N    -4.680365778868E-01 -9.325599529455E-02 -1.862024796368E-01
     19 F   7 N    -4.680365778868E-01  1.862024796368E-01  9.325599529455E-02
     20 F   7 N     4.680365778868E-01 -1.862024796368E-01  9.325599529455E-02
     21 F   7 N     4.680365778868E-01  1.862024796368E-01 -9.325599529455E-02
     22 F   7 N    -4.680365778868E-01 -1.862024796368E-01 -9.325599529455E-02
     23 F   7 N     1.862024796368E-01  9.325599529455E-02 -4.680365778868E-01
     24 F   7 N     9.325599529455E-02 -4.680365778868E-01  1.862024796368E-01
     25 F   7 N    -1.862024796368E-01 -9.325599529455E-02 -4.680365778868E-01
     26 F   7 N     9.325599529455E-02  4.680365778868E-01 -1.862024796368E-01
     27 F   7 N    -1.862024796368E-01  9.325599529455E-02  4.680365778868E-01
     28 F   7 N    -9.325599529455E-02  4.680365778868E-01  1.862024796368E-01
     29 F   7 N     1.862024796368E-01 -9.325599529455E-02  4.680365778868E-01
     30 F   7 N    -9.325599529455E-02 -4.680365778868E-01 -1.862024796368E-01
     31 T  17 CL    7.723967393762E-02  4.194108693593E-01  7.723967393762E-02
     32 T  17 CL   -7.723967393762E-02 -4.194108693593E-01  7.723967393762E-02
     33 F  17 CL    7.723967393762E-02 -4.194108693593E-01 -7.723967393762E-02
     34 F  17 CL   -7.723967393762E-02  4.194108693593E-01 -7.723967393762E-02
     35 F  17 CL    7.723967393762E-02  7.723967393762E-02  4.194108693593E-01
     36 T  17 CL    4.194108693593E-01  7.723967393762E-02  7.723967393762E-02
     37 F  17 CL   -7.723967393762E-02 -7.723967393762E-02  4.194108693593E-01
     38 T  17 CL   -4.194108693593E-01  7.723967393762E-02 -7.723967393762E-02
     39 F  17 CL    7.723967393762E-02 -7.723967393762E-02 -4.194108693593E-01
     40 F  17 CL   -4.194108693593E-01 -7.723967393762E-02  7.723967393762E-02
     41 F  17 CL   -7.723967393762E-02  7.723967393762E-02 -4.194108693593E-01
     42 F  17 CL    4.194108693593E-01 -7.723967393762E-02 -7.723967393762E-02
     43 T   6 C     1.214950121656E-01  4.985379534680E-01  1.214950121656E-01
     44 T   6 C    -1.214950121656E-01 -4.985379534680E-01  1.214950121656E-01
     45 F   6 C     1.214950121656E-01 -4.985379534680E-01 -1.214950121656E-01
     46 F   6 C    -1.214950121656E-01  4.985379534680E-01 -1.214950121656E-01
     47 F   6 C     1.214950121656E-01  1.214950121656E-01  4.985379534680E-01
     48 T   6 C     4.985379534680E-01  1.214950121656E-01  1.214950121656E-01
     49 F   6 C    -1.214950121656E-01 -1.214950121656E-01  4.985379534680E-01
     50 T   6 C    -4.985379534680E-01  1.214950121656E-01 -1.214950121656E-01
     51 F   6 C     1.214950121656E-01 -1.214950121656E-01 -4.985379534680E-01
     52 F   6 C    -4.985379534680E-01 -1.214950121656E-01  1.214950121656E-01
     53 F   6 C    -1.214950121656E-01  1.214950121656E-01 -4.985379534680E-01
     54 F   6 C     4.985379534680E-01 -1.214950121656E-01 -1.214950121656E-01
     55 T   6 C    -2.991194256002E-01  9.302898580608E-02 -3.557966594690E-01
     56 T   6 C     2.991194256002E-01 -9.302898580608E-02 -3.557966594690E-01
     57 F   6 C    -2.991194256002E-01 -9.302898580608E-02  3.557966594690E-01
     58 F   6 C     2.991194256002E-01  9.302898580608E-02  3.557966594690E-01
     59 T   6 C    -3.557966594690E-01 -2.991194256002E-01  9.302898580608E-02
     60 T   6 C     9.302898580608E-02 -3.557966594690E-01 -2.991194256002E-01
     61 T   6 C     3.557966594690E-01  2.991194256002E-01  9.302898580608E-02
     62 T   6 C    -9.302898580608E-02 -3.557966594690E-01  2.991194256002E-01
     63 F   6 C    -3.557966594690E-01  2.991194256002E-01 -9.302898580608E-02
     64 F   6 C    -9.302898580608E-02  3.557966594690E-01 -2.991194256002E-01
     65 F   6 C     3.557966594690E-01 -2.991194256002E-01 -9.302898580608E-02
     66 F   6 C     9.302898580608E-02  3.557966594690E-01  2.991194256002E-01
     67 F   6 C     9.302898580608E-02 -2.991194256002E-01 -3.557966594690E-01
     68 F   6 C    -9.302898580608E-02  2.991194256002E-01 -3.557966594690E-01
     69 F   6 C    -9.302898580608E-02 -2.991194256002E-01  3.557966594690E-01
     70 F   6 C     9.302898580608E-02  2.991194256002E-01  3.557966594690E-01
     71 F   6 C    -2.991194256002E-01 -3.557966594690E-01  9.302898580608E-02
     72 F   6 C    -3.557966594690E-01  9.302898580608E-02 -2.991194256002E-01
     73 F   6 C     2.991194256002E-01  3.557966594690E-01  9.302898580608E-02
     74 F   6 C    -3.557966594690E-01 -9.302898580608E-02  2.991194256002E-01
     75 F   6 C     2.991194256002E-01 -3.557966594690E-01 -9.302898580608E-02
     76 F   6 C     3.557966594690E-01 -9.302898580608E-02 -2.991194256002E-01
     77 F   6 C    -2.991194256002E-01  3.557966594690E-01 -9.302898580608E-02
     78 F   6 C     3.557966594690E-01  9.302898580608E-02  2.991194256002E-01
     79 T   1 H    -2.492646552507E-01  1.311611177294E-01 -3.641397285722E-01
     80 T   1 H     2.492646552507E-01 -1.311611177294E-01 -3.641397285722E-01
     81 F   1 H    -2.492646552507E-01 -1.311611177294E-01  3.641397285722E-01
     82 F   1 H     2.492646552507E-01  1.311611177294E-01  3.641397285722E-01
     83 T   1 H    -3.641397285722E-01 -2.492646552507E-01  1.311611177294E-01
     84 T   1 H     1.311611177294E-01 -3.641397285722E-01 -2.492646552507E-01
     85 T   1 H     3.641397285722E-01  2.492646552507E-01  1.311611177294E-01
     86 T   1 H    -1.311611177294E-01 -3.641397285722E-01  2.492646552507E-01
     87 F   1 H    -3.641397285722E-01  2.492646552507E-01 -1.311611177294E-01
     88 F   1 H    -1.311611177294E-01  3.641397285722E-01 -2.492646552507E-01
     89 F   1 H     3.641397285722E-01 -2.492646552507E-01 -1.311611177294E-01
     90 F   1 H     1.311611177294E-01  3.641397285722E-01  2.492646552507E-01
     91 F   1 H     1.311611177294E-01 -2.492646552507E-01 -3.641397285722E-01
     92 F   1 H    -1.311611177294E-01  2.492646552507E-01 -3.641397285722E-01
     93 F   1 H    -1.311611177294E-01 -2.492646552507E-01  3.641397285722E-01
     94 F   1 H     1.311611177294E-01  2.492646552507E-01  3.641397285722E-01
     95 F   1 H    -2.492646552507E-01 -3.641397285722E-01  1.311611177294E-01
     96 F   1 H    -3.641397285722E-01  1.311611177294E-01 -2.492646552507E-01
     97 F   1 H     2.492646552507E-01  3.641397285722E-01  1.311611177294E-01
     98 F   1 H    -3.641397285722E-01 -1.311611177294E-01  2.492646552507E-01
     99 F   1 H     2.492646552507E-01 -3.641397285722E-01 -1.311611177294E-01
    100 F   1 H     3.641397285722E-01 -1.311611177294E-01 -2.492646552507E-01
    101 F   1 H    -2.492646552507E-01  3.641397285722E-01 -1.311611177294E-01
    102 F   1 H     3.641397285722E-01  1.311611177294E-01  2.492646552507E-01

 T = ATOM BELONGING TO THE ASYMMETRIC UNIT

 ****    4 SYMMOPS - TRANSLATORS IN FRACTIONAL UNITS
 **** MATRICES AND TRANSLATORS IN THE CRYSTALLOGRAPHIC REFERENCE FRAME
   V INV                    ROTATION MATRICES                   TRANSLATORS
   1   1  1.00  0.00  0.00  0.00  1.00  0.00  0.00  0.00  1.00  0.00  0.00  0.00
   2   2 -1.00  0.00  0.00 -1.00  0.00  1.00 -1.00  1.00  0.00  0.00  0.00  0.00
   3   3  1.00  0.00  0.00  0.00  0.00  1.00 -0.00  1.00  0.00  0.00  0.00  0.00
   4   4 -1.00  0.00  0.00 -1.00  1.00  0.00 -1.00  0.00  1.00  0.00  0.00  0.00

 DIRECT LATTICE VECTORS CARTESIAN COMPONENTS (ANGSTROM)
          X                    Y                    Z
  -0.852074054932E+01   0.864855165756E+01   0.864855165756E+01
   0.852074054932E+01  -0.839292944108E+01   0.839292944108E+01
   0.852074054932E+01   0.839292944108E+01  -0.839292944108E+01


 CARTESIAN COORDINATES - PRIMITIVE CELL
 *******************************************************************************
 *      ATOM          X(ANGSTROM)         Y(ANGSTROM)         Z(ANGSTROM)
 *******************************************************************************
    1   230 ZN   -1.278111082398E+01  8.520740549320E+00  1.278111082398E-01
    2   230 ZN   -1.278111082398E+01  1.278111082398E-01  8.520740549320E+00
    3   230 ZN   -1.176505611836E-15 -1.265329971574E+01  8.329023886960E+00
    4   230 ZN    8.520740549320E+00 -1.917166623597E-01 -1.278111082398E+01
    5   230 ZN    8.520740549320E+00 -1.278111082398E+01 -1.917166623597E-01
    6   230 ZN   -1.176505611836E-15  8.329023886960E+00 -1.265329971574E+01
    7     7 N     3.173166037250E+00 -7.952198191313E+00  1.469579733714E+00
    8     7 N    -3.173166037250E+00  7.999874799747E+00  1.708860828580E+00
    9     7 N     3.173166037250E+00  7.952198191313E+00 -1.469579733714E+00
   10     7 N    -3.173166037250E+00 -7.999874799747E+00 -1.708860828580E+00
   11     7 N     1.589220281147E+00  3.053525489817E+00 -7.928439004971E+00
   12     7 N    -7.976036495530E+00  1.636817771706E+00  3.197004341467E+00
   13     7 N    -1.589220281147E+00 -3.292806584683E+00 -8.023633986089E+00
   14     7 N     7.976036495530E+00  1.541622790588E+00 -3.149327733033E+00
   15     7 N     1.589220281147E+00 -3.053525489817E+00  7.928439004971E+00
   16     7 N     7.976036495530E+00 -1.541622790588E+00  3.149327733033E+00
   17     7 N    -1.589220281147E+00  3.292806584683E+00  8.023633986089E+00
   18     7 N    -7.976036495530E+00 -1.636817771706E+00 -3.197004341467E+00
   19     7 N    -7.976036495530E+00  3.197004341467E+00  1.636817771706E+00
   20     7 N     7.976036495530E+00 -3.149327733033E+00  1.541622790588E+00
   21     7 N     7.976036495530E+00  3.149327733033E+00 -1.541622790588E+00
   22     7 N    -7.976036495530E+00 -3.197004341467E+00 -1.636817771706E+00
   23     7 N     3.173166037250E+00  1.469579733714E+00 -7.952198191313E+00
   24     7 N     1.589220281147E+00 -7.928439004971E+00  3.053525489817E+00
   25     7 N    -3.173166037250E+00 -1.708860828580E+00 -7.999874799747E+00
   26     7 N     1.589220281147E+00  7.928439004971E+00 -3.053525489817E+00
   27     7 N    -3.173166037250E+00  1.708860828580E+00  7.999874799747E+00
   28     7 N    -1.589220281147E+00  8.023633986089E+00  3.292806584683E+00
   29     7 N     3.173166037250E+00 -1.469579733714E+00  7.952198191313E+00
   30     7 N    -1.589220281147E+00 -8.023633986089E+00 -3.292806584683E+00
   31    17 CL    1.316278443473E+00  7.167126579402E+00  1.423489179514E+00
   32    17 CL   -1.316278443473E+00 -7.127638226098E+00  1.209067707432E+00
   33    17 CL    1.316278443473E+00 -7.167126579402E+00 -1.423489179514E+00
   34    17 CL   -1.316278443473E+00  7.127638226098E+00 -1.209067707432E+00
   35    17 CL    1.316278443473E+00  1.423489179514E+00  7.167126579402E+00
   36    17 CL    7.147382402750E+00  1.336022620125E+00  1.336022620125E+00
   37    17 CL   -1.316278443473E+00 -1.209067707432E+00  7.127638226098E+00
   38    17 CL   -7.147382402750E+00  1.296534266821E+00 -1.296534266821E+00
   39    17 CL    1.316278443473E+00 -1.423489179514E+00 -7.167126579402E+00
   40    17 CL   -7.147382402750E+00 -1.296534266821E+00  1.296534266821E+00
   41    17 CL   -1.316278443473E+00  1.209067707432E+00 -7.127638226098E+00
   42    17 CL    7.147382402750E+00 -1.336022620125E+00 -1.336022620125E+00
   43     6 C     2.070454953399E+00  8.526881935280E+00  2.197892330064E+00
   44     6 C    -2.070454953399E+00 -8.464768286678E+00  1.943017576734E+00
   45     6 C     2.070454953399E+00 -8.526881935280E+00 -2.197892330064E+00
   46     6 C    -2.070454953399E+00  8.464768286678E+00 -1.943017576734E+00
   47     6 C     2.070454953399E+00  2.197892330064E+00  8.526881935280E+00
   48     6 C     8.495825110979E+00  2.101511777700E+00  2.101511777700E+00
   49     6 C    -2.070454953399E+00 -1.943017576734E+00  8.464768286678E+00
   50     6 C    -8.495825110979E+00  2.039398129098E+00 -2.039398129098E+00
   51     6 C     2.070454953399E+00 -2.197892330064E+00 -8.526881935280E+00
   52     6 C    -8.495825110979E+00 -2.039398129098E+00  2.039398129098E+00
   53     6 C    -2.070454953399E+00  1.943017576734E+00 -8.464768286678E+00
   54     6 C     8.495825110979E+00 -2.101511777700E+00 -2.101511777700E+00
   55     6 C    -5.097438037602E+00  1.494402172531E+00 -6.039521771751E+00
   56     6 C     5.097438037602E+00 -1.676301233949E+00 -6.087082322849E+00
   57     6 C    -5.097438037602E+00 -1.494402172531E+00  6.039521771751E+00
   58     6 C     5.097438037602E+00  1.676301233949E+00  6.087082322849E+00
   59     6 C    -6.063302047300E+00 -5.073657762053E+00  1.508890132676E+00
   60     6 C     1.585351703240E+00 -6.139763617864E+00 -5.188387568311E+00
   61     6 C     6.063302047300E+00  5.121218313151E+00  1.661813273804E+00
   62     6 C    -1.585351703240E+00 -5.986840476736E+00  5.006488506893E+00
   63     6 C    -6.063302047300E+00  5.073657762053E+00 -1.508890132676E+00
   64     6 C    -1.585351703240E+00  5.986840476736E+00 -5.006488506893E+00
   65     6 C     6.063302047300E+00 -5.121218313151E+00 -1.661813273804E+00
   66     6 C     1.585351703240E+00  6.139763617864E+00  5.188387568312E+00
   67     6 C     1.585351703240E+00 -5.188387568311E+00 -6.139763617864E+00
   68     6 C    -1.585351703240E+00  5.006488506893E+00 -5.986840476736E+00
   69     6 C    -1.585351703240E+00 -5.006488506893E+00  5.986840476736E+00
   70     6 C     1.585351703240E+00  5.188387568311E+00  6.139763617864E+00
   71     6 C    -5.097438037602E+00 -6.039521771751E+00  1.494402172531E+00
   72     6 C    -6.063302047300E+00  1.508890132676E+00 -5.073657762053E+00
   73     6 C     5.097438037602E+00  6.087082322849E+00  1.676301233949E+00
   74     6 C    -6.063302047300E+00 -1.508890132676E+00  5.073657762053E+00
   75     6 C     5.097438037602E+00 -6.087082322849E+00 -1.676301233949E+00
   76     6 C     6.063302047300E+00 -1.661813273804E+00 -5.121218313151E+00
   77     6 C    -5.097438037602E+00  6.039521771751E+00 -1.494402172531E+00
   78     6 C     6.063302047300E+00  1.661813273804E+00  5.121218313151E+00
   79     1 H    -4.247838911013E+00  2.142097504136E+00 -6.171952606097E+00
   80     1 H     4.247838911013E+00 -2.328261913188E+00 -6.239007997357E+00
   81     1 H    -4.247838911013E+00 -2.142097504136E+00  6.171952606097E+00
   82     1 H     4.247838911013E+00  2.328261913188E+00  6.239007997357E+00
   83     1 H    -6.205480301727E+00 -4.214311215383E+00  2.171462124997E+00
   84     1 H     2.235179708662E+00 -6.269197885392E+00 -4.340921115539E+00
   85     1 H     6.205480301727E+00  4.281366606643E+00  2.298897292327E+00
   86     1 H    -2.235179708662E+00 -6.141762718062E+00  4.154756706487E+00
   87     1 H    -6.205480301727E+00  4.214311215383E+00 -2.171462124997E+00
   88     1 H    -2.235179708662E+00  6.141762718062E+00 -4.154756706487E+00
   89     1 H     6.205480301727E+00 -4.281366606643E+00 -2.298897292327E+00
   90     1 H     2.235179708662E+00  6.269197885392E+00  4.340921115539E+00
   91     1 H     2.235179708662E+00 -4.340921115539E+00 -6.269197885392E+00
   92     1 H    -2.235179708662E+00  4.154756706487E+00 -6.141762718062E+00
   93     1 H    -2.235179708662E+00 -4.154756706487E+00  6.141762718062E+00
   94     1 H     2.235179708662E+00  4.340921115539E+00  6.269197885392E+00
   95     1 H    -4.247838911013E+00 -6.171952606097E+00  2.142097504136E+00
   96     1 H    -6.205480301727E+00  2.171462124997E+00 -4.214311215383E+00
   97     1 H     4.247838911013E+00  6.239007997357E+00  2.328261913188E+00
   98     1 H    -6.205480301727E+00 -2.171462124997E+00  4.214311215383E+00
   99     1 H     4.247838911013E+00 -6.239007997357E+00 -2.328261913188E+00
  100     1 H     6.205480301727E+00 -2.298897292327E+00 -4.281366606643E+00
  101     1 H    -4.247838911013E+00  6.171952606097E+00 -2.142097504136E+00
  102     1 H     6.205480301727E+00  2.298897292327E+00  4.281366606643E+00
 INFORMATION **** EXCBUF **** EXCH. BIPO BUFFER: WORDS USED =           0

 DFT PARAMETERS

     ATOM       ELECTRONS   NET CHARGE   R(ANGSTROM)
   1 230  ZN     20.0000      0.0000     1.37000000
   7   7  N       7.0000      0.0000     0.74000000
  31  17  CL     17.0000      0.0000     0.99000000
  43   6  C       6.0000      0.0000     0.77000000
  79   1  H       1.0000      0.0000     1.11000000

 SIZE OF GRID=    1618128
 TTTTTTTTTTTTTTTTTTTTTTTTTTTTTT MAKE_GRID2  TELAPSE      842.96 TCPU      728.01
 BECKE WEIGHT FUNCTION
 RADSAFE =     2.00
 TOLERANCES - DENSITY:10**- 6; POTENTIAL:10**- 9; GRID WGT:10**-14

 RADIAL INTEGRATION  - INTERVALS (POINTS,UPPER LIMIT):            1( 99,  4.0*R)

 ANGULAR INTEGRATION - INTERVALS (ACCURACY LEVEL [N. POINTS] UPPER LIMIT):
  1(  6[ 146]   0.2)  2( 11[ 302]   0.5)  3( 14[ 590]   0.9)  4( 18[1454]   3.5)
  5( 14[ 590]9999.0)
 EEEEEEEEEE INT_CALC TERMINATION  DATE 09 07 2020 TIME 12:01:59.2

 *******************************************************************************
 ZIFCl_start                                                                     
 CRYSTAL - SCF - TYPE OF CALCULATION :  RESTRICTED CLOSED SHELL
 *******************************************************************************

 CAPPA:IS1  2;IS2  2;IS3  2; K PTS MONK NET   5; SYMMOPS:K SPACE   8;G SPACE   4

 TTTTTTTTTTTTTTTTTTTTTTTTTTTTTT SDIK        TELAPSE      844.28 TCPU      729.30

 INFORMATION FROM INTEGRAL EVALUATION

 RESTART FROM A PREVIOUS DENSITY MATRIX - DEP ACTIVE
 NUMBER OF COUPLE SETS (NEW, OLD, FOUND):   11941   11941   11941
 NUMBER OF IRREDUCIBLE G VECTORS        :   12155   12155   12155
 CHARGE NORMALIZATION FACTOR   1.00002052
 TOTAL ATOMIC CHARGES:
  18.6753157  18.6753157  18.6753782  18.6753782  18.6753782  18.6753782
   7.5395056   7.5445442   7.5395056   7.5445442   7.5378682   7.5444642
   7.5458784   7.5393091   7.5378682   7.5393091   7.5458784   7.5444642
   7.5444642   7.5393091   7.5393091   7.5444642   7.5395056   7.5378682
   7.5445442   7.5378682   7.5445442   7.5458784   7.5395056   7.5458784
  17.0824879  17.0855163  17.0824879  17.0855163  17.0824879  17.0838425
  17.0855163  17.0843140  17.0824879  17.0843140  17.0855163  17.0838425
   5.6854483   5.6898951   5.6854483   5.6898951   5.6854483   5.6981259
   5.6898951   5.6770734   5.6854483   5.6770734   5.6898951   5.6981259
   6.0284365   6.0400791   6.0284365   6.0400791   6.0335056   6.0428672
   6.0347992   6.0256516   6.0335056   6.0256516   6.0347992   6.0428672
   6.0428672   6.0256516   6.0256516   6.0428672   6.0284365   6.0335056
   6.0400791   6.0335056   6.0400791   6.0347992   6.0284365   6.0347992
   0.8704527   0.8678939   0.8704527   0.8678939   0.8646771   0.8693070
   0.8737170   0.8689819   0.8646771   0.8689819   0.8737170   0.8693070
   0.8693070   0.8689819   0.8689819   0.8693070   0.8704527   0.8646771
   0.8678939   0.8646771   0.8678939   0.8737170   0.8704527   0.8737170
 TTTTTTTTTTTTTTTTTTTTTTTTTTTTTT MOQGAD      TELAPSE      847.18 TCPU      732.13
 TTTTTTTTTTTTTTTTTTTTTTTTTTTTTT SHELLXN     TELAPSE      851.50 TCPU      735.43
 TTTTTTTTTTTTTTTTTTTTTTTTTTTTTT MONMO3      TELAPSE      853.01 TCPU      736.94
 NUMERICALLY INTEGRATED DENSITY    732.0000960878
 TTTTTTTTTTTTTTTTTTTTTTTTTTTTTT NUMDFT      TELAPSE      857.04 TCPU      740.98
 CYC   0 ETOT(AU) -9.586920773748E+03 DETOT -9.59E+03 tst  6.80E-12 PX  1.00E+00
 TTTTTTTTTTTTTTTTTTTTTTTTTTTTTT DIIS        TELAPSE      857.11 TCPU      741.05
 TTTTTTTTTTTTTTTTTTTTTTTTTTTTTT FDIK        TELAPSE      895.66 TCPU      774.56
 INSULATING STATE
 TOP OF VALENCE BANDS -    BAND    366; K    5; EIG -1.9770569E-01 AU
 TOP OF VALENCE BANDS -    BAND    366; K    1; EIG -1.9781426E-01 AU
 BOTTOM OF VIRTUAL BANDS - BAND    367; K    4; EIG -1.5766086E-02 AU
 INDIRECT ENERGY BAND GAP:   4.9508 eV
 BOTTOM OF VIRTUAL BANDS - BAND    367; K    1; EIG -1.5078066E-02 AU
 TTTTTTTTTTTTTTTTTTTTTTTTTTTTTT PDIG        TELAPSE      896.05 TCPU      774.95
 CHARGE NORMALIZATION FACTOR   1.00000000
 TOTAL ATOMIC CHARGES:
  18.6751666  18.6751666  18.6747002  18.6747002  18.6747002  18.6747002
   7.5408002   7.5418203   7.5408002   7.5418203   7.5712976   7.5539334
   7.5137204   7.5286876   7.5712976   7.5286876   7.5137204   7.5539334
   7.5539334   7.5286876   7.5286876   7.5539334   7.5408002   7.5712976
   7.5418203   7.5712976   7.5418203   7.5137204   7.5408002   7.5137204
  17.0734263  17.0937610  17.0734263  17.0937610  17.0734263  17.0904992
  17.0937610  17.0762395  17.0734263  17.0762395  17.0937610  17.0904992
   5.6903842   5.6844466   5.6903842   5.6844466   5.6903842   5.6661599
   5.6844466   5.7128554   5.6903842   5.7128554   5.6844466   5.6661599
   6.0411099   6.0277380   6.0411099   6.0277380   6.0214025   6.0150903
   6.0480365   6.0538071   6.0214025   6.0538071   6.0480365   6.0150903
   6.0150903   6.0538071   6.0538071   6.0150903   6.0411099   6.0214025
   6.0277380   6.0214025   6.0277380   6.0480365   6.0411099   6.0480365
   0.8657943   0.8728063   0.8657943   0.8728063   0.8665693   0.8740207
   0.8720540   0.8641328   0.8665693   0.8641328   0.8720540   0.8740207
   0.8740207   0.8641328   0.8641328   0.8740207   0.8657943   0.8665693
   0.8728063   0.8665693   0.8728063   0.8720540   0.8657943   0.8720540
 TTTTTTTTTTTTTTTTTTTTTTTTTTTTTT MOQGAD      TELAPSE      896.06 TCPU      774.96
 TTTTTTTTTTTTTTTTTTTTTTTTTTTTTT SHELLXN     TELAPSE      902.70 TCPU      778.30
 TTTTTTTTTTTTTTTTTTTTTTTTTTTTTT MONMO3      TELAPSE      903.61 TCPU      779.21
 NUMERICALLY INTEGRATED DENSITY    732.0000909087
 TTTTTTTTTTTTTTTTTTTTTTTTTTTTTT NUMDFT      TELAPSE      907.51 TCPU      783.11
 CYC   1 ETOT(AU) -9.586804711613E+03 DETOT  1.16E-01 tst  0.00E+00 PX  1.01E-02
 TTTTTTTTTTTTTTTTTTTTTTTTTTTTTT DIIS        TELAPSE      907.83 TCPU      783.43
 DIIS TEST: 0.16834E-01 AT SCF   CYCLE   1 - MIX   30 %
 TTTTTTTTTTTTTTTTTTTTTTTTTTTTTT FDIK        TELAPSE      915.22 TCPU      790.32
 INSULATING STATE
 TOP OF VALENCE BANDS -    BAND    366; K    5; EIG -1.9360153E-01 AU
 TOP OF VALENCE BANDS -    BAND    366; K    1; EIG -1.9365017E-01 AU
 BOTTOM OF VIRTUAL BANDS - BAND    367; K    2; EIG -1.2704109E-02 AU
 INDIRECT ENERGY BAND GAP:   4.9225 eV
 BOTTOM OF VIRTUAL BANDS - BAND    367; K    1; EIG -1.2001020E-02 AU
 TTTTTTTTTTTTTTTTTTTTTTTTTTTTTT PDIG        TELAPSE      915.56 TCPU      790.66
 CHARGE NORMALIZATION FACTOR   1.00000000
 TOTAL ATOMIC CHARGES:
  18.6763154  18.6763154  18.6759877  18.6759877  18.6759877  18.6759877
   7.5426985   7.5421295   7.5426985   7.5421295   7.5338177   7.5457503
   7.5482979   7.5385975   7.5338177   7.5385975   7.5482979   7.5457503
   7.5457503   7.5385975   7.5385975   7.5457503   7.5426985   7.5338177
   7.5421295   7.5338177   7.5421295   7.5482979   7.5426985   7.5482979
  17.0887852  17.0793183  17.0887852  17.0793183  17.0887852  17.0673724
  17.0793183  17.1001732  17.0887852  17.1001732  17.0793183  17.0673724
   5.6891435   5.6872116   5.6891435   5.6872116   5.6891435   5.7004039
   5.6872116   5.6742255   5.6891435   5.6742255   5.6872116   5.7004039
   6.0355234   6.0324692   6.0355234   6.0324692   6.0291404   6.0381306
   6.0382400   6.0294153   6.0291404   6.0294153   6.0382400   6.0381306
   6.0381306   6.0294153   6.0294153   6.0381306   6.0355234   6.0291404
   6.0324692   6.0291404   6.0324692   6.0382400   6.0355234   6.0382400
   0.8687687   0.8698271   0.8687687   0.8698271   0.8650787   0.8645711
   0.8733912   0.8744617   0.8650787   0.8744617   0.8733912   0.8645711
   0.8645711   0.8744617   0.8744617   0.8645711   0.8687687   0.8650787
   0.8698271   0.8650787   0.8698271   0.8733912   0.8687687   0.8733912
 TTTTTTTTTTTTTTTTTTTTTTTTTTTTTT MOQGAD      TELAPSE      915.57 TCPU      790.67
 TTTTTTTTTTTTTTTTTTTTTTTTTTTTTT SHELLXN     TELAPSE      919.00 TCPU      793.90
 TTTTTTTTTTTTTTTTTTTTTTTTTTTTTT MONMO3      TELAPSE      919.91 TCPU      794.81
 NUMERICALLY INTEGRATED DENSITY    732.0000944266
 TTTTTTTTTTTTTTTTTTTTTTTTTTTTTT NUMDFT      TELAPSE      923.83 TCPU      798.73
 CYC   2 ETOT(AU) -9.586805374685E+03 DETOT -6.63E-04 tst  7.09E-06 PX  7.44E-03
 TTTTTTTTTTTTTTTTTTTTTTTTTTTTTT DIIS        TELAPSE      923.97 TCPU      798.88
 DIIS TEST: 0.13336E-01 AT SCF   CYCLE   2 - DIIS ACTIVE - HISTORY:     2 CYCLES
 TTTTTTTTTTTTTTTTTTTTTTTTTTTTTT FDIK        TELAPSE      930.00 TCPU      804.69
 INSULATING STATE
 TOP OF VALENCE BANDS -    BAND    366; K    5; EIG -1.9586376E-01 AU
 TOP OF VALENCE BANDS -    BAND    366; K    1; EIG -1.9593202E-01 AU
 BOTTOM OF VIRTUAL BANDS - BAND    367; K    2; EIG -1.2801935E-02 AU
 INDIRECT ENERGY BAND GAP:   4.9814 eV
 BOTTOM OF VIRTUAL BANDS - BAND    367; K    1; EIG -1.2176666E-02 AU
 TTTTTTTTTTTTTTTTTTTTTTTTTTTTTT PDIG        TELAPSE      930.45 TCPU      805.13
 CHARGE NORMALIZATION FACTOR   1.00000000
 TOTAL ATOMIC CHARGES:
  18.6754929  18.6754929  18.6750589  18.6750589  18.6750589  18.6750589
   7.5362327   7.5455523   7.5362327   7.5455523   7.5617212   7.5499935
   7.5245380   7.5327615   7.5617212   7.5327615   7.5245380   7.5499935
   7.5499935   7.5327615   7.5327615   7.5499935   7.5362327   7.5617212
   7.5455523   7.5617212   7.5455523   7.5245380   7.5362327   7.5245380
  17.0815687  17.0863915  17.0815687  17.0863915  17.0815687  17.0799402
  17.0863915  17.0871683  17.0815687  17.0871683  17.0863915  17.0799402
   5.6881037   5.6858696   5.6881037   5.6858696   5.6881037   5.6827985
   5.6858696   5.6960387   5.6881037   5.6960387   5.6858696   5.6827985
   6.0336436   6.0346956   6.0336436   6.0346956   6.0288994   6.0308433
   6.0408198   6.0373365   6.0288994   6.0373365   6.0408198   6.0308433
   6.0308433   6.0373365   6.0373365   6.0308433   6.0336436   6.0288994
   6.0346956   6.0288994   6.0346956   6.0408198   6.0336436   6.0408198
   0.8677822   0.8707260   0.8677822   0.8707260   0.8634894   0.8681292
   0.8748984   0.8702258   0.8634894   0.8702258   0.8748984   0.8681292
   0.8681292   0.8702258   0.8702258   0.8681292   0.8677822   0.8634894
   0.8707260   0.8634894   0.8707260   0.8748984   0.8677822   0.8748984
 TTTTTTTTTTTTTTTTTTTTTTTTTTTTTT MOQGAD      TELAPSE      930.46 TCPU      805.14
 TTTTTTTTTTTTTTTTTTTTTTTTTTTTTT SHELLXN     TELAPSE      933.97 TCPU      808.39
 TTTTTTTTTTTTTTTTTTTTTTTTTTTTTT MONMO3      TELAPSE      935.43 TCPU      809.85
 NUMERICALLY INTEGRATED DENSITY    732.0000937686
 TTTTTTTTTTTTTTTTTTTTTTTTTTTTTT NUMDFT      TELAPSE      939.34 TCPU      813.76
 CYC   3 ETOT(AU) -9.586807054222E+03 DETOT -1.68E-03 tst  4.12E-06 PX  3.84E-03
 TTTTTTTTTTTTTTTTTTTTTTTTTTTTTT DIIS        TELAPSE      940.48 TCPU      814.90
 DIIS TEST: 0.13333E-02 AT SCF   CYCLE   3 - DIIS ACTIVE - HISTORY:     3 CYCLES
 TTTTTTTTTTTTTTTTTTTTTTTTTTTTTT FDIK        TELAPSE      953.74 TCPU      815.59
 INSULATING STATE
 TOP OF VALENCE BANDS -    BAND    366; K    5; EIG -1.9662638E-01 AU
 TOP OF VALENCE BANDS -    BAND    366; K    1; EIG -1.9670545E-01 AU
 BOTTOM OF VIRTUAL BANDS - BAND    367; K    2; EIG -1.2866706E-02 AU
 INDIRECT ENERGY BAND GAP:   5.0004 eV
 BOTTOM OF VIRTUAL BANDS - BAND    367; K    1; EIG -1.2115757E-02 AU
 TTTTTTTTTTTTTTTTTTTTTTTTTTTTTT PDIG        TELAPSE      954.12 TCPU      815.97
 CHARGE NORMALIZATION FACTOR   1.00000000
 TOTAL ATOMIC CHARGES:
  18.6756366  18.6756366  18.6751374  18.6751374  18.6751374  18.6751374
   7.5417474   7.5426957   7.5417474   7.5426957   7.5513605   7.5512147
   7.5318265   7.5321096   7.5513605   7.5321096   7.5318265   7.5512147
   7.5512147   7.5321096   7.5321096   7.5512147   7.5417474   7.5513605
   7.5426957   7.5513605   7.5426957   7.5318265   7.5417474   7.5318265
  17.0813674  17.0862922  17.0813674  17.0862922  17.0813674  17.0789792
  17.0862922  17.0882655  17.0813674  17.0882655  17.0862922  17.0789792
   5.6901643   5.6854254   5.6901643   5.6854254   5.6901643   5.6848628
   5.6854254   5.6920061   5.6901643   5.6920061   5.6854254   5.6848628
   6.0391240   6.0297987   6.0391240   6.0297987   6.0250295   6.0279466
   6.0426992   6.0405416   6.0250295   6.0405416   6.0426992   6.0279466
   6.0279466   6.0405416   6.0405416   6.0279466   6.0391240   6.0250295
   6.0297987   6.0250295   6.0297987   6.0426992   6.0391240   6.0426992
   0.8674001   0.8711222   0.8674001   0.8711222   0.8641497   0.8687140
   0.8744757   0.8697826   0.8641497   0.8697826   0.8744757   0.8687140
   0.8687140   0.8697826   0.8697826   0.8687140   0.8674001   0.8641497
   0.8711222   0.8641497   0.8711222   0.8744757   0.8674001   0.8744757
 TTTTTTTTTTTTTTTTTTTTTTTTTTTTTT MOQGAD      TELAPSE      954.14 TCPU      815.99
 TTTTTTTTTTTTTTTTTTTTTTTTTTTTTT SHELLXN     TELAPSE      957.87 TCPU      819.21
 TTTTTTTTTTTTTTTTTTTTTTTTTTTTTT MONMO3      TELAPSE      958.67 TCPU      820.02
 NUMERICALLY INTEGRATED DENSITY    732.0000934412
 TTTTTTTTTTTTTTTTTTTTTTTTTTTTTT NUMDFT      TELAPSE      962.58 TCPU      823.92
 CYC   4 ETOT(AU) -9.586807217343E+03 DETOT -1.63E-04 tst  9.55E-07 PX  1.17E-03
 TTTTTTTTTTTTTTTTTTTTTTTTTTTTTT DIIS        TELAPSE      964.71 TCPU      826.05
 DIIS TEST: 0.33155E-03 AT SCF   CYCLE   4 - DIIS ACTIVE - HISTORY:     4 CYCLES
 TTTTTTTTTTTTTTTTTTTTTTTTTTTTTT FDIK        TELAPSE      972.64 TCPU      832.31
 INSULATING STATE
 TOP OF VALENCE BANDS -    BAND    366; K    5; EIG -1.9662472E-01 AU
 TOP OF VALENCE BANDS -    BAND    366; K    1; EIG -1.9670432E-01 AU
 BOTTOM OF VIRTUAL BANDS - BAND    367; K    2; EIG -1.2805956E-02 AU
 INDIRECT ENERGY BAND GAP:   5.0020 eV
 BOTTOM OF VIRTUAL BANDS - BAND    367; K    1; EIG -1.2157778E-02 AU
 TTTTTTTTTTTTTTTTTTTTTTTTTTTTTT PDIG        TELAPSE      972.98 TCPU      832.65
 CHARGE NORMALIZATION FACTOR   1.00000000
 TOTAL ATOMIC CHARGES:
  18.6756105  18.6756105  18.6752537  18.6752537  18.6752537  18.6752537
   7.5383769   7.5444049   7.5383769   7.5444049   7.5538630   7.5506449
   7.5311698   7.5327711   7.5538630   7.5327711   7.5311698   7.5506449
   7.5506449   7.5327711   7.5327711   7.5506449   7.5383769   7.5538630
   7.5444049   7.5538630   7.5444049   7.5311698   7.5383769   7.5311698
  17.0817219  17.0860756  17.0817219  17.0860756  17.0817219  17.0776972
  17.0860756  17.0893968  17.0817219  17.0893968  17.0860756  17.0776972
   5.6897856   5.6851083   5.6897856   5.6851083   5.6897856   5.6853502
   5.6851083   5.6921969   5.6897856   5.6921969   5.6851083   5.6853502
   6.0366501   6.0313101   6.0366501   6.0313101   6.0277091   6.0293034
   6.0413272   6.0387823   6.0277091   6.0387823   6.0413272   6.0293034
   6.0293034   6.0387823   6.0387823   6.0293034   6.0366501   6.0277091
   6.0313101   6.0277091   6.0313101   6.0413272   6.0366501   6.0413272
   0.8677060   0.8708950   0.8677060   0.8708950   0.8641603   0.8682301
   0.8744128   0.8702121   0.8641603   0.8702121   0.8744128   0.8682301
   0.8682301   0.8702121   0.8702121   0.8682301   0.8677060   0.8641603
   0.8708950   0.8641603   0.8708950   0.8744128   0.8677060   0.8744128
 TTTTTTTTTTTTTTTTTTTTTTTTTTTTTT MOQGAD      TELAPSE      972.99 TCPU      832.66
 TTTTTTTTTTTTTTTTTTTTTTTTTTTTTT SHELLXN     TELAPSE      976.67 TCPU      835.90
 TTTTTTTTTTTTTTTTTTTTTTTTTTTTTT MONMO3      TELAPSE      977.47 TCPU      836.70
 NUMERICALLY INTEGRATED DENSITY    732.0000934167
 TTTTTTTTTTTTTTTTTTTTTTTTTTTTTT NUMDFT      TELAPSE      981.36 TCPU      840.59
 CYC   5 ETOT(AU) -9.586807257617E+03 DETOT -4.03E-05 tst  2.46E-07 PX  7.10E-04
 TTTTTTTTTTTTTTTTTTTTTTTTTTTTTT DIIS        TELAPSE      982.86 TCPU      842.09
 DIIS TEST: 0.38400E-04 AT SCF   CYCLE   5 - DIIS ACTIVE - HISTORY:     5 CYCLES
 TTTTTTTTTTTTTTTTTTTTTTTTTTTTTT FDIK        TELAPSE     1001.44 TCPU      854.70
 INSULATING STATE
 TOP OF VALENCE BANDS -    BAND    366; K    5; EIG -1.9654972E-01 AU
 TOP OF VALENCE BANDS -    BAND    366; K    1; EIG -1.9662745E-01 AU
 BOTTOM OF VIRTUAL BANDS - BAND    367; K    2; EIG -1.2861092E-02 AU
 INDIRECT ENERGY BAND GAP:   4.9984 eV
 BOTTOM OF VIRTUAL BANDS - BAND    367; K    1; EIG -1.2109783E-02 AU
 TTTTTTTTTTTTTTTTTTTTTTTTTTTTTT PDIG        TELAPSE     1001.78 TCPU      855.03
 CHARGE NORMALIZATION FACTOR   1.00000000
 TOTAL ATOMIC CHARGES:
  18.6755906  18.6755906  18.6751173  18.6751173  18.6751173  18.6751173
   7.5404477   7.5440666   7.5404477   7.5440666   7.5534746   7.5502500
   7.5300679   7.5327903   7.5534746   7.5327903   7.5300679   7.5502500
   7.5502500   7.5327903   7.5327903   7.5502500   7.5404477   7.5534746
   7.5440666   7.5534746   7.5440666   7.5300679   7.5404477   7.5300679
  17.0815714  17.0861480  17.0815714  17.0861480  17.0815714  17.0784501
  17.0861480  17.0888032  17.0815714  17.0888032  17.0861480  17.0784501
   5.6897641   5.6853415   5.6897641   5.6853415   5.6897641   5.6851457
   5.6853415   5.6921476   5.6897641   5.6921476   5.6853415   5.6851457
   6.0372656   6.0318347   6.0372656   6.0318347   6.0261194   6.0294979
   6.0416139   6.0390163   6.0261194   6.0390163   6.0416139   6.0294979
   6.0294979   6.0390163   6.0390163   6.0294979   6.0372656   6.0261194
   6.0318347   6.0261194   6.0318347   6.0416139   6.0372656   6.0416139
   0.8676218   0.8708241   0.8676218   0.8708241   0.8640946   0.8681992
   0.8745035   0.8703009   0.8640946   0.8703009   0.8745035   0.8681992
   0.8681992   0.8703009   0.8703009   0.8681992   0.8676218   0.8640946
   0.8708241   0.8640946   0.8708241   0.8745035   0.8676218   0.8745035
 TTTTTTTTTTTTTTTTTTTTTTTTTTTTTT MOQGAD      TELAPSE     1001.79 TCPU      855.04
 TTTTTTTTTTTTTTTTTTTTTTTTTTTTTT SHELLXN     TELAPSE     1005.19 TCPU      858.24
 TTTTTTTTTTTTTTTTTTTTTTTTTTTTTT MONMO3      TELAPSE     1006.14 TCPU      859.20
 NUMERICALLY INTEGRATED DENSITY    732.0000934382
 TTTTTTTTTTTTTTTTTTTTTTTTTTTTTT NUMDFT      TELAPSE     1010.21 TCPU      863.27
 CYC   6 ETOT(AU) -9.586807259549E+03 DETOT -1.93E-06 tst  4.58E-08 PX  2.26E-04
 TTTTTTTTTTTTTTTTTTTTTTTTTTTTTT DIIS        TELAPSE     1010.37 TCPU      863.43
 DIIS TEST: 0.28166E-04 AT SCF   CYCLE   6 - DIIS ACTIVE - HISTORY:     6 CYCLES
 TTTTTTTTTTTTTTTTTTTTTTTTTTTTTT FDIK        TELAPSE     1017.30 TCPU      870.14
 INSULATING STATE
 TOP OF VALENCE BANDS -    BAND    366; K    5; EIG -1.9662985E-01 AU
 TOP OF VALENCE BANDS -    BAND    366; K    1; EIG -1.9670943E-01 AU
 BOTTOM OF VIRTUAL BANDS - BAND    367; K    2; EIG -1.2814054E-02 AU
 INDIRECT ENERGY BAND GAP:   5.0019 eV
 BOTTOM OF VIRTUAL BANDS - BAND    367; K    1; EIG -1.2181382E-02 AU
 TTTTTTTTTTTTTTTTTTTTTTTTTTTTTT PDIG        TELAPSE     1017.64 TCPU      870.48
 CHARGE NORMALIZATION FACTOR   1.00000000
 TOTAL ATOMIC CHARGES:
  18.6755389  18.6755389  18.6752107  18.6752107  18.6752107  18.6752107
   7.5390331   7.5436173   7.5390331   7.5436173   7.5538630   7.5506505
   7.5312630   7.5327100   7.5538630   7.5327100   7.5312630   7.5506505
   7.5506505   7.5327100   7.5327100   7.5506505   7.5390331   7.5538630
   7.5436173   7.5538630   7.5436173   7.5312630   7.5390331   7.5312630
  17.0816541  17.0861456  17.0816541  17.0861456  17.0816541  17.0783103
  17.0861456  17.0887765  17.0816541  17.0887765  17.0861456  17.0783103
   5.6896645   5.6853079   5.6896645   5.6853079   5.6896645   5.6853207
   5.6853079   5.6923021   5.6896645   5.6923021   5.6853079   5.6853207
   6.0369647   6.0309873   6.0369647   6.0309873   6.0272672   6.0290339
   6.0418262   6.0391031   6.0272672   6.0391031   6.0418262   6.0290339
   6.0290339   6.0391031   6.0391031   6.0290339   6.0369647   6.0272672
   6.0309873   6.0272672   6.0309873   6.0418262   6.0369647   6.0418262
   0.8676642   0.8709212   0.8676642   0.8709212   0.8640586   0.8682268
   0.8745066   0.8701963   0.8640586   0.8701963   0.8745066   0.8682268
   0.8682268   0.8701963   0.8701963   0.8682268   0.8676642   0.8640586
   0.8709212   0.8640586   0.8709212   0.8745066   0.8676642   0.8745066
 TTTTTTTTTTTTTTTTTTTTTTTTTTTTTT MOQGAD      TELAPSE     1017.65 TCPU      870.50
 TTTTTTTTTTTTTTTTTTTTTTTTTTTTTT SHELLXN     TELAPSE     1021.09 TCPU      873.73
 TTTTTTTTTTTTTTTTTTTTTTTTTTTTTT MONMO3      TELAPSE     1022.79 TCPU      875.43
 NUMERICALLY INTEGRATED DENSITY    732.0000934427
 TTTTTTTTTTTTTTTTTTTTTTTTTTTTTT NUMDFT      TELAPSE     1026.77 TCPU      879.40
 CYC   7 ETOT(AU) -9.586807261449E+03 DETOT -1.90E-06 tst  2.07E-08 PX  1.58E-04
 TTTTTTTTTTTTTTTTTTTTTTTTTTTTTT DIIS        TELAPSE     1026.92 TCPU      879.56
 DIIS TEST: 0.12034E-04 AT SCF   CYCLE   7 - DIIS ACTIVE - HISTORY:     7 CYCLES
 TTTTTTTTTTTTTTTTTTTTTTTTTTTTTT FDIK        TELAPSE     1032.56 TCPU      884.97
 INSULATING STATE
 TOP OF VALENCE BANDS -    BAND    366; K    5; EIG -1.9660511E-01 AU
 TOP OF VALENCE BANDS -    BAND    366; K    1; EIG -1.9668415E-01 AU
 BOTTOM OF VIRTUAL BANDS - BAND    367; K    2; EIG -1.2835627E-02 AU
 INDIRECT ENERGY BAND GAP:   5.0006 eV
 BOTTOM OF VIRTUAL BANDS - BAND    367; K    1; EIG -1.2139370E-02 AU
 TTTTTTTTTTTTTTTTTTTTTTTTTTTTTT PDIG        TELAPSE     1032.90 TCPU      885.31
 CHARGE NORMALIZATION FACTOR   1.00000000
 TOTAL ATOMIC CHARGES:
  18.6755804  18.6755804  18.6752006  18.6752006  18.6752006  18.6752006
   7.5394080   7.5443278   7.5394080   7.5443278   7.5534618   7.5505595
   7.5307135   7.5327168   7.5534618   7.5327168   7.5307135   7.5505595
   7.5505595   7.5327168   7.5327168   7.5505595   7.5394080   7.5534618
   7.5443278   7.5534618   7.5443278   7.5307135   7.5394080   7.5307135
  17.0816191  17.0861457  17.0816191  17.0861457  17.0816191  17.0781785
  17.0861457  17.0889977  17.0816191  17.0889977  17.0861457  17.0781785
   5.6898508   5.6851887   5.6898508   5.6851887   5.6898508   5.6851835
   5.6851887   5.6921894   5.6898508   5.6921894   5.6851887   5.6851835
   6.0370410   6.0314563   6.0370410   6.0314563   6.0270116   6.0292469
   6.0413635   6.0390342   6.0270116   6.0390342   6.0413635   6.0292469
   6.0292469   6.0390342   6.0390342   6.0292469   6.0370410   6.0270116
   6.0314563   6.0270116   6.0314563   6.0413635   6.0370410   6.0413635
   0.8676413   0.8708814   0.8676413   0.8708814   0.8641015   0.8682413
   0.8744949   0.8702288   0.8641015   0.8702288   0.8744949   0.8682413
   0.8682413   0.8702288   0.8702288   0.8682413   0.8676413   0.8641015
   0.8708814   0.8641015   0.8708814   0.8744949   0.8676413   0.8744949
 TTTTTTTTTTTTTTTTTTTTTTTTTTTTTT MOQGAD      TELAPSE     1032.91 TCPU      885.32
 TTTTTTTTTTTTTTTTTTTTTTTTTTTTTT SHELLXN     TELAPSE     1036.39 TCPU      888.56
 TTTTTTTTTTTTTTTTTTTTTTTTTTTTTT MONMO3      TELAPSE     1037.46 TCPU      889.63
 NUMERICALLY INTEGRATED DENSITY    732.0000934398
 TTTTTTTTTTTTTTTTTTTTTTTTTTTTTT NUMDFT      TELAPSE     1041.38 TCPU      893.55
 CYC   8 ETOT(AU) -9.586807262670E+03 DETOT -1.22E-06 tst  8.55E-09 PX  7.75E-05
 TTTTTTTTTTTTTTTTTTTTTTTTTTTTTT DIIS        TELAPSE     1041.54 TCPU      893.71
 DIIS TEST: 0.24337E-05 AT SCF   CYCLE   8 - DIIS ACTIVE - HISTORY:     8 CYCLES
 TTTTTTTTTTTTTTTTTTTTTTTTTTTTTT FDIK        TELAPSE     1049.49 TCPU      901.42
 INSULATING STATE
 TOP OF VALENCE BANDS -    BAND    366; K    5; EIG -1.9659953E-01 AU
 TOP OF VALENCE BANDS -    BAND    366; K    1; EIG -1.9667844E-01 AU
 BOTTOM OF VIRTUAL BANDS - BAND    367; K    2; EIG -1.2832846E-02 AU
 INDIRECT ENERGY BAND GAP:   5.0005 eV
 BOTTOM OF VIRTUAL BANDS - BAND    367; K    1; EIG -1.2148723E-02 AU
 TTTTTTTTTTTTTTTTTTTTTTTTTTTTTT PDIG        TELAPSE     1049.82 TCPU      901.75
 CHARGE NORMALIZATION FACTOR   1.00000000
 TOTAL ATOMIC CHARGES:
  18.6755499  18.6755499  18.6751903  18.6751903  18.6751903  18.6751903
   7.5394705   7.5439219   7.5394705   7.5439219   7.5537176   7.5504622
   7.5308046   7.5327777   7.5537176   7.5327777   7.5308046   7.5504622
   7.5504622   7.5327777   7.5327777   7.5504622   7.5394705   7.5537176
   7.5439219   7.5537176   7.5439219   7.5308046   7.5394705   7.5308046
  17.0816353  17.0861389  17.0816353  17.0861389  17.0816353  17.0781840
  17.0861389  17.0889774  17.0816353  17.0889774  17.0861389  17.0781840
   5.6897532   5.6852343   5.6897532   5.6852343   5.6897532   5.6853018
   5.6852343   5.6921715   5.6897532   5.6921715   5.6852343   5.6853018
   6.0369740   6.0313955   6.0369740   6.0313955   6.0269086   6.0293005
   6.0416723   6.0389696   6.0269086   6.0389696   6.0416723   6.0293005
   6.0293005   6.0389696   6.0389696   6.0293005   6.0369740   6.0269086
   6.0313955   6.0269086   6.0313955   6.0416723   6.0369740   6.0416723
   0.8676520   0.8708863   0.8676520   0.8708863   0.8641039   0.8682157
   0.8744791   0.8702439   0.8641039   0.8702439   0.8744791   0.8682157
   0.8682157   0.8702439   0.8702439   0.8682157   0.8676520   0.8641039
   0.8708863   0.8641039   0.8708863   0.8744791   0.8676520   0.8744791
 TTTTTTTTTTTTTTTTTTTTTTTTTTTTTT MOQGAD      TELAPSE     1049.84 TCPU      901.76
 TTTTTTTTTTTTTTTTTTTTTTTTTTTTTT SHELLXN     TELAPSE     1053.36 TCPU      905.00
 TTTTTTTTTTTTTTTTTTTTTTTTTTTTTT MONMO3      TELAPSE     1054.39 TCPU      906.04
 NUMERICALLY INTEGRATED DENSITY    732.0000934373
 TTTTTTTTTTTTTTTTTTTTTTTTTTTTTT NUMDFT      TELAPSE     1058.29 TCPU      909.94
 CYC   9 ETOT(AU) -9.586807262969E+03 DETOT -2.99E-07 tst  1.40E-09 PX  3.85E-05
 TTTTTTTTTTTTTTTTTTTTTTTTTTTTTT DIIS        TELAPSE     1058.44 TCPU      910.09
 DIIS TEST: 0.62516E-06 AT SCF   CYCLE   9 - DIIS ACTIVE - HISTORY:     9 CYCLES
 TTTTTTTTTTTTTTTTTTTTTTTTTTTTTT FDIK        TELAPSE     1065.78 TCPU      917.17
 INSULATING STATE
 TOP OF VALENCE BANDS -    BAND    366; K    5; EIG -1.9660150E-01 AU
 TOP OF VALENCE BANDS -    BAND    366; K    1; EIG -1.9668044E-01 AU
 BOTTOM OF VIRTUAL BANDS - BAND    367; K    2; EIG -1.2830864E-02 AU
 INDIRECT ENERGY BAND GAP:   5.0007 eV
 BOTTOM OF VIRTUAL BANDS - BAND    367; K    1; EIG -1.2147389E-02 AU
 TTTTTTTTTTTTTTTTTTTTTTTTTTTTTT PDIG        TELAPSE     1066.12 TCPU      917.51
 CHARGE NORMALIZATION FACTOR   1.00000000
 TOTAL ATOMIC CHARGES:
  18.6755684  18.6755684  18.6751907  18.6751907  18.6751907  18.6751907
   7.5394161   7.5440832   7.5394161   7.5440832   7.5536110   7.5505437
   7.5307722   7.5327194   7.5536110   7.5327194   7.5307722   7.5505437
   7.5505437   7.5327194   7.5327194   7.5505437   7.5394161   7.5536110
   7.5440832   7.5536110   7.5440832   7.5307722   7.5394161   7.5307722
  17.0816485  17.0861212  17.0816485  17.0861212  17.0816485  17.0782500
  17.0861212  17.0889099  17.0816485  17.0889099  17.0861212  17.0782500
   5.6897281   5.6853018   5.6897281   5.6853018   5.6897281   5.6852455
   5.6853018   5.6921960   5.6897281   5.6921960   5.6853018   5.6852455
   6.0370540   6.0313796   6.0370540   6.0313796   6.0269805   6.0292274
   6.0415146   6.0390423   6.0269805   6.0390423   6.0415146   6.0292274
   6.0292274   6.0390423   6.0390423   6.0292274   6.0370540   6.0269805
   6.0313796   6.0269805   6.0313796   6.0415146   6.0370540   6.0415146
   0.8676502   0.8708823   0.8676502   0.8708823   0.8640838   0.8682225
   0.8745004   0.8702416   0.8640838   0.8702416   0.8745004   0.8682225
   0.8682225   0.8702416   0.8702416   0.8682225   0.8676502   0.8640838
   0.8708823   0.8640838   0.8708823   0.8745004   0.8676502   0.8745004
 TTTTTTTTTTTTTTTTTTTTTTTTTTTTTT MOQGAD      TELAPSE     1066.13 TCPU      917.52
 TTTTTTTTTTTTTTTTTTTTTTTTTTTTTT SHELLXN     TELAPSE     1069.66 TCPU      920.76
 TTTTTTTTTTTTTTTTTTTTTTTTTTTTTT MONMO3      TELAPSE     1070.52 TCPU      921.61
 NUMERICALLY INTEGRATED DENSITY    732.0000934407
 TTTTTTTTTTTTTTTTTTTTTTTTTTTTTT NUMDFT      TELAPSE     1074.43 TCPU      925.53
 CYC  10 ETOT(AU) -9.586807262978E+03 DETOT -9.12E-09 tst  1.91E-10 PX  2.93E-05
 TTTTTTTTTTTTTTTTTTTTTTTTTTTTTT DIIS        TELAPSE     1074.58 TCPU      925.68
 DIIS TEST: 0.26379E-06 AT SCF   CYCLE  10 - DIIS ACTIVE - HISTORY:    10 CYCLES
 TTTTTTTTTTTTTTTTTTTTTTTTTTTTTT FDIK        TELAPSE     1081.58 TCPU      932.33
 INSULATING STATE
 TOP OF VALENCE BANDS -    BAND    366; K    5; EIG -1.9660062E-01 AU
 TOP OF VALENCE BANDS -    BAND    366; K    1; EIG -1.9667956E-01 AU
 BOTTOM OF VIRTUAL BANDS - BAND    367; K    2; EIG -1.2833809E-02 AU
 INDIRECT ENERGY BAND GAP:   5.0006 eV
 BOTTOM OF VIRTUAL BANDS - BAND    367; K    1; EIG -1.2147666E-02 AU
 TTTTTTTTTTTTTTTTTTTTTTTTTTTTTT PDIG        TELAPSE     1081.91 TCPU      932.67
 CHARGE NORMALIZATION FACTOR   1.00000000
 TOTAL ATOMIC CHARGES:
  18.6755704  18.6755704  18.6751878  18.6751878  18.6751878  18.6751878
   7.5394357   7.5440236   7.5394357   7.5440236   7.5536298   7.5505159
   7.5308187   7.5327438   7.5536298   7.5327438   7.5308187   7.5505159
   7.5505159   7.5327438   7.5327438   7.5505159   7.5394357   7.5536298
   7.5440236   7.5536298   7.5440236   7.5308187   7.5394357   7.5308187
  17.0816180  17.0861532  17.0816180  17.0861532  17.0816180  17.0782209
  17.0861532  17.0889441  17.0816180  17.0889441  17.0861532  17.0782209
   5.6898196   5.6851839   5.6898196   5.6851839   5.6898196   5.6852326
   5.6851839   5.6922094   5.6898196   5.6922094   5.6851839   5.6852326
   6.0369870   6.0314051   6.0369870   6.0314051   6.0269616   6.0292670
   6.0415779   6.0390008   6.0269616   6.0390008   6.0415779   6.0292670
   6.0292670   6.0390008   6.0390008   6.0292670   6.0369870   6.0269616
   6.0314051   6.0269616   6.0314051   6.0415779   6.0369870   6.0415779
   0.8676482   0.8708888   0.8676482   0.8708888   0.8640912   0.8682220
   0.8744910   0.8702407   0.8640912   0.8702407   0.8744910   0.8682220
   0.8682220   0.8702407   0.8702407   0.8682220   0.8676482   0.8640912
   0.8708888   0.8640912   0.8708888   0.8744910   0.8676482   0.8744910
 TTTTTTTTTTTTTTTTTTTTTTTTTTTTTT MOQGAD      TELAPSE     1081.93 TCPU      932.68
 TTTTTTTTTTTTTTTTTTTTTTTTTTTTTT SHELLXN     TELAPSE     1085.12 TCPU      935.87
 +++ ENERGIES IN A.U. +++
 ::: EXT EL-POLE                                  -6.1556129740421E+03
 ::: EXT EL-SPHEROPOLE                             5.3102178143138E+01
 ::: BIELET ZONE E-E                               1.2135875036157E+04
 ::: TOTAL E-E                                     6.0333642402577E+03
 ::: TOTAL E-N + N-E                              -2.4909570389562E+04
 ::: TOTAL N-N                                     1.0011907608568E+03
 ::: KINETIC ENERGY                                9.1253358111251E+03
 ::: PSEUDO TOTAL   ENERGY                        -8.7496795773226E+03
 ::: VIRIAL COEFFICIENT                            1.0210157152673E+00
 TTTTTTTTTTTTTTTTTTTTTTTTTTTTTT MONMO3      TELAPSE     1085.92 TCPU      936.68
 NUMERICALLY INTEGRATED DENSITY    732.0000934400
 TTTTTTTTTTTTTTTTTTTTTTTTTTTTTT NUMDFT      TELAPSE     1089.82 TCPU      940.58
 CYC  11 ETOT(AU) -9.586807262997E+03 DETOT -1.86E-08 tst  1.08E-10 PX  2.93E-05

 == SCF ENDED - CONVERGENCE ON ENERGY      E(AU) -9.5868072629966E+03 CYCLES  11


 ENERGY EXPRESSION=HARTREE+FOCK EXCH*0.00000+(M06-L      EXCH)*1.00000+M06-L      CORR


 TOTAL ENERGY(DFT)(AU)( 11) -9.5868072629966E+03 DE-1.9E-08 tester 1.1E-10
 TTTTTTTTTTTTTTTTTTTTTTTTTTTTTT EDFT        TELAPSE     1089.84 TCPU      940.59
 
 INFORMATION **** DFTD3 ENERGY **** CALCULATE DFTD3 ENERGY

           DFT-D V3
 DF                                         m06l      
 parameters
 s6       :    1.0000
 s8       :    0.0000
 rs6      :    1.5810
 rs18     :    1.0000
 alpha6   :   14.0000
 alpha8   :   16.0000
 k1 k3    :   16.0000   -4.0000
 Cutoff   :   50.2022
 CN-Cutoff:   21.1671
 
 Edisp /kcal,au:   -21.1653 -0.03372900

 E6    /kcal :   -23.7583
 E8    /kcal :     0.0000
 E6(ABC) "   :   2.593048
 
 INFORMATION **** DFTD3 ENERGY **** NORMAL TERMINATION OF DFTD3 MODULE

 *******************************************************************************

 DFT-D3 DISPERSION ENERGY CORRECTION

 D3 DISPERSION ENERGY (AU)       -3.3728995781152E-02
 TOTAL ENERGY + DISP (AU)        -9.5868409919924E+03

 *******************************************************************************

 TTTTTTTTTTTTTTTTTTTTTTTTTTTTTT SMAT        TELAPSE     1101.81 TCPU      950.84
 TTTTTTTTTTTTTTTTTTTTTTTTTTTTTT POLAR2      TELAPSE     1102.20 TCPU      951.23
 *****************************************************************************
 *                                                                           *
 *                             PIEZOELECTRICITY                              *
 *                    EVALUATED THROUGH THE  BERRY  PHASE                    *
 *                                                                           *
 *****************************************************************************

                                   STRAIN TENSOR
                            0.00000   0.00000   0.00000
                            0.00000   0.00000   0.01500
                            0.00000   0.01500   0.00000

 %%%%%%%%%%%%%%%%%%%%%%%%%%%%%%%%%%%%%%%%%%%%%%%%%%%%%%%%%%%%%%%%%%%%%%%%%%%%%
          INFORMATION ON SYSTEM A TO THE LEFT ON SYSTEM B TO THE RIGHT
                      (A) SHOULD BE THE EQUILIBRIUM SYSTEM

         a, b, c (ANGSTROM), ALPHA, BETA, GAMMA (DEGREES) V (ANGSTROM**3)
  a= 14.75836    ALPHA= 109.47122           a= 14.90630    ALPHA= 108.65277
  b= 14.75836    BETA = 109.47122           b= 14.61114    BETA = 109.47223
  c= 14.75836    GAMMA= 109.47122           c= 14.61114    GAMMA= 109.47223
          VA= 2474.52597                              VB= 2473.96920

                      DIRECT LATTICE VECTORS COMPONENTS ( ANGSTROM )
           X         Y         Z                  X         Y         Z
       -8.52074   8.52074   8.52074           -8.52074   8.64855   8.64855
        8.52074  -8.52074   8.52074            8.52074  -8.39293   8.39293
        8.52074   8.52074  -8.52074            8.52074   8.39293  -8.39293

                  RECIPROCAL LATTICE VECTORS COMPONENTS (ANGSTROM-1)
           X         Y         Z                  X         Y         Z
        0.00000   0.36870   0.36870            0.00000   0.36870   0.36870
        0.36870   0.00000   0.36870            0.36325  -0.00553   0.36878
        0.36870   0.36870   0.00000            0.36325   0.36878  -0.00553

                         ATOMIC FRACTIONAL COORDINATES
    ATOM       a        b        c              a        b        c
    1 ZN    0.50000 -0.75000 -0.25000        0.50000 -0.75000 -0.25000
    2 ZN    0.50000 -0.25000 -0.75000        0.50000 -0.25000 -0.75000
    3 ZN   -0.25000  0.50000 -0.75000       -0.25000  0.50000 -0.75000
    4 ZN   -0.75000 -0.25000  0.50000       -0.75000 -0.25000  0.50000
    5 ZN   -0.75000  0.50000 -0.25000       -0.75000  0.50000 -0.25000
    6 ZN   -0.25000 -0.75000  0.50000       -0.25000 -0.75000  0.50000
    7 N    -0.37478  0.27946 -0.28183       -0.37478  0.27946 -0.28183
    8 N     0.56129 -0.09295  0.28183        0.56129 -0.09295  0.28183
    9 N     0.37478  0.09295  0.65424        0.37478  0.09295  0.65424
   10 N    -0.56129 -0.27946 -0.65424       -0.56129 -0.27946 -0.65424
   11 N    -0.28183 -0.37478  0.27946       -0.28183 -0.37478  0.27946
   12 N     0.27946 -0.28183 -0.37478        0.27946 -0.28183 -0.37478
   13 N    -0.65424 -0.56129 -0.27946       -0.65424 -0.56129 -0.27946
   14 N    -0.09295  0.28183  0.56129       -0.09295  0.28183  0.56129
   15 N     0.28183  0.56129 -0.09295        0.28183  0.56129 -0.09295
   16 N     0.09295  0.65424  0.37478        0.09295  0.65424  0.37478
   17 N     0.65424  0.37478  0.09295        0.65424  0.37478  0.09295
   18 N    -0.27946 -0.65424 -0.56129       -0.27946 -0.65424 -0.56129
   19 N     0.27946 -0.37478 -0.28183        0.27946 -0.37478 -0.28183
   20 N    -0.09295  0.56129  0.28183       -0.09295  0.56129  0.28183
   21 N     0.09295  0.37478  0.65424        0.09295  0.37478  0.65424
   22 N    -0.27946 -0.56129 -0.65424       -0.27946 -0.56129 -0.65424
   23 N    -0.37478 -0.28183  0.27946       -0.37478 -0.28183  0.27946
   24 N    -0.28183  0.27946 -0.37478       -0.28183  0.27946 -0.37478
   25 N    -0.56129 -0.65424 -0.27946       -0.56129 -0.65424 -0.27946
   26 N     0.28183 -0.09295  0.56129        0.28183 -0.09295  0.56129
   27 N     0.56129  0.28183 -0.09295        0.56129  0.28183 -0.09295
   28 N     0.65424  0.09295  0.37478        0.65424  0.09295  0.37478
   29 N     0.37478  0.65424  0.09295        0.37478  0.65424  0.09295
   30 N    -0.65424 -0.27946 -0.56129       -0.65424 -0.27946 -0.56129
   31 CL    0.49665  0.15448  0.49665        0.49665  0.15448  0.49665
   32 CL   -0.34217  0.00000 -0.49665       -0.34217  0.00000 -0.49665
   33 CL   -0.49665  0.00000 -0.34217       -0.49665  0.00000 -0.34217
   34 CL    0.34217 -0.15448  0.34217        0.34217 -0.15448  0.34217
   35 CL    0.49665  0.49665  0.15448        0.49665  0.49665  0.15448
   36 CL    0.15448  0.49665  0.49665        0.15448  0.49665  0.49665
   37 CL    0.34217  0.34217 -0.15448        0.34217  0.34217 -0.15448
   38 CL    0.00000 -0.49665 -0.34217        0.00000 -0.49665 -0.34217
   39 CL   -0.49665 -0.34217  0.00000       -0.49665 -0.34217  0.00000
   40 CL    0.00000 -0.34217 -0.49665        0.00000 -0.34217 -0.49665
   41 CL   -0.34217 -0.49665  0.00000       -0.34217 -0.49665 -0.00000
   42 CL   -0.15448  0.34217  0.34217       -0.15448  0.34217  0.34217
   43 C     0.62003  0.24299  0.62003        0.62003  0.24299  0.62003
   44 C    -0.37704  0.00000 -0.62003       -0.37704  0.00000 -0.62003
   45 C    -0.62003  0.00000 -0.37704       -0.62003  0.00000 -0.37704
   46 C     0.37704 -0.24299  0.37704        0.37704 -0.24299  0.37704
   47 C     0.62003  0.62003  0.24299        0.62003  0.62003  0.24299
   48 C     0.24299  0.62003  0.62003        0.24299  0.62003  0.62003
   49 C     0.37704  0.37704 -0.24299        0.37704  0.37704 -0.24299
   50 C     0.00000 -0.62003 -0.37704        0.00000 -0.62003 -0.37704
   51 C    -0.62003 -0.37704  0.00000       -0.62003 -0.37704  0.00000
   52 C     0.00000 -0.37704 -0.62003        0.00000 -0.37704 -0.62003
   53 C    -0.37704 -0.62003  0.00000       -0.37704 -0.62003 -0.00000
   54 C    -0.24299  0.37704  0.37704       -0.24299  0.37704  0.37704
   55 C    -0.26277 -0.65492 -0.20609       -0.26277 -0.65492 -0.20609
   56 C    -0.44883 -0.05668  0.20609       -0.44883 -0.05668  0.20609
   57 C     0.26277  0.05668 -0.39215        0.26277  0.05668 -0.39215
   58 C     0.44883  0.65492  0.39215        0.44883  0.65492  0.39215
   59 C    -0.20609 -0.26277 -0.65492       -0.20609 -0.26277 -0.65492
   60 C    -0.65492 -0.20609 -0.26277       -0.65492 -0.20609 -0.26277
   61 C     0.39215  0.44883  0.65492        0.39215  0.44883  0.65492
   62 C    -0.05668  0.20609 -0.44883       -0.05668  0.20609 -0.44883
   63 C     0.20609 -0.44883 -0.05668        0.20609 -0.44883 -0.05668
   64 C     0.05668 -0.39215  0.26277        0.05668 -0.39215  0.26277
   65 C    -0.39215  0.26277  0.05668       -0.39215  0.26277  0.05668
   66 C     0.65492  0.39215  0.44883        0.65492  0.39215  0.44883
   67 C    -0.65492 -0.26277 -0.20609       -0.65492 -0.26277 -0.20609
   68 C    -0.05668 -0.44883  0.20609       -0.05668 -0.44883  0.20609
   69 C     0.05668  0.26277 -0.39215        0.05668  0.26277 -0.39215
   70 C     0.65492  0.44883  0.39215        0.65492  0.44883  0.39215
   71 C    -0.26277 -0.20609 -0.65492       -0.26277 -0.20609 -0.65492
   72 C    -0.20609 -0.65492 -0.26277       -0.20609 -0.65492 -0.26277
   73 C     0.44883  0.39215  0.65492        0.44883  0.39215  0.65492
   74 C     0.20609 -0.05668 -0.44883        0.20609 -0.05668 -0.44883
   75 C    -0.44883  0.20609 -0.05668       -0.44883  0.20609 -0.05668
   76 C    -0.39215  0.05668  0.26277       -0.39215  0.05668  0.26277
   77 C     0.26277 -0.39215  0.05668        0.26277 -0.39215  0.05668
   78 C     0.39215  0.65492  0.44883        0.39215  0.65492  0.44883
   79 H    -0.23298 -0.61340 -0.11810       -0.23298 -0.61340 -0.11810
   80 H    -0.49530 -0.11488  0.11810       -0.49530 -0.11488  0.11810
   81 H     0.23298  0.11488 -0.38043        0.23298  0.11488 -0.38043
   82 H     0.49530  0.61340  0.38043        0.49530  0.61340  0.38043
   83 H    -0.11810 -0.23298 -0.61340       -0.11810 -0.23298 -0.61340
   84 H    -0.61340 -0.11810 -0.23298       -0.61340 -0.11810 -0.23298
   85 H     0.38043  0.49530  0.61340        0.38043  0.49530  0.61340
   86 H    -0.11488  0.11810 -0.49530       -0.11488  0.11810 -0.49530
   87 H     0.11810 -0.49530 -0.11488        0.11810 -0.49530 -0.11488
   88 H     0.11488 -0.38043  0.23298        0.11488 -0.38043  0.23298
   89 H    -0.38043  0.23298  0.11488       -0.38043  0.23298  0.11488
   90 H     0.61340  0.38043  0.49530        0.61340  0.38043  0.49530
   91 H    -0.61340 -0.23298 -0.11810       -0.61340 -0.23298 -0.11810
   92 H    -0.11488 -0.49530  0.11810       -0.11488 -0.49530  0.11810
   93 H     0.11488  0.23298 -0.38043        0.11488  0.23298 -0.38043
   94 H     0.61340  0.49530  0.38043        0.61340  0.49530  0.38043
   95 H    -0.23298 -0.11810 -0.61340       -0.23298 -0.11810 -0.61340
   96 H    -0.11810 -0.61340 -0.23298       -0.11810 -0.61340 -0.23298
   97 H     0.49530  0.38043  0.61340        0.49530  0.38043  0.61340
   98 H     0.11810 -0.11488 -0.49530        0.11810 -0.11488 -0.49530
   99 H    -0.49530  0.11810 -0.11488       -0.49530  0.11810 -0.11488
  100 H    -0.38043  0.11488  0.23298       -0.38043  0.11488  0.23298
  101 H     0.23298 -0.38043  0.11488        0.23298 -0.38043  0.11488
  102 H     0.38043  0.61340  0.49530        0.38043  0.61340  0.49530

 %%%%%%%%%%%%%%%%%%%%%%%%%%%%%%%%%%%%%%%%%%%%%%%%%%%%%%%%%%%%%%%%%%%%%%%%%%%%%

            PHASE PROJECTED ALONG THE RECIPROCAL LATTICE VECTORS
                              B1         B2         B3
                     PHI   0.000000   0.065595   0.065595

               PREFACTOR: |e|/(2.PI.VA)=  0.00103049E+10 (C/m**3)


   DISPL        ENERGY              DELTA E

 -0.0150   -9.5868409921E+03    1.6830557237E-02
  0.0000   -9.5868578227E+03    0.0000000000E+00
  0.0150   -9.5868409920E+03    1.6830684412E-02
  PIEZOELECTRIC TENSOR CONSTANTS 
 cp14 =               0.03835868 C/m^2
 cp24 =               0.00000000 C/m^2
 cp34 =               0.00000000 C/m^2

 ************************************************************************
 ************************************************************************
                           FINAL RESULTS START
 ************************************************************************
 ************************************************************************

 THE CALCULATION HAS BEEN PERFORMED WITH   3 POINTS AND
 A STEP OF     0.01500
 THIS PERMITS TO PERFORM A FITTING UP TO SECOND   ORDER

 DATA FOR MAXIMUM NUMBER OF POINTS AND ORDER OF FIT

 PIEZOELECTRIC CONSTANTS FOR CUBIC        CASE, IN C/m^2

 |     0.000    0.000    0.000    0.038    0.000    0.000 |
 |     0.000    0.000    0.000    0.000    0.038    0.000 |
 |     0.000    0.000    0.000    0.000    0.000    0.038 |

 ************************************************************************
 ************************************************************************
                           FINAL RESULTS END
 ************************************************************************
 ************************************************************************

 
 PIEZOELECTRIC DATA FOR DIFFERENT NUMBER OF POINTS AND ORDER OF FIT
 
  NUMBER OF POINTS, ORDER=            3           1
 |     0.000    0.000    0.000    0.038    0.000    0.000 |
 |     0.000    0.000    0.000    0.000    0.038    0.000 |
 |     0.000    0.000    0.000    0.000    0.000    0.038 |
 
 
 PIEZOELECTRIC DATA FOR DIFFERENT NUMBER OF POINTS AND ORDER OF FIT
 
  NUMBER OF POINTS, ORDER=            3           2
 |     0.000    0.000    0.000    0.038    0.000    0.000 |
 |     0.000    0.000    0.000    0.000    0.038    0.000 |
 |     0.000    0.000    0.000    0.000    0.000    0.038 |
 
 TTTTTTTTTTTTTTTTTTTTTTTTTTTTTT END         TELAPSE     1112.63 TCPU      956.15
 EEEEEEEEEE TERMINATION  DATE 09 07 2020 TIME 12:06:28.8
NODE    0 CPU TIME =       956.145
    TOTAL CPU TIME =     45757.454
