# Supplementary material for: Structure–Property Relationship of Piezoelectric Properties in Zeolitic Imidazolate Frameworks: A Computational Study
Source: ACS Appl Mater Interfaces. 2022 Nov 2;14(45):50803–14. doi: 10.1021/acsami.2c13506 (PMC9674201; doi:10.1021/acsami.2c13506)
Supplement: Supplementary file 5 — am2c13506_si_005.zip [file am2c13506_si_005.zip › Outputfiles_crystal17/CdIF-1/Piezoelectric_results/Elapiezo_M06-D3.out]

zif8Cd60degrees
EXTERNAL
ELAPIEZO
PRINT
END
END
6 5
0 0 6 2.0 1.00
  0.4563240000D+04  0.1966650000D-02
  0.6820240000D+03  0.1523060000D-01
  0.1549730000D+03  0.7612690000D-01
  0.4445530000D+02  0.2608010000D+00
  0.1302900000D+02  0.6164620000D+00
  0.1827730000D+01  0.2210060000D+00
0 1 3 4.0 1.00
  0.2096420000D+02  0.1146600000D+00  0.4024870000D-01
  0.4803310000D+01  0.9199990000D+00  0.2375940000D+00
  0.1459330000D+01 -0.3030680000D-02  0.8158540000D+00
0 1 1 0.0 1.00
  0.4834560000D+00  0.1000000000D+01  0.1000000000D+01
0 1 1 0.0 1.00
  0.1455850000D+00  0.1000000000D+01  0.1000000000D+01
0 3 1 0.0 1.00
  0.6260000000D+00  0.1000000000D+01
7 5
0 0 6 2.0 1.00
  0.6293480000D+04  0.1969790000D-02
  0.9490440000D+03  0.1496130000D-01
  0.2187760000D+03  0.7350060000D-01
  0.6369160000D+02  0.2489370000D+00
  0.1882820000D+02  0.6024600000D+00
  0.2720230000D+01  0.2562020000D+00
0 1 3 5.0 1.00
  0.3063310000D+02  0.1119060000D+00  0.3831190000D-01
  0.7026140000D+01  0.9216660000D+00  0.2374030000D+00
  0.2112050000D+01 -0.2569190000D-02  0.8175920000D+00
0 1 1 0.0 1.00
  0.6840090000D+00  0.1000000000D+01  0.1000000000D+01
0 1 1 0.0 1.00
  0.2008780000D+00  0.1000000000D+01  0.1000000000D+01
0 3 1 0.0 1.00
  0.9130000000D+00  0.1000000000D+01
1 4
0 0 3 1.0 1.00
  0.3386500000D+02  0.2549380000D-01
  0.5094790000D+01  0.1903730000D+00
  0.1158790000D+01  0.8521610000D+00
0 0 1 0.0 1.00
  0.3258400000D+00  0.1000000000D+01
0 0 1 0.0 1.00
  0.1027410000D+00  0.1000000000D+01
0 2 1 0.0 1.00
  0.7500000000D+00  0.1000000000D+01
248 15
INPUT
20. 0 2 2 2 2 0
 13.835869 270.009483 0
 6.857270 38.767308 0
 12.404971 193.829629 0
 6.567799 31.896525 0
 10.896925 79.193647 0
 4.641165 13.230827 0
 15.184796 -35.476626 0
 7.592398 -5.617677 0
0 0 3 2. 1.
       9.72701100         -1.78642590
       7.83752300          2.57789480
       5.08919400         0.160117100
0 0 1 2. 1.
       1.55332600          1.00000000
0 0 1 0. 1.
      0.714079000          1.00000000
0 0 1 0. 1.
      0.500000000          1.00000000
0 0 1 0. 1.
      0.250000000          1.00000000
0 0 1 0. 1.
      0.120000000          1.00000000
0 2 2 6. 1.
       4.74271600         -6.23119940
       3.93665500          6.57419200
0 2 2 0. 1.
       1.38039100         0.749726500
      0.668485000         0.281108200
0 2 1 0. 1.
      0.363423000          1.00000000
0 2 1 0. 1.
      0.180000000          1.00000000
0 2 1 0. 1.
      0.120000000          1.00000000
0 3 4 10. 1.
       8.46934100        -0.163606000E-01
       3.02423100         0.286472800
       1.31636700         0.486851800
      0.556393000         0.379411100
0 3 1 0. 1.
      0.223856000          1.00000000
0 3 1 0. 1.
      0.120000000          1.00000000
0 4 1 0. 1.
      1.59813   1.0000
99 0
END
DFT
M06-D3
xxlgrid
END
TOLINTEG
7 7 7 10 40
TOLDEE
8
MAXCYCLE
200
DFTD3
ABC
END
SHRINK
2 2
END
          48 PROCESSORS WORKING

         
 *******************************************************************************
 *                                                                             *
 *                               CRYSTAL17                                     *
 *                      public : 1.0.2 - March 1st, 2018                       *
 *                       HTTP://WWW.CRYSTAL.UNITO.IT                           *
 *                                                                             *
 *                              MAIN AUTHORS                                   *
 *                                                                             *
 *  R. DOVESI(1,11), V.R. SAUNDERS(2), C. ROETTI(1,11), R. ORLANDO(1,11),      *
 *  C.M. ZICOVICH-WILSON(1,3), F. PASCALE(4), B. CIVALLERI(1,11),              *
 *  K. DOLL(5), N.M. HARRISON(2,6), I.J. BUSH(7), Ph. D'ARCO(8),               *
 *  M. LLUNELL(9), M. CAUSA'(10), Y. NOEL(8), L. MASCHIO(1,11), A. ERBA(1,11)  *
 *  M. RE'RAT(14), S. CASASSA(1,11)                                            *
 *                                                                             *
 *        CONTRIBUTIONS TO THE CODE HAVE ALSO BEEN GIVEN BY                    *
 *                                                                             *
 *  M. FERRABONE(1,11), M. DE LA PIERRE(1,11), M. FERRERO(1,11),               *
 *  J. BAIMA(1,11), E. ALBANESE(1,11), M.F. PEINTINGER(12), R. BAST(13),       *
 *  B. KIRTMAN(15), V. LACIVITA(1,11), R. DEMICHELIS(1,16)                     *
 *  G. BRANDEBURG(17), S. SALUSTRO(1,11), G. SANSONE(1,11)                     *
 *  M.T. RUGGIERO(18)                                                          *
 *                                                                             *
 * (1) THEORETICAL CHEMISTRY GROUP - UNIVERSITA' DI TORINO - TORINO (ITALY)    *
 * (2) COMPUTATIONAL SCIENCE & ENGINEERING DEPARTMENT - STFC DARESBURY (UK)    *
 * (3) UNIVERSIDAD AUTONOMA DEL ESTADO DE MORELOS - CUERNAVACA (MEXICO)        *
 * (4) UNIVERSITE' DE LORRAINE - NANCY (FRANCE)                                *
 * (5) UNIVERSITAET STUTTGART- STUTTGART (GERMANY)                             *
 * (6) IMPERIAL COLLEGE - LONDON (UK)                                          *
 * (7) OXFORD E-RESEARCH CENTRE - OXFORD (UK)                                  *
 * (8) UPMC - SORBONNE UNIVERSITES - PARIS (FRANCE)                            *
 * (9) UNIVERSIDAD DE BARCELONA - BARCELONA (SPAIN)                            *
 *(10) UNIVERSITA' DI NAPOLI "FEDERICO II" - NAPOLI (ITALY)                    *
 *(11) NIS - NANOSTRUCTURED INTERFACES AND SURFACES - TORINO (ITALY)           *
 *(12) MPI FUER CHEMISCHE ENERGIEKONVERSION - MUELHEIM AN DER RUHR (GERMANY)   *
 *(13) UNIVERSITY OF TROMSO - TROMSO (NORWAY)                                  *
 *(14) UNIVERSITE' DE PAU ET DES PAYS DE L'ADOUR - PAU (FRANCE)                *
 *(15) UNIVERSITY OF CALIFORNIA SANTA BARBARA - SANTA BARBARA (USA)            *
 *(16) CURTIN UNIVERSITY - PERTH (AUSTRALIA)                                   *
 *(17) UNIVERSITY COLLEGE LONDON - LONDON (UK)                                 *
 *(18) CAMBRIDGE UNIVERSITY - CAMBRIDGE (UK)                                   *
 *                                                                             *
 *******************************************************************************
 EEEEEEEEEE STARTING  DATE 20 06 2019 TIME 00:28:41.8
 zif8Cd60degrees                                                                 

 GEOMETRY INPUT FROM EXTERNAL FILE (FORTRAN UNIT 34)
 3D - CRYSTAL 

 *******************************************************************************
 LATTICE PARAMETERS  (ANGSTROMS AND DEGREES) - PRIMITIVE CELL
       A          B          C        ALPHA      BETA     GAMMA        VOLUME
   15.47555   15.47555   15.47555   109.47122 109.47122 109.47122   2853.094015
 INFORMATION **** CHKGRP **** SPGR WITH NO INVERSION

 NUMBER OF IRREDUCIBLE ATOMS IN THE CELL:   12

 CARTESIAN COORDINATES (ANGSTROM) - IRREDUCIBLE ATOMS AND SYMMETRY RELATED

 AT.IRR.  AT  AT.N.          X                   Y                   Z
     1     1     1    1.948286566204E+00 -6.173562070355E+00  3.883101640926E+00
     1     2     1   -1.948286566204E+00  6.173562070355E+00  3.883101640926E+00
     1     3     1    1.948286566204E+00  6.173562070355E+00 -3.883101640926E+00
     1     4     1   -1.948286566204E+00 -6.173562070355E+00 -3.883101640926E+00
     1     5     1    3.883101640926E+00  1.948286566204E+00 -6.173562070355E+00
     1     6     1   -6.173562070355E+00  3.883101640926E+00  1.948286566204E+00
     1     7     1   -3.883101640926E+00 -1.948286566204E+00 -6.173562070355E+00
     1     8     1    6.173562070355E+00  3.883101640926E+00 -1.948286566204E+00
     1     9     1    3.883101640926E+00 -1.948286566204E+00  6.173562070355E+00
     1    10     1    6.173562070355E+00 -3.883101640926E+00  1.948286566204E+00
     1    11     1   -3.883101640926E+00  1.948286566204E+00  6.173562070355E+00
     1    12     1   -6.173562070355E+00 -3.883101640926E+00 -1.948286566204E+00
    13    13     1    3.926615808604E+00 -6.177215803524E+00  1.954765782904E+00
    13    14     1   -3.926615808604E+00  6.177215803524E+00  1.954765782904E+00
    13    15     1    3.926615808604E+00  6.177215803524E+00 -1.954765782904E+00
    13    16     1   -3.926615808604E+00 -6.177215803524E+00 -1.954765782904E+00
    13    17     1    1.954765782904E+00  3.926615808604E+00 -6.177215803524E+00
    13    18     1   -6.177215803524E+00  1.954765782904E+00  3.926615808604E+00
    13    19     1   -1.954765782904E+00 -3.926615808604E+00 -6.177215803524E+00
    13    20     1    6.177215803524E+00  1.954765782904E+00 -3.926615808604E+00
    13    21     1    1.954765782904E+00 -3.926615808604E+00  6.177215803524E+00
    13    22     1    6.177215803524E+00 -1.954765782904E+00  3.926615808604E+00
    13    23     1   -1.954765782904E+00  3.926615808604E+00  6.177215803524E+00
    13    24     1   -6.177215803524E+00 -1.954765782904E+00 -3.926615808604E+00
    25    25     1    1.080200670187E+00  7.657924018695E+00  1.003261327259E+00
    25    26     1   -1.080200670187E+00 -7.657924018695E+00  1.003261327259E+00
    25    27     1    1.080200670187E+00 -7.657924018695E+00 -1.003261327259E+00
    25    28     1   -1.080200670187E+00  7.657924018695E+00 -1.003261327259E+00
    25    29     1    1.003261327259E+00  1.080200670187E+00  7.657924018695E+00
    25    30     1    7.657924018695E+00  1.003261327259E+00  1.080200670187E+00
    25    31     1   -1.003261327259E+00 -1.080200670187E+00  7.657924018695E+00
    25    32     1   -7.657924018695E+00  1.003261327259E+00 -1.080200670187E+00
    25    33     1    1.003261327259E+00 -1.080200670187E+00 -7.657924018695E+00
    25    34     1   -7.657924018695E+00 -1.003261327259E+00  1.080200670187E+00
    25    35     1   -1.003261327259E+00  1.080200670187E+00 -7.657924018695E+00
    25    36     1    7.657924018695E+00 -1.003261327259E+00 -1.080200670187E+00
    37    37     1    2.688297127287E+00  7.050141474769E+00  1.410466645562E+00
    37    38     1   -2.688297127287E+00 -7.050141474769E+00  1.410466645562E+00
    37    39     1    2.688297127287E+00 -7.050141474769E+00 -1.410466645562E+00
    37    40     1   -2.688297127287E+00  7.050141474769E+00 -1.410466645562E+00
    37    41     1    1.410466645562E+00  2.688297127287E+00  7.050141474769E+00
    37    42     1    7.050141474769E+00  1.410466645562E+00  2.688297127287E+00
    37    43     1   -1.410466645562E+00 -2.688297127287E+00  7.050141474769E+00
    37    44     1   -7.050141474769E+00  1.410466645562E+00 -2.688297127287E+00
    37    45     1    1.410466645562E+00 -2.688297127287E+00 -7.050141474769E+00
    37    46     1   -7.050141474769E+00 -1.410466645562E+00  2.688297127287E+00
    37    47     1   -1.410466645562E+00  2.688297127287E+00 -7.050141474769E+00
    37    48     1    7.050141474769E+00 -1.410466645562E+00 -2.688297127287E+00
    49    49     1    1.405160079521E+00  7.060880028448E+00  2.634534570007E+00
    49    50     1   -1.405160079521E+00 -7.060880028448E+00  2.634534570007E+00
    49    51     1    1.405160079521E+00 -7.060880028448E+00 -2.634534570007E+00
    49    52     1   -1.405160079521E+00  7.060880028448E+00 -2.634534570007E+00
    49    53     1    2.634534570007E+00  1.405160079521E+00  7.060880028448E+00
    49    54     1    7.060880028448E+00  2.634534570007E+00  1.405160079521E+00
    49    55     1   -2.634534570007E+00 -1.405160079521E+00  7.060880028448E+00
    49    56     1   -7.060880028448E+00  2.634534570007E+00 -1.405160079521E+00
    49    57     1    2.634534570007E+00 -1.405160079521E+00 -7.060880028448E+00
    49    58     1   -7.060880028448E+00 -2.634534570007E+00  1.405160079521E+00
    49    59     1   -2.634534570007E+00  1.405160079521E+00 -7.060880028448E+00
    49    60     1    7.060880028448E+00 -2.634534570007E+00 -1.405160079521E+00
    61    61   248    8.934810868100E+00  0.000000000000E+00 -4.498033764208E+00
    61    62   248    8.934810868100E+00  0.000000000000E+00 -1.337158797199E+01
    61    63   248   -4.498033764208E+00  8.934810868100E+00  0.000000000000E+00
    61    64   248    0.000000000000E+00 -4.498033764208E+00  8.934810868100E+00
    61    65   248   -1.337158797199E+01  8.934810868100E+00  0.000000000000E+00
    61    66   248    0.000000000000E+00 -1.337158797199E+01  8.934810868100E+00
    67    67     6    2.246807818148E+00  8.988216102621E+00  2.215685634906E+00
    67    68     6   -2.246807818148E+00 -8.988216102621E+00  2.215685634906E+00
    67    69     6    2.246807818148E+00 -8.988216102621E+00 -2.215685634906E+00
    67    70     6   -2.246807818148E+00  8.988216102621E+00 -2.215685634906E+00
    67    71     6    2.215685634906E+00  2.246807818148E+00  8.988216102621E+00
    67    72     6    8.988216102621E+00  2.215685634906E+00  2.246807818148E+00
    67    73     6   -2.215685634906E+00 -2.246807818148E+00  8.988216102621E+00
    67    74     6   -8.988216102621E+00  2.215685634906E+00 -2.246807818148E+00
    67    75     6    2.215685634906E+00 -2.246807818148E+00 -8.988216102621E+00
    67    76     6   -8.988216102621E+00 -2.215685634906E+00  2.246807818148E+00
    67    77     6   -2.215685634906E+00  2.246807818148E+00 -8.988216102621E+00
    67    78     6    8.988216102621E+00 -2.215685634906E+00 -2.246807818148E+00
    79    79     6    2.251928992874E+00 -6.950566924881E+00  3.194453498455E+00
    79    80     6   -2.251928992874E+00  6.950566924881E+00  3.194453498455E+00
    79    81     6    2.251928992874E+00  6.950566924881E+00 -3.194453498455E+00
    79    82     6   -2.251928992874E+00 -6.950566924881E+00 -3.194453498455E+00
    79    83     6    3.194453498455E+00  2.251928992874E+00 -6.950566924881E+00
    79    84     6   -6.950566924881E+00  3.194453498455E+00  2.251928992874E+00
    79    85     6   -3.194453498455E+00 -2.251928992874E+00 -6.950566924881E+00
    79    86     6    6.950566924881E+00  3.194453498455E+00 -2.251928992874E+00
    79    87     6    3.194453498455E+00 -2.251928992874E+00  6.950566924881E+00
    79    88     6    6.950566924881E+00 -3.194453498455E+00  2.251928992874E+00
    79    89     6   -3.194453498455E+00  2.251928992874E+00  6.950566924881E+00
    79    90     6   -6.950566924881E+00 -3.194453498455E+00 -2.251928992874E+00
    91    91     6    1.837153409372E+00  7.620920321110E+00  1.797920983924E+00
    91    92     6   -1.837153409372E+00 -7.620920321110E+00  1.797920983924E+00
    91    93     6    1.837153409372E+00 -7.620920321110E+00 -1.797920983924E+00
    91    94     6   -1.837153409372E+00  7.620920321110E+00 -1.797920983924E+00
    91    95     6    1.797920983924E+00  1.837153409372E+00  7.620920321110E+00
    91    96     6    7.620920321110E+00  1.797920983924E+00  1.837153409372E+00
    91    97     6   -1.797920983924E+00 -1.837153409372E+00  7.620920321110E+00
    91    98     6   -7.620920321110E+00  1.797920983924E+00 -1.837153409372E+00
    91    99     6    1.797920983924E+00 -1.837153409372E+00 -7.620920321110E+00
    91   100     6   -7.620920321110E+00 -1.797920983924E+00  1.837153409372E+00
    91   101     6   -1.797920983924E+00  1.837153409372E+00 -7.620920321110E+00
    91   102     6    7.620920321110E+00 -1.797920983924E+00 -1.837153409372E+00
   103   103     7    1.637259734194E+00 -8.178672016786E+00  3.176431365844E+00
   103   104     7   -1.637259734194E+00  8.178672016786E+00  3.176431365844E+00
   103   105     7    1.637259734194E+00  8.178672016786E+00 -3.176431365844E+00
   103   106     7   -1.637259734194E+00 -8.178672016786E+00 -3.176431365844E+00
   103   107     7    3.176431365844E+00  1.637259734194E+00 -8.178672016786E+00
   103   108     7   -8.178672016786E+00  3.176431365844E+00  1.637259734194E+00
   103   109     7   -3.176431365844E+00 -1.637259734194E+00 -8.178672016786E+00
   103   110     7    8.178672016786E+00  3.176431365844E+00 -1.637259734194E+00
   103   111     7    3.176431365844E+00 -1.637259734194E+00  8.178672016786E+00
   103   112     7    8.178672016786E+00 -3.176431365844E+00  1.637259734194E+00
   103   113     7   -3.176431365844E+00  1.637259734194E+00  8.178672016786E+00
   103   114     7   -8.178672016786E+00 -3.176431365844E+00 -1.637259734194E+00
   115   115     6    3.229098969645E+00 -6.952519146392E+00  2.242077483315E+00
   115   116     6   -3.229098969645E+00  6.952519146392E+00  2.242077483315E+00
   115   117     6    3.229098969645E+00  6.952519146392E+00 -2.242077483315E+00
   115   118     6   -3.229098969645E+00 -6.952519146392E+00 -2.242077483315E+00
   115   119     6    2.242077483315E+00  3.229098969645E+00 -6.952519146392E+00
   115   120     6   -6.952519146392E+00  2.242077483315E+00  3.229098969645E+00
   115   121     6   -2.242077483315E+00 -3.229098969645E+00 -6.952519146392E+00
   115   122     6    6.952519146392E+00  2.242077483315E+00 -3.229098969645E+00
   115   123     6    2.242077483315E+00 -3.229098969645E+00  6.952519146392E+00
   115   124     6    6.952519146392E+00 -2.242077483315E+00  3.229098969645E+00
   115   125     6   -2.242077483315E+00  3.229098969645E+00  6.952519146392E+00
   115   126     6   -6.952519146392E+00 -2.242077483315E+00 -3.229098969645E+00
   127   127     7    3.224464921459E+00 -8.181831829437E+00  1.629732299045E+00
   127   128     7   -3.224464921459E+00  8.181831829437E+00  1.629732299045E+00
   127   129     7    3.224464921459E+00  8.181831829437E+00 -1.629732299045E+00
   127   130     7   -3.224464921459E+00 -8.181831829437E+00 -1.629732299045E+00
   127   131     7    1.629732299045E+00  3.224464921459E+00 -8.181831829437E+00
   127   132     7   -8.181831829437E+00  1.629732299045E+00  3.224464921459E+00
   127   133     7   -1.629732299045E+00 -3.224464921459E+00 -8.181831829437E+00
   127   134     7    8.181831829437E+00  1.629732299045E+00 -3.224464921459E+00
   127   135     7    1.629732299045E+00 -3.224464921459E+00  8.181831829437E+00
   127   136     7    8.181831829437E+00 -1.629732299045E+00  3.224464921459E+00
   127   137     7   -1.629732299045E+00  3.224464921459E+00  8.181831829437E+00
   127   138     7   -8.181831829437E+00 -1.629732299045E+00 -3.224464921459E+00

 SPACE  GROUP  N.                     :  197
 NUMBER OF SYMMETRY OPERATORS         :   12
 *******************************************************************************
 LATTICE PARAMETERS (ANGSTROMS AND DEGREES) - BOHR = 0.5291772083 ANGSTROM
 PRIMITIVE CELL - CENTRING CODE 6/0 VOLUME=  2853.094015 - DENSITY  0.964 g/cm^3
         A              B              C           ALPHA      BETA       GAMMA 
    15.47554638    15.47554638    15.47554638   109.471221 109.471221 109.471221
 *******************************************************************************
 ATOMS IN THE ASYMMETRIC UNIT   12 - ATOMS IN THE UNIT CELL:  138
     ATOM                 X/A                 Y/B                 Z/C    
 *******************************************************************************
      1 T   1 H    -1.281762123027E-01  3.263296947868E-01 -2.364501927644E-01
      2 F   1 H    -4.372201124488E-01  1.082739804616E-01  2.364501927644E-01
      3 F   1 H     1.281762123027E-01 -1.082739804616E-01  4.545059070896E-01
      4 F   1 H     4.372201124488E-01 -3.263296947868E-01 -4.545059070896E-01
      5 F   1 H    -2.364501927644E-01 -1.281762123027E-01  3.263296947868E-01
      6 F   1 H     3.263296947868E-01 -2.364501927644E-01 -1.281762123027E-01
      7 F   1 H    -4.545059070896E-01  4.372201124488E-01 -3.263296947868E-01
      8 F   1 H     1.082739804616E-01  2.364501927644E-01 -4.372201124488E-01
      9 F   1 H     2.364501927644E-01 -4.372201124488E-01  1.082739804616E-01
     10 F   1 H    -1.082739804616E-01  4.545059070896E-01  1.281762123027E-01
     11 F   1 H     4.545059070896E-01  1.281762123027E-01 -1.082739804616E-01
     12 F   1 H    -3.263296947868E-01 -4.545059070896E-01  4.372201124488E-01
     13 T   1 H    -2.362920761812E-01  3.291273692489E-01 -1.259455867698E-01
     14 F   1 H     4.550729560187E-01 -1.103464894114E-01  1.259455867698E-01
     15 F   1 H     2.362920761812E-01  1.103464894114E-01 -4.345805545699E-01
     16 F   1 H    -4.550729560187E-01 -3.291273692489E-01  4.345805545699E-01
     17 F   1 H    -1.259455867698E-01 -2.362920761812E-01  3.291273692489E-01
     18 F   1 H     3.291273692489E-01 -1.259455867698E-01 -2.362920761812E-01
     19 F   1 H     4.345805545699E-01 -4.550729560187E-01 -3.291273692489E-01
     20 F   1 H    -1.103464894114E-01  1.259455867698E-01  4.550729560187E-01
     21 F   1 H     1.259455867698E-01  4.550729560187E-01 -1.103464894114E-01
     22 F   1 H     1.103464894114E-01 -4.345805545699E-01  2.362920761812E-01
     23 F   1 H    -4.345805545699E-01  2.362920761812E-01  1.103464894114E-01
     24 F   1 H    -3.291273692489E-01  4.345805545699E-01 -4.550729560187E-01
     25 T   1 H     4.846876712789E-01  1.165923950827E-01  4.889932656594E-01
     26 F   1 H    -3.724008705766E-01 -4.305594380442E-03 -4.889932656594E-01
     27 F   1 H    -4.846876712789E-01  4.305594380442E-03 -3.680952761962E-01
     28 F   1 H     3.724008705766E-01 -1.165923950827E-01  3.680952761962E-01
     29 F   1 H     4.889932656594E-01  4.846876712789E-01  1.165923950827E-01
     30 F   1 H     1.165923950827E-01  4.889932656594E-01  4.846876712789E-01
     31 F   1 H     3.680952761962E-01  3.724008705766E-01 -1.165923950827E-01
     32 F   1 H    -4.305594380442E-03 -4.889932656594E-01 -3.724008705766E-01
     33 F   1 H    -4.889932656594E-01 -3.724008705766E-01 -4.305594380442E-03
     34 F   1 H     4.305594380442E-03 -3.680952761962E-01 -4.846876712789E-01
     35 F   1 H    -3.680952761962E-01 -4.846876712789E-01  4.305594380442E-03
     36 F   1 H    -1.165923950827E-01  3.680952761962E-01  3.724008705766E-01
     37 T   1 H     4.734631905046E-01  2.293704832344E-01 -4.550282739154E-01
     38 F   1 H    -3.156012428502E-01 -7.150853558004E-02  4.550282739154E-01
     39 F   1 H    -4.734631905046E-01  7.150853558004E-02 -2.440927072701E-01
     40 F   1 H     3.156012428502E-01 -2.293704832344E-01  2.440927072701E-01
     41 F   1 H    -4.550282739154E-01  4.734631905046E-01  2.293704832344E-01
     42 F   1 H     2.293704832344E-01 -4.550282739154E-01  4.734631905046E-01
     43 F   1 H     2.440927072701E-01  3.156012428502E-01 -2.293704832344E-01
     44 F   1 H    -7.150853558004E-02  4.550282739154E-01 -3.156012428502E-01
     45 F   1 H     4.550282739154E-01 -3.156012428502E-01 -7.150853558004E-02
     46 F   1 H     7.150853558004E-02 -2.440927072701E-01 -4.734631905046E-01
     47 F   1 H    -2.440927072701E-01 -4.734631905046E-01  7.150853558004E-02
     48 F   1 H    -2.293704832344E-01  2.440927072701E-01  3.156012428502E-01
     49 T   1 H    -4.574359356016E-01  2.260649223114E-01  4.737671693866E-01
     50 F   1 H    -2.477022470752E-01  6.879689501180E-02 -4.737671693866E-01
     51 F   1 H     4.574359356016E-01 -6.879689501180E-02 -3.164991420870E-01
     52 F   1 H     2.477022470752E-01 -2.260649223114E-01  3.164991420870E-01
     53 F   1 H     4.737671693866E-01 -4.574359356016E-01  2.260649223114E-01
     54 F   1 H     2.260649223114E-01  4.737671693866E-01 -4.574359356016E-01
     55 F   1 H     3.164991420870E-01  2.477022470752E-01 -2.260649223114E-01
     56 F   1 H     6.879689501180E-02 -4.737671693866E-01 -2.477022470752E-01
     57 F   1 H    -4.737671693866E-01 -2.477022470752E-01  6.879689501180E-02
     58 F   1 H    -6.879689501180E-02 -3.164991420870E-01  4.574359356016E-01
     59 F   1 H    -3.164991420870E-01  4.574359356016E-01 -6.879689501180E-02
     60 F   1 H    -2.260649223114E-01  3.164991420870E-01  2.477022470752E-01
     61 T 248 CD   -2.517139887240E-01  2.482860112760E-01 -5.000000000000E-01
     62 F 248 CD    2.517139887240E-01 -2.482860112760E-01 -5.000000000000E-01
     63 F 248 CD   -5.000000000000E-01 -2.517139887240E-01  2.482860112760E-01
     64 F 248 CD    2.482860112760E-01 -5.000000000000E-01 -2.517139887240E-01
     65 F 248 CD   -5.000000000000E-01  2.517139887240E-01 -2.482860112760E-01
     66 F 248 CD   -2.482860112760E-01 -5.000000000000E-01  2.517139887240E-01
     67 T   6 C    -3.730196473700E-01  2.497251211543E-01 -3.712780221862E-01
     68 F   6 C    -3.789968566596E-01 -1.741625183870E-03  3.712780221862E-01
     69 F   6 C     3.730196473700E-01  1.741625183870E-03 -3.772552314757E-01
     70 F   6 C     3.789968566596E-01 -2.497251211543E-01  3.772552314757E-01
     71 F   6 C    -3.712780221862E-01 -3.730196473700E-01  2.497251211543E-01
     72 F   6 C     2.497251211543E-01 -3.712780221862E-01 -3.730196473700E-01
     73 F   6 C     3.772552314757E-01  3.789968566596E-01 -2.497251211543E-01
     74 F   6 C    -1.741625183870E-03  3.712780221862E-01 -3.789968566596E-01
     75 F   6 C     3.712780221862E-01 -3.789968566596E-01 -1.741625183870E-03
     76 F   6 C     1.741625183870E-03 -3.772552314757E-01  3.730196473700E-01
     77 F   6 C    -3.772552314757E-01  3.730196473700E-01  1.741625183870E-03
     78 F   6 C    -2.497251211543E-01  3.772552314757E-01  3.789968566596E-01
     79 T   6 C    -2.101954636688E-01  3.047844309035E-01 -2.629399772066E-01
     80 F   6 C    -4.322755918899E-01  5.274451353784E-02  2.629399772066E-01
     81 F   6 C     2.101954636688E-01 -5.274451353784E-02 -4.850201054277E-01
     82 F   6 C     4.322755918899E-01 -3.047844309035E-01  4.850201054277E-01
     83 F   6 C    -2.629399772066E-01 -2.101954636688E-01  3.047844309035E-01
     84 F   6 C     3.047844309035E-01 -2.629399772066E-01 -2.101954636688E-01
     85 F   6 C     4.850201054277E-01  4.322755918899E-01 -3.047844309035E-01
     86 F   6 C     5.274451353784E-02  2.629399772066E-01 -4.322755918899E-01
     87 F   6 C     2.629399772066E-01 -4.322755918899E-01  5.274451353784E-02
     88 F   6 C    -5.274451353784E-02 -4.850201054277E-01  2.101954636688E-01
     89 F   6 C    -4.850201054277E-01  2.101954636688E-01 -5.274451353784E-02
     90 F   6 C    -3.047844309035E-01  4.850201054277E-01  4.322755918899E-01
     91 T   6 C    -4.729132242372E-01  2.034220112187E-01 -4.707177426525E-01
     92 F   6 C    -3.258602461288E-01 -2.195481584735E-03  4.707177426525E-01
     93 F   6 C     4.729132242372E-01  2.195481584735E-03 -3.236647645440E-01
     94 F   6 C     3.258602461288E-01 -2.034220112187E-01  3.236647645440E-01
     95 F   6 C    -4.707177426525E-01 -4.729132242372E-01  2.034220112187E-01
     96 F   6 C     2.034220112187E-01 -4.707177426525E-01 -4.729132242372E-01
     97 F   6 C     3.236647645440E-01  3.258602461288E-01 -2.034220112187E-01
     98 F   6 C    -2.195481584735E-03  4.707177426525E-01 -3.258602461288E-01
     99 F   6 C     4.707177426525E-01 -3.258602461288E-01 -2.195481584735E-03
    100 F   6 C     2.195481584735E-03 -3.236647645440E-01  4.729132242372E-01
    101 F   6 C    -3.236647645440E-01  4.729132242372E-01  2.195481584735E-03
    102 F   6 C    -2.034220112187E-01  3.236647645440E-01  3.258602461288E-01
    103 T   7 N    -2.799298566465E-01  2.693784552969E-01 -3.660632765013E-01
    104 F   7 N    -3.645582682018E-01  8.613341985477E-02  3.660632765013E-01
    105 F   7 N     2.799298566465E-01 -8.613341985477E-02 -4.506916880566E-01
    106 F   7 N     3.645582682018E-01 -2.693784552969E-01  4.506916880566E-01
    107 F   7 N    -3.660632765013E-01 -2.799298566465E-01  2.693784552969E-01
    108 F   7 N     2.693784552969E-01 -3.660632765013E-01 -2.799298566465E-01
    109 F   7 N     4.506916880566E-01  3.645582682018E-01 -2.693784552969E-01
    110 F   7 N     8.613341985477E-02  3.660632765013E-01 -3.645582682018E-01
    111 F   7 N     3.660632765013E-01 -3.645582682018E-01  8.613341985477E-02
    112 F   7 N    -8.613341985477E-02 -4.506916880566E-01  2.799298566465E-01
    113 F   7 N    -4.506916880566E-01  2.799298566465E-01 -8.613341985477E-02
    114 F   7 N    -2.693784552969E-01  4.506916880566E-01  3.645582682018E-01
    115 T   6 C    -2.636005245447E-01  3.061719231514E-01 -2.083659202032E-01
    116 F   6 C    -4.854621566454E-01 -5.523460434143E-02  2.083659202032E-01
    117 F   6 C     2.636005245447E-01  5.523460434143E-02 -4.302275523040E-01
    118 F   6 C     4.854621566454E-01 -3.061719231514E-01  4.302275523040E-01
    119 F   6 C    -2.083659202032E-01 -2.636005245447E-01  3.061719231514E-01
    120 F   6 C     3.061719231514E-01 -2.083659202032E-01 -2.636005245447E-01
    121 F   6 C     4.302275523040E-01  4.854621566454E-01 -3.061719231514E-01
    122 F   6 C    -5.523460434143E-02  2.083659202032E-01 -4.854621566454E-01
    123 F   6 C     2.083659202032E-01 -4.854621566454E-01 -5.523460434143E-02
    124 F   6 C     5.523460434143E-02 -4.302275523040E-01  2.636005245447E-01
    125 F   6 C    -4.302275523040E-01  2.636005245447E-01  5.523460434143E-02
    126 F   6 C    -3.061719231514E-01  4.302275523040E-01  4.854621566454E-01
    127 T   7 N    -3.666613444379E-01  2.716452139930E-01 -2.774186818927E-01
    128 F   7 N    -4.509361041143E-01 -8.924266254520E-02  2.774186818927E-01
    129 F   7 N     3.666613444379E-01  8.924266254520E-02 -3.616934415691E-01
    130 F   7 N     4.509361041143E-01 -2.716452139930E-01  3.616934415691E-01
    131 F   7 N    -2.774186818927E-01 -3.666613444379E-01  2.716452139930E-01
    132 F   7 N     2.716452139930E-01 -2.774186818927E-01 -3.666613444379E-01
    133 F   7 N     3.616934415691E-01  4.509361041143E-01 -2.716452139930E-01
    134 F   7 N    -8.924266254520E-02  2.774186818927E-01 -4.509361041143E-01
    135 F   7 N     2.774186818927E-01 -4.509361041143E-01 -8.924266254520E-02
    136 F   7 N     8.924266254520E-02 -3.616934415691E-01  3.666613444379E-01
    137 F   7 N    -3.616934415691E-01  3.666613444379E-01  8.924266254520E-02
    138 F   7 N    -2.716452139930E-01  3.616934415691E-01  4.509361041143E-01

 TRANSFORMATION MATRIX PRIMITIVE-CRYSTALLOGRAPHIC CELL
  0.0000  1.0000  1.0000  1.0000  0.0000  1.0000  1.0000  1.0000  0.0000

 *******************************************************************************
 CRYSTALLOGRAPHIC CELL (VOLUME=       5706.18802990)
         A              B              C           ALPHA      BETA       GAMMA 
    17.86962174    17.86962174    17.86962174    90.000000  90.000000  90.000000

 COORDINATES IN THE CRYSTALLOGRAPHIC CELL
     ATOM                 X/A                 Y/B                 Z/C    
 *******************************************************************************
      1 T   1 H     1.090278571626E-01 -3.454780499270E-01  2.173018376242E-01
      2 F   1 H    -1.090278571626E-01  3.454780499270E-01  2.173018376242E-01
      3 F   1 H     1.090278571626E-01  3.454780499270E-01 -2.173018376242E-01
      4 F   1 H    -1.090278571626E-01 -3.454780499270E-01 -2.173018376242E-01
      5 F   1 H     2.173018376242E-01  1.090278571626E-01 -3.454780499270E-01
      6 F   1 H    -3.454780499270E-01  2.173018376242E-01  1.090278571626E-01
      7 F   1 H    -2.173018376242E-01 -1.090278571626E-01 -3.454780499270E-01
      8 F   1 H     3.454780499270E-01  2.173018376242E-01 -1.090278571626E-01
      9 F   1 H     2.173018376242E-01 -1.090278571626E-01  3.454780499270E-01
     10 F   1 H     3.454780499270E-01 -2.173018376242E-01  1.090278571626E-01
     11 F   1 H    -2.173018376242E-01  1.090278571626E-01  3.454780499270E-01
     12 F   1 H    -3.454780499270E-01 -2.173018376242E-01 -1.090278571626E-01
     13 T   1 H     2.197369293302E-01 -3.456825161000E-01  1.093904399187E-01
     14 F   1 H    -2.197369293302E-01  3.456825161000E-01  1.093904399187E-01
     15 F   1 H     2.197369293302E-01  3.456825161000E-01 -1.093904399187E-01
     16 F   1 H    -2.197369293302E-01 -3.456825161000E-01 -1.093904399187E-01
     17 F   1 H     1.093904399187E-01  2.197369293302E-01 -3.456825161000E-01
     18 F   1 H    -3.456825161000E-01  1.093904399187E-01  2.197369293302E-01
     19 F   1 H    -1.093904399187E-01 -2.197369293302E-01 -3.456825161000E-01
     20 F   1 H     3.456825161000E-01  1.093904399187E-01 -2.197369293302E-01
     21 F   1 H     1.093904399187E-01 -2.197369293302E-01  3.456825161000E-01
     22 F   1 H     3.456825161000E-01 -1.093904399187E-01  2.197369293302E-01
     23 F   1 H    -1.093904399187E-01  2.197369293302E-01  3.456825161000E-01
     24 F   1 H    -3.456825161000E-01 -1.093904399187E-01 -2.197369293302E-01
     25 T   1 H     6.044899473159E-02  4.285442709278E-01  5.614340035115E-02
     26 F   1 H    -6.044899473159E-02 -4.285442709278E-01  5.614340035115E-02
     27 F   1 H     6.044899473159E-02 -4.285442709278E-01 -5.614340035115E-02
     28 F   1 H    -6.044899473159E-02  4.285442709278E-01 -5.614340035115E-02
     29 F   1 H     5.614340035115E-02  6.044899473159E-02  4.285442709278E-01
     30 F   1 H     4.285442709278E-01  5.614340035115E-02  6.044899473159E-02
     31 F   1 H    -5.614340035115E-02 -6.044899473159E-02  4.285442709278E-01
     32 F   1 H    -4.285442709278E-01  5.614340035115E-02 -6.044899473159E-02
     33 F   1 H     5.614340035115E-02 -6.044899473159E-02 -4.285442709278E-01
     34 F   1 H    -4.285442709278E-01 -5.614340035115E-02  6.044899473159E-02
     35 F   1 H    -5.614340035115E-02  6.044899473159E-02 -4.285442709278E-01
     36 F   1 H     4.285442709278E-01 -5.614340035115E-02 -6.044899473159E-02
     37 T   1 H     1.504395094072E-01  3.945322166774E-01  7.893097382720E-02
     38 F   1 H    -1.504395094072E-01 -3.945322166774E-01  7.893097382720E-02
     39 F   1 H     1.504395094072E-01 -3.945322166774E-01 -7.893097382720E-02
     40 F   1 H    -1.504395094072E-01  3.945322166774E-01 -7.893097382720E-02
     41 F   1 H     7.893097382720E-02  1.504395094072E-01  3.945322166774E-01
     42 F   1 H     3.945322166774E-01  7.893097382720E-02  1.504395094072E-01
     43 F   1 H    -7.893097382720E-02 -1.504395094072E-01  3.945322166774E-01
     44 F   1 H    -3.945322166774E-01  7.893097382720E-02 -1.504395094072E-01
     45 F   1 H     7.893097382720E-02 -1.504395094072E-01 -3.945322166774E-01
     46 F   1 H    -3.945322166774E-01 -7.893097382720E-02  1.504395094072E-01
     47 F   1 H    -7.893097382720E-02  1.504395094072E-01 -3.945322166774E-01
     48 F   1 H     3.945322166774E-01 -7.893097382720E-02 -1.504395094072E-01
     49 T   1 H     7.863401364979E-02  3.951331557368E-01  1.474309086616E-01
     50 F   1 H    -7.863401364979E-02 -3.951331557368E-01  1.474309086616E-01
     51 F   1 H     7.863401364979E-02 -3.951331557368E-01 -1.474309086616E-01
     52 F   1 H    -7.863401364979E-02  3.951331557368E-01 -1.474309086616E-01
     53 F   1 H     1.474309086616E-01  7.863401364979E-02  3.951331557368E-01
     54 F   1 H     3.951331557368E-01  1.474309086616E-01  7.863401364979E-02
     55 F   1 H    -1.474309086616E-01 -7.863401364979E-02  3.951331557368E-01
     56 F   1 H    -3.951331557368E-01  1.474309086616E-01 -7.863401364979E-02
     57 F   1 H     1.474309086616E-01 -7.863401364979E-02 -3.951331557368E-01
     58 F   1 H    -3.951331557368E-01 -1.474309086616E-01  7.863401364979E-02
     59 F   1 H    -1.474309086616E-01  7.863401364979E-02 -3.951331557368E-01
     60 F   1 H     3.951331557368E-01 -1.474309086616E-01 -7.863401364979E-02
     61 T 248 CD   -5.000000000000E-01  0.000000000000E+00 -2.517139887240E-01
     62 F 248 CD   -5.000000000000E-01  0.000000000000E+00  2.517139887240E-01
     63 F 248 CD   -2.517139887240E-01 -5.000000000000E-01  0.000000000000E+00
     64 F 248 CD    0.000000000000E+00 -2.517139887240E-01 -5.000000000000E-01
     65 F 248 CD    2.517139887240E-01 -5.000000000000E-01  0.000000000000E+00
     66 F 248 CD    0.000000000000E+00  2.517139887240E-01 -5.000000000000E-01
     67 T   6 C     1.257333731691E-01 -4.970113953552E-01  1.239917479852E-01
     68 F   6 C    -1.257333731691E-01  4.970113953552E-01  1.239917479852E-01
     69 F   6 C     1.257333731691E-01  4.970113953552E-01 -1.239917479852E-01
     70 F   6 C    -1.257333731691E-01 -4.970113953552E-01 -1.239917479852E-01
     71 F   6 C     1.239917479852E-01  1.257333731691E-01 -4.970113953552E-01
     72 F   6 C    -4.970113953552E-01  1.239917479852E-01  1.257333731691E-01
     73 F   6 C    -1.239917479852E-01 -1.257333731691E-01 -4.970113953552E-01
     74 F   6 C     4.970113953552E-01  1.239917479852E-01 -1.257333731691E-01
     75 F   6 C     1.239917479852E-01 -1.257333731691E-01  4.970113953552E-01
     76 F   6 C     4.970113953552E-01 -1.239917479852E-01  1.257333731691E-01
     77 F   6 C    -1.239917479852E-01  1.257333731691E-01  4.970113953552E-01
     78 F   6 C    -4.970113953552E-01 -1.239917479852E-01 -1.257333731691E-01
     79 T   6 C     1.260199586828E-01 -3.889599358894E-01  1.787644722207E-01
     80 F   6 C    -1.260199586828E-01  3.889599358894E-01  1.787644722207E-01
     81 F   6 C     1.260199586828E-01  3.889599358894E-01 -1.787644722207E-01
     82 F   6 C    -1.260199586828E-01 -3.889599358894E-01 -1.787644722207E-01
     83 F   6 C     1.787644722207E-01  1.260199586828E-01 -3.889599358894E-01
     84 F   6 C    -3.889599358894E-01  1.787644722207E-01  1.260199586828E-01
     85 F   6 C    -1.787644722207E-01 -1.260199586828E-01 -3.889599358894E-01
     86 F   6 C     3.889599358894E-01  1.787644722207E-01 -1.260199586828E-01
     87 F   6 C     1.787644722207E-01 -1.260199586828E-01  3.889599358894E-01
     88 F   6 C     3.889599358894E-01 -1.787644722207E-01  1.260199586828E-01
     89 F   6 C    -1.787644722207E-01  1.260199586828E-01  3.889599358894E-01
     90 F   6 C    -3.889599358894E-01 -1.787644722207E-01 -1.260199586828E-01
     91 T   6 C     1.028087464017E-01  4.264735109458E-01  1.006132648170E-01
     92 F   6 C    -1.028087464017E-01 -4.264735109458E-01  1.006132648170E-01
     93 F   6 C     1.028087464017E-01 -4.264735109458E-01 -1.006132648170E-01
     94 F   6 C    -1.028087464017E-01  4.264735109458E-01 -1.006132648170E-01
     95 F   6 C     1.006132648170E-01  1.028087464017E-01  4.264735109458E-01
     96 F   6 C     4.264735109458E-01  1.006132648170E-01  1.028087464017E-01
     97 F   6 C    -1.006132648170E-01 -1.028087464017E-01  4.264735109458E-01
     98 F   6 C    -4.264735109458E-01  1.006132648170E-01 -1.028087464017E-01
     99 F   6 C     1.006132648170E-01 -1.028087464017E-01 -4.264735109458E-01
    100 F   6 C    -4.264735109458E-01 -1.006132648170E-01  1.028087464017E-01
    101 F   6 C    -1.006132648170E-01  1.028087464017E-01 -4.264735109458E-01
    102 F   6 C     4.264735109458E-01 -1.006132648170E-01 -1.028087464017E-01
    103 T   7 N     9.162251772108E-02 -4.576857942224E-01  1.777559375758E-01
    104 F   7 N    -9.162251772108E-02  4.576857942224E-01  1.777559375758E-01
    105 F   7 N     9.162251772108E-02  4.576857942224E-01 -1.777559375758E-01
    106 F   7 N    -9.162251772108E-02 -4.576857942224E-01 -1.777559375758E-01
    107 F   7 N     1.777559375758E-01  9.162251772108E-02 -4.576857942224E-01
    108 F   7 N    -4.576857942224E-01  1.777559375758E-01  9.162251772108E-02
    109 F   7 N    -1.777559375758E-01 -9.162251772108E-02 -4.576857942224E-01
    110 F   7 N     4.576857942224E-01  1.777559375758E-01 -9.162251772108E-02
    111 F   7 N     1.777559375758E-01 -9.162251772108E-02  4.576857942224E-01
    112 F   7 N     4.576857942224E-01 -1.777559375758E-01  9.162251772108E-02
    113 F   7 N    -1.777559375758E-01  9.162251772108E-02  4.576857942224E-01
    114 F   7 N    -4.576857942224E-01 -1.777559375758E-01 -9.162251772108E-02
    115 T   6 C     1.807032637464E-01 -3.890691839496E-01  1.254686594050E-01
    116 F   6 C    -1.807032637464E-01  3.890691839496E-01  1.254686594050E-01
    117 F   6 C     1.807032637464E-01  3.890691839496E-01 -1.254686594050E-01
    118 F   6 C    -1.807032637464E-01 -3.890691839496E-01 -1.254686594050E-01
    119 F   6 C     1.254686594050E-01  1.807032637464E-01 -3.890691839496E-01
    120 F   6 C    -3.890691839496E-01  1.254686594050E-01  1.807032637464E-01
    121 F   6 C    -1.254686594050E-01 -1.807032637464E-01 -3.890691839496E-01
    122 F   6 C     3.890691839496E-01  1.254686594050E-01 -1.807032637464E-01
    123 F   6 C     1.254686594050E-01 -1.807032637464E-01  3.890691839496E-01
    124 F   6 C     3.890691839496E-01 -1.254686594050E-01  1.807032637464E-01
    125 F   6 C    -1.254686594050E-01  1.807032637464E-01  3.890691839496E-01
    126 F   6 C    -3.890691839496E-01 -1.254686594050E-01 -1.807032637464E-01
    127 T   7 N     1.804439382691E-01 -4.578626201618E-01  9.120127572390E-02
    128 F   7 N    -1.804439382691E-01  4.578626201618E-01  9.120127572390E-02
    129 F   7 N     1.804439382691E-01  4.578626201618E-01 -9.120127572390E-02
    130 F   7 N    -1.804439382691E-01 -4.578626201618E-01 -9.120127572390E-02
    131 F   7 N     9.120127572390E-02  1.804439382691E-01 -4.578626201618E-01
    132 F   7 N    -4.578626201618E-01  9.120127572390E-02  1.804439382691E-01
    133 F   7 N    -9.120127572390E-02 -1.804439382691E-01 -4.578626201618E-01
    134 F   7 N     4.578626201618E-01  9.120127572390E-02 -1.804439382691E-01
    135 F   7 N     9.120127572390E-02 -1.804439382691E-01  4.578626201618E-01
    136 F   7 N     4.578626201618E-01 -9.120127572390E-02  1.804439382691E-01
    137 F   7 N    -9.120127572390E-02  1.804439382691E-01  4.578626201618E-01
    138 F   7 N    -4.578626201618E-01 -9.120127572390E-02 -1.804439382691E-01

 T = ATOM BELONGING TO THE ASYMMETRIC UNIT
 *******************************************************************************
 * GEOMETRY EDITING - INPUT COORDINATES ARE GIVEN IN ANGSTROM         
 *******************************************************************************

 GEOMETRY NOW FULLY CONSISTENT WITH THE GROUP
 INFORMATION **** NEW DEFAULT **** FINALRUN 4 FOR GEOMETRY OPTIMIZATIONS
 INFORMATION **** NEW DEFAULT **** OPTGEOM OPTIMIZES BOTH ATOMIC COORDINATES AND CELL PARAMETERS
 INFORMATION **** NEW DEFAULT **** TOL. ON ATOMIC DISP TO REDEFINE REF. GEOMETRY: 0.8 Angs
 INFORMATION **** NEW DEFAULT **** N POINTS TO REDEFINE REF. GEOMETRY: N OF OPT DEGS OF FREEDOM
 INFORMATION **** NEW DEFAULT **** TOL. ON ENERGY TO REDEFINE REF. GEOMETRY: 10**-3*(5*N. ATOMS)

 IMPORTANT INFORMATION:
 THE COORDINATE SYSTEM ADOPTED IN THE OPTIMIZATION IS NOT IN
 GENERAL HOMOGENEOUS UNITS. FOR THIS REASON THE GRADIENT AND 
 HESSIAN MATRIX IN TERMS OF THIS SYSTEM ARE GIVEN WITHOUT
 UNITS. FOR MORE DETAILS SEE THE MANUAL.

 INITIAL TRUST RADIUS         0.50000 MAXIMUM TRUST RADIUS               4.00000
 MAXIMUM GRADIENT COMPONENT   0.00045 MAXIMUM DISPLACEMENT COMPONENT     0.00180
 R.M.S. OF GRADIENT COMPONENT 0.00030 R.M.S. OF DISPLACEMENT COMPONENTS  0.00120
 THRESHOLD ON ENERGY CHANGE 0.100E-06 EXTRAPOLATING POLYNOMIAL ORDER           2
 MAXIMUM ALLOWED NUMBER OF STEPS   -1 SORTING OF ENERGY POINTS:               NO
 ANALYTICAL  GRADIENT                 HESSIAN UPDATING                      BFGS
 STEP SIZE NUMERICAL GRADIENT 0.00100
 INITIAL HESSIAN MATRIX: SCHLEGEL MODEL 2
 *******************************************************************************


 ELAELAELAELAELAELAELAELAELAELAELAELAELAELAELAELAELAELAELAELAELAELAELAELAELAELA

                       ELASTIC CALCULATION

 INFORMATION **** TOLDEX ****  CONVERGENCE CRITERION FOR RMS DISPLACEMENT MODIFIED  6.200000E-04
 INFORMATION **** TOLDEG **** MODIFY CONVERGENCE CRITERION FOR RMS GRADIENT  3.000000E-04
 INFORMATION **** TOLDEE **** CONVERGENCE CRITERION FOR ENERGY MODIFIED: 10**-           8

 GCALCO - MAX INDICES DIRECT LATTICE VECTOR    14    14    14
 NO.OF VECTORS CREATED 6999 STARS  122 RMAX   318.57320 BOHR

 GEOMETRY FOR WAVE FUNCTION - DIMENSIONALITY OF THE SYSTEM    3
 (NON PERIODIC DIRECTION: LATTICE PARAMETER FORMALLY SET TO 500)
 *******************************************************************************
 LATTICE PARAMETERS (ANGSTROMS AND DEGREES) - BOHR = 0.5291772083 ANGSTROM
 PRIMITIVE CELL - CENTRING CODE 6/0 VOLUME=  2853.094015 - DENSITY  0.964 g/cm^3
         A              B              C           ALPHA      BETA       GAMMA 
    15.47554638    15.47554638    15.47554638   109.471221 109.471221 109.471221
 *******************************************************************************
 ATOMS IN THE ASYMMETRIC UNIT   12 - ATOMS IN THE UNIT CELL:  138
     ATOM                 X/A                 Y/B                 Z/C    
 *******************************************************************************
      1 T   1 H    -1.281762123027E-01  3.263296947868E-01 -2.364501927644E-01
      2 F   1 H    -4.372201124488E-01  1.082739804616E-01  2.364501927644E-01
      3 F   1 H     1.281762123027E-01 -1.082739804616E-01  4.545059070896E-01
      4 F   1 H     4.372201124488E-01 -3.263296947868E-01 -4.545059070896E-01
      5 F   1 H    -2.364501927644E-01 -1.281762123027E-01  3.263296947868E-01
      6 F   1 H     3.263296947868E-01 -2.364501927644E-01 -1.281762123027E-01
      7 F   1 H    -4.545059070896E-01  4.372201124488E-01 -3.263296947868E-01
      8 F   1 H     1.082739804616E-01  2.364501927644E-01 -4.372201124488E-01
      9 F   1 H     2.364501927644E-01 -4.372201124488E-01  1.082739804616E-01
     10 F   1 H    -1.082739804616E-01  4.545059070896E-01  1.281762123027E-01
     11 F   1 H     4.545059070896E-01  1.281762123027E-01 -1.082739804616E-01
     12 F   1 H    -3.263296947868E-01 -4.545059070896E-01  4.372201124488E-01
     13 T   1 H    -2.362920761812E-01  3.291273692489E-01 -1.259455867698E-01
     14 F   1 H     4.550729560187E-01 -1.103464894114E-01  1.259455867698E-01
     15 F   1 H     2.362920761812E-01  1.103464894114E-01 -4.345805545699E-01
     16 F   1 H    -4.550729560187E-01 -3.291273692489E-01  4.345805545699E-01
     17 F   1 H    -1.259455867698E-01 -2.362920761812E-01  3.291273692489E-01
     18 F   1 H     3.291273692489E-01 -1.259455867698E-01 -2.362920761812E-01
     19 F   1 H     4.345805545699E-01 -4.550729560187E-01 -3.291273692489E-01
     20 F   1 H    -1.103464894114E-01  1.259455867698E-01  4.550729560187E-01
     21 F   1 H     1.259455867698E-01  4.550729560187E-01 -1.103464894114E-01
     22 F   1 H     1.103464894114E-01 -4.345805545699E-01  2.362920761812E-01
     23 F   1 H    -4.345805545699E-01  2.362920761812E-01  1.103464894114E-01
     24 F   1 H    -3.291273692489E-01  4.345805545699E-01 -4.550729560187E-01
     25 T   1 H     4.846876712789E-01  1.165923950827E-01  4.889932656594E-01
     26 F   1 H    -3.724008705766E-01 -4.305594380442E-03 -4.889932656594E-01
     27 F   1 H    -4.846876712789E-01  4.305594380442E-03 -3.680952761962E-01
     28 F   1 H     3.724008705766E-01 -1.165923950827E-01  3.680952761962E-01
     29 F   1 H     4.889932656594E-01  4.846876712789E-01  1.165923950827E-01
     30 F   1 H     1.165923950827E-01  4.889932656594E-01  4.846876712789E-01
     31 F   1 H     3.680952761962E-01  3.724008705766E-01 -1.165923950827E-01
     32 F   1 H    -4.305594380442E-03 -4.889932656594E-01 -3.724008705766E-01
     33 F   1 H    -4.889932656594E-01 -3.724008705766E-01 -4.305594380442E-03
     34 F   1 H     4.305594380442E-03 -3.680952761962E-01 -4.846876712789E-01
     35 F   1 H    -3.680952761962E-01 -4.846876712789E-01  4.305594380442E-03
     36 F   1 H    -1.165923950827E-01  3.680952761962E-01  3.724008705766E-01
     37 T   1 H     4.734631905046E-01  2.293704832344E-01 -4.550282739154E-01
     38 F   1 H    -3.156012428502E-01 -7.150853558004E-02  4.550282739154E-01
     39 F   1 H    -4.734631905046E-01  7.150853558004E-02 -2.440927072701E-01
     40 F   1 H     3.156012428502E-01 -2.293704832344E-01  2.440927072701E-01
     41 F   1 H    -4.550282739154E-01  4.734631905046E-01  2.293704832344E-01
     42 F   1 H     2.293704832344E-01 -4.550282739154E-01  4.734631905046E-01
     43 F   1 H     2.440927072701E-01  3.156012428502E-01 -2.293704832344E-01
     44 F   1 H    -7.150853558004E-02  4.550282739154E-01 -3.156012428502E-01
     45 F   1 H     4.550282739154E-01 -3.156012428502E-01 -7.150853558004E-02
     46 F   1 H     7.150853558004E-02 -2.440927072701E-01 -4.734631905046E-01
     47 F   1 H    -2.440927072701E-01 -4.734631905046E-01  7.150853558004E-02
     48 F   1 H    -2.293704832344E-01  2.440927072701E-01  3.156012428502E-01
     49 T   1 H    -4.574359356016E-01  2.260649223114E-01  4.737671693866E-01
     50 F   1 H    -2.477022470752E-01  6.879689501180E-02 -4.737671693866E-01
     51 F   1 H     4.574359356016E-01 -6.879689501180E-02 -3.164991420870E-01
     52 F   1 H     2.477022470752E-01 -2.260649223114E-01  3.164991420870E-01
     53 F   1 H     4.737671693866E-01 -4.574359356016E-01  2.260649223114E-01
     54 F   1 H     2.260649223114E-01  4.737671693866E-01 -4.574359356016E-01
     55 F   1 H     3.164991420870E-01  2.477022470752E-01 -2.260649223114E-01
     56 F   1 H     6.879689501180E-02 -4.737671693866E-01 -2.477022470752E-01
     57 F   1 H    -4.737671693866E-01 -2.477022470752E-01  6.879689501180E-02
     58 F   1 H    -6.879689501180E-02 -3.164991420870E-01  4.574359356016E-01
     59 F   1 H    -3.164991420870E-01  4.574359356016E-01 -6.879689501180E-02
     60 F   1 H    -2.260649223114E-01  3.164991420870E-01  2.477022470752E-01
     61 T 248 CD   -2.517139887240E-01  2.482860112760E-01 -5.000000000000E-01
     62 F 248 CD    2.517139887240E-01 -2.482860112760E-01 -5.000000000000E-01
     63 F 248 CD   -5.000000000000E-01 -2.517139887240E-01  2.482860112760E-01
     64 F 248 CD    2.482860112760E-01 -5.000000000000E-01 -2.517139887240E-01
     65 F 248 CD   -5.000000000000E-01  2.517139887240E-01 -2.482860112760E-01
     66 F 248 CD   -2.482860112760E-01 -5.000000000000E-01  2.517139887240E-01
     67 T   6 C    -3.730196473700E-01  2.497251211543E-01 -3.712780221862E-01
     68 F   6 C    -3.789968566596E-01 -1.741625183870E-03  3.712780221862E-01
     69 F   6 C     3.730196473700E-01  1.741625183870E-03 -3.772552314757E-01
     70 F   6 C     3.789968566596E-01 -2.497251211543E-01  3.772552314757E-01
     71 F   6 C    -3.712780221862E-01 -3.730196473700E-01  2.497251211543E-01
     72 F   6 C     2.497251211543E-01 -3.712780221862E-01 -3.730196473700E-01
     73 F   6 C     3.772552314757E-01  3.789968566596E-01 -2.497251211543E-01
     74 F   6 C    -1.741625183870E-03  3.712780221862E-01 -3.789968566596E-01
     75 F   6 C     3.712780221862E-01 -3.789968566596E-01 -1.741625183870E-03
     76 F   6 C     1.741625183870E-03 -3.772552314757E-01  3.730196473700E-01
     77 F   6 C    -3.772552314757E-01  3.730196473700E-01  1.741625183870E-03
     78 F   6 C    -2.497251211543E-01  3.772552314757E-01  3.789968566596E-01
     79 T   6 C    -2.101954636688E-01  3.047844309035E-01 -2.629399772066E-01
     80 F   6 C    -4.322755918899E-01  5.274451353784E-02  2.629399772066E-01
     81 F   6 C     2.101954636688E-01 -5.274451353784E-02 -4.850201054277E-01
     82 F   6 C     4.322755918899E-01 -3.047844309035E-01  4.850201054277E-01
     83 F   6 C    -2.629399772066E-01 -2.101954636688E-01  3.047844309035E-01
     84 F   6 C     3.047844309035E-01 -2.629399772066E-01 -2.101954636688E-01
     85 F   6 C     4.850201054277E-01  4.322755918899E-01 -3.047844309035E-01
     86 F   6 C     5.274451353784E-02  2.629399772066E-01 -4.322755918899E-01
     87 F   6 C     2.629399772066E-01 -4.322755918899E-01  5.274451353784E-02
     88 F   6 C    -5.274451353784E-02 -4.850201054277E-01  2.101954636688E-01
     89 F   6 C    -4.850201054277E-01  2.101954636688E-01 -5.274451353784E-02
     90 F   6 C    -3.047844309035E-01  4.850201054277E-01  4.322755918899E-01
     91 T   6 C    -4.729132242372E-01  2.034220112187E-01 -4.707177426525E-01
     92 F   6 C    -3.258602461288E-01 -2.195481584735E-03  4.707177426525E-01
     93 F   6 C     4.729132242372E-01  2.195481584735E-03 -3.236647645440E-01
     94 F   6 C     3.258602461288E-01 -2.034220112187E-01  3.236647645440E-01
     95 F   6 C    -4.707177426525E-01 -4.729132242372E-01  2.034220112187E-01
     96 F   6 C     2.034220112187E-01 -4.707177426525E-01 -4.729132242372E-01
     97 F   6 C     3.236647645440E-01  3.258602461288E-01 -2.034220112187E-01
     98 F   6 C    -2.195481584735E-03  4.707177426525E-01 -3.258602461288E-01
     99 F   6 C     4.707177426525E-01 -3.258602461288E-01 -2.195481584735E-03
    100 F   6 C     2.195481584735E-03 -3.236647645440E-01  4.729132242372E-01
    101 F   6 C    -3.236647645440E-01  4.729132242372E-01  2.195481584735E-03
    102 F   6 C    -2.034220112187E-01  3.236647645440E-01  3.258602461288E-01
    103 T   7 N    -2.799298566465E-01  2.693784552969E-01 -3.660632765013E-01
    104 F   7 N    -3.645582682018E-01  8.613341985477E-02  3.660632765013E-01
    105 F   7 N     2.799298566465E-01 -8.613341985477E-02 -4.506916880566E-01
    106 F   7 N     3.645582682018E-01 -2.693784552969E-01  4.506916880566E-01
    107 F   7 N    -3.660632765013E-01 -2.799298566465E-01  2.693784552969E-01
    108 F   7 N     2.693784552969E-01 -3.660632765013E-01 -2.799298566465E-01
    109 F   7 N     4.506916880565E-01  3.645582682018E-01 -2.693784552969E-01
    110 F   7 N     8.613341985477E-02  3.660632765013E-01 -3.645582682018E-01
    111 F   7 N     3.660632765013E-01 -3.645582682018E-01  8.613341985477E-02
    112 F   7 N    -8.613341985477E-02 -4.506916880566E-01  2.799298566465E-01
    113 F   7 N    -4.506916880566E-01  2.799298566465E-01 -8.613341985477E-02
    114 F   7 N    -2.693784552969E-01  4.506916880566E-01  3.645582682018E-01
    115 T   6 C    -2.636005245447E-01  3.061719231514E-01 -2.083659202032E-01
    116 F   6 C    -4.854621566454E-01 -5.523460434143E-02  2.083659202032E-01
    117 F   6 C     2.636005245447E-01  5.523460434143E-02 -4.302275523040E-01
    118 F   6 C     4.854621566454E-01 -3.061719231514E-01  4.302275523040E-01
    119 F   6 C    -2.083659202032E-01 -2.636005245447E-01  3.061719231514E-01
    120 F   6 C     3.061719231514E-01 -2.083659202032E-01 -2.636005245447E-01
    121 F   6 C     4.302275523040E-01  4.854621566454E-01 -3.061719231514E-01
    122 F   6 C    -5.523460434143E-02  2.083659202032E-01 -4.854621566454E-01
    123 F   6 C     2.083659202032E-01 -4.854621566454E-01 -5.523460434143E-02
    124 F   6 C     5.523460434143E-02 -4.302275523040E-01  2.636005245447E-01
    125 F   6 C    -4.302275523040E-01  2.636005245447E-01  5.523460434143E-02
    126 F   6 C    -3.061719231514E-01  4.302275523040E-01  4.854621566454E-01
    127 T   7 N    -3.666613444379E-01  2.716452139930E-01 -2.774186818927E-01
    128 F   7 N    -4.509361041143E-01 -8.924266254520E-02  2.774186818927E-01
    129 F   7 N     3.666613444379E-01  8.924266254520E-02 -3.616934415691E-01
    130 F   7 N     4.509361041143E-01 -2.716452139930E-01  3.616934415691E-01
    131 F   7 N    -2.774186818927E-01 -3.666613444379E-01  2.716452139930E-01
    132 F   7 N     2.716452139930E-01 -2.774186818927E-01 -3.666613444379E-01
    133 F   7 N     3.616934415691E-01  4.509361041143E-01 -2.716452139930E-01
    134 F   7 N    -8.924266254520E-02  2.774186818927E-01 -4.509361041143E-01
    135 F   7 N     2.774186818927E-01 -4.509361041143E-01 -8.924266254520E-02
    136 F   7 N     8.924266254520E-02 -3.616934415691E-01  3.666613444379E-01
    137 F   7 N    -3.616934415691E-01  3.666613444379E-01  8.924266254520E-02
    138 F   7 N    -2.716452139930E-01  3.616934415691E-01  4.509361041143E-01

 TRANSFORMATION MATRIX PRIMITIVE-CRYSTALLOGRAPHIC CELL
  0.0000  1.0000  1.0000  1.0000  0.0000  1.0000  1.0000  1.0000  0.0000

 *******************************************************************************
 CRYSTALLOGRAPHIC CELL (VOLUME=       5706.18802990)
         A              B              C           ALPHA      BETA       GAMMA 
    17.86962174    17.86962174    17.86962174    90.000000  90.000000  90.000000

 COORDINATES IN THE CRYSTALLOGRAPHIC CELL
     ATOM                 X/A                 Y/B                 Z/C    
 *******************************************************************************
      1 T   1 H     1.090278571626E-01 -3.454780499270E-01  2.173018376242E-01
      2 F   1 H    -1.090278571626E-01  3.454780499270E-01  2.173018376242E-01
      3 F   1 H     1.090278571626E-01  3.454780499270E-01 -2.173018376242E-01
      4 F   1 H    -1.090278571626E-01 -3.454780499270E-01 -2.173018376242E-01
      5 F   1 H     2.173018376242E-01  1.090278571626E-01 -3.454780499270E-01
      6 F   1 H    -3.454780499270E-01  2.173018376242E-01  1.090278571626E-01
      7 F   1 H    -2.173018376242E-01 -1.090278571626E-01 -3.454780499270E-01
      8 F   1 H     3.454780499270E-01  2.173018376242E-01 -1.090278571626E-01
      9 F   1 H     2.173018376242E-01 -1.090278571626E-01  3.454780499270E-01
     10 F   1 H     3.454780499270E-01 -2.173018376242E-01  1.090278571626E-01
     11 F   1 H    -2.173018376242E-01  1.090278571626E-01  3.454780499270E-01
     12 F   1 H    -3.454780499270E-01 -2.173018376242E-01 -1.090278571626E-01
     13 T   1 H     2.197369293302E-01 -3.456825161000E-01  1.093904399187E-01
     14 F   1 H    -2.197369293302E-01  3.456825161000E-01  1.093904399187E-01
     15 F   1 H     2.197369293302E-01  3.456825161000E-01 -1.093904399187E-01
     16 F   1 H    -2.197369293302E-01 -3.456825161000E-01 -1.093904399187E-01
     17 F   1 H     1.093904399187E-01  2.197369293302E-01 -3.456825161000E-01
     18 F   1 H    -3.456825161000E-01  1.093904399187E-01  2.197369293302E-01
     19 F   1 H    -1.093904399187E-01 -2.197369293302E-01 -3.456825161000E-01
     20 F   1 H     3.456825161000E-01  1.093904399187E-01 -2.197369293302E-01
     21 F   1 H     1.093904399187E-01 -2.197369293302E-01  3.456825161000E-01
     22 F   1 H     3.456825161000E-01 -1.093904399187E-01  2.197369293302E-01
     23 F   1 H    -1.093904399187E-01  2.197369293302E-01  3.456825161000E-01
     24 F   1 H    -3.456825161000E-01 -1.093904399187E-01 -2.197369293302E-01
     25 T   1 H     6.044899473159E-02  4.285442709278E-01  5.614340035115E-02
     26 F   1 H    -6.044899473159E-02 -4.285442709278E-01  5.614340035114E-02
     27 F   1 H     6.044899473159E-02 -4.285442709278E-01 -5.614340035115E-02
     28 F   1 H    -6.044899473159E-02  4.285442709278E-01 -5.614340035114E-02
     29 F   1 H     5.614340035115E-02  6.044899473159E-02  4.285442709278E-01
     30 F   1 H     4.285442709278E-01  5.614340035114E-02  6.044899473159E-02
     31 F   1 H    -5.614340035115E-02 -6.044899473159E-02  4.285442709278E-01
     32 F   1 H    -4.285442709278E-01  5.614340035114E-02 -6.044899473159E-02
     33 F   1 H     5.614340035115E-02 -6.044899473159E-02 -4.285442709278E-01
     34 F   1 H    -4.285442709278E-01 -5.614340035115E-02  6.044899473159E-02
     35 F   1 H    -5.614340035114E-02  6.044899473159E-02 -4.285442709278E-01
     36 F   1 H     4.285442709278E-01 -5.614340035114E-02 -6.044899473159E-02
     37 T   1 H     1.504395094072E-01  3.945322166774E-01  7.893097382720E-02
     38 F   1 H    -1.504395094072E-01 -3.945322166774E-01  7.893097382720E-02
     39 F   1 H     1.504395094072E-01 -3.945322166774E-01 -7.893097382720E-02
     40 F   1 H    -1.504395094072E-01  3.945322166774E-01 -7.893097382720E-02
     41 F   1 H     7.893097382720E-02  1.504395094072E-01  3.945322166774E-01
     42 F   1 H     3.945322166774E-01  7.893097382720E-02  1.504395094072E-01
     43 F   1 H    -7.893097382720E-02 -1.504395094072E-01  3.945322166774E-01
     44 F   1 H    -3.945322166774E-01  7.893097382720E-02 -1.504395094072E-01
     45 F   1 H     7.893097382720E-02 -1.504395094072E-01 -3.945322166774E-01
     46 F   1 H    -3.945322166774E-01 -7.893097382720E-02  1.504395094072E-01
     47 F   1 H    -7.893097382720E-02  1.504395094072E-01 -3.945322166774E-01
     48 F   1 H     3.945322166774E-01 -7.893097382720E-02 -1.504395094072E-01
     49 T   1 H     7.863401364979E-02  3.951331557368E-01  1.474309086616E-01
     50 F   1 H    -7.863401364979E-02 -3.951331557368E-01  1.474309086616E-01
     51 F   1 H     7.863401364979E-02 -3.951331557368E-01 -1.474309086616E-01
     52 F   1 H    -7.863401364979E-02  3.951331557368E-01 -1.474309086616E-01
     53 F   1 H     1.474309086616E-01  7.863401364979E-02  3.951331557368E-01
     54 F   1 H     3.951331557368E-01  1.474309086616E-01  7.863401364979E-02
     55 F   1 H    -1.474309086616E-01 -7.863401364979E-02  3.951331557368E-01
     56 F   1 H    -3.951331557368E-01  1.474309086616E-01 -7.863401364979E-02
     57 F   1 H     1.474309086616E-01 -7.863401364979E-02 -3.951331557368E-01
     58 F   1 H    -3.951331557368E-01 -1.474309086616E-01  7.863401364979E-02
     59 F   1 H    -1.474309086616E-01  7.863401364979E-02 -3.951331557368E-01
     60 F   1 H     3.951331557368E-01 -1.474309086616E-01 -7.863401364979E-02
     61 T 248 CD   -5.000000000000E-01  0.000000000000E+00 -2.517139887240E-01
     62 F 248 CD   -5.000000000000E-01 -5.260366263457E-17  2.517139887240E-01
     63 F 248 CD   -2.517139887240E-01 -5.000000000000E-01  0.000000000000E+00
     64 F 248 CD    0.000000000000E+00 -2.517139887240E-01 -5.000000000000E-01
     65 F 248 CD    2.517139887240E-01 -5.000000000000E-01  2.630183131728E-17
     66 F 248 CD    1.052073252691E-16  2.517139887240E-01  5.000000000000E-01
     67 T   6 C     1.257333731691E-01 -4.970113953552E-01  1.239917479852E-01
     68 F   6 C    -1.257333731691E-01  4.970113953552E-01  1.239917479852E-01
     69 F   6 C     1.257333731691E-01  4.970113953552E-01 -1.239917479852E-01
     70 F   6 C    -1.257333731691E-01 -4.970113953552E-01 -1.239917479852E-01
     71 F   6 C     1.239917479852E-01  1.257333731691E-01 -4.970113953552E-01
     72 F   6 C    -4.970113953552E-01  1.239917479852E-01  1.257333731691E-01
     73 F   6 C    -1.239917479852E-01 -1.257333731691E-01 -4.970113953552E-01
     74 F   6 C     4.970113953552E-01  1.239917479852E-01 -1.257333731691E-01
     75 F   6 C     1.239917479852E-01 -1.257333731691E-01  4.970113953552E-01
     76 F   6 C     4.970113953552E-01 -1.239917479852E-01  1.257333731691E-01
     77 F   6 C    -1.239917479852E-01  1.257333731691E-01  4.970113953552E-01
     78 F   6 C    -4.970113953552E-01 -1.239917479852E-01 -1.257333731691E-01
     79 T   6 C     1.260199586828E-01 -3.889599358894E-01  1.787644722207E-01
     80 F   6 C    -1.260199586828E-01  3.889599358894E-01  1.787644722207E-01
     81 F   6 C     1.260199586828E-01  3.889599358894E-01 -1.787644722207E-01
     82 F   6 C    -1.260199586828E-01 -3.889599358894E-01 -1.787644722207E-01
     83 F   6 C     1.787644722207E-01  1.260199586828E-01 -3.889599358894E-01
     84 F   6 C    -3.889599358894E-01  1.787644722207E-01  1.260199586828E-01
     85 F   6 C    -1.787644722207E-01 -1.260199586828E-01 -3.889599358894E-01
     86 F   6 C     3.889599358894E-01  1.787644722207E-01 -1.260199586828E-01
     87 F   6 C     1.787644722207E-01 -1.260199586828E-01  3.889599358894E-01
     88 F   6 C     3.889599358894E-01 -1.787644722207E-01  1.260199586828E-01
     89 F   6 C    -1.787644722207E-01  1.260199586828E-01  3.889599358894E-01
     90 F   6 C    -3.889599358894E-01 -1.787644722207E-01 -1.260199586828E-01
     91 T   6 C     1.028087464017E-01  4.264735109458E-01  1.006132648170E-01
     92 F   6 C    -1.028087464017E-01 -4.264735109458E-01  1.006132648170E-01
     93 F   6 C     1.028087464017E-01 -4.264735109458E-01 -1.006132648170E-01
     94 F   6 C    -1.028087464017E-01  4.264735109458E-01 -1.006132648170E-01
     95 F   6 C     1.006132648170E-01  1.028087464017E-01  4.264735109458E-01
     96 F   6 C     4.264735109458E-01  1.006132648170E-01  1.028087464017E-01
     97 F   6 C    -1.006132648170E-01 -1.028087464017E-01  4.264735109458E-01
     98 F   6 C    -4.264735109458E-01  1.006132648170E-01 -1.028087464017E-01
     99 F   6 C     1.006132648170E-01 -1.028087464017E-01 -4.264735109458E-01
    100 F   6 C    -4.264735109458E-01 -1.006132648170E-01  1.028087464017E-01
    101 F   6 C    -1.006132648170E-01  1.028087464017E-01 -4.264735109458E-01
    102 F   6 C     4.264735109458E-01 -1.006132648170E-01 -1.028087464017E-01
    103 T   7 N     9.162251772108E-02 -4.576857942224E-01  1.777559375758E-01
    104 F   7 N    -9.162251772108E-02  4.576857942224E-01  1.777559375758E-01
    105 F   7 N     9.162251772108E-02  4.576857942224E-01 -1.777559375758E-01
    106 F   7 N    -9.162251772108E-02 -4.576857942224E-01 -1.777559375758E-01
    107 F   7 N     1.777559375758E-01  9.162251772108E-02 -4.576857942224E-01
    108 F   7 N    -4.576857942224E-01  1.777559375758E-01  9.162251772108E-02
    109 F   7 N    -1.777559375758E-01 -9.162251772108E-02 -4.576857942224E-01
    110 F   7 N     4.576857942224E-01  1.777559375758E-01 -9.162251772108E-02
    111 F   7 N     1.777559375758E-01 -9.162251772108E-02  4.576857942224E-01
    112 F   7 N     4.576857942224E-01 -1.777559375758E-01  9.162251772108E-02
    113 F   7 N    -1.777559375758E-01  9.162251772108E-02  4.576857942224E-01
    114 F   7 N    -4.576857942224E-01 -1.777559375758E-01 -9.162251772108E-02
    115 T   6 C     1.807032637464E-01 -3.890691839496E-01  1.254686594050E-01
    116 F   6 C    -1.807032637464E-01  3.890691839496E-01  1.254686594050E-01
    117 F   6 C     1.807032637464E-01  3.890691839496E-01 -1.254686594050E-01
    118 F   6 C    -1.807032637464E-01 -3.890691839496E-01 -1.254686594050E-01
    119 F   6 C     1.254686594050E-01  1.807032637464E-01 -3.890691839496E-01
    120 F   6 C    -3.890691839496E-01  1.254686594050E-01  1.807032637464E-01
    121 F   6 C    -1.254686594050E-01 -1.807032637464E-01 -3.890691839496E-01
    122 F   6 C     3.890691839496E-01  1.254686594050E-01 -1.807032637464E-01
    123 F   6 C     1.254686594050E-01 -1.807032637464E-01  3.890691839496E-01
    124 F   6 C     3.890691839496E-01 -1.254686594050E-01  1.807032637464E-01
    125 F   6 C    -1.254686594050E-01  1.807032637464E-01  3.890691839496E-01
    126 F   6 C    -3.890691839496E-01 -1.254686594050E-01 -1.807032637464E-01
    127 T   7 N     1.804439382691E-01 -4.578626201618E-01  9.120127572390E-02
    128 F   7 N    -1.804439382691E-01  4.578626201618E-01  9.120127572390E-02
    129 F   7 N     1.804439382691E-01  4.578626201618E-01 -9.120127572390E-02
    130 F   7 N    -1.804439382691E-01 -4.578626201618E-01 -9.120127572390E-02
    131 F   7 N     9.120127572390E-02  1.804439382691E-01 -4.578626201618E-01
    132 F   7 N    -4.578626201618E-01  9.120127572390E-02  1.804439382691E-01
    133 F   7 N    -9.120127572390E-02 -1.804439382691E-01 -4.578626201618E-01
    134 F   7 N     4.578626201618E-01  9.120127572390E-02 -1.804439382691E-01
    135 F   7 N     9.120127572390E-02 -1.804439382691E-01  4.578626201618E-01
    136 F   7 N     4.578626201618E-01 -9.120127572390E-02  1.804439382691E-01
    137 F   7 N    -9.120127572390E-02  1.804439382691E-01  4.578626201618E-01
    138 F   7 N    -4.578626201618E-01 -9.120127572390E-02 -1.804439382691E-01

 T = ATOM BELONGING TO THE ASYMMETRIC UNIT

 ****   12 SYMMOPS - TRANSLATORS IN FRACTIONAL UNITS
 **** MATRICES AND TRANSLATORS IN THE CRYSTALLOGRAPHIC REFERENCE FRAME
   V INV                    ROTATION MATRICES                   TRANSLATORS
   1   1  1.00  0.00  0.00  0.00  1.00  0.00  0.00  0.00  1.00  0.00  0.00  0.00
   2   2  0.00  1.00 -1.00  1.00  0.00 -1.00  0.00  0.00 -1.00  0.00  0.00  0.00
   3   3 -1.00  0.00  0.00 -1.00  0.00  1.00 -1.00  1.00  0.00  0.00  0.00  0.00
   4   4  0.00 -1.00  1.00  0.00 -1.00  0.00  1.00 -1.00  0.00  0.00  0.00  0.00
   5   6  0.00  0.00  1.00  1.00  0.00  0.00  0.00  1.00  0.00  0.00  0.00  0.00
   6   5  0.00  1.00  0.00  0.00  0.00  1.00  1.00  0.00  0.00  0.00  0.00  0.00
   7   8  1.00 -1.00  0.00  0.00 -1.00  1.00  0.00 -1.00  0.00  0.00  0.00  0.00
   8   7  1.00  0.00 -1.00  0.00  0.00 -1.00  0.00  1.00 -1.00  0.00  0.00  0.00
   9  10  0.00  0.00 -1.00  0.00  1.00 -1.00  1.00  0.00 -1.00  0.00  0.00  0.00
  10   9 -1.00  0.00  1.00 -1.00  1.00  0.00 -1.00  0.00  0.00  0.00  0.00  0.00
  11  12 -1.00  1.00  0.00 -1.00  0.00  0.00 -1.00  0.00  1.00  0.00  0.00  0.00
  12  11  0.00 -1.00  0.00  1.00 -1.00  0.00  0.00 -1.00  1.00  0.00  0.00  0.00

 DIRECT LATTICE VECTORS CARTESIAN COMPONENTS (ANGSTROM)
          X                    Y                    Z
  -0.893481086810E+01   0.893481086810E+01   0.893481086810E+01
   0.893481086810E+01  -0.893481086810E+01   0.893481086810E+01
   0.893481086810E+01   0.893481086810E+01  -0.893481086810E+01


 CARTESIAN COORDINATES - PRIMITIVE CELL
 *******************************************************************************
 *      ATOM          X(ANGSTROM)         Y(ANGSTROM)         Z(ANGSTROM)
 *******************************************************************************
    1     1 H     1.948286566204E+00 -6.173562070355E+00  3.883101640926E+00
    2     1 H    -1.948286566204E+00  6.173562070355E+00  3.883101640926E+00
    3     1 H     1.948286566204E+00  6.173562070355E+00 -3.883101640926E+00
    4     1 H    -1.948286566204E+00 -6.173562070355E+00 -3.883101640926E+00
    5     1 H     3.883101640926E+00  1.948286566204E+00 -6.173562070355E+00
    6     1 H    -6.173562070355E+00  3.883101640926E+00  1.948286566204E+00
    7     1 H    -3.883101640926E+00 -1.948286566204E+00 -6.173562070355E+00
    8     1 H     6.173562070355E+00  3.883101640926E+00 -1.948286566204E+00
    9     1 H     3.883101640926E+00 -1.948286566204E+00  6.173562070355E+00
   10     1 H     6.173562070355E+00 -3.883101640926E+00  1.948286566204E+00
   11     1 H    -3.883101640926E+00  1.948286566204E+00  6.173562070355E+00
   12     1 H    -6.173562070355E+00 -3.883101640926E+00 -1.948286566204E+00
   13     1 H     3.926615808604E+00 -6.177215803524E+00  1.954765782904E+00
   14     1 H    -3.926615808604E+00  6.177215803524E+00  1.954765782904E+00
   15     1 H     3.926615808604E+00  6.177215803524E+00 -1.954765782904E+00
   16     1 H    -3.926615808604E+00 -6.177215803524E+00 -1.954765782904E+00
   17     1 H     1.954765782904E+00  3.926615808604E+00 -6.177215803524E+00
   18     1 H    -6.177215803524E+00  1.954765782904E+00  3.926615808604E+00
   19     1 H    -1.954765782904E+00 -3.926615808604E+00 -6.177215803524E+00
   20     1 H     6.177215803524E+00  1.954765782904E+00 -3.926615808604E+00
   21     1 H     1.954765782904E+00 -3.926615808604E+00  6.177215803524E+00
   22     1 H     6.177215803524E+00 -1.954765782904E+00  3.926615808604E+00
   23     1 H    -1.954765782904E+00  3.926615808604E+00  6.177215803524E+00
   24     1 H    -6.177215803524E+00 -1.954765782904E+00 -3.926615808604E+00
   25     1 H     1.080200670187E+00  7.657924018695E+00  1.003261327259E+00
   26     1 H    -1.080200670187E+00 -7.657924018695E+00  1.003261327259E+00
   27     1 H     1.080200670187E+00 -7.657924018695E+00 -1.003261327259E+00
   28     1 H    -1.080200670187E+00  7.657924018695E+00 -1.003261327259E+00
   29     1 H     1.003261327259E+00  1.080200670187E+00  7.657924018695E+00
   30     1 H     7.657924018695E+00  1.003261327259E+00  1.080200670187E+00
   31     1 H    -1.003261327259E+00 -1.080200670187E+00  7.657924018695E+00
   32     1 H    -7.657924018695E+00  1.003261327259E+00 -1.080200670187E+00
   33     1 H     1.003261327259E+00 -1.080200670187E+00 -7.657924018695E+00
   34     1 H    -7.657924018695E+00 -1.003261327259E+00  1.080200670187E+00
   35     1 H    -1.003261327259E+00  1.080200670187E+00 -7.657924018695E+00
   36     1 H     7.657924018695E+00 -1.003261327259E+00 -1.080200670187E+00
   37     1 H     2.688297127287E+00  7.050141474769E+00  1.410466645562E+00
   38     1 H    -2.688297127287E+00 -7.050141474769E+00  1.410466645562E+00
   39     1 H     2.688297127287E+00 -7.050141474769E+00 -1.410466645562E+00
   40     1 H    -2.688297127287E+00  7.050141474769E+00 -1.410466645562E+00
   41     1 H     1.410466645562E+00  2.688297127287E+00  7.050141474769E+00
   42     1 H     7.050141474769E+00  1.410466645562E+00  2.688297127287E+00
   43     1 H    -1.410466645562E+00 -2.688297127287E+00  7.050141474769E+00
   44     1 H    -7.050141474769E+00  1.410466645562E+00 -2.688297127287E+00
   45     1 H     1.410466645562E+00 -2.688297127287E+00 -7.050141474769E+00
   46     1 H    -7.050141474769E+00 -1.410466645562E+00  2.688297127287E+00
   47     1 H    -1.410466645562E+00  2.688297127287E+00 -7.050141474769E+00
   48     1 H     7.050141474769E+00 -1.410466645562E+00 -2.688297127287E+00
   49     1 H     1.405160079521E+00  7.060880028448E+00  2.634534570007E+00
   50     1 H    -1.405160079521E+00 -7.060880028448E+00  2.634534570007E+00
   51     1 H     1.405160079521E+00 -7.060880028448E+00 -2.634534570007E+00
   52     1 H    -1.405160079521E+00  7.060880028448E+00 -2.634534570007E+00
   53     1 H     2.634534570007E+00  1.405160079521E+00  7.060880028448E+00
   54     1 H     7.060880028448E+00  2.634534570007E+00  1.405160079521E+00
   55     1 H    -2.634534570007E+00 -1.405160079521E+00  7.060880028448E+00
   56     1 H    -7.060880028448E+00  2.634534570007E+00 -1.405160079521E+00
   57     1 H     2.634534570007E+00 -1.405160079521E+00 -7.060880028448E+00
   58     1 H    -7.060880028448E+00 -2.634534570007E+00  1.405160079521E+00
   59     1 H    -2.634534570007E+00  1.405160079521E+00 -7.060880028448E+00
   60     1 H     7.060880028448E+00 -2.634534570007E+00 -1.405160079521E+00
   61   248 CD    8.934810868100E+00  0.000000000000E+00 -4.498033764208E+00
   62   248 CD    8.934810868100E+00 -9.400075532184E-16 -1.337158797199E+01
   63   248 CD   -4.498033764208E+00  8.934810868100E+00  0.000000000000E+00
   64   248 CD    0.000000000000E+00 -4.498033764208E+00  8.934810868100E+00
   65   248 CD   -1.337158797199E+01  8.934810868100E+00  4.700037766092E-16
   66   248 CD    1.880015106437E-15 -1.337158797199E+01  8.934810868100E+00
   67     6 C     2.246807818148E+00  8.988216102621E+00  2.215685634906E+00
   68     6 C    -2.246807818148E+00 -8.988216102621E+00  2.215685634906E+00
   69     6 C     2.246807818148E+00 -8.988216102621E+00 -2.215685634906E+00
   70     6 C    -2.246807818148E+00  8.988216102621E+00 -2.215685634906E+00
   71     6 C     2.215685634906E+00  2.246807818148E+00  8.988216102621E+00
   72     6 C     8.988216102621E+00  2.215685634906E+00  2.246807818148E+00
   73     6 C    -2.215685634906E+00 -2.246807818148E+00  8.988216102621E+00
   74     6 C    -8.988216102621E+00  2.215685634906E+00 -2.246807818148E+00
   75     6 C     2.215685634906E+00 -2.246807818148E+00 -8.988216102621E+00
   76     6 C    -8.988216102621E+00 -2.215685634906E+00  2.246807818148E+00
   77     6 C    -2.215685634906E+00  2.246807818148E+00 -8.988216102621E+00
   78     6 C     8.988216102621E+00 -2.215685634906E+00 -2.246807818148E+00
   79     6 C     2.251928992874E+00 -6.950566924881E+00  3.194453498455E+00
   80     6 C    -2.251928992874E+00  6.950566924881E+00  3.194453498455E+00
   81     6 C     2.251928992874E+00  6.950566924881E+00 -3.194453498455E+00
   82     6 C    -2.251928992874E+00 -6.950566924881E+00 -3.194453498455E+00
   83     6 C     3.194453498455E+00  2.251928992874E+00 -6.950566924881E+00
   84     6 C    -6.950566924881E+00  3.194453498455E+00  2.251928992874E+00
   85     6 C    -3.194453498455E+00 -2.251928992874E+00 -6.950566924881E+00
   86     6 C     6.950566924881E+00  3.194453498455E+00 -2.251928992874E+00
   87     6 C     3.194453498455E+00 -2.251928992874E+00  6.950566924881E+00
   88     6 C     6.950566924881E+00 -3.194453498455E+00  2.251928992874E+00
   89     6 C    -3.194453498455E+00  2.251928992874E+00  6.950566924881E+00
   90     6 C    -6.950566924881E+00 -3.194453498455E+00 -2.251928992874E+00
   91     6 C     1.837153409372E+00  7.620920321110E+00  1.797920983924E+00
   92     6 C    -1.837153409372E+00 -7.620920321110E+00  1.797920983924E+00
   93     6 C     1.837153409372E+00 -7.620920321110E+00 -1.797920983924E+00
   94     6 C    -1.837153409372E+00  7.620920321110E+00 -1.797920983924E+00
   95     6 C     1.797920983924E+00  1.837153409372E+00  7.620920321110E+00
   96     6 C     7.620920321110E+00  1.797920983924E+00  1.837153409372E+00
   97     6 C    -1.797920983924E+00 -1.837153409372E+00  7.620920321110E+00
   98     6 C    -7.620920321110E+00  1.797920983924E+00 -1.837153409372E+00
   99     6 C     1.797920983924E+00 -1.837153409372E+00 -7.620920321110E+00
  100     6 C    -7.620920321110E+00 -1.797920983924E+00  1.837153409372E+00
  101     6 C    -1.797920983924E+00  1.837153409372E+00 -7.620920321110E+00
  102     6 C     7.620920321110E+00 -1.797920983924E+00 -1.837153409372E+00
  103     7 N     1.637259734194E+00 -8.178672016786E+00  3.176431365844E+00
  104     7 N    -1.637259734194E+00  8.178672016786E+00  3.176431365844E+00
  105     7 N     1.637259734194E+00  8.178672016786E+00 -3.176431365844E+00
  106     7 N    -1.637259734194E+00 -8.178672016786E+00 -3.176431365844E+00
  107     7 N     3.176431365844E+00  1.637259734194E+00 -8.178672016786E+00
  108     7 N    -8.178672016786E+00  3.176431365844E+00  1.637259734194E+00
  109     7 N    -3.176431365844E+00 -1.637259734194E+00 -8.178672016786E+00
  110     7 N     8.178672016786E+00  3.176431365844E+00 -1.637259734194E+00
  111     7 N     3.176431365844E+00 -1.637259734194E+00  8.178672016786E+00
  112     7 N     8.178672016786E+00 -3.176431365844E+00  1.637259734194E+00
  113     7 N    -3.176431365844E+00  1.637259734194E+00  8.178672016786E+00
  114     7 N    -8.178672016786E+00 -3.176431365844E+00 -1.637259734194E+00
  115     6 C     3.229098969645E+00 -6.952519146392E+00  2.242077483315E+00
  116     6 C    -3.229098969645E+00  6.952519146392E+00  2.242077483315E+00
  117     6 C     3.229098969645E+00  6.952519146392E+00 -2.242077483315E+00
  118     6 C    -3.229098969645E+00 -6.952519146392E+00 -2.242077483315E+00
  119     6 C     2.242077483315E+00  3.229098969645E+00 -6.952519146392E+00
  120     6 C    -6.952519146392E+00  2.242077483315E+00  3.229098969645E+00
  121     6 C    -2.242077483315E+00 -3.229098969645E+00 -6.952519146392E+00
  122     6 C     6.952519146392E+00  2.242077483315E+00 -3.229098969645E+00
  123     6 C     2.242077483315E+00 -3.229098969645E+00  6.952519146392E+00
  124     6 C     6.952519146392E+00 -2.242077483315E+00  3.229098969645E+00
  125     6 C    -2.242077483315E+00  3.229098969645E+00  6.952519146392E+00
  126     6 C    -6.952519146392E+00 -2.242077483315E+00 -3.229098969645E+00
  127     7 N     3.224464921459E+00 -8.181831829437E+00  1.629732299045E+00
  128     7 N    -3.224464921459E+00  8.181831829437E+00  1.629732299045E+00
  129     7 N     3.224464921459E+00  8.181831829437E+00 -1.629732299045E+00
  130     7 N    -3.224464921459E+00 -8.181831829437E+00 -1.629732299045E+00
  131     7 N     1.629732299045E+00  3.224464921459E+00 -8.181831829437E+00
  132     7 N    -8.181831829437E+00  1.629732299045E+00  3.224464921459E+00
  133     7 N    -1.629732299045E+00 -3.224464921459E+00 -8.181831829437E+00
  134     7 N     8.181831829437E+00  1.629732299045E+00 -3.224464921459E+00
  135     7 N     1.629732299045E+00 -3.224464921459E+00  8.181831829437E+00
  136     7 N     8.181831829437E+00 -1.629732299045E+00  3.224464921459E+00
  137     7 N    -1.629732299045E+00  3.224464921459E+00  8.181831829437E+00
  138     7 N    -8.181831829437E+00 -1.629732299045E+00 -3.224464921459E+00

 *******************************************************************************
 *** PSEUDOPOTENTIAL INFORMATION ***
 *******************************************************************************

 ATOMIC NUMBER  48, NUCLEAR CHARGE 20.000, GIVEN IN INPUT       PSEUDOPOTENTIAL
   TYPE       EXPONENT      COEFF.    N      EXPONENT      COEFF.    N
  P0 TMS    13.8358690  270.0094830   0     6.8572700   38.7673080   0
  P1 TMS    12.4049710  193.8296290   0     6.5677990   31.8965250   0
  P2 TMS    10.8969250   79.1936470   0     4.6411650   13.2308270   0
  P3 TMS    15.1847960  -35.4766260   0     7.5923980   -5.6176770   0

 *******************************************************************************
 LOCAL ATOMIC FUNCTIONS BASIS SET
 *******************************************************************************
   ATOM   X(AU)   Y(AU)   Z(AU)  N. TYPE  EXPONENT  S COEF   P COEF   D/F/G COEF
 *******************************************************************************
   1 H    3.682 -11.666   7.338
                                  1 S  
                                         3.387E+01 2.549E-02 0.000E+00 0.000E+00
                                         5.095E+00 1.904E-01 0.000E+00 0.000E+00
                                         1.159E+00 8.522E-01 0.000E+00 0.000E+00
                                  2 S  
                                         3.258E-01 1.000E+00 0.000E+00 0.000E+00
                                  3 S  
                                         1.027E-01 1.000E+00 0.000E+00 0.000E+00
                           4-     6 P  
                                         7.500E-01 0.000E+00 1.000E+00 0.000E+00
   2 H   -3.682  11.666   7.338
   3 H    3.682  11.666  -7.338
   4 H   -3.682 -11.666  -7.338
   5 H    7.338   3.682 -11.666
   6 H  -11.666   7.338   3.682
   7 H   -7.338  -3.682 -11.666
   8 H   11.666   7.338  -3.682
   9 H    7.338  -3.682  11.666
  10 H   11.666  -7.338   3.682
  11 H   -7.338   3.682  11.666
  12 H  -11.666  -7.338  -3.682
  13 H    7.420 -11.673   3.694
  14 H   -7.420  11.673   3.694
  15 H    7.420  11.673  -3.694
  16 H   -7.420 -11.673  -3.694
  17 H    3.694   7.420 -11.673
  18 H  -11.673   3.694   7.420
  19 H   -3.694  -7.420 -11.673
  20 H   11.673   3.694  -7.420
  21 H    3.694  -7.420  11.673
  22 H   11.673  -3.694   7.420
  23 H   -3.694   7.420  11.673
  24 H  -11.673  -3.694  -7.420
  25 H    2.041  14.471   1.896
  26 H   -2.041 -14.471   1.896
  27 H    2.041 -14.471  -1.896
  28 H   -2.041  14.471  -1.896
  29 H    1.896   2.041  14.471
  30 H   14.471   1.896   2.041
  31 H   -1.896  -2.041  14.471
  32 H  -14.471   1.896  -2.041
  33 H    1.896  -2.041 -14.471
  34 H  -14.471  -1.896   2.041
  35 H   -1.896   2.041 -14.471
  36 H   14.471  -1.896  -2.041
  37 H    5.080  13.323   2.665
  38 H   -5.080 -13.323   2.665
  39 H    5.080 -13.323  -2.665
  40 H   -5.080  13.323  -2.665
  41 H    2.665   5.080  13.323
  42 H   13.323   2.665   5.080
  43 H   -2.665  -5.080  13.323
  44 H  -13.323   2.665  -5.080
  45 H    2.665  -5.080 -13.323
  46 H  -13.323  -2.665   5.080
  47 H   -2.665   5.080 -13.323
  48 H   13.323  -2.665  -5.080
  49 H    2.655  13.343   4.979
  50 H   -2.655 -13.343   4.979
  51 H    2.655 -13.343  -4.979
  52 H   -2.655  13.343  -4.979
  53 H    4.979   2.655  13.343
  54 H   13.343   4.979   2.655
  55 H   -4.979  -2.655  13.343
  56 H  -13.343   4.979  -2.655
  57 H    4.979  -2.655 -13.343
  58 H  -13.343  -4.979   2.655
  59 H   -4.979   2.655 -13.343
  60 H   13.343  -4.979  -2.655
  61 CD  16.884   0.000  -8.500
                                361 S  
                                         9.727E+00-1.786E+00 0.000E+00 0.000E+00
                                         7.838E+00 2.578E+00 0.000E+00 0.000E+00
                                         5.089E+00 1.601E-01 0.000E+00 0.000E+00
                                362 S  
                                         1.553E+00 1.000E+00 0.000E+00 0.000E+00
                                363 S  
                                         7.141E-01 1.000E+00 0.000E+00 0.000E+00
                                364 S  
                                         5.000E-01 1.000E+00 0.000E+00 0.000E+00
                                365 S  
                                         2.500E-01 1.000E+00 0.000E+00 0.000E+00
                                366 S  
                                         1.200E-01 1.000E+00 0.000E+00 0.000E+00
                         367-   369 P  
                                         4.743E+00 0.000E+00-6.231E+00 0.000E+00
                                         3.937E+00 0.000E+00 6.574E+00 0.000E+00
                         370-   372 P  
                                         1.380E+00 0.000E+00 7.497E-01 0.000E+00
                                         6.685E-01 0.000E+00 2.811E-01 0.000E+00
                         373-   375 P  
                                         3.634E-01 0.000E+00 1.000E+00 0.000E+00
                         376-   378 P  
                                         1.800E-01 0.000E+00 1.000E+00 0.000E+00
                         379-   381 P  
                                         1.200E-01 0.000E+00 1.000E+00 0.000E+00
                         382-   386 D  
                                         8.469E+00 0.000E+00 0.000E+00-1.636E-02
                                         3.024E+00 0.000E+00 0.000E+00 2.865E-01
                                         1.316E+00 0.000E+00 0.000E+00 4.869E-01
                                         5.564E-01 0.000E+00 0.000E+00 3.794E-01
                         387-   391 D  
                                         2.239E-01 0.000E+00 0.000E+00 1.000E+00
                         392-   396 D  
                                         1.200E-01 0.000E+00 0.000E+00 1.000E+00
                         397-   403 F  
                                         1.598E+00 0.000E+00 0.000E+00 1.000E+00
  62 CD  16.884  -0.000 -25.269
  63 CD  -8.500  16.884   0.000
  64 CD   0.000  -8.500  16.884
  65 CD -25.269  16.884   0.000
  66 CD   0.000 -25.269  16.884
  67 C    4.246  16.985   4.187
                                619 S  
                                         4.563E+03 1.967E-03 0.000E+00 0.000E+00
                                         6.820E+02 1.523E-02 0.000E+00 0.000E+00
                                         1.550E+02 7.613E-02 0.000E+00 0.000E+00
                                         4.446E+01 2.608E-01 0.000E+00 0.000E+00
                                         1.303E+01 6.165E-01 0.000E+00 0.000E+00
                                         1.828E+00 2.210E-01 0.000E+00 0.000E+00
                         620-   623 SP 
                                         2.096E+01 1.147E-01 4.025E-02 0.000E+00
                                         4.803E+00 9.200E-01 2.376E-01 0.000E+00
                                         1.459E+00-3.031E-03 8.159E-01 0.000E+00
                         624-   627 SP 
                                         4.835E-01 1.000E+00 1.000E+00 0.000E+00
                         628-   631 SP 
                                         1.456E-01 1.000E+00 1.000E+00 0.000E+00
                         632-   636 D  
                                         6.260E-01 0.000E+00 0.000E+00 1.000E+00
  68 C   -4.246 -16.985   4.187
  69 C    4.246 -16.985  -4.187
  70 C   -4.246  16.985  -4.187
  71 C    4.187   4.246  16.985
  72 C   16.985   4.187   4.246
  73 C   -4.187  -4.246  16.985
  74 C  -16.985   4.187  -4.246
  75 C    4.187  -4.246 -16.985
  76 C  -16.985  -4.187   4.246
  77 C   -4.187   4.246 -16.985
  78 C   16.985  -4.187  -4.246
  79 C    4.256 -13.135   6.037
  80 C   -4.256  13.135   6.037
  81 C    4.256  13.135  -6.037
  82 C   -4.256 -13.135  -6.037
  83 C    6.037   4.256 -13.135
  84 C  -13.135   6.037   4.256
  85 C   -6.037  -4.256 -13.135
  86 C   13.135   6.037  -4.256
  87 C    6.037  -4.256  13.135
  88 C   13.135  -6.037   4.256
  89 C   -6.037   4.256  13.135
  90 C  -13.135  -6.037  -4.256
  91 C    3.472  14.401   3.398
  92 C   -3.472 -14.401   3.398
  93 C    3.472 -14.401  -3.398
  94 C   -3.472  14.401  -3.398
  95 C    3.398   3.472  14.401
  96 C   14.401   3.398   3.472
  97 C   -3.398  -3.472  14.401
  98 C  -14.401   3.398  -3.472
  99 C    3.398  -3.472 -14.401
 100 C  -14.401  -3.398   3.472
 101 C   -3.398   3.472 -14.401
 102 C   14.401  -3.398  -3.472
 103 N    3.094 -15.455   6.003
                               1267 S  
                                         6.293E+03 1.970E-03 0.000E+00 0.000E+00
                                         9.490E+02 1.496E-02 0.000E+00 0.000E+00
                                         2.188E+02 7.350E-02 0.000E+00 0.000E+00
                                         6.369E+01 2.489E-01 0.000E+00 0.000E+00
                                         1.883E+01 6.025E-01 0.000E+00 0.000E+00
                                         2.720E+00 2.562E-01 0.000E+00 0.000E+00
                        1268-  1271 SP 
                                         3.063E+01 1.119E-01 3.831E-02 0.000E+00
                                         7.026E+00 9.217E-01 2.374E-01 0.000E+00
                                         2.112E+00-2.569E-03 8.176E-01 0.000E+00
                        1272-  1275 SP 
                                         6.840E-01 1.000E+00 1.000E+00 0.000E+00
                        1276-  1279 SP 
                                         2.009E-01 1.000E+00 1.000E+00 0.000E+00
                        1280-  1284 D  
                                         9.130E-01 0.000E+00 0.000E+00 1.000E+00
 104 N   -3.094  15.455   6.003
 105 N    3.094  15.455  -6.003
 106 N   -3.094 -15.455  -6.003
 107 N    6.003   3.094 -15.455
 108 N  -15.455   6.003   3.094
 109 N   -6.003  -3.094 -15.455
 110 N   15.455   6.003  -3.094
 111 N    6.003  -3.094  15.455
 112 N   15.455  -6.003   3.094
 113 N   -6.003   3.094  15.455
 114 N  -15.455  -6.003  -3.094
 115 C    6.102 -13.138   4.237
 116 C   -6.102  13.138   4.237
 117 C    6.102  13.138  -4.237
 118 C   -6.102 -13.138  -4.237
 119 C    4.237   6.102 -13.138
 120 C  -13.138   4.237   6.102
 121 C   -4.237  -6.102 -13.138
 122 C   13.138   4.237  -6.102
 123 C    4.237  -6.102  13.138
 124 C   13.138  -4.237   6.102
 125 C   -4.237   6.102  13.138
 126 C  -13.138  -4.237  -6.102
 127 N    6.093 -15.461   3.080
 128 N   -6.093  15.461   3.080
 129 N    6.093  15.461  -3.080
 130 N   -6.093 -15.461  -3.080
 131 N    3.080   6.093 -15.461
 132 N  -15.461   3.080   6.093
 133 N   -3.080  -6.093 -15.461
 134 N   15.461   3.080  -6.093
 135 N    3.080  -6.093  15.461
 136 N   15.461  -3.080   6.093
 137 N   -3.080   6.093  15.461
 138 N  -15.461  -3.080  -6.093
 INFORMATION **** SET_MPP **** PCRYSTAL CALCULATION
 INFORMATION **** READM2 **** NEW DEFAULT: FOCK/KS MATRIX MIXING SET TO 30 %
 INFORMATION **** READM2 **** NEW DEFAULT: FULL DIRECT SCF MODE
 INFORMATION **** READM2 **** NEW DEFAULT: COULOMB BIPOLAR BUFFER SET TO 32 Mb
 INFORMATION **** READM2 **** NEW DEFAULT: EXCHANGE BIPOLAR BUFFER SET TO 32 Mb

 *******************************************************************************
 NEW DEFAULT: DFT INTEGRATION GRID INCREASED TO XLGRID
 NEW DEFAULT: DIIS ACCELERATOR ACTIVE
 USE KEYWORD NODIIS TO TURN IT OFF
 *******************************************************************************

 INFORMATION **** DFTD3_INPUT **** PERFORM LATEST DISPERSION CORRECTION DFT-D3(BJ) WITH AUTOMATIC PARAMETER SETUP
 PLEASE CITE:
 (1) DFT-D3 Reference
  S. Grimme, J. Antony, S. Ehrlich, and H. Krieg, J. Chem. Phys. 132 (2010), 154104
 (2) BJ-Damping Reference
  S. Grimme, S. Ehrlich, and L. Goerigk, J. Comput. Chem. 32 (2011), 1456-1465
 (3) General DFT-D Review
  S. Grimme, A. Hansen, J. G. Brandenburg, and C. Bannwarth,
  Chem. Rev. 116 (2016), 5105-5154

 INFORMATION **** TOLINTEG **** COULOMB AND EXCHANGE SERIES TOLERANCES MODIFIED
 INFORMATION **** TOLDEE **** SCF TOL ON TOTAL ENERGY SET TO           8
 INFORMATION **** MAXCYCLE **** MAX NUMBER OF SCF CYCLES SET TO         200
 INFORMATION **** DFTD3_INPUT **** PERFORM DISPERSION CORRECTION DFT-D3 IN THE ZERO DAMPING SCHEME

 PLEASE CITE:
 (1) DFT-D3 Reference
  S. Grimme, J. Antony, S. Ehrlich, and H. Krieg, J. Chem. Phys. 132 (2010), 154104
 (2) General DFT-D Review
  S. Grimme, A. Hansen, J. G. Brandenburg, and C. Bannwarth,
  Chem. Rev. 116 (2016), 5105-5154

 *******************************************************************************
 N. OF ATOMS PER CELL       138  COULOMB OVERLAP TOL         (T1) 10**   -7
 NUMBER OF SHELLS           690  COULOMB PENETRATION TOL     (T2) 10**   -7
 NUMBER OF AO              1914  EXCHANGE OVERLAP TOL        (T3) 10**   -7
 N. OF ELECTRONS PER CELL   636  EXCHANGE PSEUDO OVP (F(G))  (T4) 10**  -10
 CORE ELECTRONS PER CELL    144  EXCHANGE PSEUDO OVP (P(G))  (T5) 10**  -40
 N. OF SYMMETRY OPERATORS    12  POLE ORDER IN MONO ZONE                  4
 *******************************************************************************
 TYPE OF CALCULATION :  RESTRICTED CLOSED SHELL
 KOHN-SHAM HAMILTONIAN

 (EXCHANGE)[CORRELATION] FUNCTIONAL:(M06)[M06]


 HYBRID EXCHANGE - PERCENTAGE OF FOCK EXCHANGE    27.0000
 CORE  PSEUDO POTENTIAL         TOL. ON PSEUDO              (TP) 10**- 6

 CAPPA:IS1  2;IS2  2;IS3  2; K PTS MONK NET   3; SYMMOPS:K SPACE  24;G SPACE  12

 *******************************************************************************
 MAX NUMBER OF SCF CYCLES     200  CONVERGENCE ON DELTAP        10**-18
 WEIGHT OF F(I) IN F(I+1)      30% CONVERGENCE ON ENERGY        10**- 8
 SHRINK. FACT.(MONKH.)    2  2  2  NUMBER OF K POINTS IN THE IBZ      3
 SHRINKING FACTOR(GILAT NET)    2  NUMBER OF K POINTS(GILAT NET)      3
 *******************************************************************************
 *** K POINTS COORDINATES (OBLIQUE COORDINATES IN UNITS OF IS =  2)
   1-R(  0  0  0)   2-R(  1  0  0)   3-R(  1  1  1)

 DIRECT LATTICE VECTORS COMPON. (A.U.)     RECIP. LATTICE VECTORS COMPON. (A.U.) 
        X            Y            Z              X            Y            Z
  -16.8843456   16.8843456   16.8843456      0.0000000    0.1860654    0.1860654
   16.8843456  -16.8843456   16.8843456      0.1860654    0.0000000    0.1860654
   16.8843456   16.8843456  -16.8843456      0.1860654    0.1860654    0.0000000

 DISK SPACE FOR EIGENVECTORS (FTN 10)    10990188 REALS

 SYMMETRY ADAPTION OF THE BLOCH FUNCTIONS ENABLED
 TTTTTTTTTTTTTTTTTTTTTTTTTTTTTT gordsh1     TELAPSE       28.83 TCPU        0.99

 MATRIX SIZE: P(G) 9751614, F(G)  692694, P(G) IRR  410944, F(G) IRR   58908
 MAX G-VECTOR INDEX FOR 1- AND 2-ELECTRON INTEGRALS 133

 TTTTTTTTTTTTTTTTTTTTTTTTTTTTTT INPUT       TELAPSE       40.64 TCPU       12.80

 NEIGHBORS OF THE NON-EQUIVALENT ATOMS

 N = NUMBER OF NEIGHBORS AT DISTANCE R
    ATOM  N     R/ANG      R/AU   NEIGHBORS (ATOM LABELS AND CELL INDICES)
   1 H    1     1.0817     2.0442   79 C    0 0 0
   1 H    1     2.1486     4.0603  103 N    0 0 0
   1 H    1     2.2227     4.2002  115 C    0 0 0
   1 H    1     2.7229     5.1456   44 H    0 1 0
   1 H    1     2.7627     5.2207   13 H    0 0 0
   1 H    1     3.1940     6.0358   67 C   -1 0-1

  13 H    1     1.0817     2.0442  115 C    0 0 0
  13 H    1     2.1488     4.0606  127 N    0 0 0
  13 H    1     2.2225     4.1999   79 C    0 0 0
  13 H    1     2.7331     5.1648   59 H    0 1 0
  13 H    1     2.7627     5.2207    1 H    0 0 0
  13 H    1     3.1941     6.0360   67 C   -1 0-1

  25 H    1     1.0981     2.0751   91 C    0 0 0
  25 H    1     1.7667     3.3386   37 H    0 0 0
  25 H    1     1.7672     3.3396   49 H    0 0 0
  25 H    1     2.1449     4.0533   67 C    0 0 0
  25 H    1     2.9485     5.5718   28 H    0 0 0
  25 H    1     3.0184     5.7039  127 N    1 0 1

  37 H    1     1.0956     2.0704   91 C    0 0 0
  37 H    1     1.7667     3.3386   25 H    0 0 0
  37 H    1     1.7734     3.3512   49 H    0 0 0
  37 H    1     2.1446     4.0528   67 C    0 0 0
  37 H    1     2.7005     5.1032  127 N    1 0 1
  37 H    1     2.7229     5.1456    7 H    1 1 1

  49 H    1     1.0955     2.0703   91 C    0 0 0
  49 H    1     1.7672     3.3396   25 H    0 0 0
  49 H    1     1.7734     3.3512   37 H    0 0 0
  49 H    1     2.1444     4.0523   67 C    0 0 0
  49 H    1     2.6953     5.0934  103 N    1 0 1
  49 H    1     2.7331     5.1648   24 H    1 1 1

  61 CD   2     2.2002     4.1578  103 N    0 0 1  104 N   -1 0 0
  61 CD   2     2.2011     4.1595  134 N    0 0 0  138 N    0 1 1
  61 CD   2     2.9554     5.5848   49 H   -1 0 0   50 H    0 0 1
  61 CD   2     2.9693     5.6111   44 H    0 1 1   48 H    0 0 0
  61 CD   2     3.1591     5.9699   74 C    0 1 1   78 C    0 0 0
  61 CD   2     3.1598     5.9711   67 C   -1 0 0   68 C    0 0 1

  67 C    1     1.3373     2.5272  103 N    1 0 1
  67 C    1     1.3374     2.5273  127 N    1 0 1
  67 C    1     1.4872     2.8105   91 C    0 0 0
  67 C    1     2.1444     4.0523   49 H    0 0 0
  67 C    1     2.1446     4.0528   37 H    0 0 0
  67 C    1     2.1449     4.0533   25 H    0 0 0

  79 C    1     1.0817     2.0442    1 H    0 0 0
  79 C    1     1.3645     2.5785  115 C    0 0 0
  79 C    1     1.3735     2.5955  103 N    0 0 0
  79 C    1     2.1648     4.0908   67 C   -1 0-1
  79 C    1     2.2159     4.1874  127 N    0 0 0
  79 C    1     2.2225     4.1999   13 H    0 0 0

  91 C    1     1.0955     2.0703   49 H    0 0 0
  91 C    1     1.0956     2.0704   37 H    0 0 0
  91 C    1     1.0981     2.0751   25 H    0 0 0
  91 C    1     1.4872     2.8105   67 C    0 0 0
  91 C    1     2.4950     4.7148  127 N    1 0 1
  91 C    1     2.4950     4.7150  103 N    1 0 1

 103 N    1     1.3373     2.5272   67 C   -1 0-1
 103 N    1     1.3735     2.5955   79 C    0 0 0
 103 N    1     2.1486     4.0603    1 H    0 0 0
 103 N    1     2.2002     4.1578   61 CD   0 0-1
 103 N    1     2.2159     4.1875  115 C    0 0 0
 103 N    1     2.2162     4.1880  127 N    0 0 0

 115 C    1     1.0817     2.0442   13 H    0 0 0
 115 C    1     1.3645     2.5785   79 C    0 0 0
 115 C    1     1.3734     2.5953  127 N    0 0 0
 115 C    1     2.1648     4.0908   67 C   -1 0-1
 115 C    1     2.2159     4.1875  103 N    0 0 0
 115 C    1     2.2227     4.2002    1 H    0 0 0

 127 N    1     1.3374     2.5273   67 C   -1 0-1
 127 N    1     1.3734     2.5953  115 C    0 0 0
 127 N    1     2.1488     4.0606   13 H    0 0 0
 127 N    1     2.2011     4.1595   65 CD  -1 1 0
 127 N    1     2.2159     4.1874   79 C    0 0 0
 127 N    1     2.2162     4.1880  103 N    0 0 0


 SYMMETRY ALLOWED ELASTIC DISTORTION 1
  0.5773503  0.0000000  0.0000000
  0.0000000  0.5773503  0.0000000
  0.0000000  0.0000000  0.5773503

 SYMMETRY ALLOWED INTERNAL DEGREE(S) OF FREEDOM:  34
 TTTTTTTTTTTTTTTTTTTTTTTTTTTTTT SYMM        TELAPSE       40.84 TCPU       13.00
 TTTTTTTTTTTTTTTTTTTTTTTTTTTTTT INT_SCREEN  TELAPSE       40.89 TCPU       13.05

 ************************************************************************
 ************************************************************************
 * ELAPIEZO OPTION, E. ALBANESE, A. ERBA, B. CIVALLERI, R. DOVESI       *
 *                                                                      *
 * IT IS ASSUMED THAT THE INPUT IS FROM AN OPTIMIZED RUN                *

 CONVERGENCE CRITERION FOR ENERGY, TOLDEE =          1.0000E-08
 CONVERGENCE CRITERION FOR RMS GRADIENT, TOLDEG =    3.0000E-04
 CONVERGENCE CRITERION FOR RMS DISPLACEMENT, TOLDEX  6.2000E-04
 MAGNITUDE OF STEPSIZE FOR ADIMENSIONAL STRAINS =    1.5000E-02
 NUMBER OF POINTS (TOTAL) IN NUMERICAL 2ND DERIVATIVE=        3
 ************************************************************************
 ************************************************************************

 ************************************************************************

  Y. NOEL POST DOC. TURIN 2002

  THIS ROUTINE EVALUATES THE NON ZERO ELEMENTS OF THE ELASTIC TENSOR 

  ORDER OF THE TENSOR : 4

 |  1 A    1 B    1 B     .      .      .     |
 |         1 A    1 B     .      .      .     |
 |                1 A     .      .      .     |
 |                       1 C     .      .     |
 |                              1 C     .     |
 |                                     1 C    |

 EACH  LETTER   CORRESPONDS  TO  AN  INDEPENDENT  COMPONENT.
 INTERDEPENDENT COMPONENTS (WITH SAME LETTER) ARE RELATED BY
 THE COEFFICIENT THAT PRECEEDS EACH LETTER.

 ************************************************************************


 ************************************************************************

  Y. NOEL POST DOC. TURIN 2002

  THIS ROUTINE EVALUATES THE NON ZERO ELEMENTS OF THE PIEZOELECTRIC TENSOR 

  ORDER OF THE TENSOR : 3

 |   .      .      .     1 A     .      .     |
 |   .      .      .      .     1 A     .     |
 |   .      .      .      .      .     1 A    |

 EACH  LETTER   CORRESPONDS  TO  AN  INDEPENDENT  COMPONENT.
 INTERDEPENDENT COMPONENTS (WITH SAME LETTER) ARE RELATED BY
 THE COEFFICIENT THAT PRECEEDS EACH LETTER.

 ************************************************************************


 LIST OF ACTIVE DEFORMATIONS: 
             1
             4
 INFORMATION **** EXCBUF **** EXCH. BIPO BUFFER: WORDS USED =     4000000
 WARNING **** EXCBUF **** EXCH. BIPO BUFFER TOO SMALL - TO AVOID I/O SET EXCHSIZE =     6911433

 DFT PARAMETERS

     ATOM       ELECTRONS   NET CHARGE   R(ANGSTROM)
   1   1  H       1.0000      0.0000     1.11000000
  61 248  CD     20.0000      0.0000     1.52000000
  67   6  C       6.0000      0.0000     0.77000000
 103   7  N       7.0000      0.0000     0.74000000

 SIZE OF GRID=     666302
 TTTTTTTTTTTTTTTTTTTTTTTTTTTTTT MAKE_GRID2  TELAPSE       43.78 TCPU       15.69
 BECKE WEIGHT FUNCTION
 RADSAFE =     2.00
 TOLERANCES - DENSITY:10**- 6; POTENTIAL:10**- 9; GRID WGT:10**-14

 RADIAL INTEGRATION  - INTERVALS (POINTS,UPPER LIMIT):            1( 99,  4.0*R)

 ANGULAR INTEGRATION - INTERVALS (ACCURACY LEVEL [N. POINTS] UPPER LIMIT):
  1(  6[ 146]   0.2)  2( 11[ 302]   0.5)  3( 14[ 590]   0.9)  4( 18[1454]   3.5)
  5( 14[ 590]9999.0)
 TTTTTTTTTTTTTTTTTTTTTTTTTTTTTT INT_CALC    TELAPSE       43.84 TCPU       15.74
 EEEEEEEEEE INT_CALC TERMINATION  DATE 20 06 2019 TIME 00:29:22.8

 *******************************************************************************
 zif8Cd60degrees                                                                 
 CRYSTAL - SCF - TYPE OF CALCULATION :  RESTRICTED CLOSED SHELL
 *******************************************************************************

 CAPPA:IS1  2;IS2  2;IS3  2; K PTS MONK NET   3; SYMMOPS:K SPACE  24;G SPACE  12

 TTTTTTTTTTTTTTTTTTTTTTTTTTTTTT SDIK        TELAPSE       44.53 TCPU       16.44

 AAAAAAAAAAAAAAAAAAAAAAAAAAAAAAAAAAAAAAAAAAAAAAAAAAAAAAAAAAAAAAAAAAAAAAAAAAAAAAA
         ATOMIC WAVEFUNCTION(S)


 NUCLEAR CHARGE  1.0  SYMMETRY SPECIES            S
 N. ELECTRONS    1.0  NUMBER OF PRIMITIVE GTOS    5
                      NUMBER OF CONTRACTED GTOS   3
                      NUMBER OF CLOSED SHELLS     0
                      OPEN SHELL OCCUPATION       1

  ZNUC SCFIT  TOTAL HF ENERGY   KINETIC ENERGY   VIRIAL THEOREM ACCURACY
   1.0   1   -4.998098153E-01  4.997907537E-01 -2.000038139E+00  9.6E-17

 NUCLEAR CHARGE 20.0  SYMMETRY SPECIES            S    P    D
 N. ELECTRONS   20.0  NUMBER OF PRIMITIVE GTOS    8    7    6
                      NUMBER OF CONTRACTED GTOS   6    5    3
                      NUMBER OF CLOSED SHELLS     2    1    1
                      OPEN SHELL OCCUPATION       0    0    0

  ZNUC SCFIT  TOTAL HF ENERGY   KINETIC ENERGY   VIRIAL THEOREM ACCURACY
  20.0  36   -1.668271145E+02  6.451544656E+01 -3.585847628E+00  4.4E-06

 NUCLEAR CHARGE  6.0  SYMMETRY SPECIES            S    P
 N. ELECTRONS    6.0  NUMBER OF PRIMITIVE GTOS   11    5
                      NUMBER OF CONTRACTED GTOS   4    3
                      NUMBER OF CLOSED SHELLS     2    0
                      OPEN SHELL OCCUPATION       0    2

  ZNUC SCFIT  TOTAL HF ENERGY   KINETIC ENERGY   VIRIAL THEOREM ACCURACY
   6.0  11   -3.768480057E+01  3.769831118E+01 -1.999641612E+00  2.0E-06

 NUCLEAR CHARGE  7.0  SYMMETRY SPECIES            S    P
 N. ELECTRONS    7.0  NUMBER OF PRIMITIVE GTOS   11    5
                      NUMBER OF CONTRACTED GTOS   4    3
                      NUMBER OF CLOSED SHELLS     2    0
                      OPEN SHELL OCCUPATION       0    3

  ZNUC SCFIT  TOTAL HF ENERGY   KINETIC ENERGY   VIRIAL THEOREM ACCURACY
   7.0  11   -5.439473665E+01  5.441433682E+01 -1.999639798E+00  3.6E-06

 AAAAAAAAAAAAAAAAAAAAAAAAAAAAAAAAAAAAAAAAAAAAAAAAAAAAAAAAAAAAAAAAAAAAAAAAAAAAAAA

 CHARGE NORMALIZATION FACTOR   1.00000000
 TOTAL ATOMIC CHARGES:
   1.0000000   1.0000000   1.0000000   1.0000000   1.0000000   1.0000000
   1.0000000   1.0000000   1.0000000   1.0000000   1.0000000   1.0000000
   1.0000000   1.0000000   1.0000000   1.0000000   1.0000000   1.0000000
   1.0000000   1.0000000   1.0000000   1.0000000   1.0000000   1.0000000
   1.0000000   1.0000000   1.0000000   1.0000000   1.0000000   1.0000000
   1.0000000   1.0000000   1.0000000   1.0000000   1.0000000   1.0000000
   1.0000000   1.0000000   1.0000000   1.0000000   1.0000000   1.0000000
   1.0000000   1.0000000   1.0000000   1.0000000   1.0000000   1.0000000
   1.0000000   1.0000000   1.0000000   1.0000000   1.0000000   1.0000000
   1.0000000   1.0000000   1.0000000   1.0000000   1.0000000   1.0000000
  20.0000000  20.0000000  20.0000000  20.0000000  20.0000000  20.0000000
   6.0000000   6.0000000   6.0000000   6.0000000   6.0000000   6.0000000
   6.0000000   6.0000000   6.0000000   6.0000000   6.0000000   6.0000000
   6.0000000   6.0000000   6.0000000   6.0000000   6.0000000   6.0000000
   6.0000000   6.0000000   6.0000000   6.0000000   6.0000000   6.0000000
   6.0000000   6.0000000   6.0000000   6.0000000   6.0000000   6.0000000
   6.0000000   6.0000000   6.0000000   6.0000000   6.0000000   6.0000000
   7.0000000   7.0000000   7.0000000   7.0000000   7.0000000   7.0000000
   7.0000000   7.0000000   7.0000000   7.0000000   7.0000000   7.0000000
   6.0000000   6.0000000   6.0000000   6.0000000   6.0000000   6.0000000
   6.0000000   6.0000000   6.0000000   6.0000000   6.0000000   6.0000000
   7.0000000   7.0000000   7.0000000   7.0000000   7.0000000   7.0000000
   7.0000000   7.0000000   7.0000000   7.0000000   7.0000000   7.0000000
 TTTTTTTTTTTTTTTTTTTTTTTTTTTTTT MOQGAD      TELAPSE       59.37 TCPU       31.28
 TTTTTTTTTTTTTTTTTTTTTTTTTTTTTT SHELLXN     TELAPSE      135.03 TCPU       43.89
 TTTTTTTTTTTTTTTTTTTTTTTTTTTTTT MONMO3      TELAPSE      139.51 TCPU       48.37
 NUMERICALLY INTEGRATED DENSITY    636.0000065881
 TTTTTTTTTTTTTTTTTTTTTTTTTTTTTT NUMDFT      TELAPSE      140.99 TCPU       49.85
 CYC   0 ETOT(AU) -4.205795269041E+03 DETOT -4.21E+03 tst  0.00E+00 PX  1.00E+00
 TTTTTTTTTTTTTTTTTTTTTTTTTTTTTT DIIS        TELAPSE      141.06 TCPU       49.92
 TTTTTTTTTTTTTTTTTTTTTTTTTTTTTT FDIK        TELAPSE      148.87 TCPU       56.60
 INSULATING STATE
 TOP OF VALENCE BANDS -    BAND    318; K    3; EIG -3.0381722E-01 AU
 TOP OF VALENCE BANDS -    BAND    318; K    1; EIG -3.0396848E-01 AU
 BOTTOM OF VIRTUAL BANDS - BAND    319; K    1; EIG -9.2845722E-02 AU
 INDIRECT ENERGY BAND GAP:   5.7408 eV
 TTTTTTTTTTTTTTTTTTTTTTTTTTTTTT PDIG        TELAPSE      149.34 TCPU       57.06
 CHARGE NORMALIZATION FACTOR   1.00000000
 TOTAL ATOMIC CHARGES:
   0.7864362   0.7864362   0.7864362   0.7864362   0.7864362   0.7864362
   0.7864362   0.7864362   0.7864362   0.7864362   0.7864362   0.7864362
   0.7863620   0.7863620   0.7863620   0.7863620   0.7863620   0.7863620
   0.7863620   0.7863620   0.7863620   0.7863620   0.7863620   0.7863620
   0.7418054   0.7418054   0.7418054   0.7418054   0.7418054   0.7418054
   0.7418054   0.7418054   0.7418054   0.7418054   0.7418054   0.7418054
   0.7574859   0.7574859   0.7574859   0.7574859   0.7574859   0.7574859
   0.7574859   0.7574859   0.7574859   0.7574859   0.7574859   0.7574859
   0.7578769   0.7578769   0.7578769   0.7578769   0.7578769   0.7578769
   0.7578769   0.7578769   0.7578769   0.7578769   0.7578769   0.7578769
  18.3812449  18.3812449  18.3812449  18.3812449  18.3812449  18.3812449
   5.5328169   5.5328169   5.5328169   5.5328169   5.5328169   5.5328169
   5.5328169   5.5328169   5.5328169   5.5328169   5.5328169   5.5328169
   6.1807368   6.1807368   6.1807368   6.1807368   6.1807368   6.1807368
   6.1807368   6.1807368   6.1807368   6.1807368   6.1807368   6.1807368
   6.6883677   6.6883677   6.6883677   6.6883677   6.6883677   6.6883677
   6.6883677   6.6883677   6.6883677   6.6883677   6.6883677   6.6883677
   7.6982556   7.6982556   7.6982556   7.6982556   7.6982556   7.6982556
   7.6982556   7.6982556   7.6982556   7.6982556   7.6982556   7.6982556
   6.1798998   6.1798998   6.1798998   6.1798998   6.1798998   6.1798998
   6.1798998   6.1798998   6.1798998   6.1798998   6.1798998   6.1798998
   7.6993346   7.6993346   7.6993346   7.6993346   7.6993346   7.6993346
   7.6993346   7.6993346   7.6993346   7.6993346   7.6993346   7.6993346
 TTTTTTTTTTTTTTTTTTTTTTTTTTTTTT MOQGAD      TELAPSE      149.36 TCPU       57.08
 TTTTTTTTTTTTTTTTTTTTTTTTTTTTTT SHELLXN     TELAPSE      166.72 TCPU       69.63
 TTTTTTTTTTTTTTTTTTTTTTTTTTTTTT MONMO3      TELAPSE      168.64 TCPU       71.55
 NUMERICALLY INTEGRATED DENSITY    636.0000136518
 TTTTTTTTTTTTTTTTTTTTTTTTTTTTTT NUMDFT      TELAPSE      172.00 TCPU       74.91
 CYC   1 ETOT(AU) -4.183710606511E+03 DETOT  2.21E+01 tst  0.00E+00 PX  1.00E+00
 TTTTTTTTTTTTTTTTTTTTTTTTTTTTTT DIIS        TELAPSE      183.21 TCPU       86.13
 DIIS TEST: 0.23089E+02 AT SCF   CYCLE   1 - MIX   30 %
 TTTTTTTTTTTTTTTTTTTTTTTTTTTTTT FDIK        TELAPSE      193.43 TCPU       93.45
 INSULATING STATE
 TOP OF VALENCE BANDS -    BAND    318; K    3; EIG -1.9865303E-01 AU
 TOP OF VALENCE BANDS -    BAND    318; K    1; EIG -1.9888378E-01 AU
 BOTTOM OF VIRTUAL BANDS - BAND    319; K    1; EIG -2.9378039E-02 AU
 INDIRECT ENERGY BAND GAP:   4.6062 eV
 TTTTTTTTTTTTTTTTTTTTTTTTTTTTTT PDIG        TELAPSE      194.25 TCPU       94.27
 CHARGE NORMALIZATION FACTOR   1.00000000
 TOTAL ATOMIC CHARGES:
   0.9272727   0.9272727   0.9272727   0.9272727   0.9272727   0.9272727
   0.9272727   0.9272727   0.9272727   0.9272727   0.9272727   0.9272727
   0.9272056   0.9272056   0.9272056   0.9272056   0.9272056   0.9272056
   0.9272056   0.9272056   0.9272056   0.9272056   0.9272056   0.9272056
   0.8808673   0.8808673   0.8808673   0.8808673   0.8808673   0.8808673
   0.8808673   0.8808673   0.8808673   0.8808673   0.8808673   0.8808673
   0.9015528   0.9015528   0.9015528   0.9015528   0.9015528   0.9015528
   0.9015528   0.9015528   0.9015528   0.9015528   0.9015528   0.9015528
   0.9013956   0.9013956   0.9013956   0.9013956   0.9013956   0.9013956
   0.9013956   0.9013956   0.9013956   0.9013956   0.9013956   0.9013956
  19.1893526  19.1893526  19.1893526  19.1893526  19.1893526  19.1893526
   5.7557676   5.7557676   5.7557676   5.7557676   5.7557676   5.7557676
   5.7557676   5.7557676   5.7557676   5.7557676   5.7557676   5.7557676
   5.9674555   5.9674555   5.9674555   5.9674555   5.9674555   5.9674555
   5.9674555   5.9674555   5.9674555   5.9674555   5.9674555   5.9674555
   6.2320091   6.2320091   6.2320091   6.2320091   6.2320091   6.2320091
   6.2320091   6.2320091   6.2320091   6.2320091   6.2320091   6.2320091
   7.4713675   7.4713675   7.4713675   7.4713675   7.4713675   7.4713675
   7.4713675   7.4713675   7.4713675   7.4713675   7.4713675   7.4713675
   5.9698491   5.9698491   5.9698491   5.9698491   5.9698491   5.9698491
   5.9698491   5.9698491   5.9698491   5.9698491   5.9698491   5.9698491
   7.4705808   7.4705808   7.4705808   7.4705808   7.4705808   7.4705808
   7.4705808   7.4705808   7.4705808   7.4705808   7.4705808   7.4705808
 TTTTTTTTTTTTTTTTTTTTTTTTTTTTTT MOQGAD      TELAPSE      194.27 TCPU       94.29
 TTTTTTTTTTTTTTTTTTTTTTTTTTTTTT SHELLXN     TELAPSE      233.54 TCPU      106.90
 TTTTTTTTTTTTTTTTTTTTTTTTTTTTTT MONMO3      TELAPSE      234.53 TCPU      107.90
 NUMERICALLY INTEGRATED DENSITY    636.0000224968
 TTTTTTTTTTTTTTTTTTTTTTTTTTTTTT NUMDFT      TELAPSE      236.96 TCPU      110.32
 CYC   2 ETOT(AU) -4.184744672273E+03 DETOT -1.03E+00 tst  4.65E-03 PX  2.32E-01
 TTTTTTTTTTTTTTTTTTTTTTTTTTTTTT DIIS        TELAPSE      237.68 TCPU      111.05
 DIIS TEST: 0.74276E+01 AT SCF   CYCLE   2 - DIIS ACTIVE - HISTORY:     2 CYCLES
 TTTTTTTTTTTTTTTTTTTTTTTTTTTTTT FDIK        TELAPSE      243.38 TCPU      114.13
 INSULATING STATE
 TOP OF VALENCE BANDS -    BAND    318; K    3; EIG -2.3065029E-01 AU
 TOP OF VALENCE BANDS -    BAND    318; K    1; EIG -2.3085447E-01 AU
 BOTTOM OF VIRTUAL BANDS - BAND    319; K    1; EIG -2.0855646E-02 AU
 INDIRECT ENERGY BAND GAP:   5.7088 eV
 TTTTTTTTTTTTTTTTTTTTTTTTTTTTTT PDIG        TELAPSE      243.64 TCPU      114.39
 CHARGE NORMALIZATION FACTOR   1.00000000
 TOTAL ATOMIC CHARGES:
   0.8731296   0.8731296   0.8731296   0.8731296   0.8731296   0.8731296
   0.8731296   0.8731296   0.8731296   0.8731296   0.8731296   0.8731296
   0.8726134   0.8726134   0.8726134   0.8726134   0.8726134   0.8726134
   0.8726134   0.8726134   0.8726134   0.8726134   0.8726134   0.8726134
   0.8563409   0.8563409   0.8563409   0.8563409   0.8563409   0.8563409
   0.8563409   0.8563409   0.8563409   0.8563409   0.8563409   0.8563409
   0.8751480   0.8751480   0.8751480   0.8751480   0.8751480   0.8751480
   0.8751480   0.8751480   0.8751480   0.8751480   0.8751480   0.8751480
   0.8747713   0.8747713   0.8747713   0.8747713   0.8747713   0.8747713
   0.8747713   0.8747713   0.8747713   0.8747713   0.8747713   0.8747713
  18.8516029  18.8516029  18.8516029  18.8516029  18.8516029  18.8516029
   5.5841888   5.5841888   5.5841888   5.5841888   5.5841888   5.5841888
   5.5841888   5.5841888   5.5841888   5.5841888   5.5841888   5.5841888
   6.0333662   6.0333662   6.0333662   6.0333662   6.0333662   6.0333662
   6.0333662   6.0333662   6.0333662   6.0333662   6.0333662   6.0333662
   6.3002826   6.3002826   6.3002826   6.3002826   6.3002826   6.3002826
   6.3002826   6.3002826   6.3002826   6.3002826   6.3002826   6.3002826
   7.6346813   7.6346813   7.6346813   7.6346813   7.6346813   7.6346813
   7.6346813   7.6346813   7.6346813   7.6346813   7.6346813   7.6346813
   6.0344895   6.0344895   6.0344895   6.0344895   6.0344895   6.0344895
   6.0344895   6.0344895   6.0344895   6.0344895   6.0344895   6.0344895
   7.6351872   7.6351872   7.6351872   7.6351872   7.6351872   7.6351872
   7.6351872   7.6351872   7.6351872   7.6351872   7.6351872   7.6351872
 TTTTTTTTTTTTTTTTTTTTTTTTTTTTTT MOQGAD      TELAPSE      243.66 TCPU      114.41
 TTTTTTTTTTTTTTTTTTTTTTTTTTTTTT SHELLXN     TELAPSE      276.04 TCPU      126.95
 TTTTTTTTTTTTTTTTTTTTTTTTTTTTTT MONMO3      TELAPSE      281.52 TCPU      132.43
 NUMERICALLY INTEGRATED DENSITY    636.0000214091
 TTTTTTTTTTTTTTTTTTTTTTTTTTTTTT NUMDFT      TELAPSE      284.04 TCPU      134.95
 CYC   3 ETOT(AU) -4.185117133131E+03 DETOT -3.72E-01 tst  8.74E-04 PX  1.45E-01
 TTTTTTTTTTTTTTTTTTTTTTTTTTTTTT DIIS        TELAPSE      284.87 TCPU      135.78
 DIIS TEST: 0.49680E+00 AT SCF   CYCLE   3 - DIIS ACTIVE - HISTORY:     3 CYCLES
 TTTTTTTTTTTTTTTTTTTTTTTTTTTTTT FDIK        TELAPSE      290.83 TCPU      140.36
 INSULATING STATE
 TOP OF VALENCE BANDS -    BAND    318; K    3; EIG -2.3377934E-01 AU
 TOP OF VALENCE BANDS -    BAND    318; K    1; EIG -2.3398335E-01 AU
 BOTTOM OF VIRTUAL BANDS - BAND    319; K    1; EIG -2.1828256E-02 AU
 INDIRECT ENERGY BAND GAP:   5.7675 eV
 TTTTTTTTTTTTTTTTTTTTTTTTTTTTTT PDIG        TELAPSE      291.10 TCPU      140.63
 CHARGE NORMALIZATION FACTOR   1.00000000
 TOTAL ATOMIC CHARGES:
   0.8723093   0.8723093   0.8723093   0.8723093   0.8723093   0.8723093
   0.8723093   0.8723093   0.8723093   0.8723093   0.8723093   0.8723093
   0.8723694   0.8723694   0.8723694   0.8723694   0.8723694   0.8723694
   0.8723694   0.8723694   0.8723694   0.8723694   0.8723694   0.8723694
   0.8445617   0.8445617   0.8445617   0.8445617   0.8445617   0.8445617
   0.8445617   0.8445617   0.8445617   0.8445617   0.8445617   0.8445617
   0.8601084   0.8601084   0.8601084   0.8601084   0.8601084   0.8601084
   0.8601084   0.8601084   0.8601084   0.8601084   0.8601084   0.8601084
   0.8603819   0.8603819   0.8603819   0.8603819   0.8603819   0.8603819
   0.8603819   0.8603819   0.8603819   0.8603819   0.8603819   0.8603819
  18.8819587  18.8819587  18.8819587  18.8819587  18.8819587  18.8819587
   5.6627157   5.6627157   5.6627157   5.6627157   5.6627157   5.6627157
   5.6627157   5.6627157   5.6627157   5.6627157   5.6627157   5.6627157
   6.0413063   6.0413063   6.0413063   6.0413063   6.0413063   6.0413063
   6.0413063   6.0413063   6.0413063   6.0413063   6.0413063   6.0413063
   6.3485458   6.3485458   6.3485458   6.3485458   6.3485458   6.3485458
   6.3485458   6.3485458   6.3485458   6.3485458   6.3485458   6.3485458
   7.5779257   7.5779257   7.5779257   7.5779257   7.5779257   7.5779257
   7.5779257   7.5779257   7.5779257   7.5779257   7.5779257   7.5779257
   6.0407435   6.0407435   6.0407435   6.0407435   6.0407435   6.0407435
   6.0407435   6.0407435   6.0407435   6.0407435   6.0407435   6.0407435
   7.5780529   7.5780529   7.5780529   7.5780529   7.5780529   7.5780529
   7.5780529   7.5780529   7.5780529   7.5780529   7.5780529   7.5780529
 TTTTTTTTTTTTTTTTTTTTTTTTTTTTTT MOQGAD      TELAPSE      291.12 TCPU      140.64
 TTTTTTTTTTTTTTTTTTTTTTTTTTTTTT SHELLXN     TELAPSE      336.71 TCPU      153.21
 TTTTTTTTTTTTTTTTTTTTTTTTTTTTTT MONMO3      TELAPSE      339.96 TCPU      156.47
 NUMERICALLY INTEGRATED DENSITY    636.0000213842
 TTTTTTTTTTTTTTTTTTTTTTTTTTTTTT NUMDFT      TELAPSE      342.59 TCPU      159.10
 CYC   4 ETOT(AU) -4.185137740568E+03 DETOT -2.06E-02 tst  4.24E-05 PX  1.35E-02
 TTTTTTTTTTTTTTTTTTTTTTTTTTTTTT DIIS        TELAPSE      344.48 TCPU      160.99
 DIIS TEST: 0.67531E-01 AT SCF   CYCLE   4 - DIIS ACTIVE - HISTORY:     4 CYCLES
 TTTTTTTTTTTTTTTTTTTTTTTTTTTTTT FDIK        TELAPSE      349.02 TCPU      163.76
 INSULATING STATE
 TOP OF VALENCE BANDS -    BAND    318; K    3; EIG -2.3474530E-01 AU
 TOP OF VALENCE BANDS -    BAND    318; K    1; EIG -2.3494877E-01 AU
 BOTTOM OF VIRTUAL BANDS - BAND    319; K    1; EIG -2.2768623E-02 AU
 INDIRECT ENERGY BAND GAP:   5.7682 eV
 TTTTTTTTTTTTTTTTTTTTTTTTTTTTTT PDIG        TELAPSE      349.32 TCPU      164.06
 CHARGE NORMALIZATION FACTOR   1.00000000
 TOTAL ATOMIC CHARGES:
   0.8701611   0.8701611   0.8701611   0.8701611   0.8701611   0.8701611
   0.8701611   0.8701611   0.8701611   0.8701611   0.8701611   0.8701611
   0.8702173   0.8702173   0.8702173   0.8702173   0.8702173   0.8702173
   0.8702173   0.8702173   0.8702173   0.8702173   0.8702173   0.8702173
   0.8470157   0.8470157   0.8470157   0.8470157   0.8470157   0.8470157
   0.8470157   0.8470157   0.8470157   0.8470157   0.8470157   0.8470157
   0.8645567   0.8645567   0.8645567   0.8645567   0.8645567   0.8645567
   0.8645567   0.8645567   0.8645567   0.8645567   0.8645567   0.8645567
   0.8648111   0.8648111   0.8648111   0.8648111   0.8648111   0.8648111
   0.8648111   0.8648111   0.8648111   0.8648111   0.8648111   0.8648111
  18.8677328  18.8677328  18.8677328  18.8677328  18.8677328  18.8677328
   5.6385090   5.6385090   5.6385090   5.6385090   5.6385090   5.6385090
   5.6385090   5.6385090   5.6385090   5.6385090   5.6385090   5.6385090
   6.0437145   6.0437145   6.0437145   6.0437145   6.0437145   6.0437145
   6.0437145   6.0437145   6.0437145   6.0437145   6.0437145   6.0437145
   6.3350796   6.3350796   6.3350796   6.3350796   6.3350796   6.3350796
   6.3350796   6.3350796   6.3350796   6.3350796   6.3350796   6.3350796
   7.5942112   7.5942112   7.5942112   7.5942112   7.5942112   7.5942112
   7.5942112   7.5942112   7.5942112   7.5942112   7.5942112   7.5942112
   6.0431978   6.0431978   6.0431978   6.0431978   6.0431978   6.0431978
   6.0431978   6.0431978   6.0431978   6.0431978   6.0431978   6.0431978
   7.5946594   7.5946594   7.5946594   7.5946594   7.5946594   7.5946594
   7.5946594   7.5946594   7.5946594   7.5946594   7.5946594   7.5946594
 TTTTTTTTTTTTTTTTTTTTTTTTTTTTTT MOQGAD      TELAPSE      349.34 TCPU      164.07
 TTTTTTTTTTTTTTTTTTTTTTTTTTTTTT SHELLXN     TELAPSE      386.43 TCPU      176.64
 TTTTTTTTTTTTTTTTTTTTTTTTTTTTTT MONMO3      TELAPSE      388.09 TCPU      178.30
 NUMERICALLY INTEGRATED DENSITY    636.0000214771
 TTTTTTTTTTTTTTTTTTTTTTTTTTTTTT NUMDFT      TELAPSE      390.52 TCPU      180.73
 CYC   5 ETOT(AU) -4.185140665627E+03 DETOT -2.93E-03 tst  6.56E-06 PX  1.01E-02
 TTTTTTTTTTTTTTTTTTTTTTTTTTTTTT DIIS        TELAPSE      392.90 TCPU      183.12
 DIIS TEST: 0.37642E-02 AT SCF   CYCLE   5 - DIIS ACTIVE - HISTORY:     5 CYCLES
 TTTTTTTTTTTTTTTTTTTTTTTTTTTTTT FDIK        TELAPSE      402.69 TCPU      188.93
 INSULATING STATE
 TOP OF VALENCE BANDS -    BAND    318; K    3; EIG -2.3519720E-01 AU
 TOP OF VALENCE BANDS -    BAND    318; K    1; EIG -2.3540038E-01 AU
 BOTTOM OF VIRTUAL BANDS - BAND    319; K    1; EIG -2.2900896E-02 AU
 INDIRECT ENERGY BAND GAP:   5.7769 eV
 TTTTTTTTTTTTTTTTTTTTTTTTTTTTTT PDIG        TELAPSE      402.93 TCPU      189.18
 CHARGE NORMALIZATION FACTOR   1.00000000
 TOTAL ATOMIC CHARGES:
   0.8697048   0.8697048   0.8697048   0.8697048   0.8697048   0.8697048
   0.8697048   0.8697048   0.8697048   0.8697048   0.8697048   0.8697048
   0.8698055   0.8698055   0.8698055   0.8698055   0.8698055   0.8698055
   0.8698055   0.8698055   0.8698055   0.8698055   0.8698055   0.8698055
   0.8482191   0.8482191   0.8482191   0.8482191   0.8482191   0.8482191
   0.8482191   0.8482191   0.8482191   0.8482191   0.8482191   0.8482191
   0.8641161   0.8641161   0.8641161   0.8641161   0.8641161   0.8641161
   0.8641161   0.8641161   0.8641161   0.8641161   0.8641161   0.8641161
   0.8643713   0.8643713   0.8643713   0.8643713   0.8643713   0.8643713
   0.8643713   0.8643713   0.8643713   0.8643713   0.8643713   0.8643713
  18.8659427  18.8659427  18.8659427  18.8659427  18.8659427  18.8659427
   5.6474878   5.6474878   5.6474878   5.6474878   5.6474878   5.6474878
   5.6474878   5.6474878   5.6474878   5.6474878   5.6474878   5.6474878
   6.0434782   6.0434782   6.0434782   6.0434782   6.0434782   6.0434782
   6.0434782   6.0434782   6.0434782   6.0434782   6.0434782   6.0434782
   6.3336833   6.3336833   6.3336833   6.3336833   6.3336833   6.3336833
   6.3336833   6.3336833   6.3336833   6.3336833   6.3336833   6.3336833
   7.5914090   7.5914090   7.5914090   7.5914090   7.5914090   7.5914090
   7.5914090   7.5914090   7.5914090   7.5914090   7.5914090   7.5914090
   6.0428763   6.0428763   6.0428763   6.0428763   6.0428763   6.0428763
   6.0428763   6.0428763   6.0428763   6.0428763   6.0428763   6.0428763
   7.5918772   7.5918772   7.5918772   7.5918772   7.5918772   7.5918772
   7.5918772   7.5918772   7.5918772   7.5918772   7.5918772   7.5918772
 TTTTTTTTTTTTTTTTTTTTTTTTTTTTTT MOQGAD      TELAPSE      402.95 TCPU      189.19
 TTTTTTTTTTTTTTTTTTTTTTTTTTTTTT SHELLXN     TELAPSE      443.74 TCPU      201.81
 TTTTTTTTTTTTTTTTTTTTTTTTTTTTTT MONMO3      TELAPSE      444.63 TCPU      202.70
 NUMERICALLY INTEGRATED DENSITY    636.0000214888
 TTTTTTTTTTTTTTTTTTTTTTTTTTTTTT NUMDFT      TELAPSE      448.33 TCPU      206.40
 CYC   6 ETOT(AU) -4.185140868516E+03 DETOT -2.03E-04 tst  5.53E-07 PX  2.53E-03
 TTTTTTTTTTTTTTTTTTTTTTTTTTTTTT DIIS        TELAPSE      449.71 TCPU      207.79
 DIIS TEST: 0.83716E-03 AT SCF   CYCLE   6 - DIIS ACTIVE - HISTORY:     6 CYCLES
 TTTTTTTTTTTTTTTTTTTTTTTTTTTTTT FDIK        TELAPSE      454.87 TCPU      211.19
 INSULATING STATE
 TOP OF VALENCE BANDS -    BAND    318; K    3; EIG -2.3504501E-01 AU
 TOP OF VALENCE BANDS -    BAND    318; K    1; EIG -2.3524868E-01 AU
 BOTTOM OF VIRTUAL BANDS - BAND    319; K    1; EIG -2.2911632E-02 AU
 INDIRECT ENERGY BAND GAP:   5.7724 eV
 TTTTTTTTTTTTTTTTTTTTTTTTTTTTTT PDIG        TELAPSE      455.14 TCPU      211.46
 CHARGE NORMALIZATION FACTOR   1.00000000
 TOTAL ATOMIC CHARGES:
   0.8696829   0.8696829   0.8696829   0.8696829   0.8696829   0.8696829
   0.8696829   0.8696829   0.8696829   0.8696829   0.8696829   0.8696829
   0.8697928   0.8697928   0.8697928   0.8697928   0.8697928   0.8697928
   0.8697928   0.8697928   0.8697928   0.8697928   0.8697928   0.8697928
   0.8478122   0.8478122   0.8478122   0.8478122   0.8478122   0.8478122
   0.8478122   0.8478122   0.8478122   0.8478122   0.8478122   0.8478122
   0.8642384   0.8642384   0.8642384   0.8642384   0.8642384   0.8642384
   0.8642384   0.8642384   0.8642384   0.8642384   0.8642384   0.8642384
   0.8644916   0.8644916   0.8644916   0.8644916   0.8644916   0.8644916
   0.8644916   0.8644916   0.8644916   0.8644916   0.8644916   0.8644916
  18.8681625  18.8681625  18.8681625  18.8681625  18.8681625  18.8681625
   5.6439109   5.6439109   5.6439109   5.6439109   5.6439109   5.6439109
   5.6439109   5.6439109   5.6439109   5.6439109   5.6439109   5.6439109
   6.0443752   6.0443752   6.0443752   6.0443752   6.0443752   6.0443752
   6.0443752   6.0443752   6.0443752   6.0443752   6.0443752   6.0443752
   6.3349062   6.3349062   6.3349062   6.3349062   6.3349062   6.3349062
   6.3349062   6.3349062   6.3349062   6.3349062   6.3349062   6.3349062
   7.5912296   7.5912296   7.5912296   7.5912296   7.5912296   7.5912296
   7.5912296   7.5912296   7.5912296   7.5912296   7.5912296   7.5912296
   6.0437931   6.0437931   6.0437931   6.0437931   6.0437931   6.0437931
   6.0437931   6.0437931   6.0437931   6.0437931   6.0437931   6.0437931
   7.5916860   7.5916860   7.5916860   7.5916860   7.5916860   7.5916860
   7.5916860   7.5916860   7.5916860   7.5916860   7.5916860   7.5916860
 TTTTTTTTTTTTTTTTTTTTTTTTTTTTTT MOQGAD      TELAPSE      455.16 TCPU      211.48
 TTTTTTTTTTTTTTTTTTTTTTTTTTTTTT SHELLXN     TELAPSE      494.85 TCPU      224.27
 TTTTTTTTTTTTTTTTTTTTTTTTTTTTTT MONMO3      TELAPSE      500.33 TCPU      229.74
 NUMERICALLY INTEGRATED DENSITY    636.0000215081
 TTTTTTTTTTTTTTTTTTTTTTTTTTTTTT NUMDFT      TELAPSE      502.76 TCPU      232.18
 CYC   7 ETOT(AU) -4.185140916671E+03 DETOT -4.82E-05 tst  8.16E-08 PX  1.01E-03
 TTTTTTTTTTTTTTTTTTTTTTTTTTTTTT DIIS        TELAPSE      503.17 TCPU      232.58
 DIIS TEST: 0.86631E-04 AT SCF   CYCLE   7 - DIIS ACTIVE - HISTORY:     7 CYCLES
 TTTTTTTTTTTTTTTTTTTTTTTTTTTTTT FDIK        TELAPSE      509.57 TCPU      238.28
 INSULATING STATE
 TOP OF VALENCE BANDS -    BAND    318; K    3; EIG -2.3508230E-01 AU
 TOP OF VALENCE BANDS -    BAND    318; K    1; EIG -2.3528582E-01 AU
 BOTTOM OF VIRTUAL BANDS - BAND    319; K    1; EIG -2.2975528E-02 AU
 INDIRECT ENERGY BAND GAP:   5.7717 eV
 TTTTTTTTTTTTTTTTTTTTTTTTTTTTTT PDIG        TELAPSE      509.83 TCPU      238.54
 CHARGE NORMALIZATION FACTOR   1.00000000
 TOTAL ATOMIC CHARGES:
   0.8697091   0.8697091   0.8697091   0.8697091   0.8697091   0.8697091
   0.8697091   0.8697091   0.8697091   0.8697091   0.8697091   0.8697091
   0.8698207   0.8698207   0.8698207   0.8698207   0.8698207   0.8698207
   0.8698207   0.8698207   0.8698207   0.8698207   0.8698207   0.8698207
   0.8477774   0.8477774   0.8477774   0.8477774   0.8477774   0.8477774
   0.8477774   0.8477774   0.8477774   0.8477774   0.8477774   0.8477774
   0.8641801   0.8641801   0.8641801   0.8641801   0.8641801   0.8641801
   0.8641801   0.8641801   0.8641801   0.8641801   0.8641801   0.8641801
   0.8644354   0.8644354   0.8644354   0.8644354   0.8644354   0.8644354
   0.8644354   0.8644354   0.8644354   0.8644354   0.8644354   0.8644354
  18.8675166  18.8675166  18.8675166  18.8675166  18.8675166  18.8675166
   5.6446067   5.6446067   5.6446067   5.6446067   5.6446067   5.6446067
   5.6446067   5.6446067   5.6446067   5.6446067   5.6446067   5.6446067
   6.0437997   6.0437997   6.0437997   6.0437997   6.0437997   6.0437997
   6.0437997   6.0437997   6.0437997   6.0437997   6.0437997   6.0437997
   6.3347637   6.3347637   6.3347637   6.3347637   6.3347637   6.3347637
   6.3347637   6.3347637   6.3347637   6.3347637   6.3347637   6.3347637
   7.5917300   7.5917300   7.5917300   7.5917300   7.5917300   7.5917300
   7.5917300   7.5917300   7.5917300   7.5917300   7.5917300   7.5917300
   6.0432158   6.0432158   6.0432158   6.0432158   6.0432158   6.0432158
   6.0432158   6.0432158   6.0432158   6.0432158   6.0432158   6.0432158
   7.5922032   7.5922032   7.5922032   7.5922032   7.5922032   7.5922032
   7.5922032   7.5922032   7.5922032   7.5922032   7.5922032   7.5922032
 TTTTTTTTTTTTTTTTTTTTTTTTTTTTTT MOQGAD      TELAPSE      509.84 TCPU      238.55
 TTTTTTTTTTTTTTTTTTTTTTTTTTTTTT SHELLXN     TELAPSE      542.08 TCPU      251.10
 TTTTTTTTTTTTTTTTTTTTTTTTTTTTTT MONMO3      TELAPSE      545.67 TCPU      254.69
 NUMERICALLY INTEGRATED DENSITY    636.0000215113
 TTTTTTTTTTTTTTTTTTTTTTTTTTTTTT NUMDFT      TELAPSE      548.10 TCPU      257.12
 CYC   8 ETOT(AU) -4.185140919962E+03 DETOT -3.29E-06 tst  1.32E-08 PX  2.91E-04
 TTTTTTTTTTTTTTTTTTTTTTTTTTTTTT DIIS        TELAPSE      550.04 TCPU      259.05
 DIIS TEST: 0.18067E-04 AT SCF   CYCLE   8 - DIIS ACTIVE - HISTORY:     8 CYCLES
 TTTTTTTTTTTTTTTTTTTTTTTTTTTTTT FDIK        TELAPSE      563.84 TCPU      263.53
 INSULATING STATE
 TOP OF VALENCE BANDS -    BAND    318; K    3; EIG -2.3510145E-01 AU
 TOP OF VALENCE BANDS -    BAND    318; K    1; EIG -2.3530505E-01 AU
 BOTTOM OF VIRTUAL BANDS - BAND    319; K    1; EIG -2.2946137E-02 AU
 INDIRECT ENERGY BAND GAP:   5.7730 eV
 TTTTTTTTTTTTTTTTTTTTTTTTTTTTTT PDIG        TELAPSE      564.10 TCPU      263.79
 CHARGE NORMALIZATION FACTOR   1.00000000
 TOTAL ATOMIC CHARGES:
   0.8696559   0.8696559   0.8696559   0.8696559   0.8696559   0.8696559
   0.8696559   0.8696559   0.8696559   0.8696559   0.8696559   0.8696559
   0.8697690   0.8697690   0.8697690   0.8697690   0.8697690   0.8697690
   0.8697690   0.8697690   0.8697690   0.8697690   0.8697690   0.8697690
   0.8478441   0.8478441   0.8478441   0.8478441   0.8478441   0.8478441
   0.8478441   0.8478441   0.8478441   0.8478441   0.8478441   0.8478441
   0.8642365   0.8642365   0.8642365   0.8642365   0.8642365   0.8642365
   0.8642365   0.8642365   0.8642365   0.8642365   0.8642365   0.8642365
   0.8644932   0.8644932   0.8644932   0.8644932   0.8644932   0.8644932
   0.8644932   0.8644932   0.8644932   0.8644932   0.8644932   0.8644932
  18.8674146  18.8674146  18.8674146  18.8674146  18.8674146  18.8674146
   5.6445731   5.6445731   5.6445731   5.6445731   5.6445731   5.6445731
   5.6445731   5.6445731   5.6445731   5.6445731   5.6445731   5.6445731
   6.0441327   6.0441327   6.0441327   6.0441327   6.0441327   6.0441327
   6.0441327   6.0441327   6.0441327   6.0441327   6.0441327   6.0441327
   6.3346153   6.3346153   6.3346153   6.3346153   6.3346153   6.3346153
   6.3346153   6.3346153   6.3346153   6.3346153   6.3346153   6.3346153
   7.5914823   7.5914823   7.5914823   7.5914823   7.5914823   7.5914823
   7.5914823   7.5914823   7.5914823   7.5914823   7.5914823   7.5914823
   6.0435400   6.0435400   6.0435400   6.0435400   6.0435400   6.0435400
   6.0435400   6.0435400   6.0435400   6.0435400   6.0435400   6.0435400
   7.5919507   7.5919507   7.5919507   7.5919507   7.5919507   7.5919507
   7.5919507   7.5919507   7.5919507   7.5919507   7.5919507   7.5919507
 TTTTTTTTTTTTTTTTTTTTTTTTTTTTTT MOQGAD      TELAPSE      564.11 TCPU      263.81
 TTTTTTTTTTTTTTTTTTTTTTTTTTTTTT SHELLXN     TELAPSE      587.41 TCPU      276.34
 TTTTTTTTTTTTTTTTTTTTTTTTTTTTTT MONMO3      TELAPSE      589.07 TCPU      278.00
 NUMERICALLY INTEGRATED DENSITY    636.0000215085
 TTTTTTTTTTTTTTTTTTTTTTTTTTTTTT NUMDFT      TELAPSE      591.50 TCPU      280.44
 CYC   9 ETOT(AU) -4.185140920287E+03 DETOT -3.24E-07 tst  3.00E-09 PX  1.14E-04
 TTTTTTTTTTTTTTTTTTTTTTTTTTTTTT DIIS        TELAPSE      591.82 TCPU      280.75
 DIIS TEST: 0.20010E-05 AT SCF   CYCLE   9 - DIIS ACTIVE - HISTORY:     9 CYCLES
 TTTTTTTTTTTTTTTTTTTTTTTTTTTTTT FDIK        TELAPSE      594.10 TCPU      282.38
 INSULATING STATE
 TOP OF VALENCE BANDS -    BAND    318; K    3; EIG -2.3509009E-01 AU
 TOP OF VALENCE BANDS -    BAND    318; K    1; EIG -2.3529369E-01 AU
 BOTTOM OF VIRTUAL BANDS - BAND    319; K    1; EIG -2.2955153E-02 AU
 INDIRECT ENERGY BAND GAP:   5.7725 eV
 TTTTTTTTTTTTTTTTTTTTTTTTTTTTTT PDIG        TELAPSE      594.34 TCPU      282.63
 CHARGE NORMALIZATION FACTOR   1.00000000
 TOTAL ATOMIC CHARGES:
   0.8696650   0.8696650   0.8696650   0.8696650   0.8696650   0.8696650
   0.8696650   0.8696650   0.8696650   0.8696650   0.8696650   0.8696650
   0.8697785   0.8697785   0.8697785   0.8697785   0.8697785   0.8697785
   0.8697785   0.8697785   0.8697785   0.8697785   0.8697785   0.8697785
   0.8478471   0.8478471   0.8478471   0.8478471   0.8478471   0.8478471
   0.8478471   0.8478471   0.8478471   0.8478471   0.8478471   0.8478471
   0.8642096   0.8642096   0.8642096   0.8642096   0.8642096   0.8642096
   0.8642096   0.8642096   0.8642096   0.8642096   0.8642096   0.8642096
   0.8644670   0.8644670   0.8644670   0.8644670   0.8644670   0.8644670
   0.8644670   0.8644670   0.8644670   0.8644670   0.8644670   0.8644670
  18.8674524  18.8674524  18.8674524  18.8674524  18.8674524  18.8674524
   5.6445573   5.6445573   5.6445573   5.6445573   5.6445573   5.6445573
   5.6445573   5.6445573   5.6445573   5.6445573   5.6445573   5.6445573
   6.0440470   6.0440470   6.0440470   6.0440470   6.0440470   6.0440470
   6.0440470   6.0440470   6.0440470   6.0440470   6.0440470   6.0440470
   6.3346965   6.3346965   6.3346965   6.3346965   6.3346965   6.3346965
   6.3346965   6.3346965   6.3346965   6.3346965   6.3346965   6.3346965
   7.5915392   7.5915392   7.5915392   7.5915392   7.5915392   7.5915392
   7.5915392   7.5915392   7.5915392   7.5915392   7.5915392   7.5915392
   6.0434580   6.0434580   6.0434580   6.0434580   6.0434580   6.0434580
   6.0434580   6.0434580   6.0434580   6.0434580   6.0434580   6.0434580
   7.5920086   7.5920086   7.5920086   7.5920086   7.5920086   7.5920086
   7.5920086   7.5920086   7.5920086   7.5920086   7.5920086   7.5920086
 TTTTTTTTTTTTTTTTTTTTTTTTTTTTTT MOQGAD      TELAPSE      594.36 TCPU      282.64
 TTTTTTTTTTTTTTTTTTTTTTTTTTTTTT SHELLXN     TELAPSE      610.41 TCPU      295.20
 TTTTTTTTTTTTTTTTTTTTTTTTTTTTTT MONMO3      TELAPSE      612.35 TCPU      297.15
 NUMERICALLY INTEGRATED DENSITY    636.0000215104
 TTTTTTTTTTTTTTTTTTTTTTTTTTTTTT NUMDFT      TELAPSE      614.78 TCPU      299.58
 CYC  10 ETOT(AU) -4.185140920731E+03 DETOT -4.44E-07 tst  2.22E-10 PX  2.05E-05
 TTTTTTTTTTTTTTTTTTTTTTTTTTTTTT DIIS        TELAPSE      628.41 TCPU      313.21
 DIIS TEST: 0.12955E-06 AT SCF   CYCLE  10 - DIIS ACTIVE - HISTORY:    10 CYCLES
 TTTTTTTTTTTTTTTTTTTTTTTTTTTTTT FDIK        TELAPSE      637.03 TCPU      320.41
 INSULATING STATE
 TOP OF VALENCE BANDS -    BAND    318; K    3; EIG -2.3509474E-01 AU
 TOP OF VALENCE BANDS -    BAND    318; K    1; EIG -2.3529833E-01 AU
 BOTTOM OF VIRTUAL BANDS - BAND    319; K    1; EIG -2.2955066E-02 AU
 INDIRECT ENERGY BAND GAP:   5.7726 eV
 TTTTTTTTTTTTTTTTTTTTTTTTTTTTTT PDIG        TELAPSE      637.29 TCPU      320.67
 CHARGE NORMALIZATION FACTOR   1.00000000
 TOTAL ATOMIC CHARGES:
   0.8696599   0.8696599   0.8696599   0.8696599   0.8696599   0.8696599
   0.8696599   0.8696599   0.8696599   0.8696599   0.8696599   0.8696599
   0.8697737   0.8697737   0.8697737   0.8697737   0.8697737   0.8697737
   0.8697737   0.8697737   0.8697737   0.8697737   0.8697737   0.8697737
   0.8478409   0.8478409   0.8478409   0.8478409   0.8478409   0.8478409
   0.8478409   0.8478409   0.8478409   0.8478409   0.8478409   0.8478409
   0.8642174   0.8642174   0.8642174   0.8642174   0.8642174   0.8642174
   0.8642174   0.8642174   0.8642174   0.8642174   0.8642174   0.8642174
   0.8644745   0.8644745   0.8644745   0.8644745   0.8644745   0.8644745
   0.8644745   0.8644745   0.8644745   0.8644745   0.8644745   0.8644745
  18.8674453  18.8674453  18.8674453  18.8674453  18.8674453  18.8674453
   5.6445796   5.6445796   5.6445796   5.6445796   5.6445796   5.6445796
   5.6445796   5.6445796   5.6445796   5.6445796   5.6445796   5.6445796
   6.0440589   6.0440589   6.0440589   6.0440589   6.0440589   6.0440589
   6.0440589   6.0440589   6.0440589   6.0440589   6.0440589   6.0440589
   6.3346687   6.3346687   6.3346687   6.3346687   6.3346687   6.3346687
   6.3346687   6.3346687   6.3346687   6.3346687   6.3346687   6.3346687
   7.5915325   7.5915325   7.5915325   7.5915325   7.5915325   7.5915325
   7.5915325   7.5915325   7.5915325   7.5915325   7.5915325   7.5915325
   6.0434707   6.0434707   6.0434707   6.0434707   6.0434707   6.0434707
   6.0434707   6.0434707   6.0434707   6.0434707   6.0434707   6.0434707
   7.5920004   7.5920004   7.5920004   7.5920004   7.5920004   7.5920004
   7.5920004   7.5920004   7.5920004   7.5920004   7.5920004   7.5920004
 TTTTTTTTTTTTTTTTTTTTTTTTTTTTTT MOQGAD      TELAPSE      637.31 TCPU      320.70
 TTTTTTTTTTTTTTTTTTTTTTTTTTTTTT SHELLXN     TELAPSE      667.42 TCPU      333.29
 TTTTTTTTTTTTTTTTTTTTTTTTTTTTTT MONMO3      TELAPSE      669.06 TCPU      334.94
 NUMERICALLY INTEGRATED DENSITY    636.0000215098
 TTTTTTTTTTTTTTTTTTTTTTTTTTTTTT NUMDFT      TELAPSE      672.10 TCPU      337.98
 CYC  11 ETOT(AU) -4.185140920672E+03 DETOT  5.89E-08 tst  5.94E-12 PX  1.46E-05
 TTTTTTTTTTTTTTTTTTTTTTTTTTTTTT DIIS        TELAPSE      673.11 TCPU      338.98
 DIIS TEST: 0.15200E-07 AT SCF   CYCLE  11 - DIIS ACTIVE - HISTORY:    11 CYCLES
 TTTTTTTTTTTTTTTTTTTTTTTTTTTTTT FDIK        TELAPSE      682.21 TCPU      347.06
 INSULATING STATE
 TOP OF VALENCE BANDS -    BAND    318; K    3; EIG -2.3509343E-01 AU
 TOP OF VALENCE BANDS -    BAND    318; K    1; EIG -2.3529702E-01 AU
 BOTTOM OF VIRTUAL BANDS - BAND    319; K    1; EIG -2.2954599E-02 AU
 INDIRECT ENERGY BAND GAP:   5.7726 eV
 TTTTTTTTTTTTTTTTTTTTTTTTTTTTTT PDIG        TELAPSE      684.84 TCPU      349.69
 CHARGE NORMALIZATION FACTOR   1.00000000
 TOTAL ATOMIC CHARGES:
   0.8696612   0.8696612   0.8696612   0.8696612   0.8696612   0.8696612
   0.8696612   0.8696612   0.8696612   0.8696612   0.8696612   0.8696612
   0.8697750   0.8697750   0.8697750   0.8697750   0.8697750   0.8697750
   0.8697750   0.8697750   0.8697750   0.8697750   0.8697750   0.8697750
   0.8478418   0.8478418   0.8478418   0.8478418   0.8478418   0.8478418
   0.8478418   0.8478418   0.8478418   0.8478418   0.8478418   0.8478418
   0.8642158   0.8642158   0.8642158   0.8642158   0.8642158   0.8642158
   0.8642158   0.8642158   0.8642158   0.8642158   0.8642158   0.8642158
   0.8644730   0.8644730   0.8644730   0.8644730   0.8644730   0.8644730
   0.8644730   0.8644730   0.8644730   0.8644730   0.8644730   0.8644730
  18.8674456  18.8674456  18.8674456  18.8674456  18.8674456  18.8674456
   5.6445715   5.6445715   5.6445715   5.6445715   5.6445715   5.6445715
   5.6445715   5.6445715   5.6445715   5.6445715   5.6445715   5.6445715
   6.0440577   6.0440577   6.0440577   6.0440577   6.0440577   6.0440577
   6.0440577   6.0440577   6.0440577   6.0440577   6.0440577   6.0440577
   6.3346758   6.3346758   6.3346758   6.3346758   6.3346758   6.3346758
   6.3346758   6.3346758   6.3346758   6.3346758   6.3346758   6.3346758
   7.5915333   7.5915333   7.5915333   7.5915333   7.5915333   7.5915333
   7.5915333   7.5915333   7.5915333   7.5915333   7.5915333   7.5915333
   6.0434696   6.0434696   6.0434696   6.0434696   6.0434696   6.0434696
   6.0434696   6.0434696   6.0434696   6.0434696   6.0434696   6.0434696
   7.5920024   7.5920024   7.5920024   7.5920024   7.5920024   7.5920024
   7.5920024   7.5920024   7.5920024   7.5920024   7.5920024   7.5920024
 TTTTTTTTTTTTTTTTTTTTTTTTTTTTTT MOQGAD      TELAPSE      684.85 TCPU      349.71
 TTTTTTTTTTTTTTTTTTTTTTTTTTTTTT SHELLXN     TELAPSE      711.79 TCPU      362.23
 TTTTTTTTTTTTTTTTTTTTTTTTTTTTTT MONMO3      TELAPSE      713.94 TCPU      364.37
 NUMERICALLY INTEGRATED DENSITY    636.0000215100
 TTTTTTTTTTTTTTTTTTTTTTTTTTTTTT NUMDFT      TELAPSE      716.38 TCPU      366.81
 CYC  12 ETOT(AU) -4.185140920649E+03 DETOT  2.22E-08 tst  1.16E-12 PX  6.47E-06
 TTTTTTTTTTTTTTTTTTTTTTTTTTTTTT DIIS        TELAPSE      722.24 TCPU      372.67
 DIIS TEST: 0.78184E-09 AT SCF   CYCLE  12 - DIIS ACTIVE - HISTORY:    12 CYCLES
 TTTTTTTTTTTTTTTTTTTTTTTTTTTTTT FDIK        TELAPSE      728.78 TCPU      378.19
 INSULATING STATE
 TOP OF VALENCE BANDS -    BAND    318; K    3; EIG -2.3509366E-01 AU
 TOP OF VALENCE BANDS -    BAND    318; K    1; EIG -2.3529725E-01 AU
 BOTTOM OF VIRTUAL BANDS - BAND    319; K    1; EIG -2.2954838E-02 AU
 INDIRECT ENERGY BAND GAP:   5.7726 eV
 TTTTTTTTTTTTTTTTTTTTTTTTTTTTTT PDIG        TELAPSE      729.03 TCPU      378.44
 CHARGE NORMALIZATION FACTOR   1.00000000
 TOTAL ATOMIC CHARGES:
   0.8696606   0.8696606   0.8696606   0.8696606   0.8696606   0.8696606
   0.8696606   0.8696606   0.8696606   0.8696606   0.8696606   0.8696606
   0.8697744   0.8697744   0.8697744   0.8697744   0.8697744   0.8697744
   0.8697744   0.8697744   0.8697744   0.8697744   0.8697744   0.8697744
   0.8478427   0.8478427   0.8478427   0.8478427   0.8478427   0.8478427
   0.8478427   0.8478427   0.8478427   0.8478427   0.8478427   0.8478427
   0.8642155   0.8642155   0.8642155   0.8642155   0.8642155   0.8642155
   0.8642155   0.8642155   0.8642155   0.8642155   0.8642155   0.8642155
   0.8644728   0.8644728   0.8644728   0.8644728   0.8644728   0.8644728
   0.8644728   0.8644728   0.8644728   0.8644728   0.8644728   0.8644728
  18.8674459  18.8674459  18.8674459  18.8674459  18.8674459  18.8674459
   5.6445725   5.6445725   5.6445725   5.6445725   5.6445725   5.6445725
   5.6445725   5.6445725   5.6445725   5.6445725   5.6445725   5.6445725
   6.0440582   6.0440582   6.0440582   6.0440582   6.0440582   6.0440582
   6.0440582   6.0440582   6.0440582   6.0440582   6.0440582   6.0440582
   6.3346751   6.3346751   6.3346751   6.3346751   6.3346751   6.3346751
   6.3346751   6.3346751   6.3346751   6.3346751   6.3346751   6.3346751
   7.5915338   7.5915338   7.5915338   7.5915338   7.5915338   7.5915338
   7.5915338   7.5915338   7.5915338   7.5915338   7.5915338   7.5915338
   6.0434699   6.0434699   6.0434699   6.0434699   6.0434699   6.0434699
   6.0434699   6.0434699   6.0434699   6.0434699   6.0434699   6.0434699
   7.5920016   7.5920016   7.5920016   7.5920016   7.5920016   7.5920016
   7.5920016   7.5920016   7.5920016   7.5920016   7.5920016   7.5920016
 TTTTTTTTTTTTTTTTTTTTTTTTTTTTTT MOQGAD      TELAPSE      729.04 TCPU      378.46
 TTTTTTTTTTTTTTTTTTTTTTTTTTTTTT SHELLXN     TELAPSE      758.31 TCPU      390.98
 TTTTTTTTTTTTTTTTTTTTTTTTTTTTTT MONMO3      TELAPSE      762.27 TCPU      394.94
 NUMERICALLY INTEGRATED DENSITY    636.0000215100
 TTTTTTTTTTTTTTTTTTTTTTTTTTTTTT NUMDFT      TELAPSE      764.69 TCPU      397.36
 CYC  13 ETOT(AU) -4.185140920666E+03 DETOT -1.68E-08 tst  4.85E-14 PX  1.31E-06
 TTTTTTTTTTTTTTTTTTTTTTTTTTTTTT DIIS        TELAPSE      765.76 TCPU      398.43
 DIIS TEST: 0.27744E-09 AT SCF   CYCLE  13 - DIIS ACTIVE - HISTORY:    13 CYCLES
 TTTTTTTTTTTTTTTTTTTTTTTTTTTTTT FDIK        TELAPSE      779.55 TCPU      410.49
 INSULATING STATE
 TOP OF VALENCE BANDS -    BAND    318; K    3; EIG -2.3509361E-01 AU
 TOP OF VALENCE BANDS -    BAND    318; K    1; EIG -2.3529720E-01 AU
 BOTTOM OF VIRTUAL BANDS - BAND    319; K    1; EIG -2.2954784E-02 AU
 INDIRECT ENERGY BAND GAP:   5.7726 eV
 TTTTTTTTTTTTTTTTTTTTTTTTTTTTTT PDIG        TELAPSE      780.00 TCPU      410.94
 CHARGE NORMALIZATION FACTOR   1.00000000
 TOTAL ATOMIC CHARGES:
   0.8696607   0.8696607   0.8696607   0.8696607   0.8696607   0.8696607
   0.8696607   0.8696607   0.8696607   0.8696607   0.8696607   0.8696607
   0.8697745   0.8697745   0.8697745   0.8697745   0.8697745   0.8697745
   0.8697745   0.8697745   0.8697745   0.8697745   0.8697745   0.8697745
   0.8478424   0.8478424   0.8478424   0.8478424   0.8478424   0.8478424
   0.8478424   0.8478424   0.8478424   0.8478424   0.8478424   0.8478424
   0.8642157   0.8642157   0.8642157   0.8642157   0.8642157   0.8642157
   0.8642157   0.8642157   0.8642157   0.8642157   0.8642157   0.8642157
   0.8644729   0.8644729   0.8644729   0.8644729   0.8644729   0.8644729
   0.8644729   0.8644729   0.8644729   0.8644729   0.8644729   0.8644729
  18.8674456  18.8674456  18.8674456  18.8674456  18.8674456  18.8674456
   5.6445726   5.6445726   5.6445726   5.6445726   5.6445726   5.6445726
   5.6445726   5.6445726   5.6445726   5.6445726   5.6445726   5.6445726
   6.0440580   6.0440580   6.0440580   6.0440580   6.0440580   6.0440580
   6.0440580   6.0440580   6.0440580   6.0440580   6.0440580   6.0440580
   6.3346752   6.3346752   6.3346752   6.3346752   6.3346752   6.3346752
   6.3346752   6.3346752   6.3346752   6.3346752   6.3346752   6.3346752
   7.5915333   7.5915333   7.5915333   7.5915333   7.5915333   7.5915333
   7.5915333   7.5915333   7.5915333   7.5915333   7.5915333   7.5915333
   6.0434699   6.0434699   6.0434699   6.0434699   6.0434699   6.0434699
   6.0434699   6.0434699   6.0434699   6.0434699   6.0434699   6.0434699
   7.5920021   7.5920021   7.5920021   7.5920021   7.5920021   7.5920021
   7.5920021   7.5920021   7.5920021   7.5920021   7.5920021   7.5920021
 TTTTTTTTTTTTTTTTTTTTTTTTTTTTTT MOQGAD      TELAPSE      780.02 TCPU      410.96
 TTTTTTTTTTTTTTTTTTTTTTTTTTTTTT SHELLXN     TELAPSE      807.96 TCPU      423.50
 TTTTTTTTTTTTTTTTTTTTTTTTTTTTTT MONMO3      TELAPSE      817.31 TCPU      432.85
 NUMERICALLY INTEGRATED DENSITY    636.0000215100
 TTTTTTTTTTTTTTTTTTTTTTTTTTTTTT NUMDFT      TELAPSE      819.80 TCPU      435.34
 CYC  14 ETOT(AU) -4.185140920664E+03 DETOT  2.38E-09 tst  6.50E-15 PX  2.42E-07
 TTTTTTTTTTTTTTTTTTTTTTTTTTTTTT DIIS        TELAPSE      820.52 TCPU      436.06
 DIIS TEST: 0.17647E-09 AT SCF   CYCLE  14 - DIIS ACTIVE - HISTORY:    14 CYCLES
 TTTTTTTTTTTTTTTTTTTTTTTTTTTTTT FDIK        TELAPSE      823.94 TCPU      438.77
 INSULATING STATE
 TOP OF VALENCE BANDS -    BAND    318; K    3; EIG -2.3509361E-01 AU
 TOP OF VALENCE BANDS -    BAND    318; K    1; EIG -2.3529720E-01 AU
 BOTTOM OF VIRTUAL BANDS - BAND    319; K    1; EIG -2.2954787E-02 AU
 INDIRECT ENERGY BAND GAP:   5.7726 eV
 TTTTTTTTTTTTTTTTTTTTTTTTTTTTTT PDIG        TELAPSE      824.21 TCPU      439.04
 CHARGE NORMALIZATION FACTOR   1.00000000
 TOTAL ATOMIC CHARGES:
   0.8696607   0.8696607   0.8696607   0.8696607   0.8696607   0.8696607
   0.8696607   0.8696607   0.8696607   0.8696607   0.8696607   0.8696607
   0.8697745   0.8697745   0.8697745   0.8697745   0.8697745   0.8697745
   0.8697745   0.8697745   0.8697745   0.8697745   0.8697745   0.8697745
   0.8478424   0.8478424   0.8478424   0.8478424   0.8478424   0.8478424
   0.8478424   0.8478424   0.8478424   0.8478424   0.8478424   0.8478424
   0.8642157   0.8642157   0.8642157   0.8642157   0.8642157   0.8642157
   0.8642157   0.8642157   0.8642157   0.8642157   0.8642157   0.8642157
   0.8644729   0.8644729   0.8644729   0.8644729   0.8644729   0.8644729
   0.8644729   0.8644729   0.8644729   0.8644729   0.8644729   0.8644729
  18.8674457  18.8674457  18.8674457  18.8674457  18.8674457  18.8674457
   5.6445726   5.6445726   5.6445726   5.6445726   5.6445726   5.6445726
   5.6445726   5.6445726   5.6445726   5.6445726   5.6445726   5.6445726
   6.0440580   6.0440580   6.0440580   6.0440580   6.0440580   6.0440580
   6.0440580   6.0440580   6.0440580   6.0440580   6.0440580   6.0440580
   6.3346752   6.3346752   6.3346752   6.3346752   6.3346752   6.3346752
   6.3346752   6.3346752   6.3346752   6.3346752   6.3346752   6.3346752
   7.5915335   7.5915335   7.5915335   7.5915335   7.5915335   7.5915335
   7.5915335   7.5915335   7.5915335   7.5915335   7.5915335   7.5915335
   6.0434698   6.0434698   6.0434698   6.0434698   6.0434698   6.0434698
   6.0434698   6.0434698   6.0434698   6.0434698   6.0434698   6.0434698
   7.5920018   7.5920018   7.5920018   7.5920018   7.5920018   7.5920018
   7.5920018   7.5920018   7.5920018   7.5920018   7.5920018   7.5920018
 TTTTTTTTTTTTTTTTTTTTTTTTTTTTTT MOQGAD      TELAPSE      824.22 TCPU      439.05
 TTTTTTTTTTTTTTTTTTTTTTTTTTTTTT SHELLXN     TELAPSE      836.62 TCPU      451.43
 +++ ENERGIES IN A.U. +++
 ::: EXT EL-POLE                                  -5.2151562376110E+03
 ::: EXT EL-SPHEROPOLE                             4.0889191164783E+01
 ::: BIELET ZONE E-E                               8.6045937070075E+03
 ::: TOTAL E-E                                     3.4303266605613E+03
 ::: TOTAL E-N + N-E                              -1.1877792319401E+04
 ::: TOTAL N-N                                     1.1109613892860E+03
 ::: KINETIC ENERGY                                3.5529953122080E+03
 ::: PSEUDO TOTAL   ENERGY                        -3.7835089573455E+03
 ::: VIRIAL COEFFICIENT                            9.6857990717813E-01
 TTTTTTTTTTTTTTTTTTTTTTTTTTTTTT MONMO3      TELAPSE      838.84 TCPU      453.66
 NUMERICALLY INTEGRATED DENSITY    636.0000215100
 TTTTTTTTTTTTTTTTTTTTTTTTTTTTTT NUMDFT      TELAPSE      841.31 TCPU      456.13
 CYC  15 ETOT(AU) -4.185140920662E+03 DETOT  1.58E-09 tst  2.66E-15 PX  2.42E-07

 == SCF ENDED - CONVERGENCE ON ENERGY      E(AU) -4.1851409206624E+03 CYCLES  15


 ENERGY EXPRESSION=HARTREE+FOCK EXCH*0.27000+(M06        EXCH)*0.73000+M06        CORR


 TOTAL ENERGY(DFT)(AU)( 15) -4.1851409206624E+03 DE 1.6E-09 tester 2.7E-15
 TTTTTTTTTTTTTTTTTTTTTTTTTTTTTT EDFT        TELAPSE      841.32 TCPU      456.14

 *******************************************************************************
 *                             FORCE CALCULATION                               *
 *******************************************************************************

 TTTTTTTTTTTTTTTTTTTTTTTTTTTTTT NUMDFG      TELAPSE      862.23 TCPU      477.05
 INFORMATION **** EXCPOG **** EXCH. BIPO BUFFER LENGTH (WORDS) =    16000000
 WARNING **** EXCPOG **** EXCH. BIPO BUFFER TOO SMALL - TO AVOID I/O SET EXCHSIZE =     6911433
 WARNING **** GENPOG **** COULOMB BIPO BUFFER TOO SMALL - TO AVOID I/O SET BIPOSIZE =     6311400
 INFORMATION **** GENPOG **** BIPO BUFFER LENGTH (WORDS) =     4000000
 TTTTTTTTTTTTTTTTTTTTTTTTTTTTTT SHELXG      TELAPSE     1623.88 TCPU      550.94


 D3 DISPERSION ENERGY (AU)       -7.6451311323827E-02
 TOTAL ENERGY + DISP (AU)        -4.1852173719737E+03

 CARTESIAN FORCES IN HARTREE/BOHR (ANALYTICAL)
   ATOM                     X                   Y                   Z
   1   1             8.540355976437E-06  1.324233427358E-06 -5.432744858092E-06
   2   1            -8.540355975174E-06 -1.324233427358E-06 -5.432744857536E-06
   3   1             8.540355975369E-06 -1.324233429134E-06  5.432744856537E-06
   4   1            -8.540355976465E-06  1.324233429134E-06  5.432744857425E-06
   5   1            -5.432744856648E-06  8.540355975577E-06  1.324233428690E-06
   6   1             1.324233429578E-06 -5.432744857203E-06  8.540355975757E-06
   7   1             5.432744863310E-06 -8.540355976541E-06  1.324233421585E-06
   8   1            -1.324233424693E-06 -5.432744859091E-06 -8.540355977596E-06
   9   1            -5.432744856093E-06 -8.540355974994E-06 -1.324233427358E-06
  10   1            -1.324233426914E-06  5.432744859646E-06  8.540355976638E-06
  11   1             5.432744858425E-06  8.540355975140E-06 -1.324233428246E-06
  12   1             1.324233429134E-06  5.432744856426E-06 -8.540355975688E-06
  13   1            -7.721306122255E-07 -4.130293296711E-06  9.089246883046E-06
  14   1             7.721306088948E-07  4.130293297155E-06  9.089246884503E-06
  15   1            -7.721306144459E-07  4.130293294935E-06 -9.089246881006E-06
  16   1             7.721306104491E-07 -4.130293294491E-06 -9.089246882213E-06
  17   1             9.089246882504E-06 -7.721306110042E-07 -4.130293295379E-06
  18   1            -4.130293295379E-06  9.089246884031E-06 -7.721306106712E-07
  19   1            -9.089246882740E-06  7.721306082287E-07 -4.130293291826E-06
  20   1             4.130293295823E-06  9.089246883642E-06  7.721306116704E-07
  21   1             9.089246883434E-06  7.721306120034E-07  4.130293296267E-06
  22   1             4.130293290050E-06 -9.089246879687E-06 -7.721306125585E-07
  23   1            -9.089246881422E-06 -7.721306134467E-07  4.130293294047E-06
  24   1            -4.130293294047E-06 -9.089246883295E-06  7.721306115593E-07
  25   1             8.298493284764E-06 -1.545968726946E-05  1.339070805950E-05
  26   1            -8.298493285874E-06  1.545968727257E-05  1.339070806083E-05
  27   1             8.298493282988E-06  1.545968727190E-05 -1.339070805839E-05
  28   1            -8.298493282766E-06 -1.545968727257E-05 -1.339070805750E-05
  29   1             1.339070805950E-05  8.298493284320E-06 -1.545968727013E-05
  30   1            -1.545968726901E-05  1.339070806172E-05  8.298493285208E-06
  31   1            -1.339070805884E-05 -8.298493283432E-06 -1.545968727301E-05
  32   1             1.545968727323E-05  1.339070806017E-05 -8.298493283654E-06
  33   1             1.339070805750E-05 -8.298493282988E-06  1.545968727279E-05
  34   1             1.545968727434E-05 -1.339070805906E-05  8.298493283432E-06
  35   1            -1.339070806017E-05  8.298493285652E-06  1.545968727279E-05
  36   1            -1.545968727612E-05 -1.339070805995E-05 -8.298493285874E-06
  37   1            -1.885075854913E-05  2.435532894829E-05 -6.577571330046E-06
  38   1             1.885075854702E-05 -2.435532894562E-05 -6.577571332045E-06
  39   1            -1.885075854458E-05 -2.435532894340E-05  6.577571333877E-06
  40   1             1.885075854402E-05  2.435532894429E-05  6.577571331712E-06
  41   1            -6.577571333821E-06 -1.885075854280E-05  2.435532894340E-05
  42   1             2.435532894296E-05 -6.577571335931E-06 -1.885075853991E-05
  43   1             6.577571332822E-06  1.885075854513E-05  2.435532894429E-05
  44   1            -2.435532894429E-05 -6.577571333710E-06  1.885075854247E-05
  45   1            -6.577571331212E-06  1.885075854902E-05 -2.435532894518E-05
  46   1            -2.435532894518E-05  6.577571332156E-06 -1.885075854580E-05
  47   1             6.577571332322E-06 -1.885075854602E-05 -2.435532894562E-05
  48   1             2.435532894651E-05  6.577571331101E-06  1.885075855179E-05
  49   1             9.362665904677E-06  4.336934106952E-05 -4.653174406744E-05
  50   1            -9.362665902068E-06 -4.336934106774E-05 -4.653174406588E-05
  51   1             9.362665902901E-06 -4.336934106952E-05  4.653174406433E-05
  52   1            -9.362665902957E-06  4.336934106863E-05  4.653174406533E-05
  53   1            -4.653174406166E-05  9.362665900126E-06  4.336934106641E-05
  54   1             4.336934107041E-05 -4.653174406655E-05  9.362665901680E-06
  55   1             4.653174406632E-05 -9.362665902179E-06  4.336934106686E-05
  56   1            -4.336934107085E-05 -4.653174406755E-05 -9.362665903567E-06
  57   1            -4.653174406588E-05 -9.362665903789E-06 -4.336934106819E-05
  58   1            -4.336934106908E-05  4.653174406444E-05  9.362665903345E-06
  59   1             4.653174406577E-05  9.362665901735E-06 -4.336934106730E-05
  60   1             4.336934106641E-05  4.653174406766E-05 -9.362665903401E-06
  61 248             1.776356839400E-14  0.000000000000E+00  2.136949023279E-05
  62 248             1.377833032853E-14  2.546574062734E-15 -2.136949025094E-05
  63 248             2.136949025444E-05  1.348920974920E-14 -1.898481372109E-14
  64 248             1.536618055020E-14  2.136949021286E-05  2.683038976177E-16
  65 248            -2.136949025211E-05 -1.576285398504E-15  1.099120794379E-14
  66 248             1.454392162259E-14 -2.136949024847E-05  4.144832625267E-15
  67   6            -9.273730624051E-06 -8.471089420237E-05 -3.219939187385E-05
  68   6             9.273730642231E-06  8.471089419348E-05 -3.219939187213E-05
  69   6            -9.273730611707E-06  8.471089421658E-05  3.219939181667E-05
  70   6             9.273730689048E-06 -8.471089419437E-05  3.219939179197E-05
  71   6            -3.219939182479E-05 -9.273730658108E-06 -8.471089419437E-05
  72   6            -8.471089420947E-05 -3.219939182932E-05 -9.273730669182E-06
  73   6             3.219939187123E-05  9.273730621276E-06 -8.471089418638E-05
  74   6             8.471089421036E-05 -3.219939184818E-05  9.273730625661E-06
  75   6            -3.219939183242E-05  9.273730603103E-06  8.471089420858E-05
  76   6             8.471089419615E-05  3.219939183995E-05 -9.273730640504E-06
  77   6             3.219939186391E-05 -9.273730644903E-06  8.471089418993E-05
  78   6            -8.471089417750E-05  3.219939184440E-05  9.273730648997E-06
  79   6             5.977926079193E-05  7.309653097920E-06 -1.322781818303E-06
  80   6            -5.977926077327E-05 -7.309653083709E-06 -1.322781809421E-06
  81   6             5.977926077572E-05 -7.309653103249E-06  1.322781835178E-06
  82   6            -5.977926080392E-05  7.309653085485E-06  1.322781846724E-06
  83   6            -1.322781826296E-06  5.977926077971E-05  7.309653094367E-06
  84   6             7.309653092591E-06 -1.322781828961E-06  5.977926078904E-05
  85   6             1.322781828961E-06 -5.977926076972E-05  7.309653080156E-06
  86   6            -7.309653094367E-06 -1.322781832513E-06 -5.977926076794E-05
  87   6            -1.322781823632E-06 -5.977926077017E-05 -7.309653083709E-06
  88   6            -7.309653108578E-06  1.322781839619E-06  5.977926078304E-05
  89   6             1.322781830737E-06  5.977926077816E-05 -7.309653099696E-06
  90   6             7.309653097920E-06  1.322781838731E-06 -5.977926079170E-05
  91   6             7.902274756555E-06  7.132648356389E-07  4.282620471541E-05
  92   6            -7.902274748117E-06 -7.132648320862E-07  4.282620470297E-05
  93   6             7.902274744342E-06 -7.132648409680E-07 -4.282620470675E-05
  94   6            -7.902274741234E-06  7.132648320862E-07 -4.282620471407E-05
  95   6             4.282620471407E-05  7.902274746563E-06  7.132648356389E-07
  96   6             7.132648427444E-07  4.282620472407E-05  7.902274744342E-06
  97   6            -4.282620470897E-05 -7.902274746341E-06  7.132648285335E-07
  98   6            -7.132648445207E-07  4.282620471630E-05 -7.902274742788E-06
  99   6             4.282620470986E-05 -7.902274751226E-06 -7.132648409680E-07
 100   6            -7.132648427444E-07 -4.282620470653E-05  7.902274745897E-06
 101   6            -4.282620470564E-05  7.902274751670E-06 -7.132648356389E-07
 102   6             7.132648285335E-07 -4.282620471296E-05 -7.902274747007E-06
 103   7            -8.868766327708E-05  2.976996742454E-05  5.381250845016E-05
 104   7             8.868766323644E-05 -2.976996741477E-05  5.381250847547E-05
 105   7            -8.868766324882E-05 -2.976996744319E-05 -5.381250842040E-05
 106   7             8.868766323150E-05  2.976996741300E-05 -5.381250840175E-05
 107   7             5.381250842440E-05 -8.868766323100E-05  2.976996742454E-05
 108   7             2.976996741255E-05  5.381250842218E-05 -8.868766323389E-05
 109   7            -5.381250846703E-05  8.868766323428E-05  2.976996745696E-05
 110   7            -2.976996742676E-05  5.381250845415E-05  8.868766324749E-05
 111   7             5.381250845193E-05  8.868766325237E-05 -2.976996744319E-05
 112   7            -2.976996742721E-05 -5.381250845948E-05 -8.868766325665E-05
 113   7            -5.381250843950E-05 -8.868766321890E-05 -2.976996742632E-05
 114   7             2.976996742632E-05 -5.381250841729E-05  8.868766321957E-05
 115   6            -7.293961805921E-05 -3.245235184046E-05  1.428775878676E-05
 116   6             7.293961806987E-05  3.245235182447E-05  1.428775877965E-05
 117   6            -7.293961806276E-05  3.245235182980E-05 -1.428775878076E-05
 118   6             7.293961807520E-05 -3.245235186533E-05 -1.428775878254E-05
 119   6             1.428775880430E-05 -7.293961805477E-05 -3.245235182803E-05
 120   6            -3.245235183158E-05  1.428775879408E-05 -7.293961807076E-05
 121   6            -1.428775878920E-05  7.293961806898E-05 -3.245235186533E-05
 122   6             3.245235182803E-05  1.428775880030E-05  7.293961806187E-05
 123   6             1.428775879275E-05  7.293961806454E-05  3.245235181915E-05
 124   6             3.245235183513E-05 -1.428775881740E-05 -7.293961805921E-05
 125   6            -1.428775879608E-05 -7.293961804766E-05  3.245235183869E-05
 126   6            -3.245235184579E-05 -1.428775878831E-05  7.293961806987E-05
 127   7             8.669617122381E-05  1.438105662066E-05 -6.398411177808E-05
 128   7            -8.669617125268E-05 -1.438105661133E-05 -6.398411179465E-05
 129   7             8.669617124513E-05 -1.438105661444E-05  6.398411180553E-05
 130   7            -8.669617127666E-05  1.438105665930E-05  6.398411179809E-05
 131   7            -6.398411182718E-05  8.669617125401E-05  1.438105664153E-05
 132   7             1.438105662288E-05 -6.398411179098E-05  8.669617125445E-05
 133   7             6.398411174624E-05 -8.669617123180E-05  1.438105663265E-05
 134   7            -1.438105662510E-05 -6.398411180358E-05 -8.669617123847E-05
 135   7            -6.398411180605E-05 -8.669617123980E-05 -1.438105662643E-05
 136   7            -1.438105662865E-05  6.398411178452E-05  8.669617122647E-05
 137   7             6.398411177166E-05  8.669617125578E-05 -1.438105659801E-05
 138   7             1.438105662555E-05  6.398411176109E-05 -8.669617125934E-05

 RESULTANT FORCE    -6.049563519399E-15  1.927874093005E-15 -1.276756478319E-15

 ATOMIC PART

 SYMMETRY ALLOWED FORCES (ANALYTICAL) (DIRECTION, FORCE)

    1 -2.5297735E-05    2 -5.1609845E-06    3  2.4163211E-05    4  1.1462168E-05
    5  3.0457432E-05    6 -1.2008437E-05    7 -2.0734945E-05    8  7.1473783E-05
    9 -1.7541271E-05   10  7.3257032E-05   11 -7.9706816E-05   12  1.3483389E-05
   13 -2.5050138E-05   14 -1.7970435E-04   15  1.2916651E-04   16  5.2344347E-05
   17 -2.1527311E-04   18  1.5610627E-05   19 -2.3021437E-04   20 -1.0758478E-04
   21  7.0461839E-05   22  1.6433361E-04   23  7.1274390E-05   24  1.3129759E-04
   25  2.1103676E-05   26  3.4454028E-04   27 -1.5319629E-05   28 -1.4431829E-04
   29  1.0955005E-04   30 -1.6845756E-05   31 -2.5815655E-04   32 -2.7259845E-04
   33 -7.8705381E-05   34  2.4758763E-04

 CELL PART

 GRADIENT WITH RESPECT TO THE CELL PARAMETER IN HARTREE/BOHR
ORDER: -D/DA1X, -D/DA1Y, -D/DA1Z
       -D/DA2X, -D/DA2Y, -D/DA2Z
       -D/DA3X, -D/DA3Y, -D/DA3Z
  0.774276431845E-14 -0.770961194796E-05 -0.770961215402E-05
 -0.770961204921E-05 -0.843481254565E-14 -0.770961203500E-05
 -0.770961213981E-05 -0.770961189289E-05 -0.206297966861E-14

STRESS TENSOR, IN HARTREE/BOHR^3:
ORDER: 11 12 13
       21 22 23
       31 32 33
  0.135217862336E-07  0.726560154442E-16 -0.862359458894E-16
 -0.408938414708E-16  0.135217859141E-07  0.556875479501E-16
 -0.102561092834E-15  0.106179325467E-15  0.135217862250E-07

PRESSURE FROM THE STRESS TENSOR,
IN HARTREE/BOHR^3: -0.13522E-07
PRESSURE IN GIGAPASCAL: -0.3978E-03
CONVERSION FACTOR: 1 HARTREE/BOHR^3= 29421 GIGAPASCAL
WHEN USING VALUES FOR BOHR RADIUS AND HARTREE
FROM IUPAC WEBSITE, APRIL 2009
ENTHALPY: -4.1852176323172E+03

 SYMMETRY ALLOWED FORCES (ANALYTICAL) (DIRECTION, FORCE)

    1 -4.5092818E-04
 TTTTTTTTTTTTTTTTTTTTTTTTTTTTTT TOTGRA_C    TELAPSE     1653.66 TCPU      580.72
 TTTTTTTTTTTTTTTTTTTTTTTTTTTTTT SMAT        TELAPSE     5707.61 TCPU     1421.88
 TTTTTTTTTTTTTTTTTTTTTTTTTTTTTT POLAR2      TELAPSE     5708.27 TCPU     1422.54

 CELL FORCES OF CENTRAL POINT

 |  7.74276E-15 -7.70961E-06 -7.70961E-06 |
 | -7.70961E-06 -8.43481E-15 -7.70961E-06 |
 | -7.70961E-06 -7.70961E-06 -2.06298E-15 |

 ENERGY OF CENTRAL POINT:   -0.4185217372E+04


 VOLUME OF THE CELL: **********

 DENSITY OF THE CRYSTAL =          0.9638 g/cm^3

 STRAIN MATRIX   1 :

  | 1 0 0 |
  | 0 0 0 |
  | 0 0 0 |
  
 *******************************************************************************
 LATTICE PARAMETERS (ANGSTROMS AND DEGREES) - BOHR = 0.5291772083 ANGSTROM
 PRIMITIVE CELL - CENTRING CODE 6/0 VOLUME=  2853.094015 - DENSITY  0.964 g/cm^3
         A              B              C           ALPHA      BETA       GAMMA 
    15.47554638    15.47554638    15.47554638   109.471221 109.471221 109.471221
 *******************************************************************************
 ATOMS IN THE ASYMMETRIC UNIT   12 - ATOMS IN THE UNIT CELL:  138
     ATOM                 X/A                 Y/B                 Z/C    
 *******************************************************************************
      1 T   1 H    -1.281762123027E-01  3.263296947868E-01 -2.364501927644E-01
      2 F   1 H    -4.372201124488E-01  1.082739804616E-01  2.364501927644E-01
      3 F   1 H     1.281762123027E-01 -1.082739804616E-01  4.545059070896E-01
      4 F   1 H     4.372201124488E-01 -3.263296947868E-01 -4.545059070896E-01
      5 F   1 H    -2.364501927644E-01 -1.281762123027E-01  3.263296947868E-01
      6 F   1 H     3.263296947868E-01 -2.364501927644E-01 -1.281762123027E-01
      7 F   1 H    -4.545059070896E-01  4.372201124488E-01 -3.263296947868E-01
      8 F   1 H     1.082739804616E-01  2.364501927644E-01 -4.372201124488E-01
      9 F   1 H     2.364501927644E-01 -4.372201124488E-01  1.082739804616E-01
     10 F   1 H    -1.082739804616E-01  4.545059070896E-01  1.281762123027E-01
     11 F   1 H     4.545059070896E-01  1.281762123027E-01 -1.082739804616E-01
     12 F   1 H    -3.263296947868E-01 -4.545059070896E-01  4.372201124488E-01
     13 T   1 H    -2.362920761812E-01  3.291273692489E-01 -1.259455867698E-01
     14 F   1 H     4.550729560187E-01 -1.103464894114E-01  1.259455867698E-01
     15 F   1 H     2.362920761812E-01  1.103464894114E-01 -4.345805545699E-01
     16 F   1 H    -4.550729560187E-01 -3.291273692489E-01  4.345805545699E-01
     17 F   1 H    -1.259455867698E-01 -2.362920761812E-01  3.291273692489E-01
     18 F   1 H     3.291273692489E-01 -1.259455867698E-01 -2.362920761812E-01
     19 F   1 H     4.345805545699E-01 -4.550729560187E-01 -3.291273692489E-01
     20 F   1 H    -1.103464894114E-01  1.259455867698E-01  4.550729560187E-01
     21 F   1 H     1.259455867698E-01  4.550729560187E-01 -1.103464894114E-01
     22 F   1 H     1.103464894114E-01 -4.345805545699E-01  2.362920761812E-01
     23 F   1 H    -4.345805545699E-01  2.362920761812E-01  1.103464894114E-01
     24 F   1 H    -3.291273692489E-01  4.345805545699E-01 -4.550729560187E-01
     25 T   1 H     4.846876712789E-01  1.165923950827E-01  4.889932656594E-01
     26 F   1 H    -3.724008705766E-01 -4.305594380442E-03 -4.889932656594E-01
     27 F   1 H    -4.846876712789E-01  4.305594380442E-03 -3.680952761962E-01
     28 F   1 H     3.724008705766E-01 -1.165923950827E-01  3.680952761962E-01
     29 F   1 H     4.889932656594E-01  4.846876712789E-01  1.165923950827E-01
     30 F   1 H     1.165923950827E-01  4.889932656594E-01  4.846876712789E-01
     31 F   1 H     3.680952761962E-01  3.724008705766E-01 -1.165923950827E-01
     32 F   1 H    -4.305594380442E-03 -4.889932656594E-01 -3.724008705766E-01
     33 F   1 H    -4.889932656594E-01 -3.724008705766E-01 -4.305594380442E-03
     34 F   1 H     4.305594380442E-03 -3.680952761962E-01 -4.846876712789E-01
     35 F   1 H    -3.680952761962E-01 -4.846876712789E-01  4.305594380442E-03
     36 F   1 H    -1.165923950827E-01  3.680952761962E-01  3.724008705766E-01
     37 T   1 H     4.734631905046E-01  2.293704832344E-01 -4.550282739154E-01
     38 F   1 H    -3.156012428502E-01 -7.150853558004E-02  4.550282739154E-01
     39 F   1 H    -4.734631905046E-01  7.150853558004E-02 -2.440927072701E-01
     40 F   1 H     3.156012428502E-01 -2.293704832344E-01  2.440927072701E-01
     41 F   1 H    -4.550282739154E-01  4.734631905046E-01  2.293704832344E-01
     42 F   1 H     2.293704832344E-01 -4.550282739154E-01  4.734631905046E-01
     43 F   1 H     2.440927072701E-01  3.156012428502E-01 -2.293704832344E-01
     44 F   1 H    -7.150853558004E-02  4.550282739154E-01 -3.156012428502E-01
     45 F   1 H     4.550282739154E-01 -3.156012428502E-01 -7.150853558004E-02
     46 F   1 H     7.150853558004E-02 -2.440927072701E-01 -4.734631905046E-01
     47 F   1 H    -2.440927072701E-01 -4.734631905046E-01  7.150853558004E-02
     48 F   1 H    -2.293704832344E-01  2.440927072701E-01  3.156012428502E-01
     49 T   1 H    -4.574359356016E-01  2.260649223114E-01  4.737671693866E-01
     50 F   1 H    -2.477022470752E-01  6.879689501180E-02 -4.737671693866E-01
     51 F   1 H     4.574359356016E-01 -6.879689501180E-02 -3.164991420870E-01
     52 F   1 H     2.477022470752E-01 -2.260649223114E-01  3.164991420870E-01
     53 F   1 H     4.737671693866E-01 -4.574359356016E-01  2.260649223114E-01
     54 F   1 H     2.260649223114E-01  4.737671693866E-01 -4.574359356016E-01
     55 F   1 H     3.164991420870E-01  2.477022470752E-01 -2.260649223114E-01
     56 F   1 H     6.879689501180E-02 -4.737671693866E-01 -2.477022470752E-01
     57 F   1 H    -4.737671693866E-01 -2.477022470752E-01  6.879689501180E-02
     58 F   1 H    -6.879689501180E-02 -3.164991420870E-01  4.574359356016E-01
     59 F   1 H    -3.164991420870E-01  4.574359356016E-01 -6.879689501180E-02
     60 F   1 H    -2.260649223114E-01  3.164991420870E-01  2.477022470752E-01
     61 T 248 CD   -2.517139887240E-01  2.482860112760E-01 -5.000000000000E-01
     62 F 248 CD    2.517139887240E-01 -2.482860112760E-01 -5.000000000000E-01
     63 F 248 CD   -5.000000000000E-01 -2.517139887240E-01  2.482860112760E-01
     64 F 248 CD    2.482860112760E-01 -5.000000000000E-01 -2.517139887240E-01
     65 F 248 CD   -5.000000000000E-01  2.517139887240E-01 -2.482860112760E-01
     66 F 248 CD   -2.482860112760E-01 -5.000000000000E-01  2.517139887240E-01
     67 T   6 C    -3.730196473700E-01  2.497251211543E-01 -3.712780221862E-01
     68 F   6 C    -3.789968566596E-01 -1.741625183870E-03  3.712780221862E-01
     69 F   6 C     3.730196473700E-01  1.741625183870E-03 -3.772552314757E-01
     70 F   6 C     3.789968566596E-01 -2.497251211543E-01  3.772552314757E-01
     71 F   6 C    -3.712780221862E-01 -3.730196473700E-01  2.497251211543E-01
     72 F   6 C     2.497251211543E-01 -3.712780221862E-01 -3.730196473700E-01
     73 F   6 C     3.772552314757E-01  3.789968566596E-01 -2.497251211543E-01
     74 F   6 C    -1.741625183870E-03  3.712780221862E-01 -3.789968566596E-01
     75 F   6 C     3.712780221862E-01 -3.789968566596E-01 -1.741625183870E-03
     76 F   6 C     1.741625183870E-03 -3.772552314757E-01  3.730196473700E-01
     77 F   6 C    -3.772552314757E-01  3.730196473700E-01  1.741625183870E-03
     78 F   6 C    -2.497251211543E-01  3.772552314757E-01  3.789968566596E-01
     79 T   6 C    -2.101954636688E-01  3.047844309035E-01 -2.629399772066E-01
     80 F   6 C    -4.322755918899E-01  5.274451353784E-02  2.629399772066E-01
     81 F   6 C     2.101954636688E-01 -5.274451353784E-02 -4.850201054277E-01
     82 F   6 C     4.322755918899E-01 -3.047844309035E-01  4.850201054277E-01
     83 F   6 C    -2.629399772066E-01 -2.101954636688E-01  3.047844309035E-01
     84 F   6 C     3.047844309035E-01 -2.629399772066E-01 -2.101954636688E-01
     85 F   6 C     4.850201054277E-01  4.322755918899E-01 -3.047844309035E-01
     86 F   6 C     5.274451353784E-02  2.629399772066E-01 -4.322755918899E-01
     87 F   6 C     2.629399772066E-01 -4.322755918899E-01  5.274451353784E-02
     88 F   6 C    -5.274451353784E-02 -4.850201054277E-01  2.101954636688E-01
     89 F   6 C    -4.850201054277E-01  2.101954636688E-01 -5.274451353784E-02
     90 F   6 C    -3.047844309035E-01  4.850201054277E-01  4.322755918899E-01
     91 T   6 C    -4.729132242372E-01  2.034220112187E-01 -4.707177426525E-01
     92 F   6 C    -3.258602461288E-01 -2.195481584735E-03  4.707177426525E-01
     93 F   6 C     4.729132242372E-01  2.195481584735E-03 -3.236647645440E-01
     94 F   6 C     3.258602461288E-01 -2.034220112187E-01  3.236647645440E-01
     95 F   6 C    -4.707177426525E-01 -4.729132242372E-01  2.034220112187E-01
     96 F   6 C     2.034220112187E-01 -4.707177426525E-01 -4.729132242372E-01
     97 F   6 C     3.236647645440E-01  3.258602461288E-01 -2.034220112187E-01
     98 F   6 C    -2.195481584735E-03  4.707177426525E-01 -3.258602461288E-01
     99 F   6 C     4.707177426525E-01 -3.258602461288E-01 -2.195481584735E-03
    100 F   6 C     2.195481584735E-03 -3.236647645440E-01  4.729132242372E-01
    101 F   6 C    -3.236647645440E-01  4.729132242372E-01  2.195481584735E-03
    102 F   6 C    -2.034220112187E-01  3.236647645440E-01  3.258602461288E-01
    103 T   7 N    -2.799298566465E-01  2.693784552969E-01 -3.660632765013E-01
    104 F   7 N    -3.645582682018E-01  8.613341985477E-02  3.660632765013E-01
    105 F   7 N     2.799298566465E-01 -8.613341985477E-02 -4.506916880566E-01
    106 F   7 N     3.645582682018E-01 -2.693784552969E-01  4.506916880566E-01
    107 F   7 N    -3.660632765013E-01 -2.799298566465E-01  2.693784552969E-01
    108 F   7 N     2.693784552969E-01 -3.660632765013E-01 -2.799298566465E-01
    109 F   7 N     4.506916880565E-01  3.645582682018E-01 -2.693784552969E-01
    110 F   7 N     8.613341985477E-02  3.660632765013E-01 -3.645582682018E-01
    111 F   7 N     3.660632765013E-01 -3.645582682018E-01  8.613341985477E-02
    112 F   7 N    -8.613341985477E-02 -4.506916880566E-01  2.799298566465E-01
    113 F   7 N    -4.506916880566E-01  2.799298566465E-01 -8.613341985477E-02
    114 F   7 N    -2.693784552969E-01  4.506916880566E-01  3.645582682018E-01
    115 T   6 C    -2.636005245447E-01  3.061719231514E-01 -2.083659202032E-01
    116 F   6 C    -4.854621566454E-01 -5.523460434143E-02  2.083659202032E-01
    117 F   6 C     2.636005245447E-01  5.523460434143E-02 -4.302275523040E-01
    118 F   6 C     4.854621566454E-01 -3.061719231514E-01  4.302275523040E-01
    119 F   6 C    -2.083659202032E-01 -2.636005245447E-01  3.061719231514E-01
    120 F   6 C     3.061719231514E-01 -2.083659202032E-01 -2.636005245447E-01
    121 F   6 C     4.302275523040E-01  4.854621566454E-01 -3.061719231514E-01
    122 F   6 C    -5.523460434143E-02  2.083659202032E-01 -4.854621566454E-01
    123 F   6 C     2.083659202032E-01 -4.854621566454E-01 -5.523460434143E-02
    124 F   6 C     5.523460434143E-02 -4.302275523040E-01  2.636005245447E-01
    125 F   6 C    -4.302275523040E-01  2.636005245447E-01  5.523460434143E-02
    126 F   6 C    -3.061719231514E-01  4.302275523040E-01  4.854621566454E-01
    127 T   7 N    -3.666613444379E-01  2.716452139930E-01 -2.774186818927E-01
    128 F   7 N    -4.509361041143E-01 -8.924266254520E-02  2.774186818927E-01
    129 F   7 N     3.666613444379E-01  8.924266254520E-02 -3.616934415691E-01
    130 F   7 N     4.509361041143E-01 -2.716452139930E-01  3.616934415691E-01
    131 F   7 N    -2.774186818927E-01 -3.666613444379E-01  2.716452139930E-01
    132 F   7 N     2.716452139930E-01 -2.774186818927E-01 -3.666613444379E-01
    133 F   7 N     3.616934415691E-01  4.509361041143E-01 -2.716452139930E-01
    134 F   7 N    -8.924266254520E-02  2.774186818927E-01 -4.509361041143E-01
    135 F   7 N     2.774186818927E-01 -4.509361041143E-01 -8.924266254520E-02
    136 F   7 N     8.924266254520E-02 -3.616934415691E-01  3.666613444379E-01
    137 F   7 N    -3.616934415691E-01  3.666613444379E-01  8.924266254520E-02
    138 F   7 N    -2.716452139930E-01  3.616934415691E-01  4.509361041143E-01

 TRANSFORMATION MATRIX PRIMITIVE-CRYSTALLOGRAPHIC CELL
  0.0000  1.0000  1.0000  1.0000  0.0000  1.0000  1.0000  1.0000  0.0000

 *******************************************************************************
 CRYSTALLOGRAPHIC CELL (VOLUME=       5706.18802990)
         A              B              C           ALPHA      BETA       GAMMA 
    17.86962174    17.86962174    17.86962174    90.000000  90.000000  90.000000

 COORDINATES IN THE CRYSTALLOGRAPHIC CELL
     ATOM                 X/A                 Y/B                 Z/C    
 *******************************************************************************
      1 T   1 H     1.090278571626E-01 -3.454780499270E-01  2.173018376242E-01
      2 F   1 H    -1.090278571626E-01  3.454780499270E-01  2.173018376242E-01
      3 F   1 H     1.090278571626E-01  3.454780499270E-01 -2.173018376242E-01
      4 F   1 H    -1.090278571626E-01 -3.454780499270E-01 -2.173018376242E-01
      5 F   1 H     2.173018376242E-01  1.090278571626E-01 -3.454780499270E-01
      6 F   1 H    -3.454780499270E-01  2.173018376242E-01  1.090278571626E-01
      7 F   1 H    -2.173018376242E-01 -1.090278571626E-01 -3.454780499270E-01
      8 F   1 H     3.454780499270E-01  2.173018376242E-01 -1.090278571626E-01
      9 F   1 H     2.173018376242E-01 -1.090278571626E-01  3.454780499270E-01
     10 F   1 H     3.454780499270E-01 -2.173018376242E-01  1.090278571626E-01
     11 F   1 H    -2.173018376242E-01  1.090278571626E-01  3.454780499270E-01
     12 F   1 H    -3.454780499270E-01 -2.173018376242E-01 -1.090278571626E-01
     13 T   1 H     2.197369293302E-01 -3.456825161000E-01  1.093904399187E-01
     14 F   1 H    -2.197369293302E-01  3.456825161000E-01  1.093904399187E-01
     15 F   1 H     2.197369293302E-01  3.456825161000E-01 -1.093904399187E-01
     16 F   1 H    -2.197369293302E-01 -3.456825161000E-01 -1.093904399187E-01
     17 F   1 H     1.093904399187E-01  2.197369293302E-01 -3.456825161000E-01
     18 F   1 H    -3.456825161000E-01  1.093904399187E-01  2.197369293302E-01
     19 F   1 H    -1.093904399187E-01 -2.197369293302E-01 -3.456825161000E-01
     20 F   1 H     3.456825161000E-01  1.093904399187E-01 -2.197369293302E-01
     21 F   1 H     1.093904399187E-01 -2.197369293302E-01  3.456825161000E-01
     22 F   1 H     3.456825161000E-01 -1.093904399187E-01  2.197369293302E-01
     23 F   1 H    -1.093904399187E-01  2.197369293302E-01  3.456825161000E-01
     24 F   1 H    -3.456825161000E-01 -1.093904399187E-01 -2.197369293302E-01
     25 T   1 H     6.044899473159E-02  4.285442709278E-01  5.614340035115E-02
     26 F   1 H    -6.044899473159E-02 -4.285442709278E-01  5.614340035114E-02
     27 F   1 H     6.044899473159E-02 -4.285442709278E-01 -5.614340035115E-02
     28 F   1 H    -6.044899473159E-02  4.285442709278E-01 -5.614340035114E-02
     29 F   1 H     5.614340035115E-02  6.044899473159E-02  4.285442709278E-01
     30 F   1 H     4.285442709278E-01  5.614340035114E-02  6.044899473159E-02
     31 F   1 H    -5.614340035115E-02 -6.044899473159E-02  4.285442709278E-01
     32 F   1 H    -4.285442709278E-01  5.614340035114E-02 -6.044899473159E-02
     33 F   1 H     5.614340035115E-02 -6.044899473159E-02 -4.285442709278E-01
     34 F   1 H    -4.285442709278E-01 -5.614340035115E-02  6.044899473159E-02
     35 F   1 H    -5.614340035114E-02  6.044899473159E-02 -4.285442709278E-01
     36 F   1 H     4.285442709278E-01 -5.614340035114E-02 -6.044899473159E-02
     37 T   1 H     1.504395094072E-01  3.945322166774E-01  7.893097382720E-02
     38 F   1 H    -1.504395094072E-01 -3.945322166774E-01  7.893097382720E-02
     39 F   1 H     1.504395094072E-01 -3.945322166774E-01 -7.893097382720E-02
     40 F   1 H    -1.504395094072E-01  3.945322166774E-01 -7.893097382720E-02
     41 F   1 H     7.893097382720E-02  1.504395094072E-01  3.945322166774E-01
     42 F   1 H     3.945322166774E-01  7.893097382720E-02  1.504395094072E-01
     43 F   1 H    -7.893097382720E-02 -1.504395094072E-01  3.945322166774E-01
     44 F   1 H    -3.945322166774E-01  7.893097382720E-02 -1.504395094072E-01
     45 F   1 H     7.893097382720E-02 -1.504395094072E-01 -3.945322166774E-01
     46 F   1 H    -3.945322166774E-01 -7.893097382720E-02  1.504395094072E-01
     47 F   1 H    -7.893097382720E-02  1.504395094072E-01 -3.945322166774E-01
     48 F   1 H     3.945322166774E-01 -7.893097382720E-02 -1.504395094072E-01
     49 T   1 H     7.863401364979E-02  3.951331557368E-01  1.474309086616E-01
     50 F   1 H    -7.863401364979E-02 -3.951331557368E-01  1.474309086616E-01
     51 F   1 H     7.863401364979E-02 -3.951331557368E-01 -1.474309086616E-01
     52 F   1 H    -7.863401364979E-02  3.951331557368E-01 -1.474309086616E-01
     53 F   1 H     1.474309086616E-01  7.863401364979E-02  3.951331557368E-01
     54 F   1 H     3.951331557368E-01  1.474309086616E-01  7.863401364979E-02
     55 F   1 H    -1.474309086616E-01 -7.863401364979E-02  3.951331557368E-01
     56 F   1 H    -3.951331557368E-01  1.474309086616E-01 -7.863401364979E-02
     57 F   1 H     1.474309086616E-01 -7.863401364979E-02 -3.951331557368E-01
     58 F   1 H    -3.951331557368E-01 -1.474309086616E-01  7.863401364979E-02
     59 F   1 H    -1.474309086616E-01  7.863401364979E-02 -3.951331557368E-01
     60 F   1 H     3.951331557368E-01 -1.474309086616E-01 -7.863401364979E-02
     61 T 248 CD   -5.000000000000E-01  0.000000000000E+00 -2.517139887240E-01
     62 F 248 CD   -5.000000000000E-01 -5.260366263457E-17  2.517139887240E-01
     63 F 248 CD   -2.517139887240E-01 -5.000000000000E-01  0.000000000000E+00
     64 F 248 CD    0.000000000000E+00 -2.517139887240E-01 -5.000000000000E-01
     65 F 248 CD    2.517139887240E-01 -5.000000000000E-01  2.630183131728E-17
     66 F 248 CD    1.052073252691E-16  2.517139887240E-01  5.000000000000E-01
     67 T   6 C     1.257333731691E-01 -4.970113953552E-01  1.239917479852E-01
     68 F   6 C    -1.257333731691E-01  4.970113953552E-01  1.239917479852E-01
     69 F   6 C     1.257333731691E-01  4.970113953552E-01 -1.239917479852E-01
     70 F   6 C    -1.257333731691E-01 -4.970113953552E-01 -1.239917479852E-01
     71 F   6 C     1.239917479852E-01  1.257333731691E-01 -4.970113953552E-01
     72 F   6 C    -4.970113953552E-01  1.239917479852E-01  1.257333731691E-01
     73 F   6 C    -1.239917479852E-01 -1.257333731691E-01 -4.970113953552E-01
     74 F   6 C     4.970113953552E-01  1.239917479852E-01 -1.257333731691E-01
     75 F   6 C     1.239917479852E-01 -1.257333731691E-01  4.970113953552E-01
     76 F   6 C     4.970113953552E-01 -1.239917479852E-01  1.257333731691E-01
     77 F   6 C    -1.239917479852E-01  1.257333731691E-01  4.970113953552E-01
     78 F   6 C    -4.970113953552E-01 -1.239917479852E-01 -1.257333731691E-01
     79 T   6 C     1.260199586828E-01 -3.889599358894E-01  1.787644722207E-01
     80 F   6 C    -1.260199586828E-01  3.889599358894E-01  1.787644722207E-01
     81 F   6 C     1.260199586828E-01  3.889599358894E-01 -1.787644722207E-01
     82 F   6 C    -1.260199586828E-01 -3.889599358894E-01 -1.787644722207E-01
     83 F   6 C     1.787644722207E-01  1.260199586828E-01 -3.889599358894E-01
     84 F   6 C    -3.889599358894E-01  1.787644722207E-01  1.260199586828E-01
     85 F   6 C    -1.787644722207E-01 -1.260199586828E-01 -3.889599358894E-01
     86 F   6 C     3.889599358894E-01  1.787644722207E-01 -1.260199586828E-01
     87 F   6 C     1.787644722207E-01 -1.260199586828E-01  3.889599358894E-01
     88 F   6 C     3.889599358894E-01 -1.787644722207E-01  1.260199586828E-01
     89 F   6 C    -1.787644722207E-01  1.260199586828E-01  3.889599358894E-01
     90 F   6 C    -3.889599358894E-01 -1.787644722207E-01 -1.260199586828E-01
     91 T   6 C     1.028087464017E-01  4.264735109458E-01  1.006132648170E-01
     92 F   6 C    -1.028087464017E-01 -4.264735109458E-01  1.006132648170E-01
     93 F   6 C     1.028087464017E-01 -4.264735109458E-01 -1.006132648170E-01
     94 F   6 C    -1.028087464017E-01  4.264735109458E-01 -1.006132648170E-01
     95 F   6 C     1.006132648170E-01  1.028087464017E-01  4.264735109458E-01
     96 F   6 C     4.264735109458E-01  1.006132648170E-01  1.028087464017E-01
     97 F   6 C    -1.006132648170E-01 -1.028087464017E-01  4.264735109458E-01
     98 F   6 C    -4.264735109458E-01  1.006132648170E-01 -1.028087464017E-01
     99 F   6 C     1.006132648170E-01 -1.028087464017E-01 -4.264735109458E-01
    100 F   6 C    -4.264735109458E-01 -1.006132648170E-01  1.028087464017E-01
    101 F   6 C    -1.006132648170E-01  1.028087464017E-01 -4.264735109458E-01
    102 F   6 C     4.264735109458E-01 -1.006132648170E-01 -1.028087464017E-01
    103 T   7 N     9.162251772108E-02 -4.576857942224E-01  1.777559375758E-01
    104 F   7 N    -9.162251772108E-02  4.576857942224E-01  1.777559375758E-01
    105 F   7 N     9.162251772108E-02  4.576857942224E-01 -1.777559375758E-01
    106 F   7 N    -9.162251772108E-02 -4.576857942224E-01 -1.777559375758E-01
    107 F   7 N     1.777559375758E-01  9.162251772108E-02 -4.576857942224E-01
    108 F   7 N    -4.576857942224E-01  1.777559375758E-01  9.162251772108E-02
    109 F   7 N    -1.777559375758E-01 -9.162251772108E-02 -4.576857942224E-01
    110 F   7 N     4.576857942224E-01  1.777559375758E-01 -9.162251772108E-02
    111 F   7 N     1.777559375758E-01 -9.162251772108E-02  4.576857942224E-01
    112 F   7 N     4.576857942224E-01 -1.777559375758E-01  9.162251772108E-02
    113 F   7 N    -1.777559375758E-01  9.162251772108E-02  4.576857942224E-01
    114 F   7 N    -4.576857942224E-01 -1.777559375758E-01 -9.162251772108E-02
    115 T   6 C     1.807032637464E-01 -3.890691839496E-01  1.254686594050E-01
    116 F   6 C    -1.807032637464E-01  3.890691839496E-01  1.254686594050E-01
    117 F   6 C     1.807032637464E-01  3.890691839496E-01 -1.254686594050E-01
    118 F   6 C    -1.807032637464E-01 -3.890691839496E-01 -1.254686594050E-01
    119 F   6 C     1.254686594050E-01  1.807032637464E-01 -3.890691839496E-01
    120 F   6 C    -3.890691839496E-01  1.254686594050E-01  1.807032637464E-01
    121 F   6 C    -1.254686594050E-01 -1.807032637464E-01 -3.890691839496E-01
    122 F   6 C     3.890691839496E-01  1.254686594050E-01 -1.807032637464E-01
    123 F   6 C     1.254686594050E-01 -1.807032637464E-01  3.890691839496E-01
    124 F   6 C     3.890691839496E-01 -1.254686594050E-01  1.807032637464E-01
    125 F   6 C    -1.254686594050E-01  1.807032637464E-01  3.890691839496E-01
    126 F   6 C    -3.890691839496E-01 -1.254686594050E-01 -1.807032637464E-01
    127 T   7 N     1.804439382691E-01 -4.578626201618E-01  9.120127572390E-02
    128 F   7 N    -1.804439382691E-01  4.578626201618E-01  9.120127572390E-02
    129 F   7 N     1.804439382691E-01  4.578626201618E-01 -9.120127572390E-02
    130 F   7 N    -1.804439382691E-01 -4.578626201618E-01 -9.120127572390E-02
    131 F   7 N     9.120127572390E-02  1.804439382691E-01 -4.578626201618E-01
    132 F   7 N    -4.578626201618E-01  9.120127572390E-02  1.804439382691E-01
    133 F   7 N    -9.120127572390E-02 -1.804439382691E-01 -4.578626201618E-01
    134 F   7 N     4.578626201618E-01  9.120127572390E-02 -1.804439382691E-01
    135 F   7 N     9.120127572390E-02 -1.804439382691E-01  4.578626201618E-01
    136 F   7 N     4.578626201618E-01 -9.120127572390E-02  1.804439382691E-01
    137 F   7 N    -9.120127572390E-02  1.804439382691E-01  4.578626201618E-01
    138 F   7 N    -4.578626201618E-01 -9.120127572390E-02 -1.804439382691E-01

 T = ATOM BELONGING TO THE ASYMMETRIC UNIT

 *******************************************************************************
 * CELL DEFORMATION
 *******************************************************************************

    ELASTIC STRAIN MATRIX (ADIMENSIONAL)

    1    0.0001000000    0.0000000000    0.0000000000
    2    0.0000000000    0.0000000000    0.0000000000
    3    0.0000000000    0.0000000000    0.0000000000

 LATTICE PARAMETERS (ANGSTROMS AND DEGREES) OF
 (1) ORIGINAL PRIMITIVE CELL
 (2) ORIGINAL CRYSTALLOGRAPHIC CELL
 (3) DEFORMED PRIMITIVE CELL
 (4) DEFORMED CRYSTALLOGRAPHIC CELL

            A           B           C        ALPHA       BETA        GAMMA         VOL
 (1)   15.475546   15.475546   15.475546  109.471221  109.471221  109.471221 2853.094015
 (2)   17.869622   17.869622   17.869622   90.000000   90.000000   90.000000 5706.188030
 (3)   15.476062   15.476062   15.476062  109.465819  109.473922  109.473922 2853.379324
 (4)   17.871409   17.869622   17.869622   90.000000   90.000000   90.000000 5706.758649

 * CELL DEFORMATION COMPLETE - NO. OF SYMMOPS   4

 *******************************************************************************
 * CELL DEFORMATION
 *******************************************************************************

    ELASTIC STRAIN MATRIX (ADIMENSIONAL)

    1   -0.0001000000    0.0000000000    0.0000000000
    2    0.0000000000    0.0000000000    0.0000000000
    3    0.0000000000    0.0000000000    0.0000000000

 LATTICE PARAMETERS (ANGSTROMS AND DEGREES) OF
 (1) ORIGINAL PRIMITIVE CELL
 (2) ORIGINAL CRYSTALLOGRAPHIC CELL
 (3) DEFORMED PRIMITIVE CELL
 (4) DEFORMED CRYSTALLOGRAPHIC CELL

            A           B           C        ALPHA       BETA        GAMMA         VOL
 (1)   15.476062   15.476062   15.476062  109.465819  109.473922  109.473922 2853.379324
 (2)   17.871409   17.869622   17.869622   90.000000   90.000000   90.000000 5706.758649
 (3)   15.475546   15.475546   15.475546  109.471221  109.471220  109.471220 2853.093986
 (4)   17.869622   17.869622   17.869622   90.000000   90.000000   90.000000 5706.187973

 * CELL DEFORMATION COMPLETE - NO. OF SYMMOPS   4

 *****    4 SYMMOPS - TRANSLATORS IN ANGSTROM
 ***** MATRICES AND TRANSLATORS IN THE CARTESIAN REFERENCE FRAME

 ORDER   : ORDER OF THE OPERATOR

 TRANSLA : REAL TRANSLATION (WITHOUT ORIGIN SHIFT) IN CARTESIAN COORDINATES

 uvw/hkl : ORIENTATION OF THE OPERATOR IN CARTESIAN COORDINATES

 LOCATED : ORIGIN OF THE OPERATOR IN CARTESIAN COORDINATES

   NO.   1 INVERSE   1    ORDER   1        NO.   2 INVERSE   2    ORDER   2
    1.000   0.000   0.000     0.000        -1.000   0.000   0.000     0.000
    0.000   1.000   0.000     0.000         0.000  -1.000   0.000     0.000
    0.000   0.000   1.000     0.000         0.000   0.000   1.000     0.000
             OPERATION E(   1)                       OPERATION C(   2)
 DETERMINANT 1.; ROTATION(DEG)   0.      DETERMINANT 1.; ROTATION(DEG) 180.
 TRANSLA (  0.000    0.000    0.000)     TRANSLA (  0.000    0.000    0.000)
 uvw/hkl (  0.000    0.000    0.000)     uvw/hkl (  0.000    0.000    4.000)
 LOCATED (  0.000    0.000    0.000)     LOCATED (  0.000    0.000    0.000)

   NO.   3 INVERSE   3    ORDER   2        NO.   4 INVERSE   4    ORDER   2
    1.000   0.000   0.000     0.000        -1.000   0.000   0.000     0.000
    0.000  -1.000   0.000     0.000         0.000   1.000   0.000     0.000
    0.000   0.000  -1.000     0.000         0.000   0.000  -1.000     0.000
             OPERATION C(   2)                       OPERATION C(   2)
 DETERMINANT 1.; ROTATION(DEG) 180.      DETERMINANT 1.; ROTATION(DEG) 180.
 TRANSLA (  0.000    0.000    0.000)     TRANSLA (  0.000    0.000    0.000)
 uvw/hkl (  4.000    0.000    0.000)     uvw/hkl (  0.000   -4.000    0.000)
 LOCATED (  0.000    0.000    0.000)     LOCATED (  0.000    0.000    0.000)

 GCALCO - MAX INDICES DIRECT LATTICE VECTOR    14    14    14
 NO.OF VECTORS CREATED 6999 STARS  122 RMAX   318.57320 BOHR

 CAPPA:IS1  2;IS2  2;IS3  2; K PTS MONK NET   5; SYMMOPS:K SPACE   8;G SPACE   4

 *******************************************************************************
 MAX NUMBER OF SCF CYCLES     200  CONVERGENCE ON DELTAP        10**-18
 WEIGHT OF F(I) IN F(I+1)      30% CONVERGENCE ON ENERGY        10**- 8
 SHRINK. FACT.(MONKH.)    2  2  2  NUMBER OF K POINTS IN THE IBZ      5
 SHRINKING FACTOR(GILAT NET)    2  NUMBER OF K POINTS(GILAT NET)      5
 *******************************************************************************
 *** K POINTS COORDINATES (OBLIQUE COORDINATES IN UNITS OF IS =  2)
   1-R(  0  0  0)   2-R(  1  0  0)   3-R(  0  1  0)   4-R(  1  1  0)
   5-R(  1  1  1)

 DIRECT LATTICE VECTORS COMPON. (A.U.)     RECIP. LATTICE VECTORS COMPON. (A.U.) 
        X            Y            Z              X            Y            Z
  -16.8843456   16.8843456   16.8843456      0.0000000    0.1860654    0.1860654
   16.8843456  -16.8843456   16.8843456      0.1860654    0.0000000    0.1860654
   16.8843456   16.8843456  -16.8843456      0.1860654    0.1860654    0.0000000

 DISK SPACE FOR EIGENVECTORS (FTN 10)    18316980 REALS
 TTTTTTTTTTTTTTTTTTTTTTTTTTTTTT gordsh1     TELAPSE     6057.32 TCPU     1769.50

 MATRIX SIZE: P(G) 9751614, F(G)  692694, P(G) IRR 1232832, F(G) IRR  176724
 MAX G-VECTOR INDEX FOR 1- AND 2-ELECTRON INTEGRALS 133

 TTTTTTTTTTTTTTTTTTTTTTTTTTTTTT INPUT       TELAPSE     6057.53 TCPU     1769.70

 SYMMETRY ALLOWED ELASTIC DISTORTION 1
  0.5773503  0.0000000  0.0000000
  0.0000000  0.5773503  0.0000000
  0.0000000  0.0000000  0.5773503

 SYMMETRY ALLOWED ELASTIC DISTORTION 2
  0.8164966  0.0000000  0.0000000
  0.0000000 -0.4082483  0.0000000
  0.0000000  0.0000000 -0.4082483

 SYMMETRY ALLOWED ELASTIC DISTORTION 3
  0.0000000  0.0000000  0.0000000
  0.0000000  0.7071068  0.0000000
  0.0000000  0.0000000 -0.7071068

 SYMMETRY ALLOWED INTERNAL DEGREE(S) OF FREEDOM: 102
 TTTTTTTTTTTTTTTTTTTTTTTTTTTTTT SYMM        TELAPSE     6058.05 TCPU     1770.23
 TTTTTTTTTTTTTTTTTTTTTTTTTTTTTT INT_SCREEN  TELAPSE     6058.13 TCPU     1770.30
 INFORMATION **** EXCBUF **** EXCH. BIPO BUFFER: WORDS USED =     4000000
 WARNING **** EXCBUF **** EXCH. BIPO BUFFER TOO SMALL - TO AVOID I/O SET EXCHSIZE =     7829442

 DFT PARAMETERS

     ATOM       ELECTRONS   NET CHARGE   R(ANGSTROM)
   1   1  H       1.0000      0.0000     1.11000000
  61 248  CD     20.0000      0.0000     1.52000000
  67   6  C       6.0000      0.0000     0.77000000
 103   7  N       7.0000      0.0000     0.74000000

 SIZE OF GRID=    1998906
 TTTTTTTTTTTTTTTTTTTTTTTTTTTTTT MAKE_GRID2  TELAPSE     6065.99 TCPU     1775.67
 BECKE WEIGHT FUNCTION
 RADSAFE =     2.00
 TOLERANCES - DENSITY:10**- 6; POTENTIAL:10**- 9; GRID WGT:10**-14

 RADIAL INTEGRATION  - INTERVALS (POINTS,UPPER LIMIT):            1( 99,  4.0*R)

 ANGULAR INTEGRATION - INTERVALS (ACCURACY LEVEL [N. POINTS] UPPER LIMIT):
  1(  6[ 146]   0.2)  2( 11[ 302]   0.5)  3( 14[ 590]   0.9)  4( 18[1454]   3.5)
  5( 14[ 590]9999.0)
 TTTTTTTTTTTTTTTTTTTTTTTTTTTTTT INT_CALC    TELAPSE     6066.04 TCPU     1775.73

 *******************************************************************************
 zif8Cd60degrees                                                                 
 CRYSTAL - SCF - TYPE OF CALCULATION :  RESTRICTED CLOSED SHELL
 *******************************************************************************

 CAPPA:IS1  2;IS2  2;IS3  2; K PTS MONK NET   5; SYMMOPS:K SPACE   8;G SPACE   4

 TTTTTTTTTTTTTTTTTTTTTTTTTTTTTT SDIK        TELAPSE     6068.42 TCPU     1778.11

 AAAAAAAAAAAAAAAAAAAAAAAAAAAAAAAAAAAAAAAAAAAAAAAAAAAAAAAAAAAAAAAAAAAAAAAAAAAAAAA
         ATOMIC WAVEFUNCTION(S)


 NUCLEAR CHARGE  1.0  SYMMETRY SPECIES            S
 N. ELECTRONS    1.0  NUMBER OF PRIMITIVE GTOS    5
                      NUMBER OF CONTRACTED GTOS   3
                      NUMBER OF CLOSED SHELLS     0
                      OPEN SHELL OCCUPATION       1

  ZNUC SCFIT  TOTAL HF ENERGY   KINETIC ENERGY   VIRIAL THEOREM ACCURACY
   1.0   1   -4.998098153E-01  4.997907537E-01 -2.000038139E+00  9.6E-17

 NUCLEAR CHARGE 20.0  SYMMETRY SPECIES            S    P    D
 N. ELECTRONS   20.0  NUMBER OF PRIMITIVE GTOS    8    7    6
                      NUMBER OF CONTRACTED GTOS   6    5    3
                      NUMBER OF CLOSED SHELLS     2    1    1
                      OPEN SHELL OCCUPATION       0    0    0

  ZNUC SCFIT  TOTAL HF ENERGY   KINETIC ENERGY   VIRIAL THEOREM ACCURACY
  20.0  36   -1.668271145E+02  6.451544656E+01 -3.585847628E+00  4.4E-06

 NUCLEAR CHARGE  6.0  SYMMETRY SPECIES            S    P
 N. ELECTRONS    6.0  NUMBER OF PRIMITIVE GTOS   11    5
                      NUMBER OF CONTRACTED GTOS   4    3
                      NUMBER OF CLOSED SHELLS     2    0
                      OPEN SHELL OCCUPATION       0    2

  ZNUC SCFIT  TOTAL HF ENERGY   KINETIC ENERGY   VIRIAL THEOREM ACCURACY
   6.0  11   -3.768480057E+01  3.769831118E+01 -1.999641612E+00  2.0E-06

 NUCLEAR CHARGE  7.0  SYMMETRY SPECIES            S    P
 N. ELECTRONS    7.0  NUMBER OF PRIMITIVE GTOS   11    5
                      NUMBER OF CONTRACTED GTOS   4    3
                      NUMBER OF CLOSED SHELLS     2    0
                      OPEN SHELL OCCUPATION       0    3

  ZNUC SCFIT  TOTAL HF ENERGY   KINETIC ENERGY   VIRIAL THEOREM ACCURACY
   7.0  11   -5.439473665E+01  5.441433682E+01 -1.999639798E+00  3.6E-06

 AAAAAAAAAAAAAAAAAAAAAAAAAAAAAAAAAAAAAAAAAAAAAAAAAAAAAAAAAAAAAAAAAAAAAAAAAAAAAAA

 CHARGE NORMALIZATION FACTOR   1.00000000
 TOTAL ATOMIC CHARGES:
   1.0000000   1.0000000   1.0000000   1.0000000   1.0000000   1.0000000
   1.0000000   1.0000000   1.0000000   1.0000000   1.0000000   1.0000000
   1.0000000   1.0000000   1.0000000   1.0000000   1.0000000   1.0000000
   1.0000000   1.0000000   1.0000000   1.0000000   1.0000000   1.0000000
   1.0000000   1.0000000   1.0000000   1.0000000   1.0000000   1.0000000
   1.0000000   1.0000000   1.0000000   1.0000000   1.0000000   1.0000000
   1.0000000   1.0000000   1.0000000   1.0000000   1.0000000   1.0000000
   1.0000000   1.0000000   1.0000000   1.0000000   1.0000000   1.0000000
   1.0000000   1.0000000   1.0000000   1.0000000   1.0000000   1.0000000
   1.0000000   1.0000000   1.0000000   1.0000000   1.0000000   1.0000000
  20.0000000  20.0000000  20.0000000  20.0000000  20.0000000  20.0000000
   6.0000000   6.0000000   6.0000000   6.0000000   6.0000000   6.0000000
   6.0000000   6.0000000   6.0000000   6.0000000   6.0000000   6.0000000
   6.0000000   6.0000000   6.0000000   6.0000000   6.0000000   6.0000000
   6.0000000   6.0000000   6.0000000   6.0000000   6.0000000   6.0000000
   6.0000000   6.0000000   6.0000000   6.0000000   6.0000000   6.0000000
   6.0000000   6.0000000   6.0000000   6.0000000   6.0000000   6.0000000
   7.0000000   7.0000000   7.0000000   7.0000000   7.0000000   7.0000000
   7.0000000   7.0000000   7.0000000   7.0000000   7.0000000   7.0000000
   6.0000000   6.0000000   6.0000000   6.0000000   6.0000000   6.0000000
   6.0000000   6.0000000   6.0000000   6.0000000   6.0000000   6.0000000
   7.0000000   7.0000000   7.0000000   7.0000000   7.0000000   7.0000000
   7.0000000   7.0000000   7.0000000   7.0000000   7.0000000   7.0000000
 TTTTTTTTTTTTTTTTTTTTTTTTTTTTTT MOQGAD      TELAPSE     6090.00 TCPU     1799.69
 TTTTTTTTTTTTTTTTTTTTTTTTTTTTTT SHELLXN     TELAPSE     6273.96 TCPU     1837.98
 TTTTTTTTTTTTTTTTTTTTTTTTTTTTTT MONMO3      TELAPSE     6277.37 TCPU     1841.38
 NUMERICALLY INTEGRATED DENSITY    636.0000055149
 TTTTTTTTTTTTTTTTTTTTTTTTTTTTTT NUMDFT      TELAPSE     6281.23 TCPU     1845.25
 CYC   0 ETOT(AU) -4.205795268518E+03 DETOT -4.21E+03 tst  2.66E-15 PX  1.00E+00
 TTTTTTTTTTTTTTTTTTTTTTTTTTTTTT DIIS        TELAPSE     6286.75 TCPU     1850.77
 TTTTTTTTTTTTTTTTTTTTTTTTTTTTTT FDIK        TELAPSE     6319.24 TCPU     1864.60
 INSULATING STATE
 TOP OF VALENCE BANDS -    BAND    318; K    5; EIG -3.0381722E-01 AU
 TOP OF VALENCE BANDS -    BAND    318; K    1; EIG -3.0396847E-01 AU
 BOTTOM OF VIRTUAL BANDS - BAND    319; K    1; EIG -9.2845644E-02 AU
 INDIRECT ENERGY BAND GAP:   5.7408 eV
 TTTTTTTTTTTTTTTTTTTTTTTTTTTTTT PDIG        TELAPSE     6320.27 TCPU     1865.62
 CHARGE NORMALIZATION FACTOR   1.00000000
 TOTAL ATOMIC CHARGES:
   0.7864358   0.7864358   0.7864358   0.7864358   0.7864358   0.7864358
   0.7864358   0.7864358   0.7864358   0.7864358   0.7864358   0.7864358
   0.7863615   0.7863615   0.7863615   0.7863615   0.7863615   0.7863615
   0.7863615   0.7863615   0.7863615   0.7863615   0.7863615   0.7863615
   0.7418052   0.7418052   0.7418052   0.7418052   0.7418052   0.7418051
   0.7418052   0.7418051   0.7418052   0.7418051   0.7418052   0.7418051
   0.7574861   0.7574861   0.7574861   0.7574861   0.7574861   0.7574861
   0.7574861   0.7574861   0.7574861   0.7574861   0.7574861   0.7574861
   0.7578770   0.7578770   0.7578770   0.7578770   0.7578771   0.7578770
   0.7578771   0.7578770   0.7578771   0.7578770   0.7578771   0.7578770
  18.3812448  18.3812448  18.3812448  18.3812445  18.3812448  18.3812445
   5.5328189   5.5328189   5.5328189   5.5328189   5.5328192   5.5328189
   5.5328192   5.5328189   5.5328192   5.5328189   5.5328192   5.5328189
   6.1807372   6.1807372   6.1807372   6.1807372   6.1807371   6.1807372
   6.1807371   6.1807372   6.1807371   6.1807372   6.1807371   6.1807372
   6.6883682   6.6883682   6.6883682   6.6883682   6.6883681   6.6883683
   6.6883681   6.6883683   6.6883681   6.6883683   6.6883681   6.6883683
   7.6982548   7.6982548   7.6982548   7.6982548   7.6982549   7.6982548
   7.6982549   7.6982548   7.6982549   7.6982548   7.6982549   7.6982548
   6.1798989   6.1798989   6.1798989   6.1798989   6.1798989   6.1798989
   6.1798989   6.1798989   6.1798989   6.1798989   6.1798989   6.1798989
   7.6993340   7.6993340   7.6993340   7.6993340   7.6993339   7.6993340
   7.6993339   7.6993340   7.6993339   7.6993340   7.6993339   7.6993340
 TTTTTTTTTTTTTTTTTTTTTTTTTTTTTT MOQGAD      TELAPSE     6320.29 TCPU     1865.65
 TTTTTTTTTTTTTTTTTTTTTTTTTTTTTT SHELLXN     TELAPSE     6463.80 TCPU     1905.10
 TTTTTTTTTTTTTTTTTTTTTTTTTTTTTT MONMO3      TELAPSE     6467.22 TCPU     1908.52
 NUMERICALLY INTEGRATED DENSITY    636.0000124081
 TTTTTTTTTTTTTTTTTTTTTTTTTTTTTT NUMDFT      TELAPSE     6474.36 TCPU     1915.66
 CYC   1 ETOT(AU) -4.183710606057E+03 DETOT  2.21E+01 tst  0.00E+00 PX  1.00E+00
 TTTTTTTTTTTTTTTTTTTTTTTTTTTTTT DIIS        TELAPSE     6474.85 TCPU     1916.15
 DIIS TEST: 0.92571E+01 AT SCF   CYCLE   1 - MIX   30 %
 TTTTTTTTTTTTTTTTTTTTTTTTTTTTTT FDIK        TELAPSE     6479.71 TCPU     1918.60
 INSULATING STATE
 TOP OF VALENCE BANDS -    BAND    318; K    5; EIG -1.9865213E-01 AU
 TOP OF VALENCE BANDS -    BAND    318; K    1; EIG -1.9888436E-01 AU
 BOTTOM OF VIRTUAL BANDS - BAND    319; K    1; EIG -2.9377018E-02 AU
 INDIRECT ENERGY BAND GAP:   4.6062 eV
 TTTTTTTTTTTTTTTTTTTTTTTTTTTTTT PDIG        TELAPSE     6480.07 TCPU     1918.96
 CHARGE NORMALIZATION FACTOR   1.00000000
 TOTAL ATOMIC CHARGES:
   0.9271463   0.9271463   0.9271463   0.9271463   0.9271067   0.9270470
   0.9271067   0.9270470   0.9271067   0.9270470   0.9271067   0.9270470
   0.9266980   0.9266980   0.9266980   0.9266980   0.9270510   0.9268264
   0.9270510   0.9268264   0.9270510   0.9268264   0.9270510   0.9268264
   0.8809563   0.8809563   0.8809563   0.8809563   0.8807002   0.8806460
   0.8807002   0.8806460   0.8807002   0.8806460   0.8807002   0.8806460
   0.9009211   0.9009211   0.9009211   0.9009211   0.9007645   0.9011349
   0.9007645   0.9011349   0.9007645   0.9011349   0.9007645   0.9011349
   0.9012879   0.9012879   0.9012879   0.9012879   0.9012354   0.9014639
   0.9012354   0.9014639   0.9012354   0.9014639   0.9012354   0.9014639
  19.1886060  19.1886060  19.1888360  19.1893511  19.1888360  19.1893511
   5.7563298   5.7563298   5.7563298   5.7563298   5.7561278   5.7570653
   5.7561278   5.7570653   5.7561278   5.7570653   5.7561278   5.7570653
   5.9694156   5.9694156   5.9694156   5.9694156   5.9685551   5.9686486
   5.9685551   5.9686486   5.9685551   5.9686486   5.9685551   5.9686486
   6.2331883   6.2331883   6.2331883   6.2331883   6.2334763   6.2329414
   6.2334763   6.2329414   6.2334763   6.2329414   6.2334763   6.2329414
   7.4694656   7.4694656   7.4694656   7.4694656   7.4714250   7.4700581
   7.4714250   7.4700581   7.4714250   7.4700581   7.4714250   7.4700581
   5.9694226   5.9694226   5.9694226   5.9694226   5.9694010   5.9698335
   5.9694010   5.9698335   5.9694010   5.9698335   5.9694010   5.9698335
   7.4704411   7.4704411   7.4704411   7.4704411   7.4698094   7.4700134
   7.4698094   7.4700134   7.4698094   7.4700134   7.4698094   7.4700134
 TTTTTTTTTTTTTTTTTTTTTTTTTTTTTT MOQGAD      TELAPSE     6480.09 TCPU     1918.98
 TTTTTTTTTTTTTTTTTTTTTTTTTTTTTT SHELLXN     TELAPSE     6577.89 TCPU     1958.45
 TTTTTTTTTTTTTTTTTTTTTTTTTTTTTT MONMO3      TELAPSE     6589.75 TCPU     1970.32
 NUMERICALLY INTEGRATED DENSITY    636.0000212085
 TTTTTTTTTTTTTTTTTTTTTTTTTTTTTT NUMDFT      TELAPSE     6596.31 TCPU     1976.88
 CYC   2 ETOT(AU) -4.184745507042E+03 DETOT -1.03E+00 tst  4.65E-03 PX  2.33E-01
 TTTTTTTTTTTTTTTTTTTTTTTTTTTTTT DIIS        TELAPSE     6602.42 TCPU     1982.98
 DIIS TEST: 0.29872E+01 AT SCF   CYCLE   2 - DIIS ACTIVE - HISTORY:     2 CYCLES
 TTTTTTTTTTTTTTTTTTTTTTTTTTTTTT FDIK        TELAPSE     6645.59 TCPU     2013.10
 INSULATING STATE
 TOP OF VALENCE BANDS -    BAND    318; K    5; EIG -2.3056884E-01 AU
 TOP OF VALENCE BANDS -    BAND    318; K    1; EIG -2.3077277E-01 AU
 BOTTOM OF VIRTUAL BANDS - BAND    319; K    1; EIG -2.0848306E-02 AU
 INDIRECT ENERGY BAND GAP:   5.7068 eV
 TTTTTTTTTTTTTTTTTTTTTTTTTTTTTT PDIG        TELAPSE     6645.97 TCPU     2013.48
 CHARGE NORMALIZATION FACTOR   1.00000000
 TOTAL ATOMIC CHARGES:
   0.8734436   0.8734436   0.8734436   0.8734436   0.8730557   0.8732089
   0.8730557   0.8732089   0.8730557   0.8732089   0.8730557   0.8732089
   0.8729750   0.8729750   0.8729750   0.8729750   0.8730377   0.8731680
   0.8730377   0.8731680   0.8730377   0.8731680   0.8730377   0.8731680
   0.8568008   0.8568008   0.8568008   0.8568008   0.8564946   0.8566473
   0.8564946   0.8566473   0.8564946   0.8566473   0.8564946   0.8566473
   0.8749422   0.8749422   0.8749422   0.8749422   0.8751339   0.8751321
   0.8751339   0.8751321   0.8751339   0.8751321   0.8751339   0.8751321
   0.8751231   0.8751231   0.8751231   0.8751231   0.8748701   0.8747988
   0.8748701   0.8747988   0.8748701   0.8747988   0.8748701   0.8747988
  18.8520013  18.8520013  18.8523220  18.8511924  18.8523220  18.8511924
   5.5846344   5.5846344   5.5846344   5.5846344   5.5848363   5.5852706
   5.5848363   5.5852706   5.5848363   5.5852706   5.5848363   5.5852706
   6.0339332   6.0339332   6.0339332   6.0339332   6.0340081   6.0345953
   6.0340081   6.0345953   6.0340081   6.0345953   6.0340081   6.0345953
   6.2996652   6.2996652   6.2996652   6.2996652   6.3002305   6.2999181
   6.3002305   6.2999181   6.3002305   6.2999181   6.3002305   6.2999181
   7.6338629   7.6338629   7.6338629   7.6338629   7.6338186   7.6333096
   7.6338186   7.6333096   7.6338186   7.6333096   7.6338186   7.6333096
   6.0330256   6.0330256   6.0330256   6.0330256   6.0331486   6.0327625
   6.0331486   6.0327625   6.0331486   6.0327625   6.0331486   6.0327625
   7.6356551   7.6356551   7.6356551   7.6356551   7.6355285   7.6352072
   7.6355285   7.6352072   7.6355285   7.6352072   7.6355285   7.6352072
 TTTTTTTTTTTTTTTTTTTTTTTTTTTTTT MOQGAD      TELAPSE     6645.99 TCPU     2013.50
 TTTTTTTTTTTTTTTTTTTTTTTTTTTTTT SHELLXN     TELAPSE     6762.02 TCPU     2052.82
 TTTTTTTTTTTTTTTTTTTTTTTTTTTTTT MONMO3      TELAPSE     6771.67 TCPU     2062.47
 NUMERICALLY INTEGRATED DENSITY    636.0000201458
 TTTTTTTTTTTTTTTTTTTTTTTTTTTTTT NUMDFT      TELAPSE     6779.31 TCPU     2070.11
 CYC   3 ETOT(AU) -4.185116933188E+03 DETOT -3.71E-01 tst  8.62E-04 PX  1.46E-01
 TTTTTTTTTTTTTTTTTTTTTTTTTTTTTT DIIS        TELAPSE     6781.04 TCPU     2071.84
 DIIS TEST: 0.20248E+00 AT SCF   CYCLE   3 - DIIS ACTIVE - HISTORY:     3 CYCLES
 TTTTTTTTTTTTTTTTTTTTTTTTTTTTTT FDIK        TELAPSE     6802.30 TCPU     2071.86
 INSULATING STATE
 TOP OF VALENCE BANDS -    BAND    318; K    5; EIG -2.3361903E-01 AU
 TOP OF VALENCE BANDS -    BAND    318; K    1; EIG -2.3382336E-01 AU
 BOTTOM OF VIRTUAL BANDS - BAND    319; K    1; EIG -2.1782624E-02 AU
 INDIRECT ENERGY BAND GAP:   5.7644 eV
 TTTTTTTTTTTTTTTTTTTTTTTTTTTTTT PDIG        TELAPSE     6802.64 TCPU     2072.20
 CHARGE NORMALIZATION FACTOR   1.00000000
 TOTAL ATOMIC CHARGES:
   0.8724168   0.8724168   0.8724168   0.8724168   0.8724134   0.8724311
   0.8724134   0.8724311   0.8724134   0.8724311   0.8724134   0.8724311
   0.8725125   0.8725125   0.8725125   0.8725125   0.8725514   0.8725066
   0.8725514   0.8725066   0.8725514   0.8725066   0.8725514   0.8725066
   0.8447858   0.8447858   0.8447858   0.8447858   0.8447630   0.8447593
   0.8447630   0.8447593   0.8447630   0.8447593   0.8447630   0.8447593
   0.8603412   0.8603412   0.8603412   0.8603412   0.8603524   0.8603661
   0.8603524   0.8603661   0.8603524   0.8603661   0.8603524   0.8603661
   0.8606043   0.8606043   0.8606043   0.8606043   0.8606229   0.8606224
   0.8606229   0.8606224   0.8606229   0.8606224   0.8606229   0.8606224
  18.8824933  18.8824933  18.8824606  18.8824936  18.8824606  18.8824936
   5.6621047   5.6621047   5.6621047   5.6621047   5.6620040   5.6618054
   5.6620040   5.6618054   5.6620040   5.6618054   5.6620040   5.6618054
   6.0411938   6.0411938   6.0411938   6.0411938   6.0410999   6.0411743
   6.0410999   6.0411743   6.0410999   6.0411743   6.0410999   6.0411743
   6.3478658   6.3478658   6.3478658   6.3478658   6.3478680   6.3479410
   6.3478680   6.3479410   6.3478680   6.3479410   6.3478680   6.3479410
   7.5782419   7.5782419   7.5782419   7.5782419   7.5783692   7.5784132
   7.5783692   7.5784132   7.5783692   7.5784132   7.5783692   7.5784132
   6.0404120   6.0404120   6.0404120   6.0404120   6.0404406   6.0403702
   6.0404406   6.0403702   6.0404406   6.0403702   6.0404406   6.0403702
   7.5782887   7.5782887   7.5782887   7.5782887   7.5782812   7.5783532
   7.5782812   7.5783532   7.5782812   7.5783532   7.5782812   7.5783532
 TTTTTTTTTTTTTTTTTTTTTTTTTTTTTT MOQGAD      TELAPSE     6802.66 TCPU     2072.22
 TTTTTTTTTTTTTTTTTTTTTTTTTTTTTT SHELLXN     TELAPSE     6915.22 TCPU     2111.62
 TTTTTTTTTTTTTTTTTTTTTTTTTTTTTT MONMO3      TELAPSE     6918.07 TCPU     2114.48
 NUMERICALLY INTEGRATED DENSITY    636.0000201209
 TTTTTTTTTTTTTTTTTTTTTTTTTTTTTT NUMDFT      TELAPSE     6925.00 TCPU     2121.41
 CYC   4 ETOT(AU) -4.185137897364E+03 DETOT -2.10E-02 tst  4.31E-05 PX  1.36E-02
 TTTTTTTTTTTTTTTTTTTTTTTTTTTTTT DIIS        TELAPSE     6928.65 TCPU     2125.06
 DIIS TEST: 0.24466E-01 AT SCF   CYCLE   4 - DIIS ACTIVE - HISTORY:     4 CYCLES
 TTTTTTTTTTTTTTTTTTTTTTTTTTTTTT FDIK        TELAPSE     6933.29 TCPU     2126.99
 INSULATING STATE
 TOP OF VALENCE BANDS -    BAND    318; K    5; EIG -2.3473799E-01 AU
 TOP OF VALENCE BANDS -    BAND    318; K    1; EIG -2.3494162E-01 AU
 BOTTOM OF VIRTUAL BANDS - BAND    319; K    1; EIG -2.2785663E-02 AU
 INDIRECT ENERGY BAND GAP:   5.7675 eV
 TTTTTTTTTTTTTTTTTTTTTTTTTTTTTT PDIG        TELAPSE     6933.63 TCPU     2127.33
 CHARGE NORMALIZATION FACTOR   1.00000000
 TOTAL ATOMIC CHARGES:
   0.8700844   0.8700844   0.8700844   0.8700844   0.8700957   0.8700957
   0.8700957   0.8700957   0.8700957   0.8700957   0.8700957   0.8700957
   0.8701918   0.8701918   0.8701918   0.8701918   0.8701917   0.8701902
   0.8701917   0.8701902   0.8701917   0.8701902   0.8701917   0.8701902
   0.8471279   0.8471279   0.8471279   0.8471279   0.8471155   0.8471250
   0.8471155   0.8471250   0.8471155   0.8471250   0.8471155   0.8471250
   0.8647452   0.8647452   0.8647452   0.8647452   0.8647468   0.8647356
   0.8647468   0.8647356   0.8647468   0.8647356   0.8647468   0.8647356
   0.8649847   0.8649847   0.8649847   0.8649847   0.8649802   0.8649690
   0.8649802   0.8649690   0.8649802   0.8649690   0.8649802   0.8649690
  18.8674723  18.8674723  18.8674784  18.8675083  18.8674784  18.8675083
   5.6379942   5.6379942   5.6379942   5.6379942   5.6380160   5.6380845
   5.6380160   5.6380845   5.6380160   5.6380845   5.6380160   5.6380845
   6.0437676   6.0437676   6.0437676   6.0437676   6.0437004   6.0437885
   6.0437004   6.0437885   6.0437004   6.0437885   6.0437004   6.0437885
   6.3344790   6.3344790   6.3344790   6.3344790   6.3344957   6.3345060
   6.3344957   6.3345060   6.3344957   6.3345060   6.3344957   6.3345060
   7.5944806   7.5944806   7.5944806   7.5944806   7.5945073   7.5944073
   7.5945073   7.5944073   7.5945073   7.5944073   7.5945073   7.5944073
   6.0432547   6.0432547   6.0432547   6.0432547   6.0432655   6.0431980
   6.0432655   6.0431980   6.0432655   6.0431980   6.0432655   6.0431980
   7.5951444   7.5951444   7.5951444   7.5951444   7.5951386   7.5951629
   7.5951386   7.5951629   7.5951386   7.5951629   7.5951386   7.5951629
 TTTTTTTTTTTTTTTTTTTTTTTTTTTTTT MOQGAD      TELAPSE     6933.65 TCPU     2127.34
 TTTTTTTTTTTTTTTTTTTTTTTTTTTTTT SHELLXN     TELAPSE     7036.48 TCPU     2166.75
 TTTTTTTTTTTTTTTTTTTTTTTTTTTTTT MONMO3      TELAPSE     7048.54 TCPU     2178.81
 NUMERICALLY INTEGRATED DENSITY    636.0000202086
 TTTTTTTTTTTTTTTTTTTTTTTTTTTTTT NUMDFT      TELAPSE     7055.02 TCPU     2185.29
 CYC   5 ETOT(AU) -4.185140648741E+03 DETOT -2.75E-03 tst  6.62E-06 PX  1.06E-02
 TTTTTTTTTTTTTTTTTTTTTTTTTTTTTT DIIS        TELAPSE     7064.23 TCPU     2194.50
 DIIS TEST: 0.18455E-02 AT SCF   CYCLE   5 - DIIS ACTIVE - HISTORY:     5 CYCLES
 TTTTTTTTTTTTTTTTTTTTTTTTTTTTTT FDIK        TELAPSE     7071.18 TCPU     2198.22
 INSULATING STATE
 TOP OF VALENCE BANDS -    BAND    318; K    5; EIG -2.3517759E-01 AU
 TOP OF VALENCE BANDS -    BAND    318; K    1; EIG -2.3538086E-01 AU
 BOTTOM OF VIRTUAL BANDS - BAND    319; K    1; EIG -2.2895983E-02 AU
 INDIRECT ENERGY BAND GAP:   5.7765 eV
 TTTTTTTTTTTTTTTTTTTTTTTTTTTTTT PDIG        TELAPSE     7071.55 TCPU     2198.59
 CHARGE NORMALIZATION FACTOR   1.00000000
 TOTAL ATOMIC CHARGES:
   0.8696994   0.8696994   0.8696994   0.8696994   0.8697002   0.8697018
   0.8697002   0.8697018   0.8697002   0.8697018   0.8697002   0.8697018
   0.8698284   0.8698284   0.8698284   0.8698284   0.8698256   0.8698286
   0.8698256   0.8698286   0.8698256   0.8698286   0.8698256   0.8698286
   0.8481897   0.8481897   0.8481897   0.8481897   0.8481880   0.8481870
   0.8481880   0.8481870   0.8481880   0.8481870   0.8481880   0.8481870
   0.8641580   0.8641580   0.8641580   0.8641580   0.8641631   0.8641646
   0.8641631   0.8641646   0.8641631   0.8641646   0.8641631   0.8641646
   0.8644172   0.8644172   0.8644172   0.8644172   0.8644139   0.8644221
   0.8644139   0.8644221   0.8644139   0.8644221   0.8644139   0.8644221
  18.8660066  18.8660066  18.8660067  18.8659893  18.8660067  18.8659893
   5.6470797   5.6470797   5.6470797   5.6470797   5.6470503   5.6470041
   5.6470503   5.6470041   5.6470503   5.6470041   5.6470503   5.6470041
   6.0435111   6.0435111   6.0435111   6.0435111   6.0435533   6.0435506
   6.0435533   6.0435506   6.0435533   6.0435506   6.0435533   6.0435506
   6.3336637   6.3336637   6.3336637   6.3336637   6.3336704   6.3336668
   6.3336704   6.3336668   6.3336704   6.3336668   6.3336704   6.3336668
   7.5916288   7.5916288   7.5916288   7.5916288   7.5916127   7.5916530
   7.5916127   7.5916530   7.5916127   7.5916530   7.5916127   7.5916530
   6.0428953   6.0428953   6.0428953   6.0428953   6.0429098   6.0429038
   6.0429098   6.0429038   6.0429098   6.0429038   6.0429098   6.0429038
   7.5919268   7.5919268   7.5919268   7.5919268   7.5919138   7.5919172
   7.5919138   7.5919172   7.5919138   7.5919172   7.5919138   7.5919172
 TTTTTTTTTTTTTTTTTTTTTTTTTTTTTT MOQGAD      TELAPSE     7071.57 TCPU     2198.61
 TTTTTTTTTTTTTTTTTTTTTTTTTTTTTT SHELLXN     TELAPSE     7117.44 TCPU     2237.82
 TTTTTTTTTTTTTTTTTTTTTTTTTTTTTT MONMO3      TELAPSE     7145.04 TCPU     2265.42
 NUMERICALLY INTEGRATED DENSITY    636.0000202146
 TTTTTTTTTTTTTTTTTTTTTTTTTTTTTT NUMDFT      TELAPSE     7151.57 TCPU     2271.95
 CYC   6 ETOT(AU) -4.185140878713E+03 DETOT -2.30E-04 tst  5.89E-07 PX  2.49E-03
 TTTTTTTTTTTTTTTTTTTTTTTTTTTTTT DIIS        TELAPSE     7154.12 TCPU     2274.50
 DIIS TEST: 0.31002E-03 AT SCF   CYCLE   6 - DIIS ACTIVE - HISTORY:     6 CYCLES
 TTTTTTTTTTTTTTTTTTTTTTTTTTTTTT FDIK        TELAPSE     7163.95 TCPU     2276.30
 INSULATING STATE
 TOP OF VALENCE BANDS -    BAND    318; K    5; EIG -2.3504673E-01 AU
 TOP OF VALENCE BANDS -    BAND    318; K    1; EIG -2.3525039E-01 AU
 BOTTOM OF VIRTUAL BANDS - BAND    319; K    1; EIG -2.2910556E-02 AU
 INDIRECT ENERGY BAND GAP:   5.7725 eV
 TTTTTTTTTTTTTTTTTTTTTTTTTTTTTT PDIG        TELAPSE     7164.34 TCPU     2276.69
 CHARGE NORMALIZATION FACTOR   1.00000000
 TOTAL ATOMIC CHARGES:
   0.8696891   0.8696891   0.8696891   0.8696891   0.8696909   0.8696937
   0.8696909   0.8696937   0.8696909   0.8696937   0.8696909   0.8696937
   0.8697984   0.8697984   0.8697984   0.8697984   0.8697971   0.8697986
   0.8697971   0.8697986   0.8697971   0.8697986   0.8697971   0.8697986
   0.8478202   0.8478202   0.8478202   0.8478202   0.8478185   0.8478203
   0.8478185   0.8478203   0.8478185   0.8478203   0.8478185   0.8478203
   0.8642385   0.8642385   0.8642385   0.8642385   0.8642402   0.8642398
   0.8642402   0.8642398   0.8642402   0.8642398   0.8642402   0.8642398
   0.8644946   0.8644946   0.8644946   0.8644946   0.8644905   0.8644902
   0.8644905   0.8644902   0.8644905   0.8644902   0.8644905   0.8644902
  18.8680511  18.8680511  18.8680541  18.8680624  18.8680541  18.8680624
   5.6439858   5.6439858   5.6439858   5.6439858   5.6440012   5.6440090
   5.6440012   5.6440090   5.6440012   5.6440090   5.6440012   5.6440090
   6.0443192   6.0443192   6.0443192   6.0443192   6.0442974   6.0442942
   6.0442974   6.0442942   6.0442974   6.0442942   6.0442974   6.0442942
   6.3348495   6.3348495   6.3348495   6.3348495   6.3348532   6.3348503
   6.3348532   6.3348503   6.3348532   6.3348503   6.3348532   6.3348503
   7.5912392   7.5912392   7.5912392   7.5912392   7.5912361   7.5912264
   7.5912361   7.5912264   7.5912361   7.5912264   7.5912361   7.5912264
   6.0437435   6.0437435   6.0437435   6.0437435   6.0437508   6.0437404
   6.0437508   6.0437404   6.0437508   6.0437404   6.0437508   6.0437404
   7.5917920   7.5917920   7.5917920   7.5917920   7.5917990   7.5918083
   7.5917990   7.5918083   7.5917990   7.5918083   7.5917990   7.5918083
 TTTTTTTTTTTTTTTTTTTTTTTTTTTTTT MOQGAD      TELAPSE     7164.36 TCPU     2276.71
 TTTTTTTTTTTTTTTTTTTTTTTTTTTTTT SHELLXN     TELAPSE     7283.45 TCPU     2316.06
 TTTTTTTTTTTTTTTTTTTTTTTTTTTTTT MONMO3      TELAPSE     7300.31 TCPU     2332.91
 NUMERICALLY INTEGRATED DENSITY    636.0000202343
 TTTTTTTTTTTTTTTTTTTTTTTTTTTTTT NUMDFT      TELAPSE     7306.83 TCPU     2339.44
 CYC   7 ETOT(AU) -4.185140917077E+03 DETOT -3.84E-05 tst  5.79E-08 PX  9.05E-04
 TTTTTTTTTTTTTTTTTTTTTTTTTTTTTT DIIS        TELAPSE     7309.14 TCPU     2341.74
 DIIS TEST: 0.24305E-04 AT SCF   CYCLE   7 - DIIS ACTIVE - HISTORY:     7 CYCLES
 TTTTTTTTTTTTTTTTTTTTTTTTTTTTTT FDIK        TELAPSE     7314.56 TCPU     2344.51
 INSULATING STATE
 TOP OF VALENCE BANDS -    BAND    318; K    5; EIG -2.3508738E-01 AU
 TOP OF VALENCE BANDS -    BAND    318; K    1; EIG -2.3529088E-01 AU
 BOTTOM OF VIRTUAL BANDS - BAND    319; K    1; EIG -2.2981768E-02 AU
 INDIRECT ENERGY BAND GAP:   5.7717 eV
 TTTTTTTTTTTTTTTTTTTTTTTTTTTTTT PDIG        TELAPSE     7314.91 TCPU     2344.87
 CHARGE NORMALIZATION FACTOR   1.00000000
 TOTAL ATOMIC CHARGES:
   0.8697108   0.8697108   0.8697108   0.8697108   0.8697092   0.8697092
   0.8697092   0.8697092   0.8697092   0.8697092   0.8697092   0.8697092
   0.8698294   0.8698294   0.8698294   0.8698294   0.8698296   0.8698300
   0.8698296   0.8698300   0.8698296   0.8698300   0.8698296   0.8698300
   0.8477746   0.8477746   0.8477746   0.8477746   0.8477733   0.8477746
   0.8477733   0.8477746   0.8477733   0.8477746   0.8477733   0.8477746
   0.8641711   0.8641711   0.8641711   0.8641711   0.8641721   0.8641727
   0.8641721   0.8641727   0.8641721   0.8641727   0.8641721   0.8641727
   0.8644273   0.8644273   0.8644273   0.8644273   0.8644293   0.8644298
   0.8644293   0.8644298   0.8644293   0.8644298   0.8644293   0.8644298
  18.8674217  18.8674217  18.8674249  18.8674226  18.8674249  18.8674226
   5.6447297   5.6447297   5.6447297   5.6447297   5.6447210   5.6447108
   5.6447210   5.6447108   5.6447210   5.6447108   5.6447210   5.6447108
   6.0437395   6.0437395   6.0437395   6.0437395   6.0437513   6.0437600
   6.0437513   6.0437600   6.0437513   6.0437600   6.0437513   6.0437600
   6.3347415   6.3347415   6.3347415   6.3347415   6.3347396   6.3347403
   6.3347396   6.3347403   6.3347396   6.3347403   6.3347396   6.3347403
   7.5918280   7.5918280   7.5918280   7.5918280   7.5918391   7.5918454
   7.5918391   7.5918454   7.5918391   7.5918454   7.5918391   7.5918454
   6.0431203   6.0431203   6.0431203   6.0431203   6.0431150   6.0431176
   6.0431150   6.0431176   6.0431150   6.0431176   6.0431150   6.0431176
   7.5922194   7.5922194   7.5922194   7.5922194   7.5922063   7.5921979
   7.5922063   7.5921979   7.5922063   7.5921979   7.5922063   7.5921979
 TTTTTTTTTTTTTTTTTTTTTTTTTTTTTT MOQGAD      TELAPSE     7314.93 TCPU     2344.89
 TTTTTTTTTTTTTTTTTTTTTTTTTTTTTT SHELLXN     TELAPSE     7371.59 TCPU     2384.22
 TTTTTTTTTTTTTTTTTTTTTTTTTTTTTT MONMO3      TELAPSE     7380.13 TCPU     2392.76
 NUMERICALLY INTEGRATED DENSITY    636.0000202384
 TTTTTTTTTTTTTTTTTTTTTTTTTTTTTT NUMDFT      TELAPSE     7386.65 TCPU     2399.28
 CYC   8 ETOT(AU) -4.185140918900E+03 DETOT -1.82E-06 tst  1.38E-08 PX  3.03E-04
 TTTTTTTTTTTTTTTTTTTTTTTTTTTTTT DIIS        TELAPSE     7390.77 TCPU     2403.39
 DIIS TEST: 0.11988E-04 AT SCF   CYCLE   8 - DIIS ACTIVE - HISTORY:     8 CYCLES
 TTTTTTTTTTTTTTTTTTTTTTTTTTTTTT FDIK        TELAPSE     7414.79 TCPU     2410.99
 INSULATING STATE
 TOP OF VALENCE BANDS -    BAND    318; K    5; EIG -2.3510070E-01 AU
 TOP OF VALENCE BANDS -    BAND    318; K    1; EIG -2.3530429E-01 AU
 BOTTOM OF VIRTUAL BANDS - BAND    319; K    1; EIG -2.2947440E-02 AU
 INDIRECT ENERGY BAND GAP:   5.7730 eV
 TTTTTTTTTTTTTTTTTTTTTTTTTTTTTT PDIG        TELAPSE     7415.20 TCPU     2411.40
 CHARGE NORMALIZATION FACTOR   1.00000000
 TOTAL ATOMIC CHARGES:
   0.8696594   0.8696594   0.8696594   0.8696594   0.8696601   0.8696600
   0.8696601   0.8696600   0.8696601   0.8696600   0.8696601   0.8696600
   0.8697717   0.8697717   0.8697717   0.8697717   0.8697712   0.8697707
   0.8697712   0.8697707   0.8697712   0.8697707   0.8697712   0.8697707
   0.8478409   0.8478409   0.8478409   0.8478409   0.8478405   0.8478406
   0.8478405   0.8478406   0.8478405   0.8478406   0.8478405   0.8478406
   0.8642324   0.8642324   0.8642324   0.8642324   0.8642334   0.8642336
   0.8642334   0.8642336   0.8642334   0.8642336   0.8642334   0.8642336
   0.8644902   0.8644902   0.8644902   0.8644902   0.8644895   0.8644887
   0.8644895   0.8644887   0.8644895   0.8644887   0.8644895   0.8644887
  18.8674115  18.8674115  18.8674149  18.8674128  18.8674149  18.8674128
   5.6445823   5.6445823   5.6445823   5.6445823   5.6445855   5.6445848
   5.6445855   5.6445848   5.6445855   5.6445848   5.6445855   5.6445848
   6.0441104   6.0441104   6.0441104   6.0441104   6.0441074   6.0441034
   6.0441074   6.0441034   6.0441074   6.0441034   6.0441074   6.0441034
   6.3346250   6.3346250   6.3346250   6.3346250   6.3346226   6.3346246
   6.3346226   6.3346246   6.3346226   6.3346246   6.3346226   6.3346246
   7.5914809   7.5914809   7.5914809   7.5914809   7.5914744   7.5914716
   7.5914744   7.5914716   7.5914744   7.5914716   7.5914744   7.5914716
   6.0435226   6.0435226   6.0435226   6.0435226   6.0435261   6.0435271
   6.0435261   6.0435271   6.0435261   6.0435271   6.0435261   6.0435271
   7.5919773   7.5919773   7.5919773   7.5919773   7.5919834   7.5919884
   7.5919834   7.5919884   7.5919834   7.5919884   7.5919834   7.5919884
 TTTTTTTTTTTTTTTTTTTTTTTTTTTTTT MOQGAD      TELAPSE     7415.22 TCPU     2411.42
 TTTTTTTTTTTTTTTTTTTTTTTTTTTTTT SHELLXN     TELAPSE     7540.91 TCPU     2450.76
 TTTTTTTTTTTTTTTTTTTTTTTTTTTTTT MONMO3      TELAPSE     7543.86 TCPU     2453.71
 NUMERICALLY INTEGRATED DENSITY    636.0000202360
 TTTTTTTTTTTTTTTTTTTTTTTTTTTTTT NUMDFT      TELAPSE     7550.34 TCPU     2460.19
 CYC   9 ETOT(AU) -4.185140919909E+03 DETOT -1.01E-06 tst  4.22E-09 PX  1.13E-04
 TTTTTTTTTTTTTTTTTTTTTTTTTTTTTT DIIS        TELAPSE     7562.08 TCPU     2471.93
 DIIS TEST: 0.61490E-06 AT SCF   CYCLE   9 - DIIS ACTIVE - HISTORY:     9 CYCLES
 TTTTTTTTTTTTTTTTTTTTTTTTTTTTTT FDIK        TELAPSE     7571.94 TCPU     2476.98
 INSULATING STATE
 TOP OF VALENCE BANDS -    BAND    318; K    5; EIG -2.3508958E-01 AU
 TOP OF VALENCE BANDS -    BAND    318; K    1; EIG -2.3529317E-01 AU
 BOTTOM OF VIRTUAL BANDS - BAND    319; K    1; EIG -2.2955024E-02 AU
 INDIRECT ENERGY BAND GAP:   5.7725 eV
 TTTTTTTTTTTTTTTTTTTTTTTTTTTTTT PDIG        TELAPSE     7572.34 TCPU     2477.38
 CHARGE NORMALIZATION FACTOR   1.00000000
 TOTAL ATOMIC CHARGES:
   0.8696640   0.8696640   0.8696640   0.8696640   0.8696634   0.8696636
   0.8696634   0.8696636   0.8696634   0.8696636   0.8696634   0.8696636
   0.8697790   0.8697790   0.8697790   0.8697790   0.8697790   0.8697797
   0.8697790   0.8697797   0.8697790   0.8697797   0.8697790   0.8697797
   0.8478468   0.8478468   0.8478468   0.8478468   0.8478467   0.8478467
   0.8478467   0.8478467   0.8478467   0.8478467   0.8478467   0.8478467
   0.8642095   0.8642095   0.8642095   0.8642095   0.8642090   0.8642087
   0.8642090   0.8642087   0.8642090   0.8642087   0.8642090   0.8642087
   0.8644662   0.8644662   0.8644662   0.8644662   0.8644667   0.8644670
   0.8644667   0.8644670   0.8644667   0.8644670   0.8644667   0.8644670
  18.8674569  18.8674569  18.8674555  18.8674559  18.8674555  18.8674559
   5.6445543   5.6445543   5.6445543   5.6445543   5.6445568   5.6445553
   5.6445568   5.6445553   5.6445568   5.6445553   5.6445568   5.6445553
   6.0440498   6.0440498   6.0440498   6.0440498   6.0440527   6.0440561
   6.0440527   6.0440561   6.0440527   6.0440561   6.0440527   6.0440561
   6.3347007   6.3347007   6.3347007   6.3347007   6.3347002   6.3347009
   6.3347002   6.3347009   6.3347002   6.3347009   6.3347002   6.3347009
   7.5915465   7.5915465   7.5915465   7.5915465   7.5915541   7.5915566
   7.5915541   7.5915566   7.5915541   7.5915566   7.5915541   7.5915566
   6.0434559   6.0434559   6.0434559   6.0434559   6.0434518   6.0434497
   6.0434518   6.0434497   6.0434518   6.0434497   6.0434518   6.0434497
   7.5919993   7.5919993   7.5919993   7.5919993   7.5919913   7.5919878
   7.5919913   7.5919878   7.5919913   7.5919878   7.5919913   7.5919878
 TTTTTTTTTTTTTTTTTTTTTTTTTTTTTT MOQGAD      TELAPSE     7572.35 TCPU     2477.40
 TTTTTTTTTTTTTTTTTTTTTTTTTTTTTT SHELLXN     TELAPSE     7675.37 TCPU     2516.90
 TTTTTTTTTTTTTTTTTTTTTTTTTTTTTT MONMO3      TELAPSE     7699.45 TCPU     2540.99
 NUMERICALLY INTEGRATED DENSITY    636.0000202376
 TTTTTTTTTTTTTTTTTTTTTTTTTTTTTT NUMDFT      TELAPSE     7705.99 TCPU     2547.52
 CYC  10 ETOT(AU) -4.185140920296E+03 DETOT -3.87E-07 tst  1.40E-10 PX  2.22E-05
 TTTTTTTTTTTTTTTTTTTTTTTTTTTTTT DIIS        TELAPSE     7711.37 TCPU     2552.90
 DIIS TEST: 0.75731E-07 AT SCF   CYCLE  10 - DIIS ACTIVE - HISTORY:    10 CYCLES
 TTTTTTTTTTTTTTTTTTTTTTTTTTTTTT FDIK        TELAPSE     7774.46 TCPU     2601.89
 INSULATING STATE
 TOP OF VALENCE BANDS -    BAND    318; K    5; EIG -2.3509459E-01 AU
 TOP OF VALENCE BANDS -    BAND    318; K    1; EIG -2.3529818E-01 AU
 BOTTOM OF VIRTUAL BANDS - BAND    319; K    1; EIG -2.2955021E-02 AU
 INDIRECT ENERGY BAND GAP:   5.7726 eV
 TTTTTTTTTTTTTTTTTTTTTTTTTTTTTT PDIG        TELAPSE     7781.88 TCPU     2609.31
 CHARGE NORMALIZATION FACTOR   1.00000000
 TOTAL ATOMIC CHARGES:
   0.8696604   0.8696604   0.8696604   0.8696604   0.8696612   0.8696610
   0.8696612   0.8696610   0.8696612   0.8696610   0.8696612   0.8696610
   0.8697732   0.8697732   0.8697732   0.8697732   0.8697732   0.8697725
   0.8697732   0.8697725   0.8697732   0.8697725   0.8697732   0.8697725
   0.8478405   0.8478405   0.8478405   0.8478405   0.8478406   0.8478405
   0.8478406   0.8478405   0.8478406   0.8478405   0.8478406   0.8478405
   0.8642166   0.8642166   0.8642166   0.8642166   0.8642177   0.8642178
   0.8642177   0.8642178   0.8642177   0.8642178   0.8642177   0.8642178
   0.8644746   0.8644746   0.8644746   0.8644746   0.8644742   0.8644736
   0.8644742   0.8644736   0.8644742   0.8644736   0.8644742   0.8644736
  18.8674443  18.8674443  18.8674463  18.8674452  18.8674463  18.8674452
   5.6445822   5.6445822   5.6445822   5.6445822   5.6445806   5.6445813
   5.6445806   5.6445813   5.6445806   5.6445813   5.6445806   5.6445813
   6.0440566   6.0440566   6.0440566   6.0440566   6.0440525   6.0440493
   6.0440525   6.0440493   6.0440525   6.0440493   6.0440525   6.0440493
   6.3346705   6.3346705   6.3346705   6.3346705   6.3346703   6.3346705
   6.3346703   6.3346705   6.3346703   6.3346705   6.3346703   6.3346705
   7.5915248   7.5915248   7.5915248   7.5915248   7.5915155   7.5915119
   7.5915155   7.5915119   7.5915155   7.5915119   7.5915155   7.5915119
   6.0434693   6.0434693   6.0434693   6.0434693   6.0434753   6.0434766
   6.0434753   6.0434766   6.0434753   6.0434766   6.0434753   6.0434766
   7.5920081   7.5920081   7.5920081   7.5920081   7.5920170   7.5920221
   7.5920170   7.5920221   7.5920170   7.5920221   7.5920170   7.5920221
 TTTTTTTTTTTTTTTTTTTTTTTTTTTTTT MOQGAD      TELAPSE     7781.90 TCPU     2609.33
 TTTTTTTTTTTTTTTTTTTTTTTTTTTTTT SHELLXN     TELAPSE     7929.66 TCPU     2648.78
 TTTTTTTTTTTTTTTTTTTTTTTTTTTTTT MONMO3      TELAPSE     7931.84 TCPU     2650.95
 NUMERICALLY INTEGRATED DENSITY    636.0000202372
 TTTTTTTTTTTTTTTTTTTTTTTTTTTTTT NUMDFT      TELAPSE     7938.41 TCPU     2657.52
 CYC  11 ETOT(AU) -4.185140920236E+03 DETOT  6.05E-08 tst  2.48E-11 PX  1.38E-05
 TTTTTTTTTTTTTTTTTTTTTTTTTTTTTT DIIS        TELAPSE     7949.11 TCPU     2668.22
 DIIS TEST: 0.24779E-07 AT SCF   CYCLE  11 - DIIS ACTIVE - HISTORY:    11 CYCLES
 TTTTTTTTTTTTTTTTTTTTTTTTTTTTTT FDIK        TELAPSE     7966.09 TCPU     2679.10
 INSULATING STATE
 TOP OF VALENCE BANDS -    BAND    318; K    5; EIG -2.3509389E-01 AU
 TOP OF VALENCE BANDS -    BAND    318; K    1; EIG -2.3529748E-01 AU
 BOTTOM OF VIRTUAL BANDS - BAND    319; K    1; EIG -2.2954540E-02 AU
 INDIRECT ENERGY BAND GAP:   5.7726 eV
 TTTTTTTTTTTTTTTTTTTTTTTTTTTTTT PDIG        TELAPSE     7967.02 TCPU     2680.02
 CHARGE NORMALIZATION FACTOR   1.00000000
 TOTAL ATOMIC CHARGES:
   0.8696604   0.8696604   0.8696604   0.8696604   0.8696598   0.8696599
   0.8696598   0.8696599   0.8696598   0.8696599   0.8696598   0.8696599
   0.8697746   0.8697746   0.8697746   0.8697746   0.8697749   0.8697753
   0.8697749   0.8697753   0.8697749   0.8697753   0.8697749   0.8697753
   0.8478412   0.8478412   0.8478412   0.8478412   0.8478410   0.8478412
   0.8478410   0.8478412   0.8478410   0.8478412   0.8478410   0.8478412
   0.8642172   0.8642172   0.8642172   0.8642172   0.8642167   0.8642165
   0.8642167   0.8642165   0.8642167   0.8642165   0.8642167   0.8642165
   0.8644737   0.8644737   0.8644737   0.8644737   0.8644743   0.8644745
   0.8644743   0.8644745   0.8644743   0.8644745   0.8644743   0.8644745
  18.8674462  18.8674462  18.8674446  18.8674448  18.8674446  18.8674448
   5.6445755   5.6445755   5.6445755   5.6445755   5.6445769   5.6445757
   5.6445769   5.6445757   5.6445769   5.6445757   5.6445769   5.6445757
   6.0440600   6.0440600   6.0440600   6.0440600   6.0440626   6.0440649
   6.0440626   6.0440649   6.0440626   6.0440649   6.0440626   6.0440649
   6.3346733   6.3346733   6.3346733   6.3346733   6.3346734   6.3346735
   6.3346734   6.3346735   6.3346734   6.3346735   6.3346734   6.3346735
   7.5915339   7.5915339   7.5915339   7.5915339   7.5915410   7.5915438
   7.5915410   7.5915438   7.5915410   7.5915438   7.5915410   7.5915438
   6.0434697   6.0434697   6.0434697   6.0434697   6.0434656   6.0434648
   6.0434656   6.0434648   6.0434656   6.0434648   6.0434656   6.0434648
   7.5919978   7.5919978   7.5919978   7.5919978   7.5919909   7.5919876
   7.5919909   7.5919876   7.5919909   7.5919876   7.5919909   7.5919876
 TTTTTTTTTTTTTTTTTTTTTTTTTTTTTT MOQGAD      TELAPSE     7967.04 TCPU     2680.05
 TTTTTTTTTTTTTTTTTTTTTTTTTTTTTT SHELLXN     TELAPSE     8074.03 TCPU     2719.38
 TTTTTTTTTTTTTTTTTTTTTTTTTTTTTT MONMO3      TELAPSE     8076.89 TCPU     2722.24
 NUMERICALLY INTEGRATED DENSITY    636.0000202372
 TTTTTTTTTTTTTTTTTTTTTTTTTTTTTT NUMDFT      TELAPSE     8084.10 TCPU     2729.45
 CYC  12 ETOT(AU) -4.185140920213E+03 DETOT  2.28E-08 tst  1.66E-11 PX  5.66E-06
 TTTTTTTTTTTTTTTTTTTTTTTTTTTTTT DIIS        TELAPSE     8085.92 TCPU     2731.27
 DIIS TEST: 0.77103E-08 AT SCF   CYCLE  12 - DIIS ACTIVE - HISTORY:    12 CYCLES
 TTTTTTTTTTTTTTTTTTTTTTTTTTTTTT FDIK        TELAPSE     8093.00 TCPU     2735.80
 INSULATING STATE
 TOP OF VALENCE BANDS -    BAND    318; K    5; EIG -2.3509346E-01 AU
 TOP OF VALENCE BANDS -    BAND    318; K    1; EIG -2.3529705E-01 AU
 BOTTOM OF VIRTUAL BANDS - BAND    319; K    1; EIG -2.2954635E-02 AU
 INDIRECT ENERGY BAND GAP:   5.7726 eV
 TTTTTTTTTTTTTTTTTTTTTTTTTTTTTT PDIG        TELAPSE     8093.37 TCPU     2736.16
 CHARGE NORMALIZATION FACTOR   1.00000000
 TOTAL ATOMIC CHARGES:
   0.8696607   0.8696607   0.8696607   0.8696607   0.8696609   0.8696609
   0.8696609   0.8696609   0.8696609   0.8696609   0.8696609   0.8696609
   0.8697744   0.8697744   0.8697744   0.8697744   0.8697744   0.8697743
   0.8697744   0.8697743   0.8697744   0.8697743   0.8697744   0.8697743
   0.8478420   0.8478420   0.8478420   0.8478420   0.8478420   0.8478420
   0.8478420   0.8478420   0.8478420   0.8478420   0.8478420   0.8478420
   0.8642157   0.8642157   0.8642157   0.8642157   0.8642158   0.8642159
   0.8642158   0.8642159   0.8642158   0.8642159   0.8642158   0.8642159
   0.8644731   0.8644731   0.8644731   0.8644731   0.8644730   0.8644728
   0.8644730   0.8644728   0.8644730   0.8644728   0.8644730   0.8644728
  18.8674455  18.8674455  18.8674459  18.8674455  18.8674459  18.8674455
   5.6445739   5.6445739   5.6445739   5.6445739   5.6445741   5.6445741
   5.6445741   5.6445741   5.6445741   5.6445741   5.6445741   5.6445741
   6.0440585   6.0440585   6.0440585   6.0440585   6.0440572   6.0440563
   6.0440572   6.0440563   6.0440572   6.0440563   6.0440572   6.0440563
   6.3346765   6.3346765   6.3346765   6.3346765   6.3346764   6.3346767
   6.3346764   6.3346767   6.3346764   6.3346767   6.3346764   6.3346767
   7.5915331   7.5915331   7.5915331   7.5915331   7.5915308   7.5915298
   7.5915308   7.5915298   7.5915308   7.5915298   7.5915308   7.5915298
   6.0434677   6.0434677   6.0434677   6.0434677   6.0434694   6.0434697
   6.0434694   6.0434697   6.0434694   6.0434697   6.0434694   6.0434697
   7.5920014   7.5920014   7.5920014   7.5920014   7.5920034   7.5920047
   7.5920034   7.5920047   7.5920034   7.5920047   7.5920034   7.5920047
 TTTTTTTTTTTTTTTTTTTTTTTTTTTTTT MOQGAD      TELAPSE     8093.38 TCPU     2736.18
 TTTTTTTTTTTTTTTTTTTTTTTTTTTTTT SHELLXN     TELAPSE     8158.16 TCPU     2775.61
 TTTTTTTTTTTTTTTTTTTTTTTTTTTTTT MONMO3      TELAPSE     8166.66 TCPU     2784.11
 NUMERICALLY INTEGRATED DENSITY    636.0000202373
 TTTTTTTTTTTTTTTTTTTTTTTTTTTTTT NUMDFT      TELAPSE     8173.15 TCPU     2790.61
 CYC  13 ETOT(AU) -4.185140920223E+03 DETOT -1.03E-08 tst  3.53E-12 PX  3.46E-06
 TTTTTTTTTTTTTTTTTTTTTTTTTTTTTT DIIS        TELAPSE     8182.26 TCPU     2799.71
 DIIS TEST: 0.66363E-09 AT SCF   CYCLE  13 - DIIS ACTIVE - HISTORY:    13 CYCLES
 TTTTTTTTTTTTTTTTTTTTTTTTTTTTTT FDIK        TELAPSE     8188.03 TCPU     2803.33
 INSULATING STATE
 TOP OF VALENCE BANDS -    BAND    318; K    5; EIG -2.3509368E-01 AU
 TOP OF VALENCE BANDS -    BAND    318; K    1; EIG -2.3529726E-01 AU
 BOTTOM OF VIRTUAL BANDS - BAND    319; K    1; EIG -2.2954774E-02 AU
 INDIRECT ENERGY BAND GAP:   5.7726 eV
 TTTTTTTTTTTTTTTTTTTTTTTTTTTTTT PDIG        TELAPSE     8188.38 TCPU     2803.68
 CHARGE NORMALIZATION FACTOR   1.00000000
 TOTAL ATOMIC CHARGES:
   0.8696603   0.8696603   0.8696603   0.8696603   0.8696601   0.8696602
   0.8696601   0.8696602   0.8696601   0.8696602   0.8696601   0.8696602
   0.8697738   0.8697738   0.8697738   0.8697738   0.8697739   0.8697740
   0.8697739   0.8697740   0.8697739   0.8697740   0.8697739   0.8697740
   0.8478423   0.8478423   0.8478423   0.8478423   0.8478423   0.8478423
   0.8478423   0.8478423   0.8478423   0.8478423   0.8478423   0.8478423
   0.8642160   0.8642160   0.8642160   0.8642160   0.8642158   0.8642157
   0.8642158   0.8642157   0.8642158   0.8642157   0.8642158   0.8642157
   0.8644729   0.8644729   0.8644729   0.8644729   0.8644731   0.8644731
   0.8644731   0.8644731   0.8644731   0.8644731   0.8644731   0.8644731
  18.8674460  18.8674460  18.8674456  18.8674453  18.8674456  18.8674453
   5.6445752   5.6445752   5.6445752   5.6445752   5.6445756   5.6445748
   5.6445756   5.6445748   5.6445756   5.6445748   5.6445756   5.6445748
   6.0440575   6.0440575   6.0440575   6.0440575   6.0440584   6.0440590
   6.0440584   6.0440590   6.0440584   6.0440590   6.0440584   6.0440590
   6.3346756   6.3346756   6.3346756   6.3346756   6.3346755   6.3346756
   6.3346755   6.3346756   6.3346755   6.3346756   6.3346755   6.3346756
   7.5915306   7.5915306   7.5915306   7.5915306   7.5915327   7.5915335
   7.5915327   7.5915335   7.5915327   7.5915335   7.5915327   7.5915335
   6.0434699   6.0434699   6.0434699   6.0434699   6.0434687   6.0434686
   6.0434687   6.0434686   6.0434687   6.0434686   6.0434687   6.0434686
   7.5920030   7.5920030   7.5920030   7.5920030   7.5920010   7.5920003
   7.5920010   7.5920003   7.5920010   7.5920003   7.5920010   7.5920003
 TTTTTTTTTTTTTTTTTTTTTTTTTTTTTT MOQGAD      TELAPSE     8188.40 TCPU     2803.70
 TTTTTTTTTTTTTTTTTTTTTTTTTTTTTT SHELLXN     TELAPSE     8244.65 TCPU     2843.06
 TTTTTTTTTTTTTTTTTTTTTTTTTTTTTT MONMO3      TELAPSE     8256.39 TCPU     2854.81
 NUMERICALLY INTEGRATED DENSITY    636.0000202373
 TTTTTTTTTTTTTTTTTTTTTTTTTTTTTT NUMDFT      TELAPSE     8262.96 TCPU     2861.37
 CYC  14 ETOT(AU) -4.185140920232E+03 DETOT -8.59E-09 tst  2.26E-13 PX  1.89E-06
 TTTTTTTTTTTTTTTTTTTTTTTTTTTTTT DIIS        TELAPSE     8271.48 TCPU     2869.89
 DIIS TEST: 0.33233E-09 AT SCF   CYCLE  14 - DIIS ACTIVE - HISTORY:    14 CYCLES
 TTTTTTTTTTTTTTTTTTTTTTTTTTTTTT FDIK        TELAPSE     8279.57 TCPU     2872.55
 INSULATING STATE
 TOP OF VALENCE BANDS -    BAND    318; K    5; EIG -2.3509365E-01 AU
 TOP OF VALENCE BANDS -    BAND    318; K    1; EIG -2.3529723E-01 AU
 BOTTOM OF VIRTUAL BANDS - BAND    319; K    1; EIG -2.2954724E-02 AU
 INDIRECT ENERGY BAND GAP:   5.7726 eV
 TTTTTTTTTTTTTTTTTTTTTTTTTTTTTT PDIG        TELAPSE     8279.95 TCPU     2872.93
 CHARGE NORMALIZATION FACTOR   1.00000000
 TOTAL ATOMIC CHARGES:
   0.8696603   0.8696603   0.8696603   0.8696603   0.8696603   0.8696603
   0.8696603   0.8696603   0.8696603   0.8696603   0.8696603   0.8696603
   0.8697740   0.8697740   0.8697740   0.8697740   0.8697741   0.8697740
   0.8697741   0.8697740   0.8697741   0.8697740   0.8697741   0.8697740
   0.8478421   0.8478421   0.8478421   0.8478421   0.8478422   0.8478421
   0.8478422   0.8478421   0.8478422   0.8478421   0.8478422   0.8478421
   0.8642159   0.8642159   0.8642159   0.8642159   0.8642159   0.8642159
   0.8642159   0.8642159   0.8642159   0.8642159   0.8642159   0.8642159
   0.8644732   0.8644732   0.8644732   0.8644732   0.8644732   0.8644730
   0.8644732   0.8644730   0.8644732   0.8644730   0.8644732   0.8644730
  18.8674454  18.8674454  18.8674457  18.8674453  18.8674457  18.8674453
   5.6445750   5.6445750   5.6445750   5.6445750   5.6445754   5.6445751
   5.6445754   5.6445751   5.6445754   5.6445751   5.6445754   5.6445751
   6.0440590   6.0440590   6.0440590   6.0440590   6.0440584   6.0440581
   6.0440584   6.0440581   6.0440584   6.0440581   6.0440584   6.0440581
   6.3346756   6.3346756   6.3346756   6.3346756   6.3346755   6.3346757
   6.3346755   6.3346757   6.3346755   6.3346757   6.3346755   6.3346757
   7.5915338   7.5915338   7.5915338   7.5915338   7.5915328   7.5915323
   7.5915328   7.5915323   7.5915328   7.5915323   7.5915328   7.5915323
   6.0434684   6.0434684   6.0434684   6.0434684   6.0434690   6.0434691
   6.0434690   6.0434691   6.0434690   6.0434691   6.0434690   6.0434691
   7.5919999   7.5919999   7.5919999   7.5919999   7.5920008   7.5920014
   7.5920008   7.5920014   7.5920008   7.5920014   7.5920008   7.5920014
 TTTTTTTTTTTTTTTTTTTTTTTTTTTTTT MOQGAD      TELAPSE     8279.97 TCPU     2872.95
 TTTTTTTTTTTTTTTTTTTTTTTTTTTTTT SHELLXN     TELAPSE     8321.49 TCPU     2912.25
 +++ ENERGIES IN A.U. +++
 ::: EXT EL-POLE                                  -5.2151561614258E+03
 ::: EXT EL-SPHEROPOLE                             4.0889202874069E+01
 ::: BIELET ZONE E-E                               8.6045936469996E+03
 ::: TOTAL E-E                                     3.4303266884479E+03
 ::: TOTAL E-N + N-E                              -1.1877792357641E+04
 ::: TOTAL N-N                                     1.1109613892860E+03
 ::: KINETIC ENERGY                                3.5529953243755E+03
 ::: PSEUDO TOTAL   ENERGY                        -3.7835089555312E+03
 ::: VIRIAL COEFFICIENT                            9.6857990912824E-01
 TTTTTTTTTTTTTTTTTTTTTTTTTTTTTT MONMO3      TELAPSE     8324.09 TCPU     2914.85
 NUMERICALLY INTEGRATED DENSITY    636.0000202373
 TTTTTTTTTTTTTTTTTTTTTTTTTTTTTT NUMDFT      TELAPSE     8330.65 TCPU     2921.40
 CYC  15 ETOT(AU) -4.185140920229E+03 DETOT  3.43E-09 tst  1.37E-13 PX  1.89E-06

 == SCF ENDED - CONVERGENCE ON ENERGY      E(AU) -4.1851409202286E+03 CYCLES  15


 ENERGY EXPRESSION=HARTREE+FOCK EXCH*0.27000+(M06        EXCH)*0.73000+M06        CORR


 TOTAL ENERGY(DFT)(AU)( 15) -4.1851409202286E+03 DE 3.4E-09 tester 1.4E-13
 TTTTTTTTTTTTTTTTTTTTTTTTTTTTTT EDFT        TELAPSE     8330.67 TCPU     2921.43

 *******************************************************************************
 *                             FORCE CALCULATION                               *
 *******************************************************************************

 TTTTTTTTTTTTTTTTTTTTTTTTTTTTTT NUMDFG      TELAPSE     8385.08 TCPU     2975.84
 INFORMATION **** EXCPOG **** EXCH. BIPO BUFFER LENGTH (WORDS) =    16000000
 WARNING **** EXCPOG **** EXCH. BIPO BUFFER TOO SMALL - TO AVOID I/O SET EXCHSIZE =     7829442
 WARNING **** GENPOG **** COULOMB BIPO BUFFER TOO SMALL - TO AVOID I/O SET BIPOSIZE =     6311400
 INFORMATION **** GENPOG **** BIPO BUFFER LENGTH (WORDS) =     4000000
 TTTTTTTTTTTTTTTTTTTTTTTTTTTTTT SHELXG      TELAPSE     9213.54 TCPU     3200.35


 D3 DISPERSION ENERGY (AU)       -7.6451311323827E-02
 TOTAL ENERGY + DISP (AU)        -4.1852173715400E+03

 CARTESIAN FORCES IN HARTREE/BOHR (ANALYTICAL)
   ATOM                     X                   Y                   Z
   1   1             8.545151084477E-06  1.293770137245E-06 -5.471950053626E-06
   2   1            -8.545151083214E-06 -1.293770137245E-06 -5.471950053071E-06
   3   1             8.545151083408E-06 -1.293770139021E-06  5.471950052072E-06
   4   1            -8.545151084491E-06  1.293770139021E-06  5.471950052960E-06
   5   1            -5.455000211763E-06  8.558848233121E-06  1.353101204860E-06
   6   1             1.362849853859E-06 -5.453310517600E-06  8.560331621207E-06
   7   1             5.455000218424E-06 -8.558848234121E-06  1.353101197754E-06
   8   1            -1.362849848974E-06 -5.453310519488E-06 -8.560331623046E-06
   9   1            -5.455000211319E-06 -8.558848232539E-06 -1.353101203527E-06
  10   1            -1.362849851194E-06  5.453310520043E-06  8.560331622109E-06
  11   1             5.455000213539E-06  8.558848232712E-06 -1.353101204415E-06
  12   1             1.362849853415E-06  5.453310516823E-06 -8.560331621145E-06
  13   1            -7.991536511431E-07 -4.068954506220E-06  9.128634222116E-06
  14   1             7.991536478125E-07  4.068954506664E-06  9.128634223574E-06
  15   1            -7.991536528085E-07  4.068954504444E-06 -9.128634220076E-06
  16   1             7.991536490337E-07 -4.068954504000E-06 -9.128634221298E-06
  17   1             9.121645779278E-06 -8.197187330028E-07 -4.125777320230E-06
  18   1            -4.138569154932E-06  9.105272543317E-06 -8.151250386890E-07
  19   1            -9.121645779514E-06  8.197187302272E-07 -4.125777316677E-06
  20   1             4.138569155376E-06  9.105272542859E-06  8.151250396882E-07
  21   1             9.121645780152E-06  8.197187343351E-07  4.125777321118E-06
  22   1             4.138569149603E-06 -9.105272538973E-06 -8.151250405763E-07
  23   1            -9.121645778168E-06 -8.197187354453E-07  4.125777318897E-06
  24   1            -4.138569153600E-06 -9.105272542526E-06  8.151250393551E-07
  25   1             8.283344698379E-06 -1.549406723744E-05  1.337919508515E-05
  26   1            -8.283344699489E-06  1.549406724055E-05  1.337919508648E-05
  27   1             8.283344696380E-06  1.549406723989E-05 -1.337919508404E-05
  28   1            -8.283344696380E-06 -1.549406724055E-05 -1.337919508293E-05
  29   1             1.337234760701E-05  8.282309409191E-06 -1.548821028607E-05
  30   1            -1.549249762767E-05  1.338235494686E-05  8.292466659787E-06
  31   1            -1.337234760634E-05 -8.282309408303E-06 -1.548821028896E-05
  32   1             1.549249763189E-05  1.338235494530E-05 -8.292466658233E-06
  33   1             1.337234760501E-05 -8.282309407859E-06  1.548821028852E-05
  34   1             1.549249763300E-05 -1.338235494419E-05  8.292466658011E-06
  35   1            -1.337234760768E-05  8.282309410745E-06  1.548821028874E-05
  36   1            -1.549249763477E-05 -1.338235494508E-05 -8.292466660453E-06
  37   1            -1.891653041752E-05  2.434837865328E-05 -6.544048532897E-06
  38   1             1.891653041541E-05 -2.434837865062E-05 -6.544048534896E-06
  39   1            -1.891653041286E-05 -2.434837864840E-05  6.544048536727E-06
  40   1             1.891653041242E-05  2.434837864929E-05  6.544048534507E-06
  41   1            -6.548400525441E-06 -1.887478322893E-05  2.433942315250E-05
  42   1             2.433543995606E-05 -6.560888276608E-06 -1.884725888412E-05
  43   1             6.548400524442E-06  1.887478323126E-05  2.433942315339E-05
  44   1            -2.433543995739E-05 -6.560888274554E-06  1.884725888679E-05
  45   1            -6.548400522666E-06  1.887478323526E-05 -2.433942315427E-05
  46   1            -2.433543995828E-05  6.560888272888E-06 -1.884725888979E-05
  47   1             6.548400523720E-06 -1.887478323215E-05 -2.433942315472E-05
  48   1             2.433543995961E-05  6.560888271723E-06  1.884725889600E-05
  49   1             9.374502795423E-06  4.334037674525E-05 -4.650497225689E-05
  50   1            -9.374502792814E-06 -4.334037674347E-05 -4.650497225533E-05
  51   1             9.374502793591E-06 -4.334037674525E-05  4.650497225400E-05
  52   1            -9.374502793702E-06  4.334037674392E-05  4.650497225478E-05
  53   1            -4.654173810725E-05  9.380481828303E-06  4.334364977732E-05
  54   1             4.336616818801E-05 -4.657289899956E-05  9.392118401008E-06
  55   1             4.654173811192E-05 -9.380481830357E-06  4.334364977776E-05
  56   1            -4.336616818845E-05 -4.657289900034E-05 -9.392118402951E-06
  57   1            -4.654173811125E-05 -9.380481832078E-06 -4.334364977909E-05
  58   1            -4.336616818668E-05  4.657289899745E-05  9.392118402618E-06
  59   1             4.654173811114E-05  9.380481829968E-06 -4.334364977820E-05
  60   1             4.336616818401E-05  4.657289900056E-05 -9.392118402729E-06
  61 248             1.776356839400E-14  0.000000000000E+00  2.141283916668E-05
  62 248             1.259409243559E-14  2.546574062734E-15 -2.141283918483E-05
  63 248             2.140157685682E-05  1.348920974920E-14 -1.898481372109E-14
  64 248             1.536618055020E-14  2.135232771444E-05  8.604228440845E-16
  65 248            -2.140157685449E-05 -3.920475055708E-16  1.187938636349E-14
  66 248             1.409983241274E-14 -2.135232775125E-05  4.440892098501E-15
  67   6            -8.964490605168E-06 -8.467982492721E-05 -3.236320251165E-05
  68   6             8.964490623348E-06  8.467982491833E-05 -3.236320250993E-05
  69   6            -8.964490592824E-06  8.467982494231E-05  3.236320245448E-05
  70   6             8.964490670220E-06 -8.467982491922E-05  3.236320242977E-05
  71   6            -3.214599036351E-05 -9.239840528669E-06 -8.470183863629E-05
  72   6            -8.468171292542E-05 -3.201475292730E-05 -9.323116831716E-06
  73   6             3.214599041024E-05  9.239840491837E-06 -8.470183862830E-05
  74   6             8.468171292630E-05 -3.201475294601E-05  9.323116788196E-06
  75   6            -3.214599037114E-05  9.239840473810E-06  8.470183865050E-05
  76   6             8.468171291121E-05  3.201475293778E-05 -9.323116803184E-06
  77   6             3.214599040274E-05 -9.239840515610E-06  8.470183863185E-05
  78   6            -8.468171289344E-05  3.201475294229E-05  9.323116811566E-06
  79   6             5.984907397361E-05  7.471825808736E-06 -1.287585869036E-06
  80   6            -5.984907395495E-05 -7.471825794525E-06 -1.287585860155E-06
  81   6             5.984907395673E-05 -7.471825814065E-06  1.287585885912E-06
  82   6            -5.984907398493E-05  7.471825796301E-06  1.287585897458E-06
  83   6            -1.297590122462E-06  5.972215830097E-05  7.219705505435E-06
  84   6             7.206929302228E-06 -1.271942673853E-06  5.971498521884E-05
  85   6             1.297590124238E-06 -5.972215829031E-05  7.219705491224E-06
  86   6            -7.206929304004E-06 -1.271942677405E-06 -5.971498519775E-05
  87   6            -1.297590118909E-06 -5.972215829142E-05 -7.219705494776E-06
  88   6            -7.206929318215E-06  1.271942684511E-06  5.971498521307E-05
  89   6             1.297590126015E-06  5.972215829919E-05 -7.219705510764E-06
  90   6             7.206929307557E-06  1.271942684511E-06 -5.971498522106E-05
  91   6             7.879869836858E-06  7.121552449973E-07  4.290027953036E-05
  92   6            -7.879869828420E-06 -7.121552414446E-07  4.290027951792E-05
  93   6             7.879869824645E-06 -7.121552503264E-07 -4.290027952170E-05
  94   6            -7.879869821537E-06  7.121552414446E-07 -4.290027952969E-05
  95   6             4.286534215647E-05  7.964874703115E-06  7.499324823357E-07
  96   6             7.038153082561E-07  4.282964257118E-05  7.949234969828E-06
  97   6            -4.286534215181E-05 -7.964874702893E-06  7.499324752303E-07
  98   6            -7.038153100325E-07  4.282964256386E-05 -7.949234968274E-06
  99   6             4.286534215203E-05 -7.964874707778E-06 -7.499324876648E-07
 100   6            -7.038153082561E-07 -4.282964255409E-05  7.949234971383E-06
 101   6            -4.286534214848E-05  7.964874708444E-06 -7.499324823357E-07
 102   6             7.038152958216E-07 -4.282964256030E-05 -7.949234973159E-06
 103   7            -8.882423918471E-05  2.978029816347E-05  5.384229484795E-05
 104   7             8.882423914408E-05 -2.978029815370E-05  5.384229487326E-05
 105   7            -8.882423915646E-05 -2.978029818212E-05 -5.384229481820E-05
 106   7             8.882423913942E-05  2.978029815193E-05 -5.384229479954E-05
 107   7             5.377478256552E-05 -8.870772696618E-05  2.979722126284E-05
 108   7             2.977085213374E-05  5.371377231178E-05 -8.875451920992E-05
 109   7            -5.377478260815E-05  8.870772696917E-05  2.979722129526E-05
 110   7            -2.977085214706E-05  5.371377234331E-05  8.875451922374E-05
 111   7             5.377478259305E-05  8.870772698732E-05 -2.979722128194E-05
 112   7            -2.977085214839E-05 -5.371377234908E-05 -8.875451923268E-05
 113   7            -5.377478258017E-05 -8.870772695357E-05 -2.979722126373E-05
 114   7             2.977085214750E-05 -5.371377230690E-05  8.875451919560E-05
 115   6            -7.295678073671E-05 -3.266794105272E-05  1.423357234920E-05
 116   6             7.295678074737E-05  3.266794103673E-05  1.423357234209E-05
 117   6            -7.295678074026E-05  3.266794104206E-05 -1.423357234320E-05
 118   6             7.295678075270E-05 -3.266794107759E-05 -1.423357234498E-05
 119   6             1.425428707180E-05 -7.286997573264E-05 -3.245100830185E-05
 120   6            -3.239578070513E-05  1.427296045642E-05 -7.288161034502E-05
 121   6            -1.425428705670E-05  7.286997574685E-05 -3.245100833915E-05
 122   6             3.239578070158E-05  1.427296046264E-05  7.288161033614E-05
 123   6             1.425428706026E-05  7.286997574241E-05  3.245100829297E-05
 124   6             3.239578070868E-05 -1.427296047973E-05 -7.288161033436E-05
 125   6            -1.425428706359E-05 -7.286997572553E-05  3.245100831251E-05
 126   6            -3.239578071934E-05 -1.427296045087E-05  7.288161034591E-05
 127   7             8.658264517702E-05  1.441498974630E-05 -6.398050459624E-05
 128   7            -8.658264520589E-05 -1.441498973698E-05 -6.398050461282E-05
 129   7             8.658264519834E-05 -1.441498974053E-05  6.398050462370E-05
 130   7            -8.658264522987E-05  1.441498978538E-05  6.398050461670E-05
 131   7            -6.395961292899E-05  8.665474689851E-05  1.442861913281E-05
 132   7             1.441351770248E-05 -6.402190898419E-05  8.670553962942E-05
 133   7             6.395961284747E-05 -8.665474687630E-05  1.442861912393E-05
 134   7            -1.441351770470E-05 -6.402190899679E-05 -8.670553961343E-05
 135   7            -6.395961290764E-05 -8.665474688430E-05 -1.442861911727E-05
 136   7            -1.441351770826E-05  6.402190897728E-05  8.670553960144E-05
 137   7             6.395961287325E-05  8.665474689984E-05 -1.442861908885E-05
 138   7             1.441351770470E-05  6.402190895408E-05 -8.670553963475E-05

 RESULTANT FORCE    -7.872175133983E-15  2.355754480377E-15  2.331468351713E-15

 ATOMIC PART

 SYMMETRY ALLOWED FORCES (ANALYTICAL) (DIRECTION, FORCE)

    1 -1.4691637E-05    2 -3.0149293E-06    3  1.3914336E-05    4  1.7744225E-05
    5 -9.2326543E-06    6  4.3895040E-06    7  2.0139955E-06    8  1.9544335E-05
    9 -5.7847850E-06   10  6.7651980E-06   11  1.7576778E-05   12 -6.8845446E-06
   13 -1.6243336E-05   14  1.3797240E-06   15  1.1740698E-05   16  1.4351446E-05
   17 -1.2144645E-05   18  7.0239793E-06   19 -1.2006827E-05   20  4.1262310E-05
   21 -1.0197502E-05   22 -2.3761715E-05   23 -2.1136143E-05   24  3.0624310E-05
   25  4.2917124E-05   26 -1.0034677E-05   27 -2.9841924E-06   28  4.2401597E-05
   29 -4.6012037E-05   30  7.6817934E-06   31  1.3871464E-05   32  4.9810561E-05
   33 -3.5953811E-05   34 -5.7438947E-05   35 -5.5506985E-06   36  2.5137012E-05
   37 -1.4478904E-05   38 -1.0367532E-04   39  7.4550098E-05   40  1.1462235E-04
   41  2.5119582E-05   42 -5.2553953E-05   43 -9.3007605E-05   44  8.8772206E-05
   45 -4.5350022E-06   46  3.0282328E-05   47 -3.0266400E-05   48  3.0196751E-05
   49 -1.2479834E-04   50  8.9724232E-06   51 -1.3243306E-04   52 -7.1355515E-05
   53 -1.5702032E-04   54 -5.8528403E-05   55  5.0049159E-05   56 -5.8226979E-05
   57 -1.6503372E-04   58 -6.1966813E-05   59  4.0663225E-05   60  9.5206129E-05
   61  7.8796134E-05   62 -3.8032686E-05   63  8.2624817E-05   64  5.9162368E-05
   65  1.0443713E-04   66  8.3933386E-06   67  4.1260412E-05   68  7.5908278E-05
   69  1.2150958E-05   70 -3.9433641E-05   71  2.9720747E-05   72  7.1884782E-05
   73  5.7821701E-05   74 -2.1414548E-05   75  6.1565607E-05   76  1.9912445E-04
   77 -8.9160999E-06   78 -8.3500742E-05   79 -1.3011776E-04   80  1.6499514E-04
   81 -4.9402644E-05   82 -7.4837988E-05   83 -1.6448484E-04   84  1.1806509E-04
   85  6.2957059E-05   86 -9.6523736E-06   87 -1.4937591E-04   88 -1.3807363E-04
   89  1.8144388E-05   90 -8.2895102E-05   91 -3.0268014E-05   92 -1.5712004E-04
   93 -2.5629538E-05   94 -1.5721035E-04   95 -4.5555083E-05   96  1.4283223E-04
   97  1.9057522E-04   98 -9.9414273E-05   99  3.2095766E-05  100  9.5495039E-06
  101  2.0563181E-04  102 -7.0156860E-05

 CELL PART

 GRADIENT WITH RESPECT TO THE CELL PARAMETER IN HARTREE/BOHR
ORDER: -D/DA1X, -D/DA1Y, -D/DA1Z
       -D/DA2X, -D/DA2Y, -D/DA2Z
       -D/DA3X, -D/DA3Y, -D/DA3Z
  0.670655616214E-14 -0.743042592788E-05 -0.753223490335E-05
 -0.743753701293E-05 -0.100631396484E-13 -0.753223478966E-05
 -0.743753709820E-05 -0.743042586926E-05 -0.147086072214E-14

STRESS TENSOR, IN HARTREE/BOHR^3:
ORDER: 11 12 13
       21 22 23
       31 32 33
  0.130445974365E-07  0.688914185144E-16 -0.806539580178E-16
 -0.425814187738E-16  0.130321252580E-07  0.602310253044E-16
 -0.984070566176E-16  0.100986779697E-15  0.132106866268E-07

PRESSURE FROM THE STRESS TENSOR,
IN HARTREE/BOHR^3: -0.13096E-07
PRESSURE IN GIGAPASCAL: -0.3853E-03
CONVERSION FACTOR: 1 HARTREE/BOHR^3= 29421 GIGAPASCAL
WHEN USING VALUES FOR BOHR RADIUS AND HARTREE
FROM IUPAC WEBSITE, APRIL 2009
ENTHALPY: -4.1852176236817E+03

 SYMMETRY ALLOWED FORCES (ANALYTICAL) (DIRECTION, FORCE)

    1 -4.3672239E-04    2  1.2074701E-06    3  2.4310013E-06
 TTTTTTTTTTTTTTTTTTTTTTTTTTTTTT TOTGRA_C    TELAPSE     9331.47 TCPU     3318.28
 *******************************************************************************
 LATTICE PARAMETERS (ANGSTROMS AND DEGREES) - BOHR = 0.5291772083 ANGSTROM
 PRIMITIVE CELL - CENTRING CODE 6/1 VOLUME=  2853.094015 - DENSITY  0.964 g/cm^3
         A              B              C           ALPHA      BETA       GAMMA 
    15.47554638    15.47554638    15.47554638   109.471221 109.471221 109.471221
 *******************************************************************************
 ATOMS IN THE ASYMMETRIC UNIT   36 - ATOMS IN THE UNIT CELL:  138
     ATOM                 X/A                 Y/B                 Z/C    
 *******************************************************************************
      1 T   1 H    -1.281762123027E-01  3.263296947868E-01 -2.364501927644E-01
      2 F   1 H    -4.372201124488E-01  1.082739804616E-01  2.364501927644E-01
      3 F   1 H     1.281762123027E-01 -1.082739804616E-01  4.545059070896E-01
      4 F   1 H     4.372201124488E-01 -3.263296947868E-01 -4.545059070896E-01
      5 T   1 H    -2.364501927644E-01 -1.281762123027E-01  3.263296947868E-01
      6 T   1 H     3.263296947868E-01 -2.364501927644E-01 -1.281762123027E-01
      7 F   1 H    -4.545059070896E-01  4.372201124488E-01 -3.263296947868E-01
      8 F   1 H     1.082739804616E-01  2.364501927644E-01 -4.372201124488E-01
      9 F   1 H     2.364501927644E-01 -4.372201124488E-01  1.082739804616E-01
     10 F   1 H    -1.082739804616E-01  4.545059070896E-01  1.281762123027E-01
     11 F   1 H     4.545059070896E-01  1.281762123027E-01 -1.082739804616E-01
     12 F   1 H    -3.263296947868E-01 -4.545059070896E-01  4.372201124488E-01
     13 T   1 H    -2.362920761812E-01  3.291273692489E-01 -1.259455867698E-01
     14 F   1 H     4.550729560187E-01 -1.103464894114E-01  1.259455867698E-01
     15 F   1 H     2.362920761812E-01  1.103464894114E-01 -4.345805545699E-01
     16 F   1 H    -4.550729560187E-01 -3.291273692489E-01  4.345805545699E-01
     17 T   1 H    -1.259455867698E-01 -2.362920761812E-01  3.291273692489E-01
     18 T   1 H     3.291273692489E-01 -1.259455867698E-01 -2.362920761812E-01
     19 F   1 H     4.345805545699E-01 -4.550729560187E-01 -3.291273692489E-01
     20 F   1 H    -1.103464894114E-01  1.259455867698E-01  4.550729560187E-01
     21 F   1 H     1.259455867698E-01  4.550729560187E-01 -1.103464894114E-01
     22 F   1 H     1.103464894114E-01 -4.345805545699E-01  2.362920761812E-01
     23 F   1 H    -4.345805545699E-01  2.362920761812E-01  1.103464894114E-01
     24 F   1 H    -3.291273692489E-01  4.345805545699E-01 -4.550729560187E-01
     25 T   1 H     4.846876712789E-01  1.165923950827E-01  4.889932656594E-01
     26 F   1 H    -3.724008705766E-01 -4.305594380442E-03 -4.889932656594E-01
     27 F   1 H    -4.846876712789E-01  4.305594380442E-03 -3.680952761962E-01
     28 F   1 H     3.724008705766E-01 -1.165923950827E-01  3.680952761962E-01
     29 T   1 H     4.889932656594E-01  4.846876712789E-01  1.165923950827E-01
     30 T   1 H     1.165923950827E-01  4.889932656594E-01  4.846876712789E-01
     31 F   1 H     3.680952761962E-01  3.724008705766E-01 -1.165923950827E-01
     32 F   1 H    -4.305594380442E-03 -4.889932656594E-01 -3.724008705766E-01
     33 F   1 H    -4.889932656594E-01 -3.724008705766E-01 -4.305594380442E-03
     34 F   1 H     4.305594380442E-03 -3.680952761962E-01 -4.846876712789E-01
     35 F   1 H    -3.680952761962E-01 -4.846876712789E-01  4.305594380442E-03
     36 F   1 H    -1.165923950827E-01  3.680952761962E-01  3.724008705766E-01
     37 T   1 H     4.734631905046E-01  2.293704832344E-01 -4.550282739154E-01
     38 F   1 H    -3.156012428502E-01 -7.150853558004E-02  4.550282739154E-01
     39 F   1 H    -4.734631905046E-01  7.150853558004E-02 -2.440927072701E-01
     40 F   1 H     3.156012428502E-01 -2.293704832344E-01  2.440927072701E-01
     41 T   1 H    -4.550282739154E-01  4.734631905046E-01  2.293704832344E-01
     42 T   1 H     2.293704832344E-01 -4.550282739154E-01  4.734631905046E-01
     43 F   1 H     2.440927072701E-01  3.156012428502E-01 -2.293704832344E-01
     44 F   1 H    -7.150853558004E-02  4.550282739154E-01 -3.156012428502E-01
     45 F   1 H     4.550282739154E-01 -3.156012428502E-01 -7.150853558004E-02
     46 F   1 H     7.150853558004E-02 -2.440927072701E-01 -4.734631905046E-01
     47 F   1 H    -2.440927072701E-01 -4.734631905046E-01  7.150853558004E-02
     48 F   1 H    -2.293704832344E-01  2.440927072701E-01  3.156012428502E-01
     49 T   1 H    -4.574359356016E-01  2.260649223114E-01  4.737671693866E-01
     50 F   1 H    -2.477022470752E-01  6.879689501180E-02 -4.737671693866E-01
     51 F   1 H     4.574359356016E-01 -6.879689501180E-02 -3.164991420870E-01
     52 F   1 H     2.477022470752E-01 -2.260649223114E-01  3.164991420870E-01
     53 T   1 H     4.737671693866E-01 -4.574359356016E-01  2.260649223114E-01
     54 T   1 H     2.260649223114E-01  4.737671693866E-01 -4.574359356016E-01
     55 F   1 H     3.164991420870E-01  2.477022470752E-01 -2.260649223114E-01
     56 F   1 H     6.879689501180E-02 -4.737671693866E-01 -2.477022470752E-01
     57 F   1 H    -4.737671693866E-01 -2.477022470752E-01  6.879689501180E-02
     58 F   1 H    -6.879689501180E-02 -3.164991420870E-01  4.574359356016E-01
     59 F   1 H    -3.164991420870E-01  4.574359356016E-01 -6.879689501180E-02
     60 F   1 H    -2.260649223114E-01  3.164991420870E-01  2.477022470752E-01
     61 T 248 CD   -2.517139887240E-01  2.482860112760E-01 -5.000000000000E-01
     62 F 248 CD    2.517139887240E-01 -2.482860112760E-01 -5.000000000000E-01
     63 T 248 CD   -5.000000000000E-01 -2.517139887240E-01  2.482860112760E-01
     64 T 248 CD    2.482860112760E-01 -5.000000000000E-01 -2.517139887240E-01
     65 F 248 CD   -5.000000000000E-01  2.517139887240E-01 -2.482860112760E-01
     66 F 248 CD   -2.482860112760E-01 -5.000000000000E-01  2.517139887240E-01
     67 T   6 C    -3.730196473700E-01  2.497251211543E-01 -3.712780221862E-01
     68 F   6 C    -3.789968566596E-01 -1.741625183870E-03  3.712780221862E-01
     69 F   6 C     3.730196473700E-01  1.741625183870E-03 -3.772552314757E-01
     70 F   6 C     3.789968566596E-01 -2.497251211543E-01  3.772552314757E-01
     71 T   6 C    -3.712780221862E-01 -3.730196473700E-01  2.497251211543E-01
     72 T   6 C     2.497251211543E-01 -3.712780221862E-01 -3.730196473700E-01
     73 F   6 C     3.772552314757E-01  3.789968566596E-01 -2.497251211543E-01
     74 F   6 C    -1.741625183870E-03  3.712780221862E-01 -3.789968566596E-01
     75 F   6 C     3.712780221862E-01 -3.789968566596E-01 -1.741625183870E-03
     76 F   6 C     1.741625183870E-03 -3.772552314757E-01  3.730196473700E-01
     77 F   6 C    -3.772552314757E-01  3.730196473700E-01  1.741625183870E-03
     78 F   6 C    -2.497251211543E-01  3.772552314757E-01  3.789968566596E-01
     79 T   6 C    -2.101954636688E-01  3.047844309035E-01 -2.629399772066E-01
     80 F   6 C    -4.322755918899E-01  5.274451353784E-02  2.629399772066E-01
     81 F   6 C     2.101954636688E-01 -5.274451353784E-02 -4.850201054277E-01
     82 F   6 C     4.322755918899E-01 -3.047844309035E-01  4.850201054277E-01
     83 T   6 C    -2.629399772066E-01 -2.101954636688E-01  3.047844309035E-01
     84 T   6 C     3.047844309035E-01 -2.629399772066E-01 -2.101954636688E-01
     85 F   6 C     4.850201054277E-01  4.322755918899E-01 -3.047844309035E-01
     86 F   6 C     5.274451353784E-02  2.629399772066E-01 -4.322755918899E-01
     87 F   6 C     2.629399772066E-01 -4.322755918899E-01  5.274451353784E-02
     88 F   6 C    -5.274451353784E-02 -4.850201054277E-01  2.101954636688E-01
     89 F   6 C    -4.850201054277E-01  2.101954636688E-01 -5.274451353784E-02
     90 F   6 C    -3.047844309035E-01  4.850201054277E-01  4.322755918899E-01
     91 T   6 C    -4.729132242372E-01  2.034220112187E-01 -4.707177426525E-01
     92 F   6 C    -3.258602461288E-01 -2.195481584735E-03  4.707177426525E-01
     93 F   6 C     4.729132242372E-01  2.195481584735E-03 -3.236647645440E-01
     94 F   6 C     3.258602461288E-01 -2.034220112187E-01  3.236647645440E-01
     95 T   6 C    -4.707177426525E-01 -4.729132242372E-01  2.034220112187E-01
     96 T   6 C     2.034220112187E-01 -4.707177426525E-01 -4.729132242372E-01
     97 F   6 C     3.236647645440E-01  3.258602461288E-01 -2.034220112187E-01
     98 F   6 C    -2.195481584735E-03  4.707177426525E-01 -3.258602461288E-01
     99 F   6 C     4.707177426525E-01 -3.258602461288E-01 -2.195481584735E-03
    100 F   6 C     2.195481584735E-03 -3.236647645440E-01  4.729132242372E-01
    101 F   6 C    -3.236647645440E-01  4.729132242372E-01  2.195481584735E-03
    102 F   6 C    -2.034220112187E-01  3.236647645440E-01  3.258602461288E-01
    103 T   7 N    -2.799298566465E-01  2.693784552969E-01 -3.660632765013E-01
    104 F   7 N    -3.645582682018E-01  8.613341985477E-02  3.660632765013E-01
    105 F   7 N     2.799298566465E-01 -8.613341985477E-02 -4.506916880566E-01
    106 F   7 N     3.645582682018E-01 -2.693784552969E-01  4.506916880566E-01
    107 T   7 N    -3.660632765013E-01 -2.799298566465E-01  2.693784552969E-01
    108 T   7 N     2.693784552969E-01 -3.660632765013E-01 -2.799298566465E-01
    109 F   7 N     4.506916880565E-01  3.645582682018E-01 -2.693784552969E-01
    110 F   7 N     8.613341985477E-02  3.660632765013E-01 -3.645582682018E-01
    111 F   7 N     3.660632765013E-01 -3.645582682018E-01  8.613341985477E-02
    112 F   7 N    -8.613341985477E-02 -4.506916880566E-01  2.799298566465E-01
    113 F   7 N    -4.506916880566E-01  2.799298566465E-01 -8.613341985477E-02
    114 F   7 N    -2.693784552969E-01  4.506916880566E-01  3.645582682018E-01
    115 T   6 C    -2.636005245447E-01  3.061719231514E-01 -2.083659202032E-01
    116 F   6 C    -4.854621566454E-01 -5.523460434143E-02  2.083659202032E-01
    117 F   6 C     2.636005245447E-01  5.523460434143E-02 -4.302275523040E-01
    118 F   6 C     4.854621566454E-01 -3.061719231514E-01  4.302275523040E-01
    119 T   6 C    -2.083659202032E-01 -2.636005245447E-01  3.061719231514E-01
    120 T   6 C     3.061719231514E-01 -2.083659202032E-01 -2.636005245447E-01
    121 F   6 C     4.302275523040E-01  4.854621566454E-01 -3.061719231514E-01
    122 F   6 C    -5.523460434143E-02  2.083659202032E-01 -4.854621566454E-01
    123 F   6 C     2.083659202032E-01 -4.854621566454E-01 -5.523460434143E-02
    124 F   6 C     5.523460434143E-02 -4.302275523040E-01  2.636005245447E-01
    125 F   6 C    -4.302275523040E-01  2.636005245447E-01  5.523460434143E-02
    126 F   6 C    -3.061719231514E-01  4.302275523040E-01  4.854621566454E-01
    127 T   7 N    -3.666613444379E-01  2.716452139930E-01 -2.774186818927E-01
    128 F   7 N    -4.509361041143E-01 -8.924266254520E-02  2.774186818927E-01
    129 F   7 N     3.666613444379E-01  8.924266254520E-02 -3.616934415691E-01
    130 F   7 N     4.509361041143E-01 -2.716452139930E-01  3.616934415691E-01
    131 T   7 N    -2.774186818927E-01 -3.666613444379E-01  2.716452139930E-01
    132 T   7 N     2.716452139930E-01 -2.774186818927E-01 -3.666613444379E-01
    133 F   7 N     3.616934415691E-01  4.509361041143E-01 -2.716452139930E-01
    134 F   7 N    -8.924266254520E-02  2.774186818927E-01 -4.509361041143E-01
    135 F   7 N     2.774186818927E-01 -4.509361041143E-01 -8.924266254520E-02
    136 F   7 N     8.924266254520E-02 -3.616934415691E-01  3.666613444379E-01
    137 F   7 N    -3.616934415691E-01  3.666613444379E-01  8.924266254520E-02
    138 F   7 N    -2.716452139930E-01  3.616934415691E-01  4.509361041143E-01

 TRANSFORMATION MATRIX PRIMITIVE-CRYSTALLOGRAPHIC CELL
  0.0000  1.0000  1.0000  1.0000  0.0000  1.0000  1.0000  1.0000  0.0000

 *******************************************************************************
 CRYSTALLOGRAPHIC CELL (VOLUME=       5706.18802990)
         A              B              C           ALPHA      BETA       GAMMA 
    17.86962174    17.86962174    17.86962174    90.000000  90.000000  90.000000

 COORDINATES IN THE CRYSTALLOGRAPHIC CELL
     ATOM                 X/A                 Y/B                 Z/C    
 *******************************************************************************
      1 T   1 H     1.090278571626E-01 -3.454780499270E-01  2.173018376242E-01
      2 F   1 H    -1.090278571626E-01  3.454780499270E-01  2.173018376242E-01
      3 F   1 H     1.090278571626E-01  3.454780499270E-01 -2.173018376242E-01
      4 F   1 H    -1.090278571626E-01 -3.454780499270E-01 -2.173018376242E-01
      5 T   1 H     2.173018376242E-01  1.090278571626E-01 -3.454780499270E-01
      6 T   1 H    -3.454780499270E-01  2.173018376242E-01  1.090278571626E-01
      7 F   1 H    -2.173018376242E-01 -1.090278571626E-01 -3.454780499270E-01
      8 F   1 H     3.454780499270E-01  2.173018376242E-01 -1.090278571626E-01
      9 F   1 H     2.173018376242E-01 -1.090278571626E-01  3.454780499270E-01
     10 F   1 H     3.454780499270E-01 -2.173018376242E-01  1.090278571626E-01
     11 F   1 H    -2.173018376242E-01  1.090278571626E-01  3.454780499270E-01
     12 F   1 H    -3.454780499270E-01 -2.173018376242E-01 -1.090278571626E-01
     13 T   1 H     2.197369293302E-01 -3.456825161000E-01  1.093904399187E-01
     14 F   1 H    -2.197369293302E-01  3.456825161000E-01  1.093904399187E-01
     15 F   1 H     2.197369293302E-01  3.456825161000E-01 -1.093904399187E-01
     16 F   1 H    -2.197369293302E-01 -3.456825161000E-01 -1.093904399187E-01
     17 T   1 H     1.093904399187E-01  2.197369293302E-01 -3.456825161000E-01
     18 T   1 H    -3.456825161000E-01  1.093904399187E-01  2.197369293302E-01
     19 F   1 H    -1.093904399187E-01 -2.197369293302E-01 -3.456825161000E-01
     20 F   1 H     3.456825161000E-01  1.093904399187E-01 -2.197369293302E-01
     21 F   1 H     1.093904399187E-01 -2.197369293302E-01  3.456825161000E-01
     22 F   1 H     3.456825161000E-01 -1.093904399187E-01  2.197369293302E-01
     23 F   1 H    -1.093904399187E-01  2.197369293302E-01  3.456825161000E-01
     24 F   1 H    -3.456825161000E-01 -1.093904399187E-01 -2.197369293302E-01
     25 T   1 H     6.044899473159E-02  4.285442709278E-01  5.614340035115E-02
     26 F   1 H    -6.044899473159E-02 -4.285442709278E-01  5.614340035114E-02
     27 F   1 H     6.044899473159E-02 -4.285442709278E-01 -5.614340035115E-02
     28 F   1 H    -6.044899473159E-02  4.285442709278E-01 -5.614340035114E-02
     29 T   1 H     5.614340035115E-02  6.044899473159E-02  4.285442709278E-01
     30 T   1 H     4.285442709278E-01  5.614340035114E-02  6.044899473159E-02
     31 F   1 H    -5.614340035115E-02 -6.044899473159E-02  4.285442709278E-01
     32 F   1 H    -4.285442709278E-01  5.614340035114E-02 -6.044899473159E-02
     33 F   1 H     5.614340035115E-02 -6.044899473159E-02 -4.285442709278E-01
     34 F   1 H    -4.285442709278E-01 -5.614340035115E-02  6.044899473159E-02
     35 F   1 H    -5.614340035114E-02  6.044899473159E-02 -4.285442709278E-01
     36 F   1 H     4.285442709278E-01 -5.614340035114E-02 -6.044899473159E-02
     37 T   1 H     1.504395094072E-01  3.945322166774E-01  7.893097382720E-02
     38 F   1 H    -1.504395094072E-01 -3.945322166774E-01  7.893097382720E-02
     39 F   1 H     1.504395094072E-01 -3.945322166774E-01 -7.893097382720E-02
     40 F   1 H    -1.504395094072E-01  3.945322166774E-01 -7.893097382720E-02
     41 T   1 H     7.893097382720E-02  1.504395094072E-01  3.945322166774E-01
     42 T   1 H     3.945322166774E-01  7.893097382720E-02  1.504395094072E-01
     43 F   1 H    -7.893097382720E-02 -1.504395094072E-01  3.945322166774E-01
     44 F   1 H    -3.945322166774E-01  7.893097382720E-02 -1.504395094072E-01
     45 F   1 H     7.893097382720E-02 -1.504395094072E-01 -3.945322166774E-01
     46 F   1 H    -3.945322166774E-01 -7.893097382720E-02  1.504395094072E-01
     47 F   1 H    -7.893097382720E-02  1.504395094072E-01 -3.945322166774E-01
     48 F   1 H     3.945322166774E-01 -7.893097382720E-02 -1.504395094072E-01
     49 T   1 H     7.863401364979E-02  3.951331557368E-01  1.474309086616E-01
     50 F   1 H    -7.863401364979E-02 -3.951331557368E-01  1.474309086616E-01
     51 F   1 H     7.863401364979E-02 -3.951331557368E-01 -1.474309086616E-01
     52 F   1 H    -7.863401364979E-02  3.951331557368E-01 -1.474309086616E-01
     53 T   1 H     1.474309086616E-01  7.863401364979E-02  3.951331557368E-01
     54 T   1 H     3.951331557368E-01  1.474309086616E-01  7.863401364979E-02
     55 F   1 H    -1.474309086616E-01 -7.863401364979E-02  3.951331557368E-01
     56 F   1 H    -3.951331557368E-01  1.474309086616E-01 -7.863401364979E-02
     57 F   1 H     1.474309086616E-01 -7.863401364979E-02 -3.951331557368E-01
     58 F   1 H    -3.951331557368E-01 -1.474309086616E-01  7.863401364979E-02
     59 F   1 H    -1.474309086616E-01  7.863401364979E-02 -3.951331557368E-01
     60 F   1 H     3.951331557368E-01 -1.474309086616E-01 -7.863401364979E-02
     61 T 248 CD   -5.000000000000E-01  0.000000000000E+00 -2.517139887240E-01
     62 F 248 CD   -5.000000000000E-01 -5.260366263457E-17  2.517139887240E-01
     63 T 248 CD   -2.517139887240E-01 -5.000000000000E-01  0.000000000000E+00
     64 T 248 CD    0.000000000000E+00 -2.517139887240E-01 -5.000000000000E-01
     65 F 248 CD    2.517139887240E-01 -5.000000000000E-01  2.630183131728E-17
     66 F 248 CD    1.052073252691E-16  2.517139887240E-01  5.000000000000E-01
     67 T   6 C     1.257333731691E-01 -4.970113953552E-01  1.239917479852E-01
     68 F   6 C    -1.257333731691E-01  4.970113953552E-01  1.239917479852E-01
     69 F   6 C     1.257333731691E-01  4.970113953552E-01 -1.239917479852E-01
     70 F   6 C    -1.257333731691E-01 -4.970113953552E-01 -1.239917479852E-01
     71 T   6 C     1.239917479852E-01  1.257333731691E-01 -4.970113953552E-01
     72 T   6 C    -4.970113953552E-01  1.239917479852E-01  1.257333731691E-01
     73 F   6 C    -1.239917479852E-01 -1.257333731691E-01 -4.970113953552E-01
     74 F   6 C     4.970113953552E-01  1.239917479852E-01 -1.257333731691E-01
     75 F   6 C     1.239917479852E-01 -1.257333731691E-01  4.970113953552E-01
     76 F   6 C     4.970113953552E-01 -1.239917479852E-01  1.257333731691E-01
     77 F   6 C    -1.239917479852E-01  1.257333731691E-01  4.970113953552E-01
     78 F   6 C    -4.970113953552E-01 -1.239917479852E-01 -1.257333731691E-01
     79 T   6 C     1.260199586828E-01 -3.889599358894E-01  1.787644722207E-01
     80 F   6 C    -1.260199586828E-01  3.889599358894E-01  1.787644722207E-01
     81 F   6 C     1.260199586828E-01  3.889599358894E-01 -1.787644722207E-01
     82 F   6 C    -1.260199586828E-01 -3.889599358894E-01 -1.787644722207E-01
     83 T   6 C     1.787644722207E-01  1.260199586828E-01 -3.889599358894E-01
     84 T   6 C    -3.889599358894E-01  1.787644722207E-01  1.260199586828E-01
     85 F   6 C    -1.787644722207E-01 -1.260199586828E-01 -3.889599358894E-01
     86 F   6 C     3.889599358894E-01  1.787644722207E-01 -1.260199586828E-01
     87 F   6 C     1.787644722207E-01 -1.260199586828E-01  3.889599358894E-01
     88 F   6 C     3.889599358894E-01 -1.787644722207E-01  1.260199586828E-01
     89 F   6 C    -1.787644722207E-01  1.260199586828E-01  3.889599358894E-01
     90 F   6 C    -3.889599358894E-01 -1.787644722207E-01 -1.260199586828E-01
     91 T   6 C     1.028087464017E-01  4.264735109458E-01  1.006132648170E-01
     92 F   6 C    -1.028087464017E-01 -4.264735109458E-01  1.006132648170E-01
     93 F   6 C     1.028087464017E-01 -4.264735109458E-01 -1.006132648170E-01
     94 F   6 C    -1.028087464017E-01  4.264735109458E-01 -1.006132648170E-01
     95 T   6 C     1.006132648170E-01  1.028087464017E-01  4.264735109458E-01
     96 T   6 C     4.264735109458E-01  1.006132648170E-01  1.028087464017E-01
     97 F   6 C    -1.006132648170E-01 -1.028087464017E-01  4.264735109458E-01
     98 F   6 C    -4.264735109458E-01  1.006132648170E-01 -1.028087464017E-01
     99 F   6 C     1.006132648170E-01 -1.028087464017E-01 -4.264735109458E-01
    100 F   6 C    -4.264735109458E-01 -1.006132648170E-01  1.028087464017E-01
    101 F   6 C    -1.006132648170E-01  1.028087464017E-01 -4.264735109458E-01
    102 F   6 C     4.264735109458E-01 -1.006132648170E-01 -1.028087464017E-01
    103 T   7 N     9.162251772108E-02 -4.576857942224E-01  1.777559375758E-01
    104 F   7 N    -9.162251772108E-02  4.576857942224E-01  1.777559375758E-01
    105 F   7 N     9.162251772108E-02  4.576857942224E-01 -1.777559375758E-01
    106 F   7 N    -9.162251772108E-02 -4.576857942224E-01 -1.777559375758E-01
    107 T   7 N     1.777559375758E-01  9.162251772108E-02 -4.576857942224E-01
    108 T   7 N    -4.576857942224E-01  1.777559375758E-01  9.162251772108E-02
    109 F   7 N    -1.777559375758E-01 -9.162251772108E-02 -4.576857942224E-01
    110 F   7 N     4.576857942224E-01  1.777559375758E-01 -9.162251772108E-02
    111 F   7 N     1.777559375758E-01 -9.162251772108E-02  4.576857942224E-01
    112 F   7 N     4.576857942224E-01 -1.777559375758E-01  9.162251772108E-02
    113 F   7 N    -1.777559375758E-01  9.162251772108E-02  4.576857942224E-01
    114 F   7 N    -4.576857942224E-01 -1.777559375758E-01 -9.162251772108E-02
    115 T   6 C     1.807032637464E-01 -3.890691839496E-01  1.254686594050E-01
    116 F   6 C    -1.807032637464E-01  3.890691839496E-01  1.254686594050E-01
    117 F   6 C     1.807032637464E-01  3.890691839496E-01 -1.254686594050E-01
    118 F   6 C    -1.807032637464E-01 -3.890691839496E-01 -1.254686594050E-01
    119 T   6 C     1.254686594050E-01  1.807032637464E-01 -3.890691839496E-01
    120 T   6 C    -3.890691839496E-01  1.254686594050E-01  1.807032637464E-01
    121 F   6 C    -1.254686594050E-01 -1.807032637464E-01 -3.890691839496E-01
    122 F   6 C     3.890691839496E-01  1.254686594050E-01 -1.807032637464E-01
    123 F   6 C     1.254686594050E-01 -1.807032637464E-01  3.890691839496E-01
    124 F   6 C     3.890691839496E-01 -1.254686594050E-01  1.807032637464E-01
    125 F   6 C    -1.254686594050E-01  1.807032637464E-01  3.890691839496E-01
    126 F   6 C    -3.890691839496E-01 -1.254686594050E-01 -1.807032637464E-01
    127 T   7 N     1.804439382691E-01 -4.578626201618E-01  9.120127572390E-02
    128 F   7 N    -1.804439382691E-01  4.578626201618E-01  9.120127572390E-02
    129 F   7 N     1.804439382691E-01  4.578626201618E-01 -9.120127572390E-02
    130 F   7 N    -1.804439382691E-01 -4.578626201618E-01 -9.120127572390E-02
    131 T   7 N     9.120127572390E-02  1.804439382691E-01 -4.578626201618E-01
    132 T   7 N    -4.578626201618E-01  9.120127572390E-02  1.804439382691E-01
    133 F   7 N    -9.120127572390E-02 -1.804439382691E-01 -4.578626201618E-01
    134 F   7 N     4.578626201618E-01  9.120127572390E-02 -1.804439382691E-01
    135 F   7 N     9.120127572390E-02 -1.804439382691E-01  4.578626201618E-01
    136 F   7 N     4.578626201618E-01 -9.120127572390E-02  1.804439382691E-01
    137 F   7 N    -9.120127572390E-02  1.804439382691E-01  4.578626201618E-01
    138 F   7 N    -4.578626201618E-01 -9.120127572390E-02 -1.804439382691E-01

 T = ATOM BELONGING TO THE ASYMMETRIC UNIT

 *******************************************************************************
 * CELL DEFORMATION
 *******************************************************************************

    ELASTIC STRAIN MATRIX (ADIMENSIONAL)

    1   -0.0150000000    0.0000000000    0.0000000000
    2    0.0000000000    0.0000000000    0.0000000000
    3    0.0000000000    0.0000000000    0.0000000000

 LATTICE PARAMETERS (ANGSTROMS AND DEGREES) OF
 (1) ORIGINAL PRIMITIVE CELL
 (2) ORIGINAL CRYSTALLOGRAPHIC CELL
 (3) DEFORMED PRIMITIVE CELL
 (4) DEFORMED CRYSTALLOGRAPHIC CELL

            A           B           C        ALPHA       BETA        GAMMA         VOL
 (1)   15.475546   15.475546   15.475546  109.471221  109.471221  109.471221 2853.094015
 (2)   17.869622   17.869622   17.869622   90.000000   90.000000   90.000000 5706.188030
 (3)   15.398557   15.398557   15.398557  110.285563  109.065590  109.065590 2810.297605
 (4)   17.601577   17.869622   17.869622   90.000000   90.000000   90.000000 5620.595209

 * CELL DEFORMATION COMPLETE - NO. OF SYMMOPS   4
 *******************************************************************************
 LATTICE PARAMETERS (ANGSTROMS AND DEGREES) - BOHR = 0.5291772083 ANGSTROM
 PRIMITIVE CELL - CENTRING CODE 6/1 VOLUME=  2810.297605 - DENSITY  0.978 g/cm^3
         A              B              C           ALPHA      BETA       GAMMA 
    15.39855748    15.39855748    15.39855748   110.285563 109.065590 109.065590
 *******************************************************************************
 ATOMS IN THE ASYMMETRIC UNIT   36 - ATOMS IN THE UNIT CELL:  138
     ATOM                 X/A                 Y/B                 Z/C    
 *******************************************************************************
      1 T   1 H    -1.281762123027E-01  3.263296947868E-01 -2.364501927644E-01
      2 F   1 H    -4.372201124488E-01  1.082739804616E-01  2.364501927644E-01
      3 F   1 H     1.281762123027E-01 -1.082739804616E-01  4.545059070896E-01
      4 F   1 H     4.372201124488E-01 -3.263296947868E-01 -4.545059070896E-01
      5 T   1 H    -2.364501927644E-01 -1.281762123027E-01  3.263296947868E-01
      6 T   1 H     3.263296947868E-01 -2.364501927644E-01 -1.281762123027E-01
      7 F   1 H    -4.545059070896E-01  4.372201124488E-01 -3.263296947868E-01
      8 F   1 H     1.082739804616E-01  2.364501927644E-01 -4.372201124488E-01
      9 F   1 H     2.364501927644E-01 -4.372201124488E-01  1.082739804616E-01
     10 F   1 H    -1.082739804616E-01  4.545059070896E-01  1.281762123027E-01
     11 F   1 H     4.545059070896E-01  1.281762123027E-01 -1.082739804616E-01
     12 F   1 H    -3.263296947868E-01 -4.545059070896E-01  4.372201124488E-01
     13 T   1 H    -2.362920761812E-01  3.291273692489E-01 -1.259455867698E-01
     14 F   1 H     4.550729560187E-01 -1.103464894114E-01  1.259455867698E-01
     15 F   1 H     2.362920761812E-01  1.103464894114E-01 -4.345805545699E-01
     16 F   1 H    -4.550729560187E-01 -3.291273692489E-01  4.345805545699E-01
     17 T   1 H    -1.259455867698E-01 -2.362920761812E-01  3.291273692489E-01
     18 T   1 H     3.291273692489E-01 -1.259455867698E-01 -2.362920761812E-01
     19 F   1 H     4.345805545699E-01 -4.550729560187E-01 -3.291273692489E-01
     20 F   1 H    -1.103464894114E-01  1.259455867698E-01  4.550729560187E-01
     21 F   1 H     1.259455867698E-01  4.550729560187E-01 -1.103464894114E-01
     22 F   1 H     1.103464894114E-01 -4.345805545699E-01  2.362920761812E-01
     23 F   1 H    -4.345805545699E-01  2.362920761812E-01  1.103464894114E-01
     24 F   1 H    -3.291273692489E-01  4.345805545699E-01 -4.550729560187E-01
     25 T   1 H     4.846876712789E-01  1.165923950827E-01  4.889932656594E-01
     26 F   1 H    -3.724008705766E-01 -4.305594380442E-03 -4.889932656594E-01
     27 F   1 H    -4.846876712789E-01  4.305594380442E-03 -3.680952761962E-01
     28 F   1 H     3.724008705766E-01 -1.165923950827E-01  3.680952761962E-01
     29 T   1 H     4.889932656594E-01  4.846876712789E-01  1.165923950827E-01
     30 T   1 H     1.165923950827E-01  4.889932656594E-01  4.846876712789E-01
     31 F   1 H     3.680952761962E-01  3.724008705766E-01 -1.165923950827E-01
     32 F   1 H    -4.305594380442E-03 -4.889932656594E-01 -3.724008705766E-01
     33 F   1 H    -4.889932656594E-01 -3.724008705766E-01 -4.305594380442E-03
     34 F   1 H     4.305594380442E-03 -3.680952761962E-01 -4.846876712789E-01
     35 F   1 H    -3.680952761962E-01 -4.846876712789E-01  4.305594380442E-03
     36 F   1 H    -1.165923950827E-01  3.680952761962E-01  3.724008705766E-01
     37 T   1 H     4.734631905046E-01  2.293704832344E-01 -4.550282739154E-01
     38 F   1 H    -3.156012428502E-01 -7.150853558004E-02  4.550282739154E-01
     39 F   1 H    -4.734631905046E-01  7.150853558004E-02 -2.440927072701E-01
     40 F   1 H     3.156012428502E-01 -2.293704832344E-01  2.440927072701E-01
     41 T   1 H    -4.550282739154E-01  4.734631905046E-01  2.293704832344E-01
     42 T   1 H     2.293704832344E-01 -4.550282739154E-01  4.734631905046E-01
     43 F   1 H     2.440927072701E-01  3.156012428502E-01 -2.293704832344E-01
     44 F   1 H    -7.150853558004E-02  4.550282739154E-01 -3.156012428502E-01
     45 F   1 H     4.550282739154E-01 -3.156012428502E-01 -7.150853558004E-02
     46 F   1 H     7.150853558004E-02 -2.440927072701E-01 -4.734631905046E-01
     47 F   1 H    -2.440927072701E-01 -4.734631905046E-01  7.150853558004E-02
     48 F   1 H    -2.293704832344E-01  2.440927072701E-01  3.156012428502E-01
     49 T   1 H    -4.574359356016E-01  2.260649223114E-01  4.737671693866E-01
     50 F   1 H    -2.477022470752E-01  6.879689501180E-02 -4.737671693866E-01
     51 F   1 H     4.574359356016E-01 -6.879689501180E-02 -3.164991420870E-01
     52 F   1 H     2.477022470752E-01 -2.260649223114E-01  3.164991420870E-01
     53 T   1 H     4.737671693866E-01 -4.574359356016E-01  2.260649223114E-01
     54 T   1 H     2.260649223114E-01  4.737671693866E-01 -4.574359356016E-01
     55 F   1 H     3.164991420870E-01  2.477022470752E-01 -2.260649223114E-01
     56 F   1 H     6.879689501180E-02 -4.737671693866E-01 -2.477022470752E-01
     57 F   1 H    -4.737671693866E-01 -2.477022470752E-01  6.879689501180E-02
     58 F   1 H    -6.879689501180E-02 -3.164991420870E-01  4.574359356016E-01
     59 F   1 H    -3.164991420870E-01  4.574359356016E-01 -6.879689501180E-02
     60 F   1 H    -2.260649223114E-01  3.164991420870E-01  2.477022470752E-01
     61 T 248 CD   -2.517139887240E-01  2.482860112760E-01 -5.000000000000E-01
     62 F 248 CD    2.517139887240E-01 -2.482860112760E-01 -5.000000000000E-01
     63 T 248 CD   -5.000000000000E-01 -2.517139887240E-01  2.482860112760E-01
     64 T 248 CD    2.482860112760E-01 -5.000000000000E-01 -2.517139887240E-01
     65 F 248 CD   -5.000000000000E-01  2.517139887240E-01 -2.482860112760E-01
     66 F 248 CD   -2.482860112760E-01 -5.000000000000E-01  2.517139887240E-01
     67 T   6 C    -3.730196473700E-01  2.497251211543E-01 -3.712780221862E-01
     68 F   6 C    -3.789968566596E-01 -1.741625183870E-03  3.712780221862E-01
     69 F   6 C     3.730196473700E-01  1.741625183870E-03 -3.772552314757E-01
     70 F   6 C     3.789968566596E-01 -2.497251211543E-01  3.772552314757E-01
     71 T   6 C    -3.712780221862E-01 -3.730196473700E-01  2.497251211543E-01
     72 T   6 C     2.497251211543E-01 -3.712780221862E-01 -3.730196473700E-01
     73 F   6 C     3.772552314757E-01  3.789968566596E-01 -2.497251211543E-01
     74 F   6 C    -1.741625183870E-03  3.712780221862E-01 -3.789968566596E-01
     75 F   6 C     3.712780221862E-01 -3.789968566596E-01 -1.741625183870E-03
     76 F   6 C     1.741625183870E-03 -3.772552314757E-01  3.730196473700E-01
     77 F   6 C    -3.772552314757E-01  3.730196473700E-01  1.741625183870E-03
     78 F   6 C    -2.497251211543E-01  3.772552314757E-01  3.789968566596E-01
     79 T   6 C    -2.101954636688E-01  3.047844309035E-01 -2.629399772066E-01
     80 F   6 C    -4.322755918899E-01  5.274451353784E-02  2.629399772066E-01
     81 F   6 C     2.101954636688E-01 -5.274451353784E-02 -4.850201054277E-01
     82 F   6 C     4.322755918899E-01 -3.047844309035E-01  4.850201054277E-01
     83 T   6 C    -2.629399772066E-01 -2.101954636688E-01  3.047844309035E-01
     84 T   6 C     3.047844309035E-01 -2.629399772066E-01 -2.101954636688E-01
     85 F   6 C     4.850201054277E-01  4.322755918899E-01 -3.047844309035E-01
     86 F   6 C     5.274451353784E-02  2.629399772066E-01 -4.322755918899E-01
     87 F   6 C     2.629399772066E-01 -4.322755918899E-01  5.274451353784E-02
     88 F   6 C    -5.274451353784E-02 -4.850201054277E-01  2.101954636688E-01
     89 F   6 C    -4.850201054277E-01  2.101954636688E-01 -5.274451353784E-02
     90 F   6 C    -3.047844309035E-01  4.850201054277E-01  4.322755918899E-01
     91 T   6 C    -4.729132242372E-01  2.034220112187E-01 -4.707177426525E-01
     92 F   6 C    -3.258602461288E-01 -2.195481584735E-03  4.707177426525E-01
     93 F   6 C     4.729132242372E-01  2.195481584735E-03 -3.236647645440E-01
     94 F   6 C     3.258602461288E-01 -2.034220112187E-01  3.236647645440E-01
     95 T   6 C    -4.707177426525E-01 -4.729132242372E-01  2.034220112187E-01
     96 T   6 C     2.034220112187E-01 -4.707177426525E-01 -4.729132242372E-01
     97 F   6 C     3.236647645440E-01  3.258602461288E-01 -2.034220112187E-01
     98 F   6 C    -2.195481584735E-03  4.707177426525E-01 -3.258602461288E-01
     99 F   6 C     4.707177426525E-01 -3.258602461288E-01 -2.195481584735E-03
    100 F   6 C     2.195481584735E-03 -3.236647645440E-01  4.729132242372E-01
    101 F   6 C    -3.236647645440E-01  4.729132242372E-01  2.195481584735E-03
    102 F   6 C    -2.034220112187E-01  3.236647645440E-01  3.258602461288E-01
    103 T   7 N    -2.799298566465E-01  2.693784552969E-01 -3.660632765013E-01
    104 F   7 N    -3.645582682018E-01  8.613341985477E-02  3.660632765013E-01
    105 F   7 N     2.799298566465E-01 -8.613341985477E-02 -4.506916880566E-01
    106 F   7 N     3.645582682018E-01 -2.693784552969E-01  4.506916880566E-01
    107 T   7 N    -3.660632765013E-01 -2.799298566465E-01  2.693784552969E-01
    108 T   7 N     2.693784552969E-01 -3.660632765013E-01 -2.799298566465E-01
    109 F   7 N     4.506916880565E-01  3.645582682018E-01 -2.693784552969E-01
    110 F   7 N     8.613341985477E-02  3.660632765013E-01 -3.645582682018E-01
    111 F   7 N     3.660632765013E-01 -3.645582682018E-01  8.613341985477E-02
    112 F   7 N    -8.613341985477E-02 -4.506916880566E-01  2.799298566465E-01
    113 F   7 N    -4.506916880566E-01  2.799298566465E-01 -8.613341985477E-02
    114 F   7 N    -2.693784552969E-01  4.506916880566E-01  3.645582682018E-01
    115 T   6 C    -2.636005245447E-01  3.061719231514E-01 -2.083659202032E-01
    116 F   6 C    -4.854621566454E-01 -5.523460434143E-02  2.083659202032E-01
    117 F   6 C     2.636005245447E-01  5.523460434143E-02 -4.302275523040E-01
    118 F   6 C     4.854621566454E-01 -3.061719231514E-01  4.302275523040E-01
    119 T   6 C    -2.083659202032E-01 -2.636005245447E-01  3.061719231514E-01
    120 T   6 C     3.061719231514E-01 -2.083659202032E-01 -2.636005245447E-01
    121 F   6 C     4.302275523040E-01  4.854621566454E-01 -3.061719231514E-01
    122 F   6 C    -5.523460434143E-02  2.083659202032E-01 -4.854621566454E-01
    123 F   6 C     2.083659202032E-01 -4.854621566454E-01 -5.523460434143E-02
    124 F   6 C     5.523460434143E-02 -4.302275523040E-01  2.636005245447E-01
    125 F   6 C    -4.302275523040E-01  2.636005245447E-01  5.523460434143E-02
    126 F   6 C    -3.061719231514E-01  4.302275523040E-01  4.854621566454E-01
    127 T   7 N    -3.666613444379E-01  2.716452139930E-01 -2.774186818927E-01
    128 F   7 N    -4.509361041143E-01 -8.924266254520E-02  2.774186818927E-01
    129 F   7 N     3.666613444379E-01  8.924266254520E-02 -3.616934415691E-01
    130 F   7 N     4.509361041143E-01 -2.716452139930E-01  3.616934415691E-01
    131 T   7 N    -2.774186818927E-01 -3.666613444379E-01  2.716452139930E-01
    132 T   7 N     2.716452139930E-01 -2.774186818927E-01 -3.666613444379E-01
    133 F   7 N     3.616934415691E-01  4.509361041143E-01 -2.716452139930E-01
    134 F   7 N    -8.924266254520E-02  2.774186818927E-01 -4.509361041143E-01
    135 F   7 N     2.774186818927E-01 -4.509361041143E-01 -8.924266254520E-02
    136 F   7 N     8.924266254520E-02 -3.616934415691E-01  3.666613444379E-01
    137 F   7 N    -3.616934415691E-01  3.666613444379E-01  8.924266254520E-02
    138 F   7 N    -2.716452139930E-01  3.616934415691E-01  4.509361041143E-01

 TRANSFORMATION MATRIX PRIMITIVE-CRYSTALLOGRAPHIC CELL
  0.0000  1.0000  1.0000  1.0000  0.0000  1.0000  1.0000  1.0000  0.0000

 *******************************************************************************
 CRYSTALLOGRAPHIC CELL (VOLUME=       5620.59520945)
         A              B              C           ALPHA      BETA       GAMMA 
    17.60157741    17.86962174    17.86962174    90.000000  90.000000  90.000000

 COORDINATES IN THE CRYSTALLOGRAPHIC CELL
     ATOM                 X/A                 Y/B                 Z/C    
 *******************************************************************************
      1 T   1 H     1.090278571626E-01 -3.454780499270E-01  2.173018376242E-01
      2 F   1 H    -1.090278571626E-01  3.454780499270E-01  2.173018376242E-01
      3 F   1 H     1.090278571626E-01  3.454780499270E-01 -2.173018376242E-01
      4 F   1 H    -1.090278571626E-01 -3.454780499270E-01 -2.173018376242E-01
      5 T   1 H     2.173018376242E-01  1.090278571626E-01 -3.454780499270E-01
      6 T   1 H    -3.454780499270E-01  2.173018376242E-01  1.090278571626E-01
      7 F   1 H    -2.173018376242E-01 -1.090278571626E-01 -3.454780499270E-01
      8 F   1 H     3.454780499270E-01  2.173018376242E-01 -1.090278571626E-01
      9 F   1 H     2.173018376242E-01 -1.090278571626E-01  3.454780499270E-01
     10 F   1 H     3.454780499270E-01 -2.173018376242E-01  1.090278571626E-01
     11 F   1 H    -2.173018376242E-01  1.090278571626E-01  3.454780499270E-01
     12 F   1 H    -3.454780499270E-01 -2.173018376242E-01 -1.090278571626E-01
     13 T   1 H     2.197369293302E-01 -3.456825161000E-01  1.093904399187E-01
     14 F   1 H    -2.197369293302E-01  3.456825161000E-01  1.093904399187E-01
     15 F   1 H     2.197369293302E-01  3.456825161000E-01 -1.093904399187E-01
     16 F   1 H    -2.197369293302E-01 -3.456825161000E-01 -1.093904399187E-01
     17 T   1 H     1.093904399187E-01  2.197369293302E-01 -3.456825161000E-01
     18 T   1 H    -3.456825161000E-01  1.093904399187E-01  2.197369293302E-01
     19 F   1 H    -1.093904399187E-01 -2.197369293302E-01 -3.456825161000E-01
     20 F   1 H     3.456825161000E-01  1.093904399187E-01 -2.197369293302E-01
     21 F   1 H     1.093904399187E-01 -2.197369293302E-01  3.456825161000E-01
     22 F   1 H     3.456825161000E-01 -1.093904399187E-01  2.197369293302E-01
     23 F   1 H    -1.093904399187E-01  2.197369293302E-01  3.456825161000E-01
     24 F   1 H    -3.456825161000E-01 -1.093904399187E-01 -2.197369293302E-01
     25 T   1 H     6.044899473159E-02  4.285442709278E-01  5.614340035115E-02
     26 F   1 H    -6.044899473159E-02 -4.285442709278E-01  5.614340035114E-02
     27 F   1 H     6.044899473159E-02 -4.285442709278E-01 -5.614340035115E-02
     28 F   1 H    -6.044899473159E-02  4.285442709278E-01 -5.614340035114E-02
     29 T   1 H     5.614340035114E-02  6.044899473159E-02  4.285442709278E-01
     30 T   1 H     4.285442709278E-01  5.614340035114E-02  6.044899473159E-02
     31 F   1 H    -5.614340035115E-02 -6.044899473159E-02  4.285442709278E-01
     32 F   1 H    -4.285442709278E-01  5.614340035114E-02 -6.044899473159E-02
     33 F   1 H     5.614340035115E-02 -6.044899473159E-02 -4.285442709278E-01
     34 F   1 H    -4.285442709278E-01 -5.614340035115E-02  6.044899473159E-02
     35 F   1 H    -5.614340035114E-02  6.044899473159E-02 -4.285442709278E-01
     36 F   1 H     4.285442709278E-01 -5.614340035114E-02 -6.044899473159E-02
     37 T   1 H     1.504395094072E-01  3.945322166774E-01  7.893097382720E-02
     38 F   1 H    -1.504395094072E-01 -3.945322166774E-01  7.893097382720E-02
     39 F   1 H     1.504395094072E-01 -3.945322166774E-01 -7.893097382720E-02
     40 F   1 H    -1.504395094072E-01  3.945322166774E-01 -7.893097382720E-02
     41 T   1 H     7.893097382720E-02  1.504395094072E-01  3.945322166774E-01
     42 T   1 H     3.945322166774E-01  7.893097382720E-02  1.504395094072E-01
     43 F   1 H    -7.893097382720E-02 -1.504395094072E-01  3.945322166774E-01
     44 F   1 H    -3.945322166774E-01  7.893097382720E-02 -1.504395094072E-01
     45 F   1 H     7.893097382720E-02 -1.504395094072E-01 -3.945322166774E-01
     46 F   1 H    -3.945322166774E-01 -7.893097382720E-02  1.504395094072E-01
     47 F   1 H    -7.893097382720E-02  1.504395094072E-01 -3.945322166774E-01
     48 F   1 H     3.945322166774E-01 -7.893097382720E-02 -1.504395094072E-01
     49 T   1 H     7.863401364979E-02  3.951331557368E-01  1.474309086616E-01
     50 F   1 H    -7.863401364979E-02 -3.951331557368E-01  1.474309086616E-01
     51 F   1 H     7.863401364979E-02 -3.951331557368E-01 -1.474309086616E-01
     52 F   1 H    -7.863401364979E-02  3.951331557368E-01 -1.474309086616E-01
     53 T   1 H     1.474309086616E-01  7.863401364979E-02  3.951331557368E-01
     54 T   1 H     3.951331557368E-01  1.474309086616E-01  7.863401364979E-02
     55 F   1 H    -1.474309086616E-01 -7.863401364979E-02  3.951331557368E-01
     56 F   1 H    -3.951331557368E-01  1.474309086616E-01 -7.863401364979E-02
     57 F   1 H     1.474309086616E-01 -7.863401364979E-02 -3.951331557368E-01
     58 F   1 H    -3.951331557368E-01 -1.474309086616E-01  7.863401364979E-02
     59 F   1 H    -1.474309086616E-01  7.863401364979E-02 -3.951331557368E-01
     60 F   1 H     3.951331557368E-01 -1.474309086616E-01 -7.863401364979E-02
     61 T 248 CD   -5.000000000000E-01  0.000000000000E+00 -2.517139887240E-01
     62 F 248 CD   -5.000000000000E-01 -5.260366263457E-17  2.517139887240E-01
     63 T 248 CD   -2.517139887240E-01  5.000000000000E-01  0.000000000000E+00
     64 T 248 CD   -1.399253027467E-17 -2.517139887240E-01  5.000000000000E-01
     65 F 248 CD    2.517139887240E-01  5.000000000000E-01  2.630183131728E-17
     66 F 248 CD    1.191998555438E-16  2.517139887240E-01  5.000000000000E-01
     67 T   6 C     1.257333731691E-01 -4.970113953552E-01  1.239917479852E-01
     68 F   6 C    -1.257333731691E-01  4.970113953552E-01  1.239917479852E-01
     69 F   6 C     1.257333731691E-01  4.970113953552E-01 -1.239917479852E-01
     70 F   6 C    -1.257333731691E-01 -4.970113953552E-01 -1.239917479852E-01
     71 T   6 C     1.239917479852E-01  1.257333731691E-01 -4.970113953552E-01
     72 T   6 C    -4.970113953552E-01  1.239917479852E-01  1.257333731691E-01
     73 F   6 C    -1.239917479852E-01 -1.257333731691E-01 -4.970113953552E-01
     74 F   6 C     4.970113953552E-01  1.239917479852E-01 -1.257333731691E-01
     75 F   6 C     1.239917479852E-01 -1.257333731691E-01  4.970113953552E-01
     76 F   6 C     4.970113953552E-01 -1.239917479852E-01  1.257333731691E-01
     77 F   6 C    -1.239917479852E-01  1.257333731691E-01  4.970113953552E-01
     78 F   6 C    -4.970113953552E-01 -1.239917479852E-01 -1.257333731691E-01
     79 T   6 C     1.260199586828E-01 -3.889599358894E-01  1.787644722207E-01
     80 F   6 C    -1.260199586828E-01  3.889599358894E-01  1.787644722207E-01
     81 F   6 C     1.260199586828E-01  3.889599358894E-01 -1.787644722207E-01
     82 F   6 C    -1.260199586828E-01 -3.889599358894E-01 -1.787644722207E-01
     83 T   6 C     1.787644722207E-01  1.260199586828E-01 -3.889599358894E-01
     84 T   6 C    -3.889599358894E-01  1.787644722207E-01  1.260199586828E-01
     85 F   6 C    -1.787644722207E-01 -1.260199586828E-01 -3.889599358894E-01
     86 F   6 C     3.889599358894E-01  1.787644722207E-01 -1.260199586828E-01
     87 F   6 C     1.787644722207E-01 -1.260199586828E-01  3.889599358894E-01
     88 F   6 C     3.889599358894E-01 -1.787644722207E-01  1.260199586828E-01
     89 F   6 C    -1.787644722207E-01  1.260199586828E-01  3.889599358894E-01
     90 F   6 C    -3.889599358894E-01 -1.787644722207E-01 -1.260199586828E-01
     91 T   6 C     1.028087464017E-01  4.264735109458E-01  1.006132648170E-01
     92 F   6 C    -1.028087464017E-01 -4.264735109458E-01  1.006132648170E-01
     93 F   6 C     1.028087464017E-01 -4.264735109458E-01 -1.006132648170E-01
     94 F   6 C    -1.028087464017E-01  4.264735109458E-01 -1.006132648170E-01
     95 T   6 C     1.006132648170E-01  1.028087464017E-01  4.264735109458E-01
     96 T   6 C     4.264735109458E-01  1.006132648170E-01  1.028087464017E-01
     97 F   6 C    -1.006132648170E-01 -1.028087464017E-01  4.264735109458E-01
     98 F   6 C    -4.264735109458E-01  1.006132648170E-01 -1.028087464017E-01
     99 F   6 C     1.006132648170E-01 -1.028087464017E-01 -4.264735109458E-01
    100 F   6 C    -4.264735109458E-01 -1.006132648170E-01  1.028087464017E-01
    101 F   6 C    -1.006132648170E-01  1.028087464017E-01 -4.264735109458E-01
    102 F   6 C     4.264735109458E-01 -1.006132648170E-01 -1.028087464017E-01
    103 T   7 N     9.162251772108E-02 -4.576857942224E-01  1.777559375758E-01
    104 F   7 N    -9.162251772108E-02  4.576857942224E-01  1.777559375758E-01
    105 F   7 N     9.162251772108E-02  4.576857942224E-01 -1.777559375758E-01
    106 F   7 N    -9.162251772108E-02 -4.576857942224E-01 -1.777559375758E-01
    107 T   7 N     1.777559375758E-01  9.162251772108E-02 -4.576857942224E-01
    108 T   7 N    -4.576857942224E-01  1.777559375758E-01  9.162251772108E-02
    109 F   7 N    -1.777559375758E-01 -9.162251772108E-02 -4.576857942224E-01
    110 F   7 N     4.576857942224E-01  1.777559375758E-01 -9.162251772108E-02
    111 F   7 N     1.777559375758E-01 -9.162251772108E-02  4.576857942224E-01
    112 F   7 N     4.576857942224E-01 -1.777559375758E-01  9.162251772108E-02
    113 F   7 N    -1.777559375758E-01  9.162251772108E-02  4.576857942224E-01
    114 F   7 N    -4.576857942224E-01 -1.777559375758E-01 -9.162251772108E-02
    115 T   6 C     1.807032637464E-01 -3.890691839496E-01  1.254686594050E-01
    116 F   6 C    -1.807032637464E-01  3.890691839496E-01  1.254686594050E-01
    117 F   6 C     1.807032637464E-01  3.890691839496E-01 -1.254686594050E-01
    118 F   6 C    -1.807032637464E-01 -3.890691839496E-01 -1.254686594050E-01
    119 T   6 C     1.254686594050E-01  1.807032637464E-01 -3.890691839496E-01
    120 T   6 C    -3.890691839496E-01  1.254686594050E-01  1.807032637464E-01
    121 F   6 C    -1.254686594050E-01 -1.807032637464E-01 -3.890691839496E-01
    122 F   6 C     3.890691839496E-01  1.254686594050E-01 -1.807032637464E-01
    123 F   6 C     1.254686594050E-01 -1.807032637464E-01  3.890691839496E-01
    124 F   6 C     3.890691839496E-01 -1.254686594050E-01  1.807032637464E-01
    125 F   6 C    -1.254686594050E-01  1.807032637464E-01  3.890691839496E-01
    126 F   6 C    -3.890691839496E-01 -1.254686594050E-01 -1.807032637464E-01
    127 T   7 N     1.804439382691E-01 -4.578626201618E-01  9.120127572390E-02
    128 F   7 N    -1.804439382691E-01  4.578626201618E-01  9.120127572390E-02
    129 F   7 N     1.804439382691E-01  4.578626201618E-01 -9.120127572390E-02
    130 F   7 N    -1.804439382691E-01 -4.578626201618E-01 -9.120127572390E-02
    131 T   7 N     9.120127572390E-02  1.804439382691E-01 -4.578626201618E-01
    132 T   7 N    -4.578626201618E-01  9.120127572390E-02  1.804439382691E-01
    133 F   7 N    -9.120127572390E-02 -1.804439382691E-01 -4.578626201618E-01
    134 F   7 N     4.578626201618E-01  9.120127572390E-02 -1.804439382691E-01
    135 F   7 N     9.120127572390E-02 -1.804439382691E-01  4.578626201618E-01
    136 F   7 N     4.578626201618E-01 -9.120127572390E-02  1.804439382691E-01
    137 F   7 N    -9.120127572390E-02  1.804439382691E-01  4.578626201618E-01
    138 F   7 N    -4.578626201618E-01 -9.120127572390E-02 -1.804439382691E-01

 T = ATOM BELONGING TO THE ASYMMETRIC UNIT

 ****    4 SYMMOPS - TRANSLATORS IN FRACTIONAL UNITS
 **** MATRICES AND TRANSLATORS IN THE CRYSTALLOGRAPHIC REFERENCE FRAME
   V INV                    ROTATION MATRICES                   TRANSLATORS
   1   1  1.00  0.00  0.00  0.00  1.00  0.00  0.00  0.00  1.00  0.00  0.00  0.00
   2   2  0.00  1.00 -1.00  1.00  0.00 -1.00 -0.00 -0.00 -1.00  0.00  0.00  0.00
   3   3 -1.00  0.00  0.00 -1.00 -0.00  1.00 -1.00  1.00 -0.00  0.00  0.00  0.00
   4   4  0.00 -1.00  1.00 -0.00 -1.00  0.00  1.00 -1.00 -0.00  0.00  0.00  0.00

 DIRECT LATTICE VECTORS CARTESIAN COMPONENTS (ANGSTROM)
          X                    Y                    Z
  -0.880078870508E+01   0.893481086810E+01   0.893481086810E+01
   0.880078870508E+01  -0.893481086810E+01   0.893481086810E+01
   0.880078870508E+01   0.893481086810E+01  -0.893481086810E+01


 CARTESIAN COORDINATES - PRIMITIVE CELL
 *******************************************************************************
 *      ATOM          X(ANGSTROM)         Y(ANGSTROM)         Z(ANGSTROM)
 *******************************************************************************
    1     1 H     1.919062267711E+00 -6.173562070355E+00  3.883101640926E+00
    2     1 H    -1.919062267711E+00  6.173562070355E+00  3.883101640926E+00
    3     1 H     1.919062267711E+00  6.173562070355E+00 -3.883101640926E+00
    4     1 H    -1.919062267711E+00 -6.173562070355E+00 -3.883101640926E+00
    5     1 H     3.824855116312E+00  1.948286566204E+00 -6.173562070355E+00
    6     1 H    -6.080958639300E+00  3.883101640926E+00  1.948286566204E+00
    7     1 H    -3.824855116312E+00 -1.948286566204E+00 -6.173562070355E+00
    8     1 H     6.080958639300E+00  3.883101640926E+00 -1.948286566204E+00
    9     1 H     3.824855116312E+00 -1.948286566204E+00  6.173562070355E+00
   10     1 H     6.080958639300E+00 -3.883101640926E+00  1.948286566204E+00
   11     1 H    -3.824855116312E+00  1.948286566204E+00  6.173562070355E+00
   12     1 H    -6.080958639300E+00 -3.883101640926E+00 -1.948286566204E+00
   13     1 H     3.867716571475E+00 -6.177215803524E+00  1.954765782904E+00
   14     1 H    -3.867716571475E+00  6.177215803524E+00  1.954765782904E+00
   15     1 H     3.867716571475E+00  6.177215803524E+00 -1.954765782904E+00
   16     1 H    -3.867716571475E+00 -6.177215803524E+00 -1.954765782904E+00
   17     1 H     1.925444296160E+00  3.926615808604E+00 -6.177215803524E+00
   18     1 H    -6.084557566471E+00  1.954765782904E+00  3.926615808604E+00
   19     1 H    -1.925444296160E+00 -3.926615808604E+00 -6.177215803524E+00
   20     1 H     6.084557566471E+00  1.954765782904E+00 -3.926615808604E+00
   21     1 H     1.925444296160E+00 -3.926615808604E+00  6.177215803524E+00
   22     1 H     6.084557566471E+00 -1.954765782904E+00  3.926615808604E+00
   23     1 H    -1.925444296160E+00  3.926615808604E+00  6.177215803524E+00
   24     1 H    -6.084557566471E+00 -1.954765782904E+00 -3.926615808604E+00
   25     1 H     1.063997660134E+00  7.657924018695E+00  1.003261327259E+00
   26     1 H    -1.063997660134E+00 -7.657924018695E+00  1.003261327259E+00
   27     1 H     1.063997660134E+00 -7.657924018695E+00 -1.003261327259E+00
   28     1 H    -1.063997660134E+00  7.657924018695E+00 -1.003261327259E+00
   29     1 H     9.882124073501E-01  1.080200670187E+00  7.657924018695E+00
   30     1 H     7.543055158415E+00  1.003261327259E+00  1.080200670187E+00
   31     1 H    -9.882124073501E-01 -1.080200670187E+00  7.657924018695E+00
   32     1 H    -7.543055158415E+00  1.003261327259E+00 -1.080200670187E+00
   33     1 H     9.882124073501E-01 -1.080200670187E+00 -7.657924018695E+00
   34     1 H    -7.543055158415E+00 -1.003261327259E+00  1.080200670187E+00
   35     1 H    -9.882124073501E-01  1.080200670187E+00 -7.657924018695E+00
   36     1 H     7.543055158415E+00 -1.003261327259E+00 -1.080200670187E+00
   37     1 H     2.647972670378E+00  7.050141474769E+00  1.410466645562E+00
   38     1 H    -2.647972670378E+00 -7.050141474769E+00  1.410466645562E+00
   39     1 H     2.647972670378E+00 -7.050141474769E+00 -1.410466645562E+00
   40     1 H    -2.647972670378E+00  7.050141474769E+00 -1.410466645562E+00
   41     1 H     1.389309645879E+00  2.688297127287E+00  7.050141474769E+00
   42     1 H     6.944389352647E+00  1.410466645562E+00  2.688297127287E+00
   43     1 H    -1.389309645879E+00 -2.688297127287E+00  7.050141474769E+00
   44     1 H    -6.944389352647E+00  1.410466645562E+00 -2.688297127287E+00
   45     1 H     1.389309645879E+00 -2.688297127287E+00 -7.050141474769E+00
   46     1 H    -6.944389352647E+00 -1.410466645562E+00  2.688297127287E+00
   47     1 H    -1.389309645879E+00  2.688297127287E+00 -7.050141474769E+00
   48     1 H     6.944389352647E+00 -1.410466645562E+00 -2.688297127287E+00
   49     1 H     1.384082678328E+00  7.060880028448E+00  2.634534570007E+00
   50     1 H    -1.384082678328E+00 -7.060880028448E+00  2.634534570007E+00
   51     1 H     1.384082678328E+00 -7.060880028448E+00 -2.634534570007E+00
   52     1 H    -1.384082678328E+00  7.060880028448E+00 -2.634534570007E+00
   53     1 H     2.595016551457E+00  1.405160079521E+00  7.060880028448E+00
   54     1 H     6.954966828021E+00  2.634534570007E+00  1.405160079521E+00
   55     1 H    -2.595016551457E+00 -1.405160079521E+00  7.060880028448E+00
   56     1 H    -6.954966828021E+00  2.634534570007E+00 -1.405160079521E+00
   57     1 H     2.595016551457E+00 -1.405160079521E+00 -7.060880028448E+00
   58     1 H    -6.954966828021E+00 -2.634534570007E+00  1.405160079521E+00
   59     1 H    -2.595016551457E+00  1.405160079521E+00 -7.060880028448E+00
   60     1 H     6.954966828021E+00 -2.634534570007E+00 -1.405160079521E+00
   61   248 CD    8.800788705078E+00  0.000000000000E+00 -4.498033764208E+00
   62   248 CD    8.800788705079E+00 -9.400075532184E-16 -1.337158797199E+01
   63   248 CD   -4.430563257745E+00  8.934810868100E+00  0.000000000000E+00
   64   248 CD   -2.462906047935E-16 -4.498033764208E+00  8.934810868100E+00
   65   248 CD   -1.317101415241E+01  8.934810868100E+00  4.700037766092E-16
   66   248 CD    2.098105484634E-15 -1.337158797199E+01  8.934810868100E+00
   67     6 C     2.213105700876E+00  8.988216102621E+00  2.215685634906E+00
   68     6 C    -2.213105700876E+00 -8.988216102621E+00  2.215685634906E+00
   69     6 C     2.213105700876E+00 -8.988216102621E+00 -2.215685634906E+00
   70     6 C    -2.213105700876E+00  8.988216102621E+00 -2.215685634906E+00
   71     6 C     2.182450350382E+00  2.246807818148E+00  8.988216102621E+00
   72     6 C     8.853392861082E+00  2.215685634906E+00  2.246807818148E+00
   73     6 C    -2.182450350382E+00 -2.246807818148E+00  8.988216102621E+00
   74     6 C    -8.853392861082E+00  2.215685634906E+00 -2.246807818148E+00
   75     6 C     2.182450350382E+00 -2.246807818148E+00 -8.988216102621E+00
   76     6 C    -8.853392861082E+00 -2.215685634906E+00  2.246807818148E+00
   77     6 C    -2.182450350382E+00  2.246807818148E+00 -8.988216102621E+00
   78     6 C     8.853392861082E+00 -2.215685634906E+00 -2.246807818148E+00
   79     6 C     2.218150057981E+00 -6.950566924881E+00  3.194453498455E+00
   80     6 C    -2.218150057981E+00  6.950566924881E+00  3.194453498455E+00
   81     6 C     2.218150057981E+00  6.950566924881E+00 -3.194453498455E+00
   82     6 C    -2.218150057981E+00 -6.950566924881E+00 -3.194453498455E+00
   83     6 C     3.146536695978E+00  2.251928992874E+00 -6.950566924881E+00
   84     6 C    -6.846308421008E+00  3.194453498455E+00  2.251928992874E+00
   85     6 C    -3.146536695978E+00 -2.251928992874E+00 -6.950566924881E+00
   86     6 C     6.846308421008E+00  3.194453498455E+00 -2.251928992874E+00
   87     6 C     3.146536695978E+00 -2.251928992874E+00  6.950566924881E+00
   88     6 C     6.846308421008E+00 -3.194453498455E+00  2.251928992874E+00
   89     6 C    -3.146536695978E+00  2.251928992874E+00  6.950566924881E+00
   90     6 C    -6.846308421008E+00 -3.194453498455E+00 -2.251928992874E+00
   91     6 C     1.809596108231E+00  7.620920321110E+00  1.797920983924E+00
   92     6 C    -1.809596108231E+00 -7.620920321110E+00  1.797920983924E+00
   93     6 C     1.809596108231E+00 -7.620920321110E+00 -1.797920983924E+00
   94     6 C    -1.809596108231E+00  7.620920321110E+00 -1.797920983924E+00
   95     6 C     1.770952169165E+00  1.837153409372E+00  7.620920321110E+00
   96     6 C     7.506606516293E+00  1.797920983924E+00  1.837153409372E+00
   97     6 C    -1.770952169165E+00 -1.837153409372E+00  7.620920321110E+00
   98     6 C    -7.506606516293E+00  1.797920983924E+00 -1.837153409372E+00
   99     6 C     1.770952169165E+00 -1.837153409372E+00 -7.620920321110E+00
  100     6 C    -7.506606516293E+00 -1.797920983924E+00  1.837153409372E+00
  101     6 C    -1.770952169165E+00  1.837153409372E+00 -7.620920321110E+00
  102     6 C     7.506606516293E+00 -1.797920983924E+00 -1.837153409372E+00
  103     7 N     1.612700838181E+00 -8.178672016786E+00  3.176431365844E+00
  104     7 N    -1.612700838181E+00  8.178672016786E+00  3.176431365844E+00
  105     7 N     1.612700838181E+00  8.178672016786E+00 -3.176431365844E+00
  106     7 N    -1.612700838181E+00 -8.178672016786E+00 -3.176431365844E+00
  107     7 N     3.128784895356E+00  1.637259734194E+00 -8.178672016786E+00
  108     7 N    -8.055991936534E+00  3.176431365844E+00  1.637259734194E+00
  109     7 N    -3.128784895356E+00 -1.637259734194E+00 -8.178672016786E+00
  110     7 N     8.055991936534E+00  3.176431365844E+00 -1.637259734194E+00
  111     7 N     3.128784895356E+00 -1.637259734194E+00  8.178672016786E+00
  112     7 N     8.055991936534E+00 -3.176431365844E+00  1.637259734194E+00
  113     7 N    -3.128784895356E+00  1.637259734194E+00  8.178672016786E+00
  114     7 N    -8.055991936534E+00 -3.176431365844E+00 -1.637259734194E+00
  115     6 C     3.180662485100E+00 -6.952519146392E+00  2.242077483315E+00
  116     6 C    -3.180662485100E+00  6.952519146392E+00  2.242077483315E+00
  117     6 C     3.180662485100E+00  6.952519146392E+00 -2.242077483315E+00
  118     6 C    -3.180662485100E+00 -6.952519146392E+00 -2.242077483315E+00
  119     6 C     2.208446321065E+00  3.229098969645E+00 -6.952519146392E+00
  120     6 C    -6.848231359196E+00  2.242077483315E+00  3.229098969645E+00
  121     6 C    -2.208446321065E+00 -3.229098969645E+00 -6.952519146392E+00
  122     6 C     6.848231359196E+00  2.242077483315E+00 -3.229098969645E+00
  123     6 C     2.208446321065E+00 -3.229098969645E+00  6.952519146392E+00
  124     6 C     6.848231359196E+00 -2.242077483315E+00  3.229098969645E+00
  125     6 C    -2.208446321065E+00  3.229098969645E+00  6.952519146392E+00
  126     6 C    -6.848231359196E+00 -2.242077483315E+00 -3.229098969645E+00
  127     7 N     3.176097947637E+00 -8.181831829437E+00  1.629732299045E+00
  128     7 N    -3.176097947637E+00  8.181831829437E+00  1.629732299045E+00
  129     7 N     3.176097947637E+00  8.181831829437E+00 -1.629732299045E+00
  130     7 N    -3.176097947637E+00 -8.181831829437E+00 -1.629732299045E+00
  131     7 N     1.605286314559E+00  3.224464921459E+00 -8.181831829437E+00
  132     7 N    -8.059104351995E+00  1.629732299045E+00  3.224464921459E+00
  133     7 N    -1.605286314559E+00 -3.224464921459E+00 -8.181831829437E+00
  134     7 N     8.059104351995E+00  1.629732299045E+00 -3.224464921459E+00
  135     7 N     1.605286314559E+00 -3.224464921459E+00  8.181831829437E+00
  136     7 N     8.059104351995E+00 -1.629732299045E+00  3.224464921459E+00
  137     7 N    -1.605286314559E+00  3.224464921459E+00  8.181831829437E+00
  138     7 N    -8.059104351995E+00 -1.629732299045E+00 -3.224464921459E+00

 *******************************************************************************
 *                             OPTIMIZATION STARTS                             *
 *******************************************************************************
 RECLASIFICATION OF INDICES FOR INTEGRAL CALC ACCORDING TO DIFFERENT CRITERIA:
           FIXDELTE                  FIXDELTX              FIXDELTN
           0.0000000                0.0000000              *****
 *******************************************************************************

 *******************************************************************************
 COORDINATE OPTIMIZATION - POINT    1
 INFORMATION **** EXCBUF **** EXCH. BIPO BUFFER: WORDS USED =     4000000
 WARNING **** EXCBUF **** EXCH. BIPO BUFFER TOO SMALL - TO AVOID I/O SET EXCHSIZE =     7829442

 DFT PARAMETERS

     ATOM       ELECTRONS   NET CHARGE   R(ANGSTROM)
   1   1  H       1.0000      0.0000     1.11000000
  61 248  CD     20.0000      0.0000     1.52000000
  67   6  C       6.0000      0.0000     0.77000000
 103   7  N       7.0000      0.0000     0.74000000

 SIZE OF GRID=    1998906
 TTTTTTTTTTTTTTTTTTTTTTTTTTTTTT MAKE_GRID2  TELAPSE     9367.54 TCPU     3322.14
 BECKE WEIGHT FUNCTION
 RADSAFE =     2.00
 TOLERANCES - DENSITY:10**- 6; POTENTIAL:10**- 9; GRID WGT:10**-14

 RADIAL INTEGRATION  - INTERVALS (POINTS,UPPER LIMIT):            1( 99,  4.0*R)

 ANGULAR INTEGRATION - INTERVALS (ACCURACY LEVEL [N. POINTS] UPPER LIMIT):
  1(  6[ 146]   0.2)  2( 11[ 302]   0.5)  3( 14[ 590]   0.9)  4( 18[1454]   3.5)
  5( 14[ 590]9999.0)

 *******************************************************************************
 zif8Cd60degrees                                                                 
 CRYSTAL - SCF - TYPE OF CALCULATION :  RESTRICTED CLOSED SHELL
 *******************************************************************************

 CAPPA:IS1  2;IS2  2;IS3  2; K PTS MONK NET   5; SYMMOPS:K SPACE   8;G SPACE   4

 TTTTTTTTTTTTTTTTTTTTTTTTTTTTTT SDIK        TELAPSE     9369.65 TCPU     3324.17

 INFORMATION FROM INTEGRAL EVALUATION

 RESTART FROM A PREVIOUS DENSITY MATRIX - DEP ACTIVE
 NUMBER OF COUPLE SETS (NEW, OLD, FOUND):   50979   50979   50979
 NUMBER OF IRREDUCIBLE G VECTORS        :  185862  185862  185862
 CHARGE NORMALIZATION FACTOR   0.99949660
 TOTAL ATOMIC CHARGES:
   0.8692454   0.8692454   0.8692454   0.8692454   0.8708273   0.8709654
   0.8708273   0.8709654   0.8708273   0.8709654   0.8708273   0.8709654
   0.8709603   0.8709603   0.8709603   0.8709603   0.8693319   0.8710708
   0.8693319   0.8710708   0.8693319   0.8710708   0.8693319   0.8710708
   0.8488038   0.8488038   0.8488038   0.8488038   0.8489798   0.8463779
   0.8489798   0.8463779   0.8489798   0.8463779   0.8489798   0.8463779
   0.8659837   0.8659837   0.8659837   0.8659837   0.8640228   0.8640884
   0.8640228   0.8640884   0.8640228   0.8640884   0.8640228   0.8640884
   0.8644204   0.8644204   0.8644204   0.8644204   0.8661580   0.8643288
   0.8661580   0.8643288   0.8661580   0.8643288   0.8661580   0.8643288
  18.8585484  18.8585484  18.8588474  18.8585779  18.8588474  18.8585779
   5.6461957   5.6461957   5.6461957   5.6461957   5.6458693   5.6404383
   5.6458693   5.6404383   5.6458693   5.6404383   5.6458693   5.6404383
   6.0474746   6.0474746   6.0474746   6.0474746   6.0456120   6.0446473
   6.0456120   6.0446473   6.0456120   6.0446473   6.0456120   6.0446473
   6.3369442   6.3369442   6.3369442   6.3369442   6.3369495   6.3361689
   6.3369495   6.3361689   6.3369495   6.3361689   6.3369495   6.3361689
   7.5880961   7.5880961   7.5880961   7.5880961   7.5894605   7.5918376
   7.5894605   7.5918376   7.5894605   7.5918376   7.5894605   7.5918376
   6.0452694   6.0452694   6.0452694   6.0452694   6.0466231   6.0440796
   6.0466231   6.0440796   6.0466231   6.0440796   6.0466231   6.0440796
   7.5899731   7.5899731   7.5899731   7.5899731   7.5885226   7.5922867
   7.5885226   7.5922867   7.5885226   7.5922867   7.5885226   7.5922867
 TTTTTTTTTTTTTTTTTTTTTTTTTTTTTT MOQGAD      TELAPSE     9426.95 TCPU     3353.23
 TTTTTTTTTTTTTTTTTTTTTTTTTTTTTT SHELLXN     TELAPSE     9543.41 TCPU     3387.84
 TTTTTTTTTTTTTTTTTTTTTTTTTTTTTT MONMO3      TELAPSE     9592.19 TCPU     3436.62
 NUMERICALLY INTEGRATED DENSITY    636.0012955727
 TTTTTTTTTTTTTTTTTTTTTTTTTTTTTT NUMDFT      TELAPSE     9598.88 TCPU     3443.32
 CYC   0 ETOT(AU) -4.184380081711E+03 DETOT -4.18E+03 tst  1.37E-13 PX  1.00E+00
 TTTTTTTTTTTTTTTTTTTTTTTTTTTTTT DIIS        TELAPSE     9599.12 TCPU     3443.55
 TTTTTTTTTTTTTTTTTTTTTTTTTTTTTT FDIK        TELAPSE     9624.16 TCPU     3450.61
 INSULATING STATE
 TOP OF VALENCE BANDS -    BAND    318; K    5; EIG -2.3491666E-01 AU
 TOP OF VALENCE BANDS -    BAND    318; K    1; EIG -2.3501641E-01 AU
 BOTTOM OF VIRTUAL BANDS - BAND    319; K    1; EIG -2.2003516E-02 AU
 INDIRECT ENERGY BAND GAP:   5.7937 eV
 TTTTTTTTTTTTTTTTTTTTTTTTTTTTTT PDIG        TELAPSE     9624.53 TCPU     3450.99
 CHARGE NORMALIZATION FACTOR   1.00000000
 TOTAL ATOMIC CHARGES:
   0.8687047   0.8687047   0.8687047   0.8687047   0.8688937   0.8699639
   0.8688937   0.8699639   0.8688937   0.8699639   0.8688937   0.8699639
   0.8692551   0.8692551   0.8692551   0.8692551   0.8686774   0.8700728
   0.8686774   0.8700728   0.8686774   0.8700728   0.8686774   0.8700728
   0.8456145   0.8456145   0.8456145   0.8456145   0.8455083   0.8493160
   0.8455083   0.8493160   0.8455083   0.8493160   0.8455083   0.8493160
   0.8614591   0.8614591   0.8614591   0.8614591   0.8641318   0.8634331
   0.8641318   0.8634331   0.8641318   0.8634331   0.8641318   0.8634331
   0.8643128   0.8643128   0.8643128   0.8643128   0.8616432   0.8637697
   0.8616432   0.8637697   0.8616432   0.8637697   0.8616432   0.8637697
  18.8549241  18.8549241  18.8496535  18.8548920  18.8496535  18.8548920
   5.6392152   5.6392152   5.6392152   5.6392152   5.6394104   5.6543473
   5.6394104   5.6543473   5.6394104   5.6543473   5.6394104   5.6543473
   6.0370662   6.0370662   6.0370662   6.0370662   6.0428027   6.0513096
   6.0428027   6.0513096   6.0428027   6.0513096   6.0428027   6.0513096
   6.3367562   6.3367562   6.3367562   6.3367562   6.3367352   6.3363302
   6.3367352   6.3363302   6.3367352   6.3363302   6.3367352   6.3363302
   7.6094047   7.6094047   7.6094047   7.6094047   7.5975878   7.5832662
   7.5975878   7.5832662   7.5975878   7.5832662   7.5975878   7.5832662
   6.0419410   6.0419410   6.0419410   6.0419410   6.0368446   6.0504279
   6.0368446   6.0504279   6.0368446   6.0504279   6.0368446   6.0504279
   7.5981425   7.5981425   7.5981425   7.5981425   7.6101687   7.5837529
   7.6101687   7.5837529   7.6101687   7.5837529   7.6101687   7.5837529
 TTTTTTTTTTTTTTTTTTTTTTTTTTTTTT MOQGAD      TELAPSE     9624.55 TCPU     3451.01
 TTTTTTTTTTTTTTTTTTTTTTTTTTTTTT SHELLXN     TELAPSE     9706.00 TCPU     3490.41
 TTTTTTTTTTTTTTTTTTTTTTTTTTTTTT MONMO3      TELAPSE     9709.08 TCPU     3493.49
 NUMERICALLY INTEGRATED DENSITY    636.0012857753
 TTTTTTTTTTTTTTTTTTTTTTTTTTTTTT NUMDFT      TELAPSE     9716.04 TCPU     3500.45
 CYC   1 ETOT(AU) -4.185130113275E+03 DETOT -7.50E-01 tst  0.00E+00 PX  1.23E-02
 TTTTTTTTTTTTTTTTTTTTTTTTTTTTTT DIIS        TELAPSE     9721.56 TCPU     3505.97
 DIIS TEST: 0.77773E-02 AT SCF   CYCLE   1 - MIX   30 %
 TTTTTTTTTTTTTTTTTTTTTTTTTTTTTT FDIK        TELAPSE     9747.05 TCPU     3522.37
 INSULATING STATE
 TOP OF VALENCE BANDS -    BAND    318; K    5; EIG -2.3055013E-01 AU
 TOP OF VALENCE BANDS -    BAND    318; K    1; EIG -2.3060150E-01 AU
 BOTTOM OF VIRTUAL BANDS - BAND    319; K    1; EIG -2.0092258E-02 AU
 INDIRECT ENERGY BAND GAP:   5.7269 eV
 TTTTTTTTTTTTTTTTTTTTTTTTTTTTTT PDIG        TELAPSE     9747.41 TCPU     3522.73
 CHARGE NORMALIZATION FACTOR   1.00000000
 TOTAL ATOMIC CHARGES:
   0.8696083   0.8696083   0.8696083   0.8696083   0.8702137   0.8745079
   0.8702137   0.8745079   0.8702137   0.8745079   0.8702137   0.8745079
   0.8703803   0.8703803   0.8703803   0.8703803   0.8698412   0.8746575
   0.8698412   0.8746575   0.8698412   0.8746575   0.8698412   0.8746575
   0.8488406   0.8488406   0.8488406   0.8488406   0.8488768   0.8502326
   0.8488768   0.8502326   0.8488768   0.8502326   0.8488768   0.8502326
   0.8639139   0.8639139   0.8639139   0.8639139   0.8648970   0.8676558
   0.8648970   0.8676558   0.8648970   0.8676558   0.8648970   0.8676558
   0.8651072   0.8651072   0.8651072   0.8651072   0.8642103   0.8678632
   0.8642103   0.8678632   0.8642103   0.8678632   0.8642103   0.8678632
  18.8593088  18.8593088  18.8572074  18.8593741  18.8572074  18.8593741
   5.6478417   5.6478417   5.6478417   5.6478417   5.6476130   5.6467758
   5.6476130   5.6467758   5.6476130   5.6467758   5.6476130   5.6467758
   6.0432013   6.0432013   6.0432013   6.0432013   6.0489507   6.0479969
   6.0489507   6.0479969   6.0489507   6.0479969   6.0489507   6.0479969
   6.3330488   6.3330488   6.3330488   6.3330488   6.3330606   6.3284353
   6.3330606   6.3284353   6.3330606   6.3284353   6.3330606   6.3284353
   7.5882132   7.5882132   7.5882132   7.5882132   7.5901194   7.5838992
   7.5901194   7.5838992   7.5901194   7.5838992   7.5901194   7.5838992
   6.0480966   6.0480966   6.0480966   6.0480966   6.0425421   6.0476719
   6.0425421   6.0476719   6.0425421   6.0476719   6.0425421   6.0476719
   7.5905356   7.5905356   7.5905356   7.5905356   7.5885704   7.5846759
   7.5885704   7.5846759   7.5885704   7.5846759   7.5885704   7.5846759
 TTTTTTTTTTTTTTTTTTTTTTTTTTTTTT MOQGAD      TELAPSE     9747.43 TCPU     3522.75
 TTTTTTTTTTTTTTTTTTTTTTTTTTTTTT SHELLXN     TELAPSE     9827.04 TCPU     3562.10
 TTTTTTTTTTTTTTTTTTTTTTTTTTTTTT MONMO3      TELAPSE     9830.31 TCPU     3565.37
 NUMERICALLY INTEGRATED DENSITY    636.0012908624
 TTTTTTTTTTTTTTTTTTTTTTTTTTTTTT NUMDFT      TELAPSE     9837.03 TCPU     3572.09
 CYC   2 ETOT(AU) -4.185130905727E+03 DETOT -7.92E-04 tst  3.22E-06 PX  6.61E-03
 TTTTTTTTTTTTTTTTTTTTTTTTTTTTTT DIIS        TELAPSE     9840.54 TCPU     3575.60
 DIIS TEST: 0.32081E-02 AT SCF   CYCLE   2 - DIIS ACTIVE - HISTORY:     2 CYCLES
 TTTTTTTTTTTTTTTTTTTTTTTTTTTTTT FDIK        TELAPSE     9848.16 TCPU     3579.52
 INSULATING STATE
 TOP OF VALENCE BANDS -    BAND    318; K    5; EIG -2.3126169E-01 AU
 TOP OF VALENCE BANDS -    BAND    318; K    1; EIG -2.3131797E-01 AU
 BOTTOM OF VIRTUAL BANDS - BAND    319; K    1; EIG -2.0446146E-02 AU
 INDIRECT ENERGY BAND GAP:   5.7366 eV
 TTTTTTTTTTTTTTTTTTTTTTTTTTTTTT PDIG        TELAPSE     9848.54 TCPU     3579.90
 CHARGE NORMALIZATION FACTOR   1.00000000
 TOTAL ATOMIC CHARGES:
   0.8693794   0.8693794   0.8693794   0.8693794   0.8705288   0.8737746
   0.8705288   0.8737746   0.8705288   0.8737746   0.8705288   0.8737746
   0.8707064   0.8707064   0.8707064   0.8707064   0.8695257   0.8739353
   0.8695257   0.8739353   0.8695257   0.8739353   0.8695257   0.8739353
   0.8487269   0.8487269   0.8487269   0.8487269   0.8487939   0.8498769
   0.8487939   0.8498769   0.8487939   0.8498769   0.8487939   0.8498769
   0.8632473   0.8632473   0.8632473   0.8632473   0.8648513   0.8665539
   0.8648513   0.8665539   0.8648513   0.8665539   0.8648513   0.8665539
   0.8650794   0.8650794   0.8650794   0.8650794   0.8634808   0.8667732
   0.8634808   0.8667732   0.8634808   0.8667732   0.8634808   0.8667732
  18.8538992  18.8538992  18.8515857  18.8538458  18.8515857  18.8538458
   5.6432260   5.6432260   5.6432260   5.6432260   5.6430961   5.6503314
   5.6430961   5.6503314   5.6430961   5.6503314   5.6430961   5.6503314
   6.0406070   6.0406070   6.0406070   6.0406070   6.0432595   6.0467542
   6.0432595   6.0467542   6.0432595   6.0467542   6.0432595   6.0467542
   6.3329910   6.3329910   6.3329910   6.3329910   6.3329860   6.3301392
   6.3329860   6.3301392   6.3329860   6.3301392   6.3329860   6.3301392
   7.6031818   7.6031818   7.6031818   7.6031818   7.5926272   7.5848472
   7.5926272   7.5848472   7.5926272   7.5848472   7.5926272   7.5848472
   6.0425162   6.0425162   6.0425162   6.0425162   6.0399955   6.0460632
   6.0399955   6.0460632   6.0399955   6.0460632   6.0399955   6.0460632
   7.5932615   7.5932615   7.5932615   7.5932615   7.6039474   7.5852704
   7.6039474   7.5852704   7.6039474   7.5852704   7.6039474   7.5852704
 TTTTTTTTTTTTTTTTTTTTTTTTTTTTTT MOQGAD      TELAPSE     9848.56 TCPU     3579.92
 TTTTTTTTTTTTTTTTTTTTTTTTTTTTTT SHELLXN     TELAPSE     9921.49 TCPU     3619.32
 TTTTTTTTTTTTTTTTTTTTTTTTTTTTTT MONMO3      TELAPSE     9924.69 TCPU     3622.52
 NUMERICALLY INTEGRATED DENSITY    636.0012900760
 TTTTTTTTTTTTTTTTTTTTTTTTTTTTTT NUMDFT      TELAPSE     9931.75 TCPU     3629.57
 CYC   3 ETOT(AU) -4.185131281999E+03 DETOT -3.76E-04 tst  1.56E-06 PX  2.44E-03
 TTTTTTTTTTTTTTTTTTTTTTTTTTTTTT DIIS        TELAPSE     9934.02 TCPU     3631.85
 DIIS TEST: 0.61125E-03 AT SCF   CYCLE   3 - DIIS ACTIVE - HISTORY:     3 CYCLES
 TTTTTTTTTTTTTTTTTTTTTTTTTTTTTT FDIK        TELAPSE     9938.41 TCPU     3631.87
 INSULATING STATE
 TOP OF VALENCE BANDS -    BAND    318; K    5; EIG -2.3167842E-01 AU
 TOP OF VALENCE BANDS -    BAND    318; K    1; EIG -2.3173697E-01 AU
 BOTTOM OF VIRTUAL BANDS - BAND    319; K    1; EIG -2.0494503E-02 AU
 INDIRECT ENERGY BAND GAP:   5.7466 eV
 TTTTTTTTTTTTTTTTTTTTTTTTTTTTTT PDIG        TELAPSE     9938.76 TCPU     3632.21
 CHARGE NORMALIZATION FACTOR   1.00000000
 TOTAL ATOMIC CHARGES:
   0.8692745   0.8692745   0.8692745   0.8692745   0.8700509   0.8733093
   0.8700509   0.8733093   0.8700509   0.8733093   0.8700509   0.8733093
   0.8702488   0.8702488   0.8702488   0.8702488   0.8693918   0.8734505
   0.8693918   0.8734505   0.8693918   0.8734505   0.8693918   0.8734505
   0.8482227   0.8482227   0.8482227   0.8482227   0.8482930   0.8498782
   0.8482930   0.8498782   0.8482930   0.8498782   0.8482930   0.8498782
   0.8633234   0.8633234   0.8633234   0.8633234   0.8645927   0.8664048
   0.8645927   0.8664048   0.8645927   0.8664048   0.8645927   0.8664048
   0.8648138   0.8648138   0.8648138   0.8648138   0.8635783   0.8666087
   0.8635783   0.8666087   0.8635783   0.8666087   0.8635783   0.8666087
  18.8543967  18.8543967  18.8515934  18.8543730  18.8515934  18.8543730
   5.6436360   5.6436360   5.6436360   5.6436360   5.6434984   5.6487253
   5.6434984   5.6487253   5.6434984   5.6487253   5.6434984   5.6487253
   6.0400040   6.0400040   6.0400040   6.0400040   6.0459804   6.0481027
   6.0459804   6.0481027   6.0459804   6.0481027   6.0459804   6.0481027
   6.3336683   6.3336683   6.3336683   6.3336683   6.3336245   6.3306783
   6.3336245   6.3306783   6.3336245   6.3306783   6.3336245   6.3306783
   7.5985147   7.5985147   7.5985147   7.5985147   7.5947313   7.5851423
   7.5947313   7.5851423   7.5947313   7.5851423   7.5947313   7.5851423
   6.0451250   6.0451250   6.0451250   6.0451250   6.0394018   6.0474318
   6.0394018   6.0474318   6.0394018   6.0474318   6.0394018   6.0474318
   7.5952207   7.5952207   7.5952207   7.5952207   7.5990998   7.5857921
   7.5990998   7.5857921   7.5990998   7.5857921   7.5990998   7.5857921
 TTTTTTTTTTTTTTTTTTTTTTTTTTTTTT MOQGAD      TELAPSE     9938.77 TCPU     3632.23
 TTTTTTTTTTTTTTTTTTTTTTTTTTTTTT SHELLXN     TELAPSE    10003.79 TCPU     3671.73
 TTTTTTTTTTTTTTTTTTTTTTTTTTTTTT MONMO3      TELAPSE    10009.25 TCPU     3677.19
 NUMERICALLY INTEGRATED DENSITY    636.0012896705
 TTTTTTTTTTTTTTTTTTTTTTTTTTTTTT NUMDFT      TELAPSE    10015.77 TCPU     3683.70
 CYC   4 ETOT(AU) -4.185131349905E+03 DETOT -6.79E-05 tst  1.88E-07 PX  7.21E-04
 TTTTTTTTTTTTTTTTTTTTTTTTTTTTTT DIIS        TELAPSE    10030.38 TCPU     3698.32
 DIIS TEST: 0.91170E-04 AT SCF   CYCLE   4 - DIIS ACTIVE - HISTORY:     4 CYCLES
 TTTTTTTTTTTTTTTTTTTTTTTTTTTTTT FDIK        TELAPSE    10072.49 TCPU     3727.90
 INSULATING STATE
 TOP OF VALENCE BANDS -    BAND    318; K    5; EIG -2.3170971E-01 AU
 TOP OF VALENCE BANDS -    BAND    318; K    1; EIG -2.3176864E-01 AU
 BOTTOM OF VIRTUAL BANDS - BAND    319; K    1; EIG -2.0480787E-02 AU
 INDIRECT ENERGY BAND GAP:   5.7478 eV
 TTTTTTTTTTTTTTTTTTTTTTTTTTTTTT PDIG        TELAPSE    10072.87 TCPU     3728.28
 CHARGE NORMALIZATION FACTOR   1.00000000
 TOTAL ATOMIC CHARGES:
   0.8691556   0.8691556   0.8691556   0.8691556   0.8701490   0.8733360
   0.8701490   0.8733360   0.8701490   0.8733360   0.8701490   0.8733360
   0.8703398   0.8703398   0.8703398   0.8703398   0.8692747   0.8734860
   0.8692747   0.8734860   0.8692747   0.8734860   0.8692747   0.8734860
   0.8482019   0.8482019   0.8482019   0.8482019   0.8482498   0.8498791
   0.8482498   0.8498791   0.8482498   0.8498791   0.8482498   0.8498791
   0.8631775   0.8631775   0.8631775   0.8631775   0.8647428   0.8664961
   0.8647428   0.8664961   0.8647428   0.8664961   0.8647428   0.8664961
   0.8649539   0.8649539   0.8649539   0.8649539   0.8634281   0.8667134
   0.8634281   0.8667134   0.8634281   0.8667134   0.8634281   0.8667134
  18.8544853  18.8544853  18.8519601  18.8544936  18.8519601  18.8544936
   5.6441283   5.6441283   5.6441283   5.6441283   5.6439746   5.6487037
   5.6439746   5.6487037   5.6439746   5.6487037   5.6439746   5.6487037
   6.0411836   6.0411836   6.0411836   6.0411836   6.0454008   6.0479443
   6.0454008   6.0479443   6.0454008   6.0479443   6.0454008   6.0479443
   6.3336357   6.3336357   6.3336357   6.3336357   6.3336238   6.3305290
   6.3336238   6.3305290   6.3336238   6.3305290   6.3336238   6.3305290
   7.5993636   7.5993636   7.5993636   7.5993636   7.5927338   7.5851960
   7.5927338   7.5851960   7.5927338   7.5851960   7.5927338   7.5851960
   6.0445813   6.0445813   6.0445813   6.0445813   6.0406005   6.0472984
   6.0406005   6.0472984   6.0406005   6.0472984   6.0406005   6.0472984
   7.5932815   7.5932815   7.5932815   7.5932815   7.5999808   7.5857874
   7.5999808   7.5857874   7.5999808   7.5857874   7.5999808   7.5857874
 TTTTTTTTTTTTTTTTTTTTTTTTTTTTTT MOQGAD      TELAPSE    10072.89 TCPU     3728.31
 TTTTTTTTTTTTTTTTTTTTTTTTTTTTTT SHELLXN     TELAPSE    10184.51 TCPU     3767.65
 TTTTTTTTTTTTTTTTTTTTTTTTTTTTTT MONMO3      TELAPSE    10233.28 TCPU     3816.42
 NUMERICALLY INTEGRATED DENSITY    636.0012896957
 TTTTTTTTTTTTTTTTTTTTTTTTTTTTTT NUMDFT      TELAPSE    10240.09 TCPU     3823.23
 CYC   5 ETOT(AU) -4.185131356848E+03 DETOT -6.94E-06 tst  5.74E-08 PX  2.69E-04
 TTTTTTTTTTTTTTTTTTTTTTTTTTTTTT DIIS        TELAPSE    10250.38 TCPU     3833.51
 DIIS TEST: 0.20586E-04 AT SCF   CYCLE   5 - DIIS ACTIVE - HISTORY:     5 CYCLES
 TTTTTTTTTTTTTTTTTTTTTTTTTTTTTT FDIK        TELAPSE    10318.06 TCPU     3894.08
 INSULATING STATE
 TOP OF VALENCE BANDS -    BAND    318; K    5; EIG -2.3162873E-01 AU
 TOP OF VALENCE BANDS -    BAND    318; K    1; EIG -2.3168706E-01 AU
 BOTTOM OF VIRTUAL BANDS - BAND    319; K    1; EIG -2.0492558E-02 AU
 INDIRECT ENERGY BAND GAP:   5.7453 eV
 TTTTTTTTTTTTTTTTTTTTTTTTTTTTTT PDIG        TELAPSE    10318.50 TCPU     3894.52
 CHARGE NORMALIZATION FACTOR   1.00000000
 TOTAL ATOMIC CHARGES:
   0.8692058   0.8692058   0.8692058   0.8692058   0.8701323   0.8734370
   0.8701323   0.8734370   0.8701323   0.8734370   0.8701323   0.8734370
   0.8703184   0.8703184   0.8703184   0.8703184   0.8693276   0.8735897
   0.8693276   0.8735897   0.8693276   0.8735897   0.8693276   0.8735897
   0.8482560   0.8482560   0.8482560   0.8482560   0.8483127   0.8499275
   0.8483127   0.8499275   0.8483127   0.8499275   0.8483127   0.8499275
   0.8632416   0.8632416   0.8632416   0.8632416   0.8646745   0.8665327
   0.8646745   0.8665327   0.8646745   0.8665327   0.8646745   0.8665327
   0.8648914   0.8648914   0.8648914   0.8648914   0.8634901   0.8667569
   0.8634901   0.8667569   0.8634901   0.8667569   0.8634901   0.8667569
  18.8543562  18.8543562  18.8516523  18.8543523  18.8516523  18.8543523
   5.6439261   5.6439261   5.6439261   5.6439261   5.6437835   5.6489039
   5.6437835   5.6489039   5.6437835   5.6489039   5.6437835   5.6489039
   6.0403770   6.0403770   6.0403770   6.0403770   6.0454817   6.0477982
   6.0454817   6.0477982   6.0454817   6.0477982   6.0454817   6.0477982
   6.3335133   6.3335133   6.3335133   6.3335133   6.3334990   6.3304151
   6.3334990   6.3304151   6.3334990   6.3304151   6.3334990   6.3304151
   7.5992701   7.5992701   7.5992701   7.5992701   7.5939390   7.5851169
   7.5939390   7.5851169   7.5939390   7.5851169   7.5939390   7.5851169
   6.0446876   6.0446876   6.0446876   6.0446876   6.0397990   6.0471658
   6.0397990   6.0471658   6.0397990   6.0471658   6.0397990   6.0471658
   7.5944722   7.5944722   7.5944722   7.5944722   7.5998815   7.5856955
   7.5998815   7.5856955   7.5998815   7.5856955   7.5998815   7.5856955
 TTTTTTTTTTTTTTTTTTTTTTTTTTTTTT MOQGAD      TELAPSE    10318.52 TCPU     3894.54
 TTTTTTTTTTTTTTTTTTTTTTTTTTTTTT SHELLXN     TELAPSE    10457.15 TCPU     3933.98
 TTTTTTTTTTTTTTTTTTTTTTTTTTTTTT MONMO3      TELAPSE    10464.01 TCPU     3940.84
 NUMERICALLY INTEGRATED DENSITY    636.0012896963
 TTTTTTTTTTTTTTTTTTTTTTTTTTTTTT NUMDFT      TELAPSE    10470.43 TCPU     3947.27
 CYC   6 ETOT(AU) -4.185131359776E+03 DETOT -2.93E-06 tst  1.28E-08 PX  1.68E-04
 TTTTTTTTTTTTTTTTTTTTTTTTTTTTTT DIIS        TELAPSE    10481.42 TCPU     3958.26
 DIIS TEST: 0.73897E-05 AT SCF   CYCLE   6 - DIIS ACTIVE - HISTORY:     6 CYCLES
 TTTTTTTTTTTTTTTTTTTTTTTTTTTTTT FDIK        TELAPSE    10503.44 TCPU     3961.36
 INSULATING STATE
 TOP OF VALENCE BANDS -    BAND    318; K    5; EIG -2.3167524E-01 AU
 TOP OF VALENCE BANDS -    BAND    318; K    1; EIG -2.3173404E-01 AU
 BOTTOM OF VIRTUAL BANDS - BAND    319; K    1; EIG -2.0487742E-02 AU
 INDIRECT ENERGY BAND GAP:   5.7467 eV
 TTTTTTTTTTTTTTTTTTTTTTTTTTTTTT PDIG        TELAPSE    10504.25 TCPU     3962.17
 CHARGE NORMALIZATION FACTOR   1.00000000
 TOTAL ATOMIC CHARGES:
   0.8691834   0.8691834   0.8691834   0.8691834   0.8701454   0.8733677
   0.8701454   0.8733677   0.8701454   0.8733677   0.8701454   0.8733677
   0.8703304   0.8703304   0.8703304   0.8703304   0.8693056   0.8735201
   0.8693056   0.8735201   0.8693056   0.8735201   0.8693056   0.8735201
   0.8482401   0.8482401   0.8482401   0.8482401   0.8482965   0.8499325
   0.8482965   0.8499325   0.8482965   0.8499325   0.8482965   0.8499325
   0.8632254   0.8632254   0.8632254   0.8632254   0.8647114   0.8665155
   0.8647114   0.8665155   0.8647114   0.8665155   0.8647114   0.8665155
   0.8649266   0.8649266   0.8649266   0.8649266   0.8634736   0.8667365
   0.8634736   0.8667365   0.8634736   0.8667365   0.8634736   0.8667365
  18.8544093  18.8544093  18.8518809  18.8544059  18.8518809  18.8544059
   5.6438824   5.6438824   5.6438824   5.6438824   5.6437404   5.6487953
   5.6437404   5.6487953   5.6437404   5.6487953   5.6437404   5.6487953
   6.0406873   6.0406873   6.0406873   6.0406873   6.0455168   6.0479089
   6.0455168   6.0479089   6.0455168   6.0479089   6.0455168   6.0479089
   6.3335725   6.3335725   6.3335725   6.3335725   6.3335590   6.3304524
   6.3335590   6.3304524   6.3335590   6.3304524   6.3335590   6.3304524
   7.5992844   7.5992844   7.5992844   7.5992844   7.5934719   7.5851510
   7.5934719   7.5851510   7.5934719   7.5851510   7.5934719   7.5851510
   6.0447062   6.0447062   6.0447062   6.0447062   6.0401094   6.0472780
   6.0401094   6.0472780   6.0401094   6.0472780   6.0401094   6.0472780
   7.5940015   7.5940015   7.5940015   7.5940015   7.5998742   7.5857495
   7.5998742   7.5857495   7.5998742   7.5857495   7.5998742   7.5857495
 TTTTTTTTTTTTTTTTTTTTTTTTTTTTTT MOQGAD      TELAPSE    10504.26 TCPU     3962.19
 TTTTTTTTTTTTTTTTTTTTTTTTTTTTTT SHELLXN     TELAPSE    10561.10 TCPU     4001.64
 TTTTTTTTTTTTTTTTTTTTTTTTTTTTTT MONMO3      TELAPSE    10579.19 TCPU     4019.73
 NUMERICALLY INTEGRATED DENSITY    636.0012897025
 TTTTTTTTTTTTTTTTTTTTTTTTTTTTTT NUMDFT      TELAPSE    10585.61 TCPU     4026.15
 CYC   7 ETOT(AU) -4.185131360987E+03 DETOT -1.21E-06 tst  2.31E-09 PX  8.30E-05
 TTTTTTTTTTTTTTTTTTTTTTTTTTTTTT DIIS        TELAPSE    10586.09 TCPU     4026.63
 DIIS TEST: 0.35108E-06 AT SCF   CYCLE   7 - DIIS ACTIVE - HISTORY:     7 CYCLES
 TTTTTTTTTTTTTTTTTTTTTTTTTTTTTT FDIK        TELAPSE    10588.95 TCPU     4028.77
 INSULATING STATE
 TOP OF VALENCE BANDS -    BAND    318; K    5; EIG -2.3166300E-01 AU
 TOP OF VALENCE BANDS -    BAND    318; K    1; EIG -2.3172159E-01 AU
 BOTTOM OF VIRTUAL BANDS - BAND    319; K    1; EIG -2.0489406E-02 AU
 INDIRECT ENERGY BAND GAP:   5.7463 eV
 TTTTTTTTTTTTTTTTTTTTTTTTTTTTTT PDIG        TELAPSE    10589.32 TCPU     4029.14
 CHARGE NORMALIZATION FACTOR   1.00000000
 TOTAL ATOMIC CHARGES:
   0.8691720   0.8691720   0.8691720   0.8691720   0.8701431   0.8733847
   0.8701431   0.8733847   0.8701431   0.8733847   0.8701431   0.8733847
   0.8703277   0.8703277   0.8703277   0.8703277   0.8692936   0.8735381
   0.8692936   0.8735381   0.8692936   0.8735381   0.8692936   0.8735381
   0.8482292   0.8482292   0.8482292   0.8482292   0.8482833   0.8499295
   0.8482833   0.8499295   0.8482833   0.8499295   0.8482833   0.8499295
   0.8632031   0.8632031   0.8632031   0.8632031   0.8646985   0.8665212
   0.8646985   0.8665212   0.8646985   0.8665212   0.8646985   0.8665212
   0.8649123   0.8649123   0.8649123   0.8649123   0.8634496   0.8667453
   0.8634496   0.8667453   0.8634496   0.8667453   0.8634496   0.8667453
  18.8544034  18.8544034  18.8517721  18.8544001  18.8517721  18.8544001
   5.6440417   5.6440417   5.6440417   5.6440417   5.6439010   5.6488085
   5.6439010   5.6488085   5.6439010   5.6488085   5.6439010   5.6488085
   6.0406721   6.0406721   6.0406721   6.0406721   6.0454557   6.0478907
   6.0454557   6.0478907   6.0454557   6.0478907   6.0454557   6.0478907
   6.3335782   6.3335782   6.3335782   6.3335782   6.3335670   6.3304507
   6.3335670   6.3304507   6.3335670   6.3304507   6.3335670   6.3304507
   7.5992635   7.5992635   7.5992635   7.5992635   7.5934844   7.5851472
   7.5934844   7.5851472   7.5934844   7.5851472   7.5934844   7.5851472
   6.0446576   6.0446576   6.0446576   6.0446576   6.0400998   6.0472429
   6.0400998   6.0472429   6.0400998   6.0472429   6.0400998   6.0472429
   7.5940338   7.5940338   7.5940338   7.5940338   7.5998753   7.5857111
   7.5998753   7.5857111   7.5998753   7.5857111   7.5998753   7.5857111
 TTTTTTTTTTTTTTTTTTTTTTTTTTTTTT MOQGAD      TELAPSE    10589.34 TCPU     4029.16
 TTTTTTTTTTTTTTTTTTTTTTTTTTTTTT SHELLXN     TELAPSE    10652.91 TCPU     4068.71
 TTTTTTTTTTTTTTTTTTTTTTTTTTTTTT MONMO3      TELAPSE    10655.60 TCPU     4071.40
 NUMERICALLY INTEGRATED DENSITY    636.0012896951
 TTTTTTTTTTTTTTTTTTTTTTTTTTTTTT NUMDFT      TELAPSE    10663.20 TCPU     4079.00
 CYC   8 ETOT(AU) -4.185131360964E+03 DETOT  2.31E-08 tst  1.33E-10 PX  3.29E-05
 TTTTTTTTTTTTTTTTTTTTTTTTTTTTTT DIIS        TELAPSE    10666.85 TCPU     4082.65
 DIIS TEST: 0.16861E-06 AT SCF   CYCLE   8 - DIIS ACTIVE - HISTORY:     8 CYCLES
 TTTTTTTTTTTTTTTTTTTTTTTTTTTTTT FDIK        TELAPSE    10677.81 TCPU     4085.78
 INSULATING STATE
 TOP OF VALENCE BANDS -    BAND    318; K    5; EIG -2.3166643E-01 AU
 TOP OF VALENCE BANDS -    BAND    318; K    1; EIG -2.3172511E-01 AU
 BOTTOM OF VIRTUAL BANDS - BAND    319; K    1; EIG -2.0487864E-02 AU
 INDIRECT ENERGY BAND GAP:   5.7465 eV
 TTTTTTTTTTTTTTTTTTTTTTTTTTTTTT PDIG        TELAPSE    10678.19 TCPU     4086.16
 CHARGE NORMALIZATION FACTOR   1.00000000
 TOTAL ATOMIC CHARGES:
   0.8691749   0.8691749   0.8691749   0.8691749   0.8701424   0.8733818
   0.8701424   0.8733818   0.8701424   0.8733818   0.8701424   0.8733818
   0.8703272   0.8703272   0.8703272   0.8703272   0.8692985   0.8735333
   0.8692985   0.8735333   0.8692985   0.8735333   0.8692985   0.8735333
   0.8482351   0.8482351   0.8482351   0.8482351   0.8482901   0.8499337
   0.8482901   0.8499337   0.8482901   0.8499337   0.8482901   0.8499337
   0.8632163   0.8632163   0.8632163   0.8632163   0.8647106   0.8665253
   0.8647106   0.8665253   0.8647106   0.8665253   0.8647106   0.8665253
   0.8649255   0.8649255   0.8649255   0.8649255   0.8634650   0.8667462
   0.8634650   0.8667462   0.8634650   0.8667462   0.8634650   0.8667462
  18.8543959  18.8543959  18.8518127  18.8543961  18.8518127  18.8543961
   5.6439307   5.6439307   5.6439307   5.6439307   5.6437871   5.6487999
   5.6437871   5.6487999   5.6437871   5.6487999   5.6437871   5.6487999
   6.0406849   6.0406849   6.0406849   6.0406849   6.0454995   6.0478802
   6.0454995   6.0478802   6.0454995   6.0478802   6.0454995   6.0478802
   6.3335636   6.3335636   6.3335636   6.3335636   6.3335513   6.3304381
   6.3335513   6.3304381   6.3335513   6.3304381   6.3335513   6.3304381
   7.5992935   7.5992935   7.5992935   7.5992935   7.5935030   7.5851499
   7.5935030   7.5851499   7.5935030   7.5851499   7.5935030   7.5851499
   6.0446879   6.0446879   6.0446879   6.0446879   6.0401047   6.0472517
   6.0401047   6.0472517   6.0401047   6.0472517   6.0401047   6.0472517
   7.5940321   7.5940321   7.5940321   7.5940321   7.5998827   7.5857507
   7.5998827   7.5857507   7.5998827   7.5857507   7.5998827   7.5857507
 TTTTTTTTTTTTTTTTTTTTTTTTTTTTTT MOQGAD      TELAPSE    10678.21 TCPU     4086.18
 TTTTTTTTTTTTTTTTTTTTTTTTTTTTTT SHELLXN     TELAPSE    10757.01 TCPU     4125.65
 TTTTTTTTTTTTTTTTTTTTTTTTTTTTTT MONMO3      TELAPSE    10759.20 TCPU     4127.84
 NUMERICALLY INTEGRATED DENSITY    636.0012896995
 TTTTTTTTTTTTTTTTTTTTTTTTTTTTTT NUMDFT      TELAPSE    10765.77 TCPU     4134.40
 CYC   9 ETOT(AU) -4.185131360936E+03 DETOT  2.74E-08 tst  1.21E-10 PX  2.21E-05
 TTTTTTTTTTTTTTTTTTTTTTTTTTTTTT DIIS        TELAPSE    10767.92 TCPU     4136.56
 DIIS TEST: 0.28624E-07 AT SCF   CYCLE   9 - DIIS ACTIVE - HISTORY:     9 CYCLES
 TTTTTTTTTTTTTTTTTTTTTTTTTTTTTT FDIK        TELAPSE    10772.30 TCPU     4139.38
 INSULATING STATE
 TOP OF VALENCE BANDS -    BAND    318; K    5; EIG -2.3166676E-01 AU
 TOP OF VALENCE BANDS -    BAND    318; K    1; EIG -2.3172545E-01 AU
 BOTTOM OF VIRTUAL BANDS - BAND    319; K    1; EIG -2.0488456E-02 AU
 INDIRECT ENERGY BAND GAP:   5.7465 eV
 TTTTTTTTTTTTTTTTTTTTTTTTTTTTTT PDIG        TELAPSE    10772.67 TCPU     4139.75
 CHARGE NORMALIZATION FACTOR   1.00000000
 TOTAL ATOMIC CHARGES:
   0.8691768   0.8691768   0.8691768   0.8691768   0.8701460   0.8733794
   0.8701460   0.8733794   0.8701460   0.8733794   0.8701460   0.8733794
   0.8703305   0.8703305   0.8703305   0.8703305   0.8692987   0.8735326
   0.8692987   0.8735326   0.8692987   0.8735326   0.8692987   0.8735326
   0.8482355   0.8482355   0.8482355   0.8482355   0.8482902   0.8499359
   0.8482902   0.8499359   0.8482902   0.8499359   0.8482902   0.8499359
   0.8632127   0.8632127   0.8632127   0.8632127   0.8647067   0.8665237
   0.8647067   0.8665237   0.8647067   0.8665237   0.8647067   0.8665237
   0.8649206   0.8649206   0.8649206   0.8649206   0.8634600   0.8667471
   0.8634600   0.8667471   0.8634600   0.8667471   0.8634600   0.8667471
  18.8544023  18.8544023  18.8518270  18.8543984  18.8518270  18.8543984
   5.6439620   5.6439620   5.6439620   5.6439620   5.6438215   5.6487955
   5.6438215   5.6487955   5.6438215   5.6487955   5.6438215   5.6487955
   6.0406706   6.0406706   6.0406706   6.0406706   6.0454808   6.0478962
   6.0454808   6.0478962   6.0454808   6.0478962   6.0454808   6.0478962
   6.3335708   6.3335708   6.3335708   6.3335708   6.3335581   6.3304388
   6.3335581   6.3304388   6.3335581   6.3304388   6.3335581   6.3304388
   7.5992773   7.5992773   7.5992773   7.5992773   7.5934865   7.5851581
   7.5934865   7.5851581   7.5934865   7.5851581   7.5934865   7.5851581
   6.0446797   6.0446797   6.0446797   6.0446797   6.0400973   6.0472513
   6.0400973   6.0472513   6.0400973   6.0472513   6.0400973   6.0472513
   7.5940314   7.5940314   7.5940314   7.5940314   7.5998834   7.5857303
   7.5998834   7.5857303   7.5998834   7.5857303   7.5998834   7.5857303
 TTTTTTTTTTTTTTTTTTTTTTTTTTTTTT MOQGAD      TELAPSE    10772.69 TCPU     4139.77
 TTTTTTTTTTTTTTTTTTTTTTTTTTTTTT SHELLXN     TELAPSE    10825.10 TCPU     4179.19
 TTTTTTTTTTTTTTTTTTTTTTTTTTTTTT MONMO3      TELAPSE    10829.28 TCPU     4183.38
 NUMERICALLY INTEGRATED DENSITY    636.0012897011
 TTTTTTTTTTTTTTTTTTTTTTTTTTTTTT NUMDFT      TELAPSE    10835.78 TCPU     4189.87
 CYC  10 ETOT(AU) -4.185131360964E+03 DETOT -2.79E-08 tst  1.27E-11 PX  5.96E-06
 TTTTTTTTTTTTTTTTTTTTTTTTTTTTTT DIIS        TELAPSE    10839.63 TCPU     4193.72
 DIIS TEST: 0.49813E-08 AT SCF   CYCLE  10 - DIIS ACTIVE - HISTORY:    10 CYCLES
 TTTTTTTTTTTTTTTTTTTTTTTTTTTTTT FDIK        TELAPSE    10844.07 TCPU     4196.67
 INSULATING STATE
 TOP OF VALENCE BANDS -    BAND    318; K    5; EIG -2.3166603E-01 AU
 TOP OF VALENCE BANDS -    BAND    318; K    1; EIG -2.3172469E-01 AU
 BOTTOM OF VIRTUAL BANDS - BAND    319; K    1; EIG -2.0488409E-02 AU
 INDIRECT ENERGY BAND GAP:   5.7464 eV
 TTTTTTTTTTTTTTTTTTTTTTTTTTTTTT PDIG        TELAPSE    10844.44 TCPU     4197.03
 CHARGE NORMALIZATION FACTOR   1.00000000
 TOTAL ATOMIC CHARGES:
   0.8691737   0.8691737   0.8691737   0.8691737   0.8701442   0.8733815
   0.8701442   0.8733815   0.8701442   0.8733815   0.8701442   0.8733815
   0.8703287   0.8703287   0.8703287   0.8703287   0.8692970   0.8735334
   0.8692970   0.8735334   0.8692970   0.8735334   0.8692970   0.8735334
   0.8482345   0.8482345   0.8482345   0.8482345   0.8482895   0.8499351
   0.8482895   0.8499351   0.8482895   0.8499351   0.8482895   0.8499351
   0.8632121   0.8632121   0.8632121   0.8632121   0.8647070   0.8665246
   0.8647070   0.8665246   0.8647070   0.8665246   0.8647070   0.8665246
   0.8649216   0.8649216   0.8649216   0.8649216   0.8634605   0.8667461
   0.8634605   0.8667461   0.8634605   0.8667461   0.8634605   0.8667461
  18.8543982  18.8543982  18.8518120  18.8543973  18.8518120  18.8543973
   5.6439618   5.6439618   5.6439618   5.6439618   5.6438188   5.6487994
   5.6438188   5.6487994   5.6438188   5.6487994   5.6438188   5.6487994
   6.0406813   6.0406813   6.0406813   6.0406813   6.0454869   6.0478846
   6.0454869   6.0478846   6.0454869   6.0478846   6.0454869   6.0478846
   6.3335690   6.3335690   6.3335690   6.3335690   6.3335564   6.3304401
   6.3335564   6.3304401   6.3335564   6.3304401   6.3335564   6.3304401
   7.5992839   7.5992839   7.5992839   7.5992839   7.5934960   7.5851477
   7.5934960   7.5851477   7.5934960   7.5851477   7.5934960   7.5851477
   6.0446774   6.0446774   6.0446774   6.0446774   6.0401026   6.0472529
   6.0401026   6.0472529   6.0401026   6.0472529   6.0401026   6.0472529
   7.5940287   7.5940287   7.5940287   7.5940287   7.5998769   7.5857423
   7.5998769   7.5857423   7.5998769   7.5857423   7.5998769   7.5857423
 TTTTTTTTTTTTTTTTTTTTTTTTTTTTTT MOQGAD      TELAPSE    10844.46 TCPU     4197.05
 TTTTTTTTTTTTTTTTTTTTTTTTTTTTTT SHELLXN     TELAPSE    10910.46 TCPU     4236.55
 TTTTTTTTTTTTTTTTTTTTTTTTTTTTTT MONMO3      TELAPSE    10913.57 TCPU     4239.66
 NUMERICALLY INTEGRATED DENSITY    636.0012896995
 TTTTTTTTTTTTTTTTTTTTTTTTTTTTTT NUMDFT      TELAPSE    10921.22 TCPU     4247.31
 CYC  11 ETOT(AU) -4.185131360972E+03 DETOT -7.53E-09 tst  2.36E-12 PX  4.16E-06
 TTTTTTTTTTTTTTTTTTTTTTTTTTTTTT DIIS        TELAPSE    10925.36 TCPU     4251.45
 DIIS TEST: 0.17305E-08 AT SCF   CYCLE  11 - DIIS ACTIVE - HISTORY:    11 CYCLES
 TTTTTTTTTTTTTTTTTTTTTTTTTTTTTT FDIK        TELAPSE    10958.92 TCPU     4278.13
 INSULATING STATE
 TOP OF VALENCE BANDS -    BAND    318; K    5; EIG -2.3166602E-01 AU
 TOP OF VALENCE BANDS -    BAND    318; K    1; EIG -2.3172469E-01 AU
 BOTTOM OF VIRTUAL BANDS - BAND    319; K    1; EIG -2.0488335E-02 AU
 INDIRECT ENERGY BAND GAP:   5.7464 eV
 TTTTTTTTTTTTTTTTTTTTTTTTTTTTTT PDIG        TELAPSE    10961.07 TCPU     4280.29
 CHARGE NORMALIZATION FACTOR   1.00000000
 TOTAL ATOMIC CHARGES:
   0.8691743   0.8691743   0.8691743   0.8691743   0.8701444   0.8733811
   0.8701444   0.8733811   0.8701444   0.8733811   0.8701444   0.8733811
   0.8703289   0.8703289   0.8703289   0.8703289   0.8692969   0.8735338
   0.8692969   0.8735338   0.8692969   0.8735338   0.8692969   0.8735338
   0.8482345   0.8482345   0.8482345   0.8482345   0.8482892   0.8499353
   0.8482892   0.8499353   0.8482892   0.8499353   0.8482892   0.8499353
   0.8632126   0.8632126   0.8632126   0.8632126   0.8647076   0.8665245
   0.8647076   0.8665245   0.8647076   0.8665245   0.8647076   0.8665245
   0.8649217   0.8649217   0.8649217   0.8649217   0.8634603   0.8667472
   0.8634603   0.8667472   0.8634603   0.8667472   0.8634603   0.8667472
  18.8543992  18.8543992  18.8518132  18.8543963  18.8518132  18.8543963
   5.6439594   5.6439594   5.6439594   5.6439594   5.6438178   5.6487966
   5.6438178   5.6487966   5.6438178   5.6487966   5.6438178   5.6487966
   6.0406788   6.0406788   6.0406788   6.0406788   6.0454852   6.0478895
   6.0454852   6.0478895   6.0454852   6.0478895   6.0454852   6.0478895
   6.3335689   6.3335689   6.3335689   6.3335689   6.3335564   6.3304391
   6.3335564   6.3304391   6.3335564   6.3304391   6.3335564   6.3304391
   7.5992803   7.5992803   7.5992803   7.5992803   7.5934919   7.5851559
   7.5934919   7.5851559   7.5934919   7.5851559   7.5934919   7.5851559
   6.0446811   6.0446811   6.0446811   6.0446811   6.0401032   6.0472495
   6.0401032   6.0472495   6.0401032   6.0472495   6.0401032   6.0472495
   7.5940323   7.5940323   7.5940323   7.5940323   7.5998819   7.5857358
   7.5998819   7.5857358   7.5998819   7.5857358   7.5998819   7.5857358
 TTTTTTTTTTTTTTTTTTTTTTTTTTTTTT MOQGAD      TELAPSE    10961.09 TCPU     4280.31
 TTTTTTTTTTTTTTTTTTTTTTTTTTTTTT SHELLXN     TELAPSE    11000.33 TCPU     4319.53
 +++ ENERGIES IN A.U. +++
 ::: EXT EL-POLE                                  -5.2271694606708E+03
 ::: EXT EL-SPHEROPOLE                             4.1328567890284E+01
 ::: BIELET ZONE E-E                               8.6227649244782E+03
 ::: TOTAL E-E                                     3.4369240316976E+03
 ::: TOTAL E-N + N-E                              -1.1891360400264E+04
 ::: TOTAL N-N                                     1.1164593905969E+03
 ::: KINETIC ENERGY                                3.5548212603243E+03
 ::: PSEUDO TOTAL   ENERGY                        -3.7831557176454E+03
 ::: VIRIAL COEFFICIENT                            9.6888318701372E-01
 TTTTTTTTTTTTTTTTTTTTTTTTTTTTTT MONMO3      TELAPSE    11006.56 TCPU     4325.75
 NUMERICALLY INTEGRATED DENSITY    636.0012896997
 TTTTTTTTTTTTTTTTTTTTTTTTTTTTTT NUMDFT      TELAPSE    11013.62 TCPU     4332.81
 CYC  12 ETOT(AU) -4.185131360966E+03 DETOT  6.05E-09 tst  9.72E-13 PX  4.16E-06

 == SCF ENDED - CONVERGENCE ON ENERGY      E(AU) -4.1851313609657E+03 CYCLES  12


 ENERGY EXPRESSION=HARTREE+FOCK EXCH*0.27000+(M06        EXCH)*0.73000+M06        CORR


 TOTAL ENERGY(DFT)(AU)( 12) -4.1851313609657E+03 DE 6.1E-09 tester 9.7E-13
 TTTTTTTTTTTTTTTTTTTTTTTTTTTTTT EDFT        TELAPSE    11013.64 TCPU     4332.83

 *******************************************************************************
 *                             FORCE CALCULATION                               *
 *******************************************************************************

 TTTTTTTTTTTTTTTTTTTTTTTTTTTTTT NUMDFG      TELAPSE    11040.42 TCPU     4359.61
 INFORMATION **** EXCPOG **** EXCH. BIPO BUFFER LENGTH (WORDS) =    16000000
 WARNING **** EXCPOG **** EXCH. BIPO BUFFER TOO SMALL - TO AVOID I/O SET EXCHSIZE =     7829442
 WARNING **** GENPOG **** COULOMB BIPO BUFFER TOO SMALL - TO AVOID I/O SET BIPOSIZE =     6311400
 INFORMATION **** GENPOG **** BIPO BUFFER LENGTH (WORDS) =     4000000
 TTTTTTTTTTTTTTTTTTTTTTTTTTTTTT SHELXG      TELAPSE    11624.00 TCPU     4516.72


 D3 DISPERSION ENERGY (AU)       -7.6855252200159E-02
 TOTAL ENERGY + DISP (AU)        -4.1852082162179E+03

 CARTESIAN FORCES IN HARTREE/BOHR (ANALYTICAL)
   ATOM                     X                   Y                   Z
   1   1            -5.628001037023E-04  2.207467879427E-04  6.800473395884E-04
   2   1             5.628001037030E-04 -2.207467879427E-04  6.800473395892E-04
   3   1            -5.628001037020E-04 -2.207467879458E-04 -6.800473395906E-04
   4   1             5.628001037019E-04  2.207467879463E-04 -6.800473395888E-04
   5   1             3.110171867991E-03 -1.812703442909E-03  2.928199682809E-03
   6   1             5.416657559126E-03  3.338292319323E-03 -5.778517520660E-04
   7   1            -3.110171867985E-03  1.812703442908E-03  2.928199682801E-03
   8   1            -5.416657559121E-03  3.338292319321E-03  5.778517520641E-04
   9   1             3.110171867992E-03  1.812703442910E-03 -2.928199682808E-03
  10   1            -5.416657559124E-03 -3.338292319321E-03 -5.778517520653E-04
  11   1            -3.110171867989E-03 -1.812703442910E-03 -2.928199682807E-03
  12   1             5.416657559125E-03 -3.338292319323E-03  5.778517520662E-04
  13   1             3.268681113630E-03  2.975822130138E-03 -1.794362612261E-03
  14   1            -3.268681113634E-03 -2.975822130139E-03 -1.794362612260E-03
  15   1             3.268681113629E-03 -2.975822130141E-03  1.794362612264E-03
  16   1            -3.268681113633E-03  2.975822130141E-03  1.794362612263E-03
  17   1            -4.935464858428E-04  6.254263514512E-04  1.707618801894E-04
  18   1             5.378164764970E-03 -4.849041094289E-04  3.344855277584E-03
  19   1             4.935464858419E-04 -6.254263514547E-04  1.707618801938E-04
  20   1            -5.378164764969E-03 -4.849041094293E-04 -3.344855277584E-03
  21   1            -4.935464858402E-04 -6.254263514514E-04 -1.707618801889E-04
  22   1            -5.378164764975E-03  4.849041094342E-04  3.344855277583E-03
  23   1             4.935464858433E-04  6.254263514490E-04 -1.707618801898E-04
  24   1             5.378164764970E-03  4.849041094292E-04 -3.344855277583E-03
  25   1            -4.465285480226E-03  6.174815603099E-05 -2.751954704953E-03
  26   1             4.465285480225E-03 -6.174815602811E-05 -2.751954704952E-03
  27   1            -4.465285480229E-03 -6.174815602811E-05  2.751954704955E-03
  28   1             4.465285480228E-03  6.174815602789E-05  2.751954704955E-03
  29   1            -4.941441671408E-03 -2.927505428599E-03  6.536003321700E-05
  30   1            -2.992150482448E-04 -2.510389283681E-04 -2.598687440769E-04
  31   1             4.941441671410E-03  2.927505428599E-03  6.536003321411E-05
  32   1             2.992150482488E-04 -2.510389283708E-04  2.598687440787E-04
  33   1            -4.941441671411E-03  2.927505428600E-03 -6.536003321433E-05
  34   1             2.992150482499E-04  2.510389283705E-04 -2.598687440787E-04
  35   1             4.941441671407E-03 -2.927505428598E-03 -6.536003321456E-05
  36   1            -2.992150482513E-04  2.510389283710E-04  2.598687440767E-04
  37   1             5.967136429382E-03 -2.387790185286E-03 -1.684754811609E-03
  38   1            -5.967136429382E-03  2.387790185288E-03 -1.684754811611E-03
  39   1             5.967136429385E-03  2.387790185290E-03  1.684754811612E-03
  40   1            -5.967136429385E-03 -2.387790185289E-03  1.684754811610E-03
  41   1            -1.285148871985E-03  5.141536462261E-04 -6.572822863395E-04
  42   1            -2.947813718310E-03 -9.583704227049E-04  1.369568680776E-03
  43   1             1.285148871985E-03 -5.141536462231E-04 -6.572822863378E-04
  44   1             2.947813718309E-03 -9.583704227031E-04 -1.369568680774E-03
  45   1            -1.285148871982E-03 -5.141536462203E-04  6.572822863351E-04
  46   1             2.947813718309E-03  9.583704227012E-04  1.369568680770E-03
  47   1             1.285148871983E-03  5.141536462235E-04  6.572822863360E-04
  48   1            -2.947813718306E-03  9.583704227000E-04 -1.369568680764E-03
  49   1            -1.502925630815E-03 -7.581221500605E-04  6.638523831809E-04
  50   1             1.502925630818E-03  7.581221500641E-04  6.638523831838E-04
  51   1            -1.502925630816E-03  7.581221500614E-04 -6.638523831862E-04
  52   1             1.502925630817E-03 -7.581221500619E-04 -6.638523831849E-04
  53   1             5.704900676364E-03 -1.808221017230E-03 -2.231080420559E-03
  54   1            -2.836823989941E-03  1.241008881736E-03 -9.828756810255E-04
  55   1            -5.704900676360E-03  1.808221017228E-03 -2.231080420559E-03
  56   1             2.836823989938E-03  1.241008881734E-03  9.828756810231E-04
  57   1             5.704900676360E-03  1.808221017226E-03  2.231080420559E-03
  58   1             2.836823989941E-03 -1.241008881737E-03 -9.828756810236E-04
  59   1            -5.704900676360E-03 -1.808221017229E-03  2.231080420559E-03
  60   1            -2.836823989943E-03 -1.241008881734E-03  9.828756810236E-04
  61 248             1.421085471520E-14 -1.776356839400E-15  2.243237681006E-03
  62 248             1.878532052135E-14 -4.468647674116E-15 -2.243237681020E-03
  63 248            -5.067789205221E-05  2.159383782896E-14 -2.720046410332E-14
  64 248             1.351002643091E-14 -2.216855402217E-03 -2.137179322403E-15
  65 248             5.067789204821E-05 -1.201469479462E-14  1.310063169058E-14
  66 248             9.492406860545E-15  2.216855402178E-03 -4.218847493576E-15
  67   6            -2.705440862085E-03 -3.569387317146E-03  1.454529797630E-03
  68   6             2.705440862101E-03  3.569387317144E-03  1.454529797633E-03
  69   6            -2.705440862074E-03  3.569387317171E-03 -1.454529797708E-03
  70   6             2.705440862142E-03 -3.569387317134E-03 -1.454529797729E-03
  71   6            -2.594967733735E-03  1.588230803212E-03 -3.402828594171E-03
  72   6            -5.018013590181E-03 -1.562197684525E-03 -1.487504506826E-03
  73   6             2.594967733783E-03 -1.588230803265E-03 -3.402828594175E-03
  74   6             5.018013590188E-03 -1.562197684528E-03  1.487504506797E-03
  75   6            -2.594967733742E-03 -1.588230803281E-03  3.402828594194E-03
  76   6             5.018013590171E-03  1.562197684530E-03 -1.487504506803E-03
  77   6             2.594967733770E-03  1.588230803215E-03  3.402828594168E-03
  78   6            -5.018013590157E-03  1.562197684517E-03  1.487504506822E-03
  79   6            -3.937696084368E-03  4.025330693675E-04  4.178002801857E-03
  80   6             3.937696084384E-03 -4.025330693533E-04  4.178002801861E-03
  81   6            -3.937696084387E-03 -4.025330693747E-04 -4.178002801834E-03
  82   6             3.937696084354E-03  4.025330693604E-04 -4.178002801829E-03
  83   6             4.764083810485E-03 -5.203797388977E-03 -2.456195937892E-04
  84   6             1.013875121616E-02  8.049767238241E-04  4.540142711311E-03
  85   6            -4.764083810485E-03  5.203797388988E-03 -2.456195937981E-04
  86   6            -1.013875121616E-02  8.049767238223E-04 -4.540142711296E-03
  87   6             4.764083810487E-03  5.203797388993E-03  2.456195937928E-04
  88   6            -1.013875121618E-02 -8.049767238125E-04  4.540142711306E-03
  89   6            -4.764083810481E-03 -5.203797388979E-03  2.456195937857E-04
  90   6             1.013875121617E-02 -8.049767238161E-04 -4.540142711313E-03
  91   6            -1.778081002510E-03  2.062003583202E-03  4.219843733826E-03
  92   6             1.778081002517E-03 -2.062003583200E-03  4.219843733817E-03
  93   6            -1.778081002522E-03 -2.062003583205E-03 -4.219843733823E-03
  94   6             1.778081002526E-03  2.062003583195E-03 -4.219843733830E-03
  95   6            -1.219410100132E-03  4.660307149085E-03  1.751896508736E-03
  96   6            -6.917890620700E-03 -3.409684892623E-03 -3.431807052398E-03
  97   6             1.219410100141E-03 -4.660307149092E-03  1.751896508727E-03
  98   6             6.917890620699E-03 -3.409684892630E-03  3.431807052398E-03
  99   6            -1.219410100141E-03 -4.660307149094E-03 -1.751896508743E-03
 100   6             6.917890620702E-03  3.409684892638E-03 -3.431807052397E-03
 101   6             1.219410100141E-03  4.660307149096E-03 -1.751896508742E-03
 102   6            -6.917890620711E-03  3.409684892632E-03  3.431807052394E-03
 103   7            -5.773990747524E-03 -2.075295722035E-03  5.147558698181E-03
 104   7             5.773990747486E-03  2.075295722045E-03  5.147558698209E-03
 105   7            -5.773990747501E-03  2.075295722024E-03 -5.147558698146E-03
 106   7             5.773990747484E-03 -2.075295722058E-03 -5.147558698121E-03
 107   7             6.709586850208E-03 -4.770208111374E-03  5.002610436096E-03
 108   7            -5.908746772819E-03  2.398051034063E-04 -3.435484440303E-03
 109   7            -6.709586850257E-03  4.770208111394E-03  5.002610436130E-03
 110   7             5.908746772806E-03  2.398051034143E-04  3.435484440304E-03
 111   7             6.709586850239E-03  4.770208111405E-03 -5.002610436116E-03
 112   7             5.908746772803E-03 -2.398051034302E-04 -3.435484440317E-03
 113   7            -6.709586850218E-03 -4.770208111355E-03 -5.002610436089E-03
 114   7            -5.908746772801E-03 -2.398051033756E-04  3.435484440275E-03
 115   6             5.092817719479E-03 -3.689426387723E-04 -5.397045948615E-03
 116   6            -5.092817719471E-03  3.689426387545E-04 -5.397045948623E-03
 117   6             5.092817719482E-03  3.689426387545E-04  5.397045948624E-03
 118   6            -5.092817719470E-03 -3.689426388025E-04  5.397045948625E-03
 119   6            -3.607929286394E-03  3.965899971959E-03  4.019025573747E-04
 120   6             1.010754806705E-02  4.498680425367E-03  6.282290134187E-04
 121   6             3.607929286413E-03 -3.965899971939E-03  4.019025573374E-04
 122   6            -1.010754806705E-02  4.498680425376E-03 -6.282290134285E-04
 123   6            -3.607929286410E-03 -3.965899971947E-03 -4.019025573871E-04
 124   6            -1.010754806704E-02 -4.498680425395E-03  6.282290134259E-04
 125   6             3.607929286406E-03  3.965899971965E-03 -4.019025573676E-04
 126   6             1.010754806703E-02 -4.498680425359E-03 -6.282290134241E-04
 127   7             7.286369687529E-03  5.076198030164E-03 -4.870772925651E-03
 128   7            -7.286369687558E-03 -5.076198030153E-03 -4.870772925663E-03
 129   7             7.286369687563E-03 -5.076198030168E-03  4.870772925694E-03
 130   7            -7.286369687592E-03  5.076198030201E-03  4.870772925677E-03
 131   7            -5.262579949887E-03  5.001758959057E-03 -2.175579745932E-03
 132   7            -6.004485413180E-03 -3.394397090399E-03  3.436580205221E-04
 133   7             5.262579949808E-03 -5.001758959030E-03 -2.175579745945E-03
 134   7             6.004485413172E-03 -3.394397090413E-03 -3.436580205110E-04
 135   7            -5.262579949866E-03 -5.001758959050E-03  2.175579745956E-03
 136   7             6.004485413169E-03  3.394397090391E-03  3.436580204990E-04
 137   7             5.262579949832E-03  5.001758959081E-03  2.175579745981E-03
 138   7            -6.004485413166E-03  3.394397090375E-03 -3.436580205354E-04

 RESULTANT FORCE    -9.206177487009E-15  4.034966805122E-15 -2.448041769298E-14

 SYMMETRY ALLOWED FORCES (ANALYTICAL) (DIRECTION, FORCE)

    1  1.6900130E-03    2  4.7074930E-04    3 -4.8373644E-04    4 -2.3032530E-03
    5  8.8012409E-03    6  1.8348974E-03    7 -3.0671352E-03    8  7.5335015E-04
    9  1.2381369E-02   10 -2.4101159E-03   11 -2.6910635E-03   12  8.8310612E-03
   13  1.4892574E-03   14 -6.3478451E-04   15  1.8650629E-04   16 -2.9077826E-03
   17  1.0249301E-02   18  6.9201156E-03   19  2.0496846E-03   20 -8.1902307E-03
   21 -6.2275422E-03   22  2.4009645E-03   23 -1.5376396E-03   24 -1.1128372E-02
   25 -2.4444159E-04   26 -4.6369952E-04   27 -7.7817664E-04   28 -1.1592826E-02
   29  4.0705759E-03   30  5.0619600E-03   31  1.3186914E-03   32 -2.5424618E-03
   33 -1.0903519E-03   34  3.8786529E-03   35  6.1212264E-04   36 -5.5241786E-03
   37  1.6265757E-03   38  4.7593691E-04   39 -3.1976044E-03   40 -1.1251635E-02
   41  2.4910991E-03   42  5.5107372E-03   43  3.5737487E-03   44 -4.9345659E-03
   45 -2.2568234E-03   46  3.1724172E-03   47  7.1669362E-05   48 -3.1351070E-03
   49  6.8194690E-04   50  3.0806465E-03   51 -8.8739471E-03   52  9.0109359E-04
   53 -8.9723631E-03   54 -1.4237410E-03   55  2.2728102E-03   56 -5.2507466E-03
   57 -9.3058240E-03   58  9.8360070E-03   59  3.2788677E-03   60 -4.9994755E-03
   61 -1.1793535E-02   62  7.7376458E-03   63 -6.2184891E-04   64 -5.5352092E-03
   65  1.5035017E-02   66  1.5476768E-02   67  9.3068036E-03   68  3.7555600E-03
   69  4.0152716E-04   70  8.8122285E-03   71 -1.9399340E-03   72  4.8661633E-03
   73  8.8217592E-05   74 -8.4685554E-03   75 -1.4605397E-02   76  1.0214774E-02
   77  5.3859563E-03   78 -1.1100567E-02   79 -7.4792085E-03   80  1.7542442E-02
   81  2.7426957E-03   82  3.1327804E-03   83 -1.0630394E-02   84 -8.0170942E-03
   85 -1.2538669E-02   86 -4.3538305E-03   87  6.6805682E-03   88  9.2095818E-03
   89 -5.5277016E-03   90  5.0624700E-04   91 -5.7511461E-03   92  5.6055149E-03
   93  2.0656326E-02   94 -8.1763705E-03   95 -6.1493413E-03   96  1.7483311E-02
   97  9.3400946E-03   98 -1.1933504E-02   99 -3.6885658E-04  100  3.4106925E-03
  101 -1.5699370E-03  102 -1.3292027E-02
 TTTTTTTTTTTTTTTTTTTTTTTTTTTTTT TOTGRA      TELAPSE    11715.39 TCPU     4608.11
 INFORMATION **** opta001 **** GEOMETRY OUTPUT FILE
 CLASSICAL MODEL (SCHLEGEL) USED AS INITIAL HESSIAN MATRIX
 REFERENCE GEOMETRY DEFINED

 MAX GRADIENT      0.020656  THRESHOLD              0.000450 CONVERGED NO
 RMS GRADIENT      0.007212  THRESHOLD              0.000300 CONVERGED NO

 GRADIENT NORM     0.072834  GRADIENT THRESHOLD     0.500000

 PREDICTED ENERGY CHANGE    -0.393E-03

 INITIAL DISPLACEMENTS
  0.000755  0.000659  0.001179  0.000597  0.003136 -0.003228 -0.002444  0.001001
  0.001926  0.000386 -0.004179  0.001332  0.000849  0.000752  0.000771 -0.002541
  0.001173  0.001799  0.002685 -0.000604 -0.000681  0.002443 -0.000306 -0.000799
  0.000094 -0.001657 -0.002693  0.000906 -0.000762  0.000754  0.001759  0.000279
  0.000014  0.000136 -0.001700 -0.003174  0.001569 -0.000056  0.000403  0.001066
  0.000732  0.000043  0.000347 -0.001673 -0.003132  0.000879  0.000099 -0.000940
  0.001132 -0.000446  0.000800  0.001210  0.000801  0.000003 -0.001007 -0.000603
 -0.001118  0.000799 -0.000116  0.001073  0.000685  0.002237 -0.001636 -0.002226
  0.000673  0.001230  0.001631 -0.000460  0.000271  0.001682  0.000327 -0.000197
 -0.000036 -0.001403 -0.002522  0.001209  0.000520  0.000676  0.000705  0.001597
 -0.000776 -0.001561  0.000241 -0.000248  0.000532 -0.002417  0.001294  0.000893
  0.000984  0.000174 -0.002295  0.000747  0.001165  0.000550 -0.001350  0.001182
  0.001231  0.000253  0.000833 -0.001541 -0.000278  0.000065
 TTTTTTTTTTTTTTTTTTTTTTTTTTTTTT OPTI        TELAPSE    11716.01 TCPU     4608.51

 OPTOPTOPTOPTOPTOPTOPTOPTOPTOPTOPTOPTOPTOPTOPTOPTOPTOPTOPTOPTOPTOPTOPTOPTOPTOPT

 - INFORMATION ON SCF MOVED TO SCFOUT.LOG
 GEOMETRY OPTIMIZATION INFORMATION STORED IN OPTINFO.DAT

 OPTOPTOPTOPTOPTOPTOPTOPTOPTOPTOPTOPTOPTOPTOPTOPTOPTOPTOPTOPTOPTOPTOPTOPTOPTOPT
 *******************************************************************************
 COORDINATE OPTIMIZATION - POINT    2
 *******************************************************************************
 LATTICE PARAMETERS (ANGSTROMS AND DEGREES) - BOHR = 0.5291772083 ANGSTROM
 PRIMITIVE CELL - CENTRING CODE 6/1 VOLUME=  2810.297605 - DENSITY  0.978 g/cm^3
         A              B              C           ALPHA      BETA       GAMMA 
    15.39855748    15.39855748    15.39855748   110.285563 109.065590 109.065590
 *******************************************************************************
 ATOMS IN THE ASYMMETRIC UNIT   36 - ATOMS IN THE UNIT CELL:  138
     ATOM                 X/A                 Y/B                 Z/C    
 *******************************************************************************
      1 T   1 H    -1.281469728070E-01  3.263541300456E-01 -2.364253584372E-01
      2 F   1 H    -4.372205115172E-01  1.082783856302E-01  2.364253584372E-01
      3 F   1 H     1.281469728070E-01 -1.082783856302E-01  4.545011028526E-01
      4 F   1 H     4.372205115172E-01 -3.263541300456E-01 -4.545011028526E-01
      5 T   1 H    -2.364548318873E-01 -1.281534446248E-01  3.262617990684E-01
      6 T   1 H     3.263141196377E-01 -2.364111597234E-01 -1.281351565484E-01
      7 F   1 H    -4.544152436931E-01  4.372833690443E-01 -3.262617990684E-01
      8 F   1 H     1.082760031750E-01  2.364111597234E-01 -4.372747206389E-01
      9 F   1 H     2.364548318873E-01 -4.372833690443E-01  1.083013872625E-01
     10 F   1 H    -1.082760031750E-01  4.544492761861E-01  1.281351565484E-01
     11 F   1 H     4.544152436931E-01  1.281534446248E-01 -1.083013872625E-01
     12 F   1 H    -3.263141196377E-01 -4.544492761861E-01  4.372747206389E-01
     13 T   1 H    -2.362967904838E-01  3.290653069913E-01 -1.259179219143E-01
     14 F   1 H     4.549832289055E-01 -1.103788685695E-01  1.259179219143E-01
     15 F   1 H     2.362967904838E-01  1.103788685695E-01 -4.346379025249E-01
     16 F   1 H    -4.549832289055E-01 -3.290653069913E-01  4.346379025249E-01
     17 T   1 H    -1.259184558192E-01 -2.362702783702E-01  3.291435952522E-01
     18 T   1 H     3.291098584821E-01 -1.259047565232E-01 -2.362536757446E-01
     19 F   1 H     4.345861263776E-01 -4.550620510714E-01 -3.291435952522E-01
     20 F   1 H    -1.103489192214E-01  1.259047565232E-01  4.550146150053E-01
     21 F   1 H     1.259184558192E-01  4.550620510714E-01 -1.103518225510E-01
     22 F   1 H     1.103489192214E-01 -4.346364657733E-01  2.362536757446E-01
     23 F   1 H    -4.345861263776E-01  2.362702783702E-01  1.103518225510E-01
     24 F   1 H    -3.291098584821E-01  4.346364657733E-01 -4.550146150053E-01
     25 T   1 H     4.847227856678E-01  1.165737863167E-01  4.889784845968E-01
     26 F   1 H    -3.724046982801E-01 -4.255698929052E-03 -4.889784845968E-01
     27 F   1 H    -4.847227856678E-01  4.255698929053E-03 -3.681489993511E-01
     28 F   1 H     3.724046982801E-01 -1.165737863167E-01  3.681489993511E-01
     29 T   1 H     4.890248052737E-01  4.846732739355E-01  1.165751805920E-01
     30 T   1 H     1.165557913859E-01  4.889344293913E-01  4.846306969644E-01
     31 F   1 H     3.680980933435E-01  3.724496246817E-01 -1.165751805920E-01
     32 F   1 H    -4.303732426870E-03 -4.889344293913E-01 -3.723786380054E-01
     33 F   1 H    -4.890248052737E-01 -3.724496246817E-01 -4.351531338223E-03
     34 F   1 H     4.303732426870E-03 -3.680749055786E-01 -4.846306969644E-01
     35 F   1 H    -3.680980933435E-01 -4.846732739355E-01  4.351531338223E-03
     36 F   1 H    -1.165557913859E-01  3.680749055786E-01  3.723786380054E-01
     37 T   1 H     4.734819726645E-01  2.293645021370E-01 -4.550125435756E-01
     38 F   1 H    -3.156229542874E-01 -7.150548375981E-02  4.550125435756E-01
     39 F   1 H    -4.734819726645E-01  7.150548375981E-02 -2.441174705276E-01
     40 F   1 H     3.156229542874E-01 -2.293645021370E-01  2.441174705276E-01
     41 T   1 H    -4.549963616491E-01  4.734682029209E-01  2.293705844411E-01
     42 T   1 H     2.293293128480E-01 -4.550930081176E-01  4.733960570164E-01
     43 F   1 H     2.440976184797E-01  3.156330539098E-01 -2.293705844411E-01
     44 F   1 H    -7.151093486594E-02  4.550930081176E-01 -3.155776790344E-01
     45 F   1 H     4.549963616491E-01 -3.156330539098E-01 -7.153543543007E-02
     46 F   1 H     7.151093486594E-02 -2.440667441685E-01 -4.733960570164E-01
     47 F   1 H    -2.440976184797E-01 -4.734682029209E-01  7.153543543007E-02
     48 F   1 H    -2.293293128480E-01  2.440667441685E-01  3.155776790344E-01
     49 T   1 H    -4.574052333147E-01  2.260679852047E-01  4.737754627949E-01
     50 F   1 H    -2.477074775903E-01  6.881930389039E-02 -4.737754627949E-01
     51 F   1 H     4.574052333147E-01 -6.881930389039E-02 -3.165267814806E-01
     52 F   1 H     2.477074775903E-01 -2.260679852047E-01  3.165267814806E-01
     53 T   1 H     4.737902642866E-01 -4.574222843958E-01  2.260657580881E-01
     54 T   1 H     2.260279612573E-01  4.737033506017E-01 -4.575022076671E-01
     55 F   1 H     3.165119575161E-01  2.477245061985E-01 -2.260657580881E-01
     56 F   1 H     6.879444173127E-02 -4.737033506017E-01 -2.476753893443E-01
     57 F   1 H    -4.737902642866E-01 -2.477245061985E-01  6.878745131759E-02
     58 F   1 H    -6.879444173127E-02 -3.164698310756E-01  4.575022076671E-01
     59 F   1 H    -3.165119575161E-01  4.574222843958E-01 -6.878745131759E-02
     60 F   1 H    -2.260279612573E-01  3.164698310756E-01  2.476753893443E-01
     61 T 248 CD   -2.516955769953E-01  2.483044230047E-01 -5.000000000000E-01
     62 F 248 CD    2.516955769953E-01 -2.483044230047E-01 -5.000000000000E-01
     63 T 248 CD   -5.000000000000E-01 -2.517160844902E-01  2.482839155098E-01
     64 T 248 CD    2.482663195693E-01 -5.000000000000E-01 -2.517336804307E-01
     65 F 248 CD   -5.000000000000E-01  2.517160844902E-01 -2.482839155098E-01
     66 F 248 CD   -2.482663195693E-01 -5.000000000000E-01  2.517336804307E-01
     67 T   6 C    -3.729946176978E-01  2.497253414093E-01 -3.712613366263E-01
     68 F   6 C    -3.790133219643E-01 -1.733281071475E-03  3.712613366263E-01
     69 F   6 C     3.729946176978E-01  1.733281071476E-03 -3.772800408928E-01
     70 F   6 C     3.790133219643E-01 -2.497253414093E-01  3.772800408928E-01
     71 T   6 C    -3.712524717906E-01 -3.730051800297E-01  2.497251000648E-01
     72 T   6 C     2.496925463908E-01 -3.713007771838E-01 -3.730431669890E-01
     73 F   6 C     3.772697199055E-01  3.790224281446E-01 -2.497251000648E-01
     74 F   6 C    -1.742389805199E-03  3.713007771838E-01 -3.790066764254E-01
     75 F   6 C     3.712524717906E-01 -3.790224281446E-01 -1.752708239111E-03
     76 F   6 C     1.742389805199E-03 -3.772642866202E-01  3.730431669890E-01
     77 F   6 C    -3.772697199055E-01  3.730051800297E-01  1.752708239112E-03
     78 F   6 C    -2.496925463908E-01  3.772642866202E-01  3.790066764254E-01
     79 T   6 C    -2.101712655970E-01  3.047936261284E-01 -2.629174499913E-01
     80 F   6 C    -4.322889238804E-01  5.274618439426E-02  2.629174499913E-01
     81 F   6 C     2.101712655970E-01 -5.274618439426E-02 -4.850351082746E-01
     82 F   6 C     4.322889238804E-01 -3.047936261284E-01  4.850351082746E-01
     83 T   6 C    -2.629318767954E-01 -2.101721705620E-01  3.047500395947E-01
     84 T   6 C     3.047633205981E-01 -2.629143388634E-01 -2.101691524657E-01
     85 F   6 C     4.850777898433E-01  4.323180836099E-01 -3.047500395947E-01
     86 F   6 C     5.274518639764E-02  2.629143388634E-01 -4.323223405385E-01
     87 F   6 C     2.629318767954E-01 -4.323180836099E-01  5.275970623338E-02
     88 F   6 C    -5.274518639764E-02 -4.850675269362E-01  2.101691524657E-01
     89 F   6 C    -4.850777898433E-01  2.101721705620E-01 -5.275970623338E-02
     90 F   6 C    -3.047633205981E-01  4.850675269362E-01  4.323223405385E-01
     91 T   6 C    -4.728852741610E-01  2.034163004974E-01 -4.707122701900E-01
     92 F   6 C    -3.258714293126E-01 -2.173003971016E-03  4.707122701900E-01
     93 F   6 C     4.728852741610E-01  2.173003971016E-03 -3.236984253416E-01
     94 F   6 C     3.258714293126E-01 -2.034163004974E-01  3.236984253416E-01
     95 T   6 C    -4.706890681893E-01 -4.729095700571E-01  2.034176720966E-01
     96 T   6 C     2.033865087565E-01 -4.707701193936E-01 -4.729665551015E-01
     97 F   6 C     3.236727578463E-01  3.258932597141E-01 -2.034176720966E-01
     98 F   6 C    -2.196435707905E-03  4.707701193936E-01 -3.258433718499E-01
     99 F   6 C     4.706890681893E-01 -3.258932597141E-01 -2.220501867841E-03
    100 F   6 C     2.196435707905E-03 -3.236469361420E-01  4.729665551015E-01
    101 F   6 C    -3.236727578463E-01  4.729095700571E-01  2.220501867842E-03
    102 F   6 C    -2.033865087565E-01  3.236469361420E-01  3.258433718499E-01
    103 T   7 N    -2.798989589591E-01  2.693949587966E-01 -3.660491200640E-01
    104 F   7 N    -3.645559211395E-01  8.615016110489E-02  3.660491200640E-01
    105 F   7 N     2.798989589591E-01 -8.615016110489E-02 -4.507060822443E-01
    106 F   7 N     3.645559211395E-01 -2.693949587966E-01  4.507060822443E-01
    107 T   7 N    -3.660497008396E-01 -2.799090906842E-01  2.693621342052E-01
    108 T   7 N     2.693506257935E-01 -3.660613175163E-01 -2.799348546631E-01
    109 F   7 N     4.507287751106E-01  3.645881649552E-01 -2.693621342052E-01
    110 F   7 N     8.612646285320E-02  3.660613175163E-01 -3.645880566902E-01
    111 F   7 N     3.660497008396E-01 -3.645881649552E-01  8.614061015533E-02
    112 F   7 N    -8.612646285320E-02 -4.507145195434E-01  2.799348546631E-01
    113 F   7 N    -4.507287751106E-01  2.799090906842E-01 -8.614061015533E-02
    114 F   7 N    -2.693506257935E-01  4.507145195434E-01  3.645880566902E-01
    115 T   6 C    -2.635924875191E-01  3.061415509305E-01 -2.083389191656E-01
    116 F   6 C    -4.855195299040E-01 -5.525356835356E-02  2.083389191656E-01
    117 F   6 C     2.635924875191E-01  5.525356835356E-02 -4.302659615504E-01
    118 F   6 C     4.855195299040E-01 -3.061415509305E-01  4.302659615504E-01
    119 T   6 C    -2.083428766156E-01 -2.635808509841E-01  3.061755677758E-01
    120 T   6 C     3.061493926690E-01 -2.083396178169E-01 -2.635755802620E-01
    121 F   6 C     4.302435812402E-01  4.854815556087E-01 -3.061755677758E-01
    122 F   6 C    -5.523596244510E-02  2.083396178169E-01 -4.855109895140E-01
    123 F   6 C     2.083428766156E-01 -4.854815556087E-01 -5.523797436851E-02
    124 F   6 C     5.523596244510E-02 -4.302750270689E-01  2.635755802620E-01
    125 F   6 C    -4.302435812402E-01  2.635808509841E-01  5.523797436851E-02
    126 F   6 C    -3.061493926690E-01  4.302750270689E-01  4.855109895140E-01
    127 T   7 N    -3.666477307538E-01  2.716330953305E-01 -2.773939418960E-01
    128 F   7 N    -4.509729627735E-01 -8.925378885779E-02  2.773939418960E-01
    129 F   7 N     3.666477307538E-01  8.925378885778E-02 -3.617191739157E-01
    130 F   7 N     4.509729627735E-01 -2.716330953305E-01  3.617191739157E-01
    131 T   7 N    -2.773873760952E-01 -3.666480373300E-01  2.716626606242E-01
    132 T   7 N     2.716178644640E-01 -2.774228589019E-01 -3.666597920441E-01
    133 F   7 N     3.616893020458E-01  4.509499632806E-01 -2.716626606242E-01
    134 F   7 N    -8.923693314222E-02  2.774228589019E-01 -4.509592766342E-01
    135 F   7 N     2.773873760952E-01 -4.509499632806E-01 -8.926066123482E-02
    136 F   7 N     8.923693314222E-02 -3.617223434919E-01  3.666597920441E-01
    137 F   7 N    -3.616893020458E-01  3.666480373300E-01  8.926066123482E-02
    138 F   7 N    -2.716178644640E-01  3.617223434919E-01  4.509592766342E-01

 TRANSFORMATION MATRIX PRIMITIVE-CRYSTALLOGRAPHIC CELL
  0.0000  1.0000  1.0000  1.0000  0.0000  1.0000  1.0000  1.0000  0.0000

 *******************************************************************************
 CRYSTALLOGRAPHIC CELL (VOLUME=       5620.59520945)
         A              B              C           ALPHA      BETA       GAMMA 
    17.60157741    17.86962174    17.86962174    90.000000  90.000000  90.000000

 COORDINATES IN THE CRYSTALLOGRAPHIC CELL
     ATOM                 X/A                 Y/B                 Z/C    
 *******************************************************************************
      1 T   1 H     1.090378722077E-01 -3.454632306449E-01  2.173162578379E-01
      2 F   1 H    -1.090378722077E-01  3.454632306449E-01  2.173162578379E-01
      3 F   1 H     1.090378722077E-01  3.454632306449E-01 -2.173162578379E-01
      4 F   1 H    -1.090378722077E-01 -3.454632306449E-01 -2.173162578379E-01
      5 T   1 H     2.172815931655E-01  1.089802059029E-01 -3.454350377902E-01
      6 T   1 H    -3.454302179547E-01  2.172950614063E-01  1.090190582313E-01
      7 F   1 H    -2.172815931655E-01 -1.089802059029E-01 -3.454350377902E-01
      8 F   1 H     3.454302179547E-01  2.172950614063E-01 -1.090190582313E-01
      9 F   1 H     2.172815931655E-01 -1.089802059029E-01  3.454350377902E-01
     10 F   1 H     3.454302179547E-01 -2.172950614063E-01  1.090190582313E-01
     11 F   1 H    -2.172815931655E-01  1.089802059029E-01  3.454350377902E-01
     12 F   1 H    -3.454302179547E-01 -2.172950614063E-01 -1.090190582313E-01
     13 T   1 H     2.197220877804E-01 -3.456400096947E-01  1.093432192109E-01
     14 F   1 H    -2.197220877804E-01  3.456400096947E-01  1.093432192109E-01
     15 F   1 H     2.197220877804E-01  3.456400096947E-01 -1.093432192109E-01
     16 F   1 H    -2.197220877804E-01 -3.456400096947E-01 -1.093432192109E-01
     17 T   1 H     1.093958863506E-01  2.197477089016E-01 -3.456661647208E-01
     18 T   1 H    -3.456341453750E-01  1.093804696304E-01  2.197293888517E-01
     19 F   1 H    -1.093958863506E-01 -2.197477089016E-01 -3.456661647208E-01
     20 F   1 H     3.456341453750E-01  1.093804696304E-01 -2.197293888517E-01
     21 F   1 H     1.093958863506E-01 -2.197477089016E-01  3.456661647208E-01
     22 F   1 H     3.456341453750E-01 -1.093804696304E-01  2.197293888517E-01
     23 F   1 H    -1.093958863506E-01  2.197477089016E-01  3.456661647208E-01
     24 F   1 H    -3.456341453750E-01 -1.093804696304E-01 -2.197293888517E-01
     25 T   1 H     6.041474262287E-02  4.285637419739E-01  5.615904369382E-02
     26 F   1 H    -6.041474262287E-02 -4.285637419739E-01  5.615904369382E-02
     27 F   1 H     6.041474262287E-02 -4.285637419739E-01 -5.615904369382E-02
     28 F   1 H    -6.041474262287E-02  4.285637419739E-01 -5.615904369382E-02
     29 T   1 H     5.611182462691E-02  6.046335596514E-02  4.285614493086E-01
     30 T   1 H     4.285046674849E-01  5.612602947950E-02  6.042976190637E-02
     31 F   1 H    -5.611182462691E-02 -6.046335596514E-02  4.285614493086E-01
     32 F   1 H    -4.285046674849E-01  5.612602947950E-02 -6.042976190637E-02
     33 F   1 H     5.611182462691E-02 -6.046335596514E-02 -4.285614493086E-01
     34 F   1 H    -4.285046674849E-01 -5.612602947950E-02  6.042976190637E-02
     35 F   1 H    -5.611182462691E-02  6.046335596514E-02 -4.285614493086E-01
     36 F   1 H     4.285046674849E-01 -5.612602947950E-02 -6.042976190637E-02
     37 T   1 H     1.504349929484E-01  3.945524634760E-01  7.892950918859E-02
     38 F   1 H    -1.504349929484E-01 -3.945524634760E-01  7.892950918859E-02
     39 F   1 H     1.504349929484E-01 -3.945524634760E-01 -7.892950918859E-02
     40 F   1 H    -1.504349929484E-01  3.945524634760E-01 -7.892950918859E-02
     41 T   1 H     7.891757450553E-02  1.504530099356E-01  3.945506284153E-01
     42 T   1 H     3.944868680254E-01  7.890918899101E-02  1.504201238569E-01
     43 F   1 H    -7.891757450553E-02 -1.504530099356E-01  3.945506284153E-01
     44 F   1 H    -3.944868680254E-01  7.890918899101E-02 -1.504201238569E-01
     45 F   1 H     7.891757450553E-02 -1.504530099356E-01 -3.945506284153E-01
     46 F   1 H    -3.944868680254E-01 -7.890918899101E-02  1.504201238569E-01
     47 F   1 H    -7.891757450553E-02  1.504530099356E-01 -3.945506284153E-01
     48 F   1 H     3.944868680254E-01 -7.890918899101E-02 -1.504201238569E-01
     49 T   1 H     7.862434065715E-02  3.951511221378E-01  1.474436445475E-01
     50 F   1 H    -7.862434065715E-02 -3.951511221378E-01  1.474436445475E-01
     51 F   1 H     7.862434065715E-02 -3.951511221378E-01 -1.474436445475E-01
     52 F   1 H    -7.862434065715E-02  3.951511221378E-01 -1.474436445475E-01
     53 T   1 H     1.474266047028E-01  7.863915338526E-02  3.951511109014E-01
     54 T   1 H     3.950865908386E-01  1.474112014943E-01  7.861675976304E-02
     55 F   1 H    -1.474266047028E-01 -7.863915338526E-02  3.951511109014E-01
     56 F   1 H    -3.950865908386E-01  1.474112014943E-01 -7.861675976304E-02
     57 F   1 H     1.474266047028E-01 -7.863915338526E-02 -3.951511109014E-01
     58 F   1 H    -3.950865908386E-01 -1.474112014943E-01  7.861675976304E-02
     59 F   1 H    -1.474266047028E-01  7.863915338526E-02 -3.951511109014E-01
     60 F   1 H     3.950865908386E-01 -1.474112014943E-01 -7.861675976304E-02
     61 T 248 CD   -5.000000000000E-01  0.000000000000E+00 -2.516955769953E-01
     62 F 248 CD   -5.000000000000E-01 -5.260366263457E-17  2.516955769953E-01
     63 T 248 CD   -2.517160844902E-01  5.000000000000E-01  0.000000000000E+00
     64 T 248 CD   -1.399253027467E-17 -2.517336804307E-01  5.000000000000E-01
     65 F 248 CD    2.517160844902E-01  5.000000000000E-01  2.630183131728E-17
     66 F 248 CD    1.191998555438E-16  2.517336804307E-01  5.000000000000E-01
     67 T   6 C     1.257293112404E-01 -4.969906478668E-01  1.239960301689E-01
     68 F   6 C    -1.257293112404E-01  4.969906478668E-01  1.239960301689E-01
     69 F   6 C     1.257293112404E-01  4.969906478668E-01 -1.239960301689E-01
     70 F   6 C    -1.257293112404E-01 -4.969906478668E-01 -1.239960301689E-01
     71 T   6 C     1.239861959128E-01  1.257389041520E-01 -4.969913759425E-01
     72 T   6 C    -4.970182452818E-01  1.239750782928E-01  1.257174680980E-01
     73 F   6 C    -1.239861959128E-01 -1.257389041520E-01 -4.969913759425E-01
     74 F   6 C     4.970182452818E-01  1.239750782928E-01 -1.257174680980E-01
     75 F   6 C     1.239861959128E-01 -1.257389041520E-01  4.969913759425E-01
     76 F   6 C     4.970182452818E-01 -1.239750782928E-01  1.257174680980E-01
     77 F   6 C    -1.239861959128E-01  1.257389041520E-01  4.969913759425E-01
     78 F   6 C    -4.970182452818E-01 -1.239750782928E-01 -1.257174680980E-01
     79 T   6 C     1.260237208670E-01 -3.889411708583E-01  1.787699052613E-01
     80 F   6 C    -1.260237208670E-01  3.889411708583E-01  1.787699052613E-01
     81 F   6 C     1.260237208670E-01  3.889411708583E-01 -1.787699052613E-01
     82 F   6 C    -1.260237208670E-01 -3.889411708583E-01 -1.787699052613E-01
     83 T   6 C     1.787548729140E-01  1.259951666807E-01 -3.889270434760E-01
     84 T   6 C    -3.889234059636E-01  1.787542534979E-01  1.260090671002E-01
     85 F   6 C    -1.787548729140E-01 -1.259951666807E-01 -3.889270434760E-01
     86 F   6 C     3.889234059636E-01  1.787542534979E-01 -1.260090671002E-01
     87 F   6 C     1.787548729140E-01 -1.259951666807E-01  3.889270434760E-01
     88 F   6 C     3.889234059636E-01 -1.787542534979E-01  1.260090671002E-01
     89 F   6 C    -1.787548729140E-01  1.259951666807E-01  3.889270434760E-01
     90 F   6 C    -3.889234059636E-01 -1.787542534979E-01 -1.260090671002E-01
     91 T   6 C     1.027946522342E-01  4.264930775758E-01  1.006216482632E-01
     92 F   6 C    -1.027946522342E-01 -4.264930775758E-01  1.006216482632E-01
     93 F   6 C     1.027946522342E-01 -4.264930775758E-01 -1.006216482632E-01
     94 F   6 C    -1.027946522342E-01  4.264930775758E-01 -1.006216482632E-01
     95 T   6 C     1.005985851144E-01  1.028190869822E-01  4.264918448285E-01
     96 T   6 C     4.264384083742E-01  1.005950365243E-01  1.027914722322E-01
     97 F   6 C    -1.005985851144E-01 -1.028190869822E-01  4.264918448285E-01
     98 F   6 C    -4.264384083742E-01  1.005950365243E-01 -1.027914722322E-01
     99 F   6 C     1.005985851144E-01 -1.028190869822E-01 -4.264918448285E-01
    100 F   6 C    -4.264384083742E-01 -1.005950365243E-01  1.027914722322E-01
    101 F   6 C    -1.005985851144E-01  1.028190869822E-01 -4.264918448285E-01
    102 F   6 C     4.264384083742E-01 -1.005950365243E-01 -1.027914722322E-01
    103 T   7 N     9.162239884584E-02 -4.576715189098E-01  1.777725599507E-01
    104 F   7 N    -9.162239884584E-02  4.576715189098E-01  1.777725599507E-01
    105 F   7 N     9.162239884584E-02  4.576715189098E-01 -1.777725599507E-01
    106 F   7 N    -9.162239884584E-02 -4.576715189098E-01 -1.777725599507E-01
    107 T   7 N     1.777513721803E-01  9.161076202493E-02 -4.576604628645E-01
    108 T   7 N    -4.576733989864E-01  1.777385443234E-01  9.161208147016E-02
    109 F   7 N    -1.777513721803E-01 -9.161076202493E-02 -4.576604628645E-01
    110 F   7 N     4.576733989864E-01  1.777385443234E-01 -9.161208147016E-02
    111 F   7 N     1.777513721803E-01 -9.161076202493E-02  4.576604628645E-01
    112 F   7 N     4.576733989864E-01 -1.777385443234E-01  9.161208147016E-02
    113 F   7 N    -1.777513721803E-01  9.161076202493E-02  4.576604628645E-01
    114 F   7 N    -4.576733989864E-01 -1.777385443234E-01 -9.161208147016E-02
    115 T   6 C     1.806975596420E-01 -3.890364788076E-01  1.254439912885E-01
    116 F   6 C    -1.806975596420E-01  3.890364788076E-01  1.254439912885E-01
    117 F   6 C     1.806975596420E-01  3.890364788076E-01 -1.254439912885E-01
    118 F   6 C    -1.806975596420E-01 -3.890364788076E-01 -1.254439912885E-01
    119 T   6 C     1.254687967036E-01  1.807067710721E-01 -3.890496476877E-01
    120 T   6 C    -3.890322953740E-01  1.254567151120E-01  1.806926775571E-01
    121 F   6 C    -1.254687967036E-01 -1.807067710721E-01 -3.890496476877E-01
    122 F   6 C     3.890322953740E-01  1.254567151120E-01 -1.806926775571E-01
    123 F   6 C     1.254687967036E-01 -1.807067710721E-01  3.890496476877E-01
    124 F   6 C     3.890322953740E-01 -1.254567151120E-01  1.806926775571E-01
    125 F   6 C    -1.254687967036E-01  1.807067710721E-01  3.890496476877E-01
    126 F   6 C    -3.890322953740E-01 -1.254567151120E-01 -1.806926775571E-01
    127 T   7 N     1.804434420941E-01 -4.578373839902E-01  9.118965323633E-02
    128 F   7 N    -1.804434420941E-01  4.578373839902E-01  9.118965323633E-02
    129 F   7 N     1.804434420941E-01  4.578373839902E-01 -9.118965323633E-02
    130 F   7 N    -1.804434420941E-01 -4.578373839902E-01 -9.118965323633E-02
    131 T   7 N     9.120099969467E-02  1.804616609295E-01 -4.578490370247E-01
    132 T   7 N    -4.578502577050E-01  9.119046566087E-02  1.804273988031E-01
    133 F   7 N    -9.120099969467E-02 -1.804616609295E-01 -4.578490370247E-01
    134 F   7 N     4.578502577050E-01  9.119046566087E-02 -1.804273988031E-01
    135 F   7 N     9.120099969467E-02 -1.804616609295E-01  4.578490370247E-01
    136 F   7 N     4.578502577050E-01 -9.119046566087E-02  1.804273988031E-01
    137 F   7 N    -9.120099969467E-02  1.804616609295E-01  4.578490370247E-01
    138 F   7 N    -4.578502577050E-01 -9.119046566087E-02 -1.804273988031E-01

 T = ATOM BELONGING TO THE ASYMMETRIC UNIT

 TOTAL ENERGY(DFT)(AU)(  7) -4.1852086071479E+03     DE (AU)   -3.909E-04

 SYMMETRY ALLOWED FORCES  (COORDINATE, FORCE)

    1  1.6631855E-03    2  4.5035424E-04    3 -4.7822337E-04    4 -2.2638210E-03
    5  8.6088653E-03    6  1.8050955E-03    7 -3.0030678E-03    8  7.2324223E-04
    9  1.2105438E-02   10 -2.3683554E-03   11 -2.6213805E-03   12  8.6447054E-03
   13  1.4662873E-03   14 -6.2099450E-04   15  1.7375364E-04   16 -2.8455845E-03
   17  1.0028543E-02   18  6.7546265E-03   19  2.0169727E-03   20 -8.0294653E-03
   21 -6.1142140E-03   22  2.3594261E-03   23 -1.5139240E-03   24 -1.0913726E-02
   25 -2.4486052E-04   26 -4.3902967E-04   27 -7.3716278E-04   28 -1.1368360E-02
   29  3.9903773E-03   30  4.9677261E-03   31  1.2970304E-03   32 -2.4947511E-03
   33 -1.0756279E-03   34  3.8067162E-03   35  6.1129219E-04   36 -5.3948800E-03
   37  1.5992684E-03   38  4.6244066E-04   39 -3.1405969E-03   40 -1.1034650E-02
   41  2.4454448E-03   42  5.4063062E-03   43  3.5080440E-03   44 -4.8259590E-03
   45 -2.1925673E-03   46  3.1453100E-03   47  7.0919309E-05   48 -3.1099767E-03
   49  6.2659906E-04   50  3.0499597E-03   51 -8.6854992E-03   52  8.4308316E-04
   53 -8.8019770E-03   54 -1.3633937E-03   55  2.1704237E-03   56 -5.0728128E-03
   57 -8.9919391E-03   58  9.5793007E-03   59  3.1339138E-03   60 -4.8716906E-03
   61 -1.1495661E-02   62  7.4323351E-03   63 -5.6506727E-04   64 -5.3795420E-03
   65  1.4700730E-02   66  1.4978685E-02   67  9.1105729E-03   68  3.6939544E-03
   69  4.1725282E-04   70  8.6248710E-03   71 -1.8862021E-03   72  4.7939790E-03
   73  4.2712354E-05   74 -8.2396486E-03   75 -1.4209288E-02   76  9.9697670E-03
   77  5.2663920E-03   78 -1.0730164E-02   79 -7.2499684E-03   80  1.7208711E-02
   81  2.6041494E-03   82  3.0576912E-03   83 -1.0440092E-02   84 -7.7769205E-03
   85 -1.2222700E-02   86 -4.1398725E-03   87  6.4348100E-03   88  8.9685263E-03
   89 -5.3617095E-03   90  4.5201338E-04   91 -5.5819276E-03   92  5.3497105E-03
   93  2.0121881E-02   94 -7.9278116E-03   95 -6.1142747E-03   96  1.7100736E-02
   97  9.1164225E-03   98 -1.1560745E-02   99 -3.0995809E-04  100  3.3254573E-03
  101 -1.4587043E-03  102 -1.3006025E-02

 GRADIENT NORM     0.071056  GRADIENT THRESHOLD     0.500000

 PREDICTED ENERGY CHANGE    -0.993E-02
 SCSCSCSCSCSCSCSCSCSCSCSCSCSCSCSCSCSCSCSCSCSCSCSCSCSCSCSCSCSCSCSCSCSCSCSCSCSCSC
 DISPLACEMENT SCALED BY  0.9208
 NO CONVERGENCE TESTS PERFORMED
           GRADIENT INFORMATIONS AT   --    PREDICTED POINT WRT CURR.POINT
   I  PREV.GRAD   CURR.GRAD   PRED.POINT  OLD.DISP NEW.DISP
    1   -0.0017     -0.0017     -0.0004      0.1693      0.1559
    2   -0.0005     -0.0005      0.0005     -0.5377     -0.4951
    3    0.0005      0.0005      0.0002     -0.0539     -0.0497
    4    0.0023      0.0023      0.0004     -0.1066     -0.0982
    5   -0.0088     -0.0086      0.0003      0.0024      0.0022
    6   -0.0018     -0.0018     -0.0004      0.4705      0.4332
    7    0.0031      0.0030      0.0000     -0.3353     -0.3087
    8   -0.0008     -0.0007      0.0007      0.0406      0.0374
    9   -0.0124     -0.0121      0.0006      0.0779      0.0717
   10    0.0024      0.0024      0.0004     -0.1295     -0.1192
   11    0.0027      0.0026     -0.0006      0.5430      0.5000
   12   -0.0088     -0.0086     -0.0000      0.2688      0.2475
   13   -0.0015     -0.0015     -0.0004      0.1595      0.1468
   14    0.0006      0.0006     -0.0000      0.1838      0.1692
   15   -0.0002     -0.0002      0.0004     -0.3907     -0.3598
   16    0.0029      0.0028     -0.0000     -0.2468     -0.2273
   17   -0.0102     -0.0100      0.0002      0.0631      0.0581
   18   -0.0069     -0.0068      0.0009      0.0932      0.0858
   19   -0.0020     -0.0020     -0.0005      0.1429      0.1315
   20    0.0082      0.0080      0.0006      0.1318      0.1213
   21    0.0062      0.0061      0.0009     -0.0637     -0.0586
   22   -0.0024     -0.0024     -0.0004      0.0661      0.0609
   23    0.0015      0.0015      0.0004     -0.1013     -0.0933
   24    0.0111      0.0109      0.0010      0.1111      0.1023
   25    0.0002      0.0002      0.0003     -0.0224     -0.0207
   26    0.0005      0.0004     -0.0007     -0.0561     -0.0517
   27    0.0008      0.0007     -0.0012     -0.1017     -0.0937
   28    0.0116      0.0114      0.0010      0.0296      0.0273
   29   -0.0041     -0.0040     -0.0003      0.0751      0.0691
   30   -0.0051     -0.0050     -0.0006      0.1147      0.1056
   31   -0.0013     -0.0013     -0.0003      0.0897      0.0826
   32    0.0025      0.0025      0.0003     -0.0063     -0.0058
   33    0.0011      0.0011      0.0004      0.1821      0.1677
   34   -0.0039     -0.0038     -0.0005     -0.0099     -0.0091
   35   -0.0006     -0.0006     -0.0006     -0.0586     -0.0540
   36    0.0055      0.0054     -0.0006     -0.1135     -0.1045
   37   -0.0016     -0.0016     -0.0003      0.0608      0.0560
   38   -0.0005     -0.0005      0.0002      0.1758      0.1619
   39    0.0032      0.0031      0.0005      0.0985      0.0907
   40    0.0113      0.0110      0.0010      0.0390      0.0359
   41   -0.0025     -0.0024     -0.0003      0.0195      0.0180
   42   -0.0055     -0.0054     -0.0006      0.2129      0.1961
   43   -0.0036     -0.0035     -0.0005     -0.0073     -0.0067
   44    0.0049      0.0048     -0.0002     -0.0610     -0.0561
   45    0.0023      0.0022     -0.0008     -0.1132     -0.1042
   46   -0.0032     -0.0031     -0.0019      0.0543      0.0500
   47   -0.0001     -0.0001     -0.0000      0.0053      0.0049
   48    0.0031      0.0031      0.0019     -0.0585     -0.0538
   49   -0.0007     -0.0006      0.0019      0.0601      0.0554
   50   -0.0031     -0.0030     -0.0016      0.0405      0.0373
   51    0.0089      0.0087     -0.0000      0.0730      0.0672
   52   -0.0009     -0.0008      0.0018      0.0614      0.0565
   53    0.0090      0.0088      0.0009      0.0375      0.0346
   54    0.0014      0.0014     -0.0014      0.0802      0.0738
   55   -0.0023     -0.0022      0.0026     -0.1012     -0.0932
   56    0.0053      0.0051     -0.0031     -0.0125     -0.0115
   57    0.0093      0.0090     -0.0055     -0.0267     -0.0246
   58   -0.0098     -0.0096      0.0023      0.0995      0.0916
[truncated: 6,382,683 more chars]
