# Supplementary material for: Structure–Property Relationship of Piezoelectric Properties in Zeolitic Imidazolate Frameworks: A Computational Study
Source: ACS Appl Mater Interfaces. 2022 Nov 2;14(45):50803–14. doi: 10.1021/acsami.2c13506 (PMC9674201; doi:10.1021/acsami.2c13506)
Supplement: Supplementary file 5 — am2c13506_si_005.zip [file am2c13506_si_005.zip › Outputfiles_crystal17/CdIF-1/Piezoelectric_results/Elapiezo_M06L-D3.out]

zif8Cd60degrees
EXTERNAL
ELAPIEZO
PRINT
END
END
6 5
0 0 6 2.0 1.00
  0.4563240000D+04  0.1966650000D-02
  0.6820240000D+03  0.1523060000D-01
  0.1549730000D+03  0.7612690000D-01
  0.4445530000D+02  0.2608010000D+00
  0.1302900000D+02  0.6164620000D+00
  0.1827730000D+01  0.2210060000D+00
0 1 3 4.0 1.00
  0.2096420000D+02  0.1146600000D+00  0.4024870000D-01
  0.4803310000D+01  0.9199990000D+00  0.2375940000D+00
  0.1459330000D+01 -0.3030680000D-02  0.8158540000D+00
0 1 1 0.0 1.00
  0.4834560000D+00  0.1000000000D+01  0.1000000000D+01
0 1 1 0.0 1.00
  0.1455850000D+00  0.1000000000D+01  0.1000000000D+01
0 3 1 0.0 1.00
  0.6260000000D+00  0.1000000000D+01
7 5
0 0 6 2.0 1.00
  0.6293480000D+04  0.1969790000D-02
  0.9490440000D+03  0.1496130000D-01
  0.2187760000D+03  0.7350060000D-01
  0.6369160000D+02  0.2489370000D+00
  0.1882820000D+02  0.6024600000D+00
  0.2720230000D+01  0.2562020000D+00
0 1 3 5.0 1.00
  0.3063310000D+02  0.1119060000D+00  0.3831190000D-01
  0.7026140000D+01  0.9216660000D+00  0.2374030000D+00
  0.2112050000D+01 -0.2569190000D-02  0.8175920000D+00
0 1 1 0.0 1.00
  0.6840090000D+00  0.1000000000D+01  0.1000000000D+01
0 1 1 0.0 1.00
  0.2008780000D+00  0.1000000000D+01  0.1000000000D+01
0 3 1 0.0 1.00
  0.9130000000D+00  0.1000000000D+01
1 4
0 0 3 1.0 1.00
  0.3386500000D+02  0.2549380000D-01
  0.5094790000D+01  0.1903730000D+00
  0.1158790000D+01  0.8521610000D+00
0 0 1 0.0 1.00
  0.3258400000D+00  0.1000000000D+01
0 0 1 0.0 1.00
  0.1027410000D+00  0.1000000000D+01
0 2 1 0.0 1.00
  0.7500000000D+00  0.1000000000D+01
248 15
INPUT
20. 0 2 2 2 2 0
 13.835869 270.009483 0
 6.857270 38.767308 0
 12.404971 193.829629 0
 6.567799 31.896525 0
 10.896925 79.193647 0
 4.641165 13.230827 0
 15.184796 -35.476626 0
 7.592398 -5.617677 0
0 0 3 2. 1.
       9.72701100         -1.78642590
       7.83752300          2.57789480
       5.08919400         0.160117100
0 0 1 2. 1.
       1.55332600          1.00000000
0 0 1 0. 1.
      0.714079000          1.00000000
0 0 1 0. 1.
      0.500000000          1.00000000
0 0 1 0. 1.
      0.250000000          1.00000000
0 0 1 0. 1.
      0.120000000          1.00000000
0 2 2 6. 1.
       4.74271600         -6.23119940
       3.93665500          6.57419200
0 2 2 0. 1.
       1.38039100         0.749726500
      0.668485000         0.281108200
0 2 1 0. 1.
      0.363423000          1.00000000
0 2 1 0. 1.
      0.180000000          1.00000000
0 2 1 0. 1.
      0.120000000          1.00000000
0 3 4 10. 1.
       8.46934100        -0.163606000E-01
       3.02423100         0.286472800
       1.31636700         0.486851800
      0.556393000         0.379411100
0 3 1 0. 1.
      0.223856000          1.00000000
0 3 1 0. 1.
      0.120000000          1.00000000
0 4 1 0. 1.
      1.59813   1.0000
99 0
END
DFT
M06L-D3
xxlgrid
END
TOLINTEG
7 7 7 10 40
TOLDEE
8
MAXCYCLE
200
DFTD3
ABC
END
SHRINK
2 2
END
          60 PROCESSORS WORKING

         
 *******************************************************************************
 *                                                                             *
 *                               CRYSTAL17                                     *
 *                      public : 1.0.2 - March 1st, 2018                       *
 *                       HTTP://WWW.CRYSTAL.UNITO.IT                           *
 *                                                                             *
 *                              MAIN AUTHORS                                   *
 *                                                                             *
 *  R. DOVESI(1,11), V.R. SAUNDERS(2), C. ROETTI(1,11), R. ORLANDO(1,11),      *
 *  C.M. ZICOVICH-WILSON(1,3), F. PASCALE(4), B. CIVALLERI(1,11),              *
 *  K. DOLL(5), N.M. HARRISON(2,6), I.J. BUSH(7), Ph. D'ARCO(8),               *
 *  M. LLUNELL(9), M. CAUSA'(10), Y. NOEL(8), L. MASCHIO(1,11), A. ERBA(1,11)  *
 *  M. RE'RAT(14), S. CASASSA(1,11)                                            *
 *                                                                             *
 *        CONTRIBUTIONS TO THE CODE HAVE ALSO BEEN GIVEN BY                    *
 *                                                                             *
 *  M. FERRABONE(1,11), M. DE LA PIERRE(1,11), M. FERRERO(1,11),               *
 *  J. BAIMA(1,11), E. ALBANESE(1,11), M.F. PEINTINGER(12), R. BAST(13),       *
 *  B. KIRTMAN(15), V. LACIVITA(1,11), R. DEMICHELIS(1,16)                     *
 *  G. BRANDEBURG(17), S. SALUSTRO(1,11), G. SANSONE(1,11)                     *
 *  M.T. RUGGIERO(18)                                                          *
 *                                                                             *
 * (1) THEORETICAL CHEMISTRY GROUP - UNIVERSITA' DI TORINO - TORINO (ITALY)    *
 * (2) COMPUTATIONAL SCIENCE & ENGINEERING DEPARTMENT - STFC DARESBURY (UK)    *
 * (3) UNIVERSIDAD AUTONOMA DEL ESTADO DE MORELOS - CUERNAVACA (MEXICO)        *
 * (4) UNIVERSITE' DE LORRAINE - NANCY (FRANCE)                                *
 * (5) UNIVERSITAET STUTTGART- STUTTGART (GERMANY)                             *
 * (6) IMPERIAL COLLEGE - LONDON (UK)                                          *
 * (7) OXFORD E-RESEARCH CENTRE - OXFORD (UK)                                  *
 * (8) UPMC - SORBONNE UNIVERSITES - PARIS (FRANCE)                            *
 * (9) UNIVERSIDAD DE BARCELONA - BARCELONA (SPAIN)                            *
 *(10) UNIVERSITA' DI NAPOLI "FEDERICO II" - NAPOLI (ITALY)                    *
 *(11) NIS - NANOSTRUCTURED INTERFACES AND SURFACES - TORINO (ITALY)           *
 *(12) MPI FUER CHEMISCHE ENERGIEKONVERSION - MUELHEIM AN DER RUHR (GERMANY)   *
 *(13) UNIVERSITY OF TROMSO - TROMSO (NORWAY)                                  *
 *(14) UNIVERSITE' DE PAU ET DES PAYS DE L'ADOUR - PAU (FRANCE)                *
 *(15) UNIVERSITY OF CALIFORNIA SANTA BARBARA - SANTA BARBARA (USA)            *
 *(16) CURTIN UNIVERSITY - PERTH (AUSTRALIA)                                   *
 *(17) UNIVERSITY COLLEGE LONDON - LONDON (UK)                                 *
 *(18) CAMBRIDGE UNIVERSITY - CAMBRIDGE (UK)                                   *
 *                                                                             *
 *******************************************************************************
 EEEEEEEEEE STARTING  DATE 09 07 2019 TIME 14:39:21.2
 zif8Cd60degrees                                                                 

 GEOMETRY INPUT FROM EXTERNAL FILE (FORTRAN UNIT 34)
 3D - CRYSTAL 

 *******************************************************************************
 LATTICE PARAMETERS  (ANGSTROMS AND DEGREES) - PRIMITIVE CELL
       A          B          C        ALPHA      BETA     GAMMA        VOLUME
   15.54790   15.54790   15.54790   109.47122 109.47122 109.47122   2893.301395
 INFORMATION **** CHKGRP **** SPGR WITH NO INVERSION

 NUMBER OF IRREDUCIBLE ATOMS IN THE CELL:   12

 CARTESIAN COORDINATES (ANGSTROM) - IRREDUCIBLE ATOMS AND SYMMETRY RELATED

 AT.IRR.  AT  AT.N.          X                   Y                   Z
     1     1     1    1.937298035461E+00 -6.166858906578E+00  3.858743034504E+00
     1     2     1   -1.937298035461E+00  6.166858906578E+00  3.858743034504E+00
     1     3     1    1.937298035461E+00  6.166858906578E+00 -3.858743034504E+00
     1     4     1   -1.937298035461E+00 -6.166858906578E+00 -3.858743034504E+00
     1     5     1    3.858743034504E+00  1.937298035461E+00 -6.166858906578E+00
     1     6     1   -6.166858906578E+00  3.858743034504E+00  1.937298035461E+00
     1     7     1   -3.858743034504E+00 -1.937298035461E+00 -6.166858906578E+00
     1     8     1    6.166858906578E+00  3.858743034504E+00 -1.937298035461E+00
     1     9     1    3.858743034504E+00 -1.937298035461E+00  6.166858906578E+00
     1    10     1    6.166858906578E+00 -3.858743034504E+00  1.937298035461E+00
     1    11     1   -3.858743034504E+00  1.937298035461E+00  6.166858906578E+00
     1    12     1   -6.166858906578E+00 -3.858743034504E+00 -1.937298035461E+00
    13    13     1    3.929979672144E+00 -6.171439435908E+00  1.944378468592E+00
    13    14     1   -3.929979672144E+00  6.171439435908E+00  1.944378468592E+00
    13    15     1    3.929979672144E+00  6.171439435908E+00 -1.944378468592E+00
    13    16     1   -3.929979672144E+00 -6.171439435908E+00 -1.944378468592E+00
    13    17     1    1.944378468592E+00  3.929979672144E+00 -6.171439435908E+00
    13    18     1   -6.171439435908E+00  1.944378468592E+00  3.929979672144E+00
    13    19     1   -1.944378468592E+00 -3.929979672144E+00 -6.171439435908E+00
    13    20     1    6.171439435908E+00  1.944378468592E+00 -3.929979672144E+00
    13    21     1    1.944378468592E+00 -3.929979672144E+00  6.171439435908E+00
    13    22     1    6.171439435908E+00 -1.944378468592E+00  3.929979672144E+00
    13    23     1   -1.944378468592E+00  3.929979672144E+00  6.171439435908E+00
    13    24     1   -6.171439435908E+00 -1.944378468592E+00 -3.929979672144E+00
    25    25     1    1.115538850128E+00  7.703492488344E+00  1.018904125344E+00
    25    26     1   -1.115538850128E+00 -7.703492488344E+00  1.018904125344E+00
    25    27     1    1.115538850128E+00 -7.703492488344E+00 -1.018904125344E+00
    25    28     1   -1.115538850128E+00  7.703492488344E+00 -1.018904125344E+00
    25    29     1    1.018904125344E+00  1.115538850128E+00  7.703492488344E+00
    25    30     1    7.703492488344E+00  1.018904125344E+00  1.115538850128E+00
    25    31     1   -1.018904125344E+00 -1.115538850128E+00  7.703492488344E+00
    25    32     1   -7.703492488344E+00  1.018904125344E+00 -1.115538850128E+00
    25    33     1    1.018904125344E+00 -1.115538850128E+00 -7.703492488344E+00
    25    34     1   -7.703492488344E+00 -1.018904125344E+00  1.115538850128E+00
    25    35     1   -1.018904125344E+00  1.115538850128E+00 -7.703492488344E+00
    25    36     1    7.703492488344E+00 -1.018904125344E+00 -1.115538850128E+00
    37    37     1    2.728948117045E+00  7.124252316816E+00  1.425483618671E+00
    37    38     1   -2.728948117045E+00 -7.124252316816E+00  1.425483618671E+00
    37    39     1    2.728948117045E+00 -7.124252316816E+00 -1.425483618671E+00
    37    40     1   -2.728948117045E+00  7.124252316816E+00 -1.425483618671E+00
    37    41     1    1.425483618671E+00  2.728948117045E+00  7.124252316816E+00
    37    42     1    7.124252316816E+00  1.425483618671E+00  2.728948117045E+00
    37    43     1   -1.425483618671E+00 -2.728948117045E+00  7.124252316816E+00
    37    44     1   -7.124252316816E+00  1.425483618671E+00 -2.728948117045E+00
    37    45     1    1.425483618671E+00 -2.728948117045E+00 -7.124252316816E+00
    37    46     1   -7.124252316816E+00 -1.425483618671E+00  2.728948117045E+00
    37    47     1   -1.425483618671E+00  2.728948117045E+00 -7.124252316816E+00
    37    48     1    7.124252316816E+00 -1.425483618671E+00 -2.728948117045E+00
    49    49     1    1.453266468131E+00  7.129065578867E+00  2.650207102471E+00
    49    50     1   -1.453266468131E+00 -7.129065578867E+00  2.650207102471E+00
    49    51     1    1.453266468131E+00 -7.129065578867E+00 -2.650207102471E+00
    49    52     1   -1.453266468131E+00  7.129065578867E+00 -2.650207102471E+00
    49    53     1    2.650207102471E+00  1.453266468131E+00  7.129065578867E+00
    49    54     1    7.129065578867E+00  2.650207102471E+00  1.453266468131E+00
    49    55     1   -2.650207102471E+00 -1.453266468131E+00  7.129065578867E+00
    49    56     1   -7.129065578867E+00  2.650207102471E+00 -1.453266468131E+00
    49    57     1    2.650207102471E+00 -1.453266468131E+00 -7.129065578867E+00
    49    58     1   -7.129065578867E+00 -2.650207102471E+00  1.453266468131E+00
    49    59     1   -2.650207102471E+00  1.453266468131E+00 -7.129065578867E+00
    49    60     1    7.129065578867E+00 -2.650207102471E+00 -1.453266468131E+00
    61    61   248    8.976586669280E+00  0.000000000000E+00 -4.541107833438E+00
    61    62   248    8.976586669280E+00  0.000000000000E+00 -1.341206550512E+01
    61    63   248   -4.541107833438E+00  8.976586669280E+00  0.000000000000E+00
    61    64   248    0.000000000000E+00 -4.541107833438E+00  8.976586669280E+00
    61    65   248   -1.341206550512E+01  8.976586669280E+00  0.000000000000E+00
    61    66   248    0.000000000000E+00 -1.341206550512E+01  8.976586669280E+00
    67    67     6    2.269535910778E+00  9.064996895566E+00  2.216652866388E+00
    67    68     6   -2.269535910778E+00 -9.064996895566E+00  2.216652866388E+00
    67    69     6    2.269535910778E+00 -9.064996895566E+00 -2.216652866388E+00
    67    70     6   -2.269535910778E+00  9.064996895566E+00 -2.216652866388E+00
    67    71     6    2.216652866388E+00  2.269535910778E+00  9.064996895566E+00
    67    72     6    9.064996895566E+00  2.216652866388E+00  2.269535910778E+00
    67    73     6   -2.216652866388E+00 -2.269535910778E+00  9.064996895566E+00
    67    74     6   -9.064996895566E+00  2.216652866388E+00 -2.269535910778E+00
    67    75     6    2.216652866388E+00 -2.269535910778E+00 -9.064996895566E+00
    67    76     6   -9.064996895566E+00 -2.216652866388E+00  2.269535910778E+00
    67    77     6   -2.216652866388E+00  2.269535910778E+00 -9.064996895566E+00
    67    78     6    9.064996895566E+00 -2.216652866388E+00 -2.269535910778E+00
    79    79     6    2.250231701387E+00 -6.946710583207E+00  3.179309285880E+00
    79    80     6   -2.250231701387E+00  6.946710583207E+00  3.179309285880E+00
    79    81     6    2.250231701387E+00  6.946710583207E+00 -3.179309285880E+00
    79    82     6   -2.250231701387E+00 -6.946710583207E+00 -3.179309285880E+00
    79    83     6    3.179309285880E+00  2.250231701387E+00 -6.946710583207E+00
    79    84     6   -6.946710583207E+00  3.179309285880E+00  2.250231701387E+00
    79    85     6   -3.179309285880E+00 -2.250231701387E+00 -6.946710583207E+00
    79    86     6    6.946710583207E+00  3.179309285880E+00 -2.250231701387E+00
    79    87     6    3.179309285880E+00 -2.250231701387E+00  6.946710583207E+00
    79    88     6    6.946710583207E+00 -3.179309285880E+00  2.250231701387E+00
    79    89     6   -3.179309285880E+00  2.250231701387E+00  6.946710583207E+00
    79    90     6   -6.946710583207E+00 -3.179309285880E+00 -2.250231701387E+00
    91    91     6    1.875032207085E+00  7.689603722060E+00  1.810550647163E+00
    91    92     6   -1.875032207085E+00 -7.689603722060E+00  1.810550647163E+00
    91    93     6    1.875032207085E+00 -7.689603722060E+00 -1.810550647163E+00
    91    94     6   -1.875032207085E+00  7.689603722060E+00 -1.810550647163E+00
    91    95     6    1.810550647163E+00  1.875032207085E+00  7.689603722060E+00
    91    96     6    7.689603722060E+00  1.810550647163E+00  1.875032207085E+00
    91    97     6   -1.810550647163E+00 -1.875032207085E+00  7.689603722060E+00
    91    98     6   -7.689603722060E+00  1.810550647163E+00 -1.875032207085E+00
    91    99     6    1.810550647163E+00 -1.875032207085E+00 -7.689603722060E+00
    91   100     6   -7.689603722060E+00 -1.810550647163E+00  1.875032207085E+00
    91   101     6   -1.810550647163E+00  1.875032207085E+00 -7.689603722060E+00
    91   102     6    7.689603722060E+00 -1.810550647163E+00 -1.875032207085E+00
   103   103     7    1.642328776080E+00 -8.179777499012E+00  3.169178604412E+00
   103   104     7   -1.642328776080E+00  8.179777499012E+00  3.169178604412E+00
   103   105     7    1.642328776080E+00  8.179777499012E+00 -3.169178604412E+00
   103   106     7   -1.642328776080E+00 -8.179777499012E+00 -3.169178604412E+00
   103   107     7    3.169178604412E+00  1.642328776080E+00 -8.179777499012E+00
   103   108     7   -8.179777499012E+00  3.169178604412E+00  1.642328776080E+00
   103   109     7   -3.169178604412E+00 -1.642328776080E+00 -8.179777499012E+00
   103   110     7    8.179777499012E+00  3.169178604412E+00 -1.642328776080E+00
   103   111     7    3.169178604412E+00 -1.642328776080E+00  8.179777499012E+00
   103   112     7    8.179777499012E+00 -3.169178604412E+00  1.642328776080E+00
   103   113     7   -3.169178604412E+00  1.642328776080E+00  8.179777499012E+00
   103   114     7   -8.179777499012E+00 -3.169178604412E+00 -1.642328776080E+00
   115   115     6    3.236857959871E+00 -6.949192668603E+00  2.231477011235E+00
   115   116     6   -3.236857959871E+00  6.949192668603E+00  2.231477011235E+00
   115   117     6    3.236857959871E+00  6.949192668603E+00 -2.231477011235E+00
   115   118     6   -3.236857959871E+00 -6.949192668603E+00 -2.231477011235E+00
   115   119     6    2.231477011235E+00  3.236857959871E+00 -6.949192668603E+00
   115   120     6   -6.949192668603E+00  2.231477011235E+00  3.236857959871E+00
   115   121     6   -2.231477011235E+00 -3.236857959871E+00 -6.949192668603E+00
   115   122     6    6.949192668603E+00  2.231477011235E+00 -3.236857959871E+00
   115   123     6    2.231477011235E+00 -3.236857959871E+00  6.949192668603E+00
   115   124     6    6.949192668603E+00 -2.231477011235E+00  3.236857959871E+00
   115   125     6   -2.231477011235E+00  3.236857959871E+00  6.949192668603E+00
   115   126     6   -6.949192668603E+00 -2.231477011235E+00 -3.236857959871E+00
   127   127     7    3.248616006355E+00 -8.183819413178E+00  1.626971726396E+00
   127   128     7   -3.248616006355E+00  8.183819413178E+00  1.626971726396E+00
   127   129     7    3.248616006355E+00  8.183819413178E+00 -1.626971726396E+00
   127   130     7   -3.248616006355E+00 -8.183819413178E+00 -1.626971726396E+00
   127   131     7    1.626971726396E+00  3.248616006355E+00 -8.183819413178E+00
   127   132     7   -8.183819413178E+00  1.626971726396E+00  3.248616006355E+00
   127   133     7   -1.626971726396E+00 -3.248616006355E+00 -8.183819413178E+00
   127   134     7    8.183819413178E+00  1.626971726396E+00 -3.248616006355E+00
   127   135     7    1.626971726396E+00 -3.248616006355E+00  8.183819413178E+00
   127   136     7    8.183819413178E+00 -1.626971726396E+00  3.248616006355E+00
   127   137     7   -1.626971726396E+00  3.248616006355E+00  8.183819413178E+00
   127   138     7   -8.183819413178E+00 -1.626971726396E+00 -3.248616006355E+00

 SPACE  GROUP  N.                     :  197
 NUMBER OF SYMMETRY OPERATORS         :   12
 *******************************************************************************
 LATTICE PARAMETERS (ANGSTROMS AND DEGREES) - BOHR = 0.5291772083 ANGSTROM
 PRIMITIVE CELL - CENTRING CODE 6/0 VOLUME=  2893.301395 - DENSITY  0.950 g/cm^3
         A              B              C           ALPHA      BETA       GAMMA 
    15.54790419    15.54790419    15.54790419   109.471221 109.471221 109.471221
 *******************************************************************************
 ATOMS IN THE ASYMMETRIC UNIT   12 - ATOMS IN THE UNIT CELL:  138
     ATOM                 X/A                 Y/B                 Z/C    
 *******************************************************************************
      1 T   1 H    -1.285631140828E-01  3.228421494442E-01 -2.355884829582E-01
      2 F   1 H    -4.415693675976E-01  1.070253688754E-01  2.355884829582E-01
      3 F   1 H     1.285631140828E-01 -1.070253688754E-01  4.514052635270E-01
      4 F   1 H     4.415693675976E-01 -3.228421494442E-01 -4.514052635270E-01
      5 F   1 H    -2.355884829582E-01 -1.285631140828E-01  3.228421494442E-01
      6 F   1 H     3.228421494442E-01 -2.355884829582E-01 -1.285631140828E-01
      7 F   1 H    -4.514052635270E-01  4.415693675976E-01 -3.228421494442E-01
      8 F   1 H     1.070253688754E-01  2.355884829582E-01 -4.415693675976E-01
      9 F   1 H     2.355884829582E-01 -4.415693675976E-01  1.070253688754E-01
     10 F   1 H    -1.070253688754E-01  4.514052635270E-01  1.285631140828E-01
     11 F   1 H     4.514052635270E-01  1.285631140828E-01 -1.070253688754E-01
     12 F   1 H    -3.228421494442E-01 -4.514052635270E-01  4.415693675976E-01
     13 T   1 H    -2.354492371684E-01  3.272044462535E-01 -1.248503382380E-01
     14 F   1 H     4.520547844914E-01 -1.105988989304E-01  1.248503382380E-01
     15 F   1 H     2.354492371684E-01  1.105988989304E-01 -4.373463165781E-01
     16 F   1 H    -4.520547844914E-01 -3.272044462535E-01  4.373463165781E-01
     17 F   1 H    -1.248503382380E-01 -2.354492371684E-01  3.272044462535E-01
     18 F   1 H     3.272044462535E-01 -1.248503382380E-01 -2.354492371684E-01
     19 F   1 H     4.373463165781E-01 -4.520547844914E-01 -3.272044462535E-01
     20 F   1 H    -1.105988989304E-01  1.248503382380E-01  4.520547844914E-01
     21 F   1 H     1.248503382380E-01  4.520547844914E-01 -1.105988989304E-01
     22 F   1 H     1.105988989304E-01 -4.373463165781E-01  2.354492371684E-01
     23 F   1 H    -4.373463165781E-01  2.354492371684E-01  1.105988989304E-01
     24 F   1 H    -3.272044462535E-01  4.373463165781E-01 -4.520547844914E-01
     25 T   1 H     4.858414971661E-01  1.188894539824E-01  4.912240957163E-01
     26 F   1 H    -3.723346417339E-01 -5.382598550221E-03 -4.912240957163E-01
     27 F   1 H    -4.858414971661E-01  5.382598550221E-03 -3.669520431837E-01
     28 F   1 H     3.723346417339E-01 -1.188894539824E-01  3.669520431837E-01
     29 F   1 H     4.912240957163E-01  4.858414971661E-01  1.188894539824E-01
     30 F   1 H     1.188894539824E-01  4.912240957163E-01  4.858414971661E-01
     31 F   1 H     3.669520431837E-01  3.723346417339E-01 -1.188894539824E-01
     32 F   1 H    -5.382598550221E-03 -4.912240957163E-01 -3.723346417339E-01
     33 F   1 H    -4.912240957163E-01 -3.723346417339E-01 -5.382598550221E-03
     34 F   1 H     5.382598550221E-03 -3.669520431837E-01 -4.858414971661E-01
     35 F   1 H    -3.669520431837E-01 -4.858414971661E-01  5.382598550221E-03
     36 F   1 H    -1.188894539824E-01  3.669520431837E-01  3.723346417339E-01
     37 T   1 H     4.762242180954E-01  2.314037556131E-01 -4.511722107257E-01
     38 F   1 H    -3.174240336612E-01 -7.260357117894E-02  4.511722107257E-01
     39 F   1 H    -4.762242180954E-01  7.260357117894E-02 -2.448204624823E-01
     40 F   1 H     3.174240336612E-01 -2.314037556131E-01  2.448204624823E-01
     41 F   1 H    -4.511722107257E-01  4.762242180954E-01  2.314037556131E-01
     42 F   1 H     2.314037556131E-01 -4.511722107257E-01  4.762242180954E-01
     43 F   1 H     2.448204624823E-01  3.174240336612E-01 -2.314037556131E-01
     44 F   1 H    -7.260357117894E-02  4.511722107257E-01 -3.174240336612E-01
     45 F   1 H     4.511722107257E-01 -3.174240336612E-01 -7.260357117894E-02
     46 F   1 H     7.260357117894E-02 -2.448204624823E-01 -4.762242180954E-01
     47 F   1 H    -2.448204624823E-01 -4.762242180954E-01  7.260357117894E-02
     48 F   1 H    -2.314037556131E-01  2.448204624823E-01  3.174240336612E-01
     49 T   1 H    -4.552900204927E-01  2.285653624136E-01  4.780398364764E-01
     50 F   1 H    -2.494744740628E-01  6.667014303088E-02 -4.780398364764E-01
     51 F   1 H     4.552900204927E-01 -6.667014303088E-02 -3.161446170937E-01
     52 F   1 H     2.494744740628E-01 -2.285653624136E-01  3.161446170937E-01
     53 F   1 H     4.780398364764E-01 -4.552900204927E-01  2.285653624136E-01
     54 F   1 H     2.285653624136E-01  4.780398364764E-01 -4.552900204927E-01
     55 F   1 H     3.161446170937E-01  2.494744740628E-01 -2.285653624136E-01
     56 F   1 H     6.667014303088E-02 -4.780398364764E-01 -2.494744740628E-01
     57 F   1 H    -4.780398364764E-01 -2.494744740628E-01  6.667014303088E-02
     58 F   1 H    -6.667014303088E-02 -3.161446170937E-01  4.552900204927E-01
     59 F   1 H    -3.161446170937E-01  4.552900204927E-01 -6.667014303088E-02
     60 F   1 H    -2.285653624136E-01  3.161446170937E-01  2.494744740628E-01
     61 T 248 CD   -2.529417918382E-01  2.470582081618E-01 -5.000000000000E-01
     62 F 248 CD    2.529417918382E-01 -2.470582081618E-01 -5.000000000000E-01
     63 F 248 CD   -5.000000000000E-01 -2.529417918382E-01  2.470582081618E-01
     64 F 248 CD    2.470582081618E-01 -5.000000000000E-01 -2.529417918382E-01
     65 F 248 CD   -5.000000000000E-01  2.529417918382E-01 -2.470582081618E-01
     66 F 248 CD   -2.470582081618E-01 -5.000000000000E-01  2.529417918382E-01
     67 T   6 C    -3.716069271318E-01  2.498827751822E-01 -3.686613172726E-01
     68 F   6 C    -3.814559075453E-01 -2.945609859201E-03  3.686613172726E-01
     69 F   6 C     3.716069271318E-01  2.945609859201E-03 -3.785102976861E-01
     70 F   6 C     3.814559075453E-01 -2.498827751822E-01  3.785102976861E-01
     71 F   6 C    -3.686613172726E-01 -3.716069271318E-01  2.498827751822E-01
     72 F   6 C     2.498827751822E-01 -3.686613172726E-01 -3.716069271318E-01
     73 F   6 C     3.785102976861E-01  3.814559075453E-01 -2.498827751822E-01
     74 F   6 C    -2.945609859201E-03  3.686613172726E-01 -3.814559075453E-01
     75 F   6 C     3.686613172726E-01 -3.814559075453E-01 -2.945609859201E-03
     76 F   6 C     2.945609859201E-03 -3.785102976861E-01  3.716069271318E-01
     77 F   6 C    -3.785102976861E-01  3.716069271318E-01  2.945609859201E-03
     78 F   6 C    -2.498827751822E-01  3.785102976861E-01  3.814559075453E-01
     79 T   6 C    -2.098459824501E-01  3.024279265218E-01 -2.615960305877E-01
     80 F   6 C    -4.359760428905E-01  5.175004813759E-02  2.615960305877E-01
     81 F   6 C     2.098459824501E-01 -5.175004813759E-02 -4.877260910281E-01
     82 F   6 C     4.359760428905E-01 -3.024279265218E-01  4.877260910281E-01
     83 F   6 C    -2.615960305877E-01 -2.098459824501E-01  3.024279265218E-01
     84 F   6 C     3.024279265218E-01 -2.615960305877E-01 -2.098459824501E-01
     85 F   6 C     4.877260910281E-01  4.359760428905E-01 -3.024279265218E-01
     86 F   6 C     5.175004813759E-02  2.615960305877E-01 -4.359760428905E-01
     87 F   6 C     2.615960305877E-01 -4.359760428905E-01  5.175004813759E-02
     88 F   6 C    -5.175004813759E-02 -4.877260910281E-01  2.098459824501E-01
     89 F   6 C    -4.877260910281E-01  2.098459824501E-01 -5.175004813759E-02
     90 F   6 C    -3.024279265218E-01  4.877260910281E-01  4.359760428905E-01
     91 T   6 C    -4.708370386633E-01  2.052886575953E-01 -4.672453861623E-01
     92 F   6 C    -3.274659562424E-01 -3.591652500982E-03  4.672453861623E-01
     93 F   6 C     4.708370386633E-01  3.591652500982E-03 -3.238743037414E-01
     94 F   6 C     3.274659562424E-01 -2.052886575953E-01  3.238743037414E-01
     95 F   6 C    -4.672453861623E-01 -4.708370386633E-01  2.052886575953E-01
     96 F   6 C     2.052886575953E-01 -4.672453861623E-01 -4.708370386633E-01
     97 F   6 C     3.238743037414E-01  3.274659562424E-01 -2.052886575953E-01
     98 F   6 C    -3.591652500982E-03  4.672453861623E-01 -3.274659562424E-01
     99 F   6 C     4.672453861623E-01 -3.274659562424E-01 -3.591652500982E-03
    100 F   6 C     3.591652500982E-03 -3.238743037414E-01  4.708370386633E-01
    101 F   6 C    -3.238743037414E-01  4.708370386633E-01  3.591652500982E-03
    102 F   6 C    -2.052886575953E-01  3.238743037414E-01  3.274659562424E-01
    103 T   7 N    -2.790926595600E-01  2.680031707909E-01 -3.641388962079E-01
    104 F   7 N    -3.678579330013E-01  8.504623664790E-02  3.641388962079E-01
    105 F   7 N     2.790926595600E-01 -8.504623664790E-02 -4.529041696492E-01
    106 F   7 N     3.678579330013E-01 -2.680031707909E-01  4.529041696492E-01
    107 F   7 N    -3.641388962079E-01 -2.790926595600E-01  2.680031707909E-01
    108 F   7 N     2.680031707909E-01 -3.641388962079E-01 -2.790926595600E-01
    109 F   7 N     4.529041696492E-01  3.678579330013E-01 -2.680031707909E-01
    110 F   7 N     8.504623664790E-02  3.641388962079E-01 -3.678579330013E-01
    111 F   7 N     3.641388962079E-01 -3.678579330013E-01  8.504623664790E-02
    112 F   7 N    -8.504623664790E-02 -4.529041696492E-01  2.790926595600E-01
    113 F   7 N    -4.529041696492E-01  2.790926595600E-01 -8.504623664790E-02
    114 F   7 N    -2.680031707909E-01  4.529041696492E-01  3.678579330013E-01
    115 T   6 C    -2.627789287388E-01  3.045887692379E-01 -2.067787481759E-01
    116 F   6 C    -4.886324825863E-01 -5.600018056288E-02  2.067787481759E-01
    117 F   6 C     2.627789287388E-01  5.600018056288E-02 -4.326323020234E-01
    118 F   6 C     4.886324825863E-01 -3.045887692379E-01  4.326323020234E-01
    119 F   6 C    -2.067787481759E-01 -2.627789287388E-01  3.045887692379E-01
    120 F   6 C     3.045887692379E-01 -2.067787481759E-01 -2.627789287388E-01
    121 F   6 C     4.326323020234E-01  4.886324825863E-01 -3.045887692379E-01
    122 F   6 C    -5.600018056288E-02  2.067787481759E-01 -4.886324825863E-01
    123 F   6 C     2.067787481759E-01 -4.886324825863E-01 -5.600018056288E-02
    124 F   6 C     5.600018056288E-02 -4.326323020234E-01  2.627789287388E-01
    125 F   6 C    -4.326323020234E-01  2.627789287388E-01  5.600018056288E-02
    126 F   6 C    -3.045887692379E-01  4.326323020234E-01  4.886324825863E-01
    127 T   7 N    -3.652194274034E-01  2.715724758408E-01 -2.748930962652E-01
    128 F   7 N    -4.535344278940E-01 -9.032633113813E-02  2.748930962652E-01
    129 F   7 N     3.652194274034E-01  9.032633113813E-02 -3.632080967559E-01
    130 F   7 N     4.535344278940E-01 -2.715724758408E-01  3.632080967559E-01
    131 F   7 N    -2.748930962652E-01 -3.652194274034E-01  2.715724758408E-01
    132 F   7 N     2.715724758408E-01 -2.748930962652E-01 -3.652194274034E-01
    133 F   7 N     3.632080967559E-01  4.535344278940E-01 -2.715724758408E-01
    134 F   7 N    -9.032633113813E-02  2.748930962652E-01 -4.535344278940E-01
    135 F   7 N     2.748930962652E-01 -4.535344278940E-01 -9.032633113813E-02
    136 F   7 N     9.032633113813E-02 -3.632080967559E-01  3.652194274034E-01
    137 F   7 N    -3.632080967559E-01  3.652194274034E-01  9.032633113813E-02
    138 F   7 N    -2.715724758408E-01  3.632080967559E-01  4.535344278940E-01

 TRANSFORMATION MATRIX PRIMITIVE-CRYSTALLOGRAPHIC CELL
  0.0000  1.0000  1.0000  1.0000  0.0000  1.0000  1.0000  1.0000  0.0000

 *******************************************************************************
 CRYSTALLOGRAPHIC CELL (VOLUME=       5786.60279016)
         A              B              C           ALPHA      BETA       GAMMA 
    17.95317334    17.95317334    17.95317334    90.000000  90.000000  90.000000

 COORDINATES IN THE CRYSTALLOGRAPHIC CELL
     ATOM                 X/A                 Y/B                 Z/C    
 *******************************************************************************
      1 T   1 H     1.079083902844E-01 -3.434968732426E-01  2.149337591598E-01
      2 F   1 H    -1.079083902844E-01  3.434968732426E-01  2.149337591598E-01
      3 F   1 H     1.079083902844E-01  3.434968732426E-01 -2.149337591598E-01
      4 F   1 H    -1.079083902844E-01 -3.434968732426E-01 -2.149337591598E-01
      5 F   1 H     2.149337591598E-01  1.079083902844E-01 -3.434968732426E-01
      6 F   1 H    -3.434968732426E-01  2.149337591598E-01  1.079083902844E-01
      7 F   1 H    -2.149337591598E-01 -1.079083902844E-01 -3.434968732426E-01
      8 F   1 H     3.434968732426E-01  2.149337591598E-01 -1.079083902844E-01
      9 F   1 H     2.149337591598E-01 -1.079083902844E-01  3.434968732426E-01
     10 F   1 H     3.434968732426E-01 -2.149337591598E-01  1.079083902844E-01
     11 F   1 H    -2.149337591598E-01  1.079083902844E-01  3.434968732426E-01
     12 F   1 H    -3.434968732426E-01 -2.149337591598E-01 -1.079083902844E-01
     13 T   1 H     2.189016725920E-01 -3.437520108299E-01  1.083027736615E-01
     14 F   1 H    -2.189016725920E-01  3.437520108299E-01  1.083027736615E-01
     15 F   1 H     2.189016725920E-01  3.437520108299E-01 -1.083027736615E-01
     16 F   1 H    -2.189016725920E-01 -3.437520108299E-01 -1.083027736615E-01
     17 F   1 H     1.083027736615E-01  2.189016725920E-01 -3.437520108299E-01
     18 F   1 H    -3.437520108299E-01  1.083027736615E-01  2.189016725920E-01
     19 F   1 H    -1.083027736615E-01 -2.189016725920E-01 -3.437520108299E-01
     20 F   1 H     3.437520108299E-01  1.083027736615E-01 -2.189016725920E-01
     21 F   1 H     1.083027736615E-01 -2.189016725920E-01  3.437520108299E-01
     22 F   1 H     3.437520108299E-01 -1.083027736615E-01  2.189016725920E-01
     23 F   1 H    -1.083027736615E-01  2.189016725920E-01  3.437520108299E-01
     24 F   1 H    -3.437520108299E-01 -1.083027736615E-01 -2.189016725920E-01
     25 T   1 H     6.213602626629E-02  4.290880694500E-01  5.675342771607E-02
     26 F   1 H    -6.213602626629E-02 -4.290880694500E-01  5.675342771607E-02
     27 F   1 H     6.213602626629E-02 -4.290880694500E-01 -5.675342771607E-02
     28 F   1 H    -6.213602626629E-02  4.290880694500E-01 -5.675342771607E-02
     29 F   1 H     5.675342771607E-02  6.213602626629E-02  4.290880694500E-01
     30 F   1 H     4.290880694500E-01  5.675342771607E-02  6.213602626629E-02
     31 F   1 H    -5.675342771607E-02 -6.213602626629E-02  4.290880694500E-01
     32 F   1 H    -4.290880694500E-01  5.675342771607E-02 -6.213602626629E-02
     33 F   1 H     5.675342771607E-02 -6.213602626629E-02 -4.290880694500E-01
     34 F   1 H    -4.290880694500E-01 -5.675342771607E-02  6.213602626629E-02
     35 F   1 H    -5.675342771607E-02  6.213602626629E-02 -4.290880694500E-01
     36 F   1 H     4.290880694500E-01 -5.675342771607E-02 -6.213602626629E-02
     37 T   1 H     1.520036633960E-01  3.968241258783E-01  7.940009221709E-02
     38 F   1 H    -1.520036633960E-01 -3.968241258783E-01  7.940009221709E-02
     39 F   1 H     1.520036633960E-01 -3.968241258783E-01 -7.940009221709E-02
     40 F   1 H    -1.520036633960E-01  3.968241258783E-01 -7.940009221709E-02
     41 F   1 H     7.940009221709E-02  1.520036633960E-01  3.968241258783E-01
     42 F   1 H     3.968241258783E-01  7.940009221709E-02  1.520036633960E-01
     43 F   1 H    -7.940009221709E-02 -1.520036633960E-01  3.968241258783E-01
     44 F   1 H    -3.968241258783E-01  7.940009221709E-02 -1.520036633960E-01
     45 F   1 H     7.940009221709E-02 -1.520036633960E-01 -3.968241258783E-01
     46 F   1 H    -3.968241258783E-01 -7.940009221709E-02  1.520036633960E-01
     47 F   1 H    -7.940009221709E-02  1.520036633960E-01 -3.968241258783E-01
     48 F   1 H     3.968241258783E-01 -7.940009221709E-02 -1.520036633960E-01
     49 T   1 H     8.094760969136E-02  3.970922267851E-01  1.476177527222E-01
     50 F   1 H    -8.094760969136E-02 -3.970922267851E-01  1.476177527222E-01
     51 F   1 H     8.094760969136E-02 -3.970922267851E-01 -1.476177527222E-01
     52 F   1 H    -8.094760969136E-02  3.970922267851E-01 -1.476177527222E-01
     53 F   1 H     1.476177527222E-01  8.094760969136E-02  3.970922267851E-01
     54 F   1 H     3.970922267851E-01  1.476177527222E-01  8.094760969136E-02
     55 F   1 H    -1.476177527222E-01 -8.094760969136E-02  3.970922267851E-01
     56 F   1 H    -3.970922267851E-01  1.476177527222E-01 -8.094760969136E-02
     57 F   1 H     1.476177527222E-01 -8.094760969136E-02 -3.970922267851E-01
     58 F   1 H    -3.970922267851E-01 -1.476177527222E-01  8.094760969136E-02
     59 F   1 H    -1.476177527222E-01  8.094760969136E-02 -3.970922267851E-01
     60 F   1 H     3.970922267851E-01 -1.476177527222E-01 -8.094760969136E-02
     61 T 248 CD   -5.000000000000E-01  0.000000000000E+00 -2.529417918382E-01
     62 F 248 CD   -5.000000000000E-01  0.000000000000E+00  2.529417918382E-01
     63 F 248 CD   -2.529417918382E-01 -5.000000000000E-01  0.000000000000E+00
     64 F 248 CD    0.000000000000E+00 -2.529417918382E-01 -5.000000000000E-01
     65 F 248 CD    2.529417918382E-01 -5.000000000000E-01  0.000000000000E+00
     66 F 248 CD    0.000000000000E+00  2.529417918382E-01 -5.000000000000E-01
     67 T   6 C     1.264141925207E-01 -4.950755097932E-01  1.234685826615E-01
     68 F   6 C    -1.264141925207E-01  4.950755097932E-01  1.234685826615E-01
     69 F   6 C     1.264141925207E-01  4.950755097932E-01 -1.234685826615E-01
     70 F   6 C    -1.264141925207E-01 -4.950755097932E-01 -1.234685826615E-01
     71 F   6 C     1.234685826615E-01  1.264141925207E-01 -4.950755097932E-01
     72 F   6 C    -4.950755097932E-01  1.234685826615E-01  1.264141925207E-01
     73 F   6 C    -1.234685826615E-01 -1.264141925207E-01 -4.950755097932E-01
     74 F   6 C     4.950755097932E-01  1.234685826615E-01 -1.264141925207E-01
     75 F   6 C     1.234685826615E-01 -1.264141925207E-01  4.950755097932E-01
     76 F   6 C     4.950755097932E-01 -1.234685826615E-01  1.264141925207E-01
     77 F   6 C    -1.234685826615E-01  1.264141925207E-01  4.950755097932E-01
     78 F   6 C    -4.950755097932E-01 -1.234685826615E-01 -1.264141925207E-01
     79 T   6 C     1.253389391921E-01 -3.869349697798E-01  1.770889873297E-01
     80 F   6 C    -1.253389391921E-01  3.869349697798E-01  1.770889873297E-01
     81 F   6 C     1.253389391921E-01  3.869349697798E-01 -1.770889873297E-01
     82 F   6 C    -1.253389391921E-01 -3.869349697798E-01 -1.770889873297E-01
     83 F   6 C     1.770889873297E-01  1.253389391921E-01 -3.869349697798E-01
     84 F   6 C    -3.869349697798E-01  1.770889873297E-01  1.253389391921E-01
     85 F   6 C    -1.770889873297E-01 -1.253389391921E-01 -3.869349697798E-01
     86 F   6 C     3.869349697798E-01  1.770889873297E-01 -1.253389391921E-01
     87 F   6 C     1.770889873297E-01 -1.253389391921E-01  3.869349697798E-01
     88 F   6 C     3.869349697798E-01 -1.770889873297E-01  1.253389391921E-01
     89 F   6 C    -1.770889873297E-01  1.253389391921E-01  3.869349697798E-01
     90 F   6 C    -3.869349697798E-01 -1.770889873297E-01 -1.253389391921E-01
     91 T   6 C     1.044401550481E-01  4.283144587895E-01  1.008485025471E-01
     92 F   6 C    -1.044401550481E-01 -4.283144587895E-01  1.008485025471E-01
     93 F   6 C     1.044401550481E-01 -4.283144587895E-01 -1.008485025471E-01
     94 F   6 C    -1.044401550481E-01  4.283144587895E-01 -1.008485025471E-01
     95 F   6 C     1.008485025471E-01  1.044401550481E-01  4.283144587895E-01
     96 F   6 C     4.283144587895E-01  1.008485025471E-01  1.044401550481E-01
     97 F   6 C    -1.008485025471E-01 -1.044401550481E-01  4.283144587895E-01
     98 F   6 C    -4.283144587895E-01  1.008485025471E-01 -1.044401550481E-01
     99 F   6 C     1.008485025471E-01 -1.044401550481E-01 -4.283144587895E-01
    100 F   6 C    -4.283144587895E-01 -1.008485025471E-01  1.044401550481E-01
    101 F   6 C    -1.008485025471E-01  1.044401550481E-01 -4.283144587895E-01
    102 F   6 C     4.283144587895E-01 -1.008485025471E-01 -1.044401550481E-01
    103 T   7 N     9.147846707148E-02 -4.556173632794E-01  1.765247037194E-01
    104 F   7 N    -9.147846707148E-02  4.556173632794E-01  1.765247037194E-01
    105 F   7 N     9.147846707148E-02  4.556173632794E-01 -1.765247037194E-01
    106 F   7 N    -9.147846707148E-02 -4.556173632794E-01 -1.765247037194E-01
    107 F   7 N     1.765247037194E-01  9.147846707148E-02 -4.556173632794E-01
    108 F   7 N    -4.556173632794E-01  1.765247037194E-01  9.147846707148E-02
    109 F   7 N    -1.765247037194E-01 -9.147846707148E-02 -4.556173632794E-01
    110 F   7 N     4.556173632794E-01  1.765247037194E-01 -9.147846707148E-02
    111 F   7 N     1.765247037194E-01 -9.147846707148E-02  4.556173632794E-01
    112 F   7 N     4.556173632794E-01 -1.765247037194E-01  9.147846707148E-02
    113 F   7 N    -1.765247037194E-01  9.147846707148E-02  4.556173632794E-01
    114 F   7 N    -4.556173632794E-01 -1.765247037194E-01 -9.147846707148E-02
    115 T   6 C     1.802944749004E-01 -3.870732230762E-01  1.242942943375E-01
    116 F   6 C    -1.802944749004E-01  3.870732230762E-01  1.242942943375E-01
    117 F   6 C     1.802944749004E-01  3.870732230762E-01 -1.242942943375E-01
    118 F   6 C    -1.802944749004E-01 -3.870732230762E-01 -1.242942943375E-01
    119 F   6 C     1.242942943375E-01  1.802944749004E-01 -3.870732230762E-01
    120 F   6 C    -3.870732230762E-01  1.242942943375E-01  1.802944749004E-01
    121 F   6 C    -1.242942943375E-01 -1.802944749004E-01 -3.870732230762E-01
    122 F   6 C     3.870732230762E-01  1.242942943375E-01 -1.802944749004E-01
    123 F   6 C     1.242942943375E-01 -1.802944749004E-01  3.870732230762E-01
    124 F   6 C     3.870732230762E-01 -1.242942943375E-01  1.802944749004E-01
    125 F   6 C    -1.242942943375E-01  1.802944749004E-01  3.870732230762E-01
    126 F   6 C    -3.870732230762E-01 -1.242942943375E-01 -1.802944749004E-01
    127 T   7 N     1.809494034894E-01 -4.558424997547E-01  9.062307235131E-02
    128 F   7 N    -1.809494034894E-01  4.558424997547E-01  9.062307235131E-02
    129 F   7 N     1.809494034894E-01  4.558424997547E-01 -9.062307235131E-02
    130 F   7 N    -1.809494034894E-01 -4.558424997547E-01 -9.062307235131E-02
    131 F   7 N     9.062307235131E-02  1.809494034894E-01 -4.558424997547E-01
    132 F   7 N    -4.558424997547E-01  9.062307235131E-02  1.809494034894E-01
    133 F   7 N    -9.062307235131E-02 -1.809494034894E-01 -4.558424997547E-01
    134 F   7 N     4.558424997547E-01  9.062307235131E-02 -1.809494034894E-01
    135 F   7 N     9.062307235131E-02 -1.809494034894E-01  4.558424997547E-01
    136 F   7 N     4.558424997547E-01 -9.062307235131E-02  1.809494034894E-01
    137 F   7 N    -9.062307235131E-02  1.809494034894E-01  4.558424997547E-01
    138 F   7 N    -4.558424997547E-01 -9.062307235131E-02 -1.809494034894E-01

 T = ATOM BELONGING TO THE ASYMMETRIC UNIT
 *******************************************************************************
 * GEOMETRY EDITING - INPUT COORDINATES ARE GIVEN IN ANGSTROM         
 *******************************************************************************

 GEOMETRY NOW FULLY CONSISTENT WITH THE GROUP
 INFORMATION **** NEW DEFAULT **** FINALRUN 4 FOR GEOMETRY OPTIMIZATIONS
 INFORMATION **** NEW DEFAULT **** OPTGEOM OPTIMIZES BOTH ATOMIC COORDINATES AND CELL PARAMETERS
 INFORMATION **** NEW DEFAULT **** TOL. ON ATOMIC DISP TO REDEFINE REF. GEOMETRY: 0.8 Angs
 INFORMATION **** NEW DEFAULT **** N POINTS TO REDEFINE REF. GEOMETRY: N OF OPT DEGS OF FREEDOM
 INFORMATION **** NEW DEFAULT **** TOL. ON ENERGY TO REDEFINE REF. GEOMETRY: 10**-3*(5*N. ATOMS)

 IMPORTANT INFORMATION:
 THE COORDINATE SYSTEM ADOPTED IN THE OPTIMIZATION IS NOT IN
 GENERAL HOMOGENEOUS UNITS. FOR THIS REASON THE GRADIENT AND 
 HESSIAN MATRIX IN TERMS OF THIS SYSTEM ARE GIVEN WITHOUT
 UNITS. FOR MORE DETAILS SEE THE MANUAL.

 INITIAL TRUST RADIUS         0.50000 MAXIMUM TRUST RADIUS               4.00000
 MAXIMUM GRADIENT COMPONENT   0.00045 MAXIMUM DISPLACEMENT COMPONENT     0.00180
 R.M.S. OF GRADIENT COMPONENT 0.00030 R.M.S. OF DISPLACEMENT COMPONENTS  0.00120
 THRESHOLD ON ENERGY CHANGE 0.100E-06 EXTRAPOLATING POLYNOMIAL ORDER           2
 MAXIMUM ALLOWED NUMBER OF STEPS   -1 SORTING OF ENERGY POINTS:               NO
 ANALYTICAL  GRADIENT                 HESSIAN UPDATING                      BFGS
 STEP SIZE NUMERICAL GRADIENT 0.00100
 INITIAL HESSIAN MATRIX: SCHLEGEL MODEL 2
 *******************************************************************************


 ELAELAELAELAELAELAELAELAELAELAELAELAELAELAELAELAELAELAELAELAELAELAELAELAELAELA

                       ELASTIC CALCULATION

 INFORMATION **** TOLDEX ****  CONVERGENCE CRITERION FOR RMS DISPLACEMENT MODIFIED  6.200000E-04
 INFORMATION **** TOLDEG **** MODIFY CONVERGENCE CRITERION FOR RMS GRADIENT  3.000000E-04
 INFORMATION **** TOLDEE **** CONVERGENCE CRITERION FOR ENERGY MODIFIED: 10**-           8

 GCALCO - MAX INDICES DIRECT LATTICE VECTOR    14    14    14
 NO.OF VECTORS CREATED 6999 STARS  122 RMAX   320.06272 BOHR

 GEOMETRY FOR WAVE FUNCTION - DIMENSIONALITY OF THE SYSTEM    3
 (NON PERIODIC DIRECTION: LATTICE PARAMETER FORMALLY SET TO 500)
 *******************************************************************************
 LATTICE PARAMETERS (ANGSTROMS AND DEGREES) - BOHR = 0.5291772083 ANGSTROM
 PRIMITIVE CELL - CENTRING CODE 6/0 VOLUME=  2893.301395 - DENSITY  0.950 g/cm^3
         A              B              C           ALPHA      BETA       GAMMA 
    15.54790419    15.54790419    15.54790419   109.471221 109.471221 109.471221
 *******************************************************************************
 ATOMS IN THE ASYMMETRIC UNIT   12 - ATOMS IN THE UNIT CELL:  138
     ATOM                 X/A                 Y/B                 Z/C    
 *******************************************************************************
      1 T   1 H    -1.285631140828E-01  3.228421494442E-01 -2.355884829582E-01
      2 F   1 H    -4.415693675976E-01  1.070253688754E-01  2.355884829582E-01
      3 F   1 H     1.285631140828E-01 -1.070253688754E-01  4.514052635270E-01
      4 F   1 H     4.415693675976E-01 -3.228421494442E-01 -4.514052635270E-01
      5 F   1 H    -2.355884829582E-01 -1.285631140828E-01  3.228421494442E-01
      6 F   1 H     3.228421494442E-01 -2.355884829582E-01 -1.285631140828E-01
      7 F   1 H    -4.514052635270E-01  4.415693675976E-01 -3.228421494442E-01
      8 F   1 H     1.070253688754E-01  2.355884829582E-01 -4.415693675976E-01
      9 F   1 H     2.355884829582E-01 -4.415693675976E-01  1.070253688754E-01
     10 F   1 H    -1.070253688754E-01  4.514052635270E-01  1.285631140828E-01
     11 F   1 H     4.514052635270E-01  1.285631140828E-01 -1.070253688754E-01
     12 F   1 H    -3.228421494442E-01 -4.514052635270E-01  4.415693675976E-01
     13 T   1 H    -2.354492371684E-01  3.272044462535E-01 -1.248503382380E-01
     14 F   1 H     4.520547844914E-01 -1.105988989304E-01  1.248503382380E-01
     15 F   1 H     2.354492371684E-01  1.105988989304E-01 -4.373463165781E-01
     16 F   1 H    -4.520547844914E-01 -3.272044462535E-01  4.373463165781E-01
     17 F   1 H    -1.248503382380E-01 -2.354492371684E-01  3.272044462535E-01
     18 F   1 H     3.272044462535E-01 -1.248503382380E-01 -2.354492371684E-01
     19 F   1 H     4.373463165781E-01 -4.520547844914E-01 -3.272044462535E-01
     20 F   1 H    -1.105988989304E-01  1.248503382380E-01  4.520547844914E-01
     21 F   1 H     1.248503382380E-01  4.520547844914E-01 -1.105988989304E-01
     22 F   1 H     1.105988989304E-01 -4.373463165781E-01  2.354492371684E-01
     23 F   1 H    -4.373463165781E-01  2.354492371684E-01  1.105988989304E-01
     24 F   1 H    -3.272044462535E-01  4.373463165781E-01 -4.520547844914E-01
     25 T   1 H     4.858414971661E-01  1.188894539824E-01  4.912240957163E-01
     26 F   1 H    -3.723346417339E-01 -5.382598550221E-03 -4.912240957163E-01
     27 F   1 H    -4.858414971661E-01  5.382598550221E-03 -3.669520431837E-01
     28 F   1 H     3.723346417339E-01 -1.188894539824E-01  3.669520431837E-01
     29 F   1 H     4.912240957163E-01  4.858414971661E-01  1.188894539824E-01
     30 F   1 H     1.188894539824E-01  4.912240957163E-01  4.858414971661E-01
     31 F   1 H     3.669520431837E-01  3.723346417339E-01 -1.188894539824E-01
     32 F   1 H    -5.382598550221E-03 -4.912240957163E-01 -3.723346417339E-01
     33 F   1 H    -4.912240957163E-01 -3.723346417339E-01 -5.382598550221E-03
     34 F   1 H     5.382598550221E-03 -3.669520431837E-01 -4.858414971661E-01
     35 F   1 H    -3.669520431837E-01 -4.858414971661E-01  5.382598550221E-03
     36 F   1 H    -1.188894539824E-01  3.669520431837E-01  3.723346417339E-01
     37 T   1 H     4.762242180954E-01  2.314037556131E-01 -4.511722107257E-01
     38 F   1 H    -3.174240336612E-01 -7.260357117894E-02  4.511722107257E-01
     39 F   1 H    -4.762242180954E-01  7.260357117894E-02 -2.448204624823E-01
     40 F   1 H     3.174240336612E-01 -2.314037556131E-01  2.448204624823E-01
     41 F   1 H    -4.511722107257E-01  4.762242180954E-01  2.314037556131E-01
     42 F   1 H     2.314037556131E-01 -4.511722107257E-01  4.762242180954E-01
     43 F   1 H     2.448204624823E-01  3.174240336612E-01 -2.314037556131E-01
     44 F   1 H    -7.260357117894E-02  4.511722107257E-01 -3.174240336612E-01
     45 F   1 H     4.511722107257E-01 -3.174240336612E-01 -7.260357117894E-02
     46 F   1 H     7.260357117894E-02 -2.448204624823E-01 -4.762242180954E-01
     47 F   1 H    -2.448204624823E-01 -4.762242180954E-01  7.260357117894E-02
     48 F   1 H    -2.314037556131E-01  2.448204624823E-01  3.174240336612E-01
     49 T   1 H    -4.552900204927E-01  2.285653624136E-01  4.780398364764E-01
     50 F   1 H    -2.494744740628E-01  6.667014303088E-02 -4.780398364764E-01
     51 F   1 H     4.552900204927E-01 -6.667014303088E-02 -3.161446170937E-01
     52 F   1 H     2.494744740628E-01 -2.285653624136E-01  3.161446170937E-01
     53 F   1 H     4.780398364764E-01 -4.552900204927E-01  2.285653624136E-01
     54 F   1 H     2.285653624136E-01  4.780398364764E-01 -4.552900204927E-01
     55 F   1 H     3.161446170937E-01  2.494744740628E-01 -2.285653624136E-01
     56 F   1 H     6.667014303088E-02 -4.780398364764E-01 -2.494744740628E-01
     57 F   1 H    -4.780398364764E-01 -2.494744740628E-01  6.667014303088E-02
     58 F   1 H    -6.667014303088E-02 -3.161446170937E-01  4.552900204927E-01
     59 F   1 H    -3.161446170937E-01  4.552900204927E-01 -6.667014303088E-02
     60 F   1 H    -2.285653624136E-01  3.161446170937E-01  2.494744740628E-01
     61 T 248 CD   -2.529417918382E-01  2.470582081618E-01 -5.000000000000E-01
     62 F 248 CD    2.529417918382E-01 -2.470582081618E-01 -5.000000000000E-01
     63 F 248 CD   -5.000000000000E-01 -2.529417918382E-01  2.470582081618E-01
     64 F 248 CD    2.470582081618E-01 -5.000000000000E-01 -2.529417918382E-01
     65 F 248 CD   -5.000000000000E-01  2.529417918382E-01 -2.470582081618E-01
     66 F 248 CD   -2.470582081618E-01 -5.000000000000E-01  2.529417918382E-01
     67 T   6 C    -3.716069271318E-01  2.498827751822E-01 -3.686613172726E-01
     68 F   6 C    -3.814559075453E-01 -2.945609859201E-03  3.686613172726E-01
     69 F   6 C     3.716069271318E-01  2.945609859201E-03 -3.785102976861E-01
     70 F   6 C     3.814559075453E-01 -2.498827751822E-01  3.785102976861E-01
     71 F   6 C    -3.686613172726E-01 -3.716069271318E-01  2.498827751822E-01
     72 F   6 C     2.498827751822E-01 -3.686613172726E-01 -3.716069271318E-01
     73 F   6 C     3.785102976861E-01  3.814559075453E-01 -2.498827751822E-01
     74 F   6 C    -2.945609859201E-03  3.686613172726E-01 -3.814559075453E-01
     75 F   6 C     3.686613172726E-01 -3.814559075453E-01 -2.945609859201E-03
     76 F   6 C     2.945609859201E-03 -3.785102976861E-01  3.716069271318E-01
     77 F   6 C    -3.785102976861E-01  3.716069271318E-01  2.945609859201E-03
     78 F   6 C    -2.498827751822E-01  3.785102976861E-01  3.814559075453E-01
     79 T   6 C    -2.098459824501E-01  3.024279265218E-01 -2.615960305877E-01
     80 F   6 C    -4.359760428905E-01  5.175004813759E-02  2.615960305877E-01
     81 F   6 C     2.098459824501E-01 -5.175004813759E-02 -4.877260910281E-01
     82 F   6 C     4.359760428905E-01 -3.024279265218E-01  4.877260910281E-01
     83 F   6 C    -2.615960305877E-01 -2.098459824501E-01  3.024279265218E-01
     84 F   6 C     3.024279265218E-01 -2.615960305877E-01 -2.098459824501E-01
     85 F   6 C     4.877260910281E-01  4.359760428905E-01 -3.024279265218E-01
     86 F   6 C     5.175004813759E-02  2.615960305877E-01 -4.359760428905E-01
     87 F   6 C     2.615960305877E-01 -4.359760428905E-01  5.175004813759E-02
     88 F   6 C    -5.175004813759E-02 -4.877260910281E-01  2.098459824501E-01
     89 F   6 C    -4.877260910281E-01  2.098459824501E-01 -5.175004813759E-02
     90 F   6 C    -3.024279265218E-01  4.877260910281E-01  4.359760428905E-01
     91 T   6 C    -4.708370386633E-01  2.052886575953E-01 -4.672453861623E-01
     92 F   6 C    -3.274659562424E-01 -3.591652500982E-03  4.672453861623E-01
     93 F   6 C     4.708370386633E-01  3.591652500982E-03 -3.238743037414E-01
     94 F   6 C     3.274659562424E-01 -2.052886575953E-01  3.238743037414E-01
     95 F   6 C    -4.672453861623E-01 -4.708370386633E-01  2.052886575953E-01
     96 F   6 C     2.052886575953E-01 -4.672453861623E-01 -4.708370386633E-01
     97 F   6 C     3.238743037414E-01  3.274659562424E-01 -2.052886575953E-01
     98 F   6 C    -3.591652500982E-03  4.672453861623E-01 -3.274659562424E-01
     99 F   6 C     4.672453861623E-01 -3.274659562424E-01 -3.591652500982E-03
    100 F   6 C     3.591652500982E-03 -3.238743037414E-01  4.708370386633E-01
    101 F   6 C    -3.238743037414E-01  4.708370386633E-01  3.591652500982E-03
    102 F   6 C    -2.052886575953E-01  3.238743037414E-01  3.274659562424E-01
    103 T   7 N    -2.790926595600E-01  2.680031707909E-01 -3.641388962079E-01
    104 F   7 N    -3.678579330013E-01  8.504623664790E-02  3.641388962079E-01
    105 F   7 N     2.790926595600E-01 -8.504623664790E-02 -4.529041696492E-01
    106 F   7 N     3.678579330013E-01 -2.680031707909E-01  4.529041696492E-01
    107 F   7 N    -3.641388962079E-01 -2.790926595600E-01  2.680031707909E-01
    108 F   7 N     2.680031707909E-01 -3.641388962079E-01 -2.790926595600E-01
    109 F   7 N     4.529041696492E-01  3.678579330013E-01 -2.680031707909E-01
    110 F   7 N     8.504623664790E-02  3.641388962079E-01 -3.678579330013E-01
    111 F   7 N     3.641388962079E-01 -3.678579330013E-01  8.504623664790E-02
    112 F   7 N    -8.504623664790E-02 -4.529041696492E-01  2.790926595600E-01
    113 F   7 N    -4.529041696492E-01  2.790926595600E-01 -8.504623664790E-02
    114 F   7 N    -2.680031707909E-01  4.529041696492E-01  3.678579330013E-01
    115 T   6 C    -2.627789287388E-01  3.045887692379E-01 -2.067787481759E-01
    116 F   6 C    -4.886324825863E-01 -5.600018056288E-02  2.067787481759E-01
    117 F   6 C     2.627789287388E-01  5.600018056288E-02 -4.326323020234E-01
    118 F   6 C     4.886324825863E-01 -3.045887692379E-01  4.326323020234E-01
    119 F   6 C    -2.067787481759E-01 -2.627789287388E-01  3.045887692379E-01
    120 F   6 C     3.045887692379E-01 -2.067787481759E-01 -2.627789287388E-01
    121 F   6 C     4.326323020234E-01  4.886324825863E-01 -3.045887692379E-01
    122 F   6 C    -5.600018056288E-02  2.067787481759E-01 -4.886324825863E-01
    123 F   6 C     2.067787481759E-01 -4.886324825863E-01 -5.600018056288E-02
    124 F   6 C     5.600018056288E-02 -4.326323020234E-01  2.627789287388E-01
    125 F   6 C    -4.326323020234E-01  2.627789287388E-01  5.600018056288E-02
    126 F   6 C    -3.045887692379E-01  4.326323020234E-01  4.886324825863E-01
    127 T   7 N    -3.652194274034E-01  2.715724758408E-01 -2.748930962652E-01
    128 F   7 N    -4.535344278940E-01 -9.032633113813E-02  2.748930962652E-01
    129 F   7 N     3.652194274034E-01  9.032633113813E-02 -3.632080967559E-01
    130 F   7 N     4.535344278940E-01 -2.715724758408E-01  3.632080967559E-01
    131 F   7 N    -2.748930962652E-01 -3.652194274034E-01  2.715724758408E-01
    132 F   7 N     2.715724758408E-01 -2.748930962652E-01 -3.652194274034E-01
    133 F   7 N     3.632080967559E-01  4.535344278940E-01 -2.715724758408E-01
    134 F   7 N    -9.032633113813E-02  2.748930962652E-01 -4.535344278940E-01
    135 F   7 N     2.748930962652E-01 -4.535344278940E-01 -9.032633113813E-02
    136 F   7 N     9.032633113813E-02 -3.632080967559E-01  3.652194274034E-01
    137 F   7 N    -3.632080967559E-01  3.652194274034E-01  9.032633113813E-02
    138 F   7 N    -2.715724758408E-01  3.632080967559E-01  4.535344278940E-01

 TRANSFORMATION MATRIX PRIMITIVE-CRYSTALLOGRAPHIC CELL
  0.0000  1.0000  1.0000  1.0000  0.0000  1.0000  1.0000  1.0000  0.0000

 *******************************************************************************
 CRYSTALLOGRAPHIC CELL (VOLUME=       5786.60279016)
         A              B              C           ALPHA      BETA       GAMMA 
    17.95317334    17.95317334    17.95317334    90.000000  90.000000  90.000000

 COORDINATES IN THE CRYSTALLOGRAPHIC CELL
     ATOM                 X/A                 Y/B                 Z/C    
 *******************************************************************************
      1 T   1 H     1.079083902844E-01 -3.434968732426E-01  2.149337591598E-01
      2 F   1 H    -1.079083902844E-01  3.434968732426E-01  2.149337591598E-01
      3 F   1 H     1.079083902844E-01  3.434968732426E-01 -2.149337591598E-01
      4 F   1 H    -1.079083902844E-01 -3.434968732426E-01 -2.149337591598E-01
      5 F   1 H     2.149337591598E-01  1.079083902844E-01 -3.434968732426E-01
      6 F   1 H    -3.434968732426E-01  2.149337591598E-01  1.079083902844E-01
      7 F   1 H    -2.149337591598E-01 -1.079083902844E-01 -3.434968732426E-01
      8 F   1 H     3.434968732426E-01  2.149337591598E-01 -1.079083902844E-01
      9 F   1 H     2.149337591598E-01 -1.079083902844E-01  3.434968732426E-01
     10 F   1 H     3.434968732426E-01 -2.149337591598E-01  1.079083902844E-01
     11 F   1 H    -2.149337591598E-01  1.079083902844E-01  3.434968732426E-01
     12 F   1 H    -3.434968732426E-01 -2.149337591598E-01 -1.079083902844E-01
     13 T   1 H     2.189016725920E-01 -3.437520108299E-01  1.083027736615E-01
     14 F   1 H    -2.189016725920E-01  3.437520108299E-01  1.083027736615E-01
     15 F   1 H     2.189016725920E-01  3.437520108299E-01 -1.083027736615E-01
     16 F   1 H    -2.189016725920E-01 -3.437520108299E-01 -1.083027736615E-01
     17 F   1 H     1.083027736615E-01  2.189016725920E-01 -3.437520108299E-01
     18 F   1 H    -3.437520108299E-01  1.083027736615E-01  2.189016725920E-01
     19 F   1 H    -1.083027736615E-01 -2.189016725920E-01 -3.437520108299E-01
     20 F   1 H     3.437520108299E-01  1.083027736615E-01 -2.189016725920E-01
     21 F   1 H     1.083027736615E-01 -2.189016725920E-01  3.437520108299E-01
     22 F   1 H     3.437520108299E-01 -1.083027736615E-01  2.189016725920E-01
     23 F   1 H    -1.083027736615E-01  2.189016725920E-01  3.437520108299E-01
     24 F   1 H    -3.437520108299E-01 -1.083027736615E-01 -2.189016725920E-01
     25 T   1 H     6.213602626629E-02  4.290880694500E-01  5.675342771607E-02
     26 F   1 H    -6.213602626629E-02 -4.290880694500E-01  5.675342771607E-02
     27 F   1 H     6.213602626629E-02 -4.290880694500E-01 -5.675342771607E-02
     28 F   1 H    -6.213602626629E-02  4.290880694500E-01 -5.675342771607E-02
     29 F   1 H     5.675342771607E-02  6.213602626629E-02  4.290880694500E-01
     30 F   1 H     4.290880694500E-01  5.675342771607E-02  6.213602626629E-02
     31 F   1 H    -5.675342771607E-02 -6.213602626629E-02  4.290880694500E-01
     32 F   1 H    -4.290880694500E-01  5.675342771607E-02 -6.213602626629E-02
     33 F   1 H     5.675342771607E-02 -6.213602626629E-02 -4.290880694500E-01
     34 F   1 H    -4.290880694500E-01 -5.675342771607E-02  6.213602626629E-02
     35 F   1 H    -5.675342771607E-02  6.213602626629E-02 -4.290880694500E-01
     36 F   1 H     4.290880694500E-01 -5.675342771607E-02 -6.213602626629E-02
     37 T   1 H     1.520036633960E-01  3.968241258783E-01  7.940009221709E-02
     38 F   1 H    -1.520036633960E-01 -3.968241258783E-01  7.940009221709E-02
     39 F   1 H     1.520036633960E-01 -3.968241258783E-01 -7.940009221709E-02
     40 F   1 H    -1.520036633960E-01  3.968241258783E-01 -7.940009221709E-02
     41 F   1 H     7.940009221709E-02  1.520036633960E-01  3.968241258783E-01
     42 F   1 H     3.968241258783E-01  7.940009221709E-02  1.520036633960E-01
     43 F   1 H    -7.940009221709E-02 -1.520036633960E-01  3.968241258783E-01
     44 F   1 H    -3.968241258783E-01  7.940009221709E-02 -1.520036633960E-01
     45 F   1 H     7.940009221709E-02 -1.520036633960E-01 -3.968241258783E-01
     46 F   1 H    -3.968241258783E-01 -7.940009221709E-02  1.520036633960E-01
     47 F   1 H    -7.940009221709E-02  1.520036633960E-01 -3.968241258783E-01
     48 F   1 H     3.968241258783E-01 -7.940009221709E-02 -1.520036633960E-01
     49 T   1 H     8.094760969136E-02  3.970922267851E-01  1.476177527222E-01
     50 F   1 H    -8.094760969136E-02 -3.970922267851E-01  1.476177527222E-01
     51 F   1 H     8.094760969136E-02 -3.970922267851E-01 -1.476177527222E-01
     52 F   1 H    -8.094760969136E-02  3.970922267851E-01 -1.476177527222E-01
     53 F   1 H     1.476177527222E-01  8.094760969136E-02  3.970922267851E-01
     54 F   1 H     3.970922267851E-01  1.476177527222E-01  8.094760969136E-02
     55 F   1 H    -1.476177527222E-01 -8.094760969136E-02  3.970922267851E-01
     56 F   1 H    -3.970922267851E-01  1.476177527222E-01 -8.094760969136E-02
     57 F   1 H     1.476177527222E-01 -8.094760969136E-02 -3.970922267851E-01
     58 F   1 H    -3.970922267851E-01 -1.476177527222E-01  8.094760969136E-02
     59 F   1 H    -1.476177527222E-01  8.094760969136E-02 -3.970922267851E-01
     60 F   1 H     3.970922267851E-01 -1.476177527222E-01 -8.094760969136E-02
     61 T 248 CD   -5.000000000000E-01 -5.235885241522E-17 -2.529417918382E-01
     62 F 248 CD   -5.000000000000E-01 -5.235885241522E-17  2.529417918382E-01
     63 F 248 CD   -2.529417918382E-01 -5.000000000000E-01 -5.235885241522E-17
     64 F 248 CD    0.000000000000E+00 -2.529417918382E-01 -5.000000000000E-01
     65 F 248 CD    2.529417918382E-01 -5.000000000000E-01 -7.853827862282E-17
     66 F 248 CD   -1.570765572456E-16  2.529417918382E-01 -5.000000000000E-01
     67 T   6 C     1.264141925207E-01 -4.950755097932E-01  1.234685826615E-01
     68 F   6 C    -1.264141925207E-01  4.950755097932E-01  1.234685826615E-01
     69 F   6 C     1.264141925207E-01  4.950755097932E-01 -1.234685826615E-01
     70 F   6 C    -1.264141925207E-01 -4.950755097932E-01 -1.234685826615E-01
     71 F   6 C     1.234685826615E-01  1.264141925207E-01 -4.950755097932E-01
     72 F   6 C    -4.950755097932E-01  1.234685826615E-01  1.264141925207E-01
     73 F   6 C    -1.234685826615E-01 -1.264141925207E-01 -4.950755097932E-01
     74 F   6 C     4.950755097932E-01  1.234685826615E-01 -1.264141925207E-01
     75 F   6 C     1.234685826615E-01 -1.264141925207E-01  4.950755097932E-01
     76 F   6 C     4.950755097932E-01 -1.234685826615E-01  1.264141925207E-01
     77 F   6 C    -1.234685826615E-01  1.264141925207E-01  4.950755097932E-01
     78 F   6 C    -4.950755097932E-01 -1.234685826615E-01 -1.264141925207E-01
     79 T   6 C     1.253389391921E-01 -3.869349697798E-01  1.770889873297E-01
     80 F   6 C    -1.253389391921E-01  3.869349697798E-01  1.770889873297E-01
     81 F   6 C     1.253389391921E-01  3.869349697798E-01 -1.770889873297E-01
     82 F   6 C    -1.253389391921E-01 -3.869349697798E-01 -1.770889873297E-01
     83 F   6 C     1.770889873297E-01  1.253389391921E-01 -3.869349697798E-01
     84 F   6 C    -3.869349697798E-01  1.770889873297E-01  1.253389391921E-01
     85 F   6 C    -1.770889873297E-01 -1.253389391921E-01 -3.869349697798E-01
     86 F   6 C     3.869349697798E-01  1.770889873297E-01 -1.253389391921E-01
     87 F   6 C     1.770889873297E-01 -1.253389391921E-01  3.869349697798E-01
     88 F   6 C     3.869349697798E-01 -1.770889873297E-01  1.253389391921E-01
     89 F   6 C    -1.770889873297E-01  1.253389391921E-01  3.869349697798E-01
     90 F   6 C    -3.869349697798E-01 -1.770889873297E-01 -1.253389391921E-01
     91 T   6 C     1.044401550481E-01  4.283144587895E-01  1.008485025471E-01
     92 F   6 C    -1.044401550481E-01 -4.283144587895E-01  1.008485025471E-01
     93 F   6 C     1.044401550481E-01 -4.283144587895E-01 -1.008485025471E-01
     94 F   6 C    -1.044401550481E-01  4.283144587895E-01 -1.008485025471E-01
     95 F   6 C     1.008485025471E-01  1.044401550481E-01  4.283144587895E-01
     96 F   6 C     4.283144587895E-01  1.008485025471E-01  1.044401550481E-01
     97 F   6 C    -1.008485025471E-01 -1.044401550481E-01  4.283144587895E-01
     98 F   6 C    -4.283144587895E-01  1.008485025471E-01 -1.044401550481E-01
     99 F   6 C     1.008485025471E-01 -1.044401550481E-01 -4.283144587895E-01
    100 F   6 C    -4.283144587895E-01 -1.008485025471E-01  1.044401550481E-01
    101 F   6 C    -1.008485025471E-01  1.044401550481E-01 -4.283144587895E-01
    102 F   6 C     4.283144587895E-01 -1.008485025471E-01 -1.044401550481E-01
    103 T   7 N     9.147846707148E-02 -4.556173632794E-01  1.765247037194E-01
    104 F   7 N    -9.147846707148E-02  4.556173632794E-01  1.765247037194E-01
    105 F   7 N     9.147846707148E-02  4.556173632794E-01 -1.765247037194E-01
    106 F   7 N    -9.147846707148E-02 -4.556173632794E-01 -1.765247037194E-01
    107 F   7 N     1.765247037194E-01  9.147846707148E-02 -4.556173632794E-01
    108 F   7 N    -4.556173632794E-01  1.765247037194E-01  9.147846707148E-02
    109 F   7 N    -1.765247037194E-01 -9.147846707148E-02 -4.556173632794E-01
    110 F   7 N     4.556173632794E-01  1.765247037194E-01 -9.147846707148E-02
    111 F   7 N     1.765247037194E-01 -9.147846707148E-02  4.556173632794E-01
    112 F   7 N     4.556173632794E-01 -1.765247037194E-01  9.147846707148E-02
    113 F   7 N    -1.765247037194E-01  9.147846707148E-02  4.556173632794E-01
    114 F   7 N    -4.556173632794E-01 -1.765247037194E-01 -9.147846707148E-02
    115 T   6 C     1.802944749004E-01 -3.870732230762E-01  1.242942943375E-01
    116 F   6 C    -1.802944749004E-01  3.870732230762E-01  1.242942943375E-01
    117 F   6 C     1.802944749004E-01  3.870732230762E-01 -1.242942943375E-01
    118 F   6 C    -1.802944749004E-01 -3.870732230762E-01 -1.242942943375E-01
    119 F   6 C     1.242942943375E-01  1.802944749004E-01 -3.870732230762E-01
    120 F   6 C    -3.870732230762E-01  1.242942943375E-01  1.802944749004E-01
    121 F   6 C    -1.242942943375E-01 -1.802944749004E-01 -3.870732230762E-01
    122 F   6 C     3.870732230762E-01  1.242942943375E-01 -1.802944749004E-01
    123 F   6 C     1.242942943375E-01 -1.802944749004E-01  3.870732230762E-01
    124 F   6 C     3.870732230762E-01 -1.242942943375E-01  1.802944749004E-01
    125 F   6 C    -1.242942943375E-01  1.802944749004E-01  3.870732230762E-01
    126 F   6 C    -3.870732230762E-01 -1.242942943375E-01 -1.802944749004E-01
    127 T   7 N     1.809494034894E-01 -4.558424997547E-01  9.062307235131E-02
    128 F   7 N    -1.809494034894E-01  4.558424997547E-01  9.062307235131E-02
    129 F   7 N     1.809494034894E-01  4.558424997547E-01 -9.062307235131E-02
    130 F   7 N    -1.809494034894E-01 -4.558424997547E-01 -9.062307235131E-02
    131 F   7 N     9.062307235131E-02  1.809494034894E-01 -4.558424997547E-01
    132 F   7 N    -4.558424997547E-01  9.062307235131E-02  1.809494034894E-01
    133 F   7 N    -9.062307235131E-02 -1.809494034894E-01 -4.558424997547E-01
    134 F   7 N     4.558424997547E-01  9.062307235131E-02 -1.809494034894E-01
    135 F   7 N     9.062307235131E-02 -1.809494034894E-01  4.558424997547E-01
    136 F   7 N     4.558424997547E-01 -9.062307235131E-02  1.809494034894E-01
    137 F   7 N    -9.062307235131E-02  1.809494034894E-01  4.558424997547E-01
    138 F   7 N    -4.558424997547E-01 -9.062307235131E-02 -1.809494034894E-01

 T = ATOM BELONGING TO THE ASYMMETRIC UNIT

 ****   12 SYMMOPS - TRANSLATORS IN FRACTIONAL UNITS
 **** MATRICES AND TRANSLATORS IN THE CRYSTALLOGRAPHIC REFERENCE FRAME
   V INV                    ROTATION MATRICES                   TRANSLATORS
   1   1  1.00  0.00  0.00  0.00  1.00  0.00  0.00  0.00  1.00  0.00  0.00  0.00
   2   2  0.00  1.00 -1.00  1.00  0.00 -1.00  0.00  0.00 -1.00  0.00  0.00  0.00
   3   3 -1.00  0.00  0.00 -1.00  0.00  1.00 -1.00  1.00  0.00  0.00  0.00  0.00
   4   4  0.00 -1.00  1.00  0.00 -1.00  0.00  1.00 -1.00  0.00  0.00  0.00  0.00
   5   6  0.00  0.00  1.00  1.00  0.00  0.00  0.00  1.00  0.00  0.00  0.00  0.00
   6   5  0.00  1.00  0.00  0.00  0.00  1.00  1.00  0.00  0.00  0.00  0.00  0.00
   7   8  1.00 -1.00  0.00  0.00 -1.00  1.00  0.00 -1.00  0.00  0.00  0.00  0.00
   8   7  1.00  0.00 -1.00  0.00  0.00 -1.00  0.00  1.00 -1.00  0.00  0.00  0.00
   9  10  0.00  0.00 -1.00  0.00  1.00 -1.00  1.00  0.00 -1.00  0.00  0.00  0.00
  10   9 -1.00  0.00  1.00 -1.00  1.00  0.00 -1.00  0.00  0.00  0.00  0.00  0.00
  11  12 -1.00  1.00  0.00 -1.00  0.00  0.00 -1.00  0.00  1.00  0.00  0.00  0.00
  12  11  0.00 -1.00  0.00  1.00 -1.00  0.00  0.00 -1.00  1.00  0.00  0.00  0.00

 DIRECT LATTICE VECTORS CARTESIAN COMPONENTS (ANGSTROM)
          X                    Y                    Z
  -0.897658666928E+01   0.897658666928E+01   0.897658666928E+01
   0.897658666928E+01  -0.897658666928E+01   0.897658666928E+01
   0.897658666928E+01   0.897658666928E+01  -0.897658666928E+01


 CARTESIAN COORDINATES - PRIMITIVE CELL
 *******************************************************************************
 *      ATOM          X(ANGSTROM)         Y(ANGSTROM)         Z(ANGSTROM)
 *******************************************************************************
    1     1 H     1.937298035461E+00 -6.166858906578E+00  3.858743034504E+00
    2     1 H    -1.937298035461E+00  6.166858906578E+00  3.858743034504E+00
    3     1 H     1.937298035461E+00  6.166858906578E+00 -3.858743034504E+00
    4     1 H    -1.937298035461E+00 -6.166858906578E+00 -3.858743034504E+00
    5     1 H     3.858743034504E+00  1.937298035461E+00 -6.166858906578E+00
    6     1 H    -6.166858906578E+00  3.858743034504E+00  1.937298035461E+00
    7     1 H    -3.858743034504E+00 -1.937298035461E+00 -6.166858906578E+00
    8     1 H     6.166858906578E+00  3.858743034504E+00 -1.937298035461E+00
    9     1 H     3.858743034504E+00 -1.937298035461E+00  6.166858906578E+00
   10     1 H     6.166858906578E+00 -3.858743034504E+00  1.937298035461E+00
   11     1 H    -3.858743034504E+00  1.937298035461E+00  6.166858906578E+00
   12     1 H    -6.166858906578E+00 -3.858743034504E+00 -1.937298035461E+00
   13     1 H     3.929979672144E+00 -6.171439435908E+00  1.944378468592E+00
   14     1 H    -3.929979672144E+00  6.171439435908E+00  1.944378468592E+00
   15     1 H     3.929979672144E+00  6.171439435908E+00 -1.944378468592E+00
   16     1 H    -3.929979672144E+00 -6.171439435908E+00 -1.944378468592E+00
   17     1 H     1.944378468592E+00  3.929979672144E+00 -6.171439435908E+00
   18     1 H    -6.171439435908E+00  1.944378468592E+00  3.929979672144E+00
   19     1 H    -1.944378468592E+00 -3.929979672144E+00 -6.171439435908E+00
   20     1 H     6.171439435908E+00  1.944378468592E+00 -3.929979672144E+00
   21     1 H     1.944378468592E+00 -3.929979672144E+00  6.171439435908E+00
   22     1 H     6.171439435908E+00 -1.944378468592E+00  3.929979672144E+00
   23     1 H    -1.944378468592E+00  3.929979672144E+00  6.171439435908E+00
   24     1 H    -6.171439435908E+00 -1.944378468592E+00 -3.929979672144E+00
   25     1 H     1.115538850128E+00  7.703492488344E+00  1.018904125344E+00
   26     1 H    -1.115538850128E+00 -7.703492488344E+00  1.018904125344E+00
   27     1 H     1.115538850128E+00 -7.703492488344E+00 -1.018904125344E+00
   28     1 H    -1.115538850128E+00  7.703492488344E+00 -1.018904125344E+00
   29     1 H     1.018904125344E+00  1.115538850128E+00  7.703492488344E+00
   30     1 H     7.703492488344E+00  1.018904125344E+00  1.115538850128E+00
   31     1 H    -1.018904125344E+00 -1.115538850128E+00  7.703492488344E+00
   32     1 H    -7.703492488344E+00  1.018904125344E+00 -1.115538850128E+00
   33     1 H     1.018904125344E+00 -1.115538850128E+00 -7.703492488344E+00
   34     1 H    -7.703492488344E+00 -1.018904125344E+00  1.115538850128E+00
   35     1 H    -1.018904125344E+00  1.115538850128E+00 -7.703492488344E+00
   36     1 H     7.703492488344E+00 -1.018904125344E+00 -1.115538850128E+00
   37     1 H     2.728948117045E+00  7.124252316816E+00  1.425483618671E+00
   38     1 H    -2.728948117045E+00 -7.124252316816E+00  1.425483618671E+00
   39     1 H     2.728948117045E+00 -7.124252316816E+00 -1.425483618671E+00
   40     1 H    -2.728948117045E+00  7.124252316816E+00 -1.425483618671E+00
   41     1 H     1.425483618671E+00  2.728948117045E+00  7.124252316816E+00
   42     1 H     7.124252316816E+00  1.425483618671E+00  2.728948117045E+00
   43     1 H    -1.425483618671E+00 -2.728948117045E+00  7.124252316816E+00
   44     1 H    -7.124252316816E+00  1.425483618671E+00 -2.728948117045E+00
   45     1 H     1.425483618671E+00 -2.728948117045E+00 -7.124252316816E+00
   46     1 H    -7.124252316816E+00 -1.425483618671E+00  2.728948117045E+00
   47     1 H    -1.425483618671E+00  2.728948117045E+00 -7.124252316816E+00
   48     1 H     7.124252316816E+00 -1.425483618671E+00 -2.728948117045E+00
   49     1 H     1.453266468131E+00  7.129065578867E+00  2.650207102471E+00
   50     1 H    -1.453266468131E+00 -7.129065578867E+00  2.650207102471E+00
   51     1 H     1.453266468131E+00 -7.129065578867E+00 -2.650207102471E+00
   52     1 H    -1.453266468131E+00  7.129065578867E+00 -2.650207102471E+00
   53     1 H     2.650207102471E+00  1.453266468131E+00  7.129065578867E+00
   54     1 H     7.129065578867E+00  2.650207102471E+00  1.453266468131E+00
   55     1 H    -2.650207102471E+00 -1.453266468131E+00  7.129065578867E+00
   56     1 H    -7.129065578867E+00  2.650207102471E+00 -1.453266468131E+00
   57     1 H     2.650207102471E+00 -1.453266468131E+00 -7.129065578867E+00
   58     1 H    -7.129065578867E+00 -2.650207102471E+00  1.453266468131E+00
   59     1 H    -2.650207102471E+00  1.453266468131E+00 -7.129065578867E+00
   60     1 H     7.129065578867E+00 -2.650207102471E+00 -1.453266468131E+00
   61   248 CD    8.976586669280E+00 -9.400075532184E-16 -4.541107833438E+00
   62   248 CD    8.976586669280E+00 -9.400075532184E-16 -1.341206550512E+01
   63   248 CD   -4.541107833438E+00  8.976586669280E+00 -9.400075532184E-16
   64   248 CD    0.000000000000E+00 -4.541107833438E+00  8.976586669280E+00
   65   248 CD   -1.341206550512E+01  8.976586669280E+00 -1.410011329828E-15
   66   248 CD   -2.820022659655E-15 -1.341206550512E+01  8.976586669280E+00
   67     6 C     2.269535910778E+00  9.064996895566E+00  2.216652866388E+00
   68     6 C    -2.269535910778E+00 -9.064996895566E+00  2.216652866388E+00
   69     6 C     2.269535910778E+00 -9.064996895566E+00 -2.216652866388E+00
   70     6 C    -2.269535910778E+00  9.064996895566E+00 -2.216652866388E+00
   71     6 C     2.216652866388E+00  2.269535910778E+00  9.064996895566E+00
   72     6 C     9.064996895566E+00  2.216652866388E+00  2.269535910778E+00
   73     6 C    -2.216652866388E+00 -2.269535910778E+00  9.064996895566E+00
   74     6 C    -9.064996895566E+00  2.216652866388E+00 -2.269535910778E+00
   75     6 C     2.216652866388E+00 -2.269535910778E+00 -9.064996895566E+00
   76     6 C    -9.064996895566E+00 -2.216652866388E+00  2.269535910778E+00
   77     6 C    -2.216652866388E+00  2.269535910778E+00 -9.064996895566E+00
   78     6 C     9.064996895566E+00 -2.216652866388E+00 -2.269535910778E+00
   79     6 C     2.250231701387E+00 -6.946710583207E+00  3.179309285880E+00
   80     6 C    -2.250231701387E+00  6.946710583207E+00  3.179309285880E+00
   81     6 C     2.250231701387E+00  6.946710583207E+00 -3.179309285880E+00
   82     6 C    -2.250231701387E+00 -6.946710583207E+00 -3.179309285880E+00
   83     6 C     3.179309285880E+00  2.250231701387E+00 -6.946710583207E+00
   84     6 C    -6.946710583207E+00  3.179309285880E+00  2.250231701387E+00
   85     6 C    -3.179309285880E+00 -2.250231701387E+00 -6.946710583207E+00
   86     6 C     6.946710583207E+00  3.179309285880E+00 -2.250231701387E+00
   87     6 C     3.179309285880E+00 -2.250231701387E+00  6.946710583207E+00
   88     6 C     6.946710583207E+00 -3.179309285880E+00  2.250231701387E+00
   89     6 C    -3.179309285880E+00  2.250231701387E+00  6.946710583207E+00
   90     6 C    -6.946710583207E+00 -3.179309285880E+00 -2.250231701387E+00
   91     6 C     1.875032207085E+00  7.689603722060E+00  1.810550647163E+00
   92     6 C    -1.875032207085E+00 -7.689603722060E+00  1.810550647163E+00
   93     6 C     1.875032207085E+00 -7.689603722060E+00 -1.810550647163E+00
   94     6 C    -1.875032207085E+00  7.689603722060E+00 -1.810550647163E+00
   95     6 C     1.810550647163E+00  1.875032207085E+00  7.689603722060E+00
   96     6 C     7.689603722060E+00  1.810550647163E+00  1.875032207085E+00
   97     6 C    -1.810550647163E+00 -1.875032207085E+00  7.689603722060E+00
   98     6 C    -7.689603722060E+00  1.810550647163E+00 -1.875032207085E+00
   99     6 C     1.810550647163E+00 -1.875032207085E+00 -7.689603722060E+00
  100     6 C    -7.689603722060E+00 -1.810550647163E+00  1.875032207085E+00
  101     6 C    -1.810550647163E+00  1.875032207085E+00 -7.689603722060E+00
  102     6 C     7.689603722060E+00 -1.810550647163E+00 -1.875032207085E+00
  103     7 N     1.642328776080E+00 -8.179777499012E+00  3.169178604412E+00
  104     7 N    -1.642328776080E+00  8.179777499012E+00  3.169178604412E+00
  105     7 N     1.642328776080E+00  8.179777499012E+00 -3.169178604412E+00
  106     7 N    -1.642328776080E+00 -8.179777499012E+00 -3.169178604412E+00
  107     7 N     3.169178604412E+00  1.642328776080E+00 -8.179777499012E+00
  108     7 N    -8.179777499012E+00  3.169178604412E+00  1.642328776080E+00
  109     7 N    -3.169178604412E+00 -1.642328776080E+00 -8.179777499012E+00
  110     7 N     8.179777499012E+00  3.169178604412E+00 -1.642328776080E+00
  111     7 N     3.169178604412E+00 -1.642328776080E+00  8.179777499012E+00
  112     7 N     8.179777499012E+00 -3.169178604412E+00  1.642328776080E+00
  113     7 N    -3.169178604412E+00  1.642328776080E+00  8.179777499012E+00
  114     7 N    -8.179777499012E+00 -3.169178604412E+00 -1.642328776080E+00
  115     6 C     3.236857959871E+00 -6.949192668603E+00  2.231477011235E+00
  116     6 C    -3.236857959871E+00  6.949192668603E+00  2.231477011235E+00
  117     6 C     3.236857959871E+00  6.949192668603E+00 -2.231477011235E+00
  118     6 C    -3.236857959871E+00 -6.949192668603E+00 -2.231477011235E+00
  119     6 C     2.231477011235E+00  3.236857959871E+00 -6.949192668603E+00
  120     6 C    -6.949192668603E+00  2.231477011235E+00  3.236857959871E+00
  121     6 C    -2.231477011235E+00 -3.236857959871E+00 -6.949192668603E+00
  122     6 C     6.949192668603E+00  2.231477011235E+00 -3.236857959871E+00
  123     6 C     2.231477011235E+00 -3.236857959871E+00  6.949192668603E+00
  124     6 C     6.949192668603E+00 -2.231477011235E+00  3.236857959871E+00
  125     6 C    -2.231477011235E+00  3.236857959871E+00  6.949192668603E+00
  126     6 C    -6.949192668603E+00 -2.231477011235E+00 -3.236857959871E+00
  127     7 N     3.248616006355E+00 -8.183819413178E+00  1.626971726396E+00
  128     7 N    -3.248616006355E+00  8.183819413178E+00  1.626971726396E+00
  129     7 N     3.248616006355E+00  8.183819413178E+00 -1.626971726396E+00
  130     7 N    -3.248616006355E+00 -8.183819413178E+00 -1.626971726396E+00
  131     7 N     1.626971726396E+00  3.248616006355E+00 -8.183819413178E+00
  132     7 N    -8.183819413178E+00  1.626971726396E+00  3.248616006355E+00
  133     7 N    -1.626971726396E+00 -3.248616006355E+00 -8.183819413178E+00
  134     7 N     8.183819413178E+00  1.626971726396E+00 -3.248616006355E+00
  135     7 N     1.626971726396E+00 -3.248616006355E+00  8.183819413178E+00
  136     7 N     8.183819413178E+00 -1.626971726396E+00  3.248616006355E+00
  137     7 N    -1.626971726396E+00  3.248616006355E+00  8.183819413178E+00
  138     7 N    -8.183819413178E+00 -1.626971726396E+00 -3.248616006355E+00

 *******************************************************************************
 *** PSEUDOPOTENTIAL INFORMATION ***
 *******************************************************************************

 ATOMIC NUMBER  48, NUCLEAR CHARGE 20.000, GIVEN IN INPUT       PSEUDOPOTENTIAL
   TYPE       EXPONENT      COEFF.    N      EXPONENT      COEFF.    N
  P0 TMS    13.8358690  270.0094830   0     6.8572700   38.7673080   0
  P1 TMS    12.4049710  193.8296290   0     6.5677990   31.8965250   0
  P2 TMS    10.8969250   79.1936470   0     4.6411650   13.2308270   0
  P3 TMS    15.1847960  -35.4766260   0     7.5923980   -5.6176770   0

 *******************************************************************************
 LOCAL ATOMIC FUNCTIONS BASIS SET
 *******************************************************************************
   ATOM   X(AU)   Y(AU)   Z(AU)  N. TYPE  EXPONENT  S COEF   P COEF   D/F/G COEF
 *******************************************************************************
   1 H    3.661 -11.654   7.292
                                  1 S  
                                         3.387E+01 2.549E-02 0.000E+00 0.000E+00
                                         5.095E+00 1.904E-01 0.000E+00 0.000E+00
                                         1.159E+00 8.522E-01 0.000E+00 0.000E+00
                                  2 S  
                                         3.258E-01 1.000E+00 0.000E+00 0.000E+00
                                  3 S  
                                         1.027E-01 1.000E+00 0.000E+00 0.000E+00
                           4-     6 P  
                                         7.500E-01 0.000E+00 1.000E+00 0.000E+00
   2 H   -3.661  11.654   7.292
   3 H    3.661  11.654  -7.292
   4 H   -3.661 -11.654  -7.292
   5 H    7.292   3.661 -11.654
   6 H  -11.654   7.292   3.661
   7 H   -7.292  -3.661 -11.654
   8 H   11.654   7.292  -3.661
   9 H    7.292  -3.661  11.654
  10 H   11.654  -7.292   3.661
  11 H   -7.292   3.661  11.654
  12 H  -11.654  -7.292  -3.661
  13 H    7.427 -11.662   3.674
  14 H   -7.427  11.662   3.674
  15 H    7.427  11.662  -3.674
  16 H   -7.427 -11.662  -3.674
  17 H    3.674   7.427 -11.662
  18 H  -11.662   3.674   7.427
  19 H   -3.674  -7.427 -11.662
  20 H   11.662   3.674  -7.427
  21 H    3.674  -7.427  11.662
  22 H   11.662  -3.674   7.427
  23 H   -3.674   7.427  11.662
  24 H  -11.662  -3.674  -7.427
  25 H    2.108  14.557   1.925
  26 H   -2.108 -14.557   1.925
  27 H    2.108 -14.557  -1.925
  28 H   -2.108  14.557  -1.925
  29 H    1.925   2.108  14.557
  30 H   14.557   1.925   2.108
  31 H   -1.925  -2.108  14.557
  32 H  -14.557   1.925  -2.108
  33 H    1.925  -2.108 -14.557
  34 H  -14.557  -1.925   2.108
  35 H   -1.925   2.108 -14.557
  36 H   14.557  -1.925  -2.108
  37 H    5.157  13.463   2.694
  38 H   -5.157 -13.463   2.694
  39 H    5.157 -13.463  -2.694
  40 H   -5.157  13.463  -2.694
  41 H    2.694   5.157  13.463
  42 H   13.463   2.694   5.157
  43 H   -2.694  -5.157  13.463
  44 H  -13.463   2.694  -5.157
  45 H    2.694  -5.157 -13.463
  46 H  -13.463  -2.694   5.157
  47 H   -2.694   5.157 -13.463
  48 H   13.463  -2.694  -5.157
  49 H    2.746  13.472   5.008
  50 H   -2.746 -13.472   5.008
  51 H    2.746 -13.472  -5.008
  52 H   -2.746  13.472  -5.008
  53 H    5.008   2.746  13.472
  54 H   13.472   5.008   2.746
  55 H   -5.008  -2.746  13.472
  56 H  -13.472   5.008  -2.746
  57 H    5.008  -2.746 -13.472
  58 H  -13.472  -5.008   2.746
  59 H   -5.008   2.746 -13.472
  60 H   13.472  -5.008  -2.746
  61 CD  16.963  -0.000  -8.581
                                361 S  
                                         9.727E+00-1.786E+00 0.000E+00 0.000E+00
                                         7.838E+00 2.578E+00 0.000E+00 0.000E+00
                                         5.089E+00 1.601E-01 0.000E+00 0.000E+00
                                362 S  
                                         1.553E+00 1.000E+00 0.000E+00 0.000E+00
                                363 S  
                                         7.141E-01 1.000E+00 0.000E+00 0.000E+00
                                364 S  
                                         5.000E-01 1.000E+00 0.000E+00 0.000E+00
                                365 S  
                                         2.500E-01 1.000E+00 0.000E+00 0.000E+00
                                366 S  
                                         1.200E-01 1.000E+00 0.000E+00 0.000E+00
                         367-   369 P  
                                         4.743E+00 0.000E+00-6.231E+00 0.000E+00
                                         3.937E+00 0.000E+00 6.574E+00 0.000E+00
                         370-   372 P  
                                         1.380E+00 0.000E+00 7.497E-01 0.000E+00
                                         6.685E-01 0.000E+00 2.811E-01 0.000E+00
                         373-   375 P  
                                         3.634E-01 0.000E+00 1.000E+00 0.000E+00
                         376-   378 P  
                                         1.800E-01 0.000E+00 1.000E+00 0.000E+00
                         379-   381 P  
                                         1.200E-01 0.000E+00 1.000E+00 0.000E+00
                         382-   386 D  
                                         8.469E+00 0.000E+00 0.000E+00-1.636E-02
                                         3.024E+00 0.000E+00 0.000E+00 2.865E-01
                                         1.316E+00 0.000E+00 0.000E+00 4.869E-01
                                         5.564E-01 0.000E+00 0.000E+00 3.794E-01
                         387-   391 D  
                                         2.239E-01 0.000E+00 0.000E+00 1.000E+00
                         392-   396 D  
                                         1.200E-01 0.000E+00 0.000E+00 1.000E+00
                         397-   403 F  
                                         1.598E+00 0.000E+00 0.000E+00 1.000E+00
  62 CD  16.963  -0.000 -25.345
  63 CD  -8.581  16.963  -0.000
  64 CD   0.000  -8.581  16.963
  65 CD -25.345  16.963  -0.000
  66 CD  -0.000 -25.345  16.963
  67 C    4.289  17.130   4.189
                                619 S  
                                         4.563E+03 1.967E-03 0.000E+00 0.000E+00
                                         6.820E+02 1.523E-02 0.000E+00 0.000E+00
                                         1.550E+02 7.613E-02 0.000E+00 0.000E+00
                                         4.446E+01 2.608E-01 0.000E+00 0.000E+00
                                         1.303E+01 6.165E-01 0.000E+00 0.000E+00
                                         1.828E+00 2.210E-01 0.000E+00 0.000E+00
                         620-   623 SP 
                                         2.096E+01 1.147E-01 4.025E-02 0.000E+00
                                         4.803E+00 9.200E-01 2.376E-01 0.000E+00
                                         1.459E+00-3.031E-03 8.159E-01 0.000E+00
                         624-   627 SP 
                                         4.835E-01 1.000E+00 1.000E+00 0.000E+00
                         628-   631 SP 
                                         1.456E-01 1.000E+00 1.000E+00 0.000E+00
                         632-   636 D  
                                         6.260E-01 0.000E+00 0.000E+00 1.000E+00
  68 C   -4.289 -17.130   4.189
  69 C    4.289 -17.130  -4.189
  70 C   -4.289  17.130  -4.189
  71 C    4.189   4.289  17.130
  72 C   17.130   4.189   4.289
  73 C   -4.189  -4.289  17.130
  74 C  -17.130   4.189  -4.289
  75 C    4.189  -4.289 -17.130
  76 C  -17.130  -4.189   4.289
  77 C   -4.189   4.289 -17.130
  78 C   17.130  -4.189  -4.289
  79 C    4.252 -13.127   6.008
  80 C   -4.252  13.127   6.008
  81 C    4.252  13.127  -6.008
  82 C   -4.252 -13.127  -6.008
  83 C    6.008   4.252 -13.127
  84 C  -13.127   6.008   4.252
  85 C   -6.008  -4.252 -13.127
  86 C   13.127   6.008  -4.252
  87 C    6.008  -4.252  13.127
  88 C   13.127  -6.008   4.252
  89 C   -6.008   4.252  13.127
  90 C  -13.127  -6.008  -4.252
  91 C    3.543  14.531   3.421
  92 C   -3.543 -14.531   3.421
  93 C    3.543 -14.531  -3.421
  94 C   -3.543  14.531  -3.421
  95 C    3.421   3.543  14.531
  96 C   14.531   3.421   3.543
  97 C   -3.421  -3.543  14.531
  98 C  -14.531   3.421  -3.543
  99 C    3.421  -3.543 -14.531
 100 C  -14.531  -3.421   3.543
 101 C   -3.421   3.543 -14.531
 102 C   14.531  -3.421  -3.543
 103 N    3.104 -15.458   5.989
                               1267 S  
                                         6.293E+03 1.970E-03 0.000E+00 0.000E+00
                                         9.490E+02 1.496E-02 0.000E+00 0.000E+00
                                         2.188E+02 7.350E-02 0.000E+00 0.000E+00
                                         6.369E+01 2.489E-01 0.000E+00 0.000E+00
                                         1.883E+01 6.025E-01 0.000E+00 0.000E+00
                                         2.720E+00 2.562E-01 0.000E+00 0.000E+00
                        1268-  1271 SP 
                                         3.063E+01 1.119E-01 3.831E-02 0.000E+00
                                         7.026E+00 9.217E-01 2.374E-01 0.000E+00
                                         2.112E+00-2.569E-03 8.176E-01 0.000E+00
                        1272-  1275 SP 
                                         6.840E-01 1.000E+00 1.000E+00 0.000E+00
                        1276-  1279 SP 
                                         2.009E-01 1.000E+00 1.000E+00 0.000E+00
                        1280-  1284 D  
                                         9.130E-01 0.000E+00 0.000E+00 1.000E+00
 104 N   -3.104  15.458   5.989
 105 N    3.104  15.458  -5.989
 106 N   -3.104 -15.458  -5.989
 107 N    5.989   3.104 -15.458
 108 N  -15.458   5.989   3.104
 109 N   -5.989  -3.104 -15.458
 110 N   15.458   5.989  -3.104
 111 N    5.989  -3.104  15.458
 112 N   15.458  -5.989   3.104
 113 N   -5.989   3.104  15.458
 114 N  -15.458  -5.989  -3.104
 115 C    6.117 -13.132   4.217
 116 C   -6.117  13.132   4.217
 117 C    6.117  13.132  -4.217
 118 C   -6.117 -13.132  -4.217
 119 C    4.217   6.117 -13.132
 120 C  -13.132   4.217   6.117
 121 C   -4.217  -6.117 -13.132
 122 C   13.132   4.217  -6.117
 123 C    4.217  -6.117  13.132
 124 C   13.132  -4.217   6.117
 125 C   -4.217   6.117  13.132
 126 C  -13.132  -4.217  -6.117
 127 N    6.139 -15.465   3.075
 128 N   -6.139  15.465   3.075
 129 N    6.139  15.465  -3.075
 130 N   -6.139 -15.465  -3.075
 131 N    3.075   6.139 -15.465
 132 N  -15.465   3.075   6.139
 133 N   -3.075  -6.139 -15.465
 134 N   15.465   3.075  -6.139
 135 N    3.075  -6.139  15.465
 136 N   15.465  -3.075   6.139
 137 N   -3.075   6.139  15.465
 138 N  -15.465  -3.075  -6.139
 INFORMATION **** SET_MPP **** PCRYSTAL CALCULATION
 INFORMATION **** READM2 **** NEW DEFAULT: FOCK/KS MATRIX MIXING SET TO 30 %
 INFORMATION **** READM2 **** NEW DEFAULT: FULL DIRECT SCF MODE
 INFORMATION **** READM2 **** NEW DEFAULT: COULOMB BIPOLAR BUFFER SET TO 32 Mb
 INFORMATION **** READM2 **** NEW DEFAULT: EXCHANGE BIPOLAR BUFFER SET TO 32 Mb

 *******************************************************************************
 NEW DEFAULT: DFT INTEGRATION GRID INCREASED TO XLGRID
 NEW DEFAULT: DIIS ACCELERATOR ACTIVE
 USE KEYWORD NODIIS TO TURN IT OFF
 *******************************************************************************

 INFORMATION **** DFTD3_INPUT **** PERFORM LATEST DISPERSION CORRECTION DFT-D3(BJ) WITH AUTOMATIC PARAMETER SETUP
 PLEASE CITE:
 (1) DFT-D3 Reference
  S. Grimme, J. Antony, S. Ehrlich, and H. Krieg, J. Chem. Phys. 132 (2010), 154104
 (2) BJ-Damping Reference
  S. Grimme, S. Ehrlich, and L. Goerigk, J. Comput. Chem. 32 (2011), 1456-1465
 (3) General DFT-D Review
  S. Grimme, A. Hansen, J. G. Brandenburg, and C. Bannwarth,
  Chem. Rev. 116 (2016), 5105-5154

 INFORMATION **** TOLINTEG **** COULOMB AND EXCHANGE SERIES TOLERANCES MODIFIED
 INFORMATION **** TOLDEE **** SCF TOL ON TOTAL ENERGY SET TO           8
 INFORMATION **** MAXCYCLE **** MAX NUMBER OF SCF CYCLES SET TO         200
 INFORMATION **** DFTD3_INPUT **** PERFORM DISPERSION CORRECTION DFT-D3 IN THE ZERO DAMPING SCHEME

 PLEASE CITE:
 (1) DFT-D3 Reference
  S. Grimme, J. Antony, S. Ehrlich, and H. Krieg, J. Chem. Phys. 132 (2010), 154104
 (2) General DFT-D Review
  S. Grimme, A. Hansen, J. G. Brandenburg, and C. Bannwarth,
  Chem. Rev. 116 (2016), 5105-5154

 *******************************************************************************
 N. OF ATOMS PER CELL       138  COULOMB OVERLAP TOL         (T1) 10**   -7
 NUMBER OF SHELLS           690  COULOMB PENETRATION TOL     (T2) 10**   -7
 NUMBER OF AO              1914  EXCHANGE OVERLAP TOL        (T3) 10**   20
 N. OF ELECTRONS PER CELL   636  EXCHANGE PSEUDO OVP (F(G))  (T4) 10**   20
 CORE ELECTRONS PER CELL    144  EXCHANGE PSEUDO OVP (P(G))  (T5) 10**   20
 N. OF SYMMETRY OPERATORS    12  POLE ORDER IN MONO ZONE                  4
 *******************************************************************************
 TYPE OF CALCULATION :  RESTRICTED CLOSED SHELL
 KOHN-SHAM HAMILTONIAN

 (EXCHANGE)[CORRELATION] FUNCTIONAL:(M06-L)[M06-L]

 CORE  PSEUDO POTENTIAL         TOL. ON PSEUDO              (TP) 10**- 6

 CAPPA:IS1  2;IS2  2;IS3  2; K PTS MONK NET   3; SYMMOPS:K SPACE  24;G SPACE  12

 *******************************************************************************
 MAX NUMBER OF SCF CYCLES     200  CONVERGENCE ON DELTAP        10**-18
 WEIGHT OF F(I) IN F(I+1)      30% CONVERGENCE ON ENERGY        10**- 8
 SHRINK. FACT.(MONKH.)    2  2  2  NUMBER OF K POINTS IN THE IBZ      3
 SHRINKING FACTOR(GILAT NET)    2  NUMBER OF K POINTS(GILAT NET)      3
 *******************************************************************************
 *** K POINTS COORDINATES (OBLIQUE COORDINATES IN UNITS OF IS =  2)
   1-R(  0  0  0)   2-R(  1  0  0)   3-R(  1  1  1)

 DIRECT LATTICE VECTORS COMPON. (A.U.)     RECIP. LATTICE VECTORS COMPON. (A.U.) 
        X            Y            Z              X            Y            Z
  -16.9632904   16.9632904   16.9632904      0.0000000    0.1851995    0.1851995
   16.9632904  -16.9632904   16.9632904      0.1851995    0.0000000    0.1851995
   16.9632904   16.9632904  -16.9632904      0.1851995    0.1851995    0.0000000

 DISK SPACE FOR EIGENVECTORS (FTN 10)    10990188 REALS

 SYMMETRY ADAPTION OF THE BLOCH FUNCTIONS ENABLED
 TTTTTTTTTTTTTTTTTTTTTTTTTTTTTT gordsh1     TELAPSE       51.75 TCPU        3.27

 MATRIX SIZE: P(G)  862338, F(G)  432126, P(G) IRR   36891, F(G) IRR   36891
 MAX G-VECTOR INDEX FOR 1- AND 2-ELECTRON INTEGRALS  47

 TTTTTTTTTTTTTTTTTTTTTTTTTTTTTT INPUT       TELAPSE       52.27 TCPU        3.79

 NEIGHBORS OF THE NON-EQUIVALENT ATOMS

 N = NUMBER OF NEIGHBORS AT DISTANCE R
    ATOM  N     R/ANG      R/AU   NEIGHBORS (ATOM LABELS AND CELL INDICES)
   1 H    1     1.0806     2.0421   79 C    0 0 0
   1 H    1     2.1481     4.0593  103 N    0 0 0
   1 H    1     2.2246     4.2039  115 C    0 0 0
   1 H    1     2.7623     5.2199   44 H    0 1 0
   1 H    1     2.7633     5.2218   13 H    0 0 0
   1 H    1     3.1957     6.0390   67 C   -1 0-1

  13 H    1     1.0806     2.0421  115 C    0 0 0
  13 H    1     2.1482     4.0595  127 N    0 0 0
  13 H    1     2.2243     4.2034   79 C    0 0 0
  13 H    1     2.7531     5.2027   59 H    0 1 0
  13 H    1     2.7633     5.2218    1 H    0 0 0
  13 H    1     3.1956     6.0388   67 C   -1 0-1

  25 H    1     1.0971     2.0733   91 C    0 0 0
  25 H    1     1.7618     3.3293   37 H    0 0 0
  25 H    1     1.7622     3.3300   49 H    0 0 0
  25 H    1     2.1494     4.0618   67 C    0 0 0
  25 H    1     3.0217     5.7101   28 H    0 0 0
  25 H    1     3.0308     5.7274  103 N    1 0 1

  37 H    1     1.0941     2.0676   91 C    0 0 0
  37 H    1     1.7618     3.3293   25 H    0 0 0
  37 H    1     1.7684     3.3418   49 H    0 0 0
  37 H    1     2.1456     4.0546   67 C    0 0 0
  37 H    1     2.7032     5.1083  127 N    1 0 1
  37 H    1     2.7623     5.2199    7 H    1 1 1

  49 H    1     1.0941     2.0676   91 C    0 0 0
  49 H    1     1.7622     3.3300   25 H    0 0 0
  49 H    1     1.7684     3.3418   37 H    0 0 0
  49 H    1     2.1452     4.0539   67 C    0 0 0
  49 H    1     2.7014     5.1049  103 N    1 0 1
  49 H    1     2.7531     5.2027   24 H    1 1 1

  61 CD   2     2.2216     4.1983  103 N    0 0 1  104 N   -1 0 0
  61 CD   2     2.2240     4.2027  134 N    0 0 0  138 N    0 1 1
  61 CD   2     2.9517     5.5779   49 H   -1 0 0   50 H    0 0 1
  61 CD   2     2.9575     5.5889   44 H    0 1 1   48 H    0 0 0
  61 CD   2     3.1751     6.0001   74 C    0 1 1   78 C    0 0 0
  61 CD   2     3.1752     6.0002   67 C   -1 0 0   68 C    0 0 1

  67 C    1     1.3426     2.5371  127 N    1 0 1
  67 C    1     1.3426     2.5371  103 N    1 0 1
  67 C    1     1.4874     2.8107   91 C    0 0 0
  67 C    1     2.1452     4.0539   49 H    0 0 0
  67 C    1     2.1456     4.0546   37 H    0 0 0
  67 C    1     2.1494     4.0618   25 H    0 0 0

  79 C    1     1.0806     2.0421    1 H    0 0 0
  79 C    1     1.3681     2.5854  115 C    0 0 0
  79 C    1     1.3748     2.5980  103 N    0 0 0
  79 C    1     2.1671     4.0952   67 C   -1 0-1
  79 C    1     2.2219     4.1988  127 N    0 0 0
  79 C    1     2.2243     4.2034   13 H    0 0 0

  91 C    1     1.0941     2.0676   37 H    0 0 0
  91 C    1     1.0941     2.0676   49 H    0 0 0
  91 C    1     1.0971     2.0733   25 H    0 0 0
  91 C    1     1.4874     2.8107   67 C    0 0 0
  91 C    1     2.4984     4.7214  103 N    1 0 1
  91 C    1     2.4992     4.7227  127 N    1 0 1

 103 N    1     1.3426     2.5371   67 C   -1 0-1
 103 N    1     1.3748     2.5980   79 C    0 0 0
 103 N    1     2.1481     4.0593    1 H    0 0 0
 103 N    1     2.2216     4.1983   61 CD   0 0-1
 103 N    1     2.2217     4.1985  115 C    0 0 0
 103 N    1     2.2268     4.2080  127 N    0 0 0

 115 C    1     1.0806     2.0421   13 H    0 0 0
 115 C    1     1.3681     2.5854   79 C    0 0 0
 115 C    1     1.3747     2.5979  127 N    0 0 0
 115 C    1     2.1669     4.0949   67 C   -1 0-1
 115 C    1     2.2217     4.1985  103 N    0 0 0
 115 C    1     2.2246     4.2039    1 H    0 0 0

 127 N    1     1.3426     2.5371   67 C   -1 0-1
 127 N    1     1.3747     2.5979  115 C    0 0 0
 127 N    1     2.1482     4.0595   13 H    0 0 0
 127 N    1     2.2219     4.1988   79 C    0 0 0
 127 N    1     2.2240     4.2027   65 CD  -1 1 0
 127 N    1     2.2268     4.2080  103 N    0 0 0


 SYMMETRY ALLOWED ELASTIC DISTORTION 1
  0.5773503  0.0000000  0.0000000
  0.0000000  0.5773503  0.0000000
  0.0000000  0.0000000  0.5773503

 SYMMETRY ALLOWED INTERNAL DEGREE(S) OF FREEDOM:  34
 TTTTTTTTTTTTTTTTTTTTTTTTTTTTTT SYMM        TELAPSE       52.36 TCPU        3.87
 TTTTTTTTTTTTTTTTTTTTTTTTTTTTTT INT_SCREEN  TELAPSE       52.36 TCPU        3.88

 ************************************************************************
 ************************************************************************
 * ELAPIEZO OPTION, E. ALBANESE, A. ERBA, B. CIVALLERI, R. DOVESI       *
 *                                                                      *
 * IT IS ASSUMED THAT THE INPUT IS FROM AN OPTIMIZED RUN                *

 CONVERGENCE CRITERION FOR ENERGY, TOLDEE =          1.0000E-08
 CONVERGENCE CRITERION FOR RMS GRADIENT, TOLDEG =    3.0000E-04
 CONVERGENCE CRITERION FOR RMS DISPLACEMENT, TOLDEX  6.2000E-04
 MAGNITUDE OF STEPSIZE FOR ADIMENSIONAL STRAINS =    1.5000E-02
 NUMBER OF POINTS (TOTAL) IN NUMERICAL 2ND DERIVATIVE=        3
 ************************************************************************
 ************************************************************************

 ************************************************************************

  Y. NOEL POST DOC. TURIN 2002

  THIS ROUTINE EVALUATES THE NON ZERO ELEMENTS OF THE ELASTIC TENSOR 

  ORDER OF THE TENSOR : 4

 |  1 A    1 B    1 B     .      .      .     |
 |         1 A    1 B     .      .      .     |
 |                1 A     .      .      .     |
 |                       1 C     .      .     |
 |                              1 C     .     |
 |                                     1 C    |

 EACH  LETTER   CORRESPONDS  TO  AN  INDEPENDENT  COMPONENT.
 INTERDEPENDENT COMPONENTS (WITH SAME LETTER) ARE RELATED BY
 THE COEFFICIENT THAT PRECEEDS EACH LETTER.

 ************************************************************************


 ************************************************************************

  Y. NOEL POST DOC. TURIN 2002

  THIS ROUTINE EVALUATES THE NON ZERO ELEMENTS OF THE PIEZOELECTRIC TENSOR 

  ORDER OF THE TENSOR : 3

 |   .      .      .     1 A     .      .     |
 |   .      .      .      .     1 A     .     |
 |   .      .      .      .      .     1 A    |

 EACH  LETTER   CORRESPONDS  TO  AN  INDEPENDENT  COMPONENT.
 INTERDEPENDENT COMPONENTS (WITH SAME LETTER) ARE RELATED BY
 THE COEFFICIENT THAT PRECEEDS EACH LETTER.

 ************************************************************************


 LIST OF ACTIVE DEFORMATIONS: 
             1
             4
 INFORMATION **** EXCBUF **** EXCH. BIPO BUFFER: WORDS USED =           0

 DFT PARAMETERS

     ATOM       ELECTRONS   NET CHARGE   R(ANGSTROM)
   1   1  H       1.0000      0.0000     1.11000000
  61 248  CD     20.0000      0.0000     1.52000000
  67   6  C       6.0000      0.0000     0.77000000
 103   7  N       7.0000      0.0000     0.74000000

 SIZE OF GRID=     668735
 TTTTTTTTTTTTTTTTTTTTTTTTTTTTTT MAKE_GRID2  TELAPSE       55.01 TCPU        6.53
 BECKE WEIGHT FUNCTION
 RADSAFE =     2.00
 TOLERANCES - DENSITY:10**- 6; POTENTIAL:10**- 9; GRID WGT:10**-14

 RADIAL INTEGRATION  - INTERVALS (POINTS,UPPER LIMIT):            1( 99,  4.0*R)

 ANGULAR INTEGRATION - INTERVALS (ACCURACY LEVEL [N. POINTS] UPPER LIMIT):
  1(  6[ 146]   0.2)  2( 11[ 302]   0.5)  3( 14[ 590]   0.9)  4( 18[1454]   3.5)
  5( 14[ 590]9999.0)
 TTTTTTTTTTTTTTTTTTTTTTTTTTTTTT INT_CALC    TELAPSE       55.07 TCPU        6.58
 EEEEEEEEEE INT_CALC TERMINATION  DATE 09 07 2019 TIME 14:40:12.9

 *******************************************************************************
 zif8Cd60degrees                                                                 
 CRYSTAL - SCF - TYPE OF CALCULATION :  RESTRICTED CLOSED SHELL
 *******************************************************************************

 CAPPA:IS1  2;IS2  2;IS3  2; K PTS MONK NET   3; SYMMOPS:K SPACE  24;G SPACE  12

 TTTTTTTTTTTTTTTTTTTTTTTTTTTTTT SDIK        TELAPSE       55.80 TCPU        7.31

 AAAAAAAAAAAAAAAAAAAAAAAAAAAAAAAAAAAAAAAAAAAAAAAAAAAAAAAAAAAAAAAAAAAAAAAAAAAAAAA
         ATOMIC WAVEFUNCTION(S)


 NUCLEAR CHARGE  1.0  SYMMETRY SPECIES            S
 N. ELECTRONS    1.0  NUMBER OF PRIMITIVE GTOS    5
                      NUMBER OF CONTRACTED GTOS   3
                      NUMBER OF CLOSED SHELLS     0
                      OPEN SHELL OCCUPATION       1

  ZNUC SCFIT  TOTAL HF ENERGY   KINETIC ENERGY   VIRIAL THEOREM ACCURACY
   1.0   1   -4.998098153E-01  4.997907537E-01 -2.000038139E+00  9.6E-17

 NUCLEAR CHARGE 20.0  SYMMETRY SPECIES            S    P    D
 N. ELECTRONS   20.0  NUMBER OF PRIMITIVE GTOS    8    7    6
                      NUMBER OF CONTRACTED GTOS   6    5    3
                      NUMBER OF CLOSED SHELLS     2    1    1
                      OPEN SHELL OCCUPATION       0    0    0

  ZNUC SCFIT  TOTAL HF ENERGY   KINETIC ENERGY   VIRIAL THEOREM ACCURACY
  20.0  36   -1.668271145E+02  6.451544656E+01 -3.585847628E+00  4.4E-06

 NUCLEAR CHARGE  6.0  SYMMETRY SPECIES            S    P
 N. ELECTRONS    6.0  NUMBER OF PRIMITIVE GTOS   11    5
                      NUMBER OF CONTRACTED GTOS   4    3
                      NUMBER OF CLOSED SHELLS     2    0
                      OPEN SHELL OCCUPATION       0    2

  ZNUC SCFIT  TOTAL HF ENERGY   KINETIC ENERGY   VIRIAL THEOREM ACCURACY
   6.0  11   -3.768480057E+01  3.769831118E+01 -1.999641612E+00  2.0E-06

 NUCLEAR CHARGE  7.0  SYMMETRY SPECIES            S    P
 N. ELECTRONS    7.0  NUMBER OF PRIMITIVE GTOS   11    5
                      NUMBER OF CONTRACTED GTOS   4    3
                      NUMBER OF CLOSED SHELLS     2    0
                      OPEN SHELL OCCUPATION       0    3

  ZNUC SCFIT  TOTAL HF ENERGY   KINETIC ENERGY   VIRIAL THEOREM ACCURACY
   7.0  11   -5.439473665E+01  5.441433682E+01 -1.999639798E+00  3.6E-06

 AAAAAAAAAAAAAAAAAAAAAAAAAAAAAAAAAAAAAAAAAAAAAAAAAAAAAAAAAAAAAAAAAAAAAAAAAAAAAAA

 CHARGE NORMALIZATION FACTOR   1.00000000
 TOTAL ATOMIC CHARGES:
   1.0000000   1.0000000   1.0000000   1.0000000   1.0000000   1.0000000
   1.0000000   1.0000000   1.0000000   1.0000000   1.0000000   1.0000000
   1.0000000   1.0000000   1.0000000   1.0000000   1.0000000   1.0000000
   1.0000000   1.0000000   1.0000000   1.0000000   1.0000000   1.0000000
   1.0000000   1.0000000   1.0000000   1.0000000   1.0000000   1.0000000
   1.0000000   1.0000000   1.0000000   1.0000000   1.0000000   1.0000000
   1.0000000   1.0000000   1.0000000   1.0000000   1.0000000   1.0000000
   1.0000000   1.0000000   1.0000000   1.0000000   1.0000000   1.0000000
   1.0000000   1.0000000   1.0000000   1.0000000   1.0000000   1.0000000
   1.0000000   1.0000000   1.0000000   1.0000000   1.0000000   1.0000000
  20.0000000  20.0000000  20.0000000  20.0000000  20.0000000  20.0000000
   6.0000000   6.0000000   6.0000000   6.0000000   6.0000000   6.0000000
   6.0000000   6.0000000   6.0000000   6.0000000   6.0000000   6.0000000
   6.0000000   6.0000000   6.0000000   6.0000000   6.0000000   6.0000000
   6.0000000   6.0000000   6.0000000   6.0000000   6.0000000   6.0000000
   6.0000000   6.0000000   6.0000000   6.0000000   6.0000000   6.0000000
   6.0000000   6.0000000   6.0000000   6.0000000   6.0000000   6.0000000
   7.0000000   7.0000000   7.0000000   7.0000000   7.0000000   7.0000000
   7.0000000   7.0000000   7.0000000   7.0000000   7.0000000   7.0000000
   6.0000000   6.0000000   6.0000000   6.0000000   6.0000000   6.0000000
   6.0000000   6.0000000   6.0000000   6.0000000   6.0000000   6.0000000
   7.0000000   7.0000000   7.0000000   7.0000000   7.0000000   7.0000000
   7.0000000   7.0000000   7.0000000   7.0000000   7.0000000   7.0000000
 TTTTTTTTTTTTTTTTTTTTTTTTTTTTTT MOQGAD      TELAPSE       56.19 TCPU        7.71
 TTTTTTTTTTTTTTTTTTTTTTTTTTTTTT SHELLXN     TELAPSE       57.62 TCPU        9.03
 TTTTTTTTTTTTTTTTTTTTTTTTTTTTTT MONMO3      TELAPSE       57.96 TCPU        9.37
 NUMERICALLY INTEGRATED DENSITY    636.0000052442
 TTTTTTTTTTTTTTTTTTTTTTTTTTTTTT NUMDFT      TELAPSE       58.99 TCPU       10.41
 CYC   0 ETOT(AU) -4.203298002905E+03 DETOT -4.20E+03 tst  0.00E+00 PX  1.00E+00
 TTTTTTTTTTTTTTTTTTTTTTTTTTTTTT DIIS        TELAPSE       59.03 TCPU       10.44
 TTTTTTTTTTTTTTTTTTTTTTTTTTTTTT FDIK        TELAPSE       65.69 TCPU       17.00
 INSULATING STATE
 TOP OF VALENCE BANDS -    BAND    318; K    3; EIG -3.1638773E-01 AU
 TOP OF VALENCE BANDS -    BAND    318; K    1; EIG -3.1653394E-01 AU
 BOTTOM OF VIRTUAL BANDS - BAND    319; K    2; EIG -9.9021517E-02 AU
 INDIRECT ENERGY BAND GAP:   5.9148 eV
 BOTTOM OF VIRTUAL BANDS - BAND    319; K    1; EIG -9.8845672E-02 AU
 TTTTTTTTTTTTTTTTTTTTTTTTTTTTTT PDIG        TELAPSE       65.82 TCPU       17.13
 CHARGE NORMALIZATION FACTOR   1.00000000
 TOTAL ATOMIC CHARGES:
   0.7859901   0.7859901   0.7859901   0.7859901   0.7859901   0.7859901
   0.7859901   0.7859901   0.7859901   0.7859901   0.7859901   0.7859901
   0.7857048   0.7857048   0.7857048   0.7857048   0.7857048   0.7857048
   0.7857048   0.7857048   0.7857048   0.7857048   0.7857048   0.7857048
   0.7370837   0.7370837   0.7370837   0.7370837   0.7370837   0.7370837
   0.7370837   0.7370837   0.7370837   0.7370837   0.7370837   0.7370837
   0.7516047   0.7516047   0.7516047   0.7516047   0.7516047   0.7516047
   0.7516047   0.7516047   0.7516047   0.7516047   0.7516047   0.7516047
   0.7519911   0.7519911   0.7519911   0.7519911   0.7519911   0.7519911
   0.7519911   0.7519911   0.7519911   0.7519911   0.7519911   0.7519911
  18.1913485  18.1913485  18.1913485  18.1913485  18.1913485  18.1913485
   5.5386665   5.5386665   5.5386665   5.5386665   5.5386665   5.5386665
   5.5386665   5.5386665   5.5386665   5.5386665   5.5386665   5.5386665
   6.2051329   6.2051329   6.2051329   6.2051329   6.2051329   6.2051329
   6.2051329   6.2051329   6.2051329   6.2051329   6.2051329   6.2051329
   6.7128330   6.7128330   6.7128330   6.7128330   6.7128330   6.7128330
   6.7128330   6.7128330   6.7128330   6.7128330   6.7128330   6.7128330
   7.7151531   7.7151531   7.7151531   7.7151531   7.7151531   7.7151531
   7.7151531   7.7151531   7.7151531   7.7151531   7.7151531   7.7151531
   6.2045401   6.2045401   6.2045401   6.2045401   6.2045401   6.2045401
   6.2045401   6.2045401   6.2045401   6.2045401   6.2045401   6.2045401
   7.7156258   7.7156258   7.7156258   7.7156258   7.7156258   7.7156258
   7.7156258   7.7156258   7.7156258   7.7156258   7.7156258   7.7156258
 TTTTTTTTTTTTTTTTTTTTTTTTTTTTTT MOQGAD      TELAPSE       65.84 TCPU       17.14
 TTTTTTTTTTTTTTTTTTTTTTTTTTTTTT SHELLXN     TELAPSE       69.10 TCPU       18.61
 TTTTTTTTTTTTTTTTTTTTTTTTTTTTTT MONMO3      TELAPSE       75.57 TCPU       25.08
 NUMERICALLY INTEGRATED DENSITY    636.0000048546
 TTTTTTTTTTTTTTTTTTTTTTTTTTTTTT NUMDFT      TELAPSE       77.50 TCPU       27.01
 CYC   1 ETOT(AU) -4.185432783059E+03 DETOT  1.79E+01 tst  0.00E+00 PX  1.00E+00
 TTTTTTTTTTTTTTTTTTTTTTTTTTTTTT DIIS        TELAPSE       77.70 TCPU       27.22
 DIIS TEST: 0.32966E+02 AT SCF   CYCLE   1 - MIX   30 %
 TTTTTTTTTTTTTTTTTTTTTTTTTTTTTT FDIK        TELAPSE       79.44 TCPU       28.84
 INSULATING STATE
 TOP OF VALENCE BANDS -    BAND    318; K    3; EIG -1.6013221E-01 AU
 TOP OF VALENCE BANDS -    BAND    318; K    1; EIG -1.6035733E-01 AU
 BOTTOM OF VIRTUAL BANDS - BAND    319; K    1; EIG -3.5852288E-02 AU
 INDIRECT ENERGY BAND GAP:   3.3818 eV
 TTTTTTTTTTTTTTTTTTTTTTTTTTTTTT PDIG        TELAPSE       79.57 TCPU       28.96
 CHARGE NORMALIZATION FACTOR   1.00000000
 TOTAL ATOMIC CHARGES:
   0.9787761   0.9787761   0.9787761   0.9787761   0.9787761   0.9787761
   0.9787761   0.9787761   0.9787761   0.9787761   0.9787761   0.9787761
   0.9787456   0.9787456   0.9787456   0.9787456   0.9787456   0.9787456
   0.9787456   0.9787456   0.9787456   0.9787456   0.9787456   0.9787456
   0.9349214   0.9349214   0.9349214   0.9349214   0.9349214   0.9349214
   0.9349214   0.9349214   0.9349214   0.9349214   0.9349214   0.9349214
   0.9519935   0.9519935   0.9519935   0.9519935   0.9519935   0.9519935
   0.9519935   0.9519935   0.9519935   0.9519935   0.9519935   0.9519935
   0.9537001   0.9537001   0.9537001   0.9537001   0.9537001   0.9537001
   0.9537001   0.9537001   0.9537001   0.9537001   0.9537001   0.9537001
  19.2847396  19.2847396  19.2847396  19.2847396  19.2847396  19.2847396
   5.7328311   5.7328311   5.7328311   5.7328311   5.7328311   5.7328311
   5.7328311   5.7328311   5.7328311   5.7328311   5.7328311   5.7328311
   5.9063401   5.9063401   5.9063401   5.9063401   5.9063401   5.9063401
   5.9063401   5.9063401   5.9063401   5.9063401   5.9063401   5.9063401
   6.0955711   6.0955711   6.0955711   6.0955711   6.0955711   6.0955711
   6.0955711   6.0955711   6.0955711   6.0955711   6.0955711   6.0955711
   7.4585336   7.4585336   7.4585336   7.4585336   7.4585336   7.4585336
   7.4585336   7.4585336   7.4585336   7.4585336   7.4585336   7.4585336
   5.9087723   5.9087723   5.9087723   5.9087723   5.9087723   5.9087723
   5.9087723   5.9087723   5.9087723   5.9087723   5.9087723   5.9087723
   7.4574453   7.4574453   7.4574453   7.4574453   7.4574453   7.4574453
   7.4574453   7.4574453   7.4574453   7.4574453   7.4574453   7.4574453
 TTTTTTTTTTTTTTTTTTTTTTTTTTTTTT MOQGAD      TELAPSE       79.58 TCPU       28.98
 TTTTTTTTTTTTTTTTTTTTTTTTTTTTTT SHELLXN     TELAPSE       81.18 TCPU       30.42
 TTTTTTTTTTTTTTTTTTTTTTTTTTTTTT MONMO3      TELAPSE       81.61 TCPU       30.85
 NUMERICALLY INTEGRATED DENSITY    636.0000195000
 TTTTTTTTTTTTTTTTTTTTTTTTTTTTTT NUMDFT      TELAPSE       83.53 TCPU       32.77
 CYC   2 ETOT(AU) -4.186630517484E+03 DETOT -1.20E+00 tst  9.51E-03 PX  3.58E-01
 TTTTTTTTTTTTTTTTTTTTTTTTTTTTTT DIIS        TELAPSE       83.61 TCPU       32.85
 DIIS TEST: 0.14935E+02 AT SCF   CYCLE   2 - DIIS ACTIVE - HISTORY:     2 CYCLES
 TTTTTTTTTTTTTTTTTTTTTTTTTTTTTT FDIK        TELAPSE       85.23 TCPU       34.35
 INSULATING STATE
 TOP OF VALENCE BANDS -    BAND    318; K    3; EIG -1.9055402E-01 AU
 TOP OF VALENCE BANDS -    BAND    318; K    1; EIG -1.9071890E-01 AU
 BOTTOM OF VIRTUAL BANDS - BAND    319; K    1; EIG -2.5895011E-02 AU
 INDIRECT ENERGY BAND GAP:   4.4806 eV
 TTTTTTTTTTTTTTTTTTTTTTTTTTTTTT PDIG        TELAPSE       85.36 TCPU       34.47
 CHARGE NORMALIZATION FACTOR   1.00000000
 TOTAL ATOMIC CHARGES:
   0.8875441   0.8875441   0.8875441   0.8875441   0.8875441   0.8875441
   0.8875441   0.8875441   0.8875441   0.8875441   0.8875441   0.8875441
   0.8874170   0.8874170   0.8874170   0.8874170   0.8874170   0.8874170
   0.8874170   0.8874170   0.8874170   0.8874170   0.8874170   0.8874170
   0.8795788   0.8795788   0.8795788   0.8795788   0.8795788   0.8795788
   0.8795788   0.8795788   0.8795788   0.8795788   0.8795788   0.8795788
   0.8966558   0.8966558   0.8966558   0.8966558   0.8966558   0.8966558
   0.8966558   0.8966558   0.8966558   0.8966558   0.8966558   0.8966558
   0.8970047   0.8970047   0.8970047   0.8970047   0.8970047   0.8970047
   0.8970047   0.8970047   0.8970047   0.8970047   0.8970047   0.8970047
  18.7630604  18.7630604  18.7630604  18.7630604  18.7630604  18.7630604
   5.5494581   5.5494581   5.5494581   5.5494581   5.5494581   5.5494581
   5.5494581   5.5494581   5.5494581   5.5494581   5.5494581   5.5494581
   6.0485982   6.0485982   6.0485982   6.0485982   6.0485982   6.0485982
   6.0485982   6.0485982   6.0485982   6.0485982   6.0485982   6.0485982
   6.2345736   6.2345736   6.2345736   6.2345736   6.2345736   6.2345736
   6.2345736   6.2345736   6.2345736   6.2345736   6.2345736   6.2345736
   7.6435440   7.6435440   7.6435440   7.6435440   7.6435440   7.6435440
   7.6435440   7.6435440   7.6435440   7.6435440   7.6435440   7.6435440
   6.0491053   6.0491053   6.0491053   6.0491053   6.0491053   6.0491053
   6.0491053   6.0491053   6.0491053   6.0491053   6.0491053   6.0491053
   7.6449904   7.6449904   7.6449904   7.6449904   7.6449904   7.6449904
   7.6449904   7.6449904   7.6449904   7.6449904   7.6449904   7.6449904
 TTTTTTTTTTTTTTTTTTTTTTTTTTTTTT MOQGAD      TELAPSE       85.37 TCPU       34.49
 TTTTTTTTTTTTTTTTTTTTTTTTTTTTTT SHELLXN     TELAPSE       86.98 TCPU       35.94
 TTTTTTTTTTTTTTTTTTTTTTTTTTTTTT MONMO3      TELAPSE       87.40 TCPU       36.35
 NUMERICALLY INTEGRATED DENSITY    636.0000164292
 TTTTTTTTTTTTTTTTTTTTTTTTTTTTTT NUMDFT      TELAPSE       89.23 TCPU       38.19
 CYC   3 ETOT(AU) -4.187405106221E+03 DETOT -7.75E-01 tst  2.39E-03 PX  1.78E-01
 TTTTTTTTTTTTTTTTTTTTTTTTTTTTTT DIIS        TELAPSE       89.30 TCPU       38.26
 DIIS TEST: 0.96527E+00 AT SCF   CYCLE   3 - DIIS ACTIVE - HISTORY:     3 CYCLES
 TTTTTTTTTTTTTTTTTTTTTTTTTTTTTT FDIK        TELAPSE       91.01 TCPU       39.84
 INSULATING STATE
 TOP OF VALENCE BANDS -    BAND    318; K    3; EIG -1.9246184E-01 AU
 TOP OF VALENCE BANDS -    BAND    318; K    1; EIG -1.9262560E-01 AU
 BOTTOM OF VIRTUAL BANDS - BAND    319; K    1; EIG -2.8232797E-02 AU
 INDIRECT ENERGY BAND GAP:   4.4689 eV
 TTTTTTTTTTTTTTTTTTTTTTTTTTTTTT PDIG        TELAPSE       91.13 TCPU       39.97
 CHARGE NORMALIZATION FACTOR   1.00000000
 TOTAL ATOMIC CHARGES:
   0.8911080   0.8911080   0.8911080   0.8911080   0.8911080   0.8911080
   0.8911080   0.8911080   0.8911080   0.8911080   0.8911080   0.8911080
   0.8909801   0.8909801   0.8909801   0.8909801   0.8909801   0.8909801
   0.8909801   0.8909801   0.8909801   0.8909801   0.8909801   0.8909801
   0.8633571   0.8633571   0.8633571   0.8633571   0.8633571   0.8633571
   0.8633571   0.8633571   0.8633571   0.8633571   0.8633571   0.8633571
   0.8747936   0.8747936   0.8747936   0.8747936   0.8747936   0.8747936
   0.8747936   0.8747936   0.8747936   0.8747936   0.8747936   0.8747936
   0.8758198   0.8758198   0.8758198   0.8758198   0.8758198   0.8758198
   0.8758198   0.8758198   0.8758198   0.8758198   0.8758198   0.8758198
  18.8201484  18.8201484  18.8201484  18.8201484  18.8201484  18.8201484
   5.6596210   5.6596210   5.6596210   5.6596210   5.6596210   5.6596210
   5.6596210   5.6596210   5.6596210   5.6596210   5.6596210   5.6596210
   6.0420890   6.0420890   6.0420890   6.0420890   6.0420890   6.0420890
   6.0420890   6.0420890   6.0420890   6.0420890   6.0420890   6.0420890
   6.3075961   6.3075961   6.3075961   6.3075961   6.3075961   6.3075961
   6.3075961   6.3075961   6.3075961   6.3075961   6.3075961   6.3075961
   7.5720337   7.5720337   7.5720337   7.5720337   7.5720337   7.5720337
   7.5720337   7.5720337   7.5720337   7.5720337   7.5720337   7.5720337
   6.0406463   6.0406463   6.0406463   6.0406463   6.0406463   6.0406463
   6.0406463   6.0406463   6.0406463   6.0406463   6.0406463   6.0406463
   7.5718811   7.5718811   7.5718811   7.5718811   7.5718811   7.5718811
   7.5718811   7.5718811   7.5718811   7.5718811   7.5718811   7.5718811
 TTTTTTTTTTTTTTTTTTTTTTTTTTTTTT MOQGAD      TELAPSE       91.14 TCPU       39.98
 TTTTTTTTTTTTTTTTTTTTTTTTTTTTTT SHELLXN     TELAPSE       92.82 TCPU       41.43
 TTTTTTTTTTTTTTTTTTTTTTTTTTTTTT MONMO3      TELAPSE      102.45 TCPU       51.06
 NUMERICALLY INTEGRATED DENSITY    636.0000158109
 TTTTTTTTTTTTTTTTTTTTTTTTTTTTTT NUMDFT      TELAPSE      104.27 TCPU       52.88
 CYC   4 ETOT(AU) -4.187448039796E+03 DETOT -4.29E-02 tst  1.45E-04 PX  2.30E-02
 TTTTTTTTTTTTTTTTTTTTTTTTTTTTTT DIIS        TELAPSE      106.22 TCPU       54.83
 DIIS TEST: 0.99586E-01 AT SCF   CYCLE   4 - DIIS ACTIVE - HISTORY:     4 CYCLES
 TTTTTTTTTTTTTTTTTTTTTTTTTTTTTT FDIK        TELAPSE      107.90 TCPU       56.35
 INSULATING STATE
 TOP OF VALENCE BANDS -    BAND    318; K    3; EIG -1.9367491E-01 AU
 TOP OF VALENCE BANDS -    BAND    318; K    1; EIG -1.9384061E-01 AU
 BOTTOM OF VIRTUAL BANDS - BAND    319; K    1; EIG -3.0192986E-02 AU
 INDIRECT ENERGY BAND GAP:   4.4486 eV
 TTTTTTTTTTTTTTTTTTTTTTTTTTTTTT PDIG        TELAPSE      108.03 TCPU       56.48
 CHARGE NORMALIZATION FACTOR   1.00000000
 TOTAL ATOMIC CHARGES:
   0.8887683   0.8887683   0.8887683   0.8887683   0.8887683   0.8887683
   0.8887683   0.8887683   0.8887683   0.8887683   0.8887683   0.8887683
   0.8885868   0.8885868   0.8885868   0.8885868   0.8885868   0.8885868
   0.8885868   0.8885868   0.8885868   0.8885868   0.8885868   0.8885868
   0.8648339   0.8648339   0.8648339   0.8648339   0.8648339   0.8648339
   0.8648339   0.8648339   0.8648339   0.8648339   0.8648339   0.8648339
   0.8795993   0.8795993   0.8795993   0.8795993   0.8795993   0.8795993
   0.8795993   0.8795993   0.8795993   0.8795993   0.8795993   0.8795993
   0.8806509   0.8806509   0.8806509   0.8806509   0.8806509   0.8806509
   0.8806509   0.8806509   0.8806509   0.8806509   0.8806509   0.8806509
  18.8130366  18.8130366  18.8130366  18.8130366  18.8130366  18.8130366
   5.6188909   5.6188909   5.6188909   5.6188909   5.6188909   5.6188909
   5.6188909   5.6188909   5.6188909   5.6188909   5.6188909   5.6188909
   6.0507821   6.0507821   6.0507821   6.0507821   6.0507821   6.0507821
   6.0507821   6.0507821   6.0507821   6.0507821   6.0507821   6.0507821
   6.2974361   6.2974361   6.2974361   6.2974361   6.2974361   6.2974361
   6.2974361   6.2974361   6.2974361   6.2974361   6.2974361   6.2974361
   7.5866587   7.5866587   7.5866587   7.5866587   7.5866587   7.5866587
   7.5866587   7.5866587   7.5866587   7.5866587   7.5866587   7.5866587
   6.0497127   6.0497127   6.0497127   6.0497127   6.0497127   6.0497127
   6.0497127   6.0497127   6.0497127   6.0497127   6.0497127   6.0497127
   7.5875621   7.5875621   7.5875621   7.5875621   7.5875621   7.5875621
   7.5875621   7.5875621   7.5875621   7.5875621   7.5875621   7.5875621
 TTTTTTTTTTTTTTTTTTTTTTTTTTTTTT MOQGAD      TELAPSE      108.04 TCPU       56.49
 TTTTTTTTTTTTTTTTTTTTTTTTTTTTTT SHELLXN     TELAPSE      109.66 TCPU       57.94
 TTTTTTTTTTTTTTTTTTTTTTTTTTTTTT MONMO3      TELAPSE      110.08 TCPU       58.36
 NUMERICALLY INTEGRATED DENSITY    636.0000160911
 TTTTTTTTTTTTTTTTTTTTTTTTTTTTTT NUMDFT      TELAPSE      111.99 TCPU       60.27
 CYC   5 ETOT(AU) -4.187452366709E+03 DETOT -4.33E-03 tst  2.33E-05 PX  4.45E-03
 TTTTTTTTTTTTTTTTTTTTTTTTTTTTTT DIIS        TELAPSE      114.39 TCPU       62.67
 DIIS TEST: 0.12412E-01 AT SCF   CYCLE   5 - DIIS ACTIVE - HISTORY:     5 CYCLES
 TTTTTTTTTTTTTTTTTTTTTTTTTTTTTT FDIK        TELAPSE      116.45 TCPU       64.30
 INSULATING STATE
 TOP OF VALENCE BANDS -    BAND    318; K    3; EIG -1.9467310E-01 AU
 TOP OF VALENCE BANDS -    BAND    318; K    1; EIG -1.9483716E-01 AU
 BOTTOM OF VIRTUAL BANDS - BAND    319; K    1; EIG -3.0752961E-02 AU
 INDIRECT ENERGY BAND GAP:   4.4605 eV
 TTTTTTTTTTTTTTTTTTTTTTTTTTTTTT PDIG        TELAPSE      116.58 TCPU       64.42
 CHARGE NORMALIZATION FACTOR   1.00000000
 TOTAL ATOMIC CHARGES:
   0.8882361   0.8882361   0.8882361   0.8882361   0.8882361   0.8882361
   0.8882361   0.8882361   0.8882361   0.8882361   0.8882361   0.8882361
   0.8881002   0.8881002   0.8881002   0.8881002   0.8881002   0.8881002
   0.8881002   0.8881002   0.8881002   0.8881002   0.8881002   0.8881002
   0.8670479   0.8670479   0.8670479   0.8670479   0.8670479   0.8670479
   0.8670479   0.8670479   0.8670479   0.8670479   0.8670479   0.8670479
   0.8787977   0.8787977   0.8787977   0.8787977   0.8787977   0.8787977
   0.8787977   0.8787977   0.8787977   0.8787977   0.8787977   0.8787977
   0.8798382   0.8798382   0.8798382   0.8798382   0.8798382   0.8798382
   0.8798382   0.8798382   0.8798382   0.8798382   0.8798382   0.8798382
  18.8086454  18.8086454  18.8086454  18.8086454  18.8086454  18.8086454
   5.6369261   5.6369261   5.6369261   5.6369261   5.6369261   5.6369261
   5.6369261   5.6369261   5.6369261   5.6369261   5.6369261   5.6369261
   6.0473306   6.0473306   6.0473306   6.0473306   6.0473306   6.0473306
   6.0473306   6.0473306   6.0473306   6.0473306   6.0473306   6.0473306
   6.2934563   6.2934563   6.2934563   6.2934563   6.2934563   6.2934563
   6.2934563   6.2934563   6.2934563   6.2934563   6.2934563   6.2934563
   7.5847564   7.5847564   7.5847564   7.5847564   7.5847564   7.5847564
   7.5847564   7.5847564   7.5847564   7.5847564   7.5847564   7.5847564
   6.0461240   6.0461240   6.0461240   6.0461240   6.0461240   6.0461240
   6.0461240   6.0461240   6.0461240   6.0461240   6.0461240   6.0461240
   7.5850638   7.5850638   7.5850638   7.5850638   7.5850638   7.5850638
   7.5850638   7.5850638   7.5850638   7.5850638   7.5850638   7.5850638
 TTTTTTTTTTTTTTTTTTTTTTTTTTTTTT MOQGAD      TELAPSE      116.59 TCPU       64.44
 TTTTTTTTTTTTTTTTTTTTTTTTTTTTTT SHELLXN     TELAPSE      122.99 TCPU       65.89
 TTTTTTTTTTTTTTTTTTTTTTTTTTTTTT MONMO3      TELAPSE      123.44 TCPU       66.34
 NUMERICALLY INTEGRATED DENSITY    636.0000159246
 TTTTTTTTTTTTTTTTTTTTTTTTTTTTTT NUMDFT      TELAPSE      126.05 TCPU       68.95
 CYC   6 ETOT(AU) -4.187452966275E+03 DETOT -6.00E-04 tst  3.04E-06 PX  3.78E-03
 TTTTTTTTTTTTTTTTTTTTTTTTTTTTTT DIIS        TELAPSE      126.18 TCPU       69.08
 DIIS TEST: 0.28758E-02 AT SCF   CYCLE   6 - DIIS ACTIVE - HISTORY:     6 CYCLES
 TTTTTTTTTTTTTTTTTTTTTTTTTTTTTT FDIK        TELAPSE      127.57 TCPU       70.24
 INSULATING STATE
 TOP OF VALENCE BANDS -    BAND    318; K    3; EIG -1.9467327E-01 AU
 TOP OF VALENCE BANDS -    BAND    318; K    1; EIG -1.9483834E-01 AU
 BOTTOM OF VIRTUAL BANDS - BAND    319; K    1; EIG -3.0758499E-02 AU
 INDIRECT ENERGY BAND GAP:   4.4603 eV
 TTTTTTTTTTTTTTTTTTTTTTTTTTTTTT PDIG        TELAPSE      127.69 TCPU       70.37
 CHARGE NORMALIZATION FACTOR   1.00000000
 TOTAL ATOMIC CHARGES:
   0.8880733   0.8880733   0.8880733   0.8880733   0.8880733   0.8880733
   0.8880733   0.8880733   0.8880733   0.8880733   0.8880733   0.8880733
   0.8879255   0.8879255   0.8879255   0.8879255   0.8879255   0.8879255
   0.8879255   0.8879255   0.8879255   0.8879255   0.8879255   0.8879255
   0.8666076   0.8666076   0.8666076   0.8666076   0.8666076   0.8666076
   0.8666076   0.8666076   0.8666076   0.8666076   0.8666076   0.8666076
   0.8789555   0.8789555   0.8789555   0.8789555   0.8789555   0.8789555
   0.8789555   0.8789555   0.8789555   0.8789555   0.8789555   0.8789555
   0.8799563   0.8799563   0.8799563   0.8799563   0.8799563   0.8799563
   0.8799563   0.8799563   0.8799563   0.8799563   0.8799563   0.8799563
  18.8140985  18.8140985  18.8140985  18.8140985  18.8140985  18.8140985
   5.6324737   5.6324737   5.6324737   5.6324737   5.6324737   5.6324737
   5.6324737   5.6324737   5.6324737   5.6324737   5.6324737   5.6324737
   6.0507245   6.0507245   6.0507245   6.0507245   6.0507245   6.0507245
   6.0507245   6.0507245   6.0507245   6.0507245   6.0507245   6.0507245
   6.2955810   6.2955810   6.2955810   6.2955810   6.2955810   6.2955810
   6.2955810   6.2955810   6.2955810   6.2955810   6.2955810   6.2955810
   7.5811545   7.5811545   7.5811545   7.5811545   7.5811545   7.5811545
   7.5811545   7.5811545   7.5811545   7.5811545   7.5811545   7.5811545
   6.0496674   6.0496674   6.0496674   6.0496674   6.0496674   6.0496674
   6.0496674   6.0496674   6.0496674   6.0496674   6.0496674   6.0496674
   7.5818316   7.5818316   7.5818316   7.5818316   7.5818316   7.5818316
   7.5818316   7.5818316   7.5818316   7.5818316   7.5818316   7.5818316
 TTTTTTTTTTTTTTTTTTTTTTTTTTTTTT MOQGAD      TELAPSE      127.71 TCPU       70.38
 TTTTTTTTTTTTTTTTTTTTTTTTTTTTTT SHELLXN     TELAPSE      129.35 TCPU       71.83
 TTTTTTTTTTTTTTTTTTTTTTTTTTTTTT MONMO3      TELAPSE      129.75 TCPU       72.22
 NUMERICALLY INTEGRATED DENSITY    636.0000159845
 TTTTTTTTTTTTTTTTTTTTTTTTTTTTTT NUMDFT      TELAPSE      131.67 TCPU       74.15
 CYC   7 ETOT(AU) -4.187453081130E+03 DETOT -1.15E-04 tst  4.56E-07 PX  2.55E-03
 TTTTTTTTTTTTTTTTTTTTTTTTTTTTTT DIIS        TELAPSE      132.46 TCPU       74.93
 DIIS TEST: 0.47470E-03 AT SCF   CYCLE   7 - DIIS ACTIVE - HISTORY:     7 CYCLES
 TTTTTTTTTTTTTTTTTTTTTTTTTTTTTT FDIK        TELAPSE      134.07 TCPU       76.22
 INSULATING STATE
 TOP OF VALENCE BANDS -    BAND    318; K    3; EIG -1.9467647E-01 AU
 TOP OF VALENCE BANDS -    BAND    318; K    1; EIG -1.9484119E-01 AU
 BOTTOM OF VIRTUAL BANDS - BAND    319; K    1; EIG -3.1066798E-02 AU
 INDIRECT ENERGY BAND GAP:   4.4520 eV
 TTTTTTTTTTTTTTTTTTTTTTTTTTTTTT PDIG        TELAPSE      134.20 TCPU       76.35
 CHARGE NORMALIZATION FACTOR   1.00000000
 TOTAL ATOMIC CHARGES:
   0.8882128   0.8882128   0.8882128   0.8882128   0.8882128   0.8882128
   0.8882128   0.8882128   0.8882128   0.8882128   0.8882128   0.8882128
   0.8880885   0.8880885   0.8880885   0.8880885   0.8880885   0.8880885
   0.8880885   0.8880885   0.8880885   0.8880885   0.8880885   0.8880885
   0.8662772   0.8662772   0.8662772   0.8662772   0.8662772   0.8662772
   0.8662772   0.8662772   0.8662772   0.8662772   0.8662772   0.8662772
   0.8786656   0.8786656   0.8786656   0.8786656   0.8786656   0.8786656
   0.8786656   0.8786656   0.8786656   0.8786656   0.8786656   0.8786656
   0.8796619   0.8796619   0.8796619   0.8796619   0.8796619   0.8796619
   0.8796619   0.8796619   0.8796619   0.8796619   0.8796619   0.8796619
  18.8139871  18.8139871  18.8139871  18.8139871  18.8139871  18.8139871
   5.6322530   5.6322530   5.6322530   5.6322530   5.6322530   5.6322530
   5.6322530   5.6322530   5.6322530   5.6322530   5.6322530   5.6322530
   6.0489781   6.0489781   6.0489781   6.0489781   6.0489781   6.0489781
   6.0489781   6.0489781   6.0489781   6.0489781   6.0489781   6.0489781
   6.2962294   6.2962294   6.2962294   6.2962294   6.2962294   6.2962294
   6.2962294   6.2962294   6.2962294   6.2962294   6.2962294   6.2962294
   7.5832063   7.5832063   7.5832063   7.5832063   7.5832063   7.5832063
   7.5832063   7.5832063   7.5832063   7.5832063   7.5832063   7.5832063
   6.0477903   6.0477903   6.0477903   6.0477903   6.0477903   6.0477903
   6.0477903   6.0477903   6.0477903   6.0477903   6.0477903   6.0477903
   7.5836434   7.5836434   7.5836434   7.5836434   7.5836434   7.5836434
   7.5836434   7.5836434   7.5836434   7.5836434   7.5836434   7.5836434
 TTTTTTTTTTTTTTTTTTTTTTTTTTTTTT MOQGAD      TELAPSE      134.21 TCPU       76.36
 TTTTTTTTTTTTTTTTTTTTTTTTTTTTTT SHELLXN     TELAPSE      135.83 TCPU       77.81
 TTTTTTTTTTTTTTTTTTTTTTTTTTTTTT MONMO3      TELAPSE      136.27 TCPU       78.24
 NUMERICALLY INTEGRATED DENSITY    636.0000159928
 TTTTTTTTTTTTTTTTTTTTTTTTTTTTTT NUMDFT      TELAPSE      138.09 TCPU       80.07
 CYC   8 ETOT(AU) -4.187453100793E+03 DETOT -1.97E-05 tst  1.47E-07 PX  5.32E-04
 TTTTTTTTTTTTTTTTTTTTTTTTTTTTTT DIIS        TELAPSE      139.29 TCPU       81.26
 DIIS TEST: 0.14080E-03 AT SCF   CYCLE   8 - DIIS ACTIVE - HISTORY:     8 CYCLES
 TTTTTTTTTTTTTTTTTTTTTTTTTTTTTT FDIK        TELAPSE      140.86 TCPU       82.71
 INSULATING STATE
 TOP OF VALENCE BANDS -    BAND    318; K    3; EIG -1.9475996E-01 AU
 TOP OF VALENCE BANDS -    BAND    318; K    1; EIG -1.9492477E-01 AU
 BOTTOM OF VIRTUAL BANDS - BAND    319; K    1; EIG -3.0976366E-02 AU
 INDIRECT ENERGY BAND GAP:   4.4568 eV
 TTTTTTTTTTTTTTTTTTTTTTTTTTTTTT PDIG        TELAPSE      140.99 TCPU       82.84
 CHARGE NORMALIZATION FACTOR   1.00000000
 TOTAL ATOMIC CHARGES:
   0.8881009   0.8881009   0.8881009   0.8881009   0.8881009   0.8881009
   0.8881009   0.8881009   0.8881009   0.8881009   0.8881009   0.8881009
   0.8879686   0.8879686   0.8879686   0.8879686   0.8879686   0.8879686
   0.8879686   0.8879686   0.8879686   0.8879686   0.8879686   0.8879686
   0.8664322   0.8664322   0.8664322   0.8664322   0.8664322   0.8664322
   0.8664322   0.8664322   0.8664322   0.8664322   0.8664322   0.8664322
   0.8788165   0.8788165   0.8788165   0.8788165   0.8788165   0.8788165
   0.8788165   0.8788165   0.8788165   0.8788165   0.8788165   0.8788165
   0.8798143   0.8798143   0.8798143   0.8798143   0.8798143   0.8798143
   0.8798143   0.8798143   0.8798143   0.8798143   0.8798143   0.8798143
  18.8135033  18.8135033  18.8135033  18.8135033  18.8135033  18.8135033
   5.6327797   5.6327797   5.6327797   5.6327797   5.6327797   5.6327797
   5.6327797   5.6327797   5.6327797   5.6327797   5.6327797   5.6327797
   6.0497337   6.0497337   6.0497337   6.0497337   6.0497337   6.0497337
   6.0497337   6.0497337   6.0497337   6.0497337   6.0497337   6.0497337
   6.2956036   6.2956036   6.2956036   6.2956036   6.2956036   6.2956036
   6.2956036   6.2956036   6.2956036   6.2956036   6.2956036   6.2956036
   7.5823924   7.5823924   7.5823924   7.5823924   7.5823924   7.5823924
   7.5823924   7.5823924   7.5823924   7.5823924   7.5823924   7.5823924
   6.0486208   6.0486208   6.0486208   6.0486208   6.0486208   6.0486208
   6.0486208   6.0486208   6.0486208   6.0486208   6.0486208   6.0486208
   7.5829857   7.5829857   7.5829857   7.5829857   7.5829857   7.5829857
   7.5829857   7.5829857   7.5829857   7.5829857   7.5829857   7.5829857
 TTTTTTTTTTTTTTTTTTTTTTTTTTTTTT MOQGAD      TELAPSE      141.00 TCPU       82.85
 TTTTTTTTTTTTTTTTTTTTTTTTTTTTTT SHELLXN     TELAPSE      142.68 TCPU       84.30
 TTTTTTTTTTTTTTTTTTTTTTTTTTTTTT MONMO3      TELAPSE      143.16 TCPU       84.79
 NUMERICALLY INTEGRATED DENSITY    636.0000159879
 TTTTTTTTTTTTTTTTTTTTTTTTTTTTTT NUMDFT      TELAPSE      144.99 TCPU       86.61
 CYC   9 ETOT(AU) -4.187453106875E+03 DETOT -6.08E-06 tst  2.06E-08 PX  2.42E-04
 TTTTTTTTTTTTTTTTTTTTTTTTTTTTTT DIIS        TELAPSE      162.28 TCPU      103.90
 DIIS TEST: 0.46089E-05 AT SCF   CYCLE   9 - DIIS ACTIVE - HISTORY:     9 CYCLES
 TTTTTTTTTTTTTTTTTTTTTTTTTTTTTT FDIK        TELAPSE      164.14 TCPU      105.59
 INSULATING STATE
 TOP OF VALENCE BANDS -    BAND    318; K    3; EIG -1.9474044E-01 AU
 TOP OF VALENCE BANDS -    BAND    318; K    1; EIG -1.9490527E-01 AU
 BOTTOM OF VIRTUAL BANDS - BAND    319; K    1; EIG -3.0984563E-02 AU
 INDIRECT ENERGY BAND GAP:   4.4560 eV
 TTTTTTTTTTTTTTTTTTTTTTTTTTTTTT PDIG        TELAPSE      164.28 TCPU      105.73
 CHARGE NORMALIZATION FACTOR   1.00000000
 TOTAL ATOMIC CHARGES:
   0.8881094   0.8881094   0.8881094   0.8881094   0.8881094   0.8881094
   0.8881094   0.8881094   0.8881094   0.8881094   0.8881094   0.8881094
   0.8879852   0.8879852   0.8879852   0.8879852   0.8879852   0.8879852
   0.8879852   0.8879852   0.8879852   0.8879852   0.8879852   0.8879852
   0.8664657   0.8664657   0.8664657   0.8664657   0.8664657   0.8664657
   0.8664657   0.8664657   0.8664657   0.8664657   0.8664657   0.8664657
   0.8787681   0.8787681   0.8787681   0.8787681   0.8787681   0.8787681
   0.8787681   0.8787681   0.8787681   0.8787681   0.8787681   0.8787681
   0.8797666   0.8797666   0.8797666   0.8797666   0.8797666   0.8797666
   0.8797666   0.8797666   0.8797666   0.8797666   0.8797666   0.8797666
  18.8136189  18.8136189  18.8136189  18.8136189  18.8136189  18.8136189
   5.6326458   5.6326458   5.6326458   5.6326458   5.6326458   5.6326458
   5.6326458   5.6326458   5.6326458   5.6326458   5.6326458   5.6326458
   6.0496698   6.0496698   6.0496698   6.0496698   6.0496698   6.0496698
   6.0496698   6.0496698   6.0496698   6.0496698   6.0496698   6.0496698
   6.2958027   6.2958027   6.2958027   6.2958027   6.2958027   6.2958027
   6.2958027   6.2958027   6.2958027   6.2958027   6.2958027   6.2958027
   7.5825040   7.5825040   7.5825040   7.5825040   7.5825040   7.5825040
   7.5825040   7.5825040   7.5825040   7.5825040   7.5825040   7.5825040
   6.0485095   6.0485095   6.0485095   6.0485095   6.0485095   6.0485095
   6.0485095   6.0485095   6.0485095   6.0485095   6.0485095   6.0485095
   7.5829639   7.5829639   7.5829639   7.5829639   7.5829639   7.5829639
   7.5829639   7.5829639   7.5829639   7.5829639   7.5829639   7.5829639
 TTTTTTTTTTTTTTTTTTTTTTTTTTTTTT MOQGAD      TELAPSE      164.29 TCPU      105.75
 TTTTTTTTTTTTTTTTTTTTTTTTTTTTTT SHELLXN     TELAPSE      166.05 TCPU      107.19
 TTTTTTTTTTTTTTTTTTTTTTTTTTTTTT MONMO3      TELAPSE      166.40 TCPU      107.54
 NUMERICALLY INTEGRATED DENSITY    636.0000159887
 TTTTTTTTTTTTTTTTTTTTTTTTTTTTTT NUMDFT      TELAPSE      168.22 TCPU      109.37
 CYC  10 ETOT(AU) -4.187453107961E+03 DETOT -1.09E-06 tst  4.32E-10 PX  7.14E-05
 TTTTTTTTTTTTTTTTTTTTTTTTTTTTTT DIIS        TELAPSE      168.50 TCPU      109.64
 DIIS TEST: 0.10636E-05 AT SCF   CYCLE  10 - DIIS ACTIVE - HISTORY:    10 CYCLES
 TTTTTTTTTTTTTTTTTTTTTTTTTTTTTT FDIK        TELAPSE      169.99 TCPU      111.01
 INSULATING STATE
 TOP OF VALENCE BANDS -    BAND    318; K    3; EIG -1.9474882E-01 AU
 TOP OF VALENCE BANDS -    BAND    318; K    1; EIG -1.9491364E-01 AU
 BOTTOM OF VIRTUAL BANDS - BAND    319; K    1; EIG -3.0994146E-02 AU
 INDIRECT ENERGY BAND GAP:   4.4560 eV
 TTTTTTTTTTTTTTTTTTTTTTTTTTTTTT PDIG        TELAPSE      170.12 TCPU      111.14
 CHARGE NORMALIZATION FACTOR   1.00000000
 TOTAL ATOMIC CHARGES:
   0.8881055   0.8881055   0.8881055   0.8881055   0.8881055   0.8881055
   0.8881055   0.8881055   0.8881055   0.8881055   0.8881055   0.8881055
   0.8879721   0.8879721   0.8879721   0.8879721   0.8879721   0.8879721
   0.8879721   0.8879721   0.8879721   0.8879721   0.8879721   0.8879721
   0.8664471   0.8664471   0.8664471   0.8664471   0.8664471   0.8664471
   0.8664471   0.8664471   0.8664471   0.8664471   0.8664471   0.8664471
   0.8787816   0.8787816   0.8787816   0.8787816   0.8787816   0.8787816
   0.8787816   0.8787816   0.8787816   0.8787816   0.8787816   0.8787816
   0.8797778   0.8797778   0.8797778   0.8797778   0.8797778   0.8797778
   0.8797778   0.8797778   0.8797778   0.8797778   0.8797778   0.8797778
  18.8136537  18.8136537  18.8136537  18.8136537  18.8136537  18.8136537
   5.6326885   5.6326885   5.6326885   5.6326885   5.6326885   5.6326885
   5.6326885   5.6326885   5.6326885   5.6326885   5.6326885   5.6326885
   6.0496425   6.0496425   6.0496425   6.0496425   6.0496425   6.0496425
   6.0496425   6.0496425   6.0496425   6.0496425   6.0496425   6.0496425
   6.2957598   6.2957598   6.2957598   6.2957598   6.2957598   6.2957598
   6.2957598   6.2957598   6.2957598   6.2957598   6.2957598   6.2957598
   7.5824171   7.5824171   7.5824171   7.5824171   7.5824171   7.5824171
   7.5824171   7.5824171   7.5824171   7.5824171   7.5824171   7.5824171
   6.0485524   6.0485524   6.0485524   6.0485524   6.0485524   6.0485524
   6.0485524   6.0485524   6.0485524   6.0485524   6.0485524   6.0485524
   7.5830288   7.5830288   7.5830288   7.5830288   7.5830288   7.5830288
   7.5830288   7.5830288   7.5830288   7.5830288   7.5830288   7.5830288
 TTTTTTTTTTTTTTTTTTTTTTTTTTTTTT MOQGAD      TELAPSE      170.13 TCPU      111.15
 TTTTTTTTTTTTTTTTTTTTTTTTTTTTTT SHELLXN     TELAPSE      171.75 TCPU      112.60
 TTTTTTTTTTTTTTTTTTTTTTTTTTTTTT MONMO3      TELAPSE      172.19 TCPU      113.05
 NUMERICALLY INTEGRATED DENSITY    636.0000159880
 TTTTTTTTTTTTTTTTTTTTTTTTTTTTTT NUMDFT      TELAPSE      174.97 TCPU      115.82
 CYC  11 ETOT(AU) -4.187453107900E+03 DETOT  6.16E-08 tst  1.14E-10 PX  4.23E-05
 TTTTTTTTTTTTTTTTTTTTTTTTTTTTTT DIIS        TELAPSE      185.85 TCPU      126.70
 DIIS TEST: 0.28332E-06 AT SCF   CYCLE  11 - DIIS ACTIVE - HISTORY:    11 CYCLES
 TTTTTTTTTTTTTTTTTTTTTTTTTTTTTT FDIK        TELAPSE      187.33 TCPU      128.07
 INSULATING STATE
 TOP OF VALENCE BANDS -    BAND    318; K    3; EIG -1.9474923E-01 AU
 TOP OF VALENCE BANDS -    BAND    318; K    1; EIG -1.9491405E-01 AU
 BOTTOM OF VIRTUAL BANDS - BAND    319; K    1; EIG -3.0993339E-02 AU
 INDIRECT ENERGY BAND GAP:   4.4560 eV
 TTTTTTTTTTTTTTTTTTTTTTTTTTTTTT PDIG        TELAPSE      187.46 TCPU      128.19
 CHARGE NORMALIZATION FACTOR   1.00000000
 TOTAL ATOMIC CHARGES:
   0.8881034   0.8881034   0.8881034   0.8881034   0.8881034   0.8881034
   0.8881034   0.8881034   0.8881034   0.8881034   0.8881034   0.8881034
   0.8879783   0.8879783   0.8879783   0.8879783   0.8879783   0.8879783
   0.8879783   0.8879783   0.8879783   0.8879783   0.8879783   0.8879783
   0.8664443   0.8664443   0.8664443   0.8664443   0.8664443   0.8664443
   0.8664443   0.8664443   0.8664443   0.8664443   0.8664443   0.8664443
   0.8787826   0.8787826   0.8787826   0.8787826   0.8787826   0.8787826
   0.8787826   0.8787826   0.8787826   0.8787826   0.8787826   0.8787826
   0.8797806   0.8797806   0.8797806   0.8797806   0.8797806   0.8797806
   0.8797806   0.8797806   0.8797806   0.8797806   0.8797806   0.8797806
  18.8136455  18.8136455  18.8136455  18.8136455  18.8136455  18.8136455
   5.6326851   5.6326851   5.6326851   5.6326851   5.6326851   5.6326851
   5.6326851   5.6326851   5.6326851   5.6326851   5.6326851   5.6326851
   6.0496780   6.0496780   6.0496780   6.0496780   6.0496780   6.0496780
   6.0496780   6.0496780   6.0496780   6.0496780   6.0496780   6.0496780
   6.2957566   6.2957566   6.2957566   6.2957566   6.2957566   6.2957566
   6.2957566   6.2957566   6.2957566   6.2957566   6.2957566   6.2957566
   7.5824840   7.5824840   7.5824840   7.5824840   7.5824840   7.5824840
   7.5824840   7.5824840   7.5824840   7.5824840   7.5824840   7.5824840
   6.0485242   6.0485242   6.0485242   6.0485242   6.0485242   6.0485242
   6.0485242   6.0485242   6.0485242   6.0485242   6.0485242   6.0485242
   7.5829601   7.5829601   7.5829601   7.5829601   7.5829601   7.5829601
   7.5829601   7.5829601   7.5829601   7.5829601   7.5829601   7.5829601
 TTTTTTTTTTTTTTTTTTTTTTTTTTTTTT MOQGAD      TELAPSE      187.47 TCPU      128.20
 TTTTTTTTTTTTTTTTTTTTTTTTTTTTTT SHELLXN     TELAPSE      198.02 TCPU      129.62
 TTTTTTTTTTTTTTTTTTTTTTTTTTTTTT MONMO3      TELAPSE      201.49 TCPU      133.09
 NUMERICALLY INTEGRATED DENSITY    636.0000159886
 TTTTTTTTTTTTTTTTTTTTTTTTTTTTTT NUMDFT      TELAPSE      203.43 TCPU      135.03
 CYC  12 ETOT(AU) -4.187453107809E+03 DETOT  9.13E-08 tst  9.15E-11 PX  9.81E-06
 TTTTTTTTTTTTTTTTTTTTTTTTTTTTTT DIIS        TELAPSE      213.79 TCPU      145.39
 DIIS TEST: 0.14061E-06 AT SCF   CYCLE  12 - DIIS ACTIVE - HISTORY:    12 CYCLES
 TTTTTTTTTTTTTTTTTTTTTTTTTTTTTT FDIK        TELAPSE      216.26 TCPU      147.74
 INSULATING STATE
 TOP OF VALENCE BANDS -    BAND    318; K    3; EIG -1.9474853E-01 AU
 TOP OF VALENCE BANDS -    BAND    318; K    1; EIG -1.9491335E-01 AU
 BOTTOM OF VIRTUAL BANDS - BAND    319; K    1; EIG -3.0992454E-02 AU
 INDIRECT ENERGY BAND GAP:   4.4560 eV
 TTTTTTTTTTTTTTTTTTTTTTTTTTTTTT PDIG        TELAPSE      216.39 TCPU      147.87
 CHARGE NORMALIZATION FACTOR   1.00000000
 TOTAL ATOMIC CHARGES:
   0.8881067   0.8881067   0.8881067   0.8881067   0.8881067   0.8881067
   0.8881067   0.8881067   0.8881067   0.8881067   0.8881067   0.8881067
   0.8879780   0.8879780   0.8879780   0.8879780   0.8879780   0.8879780
   0.8879780   0.8879780   0.8879780   0.8879780   0.8879780   0.8879780
   0.8664458   0.8664458   0.8664458   0.8664458   0.8664458   0.8664458
   0.8664458   0.8664458   0.8664458   0.8664458   0.8664458   0.8664458
   0.8787813   0.8787813   0.8787813   0.8787813   0.8787813   0.8787813
   0.8787813   0.8787813   0.8787813   0.8787813   0.8787813   0.8787813
   0.8797786   0.8797786   0.8797786   0.8797786   0.8797786   0.8797786
   0.8797786   0.8797786   0.8797786   0.8797786   0.8797786   0.8797786
  18.8136406  18.8136406  18.8136406  18.8136406  18.8136406  18.8136406
   5.6326786   5.6326786   5.6326786   5.6326786   5.6326786   5.6326786
   5.6326786   5.6326786   5.6326786   5.6326786   5.6326786   5.6326786
   6.0496628   6.0496628   6.0496628   6.0496628   6.0496628   6.0496628
   6.0496628   6.0496628   6.0496628   6.0496628   6.0496628   6.0496628
   6.2957624   6.2957624   6.2957624   6.2957624   6.2957624   6.2957624
   6.2957624   6.2957624   6.2957624   6.2957624   6.2957624   6.2957624
   7.5824567   7.5824567   7.5824567   7.5824567   7.5824567   7.5824567
   7.5824567   7.5824567   7.5824567   7.5824567   7.5824567   7.5824567
   6.0485371   6.0485371   6.0485371   6.0485371   6.0485371   6.0485371
   6.0485371   6.0485371   6.0485371   6.0485371   6.0485371   6.0485371
   7.5829916   7.5829916   7.5829916   7.5829916   7.5829916   7.5829916
   7.5829916   7.5829916   7.5829916   7.5829916   7.5829916   7.5829916
 TTTTTTTTTTTTTTTTTTTTTTTTTTTTTT MOQGAD      TELAPSE      216.40 TCPU      147.88
 TTTTTTTTTTTTTTTTTTTTTTTTTTTTTT SHELLXN     TELAPSE      218.00 TCPU      149.33
 TTTTTTTTTTTTTTTTTTTTTTTTTTTTTT MONMO3      TELAPSE      224.66 TCPU      155.99
 NUMERICALLY INTEGRATED DENSITY    636.0000159886
 TTTTTTTTTTTTTTTTTTTTTTTTTTTTTT NUMDFT      TELAPSE      226.57 TCPU      157.90
 CYC  13 ETOT(AU) -4.187453107822E+03 DETOT -1.38E-08 tst  1.70E-11 PX  4.87E-06
 TTTTTTTTTTTTTTTTTTTTTTTTTTTTTT DIIS        TELAPSE      239.55 TCPU      170.88
 DIIS TEST: 0.36034E-08 AT SCF   CYCLE  13 - DIIS ACTIVE - HISTORY:    13 CYCLES
 TTTTTTTTTTTTTTTTTTTTTTTTTTTTTT FDIK        TELAPSE      241.18 TCPU      172.39
 INSULATING STATE
 TOP OF VALENCE BANDS -    BAND    318; K    3; EIG -1.9474904E-01 AU
 TOP OF VALENCE BANDS -    BAND    318; K    1; EIG -1.9491386E-01 AU
 BOTTOM OF VIRTUAL BANDS - BAND    319; K    1; EIG -3.0993434E-02 AU
 INDIRECT ENERGY BAND GAP:   4.4560 eV
 TTTTTTTTTTTTTTTTTTTTTTTTTTTTTT PDIG        TELAPSE      241.31 TCPU      172.51
 CHARGE NORMALIZATION FACTOR   1.00000000
 TOTAL ATOMIC CHARGES:
   0.8881047   0.8881047   0.8881047   0.8881047   0.8881047   0.8881047
   0.8881047   0.8881047   0.8881047   0.8881047   0.8881047   0.8881047
   0.8879762   0.8879762   0.8879762   0.8879762   0.8879762   0.8879762
   0.8879762   0.8879762   0.8879762   0.8879762   0.8879762   0.8879762
   0.8664475   0.8664475   0.8664475   0.8664475   0.8664475   0.8664475
   0.8664475   0.8664475   0.8664475   0.8664475   0.8664475   0.8664475
   0.8787810   0.8787810   0.8787810   0.8787810   0.8787810   0.8787810
   0.8787810   0.8787810   0.8787810   0.8787810   0.8787810   0.8787810
   0.8797781   0.8797781   0.8797781   0.8797781   0.8797781   0.8797781
   0.8797781   0.8797781   0.8797781   0.8797781   0.8797781   0.8797781
  18.8136448  18.8136448  18.8136448  18.8136448  18.8136448  18.8136448
   5.6326803   5.6326803   5.6326803   5.6326803   5.6326803   5.6326803
   5.6326803   5.6326803   5.6326803   5.6326803   5.6326803   5.6326803
   6.0496644   6.0496644   6.0496644   6.0496644   6.0496644   6.0496644
   6.0496644   6.0496644   6.0496644   6.0496644   6.0496644   6.0496644
   6.2957613   6.2957613   6.2957613   6.2957613   6.2957613   6.2957613
   6.2957613   6.2957613   6.2957613   6.2957613   6.2957613   6.2957613
   7.5824577   7.5824577   7.5824577   7.5824577   7.5824577   7.5824577
   7.5824577   7.5824577   7.5824577   7.5824577   7.5824577   7.5824577
   6.0485367   6.0485367   6.0485367   6.0485367   6.0485367   6.0485367
   6.0485367   6.0485367   6.0485367   6.0485367   6.0485367   6.0485367
   7.5829897   7.5829897   7.5829897   7.5829897   7.5829897   7.5829897
   7.5829897   7.5829897   7.5829897   7.5829897   7.5829897   7.5829897
 TTTTTTTTTTTTTTTTTTTTTTTTTTTTTT MOQGAD      TELAPSE      241.32 TCPU      172.53
 TTTTTTTTTTTTTTTTTTTTTTTTTTTTTT SHELLXN     TELAPSE      242.99 TCPU      173.98
 TTTTTTTTTTTTTTTTTTTTTTTTTTTTTT MONMO3      TELAPSE      247.19 TCPU      178.17
 NUMERICALLY INTEGRATED DENSITY    636.0000159885
 TTTTTTTTTTTTTTTTTTTTTTTTTTTTTT NUMDFT      TELAPSE      249.12 TCPU      180.10
 CYC  14 ETOT(AU) -4.187453107865E+03 DETOT -4.26E-08 tst  2.90E-13 PX  1.97E-06
 TTTTTTTTTTTTTTTTTTTTTTTTTTTTTT DIIS        TELAPSE      254.41 TCPU      185.39
 DIIS TEST: 0.85730E-09 AT SCF   CYCLE  14 - DIIS ACTIVE - HISTORY:    14 CYCLES
 TTTTTTTTTTTTTTTTTTTTTTTTTTTTTT FDIK        TELAPSE      255.82 TCPU      186.50
 INSULATING STATE
 TOP OF VALENCE BANDS -    BAND    318; K    3; EIG -1.9474892E-01 AU
 TOP OF VALENCE BANDS -    BAND    318; K    1; EIG -1.9491374E-01 AU
 BOTTOM OF VIRTUAL BANDS - BAND    319; K    1; EIG -3.0993188E-02 AU
 INDIRECT ENERGY BAND GAP:   4.4560 eV
 TTTTTTTTTTTTTTTTTTTTTTTTTTTTTT PDIG        TELAPSE      255.95 TCPU      186.62
 CHARGE NORMALIZATION FACTOR   1.00000000
 TOTAL ATOMIC CHARGES:
   0.8881055   0.8881055   0.8881055   0.8881055   0.8881055   0.8881055
   0.8881055   0.8881055   0.8881055   0.8881055   0.8881055   0.8881055
   0.8879769   0.8879769   0.8879769   0.8879769   0.8879769   0.8879769
   0.8879769   0.8879769   0.8879769   0.8879769   0.8879769   0.8879769
   0.8664463   0.8664463   0.8664463   0.8664463   0.8664463   0.8664463
   0.8664463   0.8664463   0.8664463   0.8664463   0.8664463   0.8664463
   0.8787815   0.8787815   0.8787815   0.8787815   0.8787815   0.8787815
   0.8787815   0.8787815   0.8787815   0.8787815   0.8787815   0.8787815
   0.8797786   0.8797786   0.8797786   0.8797786   0.8797786   0.8797786
   0.8797786   0.8797786   0.8797786   0.8797786   0.8797786   0.8797786
  18.8136433  18.8136433  18.8136433  18.8136433  18.8136433  18.8136433
   5.6326804   5.6326804   5.6326804   5.6326804   5.6326804   5.6326804
   5.6326804   5.6326804   5.6326804   5.6326804   5.6326804   5.6326804
   6.0496634   6.0496634   6.0496634   6.0496634   6.0496634   6.0496634
   6.0496634   6.0496634   6.0496634   6.0496634   6.0496634   6.0496634
   6.2957616   6.2957616   6.2957616   6.2957616   6.2957616   6.2957616
   6.2957616   6.2957616   6.2957616   6.2957616   6.2957616   6.2957616
   7.5824574   7.5824574   7.5824574   7.5824574   7.5824574   7.5824574
   7.5824574   7.5824574   7.5824574   7.5824574   7.5824574   7.5824574
   6.0485367   6.0485367   6.0485367   6.0485367   6.0485367   6.0485367
   6.0485367   6.0485367   6.0485367   6.0485367   6.0485367   6.0485367
   7.5829901   7.5829901   7.5829901   7.5829901   7.5829901   7.5829901
   7.5829901   7.5829901   7.5829901   7.5829901   7.5829901   7.5829901
 TTTTTTTTTTTTTTTTTTTTTTTTTTTTTT MOQGAD      TELAPSE      255.96 TCPU      186.64
 TTTTTTTTTTTTTTTTTTTTTTTTTTTTTT SHELLXN     TELAPSE      269.49 TCPU      188.06
 TTTTTTTTTTTTTTTTTTTTTTTTTTTTTT MONMO3      TELAPSE      276.75 TCPU      195.31
 NUMERICALLY INTEGRATED DENSITY    636.0000159885
 TTTTTTTTTTTTTTTTTTTTTTTTTTTTTT NUMDFT      TELAPSE      278.57 TCPU      197.13
 CYC  15 ETOT(AU) -4.187453107847E+03 DETOT  1.78E-08 tst  4.98E-14 PX  1.07E-06
 TTTTTTTTTTTTTTTTTTTTTTTTTTTTTT DIIS        TELAPSE      286.01 TCPU      204.58
 DIIS TEST: 0.18342E-09 AT SCF   CYCLE  15 - DIIS ACTIVE - HISTORY:    15 CYCLES
 TTTTTTTTTTTTTTTTTTTTTTTTTTTTTT FDIK        TELAPSE      287.07 TCPU      205.51
 INSULATING STATE
 TOP OF VALENCE BANDS -    BAND    318; K    3; EIG -1.9474899E-01 AU
 TOP OF VALENCE BANDS -    BAND    318; K    1; EIG -1.9491381E-01 AU
 BOTTOM OF VIRTUAL BANDS - BAND    319; K    1; EIG -3.0993275E-02 AU
 INDIRECT ENERGY BAND GAP:   4.4560 eV
 TTTTTTTTTTTTTTTTTTTTTTTTTTTTTT PDIG        TELAPSE      287.19 TCPU      205.63
 CHARGE NORMALIZATION FACTOR   1.00000000
 TOTAL ATOMIC CHARGES:
   0.8881053   0.8881053   0.8881053   0.8881053   0.8881053   0.8881053
   0.8881053   0.8881053   0.8881053   0.8881053   0.8881053   0.8881053
   0.8879767   0.8879767   0.8879767   0.8879767   0.8879767   0.8879767
   0.8879767   0.8879767   0.8879767   0.8879767   0.8879767   0.8879767
   0.8664468   0.8664468   0.8664468   0.8664468   0.8664468   0.8664468
   0.8664468   0.8664468   0.8664468   0.8664468   0.8664468   0.8664468
   0.8787813   0.8787813   0.8787813   0.8787813   0.8787813   0.8787813
   0.8787813   0.8787813   0.8787813   0.8787813   0.8787813   0.8787813
   0.8797784   0.8797784   0.8797784   0.8797784   0.8797784   0.8797784
   0.8797784   0.8797784   0.8797784   0.8797784   0.8797784   0.8797784
  18.8136438  18.8136438  18.8136438  18.8136438  18.8136438  18.8136438
   5.6326800   5.6326800   5.6326800   5.6326800   5.6326800   5.6326800
   5.6326800   5.6326800   5.6326800   5.6326800   5.6326800   5.6326800
   6.0496639   6.0496639   6.0496639   6.0496639   6.0496639   6.0496639
   6.0496639   6.0496639   6.0496639   6.0496639   6.0496639   6.0496639
   6.2957615   6.2957615   6.2957615   6.2957615   6.2957615   6.2957615
   6.2957615   6.2957615   6.2957615   6.2957615   6.2957615   6.2957615
   7.5824574   7.5824574   7.5824574   7.5824574   7.5824574   7.5824574
   7.5824574   7.5824574   7.5824574   7.5824574   7.5824574   7.5824574
   6.0485366   6.0485366   6.0485366   6.0485366   6.0485366   6.0485366
   6.0485366   6.0485366   6.0485366   6.0485366   6.0485366   6.0485366
   7.5829901   7.5829901   7.5829901   7.5829901   7.5829901   7.5829901
   7.5829901   7.5829901   7.5829901   7.5829901   7.5829901   7.5829901
 TTTTTTTTTTTTTTTTTTTTTTTTTTTTTT MOQGAD      TELAPSE      287.21 TCPU      205.65
 TTTTTTTTTTTTTTTTTTTTTTTTTTTTTT SHELLXN     TELAPSE      288.99 TCPU      207.09
 TTTTTTTTTTTTTTTTTTTTTTTTTTTTTT MONMO3      TELAPSE      304.32 TCPU      222.42
 NUMERICALLY INTEGRATED DENSITY    636.0000159885
 TTTTTTTTTTTTTTTTTTTTTTTTTTTTTT NUMDFT      TELAPSE      306.17 TCPU      224.27
 CYC  16 ETOT(AU) -4.187453107852E+03 DETOT -4.92E-09 tst  9.73E-15 PX  4.08E-07
 TTTTTTTTTTTTTTTTTTTTTTTTTTTTTT DIIS        TELAPSE      306.71 TCPU      224.81
 DIIS TEST: 0.80451E-10 AT SCF   CYCLE  16 - DIIS ACTIVE - HISTORY:    16 CYCLES
 TTTTTTTTTTTTTTTTTTTTTTTTTTTTTT FDIK        TELAPSE      307.59 TCPU      225.57
 INSULATING STATE
 TOP OF VALENCE BANDS -    BAND    318; K    3; EIG -1.9474898E-01 AU
 TOP OF VALENCE BANDS -    BAND    318; K    1; EIG -1.9491380E-01 AU
 BOTTOM OF VIRTUAL BANDS - BAND    319; K    1; EIG -3.0993276E-02 AU
 INDIRECT ENERGY BAND GAP:   4.4560 eV
 TTTTTTTTTTTTTTTTTTTTTTTTTTTTTT PDIG        TELAPSE      307.72 TCPU      225.70
 CHARGE NORMALIZATION FACTOR   1.00000000
 TOTAL ATOMIC CHARGES:
   0.8881053   0.8881053   0.8881053   0.8881053   0.8881053   0.8881053
   0.8881053   0.8881053   0.8881053   0.8881053   0.8881053   0.8881053
   0.8879767   0.8879767   0.8879767   0.8879767   0.8879767   0.8879767
   0.8879767   0.8879767   0.8879767   0.8879767   0.8879767   0.8879767
   0.8664468   0.8664468   0.8664468   0.8664468   0.8664468   0.8664468
   0.8664468   0.8664468   0.8664468   0.8664468   0.8664468   0.8664468
   0.8787813   0.8787813   0.8787813   0.8787813   0.8787813   0.8787813
   0.8787813   0.8787813   0.8787813   0.8787813   0.8787813   0.8787813
   0.8797784   0.8797784   0.8797784   0.8797784   0.8797784   0.8797784
   0.8797784   0.8797784   0.8797784   0.8797784   0.8797784   0.8797784
  18.8136438  18.8136438  18.8136438  18.8136438  18.8136438  18.8136438
   5.6326801   5.6326801   5.6326801   5.6326801   5.6326801   5.6326801
   5.6326801   5.6326801   5.6326801   5.6326801   5.6326801   5.6326801
   6.0496638   6.0496638   6.0496638   6.0496638   6.0496638   6.0496638
   6.0496638   6.0496638   6.0496638   6.0496638   6.0496638   6.0496638
   6.2957615   6.2957615   6.2957615   6.2957615   6.2957615   6.2957615
   6.2957615   6.2957615   6.2957615   6.2957615   6.2957615   6.2957615
   7.5824574   7.5824574   7.5824574   7.5824574   7.5824574   7.5824574
   7.5824574   7.5824574   7.5824574   7.5824574   7.5824574   7.5824574
   6.0485367   6.0485367   6.0485367   6.0485367   6.0485367   6.0485367
   6.0485367   6.0485367   6.0485367   6.0485367   6.0485367   6.0485367
   7.5829901   7.5829901   7.5829901   7.5829901   7.5829901   7.5829901
   7.5829901   7.5829901   7.5829901   7.5829901   7.5829901   7.5829901
 TTTTTTTTTTTTTTTTTTTTTTTTTTTTTT MOQGAD      TELAPSE      307.73 TCPU      225.71
 TTTTTTTTTTTTTTTTTTTTTTTTTTTTTT SHELLXN     TELAPSE      309.18 TCPU      227.16
 +++ ENERGIES IN A.U. +++
 ::: EXT EL-POLE                                  -5.0493488433579E+03
 ::: EXT EL-SPHEROPOLE                             3.9557517367385E+01
 ::: BIELET ZONE E-E                               8.5693337652162E+03
 ::: TOTAL E-E                                     3.5595424392257E+03
 ::: TOTAL E-N + N-E                              -1.1859129354125E+04
 ::: TOTAL N-N                                     1.1010226589861E+03
 ::: KINETIC ENERGY                                3.5550746332199E+03
 ::: PSEUDO TOTAL   ENERGY                        -3.6434896226937E+03
 ::: VIRIAL COEFFICIENT                            9.8771769114916E-01
 TTTTTTTTTTTTTTTTTTTTTTTTTTTTTT MONMO3      TELAPSE      309.52 TCPU      227.50
 NUMERICALLY INTEGRATED DENSITY    636.0000159885
 TTTTTTTTTTTTTTTTTTTTTTTTTTTTTT NUMDFT      TELAPSE      311.34 TCPU      229.32
 CYC  17 ETOT(AU) -4.187453107852E+03 DETOT -3.57E-10 tst  7.87E-16 PX  4.08E-07

 == SCF ENDED - CONVERGENCE ON ENERGY      E(AU) -4.1874531078524E+03 CYCLES  17


 ENERGY EXPRESSION=HARTREE+FOCK EXCH*0.00000+(M06-L      EXCH)*1.00000+M06-L      CORR


 TOTAL ENERGY(DFT)(AU)( 17) -4.1874531078524E+03 DE-3.6E-10 tester 7.9E-16
 TTTTTTTTTTTTTTTTTTTTTTTTTTTTTT EDFT        TELAPSE      311.35 TCPU      229.33

 *******************************************************************************
 *                             FORCE CALCULATION                               *
 *******************************************************************************

 TTTTTTTTTTTTTTTTTTTTTTTTTTTTTT NUMDFG      TELAPSE      327.89 TCPU      245.87
 INFORMATION **** EXCPOG **** EXCH. BIPO BUFFER LENGTH (WORDS) =           0
 WARNING **** GENPOG **** COULOMB BIPO BUFFER TOO SMALL - TO AVOID I/O SET BIPOSIZE =     6219600
 INFORMATION **** GENPOG **** BIPO BUFFER LENGTH (WORDS) =     4000000
 TTTTTTTTTTTTTTTTTTTTTTTTTTTTTT SHELXG      TELAPSE      339.47 TCPU      257.44


 D3 DISPERSION ENERGY (AU)       -3.8036448614618E-02
 TOTAL ENERGY + DISP (AU)        -4.1874911443010E+03

 CARTESIAN FORCES IN HARTREE/BOHR (ANALYTICAL)
   ATOM                     X                   Y                   Z
   1   1             1.129810215022E-05  4.483136371913E-06 -3.024355987202E-06
   2   1            -1.129810215044E-05 -4.483136369249E-06 -3.024355988868E-06
   3   1             1.129810214760E-05 -4.483136375910E-06  3.024355985315E-06
   4   1            -1.129810215055E-05  4.483136367917E-06  3.024355986758E-06
   5   1            -3.024355985759E-06  1.129810214930E-05  4.483136371469E-06
   6   1             4.483136372357E-06 -3.024355979875E-06  1.129810214958E-05
   7   1             3.024355983761E-06 -1.129810214833E-05  4.483136374578E-06
   8   1            -4.483136372802E-06 -3.024355986758E-06 -1.129810214664E-05
   9   1            -3.024355992420E-06 -1.129810214955E-05 -4.483136370137E-06
  10   1            -4.483136374578E-06  3.024355989756E-06  1.129810214969E-05
  11   1             3.024355982095E-06  1.129810214958E-05 -4.483136373690E-06
  12   1             4.483136367472E-06  3.024355989201E-06 -1.129810214985E-05
  13   1            -9.225250647171E-06 -1.164954968935E-06  1.121577301707E-05
  14   1             9.225250641842E-06  1.164954968047E-06  1.121577301846E-05
  15   1            -9.225250642286E-06  1.164954960498E-06 -1.121577301211E-05
  16   1             9.225250641842E-06 -1.164954963606E-06 -1.121577301805E-05
  17   1             1.121577301809E-05 -9.225250638956E-06 -1.164954963162E-06
  18   1            -1.164954966715E-06  1.121577301710E-05 -9.225250645284E-06
  19   1            -1.121577301898E-05  9.225250648059E-06 -1.164954965827E-06
  20   1             1.164954967159E-06  1.121577301662E-05  9.225250644840E-06
  21   1             1.121577301579E-05  9.225250646838E-06  1.164954963606E-06
  22   1             1.164954967159E-06 -1.121577301706E-05 -9.225250648170E-06
  23   1            -1.121577301455E-05 -9.225250646172E-06  1.164954965827E-06
  24   1            -1.164954964494E-06 -1.121577301967E-05  9.225250650391E-06
  25   1            -1.744755679800E-05 -8.524074819771E-06 -7.686128318030E-06
  26   1             1.744755679223E-05  8.524074818661E-06 -7.686128313589E-06
  27   1            -1.744755679511E-05  8.524074817551E-06  7.686128316253E-06
  28   1             1.744755679534E-05 -8.524074817329E-06  7.686128317586E-06
  29   1            -7.686128316919E-06 -1.744755679600E-05 -8.524074823324E-06
  30   1            -8.524074817773E-06 -7.686128314921E-06 -1.744755679667E-05
  31   1             7.686128315143E-06  1.744755679689E-05 -8.524074817329E-06
  32   1             8.524074821104E-06 -7.686128315809E-06  1.744755679334E-05
  33   1            -7.686128318030E-06  1.744755679645E-05  8.524074817107E-06
  34   1             8.524074820215E-06  7.686128314033E-06 -1.744755679600E-05
  35   1             7.686128316253E-06 -1.744755679867E-05  8.524074818217E-06
  36   1            -8.524074816885E-06  7.686128315809E-06  1.744755679645E-05
  37   1            -5.060598352147E-06  8.133088737594E-06 -1.774609376901E-05
  38   1             5.060598351814E-06 -8.133088737594E-06 -1.774609376992E-05
  39   1            -5.060598348927E-06 -8.133088737150E-06  1.774609376820E-05
  40   1             5.060598351592E-06  8.133088738038E-06  1.774609377053E-05
  41   1            -1.774609377031E-05 -5.060598348261E-06  8.133088734930E-06
  42   1             8.133088738926E-06 -1.774609376878E-05 -5.060598352480E-06
  43   1             1.774609376964E-05  5.060598350370E-06  8.133088736262E-06
  44   1            -8.133088736706E-06 -1.774609376973E-05  5.060598353035E-06
  45   1            -1.774609377070E-05  5.060598353257E-06 -8.133088736706E-06
  46   1            -8.133088734485E-06  1.774609377003E-05 -5.060598355144E-06
  47   1             1.774609377084E-05 -5.060598354478E-06 -8.133088736262E-06
  48   1             8.133088737150E-06  1.774609377078E-05  5.060598351925E-06
  49   1            -2.055151543690E-05  2.334987581953E-06 -1.373507227020E-05
  50   1             2.055151543917E-05 -2.334987580177E-06 -1.373507227076E-05
  51   1            -2.055151543784E-05 -2.334987580177E-06  1.373507226610E-05
  52   1             2.055151543656E-05  2.334987581065E-06  1.373507226643E-05
  53   1            -1.373507226832E-05 -2.055151543728E-05  2.334987578401E-06
  54   1             2.334987581509E-06 -1.373507226976E-05 -2.055151543551E-05
  55   1             1.373507227220E-05  2.055151543606E-05  2.334987584174E-06
  56   1            -2.334987581509E-06 -1.373507227076E-05  2.055151543695E-05
  57   1            -1.373507226965E-05  2.055151543845E-05 -2.334987581953E-06
  58   1            -2.334987579733E-06  1.373507227231E-05 -2.055151543934E-05
  59   1             1.373507227065E-05 -2.055151543850E-05 -2.334987581065E-06
  60   1             2.334987584174E-06  1.373507226687E-05  2.055151543701E-05
  61 248             5.329070518201E-15 -3.552713678801E-15 -1.579444179178E-05
  62 248             9.835882108788E-15 -7.459310946700E-15  1.579444176519E-05
  63 248            -1.579444178101E-05  7.424616477181E-15 -1.079691891448E-14
  64 248            -1.950870021084E-14 -1.579444175415E-05 -1.035282970463E-14
  65 248             1.579444181038E-05 -7.945033519974E-15 -1.519155172029E-14
  66 248             1.295260195396E-15  1.579444184308E-05 -1.561713721306E-14
  67   6             1.421183342773E-06  7.804764248220E-07 -2.097477319934E-05
  68   6            -1.421183355443E-06 -7.804764159403E-07 -2.097477325730E-05
  69   6             1.421183352182E-06 -7.804764194930E-07  2.097477323318E-05
  70   6            -1.421183357331E-06  7.804764301511E-07  2.097477324725E-05
  71   6            -2.097477321619E-05  1.421183341010E-06  7.804764399211E-07
  72   6             7.804764212693E-07 -2.097477322405E-05  1.421183355707E-06
  73   6             2.097477320756E-05 -1.421183340553E-06  7.804764337038E-07
  74   6            -7.804764310393E-07 -2.097477325871E-05 -1.421183365435E-06
  75   6            -2.097477326130E-05 -1.421183365630E-06 -7.804764230457E-07
  76   6            -7.804764479147E-07  2.097477324234E-05  1.421183334557E-06
  77   6             2.097477323257E-05  1.421183339248E-06 -7.804764319275E-07
  78   6             7.804764319275E-07  2.097477323187E-05 -1.421183337985E-06
  79   6            -2.916027553623E-05 -7.014229538527E-06  2.056134852690E-05
  80   6             2.916027552669E-05  7.014229559843E-06  2.056134853312E-05
  81   6            -2.916027551580E-05  7.014229549185E-06 -2.056134852690E-05
  82   6             2.916027554334E-05 -7.014229561619E-06 -2.056134853134E-05
  83   6             2.056134852335E-05 -2.916027552824E-05 -7.014229549185E-06
  84   6            -7.014229550961E-06  2.056134851003E-05 -2.916027555577E-05
  85   6            -2.056134852957E-05  2.916027554112E-05 -7.014229554514E-06
  86   6             7.014229561619E-06  2.056134851625E-05  2.916027555933E-05
  87   6             2.056134851358E-05  2.916027554223E-05  7.014229538527E-06
  88   6             7.014229549185E-06 -2.056134852868E-05 -2.916027550470E-05
  89   6            -2.056134850825E-05 -2.916027553668E-05  7.014229556290E-06
  90   6            -7.014229575830E-06 -2.056134853667E-05  2.916027556354E-05
  91   6             2.677370149273E-05  6.409691231113E-07  3.349857272150E-05
  92   6            -2.677370150095E-05 -6.409691426512E-07  3.349857272417E-05
  93   6             2.677370149162E-05 -6.409691213349E-07 -3.349857271440E-05
  94   6            -2.677370150961E-05  6.409691390985E-07 -3.349857271573E-05
  95   6             3.349857272750E-05  2.677370149229E-05  6.409691355458E-07
  96   6             6.409691390985E-07  3.349857272350E-05  2.677370150117E-05
  97   6            -3.349857272705E-05 -2.677370150095E-05  6.409691462039E-07
  98   6            -6.409691319931E-07  3.349857271528E-05 -2.677370150517E-05
  99   6             3.349857272039E-05 -2.677370150517E-05 -6.409691284404E-07
 100   6            -6.409691302167E-07 -3.349857272639E-05  2.677370149740E-05
 101   6            -3.349857273127E-05  2.677370148740E-05 -6.409691373221E-07
 102   6             6.409691390985E-07 -3.349857272483E-05 -2.677370150161E-05
 103   7            -9.617251361838E-06  3.518844633454E-06  1.399792841861E-05
 104   7             9.617251376159E-06 -3.518844636563E-06  1.399792846701E-05
 105   7            -9.617251365612E-06 -3.518844651218E-06 -1.399792842394E-05
 106   7             9.617251359728E-06  3.518844639672E-06 -1.399792845724E-05
 107   7             1.399792843237E-05 -9.617251375493E-06  3.518844630346E-06
 108   7             3.518844663652E-06  1.399792843371E-05 -9.617251365501E-06
 109   7            -1.399792842927E-05  9.617251392924E-06  3.518844633010E-06
 110   7            -3.518844659656E-06  1.399792848034E-05  9.617251370275E-06
 111   7             1.399792848789E-05  9.617251392258E-06 -3.518844625905E-06
 112   7            -3.518844631678E-06 -1.399792841639E-05 -9.617251379934E-06
 113   7            -1.399792843459E-05 -9.617251389482E-06 -3.518844648553E-06
 114   7             3.518844633454E-06 -1.399792848256E-05  9.617251400695E-06
 115   6             2.337198060243E-05 -5.304289180330E-06 -2.680564423785E-05
 116   6            -2.337198058822E-05  5.304289192765E-06 -2.680564425495E-05
 117   6             2.337198059088E-05  5.304289185659E-06  2.680564424873E-05
 118   6            -2.337198058910E-05 -5.304289187436E-06  2.680564425561E-05
 119   6            -2.680564423563E-05  2.337198057756E-05 -5.304289189212E-06
 120   6            -5.304289190988E-06 -2.680564424495E-05  2.337198059355E-05
 121   6             2.680564425250E-05 -2.337198060065E-05 -5.304289180330E-06
 122   6             5.304289199870E-06 -2.680564424162E-05 -2.337198060065E-05
 123   6            -2.680564422786E-05 -2.337198058910E-05  5.304289175001E-06
 124   6             5.304289175001E-06  2.680564425450E-05  2.337198057756E-05
 125   6             2.680564426649E-05  2.337198057933E-05  5.304289199870E-06
 126   6            -5.304289187436E-06  2.680564424273E-05 -2.337198059976E-05
 127   7            -8.824953055431E-06 -2.691515494480E-06  2.481550521072E-06
 128   7             8.824953050990E-06  2.691515488706E-06  2.481550517519E-06
 129   7            -8.824953065201E-06  2.691515472275E-06 -2.481550532507E-06
 130   7             8.824953058095E-06 -2.691515490039E-06 -2.481550525790E-06
 131   7             2.481550551103E-06 -8.824953069642E-06 -2.691515492259E-06
 132   7            -2.691515506470E-06  2.481550516575E-06 -8.824953050102E-06
 133   7            -2.481550505196E-06  8.824953082076E-06 -2.691515499809E-06
 134   7             2.691515487374E-06  2.481550500866E-06  8.824953042996E-06
 135   7             2.481550493871E-06  8.824953057207E-06  2.691515506026E-06
 136   7             2.691515494035E-06 -2.481550508304E-06 -8.824953059872E-06
 137   7            -2.481550558375E-06 -8.824953057207E-06  2.691515466946E-06
 138   7            -2.691515499809E-06 -2.481550520295E-06  8.824953066089E-06

 RESULTANT FORCE    -1.391830986401E-15  8.703107678976E-15 -1.573047248016E-14

 ATOMIC PART

 SYMMETRY ALLOWED FORCES (ANALYTICAL) (DIRECTION, FORCE)

    1 -1.9678644E-05    2  1.0836465E-06    3  3.8655982E-05    4  3.8552137E-05
    5  2.0324017E-05    6 -2.5450702E-05    7  2.4747073E-06    8 -3.4359363E-05
    9 -6.3617245E-05   10 -9.1048134E-06   11 -6.8852224E-05   12  7.5260337E-06
   13  1.8302861E-05   14 -7.1215054E-05   15 -4.4621198E-05   16 -3.8688323E-05
   17 -4.3230960E-05   18 -5.8419521E-05   19  5.3929430E-06   20  8.5414789E-05
   21  2.6837037E-05   22 -8.8609079E-05   23  1.4731681E-05   24  1.3170554E-04
   25  6.7151955E-05   26  5.4268049E-05   27  2.1014875E-05   28 -1.4937985E-05
   29 -1.1096383E-04   30 -3.5263442E-05   31  4.4256625E-05   32  1.7229976E-05
   33 -1.6551058E-06   34 -2.8209472E-05

 CELL PART

 GRADIENT WITH RESPECT TO THE CELL PARAMETER IN HARTREE/BOHR
ORDER: -D/DA1X, -D/DA1Y, -D/DA1Z
       -D/DA2X, -D/DA2Y, -D/DA2Z
       -D/DA3X, -D/DA3Y, -D/DA3Z
  0.188246243868E-13  0.766748178016E-04  0.766748178798E-04
  0.766748180059E-04  0.298542236331E-13  0.766748177785E-04
  0.766748178780E-04  0.766748179348E-04  0.232915944663E-13

STRESS TENSOR, IN HARTREE/BOHR^3:
ORDER: 11 12 13
       21 22 23
       31 32 33
 -0.133230164048E-06  0.947626893913E-16 -0.127472345888E-15
 -0.141684764689E-15 -0.133230163911E-06  0.898100674283E-16
  0.677322993145E-16 -0.108203773983E-15 -0.133230163849E-06

PRESSURE FROM THE STRESS TENSOR,
IN HARTREE/BOHR^3:  0.13323E-06
PRESSURE IN GIGAPASCAL:  0.3920E-02
CONVERSION FACTOR: 1 HARTREE/BOHR^3= 29421 GIGAPASCAL
WHEN USING VALUES FOR BOHR RADIUS AND HARTREE
FROM IUPAC WEBSITE, APRIL 2009
ENTHALPY: -4.1874885429866E+03

 SYMMETRY ALLOWED FORCES (ANALYTICAL) (DIRECTION, FORCE)

    1  4.5056087E-03
 TTTTTTTTTTTTTTTTTTTTTTTTTTTTTT TOTGRA_C    TELAPSE      349.79 TCPU      267.76
 TTTTTTTTTTTTTTTTTTTTTTTTTTTTTT SMAT        TELAPSE      979.46 TCPU      335.53
 TTTTTTTTTTTTTTTTTTTTTTTTTTTTTT POLAR2      TELAPSE      979.94 TCPU      336.00

 CELL FORCES OF CENTRAL POINT

 |  1.88246E-14  7.66748E-05  7.66748E-05 |
 |  7.66748E-05  2.98542E-14  7.66748E-05 |
 |  7.66748E-05  7.66748E-05  2.32916E-14 |

 ENERGY OF CENTRAL POINT:   -0.4187491144E+04


 VOLUME OF THE CELL: **********

 DENSITY OF THE CRYSTAL =          0.9504 g/cm^3

 STRAIN MATRIX   1 :

  | 1 0 0 |
  | 0 0 0 |
  | 0 0 0 |
  
 *******************************************************************************
 LATTICE PARAMETERS (ANGSTROMS AND DEGREES) - BOHR = 0.5291772083 ANGSTROM
 PRIMITIVE CELL - CENTRING CODE 6/0 VOLUME=  2893.301395 - DENSITY  0.950 g/cm^3
         A              B              C           ALPHA      BETA       GAMMA 
    15.54790419    15.54790419    15.54790419   109.471221 109.471221 109.471221
 *******************************************************************************
 ATOMS IN THE ASYMMETRIC UNIT   12 - ATOMS IN THE UNIT CELL:  138
     ATOM                 X/A                 Y/B                 Z/C    
 *******************************************************************************
      1 T   1 H    -1.285631140828E-01  3.228421494442E-01 -2.355884829582E-01
      2 F   1 H    -4.415693675976E-01  1.070253688754E-01  2.355884829582E-01
      3 F   1 H     1.285631140828E-01 -1.070253688754E-01  4.514052635270E-01
      4 F   1 H     4.415693675976E-01 -3.228421494442E-01 -4.514052635270E-01
      5 F   1 H    -2.355884829582E-01 -1.285631140828E-01  3.228421494442E-01
      6 F   1 H     3.228421494442E-01 -2.355884829582E-01 -1.285631140828E-01
      7 F   1 H    -4.514052635270E-01  4.415693675976E-01 -3.228421494442E-01
      8 F   1 H     1.070253688754E-01  2.355884829582E-01 -4.415693675976E-01
      9 F   1 H     2.355884829582E-01 -4.415693675976E-01  1.070253688754E-01
     10 F   1 H    -1.070253688754E-01  4.514052635270E-01  1.285631140828E-01
     11 F   1 H     4.514052635270E-01  1.285631140828E-01 -1.070253688754E-01
     12 F   1 H    -3.228421494442E-01 -4.514052635270E-01  4.415693675976E-01
     13 T   1 H    -2.354492371684E-01  3.272044462535E-01 -1.248503382380E-01
     14 F   1 H     4.520547844914E-01 -1.105988989304E-01  1.248503382380E-01
     15 F   1 H     2.354492371684E-01  1.105988989304E-01 -4.373463165781E-01
     16 F   1 H    -4.520547844914E-01 -3.272044462535E-01  4.373463165781E-01
     17 F   1 H    -1.248503382380E-01 -2.354492371684E-01  3.272044462535E-01
     18 F   1 H     3.272044462535E-01 -1.248503382380E-01 -2.354492371684E-01
     19 F   1 H     4.373463165781E-01 -4.520547844914E-01 -3.272044462535E-01
     20 F   1 H    -1.105988989304E-01  1.248503382380E-01  4.520547844914E-01
     21 F   1 H     1.248503382380E-01  4.520547844914E-01 -1.105988989304E-01
     22 F   1 H     1.105988989304E-01 -4.373463165781E-01  2.354492371684E-01
     23 F   1 H    -4.373463165781E-01  2.354492371684E-01  1.105988989304E-01
     24 F   1 H    -3.272044462535E-01  4.373463165781E-01 -4.520547844914E-01
     25 T   1 H     4.858414971661E-01  1.188894539824E-01  4.912240957163E-01
     26 F   1 H    -3.723346417339E-01 -5.382598550221E-03 -4.912240957163E-01
     27 F   1 H    -4.858414971661E-01  5.382598550221E-03 -3.669520431837E-01
     28 F   1 H     3.723346417339E-01 -1.188894539824E-01  3.669520431837E-01
     29 F   1 H     4.912240957163E-01  4.858414971661E-01  1.188894539824E-01
     30 F   1 H     1.188894539824E-01  4.912240957163E-01  4.858414971661E-01
     31 F   1 H     3.669520431837E-01  3.723346417339E-01 -1.188894539824E-01
     32 F   1 H    -5.382598550221E-03 -4.912240957163E-01 -3.723346417339E-01
     33 F   1 H    -4.912240957163E-01 -3.723346417339E-01 -5.382598550221E-03
     34 F   1 H     5.382598550221E-03 -3.669520431837E-01 -4.858414971661E-01
     35 F   1 H    -3.669520431837E-01 -4.858414971661E-01  5.382598550221E-03
     36 F   1 H    -1.188894539824E-01  3.669520431837E-01  3.723346417339E-01
     37 T   1 H     4.762242180954E-01  2.314037556131E-01 -4.511722107257E-01
     38 F   1 H    -3.174240336612E-01 -7.260357117894E-02  4.511722107257E-01
     39 F   1 H    -4.762242180954E-01  7.260357117894E-02 -2.448204624823E-01
     40 F   1 H     3.174240336612E-01 -2.314037556131E-01  2.448204624823E-01
     41 F   1 H    -4.511722107257E-01  4.762242180954E-01  2.314037556131E-01
     42 F   1 H     2.314037556131E-01 -4.511722107257E-01  4.762242180954E-01
     43 F   1 H     2.448204624823E-01  3.174240336612E-01 -2.314037556131E-01
     44 F   1 H    -7.260357117894E-02  4.511722107257E-01 -3.174240336612E-01
     45 F   1 H     4.511722107257E-01 -3.174240336612E-01 -7.260357117894E-02
     46 F   1 H     7.260357117894E-02 -2.448204624823E-01 -4.762242180954E-01
     47 F   1 H    -2.448204624823E-01 -4.762242180954E-01  7.260357117894E-02
     48 F   1 H    -2.314037556131E-01  2.448204624823E-01  3.174240336612E-01
     49 T   1 H    -4.552900204927E-01  2.285653624136E-01  4.780398364764E-01
     50 F   1 H    -2.494744740628E-01  6.667014303088E-02 -4.780398364764E-01
     51 F   1 H     4.552900204927E-01 -6.667014303088E-02 -3.161446170937E-01
     52 F   1 H     2.494744740628E-01 -2.285653624136E-01  3.161446170937E-01
     53 F   1 H     4.780398364764E-01 -4.552900204927E-01  2.285653624136E-01
     54 F   1 H     2.285653624136E-01  4.780398364764E-01 -4.552900204927E-01
     55 F   1 H     3.161446170937E-01  2.494744740628E-01 -2.285653624136E-01
     56 F   1 H     6.667014303088E-02 -4.780398364764E-01 -2.494744740628E-01
     57 F   1 H    -4.780398364764E-01 -2.494744740628E-01  6.667014303088E-02
     58 F   1 H    -6.667014303088E-02 -3.161446170937E-01  4.552900204927E-01
     59 F   1 H    -3.161446170937E-01  4.552900204927E-01 -6.667014303088E-02
     60 F   1 H    -2.285653624136E-01  3.161446170937E-01  2.494744740628E-01
     61 T 248 CD   -2.529417918382E-01  2.470582081618E-01 -5.000000000000E-01
     62 F 248 CD    2.529417918382E-01 -2.470582081618E-01 -5.000000000000E-01
     63 F 248 CD   -5.000000000000E-01 -2.529417918382E-01  2.470582081618E-01
     64 F 248 CD    2.470582081618E-01 -5.000000000000E-01 -2.529417918382E-01
     65 F 248 CD   -5.000000000000E-01  2.529417918382E-01 -2.470582081618E-01
     66 F 248 CD   -2.470582081618E-01 -5.000000000000E-01  2.529417918382E-01
     67 T   6 C    -3.716069271318E-01  2.498827751822E-01 -3.686613172726E-01
     68 F   6 C    -3.814559075453E-01 -2.945609859201E-03  3.686613172726E-01
     69 F   6 C     3.716069271318E-01  2.945609859201E-03 -3.785102976861E-01
     70 F   6 C     3.814559075453E-01 -2.498827751822E-01  3.785102976861E-01
     71 F   6 C    -3.686613172726E-01 -3.716069271318E-01  2.498827751822E-01
     72 F   6 C     2.498827751822E-01 -3.686613172726E-01 -3.716069271318E-01
     73 F   6 C     3.785102976861E-01  3.814559075453E-01 -2.498827751822E-01
     74 F   6 C    -2.945609859201E-03  3.686613172726E-01 -3.814559075453E-01
     75 F   6 C     3.686613172726E-01 -3.814559075453E-01 -2.945609859201E-03
     76 F   6 C     2.945609859201E-03 -3.785102976861E-01  3.716069271318E-01
     77 F   6 C    -3.785102976861E-01  3.716069271318E-01  2.945609859201E-03
     78 F   6 C    -2.498827751822E-01  3.785102976861E-01  3.814559075453E-01
     79 T   6 C    -2.098459824501E-01  3.024279265218E-01 -2.615960305877E-01
     80 F   6 C    -4.359760428905E-01  5.175004813759E-02  2.615960305877E-01
     81 F   6 C     2.098459824501E-01 -5.175004813759E-02 -4.877260910281E-01
     82 F   6 C     4.359760428905E-01 -3.024279265218E-01  4.877260910281E-01
     83 F   6 C    -2.615960305877E-01 -2.098459824501E-01  3.024279265218E-01
     84 F   6 C     3.024279265218E-01 -2.615960305877E-01 -2.098459824501E-01
     85 F   6 C     4.877260910281E-01  4.359760428905E-01 -3.024279265218E-01
     86 F   6 C     5.175004813759E-02  2.615960305877E-01 -4.359760428905E-01
     87 F   6 C     2.615960305877E-01 -4.359760428905E-01  5.175004813759E-02
     88 F   6 C    -5.175004813759E-02 -4.877260910281E-01  2.098459824501E-01
     89 F   6 C    -4.877260910281E-01  2.098459824501E-01 -5.175004813759E-02
     90 F   6 C    -3.024279265218E-01  4.877260910281E-01  4.359760428905E-01
     91 T   6 C    -4.708370386633E-01  2.052886575953E-01 -4.672453861623E-01
     92 F   6 C    -3.274659562424E-01 -3.591652500982E-03  4.672453861623E-01
     93 F   6 C     4.708370386633E-01  3.591652500982E-03 -3.238743037414E-01
     94 F   6 C     3.274659562424E-01 -2.052886575953E-01  3.238743037414E-01
     95 F   6 C    -4.672453861623E-01 -4.708370386633E-01  2.052886575953E-01
     96 F   6 C     2.052886575953E-01 -4.672453861623E-01 -4.708370386633E-01
     97 F   6 C     3.238743037414E-01  3.274659562424E-01 -2.052886575953E-01
     98 F   6 C    -3.591652500982E-03  4.672453861623E-01 -3.274659562424E-01
     99 F   6 C     4.672453861623E-01 -3.274659562424E-01 -3.591652500982E-03
    100 F   6 C     3.591652500982E-03 -3.238743037414E-01  4.708370386633E-01
    101 F   6 C    -3.238743037414E-01  4.708370386633E-01  3.591652500982E-03
    102 F   6 C    -2.052886575953E-01  3.238743037414E-01  3.274659562424E-01
    103 T   7 N    -2.790926595600E-01  2.680031707909E-01 -3.641388962079E-01
    104 F   7 N    -3.678579330013E-01  8.504623664790E-02  3.641388962079E-01
    105 F   7 N     2.790926595600E-01 -8.504623664790E-02 -4.529041696492E-01
    106 F   7 N     3.678579330013E-01 -2.680031707909E-01  4.529041696492E-01
    107 F   7 N    -3.641388962079E-01 -2.790926595600E-01  2.680031707909E-01
    108 F   7 N     2.680031707909E-01 -3.641388962079E-01 -2.790926595600E-01
    109 F   7 N     4.529041696492E-01  3.678579330013E-01 -2.680031707909E-01
    110 F   7 N     8.504623664790E-02  3.641388962079E-01 -3.678579330013E-01
    111 F   7 N     3.641388962079E-01 -3.678579330013E-01  8.504623664790E-02
    112 F   7 N    -8.504623664790E-02 -4.529041696492E-01  2.790926595600E-01
    113 F   7 N    -4.529041696492E-01  2.790926595600E-01 -8.504623664790E-02
    114 F   7 N    -2.680031707909E-01  4.529041696492E-01  3.678579330013E-01
    115 T   6 C    -2.627789287388E-01  3.045887692379E-01 -2.067787481759E-01
    116 F   6 C    -4.886324825863E-01 -5.600018056288E-02  2.067787481759E-01
    117 F   6 C     2.627789287388E-01  5.600018056288E-02 -4.326323020234E-01
    118 F   6 C     4.886324825863E-01 -3.045887692379E-01  4.326323020234E-01
    119 F   6 C    -2.067787481759E-01 -2.627789287388E-01  3.045887692379E-01
    120 F   6 C     3.045887692379E-01 -2.067787481759E-01 -2.627789287388E-01
    121 F   6 C     4.326323020234E-01  4.886324825863E-01 -3.045887692379E-01
    122 F   6 C    -5.600018056288E-02  2.067787481759E-01 -4.886324825863E-01
    123 F   6 C     2.067787481759E-01 -4.886324825863E-01 -5.600018056288E-02
    124 F   6 C     5.600018056288E-02 -4.326323020234E-01  2.627789287388E-01
    125 F   6 C    -4.326323020234E-01  2.627789287388E-01  5.600018056288E-02
    126 F   6 C    -3.045887692379E-01  4.326323020234E-01  4.886324825863E-01
    127 T   7 N    -3.652194274034E-01  2.715724758408E-01 -2.748930962652E-01
    128 F   7 N    -4.535344278940E-01 -9.032633113813E-02  2.748930962652E-01
    129 F   7 N     3.652194274034E-01  9.032633113813E-02 -3.632080967559E-01
    130 F   7 N     4.535344278940E-01 -2.715724758408E-01  3.632080967559E-01
    131 F   7 N    -2.748930962652E-01 -3.652194274034E-01  2.715724758408E-01
    132 F   7 N     2.715724758408E-01 -2.748930962652E-01 -3.652194274034E-01
    133 F   7 N     3.632080967559E-01  4.535344278940E-01 -2.715724758408E-01
    134 F   7 N    -9.032633113813E-02  2.748930962652E-01 -4.535344278940E-01
    135 F   7 N     2.748930962652E-01 -4.535344278940E-01 -9.032633113813E-02
    136 F   7 N     9.032633113813E-02 -3.632080967559E-01  3.652194274034E-01
    137 F   7 N    -3.632080967559E-01  3.652194274034E-01  9.032633113813E-02
    138 F   7 N    -2.715724758408E-01  3.632080967559E-01  4.535344278940E-01

 TRANSFORMATION MATRIX PRIMITIVE-CRYSTALLOGRAPHIC CELL
  0.0000  1.0000  1.0000  1.0000  0.0000  1.0000  1.0000  1.0000  0.0000

 *******************************************************************************
 CRYSTALLOGRAPHIC CELL (VOLUME=       5786.60279016)
         A              B              C           ALPHA      BETA       GAMMA 
    17.95317334    17.95317334    17.95317334    90.000000  90.000000  90.000000

 COORDINATES IN THE CRYSTALLOGRAPHIC CELL
     ATOM                 X/A                 Y/B                 Z/C    
 *******************************************************************************
      1 T   1 H     1.079083902844E-01 -3.434968732426E-01  2.149337591598E-01
      2 F   1 H    -1.079083902844E-01  3.434968732426E-01  2.149337591598E-01
      3 F   1 H     1.079083902844E-01  3.434968732426E-01 -2.149337591598E-01
      4 F   1 H    -1.079083902844E-01 -3.434968732426E-01 -2.149337591598E-01
      5 F   1 H     2.149337591598E-01  1.079083902844E-01 -3.434968732426E-01
      6 F   1 H    -3.434968732426E-01  2.149337591598E-01  1.079083902844E-01
      7 F   1 H    -2.149337591598E-01 -1.079083902844E-01 -3.434968732426E-01
      8 F   1 H     3.434968732426E-01  2.149337591598E-01 -1.079083902844E-01
      9 F   1 H     2.149337591598E-01 -1.079083902844E-01  3.434968732426E-01
     10 F   1 H     3.434968732426E-01 -2.149337591598E-01  1.079083902844E-01
     11 F   1 H    -2.149337591598E-01  1.079083902844E-01  3.434968732426E-01
     12 F   1 H    -3.434968732426E-01 -2.149337591598E-01 -1.079083902844E-01
     13 T   1 H     2.189016725920E-01 -3.437520108299E-01  1.083027736615E-01
     14 F   1 H    -2.189016725920E-01  3.437520108299E-01  1.083027736615E-01
     15 F   1 H     2.189016725920E-01  3.437520108299E-01 -1.083027736615E-01
     16 F   1 H    -2.189016725920E-01 -3.437520108299E-01 -1.083027736615E-01
     17 F   1 H     1.083027736615E-01  2.189016725920E-01 -3.437520108299E-01
     18 F   1 H    -3.437520108299E-01  1.083027736615E-01  2.189016725920E-01
     19 F   1 H    -1.083027736615E-01 -2.189016725920E-01 -3.437520108299E-01
     20 F   1 H     3.437520108299E-01  1.083027736615E-01 -2.189016725920E-01
     21 F   1 H     1.083027736615E-01 -2.189016725920E-01  3.437520108299E-01
     22 F   1 H     3.437520108299E-01 -1.083027736615E-01  2.189016725920E-01
     23 F   1 H    -1.083027736615E-01  2.189016725920E-01  3.437520108299E-01
     24 F   1 H    -3.437520108299E-01 -1.083027736615E-01 -2.189016725920E-01
     25 T   1 H     6.213602626629E-02  4.290880694500E-01  5.675342771607E-02
     26 F   1 H    -6.213602626629E-02 -4.290880694500E-01  5.675342771607E-02
     27 F   1 H     6.213602626629E-02 -4.290880694500E-01 -5.675342771607E-02
     28 F   1 H    -6.213602626629E-02  4.290880694500E-01 -5.675342771607E-02
     29 F   1 H     5.675342771607E-02  6.213602626629E-02  4.290880694500E-01
     30 F   1 H     4.290880694500E-01  5.675342771607E-02  6.213602626629E-02
     31 F   1 H    -5.675342771607E-02 -6.213602626629E-02  4.290880694500E-01
     32 F   1 H    -4.290880694500E-01  5.675342771607E-02 -6.213602626629E-02
     33 F   1 H     5.675342771607E-02 -6.213602626629E-02 -4.290880694500E-01
     34 F   1 H    -4.290880694500E-01 -5.675342771607E-02  6.213602626629E-02
     35 F   1 H    -5.675342771607E-02  6.213602626629E-02 -4.290880694500E-01
     36 F   1 H     4.290880694500E-01 -5.675342771607E-02 -6.213602626629E-02
     37 T   1 H     1.520036633960E-01  3.968241258783E-01  7.940009221709E-02
     38 F   1 H    -1.520036633960E-01 -3.968241258783E-01  7.940009221709E-02
     39 F   1 H     1.520036633960E-01 -3.968241258783E-01 -7.940009221709E-02
     40 F   1 H    -1.520036633960E-01  3.968241258783E-01 -7.940009221709E-02
     41 F   1 H     7.940009221709E-02  1.520036633960E-01  3.968241258783E-01
     42 F   1 H     3.968241258783E-01  7.940009221709E-02  1.520036633960E-01
     43 F   1 H    -7.940009221709E-02 -1.520036633960E-01  3.968241258783E-01
     44 F   1 H    -3.968241258783E-01  7.940009221709E-02 -1.520036633960E-01
     45 F   1 H     7.940009221709E-02 -1.520036633960E-01 -3.968241258783E-01
     46 F   1 H    -3.968241258783E-01 -7.940009221709E-02  1.520036633960E-01
     47 F   1 H    -7.940009221709E-02  1.520036633960E-01 -3.968241258783E-01
     48 F   1 H     3.968241258783E-01 -7.940009221709E-02 -1.520036633960E-01
     49 T   1 H     8.094760969136E-02  3.970922267851E-01  1.476177527222E-01
     50 F   1 H    -8.094760969136E-02 -3.970922267851E-01  1.476177527222E-01
     51 F   1 H     8.094760969136E-02 -3.970922267851E-01 -1.476177527222E-01
     52 F   1 H    -8.094760969136E-02  3.970922267851E-01 -1.476177527222E-01
     53 F   1 H     1.476177527222E-01  8.094760969136E-02  3.970922267851E-01
     54 F   1 H     3.970922267851E-01  1.476177527222E-01  8.094760969136E-02
     55 F   1 H    -1.476177527222E-01 -8.094760969136E-02  3.970922267851E-01
     56 F   1 H    -3.970922267851E-01  1.476177527222E-01 -8.094760969136E-02
     57 F   1 H     1.476177527222E-01 -8.094760969136E-02 -3.970922267851E-01
     58 F   1 H    -3.970922267851E-01 -1.476177527222E-01  8.094760969136E-02
     59 F   1 H    -1.476177527222E-01  8.094760969136E-02 -3.970922267851E-01
     60 F   1 H     3.970922267851E-01 -1.476177527222E-01 -8.094760969136E-02
     61 T 248 CD   -5.000000000000E-01 -5.235885241522E-17 -2.529417918382E-01
     62 F 248 CD   -5.000000000000E-01 -5.235885241522E-17  2.529417918382E-01
     63 F 248 CD   -2.529417918382E-01 -5.000000000000E-01 -5.235885241522E-17
     64 F 248 CD    0.000000000000E+00 -2.529417918382E-01 -5.000000000000E-01
     65 F 248 CD    2.529417918382E-01 -5.000000000000E-01 -7.853827862282E-17
     66 F 248 CD   -1.570765572456E-16  2.529417918382E-01 -5.000000000000E-01
     67 T   6 C     1.264141925207E-01 -4.950755097932E-01  1.234685826615E-01
     68 F   6 C    -1.264141925207E-01  4.950755097932E-01  1.234685826615E-01
     69 F   6 C     1.264141925207E-01  4.950755097932E-01 -1.234685826615E-01
     70 F   6 C    -1.264141925207E-01 -4.950755097932E-01 -1.234685826615E-01
     71 F   6 C     1.234685826615E-01  1.264141925207E-01 -4.950755097932E-01
     72 F   6 C    -4.950755097932E-01  1.234685826615E-01  1.264141925207E-01
     73 F   6 C    -1.234685826615E-01 -1.264141925207E-01 -4.950755097932E-01
     74 F   6 C     4.950755097932E-01  1.234685826615E-01 -1.264141925207E-01
     75 F   6 C     1.234685826615E-01 -1.264141925207E-01  4.950755097932E-01
     76 F   6 C     4.950755097932E-01 -1.234685826615E-01  1.264141925207E-01
     77 F   6 C    -1.234685826615E-01  1.264141925207E-01  4.950755097932E-01
     78 F   6 C    -4.950755097932E-01 -1.234685826615E-01 -1.264141925207E-01
     79 T   6 C     1.253389391921E-01 -3.869349697798E-01  1.770889873297E-01
     80 F   6 C    -1.253389391921E-01  3.869349697798E-01  1.770889873297E-01
     81 F   6 C     1.253389391921E-01  3.869349697798E-01 -1.770889873297E-01
     82 F   6 C    -1.253389391921E-01 -3.869349697798E-01 -1.770889873297E-01
     83 F   6 C     1.770889873297E-01  1.253389391921E-01 -3.869349697798E-01
     84 F   6 C    -3.869349697798E-01  1.770889873297E-01  1.253389391921E-01
     85 F   6 C    -1.770889873297E-01 -1.253389391921E-01 -3.869349697798E-01
     86 F   6 C     3.869349697798E-01  1.770889873297E-01 -1.253389391921E-01
     87 F   6 C     1.770889873297E-01 -1.253389391921E-01  3.869349697798E-01
     88 F   6 C     3.869349697798E-01 -1.770889873297E-01  1.253389391921E-01
     89 F   6 C    -1.770889873297E-01  1.253389391921E-01  3.869349697798E-01
     90 F   6 C    -3.869349697798E-01 -1.770889873297E-01 -1.253389391921E-01
     91 T   6 C     1.044401550481E-01  4.283144587895E-01  1.008485025471E-01
     92 F   6 C    -1.044401550481E-01 -4.283144587895E-01  1.008485025471E-01
     93 F   6 C     1.044401550481E-01 -4.283144587895E-01 -1.008485025471E-01
     94 F   6 C    -1.044401550481E-01  4.283144587895E-01 -1.008485025471E-01
     95 F   6 C     1.008485025471E-01  1.044401550481E-01  4.283144587895E-01
     96 F   6 C     4.283144587895E-01  1.008485025471E-01  1.044401550481E-01
     97 F   6 C    -1.008485025471E-01 -1.044401550481E-01  4.283144587895E-01
     98 F   6 C    -4.283144587895E-01  1.008485025471E-01 -1.044401550481E-01
     99 F   6 C     1.008485025471E-01 -1.044401550481E-01 -4.283144587895E-01
    100 F   6 C    -4.283144587895E-01 -1.008485025471E-01  1.044401550481E-01
    101 F   6 C    -1.008485025471E-01  1.044401550481E-01 -4.283144587895E-01
    102 F   6 C     4.283144587895E-01 -1.008485025471E-01 -1.044401550481E-01
    103 T   7 N     9.147846707148E-02 -4.556173632794E-01  1.765247037194E-01
    104 F   7 N    -9.147846707148E-02  4.556173632794E-01  1.765247037194E-01
    105 F   7 N     9.147846707148E-02  4.556173632794E-01 -1.765247037194E-01
    106 F   7 N    -9.147846707148E-02 -4.556173632794E-01 -1.765247037194E-01
    107 F   7 N     1.765247037194E-01  9.147846707148E-02 -4.556173632794E-01
    108 F   7 N    -4.556173632794E-01  1.765247037194E-01  9.147846707148E-02
    109 F   7 N    -1.765247037194E-01 -9.147846707148E-02 -4.556173632794E-01
    110 F   7 N     4.556173632794E-01  1.765247037194E-01 -9.147846707148E-02
    111 F   7 N     1.765247037194E-01 -9.147846707148E-02  4.556173632794E-01
    112 F   7 N     4.556173632794E-01 -1.765247037194E-01  9.147846707148E-02
    113 F   7 N    -1.765247037194E-01  9.147846707148E-02  4.556173632794E-01
    114 F   7 N    -4.556173632794E-01 -1.765247037194E-01 -9.147846707148E-02
    115 T   6 C     1.802944749004E-01 -3.870732230762E-01  1.242942943375E-01
    116 F   6 C    -1.802944749004E-01  3.870732230762E-01  1.242942943375E-01
    117 F   6 C     1.802944749004E-01  3.870732230762E-01 -1.242942943375E-01
    118 F   6 C    -1.802944749004E-01 -3.870732230762E-01 -1.242942943375E-01
    119 F   6 C     1.242942943375E-01  1.802944749004E-01 -3.870732230762E-01
    120 F   6 C    -3.870732230762E-01  1.242942943375E-01  1.802944749004E-01
    121 F   6 C    -1.242942943375E-01 -1.802944749004E-01 -3.870732230762E-01
    122 F   6 C     3.870732230762E-01  1.242942943375E-01 -1.802944749004E-01
    123 F   6 C     1.242942943375E-01 -1.802944749004E-01  3.870732230762E-01
    124 F   6 C     3.870732230762E-01 -1.242942943375E-01  1.802944749004E-01
    125 F   6 C    -1.242942943375E-01  1.802944749004E-01  3.870732230762E-01
    126 F   6 C    -3.870732230762E-01 -1.242942943375E-01 -1.802944749004E-01
    127 T   7 N     1.809494034894E-01 -4.558424997547E-01  9.062307235131E-02
    128 F   7 N    -1.809494034894E-01  4.558424997547E-01  9.062307235131E-02
    129 F   7 N     1.809494034894E-01  4.558424997547E-01 -9.062307235131E-02
    130 F   7 N    -1.809494034894E-01 -4.558424997547E-01 -9.062307235131E-02
    131 F   7 N     9.062307235131E-02  1.809494034894E-01 -4.558424997547E-01
    132 F   7 N    -4.558424997547E-01  9.062307235131E-02  1.809494034894E-01
    133 F   7 N    -9.062307235131E-02 -1.809494034894E-01 -4.558424997547E-01
    134 F   7 N     4.558424997547E-01  9.062307235131E-02 -1.809494034894E-01
    135 F   7 N     9.062307235131E-02 -1.809494034894E-01  4.558424997547E-01
    136 F   7 N     4.558424997547E-01 -9.062307235131E-02  1.809494034894E-01
    137 F   7 N    -9.062307235131E-02  1.809494034894E-01  4.558424997547E-01
    138 F   7 N    -4.558424997547E-01 -9.062307235131E-02 -1.809494034894E-01

 T = ATOM BELONGING TO THE ASYMMETRIC UNIT

 *******************************************************************************
 * CELL DEFORMATION
 *******************************************************************************

    ELASTIC STRAIN MATRIX (ADIMENSIONAL)

    1    0.0001000000    0.0000000000    0.0000000000
    2    0.0000000000    0.0000000000    0.0000000000
    3    0.0000000000    0.0000000000    0.0000000000

 LATTICE PARAMETERS (ANGSTROMS AND DEGREES) OF
 (1) ORIGINAL PRIMITIVE CELL
 (2) ORIGINAL CRYSTALLOGRAPHIC CELL
 (3) DEFORMED PRIMITIVE CELL
 (4) DEFORMED CRYSTALLOGRAPHIC CELL

            A           B           C        ALPHA       BETA        GAMMA         VOL
 (1)   15.547904   15.547904   15.547904  109.471221  109.471221  109.471221 2893.301395
 (2)   17.953173   17.953173   17.953173   90.000000   90.000000   90.000000 5786.602790
 (3)   15.548422   15.548422   15.548422  109.465819  109.473922  109.473922 2893.590725
 (4)   17.954969   17.953173   17.953173   90.000000   90.000000   90.000000 5787.181450

 * CELL DEFORMATION COMPLETE - NO. OF SYMMOPS   4

 *******************************************************************************
 * CELL DEFORMATION
 *******************************************************************************

    ELASTIC STRAIN MATRIX (ADIMENSIONAL)

    1   -0.0001000000    0.0000000000    0.0000000000
    2    0.0000000000    0.0000000000    0.0000000000
    3    0.0000000000    0.0000000000    0.0000000000

 LATTICE PARAMETERS (ANGSTROMS AND DEGREES) OF
 (1) ORIGINAL PRIMITIVE CELL
 (2) ORIGINAL CRYSTALLOGRAPHIC CELL
 (3) DEFORMED PRIMITIVE CELL
 (4) DEFORMED CRYSTALLOGRAPHIC CELL

            A           B           C        ALPHA       BETA        GAMMA         VOL
 (1)   15.548422   15.548422   15.548422  109.465819  109.473922  109.473922 2893.590725
 (2)   17.954969   17.953173   17.953173   90.000000   90.000000   90.000000 5787.181450
 (3)   15.547904   15.547904   15.547904  109.471221  109.471220  109.471220 2893.301366
 (4)   17.953173   17.953173   17.953173   90.000000   90.000000   90.000000 5786.602732

 * CELL DEFORMATION COMPLETE - NO. OF SYMMOPS   4

 *****    4 SYMMOPS - TRANSLATORS IN ANGSTROM
 ***** MATRICES AND TRANSLATORS IN THE CARTESIAN REFERENCE FRAME

 ORDER   : ORDER OF THE OPERATOR

 TRANSLA : REAL TRANSLATION (WITHOUT ORIGIN SHIFT) IN CARTESIAN COORDINATES

 uvw/hkl : ORIENTATION OF THE OPERATOR IN CARTESIAN COORDINATES

 LOCATED : ORIGIN OF THE OPERATOR IN CARTESIAN COORDINATES

   NO.   1 INVERSE   1    ORDER   1        NO.   2 INVERSE   2    ORDER   2
    1.000   0.000   0.000     0.000        -1.000   0.000   0.000     0.000
    0.000   1.000   0.000     0.000         0.000  -1.000   0.000     0.000
    0.000   0.000   1.000     0.000         0.000   0.000   1.000     0.000
             OPERATION E(   1)                       OPERATION C(   2)
 DETERMINANT 1.; ROTATION(DEG)   0.      DETERMINANT 1.; ROTATION(DEG) 180.
 TRANSLA (  0.000    0.000    0.000)     TRANSLA (  0.000    0.000    0.000)
 uvw/hkl (  0.000    0.000    0.000)     uvw/hkl (  0.000    0.000    4.000)
 LOCATED (  0.000    0.000    0.000)     LOCATED (  0.000    0.000    0.000)

   NO.   3 INVERSE   3    ORDER   2        NO.   4 INVERSE   4    ORDER   2
    1.000   0.000   0.000     0.000        -1.000   0.000   0.000     0.000
    0.000  -1.000   0.000     0.000         0.000   1.000   0.000     0.000
    0.000   0.000  -1.000     0.000         0.000   0.000  -1.000     0.000
             OPERATION C(   2)                       OPERATION C(   2)
 DETERMINANT 1.; ROTATION(DEG) 180.      DETERMINANT 1.; ROTATION(DEG) 180.
 TRANSLA (  0.000    0.000    0.000)     TRANSLA (  0.000    0.000    0.000)
 uvw/hkl (  4.000    0.000    0.000)     uvw/hkl (  0.000   -4.000    0.000)
 LOCATED (  0.000    0.000    0.000)     LOCATED (  0.000    0.000    0.000)

 GCALCO - MAX INDICES DIRECT LATTICE VECTOR    14    14    14
 NO.OF VECTORS CREATED 6999 STARS  122 RMAX   320.06272 BOHR

 CAPPA:IS1  2;IS2  2;IS3  2; K PTS MONK NET   5; SYMMOPS:K SPACE   8;G SPACE   4

 *******************************************************************************
 MAX NUMBER OF SCF CYCLES     200  CONVERGENCE ON DELTAP        10**-18
 WEIGHT OF F(I) IN F(I+1)      30% CONVERGENCE ON ENERGY        10**- 8
 SHRINK. FACT.(MONKH.)    2  2  2  NUMBER OF K POINTS IN THE IBZ      5
 SHRINKING FACTOR(GILAT NET)    2  NUMBER OF K POINTS(GILAT NET)      5
 *******************************************************************************
 *** K POINTS COORDINATES (OBLIQUE COORDINATES IN UNITS OF IS =  2)
   1-R(  0  0  0)   2-R(  1  0  0)   3-R(  0  1  0)   4-R(  1  1  0)
   5-R(  1  1  1)

 DIRECT LATTICE VECTORS COMPON. (A.U.)     RECIP. LATTICE VECTORS COMPON. (A.U.) 
        X            Y            Z              X            Y            Z
  -16.9632904   16.9632904   16.9632904      0.0000000    0.1851995    0.1851995
   16.9632904  -16.9632904   16.9632904      0.1851995    0.0000000    0.1851995
   16.9632904   16.9632904  -16.9632904      0.1851995    0.1851995    0.0000000

 DISK SPACE FOR EIGENVECTORS (FTN 10)    18316980 REALS
 TTTTTTTTTTTTTTTTTTTTTTTTTTTTTT gordsh1     TELAPSE     1073.63 TCPU      429.63

 MATRIX SIZE: P(G)  862338, F(G)  432126, P(G) IRR  110673, F(G) IRR  110673
 MAX G-VECTOR INDEX FOR 1- AND 2-ELECTRON INTEGRALS  47

 TTTTTTTTTTTTTTTTTTTTTTTTTTTTTT INPUT       TELAPSE     1074.51 TCPU      430.51

 SYMMETRY ALLOWED ELASTIC DISTORTION 1
  0.5773503  0.0000000  0.0000000
  0.0000000  0.5773503  0.0000000
  0.0000000  0.0000000  0.5773503

 SYMMETRY ALLOWED ELASTIC DISTORTION 2
  0.8164966  0.0000000  0.0000000
  0.0000000 -0.4082483  0.0000000
  0.0000000  0.0000000 -0.4082483

 SYMMETRY ALLOWED ELASTIC DISTORTION 3
  0.0000000  0.0000000  0.0000000
  0.0000000  0.7071068  0.0000000
  0.0000000  0.0000000 -0.7071068

 SYMMETRY ALLOWED INTERNAL DEGREE(S) OF FREEDOM: 102
 TTTTTTTTTTTTTTTTTTTTTTTTTTTTTT SYMM        TELAPSE     1074.66 TCPU      430.67
 TTTTTTTTTTTTTTTTTTTTTTTTTTTTTT INT_SCREEN  TELAPSE     1074.67 TCPU      430.67
 INFORMATION **** EXCBUF **** EXCH. BIPO BUFFER: WORDS USED =           0

 DFT PARAMETERS

     ATOM       ELECTRONS   NET CHARGE   R(ANGSTROM)
   1   1  H       1.0000      0.0000     1.11000000
  61 248  CD     20.0000      0.0000     1.52000000
  67   6  C       6.0000      0.0000     0.77000000
 103   7  N       7.0000      0.0000     0.74000000

 SIZE OF GRID=    2006205
 TTTTTTTTTTTTTTTTTTTTTTTTTTTTTT MAKE_GRID2  TELAPSE     1080.26 TCPU      436.27
 BECKE WEIGHT FUNCTION
 RADSAFE =     2.00
 TOLERANCES - DENSITY:10**- 6; POTENTIAL:10**- 9; GRID WGT:10**-14

 RADIAL INTEGRATION  - INTERVALS (POINTS,UPPER LIMIT):            1( 99,  4.0*R)

 ANGULAR INTEGRATION - INTERVALS (ACCURACY LEVEL [N. POINTS] UPPER LIMIT):
  1(  6[ 146]   0.2)  2( 11[ 302]   0.5)  3( 14[ 590]   0.9)  4( 18[1454]   3.5)
  5( 14[ 590]9999.0)
 TTTTTTTTTTTTTTTTTTTTTTTTTTTTTT INT_CALC    TELAPSE     1080.32 TCPU      436.33

 *******************************************************************************
 zif8Cd60degrees                                                                 
 CRYSTAL - SCF - TYPE OF CALCULATION :  RESTRICTED CLOSED SHELL
 *******************************************************************************

 CAPPA:IS1  2;IS2  2;IS3  2; K PTS MONK NET   5; SYMMOPS:K SPACE   8;G SPACE   4

 TTTTTTTTTTTTTTTTTTTTTTTTTTTTTT SDIK        TELAPSE     1082.61 TCPU      438.62

 AAAAAAAAAAAAAAAAAAAAAAAAAAAAAAAAAAAAAAAAAAAAAAAAAAAAAAAAAAAAAAAAAAAAAAAAAAAAAAA
         ATOMIC WAVEFUNCTION(S)


 NUCLEAR CHARGE  1.0  SYMMETRY SPECIES            S
 N. ELECTRONS    1.0  NUMBER OF PRIMITIVE GTOS    5
                      NUMBER OF CONTRACTED GTOS   3
                      NUMBER OF CLOSED SHELLS     0
                      OPEN SHELL OCCUPATION       1

  ZNUC SCFIT  TOTAL HF ENERGY   KINETIC ENERGY   VIRIAL THEOREM ACCURACY
   1.0   1   -4.998098153E-01  4.997907537E-01 -2.000038139E+00  9.6E-17

 NUCLEAR CHARGE 20.0  SYMMETRY SPECIES            S    P    D
 N. ELECTRONS   20.0  NUMBER OF PRIMITIVE GTOS    8    7    6
                      NUMBER OF CONTRACTED GTOS   6    5    3
                      NUMBER OF CLOSED SHELLS     2    1    1
                      OPEN SHELL OCCUPATION       0    0    0

  ZNUC SCFIT  TOTAL HF ENERGY   KINETIC ENERGY   VIRIAL THEOREM ACCURACY
  20.0  36   -1.668271145E+02  6.451544656E+01 -3.585847628E+00  4.4E-06

 NUCLEAR CHARGE  6.0  SYMMETRY SPECIES            S    P
 N. ELECTRONS    6.0  NUMBER OF PRIMITIVE GTOS   11    5
                      NUMBER OF CONTRACTED GTOS   4    3
                      NUMBER OF CLOSED SHELLS     2    0
                      OPEN SHELL OCCUPATION       0    2

  ZNUC SCFIT  TOTAL HF ENERGY   KINETIC ENERGY   VIRIAL THEOREM ACCURACY
   6.0  11   -3.768480057E+01  3.769831118E+01 -1.999641612E+00  2.0E-06

 NUCLEAR CHARGE  7.0  SYMMETRY SPECIES            S    P
 N. ELECTRONS    7.0  NUMBER OF PRIMITIVE GTOS   11    5
                      NUMBER OF CONTRACTED GTOS   4    3
                      NUMBER OF CLOSED SHELLS     2    0
                      OPEN SHELL OCCUPATION       0    3

  ZNUC SCFIT  TOTAL HF ENERGY   KINETIC ENERGY   VIRIAL THEOREM ACCURACY
   7.0  11   -5.439473665E+01  5.441433682E+01 -1.999639798E+00  3.6E-06

 AAAAAAAAAAAAAAAAAAAAAAAAAAAAAAAAAAAAAAAAAAAAAAAAAAAAAAAAAAAAAAAAAAAAAAAAAAAAAAA

 CHARGE NORMALIZATION FACTOR   1.00000000
 TOTAL ATOMIC CHARGES:
   1.0000000   1.0000000   1.0000000   1.0000000   1.0000000   1.0000000
   1.0000000   1.0000000   1.0000000   1.0000000   1.0000000   1.0000000
   1.0000000   1.0000000   1.0000000   1.0000000   1.0000000   1.0000000
   1.0000000   1.0000000   1.0000000   1.0000000   1.0000000   1.0000000
   1.0000000   1.0000000   1.0000000   1.0000000   1.0000000   1.0000000
   1.0000000   1.0000000   1.0000000   1.0000000   1.0000000   1.0000000
   1.0000000   1.0000000   1.0000000   1.0000000   1.0000000   1.0000000
   1.0000000   1.0000000   1.0000000   1.0000000   1.0000000   1.0000000
   1.0000000   1.0000000   1.0000000   1.0000000   1.0000000   1.0000000
   1.0000000   1.0000000   1.0000000   1.0000000   1.0000000   1.0000000
  20.0000000  20.0000000  20.0000000  20.0000000  20.0000000  20.0000000
   6.0000000   6.0000000   6.0000000   6.0000000   6.0000000   6.0000000
   6.0000000   6.0000000   6.0000000   6.0000000   6.0000000   6.0000000
   6.0000000   6.0000000   6.0000000   6.0000000   6.0000000   6.0000000
   6.0000000   6.0000000   6.0000000   6.0000000   6.0000000   6.0000000
   6.0000000   6.0000000   6.0000000   6.0000000   6.0000000   6.0000000
   6.0000000   6.0000000   6.0000000   6.0000000   6.0000000   6.0000000
   7.0000000   7.0000000   7.0000000   7.0000000   7.0000000   7.0000000
   7.0000000   7.0000000   7.0000000   7.0000000   7.0000000   7.0000000
   6.0000000   6.0000000   6.0000000   6.0000000   6.0000000   6.0000000
   6.0000000   6.0000000   6.0000000   6.0000000   6.0000000   6.0000000
   7.0000000   7.0000000   7.0000000   7.0000000   7.0000000   7.0000000
   7.0000000   7.0000000   7.0000000   7.0000000   7.0000000   7.0000000
 TTTTTTTTTTTTTTTTTTTTTTTTTTTTTT MOQGAD      TELAPSE     1095.77 TCPU      451.77
 TTTTTTTTTTTTTTTTTTTTTTTTTTTTTT SHELLXN     TELAPSE     1099.74 TCPU      455.43
 TTTTTTTTTTTTTTTTTTTTTTTTTTTTTT MONMO3      TELAPSE     1100.83 TCPU      456.52
 NUMERICALLY INTEGRATED DENSITY    636.0000044082
 TTTTTTTTTTTTTTTTTTTTTTTTTTTTTT NUMDFT      TELAPSE     1103.52 TCPU      459.21
 CYC   0 ETOT(AU) -4.203298002639E+03 DETOT -4.20E+03 tst  7.87E-16 PX  1.00E+00
 TTTTTTTTTTTTTTTTTTTTTTTTTTTTTT DIIS        TELAPSE     1103.66 TCPU      459.35
 TTTTTTTTTTTTTTTTTTTTTTTTTTTTTT FDIK        TELAPSE     1109.76 TCPU      465.12
 INSULATING STATE
 TOP OF VALENCE BANDS -    BAND    318; K    5; EIG -3.1638772E-01 AU
 TOP OF VALENCE BANDS -    BAND    318; K    1; EIG -3.1653393E-01 AU
 BOTTOM OF VIRTUAL BANDS - BAND    319; K    2; EIG -9.9021525E-02 AU
 INDIRECT ENERGY BAND GAP:   5.9148 eV
 BOTTOM OF VIRTUAL BANDS - BAND    319; K    1; EIG -9.8845679E-02 AU
 TTTTTTTTTTTTTTTTTTTTTTTTTTTTTT PDIG        TELAPSE     1109.97 TCPU      465.33
 CHARGE NORMALIZATION FACTOR   1.00000000
 TOTAL ATOMIC CHARGES:
   0.7859895   0.7859895   0.7859895   0.7859895   0.7859895   0.7859894
   0.7859895   0.7859894   0.7859895   0.7859894   0.7859895   0.7859894
   0.7857040   0.7857040   0.7857040   0.7857040   0.7857039   0.7857040
   0.7857039   0.7857040   0.7857039   0.7857040   0.7857039   0.7857040
   0.7370835   0.7370835   0.7370835   0.7370835   0.7370834   0.7370834
   0.7370834   0.7370834   0.7370834   0.7370834   0.7370834   0.7370834
   0.7516050   0.7516050   0.7516050   0.7516050   0.7516050   0.7516050
   0.7516050   0.7516050   0.7516050   0.7516050   0.7516050   0.7516050
   0.7519913   0.7519913   0.7519913   0.7519913   0.7519913   0.7519913
   0.7519913   0.7519913   0.7519913   0.7519913   0.7519913   0.7519913
  18.1913470  18.1913470  18.1913469  18.1913465  18.1913469  18.1913465
   5.5386699   5.5386699   5.5386699   5.5386699   5.5386700   5.5386701
   5.5386700   5.5386701   5.5386700   5.5386701   5.5386700   5.5386701
   6.2051346   6.2051346   6.2051346   6.2051346   6.2051347   6.2051347
   6.2051347   6.2051347   6.2051347   6.2051347   6.2051347   6.2051347
   6.7128337   6.7128337   6.7128337   6.7128337   6.7128337   6.7128338
   6.7128337   6.7128338   6.7128337   6.7128338   6.7128337   6.7128338
   7.7151522   7.7151522   7.7151522   7.7151522   7.7151523   7.7151521
   7.7151523   7.7151521   7.7151523   7.7151521   7.7151523   7.7151521
   6.2045378   6.2045378   6.2045378   6.2045378   6.2045377   6.2045378
   6.2045377   6.2045378   6.2045377   6.2045378   6.2045377   6.2045378
   7.7156252   7.7156252   7.7156252   7.7156252   7.7156252   7.7156252
   7.7156252   7.7156252   7.7156252   7.7156252   7.7156252   7.7156252
 TTTTTTTTTTTTTTTTTTTTTTTTTTTTTT MOQGAD      TELAPSE     1109.99 TCPU      465.34
 TTTTTTTTTTTTTTTTTTTTTTTTTTTTTT SHELLXN     TELAPSE     1118.61 TCPU      469.44
 TTTTTTTTTTTTTTTTTTTTTTTTTTTTTT MONMO3      TELAPSE     1127.62 TCPU      478.45
 NUMERICALLY INTEGRATED DENSITY    636.0000038688
 TTTTTTTTTTTTTTTTTTTTTTTTTTTTTT NUMDFT      TELAPSE     1132.70 TCPU      483.53
 CYC   1 ETOT(AU) -4.185432782996E+03 DETOT  1.79E+01 tst  0.00E+00 PX  1.00E+00
 TTTTTTTTTTTTTTTTTTTTTTTTTTTTTT DIIS        TELAPSE     1132.85 TCPU      483.68
 DIIS TEST: 0.13283E+02 AT SCF   CYCLE   1 - MIX   30 %
 TTTTTTTTTTTTTTTTTTTTTTTTTTTTTT FDIK        TELAPSE     1135.89 TCPU      486.30
 INSULATING STATE
 TOP OF VALENCE BANDS -    BAND    318; K    5; EIG -1.6012921E-01 AU
 TOP OF VALENCE BANDS -    BAND    318; K    1; EIG -1.6035886E-01 AU
 BOTTOM OF VIRTUAL BANDS - BAND    319; K    1; EIG -3.5847591E-02 AU
 INDIRECT ENERGY BAND GAP:   3.3819 eV
 TTTTTTTTTTTTTTTTTTTTTTTTTTTTTT PDIG        TELAPSE     1136.09 TCPU      486.50
 CHARGE NORMALIZATION FACTOR   1.00000000
 TOTAL ATOMIC CHARGES:
   0.9784777   0.9784777   0.9784777   0.9784777   0.9790758   0.9785833
   0.9790758   0.9785833   0.9790758   0.9785833   0.9790758   0.9785833
   0.9785901   0.9785901   0.9785901   0.9785901   0.9781663   0.9786993
   0.9781663   0.9786993   0.9781663   0.9786993   0.9781663   0.9786993
   0.9349501   0.9349501   0.9349501   0.9349501   0.9352830   0.9354485
   0.9352830   0.9354485   0.9352830   0.9354485   0.9352830   0.9354485
   0.9522642   0.9522642   0.9522642   0.9522642   0.9517192   0.9519281
   0.9517192   0.9519281   0.9517192   0.9519281   0.9517192   0.9519281
   0.9537473   0.9537473   0.9537473   0.9537473   0.9535912   0.9535044
   0.9535912   0.9535044   0.9535912   0.9535044   0.9535912   0.9535044
  19.2837925  19.2837925  19.2844548  19.2855718  19.2844548  19.2855718
   5.7322193   5.7322193   5.7322193   5.7322193   5.7337903   5.7320995
   5.7337903   5.7320995   5.7337903   5.7320995   5.7337903   5.7320995
   5.9073688   5.9073688   5.9073688   5.9073688   5.9064662   5.9061451
   5.9064662   5.9061451   5.9064662   5.9061451   5.9064662   5.9061451
   6.0955969   6.0955969   6.0955969   6.0955969   6.0955674   6.0958135
   6.0955674   6.0958135   6.0955674   6.0958135   6.0955674   6.0958135
   7.4596067   7.4596067   7.4596067   7.4596067   7.4596084   7.4590832
   7.4596084   7.4590832   7.4596084   7.4590832   7.4596084   7.4590832
   5.9071542   5.9071542   5.9071542   5.9071542   5.9081579   5.9075391
   5.9081579   5.9075391   5.9081579   5.9075391   5.9081579   5.9075391
   7.4576663   7.4576663   7.4576663   7.4576663   7.4569547   7.4582246
   7.4569547   7.4582246   7.4569547   7.4582246   7.4569547   7.4582246
 TTTTTTTTTTTTTTTTTTTTTTTTTTTTTT MOQGAD      TELAPSE     1136.10 TCPU      486.51
 TTTTTTTTTTTTTTTTTTTTTTTTTTTTTT SHELLXN     TELAPSE     1141.16 TCPU      490.62
 TTTTTTTTTTTTTTTTTTTTTTTTTTTTTT MONMO3      TELAPSE     1142.25 TCPU      491.71
 NUMERICALLY INTEGRATED DENSITY    636.0000184127
 TTTTTTTTTTTTTTTTTTTTTTTTTTTTTT NUMDFT      TELAPSE     1147.08 TCPU      496.55
 CYC   2 ETOT(AU) -4.186630790276E+03 DETOT -1.20E+00 tst  9.51E-03 PX  3.58E-01
 TTTTTTTTTTTTTTTTTTTTTTTTTTTTTT DIIS        TELAPSE     1147.26 TCPU      496.73
 DIIS TEST: 0.60169E+01 AT SCF   CYCLE   2 - DIIS ACTIVE - HISTORY:     2 CYCLES
 TTTTTTTTTTTTTTTTTTTTTTTTTTTTTT FDIK        TELAPSE     1149.51 TCPU      498.31
 INSULATING STATE
 TOP OF VALENCE BANDS -    BAND    318; K    5; EIG -1.9054188E-01 AU
 TOP OF VALENCE BANDS -    BAND    318; K    1; EIG -1.9070872E-01 AU
 BOTTOM OF VIRTUAL BANDS - BAND    319; K    1; EIG -2.5885867E-02 AU
 INDIRECT ENERGY BAND GAP:   4.4805 eV
 TTTTTTTTTTTTTTTTTTTTTTTTTTTTTT PDIG        TELAPSE     1149.65 TCPU      498.44
 CHARGE NORMALIZATION FACTOR   1.00000000
 TOTAL ATOMIC CHARGES:
   0.8874769   0.8874769   0.8874769   0.8874769   0.8874112   0.8873826
   0.8874112   0.8873826   0.8874112   0.8873826   0.8874112   0.8873826
   0.8868162   0.8868162   0.8868162   0.8868162   0.8872865   0.8871170
   0.8872865   0.8871170   0.8872865   0.8871170   0.8872865   0.8871170
   0.8795867   0.8795867   0.8795867   0.8795867   0.8796249   0.8798819
   0.8796249   0.8798819   0.8796249   0.8798819   0.8796249   0.8798819
   0.8967121   0.8967121   0.8967121   0.8967121   0.8970079   0.8965450
   0.8970079   0.8965450   0.8970079   0.8965450   0.8970079   0.8965450
   0.8972215   0.8972215   0.8972215   0.8972215   0.8970563   0.8970182
   0.8970563   0.8970182   0.8970563   0.8970182   0.8970563   0.8970182
  18.7633405  18.7633405  18.7630869  18.7631334  18.7630869  18.7631334
   5.5483934   5.5483934   5.5483934   5.5483934   5.5479963   5.5481225
   5.5479963   5.5481225   5.5479963   5.5481225   5.5479963   5.5481225
   6.0496399   6.0496399   6.0496399   6.0496399   6.0496021   6.0502296
   6.0496021   6.0502296   6.0496021   6.0502296   6.0496021   6.0502296
   6.2343787   6.2343787   6.2343787   6.2343787   6.2347351   6.2348747
   6.2347351   6.2348747   6.2347351   6.2348747   6.2347351   6.2348747
   7.6430956   7.6430956   7.6430956   7.6430956   7.6431761   7.6432687
   7.6431761   7.6432687   7.6431761   7.6432687   7.6431761   7.6432687
   6.0496761   6.0496761   6.0496761   6.0496761   6.0493821   6.0486808
   6.0493821   6.0486808   6.0493821   6.0486808   6.0493821   6.0486808
   7.6451081   7.6451081   7.6451081   7.6451081   7.6450782   7.6456369
   7.6450782   7.6456369   7.6450782   7.6456369   7.6450782   7.6456369
 TTTTTTTTTTTTTTTTTTTTTTTTTTTTTT MOQGAD      TELAPSE     1149.66 TCPU      498.46
 TTTTTTTTTTTTTTTTTTTTTTTTTTTTTT SHELLXN     TELAPSE     1154.26 TCPU      502.56
 TTTTTTTTTTTTTTTTTTTTTTTTTTTTTT MONMO3      TELAPSE     1155.38 TCPU      503.69
 NUMERICALLY INTEGRATED DENSITY    636.0000154101
 TTTTTTTTTTTTTTTTTTTTTTTTTTTTTT NUMDFT      TELAPSE     1160.20 TCPU      508.51
 CYC   3 ETOT(AU) -4.187405079762E+03 DETOT -7.74E-01 tst  2.40E-03 PX  1.77E-01
 TTTTTTTTTTTTTTTTTTTTTTTTTTTTTT DIIS        TELAPSE     1160.44 TCPU      508.75
 DIIS TEST: 0.38995E+00 AT SCF   CYCLE   3 - DIIS ACTIVE - HISTORY:     3 CYCLES
 TTTTTTTTTTTTTTTTTTTTTTTTTTTTTT FDIK        TELAPSE     1163.55 TCPU      511.52
 INSULATING STATE
 TOP OF VALENCE BANDS -    BAND    318; K    5; EIG -1.9246861E-01 AU
 TOP OF VALENCE BANDS -    BAND    318; K    1; EIG -1.9263235E-01 AU
 BOTTOM OF VIRTUAL BANDS - BAND    319; K    1; EIG -2.8265896E-02 AU
 INDIRECT ENERGY BAND GAP:   4.4682 eV
 TTTTTTTTTTTTTTTTTTTTTTTTTTTTTT PDIG        TELAPSE     1163.69 TCPU      511.66
 CHARGE NORMALIZATION FACTOR   1.00000000
 TOTAL ATOMIC CHARGES:
   0.8910736   0.8910736   0.8910736   0.8910736   0.8910889   0.8911341
   0.8910889   0.8911341   0.8910889   0.8911341   0.8910889   0.8911341
   0.8909412   0.8909412   0.8909412   0.8909412   0.8909827   0.8910210
   0.8909827   0.8910210   0.8909827   0.8910210   0.8909827   0.8910210
   0.8633528   0.8633528   0.8633528   0.8633528   0.8633331   0.8633372
   0.8633331   0.8633372   0.8633331   0.8633372   0.8633331   0.8633372
   0.8747495   0.8747495   0.8747495   0.8747495   0.8747804   0.8748174
   0.8747804   0.8748174   0.8747804   0.8748174   0.8747804   0.8748174
   0.8757785   0.8757785   0.8757785   0.8757785   0.8757850   0.8758329
   0.8757850   0.8758329   0.8757850   0.8758329   0.8757850   0.8758329
  18.8203276  18.8203276  18.8203032  18.8202850  18.8203032  18.8202850
   5.6600272   5.6600272   5.6600272   5.6600272   5.6600161   5.6597121
   5.6600161   5.6597121   5.6600161   5.6597121   5.6600161   5.6597121
   6.0417749   6.0417749   6.0417749   6.0417749   6.0417652   6.0417457
   6.0417652   6.0417457   6.0417652   6.0417457   6.0417652   6.0417457
   6.3075723   6.3075723   6.3075723   6.3075723   6.3076385   6.3075929
   6.3076385   6.3075929   6.3076385   6.3075929   6.3076385   6.3075929
   7.5725418   7.5725418   7.5725418   7.5725418   7.5724718   7.5724413
   7.5724718   7.5724413   7.5724718   7.5724413   7.5724718   7.5724413
   6.0405645   6.0405645   6.0405645   6.0405645   6.0404823   6.0404650
   6.0404823   6.0404650   6.0404823   6.0404650   6.0404823   6.0404650
   7.5715087   7.5715087   7.5715087   7.5715087   7.5714925   7.5717209
   7.5714925   7.5717209   7.5714925   7.5717209   7.5714925   7.5717209
 TTTTTTTTTTTTTTTTTTTTTTTTTTTTTT MOQGAD      TELAPSE     1163.70 TCPU      511.67
 TTTTTTTTTTTTTTTTTTTTTTTTTTTTTT SHELLXN     TELAPSE     1168.67 TCPU      515.78
 TTTTTTTTTTTTTTTTTTTTTTTTTTTTTT MONMO3      TELAPSE     1169.69 TCPU      516.80
 NUMERICALLY INTEGRATED DENSITY    636.0000147767
 TTTTTTTTTTTTTTTTTTTTTTTTTTTTTT NUMDFT      TELAPSE     1174.52 TCPU      521.62
 CYC   4 ETOT(AU) -4.187448014848E+03 DETOT -4.29E-02 tst  1.48E-04 PX  2.36E-02
 TTTTTTTTTTTTTTTTTTTTTTTTTTTTTT DIIS        TELAPSE     1175.37 TCPU      522.48
 DIIS TEST: 0.40564E-01 AT SCF   CYCLE   4 - DIIS ACTIVE - HISTORY:     4 CYCLES
 TTTTTTTTTTTTTTTTTTTTTTTTTTTTTT FDIK        TELAPSE     1178.18 TCPU      524.71
 INSULATING STATE
 TOP OF VALENCE BANDS -    BAND    318; K    5; EIG -1.9367570E-01 AU
 TOP OF VALENCE BANDS -    BAND    318; K    1; EIG -1.9384152E-01 AU
 BOTTOM OF VIRTUAL BANDS - BAND    319; K    1; EIG -3.0197669E-02 AU
 INDIRECT ENERGY BAND GAP:   4.4485 eV
 TTTTTTTTTTTTTTTTTTTTTTTTTTTTTT PDIG        TELAPSE     1178.32 TCPU      524.85
 CHARGE NORMALIZATION FACTOR   1.00000000
 TOTAL ATOMIC CHARGES:
   0.8887967   0.8887967   0.8887967   0.8887967   0.8887438   0.8887853
   0.8887438   0.8887853   0.8887438   0.8887853   0.8887438   0.8887853
   0.8885357   0.8885357   0.8885357   0.8885357   0.8885650   0.8885955
   0.8885650   0.8885955   0.8885650   0.8885955   0.8885650   0.8885955
   0.8648174   0.8648174   0.8648174   0.8648174   0.8648428   0.8648041
   0.8648428   0.8648041   0.8648428   0.8648041   0.8648428   0.8648041
   0.8796427   0.8796427   0.8796427   0.8796427   0.8796449   0.8796315
   0.8796449   0.8796315   0.8796449   0.8796315   0.8796449   0.8796315
   0.8807058   0.8807058   0.8807058   0.8807058   0.8806798   0.8806993
   0.8806798   0.8806993   0.8806798   0.8806993   0.8806798   0.8806993
  18.8130565  18.8130565  18.8130852  18.8131254  18.8130852  18.8131254
   5.6185161   5.6185161   5.6185161   5.6185161   5.6185018   5.6185682
   5.6185018   5.6185682   5.6185018   5.6185682   5.6185018   5.6185682
   6.0508030   6.0508030   6.0508030   6.0508030   6.0507803   6.0508044
   6.0507803   6.0508044   6.0507803   6.0508044   6.0507803   6.0508044
   6.2974557   6.2974557   6.2974557   6.2974557   6.2974281   6.2975442
   6.2974281   6.2975442   6.2974281   6.2975442   6.2974281   6.2975442
   7.5863998   7.5863998   7.5863998   7.5863998   7.5864899   7.5864739
   7.5864899   7.5864739   7.5864899   7.5864739   7.5864899   7.5864739
   6.0499861   6.0499861   6.0499861   6.0499861   6.0500083   6.0498903
   6.0500083   6.0498903   6.0500083   6.0498903   6.0500083   6.0498903
   7.5877843   7.5877843   7.5877843   7.5877843   7.5877767   7.5876648
   7.5877767   7.5876648   7.5877767   7.5876648   7.5877767   7.5876648
 TTTTTTTTTTTTTTTTTTTTTTTTTTTTTT MOQGAD      TELAPSE     1178.33 TCPU      524.86
 TTTTTTTTTTTTTTTTTTTTTTTTTTTTTT SHELLXN     TELAPSE     1182.81 TCPU      528.97
 TTTTTTTTTTTTTTTTTTTTTTTTTTTTTT MONMO3      TELAPSE     1183.88 TCPU      530.04
 NUMERICALLY INTEGRATED DENSITY    636.0000150604
 TTTTTTTTTTTTTTTTTTTTTTTTTTTTTT NUMDFT      TELAPSE     1188.69 TCPU      534.85
 CYC   5 ETOT(AU) -4.187452333494E+03 DETOT -4.32E-03 tst  2.43E-05 PX  4.55E-03
 TTTTTTTTTTTTTTTTTTTTTTTTTTTTTT DIIS        TELAPSE     1190.08 TCPU      536.24
 DIIS TEST: 0.51920E-02 AT SCF   CYCLE   5 - DIIS ACTIVE - HISTORY:     5 CYCLES
 TTTTTTTTTTTTTTTTTTTTTTTTTTTTTT FDIK        TELAPSE     1192.39 TCPU      538.21
 INSULATING STATE
 TOP OF VALENCE BANDS -    BAND    318; K    5; EIG -1.9467592E-01 AU
 TOP OF VALENCE BANDS -    BAND    318; K    1; EIG -1.9483991E-01 AU
 BOTTOM OF VIRTUAL BANDS - BAND    319; K    1; EIG -3.0764190E-02 AU
 INDIRECT ENERGY BAND GAP:   4.4603 eV
 TTTTTTTTTTTTTTTTTTTTTTTTTTTTTT PDIG        TELAPSE     1192.52 TCPU      538.34
 CHARGE NORMALIZATION FACTOR   1.00000000
 TOTAL ATOMIC CHARGES:
   0.8882155   0.8882155   0.8882155   0.8882155   0.8882290   0.8882278
   0.8882290   0.8882278   0.8882290   0.8882278   0.8882290   0.8882278
   0.8881093   0.8881093   0.8881093   0.8881093   0.8881146   0.8881062
   0.8881146   0.8881062   0.8881146   0.8881062   0.8881146   0.8881062
   0.8670348   0.8670348   0.8670348   0.8670348   0.8670470   0.8670527
   0.8670470   0.8670527   0.8670470   0.8670527   0.8670470   0.8670527
   0.8788030   0.8788030   0.8788030   0.8788030   0.8787861   0.8788006
   0.8787861   0.8788006   0.8787861   0.8788006   0.8787861   0.8788006
   0.8798209   0.8798209   0.8798209   0.8798209   0.8798184   0.8798156
   0.8798184   0.8798156   0.8798184   0.8798156   0.8798184   0.8798156
  18.8085588  18.8085588  18.8085542  18.8085630  18.8085542  18.8085630
   5.6369546   5.6369546   5.6369546   5.6369546   5.6369428   5.6368568
   5.6369428   5.6368568   5.6369428   5.6368568   5.6369428   5.6368568
   6.0473877   6.0473877   6.0473877   6.0473877   6.0473183   6.0472725
   6.0473183   6.0472725   6.0473183   6.0472725   6.0473183   6.0472725
   6.2934712   6.2934712   6.2934712   6.2934712   6.2934746   6.2934834
   6.2934746   6.2934834   6.2934746   6.2934834   6.2934746   6.2934834
   7.5850385   7.5850385   7.5850385   7.5850385   7.5850449   7.5849945
   7.5850449   7.5849945   7.5850449   7.5849945   7.5850449   7.5849945
   6.0458812   6.0458812   6.0458812   6.0458812   6.0459653   6.0460494
   6.0459653   6.0460494   6.0459653   6.0460494   6.0459653   6.0460494
   7.5849938   7.5849938   7.5849938   7.5849938   7.5849771   7.5850742
   7.5849771   7.5850742   7.5849771   7.5850742   7.5849771   7.5850742
 TTTTTTTTTTTTTTTTTTTTTTTTTTTTTT MOQGAD      TELAPSE     1192.53 TCPU      538.36
 TTTTTTTTTTTTTTTTTTTTTTTTTTTTTT SHELLXN     TELAPSE     1198.71 TCPU      542.47
 TTTTTTTTTTTTTTTTTTTTTTTTTTTTTT MONMO3      TELAPSE     1199.59 TCPU      543.34
 NUMERICALLY INTEGRATED DENSITY    636.0000148861
 TTTTTTTTTTTTTTTTTTTTTTTTTTTTTT NUMDFT      TELAPSE     1204.40 TCPU      548.15
 CYC   6 ETOT(AU) -4.187452955990E+03 DETOT -6.22E-04 tst  3.15E-06 PX  3.71E-03
 TTTTTTTTTTTTTTTTTTTTTTTTTTTTTT DIIS        TELAPSE     1204.60 TCPU      548.35
 DIIS TEST: 0.11678E-02 AT SCF   CYCLE   6 - DIIS ACTIVE - HISTORY:     6 CYCLES
 TTTTTTTTTTTTTTTTTTTTTTTTTTTTTT FDIK        TELAPSE     1206.57 TCPU      549.92
 INSULATING STATE
 TOP OF VALENCE BANDS -    BAND    318; K    5; EIG -1.9467649E-01 AU
 TOP OF VALENCE BANDS -    BAND    318; K    1; EIG -1.9484158E-01 AU
 BOTTOM OF VIRTUAL BANDS - BAND    319; K    1; EIG -3.0755711E-02 AU
 INDIRECT ENERGY BAND GAP:   4.4605 eV
 TTTTTTTTTTTTTTTTTTTTTTTTTTTTTT PDIG        TELAPSE     1206.71 TCPU      550.06
 CHARGE NORMALIZATION FACTOR   1.00000000
 TOTAL ATOMIC CHARGES:
   0.8880695   0.8880695   0.8880695   0.8880695   0.8880665   0.8880688
   0.8880665   0.8880688   0.8880665   0.8880688   0.8880665   0.8880688
   0.8879075   0.8879075   0.8879075   0.8879075   0.8879108   0.8879190
   0.8879108   0.8879190   0.8879108   0.8879190   0.8879108   0.8879190
   0.8666030   0.8666030   0.8666030   0.8666030   0.8666023   0.8666062
   0.8666023   0.8666062   0.8666023   0.8666062   0.8666023   0.8666062
   0.8789574   0.8789574   0.8789574   0.8789574   0.8789565   0.8789510
   0.8789565   0.8789510   0.8789565   0.8789510   0.8789565   0.8789510
   0.8799438   0.8799438   0.8799438   0.8799438   0.8799452   0.8799506
   0.8799452   0.8799506   0.8799452   0.8799506   0.8799452   0.8799506
  18.8141446  18.8141446  18.8141163  18.8141228  18.8141163  18.8141228
   5.6325135   5.6325135   5.6325135   5.6325135   5.6325126   5.6325208
   5.6325126   5.6325208   5.6325126   5.6325208   5.6325126   5.6325208
   6.0506901   6.0506901   6.0506901   6.0506901   6.0506668   6.0507222
   6.0506668   6.0507222   6.0506668   6.0507222   6.0506668   6.0507222
   6.2956103   6.2956103   6.2956103   6.2956103   6.2956038   6.2955948
   6.2956038   6.2955948   6.2956038   6.2955948   6.2956038   6.2955948
   7.5809544   7.5809544   7.5809544   7.5809544   7.5809817   7.5810709
   7.5809817   7.5810709   7.5809817   7.5810709   7.5809817   7.5810709
   6.0497911   6.0497911   6.0497911   6.0497911   6.0498024   6.0497354
   6.0498024   6.0497354   6.0498024   6.0497354   6.0498024   6.0497354
   7.5818963   7.5818963   7.5818963   7.5818963   7.5818855   7.5817974
   7.5818855   7.5817974   7.5818855   7.5817974   7.5818855   7.5817974
 TTTTTTTTTTTTTTTTTTTTTTTTTTTTTT MOQGAD      TELAPSE     1206.73 TCPU      550.07
 TTTTTTTTTTTTTTTTTTTTTTTTTTTTTT SHELLXN     TELAPSE     1218.17 TCPU      554.12
 TTTTTTTTTTTTTTTTTTTTTTTTTTTTTT MONMO3      TELAPSE     1220.53 TCPU      556.48
 NUMERICALLY INTEGRATED DENSITY    636.0000149468
 TTTTTTTTTTTTTTTTTTTTTTTTTTTTTT NUMDFT      TELAPSE     1225.52 TCPU      561.47
 CYC   7 ETOT(AU) -4.187453078634E+03 DETOT -1.23E-04 tst  4.88E-07 PX  2.60E-03
 TTTTTTTTTTTTTTTTTTTTTTTTTTTTTT DIIS        TELAPSE     1226.06 TCPU      562.02
 DIIS TEST: 0.20611E-03 AT SCF   CYCLE   7 - DIIS ACTIVE - HISTORY:     7 CYCLES
 TTTTTTTTTTTTTTTTTTTTTTTTTTTTTT FDIK        TELAPSE     1228.57 TCPU      564.19
 INSULATING STATE
 TOP OF VALENCE BANDS -    BAND    318; K    5; EIG -1.9467551E-01 AU
 TOP OF VALENCE BANDS -    BAND    318; K    1; EIG -1.9484026E-01 AU
 BOTTOM OF VIRTUAL BANDS - BAND    319; K    1; EIG -3.1052439E-02 AU
 INDIRECT ENERGY BAND GAP:   4.4524 eV
 TTTTTTTTTTTTTTTTTTTTTTTTTTTTTT PDIG        TELAPSE     1228.71 TCPU      564.33
 CHARGE NORMALIZATION FACTOR   1.00000000
 TOTAL ATOMIC CHARGES:
   0.8881953   0.8881953   0.8881953   0.8881953   0.8881964   0.8882007
   0.8881964   0.8882007   0.8881964   0.8882007   0.8881964   0.8882007
   0.8880821   0.8880821   0.8880821   0.8880821   0.8880842   0.8880804
   0.8880842   0.8880804   0.8880842   0.8880804   0.8880842   0.8880804
   0.8662898   0.8662898   0.8662898   0.8662898   0.8662923   0.8662897
   0.8662923   0.8662897   0.8662923   0.8662897   0.8662923   0.8662897
   0.8786734   0.8786734   0.8786734   0.8786734   0.8786755   0.8786806
   0.8786755   0.8786806   0.8786755   0.8786806   0.8786755   0.8786806
   0.8796777   0.8796777   0.8796777   0.8796777   0.8796753   0.8796707
   0.8796753   0.8796707   0.8796753   0.8796707   0.8796753   0.8796707
  18.8139966  18.8139966  18.8139980  18.8139980  18.8139980  18.8139980
   5.6322470   5.6322470   5.6322470   5.6322470   5.6322270   5.6322339
   5.6322270   5.6322339   5.6322270   5.6322339   5.6322270   5.6322339
   6.0491109   6.0491109   6.0491109   6.0491109   6.0491196   6.0490613
   6.0491196   6.0490613   6.0491196   6.0490613   6.0491196   6.0490613
   6.2962095   6.2962095   6.2962095   6.2962095   6.2962134   6.2962148
   6.2962134   6.2962148   6.2962134   6.2962148   6.2962134   6.2962148
   7.5832151   7.5832151   7.5832151   7.5832151   7.5832006   7.5831276
   7.5832006   7.5831276   7.5832006   7.5831276   7.5832006   7.5831276
   6.0478310   6.0478310   6.0478310   6.0478310   6.0478384   6.0478882
   6.0478384   6.0478882   6.0478384   6.0478882   6.0478384   6.0478882
   7.5834650   7.5834650   7.5834650   7.5834650   7.5834854   7.5835508
   7.5834854   7.5835508   7.5834854   7.5835508   7.5834854   7.5835508
 TTTTTTTTTTTTTTTTTTTTTTTTTTTTTT MOQGAD      TELAPSE     1228.72 TCPU      564.34
 TTTTTTTTTTTTTTTTTTTTTTTTTTTTTT SHELLXN     TELAPSE     1233.48 TCPU      568.45
 TTTTTTTTTTTTTTTTTTTTTTTTTTTTTT MONMO3      TELAPSE     1239.20 TCPU      574.16
 NUMERICALLY INTEGRATED DENSITY    636.0000149559
 TTTTTTTTTTTTTTTTTTTTTTTTTTTTTT NUMDFT      TELAPSE     1244.02 TCPU      578.99
 CYC   8 ETOT(AU) -4.187453102455E+03 DETOT -2.38E-05 tst  1.44E-07 PX  5.21E-04
 TTTTTTTTTTTTTTTTTTTTTTTTTTTTTT DIIS        TELAPSE     1245.37 TCPU      580.34
 DIIS TEST: 0.45493E-04 AT SCF   CYCLE   8 - DIIS ACTIVE - HISTORY:     8 CYCLES
 TTTTTTTTTTTTTTTTTTTTTTTTTTTTTT FDIK        TELAPSE     1247.48 TCPU      581.16
 INSULATING STATE
 TOP OF VALENCE BANDS -    BAND    318; K    5; EIG -1.9475989E-01 AU
 TOP OF VALENCE BANDS -    BAND    318; K    1; EIG -1.9492472E-01 AU
 BOTTOM OF VIRTUAL BANDS - BAND    319; K    1; EIG -3.0975747E-02 AU
 INDIRECT ENERGY BAND GAP:   4.4568 eV
 TTTTTTTTTTTTTTTTTTTTTTTTTTTTTT PDIG        TELAPSE     1247.62 TCPU      581.29
 CHARGE NORMALIZATION FACTOR   1.00000000
 TOTAL ATOMIC CHARGES:
   0.8881043   0.8881043   0.8881043   0.8881043   0.8881017   0.8881007
   0.8881017   0.8881007   0.8881017   0.8881007   0.8881017   0.8881007
   0.8879625   0.8879625   0.8879625   0.8879625   0.8879607   0.8879652
   0.8879607   0.8879652   0.8879607   0.8879652   0.8879607   0.8879652
   0.8664350   0.8664350   0.8664350   0.8664350   0.8664330   0.8664340
   0.8664330   0.8664340   0.8664330   0.8664340   0.8664330   0.8664340
   0.8788203   0.8788203   0.8788203   0.8788203   0.8788187   0.8788135
   0.8788187   0.8788135   0.8788187   0.8788135   0.8788187   0.8788135
   0.8798122   0.8798122   0.8798122   0.8798122   0.8798122   0.8798201
   0.8798122   0.8798201   0.8798122   0.8798201   0.8798122   0.8798201
  18.8134954  18.8134954  18.8134946  18.8134905  18.8134946  18.8134905
   5.6327938   5.6327938   5.6327938   5.6327938   5.6328033   5.6327924
   5.6328033   5.6327924   5.6328033   5.6327924   5.6328033   5.6327924
   6.0496952   6.0496952   6.0496952   6.0496952   6.0496923   6.0497427
   6.0496923   6.0497427   6.0496923   6.0497427   6.0496923   6.0497427
   6.2955981   6.2955981   6.2955981   6.2955981   6.2956007   6.2955984
   6.2956007   6.2955984   6.2956007   6.2955984   6.2956007   6.2955984
   7.5823009   7.5823009   7.5823009   7.5823009   7.5823186   7.5823937
   7.5823186   7.5823937   7.5823186   7.5823937   7.5823186   7.5823937
   6.0486703   6.0486703   6.0486703   6.0486703   6.0486573   6.0486146
   6.0486573   6.0486146   6.0486573   6.0486146   6.0486573   6.0486146
   7.5830642   7.5830642   7.5830642   7.5830642   7.5830493   7.5829802
   7.5830493   7.5829802   7.5830493   7.5829802   7.5830493   7.5829802
 TTTTTTTTTTTTTTTTTTTTTTTTTTTTTT MOQGAD      TELAPSE     1247.63 TCPU      581.31
 TTTTTTTTTTTTTTTTTTTTTTTTTTTTTT SHELLXN     TELAPSE     1252.44 TCPU      585.42
 TTTTTTTTTTTTTTTTTTTTTTTTTTTTTT MONMO3      TELAPSE     1260.93 TCPU      593.91
 NUMERICALLY INTEGRATED DENSITY    636.0000149504
 TTTTTTTTTTTTTTTTTTTTTTTTTTTTTT NUMDFT      TELAPSE     1265.80 TCPU      598.78
 CYC   9 ETOT(AU) -4.187453106809E+03 DETOT -4.35E-06 tst  1.69E-08 PX  2.26E-04
 TTTTTTTTTTTTTTTTTTTTTTTTTTTTTT DIIS        TELAPSE     1271.93 TCPU      604.91
 DIIS TEST: 0.23734E-05 AT SCF   CYCLE   9 - DIIS ACTIVE - HISTORY:     9 CYCLES
 TTTTTTTTTTTTTTTTTTTTTTTTTTTTTT FDIK        TELAPSE     1274.68 TCPU      606.93
 INSULATING STATE
 TOP OF VALENCE BANDS -    BAND    318; K    5; EIG -1.9474077E-01 AU
 TOP OF VALENCE BANDS -    BAND    318; K    1; EIG -1.9490560E-01 AU
 BOTTOM OF VIRTUAL BANDS - BAND    319; K    1; EIG -3.0983525E-02 AU
 INDIRECT ENERGY BAND GAP:   4.4561 eV
 TTTTTTTTTTTTTTTTTTTTTTTTTTTTTT PDIG        TELAPSE     1274.82 TCPU      607.06
 CHARGE NORMALIZATION FACTOR   1.00000000
 TOTAL ATOMIC CHARGES:
   0.8881006   0.8881006   0.8881006   0.8881006   0.8881050   0.8881083
   0.8881050   0.8881083   0.8881050   0.8881083   0.8881050   0.8881083
   0.8879881   0.8879881   0.8879881   0.8879881   0.8879905   0.8879835
   0.8879905   0.8879835   0.8879905   0.8879835   0.8879905   0.8879835
   0.8664640   0.8664640   0.8664640   0.8664640   0.8664670   0.8664655
   0.8664670   0.8664655   0.8664670   0.8664655   0.8664670   0.8664655
   0.8787660   0.8787660   0.8787660   0.8787660   0.8787703   0.8787785
   0.8787703   0.8787785   0.8787703   0.8787785   0.8787703   0.8787785
   0.8797755   0.8797755   0.8797755   0.8797755   0.8797740   0.8797636
   0.8797740   0.8797636   0.8797740   0.8797636   0.8797740   0.8797636
  18.8136067  18.8136067  18.8136090  18.8136156  18.8136090  18.8136156
   5.6326634   5.6326634   5.6326634   5.6326634   5.6326446   5.6326597
   5.6326446   5.6326597   5.6326446   5.6326597   5.6326446   5.6326597
   6.0497348   6.0497348   6.0497348   6.0497348   6.0497373   6.0496601
   6.0497373   6.0496601   6.0497373   6.0496601   6.0497373   6.0496601
   6.2957959   6.2957959   6.2957959   6.2957959   6.2957925   6.2957948
   6.2957925   6.2957948   6.2957925   6.2957948   6.2957925   6.2957948
   7.5826171   7.5826171   7.5826171   7.5826171   7.5825903   7.5824696
   7.5825903   7.5824696   7.5825903   7.5824696   7.5825903   7.5824696
   6.0484513   6.0484513   6.0484513   6.0484513   6.0484743   6.0485352
   6.0484743   6.0485352   6.0484743   6.0485352   6.0484743   6.0485352
   7.5828327   7.5828327   7.5828327   7.5828327   7.5828569   7.5829737
   7.5828569   7.5829737   7.5828569   7.5829737   7.5828569   7.5829737
 TTTTTTTTTTTTTTTTTTTTTTTTTTTTTT MOQGAD      TELAPSE     1274.83 TCPU      607.08
 TTTTTTTTTTTTTTTTTTTTTTTTTTTTTT SHELLXN     TELAPSE     1279.57 TCPU      611.22
 TTTTTTTTTTTTTTTTTTTTTTTTTTTTTT MONMO3      TELAPSE     1290.28 TCPU      621.93
 NUMERICALLY INTEGRATED DENSITY    636.0000149519
 TTTTTTTTTTTTTTTTTTTTTTTTTTTTTT NUMDFT      TELAPSE     1295.10 TCPU      626.76
 CYC  10 ETOT(AU) -4.187453107763E+03 DETOT -9.54E-07 tst  1.31E-09 PX  6.87E-05
 TTTTTTTTTTTTTTTTTTTTTTTTTTTTTT DIIS        TELAPSE     1306.20 TCPU      637.85
 DIIS TEST: 0.12352E-05 AT SCF   CYCLE  10 - DIIS ACTIVE - HISTORY:    10 CYCLES
 TTTTTTTTTTTTTTTTTTTTTTTTTTTTTT FDIK        TELAPSE     1308.51 TCPU      639.83
 INSULATING STATE
 TOP OF VALENCE BANDS -    BAND    318; K    5; EIG -1.9474517E-01 AU
 TOP OF VALENCE BANDS -    BAND    318; K    1; EIG -1.9491001E-01 AU
 BOTTOM OF VIRTUAL BANDS - BAND    319; K    1; EIG -3.0991958E-02 AU
 INDIRECT ENERGY BAND GAP:   4.4560 eV
 TTTTTTTTTTTTTTTTTTTTTTTTTTTTTT PDIG        TELAPSE     1308.68 TCPU      639.99
 CHARGE NORMALIZATION FACTOR   1.00000000
 TOTAL ATOMIC CHARGES:
   0.8881116   0.8881116   0.8881116   0.8881116   0.8881090   0.8881068
   0.8881090   0.8881068   0.8881090   0.8881068   0.8881090   0.8881068
   0.8879741   0.8879741   0.8879741   0.8879741   0.8879722   0.8879771
   0.8879722   0.8879771   0.8879722   0.8879771   0.8879722   0.8879771
   0.8664529   0.8664529   0.8664529   0.8664529   0.8664516   0.8664529
   0.8664516   0.8664529   0.8664516   0.8664529   0.8664516   0.8664529
   0.8787811   0.8787811   0.8787811   0.8787811   0.8787788   0.8787729
   0.8787788   0.8787729   0.8787788   0.8787729   0.8787788   0.8787729
   0.8797707   0.8797707   0.8797707   0.8797707   0.8797707   0.8797781
   0.8797707   0.8797781   0.8797707   0.8797781   0.8797707   0.8797781
  18.8136481  18.8136481  18.8136423  18.8136393  18.8136423  18.8136393
   5.6326717   5.6326717   5.6326717   5.6326717   5.6326860   5.6326751
   5.6326860   5.6326751   5.6326860   5.6326751   5.6326860   5.6326751
   6.0496127   6.0496127   6.0496127   6.0496127   6.0496126   6.0496660
   6.0496126   6.0496660   6.0496126   6.0496660   6.0496126   6.0496660
   6.2957795   6.2957795   6.2957795   6.2957795   6.2957800   6.2957800
   6.2957800   6.2957800   6.2957800   6.2957800   6.2957800   6.2957800
   7.5823819   7.5823819   7.5823819   7.5823819   7.5823993   7.5824728
   7.5823993   7.5824728   7.5823993   7.5824728   7.5823993   7.5824728
   6.0485682   6.0485682   6.0485682   6.0485682   6.0485512   6.0485089
   6.0485512   6.0485089   6.0485512   6.0485089   6.0485512   6.0485089
   7.5830772   7.5830772   7.5830772   7.5830772   7.5830628   7.5829888
   7.5830628   7.5829888   7.5830628   7.5829888   7.5830628   7.5829888
 TTTTTTTTTTTTTTTTTTTTTTTTTTTTTT MOQGAD      TELAPSE     1308.69 TCPU      640.00
 TTTTTTTTTTTTTTTTTTTTTTTTTTTTTT SHELLXN     TELAPSE     1313.15 TCPU      644.14
 TTTTTTTTTTTTTTTTTTTTTTTTTTTTTT MONMO3      TELAPSE     1314.14 TCPU      645.14
 NUMERICALLY INTEGRATED DENSITY    636.0000149509
 TTTTTTTTTTTTTTTTTTTTTTTTTTTTTT NUMDFT      TELAPSE     1318.97 TCPU      649.96
 CYC  11 ETOT(AU) -4.187453107868E+03 DETOT -1.04E-07 tst  9.86E-10 PX  3.82E-05
 TTTTTTTTTTTTTTTTTTTTTTTTTTTTTT DIIS        TELAPSE     1332.03 TCPU      663.02
 DIIS TEST: 0.36243E-06 AT SCF   CYCLE  11 - DIIS ACTIVE - HISTORY:    11 CYCLES
 TTTTTTTTTTTTTTTTTTTTTTTTTTTTTT FDIK        TELAPSE     1334.71 TCPU      665.19
 INSULATING STATE
 TOP OF VALENCE BANDS -    BAND    318; K    5; EIG -1.9474917E-01 AU
 TOP OF VALENCE BANDS -    BAND    318; K    1; EIG -1.9491398E-01 AU
 BOTTOM OF VIRTUAL BANDS - BAND    319; K    1; EIG -3.0993799E-02 AU
 INDIRECT ENERGY BAND GAP:   4.4560 eV
 TTTTTTTTTTTTTTTTTTTTTTTTTTTTTT PDIG        TELAPSE     1334.85 TCPU      665.33
 CHARGE NORMALIZATION FACTOR   1.00000000
 TOTAL ATOMIC CHARGES:
   0.8881022   0.8881022   0.8881022   0.8881022   0.8881032   0.8881037
   0.8881032   0.8881037   0.8881032   0.8881037   0.8881032   0.8881037
   0.8879748   0.8879748   0.8879748   0.8879748   0.8879752   0.8879738
   0.8879752   0.8879738   0.8879752   0.8879738   0.8879752   0.8879738
   0.8664448   0.8664448   0.8664448   0.8664448   0.8664452   0.8664450
   0.8664452   0.8664450   0.8664452   0.8664450   0.8664452   0.8664450
   0.8787824   0.8787824   0.8787824   0.8787824   0.8787831   0.8787848
   0.8787831   0.8787848   0.8787831   0.8787848   0.8787831   0.8787848
   0.8797812   0.8797812   0.8797812   0.8797812   0.8797810   0.8797789
   0.8797810   0.8797789   0.8797810   0.8797789   0.8797810   0.8797789
  18.8136465  18.8136465  18.8136477  18.8136477  18.8136477  18.8136477
   5.6326941   5.6326941   5.6326941   5.6326941   5.6326894   5.6326918
   5.6326894   5.6326918   5.6326894   5.6326918   5.6326894   5.6326918
   6.0496734   6.0496734   6.0496734   6.0496734   6.0496721   6.0496564
   6.0496721   6.0496564   6.0496721   6.0496564   6.0496721   6.0496564
   6.2957558   6.2957558   6.2957558   6.2957558   6.2957556   6.2957561
   6.2957556   6.2957561   6.2957556   6.2957561   6.2957556   6.2957561
   7.5824688   7.5824688   7.5824688   7.5824688   7.5824635   7.5824399
   7.5824635   7.5824399   7.5824635   7.5824399   7.5824635   7.5824399
   6.0485245   6.0485245   6.0485245   6.0485245   6.0485319   6.0485433
   6.0485319   6.0485433   6.0485319   6.0485433   6.0485319   6.0485433
   7.5829734   7.5829734   7.5829734   7.5829734   7.5829775   7.5830025
   7.5829775   7.5830025   7.5829775   7.5830025   7.5829775   7.5830025
 TTTTTTTTTTTTTTTTTTTTTTTTTTTTTT MOQGAD      TELAPSE     1334.86 TCPU      665.34
 TTTTTTTTTTTTTTTTTTTTTTTTTTTTTT SHELLXN     TELAPSE     1339.76 TCPU      669.47
 TTTTTTTTTTTTTTTTTTTTTTTTTTTTTT MONMO3      TELAPSE     1340.93 TCPU      670.64
 NUMERICALLY INTEGRATED DENSITY    636.0000149512
 TTTTTTTTTTTTTTTTTTTTTTTTTTTTTT NUMDFT      TELAPSE     1346.18 TCPU      675.89
 CYC  12 ETOT(AU) -4.187453107770E+03 DETOT  9.81E-08 tst  1.61E-10 PX  1.56E-05
 TTTTTTTTTTTTTTTTTTTTTTTTTTTTTT DIIS        TELAPSE     1350.51 TCPU      680.22
 DIIS TEST: 0.26566E-07 AT SCF   CYCLE  12 - DIIS ACTIVE - HISTORY:    12 CYCLES
 TTTTTTTTTTTTTTTTTTTTTTTTTTTTTT FDIK        TELAPSE     1352.55 TCPU      681.93
 INSULATING STATE
 TOP OF VALENCE BANDS -    BAND    318; K    5; EIG -1.9474835E-01 AU
 TOP OF VALENCE BANDS -    BAND    318; K    1; EIG -1.9491317E-01 AU
 BOTTOM OF VIRTUAL BANDS - BAND    319; K    1; EIG -3.0992337E-02 AU
 INDIRECT ENERGY BAND GAP:   4.4560 eV
 TTTTTTTTTTTTTTTTTTTTTTTTTTTTTT PDIG        TELAPSE     1352.69 TCPU      682.07
 CHARGE NORMALIZATION FACTOR   1.00000000
 TOTAL ATOMIC CHARGES:
   0.8881065   0.8881065   0.8881065   0.8881065   0.8881052   0.8881046
   0.8881052   0.8881046   0.8881052   0.8881046   0.8881052   0.8881046
   0.8879776   0.8879776   0.8879776   0.8879776   0.8879769   0.8879788
   0.8879769   0.8879788   0.8879769   0.8879788   0.8879769   0.8879788
   0.8664460   0.8664460   0.8664460   0.8664460   0.8664454   0.8664459
   0.8664454   0.8664459   0.8664454   0.8664459   0.8664454   0.8664459
   0.8787829   0.8787829   0.8787829   0.8787829   0.8787821   0.8787800
   0.8787821   0.8787800   0.8787821   0.8787800   0.8787821   0.8787800
   0.8797781   0.8797781   0.8797781   0.8797781   0.8797783   0.8797808
   0.8797783   0.8797808   0.8797783   0.8797808   0.8797783   0.8797808
  18.8136400  18.8136400  18.8136379  18.8136368  18.8136379  18.8136368
   5.6326790   5.6326790   5.6326790   5.6326790   5.6326843   5.6326825
   5.6326843   5.6326825   5.6326843   5.6326825   5.6326843   5.6326825
   6.0496638   6.0496638   6.0496638   6.0496638   6.0496645   6.0496837
   6.0496645   6.0496837   6.0496645   6.0496837   6.0496645   6.0496837
   6.2957625   6.2957625   6.2957625   6.2957625   6.2957628   6.2957626
   6.2957628   6.2957626   6.2957628   6.2957626   6.2957628   6.2957626
   7.5824537   7.5824537   7.5824537   7.5824537   7.5824612   7.5824855
   7.5824612   7.5824855   7.5824612   7.5824855   7.5824612   7.5824855
   6.0485404   6.0485404   6.0485404   6.0485404   6.0485324   6.0485178
   6.0485324   6.0485178   6.0485324   6.0485178   6.0485324   6.0485178
   7.5829915   7.5829915   7.5829915   7.5829915   7.5829869   7.5829587
   7.5829869   7.5829587   7.5829869   7.5829587   7.5829869   7.5829587
 TTTTTTTTTTTTTTTTTTTTTTTTTTTTTT MOQGAD      TELAPSE     1352.70 TCPU      682.08
 TTTTTTTTTTTTTTTTTTTTTTTTTTTTTT SHELLXN     TELAPSE     1357.17 TCPU      686.22
 TTTTTTTTTTTTTTTTTTTTTTTTTTTTTT MONMO3      TELAPSE     1358.20 TCPU      687.24
 NUMERICALLY INTEGRATED DENSITY    636.0000149515
 TTTTTTTTTTTTTTTTTTTTTTTTTTTTTT NUMDFT      TELAPSE     1363.01 TCPU      692.06
 CYC  13 ETOT(AU) -4.187453107730E+03 DETOT  3.93E-08 tst  4.41E-11 PX  7.66E-06
 TTTTTTTTTTTTTTTTTTTTTTTTTTTTTT DIIS        TELAPSE     1364.82 TCPU      693.87
 DIIS TEST: 0.25780E-07 AT SCF   CYCLE  13 - DIIS ACTIVE - HISTORY:    13 CYCLES
 TTTTTTTTTTTTTTTTTTTTTTTTTTTTTT FDIK        TELAPSE     1366.63 TCPU      695.34
 INSULATING STATE
 TOP OF VALENCE BANDS -    BAND    318; K    5; EIG -1.9474863E-01 AU
 TOP OF VALENCE BANDS -    BAND    318; K    1; EIG -1.9491344E-01 AU
 BOTTOM OF VIRTUAL BANDS - BAND    319; K    1; EIG -3.0992794E-02 AU
 INDIRECT ENERGY BAND GAP:   4.4560 eV
 TTTTTTTTTTTTTTTTTTTTTTTTTTTTTT PDIG        TELAPSE     1366.77 TCPU      695.48
 CHARGE NORMALIZATION FACTOR   1.00000000
 TOTAL ATOMIC CHARGES:
   0.8881053   0.8881053   0.8881053   0.8881053   0.8881058   0.8881058
   0.8881058   0.8881058   0.8881058   0.8881058   0.8881058   0.8881058
   0.8879761   0.8879761   0.8879761   0.8879761   0.8879763   0.8879758
   0.8879763   0.8879758   0.8879763   0.8879758   0.8879763   0.8879758
   0.8664466   0.8664466   0.8664466   0.8664466   0.8664468   0.8664467
   0.8664468   0.8664467   0.8664468   0.8664467   0.8664468   0.8664467
   0.8787808   0.8787808   0.8787808   0.8787808   0.8787813   0.8787820
   0.8787813   0.8787820   0.8787813   0.8787820   0.8787813   0.8787820
   0.8797785   0.8797785   0.8797785   0.8797785   0.8797785   0.8797775
   0.8797785   0.8797775   0.8797785   0.8797775   0.8797785   0.8797775
  18.8136392  18.8136392  18.8136403  18.8136401  18.8136403  18.8136401
   5.6326833   5.6326833   5.6326833   5.6326833   5.6326815   5.6326828
   5.6326815   5.6326828   5.6326815   5.6326828   5.6326815   5.6326828
   6.0496652   6.0496652   6.0496652   6.0496652   6.0496649   6.0496578
   6.0496649   6.0496578   6.0496649   6.0496578   6.0496649   6.0496578
   6.2957636   6.2957636   6.2957636   6.2957636   6.2957631   6.2957634
   6.2957631   6.2957634   6.2957631   6.2957634   6.2957631   6.2957634
   7.5824560   7.5824560   7.5824560   7.5824560   7.5824533   7.5824427
   7.5824533   7.5824427   7.5824533   7.5824427   7.5824533   7.5824427
   6.0485327   6.0485327   6.0485327   6.0485327   6.0485358   6.0485411
   6.0485358   6.0485411   6.0485358   6.0485411   6.0485358   6.0485411
   7.5829915   7.5829915   7.5829915   7.5829915   7.5829933   7.5830044
   7.5829933   7.5830044   7.5829933   7.5830044   7.5829933   7.5830044
 TTTTTTTTTTTTTTTTTTTTTTTTTTTTTT MOQGAD      TELAPSE     1366.78 TCPU      695.49
 TTTTTTTTTTTTTTTTTTTTTTTTTTTTTT SHELLXN     TELAPSE     1371.28 TCPU      699.61
 TTTTTTTTTTTTTTTTTTTTTTTTTTTTTT MONMO3      TELAPSE     1374.98 TCPU      703.31
 NUMERICALLY INTEGRATED DENSITY    636.0000149513
 TTTTTTTTTTTTTTTTTTTTTTTTTTTTTT NUMDFT      TELAPSE     1379.79 TCPU      708.13
 CYC  14 ETOT(AU) -4.187453107756E+03 DETOT -2.56E-08 tst  3.75E-11 PX  4.94E-06
 TTTTTTTTTTTTTTTTTTTTTTTTTTTTTT DIIS        TELAPSE     1392.83 TCPU      721.17
 DIIS TEST: 0.59927E-08 AT SCF   CYCLE  14 - DIIS ACTIVE - HISTORY:    14 CYCLES
 TTTTTTTTTTTTTTTTTTTTTTTTTTTTTT FDIK        TELAPSE     1395.81 TCPU      723.62
 INSULATING STATE
 TOP OF VALENCE BANDS -    BAND    318; K    5; EIG -1.9474909E-01 AU
 TOP OF VALENCE BANDS -    BAND    318; K    1; EIG -1.9491391E-01 AU
 BOTTOM OF VIRTUAL BANDS - BAND    319; K    1; EIG -3.0993401E-02 AU
 INDIRECT ENERGY BAND GAP:   4.4560 eV
 TTTTTTTTTTTTTTTTTTTTTTTTTTTTTT PDIG        TELAPSE     1395.97 TCPU      723.79
 CHARGE NORMALIZATION FACTOR   1.00000000
 TOTAL ATOMIC CHARGES:
   0.8881041   0.8881041   0.8881041   0.8881041   0.8881041   0.8881040
   0.8881041   0.8881040   0.8881041   0.8881040   0.8881041   0.8881040
   0.8879754   0.8879754   0.8879754   0.8879754   0.8879753   0.8879753
   0.8879753   0.8879753   0.8879753   0.8879753   0.8879753   0.8879753
   0.8664468   0.8664468   0.8664468   0.8664468   0.8664468   0.8664468
   0.8664468   0.8664468   0.8664468   0.8664468   0.8664468   0.8664468
   0.8787815   0.8787815   0.8787815   0.8787815   0.8787816   0.8787815
   0.8787816   0.8787815   0.8787816   0.8787815   0.8787816   0.8787815
   0.8797784   0.8797784   0.8797784   0.8797784   0.8797785   0.8797785
   0.8797785   0.8797785   0.8797785   0.8797785   0.8797785   0.8797785
  18.8136427  18.8136427  18.8136431  18.8136421  18.8136431  18.8136421
   5.6326846   5.6326846   5.6326846   5.6326846   5.6326845   5.6326842
   5.6326845   5.6326842   5.6326845   5.6326842   5.6326845   5.6326842
   6.0496668   6.0496668   6.0496668   6.0496668   6.0496664   6.0496665
   6.0496664   6.0496665   6.0496664   6.0496665   6.0496664   6.0496665
   6.2957620   6.2957620   6.2957620   6.2957620   6.2957620   6.2957620
   6.2957620   6.2957620   6.2957620   6.2957620   6.2957620   6.2957620
   7.5824566   7.5824566   7.5824566   7.5824566   7.5824563   7.5824570
   7.5824563   7.5824570   7.5824563   7.5824570   7.5824563   7.5824570
   6.0485335   6.0485335   6.0485335   6.0485335   6.0485342   6.0485340
   6.0485342   6.0485340   6.0485342   6.0485340   6.0485342   6.0485340
   7.5829890   7.5829890   7.5829890   7.5829890   7.5829889   7.5829890
   7.5829889   7.5829890   7.5829889   7.5829890   7.5829889   7.5829890
 TTTTTTTTTTTTTTTTTTTTTTTTTTTTTT MOQGAD      TELAPSE     1395.98 TCPU      723.80
 TTTTTTTTTTTTTTTTTTTTTTTTTTTTTT SHELLXN     TELAPSE     1400.81 TCPU      727.91
 TTTTTTTTTTTTTTTTTTTTTTTTTTTTTT MONMO3      TELAPSE     1405.66 TCPU      732.77
 NUMERICALLY INTEGRATED DENSITY    636.0000149513
 TTTTTTTTTTTTTTTTTTTTTTTTTTTTTT NUMDFT      TELAPSE     1410.48 TCPU      737.58
 CYC  15 ETOT(AU) -4.187453107774E+03 DETOT -1.83E-08 tst  3.73E-12 PX  1.90E-06
 TTTTTTTTTTTTTTTTTTTTTTTTTTTTTT DIIS        TELAPSE     1412.42 TCPU      739.52
 DIIS TEST: 0.25140E-09 AT SCF   CYCLE  15 - DIIS ACTIVE - HISTORY:    15 CYCLES
 TTTTTTTTTTTTTTTTTTTTTTTTTTTTTT FDIK        TELAPSE     1414.71 TCPU      741.30
 INSULATING STATE
 TOP OF VALENCE BANDS -    BAND    318; K    5; EIG -1.9474895E-01 AU
 TOP OF VALENCE BANDS -    BAND    318; K    1; EIG -1.9491377E-01 AU
 BOTTOM OF VIRTUAL BANDS - BAND    319; K    1; EIG -3.0993144E-02 AU
 INDIRECT ENERGY BAND GAP:   4.4560 eV
 TTTTTTTTTTTTTTTTTTTTTTTTTTTTTT PDIG        TELAPSE     1414.88 TCPU      741.47
 CHARGE NORMALIZATION FACTOR   1.00000000
 TOTAL ATOMIC CHARGES:
   0.8881049   0.8881049   0.8881049   0.8881049   0.8881049   0.8881049
   0.8881049   0.8881049   0.8881049   0.8881049   0.8881049   0.8881049
   0.8879759   0.8879759   0.8879759   0.8879759   0.8879760   0.8879760
   0.8879760   0.8879760   0.8879760   0.8879760   0.8879760   0.8879760
   0.8664460   0.8664460   0.8664460   0.8664460   0.8664460   0.8664460
   0.8664460   0.8664460   0.8664460   0.8664460   0.8664460   0.8664460
   0.8787818   0.8787818   0.8787818   0.8787818   0.8787817   0.8787818
   0.8787817   0.8787818   0.8787817   0.8787818   0.8787817   0.8787818
   0.8797788   0.8797788   0.8797788   0.8797788   0.8797788   0.8797787
   0.8797788   0.8797787   0.8797788   0.8797787   0.8797788   0.8797787
  18.8136415  18.8136415  18.8136412  18.8136408  18.8136412  18.8136408
   5.6326833   5.6326833   5.6326833   5.6326833   5.6326838   5.6326847
   5.6326838   5.6326847   5.6326838   5.6326847   5.6326838   5.6326847
   6.0496648   6.0496648   6.0496648   6.0496648   6.0496653   6.0496653
   6.0496653   6.0496653   6.0496653   6.0496653   6.0496653   6.0496653
   6.2957625   6.2957625   6.2957625   6.2957625   6.2957624   6.2957626
   6.2957624   6.2957626   6.2957624   6.2957626   6.2957624   6.2957626
   7.5824566   7.5824566   7.5824566   7.5824566   7.5824574   7.5824556
   7.5824574   7.5824556   7.5824574   7.5824556   7.5824574   7.5824556
   6.0485350   6.0485350   6.0485350   6.0485350   6.0485339   6.0485344
   6.0485339   6.0485344   6.0485339   6.0485344   6.0485339   6.0485344
   7.5829895   7.5829895   7.5829895   7.5829895   7.5829895   7.5829892
   7.5829895   7.5829892   7.5829895   7.5829892   7.5829895   7.5829892
 TTTTTTTTTTTTTTTTTTTTTTTTTTTTTT MOQGAD      TELAPSE     1414.89 TCPU      741.48
 TTTTTTTTTTTTTTTTTTTTTTTTTTTTTT SHELLXN     TELAPSE     1423.31 TCPU      745.55
 TTTTTTTTTTTTTTTTTTTTTTTTTTTTTT MONMO3      TELAPSE     1424.01 TCPU      746.25
 NUMERICALLY INTEGRATED DENSITY    636.0000149514
 TTTTTTTTTTTTTTTTTTTTTTTTTTTTTT NUMDFT      TELAPSE     1428.83 TCPU      751.07
 CYC  16 ETOT(AU) -4.187453107760E+03 DETOT  1.37E-08 tst  4.88E-14 PX  9.97E-07
 TTTTTTTTTTTTTTTTTTTTTTTTTTTTTT DIIS        TELAPSE     1435.77 TCPU      758.00
 DIIS TEST: 0.10294E-09 AT SCF   CYCLE  16 - DIIS ACTIVE - HISTORY:    16 CYCLES
 TTTTTTTTTTTTTTTTTTTTTTTTTTTTTT FDIK        TELAPSE     1437.56 TCPU      759.32
 INSULATING STATE
 TOP OF VALENCE BANDS -    BAND    318; K    5; EIG -1.9474902E-01 AU
 TOP OF VALENCE BANDS -    BAND    318; K    1; EIG -1.9491384E-01 AU
 BOTTOM OF VIRTUAL BANDS - BAND    319; K    1; EIG -3.0993261E-02 AU
 INDIRECT ENERGY BAND GAP:   4.4560 eV
 TTTTTTTTTTTTTTTTTTTTTTTTTTTTTT PDIG        TELAPSE     1437.70 TCPU      759.45
 CHARGE NORMALIZATION FACTOR   1.00000000
 TOTAL ATOMIC CHARGES:
   0.8881046   0.8881046   0.8881046   0.8881046   0.8881047   0.8881045
   0.8881047   0.8881045   0.8881047   0.8881045   0.8881047   0.8881045
   0.8879758   0.8879758   0.8879758   0.8879758   0.8879757   0.8879758
   0.8879757   0.8879758   0.8879757   0.8879758   0.8879757   0.8879758
   0.8664465   0.8664465   0.8664465   0.8664465   0.8664465   0.8664465
   0.8664465   0.8664465   0.8664465   0.8664465   0.8664465   0.8664465
   0.8787815   0.8787815   0.8787815   0.8787815   0.8787816   0.8787816
   0.8787816   0.8787816   0.8787816   0.8787816   0.8787816   0.8787816
   0.8797785   0.8797785   0.8797785   0.8797785   0.8797785   0.8797786
   0.8797785   0.8797786   0.8797785   0.8797786   0.8797785   0.8797786
  18.8136420  18.8136420  18.8136422  18.8136413  18.8136422  18.8136413
   5.6326840   5.6326840   5.6326840   5.6326840   5.6326839   5.6326835
   5.6326839   5.6326835   5.6326839   5.6326835   5.6326839   5.6326835
   6.0496664   6.0496664   6.0496664   6.0496664   6.0496659   6.0496661
   6.0496659   6.0496661   6.0496659   6.0496661   6.0496659   6.0496661
   6.2957624   6.2957624   6.2957624   6.2957624   6.2957624   6.2957623
   6.2957624   6.2957623   6.2957624   6.2957623   6.2957624   6.2957623
   7.5824567   7.5824567   7.5824567   7.5824567   7.5824559   7.5824568
   7.5824559   7.5824568   7.5824559   7.5824568   7.5824559   7.5824568
   6.0485334   6.0485334   6.0485334   6.0485334   6.0485344   6.0485340
   6.0485344   6.0485340   6.0485344   6.0485340   6.0485344   6.0485340
   7.5829892   7.5829892   7.5829892   7.5829892   7.5829896   7.5829896
   7.5829896   7.5829896   7.5829896   7.5829896   7.5829896   7.5829896
 TTTTTTTTTTTTTTTTTTTTTTTTTTTTTT MOQGAD      TELAPSE     1437.71 TCPU      759.47
 TTTTTTTTTTTTTTTTTTTTTTTTTTTTTT SHELLXN     TELAPSE     1442.17 TCPU      763.58
 TTTTTTTTTTTTTTTTTTTTTTTTTTTTTT MONMO3      TELAPSE     1443.19 TCPU      764.60
 NUMERICALLY INTEGRATED DENSITY    636.0000149514
 TTTTTTTTTTTTTTTTTTTTTTTTTTTTTT NUMDFT      TELAPSE     1448.01 TCPU      769.41
 CYC  17 ETOT(AU) -4.187453107766E+03 DETOT -5.32E-09 tst  3.89E-14 PX  4.25E-07
 TTTTTTTTTTTTTTTTTTTTTTTTTTTTTT DIIS        TELAPSE     1467.02 TCPU      788.42
 DIIS TEST: 0.55911E-10 AT SCF   CYCLE  17 - DIIS ACTIVE - HISTORY:    17 CYCLES
 TTTTTTTTTTTTTTTTTTTTTTTTTTTTTT FDIK        TELAPSE     1468.51 TCPU      789.58
 INSULATING STATE
 TOP OF VALENCE BANDS -    BAND    318; K    5; EIG -1.9474902E-01 AU
 TOP OF VALENCE BANDS -    BAND    318; K    1; EIG -1.9491384E-01 AU
 BOTTOM OF VIRTUAL BANDS - BAND    319; K    1; EIG -3.0993259E-02 AU
 INDIRECT ENERGY BAND GAP:   4.4560 eV
 TTTTTTTTTTTTTTTTTTTTTTTTTTTTTT PDIG        TELAPSE     1468.67 TCPU      789.74
 CHARGE NORMALIZATION FACTOR   1.00000000
 TOTAL ATOMIC CHARGES:
   0.8881046   0.8881046   0.8881046   0.8881046   0.8881046   0.8881045
   0.8881046   0.8881045   0.8881046   0.8881045   0.8881046   0.8881045
   0.8879758   0.8879758   0.8879758   0.8879758   0.8879757   0.8879758
   0.8879757   0.8879758   0.8879757   0.8879758   0.8879757   0.8879758
   0.8664465   0.8664465   0.8664465   0.8664465   0.8664465   0.8664465
   0.8664465   0.8664465   0.8664465   0.8664465   0.8664465   0.8664465
   0.8787816   0.8787816   0.8787816   0.8787816   0.8787816   0.8787816
   0.8787816   0.8787816   0.8787816   0.8787816   0.8787816   0.8787816
   0.8797785   0.8797785   0.8797785   0.8797785   0.8797786   0.8797786
   0.8797786   0.8797786   0.8797786   0.8797786   0.8797786   0.8797786
  18.8136420  18.8136420  18.8136421  18.8136413  18.8136421  18.8136413
   5.6326837   5.6326837   5.6326837   5.6326837   5.6326839   5.6326840
   5.6326839   5.6326840   5.6326839   5.6326840   5.6326839   5.6326840
   6.0496657   6.0496657   6.0496657   6.0496657   6.0496661   6.0496658
   6.0496661   6.0496658   6.0496661   6.0496658   6.0496661   6.0496658
   6.2957623   6.2957623   6.2957623   6.2957623   6.2957623   6.2957624
   6.2957623   6.2957624   6.2957623   6.2957624   6.2957623   6.2957624
   7.5824563   7.5824563   7.5824563   7.5824563   7.5824568   7.5824563
   7.5824568   7.5824563   7.5824568   7.5824563   7.5824568   7.5824563
   6.0485343   6.0485343   6.0485343   6.0485343   6.0485339   6.0485342
   6.0485339   6.0485342   6.0485339   6.0485342   6.0485339   6.0485342
   7.5829896   7.5829896   7.5829896   7.5829896   7.5829892   7.5829895
   7.5829892   7.5829895   7.5829892   7.5829895   7.5829892   7.5829895
 TTTTTTTTTTTTTTTTTTTTTTTTTTTTTT MOQGAD      TELAPSE     1468.68 TCPU      789.75
 TTTTTTTTTTTTTTTTTTTTTTTTTTTTTT SHELLXN     TELAPSE     1472.79 TCPU      793.86
 +++ ENERGIES IN A.U. +++
 ::: EXT EL-POLE                                  -5.0493486940955E+03
 ::: EXT EL-SPHEROPOLE                             3.9557535087612E+01
 ::: BIELET ZONE E-E                               8.5693336061897E+03
 ::: TOTAL E-E                                     3.5595424471819E+03
 ::: TOTAL E-N + N-E                              -1.1859129369386E+04
 ::: TOTAL N-N                                     1.1010226589861E+03
 ::: KINETIC ENERGY                                3.5550746414070E+03
 ::: PSEUDO TOTAL   ENERGY                        -3.6434896218110E+03
 ::: VIRIAL COEFFICIENT                            9.8771769242156E-01
 TTTTTTTTTTTTTTTTTTTTTTTTTTTTTT MONMO3      TELAPSE     1473.68 TCPU      794.75
 NUMERICALLY INTEGRATED DENSITY    636.0000149514
 TTTTTTTTTTTTTTTTTTTTTTTTTTTTTT NUMDFT      TELAPSE     1478.49 TCPU      799.56
 CYC  18 ETOT(AU) -4.187453107767E+03 DETOT -8.43E-10 tst  2.11E-14 PX  4.25E-07

 == SCF ENDED - CONVERGENCE ON ENERGY      E(AU) -4.1874531077666E+03 CYCLES  18


 ENERGY EXPRESSION=HARTREE+FOCK EXCH*0.00000+(M06-L      EXCH)*1.00000+M06-L      CORR


 TOTAL ENERGY(DFT)(AU)( 18) -4.1874531077666E+03 DE-8.4E-10 tester 2.1E-14
 TTTTTTTTTTTTTTTTTTTTTTTTTTTTTT EDFT        TELAPSE     1478.50 TCPU      799.58

 *******************************************************************************
 *                             FORCE CALCULATION                               *
 *******************************************************************************

 TTTTTTTTTTTTTTTTTTTTTTTTTTTTTT NUMDFG      TELAPSE     1521.51 TCPU      842.59
 INFORMATION **** EXCPOG **** EXCH. BIPO BUFFER LENGTH (WORDS) =           0
 WARNING **** GENPOG **** COULOMB BIPO BUFFER TOO SMALL - TO AVOID I/O SET BIPOSIZE =     6219600
 INFORMATION **** GENPOG **** BIPO BUFFER LENGTH (WORDS) =     4000000
 TTTTTTTTTTTTTTTTTTTTTTTTTTTTTT SHELXG      TELAPSE     1554.86 TCPU      875.76


 D3 DISPERSION ENERGY (AU)       -3.8036448614618E-02
 TOTAL ENERGY + DISP (AU)        -4.1874911442152E+03

 CARTESIAN FORCES IN HARTREE/BOHR (ANALYTICAL)
   ATOM                     X                   Y                   Z
   1   1             1.131337509131E-05  4.505921813447E-06 -3.051421239464E-06
   2   1            -1.131337509153E-05 -4.505921810782E-06 -3.051421241129E-06
   3   1             1.131337508872E-05 -4.505921817444E-06  3.051421237577E-06
   4   1            -1.131337509165E-05  4.505921809450E-06  3.051421239020E-06
   5   1            -3.043554411941E-06  1.130514217259E-05  4.512165201032E-06
   6   1             4.509055695490E-06 -3.050423333595E-06  1.131052005349E-05
   7   1             3.043554409943E-06 -1.130514217159E-05  4.512165204140E-06
   8   1            -4.509055695934E-06 -3.050423340478E-06 -1.131052005058E-05
   9   1            -3.043554418714E-06 -1.130514217289E-05 -4.512165199699E-06
  10   1            -4.509055697710E-06  3.050423343476E-06  1.131052005359E-05
  11   1             3.043554408277E-06  1.130514217289E-05 -4.512165203252E-06
  12   1             4.509055690605E-06  3.050423343143E-06 -1.131052005380E-05
  13   1            -9.275599365588E-06 -1.165142323067E-06  1.123887994137E-05
  14   1             9.275599360259E-06  1.165142322179E-06  1.123887994275E-05
  15   1            -9.275599360703E-06  1.165142315074E-06 -1.123887993641E-05
  16   1             9.275599360148E-06 -1.165142317738E-06 -1.123887994237E-05
  17   1             1.124066268834E-05 -9.268269083207E-06 -1.158702248816E-06
  18   1            -1.168959447462E-06  1.124400549855E-05 -9.279146606644E-06
  19   1            -1.124066268923E-05  9.268269092311E-06 -1.158702251480E-06
  20   1             1.168959447462E-06  1.124400549807E-05  9.279146606533E-06
  21   1             1.124066268604E-05  9.268269091200E-06  1.158702249704E-06
  22   1             1.168959447906E-06 -1.124400549842E-05 -9.279146609309E-06
  23   1            -1.124066268483E-05 -9.268269090423E-06  1.158702251480E-06
  24   1            -1.168959445241E-06 -1.124400550106E-05  9.279146612085E-06
  25   1            -1.743446250257E-05 -8.542341028317E-06 -7.688600232481E-06
  26   1             1.743446249680E-05  8.542341027207E-06 -7.688600228040E-06
  27   1            -1.743446249969E-05  8.542341026097E-06  7.688600230704E-06
  28   1             1.743446249991E-05 -8.542341025874E-06  7.688600232036E-06
  29   1            -7.692438583451E-06 -1.743995174186E-05 -8.543918703419E-06
  30   1            -8.548736844416E-06 -7.683127874580E-06 -1.741762757757E-05
  31   1             7.692438581675E-06  1.743995174275E-05 -8.543918697423E-06
  32   1             8.548736847747E-06 -7.683127875469E-06  1.741762757423E-05
  33   1            -7.692438584561E-06  1.743995174275E-05  8.543918697201E-06
  34   1             8.548736846858E-06  7.683127874136E-06 -1.741762757690E-05
  35   1             7.692438582785E-06 -1.743995174452E-05  8.543918698312E-06
  36   1            -8.548736843306E-06  7.683127875469E-06  1.741762757779E-05
  37   1            -5.033164317769E-06  8.110895187929E-06 -1.774704300297E-05
  38   1             5.033164317436E-06 -8.110895187929E-06 -1.774704300389E-05
  39   1            -5.033164314550E-06 -8.110895187485E-06  1.774704300217E-05
  40   1             5.033164317214E-06  8.110895188373E-06  1.774704300445E-05
  41   1            -1.774203048346E-05 -5.060325048212E-06  8.120252982469E-06
  42   1             8.127711084160E-06 -1.773813643707E-05 -5.068177242995E-06
  43   1             1.774203048288E-05  5.060325050321E-06  8.120252983801E-06
  44   1            -8.127711081940E-06 -1.773813643802E-05  5.068177243550E-06
  45   1            -1.774203048391E-05  5.060325052875E-06 -8.120252984245E-06
  46   1            -8.127711079720E-06  1.773813643827E-05 -5.068177245438E-06
  47   1             1.774203048391E-05 -5.060325054429E-06 -8.120252983801E-06
  48   1             8.127711082384E-06  1.773813643899E-05  5.068177242329E-06
  49   1            -2.054432868537E-05  2.307857854156E-06 -1.373383638681E-05
  50   1             2.054432868764E-05 -2.307857852379E-06 -1.373383638736E-05
  51   1            -2.054432868631E-05 -2.307857852379E-06  1.373383638248E-05
  52   1             2.054432868503E-05  2.307857853268E-06  1.373383638315E-05
  53   1            -1.372933889821E-05 -2.054237352783E-05  2.314976478512E-06
  54   1             2.314459793595E-06 -1.375492124234E-05 -2.053423258863E-05
  55   1             1.372933890209E-05  2.054237352661E-05  2.314976484286E-06
  56   1            -2.314459793595E-06 -1.375492124345E-05  2.053423259007E-05
  57   1            -1.372933889943E-05  2.054237352900E-05 -2.314976482065E-06
  58   1            -2.314459791819E-06  1.375492124500E-05 -2.053423259246E-05
  59   1             1.372933890043E-05 -2.054237352905E-05 -2.314976481177E-06
  60   1             2.314459796260E-06  1.375492123956E-05  2.053423259007E-05
  61 248             5.329070518201E-15 -3.552713678801E-15 -1.563651855374E-05
  62 248             9.835882108788E-15 -7.459310946700E-15  1.563651853187E-05
  63 248            -1.566277247711E-05  7.424616477181E-15 -1.079691891448E-14
  64 248            -1.950870021084E-14 -1.563716872366E-05 -1.035282970463E-14
  65 248             1.566277251119E-05 -7.945033519974E-15 -1.193489751472E-14
  66 248             1.887379141863E-15  1.563716881159E-05 -1.487698852998E-14
  67   6             1.391381351704E-06  7.707700033777E-07 -2.095434554611E-05
  68   6            -1.391381364374E-06 -7.707699944959E-07 -2.095434560406E-05
  69   6             1.391381361709E-06 -7.707699971604E-07  2.095434557994E-05
  70   6            -1.391381366261E-06  7.707700078186E-07  2.095434559407E-05
  71   6            -2.106916326636E-05  1.505055881562E-06  7.721419690299E-07
  72   6             7.702649940100E-07 -2.093545014770E-05  1.392256066254E-06
  73   6             2.106916325773E-05 -1.505055881104E-06  7.721419619244E-07
  74   6            -7.702650037800E-07 -2.093545018228E-05 -1.392256075983E-06
  75   6            -2.106916331146E-05 -1.505055906181E-06 -7.721419530426E-07
  76   6            -7.702650197672E-07  2.093545016599E-05  1.392256044952E-06
  77   6             2.106916328271E-05  1.505055879952E-06 -7.721419610363E-07
  78   6             7.702650037800E-07  2.093545015530E-05 -1.392256048616E-06
  79   6            -2.913256364168E-05 -7.054935247552E-06  2.053379665590E-05
  80   6             2.913256363213E-05  7.054935268869E-06  2.053379666211E-05
  81   6            -2.913256362125E-05  7.054935258211E-06 -2.053379665590E-05
  82   6             2.913256364878E-05 -7.054935270645E-06 -2.053379666034E-05
  83   6             2.052533279606E-05 -2.909055122013E-05 -6.983160421470E-06
  84   6            -7.007243535639E-06  2.058425280449E-05 -2.915845922491E-05
  85   6            -2.052533280139E-05  2.909055123301E-05 -6.983160426799E-06
  86   6             7.007243546298E-06  2.058425281071E-05  2.915845922780E-05
  87   6             2.052533278540E-05  2.909055123412E-05  6.983160410812E-06
  88   6             7.007243533863E-06 -2.058425282403E-05 -2.915845917384E-05
  89   6            -2.052533278007E-05 -2.909055122879E-05  6.983160428575E-06
  90   6            -7.007243560508E-06 -2.058425283114E-05  2.915845923246E-05
  91   6             2.677609287693E-05  7.207115668706E-07  3.351930963080E-05
  92   6            -2.677609288515E-05 -7.207115864105E-07  3.351930963347E-05
  93   6             2.677609287582E-05 -7.207115650942E-07 -3.351930962370E-05
  94   6            -2.677609289381E-05  7.207115828578E-07 -3.351930962503E-05
  95   6             3.353376053550E-05  2.677453605471E-05  6.971608357276E-07
  96   6             7.131451553732E-07  3.351803208607E-05  2.678523154964E-05
  97   6            -3.353376053572E-05 -2.677453606315E-05  6.971608463857E-07
  98   6            -7.131451482678E-07  3.351803207807E-05 -2.678523155364E-05
  99   6             3.353376052839E-05 -2.677453606736E-05 -6.971608286221E-07
 100   6            -7.131451482678E-07 -3.351803208895E-05  2.678523154587E-05
 101   6            -3.353376054016E-05  2.677453604960E-05 -6.971608375039E-07
 102   6             7.131451553732E-07 -3.351803208740E-05 -2.678523155009E-05
 103   7            -9.627874636875E-06  3.486958922494E-06  1.399098970323E-05
 104   7             9.627874651197E-06 -3.486958925603E-06  1.399098975163E-05
 105   7            -9.627874640650E-06 -3.486958939813E-06 -1.399098970856E-05
 106   7             9.627874634544E-06  3.486958929155E-06 -1.399098974275E-05
 107   7             1.401783074551E-05 -9.688047140299E-06  3.468701906151E-06
 108   7             3.443350629517E-06  1.395432069407E-05 -9.605313962879E-06
 109   7            -1.401783074240E-05  9.688047157730E-06  3.468701908371E-06
 110   7            -3.443350625520E-06  1.395432074069E-05  9.605313967320E-06
 111   7             1.401783080146E-05  9.688047157397E-06 -3.468701902154E-06
 112   7            -3.443350597099E-06 -1.395432067675E-05 -9.605313977312E-06
 113   7            -1.401783074773E-05 -9.688047154399E-06 -3.468701924803E-06
 114   7             3.443350599319E-06 -1.395432074291E-05  9.605313997740E-06
 115   6             2.336774143874E-05 -5.268162325933E-06 -2.676305902738E-05
 116   6            -2.336774142453E-05  5.268162338368E-06 -2.676305904448E-05
 117   6             2.336774142719E-05  5.268162329486E-06  2.676305903826E-05
 118   6            -2.336774142542E-05 -5.268162331262E-06  2.676305904492E-05
 119   6            -2.681332391585E-05  2.337492553384E-05 -5.359463530752E-06
 120   6            -5.291221345516E-06 -2.683132931658E-05  2.341881067647E-05
 121   6             2.681332393273E-05 -2.337492555782E-05 -5.359463521870E-06
 122   6             5.291221354398E-06 -2.683132931325E-05 -2.341881068357E-05
 123   6            -2.681332390853E-05 -2.337492554538E-05  5.359463516541E-06
 124   6             5.291221329529E-06  2.683132932613E-05  2.341881066048E-05
 125   6             2.681332394694E-05  2.337492553561E-05  5.359463541410E-06
 126   6            -5.291221341963E-06  2.683132931458E-05 -2.341881068091E-05
 127   7            -8.784497896208E-06 -2.754771050828E-06  2.413642611665E-06
 128   7             8.784497891767E-06  2.754771045055E-06  2.413642608112E-06
 129   7            -8.784497905978E-06  2.754771027735E-06 -2.413642623544E-06
 130   7             8.784497897985E-06 -2.754771046387E-06 -2.413642616383E-06
 131   7             2.478559554431E-06 -8.849954189927E-06 -2.715254733943E-06
 132   7            -2.763046420107E-06  2.402739075869E-06 -8.760747023828E-06
 133   7            -2.478559509689E-06  8.849954202361E-06 -2.715254741492E-06
 134   7             2.763046400123E-06  2.402739060492E-06  8.760747016723E-06
 135   7             2.478559496977E-06  8.849954176604E-06  2.715254746821E-06
 136   7             2.763046407672E-06 -2.402739067930E-06 -8.760747034486E-06
 137   7            -2.478559562868E-06 -8.849954176604E-06  2.715254707741E-06
 138   7            -2.763046412557E-06 -2.402739080087E-06  8.760747039815E-06

 RESULTANT FORCE    -1.465841337200E-15  7.542577673547E-15 -1.273460503715E-14

 ATOMIC PART

 SYMMETRY ALLOWED FORCES (ANALYTICAL) (DIRECTION, FORCE)

    1 -1.1384048E-05    2  5.7531231E-07    3  2.2371864E-05    4  2.1778647E-05
    5 -4.3473268E-06    6  1.1683649E-05    7  4.3313291E-06    8  2.4642291E-05
    9  2.0628177E-06   10  2.2342690E-05   11  1.1730854E-05   12 -1.4765438E-05
   13 -2.5019629E-05   14  1.4853320E-05   15  2.7893858E-06   16  3.6186217E-06
   17 -2.5287926E-05   18  1.4248267E-05   19  1.3897066E-06   20 -1.9815818E-05
   21 -3.6736748E-05   22 -2.1121126E-05   23 -5.9933496E-06   24 -3.5542567E-05
   25 -1.9112625E-05   26 -2.9149633E-05   27 -2.2955323E-05   28 -5.3150675E-06
   29 -3.9712880E-05   30  4.3525687E-06   31  2.4020033E-05   32  2.9057485E-06
   33 -3.2247400E-05   34 -3.5719535E-05   35  1.2843077E-05   36 -1.3591194E-05
   37  1.0528964E-05   38 -4.1085993E-05   39 -2.5790264E-05   40 -5.1939102E-06
   41  9.3431602E-06   42 -4.8467521E-05   43 -4.2266212E-05   44 -2.0411667E-05
   45 -1.6179256E-05   46 -2.2113377E-05   47  2.2150505E-05   48 -2.2114296E-05
   49 -2.4912614E-05   50 -3.3711576E-05   51  3.0577438E-06   52  2.6958056E-05
   53 -1.7170870E-05   54 -2.7667826E-05   55 -2.3455962E-05   56  1.9996187E-05
   57 -2.8517878E-05   58  4.9203435E-05   59  1.5505241E-05   60 -5.1176852E-05
   61 -6.5354947E-05   62  2.9107746E-05   63 -1.2113048E-05   64 -1.8093729E-06
   65 -7.0143927E-05   66  1.9200791E-05   67  8.6186021E-06   68  7.6010933E-05
   69  3.8886354E-05   70 -6.9998681E-06   71  6.6573426E-06   72  8.5288811E-05
   73  6.8808742E-05   74  1.6955022E-05   75  4.8410195E-05   76  3.1299109E-05
   77  1.2138974E-05   78 -8.6845663E-06   79 -2.3367878E-05   80  2.5020135E-05
   81  6.1232387E-06   82  1.0457616E-06   83 -2.4267583E-05   84  2.4604023E-05
   85 -6.3969212E-05   86 -2.0322775E-05   87  2.5596670E-05   88  5.1763823E-05
   89 -4.9730501E-05   90 -4.8626296E-06   91  2.1693390E-06   92  5.5830182E-05
   93 -4.5428147E-05   94  9.7495633E-06   95 -9.8178948E-07   96 -1.6318991E-05
   97 -1.6216347E-05   98  4.8157003E-06   99 -9.0105127E-06  100 -4.1511040E-06
  101 -1.8524086E-05  102 -5.0955153E-07

 CELL PART

 GRADIENT WITH RESPECT TO THE CELL PARAMETER IN HARTREE/BOHR
ORDER: -D/DA1X, -D/DA1Y, -D/DA1Z
       -D/DA2X, -D/DA2Y, -D/DA2Z
       -D/DA3X, -D/DA3Y, -D/DA3Z
  0.185285649135E-13  0.767589439370E-04  0.767802185635E-04
  0.767718629078E-04  0.304362013400E-13  0.767802184605E-04
  0.767718627817E-04  0.767589440667E-04  0.239580808896E-13

STRESS TENSOR, IN HARTREE/BOHR^3:
ORDER: 11 12 13
       21 22 23
       31 32 33
 -0.133398789272E-06  0.934765929233E-16 -0.125671828602E-15
 -0.139103787063E-15 -0.133376341481E-06  0.862178397586E-16
  0.686965516793E-16 -0.110326113161E-15 -0.133413308075E-06

PRESSURE FROM THE STRESS TENSOR,
IN HARTREE/BOHR^3:  0.13340E-06
PRESSURE IN GIGAPASCAL:  0.3925E-02
CONVERSION FACTOR: 1 HARTREE/BOHR^3= 29421 GIGAPASCAL
WHEN USING VALUES FOR BOHR RADIUS AND HARTREE
FROM IUPAC WEBSITE, APRIL 2009
ENTHALPY: -4.1874885396600E+03

 SYMMETRY ALLOWED FORCES (ANALYTICAL) (DIRECTION, FORCE)

    1  4.5112219E-03    2  6.3202241E-08    3 -5.1036952E-07
 TTTTTTTTTTTTTTTTTTTTTTTTTTTTTT TOTGRA_C    TELAPSE     1584.64 TCPU      905.53
 *******************************************************************************
 LATTICE PARAMETERS (ANGSTROMS AND DEGREES) - BOHR = 0.5291772083 ANGSTROM
 PRIMITIVE CELL - CENTRING CODE 6/1 VOLUME=  2893.301395 - DENSITY  0.950 g/cm^3
         A              B              C           ALPHA      BETA       GAMMA 
    15.54790419    15.54790419    15.54790419   109.471221 109.471221 109.471221
 *******************************************************************************
 ATOMS IN THE ASYMMETRIC UNIT   36 - ATOMS IN THE UNIT CELL:  138
     ATOM                 X/A                 Y/B                 Z/C    
 *******************************************************************************
      1 T   1 H    -1.285631140828E-01  3.228421494442E-01 -2.355884829582E-01
      2 F   1 H    -4.415693675976E-01  1.070253688754E-01  2.355884829582E-01
      3 F   1 H     1.285631140828E-01 -1.070253688754E-01  4.514052635270E-01
      4 F   1 H     4.415693675976E-01 -3.228421494442E-01 -4.514052635270E-01
      5 T   1 H    -2.355884829582E-01 -1.285631140828E-01  3.228421494442E-01
      6 T   1 H     3.228421494442E-01 -2.355884829582E-01 -1.285631140828E-01
      7 F   1 H    -4.514052635270E-01  4.415693675976E-01 -3.228421494442E-01
      8 F   1 H     1.070253688754E-01  2.355884829582E-01 -4.415693675976E-01
      9 F   1 H     2.355884829582E-01 -4.415693675976E-01  1.070253688754E-01
     10 F   1 H    -1.070253688754E-01  4.514052635270E-01  1.285631140828E-01
     11 F   1 H     4.514052635270E-01  1.285631140828E-01 -1.070253688754E-01
     12 F   1 H    -3.228421494442E-01 -4.514052635270E-01  4.415693675976E-01
     13 T   1 H    -2.354492371684E-01  3.272044462535E-01 -1.248503382380E-01
     14 F   1 H     4.520547844914E-01 -1.105988989304E-01  1.248503382380E-01
     15 F   1 H     2.354492371684E-01  1.105988989304E-01 -4.373463165781E-01
     16 F   1 H    -4.520547844914E-01 -3.272044462535E-01  4.373463165781E-01
     17 T   1 H    -1.248503382380E-01 -2.354492371684E-01  3.272044462535E-01
     18 T   1 H     3.272044462535E-01 -1.248503382380E-01 -2.354492371684E-01
     19 F   1 H     4.373463165781E-01 -4.520547844914E-01 -3.272044462535E-01
     20 F   1 H    -1.105988989304E-01  1.248503382380E-01  4.520547844914E-01
     21 F   1 H     1.248503382380E-01  4.520547844914E-01 -1.105988989304E-01
     22 F   1 H     1.105988989304E-01 -4.373463165781E-01  2.354492371684E-01
     23 F   1 H    -4.373463165781E-01  2.354492371684E-01  1.105988989304E-01
     24 F   1 H    -3.272044462535E-01  4.373463165781E-01 -4.520547844914E-01
     25 T   1 H     4.858414971661E-01  1.188894539824E-01  4.912240957163E-01
     26 F   1 H    -3.723346417339E-01 -5.382598550221E-03 -4.912240957163E-01
     27 F   1 H    -4.858414971661E-01  5.382598550221E-03 -3.669520431837E-01
     28 F   1 H     3.723346417339E-01 -1.188894539824E-01  3.669520431837E-01
     29 T   1 H     4.912240957163E-01  4.858414971661E-01  1.188894539824E-01
     30 T   1 H     1.188894539824E-01  4.912240957163E-01  4.858414971661E-01
     31 F   1 H     3.669520431837E-01  3.723346417339E-01 -1.188894539824E-01
     32 F   1 H    -5.382598550221E-03 -4.912240957163E-01 -3.723346417339E-01
     33 F   1 H    -4.912240957163E-01 -3.723346417339E-01 -5.382598550221E-03
     34 F   1 H     5.382598550221E-03 -3.669520431837E-01 -4.858414971661E-01
     35 F   1 H    -3.669520431837E-01 -4.858414971661E-01  5.382598550221E-03
     36 F   1 H    -1.188894539824E-01  3.669520431837E-01  3.723346417339E-01
     37 T   1 H     4.762242180954E-01  2.314037556131E-01 -4.511722107257E-01
     38 F   1 H    -3.174240336612E-01 -7.260357117894E-02  4.511722107257E-01
     39 F   1 H    -4.762242180954E-01  7.260357117894E-02 -2.448204624823E-01
     40 F   1 H     3.174240336612E-01 -2.314037556131E-01  2.448204624823E-01
     41 T   1 H    -4.511722107257E-01  4.762242180954E-01  2.314037556131E-01
     42 T   1 H     2.314037556131E-01 -4.511722107257E-01  4.762242180954E-01
     43 F   1 H     2.448204624823E-01  3.174240336612E-01 -2.314037556131E-01
     44 F   1 H    -7.260357117894E-02  4.511722107257E-01 -3.174240336612E-01
     45 F   1 H     4.511722107257E-01 -3.174240336612E-01 -7.260357117894E-02
     46 F   1 H     7.260357117894E-02 -2.448204624823E-01 -4.762242180954E-01
     47 F   1 H    -2.448204624823E-01 -4.762242180954E-01  7.260357117894E-02
     48 F   1 H    -2.314037556131E-01  2.448204624823E-01  3.174240336612E-01
     49 T   1 H    -4.552900204927E-01  2.285653624136E-01  4.780398364764E-01
     50 F   1 H    -2.494744740628E-01  6.667014303088E-02 -4.780398364764E-01
     51 F   1 H     4.552900204927E-01 -6.667014303088E-02 -3.161446170937E-01
     52 F   1 H     2.494744740628E-01 -2.285653624136E-01  3.161446170937E-01
     53 T   1 H     4.780398364764E-01 -4.552900204927E-01  2.285653624136E-01
     54 T   1 H     2.285653624136E-01  4.780398364764E-01 -4.552900204927E-01
     55 F   1 H     3.161446170937E-01  2.494744740628E-01 -2.285653624136E-01
     56 F   1 H     6.667014303088E-02 -4.780398364764E-01 -2.494744740628E-01
     57 F   1 H    -4.780398364764E-01 -2.494744740628E-01  6.667014303088E-02
     58 F   1 H    -6.667014303088E-02 -3.161446170937E-01  4.552900204927E-01
     59 F   1 H    -3.161446170937E-01  4.552900204927E-01 -6.667014303088E-02
     60 F   1 H    -2.285653624136E-01  3.161446170937E-01  2.494744740628E-01
     61 T 248 CD   -2.529417918382E-01  2.470582081618E-01 -5.000000000000E-01
     62 F 248 CD    2.529417918382E-01 -2.470582081618E-01 -5.000000000000E-01
     63 T 248 CD   -5.000000000000E-01 -2.529417918382E-01  2.470582081618E-01
     64 T 248 CD    2.470582081618E-01 -5.000000000000E-01 -2.529417918382E-01
     65 F 248 CD   -5.000000000000E-01  2.529417918382E-01 -2.470582081618E-01
     66 F 248 CD   -2.470582081618E-01 -5.000000000000E-01  2.529417918382E-01
     67 T   6 C    -3.716069271318E-01  2.498827751822E-01 -3.686613172726E-01
     68 F   6 C    -3.814559075453E-01 -2.945609859201E-03  3.686613172726E-01
     69 F   6 C     3.716069271318E-01  2.945609859201E-03 -3.785102976861E-01
     70 F   6 C     3.814559075453E-01 -2.498827751822E-01  3.785102976861E-01
     71 T   6 C    -3.686613172726E-01 -3.716069271318E-01  2.498827751822E-01
     72 T   6 C     2.498827751822E-01 -3.686613172726E-01 -3.716069271318E-01
     73 F   6 C     3.785102976861E-01  3.814559075453E-01 -2.498827751822E-01
     74 F   6 C    -2.945609859201E-03  3.686613172726E-01 -3.814559075453E-01
     75 F   6 C     3.686613172726E-01 -3.814559075453E-01 -2.945609859201E-03
     76 F   6 C     2.945609859201E-03 -3.785102976861E-01  3.716069271318E-01
     77 F   6 C    -3.785102976861E-01  3.716069271318E-01  2.945609859201E-03
     78 F   6 C    -2.498827751822E-01  3.785102976861E-01  3.814559075453E-01
     79 T   6 C    -2.098459824501E-01  3.024279265218E-01 -2.615960305877E-01
     80 F   6 C    -4.359760428905E-01  5.175004813759E-02  2.615960305877E-01
     81 F   6 C     2.098459824501E-01 -5.175004813759E-02 -4.877260910281E-01
     82 F   6 C     4.359760428905E-01 -3.024279265218E-01  4.877260910281E-01
     83 T   6 C    -2.615960305877E-01 -2.098459824501E-01  3.024279265218E-01
     84 T   6 C     3.024279265218E-01 -2.615960305877E-01 -2.098459824501E-01
     85 F   6 C     4.877260910281E-01  4.359760428905E-01 -3.024279265218E-01
     86 F   6 C     5.175004813759E-02  2.615960305877E-01 -4.359760428905E-01
     87 F   6 C     2.615960305877E-01 -4.359760428905E-01  5.175004813759E-02
     88 F   6 C    -5.175004813759E-02 -4.877260910281E-01  2.098459824501E-01
     89 F   6 C    -4.877260910281E-01  2.098459824501E-01 -5.175004813759E-02
     90 F   6 C    -3.024279265218E-01  4.877260910281E-01  4.359760428905E-01
     91 T   6 C    -4.708370386633E-01  2.052886575953E-01 -4.672453861623E-01
     92 F   6 C    -3.274659562424E-01 -3.591652500982E-03  4.672453861623E-01
     93 F   6 C     4.708370386633E-01  3.591652500982E-03 -3.238743037414E-01
     94 F   6 C     3.274659562424E-01 -2.052886575953E-01  3.238743037414E-01
     95 T   6 C    -4.672453861623E-01 -4.708370386633E-01  2.052886575953E-01
     96 T   6 C     2.052886575953E-01 -4.672453861623E-01 -4.708370386633E-01
     97 F   6 C     3.238743037414E-01  3.274659562424E-01 -2.052886575953E-01
     98 F   6 C    -3.591652500982E-03  4.672453861623E-01 -3.274659562424E-01
     99 F   6 C     4.672453861623E-01 -3.274659562424E-01 -3.591652500982E-03
    100 F   6 C     3.591652500982E-03 -3.238743037414E-01  4.708370386633E-01
    101 F   6 C    -3.238743037414E-01  4.708370386633E-01  3.591652500982E-03
    102 F   6 C    -2.052886575953E-01  3.238743037414E-01  3.274659562424E-01
    103 T   7 N    -2.790926595600E-01  2.680031707909E-01 -3.641388962079E-01
    104 F   7 N    -3.678579330013E-01  8.504623664790E-02  3.641388962079E-01
    105 F   7 N     2.790926595600E-01 -8.504623664790E-02 -4.529041696492E-01
    106 F   7 N     3.678579330013E-01 -2.680031707909E-01  4.529041696492E-01
    107 T   7 N    -3.641388962079E-01 -2.790926595600E-01  2.680031707909E-01
    108 T   7 N     2.680031707909E-01 -3.641388962079E-01 -2.790926595600E-01
    109 F   7 N     4.529041696492E-01  3.678579330013E-01 -2.680031707909E-01
    110 F   7 N     8.504623664790E-02  3.641388962079E-01 -3.678579330013E-01
    111 F   7 N     3.641388962079E-01 -3.678579330013E-01  8.504623664790E-02
    112 F   7 N    -8.504623664790E-02 -4.529041696492E-01  2.790926595600E-01
    113 F   7 N    -4.529041696492E-01  2.790926595600E-01 -8.504623664790E-02
    114 F   7 N    -2.680031707909E-01  4.529041696492E-01  3.678579330013E-01
    115 T   6 C    -2.627789287388E-01  3.045887692379E-01 -2.067787481759E-01
    116 F   6 C    -4.886324825863E-01 -5.600018056288E-02  2.067787481759E-01
    117 F   6 C     2.627789287388E-01  5.600018056288E-02 -4.326323020234E-01
    118 F   6 C     4.886324825863E-01 -3.045887692379E-01  4.326323020234E-01
    119 T   6 C    -2.067787481759E-01 -2.627789287388E-01  3.045887692379E-01
    120 T   6 C     3.045887692379E-01 -2.067787481759E-01 -2.627789287388E-01
    121 F   6 C     4.326323020234E-01  4.886324825863E-01 -3.045887692379E-01
    122 F   6 C    -5.600018056288E-02  2.067787481759E-01 -4.886324825863E-01
    123 F   6 C     2.067787481759E-01 -4.886324825863E-01 -5.600018056288E-02
    124 F   6 C     5.600018056288E-02 -4.326323020234E-01  2.627789287388E-01
    125 F   6 C    -4.326323020234E-01  2.627789287388E-01  5.600018056288E-02
    126 F   6 C    -3.045887692379E-01  4.326323020234E-01  4.886324825863E-01
    127 T   7 N    -3.652194274034E-01  2.715724758408E-01 -2.748930962652E-01
    128 F   7 N    -4.535344278940E-01 -9.032633113813E-02  2.748930962652E-01
    129 F   7 N     3.652194274034E-01  9.032633113813E-02 -3.632080967559E-01
    130 F   7 N     4.535344278940E-01 -2.715724758408E-01  3.632080967559E-01
    131 T   7 N    -2.748930962652E-01 -3.652194274034E-01  2.715724758408E-01
    132 T   7 N     2.715724758408E-01 -2.748930962652E-01 -3.652194274034E-01
    133 F   7 N     3.632080967559E-01  4.535344278940E-01 -2.715724758408E-01
    134 F   7 N    -9.032633113813E-02  2.748930962652E-01 -4.535344278940E-01
    135 F   7 N     2.748930962652E-01 -4.535344278940E-01 -9.032633113813E-02
    136 F   7 N     9.032633113813E-02 -3.632080967559E-01  3.652194274034E-01
    137 F   7 N    -3.632080967559E-01  3.652194274034E-01  9.032633113813E-02
    138 F   7 N    -2.715724758408E-01  3.632080967559E-01  4.535344278940E-01

 TRANSFORMATION MATRIX PRIMITIVE-CRYSTALLOGRAPHIC CELL
  0.0000  1.0000  1.0000  1.0000  0.0000  1.0000  1.0000  1.0000  0.0000

 *******************************************************************************
 CRYSTALLOGRAPHIC CELL (VOLUME=       5786.60279016)
         A              B              C           ALPHA      BETA       GAMMA 
    17.95317334    17.95317334    17.95317334    90.000000  90.000000  90.000000

 COORDINATES IN THE CRYSTALLOGRAPHIC CELL
     ATOM                 X/A                 Y/B                 Z/C    
 *******************************************************************************
      1 T   1 H     1.079083902844E-01 -3.434968732426E-01  2.149337591598E-01
      2 F   1 H    -1.079083902844E-01  3.434968732426E-01  2.149337591598E-01
      3 F   1 H     1.079083902844E-01  3.434968732426E-01 -2.149337591598E-01
      4 F   1 H    -1.079083902844E-01 -3.434968732426E-01 -2.149337591598E-01
      5 T   1 H     2.149337591598E-01  1.079083902844E-01 -3.434968732426E-01
      6 T   1 H    -3.434968732426E-01  2.149337591598E-01  1.079083902844E-01
      7 F   1 H    -2.149337591598E-01 -1.079083902844E-01 -3.434968732426E-01
      8 F   1 H     3.434968732426E-01  2.149337591598E-01 -1.079083902844E-01
      9 F   1 H     2.149337591598E-01 -1.079083902844E-01  3.434968732426E-01
     10 F   1 H     3.434968732426E-01 -2.149337591598E-01  1.079083902844E-01
     11 F   1 H    -2.149337591598E-01  1.079083902844E-01  3.434968732426E-01
     12 F   1 H    -3.434968732426E-01 -2.149337591598E-01 -1.079083902844E-01
     13 T   1 H     2.189016725920E-01 -3.437520108299E-01  1.083027736615E-01
     14 F   1 H    -2.189016725920E-01  3.437520108299E-01  1.083027736615E-01
     15 F   1 H     2.189016725920E-01  3.437520108299E-01 -1.083027736615E-01
     16 F   1 H    -2.189016725920E-01 -3.437520108299E-01 -1.083027736615E-01
     17 T   1 H     1.083027736615E-01  2.189016725920E-01 -3.437520108299E-01
     18 T   1 H    -3.437520108299E-01  1.083027736615E-01  2.189016725920E-01
     19 F   1 H    -1.083027736615E-01 -2.189016725920E-01 -3.437520108299E-01
     20 F   1 H     3.437520108299E-01  1.083027736615E-01 -2.189016725920E-01
     21 F   1 H     1.083027736615E-01 -2.189016725920E-01  3.437520108299E-01
     22 F   1 H     3.437520108299E-01 -1.083027736615E-01  2.189016725920E-01
     23 F   1 H    -1.083027736615E-01  2.189016725920E-01  3.437520108299E-01
     24 F   1 H    -3.437520108299E-01 -1.083027736615E-01 -2.189016725920E-01
     25 T   1 H     6.213602626629E-02  4.290880694500E-01  5.675342771607E-02
     26 F   1 H    -6.213602626629E-02 -4.290880694500E-01  5.675342771607E-02
     27 F   1 H     6.213602626629E-02 -4.290880694500E-01 -5.675342771607E-02
     28 F   1 H    -6.213602626629E-02  4.290880694500E-01 -5.675342771607E-02
     29 T   1 H     5.675342771607E-02  6.213602626629E-02  4.290880694500E-01
     30 T   1 H     4.290880694500E-01  5.675342771607E-02  6.213602626629E-02
     31 F   1 H    -5.675342771607E-02 -6.213602626629E-02  4.290880694500E-01
     32 F   1 H    -4.290880694500E-01  5.675342771607E-02 -6.213602626629E-02
     33 F   1 H     5.675342771607E-02 -6.213602626629E-02 -4.290880694500E-01
     34 F   1 H    -4.290880694500E-01 -5.675342771607E-02  6.213602626629E-02
     35 F   1 H    -5.675342771607E-02  6.213602626629E-02 -4.290880694500E-01
     36 F   1 H     4.290880694500E-01 -5.675342771607E-02 -6.213602626629E-02
     37 T   1 H     1.520036633960E-01  3.968241258783E-01  7.940009221709E-02
     38 F   1 H    -1.520036633960E-01 -3.968241258783E-01  7.940009221709E-02
     39 F   1 H     1.520036633960E-01 -3.968241258783E-01 -7.940009221709E-02
     40 F   1 H    -1.520036633960E-01  3.968241258783E-01 -7.940009221709E-02
     41 T   1 H     7.940009221709E-02  1.520036633960E-01  3.968241258783E-01
     42 T   1 H     3.968241258783E-01  7.940009221709E-02  1.520036633960E-01
     43 F   1 H    -7.940009221709E-02 -1.520036633960E-01  3.968241258783E-01
     44 F   1 H    -3.968241258783E-01  7.940009221709E-02 -1.520036633960E-01
     45 F   1 H     7.940009221709E-02 -1.520036633960E-01 -3.968241258783E-01
     46 F   1 H    -3.968241258783E-01 -7.940009221709E-02  1.520036633960E-01
     47 F   1 H    -7.940009221709E-02  1.520036633960E-01 -3.968241258783E-01
     48 F   1 H     3.968241258783E-01 -7.940009221709E-02 -1.520036633960E-01
     49 T   1 H     8.094760969136E-02  3.970922267851E-01  1.476177527222E-01
     50 F   1 H    -8.094760969136E-02 -3.970922267851E-01  1.476177527222E-01
     51 F   1 H     8.094760969136E-02 -3.970922267851E-01 -1.476177527222E-01
     52 F   1 H    -8.094760969136E-02  3.970922267851E-01 -1.476177527222E-01
     53 T   1 H     1.476177527222E-01  8.094760969136E-02  3.970922267851E-01
     54 T   1 H     3.970922267851E-01  1.476177527222E-01  8.094760969136E-02
     55 F   1 H    -1.476177527222E-01 -8.094760969136E-02  3.970922267851E-01
     56 F   1 H    -3.970922267851E-01  1.476177527222E-01 -8.094760969136E-02
     57 F   1 H     1.476177527222E-01 -8.094760969136E-02 -3.970922267851E-01
     58 F   1 H    -3.970922267851E-01 -1.476177527222E-01  8.094760969136E-02
     59 F   1 H    -1.476177527222E-01  8.094760969136E-02 -3.970922267851E-01
     60 F   1 H     3.970922267851E-01 -1.476177527222E-01 -8.094760969136E-02
     61 T 248 CD   -5.000000000000E-01 -5.235885241522E-17 -2.529417918382E-01
     62 F 248 CD   -5.000000000000E-01 -5.235885241522E-17  2.529417918382E-01
     63 T 248 CD   -2.529417918382E-01 -5.000000000000E-01 -5.235885241522E-17
     64 T 248 CD    0.000000000000E+00 -2.529417918382E-01 -5.000000000000E-01
     65 F 248 CD    2.529417918382E-01 -5.000000000000E-01 -7.853827862282E-17
     66 F 248 CD   -1.570765572456E-16  2.529417918382E-01 -5.000000000000E-01
     67 T   6 C     1.264141925207E-01 -4.950755097932E-01  1.234685826615E-01
     68 F   6 C    -1.264141925207E-01  4.950755097932E-01  1.234685826615E-01
     69 F   6 C     1.264141925207E-01  4.950755097932E-01 -1.234685826615E-01
     70 F   6 C    -1.264141925207E-01 -4.950755097932E-01 -1.234685826615E-01
     71 T   6 C     1.234685826615E-01  1.264141925207E-01 -4.950755097932E-01
     72 T   6 C    -4.950755097932E-01  1.234685826615E-01  1.264141925207E-01
     73 F   6 C    -1.234685826615E-01 -1.264141925207E-01 -4.950755097932E-01
     74 F   6 C     4.950755097932E-01  1.234685826615E-01 -1.264141925207E-01
     75 F   6 C     1.234685826615E-01 -1.264141925207E-01  4.950755097932E-01
     76 F   6 C     4.950755097932E-01 -1.234685826615E-01  1.264141925207E-01
     77 F   6 C    -1.234685826615E-01  1.264141925207E-01  4.950755097932E-01
     78 F   6 C    -4.950755097932E-01 -1.234685826615E-01 -1.264141925207E-01
     79 T   6 C     1.253389391921E-01 -3.869349697798E-01  1.770889873297E-01
     80 F   6 C    -1.253389391921E-01  3.869349697798E-01  1.770889873297E-01
     81 F   6 C     1.253389391921E-01  3.869349697798E-01 -1.770889873297E-01
     82 F   6 C    -1.253389391921E-01 -3.869349697798E-01 -1.770889873297E-01
     83 T   6 C     1.770889873297E-01  1.253389391921E-01 -3.869349697798E-01
     84 T   6 C    -3.869349697798E-01  1.770889873297E-01  1.253389391921E-01
     85 F   6 C    -1.770889873297E-01 -1.253389391921E-01 -3.869349697798E-01
     86 F   6 C     3.869349697798E-01  1.770889873297E-01 -1.253389391921E-01
     87 F   6 C     1.770889873297E-01 -1.253389391921E-01  3.869349697798E-01
     88 F   6 C     3.869349697798E-01 -1.770889873297E-01  1.253389391921E-01
     89 F   6 C    -1.770889873297E-01  1.253389391921E-01  3.869349697798E-01
     90 F   6 C    -3.869349697798E-01 -1.770889873297E-01 -1.253389391921E-01
     91 T   6 C     1.044401550481E-01  4.283144587895E-01  1.008485025471E-01
     92 F   6 C    -1.044401550481E-01 -4.283144587895E-01  1.008485025471E-01
     93 F   6 C     1.044401550481E-01 -4.283144587895E-01 -1.008485025471E-01
     94 F   6 C    -1.044401550481E-01  4.283144587895E-01 -1.008485025471E-01
     95 T   6 C     1.008485025471E-01  1.044401550481E-01  4.283144587895E-01
     96 T   6 C     4.283144587895E-01  1.008485025471E-01  1.044401550481E-01
     97 F   6 C    -1.008485025471E-01 -1.044401550481E-01  4.283144587895E-01
     98 F   6 C    -4.283144587895E-01  1.008485025471E-01 -1.044401550481E-01
     99 F   6 C     1.008485025471E-01 -1.044401550481E-01 -4.283144587895E-01
    100 F   6 C    -4.283144587895E-01 -1.008485025471E-01  1.044401550481E-01
    101 F   6 C    -1.008485025471E-01  1.044401550481E-01 -4.283144587895E-01
    102 F   6 C     4.283144587895E-01 -1.008485025471E-01 -1.044401550481E-01
    103 T   7 N     9.147846707148E-02 -4.556173632794E-01  1.765247037194E-01
    104 F   7 N    -9.147846707148E-02  4.556173632794E-01  1.765247037194E-01
    105 F   7 N     9.147846707148E-02  4.556173632794E-01 -1.765247037194E-01
    106 F   7 N    -9.147846707148E-02 -4.556173632794E-01 -1.765247037194E-01
    107 T   7 N     1.765247037194E-01  9.147846707148E-02 -4.556173632794E-01
    108 T   7 N    -4.556173632794E-01  1.765247037194E-01  9.147846707148E-02
    109 F   7 N    -1.765247037194E-01 -9.147846707148E-02 -4.556173632794E-01
    110 F   7 N     4.556173632794E-01  1.765247037194E-01 -9.147846707148E-02
    111 F   7 N     1.765247037194E-01 -9.147846707148E-02  4.556173632794E-01
    112 F   7 N     4.556173632794E-01 -1.765247037194E-01  9.147846707148E-02
    113 F   7 N    -1.765247037194E-01  9.147846707148E-02  4.556173632794E-01
    114 F   7 N    -4.556173632794E-01 -1.765247037194E-01 -9.147846707148E-02
    115 T   6 C     1.802944749004E-01 -3.870732230762E-01  1.242942943375E-01
    116 F   6 C    -1.802944749004E-01  3.870732230762E-01  1.242942943375E-01
    117 F   6 C     1.802944749004E-01  3.870732230762E-01 -1.242942943375E-01
    118 F   6 C    -1.802944749004E-01 -3.870732230762E-01 -1.242942943375E-01
    119 T   6 C     1.242942943375E-01  1.802944749004E-01 -3.870732230762E-01
    120 T   6 C    -3.870732230762E-01  1.242942943375E-01  1.802944749004E-01
    121 F   6 C    -1.242942943375E-01 -1.802944749004E-01 -3.870732230762E-01
    122 F   6 C     3.870732230762E-01  1.242942943375E-01 -1.802944749004E-01
    123 F   6 C     1.242942943375E-01 -1.802944749004E-01  3.870732230762E-01
    124 F   6 C     3.870732230762E-01 -1.242942943375E-01  1.802944749004E-01
    125 F   6 C    -1.242942943375E-01  1.802944749004E-01  3.870732230762E-01
    126 F   6 C    -3.870732230762E-01 -1.242942943375E-01 -1.802944749004E-01
    127 T   7 N     1.809494034894E-01 -4.558424997547E-01  9.062307235131E-02
    128 F   7 N    -1.809494034894E-01  4.558424997547E-01  9.062307235131E-02
    129 F   7 N     1.809494034894E-01  4.558424997547E-01 -9.062307235131E-02
    130 F   7 N    -1.809494034894E-01 -4.558424997547E-01 -9.062307235131E-02
    131 T   7 N     9.062307235131E-02  1.809494034894E-01 -4.558424997547E-01
    132 T   7 N    -4.558424997547E-01  9.062307235131E-02  1.809494034894E-01
    133 F   7 N    -9.062307235131E-02 -1.809494034894E-01 -4.558424997547E-01
    134 F   7 N     4.558424997547E-01  9.062307235131E-02 -1.809494034894E-01
    135 F   7 N     9.062307235131E-02 -1.809494034894E-01  4.558424997547E-01
    136 F   7 N     4.558424997547E-01 -9.062307235131E-02  1.809494034894E-01
    137 F   7 N    -9.062307235131E-02  1.809494034894E-01  4.558424997547E-01
    138 F   7 N    -4.558424997547E-01 -9.062307235131E-02 -1.809494034894E-01

 T = ATOM BELONGING TO THE ASYMMETRIC UNIT

 *******************************************************************************
 * CELL DEFORMATION
 *******************************************************************************

    ELASTIC STRAIN MATRIX (ADIMENSIONAL)

    1   -0.0150000000    0.0000000000    0.0000000000
    2    0.0000000000    0.0000000000    0.0000000000
    3    0.0000000000    0.0000000000    0.0000000000

 LATTICE PARAMETERS (ANGSTROMS AND DEGREES) OF
 (1) ORIGINAL PRIMITIVE CELL
 (2) ORIGINAL CRYSTALLOGRAPHIC CELL
 (3) DEFORMED PRIMITIVE CELL
 (4) DEFORMED CRYSTALLOGRAPHIC CELL

            A           B           C        ALPHA       BETA        GAMMA         VOL
 (1)   15.547904   15.547904   15.547904  109.471221  109.471221  109.471221 2893.301395
 (2)   17.953173   17.953173   17.953173   90.000000   90.000000   90.000000 5786.602790
 (3)   15.470555   15.470555   15.470555  110.285563  109.065590  109.065590 2849.901874
 (4)   17.683876   17.953173   17.953173   90.000000   90.000000   90.000000 5699.803748

 * CELL DEFORMATION COMPLETE - NO. OF SYMMOPS   4
 *******************************************************************************
 LATTICE PARAMETERS (ANGSTROMS AND DEGREES) - BOHR = 0.5291772083 ANGSTROM
 PRIMITIVE CELL - CENTRING CODE 6/1 VOLUME=  2849.901874 - DENSITY  0.965 g/cm^3
         A              B              C           ALPHA      BETA       GAMMA 
    15.47055531    15.47055531    15.47055531   110.285563 109.065590 109.065590
 *******************************************************************************
 ATOMS IN THE ASYMMETRIC UNIT   36 - ATOMS IN THE UNIT CELL:  138
     ATOM                 X/A                 Y/B                 Z/C    
 *******************************************************************************
      1 T   1 H    -1.285631140828E-01  3.228421494442E-01 -2.355884829582E-01
      2 F   1 H    -4.415693675976E-01  1.070253688754E-01  2.355884829582E-01
      3 F   1 H     1.285631140828E-01 -1.070253688754E-01  4.514052635270E-01
      4 F   1 H     4.415693675976E-01 -3.228421494442E-01 -4.514052635270E-01
      5 T   1 H    -2.355884829582E-01 -1.285631140828E-01  3.228421494442E-01
      6 T   1 H     3.228421494442E-01 -2.355884829582E-01 -1.285631140828E-01
      7 F   1 H    -4.514052635270E-01  4.415693675976E-01 -3.228421494442E-01
      8 F   1 H     1.070253688754E-01  2.355884829582E-01 -4.415693675976E-01
      9 F   1 H     2.355884829582E-01 -4.415693675976E-01  1.070253688754E-01
     10 F   1 H    -1.070253688754E-01  4.514052635270E-01  1.285631140828E-01
     11 F   1 H     4.514052635270E-01  1.285631140828E-01 -1.070253688754E-01
     12 F   1 H    -3.228421494442E-01 -4.514052635270E-01  4.415693675976E-01
     13 T   1 H    -2.354492371684E-01  3.272044462535E-01 -1.248503382380E-01
     14 F   1 H     4.520547844914E-01 -1.105988989304E-01  1.248503382380E-01
     15 F   1 H     2.354492371684E-01  1.105988989304E-01 -4.373463165781E-01
     16 F   1 H    -4.520547844914E-01 -3.272044462535E-01  4.373463165781E-01
     17 T   1 H    -1.248503382380E-01 -2.354492371684E-01  3.272044462535E-01
     18 T   1 H     3.272044462535E-01 -1.248503382380E-01 -2.354492371684E-01
     19 F   1 H     4.373463165781E-01 -4.520547844914E-01 -3.272044462535E-01
     20 F   1 H    -1.105988989304E-01  1.248503382380E-01  4.520547844914E-01
     21 F   1 H     1.248503382380E-01  4.520547844914E-01 -1.105988989304E-01
     22 F   1 H     1.105988989304E-01 -4.373463165781E-01  2.354492371684E-01
     23 F   1 H    -4.373463165781E-01  2.354492371684E-01  1.105988989304E-01
     24 F   1 H    -3.272044462535E-01  4.373463165781E-01 -4.520547844914E-01
     25 T   1 H     4.858414971661E-01  1.188894539824E-01  4.912240957163E-01
     26 F   1 H    -3.723346417339E-01 -5.382598550221E-03 -4.912240957163E-01
     27 F   1 H    -4.858414971661E-01  5.382598550221E-03 -3.669520431837E-01
     28 F   1 H     3.723346417339E-01 -1.188894539824E-01  3.669520431837E-01
     29 T   1 H     4.912240957163E-01  4.858414971661E-01  1.188894539824E-01
     30 T   1 H     1.188894539824E-01  4.912240957163E-01  4.858414971661E-01
     31 F   1 H     3.669520431837E-01  3.723346417339E-01 -1.188894539824E-01
     32 F   1 H    -5.382598550221E-03 -4.912240957163E-01 -3.723346417339E-01
     33 F   1 H    -4.912240957163E-01 -3.723346417339E-01 -5.382598550221E-03
     34 F   1 H     5.382598550221E-03 -3.669520431837E-01 -4.858414971661E-01
     35 F   1 H    -3.669520431837E-01 -4.858414971661E-01  5.382598550221E-03
     36 F   1 H    -1.188894539824E-01  3.669520431837E-01  3.723346417339E-01
     37 T   1 H     4.762242180954E-01  2.314037556131E-01 -4.511722107257E-01
     38 F   1 H    -3.174240336612E-01 -7.260357117894E-02  4.511722107257E-01
     39 F   1 H    -4.762242180954E-01  7.260357117894E-02 -2.448204624823E-01
     40 F   1 H     3.174240336612E-01 -2.314037556131E-01  2.448204624823E-01
     41 T   1 H    -4.511722107257E-01  4.762242180954E-01  2.314037556131E-01
     42 T   1 H     2.314037556131E-01 -4.511722107257E-01  4.762242180954E-01
     43 F   1 H     2.448204624823E-01  3.174240336612E-01 -2.314037556131E-01
     44 F   1 H    -7.260357117894E-02  4.511722107257E-01 -3.174240336612E-01
     45 F   1 H     4.511722107257E-01 -3.174240336612E-01 -7.260357117894E-02
     46 F   1 H     7.260357117894E-02 -2.448204624823E-01 -4.762242180954E-01
     47 F   1 H    -2.448204624823E-01 -4.762242180954E-01  7.260357117894E-02
     48 F   1 H    -2.314037556131E-01  2.448204624823E-01  3.174240336612E-01
     49 T   1 H    -4.552900204927E-01  2.285653624136E-01  4.780398364764E-01
     50 F   1 H    -2.494744740628E-01  6.667014303088E-02 -4.780398364764E-01
     51 F   1 H     4.552900204927E-01 -6.667014303088E-02 -3.161446170937E-01
     52 F   1 H     2.494744740628E-01 -2.285653624136E-01  3.161446170937E-01
     53 T   1 H     4.780398364764E-01 -4.552900204927E-01  2.285653624136E-01
     54 T   1 H     2.285653624136E-01  4.780398364764E-01 -4.552900204927E-01
     55 F   1 H     3.161446170937E-01  2.494744740628E-01 -2.285653624136E-01
     56 F   1 H     6.667014303088E-02 -4.780398364764E-01 -2.494744740628E-01
     57 F   1 H    -4.780398364764E-01 -2.494744740628E-01  6.667014303088E-02
     58 F   1 H    -6.667014303088E-02 -3.161446170937E-01  4.552900204927E-01
     59 F   1 H    -3.161446170937E-01  4.552900204927E-01 -6.667014303088E-02
     60 F   1 H    -2.285653624136E-01  3.161446170937E-01  2.494744740628E-01
     61 T 248 CD   -2.529417918382E-01  2.470582081618E-01 -5.000000000000E-01
     62 F 248 CD    2.529417918382E-01 -2.470582081618E-01 -5.000000000000E-01
     63 T 248 CD   -5.000000000000E-01 -2.529417918382E-01  2.470582081618E-01
     64 T 248 CD    2.470582081618E-01 -5.000000000000E-01 -2.529417918382E-01
     65 F 248 CD   -5.000000000000E-01  2.529417918382E-01 -2.470582081618E-01
     66 F 248 CD   -2.470582081618E-01 -5.000000000000E-01  2.529417918382E-01
     67 T   6 C    -3.716069271318E-01  2.498827751822E-01 -3.686613172726E-01
     68 F   6 C    -3.814559075453E-01 -2.945609859201E-03  3.686613172726E-01
     69 F   6 C     3.716069271318E-01  2.945609859201E-03 -3.785102976861E-01
     70 F   6 C     3.814559075453E-01 -2.498827751822E-01  3.785102976861E-01
     71 T   6 C    -3.686613172726E-01 -3.716069271318E-01  2.498827751822E-01
     72 T   6 C     2.498827751822E-01 -3.686613172726E-01 -3.716069271318E-01
     73 F   6 C     3.785102976861E-01  3.814559075453E-01 -2.498827751822E-01
     74 F   6 C    -2.945609859201E-03  3.686613172726E-01 -3.814559075453E-01
     75 F   6 C     3.686613172726E-01 -3.814559075453E-01 -2.945609859201E-03
     76 F   6 C     2.945609859201E-03 -3.785102976861E-01  3.716069271318E-01
     77 F   6 C    -3.785102976861E-01  3.716069271318E-01  2.945609859201E-03
     78 F   6 C    -2.498827751822E-01  3.785102976861E-01  3.814559075453E-01
     79 T   6 C    -2.098459824501E-01  3.024279265218E-01 -2.615960305877E-01
     80 F   6 C    -4.359760428905E-01  5.175004813759E-02  2.615960305877E-01
     81 F   6 C     2.098459824501E-01 -5.175004813759E-02 -4.877260910281E-01
     82 F   6 C     4.359760428905E-01 -3.024279265218E-01  4.877260910281E-01
     83 T   6 C    -2.615960305877E-01 -2.098459824501E-01  3.024279265218E-01
     84 T   6 C     3.024279265218E-01 -2.615960305877E-01 -2.098459824501E-01
     85 F   6 C     4.877260910281E-01  4.359760428905E-01 -3.024279265218E-01
     86 F   6 C     5.175004813759E-02  2.615960305877E-01 -4.359760428905E-01
     87 F   6 C     2.615960305877E-01 -4.359760428905E-01  5.175004813759E-02
     88 F   6 C    -5.175004813759E-02 -4.877260910281E-01  2.098459824501E-01
     89 F   6 C    -4.877260910281E-01  2.098459824501E-01 -5.175004813759E-02
     90 F   6 C    -3.024279265218E-01  4.877260910281E-01  4.359760428905E-01
     91 T   6 C    -4.708370386633E-01  2.052886575953E-01 -4.672453861623E-01
     92 F   6 C    -3.274659562424E-01 -3.591652500982E-03  4.672453861623E-01
     93 F   6 C     4.708370386633E-01  3.591652500982E-03 -3.238743037414E-01
     94 F   6 C     3.274659562424E-01 -2.052886575953E-01  3.238743037414E-01
     95 T   6 C    -4.672453861623E-01 -4.708370386633E-01  2.052886575953E-01
     96 T   6 C     2.052886575953E-01 -4.672453861623E-01 -4.708370386633E-01
     97 F   6 C     3.238743037414E-01  3.274659562424E-01 -2.052886575953E-01
     98 F   6 C    -3.591652500982E-03  4.672453861623E-01 -3.274659562424E-01
     99 F   6 C     4.672453861623E-01 -3.274659562424E-01 -3.591652500982E-03
    100 F   6 C     3.591652500982E-03 -3.238743037414E-01  4.708370386633E-01
    101 F   6 C    -3.238743037414E-01  4.708370386633E-01  3.591652500982E-03
    102 F   6 C    -2.052886575953E-01  3.238743037414E-01  3.274659562424E-01
    103 T   7 N    -2.790926595600E-01  2.680031707909E-01 -3.641388962079E-01
    104 F   7 N    -3.678579330013E-01  8.504623664790E-02  3.641388962079E-01
    105 F   7 N     2.790926595600E-01 -8.504623664790E-02 -4.529041696492E-01
    106 F   7 N     3.678579330013E-01 -2.680031707909E-01  4.529041696492E-01
    107 T   7 N    -3.641388962079E-01 -2.790926595600E-01  2.680031707909E-01
    108 T   7 N     2.680031707909E-01 -3.641388962079E-01 -2.790926595600E-01
    109 F   7 N     4.529041696492E-01  3.678579330013E-01 -2.680031707909E-01
    110 F   7 N     8.504623664790E-02  3.641388962079E-01 -3.678579330013E-01
    111 F   7 N     3.641388962079E-01 -3.678579330013E-01  8.504623664790E-02
    112 F   7 N    -8.504623664790E-02 -4.529041696492E-01  2.790926595600E-01
    113 F   7 N    -4.529041696492E-01  2.790926595600E-01 -8.504623664790E-02
    114 F   7 N    -2.680031707909E-01  4.529041696492E-01  3.678579330013E-01
    115 T   6 C    -2.627789287388E-01  3.045887692379E-01 -2.067787481759E-01
    116 F   6 C    -4.886324825863E-01 -5.600018056288E-02  2.067787481759E-01
    117 F   6 C     2.627789287388E-01  5.600018056288E-02 -4.326323020234E-01
    118 F   6 C     4.886324825863E-01 -3.045887692379E-01  4.326323020234E-01
    119 T   6 C    -2.067787481759E-01 -2.627789287388E-01  3.045887692379E-01
    120 T   6 C     3.045887692379E-01 -2.067787481759E-01 -2.627789287388E-01
    121 F   6 C     4.326323020234E-01  4.886324825863E-01 -3.045887692379E-01
    122 F   6 C    -5.600018056288E-02  2.067787481759E-01 -4.886324825863E-01
    123 F   6 C     2.067787481759E-01 -4.886324825863E-01 -5.600018056288E-02
    124 F   6 C     5.600018056288E-02 -4.326323020234E-01  2.627789287388E-01
    125 F   6 C    -4.326323020234E-01  2.627789287388E-01  5.600018056288E-02
    126 F   6 C    -3.045887692379E-01  4.326323020234E-01  4.886324825863E-01
    127 T   7 N    -3.652194274034E-01  2.715724758408E-01 -2.748930962652E-01
    128 F   7 N    -4.535344278940E-01 -9.032633113813E-02  2.748930962652E-01
    129 F   7 N     3.652194274034E-01  9.032633113813E-02 -3.632080967559E-01
    130 F   7 N     4.535344278940E-01 -2.715724758408E-01  3.632080967559E-01
    131 T   7 N    -2.748930962652E-01 -3.652194274034E-01  2.715724758408E-01
    132 T   7 N     2.715724758408E-01 -2.748930962652E-01 -3.652194274034E-01
    133 F   7 N     3.632080967559E-01  4.535344278940E-01 -2.715724758408E-01
    134 F   7 N    -9.032633113813E-02  2.748930962652E-01 -4.535344278940E-01
    135 F   7 N     2.748930962652E-01 -4.535344278940E-01 -9.032633113813E-02
    136 F   7 N     9.032633113813E-02 -3.632080967559E-01  3.652194274034E-01
    137 F   7 N    -3.632080967559E-01  3.652194274034E-01  9.032633113813E-02
    138 F   7 N    -2.715724758408E-01  3.632080967559E-01  4.535344278940E-01

 TRANSFORMATION MATRIX PRIMITIVE-CRYSTALLOGRAPHIC CELL
  0.0000  1.0000  1.0000  1.0000  0.0000  1.0000  1.0000  1.0000  0.0000

 *******************************************************************************
 CRYSTALLOGRAPHIC CELL (VOLUME=       5699.80374831)
         A              B              C           ALPHA      BETA       GAMMA 
    17.68387574    17.95317334    17.95317334    90.000000  90.000000  90.000000

 COORDINATES IN THE CRYSTALLOGRAPHIC CELL
     ATOM                 X/A                 Y/B                 Z/C    
 *******************************************************************************
      1 T   1 H     1.079083902844E-01 -3.434968732426E-01  2.149337591598E-01
      2 F   1 H    -1.079083902844E-01  3.434968732426E-01  2.149337591598E-01
      3 F   1 H     1.079083902844E-01  3.434968732426E-01 -2.149337591598E-01
      4 F   1 H    -1.079083902844E-01 -3.434968732426E-01 -2.149337591598E-01
      5 T   1 H     2.149337591598E-01  1.079083902844E-01 -3.434968732426E-01
      6 T   1 H    -3.434968732426E-01  2.149337591598E-01  1.079083902844E-01
      7 F   1 H    -2.149337591598E-01 -1.079083902844E-01 -3.434968732426E-01
      8 F   1 H     3.434968732426E-01  2.149337591598E-01 -1.079083902844E-01
      9 F   1 H     2.149337591598E-01 -1.079083902844E-01  3.434968732426E-01
     10 F   1 H     3.434968732426E-01 -2.149337591598E-01  1.079083902844E-01
     11 F   1 H    -2.149337591598E-01  1.079083902844E-01  3.434968732426E-01
     12 F   1 H    -3.434968732426E-01 -2.149337591598E-01 -1.079083902844E-01
     13 T   1 H     2.189016725920E-01 -3.437520108299E-01  1.083027736615E-01
     14 F   1 H    -2.189016725920E-01  3.437520108299E-01  1.083027736615E-01
     15 F   1 H     2.189016725920E-01  3.437520108299E-01 -1.083027736615E-01
     16 F   1 H    -2.189016725920E-01 -3.437520108299E-01 -1.083027736615E-01
     17 T   1 H     1.083027736615E-01  2.189016725920E-01 -3.437520108299E-01
     18 T   1 H    -3.437520108299E-01  1.083027736615E-01  2.189016725920E-01
     19 F   1 H    -1.083027736615E-01 -2.189016725920E-01 -3.437520108299E-01
     20 F   1 H     3.437520108299E-01  1.083027736615E-01 -2.189016725920E-01
     21 F   1 H     1.083027736615E-01 -2.189016725920E-01  3.437520108299E-01
     22 F   1 H     3.437520108299E-01 -1.083027736615E-01  2.189016725920E-01
     23 F   1 H    -1.083027736615E-01  2.189016725920E-01  3.437520108299E-01
     24 F   1 H    -3.437520108299E-01 -1.083027736615E-01 -2.189016725920E-01
     25 T   1 H     6.213602626629E-02  4.290880694500E-01  5.675342771607E-02
     26 F   1 H    -6.213602626629E-02 -4.290880694500E-01  5.675342771607E-02
     27 F   1 H     6.213602626629E-02 -4.290880694500E-01 -5.675342771607E-02
     28 F   1 H    -6.213602626629E-02  4.290880694500E-01 -5.675342771607E-02
     29 T   1 H     5.675342771607E-02  6.213602626629E-02  4.290880694500E-01
     30 T   1 H     4.290880694500E-01  5.675342771607E-02  6.213602626629E-02
     31 F   1 H    -5.675342771607E-02 -6.213602626629E-02  4.290880694500E-01
     32 F   1 H    -4.290880694500E-01  5.675342771607E-02 -6.213602626629E-02
     33 F   1 H     5.675342771607E-02 -6.213602626629E-02 -4.290880694500E-01
     34 F   1 H    -4.290880694500E-01 -5.675342771607E-02  6.213602626629E-02
     35 F   1 H    -5.675342771607E-02  6.213602626629E-02 -4.290880694500E-01
     36 F   1 H     4.290880694500E-01 -5.675342771607E-02 -6.213602626629E-02
     37 T   1 H     1.520036633960E-01  3.968241258783E-01  7.940009221709E-02
     38 F   1 H    -1.520036633960E-01 -3.968241258783E-01  7.940009221709E-02
     39 F   1 H     1.520036633960E-01 -3.968241258783E-01 -7.940009221709E-02
     40 F   1 H    -1.520036633960E-01  3.968241258783E-01 -7.940009221709E-02
     41 T   1 H     7.940009221709E-02  1.520036633960E-01  3.968241258783E-01
     42 T   1 H     3.968241258783E-01  7.940009221709E-02  1.520036633960E-01
     43 F   1 H    -7.940009221709E-02 -1.520036633960E-01  3.968241258783E-01
     44 F   1 H    -3.968241258783E-01  7.940009221709E-02 -1.520036633960E-01
     45 F   1 H     7.940009221709E-02 -1.520036633960E-01 -3.968241258783E-01
     46 F   1 H    -3.968241258783E-01 -7.940009221709E-02  1.520036633960E-01
     47 F   1 H    -7.940009221709E-02  1.520036633960E-01 -3.968241258783E-01
     48 F   1 H     3.968241258783E-01 -7.940009221709E-02 -1.520036633960E-01
     49 T   1 H     8.094760969136E-02  3.970922267851E-01  1.476177527222E-01
     50 F   1 H    -8.094760969136E-02 -3.970922267851E-01  1.476177527222E-01
     51 F   1 H     8.094760969136E-02 -3.970922267851E-01 -1.476177527222E-01
     52 F   1 H    -8.094760969136E-02  3.970922267851E-01 -1.476177527222E-01
     53 T   1 H     1.476177527222E-01  8.094760969136E-02  3.970922267851E-01
     54 T   1 H     3.970922267851E-01  1.476177527222E-01  8.094760969136E-02
     55 F   1 H    -1.476177527222E-01 -8.094760969136E-02  3.970922267851E-01
     56 F   1 H    -3.970922267851E-01  1.476177527222E-01 -8.094760969136E-02
     57 F   1 H     1.476177527222E-01 -8.094760969136E-02 -3.970922267851E-01
     58 F   1 H    -3.970922267851E-01 -1.476177527222E-01  8.094760969136E-02
     59 F   1 H    -1.476177527222E-01  8.094760969136E-02 -3.970922267851E-01
     60 F   1 H     3.970922267851E-01 -1.476177527222E-01 -8.094760969136E-02
     61 T 248 CD   -5.000000000000E-01 -2.427667229634E-17 -2.529417918382E-01
     62 F 248 CD   -5.000000000000E-01  3.058126992842E-17  2.529417918382E-01
     63 T 248 CD   -2.529417918382E-01 -5.000000000000E-01 -1.078700036465E-16
     64 T 248 CD    1.392333559004E-17 -2.529417918382E-01 -5.000000000000E-01
     65 F 248 CD    2.529417918382E-01 -5.000000000000E-01 -1.340494298541E-16
     66 F 248 CD   -1.709998928357E-16  2.529417918382E-01 -5.000000000000E-01
     67 T   6 C     1.264141925207E-01 -4.950755097932E-01  1.234685826615E-01
     68 F   6 C    -1.264141925207E-01  4.950755097932E-01  1.234685826615E-01
     69 F   6 C     1.264141925207E-01  4.950755097932E-01 -1.234685826615E-01
     70 F   6 C    -1.264141925207E-01 -4.950755097932E-01 -1.234685826615E-01
     71 T   6 C     1.234685826615E-01  1.264141925207E-01 -4.950755097932E-01
     72 T   6 C    -4.950755097932E-01  1.234685826615E-01  1.264141925207E-01
     73 F   6 C    -1.234685826615E-01 -1.264141925207E-01 -4.950755097932E-01
     74 F   6 C     4.950755097932E-01  1.234685826615E-01 -1.264141925207E-01
     75 F   6 C     1.234685826615E-01 -1.264141925207E-01  4.950755097932E-01
     76 F   6 C     4.950755097932E-01 -1.234685826615E-01  1.264141925207E-01
     77 F   6 C    -1.234685826615E-01  1.264141925207E-01  4.950755097932E-01
     78 F   6 C    -4.950755097932E-01 -1.234685826615E-01 -1.264141925207E-01
     79 T   6 C     1.253389391921E-01 -3.869349697798E-01  1.770889873297E-01
     80 F   6 C    -1.253389391921E-01  3.869349697798E-01  1.770889873297E-01
     81 F   6 C     1.253389391921E-01  3.869349697798E-01 -1.770889873297E-01
     82 F   6 C    -1.253389391921E-01 -3.869349697798E-01 -1.770889873297E-01
     83 T   6 C     1.770889873297E-01  1.253389391921E-01 -3.869349697798E-01
     84 T   6 C    -3.869349697798E-01  1.770889873297E-01  1.253389391921E-01
     85 F   6 C    -1.770889873297E-01 -1.253389391921E-01 -3.869349697798E-01
     86 F   6 C     3.869349697798E-01  1.770889873297E-01 -1.253389391921E-01
     87 F   6 C     1.770889873297E-01 -1.253389391921E-01  3.869349697798E-01
     88 F   6 C     3.869349697798E-01 -1.770889873297E-01  1.253389391921E-01
     89 F   6 C    -1.770889873297E-01  1.253389391921E-01  3.869349697798E-01
     90 F   6 C    -3.869349697798E-01 -1.770889873297E-01 -1.253389391921E-01
     91 T   6 C     1.044401550481E-01  4.283144587895E-01  1.008485025471E-01
     92 F   6 C    -1.044401550481E-01 -4.283144587895E-01  1.008485025471E-01
     93 F   6 C     1.044401550481E-01 -4.283144587895E-01 -1.008485025471E-01
     94 F   6 C    -1.044401550481E-01  4.283144587895E-01 -1.008485025471E-01
     95 T   6 C     1.008485025471E-01  1.044401550481E-01  4.283144587895E-01
     96 T   6 C     4.283144587895E-01  1.008485025471E-01  1.044401550481E-01
     97 F   6 C    -1.008485025471E-01 -1.044401550481E-01  4.283144587895E-01
     98 F   6 C    -4.283144587895E-01  1.008485025471E-01 -1.044401550481E-01
     99 F   6 C     1.008485025471E-01 -1.044401550481E-01 -4.283144587895E-01
    100 F   6 C    -4.283144587895E-01 -1.008485025471E-01  1.044401550481E-01
    101 F   6 C    -1.008485025471E-01  1.044401550481E-01 -4.283144587895E-01
    102 F   6 C     4.283144587895E-01 -1.008485025471E-01 -1.044401550481E-01
    103 T   7 N     9.147846707148E-02 -4.556173632794E-01  1.765247037194E-01
    104 F   7 N    -9.147846707148E-02  4.556173632794E-01  1.765247037194E-01
    105 F   7 N     9.147846707148E-02  4.556173632794E-01 -1.765247037194E-01
    106 F   7 N    -9.147846707148E-02 -4.556173632794E-01 -1.765247037194E-01
    107 T   7 N     1.765247037194E-01  9.147846707148E-02 -4.556173632794E-01
    108 T   7 N    -4.556173632794E-01  1.765247037194E-01  9.147846707148E-02
    109 F   7 N    -1.765247037194E-01 -9.147846707148E-02 -4.556173632794E-01
    110 F   7 N     4.556173632794E-01  1.765247037194E-01 -9.147846707148E-02
    111 F   7 N     1.765247037194E-01 -9.147846707148E-02  4.556173632794E-01
    112 F   7 N     4.556173632794E-01 -1.765247037194E-01  9.147846707148E-02
    113 F   7 N    -1.765247037194E-01  9.147846707148E-02  4.556173632794E-01
    114 F   7 N    -4.556173632794E-01 -1.765247037194E-01 -9.147846707148E-02
    115 T   6 C     1.802944749004E-01 -3.870732230762E-01  1.242942943375E-01
    116 F   6 C    -1.802944749004E-01  3.870732230762E-01  1.242942943375E-01
    117 F   6 C     1.802944749004E-01  3.870732230762E-01 -1.242942943375E-01
    118 F   6 C    -1.802944749004E-01 -3.870732230762E-01 -1.242942943375E-01
    119 T   6 C     1.242942943375E-01  1.802944749004E-01 -3.870732230762E-01
    120 T   6 C    -3.870732230762E-01  1.242942943375E-01  1.802944749004E-01
    121 F   6 C    -1.242942943375E-01 -1.802944749004E-01 -3.870732230762E-01
    122 F   6 C     3.870732230762E-01  1.242942943375E-01 -1.802944749004E-01
    123 F   6 C     1.242942943375E-01 -1.802944749004E-01  3.870732230762E-01
    124 F   6 C     3.870732230762E-01 -1.242942943375E-01  1.802944749004E-01
    125 F   6 C    -1.242942943375E-01  1.802944749004E-01  3.870732230762E-01
    126 F   6 C    -3.870732230762E-01 -1.242942943375E-01 -1.802944749004E-01
    127 T   7 N     1.809494034894E-01 -4.558424997547E-01  9.062307235131E-02
    128 F   7 N    -1.809494034894E-01  4.558424997547E-01  9.062307235131E-02
    129 F   7 N     1.809494034894E-01  4.558424997547E-01 -9.062307235131E-02
    130 F   7 N    -1.809494034894E-01 -4.558424997547E-01 -9.062307235131E-02
    131 T   7 N     9.062307235131E-02  1.809494034894E-01 -4.558424997547E-01
    132 T   7 N    -4.558424997547E-01  9.062307235131E-02  1.809494034894E-01
    133 F   7 N    -9.062307235131E-02 -1.809494034894E-01 -4.558424997547E-01
    134 F   7 N     4.558424997547E-01  9.062307235131E-02 -1.809494034894E-01
    135 F   7 N     9.062307235131E-02 -1.809494034894E-01  4.558424997547E-01
    136 F   7 N     4.558424997547E-01 -9.062307235131E-02  1.809494034894E-01
    137 F   7 N    -9.062307235131E-02  1.809494034894E-01  4.558424997547E-01
    138 F   7 N    -4.558424997547E-01 -9.062307235131E-02 -1.809494034894E-01

 T = ATOM BELONGING TO THE ASYMMETRIC UNIT

 ****    4 SYMMOPS - TRANSLATORS IN FRACTIONAL UNITS
 **** MATRICES AND TRANSLATORS IN THE CRYSTALLOGRAPHIC REFERENCE FRAME
   V INV                    ROTATION MATRICES                   TRANSLATORS
   1   1  1.00  0.00  0.00  0.00  1.00  0.00  0.00  0.00  1.00  0.00  0.00  0.00
   2   2  0.00  1.00 -1.00  1.00  0.00 -1.00  0.00  0.00 -1.00  0.00  0.00  0.00
   3   3 -1.00  0.00  0.00 -1.00  0.00  1.00 -1.00  1.00  0.00  0.00  0.00  0.00
   4   4  0.00 -1.00  1.00  0.00 -1.00  0.00  1.00 -1.00  0.00  0.00  0.00  0.00

 DIRECT LATTICE VECTORS CARTESIAN COMPONENTS (ANGSTROM)
          X                    Y                    Z
  -0.884193786924E+01   0.897658666928E+01   0.897658666928E+01
   0.884193786924E+01  -0.897658666928E+01   0.897658666928E+01
   0.884193786924E+01   0.897658666928E+01  -0.897658666928E+01


 CARTESIAN COORDINATES - PRIMITIVE CELL
 *******************************************************************************
 *      ATOM          X(ANGSTROM)         Y(ANGSTROM)         Z(ANGSTROM)
 *******************************************************************************
    1     1 H     1.908238564929E+00 -6.166858906578E+00  3.858743034504E+00
    2     1 H    -1.908238564929E+00  6.166858906578E+00  3.858743034504E+00
    3     1 H     1.908238564929E+00  6.166858906578E+00 -3.858743034504E+00
    4     1 H    -1.908238564929E+00 -6.166858906578E+00 -3.858743034504E+00
    5     1 H     3.800861888986E+00  1.937298035461E+00 -6.166858906578E+00
    6     1 H    -6.074356022979E+00  3.858743034504E+00  1.937298035461E+00
    7     1 H    -3.800861888986E+00 -1.937298035461E+00 -6.166858906578E+00
    8     1 H     6.074356022979E+00  3.858743034504E+00 -1.937298035461E+00
    9     1 H     3.800861888986E+00 -1.937298035461E+00  6.166858906578E+00
   10     1 H     6.074356022979E+00 -3.858743034504E+00  1.937298035461E+00
   11     1 H    -3.800861888986E+00  1.937298035461E+00  6.166858906578E+00
   12     1 H    -6.074356022979E+00 -3.858743034504E+00 -1.937298035461E+00
   13     1 H     3.871029977062E+00 -6.171439435908E+00  1.944378468592E+00
   14     1 H    -3.871029977062E+00  6.171439435908E+00  1.944378468592E+00
   15     1 H     3.871029977062E+00  6.171439435908E+00 -1.944378468592E+00
   16     1 H    -3.871029977062E+00 -6.171439435908E+00 -1.944378468592E+00
   17     1 H     1.915212791563E+00  3.929979672144E+00 -6.171439435908E+00
   18     1 H    -6.078867844369E+00  1.944378468592E+00  3.929979672144E+00
   19     1 H    -1.915212791563E+00 -3.929979672144E+00 -6.171439435908E+00
   20     1 H     6.078867844369E+00  1.944378468592E+00 -3.929979672144E+00
   21     1 H     1.915212791563E+00 -3.929979672144E+00  6.171439435908E+00
   22     1 H     6.078867844369E+00 -1.944378468592E+00  3.929979672144E+00
   23     1 H    -1.915212791563E+00  3.929979672144E+00  6.171439435908E+00
   24     1 H    -6.078867844369E+00 -1.944378468592E+00 -3.929979672144E+00
   25     1 H     1.098805767376E+00  7.703492488344E+00  1.018904125344E+00
   26     1 H    -1.098805767376E+00 -7.703492488344E+00  1.018904125344E+00
   27     1 H     1.098805767376E+00 -7.703492488344E+00 -1.018904125344E+00
   28     1 H    -1.098805767376E+00  7.703492488344E+00 -1.018904125344E+00
   29     1 H     1.003620563464E+00  1.115538850128E+00  7.703492488344E+00
   30     1 H     7.587940101019E+00  1.018904125344E+00  1.115538850128E+00
   31     1 H    -1.003620563464E+00 -1.115538850128E+00  7.703492488344E+00
   32     1 H    -7.587940101019E+00  1.018904125344E+00 -1.115538850128E+00
   33     1 H     1.003620563464E+00 -1.115538850128E+00 -7.703492488344E+00
   34     1 H    -7.587940101019E+00 -1.018904125344E+00  1.115538850128E+00
   35     1 H    -1.003620563464E+00  1.115538850128E+00 -7.703492488344E+00
   36     1 H     7.587940101019E+00 -1.018904125344E+00 -1.115538850128E+00
   37     1 H     2.688013895289E+00  7.124252316816E+00  1.425483618671E+00
   38     1 H    -2.688013895289E+00 -7.124252316816E+00  1.425483618671E+00
   39     1 H     2.688013895289E+00 -7.124252316816E+00 -1.425483618671E+00
   40     1 H    -2.688013895289E+00  7.124252316816E+00 -1.425483618671E+00
   41     1 H     1.404101364391E+00  2.728948117045E+00  7.124252316816E+00
   42     1 H     7.017388532064E+00  1.425483618671E+00  2.728948117045E+00
   43     1 H    -1.404101364391E+00 -2.728948117045E+00  7.124252316816E+00
   44     1 H    -7.017388532064E+00  1.425483618671E+00 -2.728948117045E+00
   45     1 H     1.404101364391E+00 -2.728948117045E+00 -7.124252316816E+00
   46     1 H    -7.017388532064E+00 -1.425483618671E+00  2.728948117045E+00
   47     1 H    -1.404101364391E+00  2.728948117045E+00 -7.124252316816E+00
   48     1 H     7.017388532064E+00 -1.425483618671E+00 -2.728948117045E+00
   49     1 H     1.431467471109E+00  7.129065578867E+00  2.650207102471E+00
   50     1 H    -1.431467471109E+00 -7.129065578867E+00  2.650207102471E+00
   51     1 H     1.431467471109E+00 -7.129065578867E+00 -2.650207102471E+00
   52     1 H    -1.431467471109E+00  7.129065578867E+00 -2.650207102471E+00
   53     1 H     2.610453995934E+00  1.453266468131E+00  7.129065578867E+00
   54     1 H     7.022129595184E+00  2.650207102471E+00  1.453266468131E+00
   55     1 H    -2.610453995934E+00 -1.453266468131E+00  7.129065578867E+00
   56     1 H    -7.022129595184E+00  2.650207102471E+00 -1.453266468131E+00
   57     1 H     2.610453995934E+00 -1.453266468131E+00 -7.129065578867E+00
   58     1 H    -7.022129595184E+00 -2.650207102471E+00  1.453266468131E+00
   59     1 H    -2.610453995934E+00  1.453266468131E+00 -7.129065578867E+00
   60     1 H     7.022129595184E+00 -2.650207102471E+00 -1.453266468131E+00
   61   248 CD    8.841937869241E+00 -4.358433058196E-16 -4.541107833438E+00
   62   248 CD    8.841937869241E+00  5.490308399383E-16 -1.341206550512E+01
   63   248 CD   -4.472991215936E+00  8.976586669280E+00 -1.936608873496E-15
   64   248 CD    2.462185364395E-16 -4.541107833438E+00  8.976586669280E+00
   65   248 CD   -1.321088452255E+01  8.976586669280E+00 -2.406612650105E-15
   66   248 CD   -3.023940856200E-15 -1.341206550512E+01  8.976586669280E+00
   67     6 C     2.235492872116E+00  9.064996895566E+00  2.216652866388E+00
   68     6 C    -2.235492872116E+00 -9.064996895566E+00  2.216652866388E+00
   69     6 C     2.235492872116E+00 -9.064996895566E+00 -2.216652866388E+00
   70     6 C    -2.235492872116E+00  9.064996895566E+00 -2.216652866388E+00
   71     6 C     2.183403073392E+00  2.269535910778E+00  9.064996895566E+00
   72     6 C     8.929021942133E+00  2.216652866388E+00  2.269535910778E+00
   73     6 C    -2.183403073392E+00 -2.269535910778E+00  9.064996895566E+00
   74     6 C    -8.929021942133E+00  2.216652866388E+00 -2.269535910778E+00
   75     6 C     2.183403073392E+00 -2.269535910778E+00 -9.064996895566E+00
   76     6 C    -8.929021942133E+00 -2.216652866388E+00  2.269535910778E+00
   77     6 C    -2.183403073392E+00  2.269535910778E+00 -9.064996895566E+00
   78     6 C     8.929021942133E+00 -2.216652866388E+00 -2.269535910778E+00
   79     6 C     2.216478225866E+00 -6.946710583207E+00  3.179309285880E+00
   80     6 C    -2.216478225866E+00  6.946710583207E+00  3.179309285880E+00
   81     6 C     2.216478225866E+00  6.946710583207E+00 -3.179309285880E+00
   82     6 C    -2.216478225866E+00 -6.946710583207E+00 -3.179309285880E+00
   83     6 C     3.131619646592E+00  2.250231701387E+00 -6.946710583207E+00
   84     6 C    -6.842509924459E+00  3.179309285880E+00  2.250231701387E+00
   85     6 C    -3.131619646592E+00 -2.250231701387E+00 -6.946710583207E+00
   86     6 C     6.842509924459E+00  3.179309285880E+00 -2.250231701387E+00
   87     6 C     3.131619646592E+00 -2.250231701387E+00  6.946710583207E+00
   88     6 C     6.842509924459E+00 -3.179309285880E+00  2.250231701387E+00
   89     6 C    -3.131619646592E+00  2.250231701387E+00  6.946710583207E+00
   90     6 C    -6.842509924459E+00 -3.179309285880E+00 -2.250231701387E+00
   91     6 C     1.846906723979E+00  7.689603722060E+00  1.810550647163E+00
   92     6 C    -1.846906723979E+00 -7.689603722060E+00  1.810550647163E+00
   93     6 C     1.846906723979E+00 -7.689603722060E+00 -1.810550647163E+00
   94     6 C    -1.846906723979E+00  7.689603722060E+00 -1.810550647163E+00
   95     6 C     1.783392387456E+00  1.875032207085E+00  7.689603722060E+00
   96     6 C     7.574259666229E+00  1.810550647163E+00  1.875032207085E+00
   97     6 C    -1.783392387456E+00 -1.875032207085E+00  7.689603722060E+00
   98     6 C    -7.574259666229E+00  1.810550647163E+00 -1.875032207085E+00
   99     6 C     1.783392387456E+00 -1.875032207085E+00 -7.689603722060E+00
  100     6 C    -7.574259666229E+00 -1.810550647163E+00  1.875032207085E+00
  101     6 C    -1.783392387456E+00  1.875032207085E+00 -7.689603722060E+00
  102     6 C     7.574259666229E+00 -1.810550647163E+00 -1.875032207085E+00
  103     7 N     1.617693844439E+00 -8.179777499012E+00  3.169178604412E+00
  104     7 N    -1.617693844439E+00  8.179777499012E+00  3.169178604412E+00
  105     7 N     1.617693844439E+00  8.179777499012E+00 -3.169178604412E+00
  106     7 N    -1.617693844439E+00 -8.179777499012E+00 -3.169178604412E+00
  107     7 N     3.121640925346E+00  1.642328776080E+00 -8.179777499012E+00
  108     7 N    -8.057080836527E+00  3.169178604412E+00  1.642328776080E+00
  109     7 N    -3.121640925346E+00 -1.642328776080E+00 -8.179777499012E+00
  110     7 N     8.057080836527E+00  3.169178604412E+00 -1.642328776080E+00
  111     7 N     3.121640925346E+00 -1.642328776080E+00  8.179777499012E+00
  112     7 N     8.057080836527E+00 -3.169178604412E+00  1.642328776080E+00
  113     7 N    -3.121640925346E+00  1.642328776080E+00  8.179777499012E+00
  114     7 N    -8.057080836527E+00 -3.169178604412E+00 -1.642328776080E+00
  115     6 C     3.188305090473E+00 -6.949192668603E+00  2.231477011235E+00
  116     6 C    -3.188305090473E+00  6.949192668603E+00  2.231477011235E+00
  117     6 C     3.188305090473E+00  6.949192668603E+00 -2.231477011235E+00
  118     6 C    -3.188305090473E+00 -6.949192668603E+00 -2.231477011235E+00
  119     6 C     2.198004856066E+00  3.236857959871E+00 -6.949192668603E+00
  120     6 C    -6.844954778574E+00  2.231477011235E+00  3.236857959871E+00
  121     6 C    -2.198004856066E+00 -3.236857959871E+00 -6.949192668603E+00
  122     6 C     6.844954778574E+00  2.231477011235E+00 -3.236857959871E+00
  123     6 C     2.198004856066E+00 -3.236857959871E+00  6.949192668603E+00
  124     6 C     6.844954778574E+00 -2.231477011235E+00  3.236857959871E+00
  125     6 C    -2.198004856066E+00  3.236857959871E+00  6.949192668603E+00
  126     6 C    -6.844954778574E+00 -2.231477011235E+00 -3.236857959871E+00
  127     7 N     3.199886766260E+00 -8.183819413178E+00  1.626971726396E+00
  128     7 N    -3.199886766260E+00  8.183819413178E+00  1.626971726396E+00
  129     7 N     3.199886766260E+00  8.183819413178E+00 -1.626971726396E+00
  130     7 N    -3.199886766260E+00 -8.183819413178E+00 -1.626971726396E+00
  131     7 N     1.602567150500E+00  3.248616006355E+00 -8.183819413178E+00
  132     7 N    -8.061062121980E+00  1.626971726396E+00  3.248616006355E+00
  133     7 N    -1.602567150500E+00 -3.248616006355E+00 -8.183819413178E+00
  134     7 N     8.061062121980E+00  1.626971726396E+00 -3.248616006355E+00
  135     7 N     1.602567150500E+00 -3.248616006355E+00  8.183819413178E+00
  136     7 N     8.061062121980E+00 -1.626971726396E+00  3.248616006355E+00
  137     7 N    -1.602567150500E+00  3.248616006355E+00  8.183819413178E+00
  138     7 N    -8.061062121980E+00 -1.626971726396E+00 -3.248616006355E+00

 *******************************************************************************
 *                             OPTIMIZATION STARTS                             *
 *******************************************************************************
 RECLASIFICATION OF INDICES FOR INTEGRAL CALC ACCORDING TO DIFFERENT CRITERIA:
           FIXDELTE                  FIXDELTX              FIXDELTN
           0.0000000                0.0000000              *****
 *******************************************************************************

 *******************************************************************************
 COORDINATE OPTIMIZATION - POINT    1
 INFORMATION **** EXCBUF **** EXCH. BIPO BUFFER: WORDS USED =           0

 DFT PARAMETERS

     ATOM       ELECTRONS   NET CHARGE   R(ANGSTROM)
   1   1  H       1.0000      0.0000     1.11000000
  61 248  CD     20.0000      0.0000     1.52000000
  67   6  C       6.0000      0.0000     0.77000000
 103   7  N       7.0000      0.0000     0.74000000

 SIZE OF GRID=    2006205
 TTTTTTTTTTTTTTTTTTTTTTTTTTTTTT MAKE_GRID2  TELAPSE     1588.67 TCPU      909.56
 BECKE WEIGHT FUNCTION
 RADSAFE =     2.00
 TOLERANCES - DENSITY:10**- 6; POTENTIAL:10**- 9; GRID WGT:10**-14

 RADIAL INTEGRATION  - INTERVALS (POINTS,UPPER LIMIT):            1( 99,  4.0*R)

 ANGULAR INTEGRATION - INTERVALS (ACCURACY LEVEL [N. POINTS] UPPER LIMIT):
  1(  6[ 146]   0.2)  2( 11[ 302]   0.5)  3( 14[ 590]   0.9)  4( 18[1454]   3.5)
  5( 14[ 590]9999.0)

 *******************************************************************************
 zif8Cd60degrees                                                                 
 CRYSTAL - SCF - TYPE OF CALCULATION :  RESTRICTED CLOSED SHELL
 *******************************************************************************

 CAPPA:IS1  2;IS2  2;IS3  2; K PTS MONK NET   5; SYMMOPS:K SPACE   8;G SPACE   4

 TTTTTTTTTTTTTTTTTTTTTTTTTTTTTT SDIK        TELAPSE     1591.02 TCPU      911.91

 INFORMATION FROM INTEGRAL EVALUATION

 RESTART FROM A PREVIOUS DENSITY MATRIX - DEP ACTIVE
 NUMBER OF COUPLE SETS (NEW, OLD, FOUND):   15636   15636   15636
 NUMBER OF IRREDUCIBLE G VECTORS        :   15786   15786   15786
 CHARGE NORMALIZATION FACTOR   0.99948466
 TOTAL ATOMIC CHARGES:
   0.8876360   0.8876360   0.8876360   0.8876360   0.8891536   0.8894841
   0.8891536   0.8894841   0.8891536   0.8894841   0.8891536   0.8894841
   0.8890493   0.8890493   0.8890493   0.8890493   0.8874654   0.8893419
   0.8874654   0.8893419   0.8874654   0.8893419   0.8874654   0.8893419
   0.8673780   0.8673780   0.8673780   0.8673780   0.8675113   0.8649000
   0.8675113   0.8649000   0.8675113   0.8649000   0.8675113   0.8649000
   0.8806294   0.8806294   0.8806294   0.8806294   0.8785891   0.8787670
   0.8785891   0.8787670   0.8785891   0.8787670   0.8785891   0.8787670
   0.8797094   0.8797094   0.8797094   0.8797094   0.8815100   0.8797498
   0.8815100   0.8797498   0.8815100   0.8797498   0.8815100   0.8797498
  18.8041727  18.8041727  18.8043427  18.8041946  18.8043427  18.8041946
   5.6342453   5.6342453   5.6342453   5.6342453   5.6337447   5.6287785
   5.6337447   5.6287785   5.6337447   5.6287785   5.6337447   5.6287785
   6.0526940   6.0526940   6.0526940   6.0526940   6.0507950   6.0502498
   6.0507950   6.0502498   6.0507950   6.0502498   6.0507950   6.0502498
   6.2981740   6.2981740   6.2981740   6.2981740   6.2981584   6.2978668
   6.2981584   6.2978668   6.2981584   6.2978668   6.2981584   6.2978668
   7.5792466   7.5792466   7.5792466   7.5792466   7.5805441   7.5832909
   7.5805441   7.5832909   7.5805441   7.5832909   7.5805441   7.5832909
   6.0500156   6.0500156   6.0500156   6.0500156   6.0511564   6.0491610
   6.0511564   6.0491610   6.0511564   6.0491610   6.0511564   6.0491610
   7.5811538   7.5811538   7.5811538   7.5811538   7.5796894   7.5838067
   7.5796894   7.5838067   7.5796894   7.5838067   7.5796894   7.5838067
 TTTTTTTTTTTTTTTTTTTTTTTTTTTTTT MOQGAD      TELAPSE     1592.03 TCPU      912.90
 TTTTTTTTTTTTTTTTTTTTTTTTTTTTTT SHELLXN     TELAPSE     1596.47 TCPU      917.02
 TTTTTTTTTTTTTTTTTTTTTTTTTTTTTT MONMO3      TELAPSE     1597.51 TCPU      918.05
 NUMERICALLY INTEGRATED DENSITY    636.0012172347
 TTTTTTTTTTTTTTTTTTTTTTTTTTTTTT NUMDFT      TELAPSE     1602.51 TCPU      923.06
 CYC   0 ETOT(AU) -4.186705149703E+03 DETOT -4.19E+03 tst  2.11E-14 PX  1.00E+00
 TTTTTTTTTTTTTTTTTTTTTTTTTTTTTT DIIS        TELAPSE     1602.56 TCPU      923.11
 TTTTTTTTTTTTTTTTTTTTTTTTTTTTTT FDIK        TELAPSE     1607.90 TCPU      927.96
 INSULATING STATE
 TOP OF VALENCE BANDS -    BAND    318; K    5; EIG -1.9449536E-01 AU
 TOP OF VALENCE BANDS -    BAND    318; K    1; EIG -1.9456748E-01 AU
 BOTTOM OF VIRTUAL BANDS - BAND    319; K    1; EIG -2.9679088E-02 AU
 INDIRECT ENERGY BAND GAP:   4.4849 eV
 TTTTTTTTTTTTTTTTTTTTTTTTTTTTTT PDIG        TELAPSE     1608.06 TCPU      928.12
 CHARGE NORMALIZATION FACTOR   1.00000000
 TOTAL ATOMIC CHARGES:
   0.8866906   0.8866906   0.8866906   0.8866906   0.8871725   0.8892090
   0.8871725   0.8892090   0.8871725   0.8892090   0.8871725   0.8892090
   0.8874274   0.8874274   0.8874274   0.8874274   0.8862935   0.8890697
   0.8862935   0.8890697   0.8862935   0.8890697   0.8862935   0.8890697
   0.8638187   0.8638187   0.8638187   0.8638187   0.8638967   0.8685989
   0.8638967   0.8685989   0.8638967   0.8685989   0.8638967   0.8685989
   0.8758614   0.8758614   0.8758614   0.8758614   0.8780816   0.8787992
   0.8780816   0.8787992   0.8780816   0.8787992   0.8780816   0.8787992
   0.8790674   0.8790674   0.8790674   0.8790674   0.8766786   0.8799215
   0.8766786   0.8799215   0.8766786   0.8799215   0.8766786   0.8799215
  18.8027299  18.8027299  18.7999034  18.8028118  18.7999034  18.8028118
   5.6248802   5.6248802   5.6248802   5.6248802   5.6256869   5.6391692
   5.6256869   5.6391692   5.6256869   5.6391692   5.6256869   5.6391692
   6.0423857   6.0423857   6.0423857   6.0423857   6.0479514   6.0575191
   6.0479514   6.0575191   6.0479514   6.0575191   6.0479514   6.0575191
   6.2970746   6.2970746   6.2970746   6.2970746   6.2969120   6.2952061
   6.2969120   6.2952061   6.2969120   6.2952061   6.2969120   6.2952061
   7.6024536   7.6024536   7.6024536   7.6024536   7.5899822   7.5745550
   7.5899822   7.5745550   7.5899822   7.5745550   7.5899822   7.5745550
   6.0463511   6.0463511   6.0463511   6.0463511   6.0418463   6.0558336
   6.0418463   6.0558336   6.0418463   6.0558336   6.0418463   6.0558336
   7.5906955   7.5906955   7.5906955   7.5906955   7.6032076   7.5749808
   7.6032076   7.5749808   7.6032076   7.5749808   7.6032076   7.5749808
 TTTTTTTTTTTTTTTTTTTTTTTTTTTTTT MOQGAD      TELAPSE     1608.07 TCPU      928.13
 TTTTTTTTTTTTTTTTTTTTTTTTTTTTTT SHELLXN     TELAPSE     1612.49 TCPU      932.16
 TTTTTTTTTTTTTTTTTTTTTTTTTTTTTT MONMO3      TELAPSE     1624.84 TCPU      944.50
 NUMERICALLY INTEGRATED DENSITY    636.0012077564
 TTTTTTTTTTTTTTTTTTTTTTTTTTTTTT NUMDFT      TELAPSE     1629.67 TCPU      949.33
 CYC   1 ETOT(AU) -4.187442251574E+03 DETOT -7.37E-01 tst  0.00E+00 PX  1.21E-02
 TTTTTTTTTTTTTTTTTTTTTTTTTTTTTT DIIS        TELAPSE     1632.27 TCPU      951.93
 DIIS TEST: 0.94884E-02 AT SCF   CYCLE   1 - MIX   30 %
 TTTTTTTTTTTTTTTTTTTTTTTTTTTTTT FDIK        TELAPSE     1635.37 TCPU      954.49
 INSULATING STATE
 TOP OF VALENCE BANDS -    BAND    318; K    5; EIG -1.9010508E-01 AU
 TOP OF VALENCE BANDS -    BAND    318; K    1; EIG -1.9014101E-01 AU
 BOTTOM OF VIRTUAL BANDS - BAND    319; K    1; EIG -2.6710586E-02 AU
 INDIRECT ENERGY BAND GAP:   4.4462 eV
 TTTTTTTTTTTTTTTTTTTTTTTTTTTTTT PDIG        TELAPSE     1635.51 TCPU      954.63
 CHARGE NORMALIZATION FACTOR   1.00000000
 TOTAL ATOMIC CHARGES:
   0.8884837   0.8884837   0.8884837   0.8884837   0.8896743   0.8946214
   0.8896743   0.8946214   0.8896743   0.8946214   0.8896743   0.8946214
   0.8893964   0.8893964   0.8893964   0.8893964   0.8885701   0.8945584
   0.8885701   0.8945584   0.8885701   0.8945584   0.8885701   0.8945584
   0.8682587   0.8682587   0.8682587   0.8682587   0.8685088   0.8693837
   0.8685088   0.8693837   0.8685088   0.8693837   0.8685088   0.8693837
   0.8792954   0.8792954   0.8792954   0.8792954   0.8793616   0.8831363
   0.8793616   0.8831363   0.8793616   0.8831363   0.8793616   0.8831363
   0.8802537   0.8802537   0.8802537   0.8802537   0.8804568   0.8839945
   0.8804568   0.8839945   0.8804568   0.8839945   0.8804568   0.8839945
  18.8067724  18.8067724  18.8087534  18.8070375  18.8087534  18.8070375
   5.6390150   5.6390150   5.6390150   5.6390150   5.6382211   5.6315321
   5.6382211   5.6315321   5.6382211   5.6315321   5.6382211   5.6315321
   6.0516824   6.0516824   6.0516824   6.0516824   6.0554154   6.0515401
   6.0554154   6.0515401   6.0554154   6.0515401   6.0554154   6.0515401
   6.2928166   6.2928166   6.2928166   6.2928166   6.2925178   6.2877317
   6.2925178   6.2877317   6.2925178   6.2877317   6.2925178   6.2877317
   7.5713480   7.5713480   7.5713480   7.5713480   7.5783332   7.5771823
   7.5783332   7.5771823   7.5783332   7.5771823   7.5783332   7.5771823
   6.0536561   6.0536561   6.0536561   6.0536561   6.0502352   6.0509720
   6.0502352   6.0509720   6.0502352   6.0509720   6.0502352   6.0509720
   7.5786634   7.5786634   7.5786634   7.5786634   7.5715079   7.5783939
   7.5715079   7.5783939   7.5715079   7.5783939   7.5715079   7.5783939
 TTTTTTTTTTTTTTTTTTTTTTTTTTTTTT MOQGAD      TELAPSE     1635.52 TCPU      954.65
 TTTTTTTTTTTTTTTTTTTTTTTTTTTTTT SHELLXN     TELAPSE     1639.95 TCPU      958.74
 TTTTTTTTTTTTTTTTTTTTTTTTTTTTTT MONMO3      TELAPSE     1646.81 TCPU      965.59
 NUMERICALLY INTEGRATED DENSITY    636.0012134279
 TTTTTTTTTTTTTTTTTTTTTTTTTTTTTT NUMDFT      TELAPSE     1651.63 TCPU      970.42
 CYC   2 ETOT(AU) -4.187442767336E+03 DETOT -5.16E-04 tst  5.63E-06 PX  8.56E-03
 TTTTTTTTTTTTTTTTTTTTTTTTTTTTTT DIIS        TELAPSE     1652.28 TCPU      971.07
 DIIS TEST: 0.71252E-02 AT SCF   CYCLE   2 - DIIS ACTIVE - HISTORY:     2 CYCLES
 TTTTTTTTTTTTTTTTTTTTTTTTTTTTTT FDIK        TELAPSE     1654.02 TCPU      972.45
 INSULATING STATE
 TOP OF VALENCE BANDS -    BAND    318; K    5; EIG -1.9062726E-01 AU
 TOP OF VALENCE BANDS -    BAND    318; K    1; EIG -1.9066543E-01 AU
 BOTTOM OF VIRTUAL BANDS - BAND    319; K    1; EIG -2.7382736E-02 AU
 INDIRECT ENERGY BAND GAP:   4.4421 eV
 TTTTTTTTTTTTTTTTTTTTTTTTTTTTTT PDIG        TELAPSE     1654.15 TCPU      972.59
 CHARGE NORMALIZATION FACTOR   1.00000000
 TOTAL ATOMIC CHARGES:
   0.8879478   0.8879478   0.8879478   0.8879478   0.8895362   0.8931559
   0.8895362   0.8931559   0.8895362   0.8931559   0.8895362   0.8931559
   0.8893950   0.8893950   0.8893950   0.8893950   0.8878649   0.8931195
   0.8878649   0.8931195   0.8878649   0.8931195   0.8878649   0.8931195
   0.8678814   0.8678814   0.8678814   0.8678814   0.8680646   0.8689725
   0.8680646   0.8689725   0.8680646   0.8689725   0.8680646   0.8689725
   0.8782657   0.8782657   0.8782657   0.8782657   0.8793859   0.8817792
   0.8793859   0.8817792   0.8793859   0.8817792   0.8793859   0.8817792
   0.8803262   0.8803262   0.8803262   0.8803262   0.8792494   0.8827504
   0.8792494   0.8827504   0.8792494   0.8827504   0.8792494   0.8827504
  18.8012543  18.8012543  18.8015246  18.8013936  18.8015246  18.8013936
   5.6307343   5.6307343   5.6307343   5.6307343   5.6308912   5.6357562
   5.6308912   5.6357562   5.6308912   5.6357562   5.6308912   5.6357562
   6.0472752   6.0472752   6.0472752   6.0472752   6.0471122   6.0519563
   6.0471122   6.0519563   6.0471122   6.0519563   6.0471122   6.0519563
   6.2926162   6.2926162   6.2926162   6.2926162   6.2923242   6.2896155
   6.2923242   6.2896155   6.2923242   6.2896155   6.2923242   6.2896155
   7.5950755   7.5950755   7.5950755   7.5950755   7.5821586   7.5765518
   7.5821586   7.5765518   7.5821586   7.5765518   7.5821586   7.5765518
   6.0461240   6.0461240   6.0461240   6.0461240   6.0461642   6.0502331
   6.0461642   6.0502331   6.0461642   6.0502331   6.0461642   6.0502331
   7.5829732   7.5829732   7.5829732   7.5829732   7.5959891   7.5766685
   7.5959891   7.5766685   7.5959891   7.5766685   7.5959891   7.5766685
 TTTTTTTTTTTTTTTTTTTTTTTTTTTTTT MOQGAD      TELAPSE     1654.17 TCPU      972.60
 TTTTTTTTTTTTTTTTTTTTTTTTTTTTTT SHELLXN     TELAPSE     1658.99 TCPU      976.71
 TTTTTTTTTTTTTTTTTTTTTTTTTTTTTT MONMO3      TELAPSE     1660.44 TCPU      978.17
 NUMERICALLY INTEGRATED DENSITY    636.0012122933
 TTTTTTTTTTTTTTTTTTTTTTTTTTTTTT NUMDFT      TELAPSE     1665.27 TCPU      983.00
 CYC   3 ETOT(AU) -4.187443546351E+03 DETOT -7.79E-04 tst  3.24E-06 PX  3.42E-03
 TTTTTTTTTTTTTTTTTTTTTTTTTTTTTT DIIS        TELAPSE     1665.56 TCPU      983.29
 DIIS TEST: 0.12998E-02 AT SCF   CYCLE   3 - DIIS ACTIVE - HISTORY:     3 CYCLES
 TTTTTTTTTTTTTTTTTTTTTTTTTTTTTT FDIK        TELAPSE     1667.49 TCPU      984.90
 INSULATING STATE
 TOP OF VALENCE BANDS -    BAND    318; K    5; EIG -1.9115914E-01 AU
 TOP OF VALENCE BANDS -    BAND    318; K    1; EIG -1.9119919E-01 AU
 BOTTOM OF VIRTUAL BANDS - BAND    319; K    1; EIG -2.7542968E-02 AU
 INDIRECT ENERGY BAND GAP:   4.4522 eV
 TTTTTTTTTTTTTTTTTTTTTTTTTTTTTT PDIG        TELAPSE     1667.63 TCPU      985.03
 CHARGE NORMALIZATION FACTOR   1.00000000
 TOTAL ATOMIC CHARGES:
   0.8877932   0.8877932   0.8877932   0.8877932   0.8888606   0.8925294
   0.8888606   0.8925294   0.8888606   0.8925294   0.8888606   0.8925294
   0.8888053   0.8888053   0.8888053   0.8888053   0.8876714   0.8924500
   0.8876714   0.8924500   0.8876714   0.8924500   0.8876714   0.8924500
   0.8670618   0.8670618   0.8670618   0.8670618   0.8672749   0.8689400
   0.8672749   0.8689400   0.8672749   0.8689400   0.8672749   0.8689400
   0.8783816   0.8783816   0.8783816   0.8783816   0.8788856   0.8813767
   0.8788856   0.8813767   0.8788856   0.8813767   0.8788856   0.8813767
   0.8798509   0.8798509   0.8798509   0.8798509   0.8793932   0.8823102
   0.8793932   0.8823102   0.8793932   0.8823102   0.8793932   0.8823102
  18.8019156  18.8019156  18.8019543  18.8020699  18.8019543  18.8020699
   5.6311464   5.6311464   5.6311464   5.6311464   5.6311002   5.6337056
   5.6311002   5.6337056   5.6311002   5.6337056   5.6311002   5.6337056
   6.0455903   6.0455903   6.0455903   6.0455903   6.0516036   6.0533064
   6.0516036   6.0533064   6.0516036   6.0533064   6.0516036   6.0533064
   6.2936036   6.2936036   6.2936036   6.2936036   6.2933322   6.2906622
   6.2933322   6.2906622   6.2933322   6.2906622   6.2933322   6.2906622
   7.5882385   7.5882385   7.5882385   7.5882385   7.5860892   7.5771634
   7.5860892   7.5771634   7.5860892   7.5771634   7.5860892   7.5771634
   6.0500941   6.0500941   6.0500941   6.0500941   6.0445235   6.0520645
   6.0445235   6.0520645   6.0445235   6.0520645   6.0445235   6.0520645
   7.5865808   7.5865808   7.5865808   7.5865808   7.5886525   7.5779884
   7.5886525   7.5779884   7.5886525   7.5779884   7.5886525   7.5779884
 TTTTTTTTTTTTTTTTTTTTTTTTTTTTTT MOQGAD      TELAPSE     1667.64 TCPU      985.05
 TTTTTTTTTTTTTTTTTTTTTTTTTTTTTT SHELLXN     TELAPSE     1674.83 TCPU      989.15
 TTTTTTTTTTTTTTTTTTTTTTTTTTTTTT MONMO3      TELAPSE     1682.55 TCPU      996.87
 NUMERICALLY INTEGRATED DENSITY    636.0012117016
 TTTTTTTTTTTTTTTTTTTTTTTTTTTTTT NUMDFT      TELAPSE     1687.39 TCPU     1001.71
 CYC   4 ETOT(AU) -4.187443700429E+03 DETOT -1.54E-04 tst  6.26E-07 PX  1.21E-03
 TTTTTTTTTTTTTTTTTTTTTTTTTTTTTT DIIS        TELAPSE     1688.05 TCPU     1002.37
 DIIS TEST: 0.21563E-03 AT SCF   CYCLE   4 - DIIS ACTIVE - HISTORY:     4 CYCLES
 TTTTTTTTTTTTTTTTTTTTTTTTTTTTTT FDIK        TELAPSE     1690.04 TCPU     1004.04
 INSULATING STATE
 TOP OF VALENCE BANDS -    BAND    318; K    5; EIG -1.9127073E-01 AU
 TOP OF VALENCE BANDS -    BAND    318; K    1; EIG -1.9131146E-01 AU
 BOTTOM OF VIRTUAL BANDS - BAND    319; K    1; EIG -2.7520250E-02 AU
 INDIRECT ENERGY BAND GAP:   4.4559 eV
 TTTTTTTTTTTTTTTTTTTTTTTTTTTTTT PDIG        TELAPSE     1690.18 TCPU     1004.18
 CHARGE NORMALIZATION FACTOR   1.00000000
 TOTAL ATOMIC CHARGES:
   0.8876726   0.8876726   0.8876726   0.8876726   0.8890045   0.8925225
   0.8890045   0.8925225   0.8890045   0.8925225   0.8890045   0.8925225
   0.8889367   0.8889367   0.8889367   0.8889367   0.8875427   0.8924494
   0.8875427   0.8924494   0.8875427   0.8924494   0.8875427   0.8924494
   0.8669874   0.8669874   0.8669874   0.8669874   0.8671848   0.8689089
   0.8671848   0.8689089   0.8671848   0.8689089   0.8671848   0.8689089
   0.8781265   0.8781265   0.8781265   0.8781265   0.8790872   0.8814132
   0.8790872   0.8814132   0.8790872   0.8814132   0.8790872   0.8814132
   0.8800232   0.8800232   0.8800232   0.8800232   0.8791434   0.8823675
   0.8791434   0.8823675   0.8791434   0.8823675   0.8791434   0.8823675
  18.8021230  18.8021230  18.8024772  18.8022932  18.8024772  18.8022932
   5.6319989   5.6319989   5.6319989   5.6319989   5.6319693   5.6337047
   5.6319693   5.6337047   5.6319693   5.6337047   5.6319693   5.6337047
   6.0477612   6.0477612   6.0477612   6.0477612   6.0505310   6.0531474
   6.0505310   6.0531474   6.0505310   6.0531474   6.0505310   6.0531474
   6.2937279   6.2937279   6.2937279   6.2937279   6.2934397   6.2906897
   6.2934397   6.2906897   6.2934397   6.2906897   6.2934397   6.2906897
   7.5890602   7.5890602   7.5890602   7.5890602   7.5828316   7.5774743
   7.5828316   7.5774743   7.5828316   7.5774743   7.5828316   7.5774743
   6.0491188   6.0491188   6.0491188   6.0491188   6.0467477   6.0517882
   6.0467477   6.0517882   6.0467477   6.0517882   6.0467477   6.0517882
   7.5835096   7.5835096   7.5835096   7.5835096   7.5896246   7.5780580
   7.5896246   7.5780580   7.5896246   7.5780580   7.5896246   7.5780580
 TTTTTTTTTTTTTTTTTTTTTTTTTTTTTT MOQGAD      TELAPSE     1690.19 TCPU     1004.19
 TTTTTTTTTTTTTTTTTTTTTTTTTTTTTT SHELLXN     TELAPSE     1694.78 TCPU     1008.31
 TTTTTTTTTTTTTTTTTTTTTTTTTTTTTT MONMO3      TELAPSE     1696.37 TCPU     1009.90
 NUMERICALLY INTEGRATED DENSITY    636.0012117084
 TTTTTTTTTTTTTTTTTTTTTTTTTTTTTT NUMDFT      TELAPSE     1701.20 TCPU     1014.73
 CYC   5 ETOT(AU) -4.187443718415E+03 DETOT -1.80E-05 tst  1.39E-07 PX  3.40E-04
 TTTTTTTTTTTTTTTTTTTTTTTTTTTTTT DIIS        TELAPSE     1704.42 TCPU     1017.95
 DIIS TEST: 0.41108E-04 AT SCF   CYCLE   5 - DIIS ACTIVE - HISTORY:     5 CYCLES
 TTTTTTTTTTTTTTTTTTTTTTTTTTTTTT FDIK        TELAPSE     1707.28 TCPU     1020.31
 INSULATING STATE
 TOP OF VALENCE BANDS -    BAND    318; K    5; EIG -1.9114778E-01 AU
 TOP OF VALENCE BANDS -    BAND    318; K    1; EIG -1.9118785E-01 AU
 BOTTOM OF VIRTUAL BANDS - BAND    319; K    1; EIG -2.7519925E-02 AU
 INDIRECT ENERGY BAND GAP:   4.4525 eV
 TTTTTTTTTTTTTTTTTTTTTTTTTTTTTT PDIG        TELAPSE     1707.42 TCPU     1020.45
 CHARGE NORMALIZATION FACTOR   1.00000000
 TOTAL ATOMIC CHARGES:
   0.8877377   0.8877377   0.8877377   0.8877377   0.8890238   0.8927630
   0.8890238   0.8927630   0.8890238   0.8927630   0.8890238   0.8927630
   0.8889353   0.8889353   0.8889353   0.8889353   0.8876307   0.8926872
   0.8876307   0.8926872   0.8876307   0.8926872   0.8876307   0.8926872
   0.8671000   0.8671000   0.8671000   0.8671000   0.8673032   0.8689802
   0.8673032   0.8689802   0.8673032   0.8689802   0.8673032   0.8689802
   0.8782193   0.8782193   0.8782193   0.8782193   0.8790110   0.8815506
   0.8790110   0.8815506   0.8790110   0.8815506   0.8790110   0.8815506
   0.8799474   0.8799474   0.8799474   0.8799474   0.8792483   0.8825004
   0.8792483   0.8825004   0.8792483   0.8825004   0.8792483   0.8825004
  18.8019029  18.8019029  18.8020642  18.8021024  18.8020642  18.8021024
   5.6318601   5.6318601   5.6318601   5.6318601   5.6318652   5.6337538
   5.6318652   5.6337538   5.6318652   5.6337538   5.6318652   5.6337538
   6.0466137   6.0466137   6.0466137   6.0466137   6.0506412   6.0529555
   6.0506412   6.0529555   6.0506412   6.0529555   6.0506412   6.0529555
   6.2934827   6.2934827   6.2934827   6.2934827   6.2931822   6.2904775
   6.2931822   6.2904775   6.2931822   6.2904775   6.2931822   6.2904775
   7.5889980   7.5889980   7.5889980   7.5889980   7.5844361   7.5772247
   7.5844361   7.5772247   7.5844361   7.5772247   7.5844361   7.5772247
   6.0492734   6.0492734   6.0492734   6.0492734   6.0455098   6.0516235
   6.0455098   6.0516235   6.0455098   6.0516235   6.0455098   6.0516235
   7.5850371   7.5850371   7.5850371   7.5850371   7.5895421   7.5778508
   7.5895421   7.5778508   7.5895421   7.5778508   7.5895421   7.5778508
 TTTTTTTTTTTTTTTTTTTTTTTTTTTTTT MOQGAD      TELAPSE     1707.43 TCPU     1020.46
 TTTTTTTTTTTTTTTTTTTTTTTTTTTTTT SHELLXN     TELAPSE     1712.33 TCPU     1024.57
 TTTTTTTTTTTTTTTTTTTTTTTTTTTTTT MONMO3      TELAPSE     1714.60 TCPU     1026.84
 NUMERICALLY INTEGRATED DENSITY    636.0012117110
 TTTTTTTTTTTTTTTTTTTTTTTTTTTTTT NUMDFT      TELAPSE     1719.72 TCPU     1031.96
 CYC   6 ETOT(AU) -4.187443721992E+03 DETOT -3.58E-06 tst  2.41E-08 PX  2.96E-04
 TTTTTTTTTTTTTTTTTTTTTTTTTTTTTT DIIS        TELAPSE     1720.25 TCPU     1032.49
 DIIS TEST: 0.12505E-04 AT SCF   CYCLE   6 - DIIS ACTIVE - HISTORY:     6 CYCLES
 TTTTTTTTTTTTTTTTTTTTTTTTTTTTTT FDIK        TELAPSE     1723.38 TCPU     1035.20
 INSULATING STATE
 TOP OF VALENCE BANDS -    BAND    318; K    5; EIG -1.9121943E-01 AU
 TOP OF VALENCE BANDS -    BAND    318; K    1; EIG -1.9126004E-01 AU
 BOTTOM OF VIRTUAL BANDS - BAND    319; K    1; EIG -2.7521165E-02 AU
 INDIRECT ENERGY BAND GAP:   4.4545 eV
 TTTTTTTTTTTTTTTTTTTTTTTTTTTTTT PDIG        TELAPSE     1723.54 TCPU     1035.36
 CHARGE NORMALIZATION FACTOR   1.00000000
 TOTAL ATOMIC CHARGES:
   0.8877372   0.8877372   0.8877372   0.8877372   0.8890278   0.8926345
   0.8890278   0.8926345   0.8890278   0.8926345   0.8890278   0.8926345
   0.8889516   0.8889516   0.8889516   0.8889516   0.8876152   0.8925554
   0.8876152   0.8925554   0.8876152   0.8925554   0.8876152   0.8925554
   0.8670801   0.8670801   0.8670801   0.8670801   0.8672861   0.8689851
   0.8672861   0.8689851   0.8672861   0.8689851   0.8672861   0.8689851
   0.8782216   0.8782216   0.8782216   0.8782216   0.8790760   0.8814873
   0.8790760   0.8814873   0.8790760   0.8814873   0.8790760   0.8814873
   0.8800112   0.8800112   0.8800112   0.8800112   0.8792516   0.8824299
   0.8792516   0.8824299   0.8792516   0.8824299   0.8792516   0.8824299
  18.8020342  18.8020342  18.8024292  18.8022113  18.8024292  18.8022113
   5.6315582   5.6315582   5.6315582   5.6315582   5.6315321   5.6336951
   5.6315321   5.6336951   5.6315321   5.6336951   5.6315321   5.6336951
   6.0470672   6.0470672   6.0470672   6.0470672   6.0507570   6.0530285
   6.0507570   6.0530285   6.0507570   6.0530285   6.0507570   6.0530285
   6.2935607   6.2935607   6.2935607   6.2935607   6.2932520   6.2905530
   6.2932520   6.2905530   6.2932520   6.2905530   6.2932520   6.2905530
   7.5890370   7.5890370   7.5890370   7.5890370   7.5838279   7.5773579
   7.5838279   7.5773579   7.5838279   7.5773579   7.5838279   7.5773579
   6.0493042   6.0493042   6.0493042   6.0493042   6.0460037   6.0517386
   6.0460037   6.0517386   6.0460037   6.0517386   6.0460037   6.0517386
   7.5844412   7.5844412   7.5844412   7.5844412   7.5895402   7.5780575
   7.5895402   7.5780575   7.5895402   7.5780575   7.5895402   7.5780575
 TTTTTTTTTTTTTTTTTTTTTTTTTTTTTT MOQGAD      TELAPSE     1723.55 TCPU     1035.37
 TTTTTTTTTTTTTTTTTTTTTTTTTTTTTT SHELLXN     TELAPSE     1728.00 TCPU     1039.48
 TTTTTTTTTTTTTTTTTTTTTTTTTTTTTT MONMO3      TELAPSE     1730.24 TCPU     1041.72
 NUMERICALLY INTEGRATED DENSITY    636.0012117146
 TTTTTTTTTTTTTTTTTTTTTTTTTTTTTT NUMDFT      TELAPSE     1735.06 TCPU     1046.55
 CYC   7 ETOT(AU) -4.187443723974E+03 DETOT -1.98E-06 tst  3.89E-09 PX  1.30E-04
 TTTTTTTTTTTTTTTTTTTTTTTTTTTTTT DIIS        TELAPSE     1735.53 TCPU     1047.01
 DIIS TEST: 0.17390E-05 AT SCF   CYCLE   7 - DIIS ACTIVE - HISTORY:     7 CYCLES
 TTTTTTTTTTTTTTTTTTTTTTTTTTTTTT FDIK        TELAPSE     1737.54 TCPU     1048.69
 INSULATING STATE
 TOP OF VALENCE BANDS -    BAND    318; K    5; EIG -1.9120351E-01 AU
 TOP OF VALENCE BANDS -    BAND    318; K    1; EIG -1.9124393E-01 AU
 BOTTOM OF VIRTUAL BANDS - BAND    319; K    1; EIG -2.7522504E-02 AU
 INDIRECT ENERGY BAND GAP:   4.4540 eV
 TTTTTTTTTTTTTTTTTTTTTTTTTTTTTT PDIG        TELAPSE     1737.68 TCPU     1048.83
 CHARGE NORMALIZATION FACTOR   1.00000000
 TOTAL ATOMIC CHARGES:
   0.8877212   0.8877212   0.8877212   0.8877212   0.8890277   0.8926554
   0.8890277   0.8926554   0.8890277   0.8926554   0.8890277   0.8926554
   0.8889474   0.8889474   0.8889474   0.8889474   0.8876006   0.8925810
   0.8876006   0.8925810   0.8876006   0.8925810   0.8876006   0.8925810
   0.8670609   0.8670609   0.8670609   0.8670609   0.8672633   0.8689751
   0.8672633   0.8689751   0.8672633   0.8689751   0.8672633   0.8689751
   0.8781765   0.8781765   0.8781765   0.8781765   0.8790378   0.8814909
   0.8790378   0.8814909   0.8790378   0.8814909   0.8790378   0.8814909
   0.8799710   0.8799710   0.8799710   0.8799710   0.8791991   0.8824452
   0.8791991   0.8824452   0.8791991   0.8824452   0.8791991   0.8824452
  18.8020212  18.8020212  18.8022902  18.8022059  18.8022902  18.8022059
   5.6319318   5.6319318   5.6319318   5.6319318   5.6319412   5.6337056
   5.6319412   5.6337056   5.6319412   5.6337056   5.6319412   5.6337056
   6.0469970   6.0469970   6.0469970   6.0469970   6.0505905   6.0530839
   6.0505905   6.0530839   6.0505905   6.0530839   6.0505905   6.0530839
   6.2935940   6.2935940   6.2935940   6.2935940   6.2932946   6.2905658
   6.2932946   6.2905658   6.2932946   6.2905658   6.2932946   6.2905658
   7.5889633   7.5889633   7.5889633   7.5889633   7.5838255   7.5773252
   7.5838255   7.5773252   7.5838255   7.5773252   7.5838255   7.5773252
   6.0492120   6.0492120   6.0492120   6.0492120   6.0459317   6.0517173
   6.0459317   6.0517173   6.0459317   6.0517173   6.0459317   6.0517173
   7.5844778   7.5844778   7.5844778   7.5844778   7.5895318   7.5778995
   7.5895318   7.5778995   7.5895318   7.5778995   7.5895318   7.5778995
 TTTTTTTTTTTTTTTTTTTTTTTTTTTTTT MOQGAD      TELAPSE     1737.69 TCPU     1048.84
 TTTTTTTTTTTTTTTTTTTTTTTTTTTTTT SHELLXN     TELAPSE     1742.11 TCPU     1052.92
 TTTTTTTTTTTTTTTTTTTTTTTTTTTTTT MONMO3      TELAPSE     1747.25 TCPU     1058.06
 NUMERICALLY INTEGRATED DENSITY    636.0012117030
 TTTTTTTTTTTTTTTTTTTTTTTTTTTTTT NUMDFT      TELAPSE     1752.08 TCPU     1062.89
 CYC   8 ETOT(AU) -4.187443724195E+03 DETOT -2.21E-07 tst  1.71E-09 PX  6.53E-05
 TTTTTTTTTTTTTTTTTTTTTTTTTTTTTT DIIS        TELAPSE     1752.77 TCPU     1063.59
 DIIS TEST: 0.56444E-06 AT SCF   CYCLE   8 - DIIS ACTIVE - HISTORY:     8 CYCLES
 TTTTTTTTTTTTTTTTTTTTTTTTTTTTTT FDIK        TELAPSE     1755.14 TCPU     1065.63
 INSULATING STATE
 TOP OF VALENCE BANDS -    BAND    318; K    5; EIG -1.9120143E-01 AU
 TOP OF VALENCE BANDS -    BAND    318; K    1; EIG -1.9124184E-01 AU
 BOTTOM OF VIRTUAL BANDS - BAND    319; K    1; EIG -2.7519527E-02 AU
 INDIRECT ENERGY BAND GAP:   4.4540 eV
 TTTTTTTTTTTTTTTTTTTTTTTTTTTTTT PDIG        TELAPSE     1755.28 TCPU     1065.76
 CHARGE NORMALIZATION FACTOR   1.00000000
 TOTAL ATOMIC CHARGES:
   0.8877181   0.8877181   0.8877181   0.8877181   0.8890199   0.8926678
   0.8890199   0.8926678   0.8890199   0.8926678   0.8890199   0.8926678
   0.8889382   0.8889382   0.8889382   0.8889382   0.8876028   0.8925882
   0.8876028   0.8925882   0.8876028   0.8925882   0.8876028   0.8925882
   0.8670647   0.8670647   0.8670647   0.8670647   0.8672688   0.8689745
   0.8672688   0.8689745   0.8672688   0.8689745   0.8672688   0.8689745
   0.8781932   0.8781932   0.8781932   0.8781932   0.8790589   0.8815019
   0.8790589   0.8815019   0.8790589   0.8815019   0.8790589   0.8815019
   0.8799933   0.8799933   0.8799933   0.8799933   0.8792247   0.8824466
   0.8792247   0.8824466   0.8792247   0.8824466   0.8792247   0.8824466
  18.8019885  18.8019885  18.8022605  18.8021801  18.8022605  18.8021801
   5.6317684   5.6317684   5.6317684   5.6317684   5.6317456   5.6337227
   5.6317456   5.6337227   5.6317456   5.6337227   5.6317456   5.6337227
   6.0470424   6.0470424   6.0470424   6.0470424   6.0506844   6.0530048
   6.0506844   6.0530048   6.0506844   6.0530048   6.0506844   6.0530048
   6.2935562   6.2935562   6.2935562   6.2935562   6.2932532   6.2905525
   6.2932532   6.2905525   6.2932532   6.2905525   6.2932532   6.2905525
   7.5890264   7.5890264   7.5890264   7.5890264   7.5839012   7.5773029
   7.5839012   7.5773029   7.5839012   7.5773029   7.5839012   7.5773029
   6.0492555   6.0492555   6.0492555   6.0492555   6.0459598   6.0517138
   6.0459598   6.0517138   6.0459598   6.0517138   6.0459598   6.0517138
   7.5845056   7.5845056   7.5845056   7.5845056   7.5895369   7.5779914
   7.5895369   7.5779914   7.5895369   7.5779914   7.5895369   7.5779914
 TTTTTTTTTTTTTTTTTTTTTTTTTTTTTT MOQGAD      TELAPSE     1755.29 TCPU     1065.78
 TTTTTTTTTTTTTTTTTTTTTTTTTTTTTT SHELLXN     TELAPSE     1759.75 TCPU     1069.89
 TTTTTTTTTTTTTTTTTTTTTTTTTTTTTT MONMO3      TELAPSE     1761.13 TCPU     1071.27
 NUMERICALLY INTEGRATED DENSITY    636.0012117036
 TTTTTTTTTTTTTTTTTTTTTTTTTTTTTT NUMDFT      TELAPSE     1765.97 TCPU     1076.12
 CYC   9 ETOT(AU) -4.187443724091E+03 DETOT  1.04E-07 tst  4.63E-10 PX  2.80E-05
 TTTTTTTTTTTTTTTTTTTTTTTTTTTTTT DIIS        TELAPSE     1766.45 TCPU     1076.59
 DIIS TEST: 0.81164E-07 AT SCF   CYCLE   9 - DIIS ACTIVE - HISTORY:     9 CYCLES
 TTTTTTTTTTTTTTTTTTTTTTTTTTTTTT FDIK        TELAPSE     1768.45 TCPU     1078.22
 INSULATING STATE
 TOP OF VALENCE BANDS -    BAND    318; K    5; EIG -1.9120408E-01 AU
 TOP OF VALENCE BANDS -    BAND    318; K    1; EIG -1.9124455E-01 AU
 BOTTOM OF VIRTUAL BANDS - BAND    319; K    1; EIG -2.7520214E-02 AU
 INDIRECT ENERGY BAND GAP:   4.4541 eV
 TTTTTTTTTTTTTTTTTTTTTTTTTTTTTT PDIG        TELAPSE     1768.59 TCPU     1078.36
 CHARGE NORMALIZATION FACTOR   1.00000000
 TOTAL ATOMIC CHARGES:
   0.8877299   0.8877299   0.8877299   0.8877299   0.8890280   0.8926593
   0.8890280   0.8926593   0.8890280   0.8926593   0.8890280   0.8926593
   0.8889482   0.8889482   0.8889482   0.8889482   0.8876086   0.8925845
   0.8876086   0.8925845   0.8876086   0.8925845   0.8876086   0.8925845
   0.8670698   0.8670698   0.8670698   0.8670698   0.8672728   0.8689803
   0.8672728   0.8689803   0.8672728   0.8689803   0.8672728   0.8689803
   0.8781954   0.8781954   0.8781954   0.8781954   0.8790566   0.8814980
   0.8790566   0.8814980   0.8790566   0.8814980   0.8790566   0.8814980
   0.8799888   0.8799888   0.8799888   0.8799888   0.8792210   0.8824511
   0.8792210   0.8824511   0.8792210   0.8824511   0.8792210   0.8824511
  18.8020063  18.8020063  18.8023185  18.8021881  18.8023185  18.8021881
   5.6317763   5.6317763   5.6317763   5.6317763   5.6317738   5.6336969
   5.6317738   5.6336969   5.6317738   5.6336969   5.6317738   5.6336969
   6.0469966   6.0469966   6.0469966   6.0469966   6.0506532   6.0530547
   6.0506532   6.0530547   6.0506532   6.0530547   6.0506532   6.0530547
   6.2935645   6.2935645   6.2935645   6.2935645   6.2932616   6.2905456
   6.2932616   6.2905456   6.2932616   6.2905456   6.2932616   6.2905456
   7.5889961   7.5889961   7.5889961   7.5889961   7.5838640   7.5773548
   7.5838640   7.5773548   7.5838640   7.5773548   7.5838640   7.5773548
   6.0492597   6.0492597   6.0492597   6.0492597   6.0459356   6.0517006
   6.0459356   6.0517006   6.0459356   6.0517006   6.0459356   6.0517006
   7.5845139   7.5845139   7.5845139   7.5845139   7.5895550   7.5779484
   7.5895550   7.5779484   7.5895550   7.5779484   7.5895550   7.5779484
 TTTTTTTTTTTTTTTTTTTTTTTTTTTTTT MOQGAD      TELAPSE     1768.60 TCPU     1078.37
 TTTTTTTTTTTTTTTTTTTTTTTTTTTTTT SHELLXN     TELAPSE     1775.43 TCPU     1082.49
 TTTTTTTTTTTTTTTTTTTTTTTTTTTTTT MONMO3      TELAPSE     1776.60 TCPU     1083.66
 NUMERICALLY INTEGRATED DENSITY    636.0012117087
 TTTTTTTTTTTTTTTTTTTTTTTTTTTTTT NUMDFT      TELAPSE     1781.47 TCPU     1088.53
 CYC  10 ETOT(AU) -4.187443724120E+03 DETOT -2.85E-08 tst  6.11E-11 PX  2.14E-05
 TTTTTTTTTTTTTTTTTTTTTTTTTTTTTT DIIS        TELAPSE     1782.24 TCPU     1089.30
 DIIS TEST: 0.32391E-07 AT SCF   CYCLE  10 - DIIS ACTIVE - HISTORY:    10 CYCLES
 TTTTTTTTTTTTTTTTTTTTTTTTTTTTTT FDIK        TELAPSE     1784.03 TCPU     1090.63
 INSULATING STATE
 TOP OF VALENCE BANDS -    BAND    318; K    5; EIG -1.9120376E-01 AU
 TOP OF VALENCE BANDS -    BAND    318; K    1; EIG -1.9124421E-01 AU
 BOTTOM OF VIRTUAL BANDS - BAND    319; K    1; EIG -2.7520351E-02 AU
 INDIRECT ENERGY BAND GAP:   4.4541 eV
 TTTTTTTTTTTTTTTTTTTTTTTTTTTTTT PDIG        TELAPSE     1784.16 TCPU     1090.77
 CHARGE NORMALIZATION FACTOR   1.00000000
 TOTAL ATOMIC CHARGES:
   0.8877258   0.8877258   0.8877258   0.8877258   0.8890272   0.8926618
   0.8890272   0.8926618   0.8890272   0.8926618   0.8890272   0.8926618
   0.8889470   0.8889470   0.8889470   0.8889470   0.8876080   0.8925838
   0.8876080   0.8925838   0.8876080   0.8925838   0.8876080   0.8925838
   0.8670693   0.8670693   0.8670693   0.8670693   0.8672734   0.8689801
   0.8672734   0.8689801   0.8672734   0.8689801   0.8672734   0.8689801
   0.8781920   0.8781920   0.8781920   0.8781920   0.8790539   0.8814996
   0.8790539   0.8814996   0.8790539   0.8814996   0.8790539   0.8814996
   0.8799884   0.8799884   0.8799884   0.8799884   0.8792210   0.8824467
   0.8792210   0.8824467   0.8792210   0.8824467   0.8792210   0.8824467
  18.8020045  18.8020045  18.8023092  18.8021911  18.8023092  18.8021911
   5.6317924   5.6317924   5.6317924   5.6317924   5.6317810   5.6337102
   5.6317810   5.6337102   5.6317810   5.6337102   5.6317810   5.6337102
   6.0470107   6.0470107   6.0470107   6.0470107   6.0506604   6.0530305
   6.0506604   6.0530305   6.0506604   6.0530305   6.0506604   6.0530305
   6.2935652   6.2935652   6.2935652   6.2935652   6.2932620   6.2905494
   6.2932620   6.2905494   6.2932620   6.2905494   6.2932620   6.2905494
   7.5890119   7.5890119   7.5890119   7.5890119   7.5838805   7.5773132
   7.5838805   7.5773132   7.5838805   7.5773132   7.5838805   7.5773132
   6.0492407   6.0492407   6.0492407   6.0492407   6.0459339   6.0517205
   6.0459339   6.0517205   6.0459339   6.0517205   6.0459339   6.0517205
   7.5844977   7.5844977   7.5844977   7.5844977   7.5895355   7.5779739
   7.5895355   7.5779739   7.5895355   7.5779739   7.5895355   7.5779739
 TTTTTTTTTTTTTTTTTTTTTTTTTTTTTT MOQGAD      TELAPSE     1784.17 TCPU     1090.78
 TTTTTTTTTTTTTTTTTTTTTTTTTTTTTT SHELLXN     TELAPSE     1788.66 TCPU     1094.90
 TTTTTTTTTTTTTTTTTTTTTTTTTTTTTT MONMO3      TELAPSE     1792.08 TCPU     1098.33
 NUMERICALLY INTEGRATED DENSITY    636.0012117076
 TTTTTTTTTTTTTTTTTTTTTTTTTTTTTT NUMDFT      TELAPSE     1796.92 TCPU     1103.16
 CYC  11 ETOT(AU) -4.187443724151E+03 DETOT -3.14E-08 tst  3.00E-11 PX  4.72E-06
 TTTTTTTTTTTTTTTTTTTTTTTTTTTTTT DIIS        TELAPSE     1798.71 TCPU     1104.96
 DIIS TEST: 0.87967E-08 AT SCF   CYCLE  11 - DIIS ACTIVE - HISTORY:    11 CYCLES
 TTTTTTTTTTTTTTTTTTTTTTTTTTTTTT FDIK        TELAPSE     1800.75 TCPU     1106.67
 INSULATING STATE
 TOP OF VALENCE BANDS -    BAND    318; K    5; EIG -1.9120321E-01 AU
 TOP OF VALENCE BANDS -    BAND    318; K    1; EIG -1.9124365E-01 AU
 BOTTOM OF VIRTUAL BANDS - BAND    319; K    1; EIG -2.7520176E-02 AU
 INDIRECT ENERGY BAND GAP:   4.4540 eV
 TTTTTTTTTTTTTTTTTTTTTTTTTTTTTT PDIG        TELAPSE     1800.88 TCPU     1106.81
 CHARGE NORMALIZATION FACTOR   1.00000000
 TOTAL ATOMIC CHARGES:
   0.8877244   0.8877244   0.8877244   0.8877244   0.8890255   0.8926623
   0.8890255   0.8926623   0.8890255   0.8926623   0.8890255   0.8926623
   0.8889449   0.8889449   0.8889449   0.8889449   0.8876056   0.8925855
   0.8876056   0.8925855   0.8876056   0.8925855   0.8876056   0.8925855
   0.8670684   0.8670684   0.8670684   0.8670684   0.8672721   0.8689794
   0.8672721   0.8689794   0.8672721   0.8689794   0.8672721   0.8689794
   0.8781930   0.8781930   0.8781930   0.8781930   0.8790555   0.8814988
   0.8790555   0.8814988   0.8790555   0.8814988   0.8790555   0.8814988
   0.8799888   0.8799888   0.8799888   0.8799888   0.8792208   0.8824483
   0.8792208   0.8824483   0.8792208   0.8824483   0.8792208   0.8824483
  18.8020013  18.8020013  18.8022973  18.8021871  18.8022973  18.8021871
   5.6317863   5.6317863   5.6317863   5.6317863   5.6317769   5.6337096
   5.6317769   5.6337096   5.6317769   5.6337096   5.6317769   5.6337096
   6.0470147   6.0470147   6.0470147   6.0470147   6.0506600   6.0530366
   6.0506600   6.0530366   6.0506600   6.0530366   6.0506600   6.0530366
   6.2935633   6.2935633   6.2935633   6.2935633   6.2932603   6.2905500
   6.2932603   6.2905500   6.2932603   6.2905500   6.2932603   6.2905500
   7.5890044   7.5890044   7.5890044   7.5890044   7.5838769   7.5773286
   7.5838769   7.5773286   7.5838769   7.5773286   7.5838769   7.5773286
   6.0492515   6.0492515   6.0492515   6.0492515   6.0459435   6.0517088
   6.0459435   6.0517088   6.0459435   6.0517088   6.0459435   6.0517088
   7.5845078   7.5845078   7.5845078   7.5845078   7.5895432   7.5779616
   7.5895432   7.5779616   7.5895432   7.5779616   7.5895432   7.5779616
 TTTTTTTTTTTTTTTTTTTTTTTTTTTTTT MOQGAD      TELAPSE     1800.89 TCPU     1106.82
 TTTTTTTTTTTTTTTTTTTTTTTTTTTTTT SHELLXN     TELAPSE     1805.34 TCPU     1110.93
 TTTTTTTTTTTTTTTTTTTTTTTTTTTTTT MONMO3      TELAPSE     1808.40 TCPU     1113.99
 NUMERICALLY INTEGRATED DENSITY    636.0012117064
 TTTTTTTTTTTTTTTTTTTTTTTTTTTTTT NUMDFT      TELAPSE     1814.50 TCPU     1120.09
 CYC  12 ETOT(AU) -4.187443724154E+03 DETOT -2.41E-09 tst  5.03E-12 PX  4.30E-06
 TTTTTTTTTTTTTTTTTTTTTTTTTTTTTT DIIS        TELAPSE     1816.46 TCPU     1122.05
 DIIS TEST: 0.95670E-09 AT SCF   CYCLE  12 - DIIS ACTIVE - HISTORY:    12 CYCLES
 TTTTTTTTTTTTTTTTTTTTTTTTTTTTTT FDIK        TELAPSE     1820.35 TCPU     1125.53
 INSULATING STATE
 TOP OF VALENCE BANDS -    BAND    318; K    5; EIG -1.9120328E-01 AU
 TOP OF VALENCE BANDS -    BAND    318; K    1; EIG -1.9124373E-01 AU
 BOTTOM OF VIRTUAL BANDS - BAND    319; K    1; EIG -2.7520148E-02 AU
 INDIRECT ENERGY BAND GAP:   4.4540 eV
 TTTTTTTTTTTTTTTTTTTTTTTTTTTTTT PDIG        TELAPSE     1820.51 TCPU     1125.69
 CHARGE NORMALIZATION FACTOR   1.00000000
 TOTAL ATOMIC CHARGES:
   0.8877253   0.8877253   0.8877253   0.8877253   0.8890263   0.8926621
   0.8890263   0.8926621   0.8890263   0.8926621   0.8890263   0.8926621
   0.8889457   0.8889457   0.8889457   0.8889457   0.8876068   0.8925850
   0.8876068   0.8925850   0.8876068   0.8925850   0.8876068   0.8925850
   0.8670678   0.8670678   0.8670678   0.8670678   0.8672715   0.8689792
   0.8672715   0.8689792   0.8672715   0.8689792   0.8672715   0.8689792
   0.8781925   0.8781925   0.8781925   0.8781925   0.8790557   0.8814998
   0.8790557   0.8814998   0.8790557   0.8814998   0.8790557   0.8814998
   0.8799892   0.8799892   0.8799892   0.8799892   0.8792207   0.8824487
   0.8792207   0.8824487   0.8792207   0.8824487   0.8792207   0.8824487
  18.8020010  18.8020010  18.8023010  18.8021872  18.8023010  18.8021872
   5.6317876   5.6317876   5.6317876   5.6317876   5.6317780   5.6337032
   5.6317780   5.6337032   5.6317780   5.6337032   5.6317780   5.6337032
   6.0470112   6.0470112   6.0470112   6.0470112   6.0506618   6.0530358
   6.0506618   6.0530358   6.0506618   6.0530358   6.0506618   6.0530358
   6.2935644   6.2935644   6.2935644   6.2935644   6.2932612   6.2905484
   6.2932612   6.2905484   6.2932612   6.2905484   6.2932612   6.2905484
   7.5890073   7.5890073   7.5890073   7.5890073   7.5838768   7.5773275
   7.5838768   7.5773275   7.5838768   7.5773275   7.5838768   7.5773275
   6.0492505   6.0492505   6.0492505   6.0492505   6.0459384   6.0517123
   6.0459384   6.0517123   6.0459384   6.0517123   6.0459384   6.0517123
   7.5845041   7.5845041   7.5845041   7.5845041   7.5895420   7.5779688
   7.5895420   7.5779688   7.5895420   7.5779688   7.5895420   7.5779688
 TTTTTTTTTTTTTTTTTTTTTTTTTTTTTT MOQGAD      TELAPSE     1820.52 TCPU     1125.70
 TTTTTTTTTTTTTTTTTTTTTTTTTTTTTT SHELLXN     TELAPSE     1824.64 TCPU     1129.82
 +++ ENERGIES IN A.U. +++
 ::: EXT EL-POLE                                  -5.0606134307535E+03
 ::: EXT EL-SPHEROPOLE                             3.9984565615736E+01
 ::: BIELET ZONE E-E                               8.5868294344807E+03
 ::: TOTAL E-E                                     3.5662005693429E+03
 ::: TOTAL E-N + N-E                              -1.1872582512564E+04
 ::: TOTAL N-N                                     1.1064710914369E+03
 ::: KINETIC ENERGY                                3.5568974482805E+03
 ::: PSEUDO TOTAL   ENERGY                        -3.6430134035033E+03
 ::: VIRIAL COEFFICIENT                            9.8803930256977E-01
 TTTTTTTTTTTTTTTTTTTTTTTTTTTTTT MONMO3      TELAPSE     1825.51 TCPU     1130.69
 NUMERICALLY INTEGRATED DENSITY    636.0012117068
 TTTTTTTTTTTTTTTTTTTTTTTTTTTTTT NUMDFT      TELAPSE     1830.35 TCPU     1135.52
 CYC  13 ETOT(AU) -4.187443724142E+03 DETOT  1.14E-08 tst  4.10E-13 PX  4.30E-06

 == SCF ENDED - CONVERGENCE ON ENERGY      E(AU) -4.1874437241422E+03 CYCLES  13


 ENERGY EXPRESSION=HARTREE+FOCK EXCH*0.00000+(M06-L      EXCH)*1.00000+M06-L      CORR


 TOTAL ENERGY(DFT)(AU)( 13) -4.1874437241422E+03 DE 1.1E-08 tester 4.1E-13
 TTTTTTTTTTTTTTTTTTTTTTTTTTTTTT EDFT        TELAPSE     1830.36 TCPU     1135.54

 *******************************************************************************
 *                             FORCE CALCULATION                               *
 *******************************************************************************

 TTTTTTTTTTTTTTTTTTTTTTTTTTTTTT NUMDFG      TELAPSE     1851.89 TCPU     1157.07
 INFORMATION **** EXCPOG **** EXCH. BIPO BUFFER LENGTH (WORDS) =           0
 WARNING **** GENPOG **** COULOMB BIPO BUFFER TOO SMALL - TO AVOID I/O SET BIPOSIZE =     6219600
 INFORMATION **** GENPOG **** BIPO BUFFER LENGTH (WORDS) =     4000000
 TTTTTTTTTTTTTTTTTTTTTTTTTTTTTT SHELXG      TELAPSE     1871.60 TCPU     1175.37


 D3 DISPERSION ENERGY (AU)       -3.8276761571951E-02
 TOTAL ENERGY + DISP (AU)        -4.1874820009038E+03

 CARTESIAN FORCES IN HARTREE/BOHR (ANALYTICAL)
   ATOM                     X                   Y                   Z
   1   1            -6.220618923342E-04  2.177891294179E-04  7.320639792342E-04
   2   1             6.220618923335E-04 -2.177891294117E-04  7.320639792325E-04
   3   1            -6.220618923374E-04 -2.177891294197E-04 -7.320639792351E-04
   4   1             6.220618923334E-04  2.177891294117E-04 -7.320639792346E-04
   5   1             3.064817805554E-03 -1.859114794729E-03  2.875316058997E-03
   6   1             5.550902473034E-03  3.347244676702E-03 -6.034246391600E-04
   7   1            -3.064817805555E-03  1.859114794730E-03  2.875316059001E-03
   8   1            -5.550902473037E-03  3.347244676695E-03  6.034246391642E-04
   9   1             3.064817805547E-03  1.859114794728E-03 -2.875316058996E-03
  10   1            -5.550902473039E-03 -3.347244676691E-03 -6.034246391612E-04
  11   1            -3.064817805557E-03 -1.859114794728E-03 -2.875316059001E-03
  12   1             5.550902473029E-03 -3.347244676691E-03  6.034246391602E-04
  13   1             3.281286123010E-03  2.950318328949E-03 -1.843777511549E-03
  14   1            -3.281286123016E-03 -2.950318328950E-03 -1.843777511546E-03
  15   1             3.281286123015E-03 -2.950318328954E-03  1.843777511553E-03
  16   1            -3.281286123016E-03  2.950318328953E-03  1.843777511546E-03
  17   1            -5.054891598174E-04  6.366432497048E-04  1.451547819440E-04
  18   1             5.502176170688E-03 -4.632379674327E-04  3.345599140269E-03
  19   1             5.054891598176E-04 -6.366432496955E-04  1.451547819382E-04
  20   1            -5.502176170689E-03 -4.632379674357E-04 -3.345599140271E-03
  21   1            -5.054891598208E-04 -6.366432496951E-04 -1.451547819404E-04
  22   1            -5.502176170686E-03  4.632379674350E-04  3.345599140268E-03
  23   1             5.054891598221E-04  6.366432496986E-04 -1.451547819369E-04
  24   1             5.502176170686E-03  4.632379674301E-04 -3.345599140264E-03
  25   1            -4.513764744777E-03  7.946380010226E-06 -2.716813818281E-03
  26   1             4.513764744769E-03 -7.946380011559E-06 -2.716813818276E-03
  27   1            -4.513764744773E-03 -7.946380011559E-06  2.716813818279E-03
  28   1             4.513764744773E-03  7.946380011781E-06  2.716813818280E-03
  29   1            -4.952826039848E-03 -2.867839344028E-03  1.427349203720E-06
  30   1            -4.018036487805E-04 -2.747448229625E-04 -2.809870695499E-04
  31   1             4.952826039845E-03  2.867839344029E-03  1.427349209715E-06
  32   1             4.018036487825E-04 -2.747448229630E-04  2.809870695457E-04
  33   1            -4.952826039848E-03  2.867839344027E-03 -1.427349211047E-06
  34   1             4.018036487801E-04  2.747448229607E-04 -2.809870695488E-04
  35   1             4.952826039846E-03 -2.867839344031E-03 -1.427349208827E-06
  36   1            -4.018036487787E-04  2.747448229632E-04  2.809870695504E-04
  37   1             6.175480218389E-03 -2.413016682557E-03 -1.703415394575E-03
  38   1            -6.175480218389E-03  2.413016682554E-03 -1.703415394577E-03
  39   1             6.175480218392E-03  2.413016682557E-03  1.703415394575E-03
  40   1            -6.175480218389E-03 -2.413016682555E-03  1.703415394578E-03
  41   1            -1.293617813231E-03  5.081323764027E-04 -6.624332206404E-04
  42   1            -2.987535971534E-03 -9.698271145531E-04  1.375066603762E-03
  43   1             1.293617813229E-03 -5.081323763984E-04 -6.624332206391E-04
  44   1             2.987535971535E-03 -9.698271145542E-04 -1.375066603762E-03
  45   1            -1.293617813231E-03 -5.081323763956E-04  6.624332206377E-04
  46   1             2.987535971538E-03  9.698271145545E-04  1.375066603759E-03
  47   1             1.293617813230E-03  5.081323763939E-04  6.624332206413E-04
  48   1            -2.987535971535E-03  9.698271145548E-04 -1.375066603763E-03
  49   1            -1.490268666384E-03 -7.590557066521E-04  6.429630179318E-04
  50   1             1.490268666386E-03  7.590557066521E-04  6.429630179287E-04
  51   1            -1.490268666384E-03  7.590557066539E-04 -6.429630179329E-04
  52   1             1.490268666383E-03 -7.590557066517E-04 -6.429630179330E-04
  53   1             5.935743907407E-03 -1.824432135323E-03 -2.315875572824E-03
  54   1            -2.959193183538E-03  1.306807356198E-03 -1.007216773718E-03
  55   1            -5.935743907404E-03  1.824432135323E-03 -2.315875572815E-03
  56   1             2.959193183539E-03  1.306807356198E-03  1.007216773721E-03
  57   1             5.935743907407E-03  1.824432135325E-03  2.315875572821E-03
  58   1             2.959193183540E-03 -1.306807356196E-03 -1.007216773724E-03
  59   1            -5.935743907407E-03 -1.824432135326E-03  2.315875572817E-03
  60   1            -2.959193183535E-03 -1.306807356202E-03  1.007216773720E-03
  61 248            -1.421085471520E-14 -8.881784197001E-15  2.040880821749E-03
  62 248            -8.239936510890E-16  1.738539867624E-14 -2.040880821771E-03
  63 248            -1.115266242280E-04 -7.133182933217E-15 -8.937295348233E-15
  64 248            -2.645800245560E-14 -2.034727740139E-03  1.035282970463E-14
  65 248             1.115266242701E-04 -2.459837888935E-15 -4.607425552194E-15
  66 248            -1.038058528025E-14  2.034727740252E-03 -2.797762022055E-14
  67   6            -2.479685130276E-03 -3.275399716959E-03  1.374182039118E-03
  68   6             2.479685130210E-03  3.275399716967E-03  1.374182039075E-03
  69   6            -2.479685130273E-03  3.275399716936E-03 -1.374182039079E-03
  70   6             2.479685130212E-03 -3.275399716960E-03 -1.374182039066E-03
  71   6            -2.310411397329E-03  1.549580561967E-03 -3.037930217666E-03
  72   6            -4.850074948675E-03 -1.474342850286E-03 -1.365119816740E-03
  73   6             2.310411397277E-03 -1.549580561929E-03 -3.037930217667E-03
  74   6             4.850074948657E-03 -1.474342850319E-03  1.365119816725E-03
  75   6            -2.310411397390E-03 -1.549580561973E-03  3.037930217661E-03
  76   6             4.850074948659E-03  1.474342850305E-03 -1.365119816755E-03
  77   6             2.310411397299E-03  1.549580561954E-03  3.037930217670E-03
  78   6            -4.850074948666E-03  1.474342850293E-03  1.365119816758E-03
  79   6            -4.107849585908E-03  2.731289380762E-04  4.198969821125E-03
  80   6             4.107849585908E-03 -2.731289380566E-04  4.198969821140E-03
  81   6            -4.107849585888E-03 -2.731289380637E-04 -4.198969821130E-03
  82   6             4.107849585924E-03  2.731289380566E-04 -4.198969821137E-03
  83   6             4.635370725417E-03 -5.216098375537E-03 -3.391012370777E-04
  84   6             1.024651644835E-02  6.960671479304E-04  4.431416248972E-03
  85   6            -4.635370725416E-03  5.216098375553E-03 -3.391012370866E-04
  86   6            -1.024651644834E-02  6.960671479428E-04 -4.431416248971E-03
  87   6             4.635370725407E-03  5.216098375546E-03  3.391012370688E-04
  88   6            -1.024651644835E-02 -6.960671479543E-04  4.431416249026E-03
  89   6            -4.635370725392E-03 -5.216098375545E-03  3.391012370813E-04
  90   6             1.024651644834E-02 -6.960671479606E-04 -4.431416248961E-03
  91   6            -1.819438826162E-03  2.161416688820E-03  4.287001515054E-03
  92   6             1.819438826140E-03 -2.161416688839E-03  4.287001515054E-03
  93   6            -1.819438826164E-03 -2.161416688820E-03 -4.287001515042E-03
  94   6             1.819438826137E-03  2.161416688837E-03 -4.287001515042E-03
  95   6            -1.336639346653E-03  4.689074531506E-03  1.913082942080E-03
  96   6            -7.052933469913E-03 -3.401950486534E-03 -3.325395836668E-03
  97   6             1.336639346643E-03 -4.689074531505E-03  1.913082942094E-03
  98   6             7.052933469922E-03 -3.401950486542E-03  3.325395836675E-03
  99   6            -1.336639346659E-03 -4.689074531515E-03 -1.913082942073E-03
 100   6             7.052933469915E-03  3.401950486524E-03 -3.325395836682E-03
 101   6             1.336639346631E-03  4.689074531491E-03 -1.913082942082E-03
 102   6            -7.052933469911E-03  3.401950486523E-03  3.325395836671E-03
 103   7            -6.000743102335E-03 -2.063422406215E-03  5.243604697030E-03
 104   7             6.000743102394E-03  2.063422406199E-03  5.243604697111E-03
 105   7            -6.000743102332E-03  2.063422406202E-03 -5.243604697036E-03
 106   7             6.000743102367E-03 -2.063422406202E-03 -5.243604697119E-03
 107   7             6.413381790217E-03 -4.686014506453E-03  4.794096000201E-03
 108   7            -6.031079479498E-03  1.007458373934E-04 -3.217186468362E-03
 109   7            -6.413381790179E-03  4.686014506472E-03  4.794096000164E-03
 110   7             6.031079479496E-03  1.007458374276E-04  3.217186468377E-03
 111   7             6.413381790276E-03  4.686014506446E-03 -4.794096000172E-03
 112   7             6.031079479520E-03 -1.007458373579E-04 -3.217186468397E-03
 113   7            -6.413381790193E-03 -4.686014506474E-03 -4.794096000195E-03
 114   7            -6.031079479537E-03 -1.007458374391E-04  3.217186468420E-03
 115   6             5.249225918654E-03 -4.558938054906E-04 -5.436674511528E-03
 116   6            -5.249225918628E-03  4.558938054906E-04 -5.436674511544E-03
 117   6             5.249225918639E-03  4.558938054942E-04  5.436674511535E-03
 118   6            -5.249225918625E-03 -4.558938054906E-04  5.436674511545E-03
 119   6            -3.533023182478E-03  3.983220372652E-03  3.392853036246E-04
 120   6             1.026842078857E-02  4.448629016624E-03  5.339854789037E-04
 121   6             3.533023182502E-03 -3.983220372684E-03  3.392853036388E-04
 122   6            -1.026842078856E-02  4.448629016624E-03 -5.339854789188E-04
 123   6            -3.533023182470E-03 -3.983220372670E-03 -3.392853036335E-04
 124   6            -1.026842078858E-02 -4.448629016609E-03  5.339854788948E-04
 125   6             3.533023182515E-03  3.983220372664E-03 -3.392853036228E-04
 126   6             1.026842078857E-02 -4.448629016626E-03 -5.339854789073E-04
 127   7             7.241465988680E-03  4.922763524044E-03 -4.886335056760E-03
 128   7            -7.241465988649E-03 -4.922763524033E-03 -4.886335056777E-03
 129   7             7.241465988653E-03 -4.922763524056E-03  4.886335056714E-03
 130   7            -7.241465988623E-03  4.922763524029E-03  4.886335056756E-03
 131   7            -5.262277518924E-03  4.965696693546E-03 -2.202519296819E-03
 132   7            -6.144785925622E-03 -3.192222579697E-03  1.919071145573E-04
 133   7             5.262277519008E-03 -4.965696693568E-03 -2.202519296805E-03
 134   7             6.144785925605E-03 -3.192222579734E-03 -1.919071145871E-04
 135   7            -5.262277518974E-03 -4.965696693566E-03  2.202519296840E-03
 136   7             6.144785925598E-03  3.192222579734E-03  1.919071145826E-04
 137   7             5.262277518947E-03  4.965696693570E-03  2.202519296765E-03
 138   7            -6.144785925630E-03  3.192222579693E-03 -1.919071145520E-04

 RESULTANT FORCE     4.407932352457E-15 -6.973588373427E-16 -9.763023722797E-15

 SYMMETRY ALLOWED FORCES (ANALYTICAL) (DIRECTION, FORCE)

    1  1.8150911E-03    2  5.0971998E-04    3 -5.7172802E-04    4 -2.3655386E-03
    5  8.7157456E-03    6  1.7051216E-03    7 -3.2413396E-03    8  8.1389075E-04
    9  1.2583880E-02   10 -2.5111796E-03   11 -2.7406420E-03   12  8.8128195E-03
   13  1.4864312E-03   14 -6.9551044E-04   15  1.8547989E-04   16 -3.0251018E-03
   17  1.0334081E-02   18  7.1261347E-03   19  2.0841159E-03   20 -8.1285001E-03
   21 -6.3721894E-03   22  2.4091834E-03   23 -1.7000537E-03   24 -1.1060091E-02
   25 -1.7774103E-04   26 -5.6259306E-04   27 -9.5678402E-04   28 -1.1884077E-02
   29  4.2308127E-03   30  5.3209270E-03   31  1.3155699E-03   32 -2.5528718E-03
   33 -1.1108442E-03   34  3.9176397E-03   35  5.9802198E-04   36 -5.5965565E-03
   37  1.5867617E-03   38  4.5292133E-04   39 -3.1810250E-03   40 -1.1634822E-02
   41  2.5543482E-03   42  5.8142729E-03   43  3.7629194E-03   44 -5.1279530E-03
   45 -2.3368264E-03   46  2.8862413E-03   47  1.5772246E-04   48 -2.8775396E-03
   49  6.6795668E-04   50  2.8937281E-03   51 -8.1389190E-03   52  9.4923514E-04
   53 -8.1125895E-03   54 -1.0759773E-03   55  2.3216551E-03   56 -4.9855050E-03
   57 -8.9440774E-03   58  9.9072710E-03   59  3.2798350E-03   60 -5.4231139E-03
   61 -1.1767057E-02   62  7.4899408E-03   63 -8.2127292E-04   64 -5.9109502E-03
   65  1.5034382E-02   66  1.5475150E-02   67  9.5468990E-03   68  3.7502892E-03
   69  4.8362973E-04   70  9.1669330E-03   71 -1.7959234E-03   72  4.7410593E-03
   73  3.7595565E-04   74 -8.4113638E-03   75 -1.4785439E-02   76  1.0601219E-02
   77  5.3479617E-03   78 -1.1404452E-02   79 -7.2807336E-03   80  1.6891345E-02
   81  2.4428662E-03   82  3.3655350E-03   83 -1.0260258E-02   84 -8.3867583E-03
   85 -1.2865436E-02   86 -4.2198416E-03   87  6.7787953E-03   88  9.0707834E-03
   89 -5.5829366E-03   90  6.3667497E-04   91 -6.1035234E-03   92  5.6238347E-03
   93  2.0813051E-02   94 -8.3196607E-03   95 -6.0861391E-03   96  1.7202818E-02
   97  9.2669971E-03   98 -1.1947805E-02   99 -4.1942863E-04  100  3.6309217E-03
  101 -2.0973749E-03  102 -1.3204524E-02
 TTTTTTTTTTTTTTTTTTTTTTTTTTTTTT TOTGRA      TELAPSE     1880.93 TCPU     1184.70
 INFORMATION **** opta001 **** GEOMETRY OUTPUT FILE
 CLASSICAL MODEL (SCHLEGEL) USED AS INITIAL HESSIAN MATRIX
 REFERENCE GEOMETRY DEFINED

 MAX GRADIENT      0.020813  THRESHOLD              0.000450 CONVERGED NO
 RMS GRADIENT      0.007222  THRESHOLD              0.000300 CONVERGED NO

 GRADIENT NORM     0.072934  GRADIENT THRESHOLD     0.500000

 PREDICTED ENERGY CHANGE    -0.400E-03

 INITIAL DISPLACEMENTS
  0.000696  0.000793  0.001159  0.000501  0.002908 -0.002973 -0.002525  0.001025
  0.001904  0.000187 -0.003802  0.001422  0.000750  0.000544  0.001260 -0.002348
  0.001218  0.001887  0.002116 -0.000073 -0.000544  0.002513 -0.000770 -0.000482
  0.000495 -0.001757 -0.002799  0.000744  0.000014  0.001120  0.001565  0.000189
  0.000629  0.000392 -0.001582 -0.003173  0.001451  0.000350  0.000614  0.000963
  0.000786  0.000255  0.000775 -0.001550 -0.003124  0.000818  0.000195 -0.000966
  0.001015 -0.000309  0.000888  0.001217  0.000725  0.000049 -0.000921 -0.000570
 -0.001148  0.000720 -0.000015  0.001082  0.000647  0.002074 -0.001498 -0.002331
  0.000684  0.001192  0.001379  0.000024  0.000474  0.001617  0.000179  0.000114
  0.000262 -0.001354 -0.002543  0.001156  0.000462  0.000662  0.000718  0.001498
 -0.000812 -0.001534  0.000276 -0.000283  0.000383 -0.002147  0.001368  0.000842
  0.000830  0.000449 -0.002248  0.000783  0.001180  0.000423 -0.001226  0.001255
  0.001245  0.000193  0.000843 -0.001484 -0.000248  0.000064
 TTTTTTTTTTTTTTTTTTTTTTTTTTTTTT OPTI        TELAPSE     1884.51 TCPU     1185.01

 OPTOPTOPTOPTOPTOPTOPTOPTOPTOPTOPTOPTOPTOPTOPTOPTOPTOPTOPTOPTOPTOPTOPTOPTOPTOPT

 - INFORMATION ON SCF MOVED TO SCFOUT.LOG
 GEOMETRY OPTIMIZATION INFORMATION STORED IN OPTINFO.DAT

 OPTOPTOPTOPTOPTOPTOPTOPTOPTOPTOPTOPTOPTOPTOPTOPTOPTOPTOPTOPTOPTOPTOPTOPTOPTOPT
 *******************************************************************************
 COORDINATE OPTIMIZATION - POINT    2
 *******************************************************************************
 LATTICE PARAMETERS (ANGSTROMS AND DEGREES) - BOHR = 0.5291772083 ANGSTROM
 PRIMITIVE CELL - CENTRING CODE 6/1 VOLUME=  2849.901874 - DENSITY  0.965 g/cm^3
         A              B              C           ALPHA      BETA       GAMMA 
    15.47055531    15.47055531    15.47055531   110.285563 109.065590 109.065590
 *******************************************************************************
 ATOMS IN THE ASYMMETRIC UNIT   36 - ATOMS IN THE UNIT CELL:  138
     ATOM                 X/A                 Y/B                 Z/C    
 *******************************************************************************
      1 T   1 H    -1.285344138439E-01  3.228687041580E-01 -2.355641529864E-01
      2 F   1 H    -4.415671428556E-01  1.070297391425E-01  2.355641529864E-01
      3 F   1 H     1.285344138439E-01 -1.070297391425E-01  4.514031180019E-01
      4 F   1 H     4.415671428556E-01 -3.228687041580E-01 -4.514031180019E-01
      5 T   1 H    -2.355934381395E-01 -1.285418830168E-01  3.227799091496E-01
      6 T   1 H     3.228251793665E-01 -2.355494240383E-01 -1.285227046226E-01
      7 F   1 H    -4.513217921664E-01  4.416266527110E-01 -3.227799091496E-01
      8 F   1 H     1.070267194157E-01  2.355494240383E-01 -4.416253965952E-01
      9 F   1 H     2.355934381395E-01 -4.416266527110E-01  1.070515551227E-01
     10 F   1 H    -1.070267194157E-01  4.513478839891E-01  1.285227046226E-01
     11 F   1 H     4.513217921664E-01  1.285418830168E-01 -1.070515551227E-01
     12 F   1 H    -3.228251793665E-01 -4.513478839891E-01  4.416253965952E-01
     13 T   1 H    -2.354541166012E-01  3.271504971974E-01 -1.248208535419E-01
     14 F   1 H     4.519713507393E-01 -1.106332630593E-01  1.248208535419E-01
     15 F   1 H     2.354541166012E-01  1.106332630593E-01 -4.373953862014E-01
     16 F   1 H    -4.519713507393E-01 -3.271504971974E-01  4.373953862014E-01
     17 T   1 H    -1.248211727528E-01 -2.354261375516E-01  3.272308650120E-01
     18 T   1 H     3.271914849651E-01 -1.248079713465E-01 -2.354091864150E-01
     19 F   1 H     4.373429974364E-01 -4.520520377648E-01 -3.272308650120E-01
     20 F   1 H    -1.106012150685E-01  1.248079713465E-01  4.519994563116E-01
     21 F   1 H     1.248211727528E-01  4.520520377648E-01 -1.106049647988E-01
     22 F   1 H     1.106012150685E-01 -4.373993286199E-01  2.354091864150E-01
     23 F   1 H    -4.373429974364E-01  2.354261375516E-01  1.106049647988E-01
     24 F   1 H    -3.271914849651E-01  4.373993286199E-01 -4.519994563116E-01
     25 T   1 H     4.858713968770E-01  1.188821001711E-01  4.912123831339E-01
     26 F   1 H    -3.723302829628E-01 -5.340986256891E-03 -4.912123831339E-01
     27 F   1 H    -4.858713968770E-01  5.340986256891E-03 -3.669892967059E-01
     28 F   1 H     3.723302829628E-01 -1.188821001711E-01  3.669892967059E-01
     29 T   1 H     4.912572070189E-01  4.858221006702E-01  1.188789384962E-01
     30 T   1 H     1.188581318563E-01  4.911625459757E-01  4.857824944441E-01
     31 F   1 H     3.669431621740E-01  3.723782685227E-01 -1.188789384962E-01
     32 F   1 H    -5.380051531607E-03 -4.911625459757E-01 -3.723044141194E-01
     33 F   1 H    -4.912572070189E-01 -3.723782685227E-01 -5.435106348729E-03
     34 F   1 H     5.380051531607E-03 -3.669243625878E-01 -4.857824944441E-01
     35 F   1 H    -3.669431621740E-01 -4.858221006702E-01  5.435106348729E-03
     36 F   1 H    -1.188581318563E-01  3.669243625878E-01  3.723044141194E-01
     37 T   1 H     4.762486346853E-01  2.314157544720E-01 -4.511487916148E-01
     38 F   1 H    -3.174354539133E-01 -7.260257369998E-02  4.511487916148E-01
     39 F   1 H    -4.762486346853E-01  7.260257369998E-02 -2.448328802133E-01
     40 F   1 H     3.174354539133E-01 -2.314157544720E-01  2.448328802133E-01
     41 T   1 H    -4.511378819248E-01  4.762340907744E-01  2.314167780918E-01
     42 T   1 H     2.313678324403E-01 -4.512345351917E-01  4.761573827289E-01
     43 F   1 H     2.448173126826E-01  3.174453399834E-01 -2.314167780918E-01
     44 F   1 H    -7.260808207935E-02  4.512345351917E-01 -3.173976323680E-01
     45 F   1 H     4.511378819248E-01 -3.174453399834E-01 -7.262802730080E-02
     46 F   1 H     7.260808207935E-02 -2.447895502887E-01 -4.761573827289E-01
     47 F   1 H    -2.448173126826E-01 -4.762340907744E-01  7.262802730080E-02
     48 F   1 H    -2.313678324403E-01  2.447895502887E-01  3.173976323680E-01
     49 T   1 H    -4.552568240470E-01  2.285780235449E-01  4.780525702502E-01
     50 F   1 H    -2.494745467053E-01  6.669060570280E-02 -4.780525702502E-01
     51 F   1 H     4.552568240470E-01 -6.669060570280E-02 -3.161651524081E-01
     52 F   1 H     2.494745467053E-01 -2.285780235449E-01  3.161651524081E-01
     53 T   1 H     4.780636024125E-01 -4.552731924246E-01  2.285706565738E-01
     54 T   1 H     2.285366670098E-01  4.779785650626E-01 -4.553558735151E-01
     55 F   1 H     3.161561510016E-01  2.494929458387E-01 -2.285706565738E-01
     56 F   1 H     6.666556142233E-02 -4.779785650626E-01 -2.494418980528E-01
     57 F   1 H    -4.780636024125E-01 -2.494929458387E-01  6.666320516293E-02
     58 F   1 H    -6.666556142233E-02 -3.161074594751E-01  4.553558735151E-01
     59 F   1 H    -3.161561510016E-01  4.552731924246E-01 -6.666320516293E-02
     60 F   1 H    -2.285366670098E-01  3.161074594751E-01  2.494418980528E-01
     61 T 248 CD   -2.529247531940E-01  2.470752468060E-01 -5.000000000000E-01
     62 F 248 CD    2.529247531940E-01 -2.470752468060E-01 -5.000000000000E-01
     63 T 248 CD   -5.000000000000E-01 -2.529459130575E-01  2.470540869425E-01
     64 T 248 CD    2.470380645808E-01 -5.000000000000E-01 -2.529619354192E-01
     65 F 248 CD   -5.000000000000E-01  2.529459130575E-01 -2.470540869425E-01
     66 F 248 CD   -2.470380645808E-01 -5.000000000000E-01  2.529619354192E-01
     67 T   6 C    -3.715822714999E-01  2.498864255661E-01 -3.686428359033E-01
     68 F   6 C    -3.814707385306E-01 -2.939435596605E-03  3.686428359033E-01
     69 F   6 C     3.715822714999E-01  2.939435596605E-03 -3.785313029340E-01
     70 F   6 C     3.814707385306E-01 -2.498864255661E-01  3.785313029340E-01
     71 T   6 C    -3.686357242861E-01 -3.715934153561E-01  2.498837202424E-01
     72 T   6 C     2.498517085002E-01 -3.686836813462E-01 -3.716309691314E-01
     73 F   6 C     3.785228644014E-01  3.814805554715E-01 -2.498837202424E-01
     74 F   6 C    -2.947287785179E-03  3.686836813462E-01 -3.814646101535E-01
     75 F   6 C     3.686357242861E-01 -3.814805554715E-01 -2.957691070020E-03
     76 F   6 C     2.947287785179E-03 -3.785173223683E-01  3.716309691314E-01
     77 F   6 C    -3.785228644014E-01  3.715934153561E-01  2.957691070020E-03
     78 F   6 C    -2.498517085002E-01  3.785173223683E-01  3.814646101535E-01
     79 T   6 C    -2.098225535496E-01  3.024390110537E-01 -2.615734118574E-01
     80 F   6 C    -4.359875770889E-01  5.175085830785E-02  2.615734118574E-01
     81 F   6 C     2.098225535496E-01 -5.175085830785E-02 -4.877384353967E-01
     82 F   6 C     4.359875770889E-01 -3.024390110537E-01  4.877384353967E-01
     83 T   6 C    -2.615881504723E-01 -2.098242803745E-01  3.023965790177E-01
     84 T   6 C     3.024047975004E-01 -2.615706972420E-01 -2.098205793541E-01
     85 F   6 C     4.877791406077E-01  4.360152705099E-01 -3.023965790177E-01
     86 F   6 C     5.175011788795E-02  2.615706972420E-01 -4.360245052575E-01
     87 F   6 C     2.615881504723E-01 -4.360152705099E-01  5.176387009778E-02
     88 F   6 C    -5.175011788795E-02 -4.877746231455E-01  2.098205793541E-01
     89 F   6 C    -4.877791406077E-01  2.098242803745E-01 -5.176387009778E-02
     90 F   6 C    -3.024047975004E-01  4.877746231455E-01  4.360245052575E-01
     91 T   6 C    -4.708084850405E-01  2.052939239776E-01 -4.672356064654E-01
     92 F   6 C    -3.274704695570E-01 -3.572878575052E-03  4.672356064654E-01
     93 F   6 C     4.708084850405E-01  3.572878575052E-03 -3.238975909819E-01
     94 F   6 C     3.274704695570E-01 -2.052939239776E-01  3.238975909819E-01
     95 T   6 C    -4.672155999366E-01 -4.708327881884E-01  2.052908551846E-01
     96 T   6 C     2.052584689339E-01 -4.672968836714E-01 -4.708905951101E-01
     97 F   6 C     3.238763566270E-01  3.274935448788E-01 -2.052908551846E-01
     98 F   6 C    -3.593711438659E-03  4.672968836714E-01 -3.274446473947E-01
     99 F   6 C     4.672155999366E-01 -3.274935448788E-01 -3.617188251821E-03
    100 F   6 C     3.593711438659E-03 -3.238509359560E-01  4.708905951101E-01
    101 F   6 C    -3.238763566270E-01  4.708327881884E-01  3.617188251821E-03
    102 F   6 C    -2.052584689339E-01  3.238509359560E-01  3.274446473947E-01
    103 T   7 N    -2.790633104419E-01  2.680184033907E-01 -3.641250941307E-01
    104 F   7 N    -3.678565024786E-01  8.506178368875E-02  3.641250941307E-01
    105 F   7 N     2.790633104419E-01 -8.506178368875E-02 -4.529182861673E-01
    106 F   7 N     3.678565024786E-01 -2.680184033907E-01  4.529182861673E-01
    107 T   7 N    -3.641261243211E-01 -2.790741742575E-01  2.679861627219E-01
    108 T   7 N     2.679757745124E-01 -3.641366876926E-01 -2.790983704004E-01
    109 F   7 N     4.529396630206E-01  3.678877129570E-01 -2.679861627219E-01
    110 F   7 N     8.503831729221E-02  3.641366876926E-01 -3.678875377950E-01
    111 F   7 N     3.641261243211E-01 -3.678877129570E-01  8.505195006356E-02
    112 F   7 N    -8.503831729221E-02 -4.529258550873E-01  2.790983704004E-01
    113 F   7 N    -4.529396630206E-01  2.790741742575E-01 -8.505195006356E-02
    114 F   7 N    -2.679757745124E-01  4.529258550873E-01  3.678875377950E-01
    115 T   6 C    -2.627710791517E-01  3.045642367375E-01 -2.067502689960E-01
    116 F   6 C    -4.886854942665E-01 -5.602081015560E-02  2.067502689960E-01
    117 F   6 C     2.627710791516E-01  5.602081015560E-02 -4.326646841109E-01
    118 F   6 C     4.886854942665E-01 -3.045642367375E-01  4.326646841109E-01
    119 T   6 C    -2.067547409461E-01 -2.627592297413E-01  3.045981729848E-01
    120 T   6 C     3.045675172073E-01 -2.067517589518E-01 -2.627537840715E-01
    121 F   6 C     4.326425972739E-01  4.886470860691E-01 -3.045981729848E-01
    122 F   6 C    -5.600202511964E-02  2.067517589518E-01 -4.886807238409E-01
    123 F   6 C     2.067547409461E-01 -4.886470860691E-01 -5.600448879519E-02
    124 F   6 C     5.600202511964E-02 -4.326786987213E-01  2.627537840715E-01
    125 F   6 C    -4.326425972739E-01  2.627592297413E-01  5.600448879519E-02
    126 F   6 C    -3.045675172073E-01  4.326786987213E-01  4.886807238409E-01
    127 T   7 N    -3.652065157948E-01  2.715634655186E-01 -2.748669077552E-01
    128 F   7 N    -4.535696267263E-01 -9.033960803961E-02  2.748669077552E-01
    129 F   7 N     3.652065157948E-01  9.033960803961E-02 -3.632300186866E-01
    130 F   7 N     4.535696267263E-01 -2.715634655186E-01  3.632300186866E-01
    131 T   7 N    -2.748619636954E-01 -3.652071663827E-01  2.715900457134E-01
    132 T   7 N     2.715463975171E-01 -2.748967223335E-01 -3.652179111906E-01
    133 F   7 N     3.632027879039E-01  4.535479905911E-01 -2.715900457134E-01
    134 F   7 N    -9.032118885712E-02  2.748967223335E-01 -4.535568801494E-01
    135 F   7 N     2.748619636954E-01 -4.535479905911E-01 -9.034520268726E-02
    136 F   7 N     9.032118885712E-02 -3.632356912923E-01  3.652179111906E-01
    137 F   7 N    -3.632027879039E-01  3.652071663827E-01  9.034520268726E-02
    138 F   7 N    -2.715463975171E-01  3.632356912923E-01  4.535568801494E-01

 TRANSFORMATION MATRIX PRIMITIVE-CRYSTALLOGRAPHIC CELL
  0.0000  1.0000  1.0000  1.0000  0.0000  1.0000  1.0000  1.0000  0.0000

 *******************************************************************************
 CRYSTALLOGRAPHIC CELL (VOLUME=       5699.80374831)
         A              B              C           ALPHA      BETA       GAMMA 
    17.68387574    17.95317334    17.95317334    90.000000  90.000000  90.000000

 COORDINATES IN THE CRYSTALLOGRAPHIC CELL
     ATOM                 X/A                 Y/B                 Z/C    
 *******************************************************************************
      1 T   1 H     1.079194825077E-01 -3.434836354941E-01  2.149492216502E-01
      2 F   1 H    -1.079194825077E-01  3.434836354941E-01  2.149492216502E-01
      3 F   1 H     1.079194825077E-01  3.434836354941E-01 -2.149492216502E-01
      4 F   1 H    -1.079194825077E-01 -3.434836354941E-01 -2.149492216502E-01
      5 T   1 H     2.149157321361E-01  1.078641770134E-01 -3.434576151529E-01
      6 T   1 H    -3.434486540137E-01  2.149259493911E-01  1.078992299754E-01
      7 F   1 H    -2.149157321361E-01 -1.078641770134E-01 -3.434576151529E-01
      8 F   1 H     3.434486540137E-01  2.149259493911E-01 -1.078992299754E-01
      9 F   1 H     2.149157321361E-01 -1.078641770134E-01  3.434576151529E-01
     10 F   1 H     3.434486540137E-01 -2.149259493911E-01  1.078992299754E-01
     11 F   1 H    -2.149157321361E-01  1.078641770134E-01  3.434576151529E-01
     12 F   1 H    -3.434486540137E-01 -2.149259493911E-01 -1.078992299754E-01
[truncated: 9,157,239 more chars]
