# Supplementary material for: Structure–Property Relationship of Piezoelectric Properties in Zeolitic Imidazolate Frameworks: A Computational Study
Source: ACS Appl Mater Interfaces. 2022 Nov 2;14(45):50803–14. doi: 10.1021/acsami.2c13506 (PMC9674201; doi:10.1021/acsami.2c13506)
Supplement: Supplementary file 5 — am2c13506_si_005.zip [file am2c13506_si_005.zip › Outputfiles_crystal17/CdIF-1/Piezoelectric_results/Elapiezo_B3LYP-D3.out]

zif8Cd0degrees
EXTERNAL
ELAPIEZO
RESTART
PRINT
END
END
6 5
0 0 6 2.0 1.00
  0.4563240000D+04  0.1966650000D-02
  0.6820240000D+03  0.1523060000D-01
  0.1549730000D+03  0.7612690000D-01
  0.4445530000D+02  0.2608010000D+00
  0.1302900000D+02  0.6164620000D+00
  0.1827730000D+01  0.2210060000D+00
0 1 3 4.0 1.00
  0.2096420000D+02  0.1146600000D+00  0.4024870000D-01
  0.4803310000D+01  0.9199990000D+00  0.2375940000D+00
  0.1459330000D+01 -0.3030680000D-02  0.8158540000D+00
0 1 1 0.0 1.00
  0.4834560000D+00  0.1000000000D+01  0.1000000000D+01
0 1 1 0.0 1.00
  0.1455850000D+00  0.1000000000D+01  0.1000000000D+01
0 3 1 0.0 1.00
  0.6260000000D+00  0.1000000000D+01
7 5
0 0 6 2.0 1.00
  0.6293480000D+04  0.1969790000D-02
  0.9490440000D+03  0.1496130000D-01
  0.2187760000D+03  0.7350060000D-01
  0.6369160000D+02  0.2489370000D+00
  0.1882820000D+02  0.6024600000D+00
  0.2720230000D+01  0.2562020000D+00
0 1 3 5.0 1.00
  0.3063310000D+02  0.1119060000D+00  0.3831190000D-01
  0.7026140000D+01  0.9216660000D+00  0.2374030000D+00
  0.2112050000D+01 -0.2569190000D-02  0.8175920000D+00
0 1 1 0.0 1.00
  0.6840090000D+00  0.1000000000D+01  0.1000000000D+01
0 1 1 0.0 1.00
  0.2008780000D+00  0.1000000000D+01  0.1000000000D+01
0 3 1 0.0 1.00
  0.9130000000D+00  0.1000000000D+01
1 4
0 0 3 1.0 1.00
  0.3386500000D+02  0.2549380000D-01
  0.5094790000D+01  0.1903730000D+00
  0.1158790000D+01  0.8521610000D+00
0 0 1 0.0 1.00
  0.3258400000D+00  0.1000000000D+01
0 0 1 0.0 1.00
  0.1027410000D+00  0.1000000000D+01
0 2 1 0.0 1.00
  0.7500000000D+00  0.1000000000D+01
248 15
INPUT
20. 0 2 2 2 2 0
 13.835869 270.009483 0
 6.857270 38.767308 0
 12.404971 193.829629 0
 6.567799 31.896525 0
 10.896925 79.193647 0
 4.641165 13.230827 0
 15.184796 -35.476626 0
 7.592398 -5.617677 0
0 0 3 2. 1.
       9.72701100         -1.78642590
       7.83752300          2.57789480
       5.08919400         0.160117100
0 0 1 2. 1.
       1.55332600          1.00000000
0 0 1 0. 1.
      0.714079000          1.00000000
0 0 1 0. 1.
      0.500000000          1.00000000
0 0 1 0. 1.
      0.250000000          1.00000000
0 0 1 0. 1.
      0.120000000          1.00000000
0 2 2 6. 1.
       4.74271600         -6.23119940
       3.93665500          6.57419200
0 2 2 0. 1.
       1.38039100         0.749726500
      0.668485000         0.281108200
0 2 1 0. 1.
      0.363423000          1.00000000
0 2 1 0. 1.
      0.180000000          1.00000000
0 2 1 0. 1.
      0.120000000          1.00000000
0 3 4 10. 1.
       8.46934100        -0.163606000E-01
       3.02423100         0.286472800
       1.31636700         0.486851800
      0.556393000         0.379411100
0 3 1 0. 1.
      0.223856000          1.00000000
0 3 1 0. 1.
      0.120000000          1.00000000
0 4 1 0. 1.
      1.59813   1.0000
99 0
END
DFT
B3LYP-D3
xxlgrid
END
TOLINTEG
7 7 7 10 40
TOLDEE
8
DFTD3
ABC
END
SHRINK
2 2
END
          60 PROCESSORS WORKING

         
 *******************************************************************************
 *                                                                             *
 *                               CRYSTAL17                                     *
 *                      public : 1.0.2 - March 1st, 2018                       *
 *                       HTTP://WWW.CRYSTAL.UNITO.IT                           *
 *                                                                             *
 *                              MAIN AUTHORS                                   *
 *                                                                             *
 *  R. DOVESI(1,11), V.R. SAUNDERS(2), C. ROETTI(1,11), R. ORLANDO(1,11),      *
 *  C.M. ZICOVICH-WILSON(1,3), F. PASCALE(4), B. CIVALLERI(1,11),              *
 *  K. DOLL(5), N.M. HARRISON(2,6), I.J. BUSH(7), Ph. D'ARCO(8),               *
 *  M. LLUNELL(9), M. CAUSA'(10), Y. NOEL(8), L. MASCHIO(1,11), A. ERBA(1,11)  *
 *  M. RE'RAT(14), S. CASASSA(1,11)                                            *
 *                                                                             *
 *        CONTRIBUTIONS TO THE CODE HAVE ALSO BEEN GIVEN BY                    *
 *                                                                             *
 *  M. FERRABONE(1,11), M. DE LA PIERRE(1,11), M. FERRERO(1,11),               *
 *  J. BAIMA(1,11), E. ALBANESE(1,11), M.F. PEINTINGER(12), R. BAST(13),       *
 *  B. KIRTMAN(15), V. LACIVITA(1,11), R. DEMICHELIS(1,16)                     *
 *  G. BRANDEBURG(17), S. SALUSTRO(1,11), G. SANSONE(1,11)                     *
 *  M.T. RUGGIERO(18)                                                          *
 *                                                                             *
 * (1) THEORETICAL CHEMISTRY GROUP - UNIVERSITA' DI TORINO - TORINO (ITALY)    *
 * (2) COMPUTATIONAL SCIENCE & ENGINEERING DEPARTMENT - STFC DARESBURY (UK)    *
 * (3) UNIVERSIDAD AUTONOMA DEL ESTADO DE MORELOS - CUERNAVACA (MEXICO)        *
 * (4) UNIVERSITE' DE LORRAINE - NANCY (FRANCE)                                *
 * (5) UNIVERSITAET STUTTGART- STUTTGART (GERMANY)                             *
 * (6) IMPERIAL COLLEGE - LONDON (UK)                                          *
 * (7) OXFORD E-RESEARCH CENTRE - OXFORD (UK)                                  *
 * (8) UPMC - SORBONNE UNIVERSITES - PARIS (FRANCE)                            *
 * (9) UNIVERSIDAD DE BARCELONA - BARCELONA (SPAIN)                            *
 *(10) UNIVERSITA' DI NAPOLI "FEDERICO II" - NAPOLI (ITALY)                    *
 *(11) NIS - NANOSTRUCTURED INTERFACES AND SURFACES - TORINO (ITALY)           *
 *(12) MPI FUER CHEMISCHE ENERGIEKONVERSION - MUELHEIM AN DER RUHR (GERMANY)   *
 *(13) UNIVERSITY OF TROMSO - TROMSO (NORWAY)                                  *
 *(14) UNIVERSITE' DE PAU ET DES PAYS DE L'ADOUR - PAU (FRANCE)                *
 *(15) UNIVERSITY OF CALIFORNIA SANTA BARBARA - SANTA BARBARA (USA)            *
 *(16) CURTIN UNIVERSITY - PERTH (AUSTRALIA)                                   *
 *(17) UNIVERSITY COLLEGE LONDON - LONDON (UK)                                 *
 *(18) CAMBRIDGE UNIVERSITY - CAMBRIDGE (UK)                                   *
 *                                                                             *
 *******************************************************************************
 EEEEEEEEEE STARTING  DATE 19 06 2019 TIME 14:25:57.6
 zif8Cd0degrees                                                                  

 GEOMETRY INPUT FROM EXTERNAL FILE (FORTRAN UNIT 34)
 3D - CRYSTAL 

 *******************************************************************************
 LATTICE PARAMETERS  (ANGSTROMS AND DEGREES) - PRIMITIVE CELL
       A          B          C        ALPHA      BETA     GAMMA        VOLUME
   15.69786   15.69786   15.69786   109.47122 109.47122 109.47122   2977.829163
 INFORMATION **** CHKGRP **** SPGR WITH NO INVERSION

 NUMBER OF IRREDUCIBLE ATOMS IN THE CELL:   12

 CARTESIAN COORDINATES (ANGSTROM) - IRREDUCIBLE ATOMS AND SYMMETRY RELATED

 AT.IRR.  AT  AT.N.          X                   Y                   Z
     1     1     1    2.186024488380E+00 -6.511461185466E+00  4.142630492852E+00
     1     2     1   -2.186024488380E+00  6.511461185466E+00  4.142630492852E+00
     1     3     1    2.186024488380E+00  6.511461185466E+00 -4.142630492852E+00
     1     4     1   -2.186024488380E+00 -6.511461185466E+00 -4.142630492852E+00
     1     5     1    4.142630492852E+00  2.186024488380E+00 -6.511461185466E+00
     1     6     1   -6.511461185466E+00  4.142630492852E+00  2.186024488380E+00
     1     7     1   -4.142630492852E+00 -2.186024488380E+00 -6.511461185466E+00
     1     8     1    6.511461185466E+00  4.142630492852E+00 -2.186024488380E+00
     1     9     1    4.142630492852E+00 -2.186024488380E+00  6.511461185466E+00
     1    10     1    6.511461185466E+00 -4.142630492852E+00  2.186024488380E+00
     1    11     1   -4.142630492852E+00  2.186024488380E+00  6.511461185466E+00
     1    12     1   -6.511461185466E+00 -4.142630492852E+00 -2.186024488380E+00
    13    13     1    4.142747117941E+00 -6.511377882328E+00  2.185942308122E+00
    13    14     1   -4.142747117941E+00  6.511377882328E+00  2.185942308122E+00
    13    15     1    4.142747117941E+00  6.511377882328E+00 -2.185942308122E+00
    13    16     1   -4.142747117941E+00 -6.511377882328E+00 -2.185942308122E+00
    13    17     1    2.185942308122E+00  4.142747117941E+00 -6.511377882328E+00
    13    18     1   -6.511377882328E+00  2.185942308122E+00  4.142747117941E+00
    13    19     1   -2.185942308122E+00 -4.142747117941E+00 -6.511377882328E+00
    13    20     1    6.511377882328E+00  2.185942308122E+00 -4.142747117941E+00
    13    21     1    2.185942308122E+00 -4.142747117941E+00  6.511377882328E+00
    13    22     1    6.511377882328E+00 -2.185942308122E+00  4.142747117941E+00
    13    23     1   -2.185942308122E+00  4.142747117941E+00  6.511377882328E+00
    13    24     1   -6.511377882328E+00 -2.185942308122E+00 -4.142747117941E+00
    25    25     1    1.906095228591E+00  7.623267869637E+00  6.533176399340E-01
    25    26     1   -1.906095228591E+00 -7.623267869637E+00  6.533176399340E-01
    25    27     1    1.906095228591E+00 -7.623267869637E+00 -6.533176399340E-01
    25    28     1   -1.906095228591E+00  7.623267869637E+00 -6.533176399340E-01
    25    29     1    6.533176399340E-01  1.906095228591E+00  7.623267869637E+00
    25    30     1    7.623267869637E+00  6.533176399340E-01  1.906095228591E+00
    25    31     1   -6.533176399340E-01 -1.906095228591E+00  7.623267869637E+00
    25    32     1   -7.623267869637E+00  6.533176399340E-01 -1.906095228591E+00
    25    33     1    6.533176399340E-01 -1.906095228591E+00 -7.623267869637E+00
    25    34     1   -7.623267869637E+00 -6.533176399340E-01  1.906095228591E+00
    25    35     1   -6.533176399340E-01  1.906095228591E+00 -7.623267869637E+00
    25    36     1    7.623267869637E+00 -6.533176399340E-01 -1.906095228591E+00
    37    37     1    2.230283087014E+00  6.898025428617E+00  2.230303163382E+00
    37    38     1   -2.230283087014E+00 -6.898025428617E+00  2.230303163382E+00
    37    39     1    2.230283087014E+00 -6.898025428617E+00 -2.230303163382E+00
    37    40     1   -2.230283087014E+00  6.898025428617E+00 -2.230303163382E+00
    37    41     1    2.230303163382E+00  2.230283087014E+00  6.898025428617E+00
    37    42     1    6.898025428617E+00  2.230303163382E+00  2.230283087014E+00
    37    43     1   -2.230303163382E+00 -2.230283087014E+00  6.898025428617E+00
    37    44     1   -6.898025428617E+00  2.230303163382E+00 -2.230283087014E+00
    37    45     1    2.230303163382E+00 -2.230283087014E+00 -6.898025428617E+00
    37    46     1   -6.898025428617E+00 -2.230303163382E+00  2.230283087014E+00
    37    47     1   -2.230303163382E+00  2.230283087014E+00 -6.898025428617E+00
    37    48     1    6.898025428617E+00 -2.230303163382E+00 -2.230283087014E+00
    49    49     1    6.535179204730E-01  7.623404749055E+00  1.905429856692E+00
    49    50     1   -6.535179204730E-01 -7.623404749055E+00  1.905429856692E+00
    49    51     1    6.535179204730E-01 -7.623404749055E+00 -1.905429856692E+00
    49    52     1   -6.535179204730E-01  7.623404749055E+00 -1.905429856692E+00
    49    53     1    1.905429856692E+00  6.535179204730E-01  7.623404749055E+00
    49    54     1    7.623404749055E+00  1.905429856692E+00  6.535179204730E-01
    49    55     1   -1.905429856692E+00 -6.535179204730E-01  7.623404749055E+00
    49    56     1   -7.623404749055E+00  1.905429856692E+00 -6.535179204730E-01
    49    57     1    1.905429856692E+00 -6.535179204730E-01 -7.623404749055E+00
    49    58     1   -7.623404749055E+00 -1.905429856692E+00  6.535179204730E-01
    49    59     1   -1.905429856692E+00  6.535179204730E-01 -7.623404749055E+00
    49    60     1    7.623404749055E+00 -1.905429856692E+00 -6.535179204730E-01
    61    61   248    9.063165887760E+00  0.000000000000E+00 -4.531816372335E+00
    61    62   248    9.063165887760E+00  0.000000000000E+00 -1.359451540318E+01
    61    63   248   -4.531816372335E+00  9.063165887760E+00  0.000000000000E+00
    61    64   248    0.000000000000E+00 -4.531816372335E+00  9.063165887760E+00
    61    65   248   -1.359451540318E+01  9.063165887760E+00  0.000000000000E+00
    61    66   248    0.000000000000E+00 -1.359451540318E+01  9.063165887760E+00
    67    67     6    2.214939140171E+00  9.052173305147E+00  2.214705192940E+00
    67    68     6   -2.214939140171E+00 -9.052173305147E+00  2.214705192940E+00
    67    69     6    2.214939140171E+00 -9.052173305147E+00 -2.214705192940E+00
    67    70     6   -2.214939140171E+00  9.052173305147E+00 -2.214705192940E+00
    67    71     6    2.214705192940E+00  2.214939140171E+00  9.052173305147E+00
    67    72     6    9.052173305147E+00  2.214705192940E+00  2.214939140171E+00
    67    73     6   -2.214705192940E+00 -2.214939140171E+00  9.052173305147E+00
    67    74     6   -9.052173305147E+00  2.214705192940E+00 -2.214939140171E+00
    67    75     6    2.214705192940E+00 -2.214939140171E+00 -9.052173305147E+00
    67    76     6   -9.052173305147E+00 -2.214705192940E+00  2.214939140171E+00
    67    77     6   -2.214705192940E+00  2.214939140171E+00 -9.052173305147E+00
    67    78     6    9.052173305147E+00 -2.214705192940E+00 -2.214939140171E+00
    79    79     6    2.419160490728E+00 -7.244376074221E+00  3.387138382512E+00
    79    80     6   -2.419160490728E+00  7.244376074221E+00  3.387138382512E+00
    79    81     6    2.419160490728E+00  7.244376074221E+00 -3.387138382512E+00
    79    82     6   -2.419160490728E+00 -7.244376074221E+00 -3.387138382512E+00
    79    83     6    3.387138382512E+00  2.419160490728E+00 -7.244376074221E+00
    79    84     6   -7.244376074221E+00  3.387138382512E+00  2.419160490728E+00
    79    85     6   -3.387138382512E+00 -2.419160490728E+00 -7.244376074221E+00
    79    86     6    7.244376074221E+00  3.387138382512E+00 -2.419160490728E+00
    79    87     6    3.387138382512E+00 -2.419160490728E+00  7.244376074221E+00
    79    88     6    7.244376074221E+00 -3.387138382512E+00  2.419160490728E+00
    79    89     6   -3.387138382512E+00  2.419160490728E+00  7.244376074221E+00
    79    90     6   -7.244376074221E+00 -3.387138382512E+00 -2.419160490728E+00
    91    91     6    1.724942428381E+00  7.727917400458E+00  1.724661806385E+00
    91    92     6   -1.724942428381E+00 -7.727917400458E+00  1.724661806385E+00
    91    93     6    1.724942428381E+00 -7.727917400458E+00 -1.724661806385E+00
    91    94     6   -1.724942428381E+00  7.727917400458E+00 -1.724661806385E+00
    91    95     6    1.724661806385E+00  1.724942428381E+00  7.727917400458E+00
    91    96     6    7.727917400458E+00  1.724661806385E+00  1.724942428381E+00
    91    97     6   -1.724661806385E+00 -1.724942428381E+00  7.727917400458E+00
    91    98     6   -7.727917400458E+00  1.724661806385E+00 -1.724942428381E+00
    91    99     6    1.724661806385E+00 -1.724942428381E+00 -7.727917400458E+00
    91   100     6   -7.727917400458E+00 -1.724661806385E+00  1.724942428381E+00
    91   101     6   -1.724661806385E+00  1.724942428381E+00 -7.727917400458E+00
    91   102     6    7.727917400458E+00 -1.724661806385E+00 -1.724942428381E+00
   103   103     7    1.680795194633E+00 -8.404642356060E+00  3.252597403938E+00
   103   104     7   -1.680795194633E+00  8.404642356060E+00  3.252597403938E+00
   103   105     7    1.680795194633E+00  8.404642356060E+00 -3.252597403938E+00
   103   106     7   -1.680795194633E+00 -8.404642356060E+00 -3.252597403938E+00
   103   107     7    3.252597403938E+00  1.680795194633E+00 -8.404642356060E+00
   103   108     7   -8.404642356060E+00  3.252597403938E+00  1.680795194633E+00
   103   109     7   -3.252597403938E+00 -1.680795194633E+00 -8.404642356060E+00
   103   110     7    8.404642356060E+00  3.252597403938E+00 -1.680795194633E+00
   103   111     7    3.252597403938E+00 -1.680795194633E+00  8.404642356060E+00
   103   112     7    8.404642356060E+00 -3.252597403938E+00  1.680795194633E+00
   103   113     7   -3.252597403938E+00  1.680795194633E+00  8.404642356060E+00
   103   114     7   -8.404642356060E+00 -3.252597403938E+00 -1.680795194633E+00
   115   115     6    3.387345888404E+00 -7.244377964473E+00  2.419092296564E+00
   115   116     6   -3.387345888404E+00  7.244377964473E+00  2.419092296564E+00
   115   117     6    3.387345888404E+00  7.244377964473E+00 -2.419092296564E+00
   115   118     6   -3.387345888404E+00 -7.244377964473E+00 -2.419092296564E+00
   115   119     6    2.419092296564E+00  3.387345888404E+00 -7.244377964473E+00
   115   120     6   -7.244377964473E+00  2.419092296564E+00  3.387345888404E+00
   115   121     6   -2.419092296564E+00 -3.387345888404E+00 -7.244377964473E+00
   115   122     6    7.244377964473E+00  2.419092296564E+00 -3.387345888404E+00
   115   123     6    2.419092296564E+00 -3.387345888404E+00  7.244377964473E+00
   115   124     6    7.244377964473E+00 -2.419092296564E+00  3.387345888404E+00
   115   125     6   -2.419092296564E+00  3.387345888404E+00  7.244377964473E+00
   115   126     6   -7.244377964473E+00 -2.419092296564E+00 -3.387345888404E+00
   127   127     7    3.252874046589E+00 -8.404621481852E+00  1.680675762285E+00
   127   128     7   -3.252874046589E+00  8.404621481852E+00  1.680675762285E+00
   127   129     7    3.252874046589E+00  8.404621481852E+00 -1.680675762285E+00
   127   130     7   -3.252874046589E+00 -8.404621481852E+00 -1.680675762285E+00
   127   131     7    1.680675762285E+00  3.252874046589E+00 -8.404621481852E+00
   127   132     7   -8.404621481852E+00  1.680675762285E+00  3.252874046589E+00
   127   133     7   -1.680675762285E+00 -3.252874046589E+00 -8.404621481852E+00
   127   134     7    8.404621481852E+00  1.680675762285E+00 -3.252874046589E+00
   127   135     7    1.680675762285E+00 -3.252874046589E+00  8.404621481852E+00
   127   136     7    8.404621481852E+00 -1.680675762285E+00  3.252874046589E+00
   127   137     7   -1.680675762285E+00  3.252874046589E+00  8.404621481852E+00
   127   138     7   -8.404621481852E+00 -1.680675762285E+00 -3.252874046589E+00

 SPACE  GROUP  N.                     :  197
 NUMBER OF SYMMETRY OPERATORS         :   12
 *******************************************************************************
 LATTICE PARAMETERS (ANGSTROMS AND DEGREES) - BOHR = 0.5291772083 ANGSTROM
 PRIMITIVE CELL - CENTRING CODE 6/0 VOLUME=  2977.829163 - DENSITY  0.923 g/cm^3
         A              B              C           ALPHA      BETA       GAMMA 
    15.69786380    15.69786380    15.69786380   109.471221 109.471221 109.471221
 *******************************************************************************
 ATOMS IN THE ASYMMETRIC UNIT   12 - ATOMS IN THE UNIT CELL:  138
     ATOM                 X/A                 Y/B                 Z/C    
 *******************************************************************************
      1 T   1 H    -1.306845048380E-01  3.491415174127E-01 -2.386272496086E-01
      2 F   1 H    -4.122312329786E-01  1.079427447706E-01  2.386272496086E-01
      3 F   1 H     1.306845048380E-01 -1.079427447706E-01  4.798260222508E-01
      4 F   1 H     4.122312329786E-01 -3.491415174127E-01 -4.798260222508E-01
      5 F   1 H    -2.386272496086E-01 -1.306845048380E-01  3.491415174127E-01
      6 F   1 H     3.491415174127E-01 -2.386272496086E-01 -1.306845048380E-01
      7 F   1 H    -4.798260222508E-01  4.122312329786E-01 -3.491415174127E-01
      8 F   1 H     1.079427447706E-01  2.386272496086E-01 -4.122312329786E-01
      9 F   1 H     2.386272496086E-01 -4.122312329786E-01  1.079427447706E-01
     10 F   1 H    -1.079427447706E-01  4.798260222508E-01  1.306845048380E-01
     11 F   1 H     4.798260222508E-01  1.306845048380E-01 -1.079427447706E-01
     12 F   1 H    -3.491415174127E-01 -4.798260222508E-01  4.122312329786E-01
     13 T   1 H    -2.386271876612E-01  3.491434176776E-01 -1.306734751256E-01
     14 F   1 H     4.798168928032E-01 -1.079537125356E-01  1.306734751256E-01
     15 F   1 H     2.386271876612E-01  1.079537125356E-01 -4.122293946612E-01
     16 F   1 H    -4.798168928032E-01 -3.491434176776E-01  4.122293946612E-01
     17 F   1 H    -1.306734751256E-01 -2.386271876612E-01  3.491434176776E-01
     18 F   1 H     3.491434176776E-01 -1.306734751256E-01 -2.386271876612E-01
     19 F   1 H     4.122293946612E-01 -4.798168928032E-01 -3.491434176776E-01
     20 F   1 H    -1.079537125356E-01  1.306734751256E-01  4.798168928032E-01
     21 F   1 H     1.306734751256E-01  4.798168928032E-01 -1.079537125356E-01
     22 F   1 H     1.079537125356E-01 -4.122293946612E-01  2.386271876612E-01
     23 F   1 H    -4.122293946612E-01  2.386271876612E-01  1.079537125356E-01
     24 F   1 H    -3.491434176776E-01  4.122293946612E-01 -4.798168928032E-01
     25 T   1 H     4.566056503914E-01  1.411986109612E-01 -4.742806643814E-01
     26 F   1 H    -3.845207246574E-01 -6.911368522720E-02  4.742806643814E-01
     27 F   1 H    -4.566056503914E-01  6.911368522720E-02 -3.154070394302E-01
     28 F   1 H     3.845207246574E-01 -1.411986109612E-01  3.154070394302E-01
     29 F   1 H    -4.742806643814E-01  4.566056503914E-01  1.411986109612E-01
     30 F   1 H     1.411986109612E-01 -4.742806643814E-01  4.566056503914E-01
     31 F   1 H     3.154070394302E-01  3.845207246574E-01 -1.411986109612E-01
     32 F   1 H    -6.911368522720E-02  4.742806643814E-01 -3.845207246574E-01
     33 F   1 H     4.742806643814E-01 -3.845207246574E-01 -6.911368522720E-02
     34 F   1 H     6.911368522720E-02 -3.154070394302E-01 -4.566056503914E-01
     35 F   1 H    -3.154070394302E-01 -4.566056503914E-01  6.911368522720E-02
     36 F   1 H    -1.411986109612E-01  3.154070394302E-01  3.845207246574E-01
     37 T   1 H    -4.964050804627E-01  2.460832288428E-01 -4.964061880430E-01
     38 F   1 H    -2.575105831142E-01  1.107580300794E-06  4.964061880430E-01
     39 F   1 H     4.964050804627E-01 -1.107580300794E-06 -2.575116906945E-01
     40 F   1 H     2.575105831142E-01 -2.460832288428E-01  2.575116906945E-01
     41 F   1 H    -4.964061880430E-01 -4.964050804627E-01  2.460832288428E-01
     42 F   1 H     2.460832288428E-01 -4.964061880430E-01 -4.964050804627E-01
     43 F   1 H     2.575116906945E-01  2.575105831142E-01 -2.460832288428E-01
     44 F   1 H     1.107580300794E-06  4.964061880430E-01 -2.575105831142E-01
     45 F   1 H     4.964061880430E-01 -2.575105831142E-01  1.107580300794E-06
     46 F   1 H    -1.107580300794E-06 -2.575116906945E-01  4.964050804627E-01
     47 F   1 H    -2.575116906945E-01  4.964050804627E-01 -1.107580300794E-06
     48 F   1 H    -2.460832288428E-01  2.575116906945E-01  2.575105831142E-01
     49 T   1 H    -4.743098204450E-01  1.411729526335E-01  4.566242509533E-01
     50 F   1 H    -3.154512983198E-01  6.906592860171E-02 -4.566242509533E-01
     51 F   1 H     4.743098204450E-01 -6.906592860171E-02 -3.845172269215E-01
     52 F   1 H     3.154512983198E-01 -1.411729526335E-01  3.845172269215E-01
     53 F   1 H     4.566242509533E-01 -4.743098204450E-01  1.411729526335E-01
     54 F   1 H     1.411729526335E-01  4.566242509533E-01 -4.743098204450E-01
     55 F   1 H     3.845172269215E-01  3.154512983198E-01 -1.411729526335E-01
     56 F   1 H     6.906592860171E-02 -4.566242509533E-01 -3.154512983198E-01
     57 F   1 H    -4.566242509533E-01 -3.154512983198E-01  6.906592860171E-02
     58 F   1 H    -6.906592860171E-02 -3.845172269215E-01  4.743098204450E-01
     59 F   1 H    -3.845172269215E-01  4.743098204450E-01 -6.906592860171E-02
     60 F   1 H    -1.411729526335E-01  3.845172269215E-01  3.154512983198E-01
     61 T 248 CD   -2.500128778651E-01  2.499871221349E-01  5.000000000000E-01
     62 F 248 CD    2.500128778651E-01 -2.499871221349E-01  5.000000000000E-01
     63 F 248 CD    5.000000000000E-01 -2.500128778651E-01  2.499871221349E-01
     64 F 248 CD    2.499871221349E-01  5.000000000000E-01 -2.500128778651E-01
     65 F 248 CD    5.000000000000E-01  2.500128778651E-01 -2.499871221349E-01
     66 F 248 CD   -2.499871221349E-01  5.000000000000E-01  2.500128778651E-01
     67 T   6 C    -3.784247889966E-01  2.443762140056E-01 -3.784118825115E-01
     68 F   6 C    -3.772119034829E-01 -1.290648510120E-05  3.784118825115E-01
     69 F   6 C     3.784247889966E-01  1.290648510120E-05 -3.771989969978E-01
     70 F   6 C     3.772119034829E-01 -2.443762140056E-01  3.771989969978E-01
     71 F   6 C    -3.784118825115E-01 -3.784247889966E-01  2.443762140056E-01
     72 F   6 C     2.443762140056E-01 -3.784118825115E-01 -3.784247889966E-01
     73 F   6 C     3.771989969978E-01  3.772119034829E-01 -2.443762140056E-01
     74 F   6 C    -1.290648510120E-05  3.784118825115E-01 -3.772119034829E-01
     75 F   6 C     3.784118825115E-01 -3.772119034829E-01 -1.290648510120E-05
     76 F   6 C     1.290648510120E-05 -3.771989969978E-01  3.784247889966E-01
     77 F   6 C    -3.771989969978E-01  3.784247889966E-01  1.290648510120E-05
     78 F   6 C    -2.443762140056E-01  3.771989969978E-01  3.772119034829E-01
     79 T   6 C    -2.127974782475E-01  3.203239875087E-01 -2.661992312206E-01
     80 F   6 C    -4.134767812707E-01  5.340175297306E-02  2.661992312206E-01
     81 F   6 C     2.127974782475E-01 -5.340175297306E-02 -4.668785342438E-01
     82 F   6 C     4.134767812707E-01 -3.203239875087E-01  4.668785342438E-01
     83 F   6 C    -2.661992312206E-01 -2.127974782475E-01  3.203239875087E-01
     84 F   6 C     3.203239875087E-01 -2.661992312206E-01 -2.127974782475E-01
     85 F   6 C     4.668785342438E-01  4.134767812707E-01 -3.203239875087E-01
     86 F   6 C     5.340175297306E-02  2.661992312206E-01 -4.134767812707E-01
     87 F   6 C     2.661992312206E-01 -4.134767812707E-01  5.340175297306E-02
     88 F   6 C    -5.340175297306E-02 -4.668785342438E-01  2.127974782475E-01
     89 F   6 C    -4.668785342438E-01  2.127974782475E-01 -5.340175297306E-02
     90 F   6 C    -3.203239875087E-01  4.668785342438E-01  4.134767812707E-01
     91 T   6 C    -4.785167057568E-01  1.903090088765E-01 -4.785012243015E-01
     92 F   6 C    -3.311897668220E-01 -1.548145534767E-05  4.785012243015E-01
     93 F   6 C     4.785167057568E-01  1.548145534767E-05 -3.311742853667E-01
     94 F   6 C     3.311897668220E-01 -1.903090088765E-01  3.311742853667E-01
     95 F   6 C    -4.785012243015E-01 -4.785167057568E-01  1.903090088765E-01
     96 F   6 C     1.903090088765E-01 -4.785012243015E-01 -4.785167057568E-01
     97 F   6 C     3.311742853667E-01  3.311897668220E-01 -1.903090088765E-01
     98 F   6 C    -1.548145534767E-05  4.785012243015E-01 -3.311897668220E-01
     99 F   6 C     4.785012243015E-01 -3.311897668220E-01 -1.548145534767E-05
    100 F   6 C     1.548145534767E-05 -3.311742853667E-01  4.785167057568E-01
    101 F   6 C    -3.311742853667E-01  4.785167057568E-01  1.548145534767E-05
    102 F   6 C    -1.903090088765E-01  3.311742853667E-01  3.311897668220E-01
    103 T   7 N    -2.842298715441E-01  2.721671797508E-01 -3.709436219471E-01
    104 F   7 N    -3.568891983020E-01  8.671375040303E-02  3.709436219471E-01
    105 F   7 N     2.842298715441E-01 -8.671375040303E-02 -4.436029487051E-01
    106 F   7 N     3.568891983020E-01 -2.721671797508E-01  4.436029487051E-01
    107 F   7 N    -3.709436219471E-01 -2.842298715441E-01  2.721671797508E-01
    108 F   7 N     2.721671797508E-01 -3.709436219471E-01 -2.842298715441E-01
    109 F   7 N     4.436029487051E-01  3.568891983020E-01 -2.721671797508E-01
    110 F   7 N     8.671375040303E-02  3.709436219471E-01 -3.568891983020E-01
    111 F   7 N     3.709436219471E-01 -3.568891983020E-01  8.671375040303E-02
    112 F   7 N    -8.671375040303E-02 -4.436029487051E-01  2.842298715441E-01
    113 F   7 N    -4.436029487051E-01  2.842298715441E-01 -8.671375040303E-02
    114 F   7 N    -2.721671797508E-01  4.436029487051E-01  3.568891983020E-01
    115 T   6 C    -2.662030976629E-01  3.203316731083E-01 -2.127861347699E-01
    116 F   6 C    -4.668821921219E-01 -5.341696289305E-02  2.127861347699E-01
    117 F   6 C     2.662030976629E-01  5.341696289305E-02 -4.134652292288E-01
    118 F   6 C     4.668821921219E-01 -3.203316731083E-01  4.134652292288E-01
    119 F   6 C    -2.127861347699E-01 -2.662030976629E-01  3.203316731083E-01
    120 F   6 C     3.203316731083E-01 -2.127861347699E-01 -2.662030976629E-01
    121 F   6 C     4.134652292288E-01  4.668821921219E-01 -3.203316731083E-01
    122 F   6 C    -5.341696289305E-02  2.127861347699E-01 -4.668821921219E-01
    123 F   6 C     2.127861347699E-01 -4.668821921219E-01 -5.341696289305E-02
    124 F   6 C     5.341696289305E-02 -4.134652292288E-01  2.662030976629E-01
    125 F   6 C    -4.134652292288E-01  2.662030976629E-01  5.341696289305E-02
    126 F   6 C    -3.203316731083E-01  4.134652292288E-01  4.668821921219E-01
    127 T   7 N    -3.709490592381E-01  2.721758527854E-01 -2.842134580269E-01
    128 F   7 N    -4.436106891877E-01 -8.673560121123E-02  2.842134580269E-01
    129 F   7 N     3.709490592381E-01  8.673560121123E-02 -3.568750879764E-01
    130 F   7 N     4.436106891877E-01 -2.721758527854E-01  3.568750879764E-01
    131 F   7 N    -2.842134580269E-01 -3.709490592381E-01  2.721758527854E-01
    132 F   7 N     2.721758527854E-01 -2.842134580269E-01 -3.709490592381E-01
    133 F   7 N     3.568750879764E-01  4.436106891877E-01 -2.721758527854E-01
    134 F   7 N    -8.673560121123E-02  2.842134580269E-01 -4.436106891877E-01
    135 F   7 N     2.842134580269E-01 -4.436106891877E-01 -8.673560121123E-02
    136 F   7 N     8.673560121123E-02 -3.568750879764E-01  3.709490592381E-01
    137 F   7 N    -3.568750879764E-01  3.709490592381E-01  8.673560121123E-02
    138 F   7 N    -2.721758527854E-01  3.568750879764E-01  4.436106891877E-01

 TRANSFORMATION MATRIX PRIMITIVE-CRYSTALLOGRAPHIC CELL
  0.0000  1.0000  1.0000  1.0000  0.0000  1.0000  1.0000  1.0000  0.0000

 *******************************************************************************
 CRYSTALLOGRAPHIC CELL (VOLUME=       5955.65832677)
         A              B              C           ALPHA      BETA       GAMMA 
    18.12633178    18.12633178    18.12633178    90.000000  90.000000  90.000000

 COORDINATES IN THE CRYSTALLOGRAPHIC CELL
     ATOM                 X/A                 Y/B                 Z/C    
 *******************************************************************************
      1 T   1 H     1.205993863211E-01 -3.592266359297E-01  2.285421310917E-01
      2 F   1 H    -1.205993863211E-01  3.592266359297E-01  2.285421310917E-01
      3 F   1 H     1.205993863211E-01  3.592266359297E-01 -2.285421310917E-01
      4 F   1 H    -1.205993863211E-01 -3.592266359297E-01 -2.285421310917E-01
      5 F   1 H     2.285421310917E-01  1.205993863211E-01 -3.592266359297E-01
      6 F   1 H    -3.592266359297E-01  2.285421310917E-01  1.205993863211E-01
      7 F   1 H    -2.285421310917E-01 -1.205993863211E-01 -3.592266359297E-01
      8 F   1 H     3.592266359297E-01  2.285421310917E-01 -1.205993863211E-01
      9 F   1 H     2.285421310917E-01 -1.205993863211E-01  3.592266359297E-01
     10 F   1 H     3.592266359297E-01 -2.285421310917E-01  1.205993863211E-01
     11 F   1 H    -2.285421310917E-01  1.205993863211E-01  3.592266359297E-01
     12 F   1 H    -3.592266359297E-01 -2.285421310917E-01 -1.205993863211E-01
     13 T   1 H     2.285485651066E-01 -3.592220402322E-01  1.205948525710E-01
     14 F   1 H    -2.285485651066E-01  3.592220402322E-01  1.205948525710E-01
     15 F   1 H     2.285485651066E-01  3.592220402322E-01 -1.205948525710E-01
     16 F   1 H    -2.285485651066E-01 -3.592220402322E-01 -1.205948525710E-01
     17 F   1 H     1.205948525710E-01  2.285485651066E-01 -3.592220402322E-01
     18 F   1 H    -3.592220402322E-01  1.205948525710E-01  2.285485651066E-01
     19 F   1 H    -1.205948525710E-01 -2.285485651066E-01 -3.592220402322E-01
     20 F   1 H     3.592220402322E-01  1.205948525710E-01 -2.285485651066E-01
     21 F   1 H     1.205948525710E-01 -2.285485651066E-01  3.592220402322E-01
     22 F   1 H     3.592220402322E-01 -1.205948525710E-01  2.285485651066E-01
     23 F   1 H    -1.205948525710E-01  2.285485651066E-01  3.592220402322E-01
     24 F   1 H    -3.592220402322E-01 -1.205948525710E-01 -2.285485651066E-01
     25 T   1 H     1.051561480942E-01  4.205631875244E-01  3.604246286699E-02
     26 F   1 H    -1.051561480942E-01 -4.205631875244E-01  3.604246286699E-02
     27 F   1 H     1.051561480942E-01 -4.205631875244E-01 -3.604246286699E-02
     28 F   1 H    -1.051561480942E-01  4.205631875244E-01 -3.604246286699E-02
     29 F   1 H     3.604246286699E-02  1.051561480942E-01  4.205631875244E-01
     30 F   1 H     4.205631875244E-01  3.604246286699E-02  1.051561480942E-01
     31 F   1 H    -3.604246286699E-02 -1.051561480942E-01  4.205631875244E-01
     32 F   1 H    -4.205631875244E-01  3.604246286699E-02 -1.051561480942E-01
     33 F   1 H     3.604246286699E-02 -1.051561480942E-01 -4.205631875244E-01
     34 F   1 H    -4.205631875244E-01 -3.604246286699E-02  1.051561480942E-01
     35 F   1 H    -3.604246286699E-02  1.051561480942E-01 -4.205631875244E-01
     36 F   1 H     4.205631875244E-01 -3.604246286699E-02 -1.051561480942E-01
     37 T   1 H     1.230410606313E-01  3.805527513257E-01  1.230421682116E-01
     38 F   1 H    -1.230410606313E-01 -3.805527513257E-01  1.230421682116E-01
     39 F   1 H     1.230410606313E-01 -3.805527513257E-01 -1.230421682116E-01
     40 F   1 H    -1.230410606313E-01  3.805527513257E-01 -1.230421682116E-01
     41 F   1 H     1.230421682116E-01  1.230410606313E-01  3.805527513257E-01
     42 F   1 H     3.805527513257E-01  1.230421682116E-01  1.230410606313E-01
     43 F   1 H    -1.230421682116E-01 -1.230410606313E-01  3.805527513257E-01
     44 F   1 H    -3.805527513257E-01  1.230421682116E-01 -1.230410606313E-01
     45 F   1 H     1.230421682116E-01 -1.230410606313E-01 -3.805527513257E-01
     46 F   1 H    -3.805527513257E-01 -1.230421682116E-01  1.230410606313E-01
     47 F   1 H    -1.230421682116E-01  1.230410606313E-01 -3.805527513257E-01
     48 F   1 H     3.805527513257E-01 -1.230421682116E-01 -1.230410606313E-01
     49 T   1 H     3.605351201591E-02  4.205707389374E-01  1.051194406176E-01
     50 F   1 H    -3.605351201591E-02 -4.205707389374E-01  1.051194406176E-01
     51 F   1 H     3.605351201591E-02 -4.205707389374E-01 -1.051194406176E-01
     52 F   1 H    -3.605351201591E-02  4.205707389374E-01 -1.051194406176E-01
     53 F   1 H     1.051194406176E-01  3.605351201591E-02  4.205707389374E-01
     54 F   1 H     4.205707389374E-01  1.051194406176E-01  3.605351201591E-02
     55 F   1 H    -1.051194406176E-01 -3.605351201591E-02  4.205707389374E-01
     56 F   1 H    -4.205707389374E-01  1.051194406176E-01 -3.605351201591E-02
     57 F   1 H     1.051194406176E-01 -3.605351201591E-02 -4.205707389374E-01
     58 F   1 H    -4.205707389374E-01 -1.051194406176E-01  3.605351201591E-02
     59 F   1 H    -1.051194406176E-01  3.605351201591E-02 -4.205707389374E-01
     60 F   1 H     4.205707389374E-01 -1.051194406176E-01 -3.605351201591E-02
     61 T 248 CD    5.000000000000E-01  0.000000000000E+00 -2.500128778651E-01
     62 F 248 CD    5.000000000000E-01  0.000000000000E+00  2.500128778651E-01
     63 F 248 CD   -2.500128778651E-01  5.000000000000E-01  0.000000000000E+00
     64 F 248 CD    0.000000000000E+00 -2.500128778651E-01  5.000000000000E-01
     65 F 248 CD    2.500128778651E-01  5.000000000000E-01  0.000000000000E+00
     66 F 248 CD    0.000000000000E+00  2.500128778651E-01  5.000000000000E-01
     67 T   6 C     1.221945602454E-01  4.993935572432E-01  1.221816537602E-01
     68 F   6 C    -1.221945602454E-01 -4.993935572432E-01  1.221816537602E-01
     69 F   6 C     1.221945602454E-01 -4.993935572432E-01 -1.221816537602E-01
     70 F   6 C    -1.221945602454E-01  4.993935572432E-01 -1.221816537602E-01
     71 F   6 C     1.221816537602E-01  1.221945602454E-01  4.993935572432E-01
     72 F   6 C     4.993935572432E-01  1.221816537602E-01  1.221945602454E-01
     73 F   6 C    -1.221816537602E-01 -1.221945602454E-01  4.993935572432E-01
     74 F   6 C    -4.993935572432E-01  1.221816537602E-01 -1.221945602454E-01
     75 F   6 C     1.221816537602E-01 -1.221945602454E-01 -4.993935572432E-01
     76 F   6 C    -4.993935572432E-01 -1.221816537602E-01  1.221945602454E-01
     77 F   6 C    -1.221816537602E-01  1.221945602454E-01 -4.993935572432E-01
     78 F   6 C     4.993935572432E-01 -1.221816537602E-01 -1.221945602454E-01
     79 T   6 C     1.334611172678E-01 -3.996603484884E-01  1.868628702409E-01
     80 F   6 C    -1.334611172678E-01  3.996603484884E-01  1.868628702409E-01
     81 F   6 C     1.334611172678E-01  3.996603484884E-01 -1.868628702409E-01
     82 F   6 C    -1.334611172678E-01 -3.996603484884E-01 -1.868628702409E-01
     83 F   6 C     1.868628702409E-01  1.334611172678E-01 -3.996603484884E-01
     84 F   6 C    -3.996603484884E-01  1.868628702409E-01  1.334611172678E-01
     85 F   6 C    -1.868628702409E-01 -1.334611172678E-01 -3.996603484884E-01
     86 F   6 C     3.996603484884E-01  1.868628702409E-01 -1.334611172678E-01
     87 F   6 C     1.868628702409E-01 -1.334611172678E-01  3.996603484884E-01
     88 F   6 C     3.996603484884E-01 -1.868628702409E-01  1.334611172678E-01
     89 F   6 C    -1.868628702409E-01  1.334611172678E-01  3.996603484884E-01
     90 F   6 C    -3.996603484884E-01 -1.868628702409E-01 -1.334611172678E-01
     91 T   6 C     9.516224516593E-02  4.263365305326E-01  9.514676371058E-02
     92 F   6 C    -9.516224516593E-02 -4.263365305326E-01  9.514676371058E-02
     93 F   6 C     9.516224516593E-02 -4.263365305326E-01 -9.514676371058E-02
     94 F   6 C    -9.516224516593E-02  4.263365305326E-01 -9.514676371058E-02
     95 F   6 C     9.514676371058E-02  9.516224516593E-02  4.263365305326E-01
     96 F   6 C     4.263365305326E-01  9.514676371058E-02  9.516224516593E-02
     97 F   6 C    -9.514676371058E-02 -9.516224516593E-02  4.263365305326E-01
     98 F   6 C    -4.263365305326E-01  9.514676371058E-02 -9.516224516593E-02
     99 F   6 C     9.514676371058E-02 -9.516224516593E-02 -4.263365305326E-01
    100 F   6 C    -4.263365305326E-01 -9.514676371058E-02  9.516224516593E-02
    101 F   6 C    -9.514676371058E-02  9.516224516593E-02 -4.263365305326E-01
    102 F   6 C     4.263365305326E-01 -9.514676371058E-02 -9.516224516593E-02
    103 T   7 N     9.272671467390E-02 -4.636703366210E-01  1.794404650769E-01
    104 F   7 N    -9.272671467390E-02  4.636703366210E-01  1.794404650769E-01
    105 F   7 N     9.272671467390E-02  4.636703366210E-01 -1.794404650769E-01
    106 F   7 N    -9.272671467390E-02 -4.636703366210E-01 -1.794404650769E-01
    107 F   7 N     1.794404650769E-01  9.272671467389E-02 -4.636703366210E-01
    108 F   7 N    -4.636703366210E-01  1.794404650769E-01  9.272671467389E-02
    109 F   7 N    -1.794404650769E-01 -9.272671467389E-02 -4.636703366210E-01
    110 F   7 N     4.636703366210E-01  1.794404650769E-01 -9.272671467389E-02
    111 F   7 N     1.794404650769E-01 -9.272671467389E-02  4.636703366210E-01
    112 F   7 N     4.636703366210E-01 -1.794404650769E-01  9.272671467389E-02
    113 F   7 N    -1.794404650769E-01  9.272671467389E-02  4.636703366210E-01
    114 F   7 N    -4.636703366210E-01 -1.794404650769E-01 -9.272671467389E-02
    115 T   6 C     1.868743180007E-01 -3.996604527705E-01  1.334573551076E-01
    116 F   6 C    -1.868743180007E-01  3.996604527705E-01  1.334573551076E-01
    117 F   6 C     1.868743180007E-01  3.996604527705E-01 -1.334573551076E-01
    118 F   6 C    -1.868743180007E-01 -3.996604527705E-01 -1.334573551076E-01
    119 F   6 C     1.334573551076E-01  1.868743180007E-01 -3.996604527705E-01
    120 F   6 C    -3.996604527705E-01  1.334573551076E-01  1.868743180007E-01
    121 F   6 C    -1.334573551076E-01 -1.868743180007E-01 -3.996604527705E-01
    122 F   6 C     3.996604527705E-01  1.334573551076E-01 -1.868743180007E-01
    123 F   6 C     1.334573551076E-01 -1.868743180007E-01  3.996604527705E-01
    124 F   6 C     3.996604527705E-01 -1.334573551076E-01  1.868743180007E-01
    125 F   6 C    -1.334573551076E-01  1.868743180007E-01  3.996604527705E-01
    126 F   6 C    -3.996604527705E-01 -1.334573551076E-01 -1.868743180007E-01
    127 T   7 N     1.794557269983E-01 -4.636691850252E-01  9.272012578710E-02
    128 F   7 N    -1.794557269983E-01  4.636691850252E-01  9.272012578710E-02
    129 F   7 N     1.794557269983E-01  4.636691850252E-01 -9.272012578710E-02
    130 F   7 N    -1.794557269983E-01 -4.636691850252E-01 -9.272012578710E-02
    131 F   7 N     9.272012578710E-02  1.794557269983E-01 -4.636691850252E-01
    132 F   7 N    -4.636691850252E-01  9.272012578710E-02  1.794557269983E-01
    133 F   7 N    -9.272012578710E-02 -1.794557269983E-01 -4.636691850252E-01
    134 F   7 N     4.636691850252E-01  9.272012578710E-02 -1.794557269983E-01
    135 F   7 N     9.272012578710E-02 -1.794557269983E-01  4.636691850252E-01
    136 F   7 N     4.636691850252E-01 -9.272012578710E-02  1.794557269983E-01
    137 F   7 N    -9.272012578710E-02  1.794557269983E-01  4.636691850252E-01
    138 F   7 N    -4.636691850252E-01 -9.272012578710E-02 -1.794557269983E-01

 T = ATOM BELONGING TO THE ASYMMETRIC UNIT
 *******************************************************************************
 * GEOMETRY EDITING - INPUT COORDINATES ARE GIVEN IN ANGSTROM         
 *******************************************************************************

 GEOMETRY NOW FULLY CONSISTENT WITH THE GROUP
 INFORMATION **** NEW DEFAULT **** FINALRUN 4 FOR GEOMETRY OPTIMIZATIONS
 INFORMATION **** NEW DEFAULT **** OPTGEOM OPTIMIZES BOTH ATOMIC COORDINATES AND CELL PARAMETERS
 INFORMATION **** NEW DEFAULT **** TOL. ON ATOMIC DISP TO REDEFINE REF. GEOMETRY: 0.8 Angs
 INFORMATION **** NEW DEFAULT **** N POINTS TO REDEFINE REF. GEOMETRY: N OF OPT DEGS OF FREEDOM
 INFORMATION **** NEW DEFAULT **** TOL. ON ENERGY TO REDEFINE REF. GEOMETRY: 10**-3*(5*N. ATOMS)

 IMPORTANT INFORMATION:
 THE COORDINATE SYSTEM ADOPTED IN THE OPTIMIZATION IS NOT IN
 GENERAL HOMOGENEOUS UNITS. FOR THIS REASON THE GRADIENT AND 
 HESSIAN MATRIX IN TERMS OF THIS SYSTEM ARE GIVEN WITHOUT
 UNITS. FOR MORE DETAILS SEE THE MANUAL.

 INITIAL TRUST RADIUS         0.50000 MAXIMUM TRUST RADIUS               4.00000
 MAXIMUM GRADIENT COMPONENT   0.00045 MAXIMUM DISPLACEMENT COMPONENT     0.00180
 R.M.S. OF GRADIENT COMPONENT 0.00030 R.M.S. OF DISPLACEMENT COMPONENTS  0.00120
 THRESHOLD ON ENERGY CHANGE 0.100E-06 EXTRAPOLATING POLYNOMIAL ORDER           2
 MAXIMUM ALLOWED NUMBER OF STEPS   -1 SORTING OF ENERGY POINTS:               NO
 ANALYTICAL  GRADIENT                 HESSIAN UPDATING                      BFGS
 STEP SIZE NUMERICAL GRADIENT 0.00100
 INITIAL HESSIAN MATRIX: SCHLEGEL MODEL 2
 *******************************************************************************


 ELAELAELAELAELAELAELAELAELAELAELAELAELAELAELAELAELAELAELAELAELAELAELAELAELAELA

                       ELASTIC CALCULATION

 INFORMATION **** TOLDEX ****  CONVERGENCE CRITERION FOR RMS DISPLACEMENT MODIFIED  6.200000E-04
 INFORMATION **** TOLDEG **** MODIFY CONVERGENCE CRITERION FOR RMS GRADIENT  3.000000E-04
 INFORMATION **** TOLDEE **** CONVERGENCE CRITERION FOR ENERGY MODIFIED: 10**-           8

 GCALCO - MAX INDICES DIRECT LATTICE VECTOR    14    14    14
 NO.OF VECTORS CREATED 6999 STARS  122 RMAX   323.14973 BOHR

 GEOMETRY FOR WAVE FUNCTION - DIMENSIONALITY OF THE SYSTEM    3
 (NON PERIODIC DIRECTION: LATTICE PARAMETER FORMALLY SET TO 500)
 *******************************************************************************
 LATTICE PARAMETERS (ANGSTROMS AND DEGREES) - BOHR = 0.5291772083 ANGSTROM
 PRIMITIVE CELL - CENTRING CODE 6/0 VOLUME=  2977.829163 - DENSITY  0.923 g/cm^3
         A              B              C           ALPHA      BETA       GAMMA 
    15.69786380    15.69786380    15.69786380   109.471221 109.471221 109.471221
 *******************************************************************************
 ATOMS IN THE ASYMMETRIC UNIT   12 - ATOMS IN THE UNIT CELL:  138
     ATOM                 X/A                 Y/B                 Z/C    
 *******************************************************************************
      1 T   1 H    -1.306845048380E-01  3.491415174128E-01 -2.386272496086E-01
      2 F   1 H    -4.122312329786E-01  1.079427447706E-01  2.386272496086E-01
      3 F   1 H     1.306845048380E-01 -1.079427447706E-01  4.798260222508E-01
      4 F   1 H     4.122312329786E-01 -3.491415174127E-01 -4.798260222508E-01
      5 F   1 H    -2.386272496086E-01 -1.306845048380E-01  3.491415174127E-01
      6 F   1 H     3.491415174127E-01 -2.386272496086E-01 -1.306845048380E-01
      7 F   1 H    -4.798260222508E-01  4.122312329786E-01 -3.491415174127E-01
      8 F   1 H     1.079427447706E-01  2.386272496086E-01 -4.122312329786E-01
      9 F   1 H     2.386272496086E-01 -4.122312329786E-01  1.079427447706E-01
     10 F   1 H    -1.079427447706E-01  4.798260222508E-01  1.306845048380E-01
     11 F   1 H     4.798260222508E-01  1.306845048380E-01 -1.079427447706E-01
     12 F   1 H    -3.491415174127E-01 -4.798260222508E-01  4.122312329786E-01
     13 T   1 H    -2.386271876612E-01  3.491434176776E-01 -1.306734751256E-01
     14 F   1 H     4.798168928032E-01 -1.079537125356E-01  1.306734751256E-01
     15 F   1 H     2.386271876612E-01  1.079537125356E-01 -4.122293946612E-01
     16 F   1 H    -4.798168928032E-01 -3.491434176776E-01  4.122293946612E-01
     17 F   1 H    -1.306734751256E-01 -2.386271876612E-01  3.491434176776E-01
     18 F   1 H     3.491434176776E-01 -1.306734751256E-01 -2.386271876612E-01
     19 F   1 H     4.122293946612E-01 -4.798168928032E-01 -3.491434176776E-01
     20 F   1 H    -1.079537125356E-01  1.306734751256E-01  4.798168928032E-01
     21 F   1 H     1.306734751256E-01  4.798168928032E-01 -1.079537125356E-01
     22 F   1 H     1.079537125356E-01 -4.122293946612E-01  2.386271876612E-01
     23 F   1 H    -4.122293946612E-01  2.386271876612E-01  1.079537125356E-01
     24 F   1 H    -3.491434176776E-01  4.122293946612E-01 -4.798168928032E-01
     25 T   1 H     4.566056503914E-01  1.411986109612E-01 -4.742806643814E-01
     26 F   1 H    -3.845207246574E-01 -6.911368522720E-02  4.742806643814E-01
     27 F   1 H    -4.566056503914E-01  6.911368522720E-02 -3.154070394302E-01
     28 F   1 H     3.845207246574E-01 -1.411986109612E-01  3.154070394302E-01
     29 F   1 H    -4.742806643814E-01  4.566056503914E-01  1.411986109612E-01
     30 F   1 H     1.411986109612E-01 -4.742806643814E-01  4.566056503914E-01
     31 F   1 H     3.154070394302E-01  3.845207246574E-01 -1.411986109612E-01
     32 F   1 H    -6.911368522720E-02  4.742806643814E-01 -3.845207246574E-01
     33 F   1 H     4.742806643814E-01 -3.845207246574E-01 -6.911368522720E-02
     34 F   1 H     6.911368522720E-02 -3.154070394302E-01 -4.566056503914E-01
     35 F   1 H    -3.154070394302E-01 -4.566056503914E-01  6.911368522720E-02
     36 F   1 H    -1.411986109612E-01  3.154070394302E-01  3.845207246574E-01
     37 T   1 H    -4.964050804627E-01  2.460832288428E-01 -4.964061880430E-01
     38 F   1 H    -2.575105831142E-01  1.107580300794E-06  4.964061880430E-01
     39 F   1 H     4.964050804627E-01 -1.107580300794E-06 -2.575116906945E-01
     40 F   1 H     2.575105831142E-01 -2.460832288428E-01  2.575116906945E-01
     41 F   1 H    -4.964061880430E-01 -4.964050804627E-01  2.460832288428E-01
     42 F   1 H     2.460832288428E-01 -4.964061880430E-01 -4.964050804627E-01
     43 F   1 H     2.575116906945E-01  2.575105831142E-01 -2.460832288428E-01
     44 F   1 H     1.107580300780E-06  4.964061880430E-01 -2.575105831142E-01
     45 F   1 H     4.964061880430E-01 -2.575105831142E-01  1.107580300780E-06
     46 F   1 H    -1.107580300780E-06 -2.575116906945E-01  4.964050804627E-01
     47 F   1 H    -2.575116906945E-01  4.964050804627E-01 -1.107580300780E-06
     48 F   1 H    -2.460832288428E-01  2.575116906945E-01  2.575105831142E-01
     49 T   1 H    -4.743098204450E-01  1.411729526335E-01  4.566242509533E-01
     50 F   1 H    -3.154512983198E-01  6.906592860171E-02 -4.566242509533E-01
     51 F   1 H     4.743098204450E-01 -6.906592860171E-02 -3.845172269215E-01
     52 F   1 H     3.154512983198E-01 -1.411729526335E-01  3.845172269215E-01
     53 F   1 H     4.566242509533E-01 -4.743098204450E-01  1.411729526335E-01
     54 F   1 H     1.411729526335E-01  4.566242509533E-01 -4.743098204450E-01
     55 F   1 H     3.845172269215E-01  3.154512983198E-01 -1.411729526335E-01
     56 F   1 H     6.906592860171E-02 -4.566242509533E-01 -3.154512983198E-01
     57 F   1 H    -4.566242509533E-01 -3.154512983198E-01  6.906592860171E-02
     58 F   1 H    -6.906592860171E-02 -3.845172269215E-01  4.743098204450E-01
     59 F   1 H    -3.845172269215E-01  4.743098204450E-01 -6.906592860171E-02
     60 F   1 H    -1.411729526335E-01  3.845172269215E-01  3.154512983198E-01
     61 T 248 CD   -2.500128778651E-01  2.499871221349E-01 -5.000000000000E-01
     62 F 248 CD    2.500128778651E-01 -2.499871221349E-01 -5.000000000000E-01
     63 F 248 CD   -5.000000000000E-01 -2.500128778651E-01  2.499871221349E-01
     64 F 248 CD    2.499871221349E-01 -5.000000000000E-01 -2.500128778651E-01
     65 F 248 CD   -5.000000000000E-01  2.500128778651E-01 -2.499871221349E-01
     66 F 248 CD   -2.499871221349E-01  5.000000000000E-01  2.500128778651E-01
     67 T   6 C    -3.784247889966E-01  2.443762140056E-01 -3.784118825115E-01
     68 F   6 C    -3.772119034829E-01 -1.290648510116E-05  3.784118825115E-01
     69 F   6 C     3.784247889966E-01  1.290648510122E-05 -3.771989969978E-01
     70 F   6 C     3.772119034829E-01 -2.443762140056E-01  3.771989969978E-01
     71 F   6 C    -3.784118825115E-01 -3.784247889966E-01  2.443762140056E-01
     72 F   6 C     2.443762140056E-01 -3.784118825115E-01 -3.784247889966E-01
     73 F   6 C     3.771989969978E-01  3.772119034829E-01 -2.443762140056E-01
     74 F   6 C    -1.290648510122E-05  3.784118825115E-01 -3.772119034829E-01
     75 F   6 C     3.784118825115E-01 -3.772119034829E-01 -1.290648510116E-05
     76 F   6 C     1.290648510116E-05 -3.771989969978E-01  3.784247889966E-01
     77 F   6 C    -3.771989969978E-01  3.784247889966E-01  1.290648510116E-05
     78 F   6 C    -2.443762140056E-01  3.771989969978E-01  3.772119034829E-01
     79 T   6 C    -2.127974782475E-01  3.203239875087E-01 -2.661992312206E-01
     80 F   6 C    -4.134767812707E-01  5.340175297306E-02  2.661992312206E-01
     81 F   6 C     2.127974782475E-01 -5.340175297306E-02 -4.668785342438E-01
     82 F   6 C     4.134767812707E-01 -3.203239875087E-01  4.668785342438E-01
     83 F   6 C    -2.661992312206E-01 -2.127974782475E-01  3.203239875087E-01
     84 F   6 C     3.203239875087E-01 -2.661992312206E-01 -2.127974782475E-01
     85 F   6 C     4.668785342438E-01  4.134767812707E-01 -3.203239875087E-01
     86 F   6 C     5.340175297306E-02  2.661992312206E-01 -4.134767812707E-01
     87 F   6 C     2.661992312206E-01 -4.134767812707E-01  5.340175297306E-02
     88 F   6 C    -5.340175297306E-02 -4.668785342438E-01  2.127974782475E-01
     89 F   6 C    -4.668785342438E-01  2.127974782475E-01 -5.340175297306E-02
     90 F   6 C    -3.203239875087E-01  4.668785342438E-01  4.134767812707E-01
     91 T   6 C    -4.785167057568E-01  1.903090088765E-01 -4.785012243015E-01
     92 F   6 C    -3.311897668220E-01 -1.548145534767E-05  4.785012243015E-01
     93 F   6 C     4.785167057568E-01  1.548145534762E-05 -3.311742853667E-01
     94 F   6 C     3.311897668220E-01 -1.903090088765E-01  3.311742853667E-01
     95 F   6 C    -4.785012243015E-01 -4.785167057568E-01  1.903090088765E-01
     96 F   6 C     1.903090088765E-01 -4.785012243015E-01 -4.785167057568E-01
     97 F   6 C     3.311742853667E-01  3.311897668220E-01 -1.903090088765E-01
     98 F   6 C    -1.548145534763E-05  4.785012243015E-01 -3.311897668220E-01
     99 F   6 C     4.785012243015E-01 -3.311897668220E-01 -1.548145534766E-05
    100 F   6 C     1.548145534767E-05 -3.311742853667E-01  4.785167057568E-01
    101 F   6 C    -3.311742853667E-01  4.785167057568E-01  1.548145534765E-05
    102 F   6 C    -1.903090088765E-01  3.311742853667E-01  3.311897668220E-01
    103 T   7 N    -2.842298715441E-01  2.721671797508E-01 -3.709436219471E-01
    104 F   7 N    -3.568891983020E-01  8.671375040303E-02  3.709436219471E-01
    105 F   7 N     2.842298715441E-01 -8.671375040303E-02 -4.436029487051E-01
    106 F   7 N     3.568891983020E-01 -2.721671797508E-01  4.436029487051E-01
    107 F   7 N    -3.709436219471E-01 -2.842298715441E-01  2.721671797508E-01
    108 F   7 N     2.721671797508E-01 -3.709436219471E-01 -2.842298715441E-01
    109 F   7 N     4.436029487051E-01  3.568891983020E-01 -2.721671797508E-01
    110 F   7 N     8.671375040303E-02  3.709436219471E-01 -3.568891983020E-01
    111 F   7 N     3.709436219471E-01 -3.568891983020E-01  8.671375040303E-02
    112 F   7 N    -8.671375040303E-02 -4.436029487051E-01  2.842298715441E-01
    113 F   7 N    -4.436029487051E-01  2.842298715441E-01 -8.671375040303E-02
    114 F   7 N    -2.721671797508E-01  4.436029487051E-01  3.568891983020E-01
    115 T   6 C    -2.662030976629E-01  3.203316731083E-01 -2.127861347699E-01
    116 F   6 C    -4.668821921219E-01 -5.341696289305E-02  2.127861347699E-01
    117 F   6 C     2.662030976629E-01  5.341696289305E-02 -4.134652292288E-01
    118 F   6 C     4.668821921219E-01 -3.203316731083E-01  4.134652292288E-01
    119 F   6 C    -2.127861347699E-01 -2.662030976629E-01  3.203316731083E-01
    120 F   6 C     3.203316731083E-01 -2.127861347699E-01 -2.662030976629E-01
    121 F   6 C     4.134652292288E-01  4.668821921219E-01 -3.203316731083E-01
    122 F   6 C    -5.341696289305E-02  2.127861347699E-01 -4.668821921219E-01
    123 F   6 C     2.127861347699E-01 -4.668821921219E-01 -5.341696289305E-02
    124 F   6 C     5.341696289305E-02 -4.134652292288E-01  2.662030976629E-01
    125 F   6 C    -4.134652292288E-01  2.662030976629E-01  5.341696289305E-02
    126 F   6 C    -3.203316731083E-01  4.134652292288E-01  4.668821921219E-01
    127 T   7 N    -3.709490592381E-01  2.721758527854E-01 -2.842134580269E-01
    128 F   7 N    -4.436106891877E-01 -8.673560121123E-02  2.842134580269E-01
    129 F   7 N     3.709490592381E-01  8.673560121123E-02 -3.568750879764E-01
    130 F   7 N     4.436106891877E-01 -2.721758527854E-01  3.568750879764E-01
    131 F   7 N    -2.842134580269E-01 -3.709490592381E-01  2.721758527854E-01
    132 F   7 N     2.721758527854E-01 -2.842134580269E-01 -3.709490592381E-01
    133 F   7 N     3.568750879764E-01  4.436106891877E-01 -2.721758527854E-01
    134 F   7 N    -8.673560121123E-02  2.842134580269E-01 -4.436106891877E-01
    135 F   7 N     2.842134580269E-01 -4.436106891877E-01 -8.673560121123E-02
    136 F   7 N     8.673560121123E-02 -3.568750879764E-01  3.709490592381E-01
    137 F   7 N    -3.568750879764E-01  3.709490592381E-01  8.673560121123E-02
    138 F   7 N    -2.721758527854E-01  3.568750879764E-01  4.436106891877E-01

 TRANSFORMATION MATRIX PRIMITIVE-CRYSTALLOGRAPHIC CELL
  0.0000  1.0000  1.0000  1.0000  0.0000  1.0000  1.0000  1.0000  0.0000

 *******************************************************************************
 CRYSTALLOGRAPHIC CELL (VOLUME=       5955.65832677)
         A              B              C           ALPHA      BETA       GAMMA 
    18.12633178    18.12633178    18.12633178    90.000000  90.000000  90.000000

 COORDINATES IN THE CRYSTALLOGRAPHIC CELL
     ATOM                 X/A                 Y/B                 Z/C    
 *******************************************************************************
      1 T   1 H     1.205993863211E-01 -3.592266359297E-01  2.285421310917E-01
      2 F   1 H    -1.205993863211E-01  3.592266359297E-01  2.285421310917E-01
      3 F   1 H     1.205993863211E-01  3.592266359297E-01 -2.285421310917E-01
      4 F   1 H    -1.205993863211E-01 -3.592266359297E-01 -2.285421310917E-01
      5 F   1 H     2.285421310917E-01  1.205993863211E-01 -3.592266359297E-01
      6 F   1 H    -3.592266359297E-01  2.285421310917E-01  1.205993863211E-01
      7 F   1 H    -2.285421310917E-01 -1.205993863211E-01 -3.592266359297E-01
      8 F   1 H     3.592266359297E-01  2.285421310917E-01 -1.205993863211E-01
      9 F   1 H     2.285421310917E-01 -1.205993863211E-01  3.592266359297E-01
     10 F   1 H     3.592266359297E-01 -2.285421310917E-01  1.205993863211E-01
     11 F   1 H    -2.285421310917E-01  1.205993863211E-01  3.592266359297E-01
     12 F   1 H    -3.592266359297E-01 -2.285421310917E-01 -1.205993863211E-01
     13 T   1 H     2.285485651066E-01 -3.592220402322E-01  1.205948525710E-01
     14 F   1 H    -2.285485651066E-01  3.592220402322E-01  1.205948525710E-01
     15 F   1 H     2.285485651066E-01  3.592220402322E-01 -1.205948525710E-01
     16 F   1 H    -2.285485651066E-01 -3.592220402322E-01 -1.205948525710E-01
     17 F   1 H     1.205948525710E-01  2.285485651066E-01 -3.592220402322E-01
     18 F   1 H    -3.592220402322E-01  1.205948525710E-01  2.285485651066E-01
     19 F   1 H    -1.205948525710E-01 -2.285485651066E-01 -3.592220402322E-01
     20 F   1 H     3.592220402322E-01  1.205948525710E-01 -2.285485651066E-01
     21 F   1 H     1.205948525710E-01 -2.285485651066E-01  3.592220402322E-01
     22 F   1 H     3.592220402322E-01 -1.205948525710E-01  2.285485651066E-01
     23 F   1 H    -1.205948525710E-01  2.285485651066E-01  3.592220402322E-01
     24 F   1 H    -3.592220402322E-01 -1.205948525710E-01 -2.285485651066E-01
     25 T   1 H     1.051561480942E-01  4.205631875244E-01  3.604246286699E-02
     26 F   1 H    -1.051561480942E-01 -4.205631875244E-01  3.604246286699E-02
     27 F   1 H     1.051561480942E-01 -4.205631875244E-01 -3.604246286699E-02
     28 F   1 H    -1.051561480942E-01  4.205631875244E-01 -3.604246286699E-02
     29 F   1 H     3.604246286699E-02  1.051561480942E-01  4.205631875244E-01
     30 F   1 H     4.205631875244E-01  3.604246286699E-02  1.051561480942E-01
     31 F   1 H    -3.604246286699E-02 -1.051561480942E-01  4.205631875244E-01
     32 F   1 H    -4.205631875244E-01  3.604246286699E-02 -1.051561480942E-01
     33 F   1 H     3.604246286699E-02 -1.051561480942E-01 -4.205631875244E-01
     34 F   1 H    -4.205631875244E-01 -3.604246286699E-02  1.051561480942E-01
     35 F   1 H    -3.604246286699E-02  1.051561480942E-01 -4.205631875244E-01
     36 F   1 H     4.205631875244E-01 -3.604246286699E-02 -1.051561480942E-01
     37 T   1 H     1.230410606313E-01  3.805527513257E-01  1.230421682116E-01
     38 F   1 H    -1.230410606313E-01 -3.805527513257E-01  1.230421682116E-01
     39 F   1 H     1.230410606313E-01 -3.805527513257E-01 -1.230421682116E-01
     40 F   1 H    -1.230410606313E-01  3.805527513257E-01 -1.230421682116E-01
     41 F   1 H     1.230421682116E-01  1.230410606313E-01  3.805527513257E-01
     42 F   1 H     3.805527513257E-01  1.230421682116E-01  1.230410606313E-01
     43 F   1 H    -1.230421682116E-01 -1.230410606313E-01  3.805527513257E-01
     44 F   1 H    -3.805527513257E-01  1.230421682116E-01 -1.230410606313E-01
     45 F   1 H     1.230421682116E-01 -1.230410606313E-01 -3.805527513257E-01
     46 F   1 H    -3.805527513257E-01 -1.230421682116E-01  1.230410606313E-01
     47 F   1 H    -1.230421682116E-01  1.230410606313E-01 -3.805527513257E-01
     48 F   1 H     3.805527513257E-01 -1.230421682116E-01 -1.230410606313E-01
     49 T   1 H     3.605351201591E-02  4.205707389374E-01  1.051194406176E-01
     50 F   1 H    -3.605351201591E-02 -4.205707389374E-01  1.051194406176E-01
     51 F   1 H     3.605351201591E-02 -4.205707389374E-01 -1.051194406176E-01
     52 F   1 H    -3.605351201591E-02  4.205707389374E-01 -1.051194406176E-01
     53 F   1 H     1.051194406176E-01  3.605351201591E-02  4.205707389374E-01
     54 F   1 H     4.205707389374E-01  1.051194406176E-01  3.605351201591E-02
     55 F   1 H    -1.051194406176E-01 -3.605351201591E-02  4.205707389374E-01
     56 F   1 H    -4.205707389374E-01  1.051194406176E-01 -3.605351201591E-02
     57 F   1 H     1.051194406176E-01 -3.605351201591E-02 -4.205707389374E-01
     58 F   1 H    -4.205707389374E-01 -1.051194406176E-01  3.605351201591E-02
     59 F   1 H    -1.051194406176E-01  3.605351201591E-02 -4.205707389374E-01
     60 F   1 H     4.205707389374E-01 -1.051194406176E-01 -3.605351201591E-02
     61 T 248 CD   -5.000000000000E-01 -1.037173505218E-16 -2.500128778651E-01
     62 F 248 CD   -5.000000000000E-01 -1.037173505218E-16  2.500128778651E-01
     63 F 248 CD   -2.500128778651E-01 -5.000000000000E-01 -5.185867526092E-17
     64 F 248 CD    0.000000000000E+00 -2.500128778651E-01 -5.000000000000E-01
     65 F 248 CD    2.500128778651E-01 -5.000000000000E-01  7.778801289138E-17
     66 F 248 CD   -1.555760257828E-16  2.500128778651E-01 -5.000000000000E-01
     67 T   6 C     1.221945602454E-01  4.993935572432E-01  1.221816537602E-01
     68 F   6 C    -1.221945602454E-01 -4.993935572432E-01  1.221816537602E-01
     69 F   6 C     1.221945602454E-01 -4.993935572432E-01 -1.221816537602E-01
     70 F   6 C    -1.221945602454E-01  4.993935572432E-01 -1.221816537602E-01
     71 F   6 C     1.221816537602E-01  1.221945602454E-01  4.993935572432E-01
     72 F   6 C     4.993935572432E-01  1.221816537602E-01  1.221945602454E-01
     73 F   6 C    -1.221816537602E-01 -1.221945602454E-01  4.993935572432E-01
     74 F   6 C    -4.993935572432E-01  1.221816537602E-01 -1.221945602454E-01
     75 F   6 C     1.221816537602E-01 -1.221945602454E-01 -4.993935572432E-01
     76 F   6 C    -4.993935572432E-01 -1.221816537602E-01  1.221945602454E-01
     77 F   6 C    -1.221816537602E-01  1.221945602454E-01 -4.993935572432E-01
     78 F   6 C     4.993935572432E-01 -1.221816537602E-01 -1.221945602454E-01
     79 T   6 C     1.334611172678E-01 -3.996603484884E-01  1.868628702409E-01
     80 F   6 C    -1.334611172678E-01  3.996603484884E-01  1.868628702409E-01
     81 F   6 C     1.334611172678E-01  3.996603484884E-01 -1.868628702409E-01
     82 F   6 C    -1.334611172678E-01 -3.996603484884E-01 -1.868628702409E-01
     83 F   6 C     1.868628702409E-01  1.334611172678E-01 -3.996603484884E-01
     84 F   6 C    -3.996603484884E-01  1.868628702409E-01  1.334611172678E-01
     85 F   6 C    -1.868628702409E-01 -1.334611172678E-01 -3.996603484884E-01
     86 F   6 C     3.996603484884E-01  1.868628702409E-01 -1.334611172678E-01
     87 F   6 C     1.868628702409E-01 -1.334611172678E-01  3.996603484884E-01
     88 F   6 C     3.996603484884E-01 -1.868628702409E-01  1.334611172678E-01
     89 F   6 C    -1.868628702409E-01  1.334611172678E-01  3.996603484884E-01
     90 F   6 C    -3.996603484884E-01 -1.868628702409E-01 -1.334611172678E-01
     91 T   6 C     9.516224516593E-02  4.263365305326E-01  9.514676371058E-02
     92 F   6 C    -9.516224516593E-02 -4.263365305326E-01  9.514676371058E-02
     93 F   6 C     9.516224516593E-02 -4.263365305326E-01 -9.514676371058E-02
     94 F   6 C    -9.516224516593E-02  4.263365305326E-01 -9.514676371058E-02
     95 F   6 C     9.514676371058E-02  9.516224516593E-02  4.263365305326E-01
     96 F   6 C     4.263365305326E-01  9.514676371058E-02  9.516224516593E-02
     97 F   6 C    -9.514676371058E-02 -9.516224516593E-02  4.263365305326E-01
     98 F   6 C    -4.263365305326E-01  9.514676371058E-02 -9.516224516593E-02
     99 F   6 C     9.514676371058E-02 -9.516224516593E-02 -4.263365305326E-01
    100 F   6 C    -4.263365305326E-01 -9.514676371058E-02  9.516224516593E-02
    101 F   6 C    -9.514676371058E-02  9.516224516593E-02 -4.263365305326E-01
    102 F   6 C     4.263365305326E-01 -9.514676371058E-02 -9.516224516593E-02
    103 T   7 N     9.272671467390E-02 -4.636703366210E-01  1.794404650769E-01
    104 F   7 N    -9.272671467390E-02  4.636703366210E-01  1.794404650769E-01
    105 F   7 N     9.272671467389E-02  4.636703366210E-01 -1.794404650769E-01
    106 F   7 N    -9.272671467389E-02 -4.636703366210E-01 -1.794404650769E-01
    107 F   7 N     1.794404650769E-01  9.272671467389E-02 -4.636703366210E-01
    108 F   7 N    -4.636703366210E-01  1.794404650769E-01  9.272671467389E-02
    109 F   7 N    -1.794404650769E-01 -9.272671467390E-02 -4.636703366210E-01
    110 F   7 N     4.636703366210E-01  1.794404650769E-01 -9.272671467390E-02
    111 F   7 N     1.794404650769E-01 -9.272671467390E-02  4.636703366210E-01
    112 F   7 N     4.636703366210E-01 -1.794404650769E-01  9.272671467390E-02
    113 F   7 N    -1.794404650769E-01  9.272671467390E-02  4.636703366210E-01
    114 F   7 N    -4.636703366210E-01 -1.794404650769E-01 -9.272671467389E-02
    115 T   6 C     1.868743180007E-01 -3.996604527705E-01  1.334573551076E-01
    116 F   6 C    -1.868743180007E-01  3.996604527705E-01  1.334573551076E-01
    117 F   6 C     1.868743180007E-01  3.996604527705E-01 -1.334573551076E-01
    118 F   6 C    -1.868743180007E-01 -3.996604527705E-01 -1.334573551076E-01
    119 F   6 C     1.334573551076E-01  1.868743180007E-01 -3.996604527705E-01
    120 F   6 C    -3.996604527705E-01  1.334573551076E-01  1.868743180007E-01
    121 F   6 C    -1.334573551076E-01 -1.868743180007E-01 -3.996604527705E-01
    122 F   6 C     3.996604527705E-01  1.334573551076E-01 -1.868743180007E-01
    123 F   6 C     1.334573551076E-01 -1.868743180007E-01  3.996604527705E-01
    124 F   6 C     3.996604527705E-01 -1.334573551076E-01  1.868743180007E-01
    125 F   6 C    -1.334573551076E-01  1.868743180007E-01  3.996604527705E-01
    126 F   6 C    -3.996604527705E-01 -1.334573551076E-01 -1.868743180007E-01
    127 T   7 N     1.794557269983E-01 -4.636691850252E-01  9.272012578710E-02
    128 F   7 N    -1.794557269983E-01  4.636691850252E-01  9.272012578710E-02
    129 F   7 N     1.794557269983E-01  4.636691850252E-01 -9.272012578710E-02
    130 F   7 N    -1.794557269983E-01 -4.636691850252E-01 -9.272012578710E-02
    131 F   7 N     9.272012578710E-02  1.794557269983E-01 -4.636691850252E-01
    132 F   7 N    -4.636691850252E-01  9.272012578710E-02  1.794557269983E-01
    133 F   7 N    -9.272012578710E-02 -1.794557269983E-01 -4.636691850252E-01
    134 F   7 N     4.636691850252E-01  9.272012578710E-02 -1.794557269983E-01
    135 F   7 N     9.272012578710E-02 -1.794557269983E-01  4.636691850252E-01
    136 F   7 N     4.636691850252E-01 -9.272012578710E-02  1.794557269983E-01
    137 F   7 N    -9.272012578710E-02  1.794557269983E-01  4.636691850252E-01
    138 F   7 N    -4.636691850252E-01 -9.272012578710E-02 -1.794557269983E-01

 T = ATOM BELONGING TO THE ASYMMETRIC UNIT

 ****   12 SYMMOPS - TRANSLATORS IN FRACTIONAL UNITS
 **** MATRICES AND TRANSLATORS IN THE CRYSTALLOGRAPHIC REFERENCE FRAME
   V INV                    ROTATION MATRICES                   TRANSLATORS
   1   1  1.00  0.00  0.00  0.00  1.00  0.00  0.00  0.00  1.00  0.00  0.00  0.00
   2   2  0.00  1.00 -1.00  1.00  0.00 -1.00  0.00  0.00 -1.00  0.00  0.00  0.00
   3   3 -1.00  0.00  0.00 -1.00  0.00  1.00 -1.00  1.00  0.00  0.00  0.00  0.00
   4   4  0.00 -1.00  1.00  0.00 -1.00  0.00  1.00 -1.00  0.00  0.00  0.00  0.00
   5   6  0.00  0.00  1.00  1.00  0.00  0.00  0.00  1.00  0.00  0.00  0.00  0.00
   6   5  0.00  1.00  0.00  0.00  0.00  1.00  1.00  0.00  0.00  0.00  0.00  0.00
   7   8  1.00 -1.00  0.00  0.00 -1.00  1.00  0.00 -1.00  0.00  0.00  0.00  0.00
   8   7  1.00  0.00 -1.00  0.00  0.00 -1.00  0.00  1.00 -1.00  0.00  0.00  0.00
   9  10  0.00  0.00 -1.00  0.00  1.00 -1.00  1.00  0.00 -1.00  0.00  0.00  0.00
  10   9 -1.00  0.00  1.00 -1.00  1.00  0.00 -1.00  0.00  0.00  0.00  0.00  0.00
  11  12 -1.00  1.00  0.00 -1.00  0.00  0.00 -1.00  0.00  1.00  0.00  0.00  0.00
  12  11  0.00 -1.00  0.00  1.00 -1.00  0.00  0.00 -1.00  1.00  0.00  0.00  0.00

 DIRECT LATTICE VECTORS CARTESIAN COMPONENTS (ANGSTROM)
          X                    Y                    Z
  -0.906316588776E+01   0.906316588776E+01   0.906316588776E+01
   0.906316588776E+01  -0.906316588776E+01   0.906316588776E+01
   0.906316588776E+01   0.906316588776E+01  -0.906316588776E+01


 CARTESIAN COORDINATES - PRIMITIVE CELL
 *******************************************************************************
 *      ATOM          X(ANGSTROM)         Y(ANGSTROM)         Z(ANGSTROM)
 *******************************************************************************
    1     1 H     2.186024488380E+00 -6.511461185466E+00  4.142630492852E+00
    2     1 H    -2.186024488380E+00  6.511461185466E+00  4.142630492852E+00
    3     1 H     2.186024488380E+00  6.511461185466E+00 -4.142630492852E+00
    4     1 H    -2.186024488380E+00 -6.511461185466E+00 -4.142630492852E+00
    5     1 H     4.142630492852E+00  2.186024488380E+00 -6.511461185466E+00
    6     1 H    -6.511461185466E+00  4.142630492852E+00  2.186024488380E+00
    7     1 H    -4.142630492852E+00 -2.186024488380E+00 -6.511461185466E+00
    8     1 H     6.511461185466E+00  4.142630492852E+00 -2.186024488380E+00
    9     1 H     4.142630492852E+00 -2.186024488380E+00  6.511461185466E+00
   10     1 H     6.511461185466E+00 -4.142630492852E+00  2.186024488380E+00
   11     1 H    -4.142630492852E+00  2.186024488380E+00  6.511461185466E+00
   12     1 H    -6.511461185466E+00 -4.142630492852E+00 -2.186024488380E+00
   13     1 H     4.142747117941E+00 -6.511377882328E+00  2.185942308122E+00
   14     1 H    -4.142747117941E+00  6.511377882328E+00  2.185942308122E+00
   15     1 H     4.142747117941E+00  6.511377882328E+00 -2.185942308122E+00
   16     1 H    -4.142747117941E+00 -6.511377882328E+00 -2.185942308122E+00
   17     1 H     2.185942308122E+00  4.142747117941E+00 -6.511377882328E+00
   18     1 H    -6.511377882328E+00  2.185942308122E+00  4.142747117941E+00
   19     1 H    -2.185942308122E+00 -4.142747117941E+00 -6.511377882328E+00
   20     1 H     6.511377882328E+00  2.185942308122E+00 -4.142747117941E+00
   21     1 H     2.185942308122E+00 -4.142747117941E+00  6.511377882328E+00
   22     1 H     6.511377882328E+00 -2.185942308122E+00  4.142747117941E+00
   23     1 H    -2.185942308122E+00  4.142747117941E+00  6.511377882328E+00
   24     1 H    -6.511377882328E+00 -2.185942308122E+00 -4.142747117941E+00
   25     1 H     1.906095228591E+00  7.623267869637E+00  6.533176399340E-01
   26     1 H    -1.906095228591E+00 -7.623267869637E+00  6.533176399340E-01
   27     1 H     1.906095228591E+00 -7.623267869637E+00 -6.533176399340E-01
   28     1 H    -1.906095228591E+00  7.623267869637E+00 -6.533176399340E-01
   29     1 H     6.533176399340E-01  1.906095228591E+00  7.623267869637E+00
   30     1 H     7.623267869637E+00  6.533176399340E-01  1.906095228591E+00
   31     1 H    -6.533176399340E-01 -1.906095228591E+00  7.623267869637E+00
   32     1 H    -7.623267869637E+00  6.533176399340E-01 -1.906095228591E+00
   33     1 H     6.533176399340E-01 -1.906095228591E+00 -7.623267869637E+00
   34     1 H    -7.623267869637E+00 -6.533176399340E-01  1.906095228591E+00
   35     1 H    -6.533176399340E-01  1.906095228591E+00 -7.623267869637E+00
   36     1 H     7.623267869637E+00 -6.533176399340E-01 -1.906095228591E+00
   37     1 H     2.230283087014E+00  6.898025428617E+00  2.230303163382E+00
   38     1 H    -2.230283087014E+00 -6.898025428617E+00  2.230303163382E+00
   39     1 H     2.230283087014E+00 -6.898025428617E+00 -2.230303163382E+00
   40     1 H    -2.230283087014E+00  6.898025428617E+00 -2.230303163382E+00
   41     1 H     2.230303163382E+00  2.230283087014E+00  6.898025428617E+00
   42     1 H     6.898025428617E+00  2.230303163382E+00  2.230283087014E+00
   43     1 H    -2.230303163382E+00 -2.230283087014E+00  6.898025428617E+00
   44     1 H    -6.898025428617E+00  2.230303163382E+00 -2.230283087014E+00
   45     1 H     2.230303163382E+00 -2.230283087014E+00 -6.898025428617E+00
   46     1 H    -6.898025428617E+00 -2.230303163382E+00  2.230283087014E+00
   47     1 H    -2.230303163382E+00  2.230283087014E+00 -6.898025428617E+00
   48     1 H     6.898025428617E+00 -2.230303163382E+00 -2.230283087014E+00
   49     1 H     6.535179204730E-01  7.623404749055E+00  1.905429856692E+00
   50     1 H    -6.535179204730E-01 -7.623404749055E+00  1.905429856692E+00
   51     1 H     6.535179204730E-01 -7.623404749055E+00 -1.905429856692E+00
   52     1 H    -6.535179204730E-01  7.623404749055E+00 -1.905429856692E+00
   53     1 H     1.905429856692E+00  6.535179204730E-01  7.623404749055E+00
   54     1 H     7.623404749055E+00  1.905429856692E+00  6.535179204730E-01
   55     1 H    -1.905429856692E+00 -6.535179204730E-01  7.623404749055E+00
   56     1 H    -7.623404749055E+00  1.905429856692E+00 -6.535179204730E-01
   57     1 H     1.905429856692E+00 -6.535179204730E-01 -7.623404749055E+00
   58     1 H    -7.623404749055E+00 -1.905429856692E+00  6.535179204730E-01
   59     1 H    -1.905429856692E+00  6.535179204730E-01 -7.623404749055E+00
   60     1 H     7.623404749055E+00 -1.905429856692E+00 -6.535179204730E-01
   61   248 CD    9.063165887760E+00 -1.880015106437E-15 -4.531816372335E+00
   62   248 CD    9.063165887760E+00 -1.880015106437E-15 -1.359451540318E+01
   63   248 CD   -4.531816372335E+00  9.063165887760E+00 -9.400075532184E-16
   64   248 CD    0.000000000000E+00 -4.531816372335E+00  9.063165887760E+00
   65   248 CD   -1.359451540319E+01  9.063165887760E+00  1.410011329828E-15
   66   248 CD   -2.820022659655E-15 -1.359451540319E+01  9.063165887760E+00
   67     6 C     2.214939140171E+00  9.052173305147E+00  2.214705192940E+00
   68     6 C    -2.214939140171E+00 -9.052173305147E+00  2.214705192940E+00
   69     6 C     2.214939140171E+00 -9.052173305147E+00 -2.214705192940E+00
   70     6 C    -2.214939140171E+00  9.052173305147E+00 -2.214705192940E+00
   71     6 C     2.214705192940E+00  2.214939140171E+00  9.052173305147E+00
   72     6 C     9.052173305147E+00  2.214705192940E+00  2.214939140171E+00
   73     6 C    -2.214705192940E+00 -2.214939140171E+00  9.052173305147E+00
   74     6 C    -9.052173305147E+00  2.214705192940E+00 -2.214939140171E+00
   75     6 C     2.214705192940E+00 -2.214939140171E+00 -9.052173305147E+00
   76     6 C    -9.052173305147E+00 -2.214705192940E+00  2.214939140171E+00
   77     6 C    -2.214705192940E+00  2.214939140171E+00 -9.052173305147E+00
   78     6 C     9.052173305147E+00 -2.214705192940E+00 -2.214939140171E+00
   79     6 C     2.419160490728E+00 -7.244376074221E+00  3.387138382512E+00
   80     6 C    -2.419160490728E+00  7.244376074221E+00  3.387138382512E+00
   81     6 C     2.419160490728E+00  7.244376074221E+00 -3.387138382512E+00
   82     6 C    -2.419160490728E+00 -7.244376074221E+00 -3.387138382512E+00
   83     6 C     3.387138382512E+00  2.419160490728E+00 -7.244376074221E+00
   84     6 C    -7.244376074221E+00  3.387138382512E+00  2.419160490728E+00
   85     6 C    -3.387138382512E+00 -2.419160490728E+00 -7.244376074221E+00
   86     6 C     7.244376074221E+00  3.387138382512E+00 -2.419160490728E+00
   87     6 C     3.387138382512E+00 -2.419160490728E+00  7.244376074221E+00
   88     6 C     7.244376074221E+00 -3.387138382512E+00  2.419160490728E+00
   89     6 C    -3.387138382512E+00  2.419160490728E+00  7.244376074221E+00
   90     6 C    -7.244376074221E+00 -3.387138382512E+00 -2.419160490728E+00
   91     6 C     1.724942428381E+00  7.727917400458E+00  1.724661806385E+00
   92     6 C    -1.724942428381E+00 -7.727917400458E+00  1.724661806385E+00
   93     6 C     1.724942428381E+00 -7.727917400458E+00 -1.724661806385E+00
   94     6 C    -1.724942428381E+00  7.727917400458E+00 -1.724661806385E+00
   95     6 C     1.724661806385E+00  1.724942428381E+00  7.727917400458E+00
   96     6 C     7.727917400458E+00  1.724661806385E+00  1.724942428381E+00
   97     6 C    -1.724661806385E+00 -1.724942428381E+00  7.727917400458E+00
   98     6 C    -7.727917400458E+00  1.724661806385E+00 -1.724942428381E+00
   99     6 C     1.724661806385E+00 -1.724942428381E+00 -7.727917400458E+00
  100     6 C    -7.727917400458E+00 -1.724661806385E+00  1.724942428381E+00
  101     6 C    -1.724661806385E+00  1.724942428381E+00 -7.727917400458E+00
  102     6 C     7.727917400458E+00 -1.724661806385E+00 -1.724942428381E+00
  103     7 N     1.680795194633E+00 -8.404642356060E+00  3.252597403938E+00
  104     7 N    -1.680795194633E+00  8.404642356060E+00  3.252597403938E+00
  105     7 N     1.680795194633E+00  8.404642356060E+00 -3.252597403938E+00
  106     7 N    -1.680795194633E+00 -8.404642356060E+00 -3.252597403938E+00
  107     7 N     3.252597403938E+00  1.680795194633E+00 -8.404642356060E+00
  108     7 N    -8.404642356060E+00  3.252597403938E+00  1.680795194633E+00
  109     7 N    -3.252597403938E+00 -1.680795194633E+00 -8.404642356060E+00
  110     7 N     8.404642356060E+00  3.252597403938E+00 -1.680795194633E+00
  111     7 N     3.252597403938E+00 -1.680795194633E+00  8.404642356060E+00
  112     7 N     8.404642356060E+00 -3.252597403938E+00  1.680795194633E+00
  113     7 N    -3.252597403938E+00  1.680795194633E+00  8.404642356060E+00
  114     7 N    -8.404642356060E+00 -3.252597403938E+00 -1.680795194633E+00
  115     6 C     3.387345888404E+00 -7.244377964473E+00  2.419092296564E+00
  116     6 C    -3.387345888404E+00  7.244377964473E+00  2.419092296564E+00
  117     6 C     3.387345888404E+00  7.244377964473E+00 -2.419092296564E+00
  118     6 C    -3.387345888404E+00 -7.244377964473E+00 -2.419092296564E+00
  119     6 C     2.419092296564E+00  3.387345888404E+00 -7.244377964473E+00
  120     6 C    -7.244377964473E+00  2.419092296564E+00  3.387345888404E+00
  121     6 C    -2.419092296564E+00 -3.387345888404E+00 -7.244377964473E+00
  122     6 C     7.244377964473E+00  2.419092296564E+00 -3.387345888404E+00
  123     6 C     2.419092296564E+00 -3.387345888404E+00  7.244377964473E+00
  124     6 C     7.244377964473E+00 -2.419092296564E+00  3.387345888404E+00
  125     6 C    -2.419092296564E+00  3.387345888404E+00  7.244377964473E+00
  126     6 C    -7.244377964473E+00 -2.419092296564E+00 -3.387345888404E+00
  127     7 N     3.252874046589E+00 -8.404621481852E+00  1.680675762285E+00
  128     7 N    -3.252874046589E+00  8.404621481852E+00  1.680675762285E+00
  129     7 N     3.252874046589E+00  8.404621481852E+00 -1.680675762285E+00
  130     7 N    -3.252874046589E+00 -8.404621481852E+00 -1.680675762285E+00
  131     7 N     1.680675762285E+00  3.252874046589E+00 -8.404621481852E+00
  132     7 N    -8.404621481852E+00  1.680675762285E+00  3.252874046589E+00
  133     7 N    -1.680675762285E+00 -3.252874046589E+00 -8.404621481852E+00
  134     7 N     8.404621481852E+00  1.680675762285E+00 -3.252874046589E+00
  135     7 N     1.680675762285E+00 -3.252874046589E+00  8.404621481852E+00
  136     7 N     8.404621481852E+00 -1.680675762285E+00  3.252874046589E+00
  137     7 N    -1.680675762285E+00  3.252874046589E+00  8.404621481852E+00
  138     7 N    -8.404621481852E+00 -1.680675762285E+00 -3.252874046589E+00

 *******************************************************************************
 *** PSEUDOPOTENTIAL INFORMATION ***
 *******************************************************************************

 ATOMIC NUMBER  48, NUCLEAR CHARGE 20.000, GIVEN IN INPUT       PSEUDOPOTENTIAL
   TYPE       EXPONENT      COEFF.    N      EXPONENT      COEFF.    N
  P0 TMS    13.8358690  270.0094830   0     6.8572700   38.7673080   0
  P1 TMS    12.4049710  193.8296290   0     6.5677990   31.8965250   0
  P2 TMS    10.8969250   79.1936470   0     4.6411650   13.2308270   0
  P3 TMS    15.1847960  -35.4766260   0     7.5923980   -5.6176770   0

 *******************************************************************************
 LOCAL ATOMIC FUNCTIONS BASIS SET
 *******************************************************************************
   ATOM   X(AU)   Y(AU)   Z(AU)  N. TYPE  EXPONENT  S COEF   P COEF   D/F/G COEF
 *******************************************************************************
   1 H    4.131 -12.305   7.828
                                  1 S  
                                         3.387E+01 2.549E-02 0.000E+00 0.000E+00
                                         5.095E+00 1.904E-01 0.000E+00 0.000E+00
                                         1.159E+00 8.522E-01 0.000E+00 0.000E+00
                                  2 S  
                                         3.258E-01 1.000E+00 0.000E+00 0.000E+00
                                  3 S  
                                         1.027E-01 1.000E+00 0.000E+00 0.000E+00
                           4-     6 P  
                                         7.500E-01 0.000E+00 1.000E+00 0.000E+00
   2 H   -4.131  12.305   7.828
   3 H    4.131  12.305  -7.828
   4 H   -4.131 -12.305  -7.828
   5 H    7.828   4.131 -12.305
   6 H  -12.305   7.828   4.131
   7 H   -7.828  -4.131 -12.305
   8 H   12.305   7.828  -4.131
   9 H    7.828  -4.131  12.305
  10 H   12.305  -7.828   4.131
  11 H   -7.828   4.131  12.305
  12 H  -12.305  -7.828  -4.131
  13 H    7.829 -12.305   4.131
  14 H   -7.829  12.305   4.131
  15 H    7.829  12.305  -4.131
  16 H   -7.829 -12.305  -4.131
  17 H    4.131   7.829 -12.305
  18 H  -12.305   4.131   7.829
  19 H   -4.131  -7.829 -12.305
  20 H   12.305   4.131  -7.829
  21 H    4.131  -7.829  12.305
  22 H   12.305  -4.131   7.829
  23 H   -4.131   7.829  12.305
  24 H  -12.305  -4.131  -7.829
  25 H    3.602  14.406   1.235
  26 H   -3.602 -14.406   1.235
  27 H    3.602 -14.406  -1.235
  28 H   -3.602  14.406  -1.235
  29 H    1.235   3.602  14.406
  30 H   14.406   1.235   3.602
  31 H   -1.235  -3.602  14.406
  32 H  -14.406   1.235  -3.602
  33 H    1.235  -3.602 -14.406
  34 H  -14.406  -1.235   3.602
  35 H   -1.235   3.602 -14.406
  36 H   14.406  -1.235  -3.602
  37 H    4.215  13.035   4.215
  38 H   -4.215 -13.035   4.215
  39 H    4.215 -13.035  -4.215
  40 H   -4.215  13.035  -4.215
  41 H    4.215   4.215  13.035
  42 H   13.035   4.215   4.215
  43 H   -4.215  -4.215  13.035
  44 H  -13.035   4.215  -4.215
  45 H    4.215  -4.215 -13.035
  46 H  -13.035  -4.215   4.215
  47 H   -4.215   4.215 -13.035
  48 H   13.035  -4.215  -4.215
  49 H    1.235  14.406   3.601
  50 H   -1.235 -14.406   3.601
  51 H    1.235 -14.406  -3.601
  52 H   -1.235  14.406  -3.601
  53 H    3.601   1.235  14.406
  54 H   14.406   3.601   1.235
  55 H   -3.601  -1.235  14.406
  56 H  -14.406   3.601  -1.235
  57 H    3.601  -1.235 -14.406
  58 H  -14.406  -3.601   1.235
  59 H   -3.601   1.235 -14.406
  60 H   14.406  -3.601  -1.235
  61 CD  17.127  -0.000  -8.564
                                361 S  
                                         9.727E+00-1.786E+00 0.000E+00 0.000E+00
                                         7.838E+00 2.578E+00 0.000E+00 0.000E+00
                                         5.089E+00 1.601E-01 0.000E+00 0.000E+00
                                362 S  
                                         1.553E+00 1.000E+00 0.000E+00 0.000E+00
                                363 S  
                                         7.141E-01 1.000E+00 0.000E+00 0.000E+00
                                364 S  
                                         5.000E-01 1.000E+00 0.000E+00 0.000E+00
                                365 S  
                                         2.500E-01 1.000E+00 0.000E+00 0.000E+00
                                366 S  
                                         1.200E-01 1.000E+00 0.000E+00 0.000E+00
                         367-   369 P  
                                         4.743E+00 0.000E+00-6.231E+00 0.000E+00
                                         3.937E+00 0.000E+00 6.574E+00 0.000E+00
                         370-   372 P  
                                         1.380E+00 0.000E+00 7.497E-01 0.000E+00
                                         6.685E-01 0.000E+00 2.811E-01 0.000E+00
                         373-   375 P  
                                         3.634E-01 0.000E+00 1.000E+00 0.000E+00
                         376-   378 P  
                                         1.800E-01 0.000E+00 1.000E+00 0.000E+00
                         379-   381 P  
                                         1.200E-01 0.000E+00 1.000E+00 0.000E+00
                         382-   386 D  
                                         8.469E+00 0.000E+00 0.000E+00-1.636E-02
                                         3.024E+00 0.000E+00 0.000E+00 2.865E-01
                                         1.316E+00 0.000E+00 0.000E+00 4.869E-01
                                         5.564E-01 0.000E+00 0.000E+00 3.794E-01
                         387-   391 D  
                                         2.239E-01 0.000E+00 0.000E+00 1.000E+00
                         392-   396 D  
                                         1.200E-01 0.000E+00 0.000E+00 1.000E+00
                         397-   403 F  
                                         1.598E+00 0.000E+00 0.000E+00 1.000E+00
  62 CD  17.127  -0.000 -25.690
  63 CD  -8.564  17.127  -0.000
  64 CD   0.000  -8.564  17.127
  65 CD -25.690  17.127   0.000
  66 CD  -0.000 -25.690  17.127
  67 C    4.186  17.106   4.185
                                619 S  
                                         4.563E+03 1.967E-03 0.000E+00 0.000E+00
                                         6.820E+02 1.523E-02 0.000E+00 0.000E+00
                                         1.550E+02 7.613E-02 0.000E+00 0.000E+00
                                         4.446E+01 2.608E-01 0.000E+00 0.000E+00
                                         1.303E+01 6.165E-01 0.000E+00 0.000E+00
                                         1.828E+00 2.210E-01 0.000E+00 0.000E+00
                         620-   623 SP 
                                         2.096E+01 1.147E-01 4.025E-02 0.000E+00
                                         4.803E+00 9.200E-01 2.376E-01 0.000E+00
                                         1.459E+00-3.031E-03 8.159E-01 0.000E+00
                         624-   627 SP 
                                         4.835E-01 1.000E+00 1.000E+00 0.000E+00
                         628-   631 SP 
                                         1.456E-01 1.000E+00 1.000E+00 0.000E+00
                         632-   636 D  
                                         6.260E-01 0.000E+00 0.000E+00 1.000E+00
  68 C   -4.186 -17.106   4.185
  69 C    4.186 -17.106  -4.185
  70 C   -4.186  17.106  -4.185
  71 C    4.185   4.186  17.106
  72 C   17.106   4.185   4.186
  73 C   -4.185  -4.186  17.106
  74 C  -17.106   4.185  -4.186
  75 C    4.185  -4.186 -17.106
  76 C  -17.106  -4.185   4.186
  77 C   -4.185   4.186 -17.106
  78 C   17.106  -4.185  -4.186
  79 C    4.572 -13.690   6.401
  80 C   -4.572  13.690   6.401
  81 C    4.572  13.690  -6.401
  82 C   -4.572 -13.690  -6.401
  83 C    6.401   4.572 -13.690
  84 C  -13.690   6.401   4.572
  85 C   -6.401  -4.572 -13.690
  86 C   13.690   6.401  -4.572
  87 C    6.401  -4.572  13.690
  88 C   13.690  -6.401   4.572
  89 C   -6.401   4.572  13.690
  90 C  -13.690  -6.401  -4.572
  91 C    3.260  14.604   3.259
  92 C   -3.260 -14.604   3.259
  93 C    3.260 -14.604  -3.259
  94 C   -3.260  14.604  -3.259
  95 C    3.259   3.260  14.604
  96 C   14.604   3.259   3.260
  97 C   -3.259  -3.260  14.604
  98 C  -14.604   3.259  -3.260
  99 C    3.259  -3.260 -14.604
 100 C  -14.604  -3.259   3.260
 101 C   -3.259   3.260 -14.604
 102 C   14.604  -3.259  -3.260
 103 N    3.176 -15.882   6.147
                               1267 S  
                                         6.293E+03 1.970E-03 0.000E+00 0.000E+00
                                         9.490E+02 1.496E-02 0.000E+00 0.000E+00
                                         2.188E+02 7.350E-02 0.000E+00 0.000E+00
                                         6.369E+01 2.489E-01 0.000E+00 0.000E+00
                                         1.883E+01 6.025E-01 0.000E+00 0.000E+00
                                         2.720E+00 2.562E-01 0.000E+00 0.000E+00
                        1268-  1271 SP 
                                         3.063E+01 1.119E-01 3.831E-02 0.000E+00
                                         7.026E+00 9.217E-01 2.374E-01 0.000E+00
                                         2.112E+00-2.569E-03 8.176E-01 0.000E+00
                        1272-  1275 SP 
                                         6.840E-01 1.000E+00 1.000E+00 0.000E+00
                        1276-  1279 SP 
                                         2.009E-01 1.000E+00 1.000E+00 0.000E+00
                        1280-  1284 D  
                                         9.130E-01 0.000E+00 0.000E+00 1.000E+00
 104 N   -3.176  15.882   6.147
 105 N    3.176  15.882  -6.147
 106 N   -3.176 -15.882  -6.147
 107 N    6.147   3.176 -15.882
 108 N  -15.882   6.147   3.176
 109 N   -6.147  -3.176 -15.882
 110 N   15.882   6.147  -3.176
 111 N    6.147  -3.176  15.882
 112 N   15.882  -6.147   3.176
 113 N   -6.147   3.176  15.882
 114 N  -15.882  -6.147  -3.176
 115 C    6.401 -13.690   4.571
 116 C   -6.401  13.690   4.571
 117 C    6.401  13.690  -4.571
 118 C   -6.401 -13.690  -4.571
 119 C    4.571   6.401 -13.690
 120 C  -13.690   4.571   6.401
 121 C   -4.571  -6.401 -13.690
 122 C   13.690   4.571  -6.401
 123 C    4.571  -6.401  13.690
 124 C   13.690  -4.571   6.401
 125 C   -4.571   6.401  13.690
 126 C  -13.690  -4.571  -6.401
 127 N    6.147 -15.882   3.176
 128 N   -6.147  15.882   3.176
 129 N    6.147  15.882  -3.176
 130 N   -6.147 -15.882  -3.176
 131 N    3.176   6.147 -15.882
 132 N  -15.882   3.176   6.147
 133 N   -3.176  -6.147 -15.882
 134 N   15.882   3.176  -6.147
 135 N    3.176  -6.147  15.882
 136 N   15.882  -3.176   6.147
 137 N   -3.176   6.147  15.882
 138 N  -15.882  -3.176  -6.147
 INFORMATION **** SET_MPP **** PCRYSTAL CALCULATION
 INFORMATION **** READM2 **** NEW DEFAULT: FOCK/KS MATRIX MIXING SET TO 30 %
 INFORMATION **** READM2 **** NEW DEFAULT: FULL DIRECT SCF MODE
 INFORMATION **** READM2 **** NEW DEFAULT: COULOMB BIPOLAR BUFFER SET TO 32 Mb
 INFORMATION **** READM2 **** NEW DEFAULT: EXCHANGE BIPOLAR BUFFER SET TO 32 Mb

 *******************************************************************************
 NEW DEFAULT: DFT INTEGRATION GRID INCREASED TO XLGRID
 NEW DEFAULT: DIIS ACCELERATOR ACTIVE
 USE KEYWORD NODIIS TO TURN IT OFF
 *******************************************************************************

 INFORMATION **** DFTD3_INPUT **** PERFORM LATEST DISPERSION CORRECTION DFT-D3(BJ) WITH AUTOMATIC PARAMETER SETUP
 PLEASE CITE:
 (1) DFT-D3 Reference
  S. Grimme, J. Antony, S. Ehrlich, and H. Krieg, J. Chem. Phys. 132 (2010), 154104
 (2) BJ-Damping Reference
  S. Grimme, S. Ehrlich, and L. Goerigk, J. Comput. Chem. 32 (2011), 1456-1465
 (3) General DFT-D Review
  S. Grimme, A. Hansen, J. G. Brandenburg, and C. Bannwarth,
  Chem. Rev. 116 (2016), 5105-5154

 INFORMATION **** TOLINTEG **** COULOMB AND EXCHANGE SERIES TOLERANCES MODIFIED
 INFORMATION **** TOLDEE **** SCF TOL ON TOTAL ENERGY SET TO           8
 INFORMATION **** DFTD3_INPUT **** PERFORM DISPERSION CORRECTION DFT-D3(BJ) IN THE BECKE-JOHNSON DAMPING SCHEME

 PLEASE CITE:
 (1) DFT-D3 Reference
  S. Grimme, J. Antony, S. Ehrlich, and H. Krieg, J. Chem. Phys. 132 (2010), 154104
 (2) BJ-Damping Reference
  S. Grimme, S. Ehrlich, and L. Goerigk, J. Comput. Chem. 32 (2011), 1456-1465
 (3) General DFT-D Review
  S. Grimme, A. Hansen, J. G. Brandenburg, and C. Bannwarth,
  Chem. Rev. 116 (2016), 5105-5154

 *******************************************************************************
 N. OF ATOMS PER CELL       138  COULOMB OVERLAP TOL         (T1) 10**   -7
 NUMBER OF SHELLS           690  COULOMB PENETRATION TOL     (T2) 10**   -7
 NUMBER OF AO              1914  EXCHANGE OVERLAP TOL        (T3) 10**   -7
 N. OF ELECTRONS PER CELL   636  EXCHANGE PSEUDO OVP (F(G))  (T4) 10**  -10
 CORE ELECTRONS PER CELL    144  EXCHANGE PSEUDO OVP (P(G))  (T5) 10**  -40
 N. OF SYMMETRY OPERATORS    12  POLE ORDER IN MONO ZONE                  4
 *******************************************************************************
 TYPE OF CALCULATION :  RESTRICTED CLOSED SHELL
 KOHN-SHAM HAMILTONIAN

 (EXCHANGE)[CORRELATION] FUNCTIONAL:(BECKE 88)[LEE-YANG-PARR]

 NON-LOCAL WEIGHTING FACTOR (EXCHANGE) =           0.9000
 NON-LOCAL WEIGHTING FACTOR [CORRELATION] =        0.8100

 HYBRID EXCHANGE - PERCENTAGE OF FOCK EXCHANGE    20.0000
 CORE  PSEUDO POTENTIAL         TOL. ON PSEUDO              (TP) 10**- 6

 CAPPA:IS1  2;IS2  2;IS3  2; K PTS MONK NET   3; SYMMOPS:K SPACE  24;G SPACE  12

 *******************************************************************************
 MAX NUMBER OF SCF CYCLES      50  CONVERGENCE ON DELTAP        10**-18
 WEIGHT OF F(I) IN F(I+1)      30% CONVERGENCE ON ENERGY        10**- 8
 SHRINK. FACT.(MONKH.)    2  2  2  NUMBER OF K POINTS IN THE IBZ      3
 SHRINKING FACTOR(GILAT NET)    2  NUMBER OF K POINTS(GILAT NET)      3
 *******************************************************************************
 *** K POINTS COORDINATES (OBLIQUE COORDINATES IN UNITS OF IS =  2)
   1-R(  0  0  0)   2-R(  1  0  0)   3-R(  1  1  1)

 DIRECT LATTICE VECTORS COMPON. (A.U.)     RECIP. LATTICE VECTORS COMPON. (A.U.) 
        X            Y            Z              X            Y            Z
  -17.1269014   17.1269014   17.1269014      0.0000000    0.1834303    0.1834303
   17.1269014  -17.1269014   17.1269014      0.1834303    0.0000000    0.1834303
   17.1269014   17.1269014  -17.1269014      0.1834303    0.1834303    0.0000000

 DISK SPACE FOR EIGENVECTORS (FTN 10)    10990188 REALS

 SYMMETRY ADAPTION OF THE BLOCH FUNCTIONS ENABLED
 TTTTTTTTTTTTTTTTTTTTTTTTTTTTTT gordsh1     TELAPSE       26.59 TCPU       11.79

 MATRIX SIZE: P(G) 9299982, F(G)  674328, P(G) IRR  392069, F(G) IRR   57378
 MAX G-VECTOR INDEX FOR 1- AND 2-ELECTRON INTEGRALS 133

 TTTTTTTTTTTTTTTTTTTTTTTTTTTTTT INPUT       TELAPSE       51.01 TCPU       36.20

 NEIGHBORS OF THE NON-EQUIVALENT ATOMS

 N = NUMBER OF NEIGHBORS AT DISTANCE R
    ATOM  N     R/ANG      R/AU   NEIGHBORS (ATOM LABELS AND CELL INDICES)
   1 H    1     1.0781     2.0373   79 C    0 0 0
   1 H    1     2.1521     4.0669  103 N    0 0 0
   1 H    1     2.2251     4.2048  115 C    0 0 0
   1 H    1     2.7095     5.1201   44 H    0 1 0
   1 H    1     2.7672     5.2292   13 H    0 0 0
   1 H    1     3.2070     6.0604   67 C   -1 0-1

  13 H    1     1.0781     2.0373  115 C    0 0 0
  13 H    1     2.1521     4.0669  127 N    0 0 0
  13 H    1     2.2251     4.2048   79 C    0 0 0
  13 H    1     2.7093     5.1199   47 H    0 1 0
  13 H    1     2.7672     5.2292    1 H    0 0 0
  13 H    1     3.2070     6.0604   67 C   -1 0-1

  25 H    1     1.0916     2.0628   91 C    0 0 0
  25 H    1     1.7658     3.3368   37 H    0 0 0
  25 H    1     1.7711     3.3469   49 H    0 0 0
  25 H    1     2.1389     4.0420   67 C    0 0 0
  25 H    1     2.6968     5.0962  127 N    1 0 1
  25 H    1     2.8057     5.3020  129 N    0 0 0

  37 H    1     1.0953     2.0699   91 C    0 0 0
  37 H    1     1.7658     3.3368   49 H    0 0 0
  37 H    1     1.7658     3.3368   25 H    0 0 0
  37 H    1     2.1543     4.0710   67 C    0 0 0
  37 H    1     2.7093     5.1199   24 H    1 1 1
  37 H    1     2.7095     5.1201    7 H    1 1 1

  49 H    1     1.0916     2.0628   91 C    0 0 0
  49 H    1     1.7658     3.3368   37 H    0 0 0
  49 H    1     1.7711     3.3469   25 H    0 0 0
  49 H    1     2.1389     4.0420   67 C    0 0 0
  49 H    1     2.6968     5.0963  103 N    1 0 1
  49 H    1     2.8061     5.3028  104 N    0 0 0

  61 CD   2     2.2122     4.1805  103 N    0 0 1  104 N   -1 0 0
  61 CD   2     2.2122     4.1805  134 N    0 0 0  138 N    0 1 1
  61 CD   2     3.0651     5.7921   32 H    0 1 1   36 H    0 0 0
  61 CD   2     3.0652     5.7924   49 H   -1 0 0   50 H    0 0 1
  61 CD   2     3.2051     6.0568   67 C   -1 0 0   68 C    0 0 1
  61 CD   2     3.2051     6.0568   74 C    0 1 1   78 C    0 0 0

  67 C    1     1.3457     2.5429  127 N    1 0 1
  67 C    1     1.3457     2.5429  103 N    1 0 1
  67 C    1     1.4946     2.8244   91 C    0 0 0
  67 C    1     2.1389     4.0420   49 H    0 0 0
  67 C    1     2.1389     4.0420   25 H    0 0 0
  67 C    1     2.1543     4.0710   37 H    0 0 0

  79 C    1     1.0781     2.0373    1 H    0 0 0
  79 C    1     1.3691     2.5873  115 C    0 0 0
  79 C    1     1.3818     2.6113  103 N    0 0 0
  79 C    1     2.1828     4.1248   67 C   -1 0-1
  79 C    1     2.2251     4.2048   13 H    0 0 0
  79 C    1     2.2256     4.2058  127 N    0 0 0

  91 C    1     1.0916     2.0628   25 H    0 0 0
  91 C    1     1.0916     2.0628   49 H    0 0 0
  91 C    1     1.0953     2.0699   37 H    0 0 0
  91 C    1     1.4946     2.8244   67 C    0 0 0
  91 C    1     2.5123     4.7476  103 N    1 0 1
  91 C    1     2.5123     4.7476  127 N    1 0 1

 103 N    1     1.3457     2.5429   67 C   -1 0-1
 103 N    1     1.3818     2.6113   79 C    0 0 0
 103 N    1     2.1521     4.0669    1 H    0 0 0
 103 N    1     2.2122     4.1805   61 CD   0 0-1
 103 N    1     2.2231     4.2011  127 N    0 0 0
 103 N    1     2.2256     4.2058  115 C    0 0 0

 115 C    1     1.0781     2.0373   13 H    0 0 0
 115 C    1     1.3691     2.5873   79 C    0 0 0
 115 C    1     1.3818     2.6113  127 N    0 0 0
 115 C    1     2.1828     4.1248   67 C   -1 0-1
 115 C    1     2.2251     4.2048    1 H    0 0 0
 115 C    1     2.2256     4.2058  103 N    0 0 0

 127 N    1     1.3457     2.5429   67 C   -1 0-1
 127 N    1     1.3818     2.6113  115 C    0 0 0
 127 N    1     2.1521     4.0669   13 H    0 0 0
 127 N    1     2.2122     4.1805   65 CD  -1 1 0
 127 N    1     2.2231     4.2011  103 N    0 0 0
 127 N    1     2.2256     4.2058   79 C    0 0 0


 SYMMETRY ALLOWED ELASTIC DISTORTION 1
  0.5773503  0.0000000  0.0000000
  0.0000000  0.5773503  0.0000000
  0.0000000  0.0000000  0.5773503

 SYMMETRY ALLOWED INTERNAL DEGREE(S) OF FREEDOM:  34
 TTTTTTTTTTTTTTTTTTTTTTTTTTTTTT SYMM        TELAPSE       51.17 TCPU       36.36
 TTTTTTTTTTTTTTTTTTTTTTTTTTTTTT INT_SCREEN  TELAPSE       51.22 TCPU       36.41

 ************************************************************************
 ************************************************************************
 * ELAPIEZO OPTION, E. ALBANESE, A. ERBA, B. CIVALLERI, R. DOVESI       *
 *                                                                      *
 * IT IS ASSUMED THAT THE INPUT IS FROM AN OPTIMIZED RUN                *

 CONVERGENCE CRITERION FOR ENERGY, TOLDEE =          1.0000E-08
 CONVERGENCE CRITERION FOR RMS GRADIENT, TOLDEG =    3.0000E-04
 CONVERGENCE CRITERION FOR RMS DISPLACEMENT, TOLDEX  6.2000E-04
 MAGNITUDE OF STEPSIZE FOR ADIMENSIONAL STRAINS =    1.5000E-02
 NUMBER OF POINTS (TOTAL) IN NUMERICAL 2ND DERIVATIVE=        3
 ************************************************************************
 ************************************************************************

 ************************************************************************

  Y. NOEL POST DOC. TURIN 2002

  THIS ROUTINE EVALUATES THE NON ZERO ELEMENTS OF THE ELASTIC TENSOR 

  ORDER OF THE TENSOR : 4

 |  1 A    1 B    1 B     .      .      .     |
 |         1 A    1 B     .      .      .     |
 |                1 A     .      .      .     |
 |                       1 C     .      .     |
 |                              1 C     .     |
 |                                     1 C    |

 EACH  LETTER   CORRESPONDS  TO  AN  INDEPENDENT  COMPONENT.
 INTERDEPENDENT COMPONENTS (WITH SAME LETTER) ARE RELATED BY
 THE COEFFICIENT THAT PRECEEDS EACH LETTER.

 ************************************************************************


 ************************************************************************

  Y. NOEL POST DOC. TURIN 2002

  THIS ROUTINE EVALUATES THE NON ZERO ELEMENTS OF THE PIEZOELECTRIC TENSOR 

  ORDER OF THE TENSOR : 3

 |   .      .      .     1 A     .      .     |
 |   .      .      .      .     1 A     .     |
 |   .      .      .      .      .     1 A    |

 EACH  LETTER   CORRESPONDS  TO  AN  INDEPENDENT  COMPONENT.
 INTERDEPENDENT COMPONENTS (WITH SAME LETTER) ARE RELATED BY
 THE COEFFICIENT THAT PRECEEDS EACH LETTER.

 ************************************************************************


 LIST OF ACTIVE DEFORMATIONS: 
             1
             4

 READING DATA FROM ELASINFO.DAT FOR RESTART

 ENERGY OF THE CENTRAL POINT:   -0.4185434777E+04

 FORCES OF THE CENTRAL POINT: 

 | -7.52956E-15  6.31344E-06  6.31344E-06 |
 |  6.31344E-06  5.96661E-15  6.31344E-06 |
 |  6.31344E-06  6.31344E-06  1.18056E-14 |
 INFORMATION **** EXCBUF **** EXCH. BIPO BUFFER: WORDS USED =     4000000
 WARNING **** EXCBUF **** EXCH. BIPO BUFFER TOO SMALL - TO AVOID I/O SET EXCHSIZE =     6707745

 DFT PARAMETERS

     ATOM       ELECTRONS   NET CHARGE   R(ANGSTROM)
   1   1  H       1.0000      0.0000     1.11000000
  61 248  CD     20.0000      0.0000     1.52000000
  67   6  C       6.0000      0.0000     0.77000000
 103   7  N       7.0000      0.0000     0.74000000

 SIZE OF GRID=     670021
 TTTTTTTTTTTTTTTTTTTTTTTTTTTTTT MAKE_GRID2  TELAPSE       55.40 TCPU       40.07
 BECKE WEIGHT FUNCTION
 RADSAFE =     2.00
 TOLERANCES - DENSITY:10**- 6; POTENTIAL:10**- 9; GRID WGT:10**-14

 RADIAL INTEGRATION  - INTERVALS (POINTS,UPPER LIMIT):            1( 99,  4.0*R)

 ANGULAR INTEGRATION - INTERVALS (ACCURACY LEVEL [N. POINTS] UPPER LIMIT):
  1(  6[ 146]   0.2)  2( 11[ 302]   0.5)  3( 14[ 590]   0.9)  4( 18[1454]   3.5)
  5( 14[ 590]9999.0)
 TTTTTTTTTTTTTTTTTTTTTTTTTTTTTT INT_CALC    TELAPSE       55.48 TCPU       40.14
 EEEEEEEEEE INT_CALC TERMINATION  DATE 19 06 2019 TIME 14:26:39.2

 *******************************************************************************
 zif8Cd0degrees                                                                  
 CRYSTAL - SCF - TYPE OF CALCULATION :  RESTRICTED CLOSED SHELL
 *******************************************************************************

 CAPPA:IS1  2;IS2  2;IS3  2; K PTS MONK NET   3; SYMMOPS:K SPACE  24;G SPACE  12

 TTTTTTTTTTTTTTTTTTTTTTTTTTTTTT SDIK        TELAPSE       56.26 TCPU       40.92

 AAAAAAAAAAAAAAAAAAAAAAAAAAAAAAAAAAAAAAAAAAAAAAAAAAAAAAAAAAAAAAAAAAAAAAAAAAAAAAA
         ATOMIC WAVEFUNCTION(S)


 NUCLEAR CHARGE  1.0  SYMMETRY SPECIES            S
 N. ELECTRONS    1.0  NUMBER OF PRIMITIVE GTOS    5
                      NUMBER OF CONTRACTED GTOS   3
                      NUMBER OF CLOSED SHELLS     0
                      OPEN SHELL OCCUPATION       1

  ZNUC SCFIT  TOTAL HF ENERGY   KINETIC ENERGY   VIRIAL THEOREM ACCURACY
   1.0   1   -4.998098153E-01  4.997907537E-01 -2.000038139E+00  9.6E-17

 NUCLEAR CHARGE 20.0  SYMMETRY SPECIES            S    P    D
 N. ELECTRONS   20.0  NUMBER OF PRIMITIVE GTOS    8    7    6
                      NUMBER OF CONTRACTED GTOS   6    5    3
                      NUMBER OF CLOSED SHELLS     2    1    1
                      OPEN SHELL OCCUPATION       0    0    0

  ZNUC SCFIT  TOTAL HF ENERGY   KINETIC ENERGY   VIRIAL THEOREM ACCURACY
  20.0  36   -1.668271145E+02  6.451544656E+01 -3.585847628E+00  4.4E-06

 NUCLEAR CHARGE  6.0  SYMMETRY SPECIES            S    P
 N. ELECTRONS    6.0  NUMBER OF PRIMITIVE GTOS   11    5
                      NUMBER OF CONTRACTED GTOS   4    3
                      NUMBER OF CLOSED SHELLS     2    0
                      OPEN SHELL OCCUPATION       0    2

  ZNUC SCFIT  TOTAL HF ENERGY   KINETIC ENERGY   VIRIAL THEOREM ACCURACY
   6.0  11   -3.768480057E+01  3.769831118E+01 -1.999641612E+00  2.0E-06

 NUCLEAR CHARGE  7.0  SYMMETRY SPECIES            S    P
 N. ELECTRONS    7.0  NUMBER OF PRIMITIVE GTOS   11    5
                      NUMBER OF CONTRACTED GTOS   4    3
                      NUMBER OF CLOSED SHELLS     2    0
                      OPEN SHELL OCCUPATION       0    3

  ZNUC SCFIT  TOTAL HF ENERGY   KINETIC ENERGY   VIRIAL THEOREM ACCURACY
   7.0  11   -5.439473665E+01  5.441433682E+01 -1.999639798E+00  3.6E-06

 AAAAAAAAAAAAAAAAAAAAAAAAAAAAAAAAAAAAAAAAAAAAAAAAAAAAAAAAAAAAAAAAAAAAAAAAAAAAAAA

 CHARGE NORMALIZATION FACTOR   1.00000000
 TOTAL ATOMIC CHARGES:
   1.0000000   1.0000000   1.0000000   1.0000000   1.0000000   1.0000000
   1.0000000   1.0000000   1.0000000   1.0000000   1.0000000   1.0000000
   1.0000000   1.0000000   1.0000000   1.0000000   1.0000000   1.0000000
   1.0000000   1.0000000   1.0000000   1.0000000   1.0000000   1.0000000
   1.0000000   1.0000000   1.0000000   1.0000000   1.0000000   1.0000000
   1.0000000   1.0000000   1.0000000   1.0000000   1.0000000   1.0000000
   1.0000000   1.0000000   1.0000000   1.0000000   1.0000000   1.0000000
   1.0000000   1.0000000   1.0000000   1.0000000   1.0000000   1.0000000
   1.0000000   1.0000000   1.0000000   1.0000000   1.0000000   1.0000000
   1.0000000   1.0000000   1.0000000   1.0000000   1.0000000   1.0000000
  20.0000000  20.0000000  20.0000000  20.0000000  20.0000000  20.0000000
   6.0000000   6.0000000   6.0000000   6.0000000   6.0000000   6.0000000
   6.0000000   6.0000000   6.0000000   6.0000000   6.0000000   6.0000000
   6.0000000   6.0000000   6.0000000   6.0000000   6.0000000   6.0000000
   6.0000000   6.0000000   6.0000000   6.0000000   6.0000000   6.0000000
   6.0000000   6.0000000   6.0000000   6.0000000   6.0000000   6.0000000
   6.0000000   6.0000000   6.0000000   6.0000000   6.0000000   6.0000000
   7.0000000   7.0000000   7.0000000   7.0000000   7.0000000   7.0000000
   7.0000000   7.0000000   7.0000000   7.0000000   7.0000000   7.0000000
   6.0000000   6.0000000   6.0000000   6.0000000   6.0000000   6.0000000
   6.0000000   6.0000000   6.0000000   6.0000000   6.0000000   6.0000000
   7.0000000   7.0000000   7.0000000   7.0000000   7.0000000   7.0000000
   7.0000000   7.0000000   7.0000000   7.0000000   7.0000000   7.0000000
 TTTTTTTTTTTTTTTTTTTTTTTTTTTTTT MOQGAD      TELAPSE       69.07 TCPU       53.73
 TTTTTTTTTTTTTTTTTTTTTTTTTTTTTT SHELLXN     TELAPSE       89.41 TCPU       62.23
 TTTTTTTTTTTTTTTTTTTTTTTTTTTTTT MONMO3      TELAPSE      110.78 TCPU       83.59
 NUMERICALLY INTEGRATED DENSITY    635.9999342943
 TTTTTTTTTTTTTTTTTTTTTTTTTTTTTT NUMDFT      TELAPSE      111.58 TCPU       84.39
 CYC   0 ETOT(AU) -4.203070813613E+03 DETOT -4.20E+03 tst  0.00E+00 PX  1.00E+00
 TTTTTTTTTTTTTTTTTTTTTTTTTTTTTT DIIS        TELAPSE      112.46 TCPU       85.27
 TTTTTTTTTTTTTTTTTTTTTTTTTTTTTT FDIK        TELAPSE      127.15 TCPU       88.94
 INSULATING STATE
 TOP OF VALENCE BANDS -    BAND    318; K    3; EIG -2.9582634E-01 AU
 TOP OF VALENCE BANDS -    BAND    318; K    1; EIG -2.9627964E-01 AU
 BOTTOM OF VIRTUAL BANDS - BAND    319; K    1; EIG -8.2709887E-02 AU
 INDIRECT ENERGY BAND GAP:   5.7992 eV
 TTTTTTTTTTTTTTTTTTTTTTTTTTTTTT PDIG        TELAPSE      127.92 TCPU       89.71
 CHARGE NORMALIZATION FACTOR   1.00000000
 TOTAL ATOMIC CHARGES:
   0.7957839   0.7957839   0.7957839   0.7957839   0.7957839   0.7957839
   0.7957839   0.7957839   0.7957839   0.7957839   0.7957839   0.7957839
   0.7957847   0.7957847   0.7957847   0.7957847   0.7957847   0.7957847
   0.7957847   0.7957847   0.7957847   0.7957847   0.7957847   0.7957847
   0.7587958   0.7587958   0.7587958   0.7587958   0.7587958   0.7587958
   0.7587958   0.7587958   0.7587958   0.7587958   0.7587958   0.7587958
   0.7580783   0.7580783   0.7580783   0.7580783   0.7580783   0.7580783
   0.7580783   0.7580783   0.7580783   0.7580783   0.7580783   0.7580783
   0.7587934   0.7587934   0.7587934   0.7587934   0.7587934   0.7587934
   0.7587934   0.7587934   0.7587934   0.7587934   0.7587934   0.7587934
  18.2813567  18.2813567  18.2813567  18.2813567  18.2813567  18.2813567
   5.5885382   5.5885382   5.5885382   5.5885382   5.5885382   5.5885382
   5.5885382   5.5885382   5.5885382   5.5885382   5.5885382   5.5885382
   6.1802951   6.1802951   6.1802951   6.1802951   6.1802951   6.1802951
   6.1802951   6.1802951   6.1802951   6.1802951   6.1802951   6.1802951
   6.6825697   6.6825697   6.6825697   6.6825697   6.6825697   6.6825697
   6.6825697   6.6825697   6.6825697   6.6825697   6.6825697   6.6825697
   7.6801884   7.6801884   7.6801884   7.6801884   7.6801884   7.6801884
   7.6801884   7.6801884   7.6801884   7.6801884   7.6801884   7.6801884
   6.1803187   6.1803187   6.1803187   6.1803187   6.1803187   6.1803187
   6.1803187   6.1803187   6.1803187   6.1803187   6.1803187   6.1803187
   7.6801755   7.6801755   7.6801755   7.6801755   7.6801755   7.6801755
   7.6801755   7.6801755   7.6801755   7.6801755   7.6801755   7.6801755
 TTTTTTTTTTTTTTTTTTTTTTTTTTTTTT MOQGAD      TELAPSE      127.94 TCPU       89.73
 TTTTTTTTTTTTTTTTTTTTTTTTTTTTTT SHELLXN     TELAPSE      147.95 TCPU       98.54
 TTTTTTTTTTTTTTTTTTTTTTTTTTTTTT MONMO3      TELAPSE      150.37 TCPU      100.97
 NUMERICALLY INTEGRATED DENSITY    635.9999170710
 TTTTTTTTTTTTTTTTTTTTTTTTTTTTTT NUMDFT      TELAPSE      151.98 TCPU      102.57
 CYC   1 ETOT(AU) -4.183476151633E+03 DETOT  1.96E+01 tst  0.00E+00 PX  1.00E+00
 TTTTTTTTTTTTTTTTTTTTTTTTTTTTTT DIIS        TELAPSE      153.47 TCPU      104.06
 DIIS TEST: 0.24960E+02 AT SCF   CYCLE   1 - MIX   30 %
 TTTTTTTTTTTTTTTTTTTTTTTTTTTTTT FDIK        TELAPSE      156.94 TCPU      107.08
 INSULATING STATE
 TOP OF VALENCE BANDS -    BAND    318; K    3; EIG -1.8305815E-01 AU
 TOP OF VALENCE BANDS -    BAND    318; K    1; EIG -1.8381350E-01 AU
 BOTTOM OF VIRTUAL BANDS - BAND    319; K    1; EIG -1.6037400E-02 AU
 INDIRECT ENERGY BAND GAP:   4.5449 eV
 TTTTTTTTTTTTTTTTTTTTTTTTTTTTTT PDIG        TELAPSE      157.14 TCPU      107.29
 CHARGE NORMALIZATION FACTOR   1.00000000
 TOTAL ATOMIC CHARGES:
   0.9595577   0.9595577   0.9595577   0.9595577   0.9595577   0.9595577
   0.9595577   0.9595577   0.9595577   0.9595577   0.9595577   0.9595577
   0.9597290   0.9597290   0.9597290   0.9597290   0.9597290   0.9597290
   0.9597290   0.9597290   0.9597290   0.9597290   0.9597290   0.9597290
   0.9055701   0.9055701   0.9055701   0.9055701   0.9055701   0.9055701
   0.9055701   0.9055701   0.9055701   0.9055701   0.9055701   0.9055701
   0.9292177   0.9292177   0.9292177   0.9292177   0.9292177   0.9292177
   0.9292177   0.9292177   0.9292177   0.9292177   0.9292177   0.9292177
   0.9055509   0.9055509   0.9055509   0.9055509   0.9055509   0.9055509
   0.9055509   0.9055509   0.9055509   0.9055509   0.9055509   0.9055509
  18.9659935  18.9659935  18.9659935  18.9659935  18.9659935  18.9659935
   5.8490285   5.8490285   5.8490285   5.8490285   5.8490285   5.8490285
   5.8490285   5.8490285   5.8490285   5.8490285   5.8490285   5.8490285
   5.9538269   5.9538269   5.9538269   5.9538269   5.9538269   5.9538269
   5.9538269   5.9538269   5.9538269   5.9538269   5.9538269   5.9538269
   6.1965748   6.1965748   6.1965748   6.1965748   6.1965748   6.1965748
   6.1965748   6.1965748   6.1965748   6.1965748   6.1965748   6.1965748
   7.4523220   7.4523220   7.4523220   7.4523220   7.4523220   7.4523220
   7.4523220   7.4523220   7.4523220   7.4523220   7.4523220   7.4523220
   5.9535402   5.9535402   5.9535402   5.9535402   5.9535402   5.9535402
   5.9535402   5.9535402   5.9535402   5.9535402   5.9535402   5.9535402
   7.4520854   7.4520854   7.4520854   7.4520854   7.4520854   7.4520854
   7.4520854   7.4520854   7.4520854   7.4520854   7.4520854   7.4520854
 TTTTTTTTTTTTTTTTTTTTTTTTTTTTTT MOQGAD      TELAPSE      157.16 TCPU      107.31
 TTTTTTTTTTTTTTTTTTTTTTTTTTTTTT SHELLXN     TELAPSE      181.15 TCPU      116.08
 TTTTTTTTTTTTTTTTTTTTTTTTTTTTTT MONMO3      TELAPSE      182.19 TCPU      117.12
 NUMERICALLY INTEGRATED DENSITY    635.9999060564
 TTTTTTTTTTTTTTTTTTTTTTTTTTTTTT NUMDFT      TELAPSE      183.83 TCPU      118.76
 CYC   2 ETOT(AU) -4.184509063306E+03 DETOT -1.03E+00 tst  6.10E-03 PX  1.61E-01
 TTTTTTTTTTTTTTTTTTTTTTTTTTTTTT DIIS        TELAPSE      184.05 TCPU      118.98
 DIIS TEST: 0.88640E+01 AT SCF   CYCLE   2 - DIIS ACTIVE - HISTORY:     2 CYCLES
 TTTTTTTTTTTTTTTTTTTTTTTTTTTTTT FDIK        TELAPSE      186.13 TCPU      120.14
 INSULATING STATE
 TOP OF VALENCE BANDS -    BAND    318; K    3; EIG -2.1109612E-01 AU
 TOP OF VALENCE BANDS -    BAND    318; K    1; EIG -2.1185074E-01 AU
 BOTTOM OF VIRTUAL BANDS - BAND    319; K    1; EIG -8.4358290E-03 AU
 INDIRECT ENERGY BAND GAP:   5.5147 eV
 TTTTTTTTTTTTTTTTTTTTTTTTTTTTTT PDIG        TELAPSE      186.34 TCPU      120.34
 CHARGE NORMALIZATION FACTOR   1.00000000
 TOTAL ATOMIC CHARGES:
   0.9017365   0.9017365   0.9017365   0.9017365   0.9017365   0.9017365
   0.9017365   0.9017365   0.9017365   0.9017365   0.9017365   0.9017365
   0.9018989   0.9018989   0.9018989   0.9018989   0.9018989   0.9018989
   0.9018989   0.9018989   0.9018989   0.9018989   0.9018989   0.9018989
   0.8744814   0.8744814   0.8744814   0.8744814   0.8744814   0.8744814
   0.8744814   0.8744814   0.8744814   0.8744814   0.8744814   0.8744814
   0.8886567   0.8886567   0.8886567   0.8886567   0.8886567   0.8886567
   0.8886567   0.8886567   0.8886567   0.8886567   0.8886567   0.8886567
   0.8744429   0.8744429   0.8744429   0.8744429   0.8744429   0.8744429
   0.8744429   0.8744429   0.8744429   0.8744429   0.8744429   0.8744429
  18.6388587  18.6388587  18.6388587  18.6388587  18.6388587  18.6388587
   5.6131946   5.6131946   5.6131946   5.6131946   5.6131946   5.6131946
   5.6131946   5.6131946   5.6131946   5.6131946   5.6131946   5.6131946
   6.0283777   6.0283777   6.0283777   6.0283777   6.0283777   6.0283777
   6.0283777   6.0283777   6.0283777   6.0283777   6.0283777   6.0283777
   6.2913666   6.2913666   6.2913666   6.2913666   6.2913666   6.2913666
   6.2913666   6.2913666   6.2913666   6.2913666   6.2913666   6.2913666
   7.6390047   7.6390047   7.6390047   7.6390047   7.6390047   7.6390047
   7.6390047   7.6390047   7.6390047   7.6390047   7.6390047   7.6390047
   6.0287755   6.0287755   6.0287755   6.0287755   6.0287755   6.0287755
   6.0287755   6.0287755   6.0287755   6.0287755   6.0287755   6.0287755
   7.6386352   7.6386352   7.6386352   7.6386352   7.6386352   7.6386352
   7.6386352   7.6386352   7.6386352   7.6386352   7.6386352   7.6386352
 TTTTTTTTTTTTTTTTTTTTTTTTTTTTTT MOQGAD      TELAPSE      186.35 TCPU      120.36
 TTTTTTTTTTTTTTTTTTTTTTTTTTTTTT SHELLXN     TELAPSE      212.04 TCPU      129.18
 TTTTTTTTTTTTTTTTTTTTTTTTTTTTTT MONMO3      TELAPSE      215.74 TCPU      132.88
 NUMERICALLY INTEGRATED DENSITY    635.9999084400
 TTTTTTTTTTTTTTTTTTTTTTTTTTTTTT NUMDFT      TELAPSE      217.38 TCPU      134.53
 CYC   3 ETOT(AU) -4.184949533600E+03 DETOT -4.40E-01 tst  9.86E-04 PX  1.05E-01
 TTTTTTTTTTTTTTTTTTTTTTTTTTTTTT DIIS        TELAPSE      217.75 TCPU      134.89
 DIIS TEST: 0.76966E+00 AT SCF   CYCLE   3 - DIIS ACTIVE - HISTORY:     3 CYCLES
 TTTTTTTTTTTTTTTTTTTTTTTTTTTTTT FDIK        TELAPSE      222.59 TCPU      134.89
 INSULATING STATE
 TOP OF VALENCE BANDS -    BAND    318; K    3; EIG -2.1474764E-01 AU
 TOP OF VALENCE BANDS -    BAND    318; K    1; EIG -2.1547179E-01 AU
 BOTTOM OF VIRTUAL BANDS - BAND    319; K    1; EIG -8.9998398E-03 AU
 INDIRECT ENERGY BAND GAP:   5.5987 eV
 TTTTTTTTTTTTTTTTTTTTTTTTTTTTTT PDIG        TELAPSE      222.80 TCPU      135.10
 CHARGE NORMALIZATION FACTOR   1.00000000
 TOTAL ATOMIC CHARGES:
   0.9018001   0.9018001   0.9018001   0.9018001   0.9018001   0.9018001
   0.9018001   0.9018001   0.9018001   0.9018001   0.9018001   0.9018001
   0.9018207   0.9018207   0.9018207   0.9018207   0.9018207   0.9018207
   0.9018207   0.9018207   0.9018207   0.9018207   0.9018207   0.9018207
   0.8599068   0.8599068   0.8599068   0.8599068   0.8599068   0.8599068
   0.8599068   0.8599068   0.8599068   0.8599068   0.8599068   0.8599068
   0.8722756   0.8722756   0.8722756   0.8722756   0.8722756   0.8722756
   0.8722756   0.8722756   0.8722756   0.8722756   0.8722756   0.8722756
   0.8598856   0.8598856   0.8598856   0.8598856   0.8598856   0.8598856
   0.8598856   0.8598856   0.8598856   0.8598856   0.8598856   0.8598856
  18.6679889  18.6679889  18.6679889  18.6679889  18.6679889  18.6679889
   5.7145922   5.7145922   5.7145922   5.7145922   5.7145922   5.7145922
   5.7145922   5.7145922   5.7145922   5.7145922   5.7145922   5.7145922
   6.0303883   6.0303883   6.0303883   6.0303883   6.0303883   6.0303883
   6.0303883   6.0303883   6.0303883   6.0303883   6.0303883   6.0303883
   6.3406787   6.3406787   6.3406787   6.3406787   6.3406787   6.3406787
   6.3406787   6.3406787   6.3406787   6.3406787   6.3406787   6.3406787
   7.5771551   7.5771551   7.5771551   7.5771551   7.5771551   7.5771551
   7.5771551   7.5771551   7.5771551   7.5771551   7.5771551   7.5771551
   6.0303394   6.0303394   6.0303394   6.0303394   6.0303394   6.0303394
   6.0303394   6.0303394   6.0303394   6.0303394   6.0303394   6.0303394
   7.5771632   7.5771632   7.5771632   7.5771632   7.5771632   7.5771632
   7.5771632   7.5771632   7.5771632   7.5771632   7.5771632   7.5771632
 TTTTTTTTTTTTTTTTTTTTTTTTTTTTTT MOQGAD      TELAPSE      222.81 TCPU      135.12
 TTTTTTTTTTTTTTTTTTTTTTTTTTTTTT SHELLXN     TELAPSE      251.36 TCPU      143.94
 TTTTTTTTTTTTTTTTTTTTTTTTTTTTTT MONMO3      TELAPSE      253.01 TCPU      145.59
 NUMERICALLY INTEGRATED DENSITY    635.9999077446
 TTTTTTTTTTTTTTTTTTTTTTTTTTTTTT NUMDFT      TELAPSE      254.67 TCPU      147.24
 CYC   4 ETOT(AU) -4.184983935298E+03 DETOT -3.44E-02 tst  8.04E-05 PX  1.52E-02
 TTTTTTTTTTTTTTTTTTTTTTTTTTTTTT DIIS        TELAPSE      256.72 TCPU      149.30
 DIIS TEST: 0.51110E-01 AT SCF   CYCLE   4 - DIIS ACTIVE - HISTORY:     4 CYCLES
 TTTTTTTTTTTTTTTTTTTTTTTTTTTTTT FDIK        TELAPSE      260.44 TCPU      151.53
 INSULATING STATE
 TOP OF VALENCE BANDS -    BAND    318; K    3; EIG -2.1526888E-01 AU
 TOP OF VALENCE BANDS -    BAND    318; K    1; EIG -2.1599544E-01 AU
 BOTTOM OF VIRTUAL BANDS - BAND    319; K    1; EIG -9.8288129E-03 AU
 INDIRECT ENERGY BAND GAP:   5.5903 eV
 TTTTTTTTTTTTTTTTTTTTTTTTTTTTTT PDIG        TELAPSE      260.65 TCPU      151.74
 CHARGE NORMALIZATION FACTOR   1.00000000
 TOTAL ATOMIC CHARGES:
   0.9005402   0.9005402   0.9005402   0.9005402   0.9005402   0.9005402
   0.9005402   0.9005402   0.9005402   0.9005402   0.9005402   0.9005402
   0.9005646   0.9005646   0.9005646   0.9005646   0.9005646   0.9005646
   0.9005646   0.9005646   0.9005646   0.9005646   0.9005646   0.9005646
   0.8609457   0.8609457   0.8609457   0.8609457   0.8609457   0.8609457
   0.8609457   0.8609457   0.8609457   0.8609457   0.8609457   0.8609457
   0.8760306   0.8760306   0.8760306   0.8760306   0.8760306   0.8760306
   0.8760306   0.8760306   0.8760306   0.8760306   0.8760306   0.8760306
   0.8609292   0.8609292   0.8609292   0.8609292   0.8609292   0.8609292
   0.8609292   0.8609292   0.8609292   0.8609292   0.8609292   0.8609292
  18.6616623  18.6616623  18.6616623  18.6616623  18.6616623  18.6616623
   5.6889573   5.6889573   5.6889573   5.6889573   5.6889573   5.6889573
   5.6889573   5.6889573   5.6889573   5.6889573   5.6889573   5.6889573
   6.0332642   6.0332642   6.0332642   6.0332642   6.0332642   6.0332642
   6.0332642   6.0332642   6.0332642   6.0332642   6.0332642   6.0332642
   6.3344299   6.3344299   6.3344299   6.3344299   6.3344299   6.3344299
   6.3344299   6.3344299   6.3344299   6.3344299   6.3344299   6.3344299
   7.5901626   7.5901626   7.5901626   7.5901626   7.5901626   7.5901626
   7.5901626   7.5901626   7.5901626   7.5901626   7.5901626   7.5901626
   6.0331698   6.0331698   6.0331698   6.0331698   6.0331698   6.0331698
   6.0331698   6.0331698   6.0331698   6.0331698   6.0331698   6.0331698
   7.5901746   7.5901746   7.5901746   7.5901746   7.5901746   7.5901746
   7.5901746   7.5901746   7.5901746   7.5901746   7.5901746   7.5901746
 TTTTTTTTTTTTTTTTTTTTTTTTTTTTTT MOQGAD      TELAPSE      260.66 TCPU      151.75
 TTTTTTTTTTTTTTTTTTTTTTTTTTTTTT SHELLXN     TELAPSE      291.28 TCPU      160.49
 TTTTTTTTTTTTTTTTTTTTTTTTTTTTTT MONMO3      TELAPSE      295.78 TCPU      164.99
 NUMERICALLY INTEGRATED DENSITY    635.9999077981
 TTTTTTTTTTTTTTTTTTTTTTTTTTTTTT NUMDFT      TELAPSE      297.35 TCPU      166.56
 CYC   5 ETOT(AU) -4.184986114099E+03 DETOT -2.18E-03 tst  7.48E-06 PX  5.50E-03
 TTTTTTTTTTTTTTTTTTTTTTTTTTTTTT DIIS        TELAPSE      298.16 TCPU      167.37
 DIIS TEST: 0.38447E-02 AT SCF   CYCLE   5 - DIIS ACTIVE - HISTORY:     5 CYCLES
 TTTTTTTTTTTTTTTTTTTTTTTTTTTTTT FDIK        TELAPSE      301.82 TCPU      169.50
 INSULATING STATE
 TOP OF VALENCE BANDS -    BAND    318; K    3; EIG -2.1562572E-01 AU
 TOP OF VALENCE BANDS -    BAND    318; K    1; EIG -2.1635242E-01 AU
 BOTTOM OF VIRTUAL BANDS - BAND    319; K    1; EIG -9.6024521E-03 AU
 INDIRECT ENERGY BAND GAP:   5.6062 eV
 TTTTTTTTTTTTTTTTTTTTTTTTTTTTTT PDIG        TELAPSE      302.03 TCPU      169.71
 CHARGE NORMALIZATION FACTOR   1.00000000
 TOTAL ATOMIC CHARGES:
   0.9006248   0.9006248   0.9006248   0.9006248   0.9006248   0.9006248
   0.9006248   0.9006248   0.9006248   0.9006248   0.9006248   0.9006248
   0.9006447   0.9006447   0.9006447   0.9006447   0.9006447   0.9006447
   0.9006447   0.9006447   0.9006447   0.9006447   0.9006447   0.9006447
   0.8613733   0.8613733   0.8613733   0.8613733   0.8613733   0.8613733
   0.8613733   0.8613733   0.8613733   0.8613733   0.8613733   0.8613733
   0.8753694   0.8753694   0.8753694   0.8753694   0.8753694   0.8753694
   0.8753694   0.8753694   0.8753694   0.8753694   0.8753694   0.8753694
   0.8613746   0.8613746   0.8613746   0.8613746   0.8613746   0.8613746
   0.8613746   0.8613746   0.8613746   0.8613746   0.8613746   0.8613746
  18.6557162  18.6557162  18.6557162  18.6557162  18.6557162  18.6557162
   5.6977821   5.6977821   5.6977821   5.6977821   5.6977821   5.6977821
   5.6977821   5.6977821   5.6977821   5.6977821   5.6977821   5.6977821
   6.0311597   6.0311597   6.0311597   6.0311597   6.0311597   6.0311597
   6.0311597   6.0311597   6.0311597   6.0311597   6.0311597   6.0311597
   6.3324261   6.3324261   6.3324261   6.3324261   6.3324261   6.3324261
   6.3324261   6.3324261   6.3324261   6.3324261   6.3324261   6.3324261
   7.5901294   7.5901294   7.5901294   7.5901294   7.5901294   7.5901294
   7.5901294   7.5901294   7.5901294   7.5901294   7.5901294   7.5901294
   6.0311420   6.0311420   6.0311420   6.0311420   6.0311420   6.0311420
   6.0311420   6.0311420   6.0311420   6.0311420   6.0311420   6.0311420
   7.5901156   7.5901156   7.5901156   7.5901156   7.5901156   7.5901156
   7.5901156   7.5901156   7.5901156   7.5901156   7.5901156   7.5901156
 TTTTTTTTTTTTTTTTTTTTTTTTTTTTTT MOQGAD      TELAPSE      302.04 TCPU      169.72
 TTTTTTTTTTTTTTTTTTTTTTTTTTTTTT SHELLXN     TELAPSE      318.25 TCPU      178.55
 TTTTTTTTTTTTTTTTTTTTTTTTTTTTTT MONMO3      TELAPSE      321.15 TCPU      181.44
 NUMERICALLY INTEGRATED DENSITY    635.9999078768
 TTTTTTTTTTTTTTTTTTTTTTTTTTTTTT NUMDFT      TELAPSE      322.80 TCPU      183.09
 CYC   6 ETOT(AU) -4.184986303309E+03 DETOT -1.89E-04 tst  7.28E-07 PX  3.39E-03
 TTTTTTTTTTTTTTTTTTTTTTTTTTTTTT DIIS        TELAPSE      333.85 TCPU      194.15
 DIIS TEST: 0.11548E-02 AT SCF   CYCLE   6 - DIIS ACTIVE - HISTORY:     6 CYCLES
 TTTTTTTTTTTTTTTTTTTTTTTTTTTTTT FDIK        TELAPSE      338.12 TCPU      196.99
 INSULATING STATE
 TOP OF VALENCE BANDS -    BAND    318; K    3; EIG -2.1548552E-01 AU
 TOP OF VALENCE BANDS -    BAND    318; K    1; EIG -2.1621205E-01 AU
 BOTTOM OF VIRTUAL BANDS - BAND    319; K    1; EIG -9.5385721E-03 AU
 INDIRECT ENERGY BAND GAP:   5.6041 eV
 TTTTTTTTTTTTTTTTTTTTTTTTTTTTTT PDIG        TELAPSE      338.34 TCPU      197.21
 CHARGE NORMALIZATION FACTOR   1.00000000
 TOTAL ATOMIC CHARGES:
   0.9005585   0.9005585   0.9005585   0.9005585   0.9005585   0.9005585
   0.9005585   0.9005585   0.9005585   0.9005585   0.9005585   0.9005585
   0.9005676   0.9005676   0.9005676   0.9005676   0.9005676   0.9005676
   0.9005676   0.9005676   0.9005676   0.9005676   0.9005676   0.9005676
   0.8611804   0.8611804   0.8611804   0.8611804   0.8611804   0.8611804
   0.8611804   0.8611804   0.8611804   0.8611804   0.8611804   0.8611804
   0.8754650   0.8754650   0.8754650   0.8754650   0.8754650   0.8754650
   0.8754650   0.8754650   0.8754650   0.8754650   0.8754650   0.8754650
   0.8611848   0.8611848   0.8611848   0.8611848   0.8611848   0.8611848
   0.8611848   0.8611848   0.8611848   0.8611848   0.8611848   0.8611848
  18.6581755  18.6581755  18.6581755  18.6581755  18.6581755  18.6581755
   5.6942721   5.6942721   5.6942721   5.6942721   5.6942721   5.6942721
   5.6942721   5.6942721   5.6942721   5.6942721   5.6942721   5.6942721
   6.0327326   6.0327326   6.0327326   6.0327326   6.0327326   6.0327326
   6.0327326   6.0327326   6.0327326   6.0327326   6.0327326   6.0327326
   6.3339597   6.3339597   6.3339597   6.3339597   6.3339597   6.3339597
   6.3339597   6.3339597   6.3339597   6.3339597   6.3339597   6.3339597
   7.5891505   7.5891505   7.5891505   7.5891505   7.5891505   7.5891505
   7.5891505   7.5891505   7.5891505   7.5891505   7.5891505   7.5891505
   6.0327112   6.0327112   6.0327112   6.0327112   6.0327112   6.0327112
   6.0327112   6.0327112   6.0327112   6.0327112   6.0327112   6.0327112
   7.5891298   7.5891298   7.5891298   7.5891298   7.5891298   7.5891298
   7.5891298   7.5891298   7.5891298   7.5891298   7.5891298   7.5891298
 TTTTTTTTTTTTTTTTTTTTTTTTTTTTTT MOQGAD      TELAPSE      338.36 TCPU      197.23
 TTTTTTTTTTTTTTTTTTTTTTTTTTTTTT SHELLXN     TELAPSE      368.27 TCPU      206.05
 TTTTTTTTTTTTTTTTTTTTTTTTTTTTTT MONMO3      TELAPSE      371.36 TCPU      209.15
 NUMERICALLY INTEGRATED DENSITY    635.9999078113
 TTTTTTTTTTTTTTTTTTTTTTTTTTTTTT NUMDFT      TELAPSE      372.94 TCPU      210.72
 CYC   7 ETOT(AU) -4.184986370443E+03 DETOT -6.71E-05 tst  1.19E-07 PX  8.46E-04
 TTTTTTTTTTTTTTTTTTTTTTTTTTTTTT DIIS        TELAPSE      374.80 TCPU      212.59
 DIIS TEST: 0.12310E-03 AT SCF   CYCLE   7 - DIIS ACTIVE - HISTORY:     7 CYCLES
 TTTTTTTTTTTTTTTTTTTTTTTTTTTTTT FDIK        TELAPSE      382.46 TCPU      218.55
 INSULATING STATE
 TOP OF VALENCE BANDS -    BAND    318; K    3; EIG -2.1548929E-01 AU
 TOP OF VALENCE BANDS -    BAND    318; K    1; EIG -2.1621556E-01 AU
 BOTTOM OF VIRTUAL BANDS - BAND    319; K    1; EIG -9.6243501E-03 AU
 INDIRECT ENERGY BAND GAP:   5.6019 eV
 TTTTTTTTTTTTTTTTTTTTTTTTTTTTTT PDIG        TELAPSE      382.68 TCPU      218.76
 CHARGE NORMALIZATION FACTOR   1.00000000
 TOTAL ATOMIC CHARGES:
   0.9006182   0.9006182   0.9006182   0.9006182   0.9006182   0.9006182
   0.9006182   0.9006182   0.9006182   0.9006182   0.9006182   0.9006182
   0.9006165   0.9006165   0.9006165   0.9006165   0.9006165   0.9006165
   0.9006165   0.9006165   0.9006165   0.9006165   0.9006165   0.9006165
   0.8610953   0.8610953   0.8610953   0.8610953   0.8610953   0.8610953
   0.8610953   0.8610953   0.8610953   0.8610953   0.8610953   0.8610953
   0.8753548   0.8753548   0.8753548   0.8753548   0.8753548   0.8753548
   0.8753548   0.8753548   0.8753548   0.8753548   0.8753548   0.8753548
   0.8611039   0.8611039   0.8611039   0.8611039   0.8611039   0.8611039
   0.8611039   0.8611039   0.8611039   0.8611039   0.8611039   0.8611039
  18.6580589  18.6580589  18.6580589  18.6580589  18.6580589  18.6580589
   5.6945085   5.6945085   5.6945085   5.6945085   5.6945085   5.6945085
   5.6945085   5.6945085   5.6945085   5.6945085   5.6945085   5.6945085
   6.0320217   6.0320217   6.0320217   6.0320217   6.0320217   6.0320217
   6.0320217   6.0320217   6.0320217   6.0320217   6.0320217   6.0320217
   6.3339864   6.3339864   6.3339864   6.3339864   6.3339864   6.3339864
   6.3339864   6.3339864   6.3339864   6.3339864   6.3339864   6.3339864
   7.5898181   7.5898181   7.5898181   7.5898181   7.5898181   7.5898181
   7.5898181   7.5898181   7.5898181   7.5898181   7.5898181   7.5898181
   6.0320384   6.0320384   6.0320384   6.0320384   6.0320384   6.0320384
   6.0320384   6.0320384   6.0320384   6.0320384   6.0320384   6.0320384
   7.5898088   7.5898088   7.5898088   7.5898088   7.5898088   7.5898088
   7.5898088   7.5898088   7.5898088   7.5898088   7.5898088   7.5898088
 TTTTTTTTTTTTTTTTTTTTTTTTTTTTTT MOQGAD      TELAPSE      382.69 TCPU      218.78
 TTTTTTTTTTTTTTTTTTTTTTTTTTTTTT SHELLXN     TELAPSE      403.98 TCPU      227.60
 TTTTTTTTTTTTTTTTTTTTTTTTTTTTTT MONMO3      TELAPSE      407.00 TCPU      230.62
 NUMERICALLY INTEGRATED DENSITY    635.9999078148
 TTTTTTTTTTTTTTTTTTTTTTTTTTTTTT NUMDFT      TELAPSE      408.59 TCPU      232.21
 CYC   8 ETOT(AU) -4.184986375382E+03 DETOT -4.94E-06 tst  2.11E-08 PX  2.91E-04
 TTTTTTTTTTTTTTTTTTTTTTTTTTTTTT DIIS        TELAPSE      414.14 TCPU      237.76
 DIIS TEST: 0.16616E-04 AT SCF   CYCLE   8 - DIIS ACTIVE - HISTORY:     8 CYCLES
 TTTTTTTTTTTTTTTTTTTTTTTTTTTTTT FDIK        TELAPSE      421.03 TCPU      243.21
 INSULATING STATE
 TOP OF VALENCE BANDS -    BAND    318; K    3; EIG -2.1551410E-01 AU
 TOP OF VALENCE BANDS -    BAND    318; K    1; EIG -2.1624073E-01 AU
 BOTTOM OF VIRTUAL BANDS - BAND    319; K    1; EIG -9.5831452E-03 AU
 INDIRECT ENERGY BAND GAP:   5.6037 eV
 TTTTTTTTTTTTTTTTTTTTTTTTTTTTTT PDIG        TELAPSE      421.25 TCPU      243.43
 CHARGE NORMALIZATION FACTOR   1.00000000
 TOTAL ATOMIC CHARGES:
   0.9005654   0.9005654   0.9005654   0.9005654   0.9005654   0.9005654
   0.9005654   0.9005654   0.9005654   0.9005654   0.9005654   0.9005654
   0.9005640   0.9005640   0.9005640   0.9005640   0.9005640   0.9005640
   0.9005640   0.9005640   0.9005640   0.9005640   0.9005640   0.9005640
   0.8611457   0.8611457   0.8611457   0.8611457   0.8611457   0.8611457
   0.8611457   0.8611457   0.8611457   0.8611457   0.8611457   0.8611457
   0.8754507   0.8754507   0.8754507   0.8754507   0.8754507   0.8754507
   0.8754507   0.8754507   0.8754507   0.8754507   0.8754507   0.8754507
   0.8611552   0.8611552   0.8611552   0.8611552   0.8611552   0.8611552
   0.8611552   0.8611552   0.8611552   0.8611552   0.8611552   0.8611552
  18.6578466  18.6578466  18.6578466  18.6578466  18.6578466  18.6578466
   5.6945807   5.6945807   5.6945807   5.6945807   5.6945807   5.6945807
   5.6945807   5.6945807   5.6945807   5.6945807   5.6945807   5.6945807
   6.0323553   6.0323553   6.0323553   6.0323553   6.0323553   6.0323553
   6.0323553   6.0323553   6.0323553   6.0323553   6.0323553   6.0323553
   6.3337357   6.3337357   6.3337357   6.3337357   6.3337357   6.3337357
   6.3337357   6.3337357   6.3337357   6.3337357   6.3337357   6.3337357
   7.5895803   7.5895803   7.5895803   7.5895803   7.5895803   7.5895803
   7.5895803   7.5895803   7.5895803   7.5895803   7.5895803   7.5895803
   6.0323713   6.0323713   6.0323713   6.0323713   6.0323713   6.0323713
   6.0323713   6.0323713   6.0323713   6.0323713   6.0323713   6.0323713
   7.5895725   7.5895725   7.5895725   7.5895725   7.5895725   7.5895725
   7.5895725   7.5895725   7.5895725   7.5895725   7.5895725   7.5895725
 TTTTTTTTTTTTTTTTTTTTTTTTTTTTTT MOQGAD      TELAPSE      421.27 TCPU      243.45
 TTTTTTTTTTTTTTTTTTTTTTTTTTTTTT SHELLXN     TELAPSE      449.50 TCPU      252.24
 TTTTTTTTTTTTTTTTTTTTTTTTTTTTTT MONMO3      TELAPSE      450.61 TCPU      253.35
 NUMERICALLY INTEGRATED DENSITY    635.9999078173
 TTTTTTTTTTTTTTTTTTTTTTTTTTTTTT NUMDFT      TELAPSE      452.19 TCPU      254.93
 CYC   9 ETOT(AU) -4.184986375658E+03 DETOT -2.76E-07 tst  3.83E-09 PX  1.58E-04
 TTTTTTTTTTTTTTTTTTTTTTTTTTTTTT DIIS        TELAPSE      454.15 TCPU      256.88
 DIIS TEST: 0.34704E-05 AT SCF   CYCLE   9 - DIIS ACTIVE - HISTORY:     9 CYCLES
 TTTTTTTTTTTTTTTTTTTTTTTTTTTTTT FDIK        TELAPSE      458.85 TCPU      259.97
 INSULATING STATE
 TOP OF VALENCE BANDS -    BAND    318; K    3; EIG -2.1549592E-01 AU
 TOP OF VALENCE BANDS -    BAND    318; K    1; EIG -2.1622237E-01 AU
 BOTTOM OF VIRTUAL BANDS - BAND    319; K    1; EIG -9.5913014E-03 AU
 INDIRECT ENERGY BAND GAP:   5.6030 eV
 TTTTTTTTTTTTTTTTTTTTTTTTTTTTTT PDIG        TELAPSE      459.06 TCPU      260.18
 CHARGE NORMALIZATION FACTOR   1.00000000
 TOTAL ATOMIC CHARGES:
   0.9005908   0.9005908   0.9005908   0.9005908   0.9005908   0.9005908
   0.9005908   0.9005908   0.9005908   0.9005908   0.9005908   0.9005908
   0.9005894   0.9005894   0.9005894   0.9005894   0.9005894   0.9005894
   0.9005894   0.9005894   0.9005894   0.9005894   0.9005894   0.9005894
   0.8611342   0.8611342   0.8611342   0.8611342   0.8611342   0.8611342
   0.8611342   0.8611342   0.8611342   0.8611342   0.8611342   0.8611342
   0.8754115   0.8754115   0.8754115   0.8754115   0.8754115   0.8754115
   0.8754115   0.8754115   0.8754115   0.8754115   0.8754115   0.8754115
   0.8611443   0.8611443   0.8611443   0.8611443   0.8611443   0.8611443
   0.8611443   0.8611443   0.8611443   0.8611443   0.8611443   0.8611443
  18.6579091  18.6579091  18.6579091  18.6579091  18.6579091  18.6579091
   5.6945239   5.6945239   5.6945239   5.6945239   5.6945239   5.6945239
   5.6945239   5.6945239   5.6945239   5.6945239   5.6945239   5.6945239
   6.0322399   6.0322399   6.0322399   6.0322399   6.0322399   6.0322399
   6.0322399   6.0322399   6.0322399   6.0322399   6.0322399   6.0322399
   6.3338571   6.3338571   6.3338571   6.3338571   6.3338571   6.3338571
   6.3338571   6.3338571   6.3338571   6.3338571   6.3338571   6.3338571
   7.5896574   7.5896574   7.5896574   7.5896574   7.5896574   7.5896574
   7.5896574   7.5896574   7.5896574   7.5896574   7.5896574   7.5896574
   6.0322545   6.0322545   6.0322545   6.0322545   6.0322545   6.0322545
   6.0322545   6.0322545   6.0322545   6.0322545   6.0322545   6.0322545
   7.5896425   7.5896425   7.5896425   7.5896425   7.5896425   7.5896425
   7.5896425   7.5896425   7.5896425   7.5896425   7.5896425   7.5896425
 TTTTTTTTTTTTTTTTTTTTTTTTTTTTTT MOQGAD      TELAPSE      459.07 TCPU      260.19
 TTTTTTTTTTTTTTTTTTTTTTTTTTTTTT SHELLXN     TELAPSE      486.32 TCPU      268.88
 TTTTTTTTTTTTTTTTTTTTTTTTTTTTTT MONMO3      TELAPSE      490.20 TCPU      272.76
 NUMERICALLY INTEGRATED DENSITY    635.9999078164
 TTTTTTTTTTTTTTTTTTTTTTTTTTTTTT NUMDFT      TELAPSE      491.85 TCPU      274.41
 CYC  10 ETOT(AU) -4.184986376070E+03 DETOT -4.12E-07 tst  3.85E-10 PX  2.72E-05
 TTTTTTTTTTTTTTTTTTTTTTTTTTTTTT DIIS        TELAPSE      501.30 TCPU      283.85
 DIIS TEST: 0.17450E-06 AT SCF   CYCLE  10 - DIIS ACTIVE - HISTORY:    10 CYCLES
 TTTTTTTTTTTTTTTTTTTTTTTTTTTTTT FDIK        TELAPSE      507.72 TCPU      284.31
 INSULATING STATE
 TOP OF VALENCE BANDS -    BAND    318; K    3; EIG -2.1550211E-01 AU
 TOP OF VALENCE BANDS -    BAND    318; K    1; EIG -2.1622859E-01 AU
 BOTTOM OF VIRTUAL BANDS - BAND    319; K    1; EIG -9.5945434E-03 AU
 INDIRECT ENERGY BAND GAP:   5.6030 eV
 TTTTTTTTTTTTTTTTTTTTTTTTTTTTTT PDIG        TELAPSE      507.93 TCPU      284.52
 CHARGE NORMALIZATION FACTOR   1.00000000
 TOTAL ATOMIC CHARGES:
   0.9005841   0.9005841   0.9005841   0.9005841   0.9005841   0.9005841
   0.9005841   0.9005841   0.9005841   0.9005841   0.9005841   0.9005841
   0.9005824   0.9005824   0.9005824   0.9005824   0.9005824   0.9005824
   0.9005824   0.9005824   0.9005824   0.9005824   0.9005824   0.9005824
   0.8611343   0.8611343   0.8611343   0.8611343   0.8611343   0.8611343
   0.8611343   0.8611343   0.8611343   0.8611343   0.8611343   0.8611343
   0.8754164   0.8754164   0.8754164   0.8754164   0.8754164   0.8754164
   0.8754164   0.8754164   0.8754164   0.8754164   0.8754164   0.8754164
   0.8611447   0.8611447   0.8611447   0.8611447   0.8611447   0.8611447
   0.8611447   0.8611447   0.8611447   0.8611447   0.8611447   0.8611447
  18.6579116  18.6579116  18.6579116  18.6579116  18.6579116  18.6579116
   5.6945480   5.6945480   5.6945480   5.6945480   5.6945480   5.6945480
   5.6945480   5.6945480   5.6945480   5.6945480   5.6945480   5.6945480
   6.0322481   6.0322481   6.0322481   6.0322481   6.0322481   6.0322481
   6.0322481   6.0322481   6.0322481   6.0322481   6.0322481   6.0322481
   6.3338294   6.3338294   6.3338294   6.3338294   6.3338294   6.3338294
   6.3338294   6.3338294   6.3338294   6.3338294   6.3338294   6.3338294
   7.5896517   7.5896517   7.5896517   7.5896517   7.5896517   7.5896517
   7.5896517   7.5896517   7.5896517   7.5896517   7.5896517   7.5896517
   6.0322651   6.0322651   6.0322651   6.0322651   6.0322651   6.0322651
   6.0322651   6.0322651   6.0322651   6.0322651   6.0322651   6.0322651
   7.5896400   7.5896400   7.5896400   7.5896400   7.5896400   7.5896400
   7.5896400   7.5896400   7.5896400   7.5896400   7.5896400   7.5896400
 TTTTTTTTTTTTTTTTTTTTTTTTTTTTTT MOQGAD      TELAPSE      507.94 TCPU      284.53
 TTTTTTTTTTTTTTTTTTTTTTTTTTTTTT SHELLXN     TELAPSE      537.63 TCPU      293.33
 TTTTTTTTTTTTTTTTTTTTTTTTTTTTTT MONMO3      TELAPSE      541.17 TCPU      296.87
 NUMERICALLY INTEGRATED DENSITY    635.9999078166
 TTTTTTTTTTTTTTTTTTTTTTTTTTTTTT NUMDFT      TELAPSE      542.75 TCPU      298.44
 CYC  11 ETOT(AU) -4.184986376129E+03 DETOT -5.90E-08 tst  1.07E-11 PX  2.42E-05
 TTTTTTTTTTTTTTTTTTTTTTTTTTTTTT DIIS        TELAPSE      544.60 TCPU      300.30
 DIIS TEST: 0.17021E-07 AT SCF   CYCLE  11 - DIIS ACTIVE - HISTORY:    11 CYCLES
 TTTTTTTTTTTTTTTTTTTTTTTTTTTTTT FDIK        TELAPSE      549.75 TCPU      303.64
 INSULATING STATE
 TOP OF VALENCE BANDS -    BAND    318; K    3; EIG -2.1550069E-01 AU
 TOP OF VALENCE BANDS -    BAND    318; K    1; EIG -2.1622717E-01 AU
 BOTTOM OF VIRTUAL BANDS - BAND    319; K    1; EIG -9.5933121E-03 AU
 INDIRECT ENERGY BAND GAP:   5.6030 eV
 TTTTTTTTTTTTTTTTTTTTTTTTTTTTTT PDIG        TELAPSE      549.96 TCPU      303.85
 CHARGE NORMALIZATION FACTOR   1.00000000
 TOTAL ATOMIC CHARGES:
   0.9005864   0.9005864   0.9005864   0.9005864   0.9005864   0.9005864
   0.9005864   0.9005864   0.9005864   0.9005864   0.9005864   0.9005864
   0.9005845   0.9005845   0.9005845   0.9005845   0.9005845   0.9005845
   0.9005845   0.9005845   0.9005845   0.9005845   0.9005845   0.9005845
   0.8611333   0.8611333   0.8611333   0.8611333   0.8611333   0.8611333
   0.8611333   0.8611333   0.8611333   0.8611333   0.8611333   0.8611333
   0.8754166   0.8754166   0.8754166   0.8754166   0.8754166   0.8754166
   0.8754166   0.8754166   0.8754166   0.8754166   0.8754166   0.8754166
   0.8611439   0.8611439   0.8611439   0.8611439   0.8611439   0.8611439
   0.8611439   0.8611439   0.8611439   0.8611439   0.8611439   0.8611439
  18.6579079  18.6579079  18.6579079  18.6579079  18.6579079  18.6579079
   5.6945402   5.6945402   5.6945402   5.6945402   5.6945402   5.6945402
   5.6945402   5.6945402   5.6945402   5.6945402   5.6945402   5.6945402
   6.0322474   6.0322474   6.0322474   6.0322474   6.0322474   6.0322474
   6.0322474   6.0322474   6.0322474   6.0322474   6.0322474   6.0322474
   6.3338356   6.3338356   6.3338356   6.3338356   6.3338356   6.3338356
   6.3338356   6.3338356   6.3338356   6.3338356   6.3338356   6.3338356
   7.5896547   7.5896547   7.5896547   7.5896547   7.5896547   7.5896547
   7.5896547   7.5896547   7.5896547   7.5896547   7.5896547   7.5896547
   6.0322640   6.0322640   6.0322640   6.0322640   6.0322640   6.0322640
   6.0322640   6.0322640   6.0322640   6.0322640   6.0322640   6.0322640
   7.5896393   7.5896393   7.5896393   7.5896393   7.5896393   7.5896393
   7.5896393   7.5896393   7.5896393   7.5896393   7.5896393   7.5896393
 TTTTTTTTTTTTTTTTTTTTTTTTTTTTTT MOQGAD      TELAPSE      549.97 TCPU      303.86
 TTTTTTTTTTTTTTTTTTTTTTTTTTTTTT SHELLXN     TELAPSE      575.36 TCPU      312.66
 TTTTTTTTTTTTTTTTTTTTTTTTTTTTTT MONMO3      TELAPSE      581.03 TCPU      318.34
 NUMERICALLY INTEGRATED DENSITY    635.9999078165
 TTTTTTTTTTTTTTTTTTTTTTTTTTTTTT NUMDFT      TELAPSE      582.65 TCPU      319.96
 CYC  12 ETOT(AU) -4.184986376088E+03 DETOT  4.08E-08 tst  1.34E-12 PX  7.14E-06
 TTTTTTTTTTTTTTTTTTTTTTTTTTTTTT DIIS        TELAPSE      585.05 TCPU      322.35
 DIIS TEST: 0.85588E-09 AT SCF   CYCLE  12 - DIIS ACTIVE - HISTORY:    12 CYCLES
 TTTTTTTTTTTTTTTTTTTTTTTTTTTTTT FDIK        TELAPSE      589.25 TCPU      324.84
 INSULATING STATE
 TOP OF VALENCE BANDS -    BAND    318; K    3; EIG -2.1550084E-01 AU
 TOP OF VALENCE BANDS -    BAND    318; K    1; EIG -2.1622732E-01 AU
 BOTTOM OF VIRTUAL BANDS - BAND    319; K    1; EIG -9.5934970E-03 AU
 INDIRECT ENERGY BAND GAP:   5.6030 eV
 TTTTTTTTTTTTTTTTTTTTTTTTTTTTTT PDIG        TELAPSE      589.46 TCPU      325.06
 CHARGE NORMALIZATION FACTOR   1.00000000
 TOTAL ATOMIC CHARGES:
   0.9005859   0.9005859   0.9005859   0.9005859   0.9005859   0.9005859
   0.9005859   0.9005859   0.9005859   0.9005859   0.9005859   0.9005859
   0.9005838   0.9005838   0.9005838   0.9005838   0.9005838   0.9005838
   0.9005838   0.9005838   0.9005838   0.9005838   0.9005838   0.9005838
   0.8611341   0.8611341   0.8611341   0.8611341   0.8611341   0.8611341
   0.8611341   0.8611341   0.8611341   0.8611341   0.8611341   0.8611341
   0.8754160   0.8754160   0.8754160   0.8754160   0.8754160   0.8754160
   0.8754160   0.8754160   0.8754160   0.8754160   0.8754160   0.8754160
   0.8611446   0.8611446   0.8611446   0.8611446   0.8611446   0.8611446
   0.8611446   0.8611446   0.8611446   0.8611446   0.8611446   0.8611446
  18.6579085  18.6579085  18.6579085  18.6579085  18.6579085  18.6579085
   5.6945410   5.6945410   5.6945410   5.6945410   5.6945410   5.6945410
   5.6945410   5.6945410   5.6945410   5.6945410   5.6945410   5.6945410
   6.0322472   6.0322472   6.0322472   6.0322472   6.0322472   6.0322472
   6.0322472   6.0322472   6.0322472   6.0322472   6.0322472   6.0322472
   6.3338347   6.3338347   6.3338347   6.3338347   6.3338347   6.3338347
   6.3338347   6.3338347   6.3338347   6.3338347   6.3338347   6.3338347
   7.5896523   7.5896523   7.5896523   7.5896523   7.5896523   7.5896523
   7.5896523   7.5896523   7.5896523   7.5896523   7.5896523   7.5896523
   6.0322647   6.0322647   6.0322647   6.0322647   6.0322647   6.0322647
   6.0322647   6.0322647   6.0322647   6.0322647   6.0322647   6.0322647
   7.5896414   7.5896414   7.5896414   7.5896414   7.5896414   7.5896414
   7.5896414   7.5896414   7.5896414   7.5896414   7.5896414   7.5896414
 TTTTTTTTTTTTTTTTTTTTTTTTTTTTTT MOQGAD      TELAPSE      589.48 TCPU      325.07
 TTTTTTTTTTTTTTTTTTTTTTTTTTTTTT SHELLXN     TELAPSE      613.15 TCPU      333.87
 TTTTTTTTTTTTTTTTTTTTTTTTTTTTTT MONMO3      TELAPSE      614.16 TCPU      334.88
 NUMERICALLY INTEGRATED DENSITY    635.9999078165
 TTTTTTTTTTTTTTTTTTTTTTTTTTTTTT NUMDFT      TELAPSE      615.81 TCPU      336.53
 CYC  13 ETOT(AU) -4.184986376104E+03 DETOT -1.56E-08 tst  9.35E-14 PX  8.34E-07
 TTTTTTTTTTTTTTTTTTTTTTTTTTTTTT DIIS        TELAPSE      623.82 TCPU      344.54
 DIIS TEST: 0.52491E-09 AT SCF   CYCLE  13 - DIIS ACTIVE - HISTORY:    13 CYCLES
 TTTTTTTTTTTTTTTTTTTTTTTTTTTTTT FDIK        TELAPSE      627.22 TCPU      345.41
 INSULATING STATE
 TOP OF VALENCE BANDS -    BAND    318; K    3; EIG -2.1550084E-01 AU
 TOP OF VALENCE BANDS -    BAND    318; K    1; EIG -2.1622732E-01 AU
 BOTTOM OF VIRTUAL BANDS - BAND    319; K    1; EIG -9.5934871E-03 AU
 INDIRECT ENERGY BAND GAP:   5.6030 eV
 TTTTTTTTTTTTTTTTTTTTTTTTTTTTTT PDIG        TELAPSE      627.43 TCPU      345.61
 CHARGE NORMALIZATION FACTOR   1.00000000
 TOTAL ATOMIC CHARGES:
   0.9005859   0.9005859   0.9005859   0.9005859   0.9005859   0.9005859
   0.9005859   0.9005859   0.9005859   0.9005859   0.9005859   0.9005859
   0.9005840   0.9005840   0.9005840   0.9005840   0.9005840   0.9005840
   0.9005840   0.9005840   0.9005840   0.9005840   0.9005840   0.9005840
   0.8611339   0.8611339   0.8611339   0.8611339   0.8611339   0.8611339
   0.8611339   0.8611339   0.8611339   0.8611339   0.8611339   0.8611339
   0.8754162   0.8754162   0.8754162   0.8754162   0.8754162   0.8754162
   0.8754162   0.8754162   0.8754162   0.8754162   0.8754162   0.8754162
   0.8611445   0.8611445   0.8611445   0.8611445   0.8611445   0.8611445
   0.8611445   0.8611445   0.8611445   0.8611445   0.8611445   0.8611445
  18.6579084  18.6579084  18.6579084  18.6579084  18.6579084  18.6579084
   5.6945411   5.6945411   5.6945411   5.6945411   5.6945411   5.6945411
   5.6945411   5.6945411   5.6945411   5.6945411   5.6945411   5.6945411
   6.0322477   6.0322477   6.0322477   6.0322477   6.0322477   6.0322477
   6.0322477   6.0322477   6.0322477   6.0322477   6.0322477   6.0322477
   6.3338348   6.3338348   6.3338348   6.3338348   6.3338348   6.3338348
   6.3338348   6.3338348   6.3338348   6.3338348   6.3338348   6.3338348
   7.5896542   7.5896542   7.5896542   7.5896542   7.5896542   7.5896542
   7.5896542   7.5896542   7.5896542   7.5896542   7.5896542   7.5896542
   6.0322642   6.0322642   6.0322642   6.0322642   6.0322642   6.0322642
   6.0322642   6.0322642   6.0322642   6.0322642   6.0322642   6.0322642
   7.5896395   7.5896395   7.5896395   7.5896395   7.5896395   7.5896395
   7.5896395   7.5896395   7.5896395   7.5896395   7.5896395   7.5896395
 TTTTTTTTTTTTTTTTTTTTTTTTTTTTTT MOQGAD      TELAPSE      627.44 TCPU      345.63
 TTTTTTTTTTTTTTTTTTTTTTTTTTTTTT SHELLXN     TELAPSE      642.59 TCPU      354.43
 TTTTTTTTTTTTTTTTTTTTTTTTTTTTTT MONMO3      TELAPSE      644.99 TCPU      356.83
 NUMERICALLY INTEGRATED DENSITY    635.9999078165
 TTTTTTTTTTTTTTTTTTTTTTTTTTTTTT NUMDFT      TELAPSE      646.57 TCPU      358.41
 CYC  14 ETOT(AU) -4.184986376102E+03 DETOT  1.56E-09 tst  6.46E-14 PX  2.56E-07
 TTTTTTTTTTTTTTTTTTTTTTTTTTTTTT DIIS        TELAPSE      664.85 TCPU      376.69
 DIIS TEST: 0.24047E-09 AT SCF   CYCLE  14 - DIIS ACTIVE - HISTORY:    14 CYCLES
 TTTTTTTTTTTTTTTTTTTTTTTTTTTTTT FDIK        TELAPSE      666.85 TCPU      378.37
 INSULATING STATE
 TOP OF VALENCE BANDS -    BAND    318; K    3; EIG -2.1550083E-01 AU
 TOP OF VALENCE BANDS -    BAND    318; K    1; EIG -2.1622731E-01 AU
 BOTTOM OF VIRTUAL BANDS - BAND    319; K    1; EIG -9.5934754E-03 AU
 INDIRECT ENERGY BAND GAP:   5.6030 eV
 TTTTTTTTTTTTTTTTTTTTTTTTTTTTTT PDIG        TELAPSE      667.06 TCPU      378.58
 CHARGE NORMALIZATION FACTOR   1.00000000
 TOTAL ATOMIC CHARGES:
   0.9005859   0.9005859   0.9005859   0.9005859   0.9005859   0.9005859
   0.9005859   0.9005859   0.9005859   0.9005859   0.9005859   0.9005859
   0.9005840   0.9005840   0.9005840   0.9005840   0.9005840   0.9005840
   0.9005840   0.9005840   0.9005840   0.9005840   0.9005840   0.9005840
   0.8611338   0.8611338   0.8611338   0.8611338   0.8611338   0.8611338
   0.8611338   0.8611338   0.8611338   0.8611338   0.8611338   0.8611338
   0.8754162   0.8754162   0.8754162   0.8754162   0.8754162   0.8754162
   0.8754162   0.8754162   0.8754162   0.8754162   0.8754162   0.8754162
   0.8611444   0.8611444   0.8611444   0.8611444   0.8611444   0.8611444
   0.8611444   0.8611444   0.8611444   0.8611444   0.8611444   0.8611444
  18.6579084  18.6579084  18.6579084  18.6579084  18.6579084  18.6579084
   5.6945411   5.6945411   5.6945411   5.6945411   5.6945411   5.6945411
   5.6945411   5.6945411   5.6945411   5.6945411   5.6945411   5.6945411
   6.0322474   6.0322474   6.0322474   6.0322474   6.0322474   6.0322474
   6.0322474   6.0322474   6.0322474   6.0322474   6.0322474   6.0322474
   6.3338348   6.3338348   6.3338348   6.3338348   6.3338348   6.3338348
   6.3338348   6.3338348   6.3338348   6.3338348   6.3338348   6.3338348
   7.5896535   7.5896535   7.5896535   7.5896535   7.5896535   7.5896535
   7.5896535   7.5896535   7.5896535   7.5896535   7.5896535   7.5896535
   6.0322644   6.0322644   6.0322644   6.0322644   6.0322644   6.0322644
   6.0322644   6.0322644   6.0322644   6.0322644   6.0322644   6.0322644
   7.5896403   7.5896403   7.5896403   7.5896403   7.5896403   7.5896403
   7.5896403   7.5896403   7.5896403   7.5896403   7.5896403   7.5896403
 TTTTTTTTTTTTTTTTTTTTTTTTTTTTTT MOQGAD      TELAPSE      667.07 TCPU      378.59
 TTTTTTTTTTTTTTTTTTTTTTTTTTTTTT SHELLXN     TELAPSE      675.87 TCPU      387.39
 +++ ENERGIES IN A.U. +++
 ::: EXT EL-POLE                                  -5.0166420471393E+03
 ::: EXT EL-SPHEROPOLE                             3.8941661437935E+01
 ::: BIELET ZONE E-E                               8.4981993210863E+03
 ::: TOTAL E-E                                     3.5204989353849E+03
 ::: TOTAL E-N + N-E                              -1.1988229294557E+04
 ::: TOTAL N-N                                     1.1666259172762E+03
 ::: KINETIC ENERGY                                3.5537696621579E+03
 ::: PSEUDO TOTAL   ENERGY                        -3.7473347797375E+03
 ::: VIRIAL COEFFICIENT                            9.7348824152290E-01
 TTTTTTTTTTTTTTTTTTTTTTTTTTTTTT MONMO3      TELAPSE      677.64 TCPU      389.16
 NUMERICALLY INTEGRATED DENSITY    635.9999078165
 TTTTTTTTTTTTTTTTTTTTTTTTTTTTTT NUMDFT      TELAPSE      679.21 TCPU      390.74
 CYC  15 ETOT(AU) -4.184986376101E+03 DETOT  8.89E-10 tst  1.44E-14 PX  2.56E-07

 == SCF ENDED - CONVERGENCE ON ENERGY      E(AU) -4.1849863761013E+03 CYCLES  15


 ENERGY EXPRESSION=HARTREE+FOCK EXCH*0.20000+(BECKE      EXCH)*0.80000+LYP        CORR


 TOTAL ENERGY(DFT)(AU)( 15) -4.1849863761013E+03 DE 8.9E-10 tester 1.4E-14
 TTTTTTTTTTTTTTTTTTTTTTTTTTTTTT EDFT        TELAPSE      679.22 TCPU      390.74

 *******************************************************************************
 *                             FORCE CALCULATION                               *
 *******************************************************************************

 TTTTTTTTTTTTTTTTTTTTTTTTTTTTTT NUMDFG      TELAPSE      693.03 TCPU      404.55
 INFORMATION **** EXCPOG **** EXCH. BIPO BUFFER LENGTH (WORDS) =    16000000
 WARNING **** EXCPOG **** EXCH. BIPO BUFFER TOO SMALL - TO AVOID I/O SET EXCHSIZE =     6707745
 WARNING **** GENPOG **** COULOMB BIPO BUFFER TOO SMALL - TO AVOID I/O SET BIPOSIZE =     6181800
 INFORMATION **** GENPOG **** BIPO BUFFER LENGTH (WORDS) =     4000000
 TTTTTTTTTTTTTTTTTTTTTTTTTTTTTT SHELXG      TELAPSE      750.61 TCPU      456.05


 D3 DISPERSION ENERGY (AU)       -4.4929263715918E-01
 TOTAL ENERGY + DISP (AU)        -4.1854356687385E+03

 CARTESIAN FORCES IN HARTREE/BOHR (ANALYTICAL)
   ATOM                     X                   Y                   Z
   1   1            -3.513842291025E-06 -1.876774247123E-08  1.640721161156E-07
   2   1             3.513842290526E-06  1.876774335940E-08  1.640721134510E-07
   3   1            -3.513842292135E-06  1.876774158305E-08 -1.640721161156E-07
   4   1             3.513842291025E-06 -1.876774469167E-08 -1.640721121188E-07
   5   1             1.640721105645E-07 -3.513842292802E-06 -1.876774291532E-08
   6   1            -1.876774069487E-08  1.640721110086E-07 -3.513842293856E-06
   7   1            -1.640721016827E-07  3.513842291525E-06 -1.876774557985E-08
   8   1             1.876774602394E-08  1.640721105645E-07  3.513842289415E-06
   9   1             1.640721127849E-07  3.513842289138E-06  1.876774646803E-08
  10   1             1.876774158305E-08 -1.640721145613E-07 -3.513842289582E-06
  11   1            -1.640721121188E-07 -3.513842294023E-06  1.876774202714E-08
  12   1            -1.876774424758E-08 -1.640721158935E-07  3.513842293690E-06
  13   1             5.863529788597E-06 -1.791239149007E-06  3.990127247500E-07
  14   1            -5.863529789485E-06  1.791239151228E-06  3.990127228071E-07
  15   1             5.863529784822E-06  1.791239152116E-06 -3.990127226405E-07
  16   1            -5.863529786154E-06 -1.791239150783E-06 -3.990127243614E-07
  17   1             3.990127238618E-07  5.863529788597E-06 -1.791239152560E-06
  18   1            -1.791239148563E-06  3.990127243614E-07  5.863529790373E-06
  19   1            -3.990127250830E-07 -5.863529787931E-06 -1.791239150783E-06
  20   1             1.791239151672E-06  3.990127223630E-07 -5.863529785710E-06
  21   1             3.990127234732E-07 -5.863529784378E-06  1.791239152116E-06
  22   1             1.791239153004E-06 -3.990127225295E-07  5.863529783046E-06
  23   1            -3.990127217524E-07  5.863529787709E-06  1.791239150783E-06
  24   1            -1.791239153892E-06 -3.990127256381E-07 -5.863529783712E-06
  25   1            -8.369807315001E-07 -2.842845286510E-06 -2.195884001521E-06
  26   1             8.369807311115E-07  2.842845284734E-06 -2.195883994416E-06
  27   1            -8.369807302788E-07  2.842845284068E-06  2.195883996636E-06
  28   1             8.369807313335E-07 -2.842845284512E-06  2.195883996414E-06
  29   1            -2.195883986644E-06 -8.369807290576E-07 -2.842845286510E-06
  30   1            -2.842845281625E-06 -2.195883996858E-06 -8.369807292241E-07
  31   1             2.195883994638E-06  8.369807322217E-07 -2.842845283180E-06
  32   1             2.842845282069E-06 -2.195883991529E-06  8.369807343866E-07
  33   1            -2.195883994638E-06  8.369807315556E-07  2.842845285400E-06
  34   1             2.842845282736E-06  2.195883995526E-06 -8.369807317776E-07
  35   1             2.195883994860E-06 -8.369807326103E-07  2.842845281847E-06
  36   1            -2.842845282292E-06  2.195883996636E-06  8.369807310005E-07
  37   1             5.771909290631E-06 -1.560240911180E-05  4.714424174934E-06
  38   1            -5.771909290964E-06  1.560240910781E-05  4.714424174268E-06
  39   1             5.771909292518E-06  1.560240910958E-05 -4.714424173824E-06
  40   1            -5.771909291963E-06 -1.560240911314E-05 -4.714424172048E-06
  41   1             4.714424168384E-06  5.771909290408E-06 -1.560240911003E-05
  42   1            -1.560240911358E-05  4.714424175156E-06  5.771909296404E-06
  43   1            -4.714424172714E-06 -5.771909290520E-06 -1.560240911269E-05
  44   1             1.560240911402E-05  4.714424174157E-06 -5.771909292074E-06
  45   1             4.714424173380E-06 -5.771909290964E-06  1.560240911269E-05
  46   1             1.560240910914E-05 -4.714424171381E-06  5.771909288854E-06
  47   1            -4.714424172159E-06  5.771909290408E-06  1.560240911136E-05
  48   1            -1.560240910958E-05 -4.714424171604E-06 -5.771909289631E-06
  49   1            -3.097142213138E-06 -2.697367089910E-06 -1.043384360799E-06
  50   1             3.097142216468E-06  2.697367094351E-06 -1.043384357968E-06
  51   1            -3.097142217801E-06  2.697367095461E-06  1.043384359911E-06
  52   1             3.097142215136E-06 -2.697367095905E-06  1.043384362132E-06
  53   1            -1.043384363242E-06 -3.097142216690E-06 -2.697367094795E-06
  54   1            -2.697367090132E-06 -1.043384363020E-06 -3.097142211361E-06
  55   1             1.043384360633E-06  3.097142212027E-06 -2.697367094795E-06
  56   1             2.697367095239E-06 -1.043384360355E-06  3.097142216468E-06
  57   1            -1.043384358690E-06  3.097142217579E-06  2.697367095017E-06
  58   1             2.697367093907E-06  1.043384358523E-06 -3.097142217579E-06
  59   1             1.043384360466E-06 -3.097142218467E-06  2.697367092575E-06
  60   1            -2.697367094351E-06  1.043384361576E-06  3.097142214026E-06
  61 248            -5.773159728051E-15 -5.329070518201E-15  1.643540113339E-06
  62 248             1.012326796464E-14 -1.984523656517E-15 -1.643540181367E-06
  63 248             1.643540113968E-06 -1.203204202938E-14  6.633582572135E-15
  64 248             2.713107516428E-14  1.643540098129E-06 -1.408132869566E-14
  65 248            -1.643540086258E-06 -1.361179687483E-15 -1.406282497859E-15
  66 248             7.512509133297E-15 -1.643540118075E-06 -4.884981308351E-15
  67   6            -1.930227907709E-05 -3.282963821061E-05 -1.801104967902E-05
  68   6             1.930227907232E-05  3.282963822304E-05 -1.801104966748E-05
  69   6            -1.930227905156E-05  3.282963821771E-05  1.801104969101E-05
  70   6             1.930227906921E-05 -3.282963818307E-05  1.801104963994E-05
  71   6            -1.801104968768E-05 -1.930227906188E-05 -3.282963819107E-05
  72   6            -3.282963820084E-05 -1.801104970034E-05 -1.930227907554E-05
  73   6             1.801104970733E-05  1.930227906477E-05 -3.282963819018E-05
  74   6             3.282963820705E-05 -1.801104963273E-05  1.930227906255E-05
  75   6            -1.801104966259E-05  1.930227906688E-05  3.282963821771E-05
  76   6             3.282963820794E-05  1.801104964871E-05 -1.930227907054E-05
  77   6             1.801104967702E-05 -1.930227908697E-05  3.282963819373E-05
  78   6            -3.282963820439E-05  1.801104963817E-05  1.930227907065E-05
  79   6             9.356282903994E-06 -1.493354734095E-06  5.529065738585E-06
  80   6            -9.356282897777E-06  1.493354735871E-06  5.529065747467E-06
  81   6             9.356282896889E-06  1.493354748305E-06 -5.529065740362E-06
  82   6            -9.356282889783E-06 -1.493354739424E-06 -5.529065738585E-06
  83   6             5.529065739474E-06  9.356282891559E-06 -1.493354755411E-06
  84   6            -1.493354760740E-06  5.529065747467E-06  9.356282911099E-06
  85   6            -5.529065762566E-06 -9.356282915984E-06 -1.493354742976E-06
  86   6             1.493354728765E-06  5.529065719934E-06 -9.356282891559E-06
  87   6             5.529065727039E-06 -9.356282887119E-06  1.493354721660E-06
  88   6             1.493354739424E-06 -5.529065727039E-06  9.356282915984E-06
  89   6            -5.529065739474E-06  9.356282895556E-06  1.493354750082E-06
  90   6            -1.493354750082E-06 -5.529065751020E-06 -9.356282883566E-06
  91   6             1.446935098937E-05  4.870499509657E-05  1.568207343583E-05
  92   6            -1.446935099758E-05 -4.870499510545E-05  1.568207343539E-05
  93   6             1.446935100713E-05 -4.870499509302E-05 -1.568207343294E-05
  94   6            -1.446935100113E-05  4.870499508591E-05 -1.568207342650E-05
  95   6             1.568207341807E-05  1.446935100691E-05  4.870499509124E-05
  96   6             4.870499510190E-05  1.568207343472E-05  1.446935100602E-05
  97   6            -1.568207343450E-05 -1.446935099025E-05  4.870499508947E-05
  98   6            -4.870499509302E-05  1.568207342539E-05 -1.446935099692E-05
  99   6             1.568207343161E-05 -1.446935099891E-05 -4.870499510190E-05
 100   6            -4.870499509124E-05 -1.568207342784E-05  1.446935099692E-05
 101   6            -1.568207342850E-05  1.446935099780E-05 -4.870499509657E-05
 102   6             4.870499508769E-05 -1.568207343361E-05 -1.446935099358E-05
 103   7            -3.288900663645E-06  3.257947782220E-06  6.549769118180E-06
 104   7             3.288900664811E-06 -3.257947763124E-06  6.549769098640E-06
 105   7            -3.288900622400E-06 -3.257947791546E-06 -6.549769091091E-06
 106   7             3.288900610299E-06  3.257947763569E-06 -6.549769083097E-06
 107   7             6.549769103525E-06 -3.288900627729E-06  3.257947777779E-06
 108   7             3.257947764901E-06  6.549769098640E-06 -3.288900631448E-06
 109   7            -6.549769124398E-06  3.288900670861E-06  3.257947772450E-06
 110   7            -3.257947780444E-06  6.549769070219E-06  3.288900638887E-06
 111   7             6.549769116404E-06  3.288900661813E-06 -3.257947771562E-06
 112   7            -3.257947777779E-06 -6.549769057784E-06 -3.288900627674E-06
 113   7            -6.549769098640E-06 -3.288900637999E-06 -3.257947775115E-06
 114   7             3.257947798652E-06 -6.549769094200E-06  3.288900652210E-06
 115   6            -6.723259923014E-06  4.306909877627E-06 -1.439479020870E-06
 116   6             6.723259911467E-06 -4.306909874074E-06 -1.439479035525E-06
 117   6            -6.723259925678E-06 -4.306909881180E-06  1.439479044407E-06
 118   6             6.723259923014E-06  4.306909870522E-06  1.439479034193E-06
 119   6            -1.439479044851E-06 -6.723259923902E-06  4.306909863416E-06
 120   6             4.306909877627E-06 -1.439479042187E-06 -6.723259945218E-06
 121   6             1.439479046628E-06  6.723259930119E-06  4.306909859864E-06
 122   6            -4.306909854535E-06 -1.439479024423E-06  6.723259911467E-06
 123   6            -1.439479019094E-06  6.723259910579E-06 -4.306909879404E-06
 124   6            -4.306909874074E-06  1.439479043963E-06 -6.723259933672E-06
 125   6             1.439479035525E-06 -6.723259926567E-06 -4.306909868745E-06
 126   6             4.306909870522E-06  1.439479039966E-06  6.723259921237E-06
 127   7             9.636162218385E-06  3.807940842648E-07 -1.326085457221E-06
 128   7            -9.636162224158E-06 -3.807940944789E-07 -1.326085468267E-06
 129   7             9.636162220605E-06 -3.807940887057E-07  1.326085454501E-06
 130   7            -9.636162198845E-06  3.807941100220E-07  1.326085449393E-06
 131   7            -1.326085471820E-06  9.636162225490E-06  3.807940993639E-07
 132   7             3.807940882616E-07 -1.326085490139E-06  9.636162217053E-06
 133   7             1.326085426134E-06 -9.636162183746E-06  3.807940829326E-07
 134   7            -3.807941064693E-07 -1.326085480091E-06 -9.636162212168E-06
 135   7            -1.326085482201E-06 -9.636162199733E-06 -3.807940918144E-07
 136   7            -3.807940966993E-07  1.326085476872E-06  9.636162195736E-06
 137   7             1.326085446007E-06  9.636162205062E-06 -3.807941015843E-07
 138   7             3.807940989198E-07  1.326085451336E-06 -9.636162185078E-06

 RESULTANT FORCE     3.808951309740E-15  2.589433929865E-15 -1.376676550535E-14

 ATOMIC PART

 SYMMETRY ALLOWED FORCES (ANALYTICAL) (DIRECTION, FORCE)

    1  7.3182933E-06    2 -4.4787158E-06    3 -8.6530920E-06    4 -1.4511512E-05
    5  1.1954056E-05    6  9.9750341E-06    7 -8.4034971E-06    8 -3.3741770E-06
    9 -9.0136961E-06   10 -3.3319788E-05   11  4.3562256E-05   12 -2.4079708E-05
   13 -1.2872185E-06   14 -3.5165040E-06   15 -1.4193591E-05   16  4.0258347E-06
   17 -6.3076818E-05   18 -3.1812367E-05   19 -1.2769660E-04   20 -1.0641144E-05
   21  3.0982264E-05   22  1.9260162E-05   23  9.9835435E-05   24 -4.0609103E-06
   25  1.5474491E-04   26  2.6193235E-05   27  9.2669027E-06   28 -7.5818727E-08
   29  1.9181382E-05   30 -1.9670477E-05   31 -5.9188247E-06   32 -2.1162907E-05
   33  9.3383310E-06   34  2.4536432E-05

 CELL PART

 GRADIENT WITH RESPECT TO THE CELL PARAMETER IN HARTREE/BOHR
ORDER: -D/DA1X, -D/DA1Y, -D/DA1Z
       -D/DA2X, -D/DA2Y, -D/DA2Z
       -D/DA3X, -D/DA3Y, -D/DA3Z
 -0.634532578649E-14 -0.280329010778E-04 -0.280329012803E-04
 -0.280329012554E-04  0.433828261057E-14 -0.280329011346E-04
 -0.280329011062E-04 -0.280329011844E-04  0.118056481460E-13

STRESS TENSOR, IN HARTREE/BOHR^3:
ORDER: 11 12 13
       21 22 23
       31 32 33
  0.477837746575E-07 -0.121764122444E-15  0.132580113266E-15
  0.871397943473E-16  0.477837745818E-07 -0.945346605020E-16
 -0.134205932353E-15  0.114082491432E-15  0.477837747183E-07

PRESSURE FROM THE STRESS TENSOR,
IN HARTREE/BOHR^3: -0.47784E-07
PRESSURE IN GIGAPASCAL: -0.1406E-02
CONVERSION FACTOR: 1 HARTREE/BOHR^3= 29421 GIGAPASCAL
WHEN USING VALUES FOR BOHR RADIUS AND HARTREE
FROM IUPAC WEBSITE, APRIL 2009
ENTHALPY: -4.1854366289720E+03

 SYMMETRY ALLOWED FORCES (ANALYTICAL) (DIRECTION, FORCE)

    1 -1.6631732E-03
 TTTTTTTTTTTTTTTTTTTTTTTTTTTTTT TOTGRA_C    TELAPSE      926.87 TCPU      632.32
 TTTTTTTTTTTTTTTTTTTTTTTTTTTTTT SMAT        TELAPSE     4201.92 TCPU     1378.80
 TTTTTTTTTTTTTTTTTTTTTTTTTTTTTT POLAR2      TELAPSE     4202.48 TCPU     1379.36

 CELL FORCES OF CENTRAL POINT

 | -6.34533E-15 -2.80329E-05 -2.80329E-05 |
 | -2.80329E-05  4.33828E-15 -2.80329E-05 |
 | -2.80329E-05 -2.80329E-05  1.18056E-14 |

 ENERGY OF CENTRAL POINT:   -0.4185435669E+04


 VOLUME OF THE CELL: **********

 DENSITY OF THE CRYSTAL =          0.9234 g/cm^3

 STRAIN MATRIX   1 :

  | 1 0 0 |
  | 0 0 0 |
  | 0 0 0 |
  
 *******************************************************************************
 LATTICE PARAMETERS (ANGSTROMS AND DEGREES) - BOHR = 0.5291772083 ANGSTROM
 PRIMITIVE CELL - CENTRING CODE 6/0 VOLUME=  2977.829163 - DENSITY  0.923 g/cm^3
         A              B              C           ALPHA      BETA       GAMMA 
    15.69786380    15.69786380    15.69786380   109.471221 109.471221 109.471221
 *******************************************************************************
 ATOMS IN THE ASYMMETRIC UNIT   12 - ATOMS IN THE UNIT CELL:  138
     ATOM                 X/A                 Y/B                 Z/C    
 *******************************************************************************
      1 T   1 H    -1.306845048380E-01  3.491415174128E-01 -2.386272496086E-01
      2 F   1 H    -4.122312329786E-01  1.079427447706E-01  2.386272496086E-01
      3 F   1 H     1.306845048380E-01 -1.079427447706E-01  4.798260222508E-01
      4 F   1 H     4.122312329786E-01 -3.491415174127E-01 -4.798260222508E-01
      5 F   1 H    -2.386272496086E-01 -1.306845048380E-01  3.491415174127E-01
      6 F   1 H     3.491415174127E-01 -2.386272496086E-01 -1.306845048380E-01
      7 F   1 H    -4.798260222508E-01  4.122312329786E-01 -3.491415174127E-01
      8 F   1 H     1.079427447706E-01  2.386272496086E-01 -4.122312329786E-01
      9 F   1 H     2.386272496086E-01 -4.122312329786E-01  1.079427447706E-01
     10 F   1 H    -1.079427447706E-01  4.798260222508E-01  1.306845048380E-01
     11 F   1 H     4.798260222508E-01  1.306845048380E-01 -1.079427447706E-01
     12 F   1 H    -3.491415174127E-01 -4.798260222508E-01  4.122312329786E-01
     13 T   1 H    -2.386271876612E-01  3.491434176776E-01 -1.306734751256E-01
     14 F   1 H     4.798168928032E-01 -1.079537125356E-01  1.306734751256E-01
     15 F   1 H     2.386271876612E-01  1.079537125356E-01 -4.122293946612E-01
     16 F   1 H    -4.798168928032E-01 -3.491434176776E-01  4.122293946612E-01
     17 F   1 H    -1.306734751256E-01 -2.386271876612E-01  3.491434176776E-01
     18 F   1 H     3.491434176776E-01 -1.306734751256E-01 -2.386271876612E-01
     19 F   1 H     4.122293946612E-01 -4.798168928032E-01 -3.491434176776E-01
     20 F   1 H    -1.079537125356E-01  1.306734751256E-01  4.798168928032E-01
     21 F   1 H     1.306734751256E-01  4.798168928032E-01 -1.079537125356E-01
     22 F   1 H     1.079537125356E-01 -4.122293946612E-01  2.386271876612E-01
     23 F   1 H    -4.122293946612E-01  2.386271876612E-01  1.079537125356E-01
     24 F   1 H    -3.491434176776E-01  4.122293946612E-01 -4.798168928032E-01
     25 T   1 H     4.566056503914E-01  1.411986109612E-01 -4.742806643814E-01
     26 F   1 H    -3.845207246574E-01 -6.911368522720E-02  4.742806643814E-01
     27 F   1 H    -4.566056503914E-01  6.911368522720E-02 -3.154070394302E-01
     28 F   1 H     3.845207246574E-01 -1.411986109612E-01  3.154070394302E-01
     29 F   1 H    -4.742806643814E-01  4.566056503914E-01  1.411986109612E-01
     30 F   1 H     1.411986109612E-01 -4.742806643814E-01  4.566056503914E-01
     31 F   1 H     3.154070394302E-01  3.845207246574E-01 -1.411986109612E-01
     32 F   1 H    -6.911368522720E-02  4.742806643814E-01 -3.845207246574E-01
     33 F   1 H     4.742806643814E-01 -3.845207246574E-01 -6.911368522720E-02
     34 F   1 H     6.911368522720E-02 -3.154070394302E-01 -4.566056503914E-01
     35 F   1 H    -3.154070394302E-01 -4.566056503914E-01  6.911368522720E-02
     36 F   1 H    -1.411986109612E-01  3.154070394302E-01  3.845207246574E-01
     37 T   1 H    -4.964050804627E-01  2.460832288428E-01 -4.964061880430E-01
     38 F   1 H    -2.575105831142E-01  1.107580300794E-06  4.964061880430E-01
     39 F   1 H     4.964050804627E-01 -1.107580300794E-06 -2.575116906945E-01
     40 F   1 H     2.575105831142E-01 -2.460832288428E-01  2.575116906945E-01
     41 F   1 H    -4.964061880430E-01 -4.964050804627E-01  2.460832288428E-01
     42 F   1 H     2.460832288428E-01 -4.964061880430E-01 -4.964050804627E-01
     43 F   1 H     2.575116906945E-01  2.575105831142E-01 -2.460832288428E-01
     44 F   1 H     1.107580300780E-06  4.964061880430E-01 -2.575105831142E-01
     45 F   1 H     4.964061880430E-01 -2.575105831142E-01  1.107580300780E-06
     46 F   1 H    -1.107580300780E-06 -2.575116906945E-01  4.964050804627E-01
     47 F   1 H    -2.575116906945E-01  4.964050804627E-01 -1.107580300780E-06
     48 F   1 H    -2.460832288428E-01  2.575116906945E-01  2.575105831142E-01
     49 T   1 H    -4.743098204450E-01  1.411729526335E-01  4.566242509533E-01
     50 F   1 H    -3.154512983198E-01  6.906592860171E-02 -4.566242509533E-01
     51 F   1 H     4.743098204450E-01 -6.906592860171E-02 -3.845172269215E-01
     52 F   1 H     3.154512983198E-01 -1.411729526335E-01  3.845172269215E-01
     53 F   1 H     4.566242509533E-01 -4.743098204450E-01  1.411729526335E-01
     54 F   1 H     1.411729526335E-01  4.566242509533E-01 -4.743098204450E-01
     55 F   1 H     3.845172269215E-01  3.154512983198E-01 -1.411729526335E-01
     56 F   1 H     6.906592860171E-02 -4.566242509533E-01 -3.154512983198E-01
     57 F   1 H    -4.566242509533E-01 -3.154512983198E-01  6.906592860171E-02
     58 F   1 H    -6.906592860171E-02 -3.845172269215E-01  4.743098204450E-01
     59 F   1 H    -3.845172269215E-01  4.743098204450E-01 -6.906592860171E-02
     60 F   1 H    -1.411729526335E-01  3.845172269215E-01  3.154512983198E-01
     61 T 248 CD   -2.500128778651E-01  2.499871221349E-01 -5.000000000000E-01
     62 F 248 CD    2.500128778651E-01 -2.499871221349E-01 -5.000000000000E-01
     63 F 248 CD   -5.000000000000E-01 -2.500128778651E-01  2.499871221349E-01
     64 F 248 CD    2.499871221349E-01 -5.000000000000E-01 -2.500128778651E-01
     65 F 248 CD   -5.000000000000E-01  2.500128778651E-01 -2.499871221349E-01
     66 F 248 CD   -2.499871221349E-01  5.000000000000E-01  2.500128778651E-01
     67 T   6 C    -3.784247889966E-01  2.443762140056E-01 -3.784118825115E-01
     68 F   6 C    -3.772119034829E-01 -1.290648510116E-05  3.784118825115E-01
     69 F   6 C     3.784247889966E-01  1.290648510122E-05 -3.771989969978E-01
     70 F   6 C     3.772119034829E-01 -2.443762140056E-01  3.771989969978E-01
     71 F   6 C    -3.784118825115E-01 -3.784247889966E-01  2.443762140056E-01
     72 F   6 C     2.443762140056E-01 -3.784118825115E-01 -3.784247889966E-01
     73 F   6 C     3.771989969978E-01  3.772119034829E-01 -2.443762140056E-01
     74 F   6 C    -1.290648510122E-05  3.784118825115E-01 -3.772119034829E-01
     75 F   6 C     3.784118825115E-01 -3.772119034829E-01 -1.290648510116E-05
     76 F   6 C     1.290648510116E-05 -3.771989969978E-01  3.784247889966E-01
     77 F   6 C    -3.771989969978E-01  3.784247889966E-01  1.290648510116E-05
     78 F   6 C    -2.443762140056E-01  3.771989969978E-01  3.772119034829E-01
     79 T   6 C    -2.127974782475E-01  3.203239875087E-01 -2.661992312206E-01
     80 F   6 C    -4.134767812707E-01  5.340175297306E-02  2.661992312206E-01
     81 F   6 C     2.127974782475E-01 -5.340175297306E-02 -4.668785342438E-01
     82 F   6 C     4.134767812707E-01 -3.203239875087E-01  4.668785342438E-01
     83 F   6 C    -2.661992312206E-01 -2.127974782475E-01  3.203239875087E-01
     84 F   6 C     3.203239875087E-01 -2.661992312206E-01 -2.127974782475E-01
     85 F   6 C     4.668785342438E-01  4.134767812707E-01 -3.203239875087E-01
     86 F   6 C     5.340175297306E-02  2.661992312206E-01 -4.134767812707E-01
     87 F   6 C     2.661992312206E-01 -4.134767812707E-01  5.340175297306E-02
     88 F   6 C    -5.340175297306E-02 -4.668785342438E-01  2.127974782475E-01
     89 F   6 C    -4.668785342438E-01  2.127974782475E-01 -5.340175297306E-02
     90 F   6 C    -3.203239875087E-01  4.668785342438E-01  4.134767812707E-01
     91 T   6 C    -4.785167057568E-01  1.903090088765E-01 -4.785012243015E-01
     92 F   6 C    -3.311897668220E-01 -1.548145534767E-05  4.785012243015E-01
     93 F   6 C     4.785167057568E-01  1.548145534762E-05 -3.311742853667E-01
     94 F   6 C     3.311897668220E-01 -1.903090088765E-01  3.311742853667E-01
     95 F   6 C    -4.785012243015E-01 -4.785167057568E-01  1.903090088765E-01
     96 F   6 C     1.903090088765E-01 -4.785012243015E-01 -4.785167057568E-01
     97 F   6 C     3.311742853667E-01  3.311897668220E-01 -1.903090088765E-01
     98 F   6 C    -1.548145534763E-05  4.785012243015E-01 -3.311897668220E-01
     99 F   6 C     4.785012243015E-01 -3.311897668220E-01 -1.548145534766E-05
    100 F   6 C     1.548145534767E-05 -3.311742853667E-01  4.785167057568E-01
    101 F   6 C    -3.311742853667E-01  4.785167057568E-01  1.548145534765E-05
    102 F   6 C    -1.903090088765E-01  3.311742853667E-01  3.311897668220E-01
    103 T   7 N    -2.842298715441E-01  2.721671797508E-01 -3.709436219471E-01
    104 F   7 N    -3.568891983020E-01  8.671375040303E-02  3.709436219471E-01
    105 F   7 N     2.842298715441E-01 -8.671375040303E-02 -4.436029487051E-01
    106 F   7 N     3.568891983020E-01 -2.721671797508E-01  4.436029487051E-01
    107 F   7 N    -3.709436219471E-01 -2.842298715441E-01  2.721671797508E-01
    108 F   7 N     2.721671797508E-01 -3.709436219471E-01 -2.842298715441E-01
    109 F   7 N     4.436029487051E-01  3.568891983020E-01 -2.721671797508E-01
    110 F   7 N     8.671375040303E-02  3.709436219471E-01 -3.568891983020E-01
    111 F   7 N     3.709436219471E-01 -3.568891983020E-01  8.671375040303E-02
    112 F   7 N    -8.671375040303E-02 -4.436029487051E-01  2.842298715441E-01
    113 F   7 N    -4.436029487051E-01  2.842298715441E-01 -8.671375040303E-02
    114 F   7 N    -2.721671797508E-01  4.436029487051E-01  3.568891983020E-01
    115 T   6 C    -2.662030976629E-01  3.203316731083E-01 -2.127861347699E-01
    116 F   6 C    -4.668821921219E-01 -5.341696289305E-02  2.127861347699E-01
    117 F   6 C     2.662030976629E-01  5.341696289305E-02 -4.134652292288E-01
    118 F   6 C     4.668821921219E-01 -3.203316731083E-01  4.134652292288E-01
    119 F   6 C    -2.127861347699E-01 -2.662030976629E-01  3.203316731083E-01
    120 F   6 C     3.203316731083E-01 -2.127861347699E-01 -2.662030976629E-01
    121 F   6 C     4.134652292288E-01  4.668821921219E-01 -3.203316731083E-01
    122 F   6 C    -5.341696289305E-02  2.127861347699E-01 -4.668821921219E-01
    123 F   6 C     2.127861347699E-01 -4.668821921219E-01 -5.341696289305E-02
    124 F   6 C     5.341696289305E-02 -4.134652292288E-01  2.662030976629E-01
    125 F   6 C    -4.134652292288E-01  2.662030976629E-01  5.341696289305E-02
    126 F   6 C    -3.203316731083E-01  4.134652292288E-01  4.668821921219E-01
    127 T   7 N    -3.709490592381E-01  2.721758527854E-01 -2.842134580269E-01
    128 F   7 N    -4.436106891877E-01 -8.673560121123E-02  2.842134580269E-01
    129 F   7 N     3.709490592381E-01  8.673560121123E-02 -3.568750879764E-01
    130 F   7 N     4.436106891877E-01 -2.721758527854E-01  3.568750879764E-01
    131 F   7 N    -2.842134580269E-01 -3.709490592381E-01  2.721758527854E-01
    132 F   7 N     2.721758527854E-01 -2.842134580269E-01 -3.709490592381E-01
    133 F   7 N     3.568750879764E-01  4.436106891877E-01 -2.721758527854E-01
    134 F   7 N    -8.673560121123E-02  2.842134580269E-01 -4.436106891877E-01
    135 F   7 N     2.842134580269E-01 -4.436106891877E-01 -8.673560121123E-02
    136 F   7 N     8.673560121123E-02 -3.568750879764E-01  3.709490592381E-01
    137 F   7 N    -3.568750879764E-01  3.709490592381E-01  8.673560121123E-02
    138 F   7 N    -2.721758527854E-01  3.568750879764E-01  4.436106891877E-01

 TRANSFORMATION MATRIX PRIMITIVE-CRYSTALLOGRAPHIC CELL
  0.0000  1.0000  1.0000  1.0000  0.0000  1.0000  1.0000  1.0000  0.0000

 *******************************************************************************
 CRYSTALLOGRAPHIC CELL (VOLUME=       5955.65832677)
         A              B              C           ALPHA      BETA       GAMMA 
    18.12633178    18.12633178    18.12633178    90.000000  90.000000  90.000000

 COORDINATES IN THE CRYSTALLOGRAPHIC CELL
     ATOM                 X/A                 Y/B                 Z/C    
 *******************************************************************************
      1 T   1 H     1.205993863211E-01 -3.592266359297E-01  2.285421310917E-01
      2 F   1 H    -1.205993863211E-01  3.592266359297E-01  2.285421310917E-01
      3 F   1 H     1.205993863211E-01  3.592266359297E-01 -2.285421310917E-01
      4 F   1 H    -1.205993863211E-01 -3.592266359297E-01 -2.285421310917E-01
      5 F   1 H     2.285421310917E-01  1.205993863211E-01 -3.592266359297E-01
      6 F   1 H    -3.592266359297E-01  2.285421310917E-01  1.205993863211E-01
      7 F   1 H    -2.285421310917E-01 -1.205993863211E-01 -3.592266359297E-01
      8 F   1 H     3.592266359297E-01  2.285421310917E-01 -1.205993863211E-01
      9 F   1 H     2.285421310917E-01 -1.205993863211E-01  3.592266359297E-01
     10 F   1 H     3.592266359297E-01 -2.285421310917E-01  1.205993863211E-01
     11 F   1 H    -2.285421310917E-01  1.205993863211E-01  3.592266359297E-01
     12 F   1 H    -3.592266359297E-01 -2.285421310917E-01 -1.205993863211E-01
     13 T   1 H     2.285485651066E-01 -3.592220402322E-01  1.205948525710E-01
     14 F   1 H    -2.285485651066E-01  3.592220402322E-01  1.205948525710E-01
     15 F   1 H     2.285485651066E-01  3.592220402322E-01 -1.205948525710E-01
     16 F   1 H    -2.285485651066E-01 -3.592220402322E-01 -1.205948525710E-01
     17 F   1 H     1.205948525710E-01  2.285485651066E-01 -3.592220402322E-01
     18 F   1 H    -3.592220402322E-01  1.205948525710E-01  2.285485651066E-01
     19 F   1 H    -1.205948525710E-01 -2.285485651066E-01 -3.592220402322E-01
     20 F   1 H     3.592220402322E-01  1.205948525710E-01 -2.285485651066E-01
     21 F   1 H     1.205948525710E-01 -2.285485651066E-01  3.592220402322E-01
     22 F   1 H     3.592220402322E-01 -1.205948525710E-01  2.285485651066E-01
     23 F   1 H    -1.205948525710E-01  2.285485651066E-01  3.592220402322E-01
     24 F   1 H    -3.592220402322E-01 -1.205948525710E-01 -2.285485651066E-01
     25 T   1 H     1.051561480942E-01  4.205631875244E-01  3.604246286699E-02
     26 F   1 H    -1.051561480942E-01 -4.205631875244E-01  3.604246286699E-02
     27 F   1 H     1.051561480942E-01 -4.205631875244E-01 -3.604246286699E-02
     28 F   1 H    -1.051561480942E-01  4.205631875244E-01 -3.604246286699E-02
     29 F   1 H     3.604246286699E-02  1.051561480942E-01  4.205631875244E-01
     30 F   1 H     4.205631875244E-01  3.604246286699E-02  1.051561480942E-01
     31 F   1 H    -3.604246286699E-02 -1.051561480942E-01  4.205631875244E-01
     32 F   1 H    -4.205631875244E-01  3.604246286699E-02 -1.051561480942E-01
     33 F   1 H     3.604246286699E-02 -1.051561480942E-01 -4.205631875244E-01
     34 F   1 H    -4.205631875244E-01 -3.604246286699E-02  1.051561480942E-01
     35 F   1 H    -3.604246286699E-02  1.051561480942E-01 -4.205631875244E-01
     36 F   1 H     4.205631875244E-01 -3.604246286699E-02 -1.051561480942E-01
     37 T   1 H     1.230410606313E-01  3.805527513257E-01  1.230421682116E-01
     38 F   1 H    -1.230410606313E-01 -3.805527513257E-01  1.230421682116E-01
     39 F   1 H     1.230410606313E-01 -3.805527513257E-01 -1.230421682116E-01
     40 F   1 H    -1.230410606313E-01  3.805527513257E-01 -1.230421682116E-01
     41 F   1 H     1.230421682116E-01  1.230410606313E-01  3.805527513257E-01
     42 F   1 H     3.805527513257E-01  1.230421682116E-01  1.230410606313E-01
     43 F   1 H    -1.230421682116E-01 -1.230410606313E-01  3.805527513257E-01
     44 F   1 H    -3.805527513257E-01  1.230421682116E-01 -1.230410606313E-01
     45 F   1 H     1.230421682116E-01 -1.230410606313E-01 -3.805527513257E-01
     46 F   1 H    -3.805527513257E-01 -1.230421682116E-01  1.230410606313E-01
     47 F   1 H    -1.230421682116E-01  1.230410606313E-01 -3.805527513257E-01
     48 F   1 H     3.805527513257E-01 -1.230421682116E-01 -1.230410606313E-01
     49 T   1 H     3.605351201591E-02  4.205707389374E-01  1.051194406176E-01
     50 F   1 H    -3.605351201591E-02 -4.205707389374E-01  1.051194406176E-01
     51 F   1 H     3.605351201591E-02 -4.205707389374E-01 -1.051194406176E-01
     52 F   1 H    -3.605351201591E-02  4.205707389374E-01 -1.051194406176E-01
     53 F   1 H     1.051194406176E-01  3.605351201591E-02  4.205707389374E-01
     54 F   1 H     4.205707389374E-01  1.051194406176E-01  3.605351201591E-02
     55 F   1 H    -1.051194406176E-01 -3.605351201591E-02  4.205707389374E-01
     56 F   1 H    -4.205707389374E-01  1.051194406176E-01 -3.605351201591E-02
     57 F   1 H     1.051194406176E-01 -3.605351201591E-02 -4.205707389374E-01
     58 F   1 H    -4.205707389374E-01 -1.051194406176E-01  3.605351201591E-02
     59 F   1 H    -1.051194406176E-01  3.605351201591E-02 -4.205707389374E-01
     60 F   1 H     4.205707389374E-01 -1.051194406176E-01 -3.605351201591E-02
     61 T 248 CD   -5.000000000000E-01 -1.037173505218E-16 -2.500128778651E-01
     62 F 248 CD   -5.000000000000E-01 -1.037173505218E-16  2.500128778651E-01
     63 F 248 CD   -2.500128778651E-01 -5.000000000000E-01 -5.185867526092E-17
     64 F 248 CD    0.000000000000E+00 -2.500128778651E-01 -5.000000000000E-01
     65 F 248 CD    2.500128778651E-01 -5.000000000000E-01  7.778801289138E-17
     66 F 248 CD   -1.555760257828E-16  2.500128778651E-01 -5.000000000000E-01
     67 T   6 C     1.221945602454E-01  4.993935572432E-01  1.221816537602E-01
     68 F   6 C    -1.221945602454E-01 -4.993935572432E-01  1.221816537602E-01
     69 F   6 C     1.221945602454E-01 -4.993935572432E-01 -1.221816537602E-01
     70 F   6 C    -1.221945602454E-01  4.993935572432E-01 -1.221816537602E-01
     71 F   6 C     1.221816537602E-01  1.221945602454E-01  4.993935572432E-01
     72 F   6 C     4.993935572432E-01  1.221816537602E-01  1.221945602454E-01
     73 F   6 C    -1.221816537602E-01 -1.221945602454E-01  4.993935572432E-01
     74 F   6 C    -4.993935572432E-01  1.221816537602E-01 -1.221945602454E-01
     75 F   6 C     1.221816537602E-01 -1.221945602454E-01 -4.993935572432E-01
     76 F   6 C    -4.993935572432E-01 -1.221816537602E-01  1.221945602454E-01
     77 F   6 C    -1.221816537602E-01  1.221945602454E-01 -4.993935572432E-01
     78 F   6 C     4.993935572432E-01 -1.221816537602E-01 -1.221945602454E-01
     79 T   6 C     1.334611172678E-01 -3.996603484884E-01  1.868628702409E-01
     80 F   6 C    -1.334611172678E-01  3.996603484884E-01  1.868628702409E-01
     81 F   6 C     1.334611172678E-01  3.996603484884E-01 -1.868628702409E-01
     82 F   6 C    -1.334611172678E-01 -3.996603484884E-01 -1.868628702409E-01
     83 F   6 C     1.868628702409E-01  1.334611172678E-01 -3.996603484884E-01
     84 F   6 C    -3.996603484884E-01  1.868628702409E-01  1.334611172678E-01
     85 F   6 C    -1.868628702409E-01 -1.334611172678E-01 -3.996603484884E-01
     86 F   6 C     3.996603484884E-01  1.868628702409E-01 -1.334611172678E-01
     87 F   6 C     1.868628702409E-01 -1.334611172678E-01  3.996603484884E-01
     88 F   6 C     3.996603484884E-01 -1.868628702409E-01  1.334611172678E-01
     89 F   6 C    -1.868628702409E-01  1.334611172678E-01  3.996603484884E-01
     90 F   6 C    -3.996603484884E-01 -1.868628702409E-01 -1.334611172678E-01
     91 T   6 C     9.516224516593E-02  4.263365305326E-01  9.514676371058E-02
     92 F   6 C    -9.516224516593E-02 -4.263365305326E-01  9.514676371058E-02
     93 F   6 C     9.516224516593E-02 -4.263365305326E-01 -9.514676371058E-02
     94 F   6 C    -9.516224516593E-02  4.263365305326E-01 -9.514676371058E-02
     95 F   6 C     9.514676371058E-02  9.516224516593E-02  4.263365305326E-01
     96 F   6 C     4.263365305326E-01  9.514676371058E-02  9.516224516593E-02
     97 F   6 C    -9.514676371058E-02 -9.516224516593E-02  4.263365305326E-01
     98 F   6 C    -4.263365305326E-01  9.514676371058E-02 -9.516224516593E-02
     99 F   6 C     9.514676371058E-02 -9.516224516593E-02 -4.263365305326E-01
    100 F   6 C    -4.263365305326E-01 -9.514676371058E-02  9.516224516593E-02
    101 F   6 C    -9.514676371058E-02  9.516224516593E-02 -4.263365305326E-01
    102 F   6 C     4.263365305326E-01 -9.514676371058E-02 -9.516224516593E-02
    103 T   7 N     9.272671467390E-02 -4.636703366210E-01  1.794404650769E-01
    104 F   7 N    -9.272671467390E-02  4.636703366210E-01  1.794404650769E-01
    105 F   7 N     9.272671467389E-02  4.636703366210E-01 -1.794404650769E-01
    106 F   7 N    -9.272671467389E-02 -4.636703366210E-01 -1.794404650769E-01
    107 F   7 N     1.794404650769E-01  9.272671467389E-02 -4.636703366210E-01
    108 F   7 N    -4.636703366210E-01  1.794404650769E-01  9.272671467389E-02
    109 F   7 N    -1.794404650769E-01 -9.272671467390E-02 -4.636703366210E-01
    110 F   7 N     4.636703366210E-01  1.794404650769E-01 -9.272671467390E-02
    111 F   7 N     1.794404650769E-01 -9.272671467390E-02  4.636703366210E-01
    112 F   7 N     4.636703366210E-01 -1.794404650769E-01  9.272671467390E-02
    113 F   7 N    -1.794404650769E-01  9.272671467390E-02  4.636703366210E-01
    114 F   7 N    -4.636703366210E-01 -1.794404650769E-01 -9.272671467389E-02
    115 T   6 C     1.868743180007E-01 -3.996604527705E-01  1.334573551076E-01
    116 F   6 C    -1.868743180007E-01  3.996604527705E-01  1.334573551076E-01
    117 F   6 C     1.868743180007E-01  3.996604527705E-01 -1.334573551076E-01
    118 F   6 C    -1.868743180007E-01 -3.996604527705E-01 -1.334573551076E-01
    119 F   6 C     1.334573551076E-01  1.868743180007E-01 -3.996604527705E-01
    120 F   6 C    -3.996604527705E-01  1.334573551076E-01  1.868743180007E-01
    121 F   6 C    -1.334573551076E-01 -1.868743180007E-01 -3.996604527705E-01
    122 F   6 C     3.996604527705E-01  1.334573551076E-01 -1.868743180007E-01
    123 F   6 C     1.334573551076E-01 -1.868743180007E-01  3.996604527705E-01
    124 F   6 C     3.996604527705E-01 -1.334573551076E-01  1.868743180007E-01
    125 F   6 C    -1.334573551076E-01  1.868743180007E-01  3.996604527705E-01
    126 F   6 C    -3.996604527705E-01 -1.334573551076E-01 -1.868743180007E-01
    127 T   7 N     1.794557269983E-01 -4.636691850252E-01  9.272012578710E-02
    128 F   7 N    -1.794557269983E-01  4.636691850252E-01  9.272012578710E-02
    129 F   7 N     1.794557269983E-01  4.636691850252E-01 -9.272012578710E-02
    130 F   7 N    -1.794557269983E-01 -4.636691850252E-01 -9.272012578710E-02
    131 F   7 N     9.272012578710E-02  1.794557269983E-01 -4.636691850252E-01
    132 F   7 N    -4.636691850252E-01  9.272012578710E-02  1.794557269983E-01
    133 F   7 N    -9.272012578710E-02 -1.794557269983E-01 -4.636691850252E-01
    134 F   7 N     4.636691850252E-01  9.272012578710E-02 -1.794557269983E-01
    135 F   7 N     9.272012578710E-02 -1.794557269983E-01  4.636691850252E-01
    136 F   7 N     4.636691850252E-01 -9.272012578710E-02  1.794557269983E-01
    137 F   7 N    -9.272012578710E-02  1.794557269983E-01  4.636691850252E-01
    138 F   7 N    -4.636691850252E-01 -9.272012578710E-02 -1.794557269983E-01

 T = ATOM BELONGING TO THE ASYMMETRIC UNIT

 *******************************************************************************
 * CELL DEFORMATION
 *******************************************************************************

    ELASTIC STRAIN MATRIX (ADIMENSIONAL)

    1    0.0001000000    0.0000000000    0.0000000000
    2    0.0000000000    0.0000000000    0.0000000000
    3    0.0000000000    0.0000000000    0.0000000000

 LATTICE PARAMETERS (ANGSTROMS AND DEGREES) OF
 (1) ORIGINAL PRIMITIVE CELL
 (2) ORIGINAL CRYSTALLOGRAPHIC CELL
 (3) DEFORMED PRIMITIVE CELL
 (4) DEFORMED CRYSTALLOGRAPHIC CELL

            A           B           C        ALPHA       BETA        GAMMA         VOL
 (1)   15.697864   15.697864   15.697864  109.471221  109.471221  109.471221 2977.829163
 (2)   18.126332   18.126332   18.126332   90.000000   90.000000   90.000000 5955.658327
 (3)   15.698387   15.698387   15.698387  109.465819  109.473922  109.473922 2978.126946
 (4)   18.128144   18.126332   18.126332   90.000000   90.000000   90.000000 5956.253893

 * CELL DEFORMATION COMPLETE - NO. OF SYMMOPS   4

 *******************************************************************************
 * CELL DEFORMATION
 *******************************************************************************

    ELASTIC STRAIN MATRIX (ADIMENSIONAL)

    1   -0.0001000000    0.0000000000    0.0000000000
    2    0.0000000000    0.0000000000    0.0000000000
    3    0.0000000000    0.0000000000    0.0000000000

 LATTICE PARAMETERS (ANGSTROMS AND DEGREES) OF
 (1) ORIGINAL PRIMITIVE CELL
 (2) ORIGINAL CRYSTALLOGRAPHIC CELL
 (3) DEFORMED PRIMITIVE CELL
 (4) DEFORMED CRYSTALLOGRAPHIC CELL

            A           B           C        ALPHA       BETA        GAMMA         VOL
 (1)   15.698387   15.698387   15.698387  109.465819  109.473922  109.473922 2978.126946
 (2)   18.128144   18.126332   18.126332   90.000000   90.000000   90.000000 5956.253893
 (3)   15.697864   15.697864   15.697864  109.471221  109.471220  109.471220 2977.829134
 (4)   18.126332   18.126332   18.126332   90.000000   90.000000   90.000000 5955.658267

 * CELL DEFORMATION COMPLETE - NO. OF SYMMOPS   4

 *****    4 SYMMOPS - TRANSLATORS IN ANGSTROM
 ***** MATRICES AND TRANSLATORS IN THE CARTESIAN REFERENCE FRAME

 ORDER   : ORDER OF THE OPERATOR

 TRANSLA : REAL TRANSLATION (WITHOUT ORIGIN SHIFT) IN CARTESIAN COORDINATES

 uvw/hkl : ORIENTATION OF THE OPERATOR IN CARTESIAN COORDINATES

 LOCATED : ORIGIN OF THE OPERATOR IN CARTESIAN COORDINATES

   NO.   1 INVERSE   1    ORDER   1        NO.   2 INVERSE   2    ORDER   2
    1.000   0.000   0.000     0.000        -1.000   0.000   0.000     0.000
    0.000   1.000   0.000     0.000         0.000  -1.000   0.000     0.000
    0.000   0.000   1.000     0.000         0.000   0.000   1.000     0.000
             OPERATION E(   1)                       OPERATION C(   2)
 DETERMINANT 1.; ROTATION(DEG)   0.      DETERMINANT 1.; ROTATION(DEG) 180.
 TRANSLA (  0.000    0.000    0.000)     TRANSLA (  0.000    0.000    0.000)
 uvw/hkl (  0.000    0.000    0.000)     uvw/hkl (  0.000    0.000    4.000)
 LOCATED (  0.000    0.000    0.000)     LOCATED (  0.000    0.000    0.000)

   NO.   3 INVERSE   3    ORDER   2        NO.   4 INVERSE   4    ORDER   2
    1.000   0.000   0.000     0.000        -1.000   0.000   0.000     0.000
    0.000  -1.000   0.000     0.000         0.000   1.000   0.000     0.000
    0.000   0.000  -1.000     0.000         0.000   0.000  -1.000     0.000
             OPERATION C(   2)                       OPERATION C(   2)
 DETERMINANT 1.; ROTATION(DEG) 180.      DETERMINANT 1.; ROTATION(DEG) 180.
 TRANSLA (  0.000    0.000    0.000)     TRANSLA (  0.000    0.000    0.000)
 uvw/hkl (  4.000    0.000    0.000)     uvw/hkl (  0.000   -4.000    0.000)
 LOCATED (  0.000    0.000    0.000)     LOCATED (  0.000    0.000    0.000)

 GCALCO - MAX INDICES DIRECT LATTICE VECTOR    14    14    14
 NO.OF VECTORS CREATED 6999 STARS  122 RMAX   323.14973 BOHR

 CAPPA:IS1  2;IS2  2;IS3  2; K PTS MONK NET   5; SYMMOPS:K SPACE   8;G SPACE   4

 *******************************************************************************
 MAX NUMBER OF SCF CYCLES      50  CONVERGENCE ON DELTAP        10**-18
 WEIGHT OF F(I) IN F(I+1)      30% CONVERGENCE ON ENERGY        10**- 8
 SHRINK. FACT.(MONKH.)    2  2  2  NUMBER OF K POINTS IN THE IBZ      5
 SHRINKING FACTOR(GILAT NET)    2  NUMBER OF K POINTS(GILAT NET)      5
 *******************************************************************************
 *** K POINTS COORDINATES (OBLIQUE COORDINATES IN UNITS OF IS =  2)
   1-R(  0  0  0)   2-R(  1  0  0)   3-R(  0  1  0)   4-R(  1  1  0)
   5-R(  1  1  1)

 DIRECT LATTICE VECTORS COMPON. (A.U.)     RECIP. LATTICE VECTORS COMPON. (A.U.) 
        X            Y            Z              X            Y            Z
  -17.1269014   17.1269014   17.1269014      0.0000000    0.1834303    0.1834303
   17.1269014  -17.1269014   17.1269014      0.1834303    0.0000000    0.1834303
   17.1269014   17.1269014  -17.1269014      0.1834303    0.1834303    0.0000000

 DISK SPACE FOR EIGENVECTORS (FTN 10)    18316980 REALS
 TTTTTTTTTTTTTTTTTTTTTTTTTTTTTT gordsh1     TELAPSE     4625.23 TCPU     1800.80

 MATRIX SIZE: P(G) 9299982, F(G)  674328, P(G) IRR 1176207, F(G) IRR  172134
 MAX G-VECTOR INDEX FOR 1- AND 2-ELECTRON INTEGRALS 133

 TTTTTTTTTTTTTTTTTTTTTTTTTTTTTT INPUT       TELAPSE     4625.36 TCPU     1800.93

 SYMMETRY ALLOWED ELASTIC DISTORTION 1
  0.5773503  0.0000000  0.0000000
  0.0000000  0.5773503  0.0000000
  0.0000000  0.0000000  0.5773503

 SYMMETRY ALLOWED ELASTIC DISTORTION 2
  0.8164966  0.0000000  0.0000000
  0.0000000 -0.4082483  0.0000000
  0.0000000  0.0000000 -0.4082483

 SYMMETRY ALLOWED ELASTIC DISTORTION 3
  0.0000000  0.0000000  0.0000000
  0.0000000  0.7071068  0.0000000
  0.0000000  0.0000000 -0.7071068

 SYMMETRY ALLOWED INTERNAL DEGREE(S) OF FREEDOM: 102
 TTTTTTTTTTTTTTTTTTTTTTTTTTTTTT SYMM        TELAPSE     4625.97 TCPU     1801.53
 TTTTTTTTTTTTTTTTTTTTTTTTTTTTTT INT_SCREEN  TELAPSE     4626.03 TCPU     1801.60
 INFORMATION **** EXCBUF **** EXCH. BIPO BUFFER: WORDS USED =     4000000
 WARNING **** EXCBUF **** EXCH. BIPO BUFFER TOO SMALL - TO AVOID I/O SET EXCHSIZE =     7632684

 DFT PARAMETERS

     ATOM       ELECTRONS   NET CHARGE   R(ANGSTROM)
   1   1  H       1.0000      0.0000     1.11000000
  61 248  CD     20.0000      0.0000     1.52000000
  67   6  C       6.0000      0.0000     0.77000000
 103   7  N       7.0000      0.0000     0.74000000

 SIZE OF GRID=    2010063
 TTTTTTTTTTTTTTTTTTTTTTTTTTTTTT MAKE_GRID2  TELAPSE     4634.19 TCPU     1808.92
 BECKE WEIGHT FUNCTION
 RADSAFE =     2.00
 TOLERANCES - DENSITY:10**- 6; POTENTIAL:10**- 9; GRID WGT:10**-14

 RADIAL INTEGRATION  - INTERVALS (POINTS,UPPER LIMIT):            1( 99,  4.0*R)

 ANGULAR INTEGRATION - INTERVALS (ACCURACY LEVEL [N. POINTS] UPPER LIMIT):
  1(  6[ 146]   0.2)  2( 11[ 302]   0.5)  3( 14[ 590]   0.9)  4( 18[1454]   3.5)
  5( 14[ 590]9999.0)
 TTTTTTTTTTTTTTTTTTTTTTTTTTTTTT INT_CALC    TELAPSE     4634.25 TCPU     1808.98

 *******************************************************************************
 zif8Cd0degrees                                                                  
 CRYSTAL - SCF - TYPE OF CALCULATION :  RESTRICTED CLOSED SHELL
 *******************************************************************************

 CAPPA:IS1  2;IS2  2;IS3  2; K PTS MONK NET   5; SYMMOPS:K SPACE   8;G SPACE   4

 TTTTTTTTTTTTTTTTTTTTTTTTTTTTTT SDIK        TELAPSE     4636.41 TCPU     1811.13

 AAAAAAAAAAAAAAAAAAAAAAAAAAAAAAAAAAAAAAAAAAAAAAAAAAAAAAAAAAAAAAAAAAAAAAAAAAAAAAA
         ATOMIC WAVEFUNCTION(S)


 NUCLEAR CHARGE  1.0  SYMMETRY SPECIES            S
 N. ELECTRONS    1.0  NUMBER OF PRIMITIVE GTOS    5
                      NUMBER OF CONTRACTED GTOS   3
                      NUMBER OF CLOSED SHELLS     0
                      OPEN SHELL OCCUPATION       1

  ZNUC SCFIT  TOTAL HF ENERGY   KINETIC ENERGY   VIRIAL THEOREM ACCURACY
   1.0   1   -4.998098153E-01  4.997907537E-01 -2.000038139E+00  9.6E-17

 NUCLEAR CHARGE 20.0  SYMMETRY SPECIES            S    P    D
 N. ELECTRONS   20.0  NUMBER OF PRIMITIVE GTOS    8    7    6
                      NUMBER OF CONTRACTED GTOS   6    5    3
                      NUMBER OF CLOSED SHELLS     2    1    1
                      OPEN SHELL OCCUPATION       0    0    0

  ZNUC SCFIT  TOTAL HF ENERGY   KINETIC ENERGY   VIRIAL THEOREM ACCURACY
  20.0  36   -1.668271145E+02  6.451544656E+01 -3.585847628E+00  4.4E-06

 NUCLEAR CHARGE  6.0  SYMMETRY SPECIES            S    P
 N. ELECTRONS    6.0  NUMBER OF PRIMITIVE GTOS   11    5
                      NUMBER OF CONTRACTED GTOS   4    3
                      NUMBER OF CLOSED SHELLS     2    0
                      OPEN SHELL OCCUPATION       0    2

  ZNUC SCFIT  TOTAL HF ENERGY   KINETIC ENERGY   VIRIAL THEOREM ACCURACY
   6.0  11   -3.768480057E+01  3.769831118E+01 -1.999641612E+00  2.0E-06

 NUCLEAR CHARGE  7.0  SYMMETRY SPECIES            S    P
 N. ELECTRONS    7.0  NUMBER OF PRIMITIVE GTOS   11    5
                      NUMBER OF CONTRACTED GTOS   4    3
                      NUMBER OF CLOSED SHELLS     2    0
                      OPEN SHELL OCCUPATION       0    3

  ZNUC SCFIT  TOTAL HF ENERGY   KINETIC ENERGY   VIRIAL THEOREM ACCURACY
   7.0  11   -5.439473665E+01  5.441433682E+01 -1.999639798E+00  3.6E-06

 AAAAAAAAAAAAAAAAAAAAAAAAAAAAAAAAAAAAAAAAAAAAAAAAAAAAAAAAAAAAAAAAAAAAAAAAAAAAAAA

 CHARGE NORMALIZATION FACTOR   1.00000000
 TOTAL ATOMIC CHARGES:
   1.0000000   1.0000000   1.0000000   1.0000000   1.0000000   1.0000000
   1.0000000   1.0000000   1.0000000   1.0000000   1.0000000   1.0000000
   1.0000000   1.0000000   1.0000000   1.0000000   1.0000000   1.0000000
   1.0000000   1.0000000   1.0000000   1.0000000   1.0000000   1.0000000
   1.0000000   1.0000000   1.0000000   1.0000000   1.0000000   1.0000000
   1.0000000   1.0000000   1.0000000   1.0000000   1.0000000   1.0000000
   1.0000000   1.0000000   1.0000000   1.0000000   1.0000000   1.0000000
   1.0000000   1.0000000   1.0000000   1.0000000   1.0000000   1.0000000
   1.0000000   1.0000000   1.0000000   1.0000000   1.0000000   1.0000000
   1.0000000   1.0000000   1.0000000   1.0000000   1.0000000   1.0000000
  20.0000000  20.0000000  20.0000000  20.0000000  20.0000000  20.0000000
   6.0000000   6.0000000   6.0000000   6.0000000   6.0000000   6.0000000
   6.0000000   6.0000000   6.0000000   6.0000000   6.0000000   6.0000000
   6.0000000   6.0000000   6.0000000   6.0000000   6.0000000   6.0000000
   6.0000000   6.0000000   6.0000000   6.0000000   6.0000000   6.0000000
   6.0000000   6.0000000   6.0000000   6.0000000   6.0000000   6.0000000
   6.0000000   6.0000000   6.0000000   6.0000000   6.0000000   6.0000000
   7.0000000   7.0000000   7.0000000   7.0000000   7.0000000   7.0000000
   7.0000000   7.0000000   7.0000000   7.0000000   7.0000000   7.0000000
   6.0000000   6.0000000   6.0000000   6.0000000   6.0000000   6.0000000
   6.0000000   6.0000000   6.0000000   6.0000000   6.0000000   6.0000000
   7.0000000   7.0000000   7.0000000   7.0000000   7.0000000   7.0000000
   7.0000000   7.0000000   7.0000000   7.0000000   7.0000000   7.0000000
 TTTTTTTTTTTTTTTTTTTTTTTTTTTTTT MOQGAD      TELAPSE     4651.73 TCPU     1826.46
 TTTTTTTTTTTTTTTTTTTTTTTTTTTTTT SHELLXN     TELAPSE     4695.04 TCPU     1853.15
 TTTTTTTTTTTTTTTTTTTTTTTTTTTTTT MONMO3      TELAPSE     4724.25 TCPU     1882.36
 NUMERICALLY INTEGRATED DENSITY    635.9999330766
 TTTTTTTTTTTTTTTTTTTTTTTTTTTTTT NUMDFT      TELAPSE     4726.39 TCPU     1884.50
 CYC   0 ETOT(AU) -4.203070813160E+03 DETOT -4.20E+03 tst  1.44E-14 PX  1.00E+00
 TTTTTTTTTTTTTTTTTTTTTTTTTTTTTT DIIS        TELAPSE     4726.91 TCPU     1885.02
 TTTTTTTTTTTTTTTTTTTTTTTTTTTTTT FDIK        TELAPSE     4747.13 TCPU     1891.68
 INSULATING STATE
 TOP OF VALENCE BANDS -    BAND    318; K    5; EIG -2.9582633E-01 AU
 TOP OF VALENCE BANDS -    BAND    318; K    1; EIG -2.9627964E-01 AU
 BOTTOM OF VIRTUAL BANDS - BAND    319; K    1; EIG -8.2709822E-02 AU
 INDIRECT ENERGY BAND GAP:   5.7992 eV
 TTTTTTTTTTTTTTTTTTTTTTTTTTTTTT PDIG        TELAPSE     4747.85 TCPU     1892.39
 CHARGE NORMALIZATION FACTOR   1.00000000
 TOTAL ATOMIC CHARGES:
   0.7957837   0.7957837   0.7957837   0.7957837   0.7957837   0.7957836
   0.7957837   0.7957836   0.7957837   0.7957836   0.7957837   0.7957836
   0.7957844   0.7957844   0.7957844   0.7957844   0.7957843   0.7957844
   0.7957843   0.7957844   0.7957843   0.7957844   0.7957843   0.7957844
   0.7587955   0.7587955   0.7587955   0.7587955   0.7587955   0.7587955
   0.7587955   0.7587955   0.7587955   0.7587955   0.7587955   0.7587955
   0.7580784   0.7580784   0.7580784   0.7580784   0.7580784   0.7580784
   0.7580784   0.7580784   0.7580784   0.7580784   0.7580784   0.7580784
   0.7587931   0.7587931   0.7587931   0.7587931   0.7587931   0.7587931
   0.7587931   0.7587931   0.7587931   0.7587931   0.7587931   0.7587931
  18.2813569  18.2813569  18.2813569  18.2813569  18.2813569  18.2813569
   5.5885406   5.5885406   5.5885406   5.5885406   5.5885409   5.5885405
   5.5885409   5.5885405   5.5885409   5.5885405   5.5885409   5.5885405
   6.1802945   6.1802945   6.1802945   6.1802945   6.1802945   6.1802945
   6.1802945   6.1802945   6.1802945   6.1802945   6.1802945   6.1802945
   6.6825699   6.6825699   6.6825699   6.6825699   6.6825700   6.6825698
   6.6825700   6.6825698   6.6825700   6.6825698   6.6825700   6.6825698
   7.6801878   7.6801878   7.6801878   7.6801878   7.6801878   7.6801879
   7.6801878   7.6801879   7.6801878   7.6801879   7.6801878   7.6801879
   6.1803188   6.1803188   6.1803188   6.1803188   6.1803188   6.1803188
   6.1803188   6.1803188   6.1803188   6.1803188   6.1803188   6.1803188
   7.6801749   7.6801749   7.6801749   7.6801749   7.6801748   7.6801749
   7.6801748   7.6801749   7.6801748   7.6801749   7.6801748   7.6801749
 TTTTTTTTTTTTTTTTTTTTTTTTTTTTTT MOQGAD      TELAPSE     4747.86 TCPU     1892.41
 TTTTTTTTTTTTTTTTTTTTTTTTTTTTTT SHELLXN     TELAPSE     4793.80 TCPU     1920.21
 TTTTTTTTTTTTTTTTTTTTTTTTTTTTTT MONMO3      TELAPSE     4800.42 TCPU     1926.84
 NUMERICALLY INTEGRATED DENSITY    635.9999155215
 TTTTTTTTTTTTTTTTTTTTTTTTTTTTTT NUMDFT      TELAPSE     4804.77 TCPU     1931.19
 CYC   1 ETOT(AU) -4.183476151091E+03 DETOT  1.96E+01 tst  0.00E+00 PX  1.00E+00
 TTTTTTTTTTTTTTTTTTTTTTTTTTTTTT DIIS        TELAPSE     4805.60 TCPU     1932.01
 DIIS TEST: 0.10023E+02 AT SCF   CYCLE   1 - MIX   30 %
 TTTTTTTTTTTTTTTTTTTTTTTTTTTTTT FDIK        TELAPSE     4815.17 TCPU     1939.19
 INSULATING STATE
 TOP OF VALENCE BANDS -    BAND    318; K    5; EIG -1.8305896E-01 AU
 TOP OF VALENCE BANDS -    BAND    318; K    1; EIG -1.8381233E-01 AU
 BOTTOM OF VIRTUAL BANDS - BAND    319; K    1; EIG -1.6041604E-02 AU
 INDIRECT ENERGY BAND GAP:   4.5448 eV
 TTTTTTTTTTTTTTTTTTTTTTTTTTTTTT PDIG        TELAPSE     4815.53 TCPU     1939.55
 CHARGE NORMALIZATION FACTOR   1.00000000
 TOTAL ATOMIC CHARGES:
   0.9597512   0.9597512   0.9597512   0.9597512   0.9600236   0.9601474
   0.9600236   0.9601474   0.9600236   0.9601474   0.9600236   0.9601474
   0.9597149   0.9597149   0.9597149   0.9597149   0.9605670   0.9600966
   0.9605670   0.9600966   0.9605670   0.9600966   0.9605670   0.9600966
   0.9054371   0.9054371   0.9054371   0.9054371   0.9051157   0.9054879
   0.9051157   0.9054879   0.9051157   0.9054879   0.9051157   0.9054879
   0.9292102   0.9292102   0.9292102   0.9292102   0.9291929   0.9290471
   0.9291929   0.9290471   0.9291929   0.9290471   0.9291929   0.9290471
   0.9056181   0.9056181   0.9056181   0.9056181   0.9054367   0.9053015
   0.9054367   0.9053015   0.9054367   0.9053015   0.9054367   0.9053015
  18.9665324  18.9665324  18.9663116  18.9667181  18.9663116  18.9667181
   5.8495621   5.8495621   5.8495621   5.8495621   5.8496375   5.8505940
   5.8496375   5.8505940   5.8496375   5.8505940   5.8496375   5.8505940
   5.9524612   5.9524612   5.9524612   5.9524612   5.9532212   5.9533806
   5.9532212   5.9533806   5.9532212   5.9533806   5.9532212   5.9533806
   6.1963934   6.1963934   6.1963934   6.1963934   6.1967054   6.1956321
   6.1967054   6.1956321   6.1967054   6.1956321   6.1967054   6.1956321
   7.4525973   7.4525973   7.4525973   7.4525973   7.4520544   7.4521159
   7.4520544   7.4521159   7.4520544   7.4521159   7.4520544   7.4521159
   5.9537719   5.9537719   5.9537719   5.9537719   5.9525119   5.9528222
   5.9525119   5.9528222   5.9525119   5.9528222   5.9525119   5.9528222
   7.4521701   7.4521701   7.4521701   7.4521701   7.4522179   7.4522219
   7.4522179   7.4522219   7.4522179   7.4522219   7.4522179   7.4522219
 TTTTTTTTTTTTTTTTTTTTTTTTTTTTTT MOQGAD      TELAPSE     4815.54 TCPU     1939.57
 TTTTTTTTTTTTTTTTTTTTTTTTTTTTTT SHELLXN     TELAPSE     4890.09 TCPU     1967.38
 TTTTTTTTTTTTTTTTTTTTTTTTTTTTTT MONMO3      TELAPSE     4893.57 TCPU     1970.86
 NUMERICALLY INTEGRATED DENSITY    635.9999042800
 TTTTTTTTTTTTTTTTTTTTTTTTTTTTTT NUMDFT      TELAPSE     4897.91 TCPU     1975.20
 CYC   2 ETOT(AU) -4.184508736275E+03 DETOT -1.03E+00 tst  6.10E-03 PX  1.62E-01
 TTTTTTTTTTTTTTTTTTTTTTTTTTTTTT DIIS        TELAPSE     4899.60 TCPU     1976.89
 DIIS TEST: 0.35789E+01 AT SCF   CYCLE   2 - DIIS ACTIVE - HISTORY:     2 CYCLES
 TTTTTTTTTTTTTTTTTTTTTTTTTTTTTT FDIK        TELAPSE     4913.68 TCPU     1985.28
 INSULATING STATE
 TOP OF VALENCE BANDS -    BAND    318; K    5; EIG -2.1101717E-01 AU
 TOP OF VALENCE BANDS -    BAND    318; K    1; EIG -2.1176901E-01 AU
 BOTTOM OF VIRTUAL BANDS - BAND    319; K    1; EIG -8.3976092E-03 AU
 INDIRECT ENERGY BAND GAP:   5.5136 eV
 TTTTTTTTTTTTTTTTTTTTTTTTTTTTTT PDIG        TELAPSE     4914.00 TCPU     1985.60
 CHARGE NORMALIZATION FACTOR   1.00000000
 TOTAL ATOMIC CHARGES:
   0.9019330   0.9019330   0.9019330   0.9019330   0.9021862   0.9021770
   0.9021862   0.9021770   0.9021862   0.9021770   0.9021862   0.9021770
   0.9020512   0.9020512   0.9020512   0.9020512   0.9023261   0.9023519
   0.9023261   0.9023519   0.9023261   0.9023519   0.9023261   0.9023519
   0.8746546   0.8746546   0.8746546   0.8746546   0.8744677   0.8744991
   0.8744677   0.8744991   0.8744677   0.8744991   0.8744677   0.8744991
   0.8890312   0.8890312   0.8890312   0.8890312   0.8890068   0.8888584
   0.8890068   0.8888584   0.8890068   0.8888584   0.8890068   0.8888584
   0.8744640   0.8744640   0.8744640   0.8744640   0.8746158   0.8745690
   0.8746158   0.8745690   0.8746158   0.8745690   0.8746158   0.8745690
  18.6402398  18.6402398  18.6397685  18.6394478  18.6397685  18.6394478
   5.6134365   5.6134365   5.6134365   5.6134365   5.6133168   5.6136399
   5.6133168   5.6136399   5.6133168   5.6136399   5.6133168   5.6136399
   6.0286753   6.0286753   6.0286753   6.0286753   6.0282056   6.0285599
   6.0282056   6.0285599   6.0282056   6.0285599   6.0282056   6.0285599
   6.2904295   6.2904295   6.2904295   6.2904295   6.2906912   6.2909403
   6.2906912   6.2909403   6.2906912   6.2909403   6.2906912   6.2909403
   7.6384059   7.6384059   7.6384059   7.6384059   7.6382497   7.6383748
   7.6382497   7.6383748   7.6382497   7.6383748   7.6382497   7.6383748
   6.0282110   6.0282110   6.0282110   6.0282110   6.0287214   6.0280041
   6.0287214   6.0280041   6.0287214   6.0280041   6.0287214   6.0280041
   7.6387370   7.6387370   7.6387370   7.6387370   7.6383810   7.6381002
   7.6383810   7.6381002   7.6383810   7.6381002   7.6383810   7.6381002
 TTTTTTTTTTTTTTTTTTTTTTTTTTTTTT MOQGAD      TELAPSE     4914.02 TCPU     1985.62
 TTTTTTTTTTTTTTTTTTTTTTTTTTTTTT SHELLXN     TELAPSE     4983.77 TCPU     2013.43
 TTTTTTTTTTTTTTTTTTTTTTTTTTTTTT MONMO3      TELAPSE     4990.57 TCPU     2020.23
 NUMERICALLY INTEGRATED DENSITY    635.9999067615
 TTTTTTTTTTTTTTTTTTTTTTTTTTTTTT NUMDFT      TELAPSE     4994.78 TCPU     2024.44
 CYC   3 ETOT(AU) -4.184950047974E+03 DETOT -4.41E-01 tst  1.00E-03 PX  1.06E-01
 TTTTTTTTTTTTTTTTTTTTTTTTTTTTTT DIIS        TELAPSE     4998.16 TCPU     2027.82
 DIIS TEST: 0.30433E+00 AT SCF   CYCLE   3 - DIIS ACTIVE - HISTORY:     3 CYCLES
 TTTTTTTTTTTTTTTTTTTTTTTTTTTTTT FDIK        TELAPSE     5009.55 TCPU     2031.71
 INSULATING STATE
 TOP OF VALENCE BANDS -    BAND    318; K    5; EIG -2.1475361E-01 AU
 TOP OF VALENCE BANDS -    BAND    318; K    1; EIG -2.1547596E-01 AU
 BOTTOM OF VIRTUAL BANDS - BAND    319; K    1; EIG -9.0082734E-03 AU
 INDIRECT ENERGY BAND GAP:   5.5986 eV
 TTTTTTTTTTTTTTTTTTTTTTTTTTTTTT PDIG        TELAPSE     5009.87 TCPU     2032.03
 CHARGE NORMALIZATION FACTOR   1.00000000
 TOTAL ATOMIC CHARGES:
   0.9017962   0.9017962   0.9017962   0.9017962   0.9018281   0.9018394
   0.9018281   0.9018394   0.9018281   0.9018394   0.9018281   0.9018394
   0.9018369   0.9018369   0.9018369   0.9018369   0.9018569   0.9018325
   0.9018569   0.9018325   0.9018569   0.9018325   0.9018569   0.9018325
   0.8598422   0.8598422   0.8598422   0.8598422   0.8598351   0.8598525
   0.8598351   0.8598525   0.8598351   0.8598525   0.8598351   0.8598525
   0.8722350   0.8722350   0.8722350   0.8722350   0.8721990   0.8722079
   0.8721990   0.8722079   0.8721990   0.8722079   0.8721990   0.8722079
   0.8598556   0.8598556   0.8598556   0.8598556   0.8598723   0.8598620
   0.8598723   0.8598620   0.8598723   0.8598620   0.8598723   0.8598620
  18.6685461  18.6685461  18.6684617  18.6685520  18.6684617  18.6685520
   5.7150112   5.7150112   5.7150112   5.7150112   5.7151500   5.7149478
   5.7151500   5.7149478   5.7151500   5.7149478   5.7151500   5.7149478
   6.0303595   6.0303595   6.0303595   6.0303595   6.0303424   6.0302736
   6.0303424   6.0302736   6.0303424   6.0302736   6.0303424   6.0302736
   6.3408769   6.3408769   6.3408769   6.3408769   6.3407930   6.3409208
   6.3407930   6.3409208   6.3407930   6.3409208   6.3407930   6.3409208
   7.5768823   7.5768823   7.5768823   7.5768823   7.5767816   7.5767457
   7.5767816   7.5767457   7.5767816   7.5767457   7.5767816   7.5767457
   6.0302803   6.0302803   6.0302803   6.0302803   6.0303024   6.0304052
   6.0303024   6.0304052   6.0303024   6.0304052   6.0303024   6.0304052
   7.5768173   7.5768173   7.5768173   7.5768173   7.5767838   7.5767947
   7.5767838   7.5767947   7.5767838   7.5767947   7.5767838   7.5767947
 TTTTTTTTTTTTTTTTTTTTTTTTTTTTTT MOQGAD      TELAPSE     5009.88 TCPU     2032.05
 TTTTTTTTTTTTTTTTTTTTTTTTTTTTTT SHELLXN     TELAPSE     5087.02 TCPU     2059.88
 TTTTTTTTTTTTTTTTTTTTTTTTTTTTTT MONMO3      TELAPSE     5088.82 TCPU     2061.68
 NUMERICALLY INTEGRATED DENSITY    635.9999060603
 TTTTTTTTTTTTTTTTTTTTTTTTTTTTTT NUMDFT      TELAPSE     5093.05 TCPU     2065.91
 CYC   4 ETOT(AU) -4.184983842931E+03 DETOT -3.38E-02 tst  8.07E-05 PX  1.55E-02
 TTTTTTTTTTTTTTTTTTTTTTTTTTTTTT DIIS        TELAPSE     5101.66 TCPU     2074.52
 DIIS TEST: 0.21055E-01 AT SCF   CYCLE   4 - DIIS ACTIVE - HISTORY:     4 CYCLES
 TTTTTTTTTTTTTTTTTTTTTTTTTTTTTT FDIK        TELAPSE     5117.22 TCPU     2086.25
 INSULATING STATE
 TOP OF VALENCE BANDS -    BAND    318; K    5; EIG -2.1526287E-01 AU
 TOP OF VALENCE BANDS -    BAND    318; K    1; EIG -2.1598947E-01 AU
 BOTTOM OF VIRTUAL BANDS - BAND    319; K    1; EIG -9.8164286E-03 AU
 INDIRECT ENERGY BAND GAP:   5.5905 eV
 TTTTTTTTTTTTTTTTTTTTTTTTTTTTTT PDIG        TELAPSE     5117.60 TCPU     2086.63
 CHARGE NORMALIZATION FACTOR   1.00000000
 TOTAL ATOMIC CHARGES:
   0.9005679   0.9005679   0.9005679   0.9005679   0.9005898   0.9005879
   0.9005898   0.9005879   0.9005898   0.9005879   0.9005898   0.9005879
   0.9005868   0.9005868   0.9005868   0.9005868   0.9005903   0.9005793
   0.9005903   0.9005793   0.9005903   0.9005793   0.9005903   0.9005793
   0.8609218   0.8609218   0.8609218   0.8609218   0.8609136   0.8609139
   0.8609136   0.8609139   0.8609136   0.8609139   0.8609136   0.8609139
   0.8759758   0.8759758   0.8759758   0.8759758   0.8759631   0.8759640
   0.8759631   0.8759640   0.8759631   0.8759640   0.8759631   0.8759640
   0.8609037   0.8609037   0.8609037   0.8609037   0.8609157   0.8609141
   0.8609157   0.8609141   0.8609157   0.8609141   0.8609157   0.8609141
  18.6617763  18.6617763  18.6617794  18.6617877  18.6617794  18.6617877
   5.6894496   5.6894496   5.6894496   5.6894496   5.6894450   5.6894468
   5.6894450   5.6894468   5.6894450   5.6894468   5.6894450   5.6894468
   6.0330955   6.0330955   6.0330955   6.0330955   6.0331105   6.0331966
   6.0331105   6.0331966   6.0331105   6.0331966   6.0331105   6.0331966
   6.3345452   6.3345452   6.3345452   6.3345452   6.3345485   6.3345702
   6.3345485   6.3345702   6.3345485   6.3345702   6.3345485   6.3345702
   7.5899367   7.5899367   7.5899367   7.5899367   7.5899656   7.5899542
   7.5899656   7.5899542   7.5899656   7.5899542   7.5899656   7.5899542
   6.0331580   6.0331580   6.0331580   6.0331580   6.0331311   6.0330444
   6.0331311   6.0330444   6.0331311   6.0330444   6.0331311   6.0330444
   7.5899757   7.5899757   7.5899757   7.5899757   7.5899399   7.5899270
   7.5899399   7.5899270   7.5899399   7.5899270   7.5899399   7.5899270
 TTTTTTTTTTTTTTTTTTTTTTTTTTTTTT MOQGAD      TELAPSE     5117.62 TCPU     2086.65
 TTTTTTTTTTTTTTTTTTTTTTTTTTTTTT SHELLXN     TELAPSE     5171.50 TCPU     2114.48
 TTTTTTTTTTTTTTTTTTTTTTTTTTTTTT MONMO3      TELAPSE     5181.00 TCPU     2123.98
 NUMERICALLY INTEGRATED DENSITY    635.9999061172
 TTTTTTTTTTTTTTTTTTTTTTTTTTTTTT NUMDFT      TELAPSE     5185.35 TCPU     2128.33
 CYC   5 ETOT(AU) -4.184986132864E+03 DETOT -2.29E-03 tst  7.38E-06 PX  5.51E-03
 TTTTTTTTTTTTTTTTTTTTTTTTTTTTTT DIIS        TELAPSE     5193.22 TCPU     2136.20
 DIIS TEST: 0.13595E-02 AT SCF   CYCLE   5 - DIIS ACTIVE - HISTORY:     5 CYCLES
 TTTTTTTTTTTTTTTTTTTTTTTTTTTTTT FDIK        TELAPSE     5202.71 TCPU     2140.64
 INSULATING STATE
 TOP OF VALENCE BANDS -    BAND    318; K    5; EIG -2.1562056E-01 AU
 TOP OF VALENCE BANDS -    BAND    318; K    1; EIG -2.1634680E-01 AU
 BOTTOM OF VIRTUAL BANDS - BAND    319; K    1; EIG -9.6032398E-03 AU
 INDIRECT ENERGY BAND GAP:   5.6060 eV
 TTTTTTTTTTTTTTTTTTTTTTTTTTTTTT PDIG        TELAPSE     5203.03 TCPU     2140.96
 CHARGE NORMALIZATION FACTOR   1.00000000
 TOTAL ATOMIC CHARGES:
   0.9006264   0.9006264   0.9006264   0.9006264   0.9006378   0.9006386
   0.9006378   0.9006386   0.9006378   0.9006386   0.9006378   0.9006386
   0.9006340   0.9006340   0.9006340   0.9006340   0.9006313   0.9006329
   0.9006313   0.9006329   0.9006313   0.9006329   0.9006313   0.9006329
   0.8613574   0.8613574   0.8613574   0.8613574   0.8613678   0.8613621
   0.8613678   0.8613621   0.8613678   0.8613621   0.8613678   0.8613621
   0.8753744   0.8753744   0.8753744   0.8753744   0.8753758   0.8753706
   0.8753758   0.8753706   0.8753758   0.8753706   0.8753758   0.8753706
   0.8613618   0.8613618   0.8613618   0.8613618   0.8613649   0.8613632
   0.8613649   0.8613632   0.8613649   0.8613632   0.8613649   0.8613632
  18.6558700  18.6558700  18.6558767  18.6558483  18.6558767  18.6558483
   5.6976775   5.6976775   5.6976775   5.6976775   5.6976791   5.6976690
   5.6976791   5.6976690   5.6976791   5.6976690   5.6976791   5.6976690
   6.0312239   6.0312239   6.0312239   6.0312239   6.0312066   6.0311729
   6.0312066   6.0311729   6.0312066   6.0311729   6.0312066   6.0311729
   6.3324870   6.3324870   6.3324870   6.3324870   6.3324733   6.3325019
   6.3324733   6.3325019   6.3324733   6.3325019   6.3324733   6.3325019
   7.5901095   7.5901095   7.5901095   7.5901095   7.5900651   7.5900584
   7.5900651   7.5900584   7.5900651   7.5900584   7.5900651   7.5900584
   6.0311636   6.0311636   6.0311636   6.0311636   6.0312125   6.0312227
   6.0312125   6.0312227   6.0312125   6.0312227   6.0312125   6.0312227
   7.5900483   7.5900483   7.5900483   7.5900483   7.5900520   7.5900805
   7.5900520   7.5900805   7.5900520   7.5900805   7.5900520   7.5900805
 TTTTTTTTTTTTTTTTTTTTTTTTTTTTTT MOQGAD      TELAPSE     5203.05 TCPU     2140.98
 TTTTTTTTTTTTTTTTTTTTTTTTTTTTTT SHELLXN     TELAPSE     5266.86 TCPU     2168.42
 TTTTTTTTTTTTTTTTTTTTTTTTTTTTTT MONMO3      TELAPSE     5276.96 TCPU     2178.53
 NUMERICALLY INTEGRATED DENSITY    635.9999061970
 TTTTTTTTTTTTTTTTTTTTTTTTTTTTTT NUMDFT      TELAPSE     5281.31 TCPU     2182.87
 CYC   6 ETOT(AU) -4.184986308840E+03 DETOT -1.76E-04 tst  6.22E-07 PX  3.34E-03
 TTTTTTTTTTTTTTTTTTTTTTTTTTTTTT DIIS        TELAPSE     5285.74 TCPU     2187.31
 DIIS TEST: 0.42848E-03 AT SCF   CYCLE   6 - DIIS ACTIVE - HISTORY:     6 CYCLES
 TTTTTTTTTTTTTTTTTTTTTTTTTTTTTT FDIK        TELAPSE     5297.17 TCPU     2192.14
 INSULATING STATE
 TOP OF VALENCE BANDS -    BAND    318; K    5; EIG -2.1548894E-01 AU
 TOP OF VALENCE BANDS -    BAND    318; K    1; EIG -2.1621545E-01 AU
 BOTTOM OF VIRTUAL BANDS - BAND    319; K    1; EIG -9.5435041E-03 AU
 INDIRECT ENERGY BAND GAP:   5.6041 eV
 TTTTTTTTTTTTTTTTTTTTTTTTTTTTTT PDIG        TELAPSE     5297.51 TCPU     2192.48
 CHARGE NORMALIZATION FACTOR   1.00000000
 TOTAL ATOMIC CHARGES:
   0.9005640   0.9005640   0.9005640   0.9005640   0.9005662   0.9005637
   0.9005662   0.9005637   0.9005662   0.9005637   0.9005662   0.9005637
   0.9005678   0.9005678   0.9005678   0.9005678   0.9005631   0.9005645
   0.9005631   0.9005645   0.9005631   0.9005645   0.9005631   0.9005645
   0.8611849   0.8611849   0.8611849   0.8611849   0.8611856   0.8611815
   0.8611856   0.8611815   0.8611856   0.8611815   0.8611856   0.8611815
   0.8754655   0.8754655   0.8754655   0.8754655   0.8754632   0.8754624
   0.8754632   0.8754624   0.8754632   0.8754624   0.8754632   0.8754624
   0.8611873   0.8611873   0.8611873   0.8611873   0.8611898   0.8611919
   0.8611898   0.8611919   0.8611898   0.8611919   0.8611898   0.8611919
  18.6581083  18.6581083  18.6581046  18.6580975  18.6581046  18.6580975
   5.6943573   5.6943573   5.6943573   5.6943573   5.6943561   5.6943612
   5.6943561   5.6943612   5.6943561   5.6943612   5.6943561   5.6943612
   6.0326613   6.0326613   6.0326613   6.0326613   6.0326793   6.0326562
   6.0326793   6.0326562   6.0326793   6.0326562   6.0326793   6.0326562
   6.3339160   6.3339160   6.3339160   6.3339160   6.3339073   6.3339117
   6.3339073   6.3339117   6.3339073   6.3339117   6.3339073   6.3339117
   7.5891921   7.5891921   7.5891921   7.5891921   7.5891952   7.5892048
   7.5891952   7.5892048   7.5891952   7.5892048   7.5891952   7.5892048
   6.0326624   6.0326624   6.0326624   6.0326624   6.0326608   6.0326768
   6.0326608   6.0326768   6.0326608   6.0326768   6.0326608   6.0326768
   7.5891903   7.5891903   7.5891903   7.5891903   7.5891809   7.5891736
   7.5891809   7.5891736   7.5891809   7.5891736   7.5891809   7.5891736
 TTTTTTTTTTTTTTTTTTTTTTTTTTTTTT MOQGAD      TELAPSE     5297.53 TCPU     2192.50
 TTTTTTTTTTTTTTTTTTTTTTTTTTTTTT SHELLXN     TELAPSE     5384.10 TCPU     2220.27
 TTTTTTTTTTTTTTTTTTTTTTTTTTTTTT MONMO3      TELAPSE     5388.83 TCPU     2225.00
 NUMERICALLY INTEGRATED DENSITY    635.9999061356
 TTTTTTTTTTTTTTTTTTTTTTTTTTTTTT NUMDFT      TELAPSE     5393.18 TCPU     2229.35
 CYC   7 ETOT(AU) -4.184986370972E+03 DETOT -6.21E-05 tst  1.06E-07 PX  7.81E-04
 TTTTTTTTTTTTTTTTTTTTTTTTTTTTTT DIIS        TELAPSE     5399.88 TCPU     2236.05
 DIIS TEST: 0.43527E-04 AT SCF   CYCLE   7 - DIIS ACTIVE - HISTORY:     7 CYCLES
 TTTTTTTTTTTTTTTTTTTTTTTTTTTTTT FDIK        TELAPSE     5414.62 TCPU     2244.36
 INSULATING STATE
 TOP OF VALENCE BANDS -    BAND    318; K    5; EIG -2.1549068E-01 AU
 TOP OF VALENCE BANDS -    BAND    318; K    1; EIG -2.1621696E-01 AU
 BOTTOM OF VIRTUAL BANDS - BAND    319; K    1; EIG -9.6215549E-03 AU
 INDIRECT ENERGY BAND GAP:   5.6020 eV
 TTTTTTTTTTTTTTTTTTTTTTTTTTTTTT PDIG        TELAPSE     5414.93 TCPU     2244.68
 CHARGE NORMALIZATION FACTOR   1.00000000
 TOTAL ATOMIC CHARGES:
   0.9006151   0.9006151   0.9006151   0.9006151   0.9006157   0.9006147
   0.9006157   0.9006147   0.9006157   0.9006147   0.9006157   0.9006147
   0.9006142   0.9006142   0.9006142   0.9006142   0.9006137   0.9006142
   0.9006137   0.9006142   0.9006137   0.9006142   0.9006137   0.9006142
   0.8611016   0.8611016   0.8611016   0.8611016   0.8611016   0.8611025
   0.8611016   0.8611025   0.8611016   0.8611025   0.8611016   0.8611025
   0.8753623   0.8753623   0.8753623   0.8753623   0.8753622   0.8753617
   0.8753622   0.8753617   0.8753622   0.8753617   0.8753622   0.8753617
   0.8611126   0.8611126   0.8611126   0.8611126   0.8611114   0.8611118
   0.8611114   0.8611118   0.8611114   0.8611118   0.8611114   0.8611118
  18.6580348  18.6580348  18.6580323  18.6580339  18.6580323  18.6580339
   5.6945279   5.6945279   5.6945279   5.6945279   5.6945301   5.6945272
   5.6945301   5.6945272   5.6945301   5.6945272   5.6945301   5.6945272
   6.0320404   6.0320404   6.0320404   6.0320404   6.0320401   6.0320445
   6.0320401   6.0320445   6.0320401   6.0320445   6.0320401   6.0320445
   6.3339580   6.3339580   6.3339580   6.3339580   6.3339593   6.3339603
   6.3339593   6.3339603   6.3339593   6.3339603   6.3339593   6.3339603
   7.5898038   7.5898038   7.5898038   7.5898038   7.5898008   7.5898014
   7.5898008   7.5898014   7.5898008   7.5898014   7.5898008   7.5898014
   6.0320541   6.0320541   6.0320541   6.0320541   6.0320557   6.0320496
   6.0320557   6.0320496   6.0320557   6.0320496   6.0320557   6.0320496
   7.5897933   7.5897933   7.5897933   7.5897933   7.5897935   7.5897944
   7.5897935   7.5897944   7.5897935   7.5897944   7.5897935   7.5897944
 TTTTTTTTTTTTTTTTTTTTTTTTTTTTTT MOQGAD      TELAPSE     5414.95 TCPU     2244.70
 TTTTTTTTTTTTTTTTTTTTTTTTTTTTTT SHELLXN     TELAPSE     5473.68 TCPU     2272.56
 TTTTTTTTTTTTTTTTTTTTTTTTTTTTTT MONMO3      TELAPSE     5483.72 TCPU     2282.60
 NUMERICALLY INTEGRATED DENSITY    635.9999061378
 TTTTTTTTTTTTTTTTTTTTTTTTTTTTTT NUMDFT      TELAPSE     5487.95 TCPU     2286.83
 CYC   8 ETOT(AU) -4.184986374989E+03 DETOT -4.02E-06 tst  1.68E-08 PX  2.78E-04
 TTTTTTTTTTTTTTTTTTTTTTTTTTTTTT DIIS        TELAPSE     5495.55 TCPU     2294.42
 DIIS TEST: 0.57487E-05 AT SCF   CYCLE   8 - DIIS ACTIVE - HISTORY:     8 CYCLES
 TTTTTTTTTTTTTTTTTTTTTTTTTTTTTT FDIK        TELAPSE     5506.04 TCPU     2303.63
 INSULATING STATE
 TOP OF VALENCE BANDS -    BAND    318; K    5; EIG -2.1551357E-01 AU
 TOP OF VALENCE BANDS -    BAND    318; K    1; EIG -2.1624020E-01 AU
 BOTTOM OF VIRTUAL BANDS - BAND    319; K    1; EIG -9.5836468E-03 AU
 INDIRECT ENERGY BAND GAP:   5.6036 eV
 TTTTTTTTTTTTTTTTTTTTTTTTTTTTTT PDIG        TELAPSE     5506.36 TCPU     2303.95
 CHARGE NORMALIZATION FACTOR   1.00000000
 TOTAL ATOMIC CHARGES:
   0.9005661   0.9005661   0.9005661   0.9005661   0.9005665   0.9005663
   0.9005665   0.9005663   0.9005665   0.9005663   0.9005665   0.9005663
   0.9005646   0.9005646   0.9005646   0.9005646   0.9005652   0.9005647
   0.9005652   0.9005647   0.9005652   0.9005647   0.9005652   0.9005647
   0.8611435   0.8611435   0.8611435   0.8611435   0.8611439   0.8611438
   0.8611439   0.8611438   0.8611439   0.8611438   0.8611439   0.8611438
   0.8754497   0.8754497   0.8754497   0.8754497   0.8754500   0.8754495
   0.8754500   0.8754495   0.8754500   0.8754495   0.8754500   0.8754495
   0.8611544   0.8611544   0.8611544   0.8611544   0.8611542   0.8611541
   0.8611542   0.8611541   0.8611542   0.8611541   0.8611542   0.8611541
  18.6578529  18.6578529  18.6578530  18.6578540  18.6578530  18.6578540
   5.6945763   5.6945763   5.6945763   5.6945763   5.6945768   5.6945757
   5.6945768   5.6945757   5.6945768   5.6945757   5.6945768   5.6945757
   6.0323528   6.0323528   6.0323528   6.0323528   6.0323547   6.0323516
   6.0323547   6.0323516   6.0323547   6.0323516   6.0323547   6.0323516
   6.3337421   6.3337421   6.3337421   6.3337421   6.3337412   6.3337433
   6.3337412   6.3337433   6.3337412   6.3337433   6.3337412   6.3337433
   7.5895859   7.5895859   7.5895859   7.5895859   7.5895839   7.5895816
   7.5895839   7.5895816   7.5895839   7.5895816   7.5895839   7.5895816
   6.0323676   6.0323676   6.0323676   6.0323676   6.0323660   6.0323681
   6.0323660   6.0323681   6.0323660   6.0323681   6.0323660   6.0323681
   7.5895703   7.5895703   7.5895703   7.5895703   7.5895714   7.5895743
   7.5895714   7.5895743   7.5895714   7.5895743   7.5895714   7.5895743
 TTTTTTTTTTTTTTTTTTTTTTTTTTTTTT MOQGAD      TELAPSE     5506.38 TCPU     2303.97
 TTTTTTTTTTTTTTTTTTTTTTTTTTTTTT SHELLXN     TELAPSE     5554.16 TCPU     2331.79
 TTTTTTTTTTTTTTTTTTTTTTTTTTTTTT MONMO3      TELAPSE     5562.84 TCPU     2340.48
 NUMERICALLY INTEGRATED DENSITY    635.9999061396
 TTTTTTTTTTTTTTTTTTTTTTTTTTTTTT NUMDFT      TELAPSE     5567.07 TCPU     2344.71
 CYC   9 ETOT(AU) -4.184986375179E+03 DETOT -1.90E-07 tst  3.42E-09 PX  1.33E-04
 TTTTTTTTTTTTTTTTTTTTTTTTTTTTTT DIIS        TELAPSE     5571.47 TCPU     2349.10
 DIIS TEST: 0.12988E-05 AT SCF   CYCLE   9 - DIIS ACTIVE - HISTORY:     9 CYCLES
 TTTTTTTTTTTTTTTTTTTTTTTTTTTTTT FDIK        TELAPSE     5583.27 TCPU     2352.38
 INSULATING STATE
 TOP OF VALENCE BANDS -    BAND    318; K    5; EIG -2.1549552E-01 AU
 TOP OF VALENCE BANDS -    BAND    318; K    1; EIG -2.1622197E-01 AU
 BOTTOM OF VIRTUAL BANDS - BAND    319; K    1; EIG -9.5916920E-03 AU
 INDIRECT ENERGY BAND GAP:   5.6029 eV
 TTTTTTTTTTTTTTTTTTTTTTTTTTTTTT PDIG        TELAPSE     5583.62 TCPU     2352.73
 CHARGE NORMALIZATION FACTOR   1.00000000
 TOTAL ATOMIC CHARGES:
   0.9005914   0.9005914   0.9005914   0.9005914   0.9005916   0.9005913
   0.9005916   0.9005913   0.9005916   0.9005913   0.9005916   0.9005913
   0.9005897   0.9005897   0.9005897   0.9005897   0.9005897   0.9005897
   0.9005897   0.9005897   0.9005897   0.9005897   0.9005897   0.9005897
   0.8611333   0.8611333   0.8611333   0.8611333   0.8611333   0.8611331
   0.8611333   0.8611331   0.8611333   0.8611331   0.8611333   0.8611331
   0.8754101   0.8754101   0.8754101   0.8754101   0.8754100   0.8754100
   0.8754100   0.8754100   0.8754100   0.8754100   0.8754100   0.8754100
   0.8611437   0.8611437   0.8611437   0.8611437   0.8611436   0.8611440
   0.8611436   0.8611440   0.8611436   0.8611440   0.8611436   0.8611440
  18.6579130  18.6579130  18.6579122  18.6579117  18.6579122  18.6579117
   5.6945240   5.6945240   5.6945240   5.6945240   5.6945259   5.6945238
   5.6945259   5.6945238   5.6945259   5.6945238   5.6945259   5.6945238
   6.0322335   6.0322335   6.0322335   6.0322335   6.0322335   6.0322351
   6.0322335   6.0322351   6.0322335   6.0322351   6.0322335   6.0322351
   6.3338615   6.3338615   6.3338615   6.3338615   6.3338615   6.3338616
   6.3338615   6.3338616   6.3338615   6.3338616   6.3338615   6.3338616
   7.5896575   7.5896575   7.5896575   7.5896575   7.5896577   7.5896617
   7.5896577   7.5896617   7.5896577   7.5896617   7.5896577   7.5896617
   6.0322523   6.0322523   6.0322523   6.0322523   6.0322523   6.0322508
   6.0322523   6.0322508   6.0322523   6.0322508   6.0322523   6.0322508
   7.5896470   7.5896470   7.5896470   7.5896470   7.5896447   7.5896426
   7.5896447   7.5896426   7.5896447   7.5896426   7.5896447   7.5896426
 TTTTTTTTTTTTTTTTTTTTTTTTTTTTTT MOQGAD      TELAPSE     5583.63 TCPU     2352.74
 TTTTTTTTTTTTTTTTTTTTTTTTTTTTTT SHELLXN     TELAPSE     5646.77 TCPU     2380.54
 TTTTTTTTTTTTTTTTTTTTTTTTTTTTTT MONMO3      TELAPSE     5652.27 TCPU     2386.04
 NUMERICALLY INTEGRATED DENSITY    635.9999061386
 TTTTTTTTTTTTTTTTTTTTTTTTTTTTTT NUMDFT      TELAPSE     5656.50 TCPU     2390.28
 CYC  10 ETOT(AU) -4.184986375561E+03 DETOT -3.82E-07 tst  3.98E-10 PX  2.65E-05
 TTTTTTTTTTTTTTTTTTTTTTTTTTTTTT DIIS        TELAPSE     5666.17 TCPU     2399.94
 DIIS TEST: 0.84706E-07 AT SCF   CYCLE  10 - DIIS ACTIVE - HISTORY:    10 CYCLES
 TTTTTTTTTTTTTTTTTTTTTTTTTTTTTT FDIK        TELAPSE     5676.46 TCPU     2405.26
 INSULATING STATE
 TOP OF VALENCE BANDS -    BAND    318; K    5; EIG -2.1550216E-01 AU
 TOP OF VALENCE BANDS -    BAND    318; K    1; EIG -2.1622860E-01 AU
 BOTTOM OF VIRTUAL BANDS - BAND    319; K    1; EIG -9.5946138E-03 AU
 INDIRECT ENERGY BAND GAP:   5.6030 eV
 TTTTTTTTTTTTTTTTTTTTTTTTTTTTTT PDIG        TELAPSE     5676.79 TCPU     2405.59
 CHARGE NORMALIZATION FACTOR   1.00000000
 TOTAL ATOMIC CHARGES:
   0.9005837   0.9005837   0.9005837   0.9005837   0.9005840   0.9005839
   0.9005840   0.9005839   0.9005840   0.9005839   0.9005840   0.9005839
   0.9005821   0.9005821   0.9005821   0.9005821   0.9005821   0.9005819
   0.9005821   0.9005819   0.9005821   0.9005819   0.9005821   0.9005819
   0.8611339   0.8611339   0.8611339   0.8611339   0.8611340   0.8611341
   0.8611340   0.8611341   0.8611340   0.8611341   0.8611340   0.8611341
   0.8754163   0.8754163   0.8754163   0.8754163   0.8754163   0.8754162
   0.8754163   0.8754162   0.8754163   0.8754162   0.8754163   0.8754162
   0.8611444   0.8611444   0.8611444   0.8611444   0.8611444   0.8611442
   0.8611444   0.8611442   0.8611444   0.8611442   0.8611444   0.8611442
  18.6579118  18.6579118  18.6579120  18.6579122  18.6579120  18.6579122
   5.6945512   5.6945512   5.6945512   5.6945512   5.6945506   5.6945512
   5.6945506   5.6945512   5.6945506   5.6945512   5.6945506   5.6945512
   6.0322478   6.0322478   6.0322478   6.0322478   6.0322474   6.0322460
   6.0322474   6.0322460   6.0322474   6.0322460   6.0322474   6.0322460
   6.3338299   6.3338299   6.3338299   6.3338299   6.3338299   6.3338300
   6.3338299   6.3338300   6.3338299   6.3338300   6.3338299   6.3338300
   7.5896545   7.5896545   7.5896545   7.5896545   7.5896535   7.5896493
   7.5896535   7.5896493   7.5896535   7.5896493   7.5896535   7.5896493
   6.0322631   6.0322631   6.0322631   6.0322631   6.0322640   6.0322652
   6.0322640   6.0322652   6.0322640   6.0322652   6.0322640   6.0322652
   7.5896368   7.5896368   7.5896368   7.5896368   7.5896381   7.5896418
   7.5896381   7.5896418   7.5896381   7.5896418   7.5896381   7.5896418
 TTTTTTTTTTTTTTTTTTTTTTTTTTTTTT MOQGAD      TELAPSE     5676.81 TCPU     2405.61
 TTTTTTTTTTTTTTTTTTTTTTTTTTTTTT SHELLXN     TELAPSE     5744.20 TCPU     2433.44
 TTTTTTTTTTTTTTTTTTTTTTTTTTTTTT MONMO3      TELAPSE     5748.58 TCPU     2437.82
 NUMERICALLY INTEGRATED DENSITY    635.9999061389
 TTTTTTTTTTTTTTTTTTTTTTTTTTTTTT NUMDFT      TELAPSE     5752.80 TCPU     2442.04
 CYC  11 ETOT(AU) -4.184986375609E+03 DETOT -4.79E-08 tst  1.06E-11 PX  2.17E-05
 TTTTTTTTTTTTTTTTTTTTTTTTTTTTTT DIIS        TELAPSE     5756.91 TCPU     2446.15
 DIIS TEST: 0.82557E-08 AT SCF   CYCLE  11 - DIIS ACTIVE - HISTORY:    11 CYCLES
 TTTTTTTTTTTTTTTTTTTTTTTTTTTTTT FDIK        TELAPSE     5769.04 TCPU     2456.32
 INSULATING STATE
 TOP OF VALENCE BANDS -    BAND    318; K    5; EIG -2.1550069E-01 AU
 TOP OF VALENCE BANDS -    BAND    318; K    1; EIG -2.1622712E-01 AU
 BOTTOM OF VIRTUAL BANDS - BAND    319; K    1; EIG -9.5932317E-03 AU
 INDIRECT ENERGY BAND GAP:   5.6030 eV
 TTTTTTTTTTTTTTTTTTTTTTTTTTTTTT PDIG        TELAPSE     5769.37 TCPU     2456.65
 CHARGE NORMALIZATION FACTOR   1.00000000
 TOTAL ATOMIC CHARGES:
   0.9005863   0.9005863   0.9005863   0.9005863   0.9005861   0.9005859
   0.9005861   0.9005859   0.9005861   0.9005859   0.9005861   0.9005859
   0.9005841   0.9005841   0.9005841   0.9005841   0.9005840   0.9005843
   0.9005840   0.9005843   0.9005840   0.9005843   0.9005840   0.9005843
   0.8611333   0.8611333   0.8611333   0.8611333   0.8611331   0.8611329
   0.8611331   0.8611329   0.8611331   0.8611329   0.8611331   0.8611329
   0.8754167   0.8754167   0.8754167   0.8754167   0.8754166   0.8754167
   0.8754166   0.8754167   0.8754166   0.8754167   0.8754166   0.8754167
   0.8611435   0.8611435   0.8611435   0.8611435   0.8611435   0.8611439
   0.8611435   0.8611439   0.8611435   0.8611439   0.8611435   0.8611439
  18.6579085  18.6579085  18.6579079  18.6579076  18.6579079  18.6579076
   5.6945423   5.6945423   5.6945423   5.6945423   5.6945437   5.6945422
   5.6945437   5.6945422   5.6945437   5.6945422   5.6945437   5.6945422
   6.0322458   6.0322458   6.0322458   6.0322458   6.0322460   6.0322488
   6.0322460   6.0322488   6.0322460   6.0322488   6.0322460   6.0322488
   6.3338358   6.3338358   6.3338358   6.3338358   6.3338360   6.3338357
   6.3338360   6.3338357   6.3338360   6.3338357   6.3338360   6.3338357
   7.5896500   7.5896500   7.5896500   7.5896500   7.5896515   7.5896571
   7.5896515   7.5896571   7.5896515   7.5896571   7.5896515   7.5896571
   6.0322657   6.0322657   6.0322657   6.0322657   6.0322647   6.0322626
   6.0322647   6.0322626   6.0322647   6.0322626   6.0322647   6.0322626
   7.5896427   7.5896427   7.5896427   7.5896427   7.5896405   7.5896358
   7.5896405   7.5896358   7.5896405   7.5896358   7.5896405   7.5896358
 TTTTTTTTTTTTTTTTTTTTTTTTTTTTTT MOQGAD      TELAPSE     5769.39 TCPU     2456.67
 TTTTTTTTTTTTTTTTTTTTTTTTTTTTTT SHELLXN     TELAPSE     5815.15 TCPU     2484.48
 TTTTTTTTTTTTTTTTTTTTTTTTTTTTTT MONMO3      TELAPSE     5825.12 TCPU     2494.46
 NUMERICALLY INTEGRATED DENSITY    635.9999061388
 TTTTTTTTTTTTTTTTTTTTTTTTTTTTTT NUMDFT      TELAPSE     5829.36 TCPU     2498.69
 CYC  12 ETOT(AU) -4.184986375566E+03 DETOT  4.36E-08 tst  1.46E-12 PX  7.31E-06
 TTTTTTTTTTTTTTTTTTTTTTTTTTTTTT DIIS        TELAPSE     5846.48 TCPU     2515.82
 DIIS TEST: 0.11308E-08 AT SCF   CYCLE  12 - DIIS ACTIVE - HISTORY:    12 CYCLES
 TTTTTTTTTTTTTTTTTTTTTTTTTTTTTT FDIK        TELAPSE     5864.57 TCPU     2531.54
 INSULATING STATE
 TOP OF VALENCE BANDS -    BAND    318; K    5; EIG -2.1550081E-01 AU
 TOP OF VALENCE BANDS -    BAND    318; K    1; EIG -2.1622723E-01 AU
 BOTTOM OF VIRTUAL BANDS - BAND    319; K    1; EIG -9.5934094E-03 AU
 INDIRECT ENERGY BAND GAP:   5.6030 eV
 TTTTTTTTTTTTTTTTTTTTTTTTTTTTTT PDIG        TELAPSE     5864.92 TCPU     2531.89
 CHARGE NORMALIZATION FACTOR   1.00000000
 TOTAL ATOMIC CHARGES:
   0.9005853   0.9005853   0.9005853   0.9005853   0.9005857   0.9005858
   0.9005857   0.9005858   0.9005857   0.9005858   0.9005857   0.9005858
   0.9005837   0.9005837   0.9005837   0.9005837   0.9005838   0.9005834
   0.9005838   0.9005834   0.9005838   0.9005834   0.9005838   0.9005834
   0.8611334   0.8611334   0.8611334   0.8611334   0.8611336   0.8611340
   0.8611336   0.8611340   0.8611336   0.8611340   0.8611336   0.8611340
   0.8754161   0.8754161   0.8754161   0.8754161   0.8754162   0.8754161
   0.8754162   0.8754161   0.8754162   0.8754161   0.8754162   0.8754161
   0.8611444   0.8611444   0.8611444   0.8611444   0.8611444   0.8611439
   0.8611444   0.8611439   0.8611444   0.8611439   0.8611444   0.8611439
  18.6579081  18.6579081  18.6579088  18.6579092  18.6579088  18.6579092
   5.6945436   5.6945436   5.6945436   5.6945436   5.6945428   5.6945435
   5.6945428   5.6945435   5.6945428   5.6945435   5.6945428   5.6945435
   6.0322486   6.0322486   6.0322486   6.0322486   6.0322480   6.0322443
   6.0322480   6.0322443   6.0322480   6.0322443   6.0322480   6.0322443
   6.3338353   6.3338353   6.3338353   6.3338353   6.3338351   6.3338351
   6.3338351   6.3338351   6.3338351   6.3338351   6.3338351   6.3338351
   7.5896568   7.5896568   7.5896568   7.5896568   7.5896547   7.5896477
   7.5896547   7.5896477   7.5896547   7.5896477   7.5896547   7.5896477
   6.0322624   6.0322624   6.0322624   6.0322624   6.0322642   6.0322670
   6.0322642   6.0322670   6.0322642   6.0322670   6.0322642   6.0322670
   7.5896357   7.5896357   7.5896357   7.5896357   7.5896378   7.5896447
   7.5896378   7.5896447   7.5896378   7.5896447   7.5896378   7.5896447
 TTTTTTTTTTTTTTTTTTTTTTTTTTTTTT MOQGAD      TELAPSE     5864.93 TCPU     2531.90
 TTTTTTTTTTTTTTTTTTTTTTTTTTTTTT SHELLXN     TELAPSE     5924.83 TCPU     2559.69
 TTTTTTTTTTTTTTTTTTTTTTTTTTTTTT MONMO3      TELAPSE     5949.72 TCPU     2584.59
 NUMERICALLY INTEGRATED DENSITY    635.9999061388
 TTTTTTTTTTTTTTTTTTTTTTTTTTTTTT NUMDFT      TELAPSE     5954.07 TCPU     2588.94
 CYC  13 ETOT(AU) -4.184986375579E+03 DETOT -1.36E-08 tst  1.35E-12 PX  1.41E-06
 TTTTTTTTTTTTTTTTTTTTTTTTTTTTTT DIIS        TELAPSE     5979.09 TCPU     2613.95
 DIIS TEST: 0.12465E-08 AT SCF   CYCLE  13 - DIIS ACTIVE - HISTORY:    13 CYCLES
 TTTTTTTTTTTTTTTTTTTTTTTTTTTTTT FDIK        TELAPSE     5994.09 TCPU     2620.50
 INSULATING STATE
 TOP OF VALENCE BANDS -    BAND    318; K    5; EIG -2.1550087E-01 AU
 TOP OF VALENCE BANDS -    BAND    318; K    1; EIG -2.1622735E-01 AU
 BOTTOM OF VIRTUAL BANDS - BAND    319; K    1; EIG -9.5934670E-03 AU
 INDIRECT ENERGY BAND GAP:   5.6030 eV
 TTTTTTTTTTTTTTTTTTTTTTTTTTTTTT PDIG        TELAPSE     5995.28 TCPU     2621.69
 CHARGE NORMALIZATION FACTOR   1.00000000
 TOTAL ATOMIC CHARGES:
   0.9005856   0.9005856   0.9005856   0.9005856   0.9005856   0.9005855
   0.9005856   0.9005855   0.9005856   0.9005855   0.9005856   0.9005855
   0.9005835   0.9005835   0.9005835   0.9005835   0.9005835   0.9005836
   0.9005835   0.9005836   0.9005835   0.9005836   0.9005835   0.9005836
   0.8611337   0.8611337   0.8611337   0.8611337   0.8611337   0.8611336
   0.8611337   0.8611336   0.8611337   0.8611336   0.8611337   0.8611336
   0.8754161   0.8754161   0.8754161   0.8754161   0.8754161   0.8754161
   0.8754161   0.8754161   0.8754161   0.8754161   0.8754161   0.8754161
   0.8611442   0.8611442   0.8611442   0.8611442   0.8611442   0.8611443
   0.8611442   0.8611443   0.8611442   0.8611443   0.8611442   0.8611443
  18.6579089  18.6579089  18.6579086  18.6579086  18.6579086  18.6579086
   5.6945435   5.6945435   5.6945435   5.6945435   5.6945440   5.6945436
   5.6945440   5.6945436   5.6945440   5.6945436   5.6945440   5.6945436
   6.0322466   6.0322466   6.0322466   6.0322466   6.0322466   6.0322473
   6.0322466   6.0322473   6.0322466   6.0322473   6.0322466   6.0322473
   6.3338350   6.3338350   6.3338350   6.3338350   6.3338350   6.3338349
   6.3338350   6.3338349   6.3338350   6.3338349   6.3338350   6.3338349
   7.5896524   7.5896524   7.5896524   7.5896524   7.5896528   7.5896537
   7.5896528   7.5896537   7.5896528   7.5896537   7.5896528   7.5896537
   6.0322649   6.0322649   6.0322649   6.0322649   6.0322647   6.0322641
   6.0322647   6.0322641   6.0322647   6.0322641   6.0322647   6.0322641
   7.5896401   7.5896401   7.5896401   7.5896401   7.5896396   7.5896388
   7.5896396   7.5896388   7.5896396   7.5896388   7.5896396   7.5896388
 TTTTTTTTTTTTTTTTTTTTTTTTTTTTTT MOQGAD      TELAPSE     5995.29 TCPU     2621.70
 TTTTTTTTTTTTTTTTTTTTTTTTTTTTTT SHELLXN     TELAPSE     6060.55 TCPU     2649.52
 TTTTTTTTTTTTTTTTTTTTTTTTTTTTTT MONMO3      TELAPSE     6063.70 TCPU     2652.67
 NUMERICALLY INTEGRATED DENSITY    635.9999061388
 TTTTTTTTTTTTTTTTTTTTTTTTTTTTTT NUMDFT      TELAPSE     6068.05 TCPU     2657.01
 CYC  14 ETOT(AU) -4.184986375582E+03 DETOT -2.77E-09 tst  5.51E-13 PX  6.30E-07
 TTTTTTTTTTTTTTTTTTTTTTTTTTTTTT DIIS        TELAPSE     6071.74 TCPU     2660.70
 DIIS TEST: 0.99561E-10 AT SCF   CYCLE  14 - DIIS ACTIVE - HISTORY:    14 CYCLES
 TTTTTTTTTTTTTTTTTTTTTTTTTTTTTT FDIK        TELAPSE     6102.38 TCPU     2688.07
 INSULATING STATE
 TOP OF VALENCE BANDS -    BAND    318; K    5; EIG -2.1550084E-01 AU
 TOP OF VALENCE BANDS -    BAND    318; K    1; EIG -2.1622733E-01 AU
 BOTTOM OF VIRTUAL BANDS - BAND    319; K    1; EIG -9.5934353E-03 AU
 INDIRECT ENERGY BAND GAP:   5.6030 eV
 TTTTTTTTTTTTTTTTTTTTTTTTTTTTTT PDIG        TELAPSE     6103.08 TCPU     2688.77
 CHARGE NORMALIZATION FACTOR   1.00000000
 TOTAL ATOMIC CHARGES:
   0.9005857   0.9005857   0.9005857   0.9005857   0.9005857   0.9005856
   0.9005857   0.9005856   0.9005857   0.9005856   0.9005857   0.9005856
   0.9005837   0.9005837   0.9005837   0.9005837   0.9005836   0.9005837
   0.9005836   0.9005837   0.9005836   0.9005837   0.9005836   0.9005837
   0.8611335   0.8611335   0.8611335   0.8611335   0.8611335   0.8611335
   0.8611335   0.8611335   0.8611335   0.8611335   0.8611335   0.8611335
   0.8754163   0.8754163   0.8754163   0.8754163   0.8754163   0.8754163
   0.8754163   0.8754163   0.8754163   0.8754163   0.8754163   0.8754163
   0.8611440   0.8611440   0.8611440   0.8611440   0.8611440   0.8611441
   0.8611440   0.8611441   0.8611440   0.8611441   0.8611440   0.8611441
  18.6579087  18.6579087  18.6579085  18.6579085  18.6579085  18.6579085
   5.6945435   5.6945435   5.6945435   5.6945435   5.6945440   5.6945435
   5.6945440   5.6945435   5.6945440   5.6945435   5.6945440   5.6945435
   6.0322468   6.0322468   6.0322468   6.0322468   6.0322467   6.0322467
   6.0322467   6.0322467   6.0322467   6.0322467   6.0322467   6.0322467
   6.3338352   6.3338352   6.3338352   6.3338352   6.3338352   6.3338351
   6.3338352   6.3338351   6.3338352   6.3338351   6.3338352   6.3338351
   7.5896530   7.5896530   7.5896530   7.5896530   7.5896529   7.5896531
   7.5896529   7.5896531   7.5896529   7.5896531   7.5896529   7.5896531
   6.0322643   6.0322643   6.0322643   6.0322643   6.0322645   6.0322645
   6.0322645   6.0322645   6.0322645   6.0322645   6.0322645   6.0322645
   7.5896397   7.5896397   7.5896397   7.5896397   7.5896394   7.5896396
   7.5896394   7.5896396   7.5896394   7.5896396   7.5896394   7.5896396
 TTTTTTTTTTTTTTTTTTTTTTTTTTTTTT MOQGAD      TELAPSE     6103.10 TCPU     2688.78
 TTTTTTTTTTTTTTTTTTTTTTTTTTTTTT SHELLXN     TELAPSE     6131.25 TCPU     2716.57
 +++ ENERGIES IN A.U. +++
 ::: EXT EL-POLE                                  -5.0166420214995E+03
 ::: EXT EL-SPHEROPOLE                             3.8941672287459E+01
 ::: BIELET ZONE E-E                               8.4981992824381E+03
 ::: TOTAL E-E                                     3.5204989332261E+03
 ::: TOTAL E-N + N-E                              -1.1988229287315E+04
 ::: TOTAL N-N                                     1.1666259172762E+03
 ::: KINETIC ENERGY                                3.5537696569301E+03
 ::: PSEUDO TOTAL   ENERGY                        -3.7473347798826E+03
 ::: VIRIAL COEFFICIENT                            9.7348824076854E-01
 TTTTTTTTTTTTTTTTTTTTTTTTTTTTTT MONMO3      TELAPSE     6135.59 TCPU     2720.91
 NUMERICALLY INTEGRATED DENSITY    635.9999061388
 TTTTTTTTTTTTTTTTTTTTTTTTTTTTTT NUMDFT      TELAPSE     6139.93 TCPU     2725.25
 CYC  15 ETOT(AU) -4.184986375579E+03 DETOT  3.00E-09 tst  1.34E-14 PX  6.30E-07

 == SCF ENDED - CONVERGENCE ON ENERGY      E(AU) -4.1849863755790E+03 CYCLES  15


 ENERGY EXPRESSION=HARTREE+FOCK EXCH*0.20000+(BECKE      EXCH)*0.80000+LYP        CORR


 TOTAL ENERGY(DFT)(AU)( 15) -4.1849863755790E+03 DE 3.0E-09 tester 1.3E-14
 TTTTTTTTTTTTTTTTTTTTTTTTTTTTTT EDFT        TELAPSE     6139.96 TCPU     2725.28

 *******************************************************************************
 *                             FORCE CALCULATION                               *
 *******************************************************************************

 TTTTTTTTTTTTTTTTTTTTTTTTTTTTTT NUMDFG      TELAPSE     6176.31 TCPU     2761.63
 INFORMATION **** EXCPOG **** EXCH. BIPO BUFFER LENGTH (WORDS) =    16000000
 WARNING **** EXCPOG **** EXCH. BIPO BUFFER TOO SMALL - TO AVOID I/O SET EXCHSIZE =     7632684
 WARNING **** GENPOG **** COULOMB BIPO BUFFER TOO SMALL - TO AVOID I/O SET BIPOSIZE =     6181800
 INFORMATION **** GENPOG **** BIPO BUFFER LENGTH (WORDS) =     4000000
 TTTTTTTTTTTTTTTTTTTTTTTTTTTTTT SHELXG      TELAPSE     6550.53 TCPU     2927.26


 D3 DISPERSION ENERGY (AU)       -4.4929263715918E-01
 TOTAL ENERGY + DISP (AU)        -4.1854356682161E+03

 CARTESIAN FORCES IN HARTREE/BOHR (ANALYTICAL)
   ATOM                     X                   Y                   Z
   1   1            -3.506126147412E-06 -3.519440161526E-08  1.357958647752E-07
   2   1             3.506126146913E-06  3.519440250344E-08  1.357958621107E-07
   3   1            -3.506126148523E-06  3.519440028299E-08 -1.357958647752E-07
   4   1             3.506126147357E-06 -3.519440383570E-08 -1.357958607784E-07
   5   1             1.413188053245E-07 -3.507982047624E-06 -2.856645187066E-08
   6   1             6.759375281717E-10  1.717592144068E-07 -3.512122503380E-06
   7   1            -1.413187964427E-07  3.507982046347E-06 -2.856645453519E-08
   8   1            -6.759321991012E-10  1.717592141848E-07  3.512122498939E-06
   9   1             1.413188075450E-07  3.507982043960E-06  2.856645542337E-08
  10   1            -6.759361959041E-10 -1.717592177375E-07 -3.512122499161E-06
  11   1            -1.413188066568E-07 -3.507982048900E-06  2.856645142657E-08
  12   1             6.759339754581E-10 -1.717592192918E-07  3.512122503269E-06
  13   1             5.885224617197E-06 -1.768396924007E-06  3.980123047254E-07
  14   1            -5.885224618085E-06  1.768396926227E-06  3.980123027825E-07
  15   1             5.885224613422E-06  1.768396927115E-06 -3.980123026159E-07
  16   1            -5.885224614977E-06 -1.768396925783E-06 -3.980123043368E-07
  17   1             4.018939395722E-07  5.872418162856E-06 -1.776796516584E-06
  18   1            -1.796280074906E-06  4.034382392604E-07  5.852510931215E-06
  19   1            -4.018939407935E-07 -5.872418162189E-06 -1.776796514807E-06
  20   1             1.796280078015E-06  4.034382372620E-07 -5.852510926552E-06
  21   1             4.018939392947E-07 -5.872418158859E-06  1.776796516140E-06
  22   1             1.796280079347E-06 -4.034382374285E-07  5.852510923887E-06
  23   1            -4.018939374628E-07  5.872418161967E-06  1.776796514807E-06
  24   1            -1.796280080235E-06 -4.034382405371E-07 -5.852510924775E-06
  25   1            -8.510206191970E-07 -2.863925244290E-06 -2.162630316382E-06
  26   1             8.510206188084E-07  2.863925242513E-06 -2.162630309277E-06
  27   1            -8.510206179757E-07  2.863925241847E-06  2.162630311497E-06
  28   1             8.510206189749E-07 -2.863925242291E-06  2.162630311053E-06
  29   1            -2.172957960456E-06 -8.486755712633E-07 -2.867408953167E-06
  30   1            -2.858726672272E-06 -2.163987332215E-06 -8.353366552916E-07
  31   1             2.172957968449E-06  8.486755744275E-07 -2.867408950280E-06
  32   1             2.858726672716E-06 -2.163987326664E-06  8.353366605651E-07
  33   1            -2.172957968227E-06  8.486755737613E-07  2.867408952500E-06
  34   1             2.858726673383E-06  2.163987330661E-06 -8.353366579006E-07
  35   1             2.172957968671E-06 -8.486755748716E-07  2.867408948504E-06
  36   1            -2.858726672939E-06  2.163987331771E-06  8.353366571234E-07
  37   1             5.784036455903E-06 -1.562343386707E-05  4.729408627169E-06
  38   1            -5.784036456236E-06  1.562343386308E-05  4.729408626503E-06
  39   1             5.784036457790E-06  1.562343386485E-05 -4.729408626170E-06
  40   1            -5.784036457235E-06 -1.562343386841E-05 -4.729408624393E-06
  41   1             4.734612252810E-06  5.791814638667E-06 -1.563325143872E-05
  42   1            -1.562427412383E-05  4.729418838556E-06  5.787984369010E-06
  43   1            -4.734612257140E-06 -5.791814638778E-06 -1.563325144138E-05
  44   1             1.562427412427E-05  4.729418837557E-06 -5.787984364680E-06
  45   1             4.734612257917E-06 -5.791814639222E-06  1.563325144138E-05
  46   1             1.562427411939E-05 -4.729418834781E-06  5.787984361350E-06
  47   1            -4.734612256585E-06  5.791814638556E-06  1.563325144005E-05
  48   1            -1.562427411983E-05 -4.729418835003E-06 -5.787984362238E-06
  49   1            -3.041755125555E-06 -2.709736510953E-06 -1.061323136875E-06
  50   1             3.041755128885E-06  2.709736515394E-06 -1.061323134044E-06
  51   1            -3.041755130218E-06  2.709736516504E-06  1.061323135931E-06
  52   1             3.041755127553E-06 -2.709736516948E-06  1.061323138263E-06
  53   1            -1.075655164384E-06 -3.064136828490E-06 -2.720811137502E-06
  54   1            -2.716439703399E-06 -1.071068928216E-06 -3.072884405597E-06
  55   1             1.075655161942E-06  3.064136824049E-06 -2.720811137502E-06
  56   1             2.716439708506E-06 -1.071068925718E-06  3.072884410704E-06
  57   1            -1.075655159832E-06  3.064136829378E-06  2.720811137724E-06
  58   1             2.716439707173E-06  1.071068923997E-06 -3.072884412036E-06
  59   1             1.075655161664E-06 -3.064136830266E-06  2.720811135282E-06
  60   1            -2.716439707617E-06  1.071068926883E-06  3.072884408484E-06
  61 248            -5.773159728051E-15 -5.329070518201E-15  1.674054707301E-06
  62 248             1.049334230618E-14 -1.984523656517E-15 -1.674054775330E-06
  63 248             1.682046120499E-06 -1.203204202938E-14  6.633582572135E-15
  64 248             2.713107516428E-14  1.592035557496E-06 -1.348920974920E-14
  65 248            -1.682046091606E-06 -1.509209424100E-15  6.661338147751E-16
  66 248             7.216449660064E-15 -1.592035578701E-06 -5.995204332976E-15
  67   6            -1.921207537769E-05 -3.281805971245E-05 -1.796870507442E-05
  68   6             1.921207537292E-05  3.281805972488E-05 -1.796870506288E-05
  69   6            -1.921207535216E-05  3.281805971955E-05  1.796870508641E-05
  70   6             1.921207536981E-05 -3.281805968491E-05  1.796870503512E-05
  71   6            -1.793587602905E-05 -1.924002465903E-05 -3.281520788079E-05
  72   6            -3.280979885911E-05 -1.798803509034E-05 -1.918118753619E-05
  73   6             1.793587604870E-05  1.924002466192E-05 -3.281520787990E-05
  74   6             3.280979886533E-05 -1.798803502273E-05  1.918118752331E-05
  75   6            -1.793587600374E-05  1.924002466436E-05  3.281520790743E-05
  76   6             3.280979886622E-05  1.798803503861E-05 -1.918118753119E-05
  77   6             1.793587601906E-05 -1.924002468412E-05  3.281520788345E-05
  78   6            -3.280979886178E-05  1.798803502839E-05  1.918118753164E-05
  79   6             9.382794649682E-06 -1.512787550340E-06  5.508998962789E-06
  80   6            -9.382794643464E-06  1.512787552116E-06  5.508998971671E-06
  81   6             9.382794641688E-06  1.512787564550E-06 -5.508998964565E-06
  82   6            -9.382794634583E-06 -1.512787555669E-06 -5.508998962789E-06
  83   6             5.499110983465E-06  9.371386032075E-06 -1.527264554824E-06
  84   6            -1.518343147211E-06  5.483650124205E-06  9.399809253630E-06
  85   6            -5.499111008334E-06 -9.371386056500E-06 -1.527264545942E-06
  86   6             1.518343115237E-06  5.483650096672E-06 -9.399809234090E-06
  87   6             5.499110971030E-06 -9.371386026746E-06  1.527264521073E-06
  88   6             1.518343125895E-06 -5.483650103777E-06  9.399809258515E-06
  89   6            -5.499110985241E-06  9.371386035628E-06  1.527264549495E-06
  90   6            -1.518343136553E-06 -5.483650127758E-06 -9.399809226096E-06
  91   6             1.443396472900E-05  4.871263240602E-05  1.569871063900E-05
  92   6            -1.443396473721E-05 -4.871263241490E-05  1.569871063856E-05
  93   6             1.443396474676E-05 -4.871263240247E-05 -1.569871063678E-05
  94   6            -1.443396474055E-05  4.871263239536E-05 -1.569871063034E-05
  95   6             1.568882155523E-05  1.444468026857E-05  4.870916598776E-05
  96   6             4.870909425314E-05  1.566844452783E-05  1.447958356016E-05
  97   6            -1.568882157232E-05 -1.444468025258E-05  4.870916598598E-05
  98   6            -4.870909424426E-05  1.566844451850E-05 -1.447958355105E-05
  99   6             1.568882156944E-05 -1.444468026146E-05 -4.870916599842E-05
 100   6            -4.870909424248E-05 -1.566844452072E-05  1.447958355172E-05
 101   6            -1.568882156677E-05  1.444468026035E-05 -4.870916599309E-05
 102   6             4.870909424071E-05 -1.566844452627E-05 -1.447958354817E-05
 103   7            -3.333046214360E-06  3.280079448054E-06  6.540493632468E-06
 104   7             3.333046215526E-06 -3.280079428958E-06  6.540493612928E-06
 105   7            -3.333046173226E-06 -3.280079458268E-06 -6.540493605378E-06
 106   7             3.333046161347E-06  3.280079429402E-06 -6.540493599161E-06
 107   7             6.556174394934E-06 -3.333311612008E-06  3.283352150163E-06
 108   7             3.242311004126E-06  6.546318688461E-06 -3.435648935735E-06
 109   7            -6.556174415806E-06  3.333311654974E-06  3.283352144834E-06
 110   7            -3.242311019669E-06  6.546318661371E-06  3.435648942562E-06
 111   7             6.556174407812E-06  3.333311645592E-06 -3.283352143946E-06
 112   7            -3.242311017004E-06 -6.546318648493E-06 -3.435648931571E-06
 113   7            -6.556174389161E-06 -3.333311622278E-06 -3.283352147054E-06
 114   7             3.242311037877E-06 -6.546318686240E-06  3.435648956163E-06
 115   6            -6.761665675370E-06  4.304332623661E-06 -1.393085748536E-06
 116   6             6.761665663824E-06 -4.304332620109E-06 -1.393085763191E-06
 117   6            -6.761665678034E-06 -4.304332627214E-06  1.393085772072E-06
 118   6             6.761665676258E-06  4.304332616556E-06  1.393085761858E-06
 119   6            -1.404540612260E-06 -6.745402674646E-06  4.310403594943E-06
 120   6             4.305733611432E-06 -1.409099183114E-06 -6.739295113078E-06
 121   6             1.404540614036E-06  6.745402680863E-06  4.310403591390E-06
 122   6            -4.305733588339E-06 -1.409099166239E-06  6.739295079328E-06
 123   6            -1.404540586503E-06  6.745402660435E-06 -4.310403610930E-06
 124   6            -4.305733607879E-06  1.409099185778E-06 -6.739295101532E-06
 125   6             1.404540603822E-06 -6.745402677311E-06 -4.310403600272E-06
 126   6             4.305733604326E-06  1.409099181782E-06  6.739295089098E-06
 127   7             9.582086386573E-06  3.682362734736E-07 -1.351208916534E-06
 128   7            -9.582086392346E-06 -3.682362836877E-07 -1.351208927580E-06
 129   7             9.582086388793E-06 -3.682362774704E-07  1.351208913813E-06
 130   7            -9.582086365700E-06  3.682362992308E-07  1.351208908706E-06
 131   7            -1.266789520782E-06  9.582667543029E-06  4.029218558799E-07
 132   7             3.887504615996E-07 -1.264771156528E-06  9.571336565539E-06
 133   7             1.266789475096E-06 -9.582667499952E-06  4.029218394486E-07
 134   7            -3.887504789191E-07 -1.264771145593E-06 -9.571336560654E-06
 135   7            -1.266789531384E-06 -9.582667517272E-06 -4.029218478863E-07
 136   7            -3.887504700373E-07  1.264771143539E-06  9.571336542891E-06
 137   7             1.266789494969E-06  9.582667522601E-06 -4.029218572121E-07
 138   7             3.887504713695E-07  1.264771116893E-06 -9.571336532677E-06

 RESULTANT FORCE     9.174952464441E-15  6.279698983036E-16 -1.787459069647E-14

 ATOMIC PART

 SYMMETRY ALLOWED FORCES (ANALYTICAL) (DIRECTION, FORCE)

    1  4.1646903E-06    2 -2.6122502E-06    3 -5.0081835E-06    4 -4.2468354E-06
    5  2.9329928E-06    6 -4.7611808E-06    7 -3.8578998E-06    8 -5.8749609E-06
    9  2.4386013E-07   10 -8.3780559E-06   11  6.8991072E-06   12  5.8220736E-06
   13  4.2651494E-06   14 -7.3681609E-06   15  8.8732173E-06   16  9.2979134E-06
   17  7.7610478E-06   18 -1.9697758E-06   19 -4.8214924E-06   20 -1.8880308E-06
   21 -5.2537268E-06   22 -1.7818491E-06   23 -5.7637313E-06   24 -4.2732351E-06
   25 -1.6234780E-07   26 -1.9313513E-06   27 -7.1031903E-06   28 -1.9258167E-05
   29  2.5202218E-05   30 -1.3915009E-05   31 -1.6830972E-05   32 -2.6392195E-05
   33  1.4886616E-05   34  3.0185809E-05   35 -7.1669818E-06   36 -1.5407652E-05
   37 -8.4212833E-07   38 -2.0042255E-06   39 -8.1338375E-06   40 -5.4378229E-06
   41 -2.8194775E-06   42 -5.8545500E-06   43 -1.6483508E-06   44 -6.3614388E-06
   45 -5.3563461E-06   46  2.3674709E-06   47 -2.3787724E-06   48  2.2514783E-06
   49 -3.6459311E-05   50 -1.8233533E-05   51 -7.3581723E-05   52 -3.9397639E-05
   53 -5.2522177E-05   54 -5.2574663E-05   55 -5.0338289E-06   56 -4.3424668E-05
   57 -7.1838986E-05   58 -6.2198906E-06   59  1.7892363E-05   60  1.1129871E-05
   61  2.7077849E-06   62 -5.6557119E-06   63  2.1030059E-05   64  1.8939170E-05
   65  9.6327207E-06   66  5.6077909E-06   67  5.7708906E-05   68 -2.3525278E-06
   69  8.9302774E-05   70  5.4807890E-05   71  8.0557572E-05   72  4.2615207E-05
   73 -2.1432473E-05   74  5.0622638E-05   75  9.1043588E-05   76  1.5188491E-05
   77  5.2809869E-06   78 -7.4906296E-08   79 -7.6281064E-06   80  1.3436423E-05
   81  4.5578162E-06   82 -1.5200627E-07   83 -8.3081022E-06   84  1.3843213E-05
   85  1.1169317E-05   86 -1.1310249E-05   87 -3.4751937E-06   88 -1.1898709E-06
   89  1.1399655E-05   90 -1.1525760E-05   91 -1.4380788E-05   92 -6.3390814E-06
   93  4.0964597E-06   94 -1.2199479E-05   95  5.3165622E-06   96  1.4071881E-05
   97  1.2993128E-05   98 -8.2005759E-06   99  1.1760427E-05  100  9.1427052E-06
  101  1.6980022E-05  102 -1.2388803E-06

 CELL PART

 GRADIENT WITH RESPECT TO THE CELL PARAMETER IN HARTREE/BOHR
ORDER: -D/DA1X, -D/DA1Y, -D/DA1Z
       -D/DA2X, -D/DA2Y, -D/DA2Z
       -D/DA3X, -D/DA3Y, -D/DA3Z
 -0.612328118156E-14 -0.278782469163E-04 -0.279791537103E-04
 -0.278834751875E-04  0.463434208380E-14 -0.279791535593E-04
 -0.278834750365E-04 -0.278782470211E-04  0.112135291995E-13

STRESS TENSOR, IN HARTREE/BOHR^3:
ORDER: 11 12 13
       21 22 23
       31 32 33
  0.475290688904E-07 -0.123467322920E-15  0.133904824148E-15
  0.853735176678E-16  0.475201572134E-07 -0.932730312193E-16
 -0.138243142725E-15  0.119129004342E-15  0.476921587313E-07

PRESSURE FROM THE STRESS TENSOR,
IN HARTREE/BOHR^3: -0.47580E-07
PRESSURE IN GIGAPASCAL: -0.1400E-02
CONVERSION FACTOR: 1 HARTREE/BOHR^3= 29421 GIGAPASCAL
WHEN USING VALUES FOR BOHR RADIUS AND HARTREE
FROM IUPAC WEBSITE, APRIL 2009
ENTHALPY: -4.1854366243640E+03

 SYMMETRY ALLOWED FORCES (ANALYTICAL) (DIRECTION, FORCE)

    1 -1.6560966E-03    2  1.2648634E-06    3  2.4440702E-06
 TTTTTTTTTTTTTTTTTTTTTTTTTTTTTT TOTGRA_C    TELAPSE     6635.44 TCPU     3012.17
 *******************************************************************************
 LATTICE PARAMETERS (ANGSTROMS AND DEGREES) - BOHR = 0.5291772083 ANGSTROM
 PRIMITIVE CELL - CENTRING CODE 6/1 VOLUME=  2977.829163 - DENSITY  0.923 g/cm^3
         A              B              C           ALPHA      BETA       GAMMA 
    15.69786380    15.69786380    15.69786380   109.471221 109.471221 109.471221
 *******************************************************************************
 ATOMS IN THE ASYMMETRIC UNIT   36 - ATOMS IN THE UNIT CELL:  138
     ATOM                 X/A                 Y/B                 Z/C    
 *******************************************************************************
      1 T   1 H    -1.306845048380E-01  3.491415174128E-01 -2.386272496086E-01
      2 F   1 H    -4.122312329786E-01  1.079427447706E-01  2.386272496086E-01
      3 F   1 H     1.306845048380E-01 -1.079427447706E-01  4.798260222508E-01
      4 F   1 H     4.122312329786E-01 -3.491415174127E-01 -4.798260222508E-01
      5 T   1 H    -2.386272496086E-01 -1.306845048380E-01  3.491415174127E-01
      6 T   1 H     3.491415174127E-01 -2.386272496086E-01 -1.306845048380E-01
      7 F   1 H    -4.798260222508E-01  4.122312329786E-01 -3.491415174127E-01
      8 F   1 H     1.079427447706E-01  2.386272496086E-01 -4.122312329786E-01
      9 F   1 H     2.386272496086E-01 -4.122312329786E-01  1.079427447706E-01
     10 F   1 H    -1.079427447706E-01  4.798260222508E-01  1.306845048380E-01
     11 F   1 H     4.798260222508E-01  1.306845048380E-01 -1.079427447706E-01
     12 F   1 H    -3.491415174127E-01 -4.798260222508E-01  4.122312329786E-01
     13 T   1 H    -2.386271876612E-01  3.491434176776E-01 -1.306734751256E-01
     14 F   1 H     4.798168928032E-01 -1.079537125356E-01  1.306734751256E-01
     15 F   1 H     2.386271876612E-01  1.079537125356E-01 -4.122293946612E-01
     16 F   1 H    -4.798168928032E-01 -3.491434176776E-01  4.122293946612E-01
     17 T   1 H    -1.306734751256E-01 -2.386271876612E-01  3.491434176776E-01
     18 T   1 H     3.491434176776E-01 -1.306734751256E-01 -2.386271876612E-01
     19 F   1 H     4.122293946612E-01 -4.798168928032E-01 -3.491434176776E-01
     20 F   1 H    -1.079537125356E-01  1.306734751256E-01  4.798168928032E-01
     21 F   1 H     1.306734751256E-01  4.798168928032E-01 -1.079537125356E-01
     22 F   1 H     1.079537125356E-01 -4.122293946612E-01  2.386271876612E-01
     23 F   1 H    -4.122293946612E-01  2.386271876612E-01  1.079537125356E-01
     24 F   1 H    -3.491434176776E-01  4.122293946612E-01 -4.798168928032E-01
     25 T   1 H     4.566056503914E-01  1.411986109612E-01 -4.742806643814E-01
     26 F   1 H    -3.845207246574E-01 -6.911368522720E-02  4.742806643814E-01
     27 F   1 H    -4.566056503914E-01  6.911368522720E-02 -3.154070394302E-01
     28 F   1 H     3.845207246574E-01 -1.411986109612E-01  3.154070394302E-01
     29 T   1 H    -4.742806643814E-01  4.566056503914E-01  1.411986109612E-01
     30 T   1 H     1.411986109612E-01 -4.742806643814E-01  4.566056503914E-01
     31 F   1 H     3.154070394302E-01  3.845207246574E-01 -1.411986109612E-01
     32 F   1 H    -6.911368522720E-02  4.742806643814E-01 -3.845207246574E-01
     33 F   1 H     4.742806643814E-01 -3.845207246574E-01 -6.911368522720E-02
     34 F   1 H     6.911368522720E-02 -3.154070394302E-01 -4.566056503914E-01
     35 F   1 H    -3.154070394302E-01 -4.566056503914E-01  6.911368522720E-02
     36 F   1 H    -1.411986109612E-01  3.154070394302E-01  3.845207246574E-01
     37 T   1 H    -4.964050804627E-01  2.460832288428E-01 -4.964061880430E-01
     38 F   1 H    -2.575105831142E-01  1.107580300794E-06  4.964061880430E-01
     39 F   1 H     4.964050804627E-01 -1.107580300794E-06 -2.575116906945E-01
     40 F   1 H     2.575105831142E-01 -2.460832288428E-01  2.575116906945E-01
     41 T   1 H    -4.964061880430E-01 -4.964050804627E-01  2.460832288428E-01
     42 T   1 H     2.460832288428E-01 -4.964061880430E-01 -4.964050804627E-01
     43 F   1 H     2.575116906945E-01  2.575105831142E-01 -2.460832288428E-01
     44 F   1 H     1.107580300780E-06  4.964061880430E-01 -2.575105831142E-01
     45 F   1 H     4.964061880430E-01 -2.575105831142E-01  1.107580300780E-06
     46 F   1 H    -1.107580300780E-06 -2.575116906945E-01  4.964050804627E-01
     47 F   1 H    -2.575116906945E-01  4.964050804627E-01 -1.107580300780E-06
     48 F   1 H    -2.460832288428E-01  2.575116906945E-01  2.575105831142E-01
     49 T   1 H    -4.743098204450E-01  1.411729526335E-01  4.566242509533E-01
     50 F   1 H    -3.154512983198E-01  6.906592860171E-02 -4.566242509533E-01
     51 F   1 H     4.743098204450E-01 -6.906592860171E-02 -3.845172269215E-01
     52 F   1 H     3.154512983198E-01 -1.411729526335E-01  3.845172269215E-01
     53 T   1 H     4.566242509533E-01 -4.743098204450E-01  1.411729526335E-01
     54 T   1 H     1.411729526335E-01  4.566242509533E-01 -4.743098204450E-01
     55 F   1 H     3.845172269215E-01  3.154512983198E-01 -1.411729526335E-01
     56 F   1 H     6.906592860171E-02 -4.566242509533E-01 -3.154512983198E-01
     57 F   1 H    -4.566242509533E-01 -3.154512983198E-01  6.906592860171E-02
     58 F   1 H    -6.906592860171E-02 -3.845172269215E-01  4.743098204450E-01
     59 F   1 H    -3.845172269215E-01  4.743098204450E-01 -6.906592860171E-02
     60 F   1 H    -1.411729526335E-01  3.845172269215E-01  3.154512983198E-01
     61 T 248 CD   -2.500128778651E-01  2.499871221349E-01 -5.000000000000E-01
     62 F 248 CD    2.500128778651E-01 -2.499871221349E-01 -5.000000000000E-01
     63 T 248 CD   -5.000000000000E-01 -2.500128778651E-01  2.499871221349E-01
     64 T 248 CD    2.499871221349E-01 -5.000000000000E-01 -2.500128778651E-01
     65 F 248 CD   -5.000000000000E-01  2.500128778651E-01 -2.499871221349E-01
     66 F 248 CD   -2.499871221349E-01  5.000000000000E-01  2.500128778651E-01
     67 T   6 C    -3.784247889966E-01  2.443762140056E-01 -3.784118825115E-01
     68 F   6 C    -3.772119034829E-01 -1.290648510116E-05  3.784118825115E-01
     69 F   6 C     3.784247889966E-01  1.290648510122E-05 -3.771989969978E-01
     70 F   6 C     3.772119034829E-01 -2.443762140056E-01  3.771989969978E-01
     71 T   6 C    -3.784118825115E-01 -3.784247889966E-01  2.443762140056E-01
     72 T   6 C     2.443762140056E-01 -3.784118825115E-01 -3.784247889966E-01
     73 F   6 C     3.771989969978E-01  3.772119034829E-01 -2.443762140056E-01
     74 F   6 C    -1.290648510122E-05  3.784118825115E-01 -3.772119034829E-01
     75 F   6 C     3.784118825115E-01 -3.772119034829E-01 -1.290648510116E-05
     76 F   6 C     1.290648510116E-05 -3.771989969978E-01  3.784247889966E-01
     77 F   6 C    -3.771989969978E-01  3.784247889966E-01  1.290648510116E-05
     78 F   6 C    -2.443762140056E-01  3.771989969978E-01  3.772119034829E-01
     79 T   6 C    -2.127974782475E-01  3.203239875087E-01 -2.661992312206E-01
     80 F   6 C    -4.134767812707E-01  5.340175297306E-02  2.661992312206E-01
     81 F   6 C     2.127974782475E-01 -5.340175297306E-02 -4.668785342438E-01
     82 F   6 C     4.134767812707E-01 -3.203239875087E-01  4.668785342438E-01
     83 T   6 C    -2.661992312206E-01 -2.127974782475E-01  3.203239875087E-01
     84 T   6 C     3.203239875087E-01 -2.661992312206E-01 -2.127974782475E-01
     85 F   6 C     4.668785342438E-01  4.134767812707E-01 -3.203239875087E-01
     86 F   6 C     5.340175297306E-02  2.661992312206E-01 -4.134767812707E-01
     87 F   6 C     2.661992312206E-01 -4.134767812707E-01  5.340175297306E-02
     88 F   6 C    -5.340175297306E-02 -4.668785342438E-01  2.127974782475E-01
     89 F   6 C    -4.668785342438E-01  2.127974782475E-01 -5.340175297306E-02
     90 F   6 C    -3.203239875087E-01  4.668785342438E-01  4.134767812707E-01
     91 T   6 C    -4.785167057568E-01  1.903090088765E-01 -4.785012243015E-01
     92 F   6 C    -3.311897668220E-01 -1.548145534767E-05  4.785012243015E-01
     93 F   6 C     4.785167057568E-01  1.548145534762E-05 -3.311742853667E-01
     94 F   6 C     3.311897668220E-01 -1.903090088765E-01  3.311742853667E-01
     95 T   6 C    -4.785012243015E-01 -4.785167057568E-01  1.903090088765E-01
     96 T   6 C     1.903090088765E-01 -4.785012243015E-01 -4.785167057568E-01
     97 F   6 C     3.311742853667E-01  3.311897668220E-01 -1.903090088765E-01
     98 F   6 C    -1.548145534763E-05  4.785012243015E-01 -3.311897668220E-01
     99 F   6 C     4.785012243015E-01 -3.311897668220E-01 -1.548145534766E-05
    100 F   6 C     1.548145534767E-05 -3.311742853667E-01  4.785167057568E-01
    101 F   6 C    -3.311742853667E-01  4.785167057568E-01  1.548145534765E-05
    102 F   6 C    -1.903090088765E-01  3.311742853667E-01  3.311897668220E-01
    103 T   7 N    -2.842298715441E-01  2.721671797508E-01 -3.709436219471E-01
    104 F   7 N    -3.568891983020E-01  8.671375040303E-02  3.709436219471E-01
    105 F   7 N     2.842298715441E-01 -8.671375040303E-02 -4.436029487051E-01
    106 F   7 N     3.568891983020E-01 -2.721671797508E-01  4.436029487051E-01
    107 T   7 N    -3.709436219471E-01 -2.842298715441E-01  2.721671797508E-01
    108 T   7 N     2.721671797508E-01 -3.709436219471E-01 -2.842298715441E-01
    109 F   7 N     4.436029487051E-01  3.568891983020E-01 -2.721671797508E-01
    110 F   7 N     8.671375040303E-02  3.709436219471E-01 -3.568891983020E-01
    111 F   7 N     3.709436219471E-01 -3.568891983020E-01  8.671375040303E-02
    112 F   7 N    -8.671375040303E-02 -4.436029487051E-01  2.842298715441E-01
    113 F   7 N    -4.436029487051E-01  2.842298715441E-01 -8.671375040303E-02
    114 F   7 N    -2.721671797508E-01  4.436029487051E-01  3.568891983020E-01
    115 T   6 C    -2.662030976629E-01  3.203316731083E-01 -2.127861347699E-01
    116 F   6 C    -4.668821921219E-01 -5.341696289305E-02  2.127861347699E-01
    117 F   6 C     2.662030976629E-01  5.341696289305E-02 -4.134652292288E-01
    118 F   6 C     4.668821921219E-01 -3.203316731083E-01  4.134652292288E-01
    119 T   6 C    -2.127861347699E-01 -2.662030976629E-01  3.203316731083E-01
    120 T   6 C     3.203316731083E-01 -2.127861347699E-01 -2.662030976629E-01
    121 F   6 C     4.134652292288E-01  4.668821921219E-01 -3.203316731083E-01
    122 F   6 C    -5.341696289305E-02  2.127861347699E-01 -4.668821921219E-01
    123 F   6 C     2.127861347699E-01 -4.668821921219E-01 -5.341696289305E-02
    124 F   6 C     5.341696289305E-02 -4.134652292288E-01  2.662030976629E-01
    125 F   6 C    -4.134652292288E-01  2.662030976629E-01  5.341696289305E-02
    126 F   6 C    -3.203316731083E-01  4.134652292288E-01  4.668821921219E-01
    127 T   7 N    -3.709490592381E-01  2.721758527854E-01 -2.842134580269E-01
    128 F   7 N    -4.436106891877E-01 -8.673560121123E-02  2.842134580269E-01
    129 F   7 N     3.709490592381E-01  8.673560121123E-02 -3.568750879764E-01
    130 F   7 N     4.436106891877E-01 -2.721758527854E-01  3.568750879764E-01
    131 T   7 N    -2.842134580269E-01 -3.709490592381E-01  2.721758527854E-01
    132 T   7 N     2.721758527854E-01 -2.842134580269E-01 -3.709490592381E-01
    133 F   7 N     3.568750879764E-01  4.436106891877E-01 -2.721758527854E-01
    134 F   7 N    -8.673560121123E-02  2.842134580269E-01 -4.436106891877E-01
    135 F   7 N     2.842134580269E-01 -4.436106891877E-01 -8.673560121123E-02
    136 F   7 N     8.673560121123E-02 -3.568750879764E-01  3.709490592381E-01
    137 F   7 N    -3.568750879764E-01  3.709490592381E-01  8.673560121123E-02
    138 F   7 N    -2.721758527854E-01  3.568750879764E-01  4.436106891877E-01

 TRANSFORMATION MATRIX PRIMITIVE-CRYSTALLOGRAPHIC CELL
  0.0000  1.0000  1.0000  1.0000  0.0000  1.0000  1.0000  1.0000  0.0000

 *******************************************************************************
 CRYSTALLOGRAPHIC CELL (VOLUME=       5955.65832677)
         A              B              C           ALPHA      BETA       GAMMA 
    18.12633178    18.12633178    18.12633178    90.000000  90.000000  90.000000

 COORDINATES IN THE CRYSTALLOGRAPHIC CELL
     ATOM                 X/A                 Y/B                 Z/C    
 *******************************************************************************
      1 T   1 H     1.205993863211E-01 -3.592266359297E-01  2.285421310917E-01
      2 F   1 H    -1.205993863211E-01  3.592266359297E-01  2.285421310917E-01
      3 F   1 H     1.205993863211E-01  3.592266359297E-01 -2.285421310917E-01
      4 F   1 H    -1.205993863211E-01 -3.592266359297E-01 -2.285421310917E-01
      5 T   1 H     2.285421310917E-01  1.205993863211E-01 -3.592266359297E-01
      6 T   1 H    -3.592266359297E-01  2.285421310917E-01  1.205993863211E-01
      7 F   1 H    -2.285421310917E-01 -1.205993863211E-01 -3.592266359297E-01
      8 F   1 H     3.592266359297E-01  2.285421310917E-01 -1.205993863211E-01
      9 F   1 H     2.285421310917E-01 -1.205993863211E-01  3.592266359297E-01
     10 F   1 H     3.592266359297E-01 -2.285421310917E-01  1.205993863211E-01
     11 F   1 H    -2.285421310917E-01  1.205993863211E-01  3.592266359297E-01
     12 F   1 H    -3.592266359297E-01 -2.285421310917E-01 -1.205993863211E-01
     13 T   1 H     2.285485651066E-01 -3.592220402322E-01  1.205948525710E-01
     14 F   1 H    -2.285485651066E-01  3.592220402322E-01  1.205948525710E-01
     15 F   1 H     2.285485651066E-01  3.592220402322E-01 -1.205948525710E-01
     16 F   1 H    -2.285485651066E-01 -3.592220402322E-01 -1.205948525710E-01
     17 T   1 H     1.205948525710E-01  2.285485651066E-01 -3.592220402322E-01
     18 T   1 H    -3.592220402322E-01  1.205948525710E-01  2.285485651066E-01
     19 F   1 H    -1.205948525710E-01 -2.285485651066E-01 -3.592220402322E-01
     20 F   1 H     3.592220402322E-01  1.205948525710E-01 -2.285485651066E-01
     21 F   1 H     1.205948525710E-01 -2.285485651066E-01  3.592220402322E-01
     22 F   1 H     3.592220402322E-01 -1.205948525710E-01  2.285485651066E-01
     23 F   1 H    -1.205948525710E-01  2.285485651066E-01  3.592220402322E-01
     24 F   1 H    -3.592220402322E-01 -1.205948525710E-01 -2.285485651066E-01
     25 T   1 H     1.051561480942E-01  4.205631875244E-01  3.604246286699E-02
     26 F   1 H    -1.051561480942E-01 -4.205631875244E-01  3.604246286699E-02
     27 F   1 H     1.051561480942E-01 -4.205631875244E-01 -3.604246286699E-02
     28 F   1 H    -1.051561480942E-01  4.205631875244E-01 -3.604246286699E-02
     29 T   1 H     3.604246286699E-02  1.051561480942E-01  4.205631875244E-01
     30 T   1 H     4.205631875244E-01  3.604246286699E-02  1.051561480942E-01
     31 F   1 H    -3.604246286699E-02 -1.051561480942E-01  4.205631875244E-01
     32 F   1 H    -4.205631875244E-01  3.604246286699E-02 -1.051561480942E-01
     33 F   1 H     3.604246286699E-02 -1.051561480942E-01 -4.205631875244E-01
     34 F   1 H    -4.205631875244E-01 -3.604246286699E-02  1.051561480942E-01
     35 F   1 H    -3.604246286699E-02  1.051561480942E-01 -4.205631875244E-01
     36 F   1 H     4.205631875244E-01 -3.604246286699E-02 -1.051561480942E-01
     37 T   1 H     1.230410606313E-01  3.805527513257E-01  1.230421682116E-01
     38 F   1 H    -1.230410606313E-01 -3.805527513257E-01  1.230421682116E-01
     39 F   1 H     1.230410606313E-01 -3.805527513257E-01 -1.230421682116E-01
     40 F   1 H    -1.230410606313E-01  3.805527513257E-01 -1.230421682116E-01
     41 T   1 H     1.230421682116E-01  1.230410606313E-01  3.805527513257E-01
     42 T   1 H     3.805527513257E-01  1.230421682116E-01  1.230410606313E-01
     43 F   1 H    -1.230421682116E-01 -1.230410606313E-01  3.805527513257E-01
     44 F   1 H    -3.805527513257E-01  1.230421682116E-01 -1.230410606313E-01
     45 F   1 H     1.230421682116E-01 -1.230410606313E-01 -3.805527513257E-01
     46 F   1 H    -3.805527513257E-01 -1.230421682116E-01  1.230410606313E-01
     47 F   1 H    -1.230421682116E-01  1.230410606313E-01 -3.805527513257E-01
     48 F   1 H     3.805527513257E-01 -1.230421682116E-01 -1.230410606313E-01
     49 T   1 H     3.605351201591E-02  4.205707389374E-01  1.051194406176E-01
     50 F   1 H    -3.605351201591E-02 -4.205707389374E-01  1.051194406176E-01
     51 F   1 H     3.605351201591E-02 -4.205707389374E-01 -1.051194406176E-01
     52 F   1 H    -3.605351201591E-02  4.205707389374E-01 -1.051194406176E-01
     53 T   1 H     1.051194406176E-01  3.605351201591E-02  4.205707389374E-01
     54 T   1 H     4.205707389374E-01  1.051194406176E-01  3.605351201591E-02
     55 F   1 H    -1.051194406176E-01 -3.605351201591E-02  4.205707389374E-01
     56 F   1 H    -4.205707389374E-01  1.051194406176E-01 -3.605351201591E-02
     57 F   1 H     1.051194406176E-01 -3.605351201591E-02 -4.205707389374E-01
     58 F   1 H    -4.205707389374E-01 -1.051194406176E-01  3.605351201591E-02
     59 F   1 H    -1.051194406176E-01  3.605351201591E-02 -4.205707389374E-01
     60 F   1 H     4.205707389374E-01 -1.051194406176E-01 -3.605351201591E-02
     61 T 248 CD   -5.000000000000E-01 -1.037173505218E-16 -2.500128778651E-01
     62 F 248 CD   -5.000000000000E-01 -1.037173505218E-16  2.500128778651E-01
     63 T 248 CD   -2.500128778651E-01 -5.000000000000E-01 -5.185867526092E-17
     64 T 248 CD    0.000000000000E+00 -2.500128778651E-01 -5.000000000000E-01
     65 F 248 CD    2.500128778651E-01 -5.000000000000E-01  7.778801289138E-17
     66 F 248 CD   -1.555760257828E-16  2.500128778651E-01 -5.000000000000E-01
     67 T   6 C     1.221945602454E-01  4.993935572432E-01  1.221816537602E-01
     68 F   6 C    -1.221945602454E-01 -4.993935572432E-01  1.221816537602E-01
     69 F   6 C     1.221945602454E-01 -4.993935572432E-01 -1.221816537602E-01
     70 F   6 C    -1.221945602454E-01  4.993935572432E-01 -1.221816537602E-01
     71 T   6 C     1.221816537602E-01  1.221945602454E-01  4.993935572432E-01
     72 T   6 C     4.993935572432E-01  1.221816537602E-01  1.221945602454E-01
     73 F   6 C    -1.221816537602E-01 -1.221945602454E-01  4.993935572432E-01
     74 F   6 C    -4.993935572432E-01  1.221816537602E-01 -1.221945602454E-01
     75 F   6 C     1.221816537602E-01 -1.221945602454E-01 -4.993935572432E-01
     76 F   6 C    -4.993935572432E-01 -1.221816537602E-01  1.221945602454E-01
     77 F   6 C    -1.221816537602E-01  1.221945602454E-01 -4.993935572432E-01
     78 F   6 C     4.993935572432E-01 -1.221816537602E-01 -1.221945602454E-01
     79 T   6 C     1.334611172678E-01 -3.996603484884E-01  1.868628702409E-01
     80 F   6 C    -1.334611172678E-01  3.996603484884E-01  1.868628702409E-01
     81 F   6 C     1.334611172678E-01  3.996603484884E-01 -1.868628702409E-01
     82 F   6 C    -1.334611172678E-01 -3.996603484884E-01 -1.868628702409E-01
     83 T   6 C     1.868628702409E-01  1.334611172678E-01 -3.996603484884E-01
     84 T   6 C    -3.996603484884E-01  1.868628702409E-01  1.334611172678E-01
     85 F   6 C    -1.868628702409E-01 -1.334611172678E-01 -3.996603484884E-01
     86 F   6 C     3.996603484884E-01  1.868628702409E-01 -1.334611172678E-01
     87 F   6 C     1.868628702409E-01 -1.334611172678E-01  3.996603484884E-01
     88 F   6 C     3.996603484884E-01 -1.868628702409E-01  1.334611172678E-01
     89 F   6 C    -1.868628702409E-01  1.334611172678E-01  3.996603484884E-01
     90 F   6 C    -3.996603484884E-01 -1.868628702409E-01 -1.334611172678E-01
     91 T   6 C     9.516224516593E-02  4.263365305326E-01  9.514676371058E-02
     92 F   6 C    -9.516224516593E-02 -4.263365305326E-01  9.514676371058E-02
     93 F   6 C     9.516224516593E-02 -4.263365305326E-01 -9.514676371058E-02
     94 F   6 C    -9.516224516593E-02  4.263365305326E-01 -9.514676371058E-02
     95 T   6 C     9.514676371058E-02  9.516224516593E-02  4.263365305326E-01
     96 T   6 C     4.263365305326E-01  9.514676371058E-02  9.516224516593E-02
     97 F   6 C    -9.514676371058E-02 -9.516224516593E-02  4.263365305326E-01
     98 F   6 C    -4.263365305326E-01  9.514676371058E-02 -9.516224516593E-02
     99 F   6 C     9.514676371058E-02 -9.516224516593E-02 -4.263365305326E-01
    100 F   6 C    -4.263365305326E-01 -9.514676371058E-02  9.516224516593E-02
    101 F   6 C    -9.514676371058E-02  9.516224516593E-02 -4.263365305326E-01
    102 F   6 C     4.263365305326E-01 -9.514676371058E-02 -9.516224516593E-02
    103 T   7 N     9.272671467390E-02 -4.636703366210E-01  1.794404650769E-01
    104 F   7 N    -9.272671467390E-02  4.636703366210E-01  1.794404650769E-01
    105 F   7 N     9.272671467389E-02  4.636703366210E-01 -1.794404650769E-01
    106 F   7 N    -9.272671467389E-02 -4.636703366210E-01 -1.794404650769E-01
    107 T   7 N     1.794404650769E-01  9.272671467389E-02 -4.636703366210E-01
    108 T   7 N    -4.636703366210E-01  1.794404650769E-01  9.272671467389E-02
    109 F   7 N    -1.794404650769E-01 -9.272671467390E-02 -4.636703366210E-01
    110 F   7 N     4.636703366210E-01  1.794404650769E-01 -9.272671467390E-02
    111 F   7 N     1.794404650769E-01 -9.272671467390E-02  4.636703366210E-01
    112 F   7 N     4.636703366210E-01 -1.794404650769E-01  9.272671467390E-02
    113 F   7 N    -1.794404650769E-01  9.272671467390E-02  4.636703366210E-01
    114 F   7 N    -4.636703366210E-01 -1.794404650769E-01 -9.272671467389E-02
    115 T   6 C     1.868743180007E-01 -3.996604527705E-01  1.334573551076E-01
    116 F   6 C    -1.868743180007E-01  3.996604527705E-01  1.334573551076E-01
    117 F   6 C     1.868743180007E-01  3.996604527705E-01 -1.334573551076E-01
    118 F   6 C    -1.868743180007E-01 -3.996604527705E-01 -1.334573551076E-01
    119 T   6 C     1.334573551076E-01  1.868743180007E-01 -3.996604527705E-01
    120 T   6 C    -3.996604527705E-01  1.334573551076E-01  1.868743180007E-01
    121 F   6 C    -1.334573551076E-01 -1.868743180007E-01 -3.996604527705E-01
    122 F   6 C     3.996604527705E-01  1.334573551076E-01 -1.868743180007E-01
    123 F   6 C     1.334573551076E-01 -1.868743180007E-01  3.996604527705E-01
    124 F   6 C     3.996604527705E-01 -1.334573551076E-01  1.868743180007E-01
    125 F   6 C    -1.334573551076E-01  1.868743180007E-01  3.996604527705E-01
    126 F   6 C    -3.996604527705E-01 -1.334573551076E-01 -1.868743180007E-01
    127 T   7 N     1.794557269983E-01 -4.636691850252E-01  9.272012578710E-02
    128 F   7 N    -1.794557269983E-01  4.636691850252E-01  9.272012578710E-02
    129 F   7 N     1.794557269983E-01  4.636691850252E-01 -9.272012578710E-02
    130 F   7 N    -1.794557269983E-01 -4.636691850252E-01 -9.272012578710E-02
    131 T   7 N     9.272012578710E-02  1.794557269983E-01 -4.636691850252E-01
    132 T   7 N    -4.636691850252E-01  9.272012578710E-02  1.794557269983E-01
    133 F   7 N    -9.272012578710E-02 -1.794557269983E-01 -4.636691850252E-01
    134 F   7 N     4.636691850252E-01  9.272012578710E-02 -1.794557269983E-01
    135 F   7 N     9.272012578710E-02 -1.794557269983E-01  4.636691850252E-01
    136 F   7 N     4.636691850252E-01 -9.272012578710E-02  1.794557269983E-01
    137 F   7 N    -9.272012578710E-02  1.794557269983E-01  4.636691850252E-01
    138 F   7 N    -4.636691850252E-01 -9.272012578710E-02 -1.794557269983E-01

 T = ATOM BELONGING TO THE ASYMMETRIC UNIT

 *******************************************************************************
 * CELL DEFORMATION
 *******************************************************************************

    ELASTIC STRAIN MATRIX (ADIMENSIONAL)

    1    0.0150000000    0.0000000000    0.0000000000
    2    0.0000000000    0.0000000000    0.0000000000
    3    0.0000000000    0.0000000000    0.0000000000

 LATTICE PARAMETERS (ANGSTROMS AND DEGREES) OF
 (1) ORIGINAL PRIMITIVE CELL
 (2) ORIGINAL CRYSTALLOGRAPHIC CELL
 (3) DEFORMED PRIMITIVE CELL
 (4) DEFORMED CRYSTALLOGRAPHIC CELL

            A           B           C        ALPHA       BETA        GAMMA         VOL
 (1)   15.697864   15.697864   15.697864  109.471221  109.471221  109.471221 2977.829163
 (2)   18.126332   18.126332   18.126332   90.000000   90.000000   90.000000 5955.658327
 (3)   15.776744   15.776744   15.776744  108.664981  109.875839  109.875839 3022.496601
 (4)   18.398227   18.126332   18.126332   90.000000   90.000000   90.000000 6044.993202

 * CELL DEFORMATION COMPLETE - NO. OF SYMMOPS   4
 *******************************************************************************
 LATTICE PARAMETERS (ANGSTROMS AND DEGREES) - BOHR = 0.5291772083 ANGSTROM
 PRIMITIVE CELL - CENTRING CODE 6/1 VOLUME=  3022.496601 - DENSITY  0.910 g/cm^3
         A              B              C           ALPHA      BETA       GAMMA 
    15.77674360    15.77674360    15.77674360   108.664981 109.875839 109.875839
 *******************************************************************************
 ATOMS IN THE ASYMMETRIC UNIT   36 - ATOMS IN THE UNIT CELL:  138
     ATOM                 X/A                 Y/B                 Z/C    
 *******************************************************************************
      1 T   1 H    -1.306845048380E-01  3.491415174127E-01 -2.386272496086E-01
      2 F   1 H    -4.122312329786E-01  1.079427447706E-01  2.386272496086E-01
      3 F   1 H     1.306845048380E-01 -1.079427447706E-01  4.798260222508E-01
      4 F   1 H     4.122312329786E-01 -3.491415174127E-01 -4.798260222508E-01
      5 T   1 H    -2.386272496086E-01 -1.306845048380E-01  3.491415174127E-01
      6 T   1 H     3.491415174127E-01 -2.386272496086E-01 -1.306845048380E-01
      7 F   1 H    -4.798260222508E-01  4.122312329786E-01 -3.491415174127E-01
      8 F   1 H     1.079427447706E-01  2.386272496086E-01 -4.122312329786E-01
      9 F   1 H     2.386272496086E-01 -4.122312329786E-01  1.079427447706E-01
     10 F   1 H    -1.079427447706E-01  4.798260222508E-01  1.306845048380E-01
     11 F   1 H     4.798260222508E-01  1.306845048380E-01 -1.079427447706E-01
     12 F   1 H    -3.491415174127E-01 -4.798260222508E-01  4.122312329786E-01
     13 T   1 H    -2.386271876612E-01  3.491434176776E-01 -1.306734751256E-01
     14 F   1 H     4.798168928032E-01 -1.079537125356E-01  1.306734751256E-01
     15 F   1 H     2.386271876612E-01  1.079537125356E-01 -4.122293946612E-01
     16 F   1 H    -4.798168928032E-01 -3.491434176776E-01  4.122293946612E-01
     17 T   1 H    -1.306734751256E-01 -2.386271876612E-01  3.491434176776E-01
     18 T   1 H     3.491434176776E-01 -1.306734751256E-01 -2.386271876612E-01
     19 F   1 H     4.122293946612E-01 -4.798168928032E-01 -3.491434176776E-01
     20 F   1 H    -1.079537125356E-01  1.306734751256E-01  4.798168928032E-01
     21 F   1 H     1.306734751256E-01  4.798168928032E-01 -1.079537125356E-01
     22 F   1 H     1.079537125356E-01 -4.122293946612E-01  2.386271876612E-01
     23 F   1 H    -4.122293946612E-01  2.386271876612E-01  1.079537125356E-01
     24 F   1 H    -3.491434176776E-01  4.122293946612E-01 -4.798168928032E-01
     25 T   1 H     4.566056503914E-01  1.411986109612E-01 -4.742806643814E-01
     26 F   1 H    -3.845207246574E-01 -6.911368522720E-02  4.742806643814E-01
     27 F   1 H    -4.566056503914E-01  6.911368522720E-02 -3.154070394302E-01
     28 F   1 H     3.845207246574E-01 -1.411986109612E-01  3.154070394302E-01
     29 T   1 H    -4.742806643814E-01  4.566056503914E-01  1.411986109612E-01
     30 T   1 H     1.411986109612E-01 -4.742806643814E-01  4.566056503914E-01
     31 F   1 H     3.154070394302E-01  3.845207246574E-01 -1.411986109612E-01
     32 F   1 H    -6.911368522720E-02  4.742806643814E-01 -3.845207246574E-01
     33 F   1 H     4.742806643814E-01 -3.845207246574E-01 -6.911368522720E-02
     34 F   1 H     6.911368522720E-02 -3.154070394302E-01 -4.566056503914E-01
     35 F   1 H    -3.154070394302E-01 -4.566056503914E-01  6.911368522720E-02
     36 F   1 H    -1.411986109612E-01  3.154070394302E-01  3.845207246574E-01
     37 T   1 H    -4.964050804627E-01  2.460832288428E-01 -4.964061880430E-01
     38 F   1 H    -2.575105831142E-01  1.107580300738E-06  4.964061880430E-01
     39 F   1 H     4.964050804627E-01 -1.107580300808E-06 -2.575116906945E-01
     40 F   1 H     2.575105831142E-01 -2.460832288428E-01  2.575116906945E-01
     41 T   1 H    -4.964061880430E-01 -4.964050804627E-01  2.460832288428E-01
     42 T   1 H     2.460832288428E-01 -4.964061880430E-01 -4.964050804627E-01
     43 F   1 H     2.575116906945E-01  2.575105831142E-01 -2.460832288428E-01
     44 F   1 H     1.107580300780E-06  4.964061880430E-01 -2.575105831142E-01
     45 F   1 H     4.964061880430E-01 -2.575105831142E-01  1.107580300785E-06
     46 F   1 H    -1.107580300780E-06 -2.575116906945E-01  4.964050804627E-01
     47 F   1 H    -2.575116906945E-01  4.964050804627E-01 -1.107580300830E-06
     48 F   1 H    -2.460832288428E-01  2.575116906945E-01  2.575105831142E-01
     49 T   1 H    -4.743098204450E-01  1.411729526335E-01  4.566242509533E-01
     50 F   1 H    -3.154512983198E-01  6.906592860171E-02 -4.566242509533E-01
     51 F   1 H     4.743098204450E-01 -6.906592860171E-02 -3.845172269215E-01
     52 F   1 H     3.154512983198E-01 -1.411729526335E-01  3.845172269215E-01
     53 T   1 H     4.566242509533E-01 -4.743098204450E-01  1.411729526335E-01
     54 T   1 H     1.411729526335E-01  4.566242509533E-01 -4.743098204450E-01
     55 F   1 H     3.845172269215E-01  3.154512983198E-01 -1.411729526335E-01
     56 F   1 H     6.906592860171E-02 -4.566242509533E-01 -3.154512983198E-01
     57 F   1 H    -4.566242509533E-01 -3.154512983198E-01  6.906592860171E-02
     58 F   1 H    -6.906592860171E-02 -3.845172269215E-01  4.743098204450E-01
     59 F   1 H    -3.845172269215E-01  4.743098204450E-01 -6.906592860171E-02
     60 F   1 H    -1.411729526335E-01  3.845172269215E-01  3.154512983198E-01
     61 T 248 CD   -2.500128778651E-01  2.499871221349E-01 -5.000000000000E-01
     62 F 248 CD    2.500128778651E-01 -2.499871221349E-01  5.000000000000E-01
     63 T 248 CD   -5.000000000000E-01 -2.500128778651E-01  2.499871221349E-01
     64 T 248 CD    2.499871221349E-01  5.000000000000E-01 -2.500128778651E-01
     65 F 248 CD   -5.000000000000E-01  2.500128778651E-01 -2.499871221349E-01
     66 F 248 CD   -2.499871221349E-01  5.000000000000E-01  2.500128778651E-01
     67 T   6 C    -3.784247889966E-01  2.443762140056E-01 -3.784118825115E-01
     68 F   6 C    -3.772119034829E-01 -1.290648510119E-05  3.784118825115E-01
     69 F   6 C     3.784247889966E-01  1.290648510122E-05 -3.771989969978E-01
     70 F   6 C     3.772119034829E-01 -2.443762140056E-01  3.771989969978E-01
     71 T   6 C    -3.784118825115E-01 -3.784247889966E-01  2.443762140056E-01
     72 T   6 C     2.443762140056E-01 -3.784118825115E-01 -3.784247889966E-01
     73 F   6 C     3.771989969978E-01  3.772119034829E-01 -2.443762140056E-01
     74 F   6 C    -1.290648510122E-05  3.784118825115E-01 -3.772119034829E-01
     75 F   6 C     3.784118825115E-01 -3.772119034829E-01 -1.290648510118E-05
     76 F   6 C     1.290648510116E-05 -3.771989969978E-01  3.784247889966E-01
     77 F   6 C    -3.771989969978E-01  3.784247889966E-01  1.290648510112E-05
     78 F   6 C    -2.443762140056E-01  3.771989969978E-01  3.772119034829E-01
     79 T   6 C    -2.127974782475E-01  3.203239875087E-01 -2.661992312206E-01
     80 F   6 C    -4.134767812707E-01  5.340175297306E-02  2.661992312206E-01
     81 F   6 C     2.127974782475E-01 -5.340175297306E-02 -4.668785342438E-01
     82 F   6 C     4.134767812707E-01 -3.203239875087E-01  4.668785342438E-01
     83 T   6 C    -2.661992312206E-01 -2.127974782475E-01  3.203239875087E-01
     84 T   6 C     3.203239875087E-01 -2.661992312206E-01 -2.127974782475E-01
     85 F   6 C     4.668785342438E-01  4.134767812707E-01 -3.203239875087E-01
     86 F   6 C     5.340175297306E-02  2.661992312206E-01 -4.134767812707E-01
     87 F   6 C     2.661992312206E-01 -4.134767812707E-01  5.340175297306E-02
     88 F   6 C    -5.340175297306E-02 -4.668785342438E-01  2.127974782475E-01
     89 F   6 C    -4.668785342438E-01  2.127974782475E-01 -5.340175297306E-02
     90 F   6 C    -3.203239875087E-01  4.668785342438E-01  4.134767812707E-01
     91 T   6 C    -4.785167057568E-01  1.903090088765E-01 -4.785012243015E-01
     92 F   6 C    -3.311897668220E-01 -1.548145534773E-05  4.785012243015E-01
     93 F   6 C     4.785167057568E-01  1.548145534760E-05 -3.311742853667E-01
     94 F   6 C     3.311897668220E-01 -1.903090088765E-01  3.311742853667E-01
     95 T   6 C    -4.785012243015E-01 -4.785167057568E-01  1.903090088765E-01
     96 T   6 C     1.903090088765E-01 -4.785012243015E-01 -4.785167057568E-01
     97 F   6 C     3.311742853667E-01  3.311897668220E-01 -1.903090088765E-01
     98 F   6 C    -1.548145534763E-05  4.785012243015E-01 -3.311897668220E-01
     99 F   6 C     4.785012243015E-01 -3.311897668220E-01 -1.548145534767E-05
    100 F   6 C     1.548145534767E-05 -3.311742853667E-01  4.785167057568E-01
    101 F   6 C    -3.311742853667E-01  4.785167057568E-01  1.548145534762E-05
    102 F   6 C    -1.903090088765E-01  3.311742853667E-01  3.311897668220E-01
    103 T   7 N    -2.842298715441E-01  2.721671797508E-01 -3.709436219471E-01
    104 F   7 N    -3.568891983020E-01  8.671375040303E-02  3.709436219471E-01
    105 F   7 N     2.842298715441E-01 -8.671375040303E-02 -4.436029487051E-01
    106 F   7 N     3.568891983020E-01 -2.721671797508E-01  4.436029487051E-01
    107 T   7 N    -3.709436219471E-01 -2.842298715441E-01  2.721671797508E-01
    108 T   7 N     2.721671797508E-01 -3.709436219471E-01 -2.842298715441E-01
    109 F   7 N     4.436029487051E-01  3.568891983020E-01 -2.721671797508E-01
    110 F   7 N     8.671375040303E-02  3.709436219471E-01 -3.568891983020E-01
    111 F   7 N     3.709436219471E-01 -3.568891983020E-01  8.671375040303E-02
    112 F   7 N    -8.671375040303E-02 -4.436029487051E-01  2.842298715441E-01
    113 F   7 N    -4.436029487051E-01  2.842298715441E-01 -8.671375040303E-02
    114 F   7 N    -2.721671797508E-01  4.436029487051E-01  3.568891983020E-01
    115 T   6 C    -2.662030976629E-01  3.203316731083E-01 -2.127861347699E-01
    116 F   6 C    -4.668821921219E-01 -5.341696289305E-02  2.127861347699E-01
    117 F   6 C     2.662030976629E-01  5.341696289305E-02 -4.134652292288E-01
    118 F   6 C     4.668821921219E-01 -3.203316731083E-01  4.134652292288E-01
    119 T   6 C    -2.127861347699E-01 -2.662030976629E-01  3.203316731083E-01
    120 T   6 C     3.203316731083E-01 -2.127861347699E-01 -2.662030976629E-01
    121 F   6 C     4.134652292288E-01  4.668821921219E-01 -3.203316731083E-01
    122 F   6 C    -5.341696289305E-02  2.127861347699E-01 -4.668821921219E-01
    123 F   6 C     2.127861347699E-01 -4.668821921219E-01 -5.341696289305E-02
    124 F   6 C     5.341696289305E-02 -4.134652292288E-01  2.662030976629E-01
    125 F   6 C    -4.134652292288E-01  2.662030976629E-01  5.341696289305E-02
    126 F   6 C    -3.203316731083E-01  4.134652292288E-01  4.668821921219E-01
    127 T   7 N    -3.709490592381E-01  2.721758527854E-01 -2.842134580269E-01
    128 F   7 N    -4.436106891877E-01 -8.673560121123E-02  2.842134580269E-01
    129 F   7 N     3.709490592381E-01  8.673560121123E-02 -3.568750879764E-01
    130 F   7 N     4.436106891877E-01 -2.721758527854E-01  3.568750879764E-01
    131 T   7 N    -2.842134580269E-01 -3.709490592381E-01  2.721758527854E-01
    132 T   7 N     2.721758527854E-01 -2.842134580269E-01 -3.709490592381E-01
    133 F   7 N     3.568750879764E-01  4.436106891877E-01 -2.721758527854E-01
    134 F   7 N    -8.673560121123E-02  2.842134580269E-01 -4.436106891877E-01
    135 F   7 N     2.842134580269E-01 -4.436106891877E-01 -8.673560121123E-02
    136 F   7 N     8.673560121123E-02 -3.568750879764E-01  3.709490592381E-01
    137 F   7 N    -3.568750879764E-01  3.709490592381E-01  8.673560121123E-02
    138 F   7 N    -2.721758527854E-01  3.568750879764E-01  4.436106891877E-01

 TRANSFORMATION MATRIX PRIMITIVE-CRYSTALLOGRAPHIC CELL
  0.0000  1.0000  1.0000  1.0000  0.0000  1.0000  1.0000  1.0000  0.0000

 *******************************************************************************
 CRYSTALLOGRAPHIC CELL (VOLUME=       6044.99320167)
         A              B              C           ALPHA      BETA       GAMMA 
    18.39822675    18.12633178    18.12633178    90.000000  90.000000  90.000000

 COORDINATES IN THE CRYSTALLOGRAPHIC CELL
     ATOM                 X/A                 Y/B                 Z/C    
 *******************************************************************************
      1 T   1 H     1.205993863211E-01 -3.592266359297E-01  2.285421310917E-01
      2 F   1 H    -1.205993863211E-01  3.592266359297E-01  2.285421310917E-01
      3 F   1 H     1.205993863211E-01  3.592266359297E-01 -2.285421310917E-01
      4 F   1 H    -1.205993863211E-01 -3.592266359297E-01 -2.285421310917E-01
      5 T   1 H     2.285421310917E-01  1.205993863211E-01 -3.592266359297E-01
      6 T   1 H    -3.592266359297E-01  2.285421310917E-01  1.205993863211E-01
      7 F   1 H    -2.285421310917E-01 -1.205993863211E-01 -3.592266359297E-01
      8 F   1 H     3.592266359297E-01  2.285421310917E-01 -1.205993863211E-01
      9 F   1 H     2.285421310917E-01 -1.205993863211E-01  3.592266359297E-01
     10 F   1 H     3.592266359297E-01 -2.285421310917E-01  1.205993863211E-01
     11 F   1 H    -2.285421310917E-01  1.205993863211E-01  3.592266359297E-01
     12 F   1 H    -3.592266359297E-01 -2.285421310917E-01 -1.205993863211E-01
     13 T   1 H     2.285485651066E-01 -3.592220402322E-01  1.205948525710E-01
     14 F   1 H    -2.285485651066E-01  3.592220402322E-01  1.205948525710E-01
     15 F   1 H     2.285485651066E-01  3.592220402322E-01 -1.205948525710E-01
     16 F   1 H    -2.285485651066E-01 -3.592220402322E-01 -1.205948525710E-01
     17 T   1 H     1.205948525710E-01  2.285485651066E-01 -3.592220402322E-01
     18 T   1 H    -3.592220402322E-01  1.205948525710E-01  2.285485651066E-01
     19 F   1 H    -1.205948525710E-01 -2.285485651066E-01 -3.592220402322E-01
     20 F   1 H     3.592220402322E-01  1.205948525710E-01 -2.285485651066E-01
     21 F   1 H     1.205948525710E-01 -2.285485651066E-01  3.592220402322E-01
     22 F   1 H     3.592220402322E-01 -1.205948525710E-01  2.285485651066E-01
     23 F   1 H    -1.205948525710E-01  2.285485651066E-01  3.592220402322E-01
     24 F   1 H    -3.592220402322E-01 -1.205948525710E-01 -2.285485651066E-01
     25 T   1 H     1.051561480942E-01  4.205631875244E-01  3.604246286699E-02
     26 F   1 H    -1.051561480942E-01 -4.205631875244E-01  3.604246286699E-02
     27 F   1 H     1.051561480942E-01 -4.205631875244E-01 -3.604246286699E-02
     28 F   1 H    -1.051561480942E-01  4.205631875244E-01 -3.604246286699E-02
     29 T   1 H     3.604246286699E-02  1.051561480942E-01  4.205631875244E-01
     30 T   1 H     4.205631875244E-01  3.604246286699E-02  1.051561480942E-01
     31 F   1 H    -3.604246286699E-02 -1.051561480942E-01  4.205631875244E-01
     32 F   1 H    -4.205631875244E-01  3.604246286699E-02 -1.051561480942E-01
     33 F   1 H     3.604246286699E-02 -1.051561480942E-01 -4.205631875244E-01
     34 F   1 H    -4.205631875244E-01 -3.604246286699E-02  1.051561480942E-01
     35 F   1 H    -3.604246286699E-02  1.051561480942E-01 -4.205631875244E-01
     36 F   1 H     4.205631875244E-01 -3.604246286699E-02 -1.051561480942E-01
     37 T   1 H     1.230410606313E-01  3.805527513257E-01  1.230421682116E-01
     38 F   1 H    -1.230410606313E-01 -3.805527513257E-01  1.230421682116E-01
     39 F   1 H     1.230410606313E-01 -3.805527513257E-01 -1.230421682116E-01
     40 F   1 H    -1.230410606313E-01  3.805527513257E-01 -1.230421682116E-01
     41 T   1 H     1.230421682116E-01  1.230410606313E-01  3.805527513257E-01
     42 T   1 H     3.805527513257E-01  1.230421682116E-01  1.230410606313E-01
     43 F   1 H    -1.230421682116E-01 -1.230410606313E-01  3.805527513257E-01
     44 F   1 H    -3.805527513257E-01  1.230421682116E-01 -1.230410606313E-01
     45 F   1 H     1.230421682116E-01 -1.230410606313E-01 -3.805527513257E-01
     46 F   1 H    -3.805527513257E-01 -1.230421682116E-01  1.230410606313E-01
     47 F   1 H    -1.230421682116E-01  1.230410606313E-01 -3.805527513257E-01
     48 F   1 H     3.805527513257E-01 -1.230421682116E-01 -1.230410606313E-01
     49 T   1 H     3.605351201591E-02  4.205707389374E-01  1.051194406176E-01
     50 F   1 H    -3.605351201591E-02 -4.205707389374E-01  1.051194406176E-01
     51 F   1 H     3.605351201591E-02 -4.205707389374E-01 -1.051194406176E-01
     52 F   1 H    -3.605351201591E-02  4.205707389374E-01 -1.051194406176E-01
     53 T   1 H     1.051194406176E-01  3.605351201591E-02  4.205707389374E-01
     54 T   1 H     4.205707389374E-01  1.051194406176E-01  3.605351201591E-02
     55 F   1 H    -1.051194406176E-01 -3.605351201591E-02  4.205707389374E-01
     56 F   1 H    -4.205707389374E-01  1.051194406176E-01 -3.605351201591E-02
     57 F   1 H     1.051194406176E-01 -3.605351201591E-02 -4.205707389374E-01
     58 F   1 H    -4.205707389374E-01 -1.051194406176E-01  3.605351201591E-02
     59 F   1 H    -1.051194406176E-01  3.605351201591E-02 -4.205707389374E-01
     60 F   1 H     4.205707389374E-01 -1.051194406176E-01 -3.605351201591E-02
     61 T 248 CD   -5.000000000000E-01 -1.037173505218E-16 -2.500128778651E-01
     62 F 248 CD   -5.000000000000E-01 -1.037173505218E-16  2.500128778651E-01
     63 T 248 CD   -2.500128778651E-01 -5.000000000000E-01 -5.185867526092E-17
     64 T 248 CD    0.000000000000E+00 -2.500128778651E-01 -5.000000000000E-01
     65 F 248 CD    2.500128778651E-01 -5.000000000000E-01  7.778801289138E-17
     66 F 248 CD   -1.555760257828E-16  2.500128778651E-01 -5.000000000000E-01
     67 T   6 C     1.221945602454E-01  4.993935572432E-01  1.221816537602E-01
     68 F   6 C    -1.221945602454E-01 -4.993935572432E-01  1.221816537602E-01
     69 F   6 C     1.221945602454E-01 -4.993935572432E-01 -1.221816537602E-01
     70 F   6 C    -1.221945602454E-01  4.993935572432E-01 -1.221816537602E-01
     71 T   6 C     1.221816537602E-01  1.221945602454E-01  4.993935572432E-01
     72 T   6 C     4.993935572432E-01  1.221816537602E-01  1.221945602454E-01
     73 F   6 C    -1.221816537602E-01 -1.221945602454E-01  4.993935572432E-01
     74 F   6 C    -4.993935572432E-01  1.221816537602E-01 -1.221945602454E-01
     75 F   6 C     1.221816537602E-01 -1.221945602454E-01 -4.993935572432E-01
     76 F   6 C    -4.993935572432E-01 -1.221816537602E-01  1.221945602454E-01
     77 F   6 C    -1.221816537602E-01  1.221945602454E-01 -4.993935572432E-01
     78 F   6 C     4.993935572432E-01 -1.221816537602E-01 -1.221945602454E-01
     79 T   6 C     1.334611172678E-01 -3.996603484884E-01  1.868628702409E-01
     80 F   6 C    -1.334611172678E-01  3.996603484884E-01  1.868628702409E-01
     81 F   6 C     1.334611172678E-01  3.996603484884E-01 -1.868628702409E-01
     82 F   6 C    -1.334611172678E-01 -3.996603484884E-01 -1.868628702409E-01
     83 T   6 C     1.868628702409E-01  1.334611172678E-01 -3.996603484884E-01
     84 T   6 C    -3.996603484884E-01  1.868628702409E-01  1.334611172678E-01
     85 F   6 C    -1.868628702409E-01 -1.334611172678E-01 -3.996603484884E-01
     86 F   6 C     3.996603484884E-01  1.868628702409E-01 -1.334611172678E-01
     87 F   6 C     1.868628702409E-01 -1.334611172678E-01  3.996603484884E-01
     88 F   6 C     3.996603484884E-01 -1.868628702409E-01  1.334611172678E-01
     89 F   6 C    -1.868628702409E-01  1.334611172678E-01  3.996603484884E-01
     90 F   6 C    -3.996603484884E-01 -1.868628702409E-01 -1.334611172678E-01
     91 T   6 C     9.516224516593E-02  4.263365305326E-01  9.514676371058E-02
     92 F   6 C    -9.516224516593E-02 -4.263365305326E-01  9.514676371058E-02
     93 F   6 C     9.516224516593E-02 -4.263365305326E-01 -9.514676371058E-02
     94 F   6 C    -9.516224516593E-02  4.263365305326E-01 -9.514676371058E-02
     95 T   6 C     9.514676371058E-02  9.516224516593E-02  4.263365305326E-01
     96 T   6 C     4.263365305326E-01  9.514676371058E-02  9.516224516593E-02
     97 F   6 C    -9.514676371058E-02 -9.516224516593E-02  4.263365305326E-01
     98 F   6 C    -4.263365305326E-01  9.514676371058E-02 -9.516224516593E-02
     99 F   6 C     9.514676371058E-02 -9.516224516593E-02 -4.263365305326E-01
    100 F   6 C    -4.263365305326E-01 -9.514676371058E-02  9.516224516593E-02
    101 F   6 C    -9.514676371058E-02  9.516224516593E-02 -4.263365305326E-01
    102 F   6 C     4.263365305326E-01 -9.514676371058E-02 -9.516224516593E-02
    103 T   7 N     9.272671467390E-02 -4.636703366210E-01  1.794404650769E-01
    104 F   7 N    -9.272671467390E-02  4.636703366210E-01  1.794404650769E-01
    105 F   7 N     9.272671467389E-02  4.636703366210E-01 -1.794404650769E-01
    106 F   7 N    -9.272671467389E-02 -4.636703366210E-01 -1.794404650769E-01
    107 T   7 N     1.794404650769E-01  9.272671467389E-02 -4.636703366210E-01
    108 T   7 N    -4.636703366210E-01  1.794404650769E-01  9.272671467389E-02
    109 F   7 N    -1.794404650769E-01 -9.272671467390E-02 -4.636703366210E-01
    110 F   7 N     4.636703366210E-01  1.794404650769E-01 -9.272671467390E-02
    111 F   7 N     1.794404650769E-01 -9.272671467390E-02  4.636703366210E-01
    112 F   7 N     4.636703366210E-01 -1.794404650769E-01  9.272671467390E-02
    113 F   7 N    -1.794404650769E-01  9.272671467390E-02  4.636703366210E-01
    114 F   7 N    -4.636703366210E-01 -1.794404650769E-01 -9.272671467389E-02
    115 T   6 C     1.868743180007E-01 -3.996604527705E-01  1.334573551076E-01
    116 F   6 C    -1.868743180007E-01  3.996604527705E-01  1.334573551076E-01
    117 F   6 C     1.868743180007E-01  3.996604527705E-01 -1.334573551076E-01
    118 F   6 C    -1.868743180007E-01 -3.996604527705E-01 -1.334573551076E-01
    119 T   6 C     1.334573551076E-01  1.868743180007E-01 -3.996604527705E-01
    120 T   6 C    -3.996604527705E-01  1.334573551076E-01  1.868743180007E-01
    121 F   6 C    -1.334573551076E-01 -1.868743180007E-01 -3.996604527705E-01
    122 F   6 C     3.996604527705E-01  1.334573551076E-01 -1.868743180007E-01
    123 F   6 C     1.334573551076E-01 -1.868743180007E-01  3.996604527705E-01
    124 F   6 C     3.996604527705E-01 -1.334573551076E-01  1.868743180007E-01
    125 F   6 C    -1.334573551076E-01  1.868743180007E-01  3.996604527705E-01
    126 F   6 C    -3.996604527705E-01 -1.334573551076E-01 -1.868743180007E-01
    127 T   7 N     1.794557269983E-01 -4.636691850252E-01  9.272012578710E-02
    128 F   7 N    -1.794557269983E-01  4.636691850252E-01  9.272012578710E-02
    129 F   7 N     1.794557269983E-01  4.636691850252E-01 -9.272012578710E-02
    130 F   7 N    -1.794557269983E-01 -4.636691850252E-01 -9.272012578710E-02
    131 T   7 N     9.272012578710E-02  1.794557269983E-01 -4.636691850252E-01
    132 T   7 N    -4.636691850252E-01  9.272012578710E-02  1.794557269983E-01
    133 F   7 N    -9.272012578710E-02 -1.794557269983E-01 -4.636691850252E-01
    134 F   7 N     4.636691850252E-01  9.272012578710E-02 -1.794557269983E-01
    135 F   7 N     9.272012578710E-02 -1.794557269983E-01  4.636691850252E-01
    136 F   7 N     4.636691850252E-01 -9.272012578710E-02  1.794557269983E-01
    137 F   7 N    -9.272012578710E-02  1.794557269983E-01  4.636691850252E-01
    138 F   7 N    -4.636691850252E-01 -9.272012578710E-02 -1.794557269983E-01

 T = ATOM BELONGING TO THE ASYMMETRIC UNIT

 ****    4 SYMMOPS - TRANSLATORS IN FRACTIONAL UNITS
 **** MATRICES AND TRANSLATORS IN THE CRYSTALLOGRAPHIC REFERENCE FRAME
   V INV                    ROTATION MATRICES                   TRANSLATORS
   1   1  1.00  0.00  0.00  0.00  1.00  0.00  0.00  0.00  1.00  0.00  0.00  0.00
   2   2  0.00  1.00 -1.00  1.00  0.00 -1.00  0.00  0.00 -1.00  0.00  0.00  0.00
   3   3 -1.00  0.00  0.00 -1.00  0.00  1.00 -1.00  1.00  0.00  0.00  0.00  0.00
   4   4  0.00 -1.00  1.00  0.00 -1.00  0.00  1.00 -1.00  0.00  0.00  0.00  0.00

 DIRECT LATTICE VECTORS CARTESIAN COMPONENTS (ANGSTROM)
          X                    Y                    Z
  -0.919911337608E+01   0.906316588776E+01   0.906316588776E+01
   0.919911337608E+01  -0.906316588776E+01   0.906316588776E+01
   0.919911337608E+01   0.906316588776E+01  -0.906316588776E+01


 CARTESIAN COORDINATES - PRIMITIVE CELL
 *******************************************************************************
 *      ATOM          X(ANGSTROM)         Y(ANGSTROM)         Z(ANGSTROM)
 *******************************************************************************
    1     1 H     2.218814855706E+00 -6.511461185466E+00  4.142630492852E+00
    2     1 H    -2.218814855706E+00  6.511461185466E+00  4.142630492852E+00
    3     1 H     2.218814855706E+00  6.511461185466E+00 -4.142630492852E+00
    4     1 H    -2.218814855706E+00 -6.511461185466E+00 -4.142630492852E+00
    5     1 H     4.204769950245E+00  2.186024488380E+00 -6.511461185466E+00
    6     1 H    -6.609133103248E+00  4.142630492852E+00  2.186024488380E+00
    7     1 H    -4.204769950245E+00 -2.186024488380E+00 -6.511461185466E+00
    8     1 H     6.609133103248E+00  4.142630492852E+00 -2.186024488380E+00
    9     1 H     4.204769950245E+00 -2.186024488380E+00  6.511461185466E+00
   10     1 H     6.609133103248E+00 -4.142630492852E+00  2.186024488380E+00
   11     1 H    -4.204769950245E+00  2.186024488380E+00  6.511461185466E+00
   12     1 H    -6.609133103248E+00 -4.142630492852E+00 -2.186024488380E+00
   13     1 H     4.204888324710E+00 -6.511377882328E+00  2.185942308122E+00
   14     1 H    -4.204888324710E+00  6.511377882328E+00  2.185942308122E+00
   15     1 H     4.204888324710E+00  6.511377882328E+00 -2.185942308122E+00
   16     1 H    -4.204888324710E+00 -6.511377882328E+00 -2.185942308122E+00
   17     1 H     2.218731442744E+00  4.142747117941E+00 -6.511377882328E+00
   18     1 H    -6.609048550563E+00  2.185942308122E+00  4.142747117941E+00
   19     1 H    -2.218731442744E+00 -4.142747117941E+00 -6.511377882328E+00
   20     1 H     6.609048550563E+00  2.185942308122E+00 -4.142747117941E+00
   21     1 H     2.218731442744E+00 -4.142747117941E+00  6.511377882328E+00
   22     1 H     6.609048550563E+00 -2.185942308122E+00  4.142747117941E+00
   23     1 H    -2.218731442744E+00  4.142747117941E+00  6.511377882328E+00
   24     1 H    -6.609048550563E+00 -2.185942308122E+00 -4.142747117941E+00
   25     1 H     1.934686657020E+00  7.623267869637E+00  6.533176399340E-01
   26     1 H    -1.934686657020E+00 -7.623267869637E+00  6.533176399340E-01
   27     1 H     1.934686657020E+00 -7.623267869637E+00 -6.533176399340E-01
   28     1 H    -1.934686657020E+00  7.623267869637E+00 -6.533176399340E-01
   29     1 H     6.631174045330E-01  1.906095228591E+00  7.623267869637E+00
   30     1 H     7.737616887682E+00  6.533176399340E-01  1.906095228591E+00
   31     1 H    -6.631174045330E-01 -1.906095228591E+00  7.623267869637E+00
   32     1 H    -7.737616887682E+00  6.533176399340E-01 -1.906095228591E+00
   33     1 H     6.631174045330E-01 -1.906095228591E+00 -7.623267869637E+00
   34     1 H    -7.737616887682E+00 -6.533176399340E-01  1.906095228591E+00
   35     1 H    -6.631174045330E-01  1.906095228591E+00 -7.623267869637E+00
   36     1 H     7.737616887682E+00 -6.533176399340E-01 -1.906095228591E+00
   37     1 H     2.263737333319E+00  6.898025428617E+00  2.230303163382E+00
   38     1 H    -2.263737333319E+00 -6.898025428617E+00  2.230303163382E+00
   39     1 H     2.263737333319E+00 -6.898025428617E+00 -2.230303163382E+00
   40     1 H    -2.263737333319E+00  6.898025428617E+00 -2.230303163382E+00
   41     1 H     2.263757710833E+00  2.230283087014E+00  6.898025428617E+00
   42     1 H     7.001495810046E+00  2.230303163382E+00  2.230283087014E+00
   43     1 H    -2.263757710833E+00 -2.230283087014E+00  6.898025428617E+00
   44     1 H    -7.001495810046E+00  2.230303163382E+00 -2.230283087014E+00
   45     1 H     2.263757710833E+00 -2.230283087014E+00 -6.898025428617E+00
   46     1 H    -7.001495810046E+00 -2.230303163382E+00  2.230283087014E+00
   47     1 H    -2.263757710833E+00  2.230283087014E+00 -6.898025428617E+00
   48     1 H     7.001495810046E+00 -2.230303163382E+00 -2.230283087014E+00
   49     1 H     6.633206892801E-01  7.623404749055E+00  1.905429856692E+00
   50     1 H    -6.633206892801E-01 -7.623404749055E+00  1.905429856692E+00
   51     1 H     6.633206892801E-01 -7.623404749055E+00 -1.905429856692E+00
   52     1 H    -6.633206892801E-01  7.623404749055E+00 -1.905429856692E+00
   53     1 H     1.934011304542E+00  6.535179204730E-01  7.623404749055E+00
   54     1 H     7.737755820291E+00  1.905429856692E+00  6.535179204730E-01
   55     1 H    -1.934011304542E+00 -6.535179204730E-01  7.623404749055E+00
   56     1 H    -7.737755820291E+00  1.905429856692E+00 -6.535179204730E-01
   57     1 H     1.934011304542E+00 -6.535179204730E-01 -7.623404749055E+00
   58     1 H    -7.737755820291E+00 -1.905429856692E+00  6.535179204730E-01
   59     1 H    -1.934011304542E+00  6.535179204730E-01 -7.623404749055E+00
   60     1 H     7.737755820291E+00 -1.905429856692E+00 -6.535179204730E-01
   61   248 CD    9.199113376076E+00 -1.880015106437E-15 -4.531816372335E+00
   62   248 CD    9.199113376076E+00 -1.880015106437E-15 -1.359451540318E+01
   63   248 CD   -4.599793617920E+00  9.063165887760E+00 -9.400075532184E-16
   64   248 CD    0.000000000000E+00 -4.531816372335E+00  9.063165887760E+00
   65   248 CD   -1.379843313423E+01  9.063165887760E+00  1.410011329828E-15
   66   248 CD   -2.862322999550E-15 -1.359451540319E+01  9.063165887760E+00
   67     6 C     2.248163227274E+00  9.052173305147E+00  2.214705192940E+00
   68     6 C    -2.248163227274E+00 -9.052173305147E+00  2.214705192940E+00
   69     6 C     2.248163227274E+00 -9.052173305147E+00 -2.214705192940E+00
   70     6 C    -2.248163227274E+00  9.052173305147E+00 -2.214705192940E+00
   71     6 C     2.247925770834E+00  2.214939140171E+00  9.052173305147E+00
   72     6 C     9.187955904724E+00  2.214705192940E+00  2.214939140171E+00
   73     6 C    -2.247925770834E+00 -2.214939140171E+00  9.052173305147E+00
   74     6 C    -9.187955904724E+00  2.214705192940E+00 -2.214939140171E+00
   75     6 C     2.247925770834E+00 -2.214939140171E+00 -9.052173305147E+00
   76     6 C    -9.187955904724E+00 -2.214705192940E+00  2.214939140171E+00
   77     6 C    -2.247925770834E+00  2.214939140171E+00 -9.052173305147E+00
   78     6 C     9.187955904724E+00 -2.214705192940E+00 -2.214939140171E+00
   79     6 C     2.455447898089E+00 -7.244376074221E+00  3.387138382512E+00
   80     6 C    -2.455447898089E+00  7.244376074221E+00  3.387138382512E+00
   81     6 C     2.455447898089E+00  7.244376074221E+00 -3.387138382512E+00
   82     6 C    -2.455447898089E+00 -7.244376074221E+00 -3.387138382512E+00
   83     6 C     3.437945458250E+00  2.419160490728E+00 -7.244376074221E+00
   84     6 C    -7.353041715334E+00  3.387138382512E+00  2.419160490728E+00
   85     6 C    -3.437945458250E+00 -2.419160490728E+00 -7.244376074221E+00
   86     6 C     7.353041715334E+00  3.387138382512E+00 -2.419160490728E+00
   87     6 C     3.437945458250E+00 -2.419160490728E+00  7.244376074221E+00
   88     6 C     7.353041715334E+00 -3.387138382512E+00  2.419160490728E+00
   89     6 C    -3.437945458250E+00  2.419160490728E+00  7.244376074221E+00
   90     6 C    -7.353041715334E+00 -3.387138382512E+00 -2.419160490728E+00
   91     6 C     1.750816564807E+00  7.727917400458E+00  1.724661806385E+00
   92     6 C    -1.750816564807E+00 -7.727917400458E+00  1.724661806385E+00
   93     6 C     1.750816564807E+00 -7.727917400458E+00 -1.724661806385E+00
   94     6 C    -1.750816564807E+00  7.727917400458E+00 -1.724661806385E+00
   95     6 C     1.750531733481E+00  1.724942428381E+00  7.727917400458E+00
   96     6 C     7.843836161465E+00  1.724661806385E+00  1.724942428381E+00
   97     6 C    -1.750531733481E+00 -1.724942428381E+00  7.727917400458E+00
   98     6 C    -7.843836161465E+00  1.724661806385E+00 -1.724942428381E+00
   99     6 C     1.750531733481E+00 -1.724942428381E+00 -7.727917400458E+00
  100     6 C    -7.843836161465E+00 -1.724661806385E+00  1.724942428381E+00
  101     6 C    -1.750531733481E+00  1.724942428381E+00 -7.727917400458E+00
  102     6 C     7.843836161465E+00 -1.724661806385E+00 -1.724942428381E+00
  103     7 N     1.706007122552E+00 -8.404642356060E+00  3.252597403938E+00
  104     7 N    -1.706007122552E+00  8.404642356060E+00  3.252597403938E+00
  105     7 N     1.706007122552E+00  8.404642356060E+00 -3.252597403938E+00
  106     7 N    -1.706007122552E+00 -8.404642356060E+00 -3.252597403938E+00
  107     7 N     3.301386364997E+00  1.680795194633E+00 -8.404642356060E+00
  108     7 N    -8.530711991401E+00  3.252597403938E+00  1.680795194633E+00
  109     7 N    -3.301386364997E+00 -1.680795194633E+00 -8.404642356060E+00
  110     7 N     8.530711991401E+00  3.252597403938E+00 -1.680795194633E+00
  111     7 N     3.301386364997E+00 -1.680795194633E+00  8.404642356060E+00
  112     7 N     8.530711991401E+00 -3.252597403938E+00  1.680795194633E+00
  113     7 N    -3.301386364997E+00  1.680795194633E+00  8.404642356060E+00
  114     7 N    -8.530711991401E+00 -3.252597403938E+00 -1.680795194633E+00
  115     6 C     3.438156076730E+00 -7.244377964473E+00  2.419092296564E+00
  116     6 C    -3.438156076730E+00  7.244377964473E+00  2.419092296564E+00
  117     6 C     3.438156076730E+00  7.244377964473E+00 -2.419092296564E+00
  118     6 C    -3.438156076730E+00 -7.244377964473E+00 -2.419092296564E+00
  119     6 C     2.455378681012E+00  3.387345888404E+00 -7.244377964473E+00
  120     6 C    -7.353043633940E+00  2.419092296564E+00  3.387345888404E+00
  121     6 C    -2.455378681012E+00 -3.387345888404E+00 -7.244377964473E+00
  122     6 C     7.353043633940E+00  2.419092296564E+00 -3.387345888404E+00
  123     6 C     2.455378681012E+00 -3.387345888404E+00  7.244377964473E+00
  124     6 C     7.353043633940E+00 -2.419092296564E+00  3.387345888404E+00
  125     6 C    -2.455378681012E+00  3.387345888404E+00  7.244377964473E+00
  126     6 C    -7.353043633940E+00 -2.419092296564E+00 -3.387345888404E+00
  127     7 N     3.301667157288E+00 -8.404621481852E+00  1.680675762285E+00
  128     7 N    -3.301667157288E+00  8.404621481852E+00  1.680675762285E+00
  129     7 N     3.301667157288E+00  8.404621481852E+00 -1.680675762285E+00
  130     7 N    -3.301667157288E+00 -8.404621481852E+00 -1.680675762285E+00
  131     7 N     1.705885898719E+00  3.252874046589E+00 -8.404621481852E+00
  132     7 N    -8.530690804080E+00  1.680675762285E+00  3.252874046589E+00
  133     7 N    -1.705885898719E+00 -3.252874046589E+00 -8.404621481852E+00
  134     7 N     8.530690804080E+00  1.680675762285E+00 -3.252874046589E+00
  135     7 N     1.705885898719E+00 -3.252874046589E+00  8.404621481852E+00
  136     7 N     8.530690804080E+00 -1.680675762285E+00  3.252874046589E+00
  137     7 N    -1.705885898719E+00  3.252874046589E+00  8.404621481852E+00
  138     7 N    -8.530690804080E+00 -1.680675762285E+00 -3.252874046589E+00

 *******************************************************************************
 *                             OPTIMIZATION STARTS                             *
 *******************************************************************************
 RECLASIFICATION OF INDICES FOR INTEGRAL CALC ACCORDING TO DIFFERENT CRITERIA:
           FIXDELTE                  FIXDELTX              FIXDELTN
           0.0000000                0.0000000              *****
 *******************************************************************************

 *******************************************************************************
 COORDINATE OPTIMIZATION - POINT    1
 INFORMATION **** EXCBUF **** EXCH. BIPO BUFFER: WORDS USED =     4000000
 WARNING **** EXCBUF **** EXCH. BIPO BUFFER TOO SMALL - TO AVOID I/O SET EXCHSIZE =     7632684

 DFT PARAMETERS

     ATOM       ELECTRONS   NET CHARGE   R(ANGSTROM)
   1   1  H       1.0000      0.0000     1.11000000
  61 248  CD     20.0000      0.0000     1.52000000
  67   6  C       6.0000      0.0000     0.77000000
 103   7  N       7.0000      0.0000     0.74000000

 SIZE OF GRID=    2010063
 TTTTTTTTTTTTTTTTTTTTTTTTTTTTTT MAKE_GRID2  TELAPSE     6710.55 TCPU     3017.18
 BECKE WEIGHT FUNCTION
 RADSAFE =     2.00
 TOLERANCES - DENSITY:10**- 6; POTENTIAL:10**- 9; GRID WGT:10**-14

 RADIAL INTEGRATION  - INTERVALS (POINTS,UPPER LIMIT):            1( 99,  4.0*R)

 ANGULAR INTEGRATION - INTERVALS (ACCURACY LEVEL [N. POINTS] UPPER LIMIT):
  1(  6[ 146]   0.2)  2( 11[ 302]   0.5)  3( 14[ 590]   0.9)  4( 18[1454]   3.5)
  5( 14[ 590]9999.0)

 *******************************************************************************
 zif8Cd0degrees                                                                  
 CRYSTAL - SCF - TYPE OF CALCULATION :  RESTRICTED CLOSED SHELL
 *******************************************************************************

 CAPPA:IS1  2;IS2  2;IS3  2; K PTS MONK NET   5; SYMMOPS:K SPACE   8;G SPACE   4

 TTTTTTTTTTTTTTTTTTTTTTTTTTTTTT SDIK        TELAPSE     6712.85 TCPU     3019.43

 INFORMATION FROM INTEGRAL EVALUATION

 RESTART FROM A PREVIOUS DENSITY MATRIX - DEP ACTIVE
 NUMBER OF COUPLE SETS (NEW, OLD, FOUND):   50469   50469   50469
 NUMBER OF IRREDUCIBLE G VECTORS        :  177693  177693  177693
 CHARGE NORMALIZATION FACTOR   1.00057755
 TOTAL ATOMIC CHARGES:
   0.9013179   0.9013179   0.9013179   0.9013179   0.8991843   0.8994141
   0.8991843   0.8994141   0.8991843   0.8994141   0.8991843   0.8994141
   0.8991829   0.8991829   0.8991829   0.8991829   0.9013158   0.8994116
   0.9013158   0.8994116   0.9013158   0.8994116   0.9013158   0.8994116
   0.8615521   0.8615521   0.8615521   0.8615521   0.8576733   0.8623386
   0.8576733   0.8623386   0.8576733   0.8623386   0.8576733   0.8623386
   0.8754635   0.8754635   0.8754635   0.8754635   0.8754622   0.8748256
   0.8754622   0.8748256   0.8754622   0.8748256   0.8754622   0.8748256
   0.8576834   0.8576834   0.8576834   0.8576834   0.8615631   0.8623494
   0.8615631   0.8623494   0.8615631   0.8623494   0.8615631   0.8623494
  18.6681057  18.6681057  18.6676905  18.6681062  18.6676905  18.6681062
   5.6928144   5.6928144   5.6928144   5.6928144   5.6928158   5.6979130
   5.6928158   5.6979130   5.6928158   5.6979130   5.6928158   5.6979130
   6.0289985   6.0289985   6.0289985   6.0289985   6.0310973   6.0317965
   6.0310973   6.0317965   6.0310973   6.0317965   6.0310973   6.0317965
   6.3318986   6.3318986   6.3318986   6.3318986   6.3318987   6.3315300
   6.3318987   6.3315300   6.3318987   6.3315300   6.3318987   6.3315300
   7.5932773   7.5932773   7.5932773   7.5932773   7.5909066   7.5891374
   7.5909066   7.5891374   7.5909066   7.5891374   7.5909066   7.5891374
   6.0311140   6.0311140   6.0311140   6.0311140   6.0290178   6.0318134
   6.0290178   6.0318134   6.0290178   6.0318134   6.0290178   6.0318134
   7.5908931   7.5908931   7.5908931   7.5908931   7.5932643   7.5891243
   7.5932643   7.5891243   7.5932643   7.5891243   7.5932643   7.5891243
 TTTTTTTTTTTTTTTTTTTTTTTTTTTTTT MOQGAD      TELAPSE     6723.50 TCPU     3027.03
 TTTTTTTTTTTTTTTTTTTTTTTTTTTTTT SHELLXN     TELAPSE     6901.39 TCPU     3054.42
 TTTTTTTTTTTTTTTTTTTTTTTTTTTTTT MONMO3      TELAPSE     7185.67 TCPU     3338.71
 NUMERICALLY INTEGRATED DENSITY    635.9988549014
 TTTTTTTTTTTTTTTTTTTTTTTTTTTTTT NUMDFT      TELAPSE     7190.12 TCPU     3343.16
 CYC   0 ETOT(AU) -4.185856042783E+03 DETOT -4.19E+03 tst  1.34E-14 PX  1.00E+00
 TTTTTTTTTTTTTTTTTTTTTTTTTTTTTT DIIS        TELAPSE     7191.67 TCPU     3344.70
 TTTTTTTTTTTTTTTTTTTTTTTTTTTTTT FDIK        TELAPSE     7210.56 TCPU     3352.26
 INSULATING STATE
 TOP OF VALENCE BANDS -    BAND    318; K    5; EIG -2.1402867E-01 AU
 TOP OF VALENCE BANDS -    BAND    318; K    1; EIG -2.1428696E-01 AU
 BOTTOM OF VIRTUAL BANDS - BAND    319; K    1; EIG -1.0783382E-02 AU
 INDIRECT ENERGY BAND GAP:   5.5306 eV
 TTTTTTTTTTTTTTTTTTTTTTTTTTTTTT PDIG        TELAPSE     7210.88 TCPU     3352.58
 CHARGE NORMALIZATION FACTOR   1.00000000
 TOTAL ATOMIC CHARGES:
   0.9015576   0.9015576   0.9015576   0.9015576   0.9010539   0.9004813
   0.9010539   0.9004813   0.9010539   0.9004813   0.9010539   0.9004813
   0.9010511   0.9010511   0.9010511   0.9010511   0.9015567   0.9004790
   0.9015567   0.9004790   0.9015567   0.9004790   0.9015567   0.9004790
   0.8616041   0.8616041   0.8616041   0.8616041   0.8662153   0.8602010
   0.8662153   0.8602010   0.8662153   0.8602010   0.8662153   0.8602010
   0.8764842   0.8764842   0.8764842   0.8764842   0.8764862   0.8778640
   0.8764862   0.8778640   0.8764862   0.8778640   0.8764862   0.8778640
   0.8662275   0.8662275   0.8662275   0.8662275   0.8616140   0.8602111
   0.8616140   0.8602111   0.8616140   0.8602111   0.8616140   0.8602111
  18.6697629  18.6697629  18.6703328  18.6697614  18.6703328  18.6697614
   5.7003331   5.7003331   5.7003331   5.7003331   5.7003286   5.6849554
   5.7003286   5.6849554   5.7003286   5.6849554   5.7003286   5.6849554
   6.0411572   6.0411572   6.0411572   6.0411572   6.0306095   6.0257228
   6.0306095   6.0257228   6.0306095   6.0257228   6.0306095   6.0257228
   6.3302686   6.3302686   6.3302686   6.3302686   6.3302691   6.3328725
   6.3302691   6.3328725   6.3302691   6.3328725   6.3302691   6.3328725
   7.5724981   7.5724981   7.5724981   7.5724981   7.5847464   7.5967394
   7.5847464   7.5967394   7.5847464   7.5967394   7.5847464   7.5967394
   6.0306275   6.0306275   6.0306275   6.0306275   6.0411720   6.0257417
   6.0411720   6.0257417   6.0411720   6.0257417   6.0411720   6.0257417
   7.5847308   7.5847308   7.5847308   7.5847308   7.5724853   7.5967263
   7.5724853   7.5967263   7.5724853   7.5967263   7.5724853   7.5967263
 TTTTTTTTTTTTTTTTTTTTTTTTTTTTTT MOQGAD      TELAPSE     7210.90 TCPU     3352.59
 TTTTTTTTTTTTTTTTTTTTTTTTTTTTTT SHELLXN     TELAPSE     7272.57 TCPU     3380.29
 TTTTTTTTTTTTTTTTTTTTTTTTTTTTTT MONMO3      TELAPSE     7277.28 TCPU     3385.00
 NUMERICALLY INTEGRATED DENSITY    635.9988462339
 TTTTTTTTTTTTTTTTTTTTTTTTTTTTTT NUMDFT      TELAPSE     7281.52 TCPU     3389.23
 CYC   1 ETOT(AU) -4.184979513419E+03 DETOT  8.77E-01 tst  0.00E+00 PX  7.89E-03
 TTTTTTTTTTTTTTTTTTTTTTTTTTTTTT DIIS        TELAPSE     7294.20 TCPU     3401.91
 DIIS TEST: 0.81743E-02 AT SCF   CYCLE   1 - MIX   30 %
 TTTTTTTTTTTTTTTTTTTTTTTTTTTTTT FDIK        TELAPSE     7326.79 TCPU     3423.40
 INSULATING STATE
 TOP OF VALENCE BANDS -    BAND    318; K    5; EIG -2.1496799E-01 AU
 TOP OF VALENCE BANDS -    BAND    318; K    1; EIG -2.1505191E-01 AU
 BOTTOM OF VIRTUAL BANDS - BAND    319; K    1; EIG -1.3153704E-02 AU
 INDIRECT ENERGY BAND GAP:   5.4916 eV
 TTTTTTTTTTTTTTTTTTTTTTTTTTTTTT PDIG        TELAPSE     7327.21 TCPU     3423.81
 CHARGE NORMALIZATION FACTOR   1.00000000
 TOTAL ATOMIC CHARGES:
   0.9000138   0.9000138   0.9000138   0.9000138   0.8989369   0.8962176
   0.8989369   0.8962176   0.8989369   0.8962176   0.8989369   0.8962176
   0.8989262   0.8989262   0.8989262   0.8989262   0.9000108   0.8962122
   0.9000108   0.8962122   0.9000108   0.8962122   0.9000108   0.8962122
   0.8593024   0.8593024   0.8593024   0.8593024   0.8619884   0.8592583
   0.8619884   0.8592583   0.8619884   0.8592583   0.8619884   0.8592583
   0.8746862   0.8746862   0.8746862   0.8746862   0.8746769   0.8722991
   0.8746769   0.8722991   0.8746769   0.8722991   0.8746769   0.8722991
   0.8620082   0.8620082   0.8620082   0.8620082   0.8593163   0.8592721
   0.8593163   0.8592721   0.8593163   0.8592721   0.8593163   0.8592721
  18.6667000  18.6667000  18.6725451  18.6667155  18.6725451  18.6667155
   5.6897655   5.6897655   5.6897655   5.6897655   5.6897437   5.6919940
   5.6897437   5.6919940   5.6897437   5.6919940   5.6897437   5.6919940
   6.0305744   6.0305744   6.0305744   6.0305744   6.0309908   6.0289042
   6.0309908   6.0289042   6.0309908   6.0289042   6.0309908   6.0289042
   6.3350207   6.3350207   6.3350207   6.3350207   6.3350342   6.3383375
   6.3350342   6.3383375   6.3350342   6.3383375   6.3350342   6.3383375
   7.5925164   7.5925164   7.5925164   7.5925164   7.5938496   7.5951455
   7.5938496   7.5951455   7.5938496   7.5951455   7.5938496   7.5951455
   6.0310004   6.0310004   6.0310004   6.0310004   6.0305729   6.0289547
   6.0305729   6.0289547   6.0305729   6.0289547   6.0305729   6.0289547
   7.5938347   7.5938347   7.5938347   7.5938347   7.5925294   7.5951254
   7.5925294   7.5951254   7.5925294   7.5951254   7.5925294   7.5951254
 TTTTTTTTTTTTTTTTTTTTTTTTTTTTTT MOQGAD      TELAPSE     7327.22 TCPU     3423.83
 TTTTTTTTTTTTTTTTTTTTTTTTTTTTTT SHELLXN     TELAPSE     7399.65 TCPU     3451.48
 TTTTTTTTTTTTTTTTTTTTTTTTTTTTTT MONMO3      TELAPSE     7422.11 TCPU     3473.93
 NUMERICALLY INTEGRATED DENSITY    635.9988508764
 TTTTTTTTTTTTTTTTTTTTTTTTTTTTTT NUMDFT      TELAPSE     7426.46 TCPU     3478.29
 CYC   2 ETOT(AU) -4.184980400037E+03 DETOT -8.87E-04 tst  2.11E-06 PX  5.77E-03
 TTTTTTTTTTTTTTTTTTTTTTTTTTTTTT DIIS        TELAPSE     7434.92 TCPU     3486.75
 DIIS TEST: 0.32790E-02 AT SCF   CYCLE   2 - DIIS ACTIVE - HISTORY:     2 CYCLES
 TTTTTTTTTTTTTTTTTTTTTTTTTTTTTT FDIK        TELAPSE     7450.70 TCPU     3499.70
 INSULATING STATE
 TOP OF VALENCE BANDS -    BAND    318; K    5; EIG -2.1488760E-01 AU
 TOP OF VALENCE BANDS -    BAND    318; K    1; EIG -2.1498491E-01 AU
 BOTTOM OF VIRTUAL BANDS - BAND    319; K    1; EIG -1.2556913E-02 AU
 INDIRECT ENERGY BAND GAP:   5.5057 eV
 TTTTTTTTTTTTTTTTTTTTTTTTTTTTTT PDIG        TELAPSE     7451.03 TCPU     3500.03
 CHARGE NORMALIZATION FACTOR   1.00000000
 TOTAL ATOMIC CHARGES:
   0.9002223   0.9002223   0.9002223   0.9002223   0.8994251   0.8968983
   0.8994251   0.8968983   0.8994251   0.8968983   0.8994251   0.8968983
   0.8994264   0.8994264   0.8994264   0.8994264   0.9002216   0.8969056
   0.9002216   0.8969056   0.9002216   0.8969056   0.9002216   0.8969056
   0.8596402   0.8596402   0.8596402   0.8596402   0.8623399   0.8594992
   0.8623399   0.8594992   0.8623399   0.8594992   0.8623399   0.8594992
   0.8754328   0.8754328   0.8754328   0.8754328   0.8754281   0.8739402
   0.8754281   0.8739402   0.8754281   0.8739402   0.8754281   0.8739402
   0.8623465   0.8623465   0.8623465   0.8623465   0.8596532   0.8595119
   0.8596532   0.8595119   0.8596532   0.8595119   0.8596532   0.8595119
  18.6707344  18.6707344  18.6762561  18.6707276  18.6762561  18.6707276
   5.6974764   5.6974764   5.6974764   5.6974764   5.6974757   5.6880617
   5.6974757   5.6880617   5.6974757   5.6880617   5.6974757   5.6880617
   6.0378827   6.0378827   6.0378827   6.0378827   6.0322459   6.0297491
   6.0322459   6.0297491   6.0322459   6.0297491   6.0322459   6.0297491
   6.3346052   6.3346052   6.3346052   6.3346052   6.3346093   6.3371459
   6.3346093   6.3371459   6.3346093   6.3371459   6.3346093   6.3371459
   7.5783316   7.5783316   7.5783316   7.5783316   7.5867705   7.5954608
   7.5867705   7.5954608   7.5867705   7.5954608   7.5867705   7.5954608
   6.0322452   6.0322452   6.0322452   6.0322452   6.0378618   6.0297936
   6.0378618   6.0297936   6.0378618   6.0297936   6.0378618   6.0297936
   7.5867471   7.5867471   7.5867471   7.5867471   7.5783297   7.5954575
   7.5783297   7.5954575   7.5783297   7.5954575   7.5783297   7.5954575
 TTTTTTTTTTTTTTTTTTTTTTTTTTTTTT MOQGAD      TELAPSE     7451.05 TCPU     3500.04
 TTTTTTTTTTTTTTTTTTTTTTTTTTTTTT SHELLXN     TELAPSE     7508.91 TCPU     3527.50
 TTTTTTTTTTTTTTTTTTTTTTTTTTTTTT MONMO3      TELAPSE     7514.68 TCPU     3533.27
 NUMERICALLY INTEGRATED DENSITY    635.9988499296
 TTTTTTTTTTTTTTTTTTTTTTTTTTTTTT NUMDFT      TELAPSE     7518.91 TCPU     3537.50
 CYC   3 ETOT(AU) -4.184980746546E+03 DETOT -3.47E-04 tst  1.01E-06 PX  2.33E-03
 TTTTTTTTTTTTTTTTTTTTTTTTTTTTTT DIIS        TELAPSE     7523.77 TCPU     3542.36
 DIIS TEST: 0.57348E-03 AT SCF   CYCLE   3 - DIIS ACTIVE - HISTORY:     3 CYCLES
 TTTTTTTTTTTTTTTTTTTTTTTTTTTTTT FDIK        TELAPSE     7536.09 TCPU     3550.03
 INSULATING STATE
 TOP OF VALENCE BANDS -    BAND    318; K    5; EIG -2.1471653E-01 AU
 TOP OF VALENCE BANDS -    BAND    318; K    1; EIG -2.1482490E-01 AU
 BOTTOM OF VIRTUAL BANDS - BAND    319; K    1; EIG -1.2488943E-02 AU
 INDIRECT ENERGY BAND GAP:   5.5029 eV
 TTTTTTTTTTTTTTTTTTTTTTTTTTTTTT PDIG        TELAPSE     7536.44 TCPU     3550.37
 CHARGE NORMALIZATION FACTOR   1.00000000
 TOTAL ATOMIC CHARGES:
   0.9005277   0.9005277   0.9005277   0.9005277   0.8997548   0.8975310
   0.8997548   0.8975310   0.8997548   0.8975310   0.8997548   0.8975310
   0.8997583   0.8997583   0.8997583   0.8997583   0.9005280   0.8975333
   0.9005280   0.8975333   0.9005280   0.8975333   0.9005280   0.8975333
   0.8599062   0.8599062   0.8599062   0.8599062   0.8630782   0.8595201
   0.8630782   0.8595201   0.8630782   0.8595201   0.8630782   0.8595201
   0.8755778   0.8755778   0.8755778   0.8755778   0.8755756   0.8742357
   0.8755756   0.8742357   0.8755756   0.8742357   0.8755756   0.8742357
   0.8630875   0.8630875   0.8630875   0.8630875   0.8599129   0.8595297
   0.8599129   0.8595297   0.8599129   0.8595297   0.8599129   0.8595297
  18.6698638  18.6698638  18.6744112  18.6698501  18.6744112  18.6698501
   5.6955900   5.6955900   5.6955900   5.6955900   5.6955755   5.6896981
   5.6955755   5.6896981   5.6955755   5.6896981   5.6955755   5.6896981
   6.0360997   6.0360997   6.0360997   6.0360997   6.0306495   6.0285283
   6.0306495   6.0285283   6.0306495   6.0285283   6.0306495   6.0285283
   6.3333516   6.3333516   6.3333516   6.3333516   6.3333735   6.3368257
   6.3333735   6.3368257   6.3333735   6.3368257   6.3333735   6.3368257
   7.5830658   7.5830658   7.5830658   7.5830658   7.5880817   7.5947902
   7.5880817   7.5947902   7.5880817   7.5947902   7.5880817   7.5947902
   6.0306841   6.0306841   6.0306841   6.0306841   6.0361364   6.0285524
   6.0361364   6.0285524   6.0361364   6.0285524   6.0361364   6.0285524
   7.5880589   7.5880589   7.5880589   7.5880589   7.5830506   7.5947687
   7.5830506   7.5947687   7.5830506   7.5947687   7.5830506   7.5947687
 TTTTTTTTTTTTTTTTTTTTTTTTTTTTTT MOQGAD      TELAPSE     7536.45 TCPU     3550.38
 TTTTTTTTTTTTTTTTTTTTTTTTTTTTTT SHELLXN     TELAPSE     7630.85 TCPU     3577.87
 TTTTTTTTTTTTTTTTTTTTTTTTTTTTTT MONMO3      TELAPSE     7636.59 TCPU     3583.61
 NUMERICALLY INTEGRATED DENSITY    635.9988496859
 TTTTTTTTTTTTTTTTTTTTTTTTTTTTTT NUMDFT      TELAPSE     7640.92 TCPU     3587.94
 CYC   4 ETOT(AU) -4.184980814616E+03 DETOT -6.81E-05 tst  9.91E-08 PX  8.06E-04
 TTTTTTTTTTTTTTTTTTTTTTTTTTTTTT DIIS        TELAPSE     7643.77 TCPU     3590.79
 DIIS TEST: 0.41436E-04 AT SCF   CYCLE   4 - DIIS ACTIVE - HISTORY:     4 CYCLES
 TTTTTTTTTTTTTTTTTTTTTTTTTTTTTT FDIK        TELAPSE     7654.27 TCPU     3593.20
 INSULATING STATE
 TOP OF VALENCE BANDS -    BAND    318; K    5; EIG -2.1472102E-01 AU
 TOP OF VALENCE BANDS -    BAND    318; K    1; EIG -2.1482805E-01 AU
 BOTTOM OF VIRTUAL BANDS - BAND    319; K    1; EIG -1.2501105E-02 AU
 INDIRECT ENERGY BAND GAP:   5.5027 eV
 TTTTTTTTTTTTTTTTTTTTTTTTTTTTTT PDIG        TELAPSE     7654.60 TCPU     3593.53
 CHARGE NORMALIZATION FACTOR   1.00000000
 TOTAL ATOMIC CHARGES:
   0.9005879   0.9005879   0.9005879   0.9005879   0.8996926   0.8974150
   0.8996926   0.8974150   0.8996926   0.8974150   0.8996926   0.8974150
   0.8996910   0.8996910   0.8996910   0.8996910   0.9005849   0.8974152
   0.9005849   0.8974152   0.9005849   0.8974152   0.9005849   0.8974152
   0.8599064   0.8599064   0.8599064   0.8599064   0.8629897   0.8595480
   0.8629897   0.8595480   0.8629897   0.8595480   0.8629897   0.8595480
   0.8755326   0.8755326   0.8755326   0.8755326   0.8755330   0.8741115
   0.8755330   0.8741115   0.8755330   0.8741115   0.8755330   0.8741115
   0.8630002   0.8630002   0.8630002   0.8630002   0.8599158   0.8595603
   0.8599158   0.8595603   0.8599158   0.8595603   0.8599158   0.8595603
  18.6699761  18.6699761  18.6748243  18.6699714  18.6748243  18.6699714
   5.6952594   5.6952594   5.6952594   5.6952594   5.6952612   5.6892614
   5.6952612   5.6892614   5.6952612   5.6892614   5.6952612   5.6892614
   6.0353966   6.0353966   6.0353966   6.0353966   6.0314811   6.0287536
   6.0314811   6.0287536   6.0314811   6.0287536   6.0314811   6.0287536
   6.3336962   6.3336962   6.3336962   6.3336962   6.3336933   6.3368499
   6.3336933   6.3368499   6.3336933   6.3368499   6.3336933   6.3368499
   7.5818850   7.5818850   7.5818850   7.5818850   7.5889722   7.5950582
   7.5889722   7.5950582   7.5889722   7.5950582   7.5889722   7.5950582
   6.0315009   6.0315009   6.0315009   6.0315009   6.0354133   6.0287711
   6.0354133   6.0287711   6.0354133   6.0287711   6.0354133   6.0287711
   7.5889553   7.5889553   7.5889553   7.5889553   7.5818742   7.5950469
   7.5818742   7.5950469   7.5818742   7.5950469   7.5818742   7.5950469
 TTTTTTTTTTTTTTTTTTTTTTTTTTTTTT MOQGAD      TELAPSE     7654.62 TCPU     3593.55
 TTTTTTTTTTTTTTTTTTTTTTTTTTTTTT SHELLXN     TELAPSE     7718.69 TCPU     3621.20
 TTTTTTTTTTTTTTTTTTTTTTTTTTTTTT MONMO3      TELAPSE     7728.54 TCPU     3631.05
 NUMERICALLY INTEGRATED DENSITY    635.9988496850
 TTTTTTTTTTTTTTTTTTTTTTTTTTTTTT NUMDFT      TELAPSE     7732.77 TCPU     3635.28
 CYC   5 ETOT(AU) -4.184980819042E+03 DETOT -4.43E-06 tst  3.06E-08 PX  2.72E-04
 TTTTTTTTTTTTTTTTTTTTTTTTTTTTTT DIIS        TELAPSE     7734.34 TCPU     3636.85
 DIIS TEST: 0.21463E-04 AT SCF   CYCLE   5 - DIIS ACTIVE - HISTORY:     5 CYCLES
 TTTTTTTTTTTTTTTTTTTTTTTTTTTTTT FDIK        TELAPSE     7742.45 TCPU     3636.86
 INSULATING STATE
 TOP OF VALENCE BANDS -    BAND    318; K    5; EIG -2.1473841E-01 AU
 TOP OF VALENCE BANDS -    BAND    318; K    1; EIG -2.1484466E-01 AU
 BOTTOM OF VIRTUAL BANDS - BAND    319; K    1; EIG -1.2499708E-02 AU
 INDIRECT ENERGY BAND GAP:   5.5032 eV
 TTTTTTTTTTTTTTTTTTTTTTTTTTTTTT PDIG        TELAPSE     7742.79 TCPU     3637.21
 CHARGE NORMALIZATION FACTOR   1.00000000
 TOTAL ATOMIC CHARGES:
   0.9005048   0.9005048   0.9005048   0.9005048   0.8997399   0.8973773
   0.8997399   0.8973773   0.8997399   0.8973773   0.8997399   0.8973773
   0.8997384   0.8997384   0.8997384   0.8997384   0.9005017   0.8973770
   0.9005017   0.8973770   0.9005017   0.8973770   0.9005017   0.8973770
   0.8598340   0.8598340   0.8598340   0.8598340   0.8630288   0.8595173
   0.8630288   0.8595173   0.8630288   0.8595173   0.8630288   0.8595173
   0.8755202   0.8755202   0.8755202   0.8755202   0.8755204   0.8740888
   0.8755204   0.8740888   0.8755204   0.8740888   0.8755204   0.8740888
   0.8630388   0.8630388   0.8630388   0.8630388   0.8598440   0.8595293
   0.8598440   0.8595293   0.8598440   0.8595293   0.8598440   0.8595293
  18.6699165  18.6699165  18.6748801  18.6699153  18.6748801  18.6699153
   5.6955341   5.6955341   5.6955341   5.6955341   5.6955307   5.6894088
   5.6955307   5.6894088   5.6955307   5.6894088   5.6955307   5.6894088
   6.0362011   6.0362011   6.0362011   6.0362011   6.0308689   6.0287421
   6.0308689   6.0287421   6.0308689   6.0287421   6.0308689   6.0287421
   6.3336729   6.3336729   6.3336729   6.3336729   6.3336724   6.3369173
   6.3336724   6.3369173   6.3336724   6.3369173   6.3336724   6.3369173
   7.5826019   7.5826019   7.5826019   7.5826019   7.5879626   7.5949907
   7.5879626   7.5949907   7.5879626   7.5949907   7.5879626   7.5949907
   6.0308904   6.0308904   6.0308904   6.0308904   6.0362224   6.0287555
   6.0362224   6.0287555   6.0362224   6.0287555   6.0362224   6.0287555
   7.5879439   7.5879439   7.5879439   7.5879439   7.5825882   7.5949794
   7.5825882   7.5949794   7.5825882   7.5949794   7.5825882   7.5949794
 TTTTTTTTTTTTTTTTTTTTTTTTTTTTTT MOQGAD      TELAPSE     7742.80 TCPU     3637.22
 TTTTTTTTTTTTTTTTTTTTTTTTTTTTTT SHELLXN     TELAPSE     7808.82 TCPU     3664.90
 TTTTTTTTTTTTTTTTTTTTTTTTTTTTTT MONMO3      TELAPSE     7818.37 TCPU     3674.46
 NUMERICALLY INTEGRATED DENSITY    635.9988496967
 TTTTTTTTTTTTTTTTTTTTTTTTTTTTTT NUMDFT      TELAPSE     7822.71 TCPU     3678.80
 CYC   6 ETOT(AU) -4.184980820475E+03 DETOT -1.43E-06 tst  2.43E-08 PX  1.21E-04
 TTTTTTTTTTTTTTTTTTTTTTTTTTTTTT DIIS        TELAPSE     7826.81 TCPU     3682.90
 DIIS TEST: 0.85285E-05 AT SCF   CYCLE   6 - DIIS ACTIVE - HISTORY:     6 CYCLES
 TTTTTTTTTTTTTTTTTTTTTTTTTTTTTT FDIK        TELAPSE     7837.72 TCPU     3682.91
 INSULATING STATE
 TOP OF VALENCE BANDS -    BAND    318; K    5; EIG -2.1474815E-01 AU
 TOP OF VALENCE BANDS -    BAND    318; K    1; EIG -2.1485596E-01 AU
 BOTTOM OF VIRTUAL BANDS - BAND    319; K    1; EIG -1.2500006E-02 AU
 INDIRECT ENERGY BAND GAP:   5.5035 eV
 TTTTTTTTTTTTTTTTTTTTTTTTTTTTTT PDIG        TELAPSE     7838.08 TCPU     3683.28
 CHARGE NORMALIZATION FACTOR   1.00000000
 TOTAL ATOMIC CHARGES:
   0.9005167   0.9005167   0.9005167   0.9005167   0.8997117   0.8974160
   0.8997117   0.8974160   0.8997117   0.8974160   0.8997117   0.8974160
   0.8997098   0.8997098   0.8997098   0.8997098   0.9005136   0.8974142
   0.9005136   0.8974142   0.9005136   0.8974142   0.9005136   0.8974142
   0.8598694   0.8598694   0.8598694   0.8598694   0.8630090   0.8595153
   0.8630090   0.8595153   0.8630090   0.8595153   0.8630090   0.8595153
   0.8755267   0.8755267   0.8755267   0.8755267   0.8755265   0.8741150
   0.8755265   0.8741150   0.8755265   0.8741150   0.8755265   0.8741150
   0.8630194   0.8630194   0.8630194   0.8630194   0.8598789   0.8595262
   0.8598789   0.8595262   0.8598789   0.8595262   0.8598789   0.8595262
  18.6698939  18.6698939  18.6746737  18.6698929  18.6746737  18.6698929
   5.6955180   5.6955180   5.6955180   5.6955180   5.6955160   5.6894330
   5.6955160   5.6894330   5.6955160   5.6894330   5.6955160   5.6894330
   6.0359399   6.0359399   6.0359399   6.0359399   6.0310169   6.0287181
   6.0310169   6.0287181   6.0310169   6.0287181   6.0310169   6.0287181
   6.3336082   6.3336082   6.3336082   6.3336082   6.3336083   6.3369065
   6.3336083   6.3369065   6.3336083   6.3369065   6.3336083   6.3369065
   7.5823535   7.5823535   7.5823535   7.5823535   7.5884645   7.5949560
   7.5884645   7.5949560   7.5884645   7.5949560   7.5884645   7.5949560
   6.0310352   6.0310352   6.0310352   6.0310352   6.0359579   6.0287362
   6.0359579   6.0287362   6.0359579   6.0287362   6.0359579   6.0287362
   7.5884497   7.5884497   7.5884497   7.5884497   7.5823424   7.5949411
   7.5823424   7.5949411   7.5823424   7.5949411   7.5823424   7.5949411
 TTTTTTTTTTTTTTTTTTTTTTTTTTTTTT MOQGAD      TELAPSE     7838.10 TCPU     3683.29
 TTTTTTTTTTTTTTTTTTTTTTTTTTTTTT SHELLXN     TELAPSE     7906.74 TCPU     3710.97
 TTTTTTTTTTTTTTTTTTTTTTTTTTTTTT MONMO3      TELAPSE     7913.28 TCPU     3717.52
 NUMERICALLY INTEGRATED DENSITY    635.9988497031
 TTTTTTTTTTTTTTTTTTTTTTTTTTTTTT NUMDFT      TELAPSE     7917.50 TCPU     3721.73
 CYC   7 ETOT(AU) -4.184980821362E+03 DETOT -8.87E-07 tst  2.98E-09 PX  6.98E-05
 TTTTTTTTTTTTTTTTTTTTTTTTTTTTTT DIIS        TELAPSE     7929.71 TCPU     3733.95
 DIIS TEST: 0.49270E-06 AT SCF   CYCLE   7 - DIIS ACTIVE - HISTORY:     7 CYCLES
 TTTTTTTTTTTTTTTTTTTTTTTTTTTTTT FDIK        TELAPSE     7948.28 TCPU     3734.26
 INSULATING STATE
 TOP OF VALENCE BANDS -    BAND    318; K    5; EIG -2.1473144E-01 AU
 TOP OF VALENCE BANDS -    BAND    318; K    1; EIG -2.1483818E-01 AU
 BOTTOM OF VIRTUAL BANDS - BAND    319; K    1; EIG -1.2499233E-02 AU
 INDIRECT ENERGY BAND GAP:   5.5030 eV
 TTTTTTTTTTTTTTTTTTTTTTTTTTTTTT PDIG        TELAPSE     7948.64 TCPU     3734.61
 CHARGE NORMALIZATION FACTOR   1.00000000
 TOTAL ATOMIC CHARGES:
   0.9005357   0.9005357   0.9005357   0.9005357   0.8997183   0.8974011
   0.8997183   0.8974011   0.8997183   0.8974011   0.8997183   0.8974011
   0.8997170   0.8997170   0.8997170   0.8997170   0.9005332   0.8973991
   0.9005332   0.8973991   0.9005332   0.8973991   0.9005332   0.8973991
   0.8598661   0.8598661   0.8598661   0.8598661   0.8630157   0.8595232
   0.8630157   0.8595232   0.8630157   0.8595232   0.8630157   0.8595232
   0.8755334   0.8755334   0.8755334   0.8755334   0.8755333   0.8741090
   0.8755333   0.8741090   0.8755333   0.8741090   0.8755333   0.8741090
   0.8630263   0.8630263   0.8630263   0.8630263   0.8598764   0.8595341
   0.8598764   0.8595341   0.8598764   0.8595341   0.8598764   0.8595341
  18.6699146  18.6699146  18.6748187  18.6699134  18.6748187  18.6699134
   5.6953985   5.6953985   5.6953985   5.6953985   5.6953976   5.6893662
   5.6953976   5.6893662   5.6953976   5.6893662   5.6953976   5.6893662
   6.0358947   6.0358947   6.0358947   6.0358947   6.0311025   6.0287173
   6.0311025   6.0287173   6.0311025   6.0287173   6.0311025   6.0287173
   6.3336564   6.3336564   6.3336564   6.3336564   6.3336565   6.3368874
   6.3336565   6.3368874   6.3336565   6.3368874   6.3336565   6.3368874
   7.5823807   7.5823807   7.5823807   7.5823807   7.5883653   7.5950285
   7.5883653   7.5950285   7.5883653   7.5950285   7.5883653   7.5950285
   6.0311209   6.0311209   6.0311209   6.0311209   6.0359121   6.0287354
   6.0359121   6.0287354   6.0359121   6.0287354   6.0359121   6.0287354
   7.5883502   7.5883502   7.5883502   7.5883502   7.5823687   7.5950162
   7.5823687   7.5950162   7.5823687   7.5950162   7.5823687   7.5950162
 TTTTTTTTTTTTTTTTTTTTTTTTTTTTTT MOQGAD      TELAPSE     7948.66 TCPU     3734.63
 TTTTTTTTTTTTTTTTTTTTTTTTTTTTTT SHELLXN     TELAPSE     7993.00 TCPU     3762.31
 TTTTTTTTTTTTTTTTTTTTTTTTTTTTTT MONMO3      TELAPSE     8029.86 TCPU     3799.17
 NUMERICALLY INTEGRATED DENSITY    635.9988496924
 TTTTTTTTTTTTTTTTTTTTTTTTTTTTTT NUMDFT      TELAPSE     8034.20 TCPU     3803.50
 CYC   8 ETOT(AU) -4.184980821437E+03 DETOT -7.57E-08 tst  9.81E-11 PX  3.63E-05
 TTTTTTTTTTTTTTTTTTTTTTTTTTTTTT DIIS        TELAPSE     8039.91 TCPU     3809.21
 DIIS TEST: 0.21572E-06 AT SCF   CYCLE   8 - DIIS ACTIVE - HISTORY:     8 CYCLES
 TTTTTTTTTTTTTTTTTTTTTTTTTTTTTT FDIK        TELAPSE     8047.64 TCPU     3814.21
 INSULATING STATE
 TOP OF VALENCE BANDS -    BAND    318; K    5; EIG -2.1473966E-01 AU
 TOP OF VALENCE BANDS -    BAND    318; K    1; EIG -2.1484682E-01 AU
 BOTTOM OF VIRTUAL BANDS - BAND    319; K    1; EIG -1.2500332E-02 AU
 INDIRECT ENERGY BAND GAP:   5.5032 eV
 TTTTTTTTTTTTTTTTTTTTTTTTTTTTTT PDIG        TELAPSE     8047.97 TCPU     3814.54
 CHARGE NORMALIZATION FACTOR   1.00000000
 TOTAL ATOMIC CHARGES:
   0.9005241   0.9005241   0.9005241   0.9005241   0.8997185   0.8974038
   0.8997185   0.8974038   0.8997185   0.8974038   0.8997185   0.8974038
   0.8997172   0.8997172   0.8997172   0.8997172   0.9005217   0.8974019
   0.9005217   0.8974019   0.9005217   0.8974019   0.9005217   0.8974019
   0.8598638   0.8598638   0.8598638   0.8598638   0.8630120   0.8595199
   0.8630120   0.8595199   0.8630120   0.8595199   0.8630120   0.8595199
   0.8755246   0.8755246   0.8755246   0.8755246   0.8755246   0.8741043
   0.8755246   0.8741043   0.8755246   0.8741043   0.8755246   0.8741043
   0.8630226   0.8630226   0.8630226   0.8630226   0.8598741   0.8595308
   0.8598741   0.8595308   0.8598741   0.8595308   0.8598741   0.8595308
  18.6699237  18.6699237  18.6747512  18.6699224  18.6747512  18.6699224
   5.6954866   5.6954866   5.6954866   5.6954866   5.6954855   5.6894158
   5.6954855   5.6894158   5.6954855   5.6894158   5.6954855   5.6894158
   6.0359260   6.0359260   6.0359260   6.0359260   6.0310327   6.0287330
   6.0310327   6.0287330   6.0310327   6.0287330   6.0310327   6.0287330
   6.3336431   6.3336431   6.3336431   6.3336431   6.3336429   6.3369052
   6.3336429   6.3369052   6.3336429   6.3369052   6.3336429   6.3369052
   7.5823502   7.5823502   7.5823502   7.5823502   7.5884140   7.5949677
   7.5884140   7.5949677   7.5884140   7.5949677   7.5884140   7.5949677
   6.0310505   6.0310505   6.0310505   6.0310505   6.0359429   6.0287504
   6.0359429   6.0287504   6.0359429   6.0287504   6.0359429   6.0287504
   7.5883992   7.5883992   7.5883992   7.5883992   7.5823383   7.5949536
   7.5823383   7.5949536   7.5823383   7.5949536   7.5823383   7.5949536
 TTTTTTTTTTTTTTTTTTTTTTTTTTTTTT MOQGAD      TELAPSE     8047.98 TCPU     3814.56
 TTTTTTTTTTTTTTTTTTTTTTTTTTTTTT SHELLXN     TELAPSE     8101.78 TCPU     3842.23
 TTTTTTTTTTTTTTTTTTTTTTTTTTTTTT MONMO3      TELAPSE     8110.01 TCPU     3850.47
 NUMERICALLY INTEGRATED DENSITY    635.9988496977
 TTTTTTTTTTTTTTTTTTTTTTTTTTTTTT NUMDFT      TELAPSE     8114.35 TCPU     3854.81
 CYC   9 ETOT(AU) -4.184980821474E+03 DETOT -3.65E-08 tst  6.30E-11 PX  1.81E-05
 TTTTTTTTTTTTTTTTTTTTTTTTTTTTTT DIIS        TELAPSE     8118.86 TCPU     3859.31
 DIIS TEST: 0.37441E-07 AT SCF   CYCLE   9 - DIIS ACTIVE - HISTORY:     9 CYCLES
 TTTTTTTTTTTTTTTTTTTTTTTTTTTTTT FDIK        TELAPSE     8132.79 TCPU     3868.97
 INSULATING STATE
 TOP OF VALENCE BANDS -    BAND    318; K    5; EIG -2.1474028E-01 AU
 TOP OF VALENCE BANDS -    BAND    318; K    1; EIG -2.1484749E-01 AU
 BOTTOM OF VIRTUAL BANDS - BAND    319; K    1; EIG -1.2499903E-02 AU
 INDIRECT ENERGY BAND GAP:   5.5032 eV
 TTTTTTTTTTTTTTTTTTTTTTTTTTTTTT PDIG        TELAPSE     8133.11 TCPU     3869.29
 CHARGE NORMALIZATION FACTOR   1.00000000
 TOTAL ATOMIC CHARGES:
   0.9005226   0.9005226   0.9005226   0.9005226   0.8997139   0.8974049
   0.8997139   0.8974049   0.8997139   0.8974049   0.8997139   0.8974049
   0.8997124   0.8997124   0.8997124   0.8997124   0.9005203   0.8974030
   0.9005203   0.8974030   0.9005203   0.8974030   0.9005203   0.8974030
   0.8598655   0.8598655   0.8598655   0.8598655   0.8630130   0.8595192
   0.8630130   0.8595192   0.8630130   0.8595192   0.8630130   0.8595192
   0.8755298   0.8755298   0.8755298   0.8755298   0.8755298   0.8741074
   0.8755298   0.8741074   0.8755298   0.8741074   0.8755298   0.8741074
   0.8630236   0.8630236   0.8630236   0.8630236   0.8598758   0.8595300
   0.8598758   0.8595300   0.8598758   0.8595300   0.8598758   0.8595300
  18.6699084  18.6699084  18.6747509  18.6699075  18.6747509  18.6699075
   5.6954528   5.6954528   5.6954528   5.6954528   5.6954521   5.6893962
   5.6954521   5.6893962   5.6954521   5.6893962   5.6954521   5.6893962
   6.0359281   6.0359281   6.0359281   6.0359281   6.0310672   6.0287203
   6.0310672   6.0287203   6.0310672   6.0287203   6.0310672   6.0287203
   6.3336376   6.3336376   6.3336376   6.3336376   6.3336376   6.3368996
   6.3336376   6.3368996   6.3336376   6.3368996   6.3336376   6.3368996
   7.5823597   7.5823597   7.5823597   7.5823597   7.5884068   7.5949965
   7.5884068   7.5949965   7.5884068   7.5949965   7.5884068   7.5949965
   6.0310850   6.0310850   6.0310850   6.0310850   6.0359449   6.0287381
   6.0359449   6.0287381   6.0359449   6.0287381   6.0359449   6.0287381
   7.5883921   7.5883921   7.5883921   7.5883921   7.5823473   7.5949834
   7.5823473   7.5949834   7.5823473   7.5949834   7.5823473   7.5949834
 TTTTTTTTTTTTTTTTTTTTTTTTTTTTTT MOQGAD      TELAPSE     8133.13 TCPU     3869.30
 TTTTTTTTTTTTTTTTTTTTTTTTTTTTTT SHELLXN     TELAPSE     8197.32 TCPU     3896.97
 TTTTTTTTTTTTTTTTTTTTTTTTTTTTTT MONMO3      TELAPSE     8200.41 TCPU     3900.05
 NUMERICALLY INTEGRATED DENSITY    635.9988496990
 TTTTTTTTTTTTTTTTTTTTTTTTTTTTTT NUMDFT      TELAPSE     8205.55 TCPU     3905.20
 CYC  10 ETOT(AU) -4.184980821473E+03 DETOT  1.04E-09 tst  1.92E-11 PX  5.69E-06
 TTTTTTTTTTTTTTTTTTTTTTTTTTTTTT DIIS        TELAPSE     8207.07 TCPU     3906.72
 DIIS TEST: 0.80058E-08 AT SCF   CYCLE  10 - DIIS ACTIVE - HISTORY:    10 CYCLES
 TTTTTTTTTTTTTTTTTTTTTTTTTTTTTT FDIK        TELAPSE     8211.05 TCPU     3909.42
 INSULATING STATE
 TOP OF VALENCE BANDS -    BAND    318; K    5; EIG -2.1473848E-01 AU
 TOP OF VALENCE BANDS -    BAND    318; K    1; EIG -2.1484561E-01 AU
 BOTTOM OF VIRTUAL BANDS - BAND    319; K    1; EIG -1.2499897E-02 AU
 INDIRECT ENERGY BAND GAP:   5.5032 eV
 TTTTTTTTTTTTTTTTTTTTTTTTTTTTTT PDIG        TELAPSE     8211.38 TCPU     3909.75
 CHARGE NORMALIZATION FACTOR   1.00000000
 TOTAL ATOMIC CHARGES:
   0.9005261   0.9005261   0.9005261   0.9005261   0.8997174   0.8974042
   0.8997174   0.8974042   0.8997174   0.8974042   0.8997174   0.8974042
   0.8997159   0.8997159   0.8997159   0.8997159   0.9005238   0.8974022
   0.9005238   0.8974022   0.9005238   0.8974022   0.9005238   0.8974022
   0.8598646   0.8598646   0.8598646   0.8598646   0.8630124   0.8595197
   0.8630124   0.8595197   0.8630124   0.8595197   0.8630124   0.8595197
   0.8755277   0.8755277   0.8755277   0.8755277   0.8755278   0.8741069
   0.8755278   0.8741069   0.8755278   0.8741069   0.8755278   0.8741069
   0.8630231   0.8630231   0.8630231   0.8630231   0.8598749   0.8595306
   0.8598749   0.8595306   0.8598749   0.8595306   0.8598749   0.8595306
  18.6699164  18.6699164  18.6747659  18.6699153  18.6747659  18.6699153
   5.6954643   5.6954643   5.6954643   5.6954643   5.6954636   5.6894003
   5.6954636   5.6894003   5.6954636   5.6894003   5.6954636   5.6894003
   6.0359162   6.0359162   6.0359162   6.0359162   6.0310576   6.0287269
   6.0310576   6.0287269   6.0310576   6.0287269   6.0310576   6.0287269
   6.3336439   6.3336439   6.3336439   6.3336439   6.3336439   6.3369003
   6.3336439   6.3369003   6.3336439   6.3369003   6.3336439   6.3369003
   7.5823586   7.5823586   7.5823586   7.5823586   7.5884023   7.5949863
   7.5884023   7.5949863   7.5884023   7.5949863   7.5884023   7.5949863
   6.0310756   6.0310756   6.0310756   6.0310756   6.0359330   6.0287445
   6.0359330   6.0287445   6.0359330   6.0287445   6.0359330   6.0287445
   7.5883877   7.5883877   7.5883877   7.5883877   7.5823463   7.5949727
   7.5823463   7.5949727   7.5823463   7.5949727   7.5823463   7.5949727
 TTTTTTTTTTTTTTTTTTTTTTTTTTTTTT MOQGAD      TELAPSE     8211.40 TCPU     3909.77
 TTTTTTTTTTTTTTTTTTTTTTTTTTTTTT SHELLXN     TELAPSE     8239.04 TCPU     3937.41
 +++ ENERGIES IN A.U. +++
 ::: EXT EL-POLE                                  -5.0055004642236E+03
 ::: EXT EL-SPHEROPOLE                             3.8528651494816E+01
 ::: BIELET ZONE E-E                               8.4805107202211E+03
 ::: TOTAL E-E                                     3.5135389074923E+03
 ::: TOTAL E-N + N-E                              -1.1974000189395E+04
 ::: TOTAL N-N                                     1.1607434342463E+03
 ::: KINETIC ENERGY                                3.5520316269880E+03
 ::: PSEUDO TOTAL   ENERGY                        -3.7476862206679E+03
 ::: VIRIAL COEFFICIENT                            9.7319696490149E-01
 TTTTTTTTTTTTTTTTTTTTTTTTTTTTTT MONMO3      TELAPSE     8244.25 TCPU     3942.62
 NUMERICALLY INTEGRATED DENSITY    635.9988496968
 TTTTTTTTTTTTTTTTTTTTTTTTTTTTTT NUMDFT      TELAPSE     8248.48 TCPU     3946.85
 CYC  11 ETOT(AU) -4.184980821457E+03 DETOT  1.62E-08 tst  4.15E-12 PX  5.69E-06

 == SCF ENDED - CONVERGENCE ON ENERGY      E(AU) -4.1849808214565E+03 CYCLES  11


 ENERGY EXPRESSION=HARTREE+FOCK EXCH*0.20000+(BECKE      EXCH)*0.80000+LYP        CORR


 TOTAL ENERGY(DFT)(AU)( 11) -4.1849808214565E+03 DE 1.6E-08 tester 4.2E-12
 TTTTTTTTTTTTTTTTTTTTTTTTTTTTTT EDFT        TELAPSE     8248.50 TCPU     3946.88

 *******************************************************************************
 *                             FORCE CALCULATION                               *
 *******************************************************************************

 TTTTTTTTTTTTTTTTTTTTTTTTTTTTTT NUMDFG      TELAPSE     8266.01 TCPU     3964.38
 INFORMATION **** EXCPOG **** EXCH. BIPO BUFFER LENGTH (WORDS) =    16000000
 WARNING **** EXCPOG **** EXCH. BIPO BUFFER TOO SMALL - TO AVOID I/O SET EXCHSIZE =     7632684
 WARNING **** GENPOG **** COULOMB BIPO BUFFER TOO SMALL - TO AVOID I/O SET BIPOSIZE =     6181800
 INFORMATION **** GENPOG **** BIPO BUFFER LENGTH (WORDS) =     4000000
 TTTTTTTTTTTTTTTTTTTTTTTTTTTTTT SHELXG      TELAPSE     8622.52 TCPU     4077.39


 D3 DISPERSION ENERGY (AU)       -4.4584542437957E-01
 TOTAL ENERGY + DISP (AU)        -4.1854266668809E+03

 CARTESIAN FORCES IN HARTREE/BOHR (ANALYTICAL)
   ATOM                     X                   Y                   Z
   1   1             4.005811637925E-04 -3.225006611851E-05 -4.525688523902E-04
   2   1            -4.005811637930E-04  3.225006611896E-05 -4.525688523929E-04
   3   1             4.005811637922E-04  3.225006611851E-05  4.525688523898E-04
   4   1            -4.005811637929E-04 -3.225006611984E-05  4.525688523942E-04
   5   1            -4.150714551522E-03  1.710346132667E-03 -3.381703579574E-03
   6   1            -4.542615088583E-03 -3.300508324960E-03  6.336268739970E-05
   7   1             4.150714551531E-03 -1.710346132669E-03 -3.381703579579E-03
   8   1             4.542615088588E-03 -3.300508324960E-03 -6.336268740398E-05
   9   1            -4.150714551519E-03 -1.710346132671E-03  3.381703579580E-03
  10   1             4.542615088584E-03  3.300508324956E-03  6.336268740342E-05
  11   1             4.150714551520E-03  1.710346132666E-03  3.381703579574E-03
  12   1            -4.542615088588E-03  3.300508324955E-03 -6.336268739954E-05
  13   1            -4.143957364083E-03 -3.382933022811E-03  1.713985273482E-03
  14   1             4.143957364084E-03  3.382933022813E-03  1.713985273480E-03
  15   1            -4.143957364087E-03  3.382933022816E-03 -1.713985273480E-03
  16   1             4.143957364086E-03 -3.382933022814E-03 -1.713985273481E-03
  17   1             4.043831565704E-04 -4.469300026699E-04 -3.405117652111E-05
  18   1            -4.545613351001E-03  6.746176812661E-05 -3.295223261707E-03
  19   1            -4.043831565716E-04  4.469300026697E-04 -3.405117651889E-05
  20   1             4.545613351004E-03  6.746176812467E-05  3.295223261712E-03
  21   1             4.043831565708E-04  4.469300026742E-04  3.405117652067E-05
  22   1             4.545613351005E-03 -6.746176812500E-05 -3.295223261715E-03
  23   1            -4.043831565683E-04 -4.469300026702E-04  3.405117651889E-05
  24   1            -4.545613351005E-03 -6.746176812783E-05  3.295223261714E-03
  25   1            -4.259492019498E-04 -4.497138315873E-05  1.305235868518E-04
  26   1             4.259492019497E-04  4.497138315784E-05  1.305235868583E-04
  27   1            -4.259492019490E-04  4.497138315740E-05 -1.305235868569E-04
  28   1             4.259492019497E-04 -4.497138315740E-05 -1.305235868574E-04
  29   1             9.771176242097E-03 -1.143565352243E-03  8.940157750386E-04
  30   1             6.732349001335E-04  1.316145704313E-04  1.153982362761E-04
  31   1            -9.771176242091E-03  1.143565352246E-03  8.940157750430E-04
  32   1            -6.732349001335E-04  1.316145704373E-04 -1.153982362702E-04
  33   1             9.771176242089E-03  1.143565352245E-03 -8.940157750397E-04
  34   1            -6.732349001319E-04 -1.316145704326E-04  1.153982362735E-04
  35   1            -9.771176242090E-03 -1.143565352247E-03 -8.940157750434E-04
  36   1             6.732349001322E-04 -1.316145704322E-04 -1.153982362740E-04
  37   1            -2.025776503537E-03  1.163781984870E-03 -8.080075537507E-04
  38   1             2.025776503537E-03 -1.163781984875E-03 -8.080075537514E-04
  39   1            -2.025776503536E-03 -1.163781984872E-03  8.080075537519E-04
  40   1             2.025776503537E-03  1.163781984871E-03  8.080075537537E-04
  41   1            -2.028984954251E-03 -8.074902653560E-04  1.165218370850E-03
  42   1             5.913471344405E-03 -1.752011334991E-03 -1.749780136422E-03
  43   1             2.028984954246E-03  8.074902653561E-04  1.165218370847E-03
  44   1            -5.913471344405E-03 -1.752011334992E-03  1.749780136426E-03
  45   1            -2.028984954246E-03  8.074902653558E-04 -1.165218370846E-03
  46   1            -5.913471344410E-03  1.752011334994E-03 -1.749780136430E-03
  47   1             2.028984954247E-03 -8.074902653565E-04 -1.165218370847E-03
  48   1             5.913471344409E-03  1.752011334995E-03  1.749780136429E-03
  49   1             9.771951580834E-03  8.932952558327E-04 -1.141488128724E-03
  50   1            -9.771951580831E-03 -8.932952558278E-04 -1.141488128721E-03
  51   1             9.771951580830E-03 -8.932952558274E-04  1.141488128724E-03
  52   1            -9.771951580833E-03  8.932952558269E-04  1.141488128726E-03
  53   1            -4.249776299161E-04  1.288394790333E-04 -4.487510087348E-05
  54   1             6.729848776681E-04  1.152044451351E-04  1.306759635578E-04
  55   1             4.249776299128E-04 -1.288394790371E-04 -4.487510087281E-05
  56   1            -6.729848776630E-04  1.152044451373E-04 -1.306759635522E-04
  57   1            -4.249776299107E-04 -1.288394790324E-04  4.487510087436E-05
  58   1            -6.729848776643E-04 -1.152044451390E-04  1.306759635509E-04
  59   1             4.249776299124E-04  1.288394790320E-04  4.487510087037E-05
  60   1             6.729848776641E-04 -1.152044451357E-04 -1.306759635549E-04
  61 248            -7.993605777301E-15  0.000000000000E+00 -2.030215035783E-03
  62 248             1.082120504314E-14  5.898059818321E-15  2.030215035726E-03
  63 248             2.392532403875E-06 -9.992007221626E-15  8.215650382226E-15
  64 248             3.222075384279E-14  2.033369178763E-03 -1.407207683712E-14
  65 248            -2.392532349405E-06 -1.380492942182E-14  3.941291737419E-15
  66 248            -2.609024107869E-15 -2.033369178777E-03 -1.354472090043E-14
  67   6             3.224756720972E-03  3.437910166991E-03 -1.537740386104E-03
  68   6            -3.224756720983E-03 -3.437910166989E-03 -1.537740386107E-03
  69   6             3.224756721002E-03 -3.437910166987E-03  1.537740386121E-03
  70   6            -3.224756720989E-03  3.437910167031E-03  1.537740386089E-03
  71   6             3.225665171086E-03 -1.539605123278E-03  3.437851549463E-03
  72   6             4.245963427260E-03  2.563308689801E-03  2.561796930571E-03
  73   6            -3.225665171065E-03  1.539605123283E-03  3.437851549454E-03
  74   6            -4.245963427253E-03  2.563308689846E-03 -2.561796930592E-03
  75   6             3.225665171113E-03  1.539605123281E-03 -3.437851549439E-03
  76   6            -4.245963427255E-03 -2.563308689834E-03  2.561796930584E-03
  77   6            -3.225665171095E-03 -1.539605123310E-03 -3.437851549455E-03
  78   6             4.245963427259E-03 -2.563308689844E-03 -2.561796930584E-03
  79   6             2.827925194563E-03 -8.059597702434E-04 -3.417224193017E-03
  80   6            -2.827925194564E-03  8.059597702488E-04 -3.417224193003E-03
  81   6             2.827925194554E-03  8.059597702648E-04  3.417224193012E-03
  82   6            -2.827925194555E-03 -8.059597702541E-04  3.417224193014E-03
  83   6            -5.199759746105E-03  4.846512356518E-03 -4.593677858065E-04
  84   6            -7.310473835227E-03 -1.669367225323E-03 -3.963331340182E-03
  85   6             5.199759746085E-03 -4.846512356543E-03 -4.593677857905E-04
  86   6             7.310473835192E-03 -1.669367225349E-03  3.963331340199E-03
  87   6            -5.199759746117E-03 -4.846512356508E-03  4.593677857727E-04
  88   6             7.310473835201E-03  1.669367225346E-03 -3.963331340179E-03
  89   6             5.199759746105E-03  4.846512356520E-03  4.593677858029E-04
  90   6            -7.310473835213E-03  1.669367225322E-03  3.963331340211E-03
  91   6            -5.206726225020E-03 -8.084757826339E-04  1.486674588035E-03
  92   6             5.206726225010E-03  8.084757826232E-04  1.486674588032E-03
  93   6            -5.206726225004E-03  8.084757826339E-04 -1.486674588033E-03
  94   6             5.206726225003E-03 -8.084757826463E-04 -1.486674588022E-03
  95   6            -5.202759494644E-03  1.489154847403E-03 -8.105319886376E-04
  96   6             3.417464073076E-03  4.544066548286E-03  4.541472612309E-03
  97   6             5.202759494627E-03 -1.489154847389E-03 -8.105319886340E-04
  98   6            -3.417464073070E-03  4.544066548276E-03 -4.541472612295E-03
  99   6            -5.202759494628E-03 -1.489154847398E-03  8.105319886269E-04
 100   6            -3.417464073063E-03 -4.544066548280E-03  4.541472612296E-03
 101   6             5.202759494632E-03  1.489154847393E-03  8.105319886305E-04
 102   6             3.417464073067E-03 -4.544066548284E-03 -4.541472612293E-03
 103   7             6.677336091289E-03  3.412480194203E-03 -4.375126417755E-03
 104   7            -6.677336091293E-03 -3.412480194192E-03 -4.375126417782E-03
 105   7             6.677336091329E-03 -3.412480194215E-03  4.375126417778E-03
 106   7            -6.677336091346E-03  3.412480194191E-03  4.375126417786E-03
 107   7            -6.937309366116E-03  3.525587835328E-03 -4.673037681625E-03
 108   7             3.936780020882E-03  3.953806552670E-04  2.662559479405E-03
 109   7             6.937309366084E-03 -3.525587835266E-03 -4.673037681629E-03
 110   7            -3.936780020892E-03  3.953806552630E-04 -2.662559479387E-03
 111   7            -6.937309366103E-03 -3.525587835299E-03  4.673037681629E-03
 112   7            -3.936780020884E-03 -3.953806552497E-04  2.662559479402E-03
 113   7             6.937309366121E-03  3.525587835314E-03  4.673037681629E-03
 114   7             3.936780020908E-03 -3.953806552910E-04 -2.662559479371E-03
 115   6            -5.215275951189E-03 -4.541635251680E-04  4.836591324709E-03
 116   6             5.215275951175E-03  4.541635251751E-04  4.836591324689E-03
 117   6            -5.215275951190E-03  4.541635251663E-04 -4.836591324685E-03
 118   6             5.215275951188E-03 -4.541635251751E-04 -4.836591324691E-03
 119   6             2.814814861498E-03 -3.428113443053E-03 -8.005538860143E-04
 120   6            -7.303176809733E-03 -3.974790305151E-03 -1.680739130911E-03
 121   6            -2.814814861495E-03  3.428113443058E-03 -8.005538860214E-04
 122   6             7.303176809756E-03 -3.974790305140E-03  1.680739130881E-03
 123   6             2.814814861522E-03  3.428113443034E-03  8.005538860072E-04
 124   6             7.303176809740E-03  3.974790305155E-03 -1.680739130907E-03
 125   6            -2.814814861506E-03 -3.428113443056E-03  8.005538860143E-04
 126   6            -7.303176809742E-03  3.974790305154E-03  1.680739130892E-03
 127   7            -6.935708255170E-03 -4.675976623437E-03  3.527780754111E-03
 128   7             6.935708255164E-03  4.675976623434E-03  3.527780754098E-03
 129   7            -6.935708255164E-03  4.675976623432E-03 -3.527780754115E-03
 130   7             6.935708255200E-03 -4.675976623425E-03 -3.527780754124E-03
 131   7             6.678524572718E-03 -4.372105850689E-03  3.410012958706E-03
 132   7             3.933480321153E-03  2.664531464733E-03  3.980642059092E-04
 133   7            -6.678524572765E-03  4.372105850735E-03  3.410012958693E-03
 134   7            -3.933480321172E-03  2.664531464753E-03 -3.980642059065E-04
 135   7             6.678524572706E-03  4.372105850713E-03 -3.410012958692E-03
 136   7            -3.933480321165E-03 -2.664531464756E-03  3.980642058874E-04
 137   7            -6.678524572745E-03 -4.372105850702E-03 -3.410012958708E-03
 138   7             3.933480321170E-03 -2.664531464779E-03 -3.980642058812E-04

 RESULTANT FORCE    -6.016021014688E-15 -4.603956105242E-15  1.938726956752E-14

 SYMMETRY ALLOWED FORCES (ANALYTICAL) (DIRECTION, FORCE)

    1 -1.0223720E-03    2 -3.8563662E-04    3  5.2089883E-04    4  2.8629150E-03
    5 -1.0307835E-02    6 -3.4512021E-03    7  1.5074263E-03    8 -9.1070509E-04
    9 -1.1091852E-02   10  2.8578949E-03   11  2.1775525E-03   12 -1.0644630E-02
   13 -1.0223307E-03   14  6.3948895E-04   15 -6.0170327E-05   16  1.5217242E-03
   17 -9.1476371E-03   18 -6.3330627E-03   19  5.9063095E-04   20 -9.7922962E-05
   21 -6.6598228E-04   22 -1.1570937E-02   23  1.0371771E-02   24  1.2201284E-02
   25 -4.9215888E-04   26  6.3067568E-04   27  1.1382290E-03   28  2.7499781E-03
   29 -3.9237344E-03   30 -1.2190443E-03   31  2.7559389E-03   32  9.0544739E-04
   33 -4.0113817E-03   34 -1.0871809E-02   35  3.4014614E-03   36  5.8851932E-03
   37 -1.1570266E-02   38  5.3853502E-03   39  1.5082937E-02   40  5.8767561E-04
   41 -5.2547051E-04   42 -4.1880259E-04   43 -4.9317776E-04   44  6.6881877E-04
   45  1.1146680E-03   46 -2.8711576E-03   47 -3.3835517E-06   48  2.8756183E-03
   49 -1.5295013E-03   50 -2.6851586E-03   51  9.4224339E-03   52 -1.5327711E-03
   53  9.5048150E-03   54  2.3844490E-03   55  1.0151460E-03   56  5.5572787E-03
   57  9.6297650E-03   58 -8.1419195E-03   59 -2.6132491E-03   60  2.8594909E-03
   61  1.1070004E-02   62 -8.9528913E-03   63 -4.9956725E-04   64  1.9373280E-03
   65 -1.1078037E-02   66 -1.2699413E-02   67  6.7953261E-03   68 -1.1634270E-03
   69 -8.5067803E-03   70  6.7912354E-03   71 -6.7875184E-03   72 -5.2518301E-03
   73  6.5449294E-03   74  6.4963267E-03   75  1.1259305E-02   76 -8.8218917E-03
   77 -4.4788078E-03   78  1.4269155E-02   79  6.6855539E-03   80 -1.6173958E-02
   81 -4.8249029E-03   82 -1.0147969E-03   83  7.2394819E-03   84  6.1266004E-03
   85  1.1082474E-02   86  4.0106885E-03   87 -8.0177982E-03   88 -8.1331127E-03
   89  3.7900306E-03   90 -8.6733517E-04   91  1.9025393E-03   92 -5.4622517E-03
   93 -1.5949454E-02   94  6.6828437E-03   95  3.9157787E-03   96 -1.6421402E-02
   97 -8.8226251E-03   98  1.4591330E-02   99  3.2617686E-03  100 -1.0056110E-03
  101  1.6861285E-03  102  9.3309978E-03
 TTTTTTTTTTTTTTTTTTTTTTTTTTTTTT TOTGRA      TELAPSE     8648.54 TCPU     4103.41
 INFORMATION **** opta001 **** GEOMETRY OUTPUT FILE
 CLASSICAL MODEL (SCHLEGEL) USED AS INITIAL HESSIAN MATRIX
 REFERENCE GEOMETRY DEFINED

 MAX GRADIENT      0.016421  THRESHOLD              0.000450 CONVERGED NO
 RMS GRADIENT      0.006920  THRESHOLD              0.000300 CONVERGED NO

 GRADIENT NORM     0.069892  GRADIENT THRESHOLD     0.500000

 PREDICTED ENERGY CHANGE    -0.416E-03

 INITIAL DISPLACEMENTS
 -0.000467 -0.000782 -0.001444 -0.000258 -0.004026  0.002279  0.000934 -0.001116
 -0.002183 -0.000262  0.004007 -0.002348 -0.000476 -0.000867 -0.001381  0.000956
 -0.001335 -0.002056 -0.002415  0.000557  0.000417 -0.002801  0.001452 -0.000485
 -0.000709  0.001851  0.003013 -0.000527 -0.000128 -0.001443 -0.000528 -0.001184
 -0.000832 -0.001046  0.001664  0.002883 -0.002790 -0.001134  0.001009 -0.002430
  0.000091  0.000698 -0.000701  0.001671  0.003120 -0.000981 -0.000004  0.000988
 -0.001210  0.000079 -0.000800 -0.001217 -0.000727 -0.000331  0.001513  0.000664
  0.001158 -0.000654  0.000154 -0.001350 -0.000492 -0.002901  0.001086  0.001276
 -0.000758 -0.001419 -0.001801 -0.000156 -0.000145 -0.001809 -0.000041 -0.000207
 -0.000355  0.001458  0.002536 -0.001229 -0.000630 -0.000652 -0.000683 -0.001860
  0.000454  0.001519 -0.000256  0.000217 -0.000486  0.002384 -0.001974 -0.000657
 -0.001241 -0.000549  0.001268 -0.000855 -0.001365 -0.000677  0.001320 -0.001390
 -0.001235 -0.000246 -0.000876  0.001515  0.000309 -0.000112
 TTTTTTTTTTTTTTTTTTTTTTTTTTTTTT OPTI        TELAPSE     8650.55 TCPU     4103.85

 OPTOPTOPTOPTOPTOPTOPTOPTOPTOPTOPTOPTOPTOPTOPTOPTOPTOPTOPTOPTOPTOPTOPTOPTOPTOPT

 - INFORMATION ON SCF MOVED TO SCFOUT.LOG
 GEOMETRY OPTIMIZATION INFORMATION STORED IN OPTINFO.DAT

 OPTOPTOPTOPTOPTOPTOPTOPTOPTOPTOPTOPTOPTOPTOPTOPTOPTOPTOPTOPTOPTOPTOPTOPTOPTOPT
 *******************************************************************************
 COORDINATE OPTIMIZATION - POINT    2
 *******************************************************************************
 LATTICE PARAMETERS (ANGSTROMS AND DEGREES) - BOHR = 0.5291772083 ANGSTROM
 PRIMITIVE CELL - CENTRING CODE 6/1 VOLUME=  3022.496601 - DENSITY  0.910 g/cm^3
         A              B              C           ALPHA      BETA       GAMMA 
    15.77674360    15.77674360    15.77674360   108.664981 109.875839 109.875839
 *******************************************************************************
 ATOMS IN THE ASYMMETRIC UNIT   36 - ATOMS IN THE UNIT CELL:  138
     ATOM                 X/A                 Y/B                 Z/C    
 *******************************************************************************
      1 T   1 H    -1.307119335528E-01  3.491128693193E-01 -2.386568225187E-01
      2 F   1 H    -4.122303081620E-01  1.079448889659E-01  2.386568225187E-01
      3 F   1 H     1.307119335528E-01 -1.079448889659E-01  4.798248028721E-01
      4 F   1 H     4.122303081620E-01 -3.491128693193E-01 -4.798248028721E-01
      5 T   1 H    -2.386320698319E-01 -1.307329772327E-01  3.491885368625E-01
      6 T   1 H     3.491280687019E-01 -2.386691956867E-01 -1.307290283492E-01
      7 F   1 H    -4.799215140952E-01  4.121793933056E-01 -3.491885368625E-01
      8 F   1 H     1.079401673375E-01  2.386691956867E-01 -4.122027356114E-01
      9 F   1 H     2.386320698319E-01 -4.121793933056E-01  1.078990925992E-01
     10 F   1 H    -1.079401673375E-01  4.798570970511E-01  1.307290283492E-01
     11 F   1 H     4.799215140952E-01  1.307329772327E-01 -1.078990925992E-01
     12 F   1 H    -3.491280687019E-01 -4.798570970511E-01  4.122027356114E-01
     13 T   1 H    -2.386319596203E-01  3.491907960997E-01 -1.307219744320E-01
     14 F   1 H     4.799127705317E-01 -1.079099851883E-01  1.307219744320E-01
     15 F   1 H     2.386319596203E-01  1.079099851883E-01 -4.121772442800E-01
     16 F   1 H    -4.799127705317E-01 -3.491907960997E-01  4.121772442800E-01
     17 T   1 H    -1.307009170565E-01 -2.386567135142E-01  3.491151298087E-01
     18 T   1 H     3.491303456442E-01 -1.307180089769E-01 -2.386690858410E-01
     19 F   1 H     4.122281566770E-01 -4.798160468652E-01 -3.491151298087E-01
     20 F   1 H    -1.079510768641E-01  1.307180089769E-01  4.798483546210E-01
     21 F   1 H     1.307009170565E-01  4.798160468652E-01 -1.079557964577E-01
     22 F   1 H     1.079510768641E-01 -4.122005685149E-01  2.386690858410E-01
     23 F   1 H    -4.122281566770E-01  2.386567135142E-01  1.079557964577E-01
     24 F   1 H    -3.491303456442E-01  4.122005685149E-01 -4.798483546210E-01
     25 T   1 H     4.565725716122E-01  1.412124639301E-01 -4.742724691327E-01
     26 F   1 H    -3.845150669372E-01 -6.915495925514E-02  4.742724691327E-01
     27 F   1 H    -4.565725716122E-01  6.915495925514E-02 -3.153601076820E-01
     28 F   1 H     3.845150669372E-01 -1.412124639301E-01  3.153601076820E-01
     29 T   1 H    -4.743242399137E-01  4.566261901051E-01  1.411881898087E-01
     30 T   1 H     1.412287772635E-01 -4.742171927271E-01  4.566671314124E-01
     31 F   1 H     3.154380002964E-01  3.844875702776E-01 -1.411881898087E-01
     32 F   1 H    -6.911567586051E-02  4.742171927271E-01 -3.845540300094E-01
     33 F   1 H     4.743242399137E-01 -3.844875702776E-01 -6.904956998120E-02
     34 F   1 H     6.911567586051E-02 -3.154383541489E-01 -4.566671314124E-01
     35 F   1 H    -3.154380002964E-01 -4.566261901051E-01  6.904956998120E-02
     36 F   1 H    -1.412287772635E-01  3.154383541489E-01  3.845540300094E-01
     37 T   1 H    -4.964296141948E-01  2.460662144332E-01 -4.964358052800E-01
     38 F   1 H    -2.574979802868E-01  6.191085193924E-06  4.964358052800E-01
     39 F   1 H     4.964296141948E-01 -6.191085193979E-06 -2.575041713720E-01
     40 F   1 H     2.574979802868E-01 -2.460662144332E-01  2.575041713720E-01
     41 T   1 H    -4.964307303687E-01 -4.964346746993E-01  2.460662222725E-01
     42 T   1 H     2.461052709254E-01 -4.963473969911E-01 -4.963462808128E-01
     43 F   1 H     2.574991030282E-01  2.575030473589E-01 -2.460662222725E-01
     44 F   1 H     1.116178318966E-06  4.963473969911E-01 -2.575473320835E-01
     45 F   1 H     4.964307303687E-01 -2.575030473589E-01 -3.944330656350E-06
     46 F   1 H    -1.116178318966E-06 -2.575484482618E-01  4.963462808128E-01
     47 F   1 H    -2.574991030282E-01  4.964346746993E-01  3.944330656305E-06
     48 F   1 H    -2.461052709254E-01  2.575484482618E-01  2.575473320835E-01
     49 T   1 H    -4.743531975744E-01  1.411626936239E-01  4.566446689483E-01
     50 F   1 H    -3.154819753243E-01  6.900213347731E-02 -4.566446689483E-01
     51 F   1 H     4.743531975744E-01 -6.900213347731E-02 -3.844841088016E-01
     52 F   1 H     3.154819753243E-01 -1.411626936239E-01  3.844841088016E-01
     53 T   1 H     4.565910459895E-01 -4.743014093571E-01  1.411869536051E-01
     54 T   1 H     1.412032852173E-01  4.566856085934E-01 -4.742461342988E-01
     55 F   1 H     3.845116370378E-01  3.154040923844E-01 -1.411869536051E-01
     56 F   1 H     6.906825710786E-02 -4.566856085934E-01 -3.154823233760E-01
     57 F   1 H    -4.565910459895E-01 -3.154040923844E-01  6.910754465337E-02
     58 F   1 H    -6.906825710786E-02 -3.845505804839E-01  4.742461342988E-01
     59 F   1 H    -3.845116370378E-01  4.743014093571E-01 -6.910754465337E-02
     60 F   1 H    -1.412032852173E-01  3.845505804839E-01  3.154823233760E-01
     61 T 248 CD   -2.500331274059E-01  2.499668725941E-01 -5.000000000000E-01
     62 F 248 CD    2.500331274059E-01 -2.499668725941E-01  5.000000000000E-01
     63 T 248 CD   -5.000000000000E-01 -2.500128008437E-01  2.499871991563E-01
     64 T 248 CD    2.500075144000E-01  5.000000000000E-01 -2.499924856000E-01
     65 F 248 CD   -5.000000000000E-01  2.500128008437E-01 -2.499871991563E-01
     66 F 248 CD   -2.500075144000E-01  5.000000000000E-01  2.499924856000E-01
     67 T   6 C    -3.784529709040E-01  2.443693349795E-01 -3.784284247653E-01
     68 F   6 C    -3.772022402552E-01 -2.454613869832E-05  3.784284247653E-01
     69 F   6 C     3.784529709040E-01  2.454613869833E-05 -3.771776941165E-01
     70 F   6 C     3.772022402552E-01 -2.443693349795E-01  3.771776941165E-01
     71 T   6 C    -3.784401442309E-01 -3.784412414558E-01  2.443693366220E-01
     72 T   6 C     2.444176255371E-01 -3.783880990950E-01 -3.784009224683E-01
     73 F   6 C     3.771894219221E-01  3.771905191470E-01 -2.443693366220E-01
     74 F   6 C    -1.282337331850E-05  3.783880990950E-01 -3.771942753679E-01
     75 F   6 C     3.784401442309E-01 -3.771905191470E-01 -1.097224895290E-06
     76 F   6 C     1.282337331844E-05 -3.771814519946E-01  3.784009224683E-01
     77 F   6 C    -3.771894219221E-01  3.784412414558E-01  1.097224895231E-06
     78 F   6 C    -2.444176255371E-01  3.771814519946E-01  3.771942753679E-01
     79 T   6 C    -2.128215169612E-01  3.203129286838E-01 -2.662269802753E-01
     80 F   6 C    -4.134600910409E-01  5.340546331411E-02  2.662269802753E-01
     81 F   6 C     2.128215169612E-01 -5.340546331411E-02 -4.668655543550E-01
     82 F   6 C     4.134600910409E-01 -3.203129286838E-01  4.668655543550E-01
     83 T   6 C    -2.662135946759E-01 -2.128380982774E-01  3.203464361374E-01
     84 T   6 C     3.203263316632E-01 -2.662269787131E-01 -2.128263274417E-01
     85 F   6 C     4.668154655852E-01  4.134399691867E-01 -3.203464361374E-01
     86 F   6 C     5.340065127149E-02  2.662269787131E-01 -4.134466896236E-01
     87 F   6 C     2.662135946759E-01 -4.134399691867E-01  5.337549639851E-02
     88 F   6 C    -5.340065127149E-02 -4.668473408951E-01  2.128263274417E-01
     89 F   6 C    -4.668154655852E-01  2.128380982774E-01 -5.337549639851E-02
     90 F   6 C    -3.203263316632E-01  4.668473408951E-01  4.134466896236E-01
     91 T   6 C    -4.785494765353E-01  1.903045465494E-01 -4.785043981787E-01
     92 F   6 C    -3.311910552718E-01 -4.507835657418E-05  4.785043981787E-01
     93 F   6 C     4.785494765353E-01  4.507835657408E-05 -3.311459769153E-01
     94 F   6 C     3.311910552718E-01 -1.903045465494E-01  3.311459769153E-01
     95 T   6 C    -4.785341035495E-01 -4.785197623736E-01  1.903045445842E-01
     96 T   6 C     1.903378926154E-01 -4.784495380400E-01 -4.784649072053E-01
     97 F   6 C     3.311756930423E-01  3.311613518664E-01 -1.903045445842E-01
     98 F   6 C    -1.536916524189E-05  4.784495380400E-01 -3.312125693445E-01
     99 F   6 C     4.785341035495E-01 -3.311613518664E-01  1.434117590534E-05
    100 F   6 C     1.536916524195E-05 -3.311972001793E-01  4.784649072053E-01
    101 F   6 C    -3.311756930423E-01  4.785197623736E-01 -1.434117590539E-05
    102 F   6 C    -1.903378926154E-01  3.311972001793E-01  3.312125693445E-01
    103 T   7 N    -2.842610811839E-01  2.721491781554E-01 -3.709570882644E-01
    104 F   7 N    -3.568937335801E-01  8.669600708046E-02  3.709570882644E-01
    105 F   7 N     2.842610811839E-01 -8.669600708046E-02 -4.435897406606E-01
    106 F   7 N     3.568937335801E-01 -2.721491781554E-01  4.435897406606E-01
    107 T   7 N    -3.709615310782E-01 -2.842584242847E-01  2.721765563835E-01
    108 T   7 N     2.721934856215E-01 -3.709457903815E-01 -2.842252202011E-01
    109 F   7 N     4.435650193318E-01  3.568619125383E-01 -2.721765563835E-01
    110 F   7 N     8.672057018033E-02  3.709457903815E-01 -3.568607239970E-01
    111 F   7 N     3.709615310782E-01 -3.568619125383E-01  8.670310679351E-02
    112 F   7 N    -8.672057018033E-02 -4.435812941774E-01  2.842252202011E-01
    113 F   7 N    -4.435650193318E-01  2.842584242847E-01 -8.670310679351E-02
    114 F   7 N    -2.721934856215E-01  4.435812941774E-01  3.568607239970E-01
    115 T   6 C    -2.662174553336E-01  3.203539522300E-01 -2.128268544414E-01
    116 F   6 C    -4.668191933286E-01 -5.339060089222E-02  2.128268544414E-01
    117 F   6 C     2.662174553336E-01  5.339060089222E-02 -4.134285924364E-01
    118 F   6 C     4.668191933286E-01 -3.203539522300E-01  4.134285924364E-01
    119 T   6 C    -2.128102587889E-01 -2.662308326705E-01  3.203204608404E-01
    120 T   6 C     3.203338583531E-01 -2.128150727805E-01 -2.662308401922E-01
    121 F   6 C     4.134487064891E-01  4.668692803707E-01 -3.203204608404E-01
    122 F   6 C    -5.341576741164E-02  2.128150727805E-01 -4.668510688664E-01
    123 F   6 C     2.128102587889E-01 -4.668692803707E-01 -5.342057388155E-02
    124 F   6 C     5.341576741164E-02 -4.134353014547E-01  2.662308401922E-01
    125 F   6 C    -4.134487064891E-01  2.662308326705E-01  5.342057388155E-02
    126 F   6 C    -3.203338583531E-01  4.134353014547E-01  4.668510688664E-01
    127 T   7 N    -3.709669430853E-01  2.721851285624E-01 -2.842421311081E-01
    128 F   7 N    -4.435727403295E-01 -8.672481197717E-02  2.842421311081E-01
    129 F   7 N     3.709669430853E-01  8.672481197717E-02 -3.568479283523E-01
    130 F   7 N     4.435727403295E-01 -2.721851285624E-01  3.568479283523E-01
    131 T   7 N    -2.842447753607E-01 -3.709624947851E-01  2.721577625751E-01
    132 T   7 N     2.722020688732E-01 -2.842089172485E-01 -3.709512020725E-01
    133 F   7 N     3.568797426398E-01  4.435974620642E-01 -2.721577625751E-01
    134 F   7 N    -8.674228482395E-02  2.842089172485E-01 -4.435890138783E-01
    135 F   7 N     2.842447753607E-01 -4.435974620642E-01 -8.671771942437E-02
    136 F   7 N     8.674228482395E-02 -3.568467290543E-01  3.709512020725E-01
    137 F   7 N    -3.568797426398E-01  3.709624947851E-01  8.671771942437E-02
    138 F   7 N    -2.722020688732E-01  3.568467290543E-01  4.435890138783E-01

 TRANSFORMATION MATRIX PRIMITIVE-CRYSTALLOGRAPHIC CELL
  0.0000  1.0000  1.0000  1.0000  0.0000  1.0000  1.0000  1.0000  0.0000

 *******************************************************************************
 CRYSTALLOGRAPHIC CELL (VOLUME=       6044.99320167)
         A              B              C           ALPHA      BETA       GAMMA 
    18.39822675    18.12633178    18.12633178    90.000000  90.000000  90.000000

 COORDINATES IN THE CRYSTALLOGRAPHIC CELL
     ATOM                 X/A                 Y/B                 Z/C    
 *******************************************************************************
      1 T   1 H     1.205839901767E-01 -3.592408126954E-01  2.285288791426E-01
      2 F   1 H    -1.205839901767E-01  3.592408126954E-01  2.285288791426E-01
      3 F   1 H     1.205839901767E-01  3.592408126954E-01 -2.285288791426E-01
      4 F   1 H    -1.205839901767E-01 -3.592408126954E-01 -2.285288791426E-01
      5 T   1 H     2.285438147308E-01  1.206447221317E-01 -3.592767919636E-01
      6 T   1 H    -3.592631463689E-01  2.285341180197E-01  1.205939506822E-01
      7 F   1 H    -2.285438147308E-01 -1.206447221317E-01 -3.592767919636E-01
      8 F   1 H     3.592631463689E-01  2.285341180197E-01 -1.205939506822E-01
      9 F   1 H     2.285438147308E-01 -1.206447221317E-01  3.592767919636E-01
     10 F   1 H     3.592631463689E-01 -2.285341180197E-01  1.205939506822E-01
     11 F   1 H    -2.285438147308E-01  1.206447221317E-01  3.592767919636E-01
     12 F   1 H    -3.592631463689E-01 -2.285341180197E-01 -1.205939506822E-01
     13 T   1 H     2.285503906440E-01 -3.592723650760E-01  1.206404054557E-01
     14 F   1 H    -2.285503906440E-01  3.592723650760E-01  1.206404054557E-01
     15 F   1 H     2.285503906440E-01  3.592723650760E-01 -1.206404054557E-01
     16 F   1 H    -2.285503906440E-01 -3.592723650760E-01 -1.206404054557E-01
     17 T   1 H     1.205796666755E-01  2.285354631332E-01 -3.592363801897E-01
     18 T   1 H    -3.592587202310E-01  1.205896343900E-01  2.285407112541E-01
     19 F   1 H    -1.205796666755E-01 -2.285354631332E-01 -3.592363801897E-01
     20 F   1 H     3.592587202310E-01  1.205896343900E-01 -2.285407112541E-01
     21 F   1 H     1.205796666755E-01 -2.285354631332E-01  3.592363801897E-01
     22 F   1 H     3.592587202310E-01 -1.205896343900E-01  2.285407112541E-01
     23 F   1 H    -1.205796666755E-01  2.285354631332E-01  3.592363801897E-01
     24 F   1 H    -3.592587202310E-01 -1.205896343900E-01 -2.285407112541E-01
     25 T   1 H     1.051837115926E-01  4.205438192747E-01  3.602875233750E-02
     26 F   1 H    -1.051837115926E-01 -4.205438192747E-01  3.602875233750E-02
     27 F   1 H     1.051837115926E-01 -4.205438192747E-01 -3.602875233750E-02
     28 F   1 H    -1.051837115926E-01  4.205438192747E-01 -3.602875233750E-02
     29 T   1 H     3.606930991377E-02  1.051188798950E-01  4.205568801914E-01
     30 T   1 H     4.206105807109E-01  3.605655070150E-02  1.051722265620E-01
     31 F   1 H    -3.606930991377E-02 -1.051188798950E-01  4.205568801914E-01
     32 F   1 H    -4.206105807109E-01  3.605655070150E-02 -1.051722265620E-01
     33 F   1 H     3.606930991377E-02 -1.051188798950E-01 -4.205568801914E-01
     34 F   1 H    -4.206105807109E-01 -3.605655070150E-02  1.051722265620E-01
     35 F   1 H    -3.606930991377E-02  1.051188798950E-01 -4.205568801914E-01
     36 F   1 H     4.206105807109E-01 -3.605655070150E-02 -1.051722265620E-01
     37 T   1 H     1.230300116740E-01  3.805341830460E-01  1.230362027592E-01
     38 F   1 H    -1.230300116740E-01 -3.805341830460E-01  1.230362027592E-01
     39 F   1 H     1.230300116740E-01 -3.805341830460E-01 -1.230362027592E-01
     40 F   1 H    -1.230300116740E-01  3.805341830460E-01 -1.230362027592E-01
     41 T   1 H     1.230311389709E-01  1.230350833016E-01  3.805341863298E-01
     42 T   1 H     3.806005256354E-01  1.230531935519E-01  1.230520773735E-01
     43 F   1 H    -1.230311389709E-01 -1.230350833016E-01  3.805341863298E-01
     44 F   1 H    -3.806005256354E-01  1.230531935519E-01 -1.230520773735E-01
     45 F   1 H     1.230311389709E-01 -1.230350833016E-01 -3.805341863298E-01
     46 F   1 H    -3.806005256354E-01 -1.230531935519E-01  1.230520773735E-01
     47 F   1 H    -1.230311389709E-01  1.230350833016E-01 -3.805341863298E-01
     48 F   1 H     3.806005256354E-01 -1.230531935519E-01 -1.230520773735E-01
     49 T   1 H     3.608028007331E-02  4.205643888750E-01  1.050824135506E-01
     50 F   1 H    -3.608028007331E-02 -4.205643888750E-01  1.050824135506E-01
     51 F   1 H     3.608028007331E-02 -4.205643888750E-01 -1.050824135506E-01
     52 F   1 H    -3.608028007331E-02  4.205643888750E-01 -1.050824135506E-01
     53 T   1 H     1.051472491293E-01  3.603970447588E-02  4.205513415137E-01
     54 T   1 H     4.206180945386E-01  1.051357711626E-01  3.606751405474E-02
     55 F   1 H    -1.051472491293E-01 -3.603970447588E-02  4.205513415137E-01
     56 F   1 H    -4.206180945386E-01  1.051357711626E-01 -3.606751405474E-02
     57 F   1 H     1.051472491293E-01 -3.603970447588E-02 -4.205513415137E-01
     58 F   1 H    -4.206180945386E-01 -1.051357711626E-01  3.606751405474E-02
     59 F   1 H    -1.051472491293E-01  3.603970447588E-02 -4.205513415137E-01
     60 F   1 H     4.206180945386E-01 -1.051357711626E-01 -3.606751405474E-02
     61 T 248 CD   -5.000000000000E-01 -1.037173505218E-16 -2.500331274059E-01
     62 F 248 CD   -5.000000000000E-01 -1.037173505218E-16  2.500331274059E-01
     63 T 248 CD   -2.500128008437E-01 -5.000000000000E-01 -5.185867526092E-17
     64 T 248 CD    0.000000000000E+00 -2.499924856000E-01 -5.000000000000E-01
     65 F 248 CD    2.500128008437E-01 -5.000000000000E-01  7.778801289138E-17
     66 F 248 CD   -1.555760257828E-16  2.499924856000E-01 -5.000000000000E-01
     67 T   6 C     1.221969405591E-01  4.993746346756E-01  1.221723944204E-01
     68 F   6 C    -1.221969405591E-01 -4.993746346756E-01  1.221723944204E-01
     69 F   6 C     1.221969405591E-01 -4.993746346756E-01 -1.221723944204E-01
     70 F   6 C    -1.221969405591E-01  4.993746346756E-01 -1.221723944204E-01
     71 T   6 C     1.221841196986E-01  1.221852169235E-01  4.993746388456E-01
     72 T   6 C     4.993966764498E-01  1.222024010819E-01  1.222152244552E-01
     73 F   6 C    -1.221841196986E-01 -1.221852169235E-01  4.993746388456E-01
     74 F   6 C    -4.993966764498E-01  1.222024010819E-01 -1.222152244552E-01
     75 F   6 C     1.221841196986E-01 -1.221852169235E-01 -4.993746388456E-01
     76 F   6 C    -4.993966764498E-01 -1.222024010819E-01  1.222152244552E-01
     77 F   6 C    -1.221841196986E-01  1.221852169235E-01 -4.993746388456E-01
     78 F   6 C     4.993966764498E-01 -1.222024010819E-01 -1.222152244552E-01
     79 T   6 C     1.334537326848E-01 -3.996807129602E-01  1.868591959989E-01
     80 F   6 C    -1.334537326848E-01  3.996807129602E-01  1.868591959989E-01
     81 F   6 C     1.334537326848E-01  3.996807129602E-01 -1.868591959989E-01
     82 F   6 C    -1.334537326848E-01 -3.996807129602E-01 -1.868591959989E-01
     83 T   6 C     1.868609662680E-01  1.334854698695E-01 -3.996990645453E-01
     84 T   6 C    -3.996898189090E-01  1.868634914674E-01  1.334628401959E-01
     85 F   6 C    -1.868609662680E-01 -1.334854698695E-01 -3.996990645453E-01
     86 F   6 C     3.996898189090E-01  1.868634914674E-01 -1.334628401959E-01
     87 F   6 C     1.868609662680E-01 -1.334854698695E-01  3.996990645453E-01
     88 F   6 C     3.996898189090E-01 -1.868634914674E-01  1.334628401959E-01
     89 F   6 C    -1.868609662680E-01  1.334854698695E-01  3.996990645453E-01
     90 F   6 C    -3.996898189090E-01 -1.868634914674E-01 -1.334628401959E-01
     91 T   6 C     9.517481245301E-02  4.263207893683E-01  9.512973409643E-02
     92 F   6 C    -9.517481245301E-02 -4.263207893683E-01  9.512973409643E-02
     93 F   6 C     9.517481245301E-02 -4.263207893683E-01 -9.512973409643E-02
     94 F   6 C    -9.517481245301E-02  4.263207893683E-01 -9.512973409643E-02
     95 T   6 C     9.515944288003E-02  9.514510170413E-02  4.263207947464E-01
     96 T   6 C     4.263738310696E-01  9.516126172510E-02  9.517663089034E-02
     97 F   6 C    -9.515944288003E-02 -9.514510170413E-02  4.263207947464E-01
     98 F   6 C    -4.263738310696E-01  9.516126172510E-02 -9.517663089034E-02
     99 F   6 C     9.515944288003E-02 -9.514510170413E-02 -4.263207947464E-01
    100 F   6 C    -4.263738310696E-01 -9.516126172510E-02  9.517663089034E-02
    101 F   6 C    -9.515944288003E-02  9.514510170413E-02 -4.263207947464E-01
    102 F   6 C     4.263738310696E-01 -9.516126172510E-02 -9.517663089034E-02
    103 T   7 N     9.272658553749E-02 -4.636836738019E-01  1.794225926180E-01
    104 F   7 N    -9.272658553749E-02  4.636836738019E-01  1.794225926180E-01
    105 F   7 N     9.272658553749E-02  4.636836738019E-01 -1.794225926180E-01
    106 F   7 N    -9.272658553749E-02 -4.636836738019E-01 -1.794225926180E-01
    107 T   7 N     1.794398315885E-01  9.273672479499E-02 -4.636982558732E-01
    108 T   7 N    -4.636822481020E-01  1.794570279009E-01  9.273645772058E-02
    109 F   7 N    -1.794398315885E-01 -9.273672479499E-02 -4.636982558732E-01
    110 F   7 N     4.636822481020E-01  1.794570279009E-01 -9.273645772058E-02
    111 F   7 N     1.794398315885E-01 -9.273672479499E-02  4.636982558732E-01
    112 F   7 N     4.636822481020E-01 -1.794570279009E-01  9.273645772058E-02
    113 F   7 N    -1.794398315885E-01  9.273672479499E-02  4.636982558732E-01
    114 F   7 N    -4.636822481020E-01 -1.794570279009E-01 -9.273645772058E-02
    115 T   6 C     1.868722765611E-01 -3.996991310025E-01  1.334816756689E-01
    116 F   6 C    -1.868722765611E-01  3.996991310025E-01  1.334816756689E-01
    117 F   6 C     1.868722765611E-01  3.996991310025E-01 -1.334816756689E-01
    118 F   6 C    -1.868722765611E-01 -3.996991310025E-01 -1.334816756689E-01
    119 T   6 C     1.334499434794E-01  1.868705173610E-01 -3.996807761499E-01
    120 T   6 C    -3.996898856629E-01  1.334590454707E-01  1.868748128824E-01
    121 F   6 C    -1.334499434794E-01 -1.868705173610E-01 -3.996807761499E-01
    122 F   6 C     3.996898856629E-01  1.334590454707E-01 -1.868748128824E-01
    123 F   6 C     1.334499434794E-01 -1.868705173610E-01  3.996807761499E-01
    124 F   6 C     3.996898856629E-01 -1.334590454707E-01  1.868748128824E-01
    125 F   6 C    -1.334499434794E-01  1.868705173610E-01  3.996807761499E-01
    126 F   6 C    -3.996898856629E-01 -1.334590454707E-01 -1.868748128824E-01
    127 T   7 N     1.794549702698E-01 -4.636971013779E-01  9.273015829259E-02
    128 F   7 N    -1.794549702698E-01  4.636971013779E-01  9.273015829259E-02
    129 F   7 N     1.794549702698E-01  4.636971013779E-01 -9.273015829259E-02
    130 F   7 N    -1.794549702698E-01 -4.636971013779E-01 -9.273015829259E-02
    131 T   7 N     9.272002157538E-02  1.794377409998E-01 -4.636825163604E-01
    132 T   7 N    -4.636810940971E-01  9.272989202461E-02  1.794721768486E-01
    133 F   7 N    -9.272002157538E-02 -1.794377409998E-01 -4.636825163604E-01
    134 F   7 N     4.636810940971E-01  9.272989202461E-02 -1.794721768486E-01
    135 F   7 N     9.272002157538E-02 -1.794377409998E-01  4.636825163604E-01
    136 F   7 N     4.636810940971E-01 -9.272989202461E-02  1.794721768486E-01
    137 F   7 N    -9.272002157538E-02  1.794377409998E-01  4.636825163604E-01
    138 F   7 N    -4.636810940971E-01 -9.272989202461E-02 -1.794721768486E-01

 T = ATOM BELONGING TO THE ASYMMETRIC UNIT

 TOTAL ENERGY(DFT)(AU)(  5) -4.1854270814299E+03     DE (AU)   -4.145E-04

 SYMMETRY ALLOWED FORCES  (COORDINATE, FORCE)

    1 -1.0101880E-03    2 -3.6143486E-04    3  5.1201914E-04    4  2.8094265E-03
    5 -1.0074317E-02    6 -3.3873413E-03    7  1.4781278E-03    8 -8.7611483E-04
    9 -1.0836161E-02   10  2.8048294E-03   11  2.1155187E-03   12 -1.0411031E-02
   13 -1.0101023E-03   14  6.1998653E-04   15 -4.4318803E-05   16  1.4916661E-03
   17 -8.9435146E-03   18 -6.1753041E-03   19  5.8292873E-04   20 -9.5697656E-05
   21 -6.4605155E-04   22 -1.1336610E-02   23  1.0145449E-02   24  1.1953644E-02
   25 -4.7887262E-04   26  5.9684086E-04   27  1.0943083E-03   28  2.6948537E-03
   29 -3.8402051E-03   30 -1.1928209E-03   31  2.7007712E-03   32  8.8647463E-04
   33 -3.9259859E-03   34 -1.0645506E-02   35  3.3147858E-03   36  5.7351633E-03
   37 -1.1335927E-02   38  5.2839375E-03   39  1.4763171E-02   40  5.7962176E-04
   41 -5.0915813E-04   42 -4.0720286E-04   43 -4.7988476E-04   44  6.4774446E-04
   45  1.0633815E-03   46 -2.8533945E-03   47 -3.6606939E-06   48  2.8576902E-03
   49 -1.4943132E-03   50 -2.6346919E-03   51  9.2193823E-03   52 -1.4963484E-03
   53  9.3051968E-03   54  2.3276534E-03   55  9.7295558E-04   56  5.3312026E-03
   57  9.2390110E-03   58 -7.9409461E-03   59 -2.4850957E-03   60  2.7585725E-03
   61  1.0781062E-02   62 -8.5555335E-03   63 -5.0972895E-04   64  1.8847303E-03
   65 -1.0856186E-02   66 -1.2253238E-02   67  6.6772447E-03   68 -1.1544370E-03
   69 -8.3539764E-03   70  6.6736345E-03   71 -6.6603365E-03   72 -5.1675830E-03
   73  6.4640309E-03   74  6.3325873E-03   75  1.0975498E-02   76 -8.5712866E-03
   77 -4.3834083E-03   78  1.3797180E-02   79  6.4834026E-03   80 -1.5859474E-02
   81 -4.6704521E-03   82 -9.9908006E-04   83  7.1562207E-03   84  5.9350901E-03
   85  1.0794613E-02   86  3.8054466E-03   87 -7.6796918E-03   88 -7.9298769E-03
   89  3.6382516E-03   90 -8.0459771E-04   91  1.8518600E-03   92 -5.1865724E-03
   93 -1.5533503E-02   94  6.4802520E-03   95  3.8918586E-03   96 -1.6069594E-02
   97 -8.5742170E-03   98  1.4133932E-02   99  3.1076058E-03  100 -9.9018977E-04
  101  1.5620251E-03  102  9.1627919E-03

 GRADIENT NORM     0.068148  GRADIENT THRESHOLD     0.500000

 PREDICTED ENERGY CHANGE    -0.106E-01
 SCSCSCSCSCSCSCSCSCSCSCSCSCSCSCSCSCSCSCSCSCSCSCSCSCSCSCSCSCSCSCSCSCSCSCSCSCSCSC
 DISPLACEMENT SCALED BY  0.7248
 NO CONVERGENCE TESTS PERFORMED
           GRADIENT INFORMATIONS AT   --    PREDICTED POINT WRT CURR.POINT
   I  PREV.GRAD   CURR.GRAD   PRED.POINT  OLD.DISP NEW.DISP
    1    0.0010      0.0010      0.0006     -0.2108     -0.1528
    2    0.0004      0.0004     -0.0004      0.6044      0.4380
    3   -0.0005     -0.0005     -0.0002     -0.0299     -0.0217
    4   -0.0029     -0.0028     -0.0010      0.2314      0.1677
    5    0.0103      0.0101      0.0023      0.1203      0.0872
    6    0.0035      0.0034      0.0013     -0.6899     -0.5000
    7   -0.0015     -0.0015     -0.0005      0.3415      0.2475
    8    0.0009      0.0009     -0.0003     -0.0559     -0.0405
    9    0.0111      0.0108      0.0023     -0.1099     -0.0796
   10   -0.0029     -0.0028     -0.0010      0.2313      0.1676
   11   -0.0022     -0.0021     -0.0000     -0.6567     -0.4759
   12    0.0106      0.0104      0.0026     -0.2407     -0.1745
   13    0.0010      0.0010      0.0006     -0.2098     -0.1521
   14   -0.0006     -0.0006      0.0000     -0.3268     -0.2369
   15    0.0001      0.0000     -0.0005      0.5066      0.3672
   16   -0.0015     -0.0015     -0.0005      0.3429      0.2485
   17    0.0091      0.0089      0.0021     -0.0670     -0.0486
   18    0.0063      0.0062      0.0009     -0.1031     -0.0747
   19   -0.0006     -0.0006     -0.0003     -0.0416     -0.0301
   20    0.0001      0.0001      0.0000     -0.1055     -0.0765
   21    0.0007      0.0006     -0.0000     -0.0284     -0.0206
   22    0.0116      0.0113      0.0035     -0.1218     -0.0883
   23   -0.0104     -0.0101     -0.0026      0.0258      0.0187
   24   -0.0122     -0.0120     -0.0037      0.0171      0.0124
   25    0.0005      0.0005      0.0000      0.1590      0.1152
   26   -0.0006     -0.0006      0.0005      0.0512      0.0371
   27   -0.0011     -0.0011      0.0004      0.0850      0.0616
   28   -0.0027     -0.0027     -0.0009     -0.1224     -0.0887
   29    0.0039      0.0038      0.0011     -0.1007     -0.0729
   30    0.0012      0.0012      0.0003     -0.0690     -0.0500
   31   -0.0028     -0.0027     -0.0009     -0.1213     -0.0879
   32   -0.0009     -0.0009     -0.0003     -0.0100     -0.0072
   33    0.0040      0.0039      0.0011     -0.1217     -0.0882
   34    0.0109      0.0106      0.0031      0.1166      0.0845
   35   -0.0034     -0.0033     -0.0004      0.1179      0.0855
   36   -0.0059     -0.0057     -0.0007      0.2041      0.1479
   37    0.0116      0.0113      0.0035     -0.1227     -0.0889
   38   -0.0054     -0.0053     -0.0019      0.0020      0.0015
   39   -0.0151     -0.0148     -0.0041      0.0309      0.0224
   40   -0.0006     -0.0006     -0.0003     -0.0411     -0.0298
   41    0.0005      0.0005     -0.0000      0.0277      0.0201
   42    0.0004      0.0004      0.0000     -0.1055     -0.0764
   43    0.0005      0.0005      0.0000      0.1588      0.1151
   44   -0.0007     -0.0006      0.0001      0.0483      0.0350
   45   -0.0011     -0.0011      0.0006      0.0864      0.0627
   46    0.0029      0.0029      0.0023     -0.0549     -0.0398
   47    0.0000      0.0000      0.0000      0.0002      0.0001
   48   -0.0029     -0.0029     -0.0023      0.0546      0.0395
   49    0.0015      0.0015      0.0003     -0.0715     -0.0519
   50    0.0027      0.0026      0.0010     -0.0075     -0.0054
   51   -0.0094     -0.0092     -0.0024     -0.0609     -0.0441
   52    0.0015      0.0015      0.0003     -0.0710     -0.0515
   53   -0.0095     -0.0093     -0.0026     -0.0491     -0.0356
   54   -0.0024     -0.0023     -0.0004     -0.0368     -0.0267
   55   -0.0010     -0.0010      0.0004      0.0928      0.0673
   56   -0.0056     -0.0053      0.0022      0.0093      0.0067
   57   -0.0096     -0.0092      0.0038      0.0159      0.0115
   58    0.0081      0.0079      0.0012     -0.1144     -0.0829
   59    0.0026      0.0025     -0.0018      0.2464      0.1786
   60   -0.0029     -0.0028      0.0006     -0.0672     -0.0487
   61   -0.0111     -0.0108     -0.0011      0.0723      0.0524
   62    0.0090      0.0086     -0.0047     -0.0065     -0.0047
   63    0.0005      0.0005      0.0008     -0.3021     -0.2190
   64   -0.0019     -0.0019     -0.0001      0.2419      0.1754
   65    0.0111      0.0109      0.0035     -0.0440     -0.0319
   66    0.0127      0.0123     -0.0026     -0.0810     -0.0587
   67   -0.0068     -0.0067     -0.0027     -0.0914     -0.0663
   68    0.0012      0.0012      0.0009     -0.0566     -0.0410
   69    0.0085      0.0084      0.0033     -0.0296     -0.0215
   70   -0.0068     -0.0067     -0.0028     -0.0906     -0.0657
   71    0.0068      0.0067      0.0024      0.0024      0.0017
   72    0.0053      0.0052      0.0024     -0.0638     -0.0463
   73   -0.0065     -0.0065     -0.0038      0.1352      0.0980
   74   -0.0065     -0.0063     -0.0009      0.0591      0.0428
   75   -0.0113     -0.0110     -0.0015      0.1020      0.0739
   76    0.0088      0.0086      0.0002     -0.0868     -0.0629
   77    0.0045      0.0044      0.0012      0.0039      0.0029
   78   -0.0143     -0.0138      0.0019     -0.0541     -0.0392
   79   -0.0067     -0.0065      0.0003     -0.0373     -0.0270
   80    0.0162      0.0159      0.0054     -0.1043     -0.0756
   81    0.0048      0.0047     -0.0005     -0.0046     -0.0033
   82    0.0010      0.0010      0.0005      0.1140      0.0826
   83   -0.0072     -0.0072     -0.0044     -0.0206     -0.0149
   84   -0.0061     -0.0059      0.0005     -0.0201     -0.0145
   85   -0.0111     -0.0108     -0.0012      0.0719      0.0521
   86   -0.0040     -0.0038      0.0030     -0.2577     -0.1868
   87    0.0080      0.0077     -0.0036     -0.1567     -0.1136
   88    0.0081      0.0079      0.0011     -0.1136     -0.0824
   89   -0.0038     -0.0036      0.0014     -0.1807     -0.1309
   90    0.0009      0.0008     -0.0013      0.1788      0.1296
   91   -0.0019     -0.0019     -0.0002      0.2426      0.1758
   92    0.0055      0.0052     -0.0040     -0.0480     -0.0348
   93    0.0159      0.0155      0.0017     -0.0785     -0.0569
   94   -0.0067     -0.0065      0.0003     -0.0377     -0.0274
[truncated: 4,228,506 more chars]
