# Supplementary material for: Structure–Property Relationship of Piezoelectric Properties in Zeolitic Imidazolate Frameworks: A Computational Study
Source: ACS Appl Mater Interfaces. 2022 Nov 2;14(45):50803–14. doi: 10.1021/acsami.2c13506 (PMC9674201; doi:10.1021/acsami.2c13506)
Supplement: Supplementary file 5 — am2c13506_si_005.zip [file am2c13506_si_005.zip › Outputfiles_crystal17/CdIF-1/Piezoelectric_results/Elapiezo_PBE0-D3.out]

zif8Cd0degrees
EXTERNAL
ELAPIEZO
PRINT
END
END
6 5
0 0 6 2.0 1.00
  0.4563240000D+04  0.1966650000D-02
  0.6820240000D+03  0.1523060000D-01
  0.1549730000D+03  0.7612690000D-01
  0.4445530000D+02  0.2608010000D+00
  0.1302900000D+02  0.6164620000D+00
  0.1827730000D+01  0.2210060000D+00
0 1 3 4.0 1.00
  0.2096420000D+02  0.1146600000D+00  0.4024870000D-01
  0.4803310000D+01  0.9199990000D+00  0.2375940000D+00
  0.1459330000D+01 -0.3030680000D-02  0.8158540000D+00
0 1 1 0.0 1.00
  0.4834560000D+00  0.1000000000D+01  0.1000000000D+01
0 1 1 0.0 1.00
  0.1455850000D+00  0.1000000000D+01  0.1000000000D+01
0 3 1 0.0 1.00
  0.6260000000D+00  0.1000000000D+01
7 5
0 0 6 2.0 1.00
  0.6293480000D+04  0.1969790000D-02
  0.9490440000D+03  0.1496130000D-01
  0.2187760000D+03  0.7350060000D-01
  0.6369160000D+02  0.2489370000D+00
  0.1882820000D+02  0.6024600000D+00
  0.2720230000D+01  0.2562020000D+00
0 1 3 5.0 1.00
  0.3063310000D+02  0.1119060000D+00  0.3831190000D-01
  0.7026140000D+01  0.9216660000D+00  0.2374030000D+00
  0.2112050000D+01 -0.2569190000D-02  0.8175920000D+00
0 1 1 0.0 1.00
  0.6840090000D+00  0.1000000000D+01  0.1000000000D+01
0 1 1 0.0 1.00
  0.2008780000D+00  0.1000000000D+01  0.1000000000D+01
0 3 1 0.0 1.00
  0.9130000000D+00  0.1000000000D+01
1 4
0 0 3 1.0 1.00
  0.3386500000D+02  0.2549380000D-01
  0.5094790000D+01  0.1903730000D+00
  0.1158790000D+01  0.8521610000D+00
0 0 1 0.0 1.00
  0.3258400000D+00  0.1000000000D+01
0 0 1 0.0 1.00
  0.1027410000D+00  0.1000000000D+01
0 2 1 0.0 1.00
  0.7500000000D+00  0.1000000000D+01
248 15
INPUT
20. 0 2 2 2 2 0
 13.835869 270.009483 0
 6.857270 38.767308 0
 12.404971 193.829629 0
 6.567799 31.896525 0
 10.896925 79.193647 0
 4.641165 13.230827 0
 15.184796 -35.476626 0
 7.592398 -5.617677 0
0 0 3 2. 1.
       9.72701100         -1.78642590
       7.83752300          2.57789480
       5.08919400         0.160117100
0 0 1 2. 1.
       1.55332600          1.00000000
0 0 1 0. 1.
      0.714079000          1.00000000
0 0 1 0. 1.
      0.500000000          1.00000000
0 0 1 0. 1.
      0.250000000          1.00000000
0 0 1 0. 1.
      0.120000000          1.00000000
0 2 2 6. 1.
       4.74271600         -6.23119940
       3.93665500          6.57419200
0 2 2 0. 1.
       1.38039100         0.749726500
      0.668485000         0.281108200
0 2 1 0. 1.
      0.363423000          1.00000000
0 2 1 0. 1.
      0.180000000          1.00000000
0 2 1 0. 1.
      0.120000000          1.00000000
0 3 4 10. 1.
       8.46934100        -0.163606000E-01
       3.02423100         0.286472800
       1.31636700         0.486851800
      0.556393000         0.379411100
0 3 1 0. 1.
      0.223856000          1.00000000
0 3 1 0. 1.
      0.120000000          1.00000000
0 4 1 0. 1.
      1.59813   1.0000
99 0
END
DFT
PBE0-D3
xxlgrid
END
TOLINTEG
7 7 7 10 40
TOLDEE
8
DFTD3
ABC
END
MAXCYCLE
200
SHRINK
2 2
END
          48 PROCESSORS WORKING

         
 *******************************************************************************
 *                                                                             *
 *                               CRYSTAL17                                     *
 *                      public : 1.0.2 - March 1st, 2018                       *
 *                       HTTP://WWW.CRYSTAL.UNITO.IT                           *
 *                                                                             *
 *                              MAIN AUTHORS                                   *
 *                                                                             *
 *  R. DOVESI(1,11), V.R. SAUNDERS(2), C. ROETTI(1,11), R. ORLANDO(1,11),      *
 *  C.M. ZICOVICH-WILSON(1,3), F. PASCALE(4), B. CIVALLERI(1,11),              *
 *  K. DOLL(5), N.M. HARRISON(2,6), I.J. BUSH(7), Ph. D'ARCO(8),               *
 *  M. LLUNELL(9), M. CAUSA'(10), Y. NOEL(8), L. MASCHIO(1,11), A. ERBA(1,11)  *
 *  M. RE'RAT(14), S. CASASSA(1,11)                                            *
 *                                                                             *
 *        CONTRIBUTIONS TO THE CODE HAVE ALSO BEEN GIVEN BY                    *
 *                                                                             *
 *  M. FERRABONE(1,11), M. DE LA PIERRE(1,11), M. FERRERO(1,11),               *
 *  J. BAIMA(1,11), E. ALBANESE(1,11), M.F. PEINTINGER(12), R. BAST(13),       *
 *  B. KIRTMAN(15), V. LACIVITA(1,11), R. DEMICHELIS(1,16)                     *
 *  G. BRANDEBURG(17), S. SALUSTRO(1,11), G. SANSONE(1,11)                     *
 *  M.T. RUGGIERO(18)                                                          *
 *                                                                             *
 * (1) THEORETICAL CHEMISTRY GROUP - UNIVERSITA' DI TORINO - TORINO (ITALY)    *
 * (2) COMPUTATIONAL SCIENCE & ENGINEERING DEPARTMENT - STFC DARESBURY (UK)    *
 * (3) UNIVERSIDAD AUTONOMA DEL ESTADO DE MORELOS - CUERNAVACA (MEXICO)        *
 * (4) UNIVERSITE' DE LORRAINE - NANCY (FRANCE)                                *
 * (5) UNIVERSITAET STUTTGART- STUTTGART (GERMANY)                             *
 * (6) IMPERIAL COLLEGE - LONDON (UK)                                          *
 * (7) OXFORD E-RESEARCH CENTRE - OXFORD (UK)                                  *
 * (8) UPMC - SORBONNE UNIVERSITES - PARIS (FRANCE)                            *
 * (9) UNIVERSIDAD DE BARCELONA - BARCELONA (SPAIN)                            *
 *(10) UNIVERSITA' DI NAPOLI "FEDERICO II" - NAPOLI (ITALY)                    *
 *(11) NIS - NANOSTRUCTURED INTERFACES AND SURFACES - TORINO (ITALY)           *
 *(12) MPI FUER CHEMISCHE ENERGIEKONVERSION - MUELHEIM AN DER RUHR (GERMANY)   *
 *(13) UNIVERSITY OF TROMSO - TROMSO (NORWAY)                                  *
 *(14) UNIVERSITE' DE PAU ET DES PAYS DE L'ADOUR - PAU (FRANCE)                *
 *(15) UNIVERSITY OF CALIFORNIA SANTA BARBARA - SANTA BARBARA (USA)            *
 *(16) CURTIN UNIVERSITY - PERTH (AUSTRALIA)                                   *
 *(17) UNIVERSITY COLLEGE LONDON - LONDON (UK)                                 *
 *(18) CAMBRIDGE UNIVERSITY - CAMBRIDGE (UK)                                   *
 *                                                                             *
 *******************************************************************************
 EEEEEEEEEE STARTING  DATE 20 06 2019 TIME 01:52:42.1
 zif8Cd0degrees                                                                  

 GEOMETRY INPUT FROM EXTERNAL FILE (FORTRAN UNIT 34)
 3D - CRYSTAL 

 *******************************************************************************
 LATTICE PARAMETERS  (ANGSTROMS AND DEGREES) - PRIMITIVE CELL
       A          B          C        ALPHA      BETA     GAMMA        VOLUME
   15.62058   15.62058   15.62058   109.47122 109.47122 109.47122   2934.066689
 INFORMATION **** CHKGRP **** SPGR WITH NO INVERSION

 NUMBER OF IRREDUCIBLE ATOMS IN THE CELL:   12

 CARTESIAN COORDINATES (ANGSTROM) - IRREDUCIBLE ATOMS AND SYMMETRY RELATED

 AT.IRR.  AT  AT.N.          X                   Y                   Z
     1     1     1    2.169100032258E+00 -6.471334003516E+00  4.121428933095E+00
     1     2     1   -2.169100032258E+00  6.471334003516E+00  4.121428933095E+00
     1     3     1    2.169100032258E+00  6.471334003516E+00 -4.121428933095E+00
     1     4     1   -2.169100032258E+00 -6.471334003516E+00 -4.121428933095E+00
     1     5     1    4.121428933095E+00  2.169100032258E+00 -6.471334003516E+00
     1     6     1   -6.471334003516E+00  4.121428933095E+00  2.169100032258E+00
     1     7     1   -4.121428933095E+00 -2.169100032258E+00 -6.471334003516E+00
     1     8     1    6.471334003516E+00  4.121428933095E+00 -2.169100032258E+00
     1     9     1    4.121428933095E+00 -2.169100032258E+00  6.471334003516E+00
     1    10     1    6.471334003516E+00 -4.121428933095E+00  2.169100032258E+00
     1    11     1   -4.121428933095E+00  2.169100032258E+00  6.471334003516E+00
     1    12     1   -6.471334003516E+00 -4.121428933095E+00 -2.169100032258E+00
    13    13     1    4.121421656729E+00 -6.471337807190E+00  2.169116651987E+00
    13    14     1   -4.121421656729E+00  6.471337807190E+00  2.169116651987E+00
    13    15     1    4.121421656729E+00  6.471337807190E+00 -2.169116651987E+00
    13    16     1   -4.121421656729E+00 -6.471337807190E+00 -2.169116651987E+00
    13    17     1    2.169116651987E+00  4.121421656729E+00 -6.471337807190E+00
    13    18     1   -6.471337807190E+00  2.169116651987E+00  4.121421656729E+00
    13    19     1   -2.169116651987E+00 -4.121421656729E+00 -6.471337807190E+00
    13    20     1    6.471337807190E+00  2.169116651987E+00 -4.121421656729E+00
    13    21     1    2.169116651987E+00 -4.121421656729E+00  6.471337807190E+00
    13    22     1    6.471337807190E+00 -2.169116651987E+00  4.121421656729E+00
    13    23     1   -2.169116651987E+00  4.121421656729E+00  6.471337807190E+00
    13    24     1   -6.471337807190E+00 -2.169116651987E+00 -4.121421656729E+00
    25    25     1    1.891510687762E+00  7.590477124941E+00  6.387931116660E-01
    25    26     1   -1.891510687762E+00 -7.590477124941E+00  6.387931116660E-01
    25    27     1    1.891510687762E+00 -7.590477124941E+00 -6.387931116660E-01
    25    28     1   -1.891510687762E+00  7.590477124941E+00 -6.387931116660E-01
    25    29     1    6.387931116660E-01  1.891510687762E+00  7.590477124941E+00
    25    30     1    7.590477124941E+00  6.387931116660E-01  1.891510687762E+00
    25    31     1   -6.387931116660E-01 -1.891510687762E+00  7.590477124941E+00
    25    32     1   -7.590477124941E+00  6.387931116660E-01 -1.891510687762E+00
    25    33     1    6.387931116660E-01 -1.891510687762E+00 -7.590477124941E+00
    25    34     1   -7.590477124941E+00 -6.387931116660E-01  1.891510687762E+00
    25    35     1   -6.387931116660E-01  1.891510687762E+00 -7.590477124941E+00
    25    36     1    7.590477124941E+00 -6.387931116660E-01 -1.891510687762E+00
    37    37     1    2.214016362076E+00  6.858387346966E+00  2.213878779227E+00
    37    38     1   -2.214016362076E+00 -6.858387346966E+00  2.213878779227E+00
    37    39     1    2.214016362076E+00 -6.858387346966E+00 -2.213878779227E+00
    37    40     1   -2.214016362076E+00  6.858387346966E+00 -2.213878779227E+00
    37    41     1    2.213878779227E+00  2.214016362076E+00  6.858387346966E+00
    37    42     1    6.858387346966E+00  2.213878779227E+00  2.214016362076E+00
    37    43     1   -2.213878779227E+00 -2.214016362076E+00  6.858387346966E+00
    37    44     1   -6.858387346966E+00  2.213878779227E+00 -2.214016362076E+00
    37    45     1    2.213878779227E+00 -2.214016362076E+00 -6.858387346966E+00
    37    46     1   -6.858387346966E+00 -2.213878779227E+00  2.214016362076E+00
    37    47     1   -2.213878779227E+00  2.214016362076E+00 -6.858387346966E+00
    37    48     1    6.858387346966E+00 -2.213878779227E+00 -2.214016362076E+00
    49    49     1    6.388191519950E-01  7.590396213243E+00  1.891722156824E+00
    49    50     1   -6.388191519950E-01 -7.590396213243E+00  1.891722156824E+00
    49    51     1    6.388191519950E-01 -7.590396213243E+00 -1.891722156824E+00
    49    52     1   -6.388191519950E-01  7.590396213243E+00 -1.891722156824E+00
    49    53     1    1.891722156824E+00  6.388191519950E-01  7.590396213243E+00
    49    54     1    7.590396213243E+00  1.891722156824E+00  6.388191519950E-01
    49    55     1   -1.891722156824E+00 -6.388191519950E-01  7.590396213243E+00
    49    56     1   -7.590396213243E+00  1.891722156824E+00 -6.388191519950E-01
    49    57     1    1.891722156824E+00 -6.388191519950E-01 -7.590396213243E+00
    49    58     1   -7.590396213243E+00 -1.891722156824E+00  6.388191519950E-01
    49    59     1   -1.891722156824E+00  6.388191519950E-01 -7.590396213243E+00
    49    60     1    7.590396213243E+00 -1.891722156824E+00 -6.388191519950E-01
    61    61   248    9.018548873760E+00  0.000000000000E+00 -4.509261598777E+00
    61    62   248    9.018548873760E+00  0.000000000000E+00 -1.352783614874E+01
    61    63   248   -4.509261598777E+00  9.018548873760E+00  0.000000000000E+00
    61    64   248    0.000000000000E+00 -4.509261598777E+00  9.018548873760E+00
    61    65   248   -1.352783614874E+01  9.018548873760E+00  0.000000000000E+00
    61    66   248    0.000000000000E+00 -1.352783614874E+01  9.018548873760E+00
    67    67     6    2.202361758911E+00  9.009296940421E+00  2.202373524389E+00
    67    68     6   -2.202361758911E+00 -9.009296940421E+00  2.202373524389E+00
    67    69     6    2.202361758911E+00 -9.009296940421E+00 -2.202373524389E+00
    67    70     6   -2.202361758911E+00  9.009296940421E+00 -2.202373524389E+00
    67    71     6    2.202373524389E+00  2.202361758911E+00  9.009296940421E+00
    67    72     6    9.009296940421E+00  2.202373524389E+00  2.202361758911E+00
    67    73     6   -2.202373524389E+00 -2.202361758911E+00  9.009296940421E+00
    67    74     6   -9.009296940421E+00  2.202373524389E+00 -2.202361758911E+00
    67    75     6    2.202373524389E+00 -2.202361758911E+00 -9.009296940421E+00
    67    76     6   -9.009296940421E+00 -2.202373524389E+00  2.202361758911E+00
    67    77     6   -2.202373524389E+00  2.202361758911E+00 -9.009296940421E+00
    67    78     6    9.009296940421E+00 -2.202373524389E+00 -2.202361758911E+00
    79    79     6    2.401473213492E+00 -7.207927225333E+00  3.367374461104E+00
    79    80     6   -2.401473213492E+00  7.207927225333E+00  3.367374461104E+00
    79    81     6    2.401473213492E+00  7.207927225333E+00 -3.367374461104E+00
    79    82     6   -2.401473213492E+00 -7.207927225333E+00 -3.367374461104E+00
    79    83     6    3.367374461104E+00  2.401473213492E+00 -7.207927225333E+00
    79    84     6   -7.207927225333E+00  3.367374461104E+00  2.401473213492E+00
    79    85     6   -3.367374461104E+00 -2.401473213492E+00 -7.207927225333E+00
    79    86     6    7.207927225333E+00  3.367374461104E+00 -2.401473213492E+00
    79    87     6    3.367374461104E+00 -2.401473213492E+00  7.207927225333E+00
    79    88     6    7.207927225333E+00 -3.367374461104E+00  2.401473213492E+00
    79    89     6   -3.367374461104E+00  2.401473213492E+00  7.207927225333E+00
    79    90     6   -7.207927225333E+00 -3.367374461104E+00 -2.401473213492E+00
    91    91     6    1.711556041689E+00  7.692304589583E+00  1.711571112958E+00
    91    92     6   -1.711556041689E+00 -7.692304589583E+00  1.711571112958E+00
    91    93     6    1.711556041689E+00 -7.692304589583E+00 -1.711571112958E+00
    91    94     6   -1.711556041689E+00  7.692304589583E+00 -1.711571112958E+00
    91    95     6    1.711571112958E+00  1.711556041689E+00  7.692304589583E+00
    91    96     6    7.692304589583E+00  1.711571112958E+00  1.711556041689E+00
    91    97     6   -1.711571112958E+00 -1.711556041689E+00  7.692304589583E+00
    91    98     6   -7.692304589583E+00  1.711571112958E+00 -1.711556041689E+00
    91    99     6    1.711571112958E+00 -1.711556041689E+00 -7.692304589583E+00
    91   100     6   -7.692304589583E+00 -1.711571112958E+00  1.711556041689E+00
    91   101     6   -1.711571112958E+00  1.711556041689E+00 -7.692304589583E+00
    91   102     6    7.692304589583E+00 -1.711571112958E+00 -1.711556041689E+00
   103   103     7    1.668473684528E+00 -8.362465034796E+00  3.235753774304E+00
   103   104     7   -1.668473684528E+00  8.362465034796E+00  3.235753774304E+00
   103   105     7    1.668473684528E+00  8.362465034796E+00 -3.235753774304E+00
   103   106     7   -1.668473684528E+00 -8.362465034796E+00 -3.235753774304E+00
   103   107     7    3.235753774304E+00  1.668473684528E+00 -8.362465034796E+00
   103   108     7   -8.362465034796E+00  3.235753774304E+00  1.668473684528E+00
   103   109     7   -3.235753774304E+00 -1.668473684528E+00 -8.362465034796E+00
   103   110     7    8.362465034796E+00  3.235753774304E+00 -1.668473684528E+00
   103   111     7    3.235753774304E+00 -1.668473684528E+00  8.362465034796E+00
   103   112     7    8.362465034796E+00 -3.235753774304E+00  1.668473684528E+00
   103   113     7   -3.235753774304E+00  1.668473684528E+00  8.362465034796E+00
   103   114     7   -8.362465034796E+00 -3.235753774304E+00 -1.668473684528E+00
   115   115     6    3.367364849958E+00 -7.207929577317E+00  2.401486349483E+00
   115   116     6   -3.367364849958E+00  7.207929577317E+00  2.401486349483E+00
   115   117     6    3.367364849958E+00  7.207929577317E+00 -2.401486349483E+00
   115   118     6   -3.367364849958E+00 -7.207929577317E+00 -2.401486349483E+00
   115   119     6    2.401486349483E+00  3.367364849958E+00 -7.207929577317E+00
   115   120     6   -7.207929577317E+00  2.401486349483E+00  3.367364849958E+00
   115   121     6   -2.401486349483E+00 -3.367364849958E+00 -7.207929577317E+00
   115   122     6    7.207929577317E+00  2.401486349483E+00 -3.367364849958E+00
   115   123     6    2.401486349483E+00 -3.367364849958E+00  7.207929577317E+00
   115   124     6    7.207929577317E+00 -2.401486349483E+00  3.367364849958E+00
   115   125     6   -2.401486349483E+00  3.367364849958E+00  7.207929577317E+00
   115   126     6   -7.207929577317E+00 -2.401486349483E+00 -3.367364849958E+00
   127   127     7    3.235742527992E+00 -8.362465328299E+00  1.668484377368E+00
   127   128     7   -3.235742527992E+00  8.362465328299E+00  1.668484377368E+00
   127   129     7    3.235742527992E+00  8.362465328299E+00 -1.668484377368E+00
   127   130     7   -3.235742527992E+00 -8.362465328299E+00 -1.668484377368E+00
   127   131     7    1.668484377368E+00  3.235742527992E+00 -8.362465328299E+00
   127   132     7   -8.362465328299E+00  1.668484377368E+00  3.235742527992E+00
   127   133     7   -1.668484377368E+00 -3.235742527992E+00 -8.362465328299E+00
   127   134     7    8.362465328299E+00  1.668484377368E+00 -3.235742527992E+00
   127   135     7    1.668484377368E+00 -3.235742527992E+00  8.362465328299E+00
   127   136     7    8.362465328299E+00 -1.668484377368E+00  3.235742527992E+00
   127   137     7   -1.668484377368E+00  3.235742527992E+00  8.362465328299E+00
   127   138     7   -8.362465328299E+00 -1.668484377368E+00 -3.235742527992E+00

 SPACE  GROUP  N.                     :  197
 NUMBER OF SYMMETRY OPERATORS         :   12
 *******************************************************************************
 LATTICE PARAMETERS (ANGSTROMS AND DEGREES) - BOHR = 0.5291772083 ANGSTROM
 PRIMITIVE CELL - CENTRING CODE 6/0 VOLUME=  2934.066689 - DENSITY  0.937 g/cm^3
         A              B              C           ALPHA      BETA       GAMMA 
    15.62058486    15.62058486    15.62058486   109.471221 109.471221 109.471221
 *******************************************************************************
 ATOMS IN THE ASYMMETRIC UNIT   12 - ATOMS IN THE UNIT CELL:  138
     ATOM                 X/A                 Y/B                 Z/C    
 *******************************************************************************
      1 T   1 H    -1.302817727838E-01  3.487550521379E-01 -2.385214091247E-01
      2 F   1 H    -4.127235387374E-01  1.082396363409E-01  2.385214091247E-01
      3 F   1 H     1.302817727838E-01 -1.082396363409E-01  4.790368249217E-01
      4 F   1 H     4.127235387374E-01 -3.487550521379E-01 -4.790368249217E-01
      5 F   1 H    -2.385214091247E-01 -1.302817727838E-01  3.487550521379E-01
      6 F   1 H     3.487550521379E-01 -2.385214091247E-01 -1.302817727838E-01
      7 F   1 H    -4.790368249217E-01  4.127235387374E-01 -3.487550521379E-01
      8 F   1 H     1.082396363409E-01  2.385214091247E-01 -4.127235387374E-01
      9 F   1 H     2.385214091247E-01 -4.127235387374E-01  1.082396363409E-01
     10 F   1 H    -1.082396363409E-01  4.790368249217E-01  1.302817727838E-01
     11 F   1 H     4.790368249217E-01  1.302817727838E-01 -1.082396363409E-01
     12 F   1 H    -3.487550521379E-01 -4.790368249217E-01  4.127235387374E-01
     13 T   1 H    -2.385206985860E-01  3.487555701460E-01 -1.302823870755E-01
     14 F   1 H     4.790379572215E-01 -1.082383115105E-01  1.302823870755E-01
     15 F   1 H     2.385206985860E-01  1.082383115105E-01 -4.127237312679E-01
     16 F   1 H    -4.790379572215E-01 -3.487555701460E-01  4.127237312679E-01
     17 F   1 H    -1.302823870755E-01 -2.385206985860E-01  3.487555701460E-01
     18 F   1 H     3.487555701460E-01 -1.302823870755E-01 -2.385206985860E-01
     19 F   1 H     4.127237312679E-01 -4.790379572215E-01 -3.487555701460E-01
     20 F   1 H    -1.082383115105E-01  1.302823870755E-01  4.790379572215E-01
     21 F   1 H     1.302823870755E-01  4.790379572215E-01 -1.082383115105E-01
     22 F   1 H     1.082383115105E-01 -4.127237312679E-01  2.385206985860E-01
     23 F   1 H    -4.127237312679E-01  2.385206985860E-01  1.082383115105E-01
     24 F   1 H    -3.487555701460E-01  4.127237312679E-01 -4.790379572215E-01
     25 T   1 H     4.562413727418E-01  1.402833113645E-01 -4.743063465403E-01
     26 F   1 H    -3.854103420951E-01 -6.945228071785E-02  4.743063465403E-01
     27 F   1 H    -4.562413727418E-01  6.945228071785E-02 -3.159580613773E-01
     28 F   1 H     3.854103420951E-01 -1.402833113645E-01  3.159580613773E-01
     29 F   1 H    -4.743063465403E-01  4.562413727418E-01  1.402833113645E-01
     30 F   1 H     1.402833113645E-01 -4.743063465403E-01  4.562413727418E-01
     31 F   1 H     3.159580613773E-01  3.854103420951E-01 -1.402833113645E-01
     32 F   1 H    -6.945228071785E-02  4.743063465403E-01 -3.854103420951E-01
     33 F   1 H     4.743063465403E-01 -3.854103420951E-01 -6.945228071785E-02
     34 F   1 H     6.945228071785E-02 -3.159580613773E-01 -4.562413727418E-01
     35 F   1 H    -3.159580613773E-01 -4.562413727418E-01  6.945228071785E-02
     36 F   1 H    -1.402833113645E-01  3.159580613773E-01  3.854103420951E-01
     37 T   1 H    -4.970218461315E-01  2.454882267249E-01 -4.970142183606E-01
     38 F   1 H    -2.574975549144E-01 -7.627770882299E-06  4.970142183606E-01
     39 F   1 H     4.970218461315E-01  7.627770882299E-06 -2.574899271435E-01
     40 F   1 H     2.574975549144E-01 -2.454882267249E-01  2.574899271435E-01
     41 F   1 H    -4.970142183606E-01 -4.970218461315E-01  2.454882267249E-01
     42 F   1 H     2.454882267249E-01 -4.970142183606E-01 -4.970218461315E-01
     43 F   1 H     2.574899271435E-01  2.574975549144E-01 -2.454882267249E-01
     44 F   1 H    -7.627770882299E-06  4.970142183606E-01 -2.574975549144E-01
     45 F   1 H     4.970142183606E-01 -2.574975549144E-01 -7.627770882299E-06
     46 F   1 H     7.627770882299E-06 -2.574899271435E-01  4.970218461315E-01
     47 F   1 H    -2.574899271435E-01  4.970218461315E-01  7.627770882299E-06
     48 F   1 H    -2.454882267249E-01  2.574899271435E-01  2.574975549144E-01
     49 T   1 H    -4.742991082714E-01  1.402964791920E-01  4.562383306022E-01
     50 F   1 H    -3.159418514102E-01  6.946256112635E-02 -4.562383306022E-01
     51 F   1 H     4.742991082714E-01 -6.946256112635E-02 -3.854044125366E-01
     52 F   1 H     3.159418514102E-01 -1.402964791920E-01  3.854044125366E-01
     53 F   1 H     4.562383306022E-01 -4.742991082714E-01  1.402964791920E-01
     54 F   1 H     1.402964791920E-01  4.562383306022E-01 -4.742991082714E-01
     55 F   1 H     3.854044125366E-01  3.159418514102E-01 -1.402964791920E-01
     56 F   1 H     6.946256112635E-02 -4.562383306022E-01 -3.159418514102E-01
     57 F   1 H    -4.562383306022E-01 -3.159418514102E-01  6.946256112635E-02
     58 F   1 H    -6.946256112635E-02 -3.854044125366E-01  4.742991082714E-01
     59 F   1 H    -3.854044125366E-01  4.742991082714E-01 -6.946256112635E-02
     60 F   1 H    -1.402964791920E-01  3.854044125366E-01  3.159418514102E-01
     61 T 248 CD   -2.499992882390E-01  2.500007117610E-01 -5.000000000000E-01
     62 F 248 CD    2.499992882390E-01 -2.500007117610E-01 -5.000000000000E-01
     63 F 248 CD   -5.000000000000E-01 -2.499992882390E-01  2.500007117610E-01
     64 F 248 CD    2.500007117610E-01 -5.000000000000E-01 -2.499992882390E-01
     65 F 248 CD   -5.000000000000E-01  2.499992882390E-01 -2.500007117610E-01
     66 F 248 CD   -2.500007117610E-01 -5.000000000000E-01  2.499992882390E-01
     67 T   6 C    -3.784105058503E-01  2.442042142786E-01 -3.784111581436E-01
     68 F   6 C    -3.773846275778E-01  6.522932993192E-07  3.784111581436E-01
     69 F   6 C     3.784105058503E-01 -6.522932993192E-07 -3.773852798711E-01
     70 F   6 C     3.773846275778E-01 -2.442042142786E-01  3.773852798711E-01
     71 F   6 C    -3.784111581436E-01 -3.784105058503E-01  2.442042142786E-01
     72 F   6 C     2.442042142786E-01 -3.784111581436E-01 -3.784105058503E-01
     73 F   6 C     3.773852798711E-01  3.773846275778E-01 -2.442042142786E-01
     74 F   6 C     6.522932993192E-07  3.784111581436E-01 -3.773846275778E-01
     75 F   6 C     3.784111581436E-01 -3.773846275778E-01  6.522932993192E-07
     76 F   6 C    -6.522932993192E-07 -3.773852798711E-01  3.784105058503E-01
     77 F   6 C    -3.773852798711E-01  3.784105058503E-01 -6.522932993192E-07
     78 F   6 C    -2.442042142786E-01  3.773852798711E-01  3.773846275778E-01
     79 T   6 C    -2.129252065930E-01  3.198323674544E-01 -2.664760195416E-01
     80 F   6 C    -4.136916130040E-01  5.355081294854E-02  2.664760195416E-01
     81 F   6 C     2.129252065930E-01 -5.355081294854E-02 -4.672424259526E-01
     82 F   6 C     4.136916130040E-01 -3.198323674544E-01  4.672424259526E-01
     83 F   6 C    -2.664760195416E-01 -2.129252065930E-01  3.198323674544E-01
     84 F   6 C     3.198323674544E-01 -2.664760195416E-01 -2.129252065930E-01
     85 F   6 C     4.672424259526E-01  4.136916130040E-01 -3.198323674544E-01
     86 F   6 C     5.355081294854E-02  2.664760195416E-01 -4.136916130040E-01
     87 F   6 C     2.664760195416E-01 -4.136916130040E-01  5.355081294854E-02
     88 F   6 C    -5.355081294854E-02 -4.672424259526E-01  2.129252065930E-01
     89 F   6 C    -4.672424259526E-01  2.129252065930E-01 -5.355081294854E-02
     90 F   6 C    -3.198323674544E-01  4.672424259526E-01  4.136916130040E-01
     91 T   6 C    -4.786369828353E-01  1.897825915545E-01 -4.786378184060E-01
     92 F   6 C    -3.315795900395E-01  8.355706228869E-07  4.786378184060E-01
     93 F   6 C     4.786369828353E-01 -8.355706228869E-07 -3.315804256101E-01
     94 F   6 C     3.315795900395E-01 -1.897825915545E-01  3.315804256101E-01
     95 F   6 C    -4.786378184060E-01 -4.786369828353E-01  1.897825915545E-01
     96 F   6 C     1.897825915545E-01 -4.786378184060E-01 -4.786369828353E-01
     97 F   6 C     3.315804256101E-01  3.315795900395E-01 -1.897825915545E-01
     98 F   6 C     8.355706228869E-07  4.786378184060E-01 -3.315795900395E-01
     99 F   6 C     4.786378184060E-01 -3.315795900395E-01  8.355706228869E-07
    100 F   6 C    -8.355706228869E-07 -3.315804256101E-01  4.786369828353E-01
    101 F   6 C    -3.315804256101E-01  4.786369828353E-01 -8.355706228869E-07
    102 F   6 C    -1.897825915545E-01  3.315804256101E-01  3.315795900395E-01
    103 T   7 N    -2.842314951249E-01  2.718967057495E-01 -3.711235279627E-01
    104 F   7 N    -3.569797662878E-01  8.689203283779E-02  3.711235279627E-01
    105 F   7 N     2.842314951249E-01 -8.689203283779E-02 -4.438717991256E-01
    106 F   7 N     3.569797662878E-01 -2.718967057495E-01  4.438717991256E-01
    107 F   7 N    -3.711235279627E-01 -2.842314951249E-01  2.718967057495E-01
    108 F   7 N     2.718967057495E-01 -3.711235279627E-01 -2.842314951249E-01
    109 F   7 N     4.438717991256E-01  3.569797662878E-01 -2.718967057495E-01
    110 F   7 N     8.689203283779E-02  3.711235279627E-01 -3.569797662878E-01
    111 F   7 N     3.711235279627E-01 -3.569797662878E-01  8.689203283779E-02
    112 F   7 N    -8.689203283779E-02 -4.438717991256E-01  2.842314951249E-01
    113 F   7 N    -4.438717991256E-01  2.842314951249E-01 -8.689203283779E-02
    114 F   7 N    -2.718967057495E-01  4.438717991256E-01  3.569797662878E-01
    115 T   6 C    -2.664754216623E-01  3.198325628764E-01 -2.129258698444E-01
    116 F   6 C    -4.672415672792E-01 -5.354955181788E-02  2.129258698444E-01
    117 F   6 C     2.664754216623E-01  5.354955181788E-02 -4.136920154614E-01
    118 F   6 C     4.672415672792E-01 -3.198325628764E-01  4.136920154614E-01
    119 F   6 C    -2.129258698444E-01 -2.664754216623E-01  3.198325628764E-01
    120 F   6 C     3.198325628764E-01 -2.129258698444E-01 -2.664754216623E-01
    121 F   6 C     4.136920154614E-01  4.672415672792E-01 -3.198325628764E-01
    122 F   6 C    -5.354955181788E-02  2.129258698444E-01 -4.672415672792E-01
    123 F   6 C     2.129258698444E-01 -4.672415672792E-01 -5.354955181788E-02
    124 F   6 C     5.354955181788E-02 -4.136920154614E-01  2.664754216623E-01
    125 F   6 C    -4.136920154614E-01  2.664754216623E-01  5.354955181788E-02
    126 F   6 C    -3.198325628764E-01  4.136920154614E-01  4.672415672792E-01
    127 T   7 N    -3.711229514100E-01  2.718966750643E-01 -2.842321349072E-01
    128 F   7 N    -4.438711900286E-01 -8.689081650287E-02  2.842321349072E-01
    129 F   7 N     3.711229514100E-01  8.689081650287E-02 -3.569803735257E-01
    130 F   7 N     4.438711900286E-01 -2.718966750643E-01  3.569803735257E-01
    131 F   7 N    -2.842321349072E-01 -3.711229514100E-01  2.718966750643E-01
    132 F   7 N     2.718966750643E-01 -2.842321349072E-01 -3.711229514100E-01
    133 F   7 N     3.569803735257E-01  4.438711900286E-01 -2.718966750643E-01
    134 F   7 N    -8.689081650287E-02  2.842321349072E-01 -4.438711900286E-01
    135 F   7 N     2.842321349072E-01 -4.438711900286E-01 -8.689081650287E-02
    136 F   7 N     8.689081650287E-02 -3.569803735257E-01  3.711229514100E-01
    137 F   7 N    -3.569803735257E-01  3.711229514100E-01  8.689081650287E-02
    138 F   7 N    -2.718966750643E-01  3.569803735257E-01  4.438711900286E-01

 TRANSFORMATION MATRIX PRIMITIVE-CRYSTALLOGRAPHIC CELL
  0.0000  1.0000  1.0000  1.0000  0.0000  1.0000  1.0000  1.0000  0.0000

 *******************************************************************************
 CRYSTALLOGRAPHIC CELL (VOLUME=       5868.13337876)
         A              B              C           ALPHA      BETA       GAMMA 
    18.03709775    18.03709775    18.03709775    90.000000  90.000000  90.000000

 COORDINATES IN THE CRYSTALLOGRAPHIC CELL
     ATOM                 X/A                 Y/B                 Z/C    
 *******************************************************************************
      1 T   1 H     1.202577078985E-01 -3.587791170232E-01  2.284973442394E-01
      2 F   1 H    -1.202577078985E-01  3.587791170232E-01  2.284973442394E-01
      3 F   1 H     1.202577078985E-01  3.587791170232E-01 -2.284973442394E-01
      4 F   1 H    -1.202577078985E-01 -3.587791170232E-01 -2.284973442394E-01
      5 F   1 H     2.284973442394E-01  1.202577078985E-01 -3.587791170232E-01
      6 F   1 H    -3.587791170232E-01  2.284973442394E-01  1.202577078985E-01
      7 F   1 H    -2.284973442394E-01 -1.202577078985E-01 -3.587791170232E-01
      8 F   1 H     3.587791170232E-01  2.284973442394E-01 -1.202577078985E-01
      9 F   1 H     2.284973442394E-01 -1.202577078985E-01  3.587791170232E-01
     10 F   1 H     3.587791170232E-01 -2.284973442394E-01  1.202577078985E-01
     11 F   1 H    -2.284973442394E-01  1.202577078985E-01  3.587791170232E-01
     12 F   1 H    -3.587791170232E-01 -2.284973442394E-01 -1.202577078985E-01
     13 T   1 H     2.284969408283E-01 -3.587793279038E-01  1.202586293177E-01
     14 F   1 H    -2.284969408283E-01  3.587793279038E-01  1.202586293177E-01
     15 F   1 H     2.284969408283E-01  3.587793279038E-01 -1.202586293177E-01
     16 F   1 H    -2.284969408283E-01 -3.587793279038E-01 -1.202586293177E-01
     17 F   1 H     1.202586293177E-01  2.284969408283E-01 -3.587793279038E-01
     18 F   1 H    -3.587793279038E-01  1.202586293177E-01  2.284969408283E-01
     19 F   1 H    -1.202586293177E-01 -2.284969408283E-01 -3.587793279038E-01
     20 F   1 H     3.587793279038E-01  1.202586293177E-01 -2.284969408283E-01
     21 F   1 H     1.202586293177E-01 -2.284969408283E-01  3.587793279038E-01
     22 F   1 H     3.587793279038E-01 -1.202586293177E-01  2.284969408283E-01
     23 F   1 H    -1.202586293177E-01  2.284969408283E-01  3.587793279038E-01
     24 F   1 H    -3.587793279038E-01 -1.202586293177E-01 -2.284969408283E-01
     25 T   1 H     1.048677960412E-01  4.208258574185E-01  3.541551532335E-02
     26 F   1 H    -1.048677960412E-01 -4.208258574185E-01  3.541551532335E-02
     27 F   1 H     1.048677960412E-01 -4.208258574185E-01 -3.541551532335E-02
     28 F   1 H    -1.048677960412E-01  4.208258574185E-01 -3.541551532335E-02
     29 F   1 H     3.541551532335E-02  1.048677960412E-01  4.208258574185E-01
     30 F   1 H     4.208258574185E-01  3.541551532335E-02  1.048677960412E-01
     31 F   1 H    -3.541551532335E-02 -1.048677960412E-01  4.208258574185E-01
     32 F   1 H    -4.208258574185E-01  3.541551532335E-02 -1.048677960412E-01
     33 F   1 H     3.541551532335E-02 -1.048677960412E-01 -4.208258574185E-01
     34 F   1 H    -4.208258574185E-01 -3.541551532335E-02  1.048677960412E-01
     35 F   1 H    -3.541551532335E-02  1.048677960412E-01 -4.208258574185E-01
     36 F   1 H     4.208258574185E-01 -3.541551532335E-02 -1.048677960412E-01
     37 T   1 H     1.227479272479E-01  3.802378543915E-01  1.227402994770E-01
     38 F   1 H    -1.227479272479E-01 -3.802378543915E-01  1.227402994770E-01
     39 F   1 H     1.227479272479E-01 -3.802378543915E-01 -1.227402994770E-01
     40 F   1 H    -1.227479272479E-01  3.802378543915E-01 -1.227402994770E-01
     41 F   1 H     1.227402994770E-01  1.227479272479E-01  3.802378543915E-01
     42 F   1 H     3.802378543915E-01  1.227402994770E-01  1.227479272479E-01
     43 F   1 H    -1.227402994770E-01 -1.227479272479E-01  3.802378543915E-01
     44 F   1 H    -3.802378543915E-01  1.227402994770E-01 -1.227479272479E-01
     45 F   1 H     1.227402994770E-01 -1.227479272479E-01 -3.802378543915E-01
     46 F   1 H    -3.802378543915E-01 -1.227402994770E-01  1.227479272479E-01
     47 F   1 H    -1.227402994770E-01  1.227479272479E-01 -3.802378543915E-01
     48 F   1 H     3.802378543915E-01 -1.227402994770E-01 -1.227479272479E-01
     49 T   1 H     3.541695903283E-02  4.208213715694E-01  1.048795201592E-01
     50 F   1 H    -3.541695903283E-02 -4.208213715694E-01  1.048795201592E-01
     51 F   1 H     3.541695903283E-02 -4.208213715694E-01 -1.048795201592E-01
     52 F   1 H    -3.541695903283E-02  4.208213715694E-01 -1.048795201592E-01
     53 F   1 H     1.048795201592E-01  3.541695903283E-02  4.208213715694E-01
     54 F   1 H     4.208213715694E-01  1.048795201592E-01  3.541695903283E-02
     55 F   1 H    -1.048795201592E-01 -3.541695903283E-02  4.208213715694E-01
     56 F   1 H    -4.208213715694E-01  1.048795201592E-01 -3.541695903283E-02
     57 F   1 H     1.048795201592E-01 -3.541695903283E-02 -4.208213715694E-01
     58 F   1 H    -4.208213715694E-01 -1.048795201592E-01  3.541695903283E-02
     59 F   1 H    -1.048795201592E-01  3.541695903283E-02 -4.208213715694E-01
     60 F   1 H     4.208213715694E-01 -1.048795201592E-01 -3.541695903283E-02
     61 T 248 CD   -5.000000000000E-01  0.000000000000E+00 -2.499992882390E-01
     62 F 248 CD   -5.000000000000E-01  0.000000000000E+00  2.499992882390E-01
     63 F 248 CD   -2.499992882390E-01 -5.000000000000E-01  0.000000000000E+00
     64 F 248 CD    0.000000000000E+00 -2.499992882390E-01 -5.000000000000E-01
     65 F 248 CD    2.499992882390E-01 -5.000000000000E-01  0.000000000000E+00
     66 F 248 CD    0.000000000000E+00  2.499992882390E-01 -5.000000000000E-01
     67 T   6 C     1.221017809927E-01  4.994870608638E-01  1.221024332860E-01
     68 F   6 C    -1.221017809927E-01 -4.994870608638E-01  1.221024332860E-01
     69 F   6 C     1.221017809927E-01 -4.994870608638E-01 -1.221024332860E-01
     70 F   6 C    -1.221017809927E-01  4.994870608638E-01 -1.221024332860E-01
     71 F   6 C     1.221024332860E-01  1.221017809927E-01  4.994870608638E-01
     72 F   6 C     4.994870608638E-01  1.221024332860E-01  1.221017809927E-01
     73 F   6 C    -1.221024332860E-01 -1.221017809927E-01  4.994870608638E-01
     74 F   6 C    -4.994870608638E-01  1.221024332860E-01 -1.221017809927E-01
     75 F   6 C     1.221024332860E-01 -1.221017809927E-01 -4.994870608638E-01
     76 F   6 C    -4.994870608638E-01 -1.221024332860E-01  1.221017809927E-01
     77 F   6 C    -1.221024332860E-01  1.221017809927E-01 -4.994870608638E-01
     78 F   6 C     4.994870608638E-01 -1.221024332860E-01 -1.221017809927E-01
     79 T   6 C     1.331407772529E-01 -3.996167967945E-01  1.866915902015E-01
     80 F   6 C    -1.331407772529E-01  3.996167967945E-01  1.866915902015E-01
     81 F   6 C     1.331407772529E-01  3.996167967945E-01 -1.866915902015E-01
     82 F   6 C    -1.331407772529E-01 -3.996167967945E-01 -1.866915902015E-01
     83 F   6 C     1.866915902015E-01  1.331407772529E-01 -3.996167967945E-01
     84 F   6 C    -3.996167967945E-01  1.866915902015E-01  1.331407772529E-01
     85 F   6 C    -1.866915902015E-01 -1.331407772529E-01 -3.996167967945E-01
     86 F   6 C     3.996167967945E-01  1.866915902015E-01 -1.331407772529E-01
     87 F   6 C     1.866915902015E-01 -1.331407772529E-01  3.996167967945E-01
     88 F   6 C     3.996167967945E-01 -1.866915902015E-01  1.331407772529E-01
     89 F   6 C    -1.866915902015E-01  1.331407772529E-01  3.996167967945E-01
     90 F   6 C    -3.996167967945E-01 -1.866915902015E-01 -1.331407772529E-01
     91 T   6 C     9.489087799196E-02  4.264713036021E-01  9.489171356258E-02
     92 F   6 C    -9.489087799196E-02 -4.264713036021E-01  9.489171356258E-02
     93 F   6 C     9.489087799196E-02 -4.264713036021E-01 -9.489171356258E-02
     94 F   6 C    -9.489087799196E-02  4.264713036021E-01 -9.489171356258E-02
     95 F   6 C     9.489171356258E-02  9.489087799196E-02  4.264713036021E-01
     96 F   6 C     4.264713036021E-01  9.489171356258E-02  9.489087799196E-02
     97 F   6 C    -9.489171356258E-02 -9.489087799196E-02  4.264713036021E-01
     98 F   6 C    -4.264713036021E-01  9.489171356258E-02 -9.489087799196E-02
     99 F   6 C     9.489171356258E-02 -9.489087799196E-02 -4.264713036021E-01
    100 F   6 C    -4.264713036021E-01 -9.489171356258E-02  9.489087799196E-02
    101 F   6 C    -9.489171356258E-02  9.489087799196E-02 -4.264713036021E-01
    102 F   6 C     4.264713036021E-01 -9.489171356258E-02 -9.489087799196E-02
    103 T   7 N     9.250233645584E-02 -4.636258644186E-01  1.793943692936E-01
    104 F   7 N    -9.250233645584E-02  4.636258644186E-01  1.793943692936E-01
    105 F   7 N     9.250233645584E-02  4.636258644186E-01 -1.793943692936E-01
    106 F   7 N    -9.250233645584E-02 -4.636258644186E-01 -1.793943692936E-01
    107 F   7 N     1.793943692936E-01  9.250233645584E-02 -4.636258644186E-01
    108 F   7 N    -4.636258644186E-01  1.793943692936E-01  9.250233645584E-02
    109 F   7 N    -1.793943692936E-01 -9.250233645584E-02 -4.636258644186E-01
    110 F   7 N     4.636258644186E-01  1.793943692936E-01 -9.250233645584E-02
    111 F   7 N     1.793943692936E-01 -9.250233645584E-02  4.636258644186E-01
    112 F   7 N     4.636258644186E-01 -1.793943692936E-01  9.250233645584E-02
    113 F   7 N    -1.793943692936E-01  9.250233645584E-02  4.636258644186E-01
    114 F   7 N    -4.636258644186E-01 -1.793943692936E-01 -9.250233645584E-02
    115 T   6 C     1.866910573471E-01 -3.996169271915E-01  1.331415055292E-01
    116 F   6 C    -1.866910573471E-01  3.996169271915E-01  1.331415055292E-01
    117 F   6 C     1.866910573471E-01  3.996169271915E-01 -1.331415055292E-01
    118 F   6 C    -1.866910573471E-01 -3.996169271915E-01 -1.331415055292E-01
    119 F   6 C     1.331415055292E-01  1.866910573471E-01 -3.996169271915E-01
    120 F   6 C    -3.996169271915E-01  1.331415055292E-01  1.866910573471E-01
    121 F   6 C    -1.331415055292E-01 -1.866910573471E-01 -3.996169271915E-01
    122 F   6 C     3.996169271915E-01  1.331415055292E-01 -1.866910573471E-01
    123 F   6 C     1.331415055292E-01 -1.866910573471E-01  3.996169271915E-01
    124 F   6 C     3.996169271915E-01 -1.331415055292E-01  1.866910573471E-01
    125 F   6 C    -1.331415055292E-01  1.866910573471E-01  3.996169271915E-01
    126 F   6 C    -3.996169271915E-01 -1.331415055292E-01 -1.866910573471E-01
    127 T   7 N     1.793937457836E-01 -4.636258806907E-01  9.250292928070E-02
    128 F   7 N    -1.793937457836E-01  4.636258806907E-01  9.250292928070E-02
    129 F   7 N     1.793937457836E-01  4.636258806907E-01 -9.250292928070E-02
    130 F   7 N    -1.793937457836E-01 -4.636258806907E-01 -9.250292928070E-02
    131 F   7 N     9.250292928070E-02  1.793937457836E-01 -4.636258806907E-01
    132 F   7 N    -4.636258806907E-01  9.250292928070E-02  1.793937457836E-01
    133 F   7 N    -9.250292928070E-02 -1.793937457836E-01 -4.636258806907E-01
    134 F   7 N     4.636258806907E-01  9.250292928070E-02 -1.793937457836E-01
    135 F   7 N     9.250292928070E-02 -1.793937457836E-01  4.636258806907E-01
    136 F   7 N     4.636258806907E-01 -9.250292928070E-02  1.793937457836E-01
    137 F   7 N    -9.250292928070E-02  1.793937457836E-01  4.636258806907E-01
    138 F   7 N    -4.636258806907E-01 -9.250292928070E-02 -1.793937457836E-01

 T = ATOM BELONGING TO THE ASYMMETRIC UNIT
 *******************************************************************************
 * GEOMETRY EDITING - INPUT COORDINATES ARE GIVEN IN ANGSTROM         
 *******************************************************************************

 GEOMETRY NOW FULLY CONSISTENT WITH THE GROUP
 INFORMATION **** NEW DEFAULT **** FINALRUN 4 FOR GEOMETRY OPTIMIZATIONS
 INFORMATION **** NEW DEFAULT **** OPTGEOM OPTIMIZES BOTH ATOMIC COORDINATES AND CELL PARAMETERS
 INFORMATION **** NEW DEFAULT **** TOL. ON ATOMIC DISP TO REDEFINE REF. GEOMETRY: 0.8 Angs
 INFORMATION **** NEW DEFAULT **** N POINTS TO REDEFINE REF. GEOMETRY: N OF OPT DEGS OF FREEDOM
 INFORMATION **** NEW DEFAULT **** TOL. ON ENERGY TO REDEFINE REF. GEOMETRY: 10**-3*(5*N. ATOMS)

 IMPORTANT INFORMATION:
 THE COORDINATE SYSTEM ADOPTED IN THE OPTIMIZATION IS NOT IN
 GENERAL HOMOGENEOUS UNITS. FOR THIS REASON THE GRADIENT AND 
 HESSIAN MATRIX IN TERMS OF THIS SYSTEM ARE GIVEN WITHOUT
 UNITS. FOR MORE DETAILS SEE THE MANUAL.

 INITIAL TRUST RADIUS         0.50000 MAXIMUM TRUST RADIUS               4.00000
 MAXIMUM GRADIENT COMPONENT   0.00045 MAXIMUM DISPLACEMENT COMPONENT     0.00180
 R.M.S. OF GRADIENT COMPONENT 0.00030 R.M.S. OF DISPLACEMENT COMPONENTS  0.00120
 THRESHOLD ON ENERGY CHANGE 0.100E-06 EXTRAPOLATING POLYNOMIAL ORDER           2
 MAXIMUM ALLOWED NUMBER OF STEPS   -1 SORTING OF ENERGY POINTS:               NO
 ANALYTICAL  GRADIENT                 HESSIAN UPDATING                      BFGS
 STEP SIZE NUMERICAL GRADIENT 0.00100
 INITIAL HESSIAN MATRIX: SCHLEGEL MODEL 2
 *******************************************************************************


 ELAELAELAELAELAELAELAELAELAELAELAELAELAELAELAELAELAELAELAELAELAELAELAELAELAELA

                       ELASTIC CALCULATION

 INFORMATION **** TOLDEX ****  CONVERGENCE CRITERION FOR RMS DISPLACEMENT MODIFIED  6.200000E-04
 INFORMATION **** TOLDEG **** MODIFY CONVERGENCE CRITERION FOR RMS GRADIENT  3.000000E-04
 INFORMATION **** TOLDEE **** CONVERGENCE CRITERION FOR ENERGY MODIFIED: 10**-           8

 GCALCO - MAX INDICES DIRECT LATTICE VECTOR    14    14    14
 NO.OF VECTORS CREATED 6999 STARS  122 RMAX   321.55890 BOHR

 GEOMETRY FOR WAVE FUNCTION - DIMENSIONALITY OF THE SYSTEM    3
 (NON PERIODIC DIRECTION: LATTICE PARAMETER FORMALLY SET TO 500)
 *******************************************************************************
 LATTICE PARAMETERS (ANGSTROMS AND DEGREES) - BOHR = 0.5291772083 ANGSTROM
 PRIMITIVE CELL - CENTRING CODE 6/0 VOLUME=  2934.066689 - DENSITY  0.937 g/cm^3
         A              B              C           ALPHA      BETA       GAMMA 
    15.62058486    15.62058486    15.62058486   109.471221 109.471221 109.471221
 *******************************************************************************
 ATOMS IN THE ASYMMETRIC UNIT   12 - ATOMS IN THE UNIT CELL:  138
     ATOM                 X/A                 Y/B                 Z/C    
 *******************************************************************************
      1 T   1 H    -1.302817727838E-01  3.487550521379E-01 -2.385214091247E-01
      2 F   1 H    -4.127235387374E-01  1.082396363409E-01  2.385214091247E-01
      3 F   1 H     1.302817727838E-01 -1.082396363409E-01  4.790368249217E-01
      4 F   1 H     4.127235387374E-01 -3.487550521379E-01 -4.790368249217E-01
      5 F   1 H    -2.385214091247E-01 -1.302817727838E-01  3.487550521379E-01
      6 F   1 H     3.487550521379E-01 -2.385214091247E-01 -1.302817727838E-01
      7 F   1 H    -4.790368249217E-01  4.127235387374E-01 -3.487550521379E-01
      8 F   1 H     1.082396363409E-01  2.385214091247E-01 -4.127235387374E-01
      9 F   1 H     2.385214091247E-01 -4.127235387374E-01  1.082396363409E-01
     10 F   1 H    -1.082396363409E-01  4.790368249217E-01  1.302817727838E-01
     11 F   1 H     4.790368249217E-01  1.302817727838E-01 -1.082396363409E-01
     12 F   1 H    -3.487550521379E-01 -4.790368249217E-01  4.127235387374E-01
     13 T   1 H    -2.385206985860E-01  3.487555701460E-01 -1.302823870755E-01
     14 F   1 H     4.790379572215E-01 -1.082383115105E-01  1.302823870755E-01
     15 F   1 H     2.385206985860E-01  1.082383115105E-01 -4.127237312679E-01
     16 F   1 H    -4.790379572215E-01 -3.487555701460E-01  4.127237312679E-01
     17 F   1 H    -1.302823870755E-01 -2.385206985860E-01  3.487555701460E-01
     18 F   1 H     3.487555701460E-01 -1.302823870755E-01 -2.385206985860E-01
     19 F   1 H     4.127237312679E-01 -4.790379572215E-01 -3.487555701460E-01
     20 F   1 H    -1.082383115105E-01  1.302823870755E-01  4.790379572215E-01
     21 F   1 H     1.302823870755E-01  4.790379572215E-01 -1.082383115105E-01
     22 F   1 H     1.082383115105E-01 -4.127237312679E-01  2.385206985860E-01
     23 F   1 H    -4.127237312679E-01  2.385206985860E-01  1.082383115105E-01
     24 F   1 H    -3.487555701460E-01  4.127237312679E-01 -4.790379572215E-01
     25 T   1 H     4.562413727418E-01  1.402833113645E-01 -4.743063465403E-01
     26 F   1 H    -3.854103420951E-01 -6.945228071785E-02  4.743063465403E-01
     27 F   1 H    -4.562413727418E-01  6.945228071785E-02 -3.159580613773E-01
     28 F   1 H     3.854103420951E-01 -1.402833113645E-01  3.159580613773E-01
     29 F   1 H    -4.743063465403E-01  4.562413727418E-01  1.402833113645E-01
     30 F   1 H     1.402833113645E-01 -4.743063465403E-01  4.562413727418E-01
     31 F   1 H     3.159580613773E-01  3.854103420951E-01 -1.402833113645E-01
     32 F   1 H    -6.945228071785E-02  4.743063465403E-01 -3.854103420951E-01
     33 F   1 H     4.743063465403E-01 -3.854103420951E-01 -6.945228071785E-02
     34 F   1 H     6.945228071785E-02 -3.159580613773E-01 -4.562413727418E-01
     35 F   1 H    -3.159580613773E-01 -4.562413727418E-01  6.945228071785E-02
     36 F   1 H    -1.402833113645E-01  3.159580613773E-01  3.854103420951E-01
     37 T   1 H    -4.970218461315E-01  2.454882267249E-01 -4.970142183606E-01
     38 F   1 H    -2.574975549144E-01 -7.627770882257E-06  4.970142183606E-01
     39 F   1 H     4.970218461315E-01  7.627770882312E-06 -2.574899271435E-01
     40 F   1 H     2.574975549144E-01 -2.454882267249E-01  2.574899271435E-01
     41 F   1 H    -4.970142183606E-01 -4.970218461315E-01  2.454882267249E-01
     42 F   1 H     2.454882267249E-01 -4.970142183606E-01 -4.970218461315E-01
     43 F   1 H     2.574899271435E-01  2.574975549144E-01 -2.454882267249E-01
     44 F   1 H    -7.627770882312E-06  4.970142183606E-01 -2.574975549144E-01
     45 F   1 H     4.970142183606E-01 -2.574975549144E-01 -7.627770882257E-06
     46 F   1 H     7.627770882271E-06 -2.574899271435E-01  4.970218461315E-01
     47 F   1 H    -2.574899271435E-01  4.970218461315E-01  7.627770882271E-06
     48 F   1 H    -2.454882267249E-01  2.574899271435E-01  2.574975549144E-01
     49 T   1 H    -4.742991082714E-01  1.402964791920E-01  4.562383306022E-01
     50 F   1 H    -3.159418514102E-01  6.946256112635E-02 -4.562383306022E-01
     51 F   1 H     4.742991082714E-01 -6.946256112635E-02 -3.854044125366E-01
     52 F   1 H     3.159418514102E-01 -1.402964791920E-01  3.854044125366E-01
     53 F   1 H     4.562383306022E-01 -4.742991082714E-01  1.402964791920E-01
     54 F   1 H     1.402964791920E-01  4.562383306022E-01 -4.742991082714E-01
     55 F   1 H     3.854044125366E-01  3.159418514102E-01 -1.402964791920E-01
     56 F   1 H     6.946256112635E-02 -4.562383306022E-01 -3.159418514102E-01
     57 F   1 H    -4.562383306022E-01 -3.159418514102E-01  6.946256112635E-02
     58 F   1 H    -6.946256112635E-02 -3.854044125366E-01  4.742991082714E-01
     59 F   1 H    -3.854044125366E-01  4.742991082714E-01 -6.946256112635E-02
     60 F   1 H    -1.402964791920E-01  3.854044125366E-01  3.159418514102E-01
     61 T 248 CD   -2.499992882390E-01  2.500007117610E-01  5.000000000000E-01
     62 F 248 CD    2.499992882390E-01 -2.500007117610E-01  5.000000000000E-01
     63 F 248 CD    5.000000000000E-01 -2.499992882390E-01  2.500007117610E-01
     64 F 248 CD    2.500007117610E-01  5.000000000000E-01 -2.499992882390E-01
     65 F 248 CD    5.000000000000E-01  2.499992882390E-01 -2.500007117610E-01
     66 F 248 CD   -2.500007117610E-01  5.000000000000E-01  2.499992882390E-01
     67 T   6 C    -3.784105058503E-01  2.442042142786E-01 -3.784111581436E-01
     68 F   6 C    -3.773846275778E-01  6.522932993192E-07  3.784111581436E-01
     69 F   6 C     3.784105058503E-01 -6.522932993192E-07 -3.773852798711E-01
     70 F   6 C     3.773846275778E-01 -2.442042142786E-01  3.773852798711E-01
     71 F   6 C    -3.784111581436E-01 -3.784105058503E-01  2.442042142786E-01
     72 F   6 C     2.442042142786E-01 -3.784111581436E-01 -3.784105058503E-01
     73 F   6 C     3.773852798711E-01  3.773846275778E-01 -2.442042142786E-01
     74 F   6 C     6.522932993053E-07  3.784111581436E-01 -3.773846275778E-01
     75 F   6 C     3.784111581436E-01 -3.773846275778E-01  6.522932993192E-07
     76 F   6 C    -6.522932993192E-07 -3.773852798711E-01  3.784105058503E-01
     77 F   6 C    -3.773852798711E-01  3.784105058503E-01 -6.522932993192E-07
     78 F   6 C    -2.442042142786E-01  3.773852798711E-01  3.773846275778E-01
     79 T   6 C    -2.129252065930E-01  3.198323674544E-01 -2.664760195416E-01
     80 F   6 C    -4.136916130040E-01  5.355081294854E-02  2.664760195416E-01
     81 F   6 C     2.129252065930E-01 -5.355081294854E-02 -4.672424259526E-01
     82 F   6 C     4.136916130040E-01 -3.198323674544E-01  4.672424259526E-01
     83 F   6 C    -2.664760195416E-01 -2.129252065930E-01  3.198323674544E-01
     84 F   6 C     3.198323674544E-01 -2.664760195416E-01 -2.129252065930E-01
     85 F   6 C     4.672424259526E-01  4.136916130040E-01 -3.198323674544E-01
     86 F   6 C     5.355081294854E-02  2.664760195416E-01 -4.136916130040E-01
     87 F   6 C     2.664760195416E-01 -4.136916130040E-01  5.355081294854E-02
     88 F   6 C    -5.355081294854E-02 -4.672424259526E-01  2.129252065930E-01
     89 F   6 C    -4.672424259526E-01  2.129252065930E-01 -5.355081294854E-02
     90 F   6 C    -3.198323674544E-01  4.672424259526E-01  4.136916130040E-01
     91 T   6 C    -4.786369828353E-01  1.897825915545E-01 -4.786378184060E-01
     92 F   6 C    -3.315795900395E-01  8.355706228869E-07  4.786378184060E-01
     93 F   6 C     4.786369828353E-01 -8.355706228869E-07 -3.315804256101E-01
     94 F   6 C     3.315795900395E-01 -1.897825915545E-01  3.315804256101E-01
     95 F   6 C    -4.786378184060E-01 -4.786369828353E-01  1.897825915545E-01
     96 F   6 C     1.897825915545E-01 -4.786378184060E-01 -4.786369828353E-01
     97 F   6 C     3.315804256101E-01  3.315795900395E-01 -1.897825915545E-01
     98 F   6 C     8.355706228869E-07  4.786378184060E-01 -3.315795900395E-01
     99 F   6 C     4.786378184060E-01 -3.315795900395E-01  8.355706228869E-07
    100 F   6 C    -8.355706228869E-07 -3.315804256101E-01  4.786369828353E-01
    101 F   6 C    -3.315804256101E-01  4.786369828353E-01 -8.355706228869E-07
    102 F   6 C    -1.897825915545E-01  3.315804256101E-01  3.315795900395E-01
    103 T   7 N    -2.842314951249E-01  2.718967057495E-01 -3.711235279627E-01
    104 F   7 N    -3.569797662878E-01  8.689203283779E-02  3.711235279627E-01
    105 F   7 N     2.842314951249E-01 -8.689203283779E-02 -4.438717991256E-01
    106 F   7 N     3.569797662878E-01 -2.718967057495E-01  4.438717991256E-01
    107 F   7 N    -3.711235279627E-01 -2.842314951249E-01  2.718967057495E-01
    108 F   7 N     2.718967057495E-01 -3.711235279627E-01 -2.842314951249E-01
    109 F   7 N     4.438717991256E-01  3.569797662878E-01 -2.718967057495E-01
    110 F   7 N     8.689203283779E-02  3.711235279627E-01 -3.569797662878E-01
    111 F   7 N     3.711235279627E-01 -3.569797662878E-01  8.689203283779E-02
    112 F   7 N    -8.689203283779E-02 -4.438717991256E-01  2.842314951249E-01
    113 F   7 N    -4.438717991256E-01  2.842314951249E-01 -8.689203283779E-02
    114 F   7 N    -2.718967057495E-01  4.438717991256E-01  3.569797662878E-01
    115 T   6 C    -2.664754216623E-01  3.198325628764E-01 -2.129258698444E-01
    116 F   6 C    -4.672415672792E-01 -5.354955181788E-02  2.129258698444E-01
    117 F   6 C     2.664754216623E-01  5.354955181788E-02 -4.136920154614E-01
    118 F   6 C     4.672415672792E-01 -3.198325628764E-01  4.136920154614E-01
    119 F   6 C    -2.129258698444E-01 -2.664754216623E-01  3.198325628764E-01
    120 F   6 C     3.198325628764E-01 -2.129258698444E-01 -2.664754216623E-01
    121 F   6 C     4.136920154614E-01  4.672415672792E-01 -3.198325628764E-01
    122 F   6 C    -5.354955181788E-02  2.129258698444E-01 -4.672415672792E-01
    123 F   6 C     2.129258698444E-01 -4.672415672792E-01 -5.354955181788E-02
    124 F   6 C     5.354955181788E-02 -4.136920154614E-01  2.664754216623E-01
    125 F   6 C    -4.136920154614E-01  2.664754216623E-01  5.354955181788E-02
    126 F   6 C    -3.198325628764E-01  4.136920154614E-01  4.672415672792E-01
    127 T   7 N    -3.711229514100E-01  2.718966750643E-01 -2.842321349072E-01
    128 F   7 N    -4.438711900286E-01 -8.689081650286E-02  2.842321349072E-01
    129 F   7 N     3.711229514100E-01  8.689081650286E-02 -3.569803735257E-01
    130 F   7 N     4.438711900286E-01 -2.718966750643E-01  3.569803735257E-01
    131 F   7 N    -2.842321349072E-01 -3.711229514100E-01  2.718966750643E-01
    132 F   7 N     2.718966750643E-01 -2.842321349072E-01 -3.711229514100E-01
    133 F   7 N     3.569803735257E-01  4.438711900286E-01 -2.718966750643E-01
    134 F   7 N    -8.689081650287E-02  2.842321349072E-01 -4.438711900286E-01
    135 F   7 N     2.842321349072E-01 -4.438711900286E-01 -8.689081650286E-02
    136 F   7 N     8.689081650286E-02 -3.569803735257E-01  3.711229514100E-01
    137 F   7 N    -3.569803735257E-01  3.711229514100E-01  8.689081650286E-02
    138 F   7 N    -2.718966750643E-01  3.569803735257E-01  4.438711900286E-01

 TRANSFORMATION MATRIX PRIMITIVE-CRYSTALLOGRAPHIC CELL
  0.0000  1.0000  1.0000  1.0000  0.0000  1.0000  1.0000  1.0000  0.0000

 *******************************************************************************
 CRYSTALLOGRAPHIC CELL (VOLUME=       5868.13337876)
         A              B              C           ALPHA      BETA       GAMMA 
    18.03709775    18.03709775    18.03709775    90.000000  90.000000  90.000000

 COORDINATES IN THE CRYSTALLOGRAPHIC CELL
     ATOM                 X/A                 Y/B                 Z/C    
 *******************************************************************************
      1 T   1 H     1.202577078985E-01 -3.587791170232E-01  2.284973442394E-01
      2 F   1 H    -1.202577078985E-01  3.587791170232E-01  2.284973442394E-01
      3 F   1 H     1.202577078985E-01  3.587791170232E-01 -2.284973442394E-01
      4 F   1 H    -1.202577078985E-01 -3.587791170232E-01 -2.284973442394E-01
      5 F   1 H     2.284973442394E-01  1.202577078985E-01 -3.587791170232E-01
      6 F   1 H    -3.587791170232E-01  2.284973442394E-01  1.202577078985E-01
      7 F   1 H    -2.284973442394E-01 -1.202577078985E-01 -3.587791170232E-01
      8 F   1 H     3.587791170232E-01  2.284973442394E-01 -1.202577078985E-01
      9 F   1 H     2.284973442394E-01 -1.202577078985E-01  3.587791170232E-01
     10 F   1 H     3.587791170232E-01 -2.284973442394E-01  1.202577078985E-01
     11 F   1 H    -2.284973442394E-01  1.202577078985E-01  3.587791170232E-01
     12 F   1 H    -3.587791170232E-01 -2.284973442394E-01 -1.202577078985E-01
     13 T   1 H     2.284969408283E-01 -3.587793279038E-01  1.202586293177E-01
     14 F   1 H    -2.284969408283E-01  3.587793279038E-01  1.202586293177E-01
     15 F   1 H     2.284969408283E-01  3.587793279038E-01 -1.202586293177E-01
     16 F   1 H    -2.284969408283E-01 -3.587793279038E-01 -1.202586293177E-01
     17 F   1 H     1.202586293177E-01  2.284969408283E-01 -3.587793279038E-01
     18 F   1 H    -3.587793279038E-01  1.202586293177E-01  2.284969408283E-01
     19 F   1 H    -1.202586293177E-01 -2.284969408283E-01 -3.587793279038E-01
     20 F   1 H     3.587793279038E-01  1.202586293177E-01 -2.284969408283E-01
     21 F   1 H     1.202586293177E-01 -2.284969408283E-01  3.587793279038E-01
     22 F   1 H     3.587793279038E-01 -1.202586293177E-01  2.284969408283E-01
     23 F   1 H    -1.202586293177E-01  2.284969408283E-01  3.587793279038E-01
     24 F   1 H    -3.587793279038E-01 -1.202586293177E-01 -2.284969408283E-01
     25 T   1 H     1.048677960412E-01  4.208258574185E-01  3.541551532335E-02
     26 F   1 H    -1.048677960412E-01 -4.208258574185E-01  3.541551532335E-02
     27 F   1 H     1.048677960412E-01 -4.208258574185E-01 -3.541551532335E-02
     28 F   1 H    -1.048677960412E-01  4.208258574185E-01 -3.541551532335E-02
     29 F   1 H     3.541551532335E-02  1.048677960412E-01  4.208258574185E-01
     30 F   1 H     4.208258574185E-01  3.541551532335E-02  1.048677960412E-01
     31 F   1 H    -3.541551532335E-02 -1.048677960412E-01  4.208258574185E-01
     32 F   1 H    -4.208258574185E-01  3.541551532335E-02 -1.048677960412E-01
     33 F   1 H     3.541551532335E-02 -1.048677960412E-01 -4.208258574185E-01
     34 F   1 H    -4.208258574185E-01 -3.541551532335E-02  1.048677960412E-01
     35 F   1 H    -3.541551532335E-02  1.048677960412E-01 -4.208258574185E-01
     36 F   1 H     4.208258574185E-01 -3.541551532335E-02 -1.048677960412E-01
     37 T   1 H     1.227479272479E-01  3.802378543915E-01  1.227402994770E-01
     38 F   1 H    -1.227479272479E-01 -3.802378543915E-01  1.227402994770E-01
     39 F   1 H     1.227479272479E-01 -3.802378543915E-01 -1.227402994770E-01
     40 F   1 H    -1.227479272479E-01  3.802378543915E-01 -1.227402994770E-01
     41 F   1 H     1.227402994770E-01  1.227479272479E-01  3.802378543915E-01
     42 F   1 H     3.802378543915E-01  1.227402994770E-01  1.227479272479E-01
     43 F   1 H    -1.227402994770E-01 -1.227479272479E-01  3.802378543915E-01
     44 F   1 H    -3.802378543915E-01  1.227402994770E-01 -1.227479272479E-01
     45 F   1 H     1.227402994770E-01 -1.227479272479E-01 -3.802378543915E-01
     46 F   1 H    -3.802378543915E-01 -1.227402994770E-01  1.227479272479E-01
     47 F   1 H    -1.227402994770E-01  1.227479272479E-01 -3.802378543915E-01
     48 F   1 H     3.802378543915E-01 -1.227402994770E-01 -1.227479272479E-01
     49 T   1 H     3.541695903283E-02  4.208213715694E-01  1.048795201592E-01
     50 F   1 H    -3.541695903283E-02 -4.208213715694E-01  1.048795201592E-01
     51 F   1 H     3.541695903283E-02 -4.208213715694E-01 -1.048795201592E-01
     52 F   1 H    -3.541695903283E-02  4.208213715694E-01 -1.048795201592E-01
     53 F   1 H     1.048795201592E-01  3.541695903283E-02  4.208213715694E-01
     54 F   1 H     4.208213715694E-01  1.048795201592E-01  3.541695903283E-02
     55 F   1 H    -1.048795201592E-01 -3.541695903283E-02  4.208213715694E-01
     56 F   1 H    -4.208213715694E-01  1.048795201592E-01 -3.541695903283E-02
     57 F   1 H     1.048795201592E-01 -3.541695903283E-02 -4.208213715694E-01
     58 F   1 H    -4.208213715694E-01 -1.048795201592E-01  3.541695903283E-02
     59 F   1 H    -1.048795201592E-01  3.541695903283E-02 -4.208213715694E-01
     60 F   1 H     4.208213715694E-01 -1.048795201592E-01 -3.541695903283E-02
     61 T 248 CD    5.000000000000E-01  5.211523308109E-17 -2.499992882390E-01
     62 F 248 CD    5.000000000000E-01  0.000000000000E+00  2.499992882390E-01
     63 F 248 CD   -2.499992882390E-01  5.000000000000E-01  7.817284962164E-17
     64 F 248 CD    5.211523308109E-17 -2.499992882390E-01  5.000000000000E-01
     65 F 248 CD    2.499992882390E-01  5.000000000000E-01  0.000000000000E+00
     66 F 248 CD    1.042304661622E-16  2.499992882390E-01  5.000000000000E-01
     67 T   6 C     1.221017809927E-01  4.994870608638E-01  1.221024332860E-01
     68 F   6 C    -1.221017809927E-01 -4.994870608638E-01  1.221024332860E-01
     69 F   6 C     1.221017809927E-01 -4.994870608638E-01 -1.221024332860E-01
     70 F   6 C    -1.221017809927E-01  4.994870608638E-01 -1.221024332860E-01
     71 F   6 C     1.221024332860E-01  1.221017809927E-01  4.994870608638E-01
     72 F   6 C     4.994870608638E-01  1.221024332860E-01  1.221017809927E-01
     73 F   6 C    -1.221024332860E-01 -1.221017809927E-01  4.994870608638E-01
     74 F   6 C    -4.994870608638E-01  1.221024332860E-01 -1.221017809927E-01
     75 F   6 C     1.221024332860E-01 -1.221017809927E-01 -4.994870608638E-01
     76 F   6 C    -4.994870608638E-01 -1.221024332860E-01  1.221017809927E-01
     77 F   6 C    -1.221024332860E-01  1.221017809927E-01 -4.994870608638E-01
     78 F   6 C     4.994870608638E-01 -1.221024332860E-01 -1.221017809927E-01
     79 T   6 C     1.331407772529E-01 -3.996167967945E-01  1.866915902015E-01
     80 F   6 C    -1.331407772529E-01  3.996167967945E-01  1.866915902015E-01
     81 F   6 C     1.331407772529E-01  3.996167967945E-01 -1.866915902015E-01
     82 F   6 C    -1.331407772529E-01 -3.996167967945E-01 -1.866915902015E-01
     83 F   6 C     1.866915902015E-01  1.331407772529E-01 -3.996167967945E-01
     84 F   6 C    -3.996167967945E-01  1.866915902015E-01  1.331407772529E-01
     85 F   6 C    -1.866915902015E-01 -1.331407772529E-01 -3.996167967945E-01
     86 F   6 C     3.996167967945E-01  1.866915902015E-01 -1.331407772529E-01
     87 F   6 C     1.866915902015E-01 -1.331407772529E-01  3.996167967945E-01
     88 F   6 C     3.996167967945E-01 -1.866915902015E-01  1.331407772529E-01
     89 F   6 C    -1.866915902015E-01  1.331407772529E-01  3.996167967945E-01
     90 F   6 C    -3.996167967945E-01 -1.866915902015E-01 -1.331407772529E-01
     91 T   6 C     9.489087799196E-02  4.264713036021E-01  9.489171356258E-02
     92 F   6 C    -9.489087799196E-02 -4.264713036021E-01  9.489171356258E-02
     93 F   6 C     9.489087799196E-02 -4.264713036021E-01 -9.489171356258E-02
     94 F   6 C    -9.489087799196E-02  4.264713036021E-01 -9.489171356258E-02
     95 F   6 C     9.489171356258E-02  9.489087799196E-02  4.264713036021E-01
     96 F   6 C     4.264713036021E-01  9.489171356258E-02  9.489087799196E-02
     97 F   6 C    -9.489171356258E-02 -9.489087799196E-02  4.264713036021E-01
     98 F   6 C    -4.264713036021E-01  9.489171356258E-02 -9.489087799196E-02
     99 F   6 C     9.489171356258E-02 -9.489087799196E-02 -4.264713036021E-01
    100 F   6 C    -4.264713036021E-01 -9.489171356258E-02  9.489087799196E-02
    101 F   6 C    -9.489171356258E-02  9.489087799196E-02 -4.264713036021E-01
    102 F   6 C     4.264713036021E-01 -9.489171356258E-02 -9.489087799196E-02
    103 T   7 N     9.250233645584E-02 -4.636258644186E-01  1.793943692936E-01
    104 F   7 N    -9.250233645584E-02  4.636258644186E-01  1.793943692936E-01
    105 F   7 N     9.250233645584E-02  4.636258644186E-01 -1.793943692936E-01
    106 F   7 N    -9.250233645584E-02 -4.636258644186E-01 -1.793943692936E-01
    107 F   7 N     1.793943692936E-01  9.250233645584E-02 -4.636258644186E-01
    108 F   7 N    -4.636258644186E-01  1.793943692936E-01  9.250233645584E-02
    109 F   7 N    -1.793943692936E-01 -9.250233645584E-02 -4.636258644186E-01
    110 F   7 N     4.636258644186E-01  1.793943692936E-01 -9.250233645584E-02
    111 F   7 N     1.793943692936E-01 -9.250233645584E-02  4.636258644186E-01
    112 F   7 N     4.636258644186E-01 -1.793943692936E-01  9.250233645584E-02
    113 F   7 N    -1.793943692936E-01  9.250233645584E-02  4.636258644186E-01
    114 F   7 N    -4.636258644186E-01 -1.793943692936E-01 -9.250233645584E-02
    115 T   6 C     1.866910573471E-01 -3.996169271915E-01  1.331415055292E-01
    116 F   6 C    -1.866910573471E-01  3.996169271915E-01  1.331415055292E-01
    117 F   6 C     1.866910573471E-01  3.996169271915E-01 -1.331415055292E-01
    118 F   6 C    -1.866910573471E-01 -3.996169271915E-01 -1.331415055292E-01
    119 F   6 C     1.331415055292E-01  1.866910573471E-01 -3.996169271915E-01
    120 F   6 C    -3.996169271915E-01  1.331415055292E-01  1.866910573471E-01
    121 F   6 C    -1.331415055292E-01 -1.866910573471E-01 -3.996169271915E-01
    122 F   6 C     3.996169271915E-01  1.331415055292E-01 -1.866910573471E-01
    123 F   6 C     1.331415055292E-01 -1.866910573471E-01  3.996169271915E-01
    124 F   6 C     3.996169271915E-01 -1.331415055292E-01  1.866910573471E-01
    125 F   6 C    -1.331415055292E-01  1.866910573471E-01  3.996169271915E-01
    126 F   6 C    -3.996169271915E-01 -1.331415055292E-01 -1.866910573471E-01
    127 T   7 N     1.793937457836E-01 -4.636258806907E-01  9.250292928070E-02
    128 F   7 N    -1.793937457836E-01  4.636258806907E-01  9.250292928070E-02
    129 F   7 N     1.793937457836E-01  4.636258806907E-01 -9.250292928070E-02
    130 F   7 N    -1.793937457836E-01 -4.636258806907E-01 -9.250292928070E-02
    131 F   7 N     9.250292928070E-02  1.793937457836E-01 -4.636258806907E-01
    132 F   7 N    -4.636258806907E-01  9.250292928070E-02  1.793937457836E-01
    133 F   7 N    -9.250292928070E-02 -1.793937457836E-01 -4.636258806907E-01
    134 F   7 N     4.636258806907E-01  9.250292928070E-02 -1.793937457836E-01
    135 F   7 N     9.250292928070E-02 -1.793937457836E-01  4.636258806907E-01
    136 F   7 N     4.636258806907E-01 -9.250292928070E-02  1.793937457836E-01
    137 F   7 N    -9.250292928070E-02  1.793937457836E-01  4.636258806907E-01
    138 F   7 N    -4.636258806907E-01 -9.250292928070E-02 -1.793937457836E-01

 T = ATOM BELONGING TO THE ASYMMETRIC UNIT

 ****   12 SYMMOPS - TRANSLATORS IN FRACTIONAL UNITS
 **** MATRICES AND TRANSLATORS IN THE CRYSTALLOGRAPHIC REFERENCE FRAME
   V INV                    ROTATION MATRICES                   TRANSLATORS
   1   1  1.00  0.00  0.00  0.00  1.00  0.00  0.00  0.00  1.00  0.00  0.00  0.00
   2   2  0.00  1.00 -1.00  1.00  0.00 -1.00  0.00  0.00 -1.00  0.00  0.00  0.00
   3   3 -1.00  0.00  0.00 -1.00  0.00  1.00 -1.00  1.00  0.00  0.00  0.00  0.00
   4   4  0.00 -1.00  1.00  0.00 -1.00  0.00  1.00 -1.00  0.00  0.00  0.00  0.00
   5   6  0.00  0.00  1.00  1.00  0.00  0.00  0.00  1.00  0.00  0.00  0.00  0.00
   6   5  0.00  1.00  0.00  0.00  0.00  1.00  1.00  0.00  0.00  0.00  0.00  0.00
   7   8  1.00 -1.00  0.00  0.00 -1.00  1.00  0.00 -1.00  0.00  0.00  0.00  0.00
   8   7  1.00  0.00 -1.00  0.00  0.00 -1.00  0.00  1.00 -1.00  0.00  0.00  0.00
   9  10  0.00  0.00 -1.00  0.00  1.00 -1.00  1.00  0.00 -1.00  0.00  0.00  0.00
  10   9 -1.00  0.00  1.00 -1.00  1.00  0.00 -1.00  0.00  0.00  0.00  0.00  0.00
  11  12 -1.00  1.00  0.00 -1.00  0.00  0.00 -1.00  0.00  1.00  0.00  0.00  0.00
  12  11  0.00 -1.00  0.00  1.00 -1.00  0.00  0.00 -1.00  1.00  0.00  0.00  0.00

 DIRECT LATTICE VECTORS CARTESIAN COMPONENTS (ANGSTROM)
          X                    Y                    Z
  -0.901854887376E+01   0.901854887376E+01   0.901854887376E+01
   0.901854887376E+01  -0.901854887376E+01   0.901854887376E+01
   0.901854887376E+01   0.901854887376E+01  -0.901854887376E+01


 CARTESIAN COORDINATES - PRIMITIVE CELL
 *******************************************************************************
 *      ATOM          X(ANGSTROM)         Y(ANGSTROM)         Z(ANGSTROM)
 *******************************************************************************
    1     1 H     2.169100032258E+00 -6.471334003516E+00  4.121428933095E+00
    2     1 H    -2.169100032258E+00  6.471334003516E+00  4.121428933095E+00
    3     1 H     2.169100032258E+00  6.471334003516E+00 -4.121428933095E+00
    4     1 H    -2.169100032258E+00 -6.471334003516E+00 -4.121428933095E+00
    5     1 H     4.121428933095E+00  2.169100032258E+00 -6.471334003516E+00
    6     1 H    -6.471334003516E+00  4.121428933095E+00  2.169100032258E+00
    7     1 H    -4.121428933095E+00 -2.169100032258E+00 -6.471334003516E+00
    8     1 H     6.471334003516E+00  4.121428933095E+00 -2.169100032258E+00
    9     1 H     4.121428933095E+00 -2.169100032258E+00  6.471334003516E+00
   10     1 H     6.471334003516E+00 -4.121428933095E+00  2.169100032258E+00
   11     1 H    -4.121428933095E+00  2.169100032258E+00  6.471334003516E+00
   12     1 H    -6.471334003516E+00 -4.121428933095E+00 -2.169100032258E+00
   13     1 H     4.121421656729E+00 -6.471337807190E+00  2.169116651987E+00
   14     1 H    -4.121421656729E+00  6.471337807190E+00  2.169116651987E+00
   15     1 H     4.121421656729E+00  6.471337807190E+00 -2.169116651987E+00
   16     1 H    -4.121421656729E+00 -6.471337807190E+00 -2.169116651987E+00
   17     1 H     2.169116651987E+00  4.121421656729E+00 -6.471337807190E+00
   18     1 H    -6.471337807190E+00  2.169116651987E+00  4.121421656729E+00
   19     1 H    -2.169116651987E+00 -4.121421656729E+00 -6.471337807190E+00
   20     1 H     6.471337807190E+00  2.169116651987E+00 -4.121421656729E+00
   21     1 H     2.169116651987E+00 -4.121421656729E+00  6.471337807190E+00
   22     1 H     6.471337807190E+00 -2.169116651987E+00  4.121421656729E+00
   23     1 H    -2.169116651987E+00  4.121421656729E+00  6.471337807190E+00
   24     1 H    -6.471337807190E+00 -2.169116651987E+00 -4.121421656729E+00
   25     1 H     1.891510687762E+00  7.590477124941E+00  6.387931116660E-01
   26     1 H    -1.891510687762E+00 -7.590477124941E+00  6.387931116660E-01
   27     1 H     1.891510687762E+00 -7.590477124941E+00 -6.387931116660E-01
   28     1 H    -1.891510687762E+00  7.590477124941E+00 -6.387931116660E-01
   29     1 H     6.387931116660E-01  1.891510687762E+00  7.590477124941E+00
   30     1 H     7.590477124941E+00  6.387931116660E-01  1.891510687762E+00
   31     1 H    -6.387931116660E-01 -1.891510687762E+00  7.590477124941E+00
   32     1 H    -7.590477124941E+00  6.387931116660E-01 -1.891510687762E+00
   33     1 H     6.387931116660E-01 -1.891510687762E+00 -7.590477124941E+00
   34     1 H    -7.590477124941E+00 -6.387931116660E-01  1.891510687762E+00
   35     1 H    -6.387931116660E-01  1.891510687762E+00 -7.590477124941E+00
   36     1 H     7.590477124941E+00 -6.387931116660E-01 -1.891510687762E+00
   37     1 H     2.214016362076E+00  6.858387346966E+00  2.213878779227E+00
   38     1 H    -2.214016362076E+00 -6.858387346966E+00  2.213878779227E+00
   39     1 H     2.214016362076E+00 -6.858387346966E+00 -2.213878779227E+00
   40     1 H    -2.214016362076E+00  6.858387346966E+00 -2.213878779227E+00
   41     1 H     2.213878779227E+00  2.214016362076E+00  6.858387346966E+00
   42     1 H     6.858387346966E+00  2.213878779227E+00  2.214016362076E+00
   43     1 H    -2.213878779227E+00 -2.214016362076E+00  6.858387346966E+00
   44     1 H    -6.858387346966E+00  2.213878779227E+00 -2.214016362076E+00
   45     1 H     2.213878779227E+00 -2.214016362076E+00 -6.858387346966E+00
   46     1 H    -6.858387346966E+00 -2.213878779227E+00  2.214016362076E+00
   47     1 H    -2.213878779227E+00  2.214016362076E+00 -6.858387346966E+00
   48     1 H     6.858387346966E+00 -2.213878779227E+00 -2.214016362076E+00
   49     1 H     6.388191519950E-01  7.590396213243E+00  1.891722156824E+00
   50     1 H    -6.388191519950E-01 -7.590396213243E+00  1.891722156824E+00
   51     1 H     6.388191519950E-01 -7.590396213243E+00 -1.891722156824E+00
   52     1 H    -6.388191519950E-01  7.590396213243E+00 -1.891722156824E+00
   53     1 H     1.891722156824E+00  6.388191519950E-01  7.590396213243E+00
   54     1 H     7.590396213243E+00  1.891722156824E+00  6.388191519950E-01
   55     1 H    -1.891722156824E+00 -6.388191519950E-01  7.590396213243E+00
   56     1 H    -7.590396213243E+00  1.891722156824E+00 -6.388191519950E-01
   57     1 H     1.891722156824E+00 -6.388191519950E-01 -7.590396213243E+00
   58     1 H    -7.590396213243E+00 -1.891722156824E+00  6.388191519950E-01
   59     1 H    -1.891722156824E+00  6.388191519950E-01 -7.590396213243E+00
   60     1 H     7.590396213243E+00 -1.891722156824E+00 -6.388191519950E-01
   61   248 CD    9.018548873760E+00  9.400075532184E-16 -4.509261598777E+00
   62   248 CD    9.018548873760E+00  0.000000000000E+00 -1.352783614874E+01
   63   248 CD   -4.509261598777E+00  9.018548873760E+00  1.410011329828E-15
   64   248 CD    9.400075532184E-16 -4.509261598777E+00  9.018548873760E+00
   65   248 CD   -1.352783614874E+01  9.018548873760E+00  0.000000000000E+00
   66   248 CD    1.880015106437E-15 -1.352783614874E+01  9.018548873760E+00
   67     6 C     2.202361758911E+00  9.009296940421E+00  2.202373524389E+00
   68     6 C    -2.202361758911E+00 -9.009296940421E+00  2.202373524389E+00
   69     6 C     2.202361758911E+00 -9.009296940421E+00 -2.202373524389E+00
   70     6 C    -2.202361758911E+00  9.009296940421E+00 -2.202373524389E+00
   71     6 C     2.202373524389E+00  2.202361758911E+00  9.009296940421E+00
   72     6 C     9.009296940421E+00  2.202373524389E+00  2.202361758911E+00
   73     6 C    -2.202373524389E+00 -2.202361758911E+00  9.009296940421E+00
   74     6 C    -9.009296940421E+00  2.202373524389E+00 -2.202361758911E+00
   75     6 C     2.202373524389E+00 -2.202361758911E+00 -9.009296940421E+00
   76     6 C    -9.009296940421E+00 -2.202373524389E+00  2.202361758911E+00
   77     6 C    -2.202373524389E+00  2.202361758911E+00 -9.009296940421E+00
   78     6 C     9.009296940421E+00 -2.202373524389E+00 -2.202361758911E+00
   79     6 C     2.401473213492E+00 -7.207927225333E+00  3.367374461104E+00
   80     6 C    -2.401473213492E+00  7.207927225333E+00  3.367374461104E+00
   81     6 C     2.401473213492E+00  7.207927225333E+00 -3.367374461104E+00
   82     6 C    -2.401473213492E+00 -7.207927225333E+00 -3.367374461104E+00
   83     6 C     3.367374461104E+00  2.401473213492E+00 -7.207927225333E+00
   84     6 C    -7.207927225333E+00  3.367374461104E+00  2.401473213492E+00
   85     6 C    -3.367374461104E+00 -2.401473213492E+00 -7.207927225333E+00
   86     6 C     7.207927225333E+00  3.367374461104E+00 -2.401473213492E+00
   87     6 C     3.367374461104E+00 -2.401473213492E+00  7.207927225333E+00
   88     6 C     7.207927225333E+00 -3.367374461104E+00  2.401473213492E+00
   89     6 C    -3.367374461104E+00  2.401473213492E+00  7.207927225333E+00
   90     6 C    -7.207927225333E+00 -3.367374461104E+00 -2.401473213492E+00
   91     6 C     1.711556041689E+00  7.692304589583E+00  1.711571112958E+00
   92     6 C    -1.711556041689E+00 -7.692304589583E+00  1.711571112958E+00
   93     6 C     1.711556041689E+00 -7.692304589583E+00 -1.711571112958E+00
   94     6 C    -1.711556041689E+00  7.692304589583E+00 -1.711571112958E+00
   95     6 C     1.711571112958E+00  1.711556041689E+00  7.692304589583E+00
   96     6 C     7.692304589583E+00  1.711571112958E+00  1.711556041689E+00
   97     6 C    -1.711571112958E+00 -1.711556041689E+00  7.692304589583E+00
   98     6 C    -7.692304589583E+00  1.711571112958E+00 -1.711556041689E+00
   99     6 C     1.711571112958E+00 -1.711556041689E+00 -7.692304589583E+00
  100     6 C    -7.692304589583E+00 -1.711571112958E+00  1.711556041689E+00
  101     6 C    -1.711571112958E+00  1.711556041689E+00 -7.692304589583E+00
  102     6 C     7.692304589583E+00 -1.711571112958E+00 -1.711556041689E+00
  103     7 N     1.668473684528E+00 -8.362465034796E+00  3.235753774304E+00
  104     7 N    -1.668473684528E+00  8.362465034796E+00  3.235753774304E+00
  105     7 N     1.668473684528E+00  8.362465034796E+00 -3.235753774304E+00
  106     7 N    -1.668473684528E+00 -8.362465034796E+00 -3.235753774304E+00
  107     7 N     3.235753774304E+00  1.668473684528E+00 -8.362465034796E+00
  108     7 N    -8.362465034796E+00  3.235753774304E+00  1.668473684528E+00
  109     7 N    -3.235753774304E+00 -1.668473684528E+00 -8.362465034796E+00
  110     7 N     8.362465034796E+00  3.235753774304E+00 -1.668473684528E+00
  111     7 N     3.235753774304E+00 -1.668473684528E+00  8.362465034796E+00
  112     7 N     8.362465034796E+00 -3.235753774304E+00  1.668473684528E+00
  113     7 N    -3.235753774304E+00  1.668473684528E+00  8.362465034796E+00
  114     7 N    -8.362465034796E+00 -3.235753774304E+00 -1.668473684528E+00
  115     6 C     3.367364849958E+00 -7.207929577317E+00  2.401486349483E+00
  116     6 C    -3.367364849958E+00  7.207929577317E+00  2.401486349483E+00
  117     6 C     3.367364849958E+00  7.207929577317E+00 -2.401486349483E+00
  118     6 C    -3.367364849958E+00 -7.207929577317E+00 -2.401486349483E+00
  119     6 C     2.401486349483E+00  3.367364849958E+00 -7.207929577317E+00
  120     6 C    -7.207929577317E+00  2.401486349483E+00  3.367364849958E+00
  121     6 C    -2.401486349483E+00 -3.367364849958E+00 -7.207929577317E+00
  122     6 C     7.207929577317E+00  2.401486349483E+00 -3.367364849958E+00
  123     6 C     2.401486349483E+00 -3.367364849958E+00  7.207929577317E+00
  124     6 C     7.207929577317E+00 -2.401486349483E+00  3.367364849958E+00
  125     6 C    -2.401486349483E+00  3.367364849958E+00  7.207929577317E+00
  126     6 C    -7.207929577317E+00 -2.401486349483E+00 -3.367364849958E+00
  127     7 N     3.235742527992E+00 -8.362465328299E+00  1.668484377368E+00
  128     7 N    -3.235742527992E+00  8.362465328299E+00  1.668484377368E+00
  129     7 N     3.235742527992E+00  8.362465328299E+00 -1.668484377368E+00
  130     7 N    -3.235742527992E+00 -8.362465328299E+00 -1.668484377368E+00
  131     7 N     1.668484377368E+00  3.235742527992E+00 -8.362465328299E+00
  132     7 N    -8.362465328299E+00  1.668484377368E+00  3.235742527992E+00
  133     7 N    -1.668484377368E+00 -3.235742527992E+00 -8.362465328299E+00
  134     7 N     8.362465328299E+00  1.668484377368E+00 -3.235742527992E+00
  135     7 N     1.668484377368E+00 -3.235742527992E+00  8.362465328299E+00
  136     7 N     8.362465328299E+00 -1.668484377368E+00  3.235742527992E+00
  137     7 N    -1.668484377368E+00  3.235742527992E+00  8.362465328299E+00
  138     7 N    -8.362465328299E+00 -1.668484377368E+00 -3.235742527992E+00

 *******************************************************************************
 *** PSEUDOPOTENTIAL INFORMATION ***
 *******************************************************************************

 ATOMIC NUMBER  48, NUCLEAR CHARGE 20.000, GIVEN IN INPUT       PSEUDOPOTENTIAL
   TYPE       EXPONENT      COEFF.    N      EXPONENT      COEFF.    N
  P0 TMS    13.8358690  270.0094830   0     6.8572700   38.7673080   0
  P1 TMS    12.4049710  193.8296290   0     6.5677990   31.8965250   0
  P2 TMS    10.8969250   79.1936470   0     4.6411650   13.2308270   0
  P3 TMS    15.1847960  -35.4766260   0     7.5923980   -5.6176770   0

 *******************************************************************************
 LOCAL ATOMIC FUNCTIONS BASIS SET
 *******************************************************************************
   ATOM   X(AU)   Y(AU)   Z(AU)  N. TYPE  EXPONENT  S COEF   P COEF   D/F/G COEF
 *******************************************************************************
   1 H    4.099 -12.229   7.788
                                  1 S  
                                         3.387E+01 2.549E-02 0.000E+00 0.000E+00
                                         5.095E+00 1.904E-01 0.000E+00 0.000E+00
                                         1.159E+00 8.522E-01 0.000E+00 0.000E+00
                                  2 S  
                                         3.258E-01 1.000E+00 0.000E+00 0.000E+00
                                  3 S  
                                         1.027E-01 1.000E+00 0.000E+00 0.000E+00
                           4-     6 P  
                                         7.500E-01 0.000E+00 1.000E+00 0.000E+00
   2 H   -4.099  12.229   7.788
   3 H    4.099  12.229  -7.788
   4 H   -4.099 -12.229  -7.788
   5 H    7.788   4.099 -12.229
   6 H  -12.229   7.788   4.099
   7 H   -7.788  -4.099 -12.229
   8 H   12.229   7.788  -4.099
   9 H    7.788  -4.099  12.229
  10 H   12.229  -7.788   4.099
  11 H   -7.788   4.099  12.229
  12 H  -12.229  -7.788  -4.099
  13 H    7.788 -12.229   4.099
  14 H   -7.788  12.229   4.099
  15 H    7.788  12.229  -4.099
  16 H   -7.788 -12.229  -4.099
  17 H    4.099   7.788 -12.229
  18 H  -12.229   4.099   7.788
  19 H   -4.099  -7.788 -12.229
  20 H   12.229   4.099  -7.788
  21 H    4.099  -7.788  12.229
  22 H   12.229  -4.099   7.788
  23 H   -4.099   7.788  12.229
  24 H  -12.229  -4.099  -7.788
  25 H    3.574  14.344   1.207
  26 H   -3.574 -14.344   1.207
  27 H    3.574 -14.344  -1.207
  28 H   -3.574  14.344  -1.207
  29 H    1.207   3.574  14.344
  30 H   14.344   1.207   3.574
  31 H   -1.207  -3.574  14.344
  32 H  -14.344   1.207  -3.574
  33 H    1.207  -3.574 -14.344
  34 H  -14.344  -1.207   3.574
  35 H   -1.207   3.574 -14.344
  36 H   14.344  -1.207  -3.574
  37 H    4.184  12.960   4.184
  38 H   -4.184 -12.960   4.184
  39 H    4.184 -12.960  -4.184
  40 H   -4.184  12.960  -4.184
  41 H    4.184   4.184  12.960
  42 H   12.960   4.184   4.184
  43 H   -4.184  -4.184  12.960
  44 H  -12.960   4.184  -4.184
  45 H    4.184  -4.184 -12.960
  46 H  -12.960  -4.184   4.184
  47 H   -4.184   4.184 -12.960
  48 H   12.960  -4.184  -4.184
  49 H    1.207  14.344   3.575
  50 H   -1.207 -14.344   3.575
  51 H    1.207 -14.344  -3.575
  52 H   -1.207  14.344  -3.575
  53 H    3.575   1.207  14.344
  54 H   14.344   3.575   1.207
  55 H   -3.575  -1.207  14.344
  56 H  -14.344   3.575  -1.207
  57 H    3.575  -1.207 -14.344
  58 H  -14.344  -3.575   1.207
  59 H   -3.575   1.207 -14.344
  60 H   14.344  -3.575  -1.207
  61 CD  17.043   0.000  -8.521
                                361 S  
                                         9.727E+00-1.786E+00 0.000E+00 0.000E+00
                                         7.838E+00 2.578E+00 0.000E+00 0.000E+00
                                         5.089E+00 1.601E-01 0.000E+00 0.000E+00
                                362 S  
                                         1.553E+00 1.000E+00 0.000E+00 0.000E+00
                                363 S  
                                         7.141E-01 1.000E+00 0.000E+00 0.000E+00
                                364 S  
                                         5.000E-01 1.000E+00 0.000E+00 0.000E+00
                                365 S  
                                         2.500E-01 1.000E+00 0.000E+00 0.000E+00
                                366 S  
                                         1.200E-01 1.000E+00 0.000E+00 0.000E+00
                         367-   369 P  
                                         4.743E+00 0.000E+00-6.231E+00 0.000E+00
                                         3.937E+00 0.000E+00 6.574E+00 0.000E+00
                         370-   372 P  
                                         1.380E+00 0.000E+00 7.497E-01 0.000E+00
                                         6.685E-01 0.000E+00 2.811E-01 0.000E+00
                         373-   375 P  
                                         3.634E-01 0.000E+00 1.000E+00 0.000E+00
                         376-   378 P  
                                         1.800E-01 0.000E+00 1.000E+00 0.000E+00
                         379-   381 P  
                                         1.200E-01 0.000E+00 1.000E+00 0.000E+00
                         382-   386 D  
                                         8.469E+00 0.000E+00 0.000E+00-1.636E-02
                                         3.024E+00 0.000E+00 0.000E+00 2.865E-01
                                         1.316E+00 0.000E+00 0.000E+00 4.869E-01
                                         5.564E-01 0.000E+00 0.000E+00 3.794E-01
                         387-   391 D  
                                         2.239E-01 0.000E+00 0.000E+00 1.000E+00
                         392-   396 D  
                                         1.200E-01 0.000E+00 0.000E+00 1.000E+00
                         397-   403 F  
                                         1.598E+00 0.000E+00 0.000E+00 1.000E+00
  62 CD  17.043   0.000 -25.564
  63 CD  -8.521  17.043   0.000
  64 CD   0.000  -8.521  17.043
  65 CD -25.564  17.043   0.000
  66 CD   0.000 -25.564  17.043
  67 C    4.162  17.025   4.162
                                619 S  
                                         4.563E+03 1.967E-03 0.000E+00 0.000E+00
                                         6.820E+02 1.523E-02 0.000E+00 0.000E+00
                                         1.550E+02 7.613E-02 0.000E+00 0.000E+00
                                         4.446E+01 2.608E-01 0.000E+00 0.000E+00
                                         1.303E+01 6.165E-01 0.000E+00 0.000E+00
                                         1.828E+00 2.210E-01 0.000E+00 0.000E+00
                         620-   623 SP 
                                         2.096E+01 1.147E-01 4.025E-02 0.000E+00
                                         4.803E+00 9.200E-01 2.376E-01 0.000E+00
                                         1.459E+00-3.031E-03 8.159E-01 0.000E+00
                         624-   627 SP 
                                         4.835E-01 1.000E+00 1.000E+00 0.000E+00
                         628-   631 SP 
                                         1.456E-01 1.000E+00 1.000E+00 0.000E+00
                         632-   636 D  
                                         6.260E-01 0.000E+00 0.000E+00 1.000E+00
  68 C   -4.162 -17.025   4.162
  69 C    4.162 -17.025  -4.162
  70 C   -4.162  17.025  -4.162
  71 C    4.162   4.162  17.025
  72 C   17.025   4.162   4.162
  73 C   -4.162  -4.162  17.025
  74 C  -17.025   4.162  -4.162
  75 C    4.162  -4.162 -17.025
  76 C  -17.025  -4.162   4.162
  77 C   -4.162   4.162 -17.025
  78 C   17.025  -4.162  -4.162
  79 C    4.538 -13.621   6.363
  80 C   -4.538  13.621   6.363
  81 C    4.538  13.621  -6.363
  82 C   -4.538 -13.621  -6.363
  83 C    6.363   4.538 -13.621
  84 C  -13.621   6.363   4.538
  85 C   -6.363  -4.538 -13.621
  86 C   13.621   6.363  -4.538
  87 C    6.363  -4.538  13.621
  88 C   13.621  -6.363   4.538
  89 C   -6.363   4.538  13.621
  90 C  -13.621  -6.363  -4.538
  91 C    3.234  14.536   3.234
  92 C   -3.234 -14.536   3.234
  93 C    3.234 -14.536  -3.234
  94 C   -3.234  14.536  -3.234
  95 C    3.234   3.234  14.536
  96 C   14.536   3.234   3.234
  97 C   -3.234  -3.234  14.536
  98 C  -14.536   3.234  -3.234
  99 C    3.234  -3.234 -14.536
 100 C  -14.536  -3.234   3.234
 101 C   -3.234   3.234 -14.536
 102 C   14.536  -3.234  -3.234
 103 N    3.153 -15.803   6.115
                               1267 S  
                                         6.293E+03 1.970E-03 0.000E+00 0.000E+00
                                         9.490E+02 1.496E-02 0.000E+00 0.000E+00
                                         2.188E+02 7.350E-02 0.000E+00 0.000E+00
                                         6.369E+01 2.489E-01 0.000E+00 0.000E+00
                                         1.883E+01 6.025E-01 0.000E+00 0.000E+00
                                         2.720E+00 2.562E-01 0.000E+00 0.000E+00
                        1268-  1271 SP 
                                         3.063E+01 1.119E-01 3.831E-02 0.000E+00
                                         7.026E+00 9.217E-01 2.374E-01 0.000E+00
                                         2.112E+00-2.569E-03 8.176E-01 0.000E+00
                        1272-  1275 SP 
                                         6.840E-01 1.000E+00 1.000E+00 0.000E+00
                        1276-  1279 SP 
                                         2.009E-01 1.000E+00 1.000E+00 0.000E+00
                        1280-  1284 D  
                                         9.130E-01 0.000E+00 0.000E+00 1.000E+00
 104 N   -3.153  15.803   6.115
 105 N    3.153  15.803  -6.115
 106 N   -3.153 -15.803  -6.115
 107 N    6.115   3.153 -15.803
 108 N  -15.803   6.115   3.153
 109 N   -6.115  -3.153 -15.803
 110 N   15.803   6.115  -3.153
 111 N    6.115  -3.153  15.803
 112 N   15.803  -6.115   3.153
 113 N   -6.115   3.153  15.803
 114 N  -15.803  -6.115  -3.153
 115 C    6.363 -13.621   4.538
 116 C   -6.363  13.621   4.538
 117 C    6.363  13.621  -4.538
 118 C   -6.363 -13.621  -4.538
 119 C    4.538   6.363 -13.621
 120 C  -13.621   4.538   6.363
 121 C   -4.538  -6.363 -13.621
 122 C   13.621   4.538  -6.363
 123 C    4.538  -6.363  13.621
 124 C   13.621  -4.538   6.363
 125 C   -4.538   6.363  13.621
 126 C  -13.621  -4.538  -6.363
 127 N    6.115 -15.803   3.153
 128 N   -6.115  15.803   3.153
 129 N    6.115  15.803  -3.153
 130 N   -6.115 -15.803  -3.153
 131 N    3.153   6.115 -15.803
 132 N  -15.803   3.153   6.115
 133 N   -3.153  -6.115 -15.803
 134 N   15.803   3.153  -6.115
 135 N    3.153  -6.115  15.803
 136 N   15.803  -3.153   6.115
 137 N   -3.153   6.115  15.803
 138 N  -15.803  -3.153  -6.115
 INFORMATION **** SET_MPP **** PCRYSTAL CALCULATION
 INFORMATION **** READM2 **** NEW DEFAULT: FOCK/KS MATRIX MIXING SET TO 30 %
 INFORMATION **** READM2 **** NEW DEFAULT: FULL DIRECT SCF MODE
 INFORMATION **** READM2 **** NEW DEFAULT: COULOMB BIPOLAR BUFFER SET TO 32 Mb
 INFORMATION **** READM2 **** NEW DEFAULT: EXCHANGE BIPOLAR BUFFER SET TO 32 Mb

 *******************************************************************************
 NEW DEFAULT: DFT INTEGRATION GRID INCREASED TO XLGRID
 NEW DEFAULT: DIIS ACCELERATOR ACTIVE
 USE KEYWORD NODIIS TO TURN IT OFF
 *******************************************************************************

 INFORMATION **** DFTD3_INPUT **** PERFORM LATEST DISPERSION CORRECTION DFT-D3(BJ) WITH AUTOMATIC PARAMETER SETUP
 PLEASE CITE:
 (1) DFT-D3 Reference
  S. Grimme, J. Antony, S. Ehrlich, and H. Krieg, J. Chem. Phys. 132 (2010), 154104
 (2) BJ-Damping Reference
  S. Grimme, S. Ehrlich, and L. Goerigk, J. Comput. Chem. 32 (2011), 1456-1465
 (3) General DFT-D Review
  S. Grimme, A. Hansen, J. G. Brandenburg, and C. Bannwarth,
  Chem. Rev. 116 (2016), 5105-5154

 INFORMATION **** TOLINTEG **** COULOMB AND EXCHANGE SERIES TOLERANCES MODIFIED
 INFORMATION **** TOLDEE **** SCF TOL ON TOTAL ENERGY SET TO           8
 INFORMATION **** DFTD3_INPUT **** PERFORM DISPERSION CORRECTION DFT-D3(BJ) IN THE BECKE-JOHNSON DAMPING SCHEME

 PLEASE CITE:
 (1) DFT-D3 Reference
  S. Grimme, J. Antony, S. Ehrlich, and H. Krieg, J. Chem. Phys. 132 (2010), 154104
 (2) BJ-Damping Reference
  S. Grimme, S. Ehrlich, and L. Goerigk, J. Comput. Chem. 32 (2011), 1456-1465
 (3) General DFT-D Review
  S. Grimme, A. Hansen, J. G. Brandenburg, and C. Bannwarth,
  Chem. Rev. 116 (2016), 5105-5154

 INFORMATION **** MAXCYCLE **** MAX NUMBER OF SCF CYCLES SET TO         200
 *******************************************************************************
 N. OF ATOMS PER CELL       138  COULOMB OVERLAP TOL         (T1) 10**   -7
 NUMBER OF SHELLS           690  COULOMB PENETRATION TOL     (T2) 10**   -7
 NUMBER OF AO              1914  EXCHANGE OVERLAP TOL        (T3) 10**   -7
 N. OF ELECTRONS PER CELL   636  EXCHANGE PSEUDO OVP (F(G))  (T4) 10**  -10
 CORE ELECTRONS PER CELL    144  EXCHANGE PSEUDO OVP (P(G))  (T5) 10**  -40
 N. OF SYMMETRY OPERATORS    12  POLE ORDER IN MONO ZONE                  4
 *******************************************************************************
 TYPE OF CALCULATION :  RESTRICTED CLOSED SHELL
 KOHN-SHAM HAMILTONIAN

 (EXCHANGE)[CORRELATION] FUNCTIONAL:(PERDEW-BURKE-ERNZERHOF)[PERDEW-BURKE-ERNZERHOF]


 HYBRID EXCHANGE - PERCENTAGE OF FOCK EXCHANGE    25.0000
 CORE  PSEUDO POTENTIAL         TOL. ON PSEUDO              (TP) 10**- 6

 CAPPA:IS1  2;IS2  2;IS3  2; K PTS MONK NET   3; SYMMOPS:K SPACE  24;G SPACE  12

 *******************************************************************************
 MAX NUMBER OF SCF CYCLES     200  CONVERGENCE ON DELTAP        10**-18
 WEIGHT OF F(I) IN F(I+1)      30% CONVERGENCE ON ENERGY        10**- 8
 SHRINK. FACT.(MONKH.)    2  2  2  NUMBER OF K POINTS IN THE IBZ      3
 SHRINKING FACTOR(GILAT NET)    2  NUMBER OF K POINTS(GILAT NET)      3
 *******************************************************************************
 *** K POINTS COORDINATES (OBLIQUE COORDINATES IN UNITS OF IS =  2)
   1-R(  0  0  0)   2-R(  1  0  0)   3-R(  1  1  1)

 DIRECT LATTICE VECTORS COMPON. (A.U.)     RECIP. LATTICE VECTORS COMPON. (A.U.) 
        X            Y            Z              X            Y            Z
  -17.0425875   17.0425875   17.0425875      0.0000000    0.1843378    0.1843378
   17.0425875  -17.0425875   17.0425875      0.1843378    0.0000000    0.1843378
   17.0425875   17.0425875  -17.0425875      0.1843378    0.1843378    0.0000000

 DISK SPACE FOR EIGENVECTORS (FTN 10)    10990188 REALS

 SYMMETRY ADAPTION OF THE BLOCH FUNCTIONS ENABLED
 TTTTTTTTTTTTTTTTTTTTTTTTTTTTTT gordsh1     TELAPSE       44.21 TCPU        2.02

 MATRIX SIZE: P(G) 9448374, F(G)  682818, P(G) IRR  398252, F(G) IRR   58088
 MAX G-VECTOR INDEX FOR 1- AND 2-ELECTRON INTEGRALS 133

 TTTTTTTTTTTTTTTTTTTTTTTTTTTTTT INPUT       TELAPSE       56.80 TCPU       14.61

 NEIGHBORS OF THE NON-EQUIVALENT ATOMS

 N = NUMBER OF NEIGHBORS AT DISTANCE R
    ATOM  N     R/ANG      R/AU   NEIGHBORS (ATOM LABELS AND CELL INDICES)
   1 H    1     1.0794     2.0398   79 C    0 0 0
   1 H    1     2.1474     4.0580  103 N    0 0 0
   1 H    1     2.2218     4.1987  115 C    0 0 0
   1 H    1     2.7037     5.1093   44 H    0 1 0
   1 H    1     2.7610     5.2175   13 H    0 0 0
   1 H    1     3.1968     6.0410   67 C   -1 0-1

  13 H    1     1.0794     2.0398  115 C    0 0 0
  13 H    1     2.1474     4.0580  127 N    0 0 0
  13 H    1     2.2218     4.1987   79 C    0 0 0
  13 H    1     2.7039     5.1096   47 H    0 1 0
  13 H    1     2.7610     5.2175    1 H    0 0 0
  13 H    1     3.1968     6.0410   67 C   -1 0-1

  25 H    1     1.0925     2.0646   91 C    0 0 0
  25 H    1     1.7666     3.3384   37 H    0 0 0
  25 H    1     1.7717     3.3481   49 H    0 0 0
  25 H    1     2.1341     4.0329   67 C    0 0 0
  25 H    1     2.6853     5.0745  127 N    1 0 1
  25 H    1     2.7797     5.2528  129 N    0 0 0

  37 H    1     1.0955     2.0703   91 C    0 0 0
  37 H    1     1.7666     3.3384   25 H    0 0 0
  37 H    1     1.7666     3.3384   49 H    0 0 0
  37 H    1     2.1510     4.0647   67 C    0 0 0
  37 H    1     2.7037     5.1093    7 H    1 1 1
  37 H    1     2.7039     5.1096   24 H    1 1 1

  49 H    1     1.0925     2.0646   91 C    0 0 0
  49 H    1     1.7666     3.3384   37 H    0 0 0
  49 H    1     1.7717     3.3481   25 H    0 0 0
  49 H    1     2.1341     4.0329   67 C    0 0 0
  49 H    1     2.6853     5.0744  103 N    1 0 1
  49 H    1     2.7796     5.2527  104 N    0 0 0

  61 CD   2     2.1991     4.1557  134 N    0 0 0  138 N    0 1 1
  61 CD   2     2.1991     4.1557  103 N    0 0 1  104 N   -1 0 0
  61 CD   2     3.0495     5.7627   49 H   -1 0 0   50 H    0 0 1
  61 CD   2     3.0496     5.7629   32 H    0 1 1   36 H    0 0 0
  61 CD   2     3.1894     6.0271   74 C    0 1 1   78 C    0 0 0
  61 CD   2     3.1894     6.0271   67 C   -1 0 0   68 C    0 0 1

  67 C    1     1.3400     2.5322  103 N    1 0 1
  67 C    1     1.3400     2.5322  127 N    1 0 1
  67 C    1     1.4887     2.8132   91 C    0 0 0
  67 C    1     2.1341     4.0329   49 H    0 0 0
  67 C    1     2.1341     4.0329   25 H    0 0 0
  67 C    1     2.1510     4.0647   37 H    0 0 0

  79 C    1     1.0794     2.0398    1 H    0 0 0
  79 C    1     1.3660     2.5813  115 C    0 0 0
  79 C    1     1.3739     2.5963  103 N    0 0 0
  79 C    1     2.1700     4.1007   67 C   -1 0-1
  79 C    1     2.2170     4.1896  127 N    0 0 0
  79 C    1     2.2218     4.1987   13 H    0 0 0

  91 C    1     1.0925     2.0646   49 H    0 0 0
  91 C    1     1.0925     2.0646   25 H    0 0 0
  91 C    1     1.0955     2.0703   37 H    0 0 0
  91 C    1     1.4887     2.8132   67 C    0 0 0
  91 C    1     2.5009     4.7261  103 N    1 0 1
  91 C    1     2.5009     4.7261  127 N    1 0 1

 103 N    1     1.3400     2.5322   67 C   -1 0-1
 103 N    1     1.3739     2.5963   79 C    0 0 0
 103 N    1     2.1474     4.0580    1 H    0 0 0
 103 N    1     2.1991     4.1557   61 CD   0 0-1
 103 N    1     2.2165     4.1885  127 N    0 0 0
 103 N    1     2.2170     4.1896  115 C    0 0 0

 115 C    1     1.0794     2.0398   13 H    0 0 0
 115 C    1     1.3660     2.5813   79 C    0 0 0
 115 C    1     1.3739     2.5963  127 N    0 0 0
 115 C    1     2.1700     4.1007   67 C   -1 0-1
 115 C    1     2.2170     4.1896  103 N    0 0 0
 115 C    1     2.2218     4.1987    1 H    0 0 0

 127 N    1     1.3400     2.5322   67 C   -1 0-1
 127 N    1     1.3739     2.5963  115 C    0 0 0
 127 N    1     2.1474     4.0580   13 H    0 0 0
 127 N    1     2.1991     4.1557   65 CD  -1 1 0
 127 N    1     2.2165     4.1885  103 N    0 0 0
 127 N    1     2.2170     4.1896   79 C    0 0 0


 SYMMETRY ALLOWED ELASTIC DISTORTION 1
  0.5773503  0.0000000  0.0000000
  0.0000000  0.5773503  0.0000000
  0.0000000  0.0000000  0.5773503

 SYMMETRY ALLOWED INTERNAL DEGREE(S) OF FREEDOM:  34
 TTTTTTTTTTTTTTTTTTTTTTTTTTTTTT SYMM        TELAPSE       57.17 TCPU       14.98
 TTTTTTTTTTTTTTTTTTTTTTTTTTTTTT INT_SCREEN  TELAPSE       57.22 TCPU       15.03

 ************************************************************************
 ************************************************************************
 * ELAPIEZO OPTION, E. ALBANESE, A. ERBA, B. CIVALLERI, R. DOVESI       *
 *                                                                      *
 * IT IS ASSUMED THAT THE INPUT IS FROM AN OPTIMIZED RUN                *

 CONVERGENCE CRITERION FOR ENERGY, TOLDEE =          1.0000E-08
 CONVERGENCE CRITERION FOR RMS GRADIENT, TOLDEG =    3.0000E-04
 CONVERGENCE CRITERION FOR RMS DISPLACEMENT, TOLDEX  6.2000E-04
 MAGNITUDE OF STEPSIZE FOR ADIMENSIONAL STRAINS =    1.5000E-02
 NUMBER OF POINTS (TOTAL) IN NUMERICAL 2ND DERIVATIVE=        3
 ************************************************************************
 ************************************************************************

 ************************************************************************

  Y. NOEL POST DOC. TURIN 2002

  THIS ROUTINE EVALUATES THE NON ZERO ELEMENTS OF THE ELASTIC TENSOR 

  ORDER OF THE TENSOR : 4

 |  1 A    1 B    1 B     .      .      .     |
 |         1 A    1 B     .      .      .     |
 |                1 A     .      .      .     |
 |                       1 C     .      .     |
 |                              1 C     .     |
 |                                     1 C    |

 EACH  LETTER   CORRESPONDS  TO  AN  INDEPENDENT  COMPONENT.
 INTERDEPENDENT COMPONENTS (WITH SAME LETTER) ARE RELATED BY
 THE COEFFICIENT THAT PRECEEDS EACH LETTER.

 ************************************************************************


 ************************************************************************

  Y. NOEL POST DOC. TURIN 2002

  THIS ROUTINE EVALUATES THE NON ZERO ELEMENTS OF THE PIEZOELECTRIC TENSOR 

  ORDER OF THE TENSOR : 3

 |   .      .      .     1 A     .      .     |
 |   .      .      .      .     1 A     .     |
 |   .      .      .      .      .     1 A    |

 EACH  LETTER   CORRESPONDS  TO  AN  INDEPENDENT  COMPONENT.
 INTERDEPENDENT COMPONENTS (WITH SAME LETTER) ARE RELATED BY
 THE COEFFICIENT THAT PRECEEDS EACH LETTER.

 ************************************************************************


 LIST OF ACTIVE DEFORMATIONS: 
             1
             4
 INFORMATION **** EXCBUF **** EXCH. BIPO BUFFER: WORDS USED =     4000000
 WARNING **** EXCBUF **** EXCH. BIPO BUFFER TOO SMALL - TO AVOID I/O SET EXCHSIZE =     6790851

 DFT PARAMETERS

     ATOM       ELECTRONS   NET CHARGE   R(ANGSTROM)
   1   1  H       1.0000      0.0000     1.11000000
  61 248  CD     20.0000      0.0000     1.52000000
  67   6  C       6.0000      0.0000     0.77000000
 103   7  N       7.0000      0.0000     0.74000000

 SIZE OF GRID=     667304
 TTTTTTTTTTTTTTTTTTTTTTTTTTTTTT MAKE_GRID2  TELAPSE       64.71 TCPU       17.65
 BECKE WEIGHT FUNCTION
 RADSAFE =     2.00
 TOLERANCES - DENSITY:10**- 6; POTENTIAL:10**- 9; GRID WGT:10**-14

 RADIAL INTEGRATION  - INTERVALS (POINTS,UPPER LIMIT):            1( 99,  4.0*R)

 ANGULAR INTEGRATION - INTERVALS (ACCURACY LEVEL [N. POINTS] UPPER LIMIT):
  1(  6[ 146]   0.2)  2( 11[ 302]   0.5)  3( 14[ 590]   0.9)  4( 18[1454]   3.5)
  5( 14[ 590]9999.0)
 TTTTTTTTTTTTTTTTTTTTTTTTTTTTTT INT_CALC    TELAPSE       64.77 TCPU       17.71
 EEEEEEEEEE INT_CALC TERMINATION  DATE 20 06 2019 TIME 01:53:43.1

 *******************************************************************************
 zif8Cd0degrees                                                                  
 CRYSTAL - SCF - TYPE OF CALCULATION :  RESTRICTED CLOSED SHELL
 *******************************************************************************

 CAPPA:IS1  2;IS2  2;IS3  2; K PTS MONK NET   3; SYMMOPS:K SPACE  24;G SPACE  12

 TTTTTTTTTTTTTTTTTTTTTTTTTTTTTT SDIK        TELAPSE       65.47 TCPU       18.41

 AAAAAAAAAAAAAAAAAAAAAAAAAAAAAAAAAAAAAAAAAAAAAAAAAAAAAAAAAAAAAAAAAAAAAAAAAAAAAAA
         ATOMIC WAVEFUNCTION(S)


 NUCLEAR CHARGE  1.0  SYMMETRY SPECIES            S
 N. ELECTRONS    1.0  NUMBER OF PRIMITIVE GTOS    5
                      NUMBER OF CONTRACTED GTOS   3
                      NUMBER OF CLOSED SHELLS     0
                      OPEN SHELL OCCUPATION       1

  ZNUC SCFIT  TOTAL HF ENERGY   KINETIC ENERGY   VIRIAL THEOREM ACCURACY
   1.0   1   -4.998098153E-01  4.997907537E-01 -2.000038139E+00  9.6E-17

 NUCLEAR CHARGE 20.0  SYMMETRY SPECIES            S    P    D
 N. ELECTRONS   20.0  NUMBER OF PRIMITIVE GTOS    8    7    6
                      NUMBER OF CONTRACTED GTOS   6    5    3
                      NUMBER OF CLOSED SHELLS     2    1    1
                      OPEN SHELL OCCUPATION       0    0    0

  ZNUC SCFIT  TOTAL HF ENERGY   KINETIC ENERGY   VIRIAL THEOREM ACCURACY
  20.0  36   -1.668271145E+02  6.451544656E+01 -3.585847628E+00  4.4E-06

 NUCLEAR CHARGE  6.0  SYMMETRY SPECIES            S    P
 N. ELECTRONS    6.0  NUMBER OF PRIMITIVE GTOS   11    5
                      NUMBER OF CONTRACTED GTOS   4    3
                      NUMBER OF CLOSED SHELLS     2    0
                      OPEN SHELL OCCUPATION       0    2

  ZNUC SCFIT  TOTAL HF ENERGY   KINETIC ENERGY   VIRIAL THEOREM ACCURACY
   6.0  11   -3.768480057E+01  3.769831118E+01 -1.999641612E+00  2.0E-06

 NUCLEAR CHARGE  7.0  SYMMETRY SPECIES            S    P
 N. ELECTRONS    7.0  NUMBER OF PRIMITIVE GTOS   11    5
                      NUMBER OF CONTRACTED GTOS   4    3
                      NUMBER OF CLOSED SHELLS     2    0
                      OPEN SHELL OCCUPATION       0    3

  ZNUC SCFIT  TOTAL HF ENERGY   KINETIC ENERGY   VIRIAL THEOREM ACCURACY
   7.0  11   -5.439473665E+01  5.441433682E+01 -1.999639798E+00  3.6E-06

 AAAAAAAAAAAAAAAAAAAAAAAAAAAAAAAAAAAAAAAAAAAAAAAAAAAAAAAAAAAAAAAAAAAAAAAAAAAAAAA

 CHARGE NORMALIZATION FACTOR   1.00000000
 TOTAL ATOMIC CHARGES:
   1.0000000   1.0000000   1.0000000   1.0000000   1.0000000   1.0000000
   1.0000000   1.0000000   1.0000000   1.0000000   1.0000000   1.0000000
   1.0000000   1.0000000   1.0000000   1.0000000   1.0000000   1.0000000
   1.0000000   1.0000000   1.0000000   1.0000000   1.0000000   1.0000000
   1.0000000   1.0000000   1.0000000   1.0000000   1.0000000   1.0000000
   1.0000000   1.0000000   1.0000000   1.0000000   1.0000000   1.0000000
   1.0000000   1.0000000   1.0000000   1.0000000   1.0000000   1.0000000
   1.0000000   1.0000000   1.0000000   1.0000000   1.0000000   1.0000000
   1.0000000   1.0000000   1.0000000   1.0000000   1.0000000   1.0000000
   1.0000000   1.0000000   1.0000000   1.0000000   1.0000000   1.0000000
  20.0000000  20.0000000  20.0000000  20.0000000  20.0000000  20.0000000
   6.0000000   6.0000000   6.0000000   6.0000000   6.0000000   6.0000000
   6.0000000   6.0000000   6.0000000   6.0000000   6.0000000   6.0000000
   6.0000000   6.0000000   6.0000000   6.0000000   6.0000000   6.0000000
   6.0000000   6.0000000   6.0000000   6.0000000   6.0000000   6.0000000
   6.0000000   6.0000000   6.0000000   6.0000000   6.0000000   6.0000000
   6.0000000   6.0000000   6.0000000   6.0000000   6.0000000   6.0000000
   7.0000000   7.0000000   7.0000000   7.0000000   7.0000000   7.0000000
   7.0000000   7.0000000   7.0000000   7.0000000   7.0000000   7.0000000
   6.0000000   6.0000000   6.0000000   6.0000000   6.0000000   6.0000000
   6.0000000   6.0000000   6.0000000   6.0000000   6.0000000   6.0000000
   7.0000000   7.0000000   7.0000000   7.0000000   7.0000000   7.0000000
   7.0000000   7.0000000   7.0000000   7.0000000   7.0000000   7.0000000
 TTTTTTTTTTTTTTTTTTTTTTTTTTTTTT MOQGAD      TELAPSE       67.04 TCPU       19.98
 TTTTTTTTTTTTTTTTTTTTTTTTTTTTTT SHELLXN     TELAPSE      101.31 TCPU       32.12
 TTTTTTTTTTTTTTTTTTTTTTTTTTTTTT MONMO3      TELAPSE      161.19 TCPU       91.99
 NUMERICALLY INTEGRATED DENSITY    635.9999236950
 TTTTTTTTTTTTTTTTTTTTTTTTTTTTTT NUMDFT      TELAPSE      162.11 TCPU       92.91
 CYC   0 ETOT(AU) -4.203323501893E+03 DETOT -4.20E+03 tst  0.00E+00 PX  1.00E+00
 TTTTTTTTTTTTTTTTTTTTTTTTTTTTTT DIIS        TELAPSE      162.20 TCPU       93.01
 TTTTTTTTTTTTTTTTTTTTTTTTTTTTTT FDIK        TELAPSE      174.60 TCPU      100.60
 INSULATING STATE
 TOP OF VALENCE BANDS -    BAND    318; K    3; EIG -2.9877327E-01 AU
 TOP OF VALENCE BANDS -    BAND    318; K    1; EIG -2.9928646E-01 AU
 BOTTOM OF VIRTUAL BANDS - BAND    319; K    1; EIG -8.5404081E-02 AU
 INDIRECT ENERGY BAND GAP:   5.8061 eV
 TTTTTTTTTTTTTTTTTTTTTTTTTTTTTT PDIG        TELAPSE      174.86 TCPU      100.85
 CHARGE NORMALIZATION FACTOR   1.00000000
 TOTAL ATOMIC CHARGES:
   0.7954206   0.7954206   0.7954206   0.7954206   0.7954206   0.7954206
   0.7954206   0.7954206   0.7954206   0.7954206   0.7954206   0.7954206
   0.7954209   0.7954209   0.7954209   0.7954209   0.7954209   0.7954209
   0.7954209   0.7954209   0.7954209   0.7954209   0.7954209   0.7954209
   0.7509689   0.7509689   0.7509689   0.7509689   0.7509689   0.7509689
   0.7509689   0.7509689   0.7509689   0.7509689   0.7509689   0.7509689
   0.7511394   0.7511394   0.7511394   0.7511394   0.7511394   0.7511394
   0.7511394   0.7511394   0.7511394   0.7511394   0.7511394   0.7511394
   0.7509724   0.7509724   0.7509724   0.7509724   0.7509724   0.7509724
   0.7509724   0.7509724   0.7509724   0.7509724   0.7509724   0.7509724
  18.3191682  18.3191682  18.3191682  18.3191682  18.3191682  18.3191682
   5.5856443   5.5856443   5.5856443   5.5856443   5.5856443   5.5856443
   5.5856443   5.5856443   5.5856443   5.5856443   5.5856443   5.5856443
   6.1768476   6.1768476   6.1768476   6.1768476   6.1768476   6.1768476
   6.1768476   6.1768476   6.1768476   6.1768476   6.1768476   6.1768476
   6.6885523   6.6885523   6.6885523   6.6885523   6.6885523   6.6885523
   6.6885523   6.6885523   6.6885523   6.6885523   6.6885523   6.6885523
   7.6843020   7.6843020   7.6843020   7.6843020   7.6843020   7.6843020
   7.6843020   7.6843020   7.6843020   7.6843020   7.6843020   7.6843020
   6.1768428   6.1768428   6.1768428   6.1768428   6.1768428   6.1768428
   6.1768428   6.1768428   6.1768428   6.1768428   6.1768428   6.1768428
   7.6843048   7.6843048   7.6843048   7.6843048   7.6843048   7.6843048
   7.6843048   7.6843048   7.6843048   7.6843048   7.6843048   7.6843048
 TTTTTTTTTTTTTTTTTTTTTTTTTTTTTT MOQGAD      TELAPSE      174.88 TCPU      100.87
 TTTTTTTTTTTTTTTTTTTTTTTTTTTTTT SHELLXN     TELAPSE      220.44 TCPU      113.25
 TTTTTTTTTTTTTTTTTTTTTTTTTTTTTT MONMO3      TELAPSE      221.83 TCPU      114.64
 NUMERICALLY INTEGRATED DENSITY    635.9999131052
 TTTTTTTTTTTTTTTTTTTTTTTTTTTTTT NUMDFT      TELAPSE      223.83 TCPU      116.64
 CYC   1 ETOT(AU) -4.182193087083E+03 DETOT  2.11E+01 tst  0.00E+00 PX  1.00E+00
 TTTTTTTTTTTTTTTTTTTTTTTTTTTTTT DIIS        TELAPSE      226.07 TCPU      118.88
 DIIS TEST: 0.18752E+02 AT SCF   CYCLE   1 - MIX   30 %
 TTTTTTTTTTTTTTTTTTTTTTTTTTTTTT FDIK        TELAPSE      240.52 TCPU      129.21
 INSULATING STATE
 TOP OF VALENCE BANDS -    BAND    318; K    3; EIG -2.0025913E-01 AU
 TOP OF VALENCE BANDS -    BAND    318; K    1; EIG -2.0102641E-01 AU
 BOTTOM OF VIRTUAL BANDS - BAND    319; K    1; EIG -1.6577387E-02 AU
 INDIRECT ENERGY BAND GAP:   4.9982 eV
 TTTTTTTTTTTTTTTTTTTTTTTTTTTTTT PDIG        TELAPSE      240.77 TCPU      129.46
 CHARGE NORMALIZATION FACTOR   1.00000000
 TOTAL ATOMIC CHARGES:
   0.9362241   0.9362241   0.9362241   0.9362241   0.9362241   0.9362241
   0.9362241   0.9362241   0.9362241   0.9362241   0.9362241   0.9362241
   0.9361818   0.9361818   0.9361818   0.9361818   0.9361818   0.9361818
   0.9361818   0.9361818   0.9361818   0.9361818   0.9361818   0.9361818
   0.8718085   0.8718085   0.8718085   0.8718085   0.8718085   0.8718085
   0.8718085   0.8718085   0.8718085   0.8718085   0.8718085   0.8718085
   0.8947071   0.8947071   0.8947071   0.8947071   0.8947071   0.8947071
   0.8947071   0.8947071   0.8947071   0.8947071   0.8947071   0.8947071
   0.8718253   0.8718253   0.8718253   0.8718253   0.8718253   0.8718253
   0.8718253   0.8718253   0.8718253   0.8718253   0.8718253   0.8718253
  18.8307382  18.8307382  18.8307382  18.8307382  18.8307382  18.8307382
   5.7721373   5.7721373   5.7721373   5.7721373   5.7721373   5.7721373
   5.7721373   5.7721373   5.7721373   5.7721373   5.7721373   5.7721373
   5.9626565   5.9626565   5.9626565   5.9626565   5.9626565   5.9626565
   5.9626565   5.9626565   5.9626565   5.9626565   5.9626565   5.9626565
   6.2802566   6.2802566   6.2802566   6.2802566   6.2802566   6.2802566
   6.2802566   6.2802566   6.2802566   6.2802566   6.2802566   6.2802566
   7.5480758   7.5480758   7.5480758   7.5480758   7.5480758   7.5480758
   7.5480758   7.5480758   7.5480758   7.5480758   7.5480758   7.5480758
   5.9626059   5.9626059   5.9626059   5.9626059   5.9626059   5.9626059
   5.9626059   5.9626059   5.9626059   5.9626059   5.9626059   5.9626059
   7.5481521   7.5481521   7.5481521   7.5481521   7.5481521   7.5481521
   7.5481521   7.5481521   7.5481521   7.5481521   7.5481521   7.5481521
 TTTTTTTTTTTTTTTTTTTTTTTTTTTTTT MOQGAD      TELAPSE      240.79 TCPU      129.48
 TTTTTTTTTTTTTTTTTTTTTTTTTTTTTT SHELLXN     TELAPSE      273.27 TCPU      141.73
 TTTTTTTTTTTTTTTTTTTTTTTTTTTTTT MONMO3      TELAPSE      274.77 TCPU      143.23
 NUMERICALLY INTEGRATED DENSITY    635.9998974943
 TTTTTTTTTTTTTTTTTTTTTTTTTTTTTT NUMDFT      TELAPSE      276.69 TCPU      145.16
 CYC   2 ETOT(AU) -4.183054767711E+03 DETOT -8.62E-01 tst  3.18E-03 PX  1.37E-01
 TTTTTTTTTTTTTTTTTTTTTTTTTTTTTT DIIS        TELAPSE      278.82 TCPU      147.29
 DIIS TEST: 0.51511E+01 AT SCF   CYCLE   2 - DIIS ACTIVE - HISTORY:     2 CYCLES
 TTTTTTTTTTTTTTTTTTTTTTTTTTTTTT FDIK        TELAPSE      293.98 TCPU      158.37
 INSULATING STATE
 TOP OF VALENCE BANDS -    BAND    318; K    3; EIG -2.2455207E-01 AU
 TOP OF VALENCE BANDS -    BAND    318; K    1; EIG -2.2533400E-01 AU
 BOTTOM OF VIRTUAL BANDS - BAND    319; K    1; EIG -2.8657370E-03 AU
 INDIRECT ENERGY BAND GAP:   6.0324 eV
 TTTTTTTTTTTTTTTTTTTTTTTTTTTTTT PDIG        TELAPSE      294.22 TCPU      158.60
 CHARGE NORMALIZATION FACTOR   1.00000000
 TOTAL ATOMIC CHARGES:
   0.8895982   0.8895982   0.8895982   0.8895982   0.8895982   0.8895982
   0.8895982   0.8895982   0.8895982   0.8895982   0.8895982   0.8895982
   0.8897010   0.8897010   0.8897010   0.8897010   0.8897010   0.8897010
   0.8897010   0.8897010   0.8897010   0.8897010   0.8897010   0.8897010
   0.8507520   0.8507520   0.8507520   0.8507520   0.8507520   0.8507520
   0.8507520   0.8507520   0.8507520   0.8507520   0.8507520   0.8507520
   0.8665084   0.8665084   0.8665084   0.8665084   0.8665084   0.8665084
   0.8665084   0.8665084   0.8665084   0.8665084   0.8665084   0.8665084
   0.8507603   0.8507603   0.8507603   0.8507603   0.8507603   0.8507603
   0.8507603   0.8507603   0.8507603   0.8507603   0.8507603   0.8507603
  18.5822097  18.5822097  18.5822097  18.5822097  18.5822097  18.5822097
   5.5909005   5.5909005   5.5909005   5.5909005   5.5909005   5.5909005
   5.5909005   5.5909005   5.5909005   5.5909005   5.5909005   5.5909005
   6.0371551   6.0371551   6.0371551   6.0371551   6.0371551   6.0371551
   6.0371551   6.0371551   6.0371551   6.0371551   6.0371551   6.0371551
   6.3478923   6.3478923   6.3478923   6.3478923   6.3478923   6.3478923
   6.3478923   6.3478923   6.3478923   6.3478923   6.3478923   6.3478923
   7.6741946   7.6741946   7.6741946   7.6741946   7.6741946   7.6741946
   7.6741946   7.6741946   7.6741946   7.6741946   7.6741946   7.6741946
   6.0371638   6.0371638   6.0371638   6.0371638   6.0371638   6.0371638
   6.0371638   6.0371638   6.0371638   6.0371638   6.0371638   6.0371638
   7.6742690   7.6742690   7.6742690   7.6742690   7.6742690   7.6742690
   7.6742690   7.6742690   7.6742690   7.6742690   7.6742690   7.6742690
 TTTTTTTTTTTTTTTTTTTTTTTTTTTTTT MOQGAD      TELAPSE      294.24 TCPU      158.62
 TTTTTTTTTTTTTTTTTTTTTTTTTTTTTT SHELLXN     TELAPSE      346.21 TCPU      170.78
 TTTTTTTTTTTTTTTTTTTTTTTTTTTTTT MONMO3      TELAPSE      350.00 TCPU      174.57
 NUMERICALLY INTEGRATED DENSITY    635.9999004598
 TTTTTTTTTTTTTTTTTTTTTTTTTTTTTT NUMDFT      TELAPSE      351.92 TCPU      176.49
 CYC   3 ETOT(AU) -4.183315911621E+03 DETOT -2.61E-01 tst  7.33E-04 PX  7.69E-02
 TTTTTTTTTTTTTTTTTTTTTTTTTTTTTT DIIS        TELAPSE      353.20 TCPU      177.77
 DIIS TEST: 0.40615E+00 AT SCF   CYCLE   3 - DIIS ACTIVE - HISTORY:     3 CYCLES
 TTTTTTTTTTTTTTTTTTTTTTTTTTTTTT FDIK        TELAPSE      363.47 TCPU      183.74
 INSULATING STATE
 TOP OF VALENCE BANDS -    BAND    318; K    3; EIG -2.2714104E-01 AU
 TOP OF VALENCE BANDS -    BAND    318; K    1; EIG -2.2789151E-01 AU
 BOTTOM OF VIRTUAL BANDS - BAND    319; K    1; EIG -3.9390154E-03 AU
 INDIRECT ENERGY BAND GAP:   6.0736 eV
 TTTTTTTTTTTTTTTTTTTTTTTTTTTTTT PDIG        TELAPSE      363.73 TCPU      184.00
 CHARGE NORMALIZATION FACTOR   1.00000000
 TOTAL ATOMIC CHARGES:
   0.8898779   0.8898779   0.8898779   0.8898779   0.8898779   0.8898779
   0.8898779   0.8898779   0.8898779   0.8898779   0.8898779   0.8898779
   0.8899021   0.8899021   0.8899021   0.8899021   0.8899021   0.8899021
   0.8899021   0.8899021   0.8899021   0.8899021   0.8899021   0.8899021
   0.8386959   0.8386959   0.8386959   0.8386959   0.8386959   0.8386959
   0.8386959   0.8386959   0.8386959   0.8386959   0.8386959   0.8386959
   0.8516740   0.8516740   0.8516740   0.8516740   0.8516740   0.8516740
   0.8516740   0.8516740   0.8516740   0.8516740   0.8516740   0.8516740
   0.8386862   0.8386862   0.8386862   0.8386862   0.8386862   0.8386862
   0.8386862   0.8386862   0.8386862   0.8386862   0.8386862   0.8386862
  18.6022114  18.6022114  18.6022114  18.6022114  18.6022114  18.6022114
   5.6699311   5.6699311   5.6699311   5.6699311   5.6699311   5.6699311
   5.6699311   5.6699311   5.6699311   5.6699311   5.6699311   5.6699311
   6.0306761   6.0306761   6.0306761   6.0306761   6.0306761   6.0306761
   6.0306761   6.0306761   6.0306761   6.0306761   6.0306761   6.0306761
   6.3892302   6.3892302   6.3892302   6.3892302   6.3892302   6.3892302
   6.3892302   6.3892302   6.3892302   6.3892302   6.3892302   6.3892302
   7.6347453   7.6347453   7.6347453   7.6347453   7.6347453   7.6347453
   7.6347453   7.6347453   7.6347453   7.6347453   7.6347453   7.6347453
   6.0307273   6.0307273   6.0307273   6.0307273   6.0307273   6.0307273
   6.0307273   6.0307273   6.0307273   6.0307273   6.0307273   6.0307273
   7.6347482   7.6347482   7.6347482   7.6347482   7.6347482   7.6347482
   7.6347482   7.6347482   7.6347482   7.6347482   7.6347482   7.6347482
 TTTTTTTTTTTTTTTTTTTTTTTTTTTTTT MOQGAD      TELAPSE      363.74 TCPU      184.02
 TTTTTTTTTTTTTTTTTTTTTTTTTTTTTT SHELLXN     TELAPSE      402.70 TCPU      196.25
 TTTTTTTTTTTTTTTTTTTTTTTTTTTTTT MONMO3      TELAPSE      416.28 TCPU      209.83
 NUMERICALLY INTEGRATED DENSITY    635.9998999564
 TTTTTTTTTTTTTTTTTTTTTTTTTTTTTT NUMDFT      TELAPSE      418.19 TCPU      211.74
 CYC   4 ETOT(AU) -4.183333995559E+03 DETOT -1.81E-02 tst  5.70E-05 PX  1.21E-02
 TTTTTTTTTTTTTTTTTTTTTTTTTTTTTT DIIS        TELAPSE      419.10 TCPU      212.65
 DIIS TEST: 0.46262E-01 AT SCF   CYCLE   4 - DIIS ACTIVE - HISTORY:     4 CYCLES
 TTTTTTTTTTTTTTTTTTTTTTTTTTTTTT FDIK        TELAPSE      423.43 TCPU      214.89
 INSULATING STATE
 TOP OF VALENCE BANDS -    BAND    318; K    3; EIG -2.2738618E-01 AU
 TOP OF VALENCE BANDS -    BAND    318; K    1; EIG -2.2814196E-01 AU
 BOTTOM OF VIRTUAL BANDS - BAND    319; K    1; EIG -3.9708157E-03 AU
 INDIRECT ENERGY BAND GAP:   6.0794 eV
 TTTTTTTTTTTTTTTTTTTTTTTTTTTTTT PDIG        TELAPSE      423.67 TCPU      215.13
 CHARGE NORMALIZATION FACTOR   1.00000000
 TOTAL ATOMIC CHARGES:
   0.8882519   0.8882519   0.8882519   0.8882519   0.8882519   0.8882519
   0.8882519   0.8882519   0.8882519   0.8882519   0.8882519   0.8882519
   0.8882476   0.8882476   0.8882476   0.8882476   0.8882476   0.8882476
   0.8882476   0.8882476   0.8882476   0.8882476   0.8882476   0.8882476
   0.8401385   0.8401385   0.8401385   0.8401385   0.8401385   0.8401385
   0.8401385   0.8401385   0.8401385   0.8401385   0.8401385   0.8401385
   0.8557328   0.8557328   0.8557328   0.8557328   0.8557328   0.8557328
   0.8557328   0.8557328   0.8557328   0.8557328   0.8557328   0.8557328
   0.8401464   0.8401464   0.8401464   0.8401464   0.8401464   0.8401464
   0.8401464   0.8401464   0.8401464   0.8401464   0.8401464   0.8401464
  18.5951050  18.5951050  18.5951050  18.5951050  18.5951050  18.5951050
   5.6441081   5.6441081   5.6441081   5.6441081   5.6441081   5.6441081
   5.6441081   5.6441081   5.6441081   5.6441081   5.6441081   5.6441081
   6.0359806   6.0359806   6.0359806   6.0359806   6.0359806   6.0359806
   6.0359806   6.0359806   6.0359806   6.0359806   6.0359806   6.0359806
   6.3820888   6.3820888   6.3820888   6.3820888   6.3820888   6.3820888
   6.3820888   6.3820888   6.3820888   6.3820888   6.3820888   6.3820888
   7.6458875   7.6458875   7.6458875   7.6458875   7.6458875   7.6458875
   7.6458875   7.6458875   7.6458875   7.6458875   7.6458875   7.6458875
   6.0359756   6.0359756   6.0359756   6.0359756   6.0359756   6.0359756
   6.0359756   6.0359756   6.0359756   6.0359756   6.0359756   6.0359756
   7.6458895   7.6458895   7.6458895   7.6458895   7.6458895   7.6458895
   7.6458895   7.6458895   7.6458895   7.6458895   7.6458895   7.6458895
 TTTTTTTTTTTTTTTTTTTTTTTTTTTTTT MOQGAD      TELAPSE      423.69 TCPU      215.15
 TTTTTTTTTTTTTTTTTTTTTTTTTTTTTT SHELLXN     TELAPSE      440.58 TCPU      227.23
 TTTTTTTTTTTTTTTTTTTTTTTTTTTTTT MONMO3      TELAPSE      446.04 TCPU      232.70
 NUMERICALLY INTEGRATED DENSITY    635.9998999702
 TTTTTTTTTTTTTTTTTTTTTTTTTTTTTT NUMDFT      TELAPSE      448.02 TCPU      234.67
 CYC   5 ETOT(AU) -4.183336023819E+03 DETOT -2.03E-03 tst  8.00E-06 PX  4.70E-03
 TTTTTTTTTTTTTTTTTTTTTTTTTTTTTT DIIS        TELAPSE      449.02 TCPU      235.68
 DIIS TEST: 0.36256E-02 AT SCF   CYCLE   5 - DIIS ACTIVE - HISTORY:     5 CYCLES
 TTTTTTTTTTTTTTTTTTTTTTTTTTTTTT FDIK        TELAPSE      451.96 TCPU      237.61
 INSULATING STATE
 TOP OF VALENCE BANDS -    BAND    318; K    3; EIG -2.2758386E-01 AU
 TOP OF VALENCE BANDS -    BAND    318; K    1; EIG -2.2833977E-01 AU
 BOTTOM OF VIRTUAL BANDS - BAND    319; K    1; EIG -3.7592166E-03 AU
 INDIRECT ENERGY BAND GAP:   6.0906 eV
 TTTTTTTTTTTTTTTTTTTTTTTTTTTTTT PDIG        TELAPSE      452.20 TCPU      237.86
 CHARGE NORMALIZATION FACTOR   1.00000000
 TOTAL ATOMIC CHARGES:
   0.8884106   0.8884106   0.8884106   0.8884106   0.8884106   0.8884106
   0.8884106   0.8884106   0.8884106   0.8884106   0.8884106   0.8884106
   0.8883983   0.8883983   0.8883983   0.8883983   0.8883983   0.8883983
   0.8883983   0.8883983   0.8883983   0.8883983   0.8883983   0.8883983
   0.8406391   0.8406391   0.8406391   0.8406391   0.8406391   0.8406391
   0.8406391   0.8406391   0.8406391   0.8406391   0.8406391   0.8406391
   0.8552119   0.8552119   0.8552119   0.8552119   0.8552119   0.8552119
   0.8552119   0.8552119   0.8552119   0.8552119   0.8552119   0.8552119
   0.8406359   0.8406359   0.8406359   0.8406359   0.8406359   0.8406359
   0.8406359   0.8406359   0.8406359   0.8406359   0.8406359   0.8406359
  18.5896489  18.5896489  18.5896489  18.5896489  18.5896489  18.5896489
   5.6515703   5.6515703   5.6515703   5.6515703   5.6515703   5.6515703
   5.6515703   5.6515703   5.6515703   5.6515703   5.6515703   5.6515703
   6.0337134   6.0337134   6.0337134   6.0337134   6.0337134   6.0337134
   6.0337134   6.0337134   6.0337134   6.0337134   6.0337134   6.0337134
   6.3798365   6.3798365   6.3798365   6.3798365   6.3798365   6.3798365
   6.3798365   6.3798365   6.3798365   6.3798365   6.3798365   6.3798365
   7.6465250   7.6465250   7.6465250   7.6465250   7.6465250   7.6465250
   7.6465250   7.6465250   7.6465250   7.6465250   7.6465250   7.6465250
   6.0337020   6.0337020   6.0337020   6.0337020   6.0337020   6.0337020
   6.0337020   6.0337020   6.0337020   6.0337020   6.0337020   6.0337020
   7.6465323   7.6465323   7.6465323   7.6465323   7.6465323   7.6465323
   7.6465323   7.6465323   7.6465323   7.6465323   7.6465323   7.6465323
 TTTTTTTTTTTTTTTTTTTTTTTTTTTTTT MOQGAD      TELAPSE      452.22 TCPU      237.87
 TTTTTTTTTTTTTTTTTTTTTTTTTTTTTT SHELLXN     TELAPSE      467.98 TCPU      250.02
 TTTTTTTTTTTTTTTTTTTTTTTTTTTTTT MONMO3      TELAPSE      473.79 TCPU      255.83
 NUMERICALLY INTEGRATED DENSITY    635.9999000527
 TTTTTTTTTTTTTTTTTTTTTTTTTTTTTT NUMDFT      TELAPSE      475.77 TCPU      257.81
 CYC   6 ETOT(AU) -4.183336198084E+03 DETOT -1.74E-04 tst  5.99E-07 PX  2.62E-03
 TTTTTTTTTTTTTTTTTTTTTTTTTTTTTT DIIS        TELAPSE      481.65 TCPU      263.69
 DIIS TEST: 0.76895E-03 AT SCF   CYCLE   6 - DIIS ACTIVE - HISTORY:     6 CYCLES
 TTTTTTTTTTTTTTTTTTTTTTTTTTTTTT FDIK        TELAPSE      486.72 TCPU      265.06
 INSULATING STATE
 TOP OF VALENCE BANDS -    BAND    318; K    3; EIG -2.2742019E-01 AU
 TOP OF VALENCE BANDS -    BAND    318; K    1; EIG -2.2817582E-01 AU
 BOTTOM OF VIRTUAL BANDS - BAND    319; K    1; EIG -3.6548898E-03 AU
 INDIRECT ENERGY BAND GAP:   6.0890 eV
 TTTTTTTTTTTTTTTTTTTTTTTTTTTTTT PDIG        TELAPSE      486.95 TCPU      265.30
 CHARGE NORMALIZATION FACTOR   1.00000000
 TOTAL ATOMIC CHARGES:
   0.8883809   0.8883809   0.8883809   0.8883809   0.8883809   0.8883809
   0.8883809   0.8883809   0.8883809   0.8883809   0.8883809   0.8883809
   0.8883767   0.8883767   0.8883767   0.8883767   0.8883767   0.8883767
   0.8883767   0.8883767   0.8883767   0.8883767   0.8883767   0.8883767
   0.8404651   0.8404651   0.8404651   0.8404651   0.8404651   0.8404651
   0.8404651   0.8404651   0.8404651   0.8404651   0.8404651   0.8404651
   0.8553094   0.8553094   0.8553094   0.8553094   0.8553094   0.8553094
   0.8553094   0.8553094   0.8553094   0.8553094   0.8553094   0.8553094
   0.8404652   0.8404652   0.8404652   0.8404652   0.8404652   0.8404652
   0.8404652   0.8404652   0.8404652   0.8404652   0.8404652   0.8404652
  18.5917878  18.5917878  18.5917878  18.5917878  18.5917878  18.5917878
   5.6487580   5.6487580   5.6487580   5.6487580   5.6487580   5.6487580
   5.6487580   5.6487580   5.6487580   5.6487580   5.6487580   5.6487580
   6.0351983   6.0351983   6.0351983   6.0351983   6.0351983   6.0351983
   6.0351983   6.0351983   6.0351983   6.0351983   6.0351983   6.0351983
   6.3813128   6.3813128   6.3813128   6.3813128   6.3813128   6.3813128
   6.3813128   6.3813128   6.3813128   6.3813128   6.3813128   6.3813128
   7.6453242   7.6453242   7.6453242   7.6453242   7.6453242   7.6453242
   7.6453242   7.6453242   7.6453242   7.6453242   7.6453242   7.6453242
   6.0351982   6.0351982   6.0351982   6.0351982   6.0351982   6.0351982
   6.0351982   6.0351982   6.0351982   6.0351982   6.0351982   6.0351982
   7.6453173   7.6453173   7.6453173   7.6453173   7.6453173   7.6453173
   7.6453173   7.6453173   7.6453173   7.6453173   7.6453173   7.6453173
 TTTTTTTTTTTTTTTTTTTTTTTTTTTTTT MOQGAD      TELAPSE      486.97 TCPU      265.31
 TTTTTTTTTTTTTTTTTTTTTTTTTTTTTT SHELLXN     TELAPSE      539.24 TCPU      277.44
 TTTTTTTTTTTTTTTTTTTTTTTTTTTTTT MONMO3      TELAPSE      540.90 TCPU      279.10
 NUMERICALLY INTEGRATED DENSITY    635.9998999643
 TTTTTTTTTTTTTTTTTTTTTTTTTTTTTT NUMDFT      TELAPSE      542.88 TCPU      281.08
 CYC   7 ETOT(AU) -4.183336237498E+03 DETOT -3.94E-05 tst  1.11E-07 PX  6.78E-04
 TTTTTTTTTTTTTTTTTTTTTTTTTTTTTT DIIS        TELAPSE      545.17 TCPU      283.37
 DIIS TEST: 0.13184E-03 AT SCF   CYCLE   7 - DIIS ACTIVE - HISTORY:     7 CYCLES
 TTTTTTTTTTTTTTTTTTTTTTTTTTTTTT FDIK        TELAPSE      551.12 TCPU      288.31
 INSULATING STATE
 TOP OF VALENCE BANDS -    BAND    318; K    3; EIG -2.2744065E-01 AU
 TOP OF VALENCE BANDS -    BAND    318; K    1; EIG -2.2819611E-01 AU
 BOTTOM OF VIRTUAL BANDS - BAND    319; K    1; EIG -3.7476864E-03 AU
 INDIRECT ENERGY BAND GAP:   6.0870 eV
 TTTTTTTTTTTTTTTTTTTTTTTTTTTTTT PDIG        TELAPSE      551.38 TCPU      288.57
 CHARGE NORMALIZATION FACTOR   1.00000000
 TOTAL ATOMIC CHARGES:
   0.8884093   0.8884093   0.8884093   0.8884093   0.8884093   0.8884093
   0.8884093   0.8884093   0.8884093   0.8884093   0.8884093   0.8884093
   0.8884099   0.8884099   0.8884099   0.8884099   0.8884099   0.8884099
   0.8884099   0.8884099   0.8884099   0.8884099   0.8884099   0.8884099
   0.8404166   0.8404166   0.8404166   0.8404166   0.8404166   0.8404166
   0.8404166   0.8404166   0.8404166   0.8404166   0.8404166   0.8404166
   0.8552151   0.8552151   0.8552151   0.8552151   0.8552151   0.8552151
   0.8552151   0.8552151   0.8552151   0.8552151   0.8552151   0.8552151
   0.8404198   0.8404198   0.8404198   0.8404198   0.8404198   0.8404198
   0.8404198   0.8404198   0.8404198   0.8404198   0.8404198   0.8404198
  18.5914295  18.5914295  18.5914295  18.5914295  18.5914295  18.5914295
   5.6490554   5.6490554   5.6490554   5.6490554   5.6490554   5.6490554
   5.6490554   5.6490554   5.6490554   5.6490554   5.6490554   5.6490554
   6.0344449   6.0344449   6.0344449   6.0344449   6.0344449   6.0344449
   6.0344449   6.0344449   6.0344449   6.0344449   6.0344449   6.0344449
   6.3811508   6.3811508   6.3811508   6.3811508   6.3811508   6.3811508
   6.3811508   6.3811508   6.3811508   6.3811508   6.3811508   6.3811508
   7.6461636   7.6461636   7.6461636   7.6461636   7.6461636   7.6461636
   7.6461636   7.6461636   7.6461636   7.6461636   7.6461636   7.6461636
   6.0344358   6.0344358   6.0344358   6.0344358   6.0344358   6.0344358
   6.0344358   6.0344358   6.0344358   6.0344358   6.0344358   6.0344358
   7.6461641   7.6461641   7.6461641   7.6461641   7.6461641   7.6461641
   7.6461641   7.6461641   7.6461641   7.6461641   7.6461641   7.6461641
 TTTTTTTTTTTTTTTTTTTTTTTTTTTTTT MOQGAD      TELAPSE      551.39 TCPU      288.59
 TTTTTTTTTTTTTTTTTTTTTTTTTTTTTT SHELLXN     TELAPSE      598.76 TCPU      300.74
 TTTTTTTTTTTTTTTTTTTTTTTTTTTTTT MONMO3      TELAPSE      606.62 TCPU      308.60
 NUMERICALLY INTEGRATED DENSITY    635.9998999818
 TTTTTTTTTTTTTTTTTTTTTTTTTTTTTT NUMDFT      TELAPSE      608.54 TCPU      310.52
 CYC   8 ETOT(AU) -4.183336243398E+03 DETOT -5.90E-06 tst  2.91E-08 PX  1.84E-04
 TTTTTTTTTTTTTTTTTTTTTTTTTTTTTT DIIS        TELAPSE      617.99 TCPU      319.97
 DIIS TEST: 0.18374E-04 AT SCF   CYCLE   8 - DIIS ACTIVE - HISTORY:     8 CYCLES
 TTTTTTTTTTTTTTTTTTTTTTTTTTTTTT FDIK        TELAPSE      628.13 TCPU      326.14
 INSULATING STATE
 TOP OF VALENCE BANDS -    BAND    318; K    3; EIG -2.2746260E-01 AU
 TOP OF VALENCE BANDS -    BAND    318; K    1; EIG -2.2821832E-01 AU
 BOTTOM OF VIRTUAL BANDS - BAND    319; K    1; EIG -3.7117125E-03 AU
 INDIRECT ENERGY BAND GAP:   6.0886 eV
 TTTTTTTTTTTTTTTTTTTTTTTTTTTTTT PDIG        TELAPSE      628.40 TCPU      326.41
 CHARGE NORMALIZATION FACTOR   1.00000000
 TOTAL ATOMIC CHARGES:
   0.8883754   0.8883754   0.8883754   0.8883754   0.8883754   0.8883754
   0.8883754   0.8883754   0.8883754   0.8883754   0.8883754   0.8883754
   0.8883761   0.8883761   0.8883761   0.8883761   0.8883761   0.8883761
   0.8883761   0.8883761   0.8883761   0.8883761   0.8883761   0.8883761
   0.8404609   0.8404609   0.8404609   0.8404609   0.8404609   0.8404609
   0.8404609   0.8404609   0.8404609   0.8404609   0.8404609   0.8404609
   0.8552810   0.8552810   0.8552810   0.8552810   0.8552810   0.8552810
   0.8552810   0.8552810   0.8552810   0.8552810   0.8552810   0.8552810
   0.8404631   0.8404631   0.8404631   0.8404631   0.8404631   0.8404631
   0.8404631   0.8404631   0.8404631   0.8404631   0.8404631   0.8404631
  18.5912721  18.5912721  18.5912721  18.5912721  18.5912721  18.5912721
   5.6492665   5.6492665   5.6492665   5.6492665   5.6492665   5.6492665
   5.6492665   5.6492665   5.6492665   5.6492665   5.6492665   5.6492665
   6.0347006   6.0347006   6.0347006   6.0347006   6.0347006   6.0347006
   6.0347006   6.0347006   6.0347006   6.0347006   6.0347006   6.0347006
   6.3809610   6.3809610   6.3809610   6.3809610   6.3809610   6.3809610
   6.3809610   6.3809610   6.3809610   6.3809610   6.3809610   6.3809610
   7.6458923   7.6458923   7.6458923   7.6458923   7.6458923   7.6458923
   7.6458923   7.6458923   7.6458923   7.6458923   7.6458923   7.6458923
   6.0346964   6.0346964   6.0346964   6.0346964   6.0346964   6.0346964
   6.0346964   6.0346964   6.0346964   6.0346964   6.0346964   6.0346964
   7.6458906   7.6458906   7.6458906   7.6458906   7.6458906   7.6458906
   7.6458906   7.6458906   7.6458906   7.6458906   7.6458906   7.6458906
 TTTTTTTTTTTTTTTTTTTTTTTTTTTTTT MOQGAD      TELAPSE      628.41 TCPU      326.43
 TTTTTTTTTTTTTTTTTTTTTTTTTTTTTT SHELLXN     TELAPSE      663.34 TCPU      338.60
 TTTTTTTTTTTTTTTTTTTTTTTTTTTTTT MONMO3      TELAPSE      671.63 TCPU      346.89
 NUMERICALLY INTEGRATED DENSITY    635.9998999847
 TTTTTTTTTTTTTTTTTTTTTTTTTTTTTT NUMDFT      TELAPSE      673.62 TCPU      348.87
 CYC   9 ETOT(AU) -4.183336243923E+03 DETOT -5.25E-07 tst  2.75E-09 PX  1.50E-04
 TTTTTTTTTTTTTTTTTTTTTTTTTTTTTT DIIS        TELAPSE      675.86 TCPU      351.12
 DIIS TEST: 0.97015E-06 AT SCF   CYCLE   9 - DIIS ACTIVE - HISTORY:     9 CYCLES
 TTTTTTTTTTTTTTTTTTTTTTTTTTTTTT FDIK        TELAPSE      681.83 TCPU      355.27
 INSULATING STATE
 TOP OF VALENCE BANDS -    BAND    318; K    3; EIG -2.2745105E-01 AU
 TOP OF VALENCE BANDS -    BAND    318; K    1; EIG -2.2820667E-01 AU
 BOTTOM OF VIRTUAL BANDS - BAND    319; K    1; EIG -3.7137415E-03 AU
 INDIRECT ENERGY BAND GAP:   6.0882 eV
 TTTTTTTTTTTTTTTTTTTTTTTTTTTTTT PDIG        TELAPSE      682.08 TCPU      355.53
 CHARGE NORMALIZATION FACTOR   1.00000000
 TOTAL ATOMIC CHARGES:
   0.8883876   0.8883876   0.8883876   0.8883876   0.8883876   0.8883876
   0.8883876   0.8883876   0.8883876   0.8883876   0.8883876   0.8883876
   0.8883882   0.8883882   0.8883882   0.8883882   0.8883882   0.8883882
   0.8883882   0.8883882   0.8883882   0.8883882   0.8883882   0.8883882
   0.8404560   0.8404560   0.8404560   0.8404560   0.8404560   0.8404560
   0.8404560   0.8404560   0.8404560   0.8404560   0.8404560   0.8404560
   0.8552631   0.8552631   0.8552631   0.8552631   0.8552631   0.8552631
   0.8552631   0.8552631   0.8552631   0.8552631   0.8552631   0.8552631
   0.8404589   0.8404589   0.8404589   0.8404589   0.8404589   0.8404589
   0.8404589   0.8404589   0.8404589   0.8404589   0.8404589   0.8404589
  18.5912970  18.5912970  18.5912970  18.5912970  18.5912970  18.5912970
   5.6492112   5.6492112   5.6492112   5.6492112   5.6492112   5.6492112
   5.6492112   5.6492112   5.6492112   5.6492112   5.6492112   5.6492112
   6.0346550   6.0346550   6.0346550   6.0346550   6.0346550   6.0346550
   6.0346550   6.0346550   6.0346550   6.0346550   6.0346550   6.0346550
   6.3810311   6.3810311   6.3810311   6.3810311   6.3810311   6.3810311
   6.3810311   6.3810311   6.3810311   6.3810311   6.3810311   6.3810311
   7.6459248   7.6459248   7.6459248   7.6459248   7.6459248   7.6459248
   7.6459248   7.6459248   7.6459248   7.6459248   7.6459248   7.6459248
   6.0346511   6.0346511   6.0346511   6.0346511   6.0346511   6.0346511
   6.0346511   6.0346511   6.0346511   6.0346511   6.0346511   6.0346511
   7.6459245   7.6459245   7.6459245   7.6459245   7.6459245   7.6459245
   7.6459245   7.6459245   7.6459245   7.6459245   7.6459245   7.6459245
 TTTTTTTTTTTTTTTTTTTTTTTTTTTTTT MOQGAD      TELAPSE      682.09 TCPU      355.54
 TTTTTTTTTTTTTTTTTTTTTTTTTTTTTT SHELLXN     TELAPSE      725.41 TCPU      367.75
 TTTTTTTTTTTTTTTTTTTTTTTTTTTTTT MONMO3      TELAPSE      727.53 TCPU      369.87
 NUMERICALLY INTEGRATED DENSITY    635.9998999833
 TTTTTTTTTTTTTTTTTTTTTTTTTTTTTT NUMDFT      TELAPSE      729.45 TCPU      371.80
 CYC  10 ETOT(AU) -4.183336244098E+03 DETOT -1.75E-07 tst  5.39E-11 PX  1.41E-05
 TTTTTTTTTTTTTTTTTTTTTTTTTTTTTT DIIS        TELAPSE      734.64 TCPU      376.99
 DIIS TEST: 0.78078E-07 AT SCF   CYCLE  10 - DIIS ACTIVE - HISTORY:    10 CYCLES
 TTTTTTTTTTTTTTTTTTTTTTTTTTTTTT FDIK        TELAPSE      742.44 TCPU      379.17
 INSULATING STATE
 TOP OF VALENCE BANDS -    BAND    318; K    3; EIG -2.2745553E-01 AU
 TOP OF VALENCE BANDS -    BAND    318; K    1; EIG -2.2821117E-01 AU
 BOTTOM OF VIRTUAL BANDS - BAND    319; K    1; EIG -3.7159682E-03 AU
 INDIRECT ENERGY BAND GAP:   6.0883 eV
 TTTTTTTTTTTTTTTTTTTTTTTTTTTTTT PDIG        TELAPSE      742.68 TCPU      379.41
 CHARGE NORMALIZATION FACTOR   1.00000000
 TOTAL ATOMIC CHARGES:
   0.8883822   0.8883822   0.8883822   0.8883822   0.8883822   0.8883822
   0.8883822   0.8883822   0.8883822   0.8883822   0.8883822   0.8883822
   0.8883831   0.8883831   0.8883831   0.8883831   0.8883831   0.8883831
   0.8883831   0.8883831   0.8883831   0.8883831   0.8883831   0.8883831
   0.8404556   0.8404556   0.8404556   0.8404556   0.8404556   0.8404556
   0.8404556   0.8404556   0.8404556   0.8404556   0.8404556   0.8404556
   0.8552671   0.8552671   0.8552671   0.8552671   0.8552671   0.8552671
   0.8552671   0.8552671   0.8552671   0.8552671   0.8552671   0.8552671
   0.8404586   0.8404586   0.8404586   0.8404586   0.8404586   0.8404586
   0.8404586   0.8404586   0.8404586   0.8404586   0.8404586   0.8404586
  18.5913024  18.5913024  18.5913024  18.5913024  18.5913024  18.5913024
   5.6492246   5.6492246   5.6492246   5.6492246   5.6492246   5.6492246
   5.6492246   5.6492246   5.6492246   5.6492246   5.6492246   5.6492246
   6.0346642   6.0346642   6.0346642   6.0346642   6.0346642   6.0346642
   6.0346642   6.0346642   6.0346642   6.0346642   6.0346642   6.0346642
   6.3810118   6.3810118   6.3810118   6.3810118   6.3810118   6.3810118
   6.3810118   6.3810118   6.3810118   6.3810118   6.3810118   6.3810118
   7.6459212   7.6459212   7.6459212   7.6459212   7.6459212   7.6459212
   7.6459212   7.6459212   7.6459212   7.6459212   7.6459212   7.6459212
   6.0346590   6.0346590   6.0346590   6.0346590   6.0346590   6.0346590
   6.0346590   6.0346590   6.0346590   6.0346590   6.0346590   6.0346590
   7.6459214   7.6459214   7.6459214   7.6459214   7.6459214   7.6459214
   7.6459214   7.6459214   7.6459214   7.6459214   7.6459214   7.6459214
 TTTTTTTTTTTTTTTTTTTTTTTTTTTTTT MOQGAD      TELAPSE      742.70 TCPU      379.43
 TTTTTTTTTTTTTTTTTTTTTTTTTTTTTT SHELLXN     TELAPSE      770.92 TCPU      391.56
 TTTTTTTTTTTTTTTTTTTTTTTTTTTTTT MONMO3      TELAPSE      772.24 TCPU      392.89
 NUMERICALLY INTEGRATED DENSITY    635.9998999836
 TTTTTTTTTTTTTTTTTTTTTTTTTTTTTT NUMDFT      TELAPSE      774.23 TCPU      394.87
 CYC  11 ETOT(AU) -4.183336244115E+03 DETOT -1.72E-08 tst  6.19E-12 PX  1.64E-05
 TTTTTTTTTTTTTTTTTTTTTTTTTTTTTT DIIS        TELAPSE      775.19 TCPU      395.83
 DIIS TEST: 0.13065E-07 AT SCF   CYCLE  11 - DIIS ACTIVE - HISTORY:    11 CYCLES
 TTTTTTTTTTTTTTTTTTTTTTTTTTTTTT FDIK        TELAPSE      779.95 TCPU      396.87
 INSULATING STATE
 TOP OF VALENCE BANDS -    BAND    318; K    3; EIG -2.2745411E-01 AU
 TOP OF VALENCE BANDS -    BAND    318; K    1; EIG -2.2820975E-01 AU
 BOTTOM OF VIRTUAL BANDS - BAND    319; K    1; EIG -3.7150694E-03 AU
 INDIRECT ENERGY BAND GAP:   6.0883 eV
 TTTTTTTTTTTTTTTTTTTTTTTTTTTTTT PDIG        TELAPSE      780.19 TCPU      397.11
 CHARGE NORMALIZATION FACTOR   1.00000000
 TOTAL ATOMIC CHARGES:
   0.8883841   0.8883841   0.8883841   0.8883841   0.8883841   0.8883841
   0.8883841   0.8883841   0.8883841   0.8883841   0.8883841   0.8883841
   0.8883850   0.8883850   0.8883850   0.8883850   0.8883850   0.8883850
   0.8883850   0.8883850   0.8883850   0.8883850   0.8883850   0.8883850
   0.8404552   0.8404552   0.8404552   0.8404552   0.8404552   0.8404552
   0.8404552   0.8404552   0.8404552   0.8404552   0.8404552   0.8404552
   0.8552666   0.8552666   0.8552666   0.8552666   0.8552666   0.8552666
   0.8552666   0.8552666   0.8552666   0.8552666   0.8552666   0.8552666
   0.8404582   0.8404582   0.8404582   0.8404582   0.8404582   0.8404582
   0.8404582   0.8404582   0.8404582   0.8404582   0.8404582   0.8404582
  18.5912995  18.5912995  18.5912995  18.5912995  18.5912995  18.5912995
   5.6492184   5.6492184   5.6492184   5.6492184   5.6492184   5.6492184
   5.6492184   5.6492184   5.6492184   5.6492184   5.6492184   5.6492184
   6.0346619   6.0346619   6.0346619   6.0346619   6.0346619   6.0346619
   6.0346619   6.0346619   6.0346619   6.0346619   6.0346619   6.0346619
   6.3810178   6.3810178   6.3810178   6.3810178   6.3810178   6.3810178
   6.3810178   6.3810178   6.3810178   6.3810178   6.3810178   6.3810178
   7.6459237   7.6459237   7.6459237   7.6459237   7.6459237   7.6459237
   7.6459237   7.6459237   7.6459237   7.6459237   7.6459237   7.6459237
   6.0346572   6.0346572   6.0346572   6.0346572   6.0346572   6.0346572
   6.0346572   6.0346572   6.0346572   6.0346572   6.0346572   6.0346572
   7.6459222   7.6459222   7.6459222   7.6459222   7.6459222   7.6459222
   7.6459222   7.6459222   7.6459222   7.6459222   7.6459222   7.6459222
 TTTTTTTTTTTTTTTTTTTTTTTTTTTTTT MOQGAD      TELAPSE      780.20 TCPU      397.13
 TTTTTTTTTTTTTTTTTTTTTTTTTTTTTT SHELLXN     TELAPSE      811.52 TCPU      409.25
 TTTTTTTTTTTTTTTTTTTTTTTTTTTTTT MONMO3      TELAPSE      813.16 TCPU      410.90
 NUMERICALLY INTEGRATED DENSITY    635.9998999835
 TTTTTTTTTTTTTTTTTTTTTTTTTTTTTT NUMDFT      TELAPSE      815.12 TCPU      412.86
 CYC  12 ETOT(AU) -4.183336244089E+03 DETOT  2.58E-08 tst  8.65E-13 PX  6.15E-06
 TTTTTTTTTTTTTTTTTTTTTTTTTTTTTT DIIS        TELAPSE      815.47 TCPU      413.20
 DIIS TEST: 0.43678E-09 AT SCF   CYCLE  12 - DIIS ACTIVE - HISTORY:    12 CYCLES
 TTTTTTTTTTTTTTTTTTTTTTTTTTTTTT FDIK        TELAPSE      816.95 TCPU      414.32
 INSULATING STATE
 TOP OF VALENCE BANDS -    BAND    318; K    3; EIG -2.2745424E-01 AU
 TOP OF VALENCE BANDS -    BAND    318; K    1; EIG -2.2820988E-01 AU
 BOTTOM OF VIRTUAL BANDS - BAND    319; K    1; EIG -3.7151962E-03 AU
 INDIRECT ENERGY BAND GAP:   6.0883 eV
 TTTTTTTTTTTTTTTTTTTTTTTTTTTTTT PDIG        TELAPSE      817.19 TCPU      414.56
 CHARGE NORMALIZATION FACTOR   1.00000000
 TOTAL ATOMIC CHARGES:
   0.8883838   0.8883838   0.8883838   0.8883838   0.8883838   0.8883838
   0.8883838   0.8883838   0.8883838   0.8883838   0.8883838   0.8883838
   0.8883847   0.8883847   0.8883847   0.8883847   0.8883847   0.8883847
   0.8883847   0.8883847   0.8883847   0.8883847   0.8883847   0.8883847
   0.8404555   0.8404555   0.8404555   0.8404555   0.8404555   0.8404555
   0.8404555   0.8404555   0.8404555   0.8404555   0.8404555   0.8404555
   0.8552663   0.8552663   0.8552663   0.8552663   0.8552663   0.8552663
   0.8552663   0.8552663   0.8552663   0.8552663   0.8552663   0.8552663
   0.8404586   0.8404586   0.8404586   0.8404586   0.8404586   0.8404586
   0.8404586   0.8404586   0.8404586   0.8404586   0.8404586   0.8404586
  18.5913000  18.5913000  18.5913000  18.5913000  18.5913000  18.5913000
   5.6492191   5.6492191   5.6492191   5.6492191   5.6492191   5.6492191
   5.6492191   5.6492191   5.6492191   5.6492191   5.6492191   5.6492191
   6.0346620   6.0346620   6.0346620   6.0346620   6.0346620   6.0346620
   6.0346620   6.0346620   6.0346620   6.0346620   6.0346620   6.0346620
   6.3810170   6.3810170   6.3810170   6.3810170   6.3810170   6.3810170
   6.3810170   6.3810170   6.3810170   6.3810170   6.3810170   6.3810170
   7.6459230   7.6459230   7.6459230   7.6459230   7.6459230   7.6459230
   7.6459230   7.6459230   7.6459230   7.6459230   7.6459230   7.6459230
   6.0346575   6.0346575   6.0346575   6.0346575   6.0346575   6.0346575
   6.0346575   6.0346575   6.0346575   6.0346575   6.0346575   6.0346575
   7.6459226   7.6459226   7.6459226   7.6459226   7.6459226   7.6459226
   7.6459226   7.6459226   7.6459226   7.6459226   7.6459226   7.6459226
 TTTTTTTTTTTTTTTTTTTTTTTTTTTTTT MOQGAD      TELAPSE      817.21 TCPU      414.57
 TTTTTTTTTTTTTTTTTTTTTTTTTTTTTT SHELLXN     TELAPSE      833.17 TCPU      426.64
 TTTTTTTTTTTTTTTTTTTTTTTTTTTTTT MONMO3      TELAPSE      839.21 TCPU      432.68
 NUMERICALLY INTEGRATED DENSITY    635.9998999835
 TTTTTTTTTTTTTTTTTTTTTTTTTTTTTT NUMDFT      TELAPSE      841.13 TCPU      434.60
 CYC  13 ETOT(AU) -4.183336244099E+03 DETOT -9.69E-09 tst  1.67E-14 PX  8.54E-07
 TTTTTTTTTTTTTTTTTTTTTTTTTTTTTT DIIS        TELAPSE      842.65 TCPU      436.12
 DIIS TEST: 0.12792E-09 AT SCF   CYCLE  13 - DIIS ACTIVE - HISTORY:    13 CYCLES
 TTTTTTTTTTTTTTTTTTTTTTTTTTTTTT FDIK        TELAPSE      844.26 TCPU      436.95
 INSULATING STATE
 TOP OF VALENCE BANDS -    BAND    318; K    3; EIG -2.2745423E-01 AU
 TOP OF VALENCE BANDS -    BAND    318; K    1; EIG -2.2820987E-01 AU
 BOTTOM OF VIRTUAL BANDS - BAND    319; K    1; EIG -3.7151795E-03 AU
 INDIRECT ENERGY BAND GAP:   6.0883 eV
 TTTTTTTTTTTTTTTTTTTTTTTTTTTTTT PDIG        TELAPSE      844.49 TCPU      437.18
 CHARGE NORMALIZATION FACTOR   1.00000000
 TOTAL ATOMIC CHARGES:
   0.8883838   0.8883838   0.8883838   0.8883838   0.8883838   0.8883838
   0.8883838   0.8883838   0.8883838   0.8883838   0.8883838   0.8883838
   0.8883847   0.8883847   0.8883847   0.8883847   0.8883847   0.8883847
   0.8883847   0.8883847   0.8883847   0.8883847   0.8883847   0.8883847
   0.8404554   0.8404554   0.8404554   0.8404554   0.8404554   0.8404554
   0.8404554   0.8404554   0.8404554   0.8404554   0.8404554   0.8404554
   0.8552664   0.8552664   0.8552664   0.8552664   0.8552664   0.8552664
   0.8552664   0.8552664   0.8552664   0.8552664   0.8552664   0.8552664
   0.8404584   0.8404584   0.8404584   0.8404584   0.8404584   0.8404584
   0.8404584   0.8404584   0.8404584   0.8404584   0.8404584   0.8404584
  18.5912999  18.5912999  18.5912999  18.5912999  18.5912999  18.5912999
   5.6492192   5.6492192   5.6492192   5.6492192   5.6492192   5.6492192
   5.6492192   5.6492192   5.6492192   5.6492192   5.6492192   5.6492192
   6.0346621   6.0346621   6.0346621   6.0346621   6.0346621   6.0346621
   6.0346621   6.0346621   6.0346621   6.0346621   6.0346621   6.0346621
   6.3810171   6.3810171   6.3810171   6.3810171   6.3810171   6.3810171
   6.3810171   6.3810171   6.3810171   6.3810171   6.3810171   6.3810171
   7.6459234   7.6459234   7.6459234   7.6459234   7.6459234   7.6459234
   7.6459234   7.6459234   7.6459234   7.6459234   7.6459234   7.6459234
   6.0346574   6.0346574   6.0346574   6.0346574   6.0346574   6.0346574
   6.0346574   6.0346574   6.0346574   6.0346574   6.0346574   6.0346574
   7.6459222   7.6459222   7.6459222   7.6459222   7.6459222   7.6459222
   7.6459222   7.6459222   7.6459222   7.6459222   7.6459222   7.6459222
 TTTTTTTTTTTTTTTTTTTTTTTTTTTTTT MOQGAD      TELAPSE      844.50 TCPU      437.20
 TTTTTTTTTTTTTTTTTTTTTTTTTTTTTT SHELLXN     TELAPSE      856.45 TCPU      449.15
 +++ ENERGIES IN A.U. +++
 ::: EXT EL-POLE                                  -5.1038833012792E+03
 ::: EXT EL-SPHEROPOLE                             3.9394772904243E+01
 ::: BIELET ZONE E-E                               8.5641523413190E+03
 ::: TOTAL E-E                                     3.4996638129440E+03
 ::: TOTAL E-N + N-E                              -1.1996557431015E+04
 ::: TOTAL N-N                                     1.1725394107988E+03
 ::: KINETIC ENERGY                                3.5511093651094E+03
 ::: PSEUDO TOTAL   ENERGY                        -3.7732448421623E+03
 ::: VIRIAL COEFFICIENT                            9.6967166377175E-01
 TTTTTTTTTTTTTTTTTTTTTTTTTTTTTT MONMO3      TELAPSE      858.13 TCPU      450.83
 NUMERICALLY INTEGRATED DENSITY    635.9998999835
 TTTTTTTTTTTTTTTTTTTTTTTTTTTTTT NUMDFT      TELAPSE      860.12 TCPU      452.81
 CYC  14 ETOT(AU) -4.183336244098E+03 DETOT  1.25E-09 tst  5.63E-15 PX  8.54E-07

 == SCF ENDED - CONVERGENCE ON ENERGY      E(AU) -4.1833362440978E+03 CYCLES  14


 ENERGY EXPRESSION=HARTREE+FOCK EXCH*0.25000+(PBE        EXCH)*0.75000+PBE        CORR


 TOTAL ENERGY(DFT)(AU)( 14) -4.1833362440978E+03 DE 1.2E-09 tester 5.6E-15
 TTTTTTTTTTTTTTTTTTTTTTTTTTTTTT EDFT        TELAPSE      860.12 TCPU      452.82

 *******************************************************************************
 *                             FORCE CALCULATION                               *
 *******************************************************************************

 TTTTTTTTTTTTTTTTTTTTTTTTTTTTTT NUMDFG      TELAPSE      877.32 TCPU      470.01
 INFORMATION **** EXCPOG **** EXCH. BIPO BUFFER LENGTH (WORDS) =    16000000
 WARNING **** EXCPOG **** EXCH. BIPO BUFFER TOO SMALL - TO AVOID I/O SET EXCHSIZE =     6790851
 WARNING **** GENPOG **** COULOMB BIPO BUFFER TOO SMALL - TO AVOID I/O SET BIPOSIZE =     6255000
 INFORMATION **** GENPOG **** BIPO BUFFER LENGTH (WORDS) =     4000000
 TTTTTTTTTTTTTTTTTTTTTTTTTTTTTT SHELXG      TELAPSE      986.01 TCPU      545.29


 D3 DISPERSION ENERGY (AU)       -2.5851264334211E-01
 TOTAL ENERGY + DISP (AU)        -4.1835947567412E+03

 CARTESIAN FORCES IN HARTREE/BOHR (ANALYTICAL)
   ATOM                     X                   Y                   Z
   1   1            -2.888778609600E-06 -3.104564415324E-06  4.511852102151E-06
   2   1             2.888778612209E-06  3.104564412215E-06  4.511852098377E-06
   3   1            -2.888778611265E-06  3.104564413992E-06 -4.511852097266E-06
   4   1             2.888778608323E-06 -3.104564415324E-06 -4.511852097933E-06
   5   1             4.511852100375E-06 -2.888778608989E-06 -3.104564412659E-06
   6   1            -3.104564415768E-06  4.511852095934E-06 -2.888778611765E-06
   7   1            -4.511852095490E-06  2.888778608601E-06 -3.104564413992E-06
   8   1             3.104564414436E-06  4.511852092381E-06  2.888778612431E-06
   9   1             4.511852093714E-06  2.888778613208E-06  3.104564414436E-06
  10   1             3.104564414880E-06 -4.511852098599E-06 -2.888778610266E-06
  11   1            -4.511852101041E-06 -2.888778608656E-06  3.104564417544E-06
  12   1            -3.104564412215E-06 -4.511852095934E-06  2.888778609655E-06
  13   1             4.612562354511E-06 -3.081307649477E-06 -3.113896169638E-06
  14   1            -4.612562351625E-06  3.081307649033E-06 -3.113896169415E-06
  15   1             4.612562357176E-06  3.081307651698E-06  3.113896167084E-06
  16   1            -4.612562348960E-06 -3.081307656139E-06  3.113896165530E-06
  17   1            -3.113896168916E-06  4.612562354289E-06 -3.081307651254E-06
  18   1            -3.081307650810E-06 -3.113896170526E-06  4.612562354955E-06
  19   1             3.113896166085E-06 -4.612562353845E-06 -3.081307652142E-06
  20   1             3.081307649033E-06 -3.113896167972E-06 -4.612562354733E-06
  21   1            -3.113896167861E-06 -4.612562356288E-06  3.081307649033E-06
  22   1             3.081307650366E-06  3.113896168694E-06  4.612562358064E-06
  23   1             3.113896169915E-06  4.612562360506E-06  3.081307648589E-06
  24   1            -3.081307653918E-06  3.113896165474E-06 -4.612562352735E-06
  25   1            -1.684798386359E-07 -2.274835492866E-06 -5.871246952616E-06
  26   1             1.684798418555E-07  2.274835491090E-06 -5.871246949951E-06
  27   1            -1.684798377477E-07  2.274835492644E-06  5.871246951727E-06
  28   1             1.684798399126E-07 -2.274835492644E-06  5.871246944844E-06
  29   1            -5.871246951950E-06 -1.684798412449E-07 -2.274835495308E-06
  30   1            -2.274835492422E-06 -5.871246950839E-06 -1.684798403567E-07
  31   1             5.871246950173E-06  1.684798396351E-07 -2.274835489979E-06
  32   1             2.274835493310E-06 -5.871246950839E-06  1.684798393575E-07
  33   1            -5.871246948619E-06  1.684798408008E-07  2.274835493754E-06
  34   1             2.274835492866E-06  5.871246950839E-06 -1.684798382473E-07
  35   1             5.871246950839E-06 -1.684798386359E-07  2.274835493976E-06
  36   1            -2.274835493088E-06  5.871246948397E-06  1.684798395241E-07
  37   1             8.426176074550E-06 -1.307131623696E-05  8.327048130585E-06
  38   1            -8.426176071663E-06  1.307131623740E-05  8.327048127477E-06
  39   1             8.426176076881E-06  1.307131623918E-05 -8.327048132362E-06
  40   1            -8.426176074439E-06 -1.307131623740E-05 -8.327048130474E-06
  41   1             8.327048132584E-06  8.426176070775E-06 -1.307131623829E-05
  42   1            -1.307131623740E-05  8.327048131473E-06  8.426176073217E-06
  43   1            -8.327048131584E-06 -8.426176076104E-06 -1.307131624007E-05
  44   1             1.307131623740E-05  8.327048127366E-06 -8.426176071996E-06
  45   1             8.327048127477E-06 -8.426176072995E-06  1.307131623784E-05
  46   1             1.307131623873E-05 -8.327048130252E-06  8.426176074439E-06
  47   1            -8.327048131807E-06  8.426176076437E-06  1.307131624095E-05
  48   1            -1.307131623740E-05 -8.327048128032E-06 -8.426176071108E-06
  49   1            -5.650746781605E-06 -2.173623391055E-06 -4.990059734866E-07
  50   1             5.650746782049E-06  2.173623388835E-06 -4.990059777610E-07
  51   1            -5.650746787822E-06  2.173623387725E-06  4.990059743748E-07
  52   1             5.650746784047E-06 -2.173623390833E-06  4.990059755960E-07
  53   1            -4.990059742083E-07 -5.650746778052E-06 -2.173623389057E-06
  54   1            -2.173623390833E-06 -4.990059746524E-07 -5.650746780494E-06
  55   1             4.990059765952E-07  5.650746782715E-06 -2.173623390611E-06
  56   1             2.173623388169E-06 -4.990059761512E-07  5.650746783603E-06
  57   1            -4.990059784826E-07  5.650746782271E-06  2.173623389279E-06
  58   1             2.173623389279E-06  4.990059748744E-07 -5.650746786490E-06
  59   1             4.990059758736E-07 -5.650746784491E-06  2.173623391055E-06
  60   1            -2.173623391055E-06  4.990059737087E-07  5.650746785379E-06
  61 248             2.309263891220E-14  2.486899575160E-14  3.346725459726E-07
  62 248             2.317706212137E-14 -6.543376951385E-15 -3.346726133909E-07
  63 248             3.346725992217E-07  5.139407418161E-15 -2.003952559448E-14
  64 248             1.100508573160E-14  3.346725685101E-07 -8.789265611616E-15
  65 248            -3.346726300998E-07 -6.118947940929E-15  2.475797344914E-14
  66 248             6.735353016059E-15 -3.346725666228E-07  3.996802888651E-15
  67   6            -1.377695418348E-05 -3.441657226411E-05 -1.360807918438E-05
  68   6             1.377695422367E-05  3.441657226677E-05 -1.360807918105E-05
  69   6            -1.377695420346E-05  3.441657231829E-05  1.360807913697E-05
  70   6             1.377695420446E-05 -3.441657227388E-05  1.360807916528E-05
  71   6            -1.360807915007E-05 -1.377695423876E-05 -3.441657228898E-05
  72   6            -3.441657226766E-05 -1.360807918382E-05 -1.377695416571E-05
  73   6             1.360807921769E-05  1.377695416305E-05 -3.441657228365E-05
  74   6             3.441657228187E-05 -1.360807915574E-05  1.377695419735E-05
  75   6            -1.360807916784E-05  1.377695417482E-05  3.441657229786E-05
  76   6             3.441657231651E-05  1.360807915129E-05 -1.377695419613E-05
  77   6             1.360807916062E-05 -1.377695419047E-05  3.441657229430E-05
  78   6            -3.441657226322E-05  1.360807915995E-05  1.377695418592E-05
  79   6             1.100017293743E-05  9.689695874116E-06 -2.645872486440E-06
  80   6            -1.100017294897E-05 -9.689695879445E-06 -2.645872497986E-06
  81   6             1.100017294409E-05 -9.689695895432E-06  2.645872481111E-06
  82   6            -1.100017293787E-05  9.689695874116E-06  2.645872488216E-06
  83   6            -2.645872480223E-06  1.100017295830E-05  9.689695884774E-06
  84   6             9.689695861681E-06 -2.645872475782E-06  1.100017295075E-05
  85   6             2.645872486440E-06 -1.100017295963E-05  9.689695882997E-06
  86   6            -9.689695875892E-06 -2.645872470453E-06 -1.100017296141E-05
  87   6            -2.645872468676E-06 -1.100017293210E-05 -9.689695859905E-06
  88   6            -9.689695888326E-06  2.645872491769E-06  1.100017295164E-05
  89   6             2.645872485552E-06  1.100017293298E-05 -9.689695882997E-06
  90   6             9.689695859905E-06  2.645872489992E-06 -1.100017295252E-05
  91   6             7.056238428449E-06  3.589589479880E-05  7.052189015866E-06
  92   6            -7.056238427783E-06 -3.589589478814E-05  7.052189018086E-06
  93   6             7.056238423564E-06 -3.589589482011E-05 -7.052189011647E-06
  94   6            -7.056238429559E-06  3.589589480768E-05 -7.052189012757E-06
  95   6             7.052189027634E-06  7.056238420011E-06  3.589589481479E-05
  96   6             3.589589479880E-05  7.052189004542E-06  7.056238427339E-06
  97   6            -7.052189012757E-06 -7.056238437553E-06  3.589589480768E-05
  98   6            -3.589589478992E-05  7.052189016754E-06 -7.056238428449E-06
  99   6             7.052189012979E-06 -7.056238437553E-06 -3.589589479880E-05
 100   6            -3.589589481834E-05 -7.052189017198E-06  7.056238428449E-06
 101   6            -7.052189019197E-06  7.056238431558E-06 -3.589589481301E-05
 102   6             3.589589480768E-05 -7.052189016976E-06 -7.056238425118E-06
 103   7            -1.197843701559E-05  1.815292448359E-06  5.480328314267E-06
 104   7             1.197843698628E-05 -1.815292451468E-06  5.480328300500E-06
 105   7            -1.197843702797E-05 -1.815292453244E-06 -5.480328297391E-06
 106   7             1.197843697670E-05  1.815292438589E-06 -5.480328266305E-06
 107   7             5.480328298724E-06 -1.197843701298E-05  1.815292449692E-06
 108   7             1.815292474117E-06  5.480328297391E-06 -1.197843702344E-05
 109   7            -5.480328317820E-06  1.197843699491E-05  1.815292463014E-06
 110   7            -1.815292462570E-06  5.480328280072E-06  1.197843700518E-05
 111   7             5.480328312935E-06  1.197843700954E-05 -1.815292477225E-06
 112   7            -1.815292446139E-06 -5.480328304053E-06 -1.197843703410E-05
 113   7            -5.480328297836E-06 -1.197843698769E-05 -1.815292460350E-06
 114   7             1.815292466123E-06 -5.480328256535E-06  1.197843698364E-05
 115   6            -2.750558186548E-06  1.070706473527E-05  1.030454684914E-05
 116   6             2.750558175890E-06 -1.070706472284E-05  1.030454688022E-05
 117   6            -2.750558163456E-06 -1.070706472461E-05 -1.030454684425E-05
 118   6             2.750558171449E-06  1.070706475836E-05 -1.030454687800E-05
 119   6             1.030454684825E-05 -2.750558183884E-06  1.070706474948E-05
 120   6             1.070706471928E-05  1.030454683759E-05 -2.750558177667E-06
 121   6            -1.030454687534E-05  2.750558195430E-06  1.070706475126E-05
 122   6            -1.070706472817E-05  1.030454687179E-05  2.750558174114E-06
 123   6             1.030454687134E-05  2.750558164344E-06 -1.070706473350E-05
 124   6            -1.070706471928E-05 -1.030454686335E-05 -2.750558174114E-06
 125   6            -1.030454685758E-05 -2.750558159903E-06 -1.070706471040E-05
 126   6             1.070706475126E-05 -1.030454686823E-05  2.750558188325E-06
 127   7             5.309483047000E-06  1.157584263112E-06 -1.141222442508E-05
 128   7            -5.309483038562E-06 -1.157584296418E-06 -1.141222442511E-05
 129   7             5.309483074090E-06 -1.157584298195E-06  1.141222445877E-05
 130   7            -5.309483084748E-06  1.157584279543E-06  1.141222446030E-05
 131   7            -1.141222442314E-05  5.309483099403E-06  1.157584293754E-06
 132   7             1.157584266664E-06 -1.141222440607E-05  5.309483048777E-06
 133   7             1.141222440715E-05 -5.309483042115E-06  1.157584268441E-06
 134   7            -1.157584306632E-06 -1.141222444609E-05 -5.309483029681E-06
 135   7            -1.141222446660E-05 -5.309483031901E-06 -1.157584316847E-06
 136   7            -1.157584315514E-06  1.141222445028E-05  5.309483056770E-06
 137   7             1.141222442105E-05  5.309483061655E-06 -1.157584297307E-06
 138   7             1.157584272438E-06  1.141222441295E-05 -5.309483047444E-06

 RESULTANT FORCE    -8.445792622127E-15 -1.304627928042E-14  1.077840616238E-14

 ATOMIC PART

 SYMMETRY ALLOWED FORCES (ANALYTICAL) (DIRECTION, FORCE)

    1  8.5921326E-06    2  1.3066612E-05    3 -1.4680632E-05    4 -2.1615532E-05
    5  2.0733469E-06    6  3.7507927E-06    7 -1.5955205E-05    8 -1.3627557E-05
    9 -5.9848758E-06   10 -2.6340888E-05   11  5.3954494E-05   12 -1.1378223E-05
   13  5.9562348E-06   14 -6.3287971E-06   15 -1.9165714E-05   16  8.1977707E-07
   17 -6.8495395E-05   18 -9.3006324E-06   19 -1.1804955E-04   20 -7.9126991E-06
   21 -5.6303631E-06   22  5.0679621E-05   23  7.1783691E-05   24 -2.0838830E-05
   25  1.0521081E-04   26  3.8548116E-05   27 -4.0065701E-06   28 -2.4894518E-05
   29  4.7524340E-05   30  1.0113707E-05   31  1.9489381E-05   32 -3.1128246E-05
   33 -2.6406974E-05   34  1.5841015E-05

 CELL PART

 GRADIENT WITH RESPECT TO THE CELL PARAMETER IN HARTREE/BOHR
ORDER: -D/DA1X, -D/DA1Y, -D/DA1Z
       -D/DA2X, -D/DA2Y, -D/DA2Z
       -D/DA3X, -D/DA3Y, -D/DA3Z
  0.344396254580E-15 -0.286430943515E-04 -0.286430946002E-04
 -0.286430945078E-04 -0.146055888409E-13 -0.286430944367E-04
 -0.286430944385E-04 -0.286430944794E-04  0.309928988857E-14

STRESS TENSOR, IN HARTREE/BOHR^3:
ORDER: 11 12 13
       21 22 23
       31 32 33
  0.493081689141E-07 -0.599262895231E-16  0.593334244953E-16
  0.122657417464E-15  0.493081688019E-07 -0.975143626833E-16
 -0.143332964579E-15  0.137997636391E-15  0.493081689945E-07

PRESSURE FROM THE STRESS TENSOR,
IN HARTREE/BOHR^3: -0.49308E-07
PRESSURE IN GIGAPASCAL: -0.1451E-02
CONVERSION FACTOR: 1 HARTREE/BOHR^3= 29421 GIGAPASCAL
WHEN USING VALUES FOR BOHR RADIUS AND HARTREE
FROM IUPAC WEBSITE, APRIL 2009
ENTHALPY: -4.1835957330460E+03

 SYMMETRY ALLOWED FORCES (ANALYTICAL) (DIRECTION, FORCE)

    1 -1.6910097E-03
 TTTTTTTTTTTTTTTTTTTTTTTTTTTTTT TOTGRA_C    TELAPSE     1450.58 TCPU     1009.85
 TTTTTTTTTTTTTTTTTTTTTTTTTTTTTT SMAT        TELAPSE     5938.41 TCPU     2112.90
 TTTTTTTTTTTTTTTTTTTTTTTTTTTTTT POLAR2      TELAPSE     5939.04 TCPU     2113.53

 CELL FORCES OF CENTRAL POINT

 |  3.44396E-16 -2.86431E-05 -2.86431E-05 |
 | -2.86431E-05 -1.46056E-14 -2.86431E-05 |
 | -2.86431E-05 -2.86431E-05  3.09929E-15 |

 ENERGY OF CENTRAL POINT:   -0.4183594757E+04


 VOLUME OF THE CELL: **********

 DENSITY OF THE CRYSTAL =          0.9372 g/cm^3

 STRAIN MATRIX   1 :

  | 1 0 0 |
  | 0 0 0 |
  | 0 0 0 |
  
 *******************************************************************************
 LATTICE PARAMETERS (ANGSTROMS AND DEGREES) - BOHR = 0.5291772083 ANGSTROM
 PRIMITIVE CELL - CENTRING CODE 6/0 VOLUME=  2934.066689 - DENSITY  0.937 g/cm^3
         A              B              C           ALPHA      BETA       GAMMA 
    15.62058486    15.62058486    15.62058486   109.471221 109.471221 109.471221
 *******************************************************************************
 ATOMS IN THE ASYMMETRIC UNIT   12 - ATOMS IN THE UNIT CELL:  138
     ATOM                 X/A                 Y/B                 Z/C    
 *******************************************************************************
      1 T   1 H    -1.302817727838E-01  3.487550521379E-01 -2.385214091247E-01
      2 F   1 H    -4.127235387374E-01  1.082396363409E-01  2.385214091247E-01
      3 F   1 H     1.302817727838E-01 -1.082396363409E-01  4.790368249217E-01
      4 F   1 H     4.127235387374E-01 -3.487550521379E-01 -4.790368249217E-01
      5 F   1 H    -2.385214091247E-01 -1.302817727838E-01  3.487550521379E-01
      6 F   1 H     3.487550521379E-01 -2.385214091247E-01 -1.302817727838E-01
      7 F   1 H    -4.790368249217E-01  4.127235387374E-01 -3.487550521379E-01
      8 F   1 H     1.082396363409E-01  2.385214091247E-01 -4.127235387374E-01
      9 F   1 H     2.385214091247E-01 -4.127235387374E-01  1.082396363409E-01
     10 F   1 H    -1.082396363409E-01  4.790368249217E-01  1.302817727838E-01
     11 F   1 H     4.790368249217E-01  1.302817727838E-01 -1.082396363409E-01
     12 F   1 H    -3.487550521379E-01 -4.790368249217E-01  4.127235387374E-01
     13 T   1 H    -2.385206985860E-01  3.487555701460E-01 -1.302823870755E-01
     14 F   1 H     4.790379572215E-01 -1.082383115105E-01  1.302823870755E-01
     15 F   1 H     2.385206985860E-01  1.082383115105E-01 -4.127237312679E-01
     16 F   1 H    -4.790379572215E-01 -3.487555701460E-01  4.127237312679E-01
     17 F   1 H    -1.302823870755E-01 -2.385206985860E-01  3.487555701460E-01
     18 F   1 H     3.487555701460E-01 -1.302823870755E-01 -2.385206985860E-01
     19 F   1 H     4.127237312679E-01 -4.790379572215E-01 -3.487555701460E-01
     20 F   1 H    -1.082383115105E-01  1.302823870755E-01  4.790379572215E-01
     21 F   1 H     1.302823870755E-01  4.790379572215E-01 -1.082383115105E-01
     22 F   1 H     1.082383115105E-01 -4.127237312679E-01  2.385206985860E-01
     23 F   1 H    -4.127237312679E-01  2.385206985860E-01  1.082383115105E-01
     24 F   1 H    -3.487555701460E-01  4.127237312679E-01 -4.790379572215E-01
     25 T   1 H     4.562413727418E-01  1.402833113645E-01 -4.743063465403E-01
     26 F   1 H    -3.854103420951E-01 -6.945228071785E-02  4.743063465403E-01
     27 F   1 H    -4.562413727418E-01  6.945228071785E-02 -3.159580613773E-01
     28 F   1 H     3.854103420951E-01 -1.402833113645E-01  3.159580613773E-01
     29 F   1 H    -4.743063465403E-01  4.562413727418E-01  1.402833113645E-01
     30 F   1 H     1.402833113645E-01 -4.743063465403E-01  4.562413727418E-01
     31 F   1 H     3.159580613773E-01  3.854103420951E-01 -1.402833113645E-01
     32 F   1 H    -6.945228071785E-02  4.743063465403E-01 -3.854103420951E-01
     33 F   1 H     4.743063465403E-01 -3.854103420951E-01 -6.945228071785E-02
     34 F   1 H     6.945228071785E-02 -3.159580613773E-01 -4.562413727418E-01
     35 F   1 H    -3.159580613773E-01 -4.562413727418E-01  6.945228071785E-02
     36 F   1 H    -1.402833113645E-01  3.159580613773E-01  3.854103420951E-01
     37 T   1 H    -4.970218461315E-01  2.454882267249E-01 -4.970142183606E-01
     38 F   1 H    -2.574975549144E-01 -7.627770882257E-06  4.970142183606E-01
     39 F   1 H     4.970218461315E-01  7.627770882312E-06 -2.574899271435E-01
     40 F   1 H     2.574975549144E-01 -2.454882267249E-01  2.574899271435E-01
     41 F   1 H    -4.970142183606E-01 -4.970218461315E-01  2.454882267249E-01
     42 F   1 H     2.454882267249E-01 -4.970142183606E-01 -4.970218461315E-01
     43 F   1 H     2.574899271435E-01  2.574975549144E-01 -2.454882267249E-01
     44 F   1 H    -7.627770882312E-06  4.970142183606E-01 -2.574975549144E-01
     45 F   1 H     4.970142183606E-01 -2.574975549144E-01 -7.627770882257E-06
     46 F   1 H     7.627770882271E-06 -2.574899271435E-01  4.970218461315E-01
     47 F   1 H    -2.574899271435E-01  4.970218461315E-01  7.627770882271E-06
     48 F   1 H    -2.454882267249E-01  2.574899271435E-01  2.574975549144E-01
     49 T   1 H    -4.742991082714E-01  1.402964791920E-01  4.562383306022E-01
     50 F   1 H    -3.159418514102E-01  6.946256112635E-02 -4.562383306022E-01
     51 F   1 H     4.742991082714E-01 -6.946256112635E-02 -3.854044125366E-01
     52 F   1 H     3.159418514102E-01 -1.402964791920E-01  3.854044125366E-01
     53 F   1 H     4.562383306022E-01 -4.742991082714E-01  1.402964791920E-01
     54 F   1 H     1.402964791920E-01  4.562383306022E-01 -4.742991082714E-01
     55 F   1 H     3.854044125366E-01  3.159418514102E-01 -1.402964791920E-01
     56 F   1 H     6.946256112635E-02 -4.562383306022E-01 -3.159418514102E-01
     57 F   1 H    -4.562383306022E-01 -3.159418514102E-01  6.946256112635E-02
     58 F   1 H    -6.946256112635E-02 -3.854044125366E-01  4.742991082714E-01
     59 F   1 H    -3.854044125366E-01  4.742991082714E-01 -6.946256112635E-02
     60 F   1 H    -1.402964791920E-01  3.854044125366E-01  3.159418514102E-01
     61 T 248 CD   -2.499992882390E-01  2.500007117610E-01  5.000000000000E-01
     62 F 248 CD    2.499992882390E-01 -2.500007117610E-01  5.000000000000E-01
     63 F 248 CD    5.000000000000E-01 -2.499992882390E-01  2.500007117610E-01
     64 F 248 CD    2.500007117610E-01  5.000000000000E-01 -2.499992882390E-01
     65 F 248 CD    5.000000000000E-01  2.499992882390E-01 -2.500007117610E-01
     66 F 248 CD   -2.500007117610E-01  5.000000000000E-01  2.499992882390E-01
     67 T   6 C    -3.784105058503E-01  2.442042142786E-01 -3.784111581436E-01
     68 F   6 C    -3.773846275778E-01  6.522932993192E-07  3.784111581436E-01
     69 F   6 C     3.784105058503E-01 -6.522932993192E-07 -3.773852798711E-01
     70 F   6 C     3.773846275778E-01 -2.442042142786E-01  3.773852798711E-01
     71 F   6 C    -3.784111581436E-01 -3.784105058503E-01  2.442042142786E-01
     72 F   6 C     2.442042142786E-01 -3.784111581436E-01 -3.784105058503E-01
     73 F   6 C     3.773852798711E-01  3.773846275778E-01 -2.442042142786E-01
     74 F   6 C     6.522932993053E-07  3.784111581436E-01 -3.773846275778E-01
     75 F   6 C     3.784111581436E-01 -3.773846275778E-01  6.522932993192E-07
     76 F   6 C    -6.522932993192E-07 -3.773852798711E-01  3.784105058503E-01
     77 F   6 C    -3.773852798711E-01  3.784105058503E-01 -6.522932993192E-07
     78 F   6 C    -2.442042142786E-01  3.773852798711E-01  3.773846275778E-01
     79 T   6 C    -2.129252065930E-01  3.198323674544E-01 -2.664760195416E-01
     80 F   6 C    -4.136916130040E-01  5.355081294854E-02  2.664760195416E-01
     81 F   6 C     2.129252065930E-01 -5.355081294854E-02 -4.672424259526E-01
     82 F   6 C     4.136916130040E-01 -3.198323674544E-01  4.672424259526E-01
     83 F   6 C    -2.664760195416E-01 -2.129252065930E-01  3.198323674544E-01
     84 F   6 C     3.198323674544E-01 -2.664760195416E-01 -2.129252065930E-01
     85 F   6 C     4.672424259526E-01  4.136916130040E-01 -3.198323674544E-01
     86 F   6 C     5.355081294854E-02  2.664760195416E-01 -4.136916130040E-01
     87 F   6 C     2.664760195416E-01 -4.136916130040E-01  5.355081294854E-02
     88 F   6 C    -5.355081294854E-02 -4.672424259526E-01  2.129252065930E-01
     89 F   6 C    -4.672424259526E-01  2.129252065930E-01 -5.355081294854E-02
     90 F   6 C    -3.198323674544E-01  4.672424259526E-01  4.136916130040E-01
     91 T   6 C    -4.786369828353E-01  1.897825915545E-01 -4.786378184060E-01
     92 F   6 C    -3.315795900395E-01  8.355706228869E-07  4.786378184060E-01
     93 F   6 C     4.786369828353E-01 -8.355706228869E-07 -3.315804256101E-01
     94 F   6 C     3.315795900395E-01 -1.897825915545E-01  3.315804256101E-01
     95 F   6 C    -4.786378184060E-01 -4.786369828353E-01  1.897825915545E-01
     96 F   6 C     1.897825915545E-01 -4.786378184060E-01 -4.786369828353E-01
     97 F   6 C     3.315804256101E-01  3.315795900395E-01 -1.897825915545E-01
     98 F   6 C     8.355706228869E-07  4.786378184060E-01 -3.315795900395E-01
     99 F   6 C     4.786378184060E-01 -3.315795900395E-01  8.355706228869E-07
    100 F   6 C    -8.355706228869E-07 -3.315804256101E-01  4.786369828353E-01
    101 F   6 C    -3.315804256101E-01  4.786369828353E-01 -8.355706228869E-07
    102 F   6 C    -1.897825915545E-01  3.315804256101E-01  3.315795900395E-01
    103 T   7 N    -2.842314951249E-01  2.718967057495E-01 -3.711235279627E-01
    104 F   7 N    -3.569797662878E-01  8.689203283779E-02  3.711235279627E-01
    105 F   7 N     2.842314951249E-01 -8.689203283779E-02 -4.438717991256E-01
    106 F   7 N     3.569797662878E-01 -2.718967057495E-01  4.438717991256E-01
    107 F   7 N    -3.711235279627E-01 -2.842314951249E-01  2.718967057495E-01
    108 F   7 N     2.718967057495E-01 -3.711235279627E-01 -2.842314951249E-01
    109 F   7 N     4.438717991256E-01  3.569797662878E-01 -2.718967057495E-01
    110 F   7 N     8.689203283779E-02  3.711235279627E-01 -3.569797662878E-01
    111 F   7 N     3.711235279627E-01 -3.569797662878E-01  8.689203283779E-02
    112 F   7 N    -8.689203283779E-02 -4.438717991256E-01  2.842314951249E-01
    113 F   7 N    -4.438717991256E-01  2.842314951249E-01 -8.689203283779E-02
    114 F   7 N    -2.718967057495E-01  4.438717991256E-01  3.569797662878E-01
    115 T   6 C    -2.664754216623E-01  3.198325628764E-01 -2.129258698444E-01
    116 F   6 C    -4.672415672792E-01 -5.354955181788E-02  2.129258698444E-01
    117 F   6 C     2.664754216623E-01  5.354955181788E-02 -4.136920154614E-01
    118 F   6 C     4.672415672792E-01 -3.198325628764E-01  4.136920154614E-01
    119 F   6 C    -2.129258698444E-01 -2.664754216623E-01  3.198325628764E-01
    120 F   6 C     3.198325628764E-01 -2.129258698444E-01 -2.664754216623E-01
    121 F   6 C     4.136920154614E-01  4.672415672792E-01 -3.198325628764E-01
    122 F   6 C    -5.354955181788E-02  2.129258698444E-01 -4.672415672792E-01
    123 F   6 C     2.129258698444E-01 -4.672415672792E-01 -5.354955181788E-02
    124 F   6 C     5.354955181788E-02 -4.136920154614E-01  2.664754216623E-01
    125 F   6 C    -4.136920154614E-01  2.664754216623E-01  5.354955181788E-02
    126 F   6 C    -3.198325628764E-01  4.136920154614E-01  4.672415672792E-01
    127 T   7 N    -3.711229514100E-01  2.718966750643E-01 -2.842321349072E-01
    128 F   7 N    -4.438711900286E-01 -8.689081650286E-02  2.842321349072E-01
    129 F   7 N     3.711229514100E-01  8.689081650286E-02 -3.569803735257E-01
    130 F   7 N     4.438711900286E-01 -2.718966750643E-01  3.569803735257E-01
    131 F   7 N    -2.842321349072E-01 -3.711229514100E-01  2.718966750643E-01
    132 F   7 N     2.718966750643E-01 -2.842321349072E-01 -3.711229514100E-01
    133 F   7 N     3.569803735257E-01  4.438711900286E-01 -2.718966750643E-01
    134 F   7 N    -8.689081650287E-02  2.842321349072E-01 -4.438711900286E-01
    135 F   7 N     2.842321349072E-01 -4.438711900286E-01 -8.689081650286E-02
    136 F   7 N     8.689081650286E-02 -3.569803735257E-01  3.711229514100E-01
    137 F   7 N    -3.569803735257E-01  3.711229514100E-01  8.689081650286E-02
    138 F   7 N    -2.718966750643E-01  3.569803735257E-01  4.438711900286E-01

 TRANSFORMATION MATRIX PRIMITIVE-CRYSTALLOGRAPHIC CELL
  0.0000  1.0000  1.0000  1.0000  0.0000  1.0000  1.0000  1.0000  0.0000

 *******************************************************************************
 CRYSTALLOGRAPHIC CELL (VOLUME=       5868.13337876)
         A              B              C           ALPHA      BETA       GAMMA 
    18.03709775    18.03709775    18.03709775    90.000000  90.000000  90.000000

 COORDINATES IN THE CRYSTALLOGRAPHIC CELL
     ATOM                 X/A                 Y/B                 Z/C    
 *******************************************************************************
      1 T   1 H     1.202577078985E-01 -3.587791170232E-01  2.284973442394E-01
      2 F   1 H    -1.202577078985E-01  3.587791170232E-01  2.284973442394E-01
      3 F   1 H     1.202577078985E-01  3.587791170232E-01 -2.284973442394E-01
      4 F   1 H    -1.202577078985E-01 -3.587791170232E-01 -2.284973442394E-01
      5 F   1 H     2.284973442394E-01  1.202577078985E-01 -3.587791170232E-01
      6 F   1 H    -3.587791170232E-01  2.284973442394E-01  1.202577078985E-01
      7 F   1 H    -2.284973442394E-01 -1.202577078985E-01 -3.587791170232E-01
      8 F   1 H     3.587791170232E-01  2.284973442394E-01 -1.202577078985E-01
      9 F   1 H     2.284973442394E-01 -1.202577078985E-01  3.587791170232E-01
     10 F   1 H     3.587791170232E-01 -2.284973442394E-01  1.202577078985E-01
     11 F   1 H    -2.284973442394E-01  1.202577078985E-01  3.587791170232E-01
     12 F   1 H    -3.587791170232E-01 -2.284973442394E-01 -1.202577078985E-01
     13 T   1 H     2.284969408283E-01 -3.587793279038E-01  1.202586293177E-01
     14 F   1 H    -2.284969408283E-01  3.587793279038E-01  1.202586293177E-01
     15 F   1 H     2.284969408283E-01  3.587793279038E-01 -1.202586293177E-01
     16 F   1 H    -2.284969408283E-01 -3.587793279038E-01 -1.202586293177E-01
     17 F   1 H     1.202586293177E-01  2.284969408283E-01 -3.587793279038E-01
     18 F   1 H    -3.587793279038E-01  1.202586293177E-01  2.284969408283E-01
     19 F   1 H    -1.202586293177E-01 -2.284969408283E-01 -3.587793279038E-01
     20 F   1 H     3.587793279038E-01  1.202586293177E-01 -2.284969408283E-01
     21 F   1 H     1.202586293177E-01 -2.284969408283E-01  3.587793279038E-01
     22 F   1 H     3.587793279038E-01 -1.202586293177E-01  2.284969408283E-01
     23 F   1 H    -1.202586293177E-01  2.284969408283E-01  3.587793279038E-01
     24 F   1 H    -3.587793279038E-01 -1.202586293177E-01 -2.284969408283E-01
     25 T   1 H     1.048677960412E-01  4.208258574185E-01  3.541551532335E-02
     26 F   1 H    -1.048677960412E-01 -4.208258574185E-01  3.541551532335E-02
     27 F   1 H     1.048677960412E-01 -4.208258574185E-01 -3.541551532335E-02
     28 F   1 H    -1.048677960412E-01  4.208258574185E-01 -3.541551532335E-02
     29 F   1 H     3.541551532335E-02  1.048677960412E-01  4.208258574185E-01
     30 F   1 H     4.208258574185E-01  3.541551532335E-02  1.048677960412E-01
     31 F   1 H    -3.541551532335E-02 -1.048677960412E-01  4.208258574185E-01
     32 F   1 H    -4.208258574185E-01  3.541551532335E-02 -1.048677960412E-01
     33 F   1 H     3.541551532335E-02 -1.048677960412E-01 -4.208258574185E-01
     34 F   1 H    -4.208258574185E-01 -3.541551532335E-02  1.048677960412E-01
     35 F   1 H    -3.541551532335E-02  1.048677960412E-01 -4.208258574185E-01
     36 F   1 H     4.208258574185E-01 -3.541551532335E-02 -1.048677960412E-01
     37 T   1 H     1.227479272479E-01  3.802378543915E-01  1.227402994770E-01
     38 F   1 H    -1.227479272479E-01 -3.802378543915E-01  1.227402994770E-01
     39 F   1 H     1.227479272479E-01 -3.802378543915E-01 -1.227402994770E-01
     40 F   1 H    -1.227479272479E-01  3.802378543915E-01 -1.227402994770E-01
     41 F   1 H     1.227402994770E-01  1.227479272479E-01  3.802378543915E-01
     42 F   1 H     3.802378543915E-01  1.227402994770E-01  1.227479272479E-01
     43 F   1 H    -1.227402994770E-01 -1.227479272479E-01  3.802378543915E-01
     44 F   1 H    -3.802378543915E-01  1.227402994770E-01 -1.227479272479E-01
     45 F   1 H     1.227402994770E-01 -1.227479272479E-01 -3.802378543915E-01
     46 F   1 H    -3.802378543915E-01 -1.227402994770E-01  1.227479272479E-01
     47 F   1 H    -1.227402994770E-01  1.227479272479E-01 -3.802378543915E-01
     48 F   1 H     3.802378543915E-01 -1.227402994770E-01 -1.227479272479E-01
     49 T   1 H     3.541695903283E-02  4.208213715694E-01  1.048795201592E-01
     50 F   1 H    -3.541695903283E-02 -4.208213715694E-01  1.048795201592E-01
     51 F   1 H     3.541695903283E-02 -4.208213715694E-01 -1.048795201592E-01
     52 F   1 H    -3.541695903283E-02  4.208213715694E-01 -1.048795201592E-01
     53 F   1 H     1.048795201592E-01  3.541695903283E-02  4.208213715694E-01
     54 F   1 H     4.208213715694E-01  1.048795201592E-01  3.541695903283E-02
     55 F   1 H    -1.048795201592E-01 -3.541695903283E-02  4.208213715694E-01
     56 F   1 H    -4.208213715694E-01  1.048795201592E-01 -3.541695903283E-02
     57 F   1 H     1.048795201592E-01 -3.541695903283E-02 -4.208213715694E-01
     58 F   1 H    -4.208213715694E-01 -1.048795201592E-01  3.541695903283E-02
     59 F   1 H    -1.048795201592E-01  3.541695903283E-02 -4.208213715694E-01
     60 F   1 H     4.208213715694E-01 -1.048795201592E-01 -3.541695903283E-02
     61 T 248 CD    5.000000000000E-01  5.211523308109E-17 -2.499992882390E-01
     62 F 248 CD    5.000000000000E-01  0.000000000000E+00  2.499992882390E-01
     63 F 248 CD   -2.499992882390E-01  5.000000000000E-01  7.817284962164E-17
     64 F 248 CD    5.211523308109E-17 -2.499992882390E-01  5.000000000000E-01
     65 F 248 CD    2.499992882390E-01  5.000000000000E-01  0.000000000000E+00
     66 F 248 CD    1.042304661622E-16  2.499992882390E-01  5.000000000000E-01
     67 T   6 C     1.221017809927E-01  4.994870608638E-01  1.221024332860E-01
     68 F   6 C    -1.221017809927E-01 -4.994870608638E-01  1.221024332860E-01
     69 F   6 C     1.221017809927E-01 -4.994870608638E-01 -1.221024332860E-01
     70 F   6 C    -1.221017809927E-01  4.994870608638E-01 -1.221024332860E-01
     71 F   6 C     1.221024332860E-01  1.221017809927E-01  4.994870608638E-01
     72 F   6 C     4.994870608638E-01  1.221024332860E-01  1.221017809927E-01
     73 F   6 C    -1.221024332860E-01 -1.221017809927E-01  4.994870608638E-01
     74 F   6 C    -4.994870608638E-01  1.221024332860E-01 -1.221017809927E-01
     75 F   6 C     1.221024332860E-01 -1.221017809927E-01 -4.994870608638E-01
     76 F   6 C    -4.994870608638E-01 -1.221024332860E-01  1.221017809927E-01
     77 F   6 C    -1.221024332860E-01  1.221017809927E-01 -4.994870608638E-01
     78 F   6 C     4.994870608638E-01 -1.221024332860E-01 -1.221017809927E-01
     79 T   6 C     1.331407772529E-01 -3.996167967945E-01  1.866915902015E-01
     80 F   6 C    -1.331407772529E-01  3.996167967945E-01  1.866915902015E-01
     81 F   6 C     1.331407772529E-01  3.996167967945E-01 -1.866915902015E-01
     82 F   6 C    -1.331407772529E-01 -3.996167967945E-01 -1.866915902015E-01
     83 F   6 C     1.866915902015E-01  1.331407772529E-01 -3.996167967945E-01
     84 F   6 C    -3.996167967945E-01  1.866915902015E-01  1.331407772529E-01
     85 F   6 C    -1.866915902015E-01 -1.331407772529E-01 -3.996167967945E-01
     86 F   6 C     3.996167967945E-01  1.866915902015E-01 -1.331407772529E-01
     87 F   6 C     1.866915902015E-01 -1.331407772529E-01  3.996167967945E-01
     88 F   6 C     3.996167967945E-01 -1.866915902015E-01  1.331407772529E-01
     89 F   6 C    -1.866915902015E-01  1.331407772529E-01  3.996167967945E-01
     90 F   6 C    -3.996167967945E-01 -1.866915902015E-01 -1.331407772529E-01
     91 T   6 C     9.489087799196E-02  4.264713036021E-01  9.489171356258E-02
     92 F   6 C    -9.489087799196E-02 -4.264713036021E-01  9.489171356258E-02
     93 F   6 C     9.489087799196E-02 -4.264713036021E-01 -9.489171356258E-02
     94 F   6 C    -9.489087799196E-02  4.264713036021E-01 -9.489171356258E-02
     95 F   6 C     9.489171356258E-02  9.489087799196E-02  4.264713036021E-01
     96 F   6 C     4.264713036021E-01  9.489171356258E-02  9.489087799196E-02
     97 F   6 C    -9.489171356258E-02 -9.489087799196E-02  4.264713036021E-01
     98 F   6 C    -4.264713036021E-01  9.489171356258E-02 -9.489087799196E-02
     99 F   6 C     9.489171356258E-02 -9.489087799196E-02 -4.264713036021E-01
    100 F   6 C    -4.264713036021E-01 -9.489171356258E-02  9.489087799196E-02
    101 F   6 C    -9.489171356258E-02  9.489087799196E-02 -4.264713036021E-01
    102 F   6 C     4.264713036021E-01 -9.489171356258E-02 -9.489087799196E-02
    103 T   7 N     9.250233645584E-02 -4.636258644186E-01  1.793943692936E-01
    104 F   7 N    -9.250233645584E-02  4.636258644186E-01  1.793943692936E-01
    105 F   7 N     9.250233645584E-02  4.636258644186E-01 -1.793943692936E-01
    106 F   7 N    -9.250233645584E-02 -4.636258644186E-01 -1.793943692936E-01
    107 F   7 N     1.793943692936E-01  9.250233645584E-02 -4.636258644186E-01
    108 F   7 N    -4.636258644186E-01  1.793943692936E-01  9.250233645584E-02
    109 F   7 N    -1.793943692936E-01 -9.250233645584E-02 -4.636258644186E-01
    110 F   7 N     4.636258644186E-01  1.793943692936E-01 -9.250233645584E-02
    111 F   7 N     1.793943692936E-01 -9.250233645584E-02  4.636258644186E-01
    112 F   7 N     4.636258644186E-01 -1.793943692936E-01  9.250233645584E-02
    113 F   7 N    -1.793943692936E-01  9.250233645584E-02  4.636258644186E-01
    114 F   7 N    -4.636258644186E-01 -1.793943692936E-01 -9.250233645584E-02
    115 T   6 C     1.866910573471E-01 -3.996169271915E-01  1.331415055292E-01
    116 F   6 C    -1.866910573471E-01  3.996169271915E-01  1.331415055292E-01
    117 F   6 C     1.866910573471E-01  3.996169271915E-01 -1.331415055292E-01
    118 F   6 C    -1.866910573471E-01 -3.996169271915E-01 -1.331415055292E-01
    119 F   6 C     1.331415055292E-01  1.866910573471E-01 -3.996169271915E-01
    120 F   6 C    -3.996169271915E-01  1.331415055292E-01  1.866910573471E-01
    121 F   6 C    -1.331415055292E-01 -1.866910573471E-01 -3.996169271915E-01
    122 F   6 C     3.996169271915E-01  1.331415055292E-01 -1.866910573471E-01
    123 F   6 C     1.331415055292E-01 -1.866910573471E-01  3.996169271915E-01
    124 F   6 C     3.996169271915E-01 -1.331415055292E-01  1.866910573471E-01
    125 F   6 C    -1.331415055292E-01  1.866910573471E-01  3.996169271915E-01
    126 F   6 C    -3.996169271915E-01 -1.331415055292E-01 -1.866910573471E-01
    127 T   7 N     1.793937457836E-01 -4.636258806907E-01  9.250292928070E-02
    128 F   7 N    -1.793937457836E-01  4.636258806907E-01  9.250292928070E-02
    129 F   7 N     1.793937457836E-01  4.636258806907E-01 -9.250292928070E-02
    130 F   7 N    -1.793937457836E-01 -4.636258806907E-01 -9.250292928070E-02
    131 F   7 N     9.250292928070E-02  1.793937457836E-01 -4.636258806907E-01
    132 F   7 N    -4.636258806907E-01  9.250292928070E-02  1.793937457836E-01
    133 F   7 N    -9.250292928070E-02 -1.793937457836E-01 -4.636258806907E-01
    134 F   7 N     4.636258806907E-01  9.250292928070E-02 -1.793937457836E-01
    135 F   7 N     9.250292928070E-02 -1.793937457836E-01  4.636258806907E-01
    136 F   7 N     4.636258806907E-01 -9.250292928070E-02  1.793937457836E-01
    137 F   7 N    -9.250292928070E-02  1.793937457836E-01  4.636258806907E-01
    138 F   7 N    -4.636258806907E-01 -9.250292928070E-02 -1.793937457836E-01

 T = ATOM BELONGING TO THE ASYMMETRIC UNIT

 *******************************************************************************
 * CELL DEFORMATION
 *******************************************************************************

    ELASTIC STRAIN MATRIX (ADIMENSIONAL)

    1    0.0001000000    0.0000000000    0.0000000000
    2    0.0000000000    0.0000000000    0.0000000000
    3    0.0000000000    0.0000000000    0.0000000000

 LATTICE PARAMETERS (ANGSTROMS AND DEGREES) OF
 (1) ORIGINAL PRIMITIVE CELL
 (2) ORIGINAL CRYSTALLOGRAPHIC CELL
 (3) DEFORMED PRIMITIVE CELL
 (4) DEFORMED CRYSTALLOGRAPHIC CELL

            A           B           C        ALPHA       BETA        GAMMA         VOL
 (1)   15.620585   15.620585   15.620585  109.471221  109.471221  109.471221 2934.066689
 (2)   18.037098   18.037098   18.037098   90.000000   90.000000   90.000000 5868.133379
 (3)   15.621106   15.621106   15.621106  109.465819  109.473922  109.473922 2934.360096
 (4)   18.038901   18.037098   18.037098   90.000000   90.000000   90.000000 5868.720192

 * CELL DEFORMATION COMPLETE - NO. OF SYMMOPS   4

 *******************************************************************************
 * CELL DEFORMATION
 *******************************************************************************

    ELASTIC STRAIN MATRIX (ADIMENSIONAL)

    1   -0.0001000000    0.0000000000    0.0000000000
    2    0.0000000000    0.0000000000    0.0000000000
    3    0.0000000000    0.0000000000    0.0000000000

 LATTICE PARAMETERS (ANGSTROMS AND DEGREES) OF
 (1) ORIGINAL PRIMITIVE CELL
 (2) ORIGINAL CRYSTALLOGRAPHIC CELL
 (3) DEFORMED PRIMITIVE CELL
 (4) DEFORMED CRYSTALLOGRAPHIC CELL

            A           B           C        ALPHA       BETA        GAMMA         VOL
 (1)   15.621106   15.621106   15.621106  109.465819  109.473922  109.473922 2934.360096
 (2)   18.038901   18.037098   18.037098   90.000000   90.000000   90.000000 5868.720192
 (3)   15.620585   15.620585   15.620585  109.471221  109.471220  109.471220 2934.066660
 (4)   18.037098   18.037098   18.037098   90.000000   90.000000   90.000000 5868.133320

 * CELL DEFORMATION COMPLETE - NO. OF SYMMOPS   4

 *****    4 SYMMOPS - TRANSLATORS IN ANGSTROM
 ***** MATRICES AND TRANSLATORS IN THE CARTESIAN REFERENCE FRAME

 ORDER   : ORDER OF THE OPERATOR

 TRANSLA : REAL TRANSLATION (WITHOUT ORIGIN SHIFT) IN CARTESIAN COORDINATES

 uvw/hkl : ORIENTATION OF THE OPERATOR IN CARTESIAN COORDINATES

 LOCATED : ORIGIN OF THE OPERATOR IN CARTESIAN COORDINATES

   NO.   1 INVERSE   1    ORDER   1        NO.   2 INVERSE   2    ORDER   2
    1.000   0.000   0.000     0.000        -1.000   0.000   0.000     0.000
    0.000   1.000   0.000     0.000         0.000  -1.000   0.000     0.000
    0.000   0.000   1.000     0.000         0.000   0.000   1.000     0.000
             OPERATION E(   1)                       OPERATION C(   2)
 DETERMINANT 1.; ROTATION(DEG)   0.      DETERMINANT 1.; ROTATION(DEG) 180.
 TRANSLA (  0.000    0.000    0.000)     TRANSLA (  0.000    0.000    0.000)
 uvw/hkl (  0.000    0.000    0.000)     uvw/hkl (  0.000    0.000    4.000)
 LOCATED (  0.000    0.000    0.000)     LOCATED (  0.000    0.000    0.000)

   NO.   3 INVERSE   3    ORDER   2        NO.   4 INVERSE   4    ORDER   2
    1.000   0.000   0.000     0.000        -1.000   0.000   0.000     0.000
    0.000  -1.000   0.000     0.000         0.000   1.000   0.000     0.000
    0.000   0.000  -1.000     0.000         0.000   0.000  -1.000     0.000
             OPERATION C(   2)                       OPERATION C(   2)
 DETERMINANT 1.; ROTATION(DEG) 180.      DETERMINANT 1.; ROTATION(DEG) 180.
 TRANSLA (  0.000    0.000    0.000)     TRANSLA (  0.000    0.000    0.000)
 uvw/hkl (  4.000    0.000    0.000)     uvw/hkl (  0.000   -4.000    0.000)
 LOCATED (  0.000    0.000    0.000)     LOCATED (  0.000    0.000    0.000)

 GCALCO - MAX INDICES DIRECT LATTICE VECTOR    14    14    14
 NO.OF VECTORS CREATED 6999 STARS  122 RMAX   321.55890 BOHR

 CAPPA:IS1  2;IS2  2;IS3  2; K PTS MONK NET   5; SYMMOPS:K SPACE   8;G SPACE   4

 *******************************************************************************
 MAX NUMBER OF SCF CYCLES     200  CONVERGENCE ON DELTAP        10**-18
 WEIGHT OF F(I) IN F(I+1)      30% CONVERGENCE ON ENERGY        10**- 8
 SHRINK. FACT.(MONKH.)    2  2  2  NUMBER OF K POINTS IN THE IBZ      5
 SHRINKING FACTOR(GILAT NET)    2  NUMBER OF K POINTS(GILAT NET)      5
 *******************************************************************************
 *** K POINTS COORDINATES (OBLIQUE COORDINATES IN UNITS OF IS =  2)
   1-R(  0  0  0)   2-R(  1  0  0)   3-R(  0  1  0)   4-R(  1  1  0)
   5-R(  1  1  1)

 DIRECT LATTICE VECTORS COMPON. (A.U.)     RECIP. LATTICE VECTORS COMPON. (A.U.) 
        X            Y            Z              X            Y            Z
  -17.0425875   17.0425875   17.0425875      0.0000000    0.1843378    0.1843378
   17.0425875  -17.0425875   17.0425875      0.1843378    0.0000000    0.1843378
   17.0425875   17.0425875  -17.0425875      0.1843378    0.1843378    0.0000000

 DISK SPACE FOR EIGENVECTORS (FTN 10)    18316980 REALS
 TTTTTTTTTTTTTTTTTTTTTTTTTTTTTT gordsh1     TELAPSE     5962.51 TCPU     2127.03

 MATRIX SIZE: P(G) 9448374, F(G)  682818, P(G) IRR 1194756, F(G) IRR  174264
 MAX G-VECTOR INDEX FOR 1- AND 2-ELECTRON INTEGRALS 133

 TTTTTTTTTTTTTTTTTTTTTTTTTTTTTT INPUT       TELAPSE     5962.69 TCPU     2127.21

 SYMMETRY ALLOWED ELASTIC DISTORTION 1
  0.5773503  0.0000000  0.0000000
  0.0000000  0.5773503  0.0000000
  0.0000000  0.0000000  0.5773503

 SYMMETRY ALLOWED ELASTIC DISTORTION 2
  0.8164966  0.0000000  0.0000000
  0.0000000 -0.4082483  0.0000000
  0.0000000  0.0000000 -0.4082483

 SYMMETRY ALLOWED ELASTIC DISTORTION 3
  0.0000000  0.0000000  0.0000000
  0.0000000  0.7071068  0.0000000
  0.0000000  0.0000000 -0.7071068

 SYMMETRY ALLOWED INTERNAL DEGREE(S) OF FREEDOM: 102
 TTTTTTTTTTTTTTTTTTTTTTTTTTTTTT SYMM        TELAPSE     5963.35 TCPU     2127.87
 TTTTTTTTTTTTTTTTTTTTTTTTTTTTTT INT_SCREEN  TELAPSE     5963.43 TCPU     2127.95
 INFORMATION **** EXCBUF **** EXCH. BIPO BUFFER: WORDS USED =     4000000
 WARNING **** EXCBUF **** EXCH. BIPO BUFFER TOO SMALL - TO AVOID I/O SET EXCHSIZE =     7719354

 DFT PARAMETERS

     ATOM       ELECTRONS   NET CHARGE   R(ANGSTROM)
   1   1  H       1.0000      0.0000     1.11000000
  61 248  CD     20.0000      0.0000     1.52000000
  67   6  C       6.0000      0.0000     0.77000000
 103   7  N       7.0000      0.0000     0.74000000

 SIZE OF GRID=    2001912
 TTTTTTTTTTTTTTTTTTTTTTTTTTTTTT MAKE_GRID2  TELAPSE     5981.68 TCPU     2145.31
 BECKE WEIGHT FUNCTION
 RADSAFE =     2.00
 TOLERANCES - DENSITY:10**- 6; POTENTIAL:10**- 9; GRID WGT:10**-14

 RADIAL INTEGRATION  - INTERVALS (POINTS,UPPER LIMIT):            1( 99,  4.0*R)

 ANGULAR INTEGRATION - INTERVALS (ACCURACY LEVEL [N. POINTS] UPPER LIMIT):
  1(  6[ 146]   0.2)  2( 11[ 302]   0.5)  3( 14[ 590]   0.9)  4( 18[1454]   3.5)
  5( 14[ 590]9999.0)
 TTTTTTTTTTTTTTTTTTTTTTTTTTTTTT INT_CALC    TELAPSE     5981.74 TCPU     2145.37

 *******************************************************************************
 zif8Cd0degrees                                                                  
 CRYSTAL - SCF - TYPE OF CALCULATION :  RESTRICTED CLOSED SHELL
 *******************************************************************************

 CAPPA:IS1  2;IS2  2;IS3  2; K PTS MONK NET   5; SYMMOPS:K SPACE   8;G SPACE   4

 TTTTTTTTTTTTTTTTTTTTTTTTTTTTTT SDIK        TELAPSE     5983.81 TCPU     2147.44

 AAAAAAAAAAAAAAAAAAAAAAAAAAAAAAAAAAAAAAAAAAAAAAAAAAAAAAAAAAAAAAAAAAAAAAAAAAAAAAA
         ATOMIC WAVEFUNCTION(S)


 NUCLEAR CHARGE  1.0  SYMMETRY SPECIES            S
 N. ELECTRONS    1.0  NUMBER OF PRIMITIVE GTOS    5
                      NUMBER OF CONTRACTED GTOS   3
                      NUMBER OF CLOSED SHELLS     0
                      OPEN SHELL OCCUPATION       1

  ZNUC SCFIT  TOTAL HF ENERGY   KINETIC ENERGY   VIRIAL THEOREM ACCURACY
   1.0   1   -4.998098153E-01  4.997907537E-01 -2.000038139E+00  9.6E-17

 NUCLEAR CHARGE 20.0  SYMMETRY SPECIES            S    P    D
 N. ELECTRONS   20.0  NUMBER OF PRIMITIVE GTOS    8    7    6
                      NUMBER OF CONTRACTED GTOS   6    5    3
                      NUMBER OF CLOSED SHELLS     2    1    1
                      OPEN SHELL OCCUPATION       0    0    0

  ZNUC SCFIT  TOTAL HF ENERGY   KINETIC ENERGY   VIRIAL THEOREM ACCURACY
  20.0  36   -1.668271145E+02  6.451544656E+01 -3.585847628E+00  4.4E-06

 NUCLEAR CHARGE  6.0  SYMMETRY SPECIES            S    P
 N. ELECTRONS    6.0  NUMBER OF PRIMITIVE GTOS   11    5
                      NUMBER OF CONTRACTED GTOS   4    3
                      NUMBER OF CLOSED SHELLS     2    0
                      OPEN SHELL OCCUPATION       0    2

  ZNUC SCFIT  TOTAL HF ENERGY   KINETIC ENERGY   VIRIAL THEOREM ACCURACY
   6.0  11   -3.768480057E+01  3.769831118E+01 -1.999641612E+00  2.0E-06

 NUCLEAR CHARGE  7.0  SYMMETRY SPECIES            S    P
 N. ELECTRONS    7.0  NUMBER OF PRIMITIVE GTOS   11    5
                      NUMBER OF CONTRACTED GTOS   4    3
                      NUMBER OF CLOSED SHELLS     2    0
                      OPEN SHELL OCCUPATION       0    3

  ZNUC SCFIT  TOTAL HF ENERGY   KINETIC ENERGY   VIRIAL THEOREM ACCURACY
   7.0  11   -5.439473665E+01  5.441433682E+01 -1.999639798E+00  3.6E-06

 AAAAAAAAAAAAAAAAAAAAAAAAAAAAAAAAAAAAAAAAAAAAAAAAAAAAAAAAAAAAAAAAAAAAAAAAAAAAAAA

 CHARGE NORMALIZATION FACTOR   1.00000000
 TOTAL ATOMIC CHARGES:
   1.0000000   1.0000000   1.0000000   1.0000000   1.0000000   1.0000000
   1.0000000   1.0000000   1.0000000   1.0000000   1.0000000   1.0000000
   1.0000000   1.0000000   1.0000000   1.0000000   1.0000000   1.0000000
   1.0000000   1.0000000   1.0000000   1.0000000   1.0000000   1.0000000
   1.0000000   1.0000000   1.0000000   1.0000000   1.0000000   1.0000000
   1.0000000   1.0000000   1.0000000   1.0000000   1.0000000   1.0000000
   1.0000000   1.0000000   1.0000000   1.0000000   1.0000000   1.0000000
   1.0000000   1.0000000   1.0000000   1.0000000   1.0000000   1.0000000
   1.0000000   1.0000000   1.0000000   1.0000000   1.0000000   1.0000000
   1.0000000   1.0000000   1.0000000   1.0000000   1.0000000   1.0000000
  20.0000000  20.0000000  20.0000000  20.0000000  20.0000000  20.0000000
   6.0000000   6.0000000   6.0000000   6.0000000   6.0000000   6.0000000
   6.0000000   6.0000000   6.0000000   6.0000000   6.0000000   6.0000000
   6.0000000   6.0000000   6.0000000   6.0000000   6.0000000   6.0000000
   6.0000000   6.0000000   6.0000000   6.0000000   6.0000000   6.0000000
   6.0000000   6.0000000   6.0000000   6.0000000   6.0000000   6.0000000
   6.0000000   6.0000000   6.0000000   6.0000000   6.0000000   6.0000000
   7.0000000   7.0000000   7.0000000   7.0000000   7.0000000   7.0000000
   7.0000000   7.0000000   7.0000000   7.0000000   7.0000000   7.0000000
   6.0000000   6.0000000   6.0000000   6.0000000   6.0000000   6.0000000
   6.0000000   6.0000000   6.0000000   6.0000000   6.0000000   6.0000000
   7.0000000   7.0000000   7.0000000   7.0000000   7.0000000   7.0000000
   7.0000000   7.0000000   7.0000000   7.0000000   7.0000000   7.0000000
 TTTTTTTTTTTTTTTTTTTTTTTTTTTTTT MOQGAD      TELAPSE     6026.21 TCPU     2189.84
 TTTTTTTTTTTTTTTTTTTTTTTTTTTTTT SHELLXN     TELAPSE     6229.89 TCPU     2225.34
 TTTTTTTTTTTTTTTTTTTTTTTTTTTTTT MONMO3      TELAPSE     6235.44 TCPU     2230.89
 NUMERICALLY INTEGRATED DENSITY    635.9999229873
 TTTTTTTTTTTTTTTTTTTTTTTTTTTTTT NUMDFT      TELAPSE     6238.10 TCPU     2233.55
 CYC   0 ETOT(AU) -4.203323501764E+03 DETOT -4.20E+03 tst  5.63E-15 PX  1.00E+00
 TTTTTTTTTTTTTTTTTTTTTTTTTTTTTT DIIS        TELAPSE     6241.41 TCPU     2236.86
 TTTTTTTTTTTTTTTTTTTTTTTTTTTTTT FDIK        TELAPSE     6261.67 TCPU     2250.87
 INSULATING STATE
 TOP OF VALENCE BANDS -    BAND    318; K    5; EIG -2.9877326E-01 AU
 TOP OF VALENCE BANDS -    BAND    318; K    1; EIG -2.9928646E-01 AU
 BOTTOM OF VIRTUAL BANDS - BAND    319; K    1; EIG -8.5404017E-02 AU
 INDIRECT ENERGY BAND GAP:   5.8061 eV
 TTTTTTTTTTTTTTTTTTTTTTTTTTTTTT PDIG        TELAPSE     6263.06 TCPU     2252.25
 CHARGE NORMALIZATION FACTOR   1.00000000
 TOTAL ATOMIC CHARGES:
   0.7954203   0.7954203   0.7954203   0.7954203   0.7954203   0.7954202
   0.7954203   0.7954202   0.7954203   0.7954202   0.7954203   0.7954202
   0.7954206   0.7954206   0.7954206   0.7954206   0.7954206   0.7954206
   0.7954206   0.7954206   0.7954206   0.7954206   0.7954206   0.7954206
   0.7509685   0.7509685   0.7509685   0.7509685   0.7509685   0.7509685
   0.7509685   0.7509685   0.7509685   0.7509685   0.7509685   0.7509685
   0.7511395   0.7511395   0.7511395   0.7511395   0.7511395   0.7511395
   0.7511395   0.7511395   0.7511395   0.7511395   0.7511395   0.7511395
   0.7509721   0.7509721   0.7509721   0.7509721   0.7509721   0.7509721
   0.7509721   0.7509721   0.7509721   0.7509721   0.7509721   0.7509721
  18.3191676  18.3191676  18.3191678  18.3191677  18.3191678  18.3191677
   5.5856467   5.5856467   5.5856467   5.5856467   5.5856470   5.5856464
   5.5856470   5.5856464   5.5856470   5.5856464   5.5856470   5.5856464
   6.1768474   6.1768474   6.1768474   6.1768474   6.1768473   6.1768474
   6.1768473   6.1768474   6.1768473   6.1768474   6.1768473   6.1768474
   6.6885525   6.6885525   6.6885525   6.6885525   6.6885526   6.6885526
   6.6885526   6.6885526   6.6885526   6.6885526   6.6885526   6.6885526
   7.6843015   7.6843015   7.6843015   7.6843015   7.6843015   7.6843016
   7.6843015   7.6843016   7.6843015   7.6843016   7.6843015   7.6843016
   6.1768427   6.1768427   6.1768427   6.1768427   6.1768427   6.1768427
   6.1768427   6.1768427   6.1768427   6.1768427   6.1768427   6.1768427
   7.6843045   7.6843045   7.6843045   7.6843045   7.6843042   7.6843045
   7.6843042   7.6843045   7.6843042   7.6843045   7.6843042   7.6843045
 TTTTTTTTTTTTTTTTTTTTTTTTTTTTTT MOQGAD      TELAPSE     6263.08 TCPU     2252.27
 TTTTTTTTTTTTTTTTTTTTTTTTTTTTTT SHELLXN     TELAPSE     6345.85 TCPU     2289.02
 TTTTTTTTTTTTTTTTTTTTTTTTTTTTTT MONMO3      TELAPSE     6358.71 TCPU     2301.88
 NUMERICALLY INTEGRATED DENSITY    635.9999120741
 TTTTTTTTTTTTTTTTTTTTTTTTTTTTTT NUMDFT      TELAPSE     6363.96 TCPU     2307.13
 CYC   1 ETOT(AU) -4.182193086882E+03 DETOT  2.11E+01 tst  0.00E+00 PX  1.00E+00
 TTTTTTTTTTTTTTTTTTTTTTTTTTTTTT DIIS        TELAPSE     6366.36 TCPU     2309.53
 DIIS TEST: 0.75168E+01 AT SCF   CYCLE   1 - MIX   30 %
 TTTTTTTTTTTTTTTTTTTTTTTTTTTTTT FDIK        TELAPSE     6376.89 TCPU     2317.66
 INSULATING STATE
 TOP OF VALENCE BANDS -    BAND    318; K    5; EIG -2.0025904E-01 AU
 TOP OF VALENCE BANDS -    BAND    318; K    1; EIG -2.0102237E-01 AU
 BOTTOM OF VIRTUAL BANDS - BAND    319; K    1; EIG -1.6579220E-02 AU
 INDIRECT ENERGY BAND GAP:   4.9982 eV
 TTTTTTTTTTTTTTTTTTTTTTTTTTTTTT PDIG        TELAPSE     6377.26 TCPU     2318.03
 CHARGE NORMALIZATION FACTOR   1.00000000
 TOTAL ATOMIC CHARGES:
   0.9357556   0.9357556   0.9357556   0.9357556   0.9355771   0.9359123
   0.9355771   0.9359123   0.9355771   0.9359123   0.9355771   0.9359123
   0.9356838   0.9356838   0.9356838   0.9356838   0.9357515   0.9358500
   0.9357515   0.9358500   0.9357515   0.9358500   0.9357515   0.9358500
   0.8714328   0.8714328   0.8714328   0.8714328   0.8718088   0.8715169
   0.8718088   0.8715169   0.8718088   0.8715169   0.8718088   0.8715169
   0.8945522   0.8945522   0.8945522   0.8945522   0.8943396   0.8944314
   0.8943396   0.8944314   0.8943396   0.8944314   0.8943396   0.8944314
   0.8717006   0.8717006   0.8717006   0.8717006   0.8714593   0.8716340
   0.8714593   0.8716340   0.8714593   0.8716340   0.8714593   0.8716340
  18.8312256  18.8312256  18.8312376  18.8309398  18.8312376  18.8309398
   5.7733062   5.7733062   5.7733062   5.7733062   5.7734778   5.7739055
   5.7734778   5.7739055   5.7734778   5.7739055   5.7734778   5.7739055
   5.9625784   5.9625784   5.9625784   5.9625784   5.9650609   5.9636599
   5.9650609   5.9636599   5.9650609   5.9636599   5.9650609   5.9636599
   6.2808499   6.2808499   6.2808499   6.2808499   6.2809511   6.2803236
   6.2809511   6.2803236   6.2809511   6.2803236   6.2809511   6.2803236
   7.5472044   7.5472044   7.5472044   7.5472044   7.5465663   7.5469116
   7.5465663   7.5469116   7.5465663   7.5469116   7.5465663   7.5469116
   5.9646370   5.9646370   5.9646370   5.9646370   5.9624722   5.9633404
   5.9624722   5.9633404   5.9624722   5.9633404   5.9624722   5.9633404
   7.5466858   7.5466858   7.5466858   7.5466858   7.5469637   7.5469977
   7.5469637   7.5469977   7.5469637   7.5469977   7.5469637   7.5469977
 TTTTTTTTTTTTTTTTTTTTTTTTTTTTTT MOQGAD      TELAPSE     6377.28 TCPU     2318.05
 TTTTTTTTTTTTTTTTTTTTTTTTTTTTTT SHELLXN     TELAPSE     6493.05 TCPU     2354.88
 TTTTTTTTTTTTTTTTTTTTTTTTTTTTTT MONMO3      TELAPSE     6499.99 TCPU     2361.82
 NUMERICALLY INTEGRATED DENSITY    635.9998962812
 TTTTTTTTTTTTTTTTTTTTTTTTTTTTTT NUMDFT      TELAPSE     6505.22 TCPU     2367.05
 CYC   2 ETOT(AU) -4.183055101952E+03 DETOT -8.62E-01 tst  3.18E-03 PX  1.37E-01
 TTTTTTTTTTTTTTTTTTTTTTTTTTTTTT DIIS        TELAPSE     6505.90 TCPU     2367.72
 DIIS TEST: 0.20771E+01 AT SCF   CYCLE   2 - DIIS ACTIVE - HISTORY:     2 CYCLES
 TTTTTTTTTTTTTTTTTTTTTTTTTTTTTT FDIK        TELAPSE     6522.47 TCPU     2382.48
 INSULATING STATE
 TOP OF VALENCE BANDS -    BAND    318; K    5; EIG -2.2447739E-01 AU
 TOP OF VALENCE BANDS -    BAND    318; K    1; EIG -2.2525324E-01 AU
 BOTTOM OF VIRTUAL BANDS - BAND    319; K    1; EIG -2.8645423E-03 AU
 INDIRECT ENERGY BAND GAP:   6.0304 eV
 TTTTTTTTTTTTTTTTTTTTTTTTTTTTTT PDIG        TELAPSE     6522.84 TCPU     2382.85
 CHARGE NORMALIZATION FACTOR   1.00000000
 TOTAL ATOMIC CHARGES:
   0.8899018   0.8899018   0.8899018   0.8899018   0.8896531   0.8898117
   0.8896531   0.8898117   0.8896531   0.8898117   0.8896531   0.8898117
   0.8898682   0.8898682   0.8898682   0.8898682   0.8899758   0.8898787
   0.8899758   0.8898787   0.8899758   0.8898787   0.8899758   0.8898787
   0.8506040   0.8506040   0.8506040   0.8506040   0.8508238   0.8508823
   0.8508238   0.8508823   0.8508238   0.8508823   0.8508238   0.8508823
   0.8665094   0.8665094   0.8665094   0.8665094   0.8665635   0.8667562
   0.8665635   0.8667562   0.8665635   0.8667562   0.8665635   0.8667562
   0.8509191   0.8509191   0.8509191   0.8509191   0.8508024   0.8507359
   0.8508024   0.8507359   0.8508024   0.8507359   0.8508024   0.8507359
  18.5829651  18.5829651  18.5828349  18.5833303  18.5828349  18.5833303
   5.5914290   5.5914290   5.5914290   5.5914290   5.5914351   5.5918502
   5.5914351   5.5918502   5.5914351   5.5918502   5.5914351   5.5918502
   6.0362870   6.0362870   6.0362870   6.0362870   6.0369456   6.0368214
   6.0369456   6.0368214   6.0369456   6.0368214   6.0369456   6.0368214
   6.3476112   6.3476112   6.3476112   6.3476112   6.3475863   6.3469094
   6.3475863   6.3469094   6.3475863   6.3469094   6.3475863   6.3469094
   7.6743617   7.6743617   7.6743617   7.6743617   7.6741872   7.6740746
   7.6741872   7.6740746   7.6741872   7.6740746   7.6741872   7.6740746
   6.0366427   6.0366427   6.0366427   6.0366427   6.0361352   6.0363669
   6.0361352   6.0363669   6.0361352   6.0363669   6.0361352   6.0363669
   7.6743506   7.6743506   7.6743506   7.6743506   7.6744422   7.6743128
   7.6744422   7.6743128   7.6744422   7.6743128   7.6744422   7.6743128
 TTTTTTTTTTTTTTTTTTTTTTTTTTTTTT MOQGAD      TELAPSE     6522.86 TCPU     2382.87
 TTTTTTTTTTTTTTTTTTTTTTTTTTTTTT SHELLXN     TELAPSE     6594.99 TCPU     2419.67
 TTTTTTTTTTTTTTTTTTTTTTTTTTTTTT MONMO3      TELAPSE     6597.81 TCPU     2422.49
 NUMERICALLY INTEGRATED DENSITY    635.9998992659
 TTTTTTTTTTTTTTTTTTTTTTTTTTTTTT NUMDFT      TELAPSE     6603.05 TCPU     2427.73
 CYC   3 ETOT(AU) -4.183315836264E+03 DETOT -2.61E-01 tst  7.16E-04 PX  7.70E-02
 TTTTTTTTTTTTTTTTTTTTTTTTTTTTTT DIIS        TELAPSE     6611.18 TCPU     2435.86
 DIIS TEST: 0.16793E+00 AT SCF   CYCLE   3 - DIIS ACTIVE - HISTORY:     3 CYCLES
 TTTTTTTTTTTTTTTTTTTTTTTTTTTTTT FDIK        TELAPSE     6622.42 TCPU     2439.94
 INSULATING STATE
 TOP OF VALENCE BANDS -    BAND    318; K    5; EIG -2.2703227E-01 AU
 TOP OF VALENCE BANDS -    BAND    318; K    1; EIG -2.2778330E-01 AU
 BOTTOM OF VIRTUAL BANDS - BAND    319; K    1; EIG -3.9030742E-03 AU
 INDIRECT ENERGY BAND GAP:   6.0717 eV
 TTTTTTTTTTTTTTTTTTTTTTTTTTTTTT PDIG        TELAPSE     6622.78 TCPU     2440.30
 CHARGE NORMALIZATION FACTOR   1.00000000
 TOTAL ATOMIC CHARGES:
   0.8899868   0.8899868   0.8899868   0.8899868   0.8899570   0.8899736
   0.8899570   0.8899736   0.8899570   0.8899736   0.8899570   0.8899736
   0.8899923   0.8899923   0.8899923   0.8899923   0.8899839   0.8900202
   0.8899839   0.8900202   0.8899839   0.8900202   0.8899839   0.8900202
   0.8388919   0.8388919   0.8388919   0.8388919   0.8388836   0.8388992
   0.8388836   0.8388992   0.8388836   0.8388992   0.8388836   0.8388992
   0.8519252   0.8519252   0.8519252   0.8519252   0.8518950   0.8518990
   0.8518950   0.8518990   0.8518950   0.8518990   0.8518950   0.8518990
   0.8388563   0.8388563   0.8388563   0.8388563   0.8389223   0.8389504
   0.8389223   0.8389504   0.8389223   0.8389504   0.8389223   0.8389504
  18.6025365  18.6025365  18.6025257  18.6025730  18.6025257  18.6025730
   5.6693897   5.6693897   5.6693897   5.6693897   5.6693008   5.6693778
   5.6693008   5.6693778   5.6693008   5.6693778   5.6693008   5.6693778
   6.0305465   6.0305465   6.0305465   6.0305465   6.0306888   6.0305953
   6.0306888   6.0305953   6.0306888   6.0305953   6.0306888   6.0305953
   6.3886591   6.3886591   6.3886591   6.3886591   6.3886433   6.3885887
   6.3886433   6.3885887   6.3886433   6.3885887   6.3886433   6.3885887
   7.6348847   7.6348847   7.6348847   7.6348847   7.6349578   7.6348837
   7.6349578   7.6348837   7.6349578   7.6348837   7.6349578   7.6348837
   6.0306746   6.0306746   6.0306746   6.0306746   6.0306091   6.0306706
   6.0306091   6.0306706   6.0306091   6.0306706   6.0306091   6.0306706
   7.6349133   7.6349133   7.6349133   7.6349133   7.6348955   7.6348661
   7.6348955   7.6348661   7.6348955   7.6348661   7.6348955   7.6348661
 TTTTTTTTTTTTTTTTTTTTTTTTTTTTTT MOQGAD      TELAPSE     6622.80 TCPU     2440.32
 TTTTTTTTTTTTTTTTTTTTTTTTTTTTTT SHELLXN     TELAPSE     6691.58 TCPU     2477.01
 TTTTTTTTTTTTTTTTTTTTTTTTTTTTTT MONMO3      TELAPSE     6696.67 TCPU     2482.10
 NUMERICALLY INTEGRATED DENSITY    635.9998987843
 TTTTTTTTTTTTTTTTTTTTTTTTTTTTTT NUMDFT      TELAPSE     6701.89 TCPU     2487.32
 CYC   4 ETOT(AU) -4.183334028583E+03 DETOT -1.82E-02 tst  5.61E-05 PX  1.18E-02
 TTTTTTTTTTTTTTTTTTTTTTTTTTTTTT DIIS        TELAPSE     6702.25 TCPU     2487.68
 DIIS TEST: 0.17882E-01 AT SCF   CYCLE   4 - DIIS ACTIVE - HISTORY:     4 CYCLES
 TTTTTTTTTTTTTTTTTTTTTTTTTTTTTT FDIK        TELAPSE     6705.74 TCPU     2489.62
 INSULATING STATE
 TOP OF VALENCE BANDS -    BAND    318; K    5; EIG -2.2736603E-01 AU
 TOP OF VALENCE BANDS -    BAND    318; K    1; EIG -2.2812109E-01 AU
 BOTTOM OF VIRTUAL BANDS - BAND    319; K    1; EIG -3.9639557E-03 AU
 INDIRECT ENERGY BAND GAP:   6.0791 eV
 TTTTTTTTTTTTTTTTTTTTTTTTTTTTTT PDIG        TELAPSE     6706.11 TCPU     2489.98
 CHARGE NORMALIZATION FACTOR   1.00000000
 TOTAL ATOMIC CHARGES:
   0.8882390   0.8882390   0.8882390   0.8882390   0.8882361   0.8882339
   0.8882361   0.8882339   0.8882361   0.8882339   0.8882361   0.8882339
   0.8882513   0.8882513   0.8882513   0.8882513   0.8882257   0.8882371
   0.8882257   0.8882371   0.8882257   0.8882371   0.8882257   0.8882371
   0.8402240   0.8402240   0.8402240   0.8402240   0.8402377   0.8402275
   0.8402377   0.8402275   0.8402377   0.8402275   0.8402377   0.8402275
   0.8558979   0.8558979   0.8558979   0.8558979   0.8558801   0.8558885
   0.8558801   0.8558885   0.8558801   0.8558885   0.8558801   0.8558885
   0.8402428   0.8402428   0.8402428   0.8402428   0.8402366   0.8402363
   0.8402366   0.8402363   0.8402366   0.8402363   0.8402366   0.8402363
  18.5949793  18.5949793  18.5949665  18.5949825  18.5949665  18.5949825
   5.6433452   5.6433452   5.6433452   5.6433452   5.6433326   5.6433845
   5.6433326   5.6433845   5.6433326   5.6433845   5.6433326   5.6433845
   6.0360963   6.0360963   6.0360963   6.0360963   6.0360729   6.0361010
   6.0360729   6.0361010   6.0360729   6.0361010   6.0360729   6.0361010
   6.3817081   6.3817081   6.3817081   6.3817081   6.3817351   6.3816999
   6.3817351   6.3816999   6.3817351   6.3816999   6.3817351   6.3816999
   7.6462178   7.6462178   7.6462178   7.6462178   7.6462072   7.6461941
   7.6462072   7.6461941   7.6462072   7.6461941   7.6462072   7.6461941
   6.0360808   6.0360808   6.0360808   6.0360808   6.0361352   6.0360634
   6.0361352   6.0360634   6.0361352   6.0360634   6.0361352   6.0360634
   7.6462049   7.6462049   7.6462049   7.6462049   7.6462223   7.6462400
   7.6462223   7.6462400   7.6462223   7.6462400   7.6462223   7.6462400
 TTTTTTTTTTTTTTTTTTTTTTTTTTTTTT MOQGAD      TELAPSE     6706.12 TCPU     2490.00
 TTTTTTTTTTTTTTTTTTTTTTTTTTTTTT SHELLXN     TELAPSE     6793.05 TCPU     2526.83
 TTTTTTTTTTTTTTTTTTTTTTTTTTTTTT MONMO3      TELAPSE     6797.35 TCPU     2531.13
 NUMERICALLY INTEGRATED DENSITY    635.9998988052
 TTTTTTTTTTTTTTTTTTTTTTTTTTTTTT NUMDFT      TELAPSE     6802.59 TCPU     2536.38
 CYC   5 ETOT(AU) -4.183335990829E+03 DETOT -1.96E-03 tst  8.33E-06 PX  5.02E-03
 TTTTTTTTTTTTTTTTTTTTTTTTTTTTTT DIIS        TELAPSE     6805.98 TCPU     2539.76
 DIIS TEST: 0.17083E-02 AT SCF   CYCLE   5 - DIIS ACTIVE - HISTORY:     5 CYCLES
 TTTTTTTTTTTTTTTTTTTTTTTTTTTTTT FDIK        TELAPSE     6821.39 TCPU     2543.77
 INSULATING STATE
 TOP OF VALENCE BANDS -    BAND    318; K    5; EIG -2.2758325E-01 AU
 TOP OF VALENCE BANDS -    BAND    318; K    1; EIG -2.2833901E-01 AU
 BOTTOM OF VIRTUAL BANDS - BAND    319; K    1; EIG -3.7509792E-03 AU
 INDIRECT ENERGY BAND GAP:   6.0908 eV
 TTTTTTTTTTTTTTTTTTTTTTTTTTTTTT PDIG        TELAPSE     6821.79 TCPU     2544.16
 CHARGE NORMALIZATION FACTOR   1.00000000
 TOTAL ATOMIC CHARGES:
   0.8884141   0.8884141   0.8884141   0.8884141   0.8884176   0.8884110
   0.8884176   0.8884110   0.8884176   0.8884110   0.8884176   0.8884110
   0.8884023   0.8884023   0.8884023   0.8884023   0.8884095   0.8884101
   0.8884095   0.8884101   0.8884095   0.8884101   0.8884095   0.8884101
   0.8406524   0.8406524   0.8406524   0.8406524   0.8406544   0.8406488
   0.8406544   0.8406488   0.8406544   0.8406488   0.8406544   0.8406488
   0.8552247   0.8552247   0.8552247   0.8552247   0.8552176   0.8552242
   0.8552176   0.8552242   0.8552176   0.8552242   0.8552176   0.8552242
   0.8406475   0.8406475   0.8406475   0.8406475   0.8406454   0.8406484
   0.8406454   0.8406484   0.8406454   0.8406484   0.8406454   0.8406484
  18.5895857  18.5895857  18.5895747  18.5895769  18.5895747  18.5895769
   5.6516245   5.6516245   5.6516245   5.6516245   5.6516078   5.6516255
   5.6516078   5.6516255   5.6516078   5.6516255   5.6516078   5.6516255
   6.0336888   6.0336888   6.0336888   6.0336888   6.0337034   6.0336797
   6.0337034   6.0336797   6.0337034   6.0336797   6.0337034   6.0336797
   6.3797714   6.3797714   6.3797714   6.3797714   6.3797880   6.3797719
   6.3797880   6.3797719   6.3797880   6.3797719   6.3797880   6.3797719
   7.6465498   7.6465498   7.6465498   7.6465498   7.6465395   7.6465475
   7.6465395   7.6465475   7.6465395   7.6465475   7.6465395   7.6465475
   6.0336788   6.0336788   6.0336788   6.0336788   6.0336687   6.0336991
   6.0336687   6.0336991   6.0336687   6.0336991   6.0336687   6.0336991
   7.6465569   7.6465569   7.6465569   7.6465569   7.6465602   7.6465420
   7.6465602   7.6465420   7.6465602   7.6465420   7.6465602   7.6465420
 TTTTTTTTTTTTTTTTTTTTTTTTTTTTTT MOQGAD      TELAPSE     6821.81 TCPU     2544.18
 TTTTTTTTTTTTTTTTTTTTTTTTTTTTTT SHELLXN     TELAPSE     6950.56 TCPU     2580.96
 TTTTTTTTTTTTTTTTTTTTTTTTTTTTTT MONMO3      TELAPSE     6953.86 TCPU     2584.26
 NUMERICALLY INTEGRATED DENSITY    635.9998988922
 TTTTTTTTTTTTTTTTTTTTTTTTTTTTTT NUMDFT      TELAPSE     6959.16 TCPU     2589.56
 CYC   6 ETOT(AU) -4.183336193691E+03 DETOT -2.03E-04 tst  7.38E-07 PX  2.74E-03
 TTTTTTTTTTTTTTTTTTTTTTTTTTTTTT DIIS        TELAPSE     6965.00 TCPU     2595.40
 DIIS TEST: 0.33373E-03 AT SCF   CYCLE   6 - DIIS ACTIVE - HISTORY:     6 CYCLES
 TTTTTTTTTTTTTTTTTTTTTTTTTTTTTT FDIK        TELAPSE     6988.93 TCPU     2613.22
 INSULATING STATE
 TOP OF VALENCE BANDS -    BAND    318; K    5; EIG -2.2742067E-01 AU
 TOP OF VALENCE BANDS -    BAND    318; K    1; EIG -2.2817623E-01 AU
 BOTTOM OF VIRTUAL BANDS - BAND    319; K    1; EIG -3.6561754E-03 AU
 INDIRECT ENERGY BAND GAP:   6.0889 eV
 TTTTTTTTTTTTTTTTTTTTTTTTTTTTTT PDIG        TELAPSE     6989.30 TCPU     2613.59
 CHARGE NORMALIZATION FACTOR   1.00000000
 TOTAL ATOMIC CHARGES:
   0.8883831   0.8883831   0.8883831   0.8883831   0.8883824   0.8883848
   0.8883824   0.8883848   0.8883824   0.8883848   0.8883824   0.8883848
   0.8883805   0.8883805   0.8883805   0.8883805   0.8883831   0.8883816
   0.8883831   0.8883816   0.8883831   0.8883816   0.8883831   0.8883816
   0.8404678   0.8404678   0.8404678   0.8404678   0.8404661   0.8404650
   0.8404661   0.8404650   0.8404661   0.8404650   0.8404661   0.8404650
   0.8553107   0.8553107   0.8553107   0.8553107   0.8553053   0.8553069
   0.8553053   0.8553069   0.8553053   0.8553069   0.8553053   0.8553069
   0.8404683   0.8404683   0.8404683   0.8404683   0.8404649   0.8404649
   0.8404649   0.8404649   0.8404649   0.8404649   0.8404649   0.8404649
  18.5917909  18.5917909  18.5917792  18.5917840  18.5917792  18.5917840
   5.6487895   5.6487895   5.6487895   5.6487895   5.6487984   5.6487983
   5.6487984   5.6487983   5.6487984   5.6487983   5.6487984   5.6487983
   6.0351670   6.0351670   6.0351670   6.0351670   6.0351703   6.0351670
   6.0351703   6.0351670   6.0351703   6.0351670   6.0351703   6.0351670
   6.3812941   6.3812941   6.3812941   6.3812941   6.3813074   6.3813051
   6.3813074   6.3813051   6.3813074   6.3813051   6.3813074   6.3813051
   7.6453327   7.6453327   7.6453327   7.6453327   7.6453335   7.6453346
   7.6453335   7.6453346   7.6453335   7.6453346   7.6453335   7.6453346
   6.0351774   6.0351774   6.0351774   6.0351774   6.0351742   6.0351738
   6.0351742   6.0351738   6.0351742   6.0351738   6.0351742   6.0351738
   7.6453344   7.6453344   7.6453344   7.6453344   7.6453240   7.6453260
   7.6453240   7.6453260   7.6453240   7.6453260   7.6453240   7.6453260
 TTTTTTTTTTTTTTTTTTTTTTTTTTTTTT MOQGAD      TELAPSE     6989.32 TCPU     2613.61
 TTTTTTTTTTTTTTTTTTTTTTTTTTTTTT SHELLXN     TELAPSE     7069.79 TCPU     2650.38
 TTTTTTTTTTTTTTTTTTTTTTTTTTTTTT MONMO3      TELAPSE     7075.85 TCPU     2656.44
 NUMERICALLY INTEGRATED DENSITY    635.9998988048
 TTTTTTTTTTTTTTTTTTTTTTTTTTTTTT NUMDFT      TELAPSE     7081.15 TCPU     2661.75
 CYC   7 ETOT(AU) -4.183336237577E+03 DETOT -4.39E-05 tst  1.11E-07 PX  7.22E-04
 TTTTTTTTTTTTTTTTTTTTTTTTTTTTTT DIIS        TELAPSE     7086.98 TCPU     2667.57
 DIIS TEST: 0.49919E-04 AT SCF   CYCLE   7 - DIIS ACTIVE - HISTORY:     7 CYCLES
 TTTTTTTTTTTTTTTTTTTTTTTTTTTTTT FDIK        TELAPSE     7091.46 TCPU     2668.28
 INSULATING STATE
 TOP OF VALENCE BANDS -    BAND    318; K    5; EIG -2.2744103E-01 AU
 TOP OF VALENCE BANDS -    BAND    318; K    1; EIG -2.2819641E-01 AU
 BOTTOM OF VIRTUAL BANDS - BAND    319; K    1; EIG -3.7498398E-03 AU
 INDIRECT ENERGY BAND GAP:   6.0869 eV
 TTTTTTTTTTTTTTTTTTTTTTTTTTTTTT PDIG        TELAPSE     7091.84 TCPU     2668.66
 CHARGE NORMALIZATION FACTOR   1.00000000
 TOTAL ATOMIC CHARGES:
   0.8884106   0.8884106   0.8884106   0.8884106   0.8884106   0.8884104
   0.8884106   0.8884104   0.8884106   0.8884104   0.8884106   0.8884104
   0.8884108   0.8884108   0.8884108   0.8884108   0.8884116   0.8884108
   0.8884116   0.8884108   0.8884116   0.8884108   0.8884116   0.8884108
   0.8404143   0.8404143   0.8404143   0.8404143   0.8404150   0.8404150
   0.8404150   0.8404150   0.8404150   0.8404150   0.8404150   0.8404150
   0.8552123   0.8552123   0.8552123   0.8552123   0.8552124   0.8552124
   0.8552124   0.8552124   0.8552124   0.8552124   0.8552124   0.8552124
   0.8404178   0.8404178   0.8404178   0.8404178   0.8404174   0.8404181
   0.8404174   0.8404181   0.8404174   0.8404181   0.8404174   0.8404181
  18.5914324  18.5914324  18.5914317  18.5914308  18.5914317  18.5914308
   5.6490763   5.6490763   5.6490763   5.6490763   5.6490738   5.6490763
   5.6490738   5.6490763   5.6490738   5.6490763   5.6490738   5.6490763
   6.0344261   6.0344261   6.0344261   6.0344261   6.0344245   6.0344238
   6.0344245   6.0344238   6.0344245   6.0344238   6.0344245   6.0344238
   6.3811526   6.3811526   6.3811526   6.3811526   6.3811525   6.3811506
   6.3811525   6.3811506   6.3811525   6.3811506   6.3811525   6.3811506
   7.6461739   7.6461739   7.6461739   7.6461739   7.6461748   7.6461729
   7.6461748   7.6461729   7.6461748   7.6461729   7.6461748   7.6461729
   6.0344171   6.0344171   6.0344171   6.0344171   6.0344190   6.0344205
   6.0344190   6.0344205   6.0344190   6.0344205   6.0344190   6.0344205
   7.6461722   7.6461722   7.6461722   7.6461722   7.6461730   7.6461731
   7.6461730   7.6461731   7.6461730   7.6461731   7.6461730   7.6461731
 TTTTTTTTTTTTTTTTTTTTTTTTTTTTTT MOQGAD      TELAPSE     7091.86 TCPU     2668.68
 TTTTTTTTTTTTTTTTTTTTTTTTTTTTTT SHELLXN     TELAPSE     7141.70 TCPU     2705.42
 TTTTTTTTTTTTTTTTTTTTTTTTTTTTTT MONMO3      TELAPSE     7149.91 TCPU     2713.63
 NUMERICALLY INTEGRATED DENSITY    635.9998988221
 TTTTTTTTTTTTTTTTTTTTTTTTTTTTTT NUMDFT      TELAPSE     7155.23 TCPU     2718.94
 CYC   8 ETOT(AU) -4.183336243016E+03 DETOT -5.44E-06 tst  2.88E-08 PX  1.85E-04
 TTTTTTTTTTTTTTTTTTTTTTTTTTTTTT DIIS        TELAPSE     7156.62 TCPU     2720.33
 DIIS TEST: 0.81262E-05 AT SCF   CYCLE   8 - DIIS ACTIVE - HISTORY:     8 CYCLES
 TTTTTTTTTTTTTTTTTTTTTTTTTTTTTT FDIK        TELAPSE     7162.55 TCPU     2724.21
 INSULATING STATE
 TOP OF VALENCE BANDS -    BAND    318; K    5; EIG -2.2746293E-01 AU
 TOP OF VALENCE BANDS -    BAND    318; K    1; EIG -2.2821864E-01 AU
 BOTTOM OF VIRTUAL BANDS - BAND    319; K    1; EIG -3.7110175E-03 AU
 INDIRECT ENERGY BAND GAP:   6.0886 eV
 TTTTTTTTTTTTTTTTTTTTTTTTTTTTTT PDIG        TELAPSE     7162.91 TCPU     2724.58
 CHARGE NORMALIZATION FACTOR   1.00000000
 TOTAL ATOMIC CHARGES:
   0.8883745   0.8883745   0.8883745   0.8883745   0.8883746   0.8883746
   0.8883746   0.8883746   0.8883746   0.8883746   0.8883746   0.8883746
   0.8883752   0.8883752   0.8883752   0.8883752   0.8883754   0.8883748
   0.8883754   0.8883748   0.8883754   0.8883748   0.8883754   0.8883748
   0.8404608   0.8404608   0.8404608   0.8404608   0.8404608   0.8404611
   0.8404608   0.8404611   0.8404608   0.8404611   0.8404608   0.8404611
   0.8552824   0.8552824   0.8552824   0.8552824   0.8552828   0.8552828
   0.8552828   0.8552828   0.8552828   0.8552828   0.8552828   0.8552828
   0.8404640   0.8404640   0.8404640   0.8404640   0.8404640   0.8404642
   0.8404640   0.8404642   0.8404640   0.8404642   0.8404640   0.8404642
  18.5912715  18.5912715  18.5912702  18.5912704  18.5912702  18.5912704
   5.6492717   5.6492717   5.6492717   5.6492717   5.6492715   5.6492720
   5.6492715   5.6492720   5.6492715   5.6492720   5.6492715   5.6492720
   6.0347046   6.0347046   6.0347046   6.0347046   6.0347048   6.0347040
   6.0347048   6.0347040   6.0347048   6.0347040   6.0347048   6.0347040
   6.3809577   6.3809577   6.3809577   6.3809577   6.3809578   6.3809567
   6.3809578   6.3809567   6.3809578   6.3809567   6.3809578   6.3809567
   7.6458870   7.6458870   7.6458870   7.6458870   7.6458865   7.6458868
   7.6458865   7.6458868   7.6458865   7.6458868   7.6458865   7.6458868
   6.0347003   6.0347003   6.0347003   6.0347003   6.0347006   6.0347015
   6.0347006   6.0347015   6.0347006   6.0347015   6.0347006   6.0347015
   7.6458867   7.6458867   7.6458867   7.6458867   7.6458861   7.6458857
   7.6458861   7.6458857   7.6458861   7.6458857   7.6458861   7.6458857
 TTTTTTTTTTTTTTTTTTTTTTTTTTTTTT MOQGAD      TELAPSE     7162.93 TCPU     2724.60
 TTTTTTTTTTTTTTTTTTTTTTTTTTTTTT SHELLXN     TELAPSE     7288.10 TCPU     2761.41
 TTTTTTTTTTTTTTTTTTTTTTTTTTTTTT MONMO3      TELAPSE     7291.27 TCPU     2764.58
 NUMERICALLY INTEGRATED DENSITY    635.9998988246
 TTTTTTTTTTTTTTTTTTTTTTTTTTTTTT NUMDFT      TELAPSE     7296.55 TCPU     2769.86
 CYC   9 ETOT(AU) -4.183336243697E+03 DETOT -6.80E-07 tst  3.28E-09 PX  1.56E-04
 TTTTTTTTTTTTTTTTTTTTTTTTTTTTTT DIIS        TELAPSE     7304.35 TCPU     2777.66
 DIIS TEST: 0.42031E-06 AT SCF   CYCLE   9 - DIIS ACTIVE - HISTORY:     9 CYCLES
 TTTTTTTTTTTTTTTTTTTTTTTTTTTTTT FDIK        TELAPSE     7334.36 TCPU     2800.55
 INSULATING STATE
 TOP OF VALENCE BANDS -    BAND    318; K    5; EIG -2.2745108E-01 AU
 TOP OF VALENCE BANDS -    BAND    318; K    1; EIG -2.2820670E-01 AU
 BOTTOM OF VIRTUAL BANDS - BAND    319; K    1; EIG -3.7136517E-03 AU
 INDIRECT ENERGY BAND GAP:   6.0882 eV
 TTTTTTTTTTTTTTTTTTTTTTTTTTTTTT PDIG        TELAPSE     7344.42 TCPU     2810.61
 CHARGE NORMALIZATION FACTOR   1.00000000
 TOTAL ATOMIC CHARGES:
   0.8883870   0.8883870   0.8883870   0.8883870   0.8883871   0.8883870
   0.8883871   0.8883870   0.8883871   0.8883870   0.8883871   0.8883870
   0.8883879   0.8883879   0.8883879   0.8883879   0.8883877   0.8883877
   0.8883877   0.8883877   0.8883877   0.8883877   0.8883877   0.8883877
   0.8404558   0.8404558   0.8404558   0.8404558   0.8404558   0.8404558
   0.8404558   0.8404558   0.8404558   0.8404558   0.8404558   0.8404558
   0.8552634   0.8552634   0.8552634   0.8552634   0.8552634   0.8552634
   0.8552634   0.8552634   0.8552634   0.8552634   0.8552634   0.8552634
   0.8404588   0.8404588   0.8404588   0.8404588   0.8404588   0.8404588
   0.8404588   0.8404588   0.8404588   0.8404588   0.8404588   0.8404588
  18.5912967  18.5912967  18.5912971  18.5912971  18.5912971  18.5912971
   5.6492128   5.6492128   5.6492128   5.6492128   5.6492134   5.6492129
   5.6492134   5.6492129   5.6492134   5.6492129   5.6492134   5.6492129
   6.0346556   6.0346556   6.0346556   6.0346556   6.0346555   6.0346546
   6.0346555   6.0346546   6.0346555   6.0346546   6.0346555   6.0346546
   6.3810312   6.3810312   6.3810312   6.3810312   6.3810310   6.3810310
   6.3810310   6.3810310   6.3810310   6.3810310   6.3810310   6.3810310
   7.6459238   7.6459238   7.6459238   7.6459238   7.6459234   7.6459238
   7.6459234   7.6459238   7.6459234   7.6459238   7.6459234   7.6459238
   6.0346518   6.0346518   6.0346518   6.0346518   6.0346520   6.0346526
   6.0346520   6.0346526   6.0346520   6.0346526   6.0346520   6.0346526
   7.6459235   7.6459235   7.6459235   7.6459235   7.6459234   7.6459237
   7.6459234   7.6459237   7.6459234   7.6459237   7.6459234   7.6459237
 TTTTTTTTTTTTTTTTTTTTTTTTTTTTTT MOQGAD      TELAPSE     7344.44 TCPU     2810.63
 TTTTTTTTTTTTTTTTTTTTTTTTTTTTTT SHELLXN     TELAPSE     7483.41 TCPU     2847.44
 TTTTTTTTTTTTTTTTTTTTTTTTTTTTTT MONMO3      TELAPSE     7488.19 TCPU     2852.21
 NUMERICALLY INTEGRATED DENSITY    635.9998988230
 TTTTTTTTTTTTTTTTTTTTTTTTTTTTTT NUMDFT      TELAPSE     7493.46 TCPU     2857.49
 CYC  10 ETOT(AU) -4.183336243885E+03 DETOT -1.89E-07 tst  6.65E-11 PX  1.50E-05
 TTTTTTTTTTTTTTTTTTTTTTTTTTTTTT DIIS        TELAPSE     7516.14 TCPU     2880.17
 DIIS TEST: 0.31968E-07 AT SCF   CYCLE  10 - DIIS ACTIVE - HISTORY:    10 CYCLES
 TTTTTTTTTTTTTTTTTTTTTTTTTTTTTT FDIK        TELAPSE     7551.34 TCPU     2908.73
 INSULATING STATE
 TOP OF VALENCE BANDS -    BAND    318; K    5; EIG -2.2745546E-01 AU
 TOP OF VALENCE BANDS -    BAND    318; K    1; EIG -2.2821110E-01 AU
 BOTTOM OF VIRTUAL BANDS - BAND    319; K    1; EIG -3.7158541E-03 AU
 INDIRECT ENERGY BAND GAP:   6.0883 eV
 TTTTTTTTTTTTTTTTTTTTTTTTTTTTTT PDIG        TELAPSE     7551.71 TCPU     2909.09
 CHARGE NORMALIZATION FACTOR   1.00000000
 TOTAL ATOMIC CHARGES:
   0.8883820   0.8883820   0.8883820   0.8883820   0.8883821   0.8883820
   0.8883821   0.8883820   0.8883821   0.8883820   0.8883821   0.8883820
   0.8883829   0.8883829   0.8883829   0.8883829   0.8883829   0.8883829
   0.8883829   0.8883829   0.8883829   0.8883829   0.8883829   0.8883829
   0.8404552   0.8404552   0.8404552   0.8404552   0.8404552   0.8404552
   0.8404552   0.8404552   0.8404552   0.8404552   0.8404552   0.8404552
   0.8552672   0.8552672   0.8552672   0.8552672   0.8552671   0.8552671
   0.8552671   0.8552671   0.8552671   0.8552671   0.8552671   0.8552671
   0.8404582   0.8404582   0.8404582   0.8404582   0.8404582   0.8404582
   0.8404582   0.8404582   0.8404582   0.8404582   0.8404582   0.8404582
  18.5913016  18.5913016  18.5913016  18.5913017  18.5913016  18.5913017
   5.6492269   5.6492269   5.6492269   5.6492269   5.6492272   5.6492269
   5.6492272   5.6492269   5.6492272   5.6492269   5.6492272   5.6492269
   6.0346635   6.0346635   6.0346635   6.0346635   6.0346636   6.0346637
   6.0346636   6.0346637   6.0346636   6.0346637   6.0346636   6.0346637
   6.3810126   6.3810126   6.3810126   6.3810126   6.3810127   6.3810127
   6.3810127   6.3810127   6.3810127   6.3810127   6.3810127   6.3810127
   7.6459209   7.6459209   7.6459209   7.6459209   7.6459208   7.6459212
   7.6459208   7.6459212   7.6459208   7.6459212   7.6459208   7.6459212
   6.0346588   6.0346588   6.0346588   6.0346588   6.0346589   6.0346588
   6.0346589   6.0346588   6.0346589   6.0346588   6.0346589   6.0346588
   7.6459211   7.6459211   7.6459211   7.6459211   7.6459205   7.6459203
   7.6459205   7.6459203   7.6459205   7.6459203   7.6459205   7.6459203
 TTTTTTTTTTTTTTTTTTTTTTTTTTTTTT MOQGAD      TELAPSE     7551.73 TCPU     2909.11
 TTTTTTTTTTTTTTTTTTTTTTTTTTTTTT SHELLXN     TELAPSE     7644.37 TCPU     2945.98
 TTTTTTTTTTTTTTTTTTTTTTTTTTTTTT MONMO3      TELAPSE     7647.71 TCPU     2949.31
 NUMERICALLY INTEGRATED DENSITY    635.9998988234
 TTTTTTTTTTTTTTTTTTTTTTTTTTTTTT NUMDFT      TELAPSE     7652.99 TCPU     2954.60
 CYC  11 ETOT(AU) -4.183336243907E+03 DETOT -2.20E-08 tst  6.00E-12 PX  1.63E-05
 TTTTTTTTTTTTTTTTTTTTTTTTTTTTTT DIIS        TELAPSE     7656.18 TCPU     2957.79
 DIIS TEST: 0.45088E-08 AT SCF   CYCLE  11 - DIIS ACTIVE - HISTORY:    11 CYCLES
 TTTTTTTTTTTTTTTTTTTTTTTTTTTTTT FDIK        TELAPSE     7662.04 TCPU     2959.48
 INSULATING STATE
 TOP OF VALENCE BANDS -    BAND    318; K    5; EIG -2.2745414E-01 AU
 TOP OF VALENCE BANDS -    BAND    318; K    1; EIG -2.2820979E-01 AU
 BOTTOM OF VIRTUAL BANDS - BAND    319; K    1; EIG -3.7150304E-03 AU
 INDIRECT ENERGY BAND GAP:   6.0883 eV
 TTTTTTTTTTTTTTTTTTTTTTTTTTTTTT PDIG        TELAPSE     7662.41 TCPU     2959.84
 CHARGE NORMALIZATION FACTOR   1.00000000
 TOTAL ATOMIC CHARGES:
   0.8883838   0.8883838   0.8883838   0.8883838   0.8883838   0.8883838
   0.8883838   0.8883838   0.8883838   0.8883838   0.8883838   0.8883838
   0.8883847   0.8883847   0.8883847   0.8883847   0.8883847   0.8883847
   0.8883847   0.8883847   0.8883847   0.8883847   0.8883847   0.8883847
   0.8404547   0.8404547   0.8404547   0.8404547   0.8404547   0.8404548
   0.8404547   0.8404548   0.8404547   0.8404548   0.8404547   0.8404548
   0.8552667   0.8552667   0.8552667   0.8552667   0.8552667   0.8552667
   0.8552667   0.8552667   0.8552667   0.8552667   0.8552667   0.8552667
   0.8404579   0.8404579   0.8404579   0.8404579   0.8404578   0.8404578
   0.8404578   0.8404578   0.8404578   0.8404578   0.8404578   0.8404578
  18.5912989  18.5912989  18.5912991  18.5912989  18.5912991  18.5912989
   5.6492210   5.6492210   5.6492210   5.6492210   5.6492214   5.6492208
   5.6492214   5.6492208   5.6492214   5.6492208   5.6492214   5.6492208
   6.0346617   6.0346617   6.0346617   6.0346617   6.0346615   6.0346613
   6.0346615   6.0346613   6.0346615   6.0346613   6.0346615   6.0346613
   6.3810180   6.3810180   6.3810180   6.3810180   6.3810180   6.3810181
   6.3810180   6.3810181   6.3810180   6.3810181   6.3810180   6.3810181
   7.6459230   7.6459230   7.6459230   7.6459230   7.6459229   7.6459229
   7.6459229   7.6459229   7.6459229   7.6459229   7.6459229   7.6459229
   6.0346571   6.0346571   6.0346571   6.0346571   6.0346573   6.0346574
   6.0346573   6.0346574   6.0346573   6.0346574   6.0346573   6.0346574
   7.6459218   7.6459218   7.6459218   7.6459218   7.6459217   7.6459223
   7.6459217   7.6459223   7.6459217   7.6459223   7.6459217   7.6459223
 TTTTTTTTTTTTTTTTTTTTTTTTTTTTTT MOQGAD      TELAPSE     7662.43 TCPU     2959.86
 TTTTTTTTTTTTTTTTTTTTTTTTTTTTTT SHELLXN     TELAPSE     7744.76 TCPU     2996.52
 TTTTTTTTTTTTTTTTTTTTTTTTTTTTTT MONMO3      TELAPSE     7752.97 TCPU     3004.72
 NUMERICALLY INTEGRATED DENSITY    635.9998988233
 TTTTTTTTTTTTTTTTTTTTTTTTTTTTTT NUMDFT      TELAPSE     7758.15 TCPU     3009.91
 CYC  12 ETOT(AU) -4.183336243883E+03 DETOT  2.48E-08 tst  7.12E-13 PX  5.64E-06
 TTTTTTTTTTTTTTTTTTTTTTTTTTTTTT DIIS        TELAPSE     7760.38 TCPU     3012.14
 DIIS TEST: 0.17526E-09 AT SCF   CYCLE  12 - DIIS ACTIVE - HISTORY:    12 CYCLES
 TTTTTTTTTTTTTTTTTTTTTTTTTTTTTT FDIK        TELAPSE     7767.68 TCPU     3017.20
 INSULATING STATE
 TOP OF VALENCE BANDS -    BAND    318; K    5; EIG -2.2745427E-01 AU
 TOP OF VALENCE BANDS -    BAND    318; K    1; EIG -2.2820991E-01 AU
 BOTTOM OF VIRTUAL BANDS - BAND    319; K    1; EIG -3.7151654E-03 AU
 INDIRECT ENERGY BAND GAP:   6.0883 eV
 TTTTTTTTTTTTTTTTTTTTTTTTTTTTTT PDIG        TELAPSE     7768.07 TCPU     3017.60
 CHARGE NORMALIZATION FACTOR   1.00000000
 TOTAL ATOMIC CHARGES:
   0.8883834   0.8883834   0.8883834   0.8883834   0.8883834   0.8883834
   0.8883834   0.8883834   0.8883834   0.8883834   0.8883834   0.8883834
   0.8883843   0.8883843   0.8883843   0.8883843   0.8883843   0.8883843
   0.8883843   0.8883843   0.8883843   0.8883843   0.8883843   0.8883843
   0.8404551   0.8404551   0.8404551   0.8404551   0.8404551   0.8404551
   0.8404551   0.8404551   0.8404551   0.8404551   0.8404551   0.8404551
   0.8552664   0.8552664   0.8552664   0.8552664   0.8552664   0.8552664
   0.8552664   0.8552664   0.8552664   0.8552664   0.8552664   0.8552664
   0.8404582   0.8404582   0.8404582   0.8404582   0.8404582   0.8404582
   0.8404582   0.8404582   0.8404582   0.8404582   0.8404582   0.8404582
  18.5912993  18.5912993  18.5912994  18.5912994  18.5912994  18.5912994
   5.6492218   5.6492218   5.6492218   5.6492218   5.6492222   5.6492216
   5.6492222   5.6492216   5.6492222   5.6492216   5.6492222   5.6492216
   6.0346616   6.0346616   6.0346616   6.0346616   6.0346617   6.0346619
   6.0346617   6.0346619   6.0346617   6.0346619   6.0346617   6.0346619
   6.3810173   6.3810173   6.3810173   6.3810173   6.3810173   6.3810174
   6.3810173   6.3810174   6.3810173   6.3810174   6.3810173   6.3810174
   7.6459224   7.6459224   7.6459224   7.6459224   7.6459225   7.6459229
   7.6459225   7.6459229   7.6459225   7.6459229   7.6459225   7.6459229
   6.0346575   6.0346575   6.0346575   6.0346575   6.0346574   6.0346572
   6.0346574   6.0346572   6.0346574   6.0346572   6.0346574   6.0346572
   7.6459224   7.6459224   7.6459224   7.6459224   7.6459218   7.6459217
   7.6459218   7.6459217   7.6459218   7.6459217   7.6459218   7.6459217
 TTTTTTTTTTTTTTTTTTTTTTTTTTTTTT MOQGAD      TELAPSE     7768.09 TCPU     3017.62
 TTTTTTTTTTTTTTTTTTTTTTTTTTTTTT SHELLXN     TELAPSE     7833.84 TCPU     3054.56
 TTTTTTTTTTTTTTTTTTTTTTTTTTTTTT MONMO3      TELAPSE     7839.56 TCPU     3060.28
 NUMERICALLY INTEGRATED DENSITY    635.9998988233
 TTTTTTTTTTTTTTTTTTTTTTTTTTTTTT NUMDFT      TELAPSE     7844.82 TCPU     3065.55
 CYC  13 ETOT(AU) -4.183336243893E+03 DETOT -1.01E-08 tst  1.68E-14 PX  1.09E-06
 TTTTTTTTTTTTTTTTTTTTTTTTTTTTTT DIIS        TELAPSE     7860.02 TCPU     3080.74
 DIIS TEST: 0.72047E-10 AT SCF   CYCLE  13 - DIIS ACTIVE - HISTORY:    13 CYCLES
 TTTTTTTTTTTTTTTTTTTTTTTTTTTTTT FDIK        TELAPSE     7879.11 TCPU     3091.85
 INSULATING STATE
 TOP OF VALENCE BANDS -    BAND    318; K    5; EIG -2.2745425E-01 AU
 TOP OF VALENCE BANDS -    BAND    318; K    1; EIG -2.2820990E-01 AU
 BOTTOM OF VIRTUAL BANDS - BAND    319; K    1; EIG -3.7151456E-03 AU
 INDIRECT ENERGY BAND GAP:   6.0883 eV
 TTTTTTTTTTTTTTTTTTTTTTTTTTTTTT PDIG        TELAPSE     7880.06 TCPU     3092.80
 CHARGE NORMALIZATION FACTOR   1.00000000
 TOTAL ATOMIC CHARGES:
   0.8883835   0.8883835   0.8883835   0.8883835   0.8883835   0.8883834
   0.8883835   0.8883834   0.8883835   0.8883834   0.8883835   0.8883834
   0.8883844   0.8883844   0.8883844   0.8883844   0.8883844   0.8883844
   0.8883844   0.8883844   0.8883844   0.8883844   0.8883844   0.8883844
   0.8404550   0.8404550   0.8404550   0.8404550   0.8404550   0.8404550
   0.8404550   0.8404550   0.8404550   0.8404550   0.8404550   0.8404550
   0.8552666   0.8552666   0.8552666   0.8552666   0.8552665   0.8552665
   0.8552665   0.8552665   0.8552665   0.8552665   0.8552665   0.8552665
   0.8404581   0.8404581   0.8404581   0.8404581   0.8404580   0.8404580
   0.8404580   0.8404580   0.8404580   0.8404580   0.8404580   0.8404580
  18.5912992  18.5912992  18.5912994  18.5912993  18.5912994  18.5912993
   5.6492218   5.6492218   5.6492218   5.6492218   5.6492222   5.6492216
   5.6492222   5.6492216   5.6492222   5.6492216   5.6492222   5.6492216
   6.0346618   6.0346618   6.0346618   6.0346618   6.0346617   6.0346616
   6.0346617   6.0346616   6.0346617   6.0346616   6.0346617   6.0346616
   6.3810174   6.3810174   6.3810174   6.3810174   6.3810175   6.3810176
   6.3810175   6.3810176   6.3810175   6.3810176   6.3810175   6.3810176
   7.6459229   7.6459229   7.6459229   7.6459229   7.6459227   7.6459225
   7.6459227   7.6459225   7.6459227   7.6459225   7.6459227   7.6459225
   6.0346571   6.0346571   6.0346571   6.0346571   6.0346573   6.0346574
   6.0346573   6.0346574   6.0346573   6.0346574   6.0346573   6.0346574
   7.6459218   7.6459218   7.6459218   7.6459218   7.6459216   7.6459222
   7.6459216   7.6459222   7.6459216   7.6459222   7.6459216   7.6459222
 TTTTTTTTTTTTTTTTTTTTTTTTTTTTTT MOQGAD      TELAPSE     7880.08 TCPU     3092.82
 TTTTTTTTTTTTTTTTTTTTTTTTTTTTTT SHELLXN     TELAPSE     7970.01 TCPU     3129.53
 TTTTTTTTTTTTTTTTTTTTTTTTTTTTTT MONMO3      TELAPSE     7973.67 TCPU     3133.19
 NUMERICALLY INTEGRATED DENSITY    635.9998988233
 TTTTTTTTTTTTTTTTTTTTTTTTTTTTTT NUMDFT      TELAPSE     7978.94 TCPU     3138.46
 CYC  14 ETOT(AU) -4.183336243891E+03 DETOT  1.77E-09 tst  9.89E-15 PX  1.61E-07
 TTTTTTTTTTTTTTTTTTTTTTTTTTTTTT DIIS        TELAPSE     7982.18 TCPU     3141.70
 DIIS TEST: 0.60081E-10 AT SCF   CYCLE  14 - DIIS ACTIVE - HISTORY:    14 CYCLES
 TTTTTTTTTTTTTTTTTTTTTTTTTTTTTT FDIK        TELAPSE     7992.19 TCPU     3148.25
 INSULATING STATE
 TOP OF VALENCE BANDS -    BAND    318; K    5; EIG -2.2745426E-01 AU
 TOP OF VALENCE BANDS -    BAND    318; K    1; EIG -2.2820990E-01 AU
 BOTTOM OF VIRTUAL BANDS - BAND    319; K    1; EIG -3.7151467E-03 AU
 INDIRECT ENERGY BAND GAP:   6.0883 eV
 TTTTTTTTTTTTTTTTTTTTTTTTTTTTTT PDIG        TELAPSE     7992.58 TCPU     3148.65
 CHARGE NORMALIZATION FACTOR   1.00000000
 TOTAL ATOMIC CHARGES:
   0.8883835   0.8883835   0.8883835   0.8883835   0.8883835   0.8883834
   0.8883835   0.8883834   0.8883835   0.8883834   0.8883835   0.8883834
   0.8883844   0.8883844   0.8883844   0.8883844   0.8883844   0.8883844
   0.8883844   0.8883844   0.8883844   0.8883844   0.8883844   0.8883844
   0.8404550   0.8404550   0.8404550   0.8404550   0.8404550   0.8404550
   0.8404550   0.8404550   0.8404550   0.8404550   0.8404550   0.8404550
   0.8552666   0.8552666   0.8552666   0.8552666   0.8552665   0.8552665
   0.8552665   0.8552665   0.8552665   0.8552665   0.8552665   0.8552665
   0.8404581   0.8404581   0.8404581   0.8404581   0.8404580   0.8404580
   0.8404580   0.8404580   0.8404580   0.8404580   0.8404580   0.8404580
  18.5912992  18.5912992  18.5912993  18.5912993  18.5912993  18.5912993
   5.6492218   5.6492218   5.6492218   5.6492218   5.6492222   5.6492216
   5.6492222   5.6492216   5.6492222   5.6492216   5.6492222   5.6492216
   6.0346616   6.0346616   6.0346616   6.0346616   6.0346616   6.0346617
   6.0346616   6.0346617   6.0346616   6.0346617   6.0346616   6.0346617
   6.3810175   6.3810175   6.3810175   6.3810175   6.3810175   6.3810176
   6.3810175   6.3810176   6.3810175   6.3810176   6.3810175   6.3810176
   7.6459226   7.6459226   7.6459226   7.6459226   7.6459227   7.6459228
   7.6459227   7.6459228   7.6459227   7.6459228   7.6459227   7.6459228
   6.0346573   6.0346573   6.0346573   6.0346573   6.0346573   6.0346572
   6.0346573   6.0346572   6.0346573   6.0346572   6.0346573   6.0346572
   7.6459220   7.6459220   7.6459220   7.6459220   7.6459217   7.6459220
   7.6459217   7.6459220   7.6459217   7.6459220   7.6459217   7.6459220
 TTTTTTTTTTTTTTTTTTTTTTTTTTTTTT MOQGAD      TELAPSE     7992.60 TCPU     3148.67
 TTTTTTTTTTTTTTTTTTTTTTTTTTTTTT SHELLXN     TELAPSE     8034.71 TCPU     3185.24
 +++ ENERGIES IN A.U. +++
 ::: EXT EL-POLE                                  -5.1038832408910E+03
 ::: EXT EL-SPHEROPOLE                             3.9394783500975E+01
 ::: BIELET ZONE E-E                               8.5641522770134E+03
 ::: TOTAL E-E                                     3.4996638196233E+03
 ::: TOTAL E-N + N-E                              -1.1996557443624E+04
 ::: TOTAL N-N                                     1.1725394107988E+03
 ::: KINETIC ENERGY                                3.5511093716543E+03
 ::: PSEUDO TOTAL   ENERGY                        -3.7732448415472E+03
 ::: VIRIAL COEFFICIENT                            9.6967166477387E-01
 TTTTTTTTTTTTTTTTTTTTTTTTTTTTTT MONMO3      TELAPSE     8039.15 TCPU     3189.67
 NUMERICALLY INTEGRATED DENSITY    635.9998988233
 TTTTTTTTTTTTTTTTTTTTTTTTTTTTTT NUMDFT      TELAPSE     8044.43 TCPU     3194.96
 CYC  15 ETOT(AU) -4.183336243891E+03 DETOT  1.45E-10 tst  3.34E-15 PX  1.61E-07

 == SCF ENDED - CONVERGENCE ON ENERGY      E(AU) -4.1833362438907E+03 CYCLES  15


 ENERGY EXPRESSION=HARTREE+FOCK EXCH*0.25000+(PBE        EXCH)*0.75000+PBE        CORR


 TOTAL ENERGY(DFT)(AU)( 15) -4.1833362438907E+03 DE 1.4E-10 tester 3.3E-15
 TTTTTTTTTTTTTTTTTTTTTTTTTTTTTT EDFT        TELAPSE     8044.46 TCPU     3194.98

 *******************************************************************************
 *                             FORCE CALCULATION                               *
 *******************************************************************************

 TTTTTTTTTTTTTTTTTTTTTTTTTTTTTT NUMDFG      TELAPSE     8090.07 TCPU     3240.60
 INFORMATION **** EXCPOG **** EXCH. BIPO BUFFER LENGTH (WORDS) =    16000000
 WARNING **** EXCPOG **** EXCH. BIPO BUFFER TOO SMALL - TO AVOID I/O SET EXCHSIZE =     7719354
 WARNING **** GENPOG **** COULOMB BIPO BUFFER TOO SMALL - TO AVOID I/O SET BIPOSIZE =     6255000
 INFORMATION **** GENPOG **** BIPO BUFFER LENGTH (WORDS) =     4000000
 TTTTTTTTTTTTTTTTTTTTTTTTTTTTTT SHELXG      TELAPSE     8742.55 TCPU     3449.55


 D3 DISPERSION ENERGY (AU)       -2.5851264334211E-01
 TOTAL ENERGY + DISP (AU)        -4.1835947565341E+03

 CARTESIAN FORCES IN HARTREE/BOHR (ANALYTICAL)
   ATOM                     X                   Y                   Z
   1   1            -2.890538321865E-06 -3.091464256588E-06  4.515006404526E-06
   2   1             2.890538324474E-06  3.091464253480E-06  4.515006400752E-06
   3   1            -2.890538323419E-06  3.091464255256E-06 -4.515006399419E-06
   4   1             2.890538320532E-06 -3.091464256588E-06 -4.515006400085E-06
   5   1             4.510035731542E-06 -2.889476529599E-06 -3.095305583845E-06
   6   1            -3.113750825623E-06  4.494550676526E-06 -2.887721171463E-06
   7   1            -4.510035726435E-06  2.889476529211E-06 -3.095305585177E-06
   8   1             3.113750824291E-06  4.494550672973E-06  2.887721172073E-06
   9   1             4.510035724881E-06  2.889476533818E-06  3.095305585621E-06
  10   1             3.113750824291E-06 -4.494550678524E-06 -2.887721169909E-06
  11   1            -4.510035732208E-06 -2.889476529433E-06  3.095305589174E-06
  12   1            -3.113750821626E-06 -4.494550676304E-06  2.887721169298E-06
  13   1             4.591403240051E-06 -3.089179704485E-06 -3.114599657239E-06
  14   1            -4.591403237164E-06  3.089179704041E-06 -3.114599657017E-06
  15   1             4.591403242271E-06  3.089179706262E-06  3.114599654686E-06
  16   1            -4.591403234055E-06 -3.089179710258E-06  3.114599653076E-06
  17   1            -3.114945294758E-06  4.603522633095E-06 -3.075338451453E-06
  18   1            -3.083984672525E-06 -3.116098029776E-06  4.599786658899E-06
  19   1             3.114945291927E-06 -4.603522632207E-06 -3.075338452341E-06
  20   1             3.083984670749E-06 -3.116098027223E-06 -4.599786659121E-06
  21   1            -3.114945293703E-06 -4.603522634650E-06  3.075338448788E-06
  22   1             3.083984672081E-06  3.116098027944E-06  4.599786662007E-06
  23   1             3.114945295757E-06  4.603522638869E-06  3.075338448788E-06
  24   1            -3.083984675634E-06  3.116098024836E-06 -4.599786656234E-06
  25   1            -1.667705549213E-07 -2.271373793272E-06 -5.863468719225E-06
  26   1             1.667705581410E-07  2.271373791496E-06 -5.863468716560E-06
  27   1            -1.667705540331E-07  2.271373792828E-06  5.863468718337E-06
  28   1             1.667705561981E-07 -2.271373792828E-06  5.863468711453E-06
  29   1            -5.866036259405E-06 -1.674443414479E-07 -2.279018781026E-06
  30   1            -2.274259577995E-06 -5.869772491618E-06 -1.540178327097E-07
  31   1             5.866036257407E-06  1.674443398381E-07 -2.279018775919E-06
  32   1             2.274259578883E-06 -5.869772491618E-06  1.540178318771E-07
  33   1            -5.866036256075E-06  1.674443410593E-07  2.279018779694E-06
  34   1             2.274259578217E-06  5.869772491396E-06 -1.540178306003E-07
  35   1             5.866036258073E-06 -1.674443388944E-07  2.279018779694E-06
  36   1            -2.274259578883E-06  5.869772489175E-06  1.540178319326E-07
  37   1             8.435769395465E-06 -1.309678027672E-05  8.331914344573E-06
  38   1            -8.435769392579E-06  1.309678027717E-05  8.331914341464E-06
  39   1             8.435769397797E-06  1.309678027894E-05 -8.331914346016E-06
  40   1            -8.435769395354E-06 -1.309678027717E-05 -8.331914344462E-06
  41   1             8.339604346208E-06  8.440121860076E-06 -1.311255522118E-05
  42   1            -1.308759937224E-05  8.328084612597E-06  8.428483495027E-06
  43   1            -8.339604345209E-06 -8.440121865405E-06 -1.311255522296E-05
  44   1             1.308759937224E-05  8.328084608267E-06 -8.428483493805E-06
  45   1             8.339604340879E-06 -8.440121862296E-06  1.311255522030E-05
  46   1             1.308759937357E-05 -8.328084611375E-06  8.428483496248E-06
  47   1            -8.339604345431E-06  8.440121865627E-06  1.311255522385E-05
  48   1            -1.308759937224E-05 -8.328084608933E-06 -8.428483493028E-06
  49   1            -5.647863245084E-06 -2.177489962563E-06 -5.023114137970E-07
  50   1             5.647863245528E-06  2.177489960342E-06 -5.023114180713E-07
  51   1            -5.647863251523E-06  2.177489959232E-06  5.023114145741E-07
  52   1             5.647863247749E-06 -2.177489962341E-06  5.023114158509E-07
  53   1            -5.172268011111E-07 -5.634008879207E-06 -2.181153107239E-06
  54   1            -2.173421541407E-06 -5.169468526023E-07 -5.634433166479E-06
  55   1             5.172268036646E-07  5.634008884314E-06 -2.181153109015E-06
  56   1             2.173421538965E-06 -5.169468541011E-07  5.634433169588E-06
  57   1            -5.172268053855E-07  5.634008884092E-06  2.181153107683E-06
  58   1             2.173421540297E-06  5.169468528243E-07 -5.634433171586E-06
  59   1             5.172268027764E-07 -5.634008885869E-06  2.181153109237E-06
  60   1            -2.173421541851E-06  5.169468518251E-07  5.634433170476E-06
  61 248             2.309263891220E-14  2.486899575160E-14  3.778874519966E-07
  62 248             2.332509185798E-14 -6.543376951385E-15 -3.778875194149E-07
  63 248             3.508788166268E-07  4.843347944927E-15 -2.003952559448E-14
  64 248             1.100508573160E-14  2.529890380520E-07 -8.493206138382E-15
  65 248            -3.508788475048E-07 -6.859096624012E-15  2.475797344914E-14
  66 248             7.105427357601E-15 -2.529890370528E-07  4.662936703426E-15
  67   6            -1.383099815211E-05 -3.437897940994E-05 -1.362040773278E-05
  68   6             1.383099819230E-05  3.437897941261E-05 -1.362040772945E-05
  69   6            -1.383099817209E-05  3.437897946323E-05  1.362040768560E-05
  70   6             1.383099817276E-05 -3.437897941971E-05  1.362040771391E-05
  71   6            -1.361246720677E-05 -1.385109628227E-05 -3.439627567658E-05
  72   6            -3.440851967973E-05 -1.364484638977E-05 -1.384134292326E-05
  73   6             1.361246727494E-05  1.385109620655E-05 -3.439627567214E-05
  74   6             3.440851969394E-05 -1.364484636168E-05  1.384134295490E-05
  75   6            -1.361246722498E-05  1.385109621810E-05  3.439627568635E-05
  76   6             3.440851972858E-05  1.364484635746E-05 -1.384134295368E-05
  77   6             1.361246721732E-05 -1.385109623409E-05  3.439627568191E-05
  78   6            -3.440851967529E-05  1.364484636568E-05  1.384134294335E-05
  79   6             1.096585982863E-05  9.750828635191E-06 -2.590906600375E-06
  80   6            -1.096585984017E-05 -9.750828640520E-06 -2.590906611921E-06
  81   6             1.096585983529E-05 -9.750828656507E-06  2.590906595046E-06
  82   6            -1.096585982907E-05  9.750828635191E-06  2.590906602151E-06
  83   6            -2.661163135187E-06  1.103760965204E-05  9.744009606294E-06
  84   6             9.694748863254E-06 -2.609406098308E-06  1.095671036033E-05
  85   6             2.661163142292E-06 -1.103760965337E-05  9.744009604518E-06
  86   6            -9.694748877465E-06 -2.609406092979E-06 -1.095671036966E-05
  87   6            -2.661163123641E-06 -1.103760962717E-05 -9.744009586754E-06
  88   6            -9.694748889899E-06  2.609406114296E-06  1.095671036122E-05
  89   6             2.661163143181E-06  1.103760962806E-05 -9.744009606294E-06
  90   6             9.694748863254E-06  2.609406112519E-06 -1.095671036211E-05
  91   6             7.024702294522E-06  3.591671201875E-05  7.018025508732E-06
  92   6            -7.024702293856E-06 -3.591671200809E-05  7.018025510952E-06
  93   6             7.024702289637E-06 -3.591671204006E-05 -7.018025504513E-06
  94   6            -7.024702295633E-06  3.591671202763E-05 -7.018025506067E-06
  95   6             7.012294116482E-06  7.005226770662E-06  3.593276100844E-05
  96   6             3.592709978939E-05  7.046567410463E-06  7.015934014420E-06
  97   6            -7.012294102049E-06 -7.005226788204E-06  3.593276100133E-05
  98   6            -3.592709978051E-05  7.046567423119E-06 -7.015934015531E-06
  99   6             7.012294102271E-06 -7.005226788204E-06 -3.593276099245E-05
 100   6            -3.592709980893E-05 -7.046567423119E-06  7.015934015531E-06
 101   6            -7.012294108488E-06  7.005226782208E-06 -3.593276100666E-05
 102   6             3.592709979827E-05 -7.046567423119E-06 -7.015934012200E-06
 103   7            -1.193291706486E-05  1.769490515002E-06  5.479017636478E-06
 104   7             1.193291703555E-05 -1.769490518111E-06  5.479017622712E-06
 105   7            -1.193291707724E-05 -1.769490519887E-06 -5.479017619603E-06
 106   7             1.193291702575E-05  1.769490504788E-06 -5.479017588517E-06
 107   7             5.508185795922E-06 -1.197207676046E-05  1.750887988816E-06
 108   7             1.805935097909E-06  5.510288399346E-06 -1.195055775483E-05
 109   7            -5.508185815017E-06  1.197207674256E-05  1.750888002139E-06
 110   7            -1.805935086363E-06  5.510288382027E-06  1.195055773628E-05
 111   7             5.508185809688E-06  1.197207675752E-05 -1.750888016794E-06
 112   7            -1.805935069932E-06 -5.510288406008E-06 -1.195055776509E-05
 113   7            -5.508185795478E-06 -1.197207673542E-05 -1.750887999030E-06
 114   7             1.805935089916E-06 -5.510288357602E-06  1.195055771466E-05
 115   6            -2.738649525824E-06  1.068158759843E-05  1.024612367928E-05
 116   6             2.738649515166E-06 -1.068158758599E-05  1.024612371037E-05
 117   6            -2.738649502732E-06 -1.068158758954E-05 -1.024612367440E-05
 118   6             2.738649509837E-06  1.068158762330E-05 -1.024612370726E-05
 119   6             1.032257249234E-05 -2.804372221554E-06  1.070208246290E-05
 120   6             1.078133630195E-05  1.030054519591E-05 -2.737463254299E-06
 121   6            -1.032257251943E-05  2.804372234877E-06  1.070208246468E-05
 122   6            -1.078133630905E-05  1.030054523010E-05  2.737463250746E-06
 123   6             1.032257251543E-05  2.804372203791E-06 -1.070208245046E-05
 124   6            -1.078133630195E-05 -1.030054522166E-05 -2.737463248970E-06
 125   6            -1.032257250166E-05 -2.804372197573E-06 -1.070208242204E-05
 126   6             1.078133633214E-05 -1.030054522744E-05  2.737463264957E-06
 127   7             5.357592726796E-06  1.165329617692E-06 -1.137814325208E-05
 128   7            -5.357592718358E-06 -1.165329650998E-06 -1.137814325211E-05
 129   7             5.357592753885E-06 -1.165329653219E-06  1.137814328533E-05
 130   7            -5.357592764543E-06  1.165329634567E-06  1.137814328708E-05
 131   7            -1.135273951747E-05  5.370029639185E-06  1.181041238585E-06
 132   7             1.099958247153E-06 -1.139546959386E-05  5.359117339676E-06
 133   7             1.135273950148E-05 -5.370029581897E-06  1.181041213272E-06
 134   7            -1.099958288009E-06 -1.139546963358E-05 -5.359117320580E-06
 135   7            -1.135273956085E-05 -5.370029571683E-06 -1.181041261678E-06
 136   7            -1.099958296447E-06  1.139546963777E-05  5.359117347670E-06
 137   7             1.135273951450E-05  5.370029601437E-06 -1.181041241693E-06
 138   7             1.099958252482E-06  1.139546960033E-05 -5.359117337900E-06

 RESULTANT FORCE    -8.066464163292E-15 -1.041874919672E-14  6.883382752676E-15

 ATOMIC PART

 SYMMETRY ALLOWED FORCES (ANALYTICAL) (DIRECTION, FORCE)

    1  4.9814710E-06    2  7.5370299E-06    3 -8.4598292E-06    4 -1.2118372E-05
    5  9.8706360E-07    6  2.2918168E-06    7  5.4508566E-06    8 -1.0927781E-05
    9  1.9527459E-06   10 -1.2465203E-05   11  1.1850498E-06   12  2.1244649E-06
   13  5.3614241E-06   14 -1.1324109E-05   15  2.1051663E-06   16  5.2742948E-06
   17  7.5376406E-06   18 -8.7682410E-06   19 -9.2007370E-06   20 -7.8566030E-06
   21 -3.4480568E-06   22  3.9485829E-06   23 -8.3745029E-06   24 -8.5326301E-06
   25 -4.3295852E-06   26  2.6842139E-06   27 -1.1517401E-05   28 -1.5242781E-05
   29  3.1187212E-05   30 -6.5916648E-06   31 -1.5025007E-05   32 -2.1494785E-05
   33  2.3730116E-05   34  3.4461076E-05   35 -3.7221768E-06   36 -6.7309703E-06
   37  3.4272226E-06   38 -3.6538190E-06   39 -1.1066721E-05   40 -8.4269297E-06
   41  6.1602696E-07   42 -8.6991609E-06   43 -4.5933508E-06   44 -1.0553497E-05
   45 -3.8047555E-06   46  5.3441361E-07   47 -4.9621760E-07   48  3.5778053E-07
   49 -3.9454257E-05   50 -5.4646762E-06   51 -6.8179204E-05   52 -3.9992943E-05
   53 -5.5974043E-05   54 -3.8839344E-05   55  7.9932186E-06   56 -3.9556287E-05
   57 -6.7957722E-05   58 -4.3947184E-06   59 -3.2388640E-06   60  2.9297822E-05
   61  2.7069393E-05   62  4.7268999E-06   63  1.1846084E-05   64 -1.5558950E-06
   65  2.7938534E-05   66  1.0020188E-05   67  4.1465337E-05   68 -1.2129839E-05
   69  6.0728331E-05   70  4.1483418E-05   71  5.8683723E-05   72  1.9823768E-05
   73 -2.5247063E-05   74  3.5037828E-05   75  6.0773943E-05   76  2.2148802E-05
   77 -2.2407706E-06   78 -1.4373256E-05   79 -1.8162717E-05   80  1.7131763E-05
   81 -9.1413222E-06   82 -9.5218967E-06   83 -2.2539771E-05   84  1.0346702E-05
   85  2.7327560E-05   86  5.7742722E-06   87  1.1233011E-05   88 -2.7999898E-06
   89  2.8194533E-05   90  1.0632341E-05   91 -3.7161200E-06   92 -4.0776945E-06
   93  2.9814283E-05   94 -1.7979157E-05   95 -1.5157462E-05   96  9.2248053E-06
   97  2.0673539E-05   98 -1.1725452E-05   99 -8.4608295E-06  100 -8.2403016E-06
  101  1.8953876E-05  102 -1.4560052E-05

 CELL PART

 GRADIENT WITH RESPECT TO THE CELL PARAMETER IN HARTREE/BOHR
ORDER: -D/DA1X, -D/DA1Y, -D/DA1Z
       -D/DA2X, -D/DA2Y, -D/DA2Z
       -D/DA3X, -D/DA3Y, -D/DA3Z
 -0.247722691887E-15 -0.284916575293E-04 -0.285031738905E-04
 -0.284787377360E-04 -0.161384229546E-13 -0.285031737270E-04
 -0.284787376579E-04 -0.284916576589E-04  0.228599098960E-14

STRESS TENSOR, IN HARTREE/BOHR^3:
ORDER: 11 12 13
       21 22 23
       31 32 33
  0.490252339923E-07 -0.670614859245E-16  0.674879319304E-16
  0.125505747034E-15  0.490474751673E-07 -0.977239716906E-16
 -0.142632933326E-15  0.138697673120E-15  0.490672999775E-07

PRESSURE FROM THE STRESS TENSOR,
IN HARTREE/BOHR^3: -0.49047E-07
PRESSURE IN GIGAPASCAL: -0.1443E-02
CONVERSION FACTOR: 1 HARTREE/BOHR^3= 29421 GIGAPASCAL
WHEN USING VALUES FOR BOHR RADIUS AND HARTREE
FROM IUPAC WEBSITE, APRIL 2009
ENTHALPY: -4.1835957276613E+03

 SYMMETRY ALLOWED FORCES (ANALYTICAL) (DIRECTION, FORCE)

    1 -1.6820416E-03    2  5.1981678E-07    3  2.7756240E-07
 TTTTTTTTTTTTTTTTTTTTTTTTTTTTTT TOTGRA_C    TELAPSE     8806.68 TCPU     3513.68
 *******************************************************************************
 LATTICE PARAMETERS (ANGSTROMS AND DEGREES) - BOHR = 0.5291772083 ANGSTROM
 PRIMITIVE CELL - CENTRING CODE 6/1 VOLUME=  2934.066689 - DENSITY  0.937 g/cm^3
         A              B              C           ALPHA      BETA       GAMMA 
    15.62058486    15.62058486    15.62058486   109.471221 109.471221 109.471221
 *******************************************************************************
 ATOMS IN THE ASYMMETRIC UNIT   36 - ATOMS IN THE UNIT CELL:  138
     ATOM                 X/A                 Y/B                 Z/C    
 *******************************************************************************
      1 T   1 H    -1.302817727838E-01  3.487550521379E-01 -2.385214091247E-01
      2 F   1 H    -4.127235387374E-01  1.082396363409E-01  2.385214091247E-01
      3 F   1 H     1.302817727838E-01 -1.082396363409E-01  4.790368249217E-01
      4 F   1 H     4.127235387374E-01 -3.487550521379E-01 -4.790368249217E-01
      5 T   1 H    -2.385214091247E-01 -1.302817727838E-01  3.487550521379E-01
      6 T   1 H     3.487550521379E-01 -2.385214091247E-01 -1.302817727838E-01
      7 F   1 H    -4.790368249217E-01  4.127235387374E-01 -3.487550521379E-01
      8 F   1 H     1.082396363409E-01  2.385214091247E-01 -4.127235387374E-01
      9 F   1 H     2.385214091247E-01 -4.127235387374E-01  1.082396363409E-01
     10 F   1 H    -1.082396363409E-01  4.790368249217E-01  1.302817727838E-01
     11 F   1 H     4.790368249217E-01  1.302817727838E-01 -1.082396363409E-01
     12 F   1 H    -3.487550521379E-01 -4.790368249217E-01  4.127235387374E-01
     13 T   1 H    -2.385206985860E-01  3.487555701460E-01 -1.302823870755E-01
     14 F   1 H     4.790379572215E-01 -1.082383115105E-01  1.302823870755E-01
     15 F   1 H     2.385206985860E-01  1.082383115105E-01 -4.127237312679E-01
     16 F   1 H    -4.790379572215E-01 -3.487555701460E-01  4.127237312679E-01
     17 T   1 H    -1.302823870755E-01 -2.385206985860E-01  3.487555701460E-01
     18 T   1 H     3.487555701460E-01 -1.302823870755E-01 -2.385206985860E-01
     19 F   1 H     4.127237312679E-01 -4.790379572215E-01 -3.487555701460E-01
     20 F   1 H    -1.082383115105E-01  1.302823870755E-01  4.790379572215E-01
     21 F   1 H     1.302823870755E-01  4.790379572215E-01 -1.082383115105E-01
     22 F   1 H     1.082383115105E-01 -4.127237312679E-01  2.385206985860E-01
     23 F   1 H    -4.127237312679E-01  2.385206985860E-01  1.082383115105E-01
     24 F   1 H    -3.487555701460E-01  4.127237312679E-01 -4.790379572215E-01
     25 T   1 H     4.562413727418E-01  1.402833113645E-01 -4.743063465403E-01
     26 F   1 H    -3.854103420951E-01 -6.945228071785E-02  4.743063465403E-01
     27 F   1 H    -4.562413727418E-01  6.945228071785E-02 -3.159580613773E-01
     28 F   1 H     3.854103420951E-01 -1.402833113645E-01  3.159580613773E-01
     29 T   1 H    -4.743063465403E-01  4.562413727418E-01  1.402833113645E-01
     30 T   1 H     1.402833113645E-01 -4.743063465403E-01  4.562413727418E-01
     31 F   1 H     3.159580613773E-01  3.854103420951E-01 -1.402833113645E-01
     32 F   1 H    -6.945228071785E-02  4.743063465403E-01 -3.854103420951E-01
     33 F   1 H     4.743063465403E-01 -3.854103420951E-01 -6.945228071785E-02
     34 F   1 H     6.945228071785E-02 -3.159580613773E-01 -4.562413727418E-01
     35 F   1 H    -3.159580613773E-01 -4.562413727418E-01  6.945228071785E-02
     36 F   1 H    -1.402833113645E-01  3.159580613773E-01  3.854103420951E-01
     37 T   1 H    -4.970218461315E-01  2.454882267249E-01 -4.970142183606E-01
     38 F   1 H    -2.574975549144E-01 -7.627770882257E-06  4.970142183606E-01
     39 F   1 H     4.970218461315E-01  7.627770882312E-06 -2.574899271435E-01
     40 F   1 H     2.574975549144E-01 -2.454882267249E-01  2.574899271435E-01
     41 T   1 H    -4.970142183606E-01 -4.970218461315E-01  2.454882267249E-01
     42 T   1 H     2.454882267249E-01 -4.970142183606E-01 -4.970218461315E-01
     43 F   1 H     2.574899271435E-01  2.574975549144E-01 -2.454882267249E-01
     44 F   1 H    -7.627770882312E-06  4.970142183606E-01 -2.574975549144E-01
     45 F   1 H     4.970142183606E-01 -2.574975549144E-01 -7.627770882257E-06
     46 F   1 H     7.627770882271E-06 -2.574899271435E-01  4.970218461315E-01
     47 F   1 H    -2.574899271435E-01  4.970218461315E-01  7.627770882271E-06
     48 F   1 H    -2.454882267249E-01  2.574899271435E-01  2.574975549144E-01
     49 T   1 H    -4.742991082714E-01  1.402964791920E-01  4.562383306022E-01
     50 F   1 H    -3.159418514102E-01  6.946256112635E-02 -4.562383306022E-01
     51 F   1 H     4.742991082714E-01 -6.946256112635E-02 -3.854044125366E-01
     52 F   1 H     3.159418514102E-01 -1.402964791920E-01  3.854044125366E-01
     53 T   1 H     4.562383306022E-01 -4.742991082714E-01  1.402964791920E-01
     54 T   1 H     1.402964791920E-01  4.562383306022E-01 -4.742991082714E-01
     55 F   1 H     3.854044125366E-01  3.159418514102E-01 -1.402964791920E-01
     56 F   1 H     6.946256112635E-02 -4.562383306022E-01 -3.159418514102E-01
     57 F   1 H    -4.562383306022E-01 -3.159418514102E-01  6.946256112635E-02
     58 F   1 H    -6.946256112635E-02 -3.854044125366E-01  4.742991082714E-01
     59 F   1 H    -3.854044125366E-01  4.742991082714E-01 -6.946256112635E-02
     60 F   1 H    -1.402964791920E-01  3.854044125366E-01  3.159418514102E-01
     61 T 248 CD   -2.499992882390E-01  2.500007117610E-01  5.000000000000E-01
     62 F 248 CD    2.499992882390E-01 -2.500007117610E-01  5.000000000000E-01
     63 T 248 CD    5.000000000000E-01 -2.499992882390E-01  2.500007117610E-01
     64 T 248 CD    2.500007117610E-01  5.000000000000E-01 -2.499992882390E-01
     65 F 248 CD    5.000000000000E-01  2.499992882390E-01 -2.500007117610E-01
     66 F 248 CD   -2.500007117610E-01  5.000000000000E-01  2.499992882390E-01
     67 T   6 C    -3.784105058503E-01  2.442042142786E-01 -3.784111581436E-01
     68 F   6 C    -3.773846275778E-01  6.522932993192E-07  3.784111581436E-01
     69 F   6 C     3.784105058503E-01 -6.522932993192E-07 -3.773852798711E-01
     70 F   6 C     3.773846275778E-01 -2.442042142786E-01  3.773852798711E-01
     71 T   6 C    -3.784111581436E-01 -3.784105058503E-01  2.442042142786E-01
     72 T   6 C     2.442042142786E-01 -3.784111581436E-01 -3.784105058503E-01
     73 F   6 C     3.773852798711E-01  3.773846275778E-01 -2.442042142786E-01
     74 F   6 C     6.522932993053E-07  3.784111581436E-01 -3.773846275778E-01
     75 F   6 C     3.784111581436E-01 -3.773846275778E-01  6.522932993192E-07
     76 F   6 C    -6.522932993192E-07 -3.773852798711E-01  3.784105058503E-01
     77 F   6 C    -3.773852798711E-01  3.784105058503E-01 -6.522932993192E-07
     78 F   6 C    -2.442042142786E-01  3.773852798711E-01  3.773846275778E-01
     79 T   6 C    -2.129252065930E-01  3.198323674544E-01 -2.664760195416E-01
     80 F   6 C    -4.136916130040E-01  5.355081294854E-02  2.664760195416E-01
     81 F   6 C     2.129252065930E-01 -5.355081294854E-02 -4.672424259526E-01
     82 F   6 C     4.136916130040E-01 -3.198323674544E-01  4.672424259526E-01
     83 T   6 C    -2.664760195416E-01 -2.129252065930E-01  3.198323674544E-01
     84 T   6 C     3.198323674544E-01 -2.664760195416E-01 -2.129252065930E-01
     85 F   6 C     4.672424259526E-01  4.136916130040E-01 -3.198323674544E-01
     86 F   6 C     5.355081294854E-02  2.664760195416E-01 -4.136916130040E-01
     87 F   6 C     2.664760195416E-01 -4.136916130040E-01  5.355081294854E-02
     88 F   6 C    -5.355081294854E-02 -4.672424259526E-01  2.129252065930E-01
     89 F   6 C    -4.672424259526E-01  2.129252065930E-01 -5.355081294854E-02
     90 F   6 C    -3.198323674544E-01  4.672424259526E-01  4.136916130040E-01
     91 T   6 C    -4.786369828353E-01  1.897825915545E-01 -4.786378184060E-01
     92 F   6 C    -3.315795900395E-01  8.355706228869E-07  4.786378184060E-01
     93 F   6 C     4.786369828353E-01 -8.355706228869E-07 -3.315804256101E-01
     94 F   6 C     3.315795900395E-01 -1.897825915545E-01  3.315804256101E-01
     95 T   6 C    -4.786378184060E-01 -4.786369828353E-01  1.897825915545E-01
     96 T   6 C     1.897825915545E-01 -4.786378184060E-01 -4.786369828353E-01
     97 F   6 C     3.315804256101E-01  3.315795900395E-01 -1.897825915545E-01
     98 F   6 C     8.355706228869E-07  4.786378184060E-01 -3.315795900395E-01
     99 F   6 C     4.786378184060E-01 -3.315795900395E-01  8.355706228869E-07
    100 F   6 C    -8.355706228869E-07 -3.315804256101E-01  4.786369828353E-01
    101 F   6 C    -3.315804256101E-01  4.786369828353E-01 -8.355706228869E-07
    102 F   6 C    -1.897825915545E-01  3.315804256101E-01  3.315795900395E-01
    103 T   7 N    -2.842314951249E-01  2.718967057495E-01 -3.711235279627E-01
    104 F   7 N    -3.569797662878E-01  8.689203283779E-02  3.711235279627E-01
    105 F   7 N     2.842314951249E-01 -8.689203283779E-02 -4.438717991256E-01
    106 F   7 N     3.569797662878E-01 -2.718967057495E-01  4.438717991256E-01
    107 T   7 N    -3.711235279627E-01 -2.842314951249E-01  2.718967057495E-01
    108 T   7 N     2.718967057495E-01 -3.711235279627E-01 -2.842314951249E-01
    109 F   7 N     4.438717991256E-01  3.569797662878E-01 -2.718967057495E-01
    110 F   7 N     8.689203283779E-02  3.711235279627E-01 -3.569797662878E-01
    111 F   7 N     3.711235279627E-01 -3.569797662878E-01  8.689203283779E-02
    112 F   7 N    -8.689203283779E-02 -4.438717991256E-01  2.842314951249E-01
    113 F   7 N    -4.438717991256E-01  2.842314951249E-01 -8.689203283779E-02
    114 F   7 N    -2.718967057495E-01  4.438717991256E-01  3.569797662878E-01
    115 T   6 C    -2.664754216623E-01  3.198325628764E-01 -2.129258698444E-01
    116 F   6 C    -4.672415672792E-01 -5.354955181788E-02  2.129258698444E-01
    117 F   6 C     2.664754216623E-01  5.354955181788E-02 -4.136920154614E-01
    118 F   6 C     4.672415672792E-01 -3.198325628764E-01  4.136920154614E-01
    119 T   6 C    -2.129258698444E-01 -2.664754216623E-01  3.198325628764E-01
    120 T   6 C     3.198325628764E-01 -2.129258698444E-01 -2.664754216623E-01
    121 F   6 C     4.136920154614E-01  4.672415672792E-01 -3.198325628764E-01
    122 F   6 C    -5.354955181788E-02  2.129258698444E-01 -4.672415672792E-01
    123 F   6 C     2.129258698444E-01 -4.672415672792E-01 -5.354955181788E-02
    124 F   6 C     5.354955181788E-02 -4.136920154614E-01  2.664754216623E-01
    125 F   6 C    -4.136920154614E-01  2.664754216623E-01  5.354955181788E-02
    126 F   6 C    -3.198325628764E-01  4.136920154614E-01  4.672415672792E-01
    127 T   7 N    -3.711229514100E-01  2.718966750643E-01 -2.842321349072E-01
    128 F   7 N    -4.438711900286E-01 -8.689081650286E-02  2.842321349072E-01
    129 F   7 N     3.711229514100E-01  8.689081650286E-02 -3.569803735257E-01
    130 F   7 N     4.438711900286E-01 -2.718966750643E-01  3.569803735257E-01
    131 T   7 N    -2.842321349072E-01 -3.711229514100E-01  2.718966750643E-01
    132 T   7 N     2.718966750643E-01 -2.842321349072E-01 -3.711229514100E-01
    133 F   7 N     3.569803735257E-01  4.438711900286E-01 -2.718966750643E-01
    134 F   7 N    -8.689081650287E-02  2.842321349072E-01 -4.438711900286E-01
    135 F   7 N     2.842321349072E-01 -4.438711900286E-01 -8.689081650286E-02
    136 F   7 N     8.689081650286E-02 -3.569803735257E-01  3.711229514100E-01
    137 F   7 N    -3.569803735257E-01  3.711229514100E-01  8.689081650286E-02
    138 F   7 N    -2.718966750643E-01  3.569803735257E-01  4.438711900286E-01

 TRANSFORMATION MATRIX PRIMITIVE-CRYSTALLOGRAPHIC CELL
  0.0000  1.0000  1.0000  1.0000  0.0000  1.0000  1.0000  1.0000  0.0000

 *******************************************************************************
 CRYSTALLOGRAPHIC CELL (VOLUME=       5868.13337876)
         A              B              C           ALPHA      BETA       GAMMA 
    18.03709775    18.03709775    18.03709775    90.000000  90.000000  90.000000

 COORDINATES IN THE CRYSTALLOGRAPHIC CELL
     ATOM                 X/A                 Y/B                 Z/C    
 *******************************************************************************
      1 T   1 H     1.202577078985E-01 -3.587791170232E-01  2.284973442394E-01
      2 F   1 H    -1.202577078985E-01  3.587791170232E-01  2.284973442394E-01
      3 F   1 H     1.202577078985E-01  3.587791170232E-01 -2.284973442394E-01
      4 F   1 H    -1.202577078985E-01 -3.587791170232E-01 -2.284973442394E-01
      5 T   1 H     2.284973442394E-01  1.202577078985E-01 -3.587791170232E-01
      6 T   1 H    -3.587791170232E-01  2.284973442394E-01  1.202577078985E-01
      7 F   1 H    -2.284973442394E-01 -1.202577078985E-01 -3.587791170232E-01
      8 F   1 H     3.587791170232E-01  2.284973442394E-01 -1.202577078985E-01
      9 F   1 H     2.284973442394E-01 -1.202577078985E-01  3.587791170232E-01
     10 F   1 H     3.587791170232E-01 -2.284973442394E-01  1.202577078985E-01
     11 F   1 H    -2.284973442394E-01  1.202577078985E-01  3.587791170232E-01
     12 F   1 H    -3.587791170232E-01 -2.284973442394E-01 -1.202577078985E-01
     13 T   1 H     2.284969408283E-01 -3.587793279038E-01  1.202586293177E-01
     14 F   1 H    -2.284969408283E-01  3.587793279038E-01  1.202586293177E-01
     15 F   1 H     2.284969408283E-01  3.587793279038E-01 -1.202586293177E-01
     16 F   1 H    -2.284969408283E-01 -3.587793279038E-01 -1.202586293177E-01
     17 T   1 H     1.202586293177E-01  2.284969408283E-01 -3.587793279038E-01
     18 T   1 H    -3.587793279038E-01  1.202586293177E-01  2.284969408283E-01
     19 F   1 H    -1.202586293177E-01 -2.284969408283E-01 -3.587793279038E-01
     20 F   1 H     3.587793279038E-01  1.202586293177E-01 -2.284969408283E-01
     21 F   1 H     1.202586293177E-01 -2.284969408283E-01  3.587793279038E-01
     22 F   1 H     3.587793279038E-01 -1.202586293177E-01  2.284969408283E-01
     23 F   1 H    -1.202586293177E-01  2.284969408283E-01  3.587793279038E-01
     24 F   1 H    -3.587793279038E-01 -1.202586293177E-01 -2.284969408283E-01
     25 T   1 H     1.048677960412E-01  4.208258574185E-01  3.541551532335E-02
     26 F   1 H    -1.048677960412E-01 -4.208258574185E-01  3.541551532335E-02
     27 F   1 H     1.048677960412E-01 -4.208258574185E-01 -3.541551532335E-02
     28 F   1 H    -1.048677960412E-01  4.208258574185E-01 -3.541551532335E-02
     29 T   1 H     3.541551532335E-02  1.048677960412E-01  4.208258574185E-01
     30 T   1 H     4.208258574185E-01  3.541551532335E-02  1.048677960412E-01
     31 F   1 H    -3.541551532335E-02 -1.048677960412E-01  4.208258574185E-01
     32 F   1 H    -4.208258574185E-01  3.541551532335E-02 -1.048677960412E-01
     33 F   1 H     3.541551532335E-02 -1.048677960412E-01 -4.208258574185E-01
     34 F   1 H    -4.208258574185E-01 -3.541551532335E-02  1.048677960412E-01
     35 F   1 H    -3.541551532335E-02  1.048677960412E-01 -4.208258574185E-01
     36 F   1 H     4.208258574185E-01 -3.541551532335E-02 -1.048677960412E-01
     37 T   1 H     1.227479272479E-01  3.802378543915E-01  1.227402994770E-01
     38 F   1 H    -1.227479272479E-01 -3.802378543915E-01  1.227402994770E-01
     39 F   1 H     1.227479272479E-01 -3.802378543915E-01 -1.227402994770E-01
     40 F   1 H    -1.227479272479E-01  3.802378543915E-01 -1.227402994770E-01
     41 T   1 H     1.227402994770E-01  1.227479272479E-01  3.802378543915E-01
     42 T   1 H     3.802378543915E-01  1.227402994770E-01  1.227479272479E-01
     43 F   1 H    -1.227402994770E-01 -1.227479272479E-01  3.802378543915E-01
     44 F   1 H    -3.802378543915E-01  1.227402994770E-01 -1.227479272479E-01
     45 F   1 H     1.227402994770E-01 -1.227479272479E-01 -3.802378543915E-01
     46 F   1 H    -3.802378543915E-01 -1.227402994770E-01  1.227479272479E-01
     47 F   1 H    -1.227402994770E-01  1.227479272479E-01 -3.802378543915E-01
     48 F   1 H     3.802378543915E-01 -1.227402994770E-01 -1.227479272479E-01
     49 T   1 H     3.541695903283E-02  4.208213715694E-01  1.048795201592E-01
     50 F   1 H    -3.541695903283E-02 -4.208213715694E-01  1.048795201592E-01
     51 F   1 H     3.541695903283E-02 -4.208213715694E-01 -1.048795201592E-01
     52 F   1 H    -3.541695903283E-02  4.208213715694E-01 -1.048795201592E-01
     53 T   1 H     1.048795201592E-01  3.541695903283E-02  4.208213715694E-01
     54 T   1 H     4.208213715694E-01  1.048795201592E-01  3.541695903283E-02
     55 F   1 H    -1.048795201592E-01 -3.541695903283E-02  4.208213715694E-01
     56 F   1 H    -4.208213715694E-01  1.048795201592E-01 -3.541695903283E-02
     57 F   1 H     1.048795201592E-01 -3.541695903283E-02 -4.208213715694E-01
     58 F   1 H    -4.208213715694E-01 -1.048795201592E-01  3.541695903283E-02
     59 F   1 H    -1.048795201592E-01  3.541695903283E-02 -4.208213715694E-01
     60 F   1 H     4.208213715694E-01 -1.048795201592E-01 -3.541695903283E-02
     61 T 248 CD    5.000000000000E-01  5.211523308109E-17 -2.499992882390E-01
     62 F 248 CD    5.000000000000E-01  0.000000000000E+00  2.499992882390E-01
     63 T 248 CD   -2.499992882390E-01  5.000000000000E-01  7.817284962164E-17
     64 T 248 CD    5.211523308109E-17 -2.499992882390E-01  5.000000000000E-01
     65 F 248 CD    2.499992882390E-01  5.000000000000E-01  0.000000000000E+00
     66 F 248 CD    1.042304661622E-16  2.499992882390E-01  5.000000000000E-01
     67 T   6 C     1.221017809927E-01  4.994870608638E-01  1.221024332860E-01
     68 F   6 C    -1.221017809927E-01 -4.994870608638E-01  1.221024332860E-01
     69 F   6 C     1.221017809927E-01 -4.994870608638E-01 -1.221024332860E-01
     70 F   6 C    -1.221017809927E-01  4.994870608638E-01 -1.221024332860E-01
     71 T   6 C     1.221024332860E-01  1.221017809927E-01  4.994870608638E-01
     72 T   6 C     4.994870608638E-01  1.221024332860E-01  1.221017809927E-01
     73 F   6 C    -1.221024332860E-01 -1.221017809927E-01  4.994870608638E-01
     74 F   6 C    -4.994870608638E-01  1.221024332860E-01 -1.221017809927E-01
     75 F   6 C     1.221024332860E-01 -1.221017809927E-01 -4.994870608638E-01
     76 F   6 C    -4.994870608638E-01 -1.221024332860E-01  1.221017809927E-01
     77 F   6 C    -1.221024332860E-01  1.221017809927E-01 -4.994870608638E-01
     78 F   6 C     4.994870608638E-01 -1.221024332860E-01 -1.221017809927E-01
     79 T   6 C     1.331407772529E-01 -3.996167967945E-01  1.866915902015E-01
     80 F   6 C    -1.331407772529E-01  3.996167967945E-01  1.866915902015E-01
     81 F   6 C     1.331407772529E-01  3.996167967945E-01 -1.866915902015E-01
     82 F   6 C    -1.331407772529E-01 -3.996167967945E-01 -1.866915902015E-01
     83 T   6 C     1.866915902015E-01  1.331407772529E-01 -3.996167967945E-01
     84 T   6 C    -3.996167967945E-01  1.866915902015E-01  1.331407772529E-01
     85 F   6 C    -1.866915902015E-01 -1.331407772529E-01 -3.996167967945E-01
     86 F   6 C     3.996167967945E-01  1.866915902015E-01 -1.331407772529E-01
     87 F   6 C     1.866915902015E-01 -1.331407772529E-01  3.996167967945E-01
     88 F   6 C     3.996167967945E-01 -1.866915902015E-01  1.331407772529E-01
     89 F   6 C    -1.866915902015E-01  1.331407772529E-01  3.996167967945E-01
     90 F   6 C    -3.996167967945E-01 -1.866915902015E-01 -1.331407772529E-01
     91 T   6 C     9.489087799196E-02  4.264713036021E-01  9.489171356258E-02
     92 F   6 C    -9.489087799196E-02 -4.264713036021E-01  9.489171356258E-02
     93 F   6 C     9.489087799196E-02 -4.264713036021E-01 -9.489171356258E-02
     94 F   6 C    -9.489087799196E-02  4.264713036021E-01 -9.489171356258E-02
     95 T   6 C     9.489171356258E-02  9.489087799196E-02  4.264713036021E-01
     96 T   6 C     4.264713036021E-01  9.489171356258E-02  9.489087799196E-02
     97 F   6 C    -9.489171356258E-02 -9.489087799196E-02  4.264713036021E-01
     98 F   6 C    -4.264713036021E-01  9.489171356258E-02 -9.489087799196E-02
     99 F   6 C     9.489171356258E-02 -9.489087799196E-02 -4.264713036021E-01
    100 F   6 C    -4.264713036021E-01 -9.489171356258E-02  9.489087799196E-02
    101 F   6 C    -9.489171356258E-02  9.489087799196E-02 -4.264713036021E-01
    102 F   6 C     4.264713036021E-01 -9.489171356258E-02 -9.489087799196E-02
    103 T   7 N     9.250233645584E-02 -4.636258644186E-01  1.793943692936E-01
    104 F   7 N    -9.250233645584E-02  4.636258644186E-01  1.793943692936E-01
    105 F   7 N     9.250233645584E-02  4.636258644186E-01 -1.793943692936E-01
    106 F   7 N    -9.250233645584E-02 -4.636258644186E-01 -1.793943692936E-01
    107 T   7 N     1.793943692936E-01  9.250233645584E-02 -4.636258644186E-01
    108 T   7 N    -4.636258644186E-01  1.793943692936E-01  9.250233645584E-02
    109 F   7 N    -1.793943692936E-01 -9.250233645584E-02 -4.636258644186E-01
    110 F   7 N     4.636258644186E-01  1.793943692936E-01 -9.250233645584E-02
    111 F   7 N     1.793943692936E-01 -9.250233645584E-02  4.636258644186E-01
    112 F   7 N     4.636258644186E-01 -1.793943692936E-01  9.250233645584E-02
    113 F   7 N    -1.793943692936E-01  9.250233645584E-02  4.636258644186E-01
    114 F   7 N    -4.636258644186E-01 -1.793943692936E-01 -9.250233645584E-02
    115 T   6 C     1.866910573471E-01 -3.996169271915E-01  1.331415055292E-01
    116 F   6 C    -1.866910573471E-01  3.996169271915E-01  1.331415055292E-01
    117 F   6 C     1.866910573471E-01  3.996169271915E-01 -1.331415055292E-01
    118 F   6 C    -1.866910573471E-01 -3.996169271915E-01 -1.331415055292E-01
    119 T   6 C     1.331415055292E-01  1.866910573471E-01 -3.996169271915E-01
    120 T   6 C    -3.996169271915E-01  1.331415055292E-01  1.866910573471E-01
    121 F   6 C    -1.331415055292E-01 -1.866910573471E-01 -3.996169271915E-01
    122 F   6 C     3.996169271915E-01  1.331415055292E-01 -1.866910573471E-01
    123 F   6 C     1.331415055292E-01 -1.866910573471E-01  3.996169271915E-01
    124 F   6 C     3.996169271915E-01 -1.331415055292E-01  1.866910573471E-01
    125 F   6 C    -1.331415055292E-01  1.866910573471E-01  3.996169271915E-01
    126 F   6 C    -3.996169271915E-01 -1.331415055292E-01 -1.866910573471E-01
    127 T   7 N     1.793937457836E-01 -4.636258806907E-01  9.250292928070E-02
    128 F   7 N    -1.793937457836E-01  4.636258806907E-01  9.250292928070E-02
    129 F   7 N     1.793937457836E-01  4.636258806907E-01 -9.250292928070E-02
    130 F   7 N    -1.793937457836E-01 -4.636258806907E-01 -9.250292928070E-02
    131 T   7 N     9.250292928070E-02  1.793937457836E-01 -4.636258806907E-01
    132 T   7 N    -4.636258806907E-01  9.250292928070E-02  1.793937457836E-01
    133 F   7 N    -9.250292928070E-02 -1.793937457836E-01 -4.636258806907E-01
    134 F   7 N     4.636258806907E-01  9.250292928070E-02 -1.793937457836E-01
    135 F   7 N     9.250292928070E-02 -1.793937457836E-01  4.636258806907E-01
    136 F   7 N     4.636258806907E-01 -9.250292928070E-02  1.793937457836E-01
    137 F   7 N    -9.250292928070E-02  1.793937457836E-01  4.636258806907E-01
    138 F   7 N    -4.636258806907E-01 -9.250292928070E-02 -1.793937457836E-01

 T = ATOM BELONGING TO THE ASYMMETRIC UNIT

 *******************************************************************************
 * CELL DEFORMATION
 *******************************************************************************

    ELASTIC STRAIN MATRIX (ADIMENSIONAL)

    1   -0.0150000000    0.0000000000    0.0000000000
    2    0.0000000000    0.0000000000    0.0000000000
    3    0.0000000000    0.0000000000    0.0000000000

 LATTICE PARAMETERS (ANGSTROMS AND DEGREES) OF
 (1) ORIGINAL PRIMITIVE CELL
 (2) ORIGINAL CRYSTALLOGRAPHIC CELL
 (3) DEFORMED PRIMITIVE CELL
 (4) DEFORMED CRYSTALLOGRAPHIC CELL

            A           B           C        ALPHA       BETA        GAMMA         VOL
 (1)   15.620585   15.620585   15.620585  109.471221  109.471221  109.471221 2934.066689
 (2)   18.037098   18.037098   18.037098   90.000000   90.000000   90.000000 5868.133379
 (3)   15.542874   15.542874   15.542874  110.285563  109.065590  109.065590 2890.055689
 (4)   17.766541   18.037098   18.037098   90.000000   90.000000   90.000000 5780.111378

 * CELL DEFORMATION COMPLETE - NO. OF SYMMOPS   4
 *******************************************************************************
 LATTICE PARAMETERS (ANGSTROMS AND DEGREES) - BOHR = 0.5291772083 ANGSTROM
 PRIMITIVE CELL - CENTRING CODE 6/1 VOLUME=  2890.055689 - DENSITY  0.951 g/cm^3
         A              B              C           ALPHA      BETA       GAMMA 
    15.54287441    15.54287441    15.54287441   110.285563 109.065590 109.065590
 *******************************************************************************
 ATOMS IN THE ASYMMETRIC UNIT   36 - ATOMS IN THE UNIT CELL:  138
     ATOM                 X/A                 Y/B                 Z/C    
 *******************************************************************************
      1 T   1 H    -1.302817727838E-01  3.487550521379E-01 -2.385214091247E-01
      2 F   1 H    -4.127235387374E-01  1.082396363409E-01  2.385214091247E-01
      3 F   1 H     1.302817727838E-01 -1.082396363409E-01  4.790368249217E-01
      4 F   1 H     4.127235387374E-01 -3.487550521379E-01 -4.790368249217E-01
      5 T   1 H    -2.385214091247E-01 -1.302817727838E-01  3.487550521379E-01
      6 T   1 H     3.487550521379E-01 -2.385214091247E-01 -1.302817727838E-01
      7 F   1 H    -4.790368249217E-01  4.127235387374E-01 -3.487550521379E-01
      8 F   1 H     1.082396363409E-01  2.385214091247E-01 -4.127235387374E-01
      9 F   1 H     2.385214091247E-01 -4.127235387374E-01  1.082396363409E-01
     10 F   1 H    -1.082396363409E-01  4.790368249217E-01  1.302817727838E-01
     11 F   1 H     4.790368249217E-01  1.302817727838E-01 -1.082396363409E-01
     12 F   1 H    -3.487550521379E-01 -4.790368249217E-01  4.127235387374E-01
     13 T   1 H    -2.385206985860E-01  3.487555701460E-01 -1.302823870755E-01
     14 F   1 H     4.790379572215E-01 -1.082383115105E-01  1.302823870755E-01
     15 F   1 H     2.385206985860E-01  1.082383115105E-01 -4.127237312679E-01
     16 F   1 H    -4.790379572215E-01 -3.487555701460E-01  4.127237312679E-01
     17 T   1 H    -1.302823870755E-01 -2.385206985860E-01  3.487555701460E-01
     18 T   1 H     3.487555701460E-01 -1.302823870755E-01 -2.385206985860E-01
     19 F   1 H     4.127237312679E-01 -4.790379572215E-01 -3.487555701460E-01
     20 F   1 H    -1.082383115105E-01  1.302823870755E-01  4.790379572215E-01
     21 F   1 H     1.302823870755E-01  4.790379572215E-01 -1.082383115105E-01
     22 F   1 H     1.082383115105E-01 -4.127237312679E-01  2.385206985860E-01
     23 F   1 H    -4.127237312679E-01  2.385206985860E-01  1.082383115105E-01
     24 F   1 H    -3.487555701460E-01  4.127237312679E-01 -4.790379572215E-01
     25 T   1 H     4.562413727418E-01  1.402833113645E-01 -4.743063465403E-01
     26 F   1 H    -3.854103420951E-01 -6.945228071785E-02  4.743063465403E-01
     27 F   1 H    -4.562413727418E-01  6.945228071785E-02 -3.159580613773E-01
     28 F   1 H     3.854103420951E-01 -1.402833113645E-01  3.159580613773E-01
     29 T   1 H    -4.743063465403E-01  4.562413727418E-01  1.402833113645E-01
     30 T   1 H     1.402833113645E-01 -4.743063465403E-01  4.562413727418E-01
     31 F   1 H     3.159580613773E-01  3.854103420951E-01 -1.402833113645E-01
     32 F   1 H    -6.945228071785E-02  4.743063465403E-01 -3.854103420951E-01
     33 F   1 H     4.743063465403E-01 -3.854103420951E-01 -6.945228071785E-02
     34 F   1 H     6.945228071785E-02 -3.159580613773E-01 -4.562413727418E-01
     35 F   1 H    -3.159580613773E-01 -4.562413727418E-01  6.945228071785E-02
     36 F   1 H    -1.402833113645E-01  3.159580613773E-01  3.854103420951E-01
     37 T   1 H    -4.970218461315E-01  2.454882267249E-01 -4.970142183606E-01
     38 F   1 H    -2.574975549144E-01 -7.627770882257E-06  4.970142183606E-01
     39 F   1 H     4.970218461315E-01  7.627770882299E-06 -2.574899271435E-01
     40 F   1 H     2.574975549144E-01 -2.454882267249E-01  2.574899271435E-01
     41 T   1 H    -4.970142183606E-01 -4.970218461315E-01  2.454882267249E-01
     42 T   1 H     2.454882267249E-01 -4.970142183606E-01 -4.970218461315E-01
     43 F   1 H     2.574899271435E-01  2.574975549144E-01 -2.454882267249E-01
     44 F   1 H    -7.627770882326E-06  4.970142183606E-01 -2.574975549144E-01
     45 F   1 H     4.970142183606E-01 -2.574975549144E-01 -7.627770882271E-06
     46 F   1 H     7.627770882271E-06 -2.574899271435E-01  4.970218461315E-01
     47 F   1 H    -2.574899271435E-01  4.970218461315E-01  7.627770882285E-06
     48 F   1 H    -2.454882267249E-01  2.574899271435E-01  2.574975549144E-01
     49 T   1 H    -4.742991082714E-01  1.402964791920E-01  4.562383306022E-01
     50 F   1 H    -3.159418514102E-01  6.946256112635E-02 -4.562383306022E-01
     51 F   1 H     4.742991082714E-01 -6.946256112635E-02 -3.854044125366E-01
     52 F   1 H     3.159418514102E-01 -1.402964791920E-01  3.854044125366E-01
     53 T   1 H     4.562383306022E-01 -4.742991082714E-01  1.402964791920E-01
     54 T   1 H     1.402964791920E-01  4.562383306022E-01 -4.742991082714E-01
     55 F   1 H     3.854044125366E-01  3.159418514102E-01 -1.402964791920E-01
     56 F   1 H     6.946256112635E-02 -4.562383306022E-01 -3.159418514102E-01
     57 F   1 H    -4.562383306022E-01 -3.159418514102E-01  6.946256112635E-02
     58 F   1 H    -6.946256112635E-02 -3.854044125366E-01  4.742991082714E-01
     59 F   1 H    -3.854044125366E-01  4.742991082714E-01 -6.946256112635E-02
     60 F   1 H    -1.402964791920E-01  3.854044125366E-01  3.159418514102E-01
     61 T 248 CD   -2.499992882390E-01  2.500007117610E-01  5.000000000000E-01
     62 F 248 CD    2.499992882390E-01 -2.500007117610E-01  5.000000000000E-01
     63 T 248 CD    5.000000000000E-01 -2.499992882390E-01  2.500007117610E-01
     64 T 248 CD    2.500007117610E-01  5.000000000000E-01 -2.499992882390E-01
     65 F 248 CD    5.000000000000E-01  2.499992882390E-01 -2.500007117610E-01
     66 F 248 CD   -2.500007117610E-01  5.000000000000E-01  2.499992882390E-01
     67 T   6 C    -3.784105058503E-01  2.442042142786E-01 -3.784111581436E-01
     68 F   6 C    -3.773846275778E-01  6.522932993192E-07  3.784111581436E-01
     69 F   6 C     3.784105058503E-01 -6.522932993469E-07 -3.773852798711E-01
     70 F   6 C     3.773846275778E-01 -2.442042142786E-01  3.773852798711E-01
     71 T   6 C    -3.784111581436E-01 -3.784105058503E-01  2.442042142786E-01
     72 T   6 C     2.442042142786E-01 -3.784111581436E-01 -3.784105058503E-01
     73 F   6 C     3.773852798711E-01  3.773846275778E-01 -2.442042142786E-01
     74 F   6 C     6.522932993192E-07  3.784111581436E-01 -3.773846275778E-01
     75 F   6 C     3.784111581436E-01 -3.773846275778E-01  6.522932993053E-07
     76 F   6 C    -6.522932993192E-07 -3.773852798711E-01  3.784105058503E-01
     77 F   6 C    -3.773852798711E-01  3.784105058503E-01 -6.522932992914E-07
     78 F   6 C    -2.442042142786E-01  3.773852798711E-01  3.773846275778E-01
     79 T   6 C    -2.129252065930E-01  3.198323674544E-01 -2.664760195416E-01
     80 F   6 C    -4.136916130040E-01  5.355081294854E-02  2.664760195416E-01
     81 F   6 C     2.129252065930E-01 -5.355081294854E-02 -4.672424259526E-01
     82 F   6 C     4.136916130040E-01 -3.198323674544E-01  4.672424259526E-01
     83 T   6 C    -2.664760195416E-01 -2.129252065930E-01  3.198323674544E-01
     84 T   6 C     3.198323674544E-01 -2.664760195416E-01 -2.129252065930E-01
     85 F   6 C     4.672424259526E-01  4.136916130040E-01 -3.198323674544E-01
     86 F   6 C     5.355081294854E-02  2.664760195416E-01 -4.136916130040E-01
     87 F   6 C     2.664760195416E-01 -4.136916130040E-01  5.355081294854E-02
     88 F   6 C    -5.355081294854E-02 -4.672424259526E-01  2.129252065930E-01
     89 F   6 C    -4.672424259526E-01  2.129252065930E-01 -5.355081294854E-02
     90 F   6 C    -3.198323674544E-01  4.672424259526E-01  4.136916130040E-01
     91 T   6 C    -4.786369828353E-01  1.897825915545E-01 -4.786378184060E-01
     92 F   6 C    -3.315795900395E-01  8.355706229007E-07  4.786378184060E-01
     93 F   6 C     4.786369828353E-01 -8.355706229007E-07 -3.315804256101E-01
     94 F   6 C     3.315795900395E-01 -1.897825915545E-01  3.315804256101E-01
     95 T   6 C    -4.786378184060E-01 -4.786369828353E-01  1.897825915545E-01
     96 T   6 C     1.897825915545E-01 -4.786378184060E-01 -4.786369828353E-01
     97 F   6 C     3.315804256101E-01  3.315795900395E-01 -1.897825915545E-01
     98 F   6 C     8.355706228869E-07  4.786378184060E-01 -3.315795900395E-01
     99 F   6 C     4.786378184060E-01 -3.315795900395E-01  8.355706228869E-07
    100 F   6 C    -8.355706228869E-07 -3.315804256101E-01  4.786369828353E-01
    101 F   6 C    -3.315804256101E-01  4.786369828353E-01 -8.355706228730E-07
    102 F   6 C    -1.897825915545E-01  3.315804256101E-01  3.315795900395E-01
    103 T   7 N    -2.842314951249E-01  2.718967057495E-01 -3.711235279627E-01
    104 F   7 N    -3.569797662878E-01  8.689203283779E-02  3.711235279627E-01
    105 F   7 N     2.842314951249E-01 -8.689203283779E-02 -4.438717991256E-01
    106 F   7 N     3.569797662878E-01 -2.718967057495E-01  4.438717991256E-01
    107 T   7 N    -3.711235279627E-01 -2.842314951249E-01  2.718967057495E-01
    108 T   7 N     2.718967057495E-01 -3.711235279627E-01 -2.842314951249E-01
    109 F   7 N     4.438717991256E-01  3.569797662878E-01 -2.718967057495E-01
    110 F   7 N     8.689203283779E-02  3.711235279627E-01 -3.569797662878E-01
    111 F   7 N     3.711235279627E-01 -3.569797662878E-01  8.689203283779E-02
    112 F   7 N    -8.689203283779E-02 -4.438717991256E-01  2.842314951249E-01
    113 F   7 N    -4.438717991256E-01  2.842314951249E-01 -8.689203283779E-02
    114 F   7 N    -2.718967057495E-01  4.438717991256E-01  3.569797662878E-01
    115 T   6 C    -2.664754216623E-01  3.198325628764E-01 -2.129258698444E-01
    116 F   6 C    -4.672415672792E-01 -5.354955181788E-02  2.129258698444E-01
    117 F   6 C     2.664754216623E-01  5.354955181788E-02 -4.136920154614E-01
    118 F   6 C     4.672415672792E-01 -3.198325628764E-01  4.136920154614E-01
    119 T   6 C    -2.129258698444E-01 -2.664754216623E-01  3.198325628764E-01
    120 T   6 C     3.198325628764E-01 -2.129258698444E-01 -2.664754216623E-01
    121 F   6 C     4.136920154614E-01  4.672415672792E-01 -3.198325628764E-01
    122 F   6 C    -5.354955181788E-02  2.129258698444E-01 -4.672415672792E-01
    123 F   6 C     2.129258698444E-01 -4.672415672792E-01 -5.354955181788E-02
    124 F   6 C     5.354955181788E-02 -4.136920154614E-01  2.664754216623E-01
    125 F   6 C    -4.136920154614E-01  2.664754216623E-01  5.354955181788E-02
    126 F   6 C    -3.198325628764E-01  4.136920154614E-01  4.672415672792E-01
    127 T   7 N    -3.711229514100E-01  2.718966750643E-01 -2.842321349072E-01
    128 F   7 N    -4.438711900286E-01 -8.689081650286E-02  2.842321349072E-01
    129 F   7 N     3.711229514100E-01  8.689081650286E-02 -3.569803735257E-01
    130 F   7 N     4.438711900286E-01 -2.718966750643E-01  3.569803735257E-01
    131 T   7 N    -2.842321349072E-01 -3.711229514100E-01  2.718966750643E-01
    132 T   7 N     2.718966750643E-01 -2.842321349072E-01 -3.711229514100E-01
    133 F   7 N     3.569803735257E-01  4.438711900286E-01 -2.718966750643E-01
    134 F   7 N    -8.689081650287E-02  2.842321349072E-01 -4.438711900286E-01
    135 F   7 N     2.842321349072E-01 -4.438711900286E-01 -8.689081650286E-02
    136 F   7 N     8.689081650286E-02 -3.569803735257E-01  3.711229514100E-01
    137 F   7 N    -3.569803735257E-01  3.711229514100E-01  8.689081650286E-02
    138 F   7 N    -2.718966750643E-01  3.569803735257E-01  4.438711900286E-01

 TRANSFORMATION MATRIX PRIMITIVE-CRYSTALLOGRAPHIC CELL
  0.0000  1.0000  1.0000  1.0000  0.0000  1.0000  1.0000  1.0000  0.0000

 *******************************************************************************
 CRYSTALLOGRAPHIC CELL (VOLUME=       5780.11137808)
         A              B              C           ALPHA      BETA       GAMMA 
    17.76654128    18.03709775    18.03709775    90.000000  90.000000  90.000000

 COORDINATES IN THE CRYSTALLOGRAPHIC CELL
     ATOM                 X/A                 Y/B                 Z/C    
 *******************************************************************************
      1 T   1 H     1.202577078985E-01 -3.587791170232E-01  2.284973442394E-01
      2 F   1 H    -1.202577078985E-01  3.587791170232E-01  2.284973442394E-01
      3 F   1 H     1.202577078985E-01  3.587791170232E-01 -2.284973442394E-01
      4 F   1 H    -1.202577078985E-01 -3.587791170232E-01 -2.284973442394E-01
      5 T   1 H     2.284973442394E-01  1.202577078985E-01 -3.587791170232E-01
      6 T   1 H    -3.587791170232E-01  2.284973442394E-01  1.202577078985E-01
      7 F   1 H    -2.284973442394E-01 -1.202577078985E-01 -3.587791170232E-01
      8 F   1 H     3.587791170232E-01  2.284973442394E-01 -1.202577078985E-01
      9 F   1 H     2.284973442394E-01 -1.202577078985E-01  3.587791170232E-01
     10 F   1 H     3.587791170232E-01 -2.284973442394E-01  1.202577078985E-01
     11 F   1 H    -2.284973442394E-01  1.202577078985E-01  3.587791170232E-01
     12 F   1 H    -3.587791170232E-01 -2.284973442394E-01 -1.202577078985E-01
     13 T   1 H     2.284969408283E-01 -3.587793279038E-01  1.202586293177E-01
     14 F   1 H    -2.284969408283E-01  3.587793279038E-01  1.202586293177E-01
     15 F   1 H     2.284969408283E-01  3.587793279038E-01 -1.202586293177E-01
     16 F   1 H    -2.284969408283E-01 -3.587793279038E-01 -1.202586293177E-01
     17 T   1 H     1.202586293177E-01  2.284969408283E-01 -3.587793279038E-01
     18 T   1 H    -3.587793279038E-01  1.202586293177E-01  2.284969408283E-01
     19 F   1 H    -1.202586293177E-01 -2.284969408283E-01 -3.587793279038E-01
     20 F   1 H     3.587793279038E-01  1.202586293177E-01 -2.284969408283E-01
     21 F   1 H     1.202586293177E-01 -2.284969408283E-01  3.587793279038E-01
     22 F   1 H     3.587793279038E-01 -1.202586293177E-01  2.284969408283E-01
     23 F   1 H    -1.202586293177E-01  2.284969408283E-01  3.587793279038E-01
     24 F   1 H    -3.587793279038E-01 -1.202586293177E-01 -2.284969408283E-01
     25 T   1 H     1.048677960412E-01  4.208258574185E-01  3.541551532335E-02
     26 F   1 H    -1.048677960412E-01 -4.208258574185E-01  3.541551532335E-02
     27 F   1 H     1.048677960412E-01 -4.208258574185E-01 -3.541551532335E-02
     28 F   1 H    -1.048677960412E-01  4.208258574185E-01 -3.541551532335E-02
     29 T   1 H     3.541551532335E-02  1.048677960412E-01  4.208258574185E-01
     30 T   1 H     4.208258574185E-01  3.541551532335E-02  1.048677960412E-01
     31 F   1 H    -3.541551532335E-02 -1.048677960412E-01  4.208258574185E-01
     32 F   1 H    -4.208258574185E-01  3.541551532335E-02 -1.048677960412E-01
     33 F   1 H     3.541551532335E-02 -1.048677960412E-01 -4.208258574185E-01
     34 F   1 H    -4.208258574185E-01 -3.541551532335E-02  1.048677960412E-01
     35 F   1 H    -3.541551532335E-02  1.048677960412E-01 -4.208258574185E-01
     36 F   1 H     4.208258574185E-01 -3.541551532335E-02 -1.048677960412E-01
     37 T   1 H     1.227479272479E-01  3.802378543915E-01  1.227402994770E-01
     38 F   1 H    -1.227479272479E-01 -3.802378543915E-01  1.227402994770E-01
     39 F   1 H     1.227479272479E-01 -3.802378543915E-01 -1.227402994770E-01
     40 F   1 H    -1.227479272479E-01  3.802378543915E-01 -1.227402994770E-01
     41 T   1 H     1.227402994770E-01  1.227479272479E-01  3.802378543915E-01
     42 T   1 H     3.802378543915E-01  1.227402994770E-01  1.227479272479E-01
     43 F   1 H    -1.227402994770E-01 -1.227479272479E-01  3.802378543915E-01
     44 F   1 H    -3.802378543915E-01  1.227402994770E-01 -1.227479272479E-01
     45 F   1 H     1.227402994770E-01 -1.227479272479E-01 -3.802378543915E-01
     46 F   1 H    -3.802378543915E-01 -1.227402994770E-01  1.227479272479E-01
     47 F   1 H    -1.227402994770E-01  1.227479272479E-01 -3.802378543915E-01
     48 F   1 H     3.802378543915E-01 -1.227402994770E-01 -1.227479272479E-01
     49 T   1 H     3.541695903283E-02  4.208213715694E-01  1.048795201592E-01
     50 F   1 H    -3.541695903283E-02 -4.208213715694E-01  1.048795201592E-01
     51 F   1 H     3.541695903283E-02 -4.208213715694E-01 -1.048795201592E-01
     52 F   1 H    -3.541695903283E-02  4.208213715694E-01 -1.048795201592E-01
     53 T   1 H     1.048795201592E-01  3.541695903283E-02  4.208213715694E-01
     54 T   1 H     4.208213715694E-01  1.048795201592E-01  3.541695903283E-02
     55 F   1 H    -1.048795201592E-01 -3.541695903283E-02  4.208213715694E-01
     56 F   1 H    -4.208213715694E-01  1.048795201592E-01 -3.541695903283E-02
     57 F   1 H     1.048795201592E-01 -3.541695903283E-02 -4.208213715694E-01
     58 F   1 H    -4.208213715694E-01 -1.048795201592E-01  3.541695903283E-02
     59 F   1 H    -1.048795201592E-01  3.541695903283E-02 -4.208213715694E-01
     60 F   1 H     4.208213715694E-01 -1.048795201592E-01 -3.541695903283E-02
     61 T 248 CD    5.000000000000E-01  3.823748478395E-17 -2.499992882390E-01
     62 F 248 CD    5.000000000000E-01 -4.163340293412E-17  2.499992882390E-01
     63 T 248 CD   -2.499992882390E-01  5.000000000000E-01  1.059284252373E-16
     64 T 248 CD    3.802606829075E-17 -2.499992882390E-01  5.000000000000E-01
     65 F 248 CD    2.499992882390E-01  5.000000000000E-01  2.775557561563E-17
     66 F 248 CD    1.183196309525E-16  2.499992882390E-01  5.000000000000E-01
     67 T   6 C     1.221017809927E-01  4.994870608638E-01  1.221024332860E-01
     68 F   6 C    -1.221017809927E-01 -4.994870608638E-01  1.221024332860E-01
     69 F   6 C     1.221017809927E-01 -4.994870608638E-01 -1.221024332860E-01
     70 F   6 C    -1.221017809927E-01  4.994870608638E-01 -1.221024332860E-01
     71 T   6 C     1.221024332860E-01  1.221017809927E-01  4.994870608638E-01
     72 T   6 C     4.994870608638E-01  1.221024332860E-01  1.221017809927E-01
     73 F   6 C    -1.221024332860E-01 -1.221017809927E-01  4.994870608638E-01
     74 F   6 C    -4.994870608638E-01  1.221024332860E-01 -1.221017809927E-01
     75 F   6 C     1.221024332860E-01 -1.221017809927E-01 -4.994870608638E-01
     76 F   6 C    -4.994870608638E-01 -1.221024332860E-01  1.221017809927E-01
     77 F   6 C    -1.221024332860E-01  1.221017809927E-01 -4.994870608638E-01
     78 F   6 C     4.994870608638E-01 -1.221024332860E-01 -1.221017809927E-01
     79 T   6 C     1.331407772529E-01 -3.996167967945E-01  1.866915902015E-01
     80 F   6 C    -1.331407772529E-01  3.996167967945E-01  1.866915902015E-01
     81 F   6 C     1.331407772529E-01  3.996167967945E-01 -1.866915902015E-01
     82 F   6 C    -1.331407772529E-01 -3.996167967945E-01 -1.866915902015E-01
     83 T   6 C     1.866915902015E-01  1.331407772529E-01 -3.996167967945E-01
     84 T   6 C    -3.996167967945E-01  1.866915902015E-01  1.331407772529E-01
     85 F   6 C    -1.866915902015E-01 -1.331407772529E-01 -3.996167967945E-01
     86 F   6 C     3.996167967945E-01  1.866915902015E-01 -1.331407772529E-01
     87 F   6 C     1.866915902015E-01 -1.331407772529E-01  3.996167967945E-01
     88 F   6 C     3.996167967945E-01 -1.866915902015E-01  1.331407772529E-01
     89 F   6 C    -1.866915902015E-01  1.331407772529E-01  3.996167967945E-01
     90 F   6 C    -3.996167967945E-01 -1.866915902015E-01 -1.331407772529E-01
     91 T   6 C     9.489087799196E-02  4.264713036021E-01  9.489171356258E-02
     92 F   6 C    -9.489087799196E-02 -4.264713036021E-01  9.489171356258E-02
     93 F   6 C     9.489087799196E-02 -4.264713036021E-01 -9.489171356258E-02
     94 F   6 C    -9.489087799196E-02  4.264713036021E-01 -9.489171356258E-02
     95 T   6 C     9.489171356258E-02  9.489087799196E-02  4.264713036021E-01
     96 T   6 C     4.264713036021E-01  9.489171356258E-02  9.489087799196E-02
     97 F   6 C    -9.489171356258E-02 -9.489087799196E-02  4.264713036021E-01
     98 F   6 C    -4.264713036021E-01  9.489171356258E-02 -9.489087799196E-02
     99 F   6 C     9.489171356258E-02 -9.489087799196E-02 -4.264713036021E-01
    100 F   6 C    -4.264713036021E-01 -9.489171356258E-02  9.489087799196E-02
    101 F   6 C    -9.489171356258E-02  9.489087799196E-02 -4.264713036021E-01
    102 F   6 C     4.264713036021E-01 -9.489171356258E-02 -9.489087799196E-02
    103 T   7 N     9.250233645584E-02 -4.636258644186E-01  1.793943692936E-01
    104 F   7 N    -9.250233645584E-02  4.636258644186E-01  1.793943692936E-01
    105 F   7 N     9.250233645584E-02  4.636258644186E-01 -1.793943692936E-01
    106 F   7 N    -9.250233645584E-02 -4.636258644186E-01 -1.793943692936E-01
    107 T   7 N     1.793943692936E-01  9.250233645584E-02 -4.636258644186E-01
    108 T   7 N    -4.636258644186E-01  1.793943692936E-01  9.250233645584E-02
    109 F   7 N    -1.793943692936E-01 -9.250233645584E-02 -4.636258644186E-01
    110 F   7 N     4.636258644186E-01  1.793943692936E-01 -9.250233645584E-02
    111 F   7 N     1.793943692936E-01 -9.250233645584E-02  4.636258644186E-01
    112 F   7 N     4.636258644186E-01 -1.793943692936E-01  9.250233645584E-02
    113 F   7 N    -1.793943692936E-01  9.250233645584E-02  4.636258644186E-01
    114 F   7 N    -4.636258644186E-01 -1.793943692936E-01 -9.250233645584E-02
    115 T   6 C     1.866910573471E-01 -3.996169271915E-01  1.331415055292E-01
    116 F   6 C    -1.866910573471E-01  3.996169271915E-01  1.331415055292E-01
    117 F   6 C     1.866910573471E-01  3.996169271915E-01 -1.331415055292E-01
    118 F   6 C    -1.866910573471E-01 -3.996169271915E-01 -1.331415055292E-01
    119 T   6 C     1.331415055292E-01  1.866910573471E-01 -3.996169271915E-01
    120 T   6 C    -3.996169271915E-01  1.331415055292E-01  1.866910573471E-01
    121 F   6 C    -1.331415055292E-01 -1.866910573471E-01 -3.996169271915E-01
    122 F   6 C     3.996169271915E-01  1.331415055292E-01 -1.866910573471E-01
    123 F   6 C     1.331415055292E-01 -1.866910573471E-01  3.996169271915E-01
    124 F   6 C     3.996169271915E-01 -1.331415055292E-01  1.866910573471E-01
    125 F   6 C    -1.331415055292E-01  1.866910573471E-01  3.996169271915E-01
    126 F   6 C    -3.996169271915E-01 -1.331415055292E-01 -1.866910573471E-01
    127 T   7 N     1.793937457836E-01 -4.636258806907E-01  9.250292928070E-02
    128 F   7 N    -1.793937457836E-01  4.636258806907E-01  9.250292928070E-02
    129 F   7 N     1.793937457836E-01  4.636258806907E-01 -9.250292928070E-02
    130 F   7 N    -1.793937457836E-01 -4.636258806907E-01 -9.250292928070E-02
    131 T   7 N     9.250292928070E-02  1.793937457836E-01 -4.636258806907E-01
    132 T   7 N    -4.636258806907E-01  9.250292928070E-02  1.793937457836E-01
    133 F   7 N    -9.250292928070E-02 -1.793937457836E-01 -4.636258806907E-01
    134 F   7 N     4.636258806907E-01  9.250292928070E-02 -1.793937457836E-01
    135 F   7 N     9.250292928070E-02 -1.793937457836E-01  4.636258806907E-01
    136 F   7 N     4.636258806907E-01 -9.250292928070E-02  1.793937457836E-01
    137 F   7 N    -9.250292928070E-02  1.793937457836E-01  4.636258806907E-01
    138 F   7 N    -4.636258806907E-01 -9.250292928070E-02 -1.793937457836E-01

 T = ATOM BELONGING TO THE ASYMMETRIC UNIT

 ****    4 SYMMOPS - TRANSLATORS IN FRACTIONAL UNITS
 **** MATRICES AND TRANSLATORS IN THE CRYSTALLOGRAPHIC REFERENCE FRAME
   V INV                    ROTATION MATRICES                   TRANSLATORS
   1   1  1.00  0.00  0.00  0.00  1.00  0.00  0.00  0.00  1.00  0.00  0.00  0.00
   2   2  0.00  1.00 -1.00  1.00  0.00 -1.00 -0.00  0.00 -1.00  0.00  0.00  0.00
   3   3 -1.00  0.00  0.00 -1.00 -0.00  1.00 -1.00  1.00 -0.00  0.00  0.00  0.00
   4   4  0.00 -1.00  1.00 -0.00 -1.00  0.00  1.00 -1.00  0.00  0.00  0.00  0.00

 DIRECT LATTICE VECTORS CARTESIAN COMPONENTS (ANGSTROM)
          X                    Y                    Z
  -0.888327064065E+01   0.901854887376E+01   0.901854887376E+01
   0.888327064065E+01  -0.901854887376E+01   0.901854887376E+01
   0.888327064065E+01   0.901854887376E+01  -0.901854887376E+01


 CARTESIAN COORDINATES - PRIMITIVE CELL
 *******************************************************************************
 *      ATOM          X(ANGSTROM)         Y(ANGSTROM)         Z(ANGSTROM)
 *******************************************************************************
    1     1 H     2.136563531774E+00 -6.471334003516E+00  4.121428933095E+00
    2     1 H    -2.136563531774E+00  6.471334003516E+00  4.121428933095E+00
    3     1 H     2.136563531774E+00  6.471334003516E+00 -4.121428933095E+00
    4     1 H    -2.136563531774E+00 -6.471334003516E+00 -4.121428933095E+00
    5     1 H     4.059607499099E+00  2.169100032258E+00 -6.471334003516E+00
    6     1 H    -6.374263993463E+00  4.121428933095E+00  2.169100032258E+00
    7     1 H    -4.059607499099E+00 -2.169100032258E+00 -6.471334003516E+00
    8     1 H     6.374263993463E+00  4.121428933095E+00 -2.169100032258E+00
    9     1 H     4.059607499099E+00 -2.169100032258E+00  6.471334003516E+00
   10     1 H     6.374263993463E+00 -4.121428933095E+00  2.169100032258E+00
   11     1 H    -4.059607499099E+00  2.169100032258E+00  6.471334003516E+00
   12     1 H    -6.374263993463E+00 -4.121428933095E+00 -2.169100032258E+00
   13     1 H     4.059600331878E+00 -6.471337807190E+00  2.169116651987E+00
   14     1 H    -4.059600331878E+00  6.471337807190E+00  2.169116651987E+00
   15     1 H     4.059600331878E+00  6.471337807190E+00 -2.169116651987E+00
   16     1 H    -4.059600331878E+00 -6.471337807190E+00 -2.169116651987E+00
   17     1 H     2.136579902207E+00  4.121421656729E+00 -6.471337807190E+00
   18     1 H    -6.374267740082E+00  2.169116651987E+00  4.121421656729E+00
   19     1 H    -2.136579902207E+00 -4.121421656729E+00 -6.471337807190E+00
   20     1 H     6.374267740082E+00  2.169116651987E+00 -4.121421656729E+00
   21     1 H     2.136579902207E+00 -4.121421656729E+00  6.471337807190E+00
   22     1 H     6.374267740082E+00 -2.169116651987E+00  4.121421656729E+00
   23     1 H    -2.136579902207E+00  4.121421656729E+00  6.471337807190E+00
   24     1 H    -6.374267740082E+00 -2.169116651987E+00 -4.121421656729E+00
   25     1 H     1.863138027446E+00  7.590477124941E+00  6.387931116660E-01
   26     1 H    -1.863138027446E+00 -7.590477124941E+00  6.387931116660E-01
   27     1 H     1.863138027446E+00 -7.590477124941E+00 -6.387931116660E-01
   28     1 H    -1.863138027446E+00  7.590477124941E+00 -6.387931116660E-01
   29     1 H     6.292112149910E-01  1.891510687762E+00  7.590477124941E+00
   30     1 H     7.476619968067E+00  6.387931116660E-01  1.891510687762E+00
   31     1 H    -6.292112149910E-01 -1.891510687762E+00  7.590477124941E+00
   32     1 H    -7.476619968067E+00  6.387931116660E-01 -1.891510687762E+00
   33     1 H     6.292112149910E-01 -1.891510687762E+00 -7.590477124941E+00
   34     1 H    -7.476619968067E+00 -6.387931116660E-01  1.891510687762E+00
   35     1 H    -6.292112149910E-01  1.891510687762E+00 -7.590477124941E+00
   36     1 H     7.476619968067E+00 -6.387931116660E-01 -1.891510687762E+00
   37     1 H     2.180806116645E+00  6.858387346966E+00  2.213878779227E+00
   38     1 H    -2.180806116645E+00 -6.858387346966E+00  2.213878779227E+00
   39     1 H     2.180806116645E+00 -6.858387346966E+00 -2.213878779227E+00
   40     1 H    -2.180806116645E+00  6.858387346966E+00 -2.213878779227E+00
   41     1 H     2.180670597539E+00  2.214016362076E+00  6.858387346966E+00
   42     1 H     6.755511536762E+00  2.213878779227E+00  2.214016362076E+00
   43     1 H    -2.180670597539E+00 -2.214016362076E+00  6.858387346966E+00
   44     1 H    -6.755511536762E+00  2.213878779227E+00 -2.214016362076E+00
   45     1 H     2.180670597539E+00 -2.214016362076E+00 -6.858387346966E+00
   46     1 H    -6.755511536762E+00 -2.213878779227E+00  2.214016362076E+00
   47     1 H    -2.180670597539E+00  2.214016362076E+00 -6.858387346966E+00
   48     1 H     6.755511536762E+00 -2.213878779227E+00 -2.214016362076E+00
   49     1 H     6.292368647151E-01  7.590396213243E+00  1.891722156824E+00
   50     1 H    -6.292368647151E-01 -7.590396213243E+00  1.891722156824E+00
   51     1 H     6.292368647151E-01 -7.590396213243E+00 -1.891722156824E+00
   52     1 H    -6.292368647151E-01  7.590396213243E+00 -1.891722156824E+00
   53     1 H     1.863346324472E+00  6.388191519950E-01  7.590396213243E+00
   54     1 H     7.476540270044E+00  1.891722156824E+00  6.388191519950E-01
   55     1 H    -1.863346324472E+00 -6.388191519950E-01  7.590396213243E+00
   56     1 H    -7.476540270044E+00  1.891722156824E+00 -6.388191519950E-01
   57     1 H     1.863346324472E+00 -6.388191519950E-01 -7.590396213243E+00
   58     1 H    -7.476540270044E+00 -1.891722156824E+00  6.388191519950E-01
   59     1 H    -1.863346324472E+00  6.388191519950E-01 -7.590396213243E+00
   60     1 H     7.476540270044E+00 -1.891722156824E+00 -6.388191519950E-01
   61   248 CD    8.883270640654E+00  6.896932506674E-16 -4.509261598777E+00
   62   248 CD    8.883270640654E+00 -7.509457582845E-16 -1.352783614874E+01
   63   248 CD   -4.441622674795E+00  9.018548873760E+00  1.910641360245E-15
   64   248 CD    6.755917120534E-16 -4.509261598777E+00  9.018548873760E+00
   65   248 CD   -1.332491860651E+01  9.018548873760E+00  5.006300304178E-16
   66   248 CD    2.102130607707E-15 -1.352783614874E+01  9.018548873760E+00
   67     6 C     2.169326332527E+00  9.009296940421E+00  2.202373524389E+00
   68     6 C    -2.169326332527E+00 -9.009296940421E+00  2.202373524389E+00
   69     6 C     2.169326332527E+00 -9.009296940421E+00 -2.202373524389E+00
   70     6 C    -2.169326332527E+00  9.009296940421E+00 -2.202373524389E+00
   71     6 C     2.169337921523E+00  2.202361758911E+00  9.009296940421E+00
   72     6 C     8.874157486315E+00  2.202373524389E+00  2.202361758911E+00
   73     6 C    -2.169337921523E+00 -2.202361758911E+00  9.009296940421E+00
   74     6 C    -8.874157486315E+00  2.202373524389E+00 -2.202361758911E+00
   75     6 C     2.169337921523E+00 -2.202361758911E+00 -9.009296940421E+00
   76     6 C    -8.874157486315E+00 -2.202373524389E+00  2.202361758911E+00
   77     6 C    -2.169337921523E+00  2.202361758911E+00 -9.009296940421E+00
   78     6 C     8.874157486315E+00 -2.202373524389E+00 -2.202361758911E+00
   79     6 C     2.365451115290E+00 -7.207927225333E+00  3.367374461104E+00
   80     6 C    -2.365451115290E+00  7.207927225333E+00  3.367374461104E+00
   81     6 C     2.365451115290E+00  7.207927225333E+00 -3.367374461104E+00
   82     6 C    -2.365451115290E+00 -7.207927225333E+00 -3.367374461104E+00
   83     6 C     3.316863844187E+00  2.401473213492E+00 -7.207927225333E+00
   84     6 C    -7.099808316953E+00  3.367374461104E+00  2.401473213492E+00
   85     6 C    -3.316863844187E+00 -2.401473213492E+00 -7.207927225333E+00
   86     6 C     7.099808316953E+00  3.367374461104E+00 -2.401473213492E+00
   87     6 C     3.316863844187E+00 -2.401473213492E+00  7.207927225333E+00
   88     6 C     7.099808316953E+00 -3.367374461104E+00  2.401473213492E+00
   89     6 C    -3.316863844187E+00  2.401473213492E+00  7.207927225333E+00
   90     6 C    -7.099808316953E+00 -3.367374461104E+00 -2.401473213492E+00
   91     6 C     1.685882701064E+00  7.692304589583E+00  1.711571112958E+00
   92     6 C    -1.685882701064E+00 -7.692304589583E+00  1.711571112958E+00
   93     6 C     1.685882701064E+00 -7.692304589583E+00 -1.711571112958E+00
   94     6 C    -1.685882701064E+00  7.692304589583E+00 -1.711571112958E+00
   95     6 C     1.685897546264E+00  1.711556041689E+00  7.692304589583E+00
   96     6 C     7.576920020739E+00  1.711571112958E+00  1.711556041689E+00
   97     6 C    -1.685897546264E+00 -1.711556041689E+00  7.692304589583E+00
   98     6 C    -7.576920020739E+00  1.711571112958E+00 -1.711556041689E+00
   99     6 C     1.685897546264E+00 -1.711556041689E+00 -7.692304589583E+00
  100     6 C    -7.576920020739E+00 -1.711571112958E+00  1.711556041689E+00
  101     6 C    -1.685897546264E+00  1.711556041689E+00 -7.692304589583E+00
  102     6 C     7.576920020739E+00 -1.711571112958E+00 -1.711556041689E+00
  103     7 N     1.643446579260E+00 -8.362465034796E+00  3.235753774304E+00
  104     7 N    -1.643446579260E+00  8.362465034796E+00  3.235753774304E+00
  105     7 N     1.643446579260E+00  8.362465034796E+00 -3.235753774304E+00
  106     7 N    -1.643446579260E+00 -8.362465034796E+00 -3.235753774304E+00
  107     7 N     3.187217467689E+00  1.668473684528E+00 -8.362465034796E+00
  108     7 N    -8.237028059274E+00  3.235753774304E+00  1.668473684528E+00
  109     7 N    -3.187217467689E+00 -1.668473684528E+00 -8.362465034796E+00
  110     7 N     8.237028059274E+00  3.235753774304E+00 -1.668473684528E+00
  111     7 N     3.187217467689E+00 -1.668473684528E+00  8.362465034796E+00
  112     7 N     8.237028059274E+00 -3.235753774304E+00  1.668473684528E+00
  113     7 N    -3.187217467689E+00  1.668473684528E+00  8.362465034796E+00
  114     7 N    -8.237028059274E+00 -3.235753774304E+00 -1.668473684528E+00
  115     6 C     3.316854377209E+00 -7.207929577317E+00  2.401486349483E+00
  116     6 C    -3.316854377209E+00  7.207929577317E+00  2.401486349483E+00
  117     6 C     3.316854377209E+00  7.207929577317E+00 -2.401486349483E+00
  118     6 C    -3.316854377209E+00 -7.207929577317E+00 -2.401486349483E+00
  119     6 C     2.365464054241E+00  3.367364849958E+00 -7.207929577317E+00
  120     6 C    -7.099810633657E+00  2.401486349483E+00  3.367364849958E+00
  121     6 C    -2.365464054241E+00 -3.367364849958E+00 -7.207929577317E+00
  122     6 C     7.099810633657E+00  2.401486349483E+00 -3.367364849958E+00
  123     6 C     2.365464054241E+00 -3.367364849958E+00  7.207929577317E+00
  124     6 C     7.099810633657E+00 -2.401486349483E+00  3.367364849958E+00
  125     6 C    -2.365464054241E+00  3.367364849958E+00  7.207929577317E+00
  126     6 C    -7.099810633657E+00 -2.401486349483E+00 -3.367364849958E+00
  127     7 N     3.187206390072E+00 -8.362465328299E+00  1.668484377368E+00
  128     7 N    -3.187206390072E+00  8.362465328299E+00  1.668484377368E+00
  129     7 N     3.187206390072E+00  8.362465328299E+00 -1.668484377368E+00
  130     7 N    -3.187206390072E+00 -8.362465328299E+00 -1.668484377368E+00
  131     7 N     1.643457111707E+00  3.235742527992E+00 -8.362465328299E+00
  132     7 N    -8.237028348375E+00  1.668484377368E+00  3.235742527992E+00
  133     7 N    -1.643457111707E+00 -3.235742527992E+00 -8.362465328299E+00
  134     7 N     8.237028348375E+00  1.668484377368E+00 -3.235742527992E+00
  135     7 N     1.643457111707E+00 -3.235742527992E+00  8.362465328299E+00
  136     7 N     8.237028348375E+00 -1.668484377368E+00  3.235742527992E+00
  137     7 N    -1.643457111707E+00  3.235742527992E+00  8.362465328299E+00
  138     7 N    -8.237028348375E+00 -1.668484377368E+00 -3.235742527992E+00

 *******************************************************************************
 *                             OPTIMIZATION STARTS                             *
 *******************************************************************************
 RECLASIFICATION OF INDICES FOR INTEGRAL CALC ACCORDING TO DIFFERENT CRITERIA:
           FIXDELTE                  FIXDELTX              FIXDELTN
           0.0000000                0.0000000              *****
 *******************************************************************************

 *******************************************************************************
 COORDINATE OPTIMIZATION - POINT    1
 INFORMATION **** EXCBUF **** EXCH. BIPO BUFFER: WORDS USED =     4000000
 WARNING **** EXCBUF **** EXCH. BIPO BUFFER TOO SMALL - TO AVOID I/O SET EXCHSIZE =     7719354

 DFT PARAMETERS

     ATOM       ELECTRONS   NET CHARGE   R(ANGSTROM)
   1   1  H       1.0000      0.0000     1.11000000
  61 248  CD     20.0000      0.0000     1.52000000
  67   6  C       6.0000      0.0000     0.77000000
 103   7  N       7.0000      0.0000     0.74000000

 SIZE OF GRID=    2001912
 TTTTTTTTTTTTTTTTTTTTTTTTTTTTTT MAKE_GRID2  TELAPSE     8828.21 TCPU     3517.75
 BECKE WEIGHT FUNCTION
 RADSAFE =     2.00
 TOLERANCES - DENSITY:10**- 6; POTENTIAL:10**- 9; GRID WGT:10**-14

 RADIAL INTEGRATION  - INTERVALS (POINTS,UPPER LIMIT):            1( 99,  4.0*R)

 ANGULAR INTEGRATION - INTERVALS (ACCURACY LEVEL [N. POINTS] UPPER LIMIT):
  1(  6[ 146]   0.2)  2( 11[ 302]   0.5)  3( 14[ 590]   0.9)  4( 18[1454]   3.5)
  5( 14[ 590]9999.0)

 *******************************************************************************
 zif8Cd0degrees                                                                  
 CRYSTAL - SCF - TYPE OF CALCULATION :  RESTRICTED CLOSED SHELL
 *******************************************************************************

 CAPPA:IS1  2;IS2  2;IS3  2; K PTS MONK NET   5; SYMMOPS:K SPACE   8;G SPACE   4

 TTTTTTTTTTTTTTTTTTTTTTTTTTTTTT SDIK        TELAPSE     8837.21 TCPU     3519.95

 INFORMATION FROM INTEGRAL EVALUATION

 RESTART FROM A PREVIOUS DENSITY MATRIX - DEP ACTIVE
 NUMBER OF COUPLE SETS (NEW, OLD, FOUND):   50637   50637   50637
 NUMBER OF IRREDUCIBLE G VECTORS        :  180408  180408  180408
 CHARGE NORMALIZATION FACTOR   0.99947311
 TOTAL ATOMIC CHARGES:
   0.8876846   0.8876846   0.8876846   0.8876846   0.8897773   0.8895920
   0.8897773   0.8895920   0.8897773   0.8895920   0.8897773   0.8895920
   0.8897782   0.8897782   0.8897782   0.8897782   0.8876855   0.8895930
   0.8876855   0.8895930   0.8876855   0.8895930   0.8876855   0.8895930
   0.8401110   0.8401110   0.8401110   0.8401110   0.8438964   0.8392754
   0.8438964   0.8392754   0.8438964   0.8392754   0.8438964   0.8392754
   0.8552808   0.8552808   0.8552808   0.8552808   0.8552802   0.8558192
   0.8552802   0.8558192   0.8552802   0.8558192   0.8552802   0.8558192
   0.8438994   0.8438994   0.8438994   0.8438994   0.8401144   0.8392787
   0.8401144   0.8392787   0.8401144   0.8392787   0.8401144   0.8392787
  18.5819664  18.5819664  18.5825044  18.5819664  18.5825044  18.5819664
   5.6507180   5.6507180   5.6507180   5.6507180   5.6507183   5.6448672
   5.6507183   5.6448672   5.6507183   5.6448672   5.6507183   5.6448672
   6.0378177   6.0378177   6.0378177   6.0378177   6.0358863   6.0349847
   6.0358863   6.0349847   6.0358863   6.0349847   6.0358863   6.0349847
   6.3831564   6.3831564   6.3831564   6.3831564   6.3831567   6.3829497
   6.3831567   6.3829497   6.3831567   6.3829497   6.3831567   6.3829497
   7.6423351   7.6423351   7.6423351   7.6423351   7.6447545   7.6463039
   7.6447545   7.6463039   7.6447545   7.6463039   7.6447545   7.6463039
   6.0358821   6.0358821   6.0358821   6.0358821   6.0378134   6.0349803
   6.0378134   6.0349803   6.0378134   6.0349803   6.0378134   6.0349803
   7.6447539   7.6447539   7.6447539   7.6447539   7.6423342   7.6463031
   7.6423342   7.6463031   7.6423342   7.6463031   7.6423342   7.6463031
 TTTTTTTTTTTTTTTTTTTTTTTTTTTTTT MOQGAD      TELAPSE     8845.21 TCPU     3527.43
 TTTTTTTTTTTTTTTTTTTTTTTTTTTTTT SHELLXN     TELAPSE     8931.10 TCPU     3564.38
 TTTTTTTTTTTTTTTTTTTTTTTTTTTTTT MONMO3      TELAPSE     8959.94 TCPU     3593.21
 NUMERICALLY INTEGRATED DENSITY    636.0010443809
 TTTTTTTTTTTTTTTTTTTTTTTTTTTTTT NUMDFT      TELAPSE     8965.26 TCPU     3598.54
 CYC   0 ETOT(AU) -4.182558369719E+03 DETOT -4.18E+03 tst  3.34E-15 PX  1.00E+00
 TTTTTTTTTTTTTTTTTTTTTTTTTTTTTT DIIS        TELAPSE     8965.37 TCPU     3598.65
 TTTTTTTTTTTTTTTTTTTTTTTTTTTTTT FDIK        TELAPSE     8985.59 TCPU     3615.70
 INSULATING STATE
 TOP OF VALENCE BANDS -    BAND    318; K    5; EIG -2.2799873E-01 AU
 TOP OF VALENCE BANDS -    BAND    318; K    1; EIG -2.2819295E-01 AU
 BOTTOM OF VIRTUAL BANDS - BAND    319; K    1; EIG -2.7146369E-03 AU
 INDIRECT ENERGY BAND GAP:   6.1303 eV
 TTTTTTTTTTTTTTTTTTTTTTTTTTTTTT PDIG        TELAPSE     8986.83 TCPU     3616.94
 CHARGE NORMALIZATION FACTOR   1.00000000
 TOTAL ATOMIC CHARGES:
   0.8874700   0.8874700   0.8874700   0.8874700   0.8880548   0.8885011
   0.8880548   0.8885011   0.8880548   0.8885011   0.8880548   0.8885011
   0.8880560   0.8880560   0.8880560   0.8880560   0.8874714   0.8885018
   0.8874714   0.8885018   0.8874714   0.8885018   0.8874714   0.8885018
   0.8398278   0.8398278   0.8398278   0.8398278   0.8358303   0.8412726
   0.8358303   0.8412726   0.8358303   0.8412726   0.8358303   0.8412726
   0.8543587   0.8543587   0.8543587   0.8543587   0.8543595   0.8525714
   0.8543595   0.8525714   0.8543595   0.8525714   0.8543595   0.8525714
   0.8358341   0.8358341   0.8358341   0.8358341   0.8398306   0.8412753
   0.8398306   0.8412753   0.8398306   0.8412753   0.8398306   0.8412753
  18.5793719  18.5793719  18.5795014  18.5793714  18.5795014  18.5793714
   5.6444970   5.6444970   5.6444970   5.6444970   5.6444973   5.6596461
   5.6444973   5.6596461   5.6444973   5.6596461   5.6444973   5.6596461
   6.0266070   6.0266070   6.0266070   6.0266070   6.0366285   6.0414961
   6.0366285   6.0414961   6.0366285   6.0414961   6.0366285   6.0414961
   6.3837152   6.3837152   6.3837152   6.3837152   6.3837148   6.3823205
   6.3837148   6.3823205   6.3837148   6.3823205   6.3837148   6.3823205
   7.6621181   7.6621181   7.6621181   7.6621181   7.6496621   7.6381318
   7.6496621   7.6381318   7.6496621   7.6381318   7.6496621   7.6381318
   6.0366243   6.0366243   6.0366243   6.0366243   6.0266032   6.0414913
   6.0266032   6.0414913   6.0266032   6.0414913   6.0266032   6.0414913
   7.6496610   7.6496610   7.6496610   7.6496610   7.6621172   7.6381307
   7.6621172   7.6381307   7.6621172   7.6381307   7.6621172   7.6381307
 TTTTTTTTTTTTTTTTTTTTTTTTTTTTTT MOQGAD      TELAPSE     8986.85 TCPU     3616.96
 TTTTTTTTTTTTTTTTTTTTTTTTTTTTTT SHELLXN     TELAPSE     9045.84 TCPU     3653.85
 TTTTTTTTTTTTTTTTTTTTTTTTTTTTTT MONMO3      TELAPSE     9077.99 TCPU     3686.00
 NUMERICALLY INTEGRATED DENSITY    636.0010362235
 TTTTTTTTTTTTTTTTTTTTTTTTTTTTTT NUMDFT      TELAPSE     9083.33 TCPU     3691.34
 CYC   1 ETOT(AU) -4.183323710942E+03 DETOT -7.65E-01 tst  0.00E+00 PX  6.29E-03
 TTTTTTTTTTTTTTTTTTTTTTTTTTTTTT DIIS        TELAPSE     9091.06 TCPU     3699.07
 DIIS TEST: 0.70345E-02 AT SCF   CYCLE   1 - MIX   30 %
 TTTTTTTTTTTTTTTTTTTTTTTTTTTTTT FDIK        TELAPSE     9103.88 TCPU     3703.23
 INSULATING STATE
 TOP OF VALENCE BANDS -    BAND    318; K    5; EIG -2.2420218E-01 AU
 TOP OF VALENCE BANDS -    BAND    318; K    1; EIG -2.2421456E-01 AU
 BOTTOM OF VIRTUAL BANDS - BAND    319; K    1; EIG -6.7876766E-04 AU
 INDIRECT ENERGY BAND GAP:   6.0824 eV
 TTTTTTTTTTTTTTTTTTTTTTTTTTTTTT PDIG        TELAPSE     9104.25 TCPU     3703.60
 CHARGE NORMALIZATION FACTOR   1.00000000
 TOTAL ATOMIC CHARGES:
   0.8887638   0.8887638   0.8887638   0.8887638   0.8897896   0.8927773
   0.8897896   0.8927773   0.8897896   0.8927773   0.8897896   0.8927773
   0.8898021   0.8898021   0.8898021   0.8898021   0.8887804   0.8927939
   0.8887804   0.8927939   0.8887804   0.8927939   0.8887804   0.8927939
   0.8420118   0.8420118   0.8420118   0.8420118   0.8392933   0.8422589
   0.8392933   0.8422589   0.8392933   0.8422589   0.8392933   0.8422589
   0.8558207   0.8558207   0.8558207   0.8558207   0.8558062   0.8580394
   0.8558062   0.8580394   0.8558062   0.8580394   0.8558062   0.8580394
   0.8392940   0.8392940   0.8392940   0.8392940   0.8420088   0.8422653
   0.8420088   0.8422653   0.8420088   0.8422653   0.8420088   0.8422653
  18.5816885  18.5816885  18.5766686  18.5816874  18.5766686  18.5816874
   5.6531393   5.6531393   5.6531393   5.6531393   5.6531670   5.6509934
   5.6531670   5.6509934   5.6531670   5.6509934   5.6531670   5.6509934
   6.0344082   6.0344082   6.0344082   6.0344082   6.0364894   6.0382690
   6.0364894   6.0382690   6.0364894   6.0382690   6.0364894   6.0382690
   6.3797137   6.3797137   6.3797137   6.3797137   6.3797078   6.3768308
   6.3797078   6.3768308   6.3797078   6.3768308   6.3797078   6.3768308
   7.6460457   7.6460457   7.6460457   7.6460457   7.6431823   7.6401288
   7.6431823   7.6401288   7.6431823   7.6401288   7.6431823   7.6401288
   6.0364232   6.0364232   6.0364232   6.0364232   6.0343567   6.0382609
   6.0343567   6.0382609   6.0343567   6.0382609   6.0343567   6.0382609
   7.6431936   7.6431936   7.6431936   7.6431936   7.6460392   7.6401234
   7.6460392   7.6401234   7.6460392   7.6401234   7.6460392   7.6401234
 TTTTTTTTTTTTTTTTTTTTTTTTTTTTTT MOQGAD      TELAPSE     9104.26 TCPU     3703.62
 TTTTTTTTTTTTTTTTTTTTTTTTTTTTTT SHELLXN     TELAPSE     9168.60 TCPU     3740.47
 TTTTTTTTTTTTTTTTTTTTTTTTTTTTTT MONMO3      TELAPSE     9188.22 TCPU     3760.08
 NUMERICALLY INTEGRATED DENSITY    636.0010399441
 TTTTTTTTTTTTTTTTTTTTTTTTTTTTTT NUMDFT      TELAPSE     9193.56 TCPU     3765.43
 CYC   2 ETOT(AU) -4.183324537406E+03 DETOT -8.26E-04 tst  1.42E-06 PX  4.92E-03
 TTTTTTTTTTTTTTTTTTTTTTTTTTTTTT DIIS        TELAPSE     9197.78 TCPU     3769.65
 DIIS TEST: 0.20628E-02 AT SCF   CYCLE   2 - DIIS ACTIVE - HISTORY:     2 CYCLES
 TTTTTTTTTTTTTTTTTTTTTTTTTTTTTT FDIK        TELAPSE     9206.48 TCPU     3771.13
 INSULATING STATE
 TOP OF VALENCE BANDS -    BAND    318; K    5; EIG -2.2477967E-01 AU
 TOP OF VALENCE BANDS -    BAND    318; K    1; EIG -2.2480175E-01 AU
 BOTTOM OF VIRTUAL BANDS - BAND    319; K    1; EIG -1.0636326E-03 AU
 INDIRECT ENERGY BAND GAP:   6.0876 eV
 TTTTTTTTTTTTTTTTTTTTTTTTTTTTTT PDIG        TELAPSE     9206.85 TCPU     3771.49
 CHARGE NORMALIZATION FACTOR   1.00000000
 TOTAL ATOMIC CHARGES:
   0.8886735   0.8886735   0.8886735   0.8886735   0.8895290   0.8922184
   0.8895290   0.8922184   0.8895290   0.8922184   0.8895290   0.8922184
   0.8895269   0.8895269   0.8895269   0.8895269   0.8886801   0.8922182
   0.8886801   0.8922182   0.8886801   0.8922182   0.8886801   0.8922182
   0.8418768   0.8418768   0.8418768   0.8418768   0.8391993   0.8420949
   0.8391993   0.8420949   0.8391993   0.8420949   0.8391993   0.8420949
   0.8553070   0.8553070   0.8553070   0.8553070   0.8553043   0.8564972
   0.8553043   0.8564972   0.8553043   0.8564972   0.8553043   0.8564972
   0.8392015   0.8392015   0.8392015   0.8392015   0.8418780   0.8420964
   0.8418780   0.8420964   0.8418780   0.8420964   0.8418780   0.8420964
  18.5786033  18.5786033  18.5739818  18.5786031  18.5739818  18.5786031
   5.6467753   5.6467753   5.6467753   5.6467753   5.6467805   5.6553165
   5.6467805   5.6553165   5.6467805   5.6553165   5.6467805   5.6553165
   6.0293262   6.0293262   6.0293262   6.0293262   6.0349756   6.0371459
   6.0349756   6.0371459   6.0349756   6.0371459   6.0349756   6.0371459
   6.3797559   6.3797559   6.3797559   6.3797559   6.3797609   6.3778051
   6.3797609   6.3778051   6.3797609   6.3778051   6.3797609   6.3778051
   7.6572450   7.6572450   7.6572450   7.6572450   7.6482621   7.6400058
   7.6482621   7.6400058   7.6482621   7.6400058   7.6482621   7.6400058
   6.0349774   6.0349774   6.0349774   6.0349774   6.0293243   6.0371440
   6.0293243   6.0371440   6.0293243   6.0371440   6.0293243   6.0371440
   7.6482674   7.6482674   7.6482674   7.6482674   7.6572416   7.6399948
   7.6572416   7.6399948   7.6572416   7.6399948   7.6572416   7.6399948
 TTTTTTTTTTTTTTTTTTTTTTTTTTTTTT MOQGAD      TELAPSE     9206.87 TCPU     3771.51
 TTTTTTTTTTTTTTTTTTTTTTTTTTTTTT SHELLXN     TELAPSE     9304.78 TCPU     3808.41
 TTTTTTTTTTTTTTTTTTTTTTTTTTTTTT MONMO3      TELAPSE     9325.29 TCPU     3828.92
 NUMERICALLY INTEGRATED DENSITY    636.0010393402
 TTTTTTTTTTTTTTTTTTTTTTTTTTTTTT NUMDFT      TELAPSE     9330.62 TCPU     3834.25
 CYC   3 ETOT(AU) -4.183324783858E+03 DETOT -2.46E-04 tst  6.79E-07 PX  2.11E-03
 TTTTTTTTTTTTTTTTTTTTTTTTTTTTTT DIIS        TELAPSE     9330.95 TCPU     3834.58
 DIIS TEST: 0.36893E-03 AT SCF   CYCLE   3 - DIIS ACTIVE - HISTORY:     3 CYCLES
 TTTTTTTTTTTTTTTTTTTTTTTTTTTTTT FDIK        TELAPSE     9338.88 TCPU     3839.56
 INSULATING STATE
 TOP OF VALENCE BANDS -    BAND    318; K    5; EIG -2.2512551E-01 AU
 TOP OF VALENCE BANDS -    BAND    318; K    1; EIG -2.2515266E-01 AU
 BOTTOM OF VIRTUAL BANDS - BAND    319; K    1; EIG -1.0987387E-03 AU
 INDIRECT ENERGY BAND GAP:   6.0961 eV
 TTTTTTTTTTTTTTTTTTTTTTTTTTTTTT PDIG        TELAPSE     9339.53 TCPU     3840.21
 CHARGE NORMALIZATION FACTOR   1.00000000
 TOTAL ATOMIC CHARGES:
   0.8884197   0.8884197   0.8884197   0.8884197   0.8892296   0.8916919
   0.8892296   0.8916919   0.8892296   0.8916919   0.8892296   0.8916919
   0.8892298   0.8892298   0.8892298   0.8892298   0.8884253   0.8916925
   0.8884253   0.8916925   0.8884253   0.8916925   0.8884253   0.8916925
   0.8416624   0.8416624   0.8416624   0.8416624   0.8385732   0.8421013
   0.8385732   0.8421013   0.8385732   0.8421013   0.8385732   0.8421013
   0.8551870   0.8551870   0.8551870   0.8551870   0.8551846   0.8563626
   0.8551846   0.8563626   0.8551846   0.8563626   0.8551846   0.8563626
   0.8385768   0.8385768   0.8385768   0.8385768   0.8416615   0.8421068
   0.8416615   0.8421068   0.8416615   0.8421068   0.8416615   0.8421068
  18.5790921  18.5790921  18.5750828  18.5790998  18.5750828  18.5790998
   5.6483745   5.6483745   5.6483745   5.6483745   5.6483640   5.6532306
   5.6483640   5.6532306   5.6483640   5.6532306   5.6483640   5.6532306
   6.0304032   6.0304032   6.0304032   6.0304032   6.0365075   6.0385508
   6.0365075   6.0385508   6.0365075   6.0385508   6.0365075   6.0385508
   6.3807727   6.3807727   6.3807727   6.3807727   6.3807911   6.3780667
   6.3807911   6.3780667   6.3807911   6.3780667   6.3807911   6.3780667
   7.6533127   7.6533127   7.6533127   7.6533127   7.6475862   7.6404701
   7.6475862   7.6404701   7.6475862   7.6404701   7.6475862   7.6404701
   6.0365236   6.0365236   6.0365236   6.0365236   6.0304125   6.0385255
   6.0304125   6.0385255   6.0304125   6.0385255   6.0304125   6.0385255
   7.6475821   7.6475821   7.6475821   7.6475821   7.6533067   7.6404773
   7.6533067   7.6404773   7.6533067   7.6404773   7.6533067   7.6404773
 TTTTTTTTTTTTTTTTTTTTTTTTTTTTTT MOQGAD      TELAPSE     9339.55 TCPU     3840.23
 TTTTTTTTTTTTTTTTTTTTTTTTTTTTTT SHELLXN     TELAPSE     9407.21 TCPU     3877.05
 TTTTTTTTTTTTTTTTTTTTTTTTTTTTTT MONMO3      TELAPSE     9411.19 TCPU     3881.03
 NUMERICALLY INTEGRATED DENSITY    636.0010391092
 TTTTTTTTTTTTTTTTTTTTTTTTTTTTTT NUMDFT      TELAPSE     9416.51 TCPU     3886.35
 CYC   4 ETOT(AU) -4.183324820472E+03 DETOT -3.66E-05 tst  7.36E-08 PX  5.91E-04
 TTTTTTTTTTTTTTTTTTTTTTTTTTTTTT DIIS        TELAPSE     9416.73 TCPU     3886.57
 DIIS TEST: 0.40584E-04 AT SCF   CYCLE   4 - DIIS ACTIVE - HISTORY:     4 CYCLES
 TTTTTTTTTTTTTTTTTTTTTTTTTTTTTT FDIK        TELAPSE     9429.23 TCPU     3890.82
 INSULATING STATE
 TOP OF VALENCE BANDS -    BAND    318; K    5; EIG -2.2509301E-01 AU
 TOP OF VALENCE BANDS -    BAND    318; K    1; EIG -2.2511967E-01 AU
 BOTTOM OF VIRTUAL BANDS - BAND    319; K    1; EIG -1.0907376E-03 AU
 INDIRECT ENERGY BAND GAP:   6.0954 eV
 TTTTTTTTTTTTTTTTTTTTTTTTTTTTTT PDIG        TELAPSE     9429.62 TCPU     3891.22
 CHARGE NORMALIZATION FACTOR   1.00000000
 TOTAL ATOMIC CHARGES:
   0.8883756   0.8883756   0.8883756   0.8883756   0.8892919   0.8917932
   0.8892919   0.8917932   0.8892919   0.8917932   0.8892919   0.8917932
   0.8892925   0.8892925   0.8892925   0.8892925   0.8883767   0.8917945
   0.8883767   0.8917945   0.8883767   0.8917945   0.8883767   0.8917945
   0.8416432   0.8416432   0.8416432   0.8416432   0.8386500   0.8420585
   0.8386500   0.8420585   0.8386500   0.8420585   0.8386500   0.8420585
   0.8551963   0.8551963   0.8551963   0.8551963   0.8551974   0.8564264
   0.8551974   0.8564264   0.8551974   0.8564264   0.8551974   0.8564264
   0.8386529   0.8386529   0.8386529   0.8386529   0.8416459   0.8420621
   0.8416459   0.8420621   0.8416459   0.8420621   0.8416459   0.8420621
  18.5789711  18.5789711  18.5746952  18.5789681  18.5746952  18.5789681
   5.6485745   5.6485745   5.6485745   5.6485745   5.6485779   5.6538573
   5.6485779   5.6538573   5.6485779   5.6538573   5.6485779   5.6538573
   6.0310430   6.0310430   6.0310430   6.0310430   6.0357892   6.0381816
   6.0357892   6.0381816   6.0357892   6.0381816   6.0357892   6.0381816
   6.3805856   6.3805856   6.3805856   6.3805856   6.3805863   6.3780653
   6.3805863   6.3780653   6.3805863   6.3780653   6.3805863   6.3780653
   7.6544361   7.6544361   7.6544361   7.6544361   7.6467088   7.6403367
   7.6467088   7.6403367   7.6467088   7.6403367   7.6467088   7.6403367
   6.0357944   6.0357944   6.0357944   6.0357944   6.0310461   6.0381641
   6.0310461   6.0381641   6.0310461   6.0381641   6.0310461   6.0381641
   7.6467078   7.6467078   7.6467078   7.6467078   7.6544337   7.6403369
   7.6544337   7.6403369   7.6544337   7.6403369   7.6544337   7.6403369
 TTTTTTTTTTTTTTTTTTTTTTTTTTTTTT MOQGAD      TELAPSE     9429.64 TCPU     3891.24
 TTTTTTTTTTTTTTTTTTTTTTTTTTTTTT SHELLXN     TELAPSE     9496.97 TCPU     3928.22
 TTTTTTTTTTTTTTTTTTTTTTTTTTTTTT MONMO3      TELAPSE     9500.01 TCPU     3931.26
 NUMERICALLY INTEGRATED DENSITY    636.0010391238
 TTTTTTTTTTTTTTTTTTTTTTTTTTTTTT NUMDFT      TELAPSE     9505.26 TCPU     3936.51
 CYC   5 ETOT(AU) -4.183324823164E+03 DETOT -2.69E-06 tst  2.66E-08 PX  2.05E-04
 TTTTTTTTTTTTTTTTTTTTTTTTTTTTTT DIIS        TELAPSE     9506.79 TCPU     3938.04
 DIIS TEST: 0.16513E-04 AT SCF   CYCLE   5 - DIIS ACTIVE - HISTORY:     5 CYCLES
 TTTTTTTTTTTTTTTTTTTTTTTTTTTTTT FDIK        TELAPSE     9516.80 TCPU     3946.06
 INSULATING STATE
 TOP OF VALENCE BANDS -    BAND    318; K    5; EIG -2.2505369E-01 AU
 TOP OF VALENCE BANDS -    BAND    318; K    1; EIG -2.2507967E-01 AU
 BOTTOM OF VIRTUAL BANDS - BAND    319; K    1; EIG -1.0873698E-03 AU
 INDIRECT ENERGY BAND GAP:   6.0944 eV
 TTTTTTTTTTTTTTTTTTTTTTTTTTTTTT PDIG        TELAPSE     9517.17 TCPU     3946.43
 CHARGE NORMALIZATION FACTOR   1.00000000
 TOTAL ATOMIC CHARGES:
   0.8884373   0.8884373   0.8884373   0.8884373   0.8892544   0.8918306
   0.8892544   0.8918306   0.8892544   0.8918306   0.8892544   0.8918306
   0.8892561   0.8892561   0.8892561   0.8892561   0.8884381   0.8918305
   0.8884381   0.8918305   0.8884381   0.8918305   0.8884381   0.8918305
   0.8417125   0.8417125   0.8417125   0.8417125   0.8386219   0.8420901
   0.8386219   0.8420901   0.8386219   0.8420901   0.8386219   0.8420901
   0.8552080   0.8552080   0.8552080   0.8552080   0.8552079   0.8564552
   0.8552079   0.8564552   0.8552079   0.8564552   0.8552079   0.8564552
   0.8386247   0.8386247   0.8386247   0.8386247   0.8417169   0.8420927
   0.8417169   0.8420927   0.8417169   0.8420927   0.8417169   0.8420927
  18.5789768  18.5789768  18.5746126  18.5789753  18.5746126  18.5789753
   5.6483576   5.6483576   5.6483576   5.6483576   5.6483619   5.6537860
   5.6483619   5.6537860   5.6483619   5.6537860   5.6483619   5.6537860
   6.0303820   6.0303820   6.0303820   6.0303820   6.0362160   6.0382311
   6.0362160   6.0382311   6.0362160   6.0382311   6.0362160   6.0382311
   6.3805643   6.3805643   6.3805643   6.3805643   6.3805624   6.3779887
   6.3805624   6.3779887   6.3805624   6.3779887   6.3805624   6.3779887
   7.6539679   7.6539679   7.6539679   7.6539679   7.6475667   7.6403014
   7.6475667   7.6403014   7.6475667   7.6403014   7.6475667   7.6403014
   6.0362158   6.0362158   6.0362158   6.0362158   6.0303840   6.0382191
   6.0303840   6.0382191   6.0303840   6.0382191   6.0303840   6.0382191
   7.6475669   7.6475669   7.6475669   7.6475669   7.6539644   7.6403042
   7.6539644   7.6403042   7.6539644   7.6403042   7.6539644   7.6403042
 TTTTTTTTTTTTTTTTTTTTTTTTTTTTTT MOQGAD      TELAPSE     9517.19 TCPU     3946.45
 TTTTTTTTTTTTTTTTTTTTTTTTTTTTTT SHELLXN     TELAPSE     9586.99 TCPU     3983.32
 TTTTTTTTTTTTTTTTTTTTTTTTTTTTTT MONMO3      TELAPSE     9593.98 TCPU     3990.30
 NUMERICALLY INTEGRATED DENSITY    636.0010391328
 TTTTTTTTTTTTTTTTTTTTTTTTTTTTTT NUMDFT      TELAPSE     9599.21 TCPU     3995.54
 CYC   6 ETOT(AU) -4.183324825119E+03 DETOT -1.96E-06 tst  1.42E-08 PX  1.10E-04
 TTTTTTTTTTTTTTTTTTTTTTTTTTTTTT DIIS        TELAPSE     9601.17 TCPU     3997.50
 DIIS TEST: 0.48871E-05 AT SCF   CYCLE   6 - DIIS ACTIVE - HISTORY:     6 CYCLES
 TTTTTTTTTTTTTTTTTTTTTTTTTTTTTT FDIK        TELAPSE     9625.72 TCPU     4004.55
 INSULATING STATE
 TOP OF VALENCE BANDS -    BAND    318; K    5; EIG -2.2508148E-01 AU
 TOP OF VALENCE BANDS -    BAND    318; K    1; EIG -2.2510837E-01 AU
 BOTTOM OF VIRTUAL BANDS - BAND    319; K    1; EIG -1.0874929E-03 AU
 INDIRECT ENERGY BAND GAP:   6.0952 eV
 TTTTTTTTTTTTTTTTTTTTTTTTTTTTTT PDIG        TELAPSE     9626.10 TCPU     4004.93
 CHARGE NORMALIZATION FACTOR   1.00000000
 TOTAL ATOMIC CHARGES:
   0.8884222   0.8884222   0.8884222   0.8884222   0.8892751   0.8917925
   0.8892751   0.8917925   0.8892751   0.8917925   0.8892751   0.8917925
   0.8892760   0.8892760   0.8892760   0.8892760   0.8884228   0.8917943
   0.8884228   0.8917943   0.8884228   0.8917943   0.8884228   0.8917943
   0.8416849   0.8416849   0.8416849   0.8416849   0.8386324   0.8420973
   0.8386324   0.8420973   0.8386324   0.8420973   0.8386324   0.8420973
   0.8552082   0.8552082   0.8552082   0.8552082   0.8552082   0.8564372
   0.8552082   0.8564372   0.8552082   0.8564372   0.8552082   0.8564372
   0.8386354   0.8386354   0.8386354   0.8386354   0.8416882   0.8421003
   0.8416882   0.8421003   0.8416882   0.8421003   0.8416882   0.8421003
  18.5789975  18.5789975  18.5747585  18.5789961  18.5747585  18.5789961
   5.6483807   5.6483807   5.6483807   5.6483807   5.6483806   5.6537024
   5.6483806   5.6537024   5.6483806   5.6537024   5.6483806   5.6537024
   6.0306061   6.0306061   6.0306061   6.0306061   6.0361328   6.0382799
   6.0361328   6.0382799   6.0361328   6.0382799   6.0361328   6.0382799
   6.3806109   6.3806109   6.3806109   6.3806109   6.3806104   6.3779885
   6.3806104   6.3779885   6.3806104   6.3779885   6.3806104   6.3779885
   7.6541058   7.6541058   7.6541058   7.6541058   7.6471783   7.6403445
   7.6471783   7.6403445   7.6471783   7.6403445   7.6471783   7.6403445
   6.0361273   6.0361273   6.0361273   6.0361273   6.0306008   6.0382737
   6.0306008   6.0382737   6.0306008   6.0382737   6.0306008   6.0382737
   7.6471770   7.6471770   7.6471770   7.6471770   7.6541053   7.6403439
   7.6541053   7.6403439   7.6541053   7.6403439   7.6541053   7.6403439
 TTTTTTTTTTTTTTTTTTTTTTTTTTTTTT MOQGAD      TELAPSE     9626.12 TCPU     4004.95
 TTTTTTTTTTTTTTTTTTTTTTTTTTTTTT SHELLXN     TELAPSE     9743.29 TCPU     4041.79
 TTTTTTTTTTTTTTTTTTTTTTTTTTTTTT MONMO3      TELAPSE     9747.70 TCPU     4046.19
 NUMERICALLY INTEGRATED DENSITY    636.0010391342
 TTTTTTTTTTTTTTTTTTTTTTTTTTTTTT NUMDFT      TELAPSE     9752.91 TCPU     4051.40
 CYC   7 ETOT(AU) -4.183324825918E+03 DETOT -7.98E-07 tst  1.69E-09 PX  5.32E-05
 TTTTTTTTTTTTTTTTTTTTTTTTTTTTTT DIIS        TELAPSE     9755.42 TCPU     4053.92
 DIIS TEST: 0.36851E-06 AT SCF   CYCLE   7 - DIIS ACTIVE - HISTORY:     7 CYCLES
 TTTTTTTTTTTTTTTTTTTTTTTTTTTTTT FDIK        TELAPSE     9782.62 TCPU     4065.28
 INSULATING STATE
 TOP OF VALENCE BANDS -    BAND    318; K    5; EIG -2.2507216E-01 AU
 TOP OF VALENCE BANDS -    BAND    318; K    1; EIG -2.2509849E-01 AU
 BOTTOM OF VIRTUAL BANDS - BAND    319; K    1; EIG -1.0889753E-03 AU
 INDIRECT ENERGY BAND GAP:   6.0949 eV
 TTTTTTTTTTTTTTTTTTTTTTTTTTTTTT PDIG        TELAPSE     9782.97 TCPU     4065.64
 CHARGE NORMALIZATION FACTOR   1.00000000
 TOTAL ATOMIC CHARGES:
   0.8884111   0.8884111   0.8884111   0.8884111   0.8892688   0.8918127
   0.8892688   0.8918127   0.8892688   0.8918127   0.8892688   0.8918127
   0.8892701   0.8892701   0.8892701   0.8892701   0.8884122   0.8918139
   0.8884122   0.8918139   0.8884122   0.8918139   0.8884122   0.8918139
   0.8416859   0.8416859   0.8416859   0.8416859   0.8386236   0.8420855
   0.8386236   0.8420855   0.8386236   0.8420855   0.8386236   0.8420855
   0.8551967   0.8551967   0.8551967   0.8551967   0.8551968   0.8564351
   0.8551968   0.8564351   0.8551968   0.8564351   0.8551968   0.8564351
   0.8386268   0.8386268   0.8386268   0.8386268   0.8416889   0.8420884
   0.8416889   0.8420884   0.8416889   0.8420884   0.8416889   0.8420884
  18.5789829  18.5789829  18.5746564  18.5789818  18.5746564  18.5789818
   5.6484744   5.6484744   5.6484744   5.6484744   5.6484752   5.6537953
   5.6484752   5.6537953   5.6484752   5.6537953   5.6484752   5.6537953
   6.0306178   6.0306178   6.0306178   6.0306178   6.0360816   6.0382298
   6.0360816   6.0382298   6.0360816   6.0382298   6.0360816   6.0382298
   6.3805901   6.3805901   6.3805901   6.3805901   6.3805895   6.3780166
   6.3805895   6.3780166   6.3805895   6.3780166   6.3805895   6.3780166
   7.6540725   7.6540725   7.6540725   7.6540725   7.6472561   7.6403164
   7.6472561   7.6403164   7.6472561   7.6403164   7.6472561   7.6403164
   6.0360770   6.0360770   6.0360770   6.0360770   6.0306131   6.0382254
   6.0306131   6.0382254   6.0306131   6.0382254   6.0306131   6.0382254
   7.6472547   7.6472547   7.6472547   7.6472547   7.6540718   7.6403154
   7.6540718   7.6403154   7.6540718   7.6403154   7.6540718   7.6403154
 TTTTTTTTTTTTTTTTTTTTTTTTTTTTTT MOQGAD      TELAPSE     9782.99 TCPU     4065.66
 TTTTTTTTTTTTTTTTTTTTTTTTTTTTTT SHELLXN     TELAPSE     9920.42 TCPU     4102.55
 TTTTTTTTTTTTTTTTTTTTTTTTTTTTTT MONMO3      TELAPSE     9932.54 TCPU     4114.67
 NUMERICALLY INTEGRATED DENSITY    636.0010391289
 TTTTTTTTTTTTTTTTTTTTTTTTTTTTTT NUMDFT      TELAPSE     9937.76 TCPU     4119.89
 CYC   8 ETOT(AU) -4.183324825873E+03 DETOT  4.47E-08 tst  1.19E-10 PX  2.92E-05
 TTTTTTTTTTTTTTTTTTTTTTTTTTTTTT DIIS        TELAPSE     9941.70 TCPU     4123.83
 DIIS TEST: 0.13166E-06 AT SCF   CYCLE   8 - DIIS ACTIVE - HISTORY:     8 CYCLES
 TTTTTTTTTTTTTTTTTTTTTTTTTTTTTT FDIK        TELAPSE     9947.33 TCPU     4128.12
 INSULATING STATE
 TOP OF VALENCE BANDS -    BAND    318; K    5; EIG -2.2507348E-01 AU
 TOP OF VALENCE BANDS -    BAND    318; K    1; EIG -2.2510001E-01 AU
 BOTTOM OF VIRTUAL BANDS - BAND    319; K    1; EIG -1.0872413E-03 AU
 INDIRECT ENERGY BAND GAP:   6.0950 eV
 TTTTTTTTTTTTTTTTTTTTTTTTTTTTTT PDIG        TELAPSE     9947.71 TCPU     4128.50
 CHARGE NORMALIZATION FACTOR   1.00000000
 TOTAL ATOMIC CHARGES:
   0.8884186   0.8884186   0.8884186   0.8884186   0.8892693   0.8918065
   0.8892693   0.8918065   0.8892693   0.8918065   0.8892693   0.8918065
   0.8892706   0.8892706   0.8892706   0.8892706   0.8884196   0.8918076
   0.8884196   0.8918076   0.8884196   0.8918076   0.8884196   0.8918076
   0.8416892   0.8416892   0.8416892   0.8416892   0.8386278   0.8420923
   0.8386278   0.8420923   0.8386278   0.8420923   0.8386278   0.8420923
   0.8552064   0.8552064   0.8552064   0.8552064   0.8552065   0.8564453
   0.8552065   0.8564453   0.8552065   0.8564453   0.8552065   0.8564453
   0.8386311   0.8386311   0.8386311   0.8386311   0.8416923   0.8420952
   0.8416923   0.8420952   0.8416923   0.8420952   0.8416923   0.8420952
  18.5789790  18.5789790  18.5747009  18.5789779  18.5747009  18.5789779
   5.6483969   5.6483969   5.6483969   5.6483969   5.6483978   5.6537250
   5.6483978   5.6537250   5.6483978   5.6537250   5.6483978   5.6537250
   6.0305977   6.0305977   6.0305977   6.0305977   6.0361298   6.0382555
   6.0361298   6.0382555   6.0361298   6.0382555   6.0361298   6.0382555
   6.3805936   6.3805936   6.3805936   6.3805936   6.3805934   6.3779939
   6.3805934   6.3779939   6.3805934   6.3779939   6.3805934   6.3779939
   7.6541033   7.6541033   7.6541033   7.6541033   7.6472299   7.6403379
   7.6472299   7.6403379   7.6472299   7.6403379   7.6472299   7.6403379
   6.0361255   6.0361255   6.0361255   6.0361255   6.0305935   6.0382508
   6.0305935   6.0382508   6.0305935   6.0382508   6.0305935   6.0382508
   7.6472288   7.6472288   7.6472288   7.6472288   7.6541023   7.6403371
   7.6541023   7.6403371   7.6541023   7.6403371   7.6541023   7.6403371
 TTTTTTTTTTTTTTTTTTTTTTTTTTTTTT MOQGAD      TELAPSE     9947.73 TCPU     4128.52
 TTTTTTTTTTTTTTTTTTTTTTTTTTTTTT SHELLXN     TELAPSE    10007.20 TCPU     4165.34
 TTTTTTTTTTTTTTTTTTTTTTTTTTTTTT MONMO3      TELAPSE    10011.02 TCPU     4169.17
 NUMERICALLY INTEGRATED DENSITY    636.0010391322
 TTTTTTTTTTTTTTTTTTTTTTTTTTTTTT NUMDFT      TELAPSE    10016.34 TCPU     4174.49
 CYC   9 ETOT(AU) -4.183324825898E+03 DETOT -2.53E-08 tst  5.11E-11 PX  1.53E-05
 TTTTTTTTTTTTTTTTTTTTTTTTTTTTTT DIIS        TELAPSE    10017.26 TCPU     4175.40
 DIIS TEST: 0.23767E-07 AT SCF   CYCLE   9 - DIIS ACTIVE - HISTORY:     9 CYCLES
 TTTTTTTTTTTTTTTTTTTTTTTTTTTTTT FDIK        TELAPSE    10024.82 TCPU     4181.71
 INSULATING STATE
 TOP OF VALENCE BANDS -    BAND    318; K    5; EIG -2.2507458E-01 AU
 TOP OF VALENCE BANDS -    BAND    318; K    1; EIG -2.2510114E-01 AU
 BOTTOM OF VIRTUAL BANDS - BAND    319; K    1; EIG -1.0878467E-03 AU
 INDIRECT ENERGY BAND GAP:   6.0950 eV
 TTTTTTTTTTTTTTTTTTTTTTTTTTTTTT PDIG        TELAPSE    10025.18 TCPU     4182.07
 CHARGE NORMALIZATION FACTOR   1.00000000
 TOTAL ATOMIC CHARGES:
   0.8884196   0.8884196   0.8884196   0.8884196   0.8892721   0.8918069
   0.8892721   0.8918069   0.8892721   0.8918069   0.8892721   0.8918069
   0.8892733   0.8892733   0.8892733   0.8892733   0.8884206   0.8918080
   0.8884206   0.8918080   0.8884206   0.8918080   0.8884206   0.8918080
   0.8416879   0.8416879   0.8416879   0.8416879   0.8386271   0.8420918
   0.8386271   0.8420918   0.8386271   0.8420918   0.8386271   0.8420918
   0.8552022   0.8552022   0.8552022   0.8552022   0.8552024   0.8564395
   0.8552024   0.8564395   0.8552024   0.8564395   0.8552024   0.8564395
   0.8386304   0.8386304   0.8386304   0.8386304   0.8416910   0.8420948
   0.8416910   0.8420948   0.8416910   0.8420948   0.8416910   0.8420948
  18.5789852  18.5789852  18.5746999  18.5789841  18.5746999  18.5789841
   5.6484265   5.6484265   5.6484265   5.6484265   5.6484276   5.6537593
   5.6484276   5.6537593   5.6484276   5.6537593   5.6484276   5.6537593
   6.0305964   6.0305964   6.0305964   6.0305964   6.0361086   6.0382468
   6.0361086   6.0382468   6.0361086   6.0382468   6.0361086   6.0382468
   6.3805968   6.3805968   6.3805968   6.3805968   6.3805965   6.3779979
   6.3805965   6.3779979   6.3805965   6.3779979   6.3805965   6.3779979
   7.6540917   7.6540917   7.6540917   7.6540917   7.6472311   7.6403301
   7.6472311   7.6403301   7.6472311   7.6403301   7.6472311   7.6403301
   6.0361041   6.0361041   6.0361041   6.0361041   6.0305921   6.0382424
   6.0305921   6.0382424   6.0305921   6.0382424   6.0305921   6.0382424
   7.6472300   7.6472300   7.6472300   7.6472300   7.6540906   7.6403291
   7.6540906   7.6403291   7.6540906   7.6403291   7.6540906   7.6403291
 TTTTTTTTTTTTTTTTTTTTTTTTTTTTTT MOQGAD      TELAPSE    10025.20 TCPU     4182.09
 TTTTTTTTTTTTTTTTTTTTTTTTTTTTTT SHELLXN     TELAPSE    10114.68 TCPU     4218.88
 TTTTTTTTTTTTTTTTTTTTTTTTTTTTTT MONMO3      TELAPSE    10118.53 TCPU     4222.72
 NUMERICALLY INTEGRATED DENSITY    636.0010391329
 TTTTTTTTTTTTTTTTTTTTTTTTTTTTTT NUMDFT      TELAPSE    10123.87 TCPU     4228.06
 CYC  10 ETOT(AU) -4.183324825903E+03 DETOT -4.42E-09 tst  1.18E-11 PX  5.20E-06
 TTTTTTTTTTTTTTTTTTTTTTTTTTTTTT DIIS        TELAPSE    10132.06 TCPU     4236.26
 DIIS TEST: 0.33837E-08 AT SCF   CYCLE  10 - DIIS ACTIVE - HISTORY:    10 CYCLES
 TTTTTTTTTTTTTTTTTTTTTTTTTTTTTT FDIK        TELAPSE    10141.80 TCPU     4238.56
 INSULATING STATE
 TOP OF VALENCE BANDS -    BAND    318; K    5; EIG -2.2507377E-01 AU
 TOP OF VALENCE BANDS -    BAND    318; K    1; EIG -2.2510028E-01 AU
 BOTTOM OF VIRTUAL BANDS - BAND    319; K    1; EIG -1.0877448E-03 AU
 INDIRECT ENERGY BAND GAP:   6.0950 eV
 TTTTTTTTTTTTTTTTTTTTTTTTTTTTTT PDIG        TELAPSE    10142.19 TCPU     4238.95
 CHARGE NORMALIZATION FACTOR   1.00000000
 TOTAL ATOMIC CHARGES:
   0.8884171   0.8884171   0.8884171   0.8884171   0.8892703   0.8918075
   0.8892703   0.8918075   0.8892703   0.8918075   0.8892703   0.8918075
   0.8892714   0.8892714   0.8892714   0.8892714   0.8884181   0.8918085
   0.8884181   0.8918085   0.8884181   0.8918085   0.8884181   0.8918085
   0.8416882   0.8416882   0.8416882   0.8416882   0.8386271   0.8420914
   0.8386271   0.8420914   0.8386271   0.8420914   0.8386271   0.8420914
   0.8552032   0.8552032   0.8552032   0.8552032   0.8552033   0.8564412
   0.8552033   0.8564412   0.8552033   0.8564412   0.8552033   0.8564412
   0.8386303   0.8386303   0.8386303   0.8386303   0.8416912   0.8420944
   0.8416912   0.8420944   0.8416912   0.8420944   0.8416912   0.8420944
  18.5789823  18.5789823  18.5746903  18.5789812  18.5746903  18.5789812
   5.6484199   5.6484199   5.6484199   5.6484199   5.6484209   5.6537484
   5.6484209   5.6537484   5.6484209   5.6537484   5.6484209   5.6537484
   6.0306031   6.0306031   6.0306031   6.0306031   6.0361127   6.0382491
   6.0361127   6.0382491   6.0361127   6.0382491   6.0361127   6.0382491
   6.3805940   6.3805940   6.3805940   6.3805940   6.3805937   6.3779995
   6.3805937   6.3779995   6.3805937   6.3779995   6.3805937   6.3779995
   7.6540945   7.6540945   7.6540945   7.6540945   7.6472347   7.6403307
   7.6472347   7.6403307   7.6472347   7.6403307   7.6472347   7.6403307
   6.0361083   6.0361083   6.0361083   6.0361083   6.0305988   6.0382447
   6.0305988   6.0382447   6.0305988   6.0382447   6.0305988   6.0382447
   7.6472336   7.6472336   7.6472336   7.6472336   7.6540935   7.6403296
   7.6540935   7.6403296   7.6540935   7.6403296   7.6540935   7.6403296
 TTTTTTTTTTTTTTTTTTTTTTTTTTTTTT MOQGAD      TELAPSE    10142.21 TCPU     4238.97
 TTTTTTTTTTTTTTTTTTTTTTTTTTTTTT SHELLXN     TELAPSE    10180.70 TCPU     4275.75
 +++ ENERGIES IN A.U. +++
 ::: EXT EL-POLE                                  -5.1153541632456E+03
 ::: EXT EL-SPHEROPOLE                             3.9823626069492E+01
 ::: BIELET ZONE E-E                               8.5820893115544E+03
 ::: TOTAL E-E                                     3.5065587743783E+03
 ::: TOTAL E-N + N-E                              -1.2010745287638E+04
 ::: TOTAL N-N                                     1.1783505794403E+03
 ::: KINETIC ENERGY                                3.5529534475041E+03
 ::: PSEUDO TOTAL   ENERGY                        -3.7728824863156E+03
 ::: VIRIAL COEFFICIENT                            9.6997898385954E-01
 TTTTTTTTTTTTTTTTTTTTTTTTTTTTTT MONMO3      TELAPSE    10185.71 TCPU     4280.76
 NUMERICALLY INTEGRATED DENSITY    636.0010391318
 TTTTTTTTTTTTTTTTTTTTTTTTTTTTTT NUMDFT      TELAPSE    10190.95 TCPU     4285.99
 CYC  11 ETOT(AU) -4.183324825912E+03 DETOT -9.33E-09 tst  1.27E-12 PX  5.20E-06

 == SCF ENDED - CONVERGENCE ON ENERGY      E(AU) -4.1833248259120E+03 CYCLES  11


 ENERGY EXPRESSION=HARTREE+FOCK EXCH*0.25000+(PBE        EXCH)*0.75000+PBE        CORR


 TOTAL ENERGY(DFT)(AU)( 11) -4.1833248259120E+03 DE-9.3E-09 tester 1.3E-12
 TTTTTTTTTTTTTTTTTTTTTTTTTTTTTT EDFT        TELAPSE    10190.97 TCPU     4286.02

 *******************************************************************************
 *                             FORCE CALCULATION                               *
 *******************************************************************************

 TTTTTTTTTTTTTTTTTTTTTTTTTTTTTT NUMDFG      TELAPSE    10210.50 TCPU     4305.54
 INFORMATION **** EXCPOG **** EXCH. BIPO BUFFER LENGTH (WORDS) =    16000000
 WARNING **** EXCPOG **** EXCH. BIPO BUFFER TOO SMALL - TO AVOID I/O SET EXCHSIZE =     7719354
 WARNING **** GENPOG **** COULOMB BIPO BUFFER TOO SMALL - TO AVOID I/O SET BIPOSIZE =     6255000
 INFORMATION **** GENPOG **** BIPO BUFFER LENGTH (WORDS) =     4000000
 TTTTTTTTTTTTTTTTTTTTTTTTTTTTTT SHELXG      TELAPSE    11010.79 TCPU     4452.93


 D3 DISPERSION ENERGY (AU)       -2.6038231939966E-01
 TOTAL ENERGY + DISP (AU)        -4.1835852082314E+03

 CARTESIAN FORCES IN HARTREE/BOHR (ANALYTICAL)
   ATOM                     X                   Y                   Z
   1   1            -3.941309720475E-04  1.883368112887E-05  4.503076685385E-04
   2   1             3.941309720498E-04 -1.883368113331E-05  4.503076685360E-04
   3   1            -3.941309720485E-04 -1.883368113020E-05 -4.503076685352E-04
   4   1             3.941309720451E-04  1.883368113020E-05 -4.503076685347E-04
   5   1             4.264953842116E-03 -1.814649539698E-03  3.610973091716E-03
   6   1             4.757834411084E-03  3.555226877641E-03 -7.873664037866E-05
   7   1            -4.264953842113E-03  1.814649539698E-03  3.610973091718E-03
   8   1            -4.757834411086E-03  3.555226877637E-03  7.873664037850E-05
   9   1             4.264953842111E-03  1.814649539703E-03 -3.610973091717E-03
  10   1            -4.757834411085E-03 -3.555226877644E-03 -7.873664037694E-05
  11   1            -4.264953842118E-03 -1.814649539698E-03 -3.610973091714E-03
  12   1             4.757834411089E-03 -3.555226877641E-03  7.873664037628E-05
  13   1             4.265164105838E-03  3.611083245421E-03 -1.814889915399E-03
  14   1            -4.265164105836E-03 -3.611083245421E-03 -1.814889915399E-03
  15   1             4.265164105840E-03 -3.611083245418E-03  1.814889915397E-03
  16   1            -4.265164105833E-03  3.611083245413E-03  1.814889915396E-03
  17   1            -3.943315725763E-04  4.503447712423E-04  1.879541737937E-05
  18   1             4.757873561569E-03 -7.895933844876E-05  3.555348613121E-03
  19   1             3.943315725733E-04 -4.503447712414E-04  1.879541737893E-05
  20   1            -4.757873561570E-03 -7.895933844482E-05 -3.555348613121E-03
  21   1            -3.943315725749E-04 -4.503447712438E-04 -1.879541738248E-05
  22   1            -4.757873561569E-03  7.895933844526E-05  3.555348613123E-03
  23   1             3.943315725767E-04  4.503447712463E-04 -1.879541738070E-05
  24   1             4.757873561565E-03  7.895933844304E-05 -3.555348613118E-03
  25   1             4.002679189944E-04  4.250295533970E-05 -1.161858948557E-04
  26   1            -4.002679189905E-04 -4.250295533881E-05 -1.161858948528E-04
  27   1             4.002679189960E-04 -4.250295533836E-05  1.161858948564E-04
  28   1            -4.002679189914E-04  4.250295533748E-05  1.161858948471E-04
  29   1            -1.084338114055E-02  1.329173220087E-03 -1.021098144045E-03
  30   1            -6.570777208974E-04 -9.540766583749E-05 -1.068843628009E-04
  31   1             1.084338114055E-02 -1.329173220088E-03 -1.021098144040E-03
  32   1             6.570777208990E-04 -9.540766583505E-05  1.068843628020E-04
  33   1            -1.084338114054E-02 -1.329173220087E-03  1.021098144045E-03
  34   1             6.570777208981E-04  9.540766583682E-05 -1.068843627980E-04
  35   1             1.084338114055E-02  1.329173220092E-03  1.021098144042E-03
  36   1            -6.570777208994E-04  9.540766583394E-05  1.068843628018E-04
  37   1             2.009034618619E-03 -1.237867713117E-03  8.405625751584E-04
  38   1            -2.009034618616E-03  1.237867713119E-03  8.405625751555E-04
  39   1             2.009034618622E-03  1.237867713118E-03 -8.405625751604E-04
  40   1            -2.009034618619E-03 -1.237867713118E-03 -8.405625751589E-04
  41   1             2.007800336838E-03  8.403682033555E-04 -1.237128522188E-03
  42   1            -6.329600737135E-03  1.971817255498E-03  1.972611110672E-03
  43   1            -2.007800336837E-03 -8.403682033618E-04 -1.237128522192E-03
  44   1             6.329600737136E-03  1.971817255493E-03 -1.972611110672E-03
  45   1             2.007800336832E-03 -8.403682033583E-04  1.237128522188E-03
  46   1             6.329600737137E-03 -1.971817255497E-03  1.972611110674E-03
  47   1            -2.007800336837E-03  8.403682033623E-04  1.237128522192E-03
  48   1            -6.329600737137E-03 -1.971817255495E-03 -1.972611110671E-03
  49   1            -1.084213726236E-02 -1.021568340603E-03  1.330208617833E-03
  50   1             1.084213726236E-02  1.021568340601E-03  1.330208617829E-03
  51   1            -1.084213726237E-02  1.021568340603E-03 -1.330208617831E-03
  52   1             1.084213726236E-02 -1.021568340604E-03 -1.330208617830E-03
  53   1             4.005455259204E-04 -1.164034373862E-04  4.257600846103E-05
  54   1            -6.572244024194E-04 -1.072361836565E-04 -9.527049345714E-05
  55   1            -4.005455259161E-04  1.164034373922E-04  4.257600845881E-05
  56   1             6.572244024174E-04 -1.072361836588E-04  9.527049345981E-05
  57   1             4.005455259152E-04  1.164034373924E-04 -4.257600846058E-05
  58   1             6.572244024199E-04  1.072361836580E-04 -9.527049346114E-05
  59   1            -4.005455259174E-04 -1.164034373924E-04 -4.257600845925E-05
  60   1            -6.572244024210E-04  1.072361836575E-04  9.527049346114E-05
  61 248             1.421085471520E-14  2.042810365310E-14  2.475174013667E-03
  62 248             1.672620375537E-14  1.540434446667E-15 -2.475174013773E-03
  63 248             5.160536158955E-07  1.244837566361E-14 -3.599898157347E-14
  64 248             2.805047860654E-14 -2.474380956973E-03 -7.299716386910E-15
  65 248            -5.160536835358E-07 -6.730727086790E-15  7.327471962526E-15
  66 248             1.620925615953E-14  2.474380956894E-03  1.532107773983E-14
  67   6            -4.049444574272E-03 -4.088461309495E-03  2.040300287379E-03
  68   6             4.049444574341E-03  4.088461309482E-03  2.040300287379E-03
  69   6            -4.049444574284E-03  4.088461309560E-03 -2.040300287426E-03
  70   6             4.049444574311E-03 -4.088461309506E-03 -2.040300287413E-03
  71   6            -4.049318628615E-03  2.040134466036E-03 -4.088492538762E-03
  72   6            -3.206973863618E-03 -2.291798084008E-03 -2.292178933442E-03
  73   6             4.049318628671E-03 -2.040134466097E-03 -4.088492538764E-03
  74   6             3.206973863638E-03 -2.291798083959E-03  2.292178933469E-03
  75   6            -4.049318628614E-03 -2.040134466098E-03  4.088492538790E-03
  76   6             3.206973863671E-03  2.291798083961E-03 -2.292178933470E-03
  77   6             4.049318628624E-03  2.040134466051E-03  4.088492538780E-03
  78   6            -3.206973863615E-03  2.291798083980E-03  2.292178933462E-03
  79   6            -3.141334816621E-03  1.074570658853E-03  4.042020667939E-03
  80   6             3.141334816603E-03 -1.074570658862E-03  4.042020667929E-03
  81   6            -3.141334816604E-03 -1.074570658876E-03 -4.042020667945E-03
  82   6             3.141334816605E-03  1.074570658853E-03 -4.042020667932E-03
  83   6             5.542309811886E-03 -5.533892245924E-03  2.072593795788E-04
  84   6             8.451975124300E-03  1.591241804138E-03  5.101021053069E-03
  85   6            -5.542309811886E-03  5.533892245916E-03  2.072593795841E-04
  86   6            -8.451975124315E-03  1.591241804136E-03 -5.101021053082E-03
  87   6             5.542309811899E-03  5.533892245951E-03 -2.072593795752E-04
  88   6            -8.451975124318E-03 -1.591241804121E-03  5.101021053075E-03
  89   6            -5.542309811884E-03 -5.533892245950E-03 -2.072593795823E-04
  90   6             8.451975124308E-03 -1.591241804119E-03 -5.101021053081E-03
  91   6             6.320557181926E-03  9.684275261499E-04 -1.714649422812E-03
  92   6            -6.320557181916E-03 -9.684275261304E-04 -1.714649422811E-03
  93   6             6.320557181924E-03 -9.684275261606E-04  1.714649422818E-03
  94   6            -6.320557181919E-03  9.684275261428E-04  1.714649422814E-03
  95   6             6.322091363232E-03 -1.712493529993E-03  9.670701633748E-04
  96   6            -4.375017822058E-03 -5.358364473666E-03 -5.358876307409E-03
  97   6            -6.322091363215E-03  1.712493529973E-03  9.670701633606E-04
  98   6             4.375017822071E-03 -5.358364473658E-03  5.358876307407E-03
  99   6             6.322091363219E-03  1.712493529975E-03 -9.670701633571E-04
 100   6             4.375017822044E-03  5.358364473659E-03 -5.358876307398E-03
 101   6            -6.322091363215E-03 -1.712493529972E-03 -9.670701633713E-04
 102   6            -4.375017822062E-03  5.358364473656E-03  5.358876307410E-03
 103   7            -6.724168403734E-03 -3.670993508476E-03  4.514159134231E-03
 104   7             6.724168403693E-03  3.670993508482E-03  4.514159134227E-03
 105   7            -6.724168403716E-03  3.670993508468E-03 -4.514159134215E-03
 106   7             6.724168403649E-03 -3.670993508475E-03 -4.514159134163E-03
 107   7             7.891582209834E-03 -4.089812122695E-03  5.559470622803E-03
 108   7            -5.140112764438E-03 -4.258675283171E-04 -3.640356318817E-03
 109   7            -7.891582209841E-03  4.089812122641E-03  5.559470622852E-03
 110   7             5.140112764435E-03 -4.258675283548E-04  3.640356318795E-03
 111   7             7.891582209828E-03  4.089812122682E-03 -5.559470622852E-03
 112   7             5.140112764447E-03  4.258675283197E-04 -3.640356318813E-03
 113   7            -7.891582209830E-03 -4.089812122651E-03 -5.559470622833E-03
 114   7            -5.140112764420E-03  4.258675283886E-04  3.640356318752E-03
 115   6             5.542115383122E-03  2.079592777822E-04 -5.534671884848E-03
 116   6            -5.542115383131E-03 -2.079592777751E-04 -5.534671884815E-03
 117   6             5.542115383137E-03 -2.079592777804E-04  5.534671884851E-03
 118   6            -5.542115383139E-03  2.079592778177E-04  5.534671884824E-03
 119   6            -3.141926460691E-03  4.041936330768E-03  1.075678448286E-03
 120   6             8.453120203150E-03  5.100458738207E-03  1.591131882839E-03
 121   6             3.141926460658E-03 -4.041936330755E-03  1.075678448295E-03
 122   6            -8.453120203161E-03  5.100458738253E-03 -1.591131882845E-03
 123   6            -3.141926460658E-03 -4.041936330784E-03 -1.075678448286E-03
 124   6            -8.453120203152E-03 -5.100458738246E-03  1.591131882844E-03
 125   6             3.141926460670E-03  4.041936330790E-03 -1.075678448247E-03
 126   6             8.453120203194E-03 -5.100458738247E-03 -1.591131882833E-03
 127   7             7.891458840315E-03  5.558946166315E-03 -4.089138178576E-03
 128   7            -7.891458840325E-03 -5.558946166335E-03 -4.089138178561E-03
 129   7             7.891458840351E-03 -5.558946166342E-03  4.089138178638E-03
 130   7            -7.891458840383E-03  5.558946166356E-03  4.089138178618E-03
 131   7            -6.723617176561E-03  4.514036765229E-03 -3.671621695979E-03
 132   7            -5.140868150773E-03 -3.639910063503E-03 -4.258965337960E-04
 133   7             6.723617176522E-03 -4.514036765173E-03 -3.671621696009E-03
 134   7             5.140868150724E-03 -3.639910063524E-03  4.258965338333E-04
 135   7            -6.723617176583E-03 -4.514036765151E-03  3.671621695953E-03
 136   7             5.140868150724E-03  3.639910063534E-03 -4.258965338071E-04
 137   7             6.723617176550E-03  4.514036765221E-03  3.671621695990E-03
 138   7            -5.140868150745E-03  3.639910063502E-03  4.258965337867E-04

 RESULTANT FORCE    -1.613292832658E-14 -1.325328735646E-14 -1.543210004229E-14

 SYMMETRY ALLOWED FORCES (ANALYTICAL) (DIRECTION, FORCE)

    1  9.9682101E-04    2  3.9816512E-04    3 -5.3075052E-04    4 -2.8505287E-03
    5  1.0860670E-02    6  3.4652536E-03    7 -1.4795688E-03    8  8.5334854E-04
    9  1.1756444E-02   10 -2.8509219E-03   11 -2.4296480E-03   12  1.1138696E-02
   13  9.9705131E-04   14 -6.5898256E-04   15  7.9214625E-05   16 -1.4797306E-03
   17  9.7551175E-03   18  6.6169840E-03   19 -5.4727131E-04   20  1.0238310E-04
   21  6.2617258E-04   22  1.2876592E-02   23 -1.1606295E-02   24 -1.3455122E-02
   25  5.2514128E-04   26 -6.3314311E-04   27 -1.0641750E-03   28 -2.7786018E-03
   29  4.0237176E-03   30  1.0905947E-03   31 -2.7765475E-03   32 -1.0670181E-03
   33  4.0279186E-03   34  1.1863427E-02   35 -3.5568190E-03   36 -6.1628365E-03
   37  1.2875809E-02   38 -5.8462394E-03   39 -1.6777813E-02   40 -5.4775871E-04
   41  4.9161339E-04   42  4.0183760E-04   43  5.2506280E-04   44 -6.0463956E-04
   45 -1.0811105E-03   46  3.5004247E-03   47 -7.2981007E-07   48 -3.4993031E-03
   49  2.3108832E-03   50  3.3636534E-03   51 -1.1508737E-02   52  2.3105102E-03
   53 -1.1648498E-02   54 -2.8414155E-03   55 -1.5900263E-03   56 -4.4903504E-03
   57 -7.7764379E-03   58  9.5354318E-03   59  3.1583197E-03   60 -2.9228459E-03
   61 -1.2550374E-02   62  9.3821343E-03   63  1.1904236E-05   64 -2.0319407E-03
   65  1.3931698E-02   66  1.4203254E-02   67 -8.1600136E-03   68  1.5699848E-03
   69  1.0308181E-02   70 -8.1608631E-03   71  8.1394301E-03   72  6.5189558E-03
   73 -7.3233683E-03   74 -7.9481092E-03   75 -1.3765081E-02   76  8.7380047E-03
   77  4.8786841E-03   78 -1.4700979E-02   79 -7.4153988E-03   80  1.8861345E-02
   81  5.3765148E-03   82  1.2400201E-03   83 -9.7938421E-03   84 -7.8714848E-03
   85 -1.2550242E-02   86 -4.6827611E-03   87  8.1318336E-03   88  9.5372967E-03
   89 -4.1090239E-03   90  1.2728062E-03   91 -2.0340392E-03   92  5.3357441E-03
   93  1.9167655E-02   94 -7.4150837E-03   95 -4.7730461E-03   96  1.9021745E-02
   97  8.7365015E-03   98 -1.5171239E-02   99 -3.1248186E-03  100  1.2413742E-03
  101 -1.9210133E-03  102 -1.2417896E-02
 TTTTTTTTTTTTTTTTTTTTTTTTTTTTTT TOTGRA      TELAPSE    11111.85 TCPU     4553.98
 INFORMATION **** opta001 **** GEOMETRY OUTPUT FILE
 CLASSICAL MODEL (SCHLEGEL) USED AS INITIAL HESSIAN MATRIX
 REFERENCE GEOMETRY DEFINED

 MAX GRADIENT      0.019168  THRESHOLD              0.000450 CONVERGED NO
 RMS GRADIENT      0.007780  THRESHOLD              0.000300 CONVERGED NO

 GRADIENT NORM     0.078577  GRADIENT THRESHOLD     0.500000

 PREDICTED ENERGY CHANGE    -0.360E-03

 INITIAL DISPLACEMENTS
  0.000341  0.000711  0.001205  0.000276  0.003249 -0.001992 -0.000540  0.000906
  0.001747  0.000277 -0.003356  0.001817  0.000344  0.000690  0.001212 -0.000547
  0.001060  0.001658  0.001877 -0.000330 -0.000308  0.002186 -0.001121  0.000392
  0.000660 -0.001499 -0.002430  0.000479  0.000210  0.001154  0.000477  0.000895
  0.000759  0.000919 -0.001275 -0.002207  0.002184  0.000895 -0.000774  0.001881
 -0.000103 -0.000443  0.000656 -0.001352 -0.002516  0.000811  0.000000 -0.000812
  0.000968 -0.000032  0.000659  0.000969  0.000586  0.000302 -0.001271 -0.000530
 -0.000919  0.000513 -0.000081  0.001105  0.000423  0.002330 -0.000939 -0.000912
  0.000608  0.001122  0.001428  0.000186  0.000142  0.001430  0.000029  0.000232
  0.000337 -0.001161 -0.002012  0.000974  0.000549  0.000552  0.000560  0.001504
 -0.000379 -0.001242  0.000199 -0.000172  0.000423 -0.001981  0.001549  0.000514
  0.000998  0.000480 -0.000915  0.000668  0.001087  0.000559 -0.001080  0.001113
  0.000975  0.000203  0.000752 -0.001242 -0.000248  0.000087
 TTTTTTTTTTTTTTTTTTTTTTTTTTTTTT OPTI        TELAPSE    11112.48 TCPU     4554.39

 OPTOPTOPTOPTOPTOPTOPTOPTOPTOPTOPTOPTOPTOPTOPTOPTOPTOPTOPTOPTOPTOPTOPTOPTOPTOPT

 - INFORMATION ON SCF MOVED TO SCFOUT.LOG
 GEOMETRY OPTIMIZATION INFORMATION STORED IN OPTINFO.DAT

 OPTOPTOPTOPTOPTOPTOPTOPTOPTOPTOPTOPTOPTOPTOPTOPTOPTOPTOPTOPTOPTOPTOPTOPTOPTOPT
 *******************************************************************************
 COORDINATE OPTIMIZATION - POINT    2
 *******************************************************************************
 LATTICE PARAMETERS (ANGSTROMS AND DEGREES) - BOHR = 0.5291772083 ANGSTROM
 PRIMITIVE CELL - CENTRING CODE 6/1 VOLUME=  2890.055689 - DENSITY  0.951 g/cm^3
         A              B              C           ALPHA      BETA       GAMMA 
    15.54287441    15.54287441    15.54287441   110.285563 109.065590 109.065590
 *******************************************************************************
 ATOMS IN THE ASYMMETRIC UNIT   36 - ATOMS IN THE UNIT CELL:  138
     ATOM                 X/A                 Y/B                 Z/C    
 *******************************************************************************
      1 T   1 H    -1.302592395856E-01  3.487805274588E-01 -2.384962082370E-01
      2 F   1 H    -4.127232643042E-01  1.082369686514E-01  2.384962082370E-01
      3 F   1 H     1.302592395856E-01 -1.082369686514E-01  4.790397670444E-01
      4 F   1 H     4.127232643042E-01 -3.487805274588E-01 -4.790397670444E-01
      5 T   1 H    -2.385179417721E-01 -1.302441239717E-01  3.487136674629E-01
      6 T   1 H     3.487694546461E-01 -2.384865723381E-01 -1.302450988047E-01
      7 F   1 H    -4.789577914345E-01  4.127683907650E-01 -3.487136674629E-01
      8 F   1 H     1.082414735334E-01  2.384865723381E-01 -4.127439730158E-01
      9 F   1 H     2.385179417721E-01 -4.127683907650E-01  1.082738178005E-01
     10 F   1 H    -1.082414735334E-01  4.790145534507E-01  1.302450988047E-01
     11 F   1 H     4.789577914345E-01  1.302441239717E-01 -1.082738178005E-01
     12 F   1 H    -3.487694546461E-01 -4.790145534507E-01  4.127439730158E-01
     13 T   1 H    -2.385172513068E-01  3.487140728783E-01 -1.302447449351E-01
     14 F   1 H     4.789588178133E-01 -1.082725063717E-01  1.302447449351E-01
     15 F   1 H     2.385172513068E-01  1.082725063717E-01 -4.127686758149E-01
     16 F   1 H    -4.789588178133E-01 -3.487140728783E-01  4.127686758149E-01
     17 T   1 H    -1.302598596152E-01 -2.384955195220E-01  3.487809269481E-01
     18 T   1 H     3.487698566235E-01 -1.302457170859E-01 -2.384858802124E-01
     19 F   1 H     4.127235535299E-01 -4.790407865633E-01 -3.487809269481E-01
     20 F   1 H    -1.082401631264E-01  1.302457170859E-01  4.790155737094E-01
     21 F   1 H     1.302598596152E-01  4.790407865633E-01 -1.082356599068E-01
     22 F   1 H     1.082401631264E-01 -4.127442631641E-01  2.384858802124E-01
     23 F   1 H    -4.127235535299E-01  2.384955195220E-01  1.082356599068E-01
     24 F   1 H    -3.487698566235E-01  4.127442631641E-01 -4.790155737094E-01
     25 T   1 H     4.562680017325E-01  1.402738760775E-01 -4.743130550166E-01
     26 F   1 H    -3.854130689059E-01 -6.941894325089E-02  4.743130550166E-01
     27 F   1 H    -4.562680017325E-01  6.941894325089E-02 -3.159941256551E-01
     28 F   1 H     3.854130689059E-01 -1.402738760775E-01  3.159941256551E-01
     29 T   1 H    -4.742719608575E-01  4.562249736095E-01  1.402911214624E-01
     30 T   1 H     1.402603143625E-01 -4.743590760366E-01  4.561903653367E-01
     31 F   1 H     3.159338521471E-01  3.854369176801E-01 -1.402911214624E-01
     32 F   1 H    -6.945055862678E-02  4.743590760366E-01 -3.853806096009E-01
     33 F   1 H     4.742719608575E-01 -3.854369176801E-01 -6.950306553303E-02
     34 F   1 H     6.945055862678E-02 -3.159300509741E-01 -4.561903653367E-01
     35 F   1 H    -3.159338521471E-01 -4.562249736095E-01  6.950306553303E-02
     36 F   1 H    -1.402603143625E-01  3.159300509741E-01  3.853806096009E-01
     37 T   1 H    -4.970005083236E-01  2.455041116941E-01 -4.969901478309E-01
     38 F   1 H    -2.575057404749E-01 -1.036049265504E-05  4.969901478309E-01
     39 F   1 H     4.970005083236E-01  1.036049265510E-05 -2.574953799823E-01
     40 F   1 H     2.575057404749E-01 -2.455041116941E-01  2.574953799823E-01
     41 T   1 H    -4.969928992938E-01 -4.969977543504E-01  2.455041166886E-01
     42 T   1 H     2.454732600751E-01 -4.970606064850E-01 -4.970682152856E-01
     43 F   1 H     2.574981289610E-01  2.575029840176E-01 -2.455041166886E-01
     44 F   1 H    -7.608800623893E-06  4.970606064850E-01 -2.574661334398E-01
     45 F   1 H     4.969928992938E-01 -2.575029840176E-01 -4.855056655401E-06
     46 F   1 H     7.608800623837E-06 -2.574585246392E-01  4.970682152856E-01
     47 F   1 H    -2.574981289610E-01  4.969977543504E-01  4.855056655401E-06
     48 F   1 H    -2.454732600751E-01  2.574585246392E-01  2.574661334398E-01
     49 T   1 H    -4.742647842144E-01  1.403042199140E-01  4.562219586749E-01
     50 F   1 H    -3.159177387610E-01  6.951325711072E-02 -4.562219586749E-01
     51 F   1 H     4.742647842144E-01 -6.951325711072E-02 -3.854309958717E-01
     52 F   1 H     3.159177387610E-01 -1.403042199140E-01  3.854309958717E-01
     53 T   1 H     4.562649812381E-01 -4.743058756988E-01  1.402869725499E-01
     54 T   1 H     1.402734114068E-01  4.561873484154E-01 -4.743518988492E-01
     55 F   1 H     3.854071517512E-01  3.159780086882E-01 -1.402869725499E-01
     56 F   1 H     6.946075273534E-02 -4.561873484154E-01 -3.159139370087E-01
     57 F   1 H    -4.562649812381E-01 -3.159780086882E-01  6.942914306306E-02
     58 F   1 H    -6.946075273534E-02 -3.853746897440E-01  4.743518988492E-01
     59 F   1 H    -3.854071517512E-01  4.743058756988E-01 -6.942914306306E-02
     60 F   1 H    -1.402734114068E-01  3.853746897440E-01  3.159139370087E-01
     61 T 248 CD   -2.499824656584E-01  2.500175343416E-01  5.000000000000E-01
     62 F 248 CD    2.499824656584E-01 -2.500175343416E-01  5.000000000000E-01
     63 T 248 CD    5.000000000000E-01 -2.499992949149E-01  2.500007050851E-01
     64 T 248 CD    2.499838749883E-01  5.000000000000E-01 -2.500161250117E-01
     65 F 248 CD    5.000000000000E-01  2.499992949149E-01 -2.500007050851E-01
     66 F 248 CD   -2.499838749883E-01  5.000000000000E-01  2.500161250117E-01
     67 T   6 C    -3.783874670151E-01  2.442104450947E-01 -3.783975107184E-01
     68 F   6 C    -3.773920441869E-01  1.004370328694E-05  3.783975107184E-01
     69 F   6 C     3.783874670151E-01 -1.004370328697E-05 -3.774020878902E-01
     70 F   6 C     3.773920441869E-01 -2.442104450947E-01  3.774020878902E-01
     71 T   6 C    -3.783881095289E-01 -3.783968675809E-01  2.442104465631E-01
     72 T   6 C     2.441699773008E-01 -3.784302382463E-01 -3.784295956206E-01
     73 F   6 C     3.773926858560E-01  3.774014439080E-01 -2.442104465631E-01
     74 F   6 C     6.426256417696E-07  3.784302382463E-01 -3.773997844529E-01
     75 F   6 C     3.783881095289E-01 -3.774014439080E-01 -8.758052047211E-06
     76 F   6 C    -6.426256417558E-07 -3.774004270786E-01  3.784295956206E-01
     77 F   6 C    -3.773926858560E-01  3.783968675809E-01  8.758052047197E-06
     78 F   6 C    -2.441699773008E-01  3.774004270786E-01  3.773997844529E-01
     79 T   6 C    -2.129055358084E-01  3.198424812551E-01 -2.664529902050E-01
     80 F   6 C    -4.137045285399E-01  5.354745439655E-02  2.664529902050E-01
     81 F   6 C     2.129055358084E-01 -5.354745439655E-02 -4.672519829365E-01
     82 F   6 C     4.137045285399E-01 -3.198424812551E-01  4.672519829365E-01
     83 T   6 C    -2.664646450064E-01 -2.128930730734E-01  3.198129000757E-01
     84 T   6 C     3.198322025801E-01 -2.664530986440E-01 -2.129015781185E-01
     85 F   6 C     4.672940268509E-01  4.137224549178E-01 -3.198129000757E-01
     86 F   6 C     5.355152052544E-02  2.664530986440E-01 -4.137146987759E-01
     87 F   6 C     2.664646450064E-01 -4.137224549178E-01  5.357157193303E-02
     88 F   6 C    -5.355152052545E-02 -4.672662193014E-01  2.129015781185E-01
     89 F   6 C    -4.672940268509E-01  2.128930730734E-01 -5.357157193303E-02
     90 F   6 C    -3.198322025801E-01  4.672662193014E-01  4.137146987759E-01
     91 T   6 C    -4.786102006174E-01  1.897872596325E-01 -4.786350138428E-01
     92 F   6 C    -3.315777265247E-01  2.481322540232E-05  4.786350138428E-01
     93 F   6 C     4.786102006174E-01 -2.481322540232E-05 -3.316025397501E-01
     94 F   6 C     3.315777265247E-01 -1.897872596325E-01  3.316025397501E-01
     95 T   6 C    -4.786110180934E-01 -4.786341962560E-01  1.897872608087E-01
     96 T   6 C     1.897604737743E-01 -4.786800058110E-01 -4.786791889853E-01
     97 F   6 C     3.315785429352E-01  3.316017210978E-01 -1.897872608087E-01
     98 F   6 C     8.168257731450E-07  4.786800058110E-01 -3.315595204146E-01
     99 F   6 C     4.786110180934E-01 -3.316017210978E-01 -2.317816257676E-05
    100 F   6 C    -8.168257731450E-07 -3.315603372404E-01  4.786791889853E-01
    101 F   6 C    -3.315785429352E-01  4.786341962560E-01  2.317816257676E-05
    102 F   6 C    -1.897604737743E-01  3.315603372404E-01  3.315595204146E-01
    103 T   7 N    -2.842059815388E-01  2.719123037269E-01 -3.711120706692E-01
    104 F   7 N    -3.569756256039E-01  8.690608913039E-02  3.711120706692E-01
    105 F   7 N     2.842059815388E-01 -8.690608913039E-02 -4.438817147343E-01
    106 F   7 N     3.569756256039E-01 -2.719123037269E-01  4.438817147343E-01
    107 T   7 N    -3.711089774751E-01 -2.842084087132E-01  2.718888490665E-01
    108 T   7 N     2.718750785087E-01 -3.711215769349E-01 -2.842349077429E-01
    109 F   7 N     4.439027422203E-01  3.570021734584E-01 -2.718888490665E-01
    110 F   7 N     8.688666919204E-02  3.711215769349E-01 -3.570033445564E-01
    111 F   7 N     3.711089774751E-01 -3.570021734584E-01  8.690056876191E-02
    112 F   7 N    -8.688666919204E-02 -4.438900137484E-01  2.842349077429E-01
    113 F   7 N    -4.439027422203E-01  2.842084087132E-01 -8.690056876191E-02
    114 F   7 N    -2.718750785087E-01  4.438900137484E-01  3.570033445564E-01
    115 T   6 C    -2.664640592408E-01  3.198130496941E-01 -2.128937331500E-01
    116 F   6 C    -4.672932171558E-01 -5.357032609075E-02  2.128937331500E-01
    117 F   6 C     2.664640592408E-01  5.357032609075E-02 -4.137228910651E-01
    118 F   6 C     4.672932171558E-01 -3.198130496941E-01  4.137228910651E-01
    119 T   6 C    -2.129061951201E-01 -2.664524048650E-01  3.198426272061E-01
    120 T   6 C     3.198323506595E-01 -2.129022366295E-01 -2.664525119247E-01
    121 F   6 C     4.137049679289E-01  4.672511776738E-01 -3.198426272061E-01
    122 F   6 C    -5.355027529521E-02  2.129022366295E-01 -4.672654127110E-01
    123 F   6 C     2.129061951201E-01 -4.672511776738E-01 -5.354620974492E-02
    124 F   6 C     5.355027529521E-02 -4.137151374158E-01  2.664525119247E-01
    125 F   6 C    -4.137049679289E-01  2.664524048650E-01  5.354620974492E-02
    126 F   6 C    -3.198323506595E-01  4.137151374158E-01  4.672654127110E-01
    127 T   7 N    -3.711084054425E-01  2.718888261780E-01 -2.842090372384E-01
    128 F   7 N    -4.439021365836E-01 -8.689936820405E-02  2.842090372384E-01
    129 F   7 N     3.711084054425E-01  8.689936820405E-02 -3.570027683795E-01
    130 F   7 N     4.439021365836E-01 -2.718888261780E-01  3.570027683795E-01
    131 T   7 N    -2.842066096736E-01 -3.711114981735E-01  2.719122814659E-01
    132 T   7 N     2.718750566023E-01 -2.842355356960E-01 -3.711210047512E-01
    133 F   7 N     3.569762203606E-01  4.438811088605E-01 -2.719122814659E-01
    134 F   7 N    -8.688546905515E-02  2.842355356960E-01 -4.438894077016E-01
    135 F   7 N     2.842066096736E-01 -4.438811088605E-01 -8.690488849997E-02
    136 F   7 N     8.688546905515E-02 -3.570039386465E-01  3.711210047512E-01
    137 F   7 N    -3.569762203606E-01  3.711114981735E-01  8.690488849997E-02
    138 F   7 N    -2.718750566023E-01  3.570039386465E-01  4.438894077016E-01

 TRANSFORMATION MATRIX PRIMITIVE-CRYSTALLOGRAPHIC CELL
  0.0000  1.0000  1.0000  1.0000  0.0000  1.0000  1.0000  1.0000  0.0000

 *******************************************************************************
 CRYSTALLOGRAPHIC CELL (VOLUME=       5780.11137808)
         A              B              C           ALPHA      BETA       GAMMA 
    17.76654128    18.03709775    18.03709775    90.000000  90.000000  90.000000

 COORDINATES IN THE CRYSTALLOGRAPHIC CELL
     ATOM                 X/A                 Y/B                 Z/C    
 *******************************************************************************
      1 T   1 H     1.202717794037E-01 -3.587679876407E-01  2.285087480551E-01
      2 F   1 H    -1.202717794037E-01  3.587679876407E-01  2.285087480551E-01
      3 F   1 H     1.202717794037E-01  3.587679876407E-01 -2.285087480551E-01
      4 F   1 H    -1.202717794037E-01 -3.587679876407E-01 -2.285087480551E-01
      5 T   1 H     2.284937426317E-01  1.202199248312E-01 -3.587378666033E-01
      6 T   1 H    -3.587505628944E-01  2.285054640898E-01  1.202639905563E-01
      7 F   1 H    -2.284937426317E-01 -1.202199248312E-01 -3.587378666033E-01
      8 F   1 H     3.587505628944E-01  2.285054640898E-01 -1.202639905563E-01
      9 F   1 H     2.284937426317E-01 -1.202199248312E-01  3.587378666033E-01
     10 F   1 H     3.587505628944E-01 -2.285054640898E-01  1.202639905563E-01
     11 F   1 H    -2.284937426317E-01  1.202199248312E-01  3.587378666033E-01
     12 F   1 H    -3.587505628944E-01 -2.285054640898E-01 -1.202639905563E-01
     13 T   1 H     2.284932896250E-01 -3.587380345601E-01  1.202207832533E-01
     14 F   1 H    -2.284932896250E-01  3.587380345601E-01  1.202207832533E-01
     15 F   1 H     2.284932896250E-01  3.587380345601E-01 -1.202207832533E-01
     16 F   1 H    -2.284932896250E-01 -3.587380345601E-01 -1.202207832533E-01
     17 T   1 H     1.202726335206E-01  2.285082934275E-01 -3.587681530427E-01
     18 T   1 H    -3.587507269609E-01  1.202648467485E-01  2.285050098750E-01
     19 F   1 H    -1.202726335206E-01 -2.285082934275E-01 -3.587681530427E-01
     20 F   1 H     3.587507269609E-01  1.202648467485E-01 -2.285050098750E-01
     21 F   1 H     1.202726335206E-01 -2.285082934275E-01  3.587681530427E-01
     22 F   1 H     3.587507269609E-01 -1.202648467485E-01  2.285050098750E-01
     23 F   1 H    -1.202726335206E-01  2.285082934275E-01  3.587681530427E-01
     24 F   1 H    -3.587507269609E-01 -1.202648467485E-01 -2.285050098750E-01
     25 T   1 H     1.048464096642E-01  4.208405353192E-01  3.542746641329E-02
     26 F   1 H    -1.048464096642E-01 -4.208405353192E-01  3.542746641329E-02
     27 F   1 H     1.048464096642E-01 -4.208405353192E-01 -3.542746641329E-02
     28 F   1 H    -1.048464096642E-01  4.208405353192E-01 -3.542746641329E-02
     29 T   1 H     3.539402796468E-02  1.048970934977E-01  4.208309456448E-01
     30 T   1 H     4.207854874688E-01  3.540487786788E-02  1.048554364947E-01
     31 F   1 H    -3.539402796468E-02 -1.048970934977E-01  4.208309456448E-01
     32 F   1 H    -4.207854874688E-01  3.540487786788E-02 -1.048554364947E-01
     33 F   1 H     3.539402796468E-02 -1.048970934977E-01 -4.208309456448E-01
     34 F   1 H    -4.207854874688E-01 -3.540487786788E-02  1.048554364947E-01
     35 F   1 H    -3.539402796468E-02  1.048970934977E-01 -4.208309456448E-01
     36 F   1 H     4.207854874688E-01 -3.540487786788E-02 -1.048554364947E-01
     37 T   1 H     1.227572360934E-01  3.802526160757E-01  1.227468756007E-01
     38 F   1 H    -1.227572360934E-01 -3.802526160757E-01  1.227468756007E-01
     39 F   1 H     1.227572360934E-01 -3.802526160757E-01 -1.227468756007E-01
     40 F   1 H    -1.227572360934E-01  3.802526160757E-01 -1.227468756007E-01
     41 T   1 H     1.227496308160E-01  1.227544858726E-01  3.802526148336E-01
     42 T   1 H     3.801989590771E-01  1.227328256373E-01  1.227404344379E-01
     43 F   1 H    -1.227496308160E-01 -1.227544858726E-01  3.802526148336E-01
     44 F   1 H    -3.801989590771E-01  1.227328256373E-01 -1.227404344379E-01
     45 F   1 H     1.227496308160E-01 -1.227544858726E-01 -3.802526148336E-01
     46 F   1 H    -3.801989590771E-01 -1.227328256373E-01  1.227404344379E-01
     47 F   1 H    -1.227496308160E-01  1.227544858726E-01 -3.802526148336E-01
     48 F   1 H     3.801989590771E-01 -1.227328256373E-01 -1.227404344379E-01
     49 T   1 H     3.539548140162E-02  4.208264772733E-01  1.049087385123E-01
     50 F   1 H    -3.539548140162E-02 -4.208264772733E-01  1.049087385123E-01
     51 F   1 H     3.539548140162E-02 -4.208264772733E-01 -1.049087385123E-01
     52 F   1 H    -3.539548140162E-02  4.208264772733E-01 -1.049087385123E-01
     53 T   1 H     1.048580578065E-01  3.542891474344E-02  4.208360664947E-01
     54 T   1 H     4.207810190797E-01  1.048670820711E-01  3.540632933572E-02
     55 F   1 H    -1.048580578065E-01 -3.542891474344E-02  4.208360664947E-01
     56 F   1 H    -4.207810190797E-01  1.048670820711E-01 -3.540632933572E-02
     57 F   1 H     1.048580578065E-01 -3.542891474344E-02 -4.208360664947E-01
     58 F   1 H    -4.207810190797E-01 -1.048670820711E-01  3.540632933572E-02
     59 F   1 H    -1.048580578065E-01  3.542891474344E-02 -4.208360664947E-01
     60 F   1 H     4.207810190797E-01 -1.048670820711E-01 -3.540632933572E-02
     61 T 248 CD    5.000000000000E-01  3.823748478395E-17 -2.499824656584E-01
     62 F 248 CD    5.000000000000E-01 -4.163340293412E-17  2.499824656584E-01
     63 T 248 CD   -2.499992949149E-01  5.000000000000E-01  1.059284252373E-16
     64 T 248 CD    3.802606829075E-17 -2.500161250117E-01  5.000000000000E-01
     65 F 248 CD    2.499992949149E-01  5.000000000000E-01  2.775557561563E-17
     66 F 248 CD    1.183196309525E-16  2.500161250117E-01  5.000000000000E-01
     67 T   6 C     1.221002006957E-01  4.995022885859E-01  1.221102443990E-01
     68 F   6 C    -1.221002006957E-01 -4.995022885859E-01  1.221102443990E-01
     69 F   6 C     1.221002006957E-01 -4.995022885859E-01 -1.221102443990E-01
     70 F   6 C    -1.221002006957E-01  4.995022885859E-01 -1.221102443990E-01
     71 T   6 C     1.221008442555E-01  1.221096023076E-01  4.995022881635E-01
     72 T   6 C     4.994850944161E-01  1.220853099632E-01  1.220846673376E-01
     73 F   6 C    -1.221008442555E-01 -1.221096023076E-01  4.995022881635E-01
     74 F   6 C    -4.994850944161E-01  1.220853099632E-01 -1.220846673376E-01
     75 F   6 C     1.221008442555E-01 -1.221096023076E-01 -4.995022881635E-01
     76 F   6 C    -4.994850944161E-01 -1.220853099632E-01  1.220846673376E-01
     77 F   6 C    -1.221008442555E-01  1.221096023076E-01 -4.995022881635E-01
     78 F   6 C     4.994850944161E-01 -1.220853099632E-01 -1.220846673376E-01
     79 T   6 C     1.331475134293E-01 -3.996005036343E-01  1.866949678258E-01
     80 F   6 C    -1.331475134293E-01  3.996005036343E-01  1.866949678258E-01
     81 F   6 C     1.331475134293E-01  3.996005036343E-01 -1.866949678258E-01
     82 F   6 C    -1.331475134293E-01 -3.996005036343E-01 -1.866949678258E-01
     83 T   6 C     1.866922360044E-01  1.331206640714E-01 -3.995853090778E-01
     84 T   6 C    -3.995934396713E-01  1.866918615528E-01  1.331403410273E-01
     85 F   6 C    -1.866922360044E-01 -1.331206640714E-01 -3.995853090778E-01
     86 F   6 C     3.995934396713E-01  1.866918615528E-01 -1.331403410273E-01
     87 F   6 C     1.866922360044E-01 -1.331206640714E-01  3.995853090778E-01
     88 F   6 C     3.995934396713E-01 -1.866918615528E-01  1.331403410273E-01
     89 F   6 C    -1.866922360044E-01  1.331206640714E-01  3.995853090778E-01
     90 F   6 C    -3.995934396713E-01 -1.866918615528E-01 -1.331403410273E-01
     91 T   6 C     9.488122320356E-02  4.264837629536E-01  9.490603642896E-02
     92 F   6 C    -9.488122320356E-02 -4.264837629536E-01  9.490603642896E-02
     93 F   6 C     9.488122320356E-02 -4.264837629536E-01 -9.490603642896E-02
     94 F   6 C    -9.488122320356E-02  4.264837629536E-01 -9.490603642896E-02
     95 T   6 C     9.488204132309E-02  9.490521948566E-02  4.264837624209E-01
     96 T   6 C     4.264401657147E-01  9.488064530005E-02  9.487982847428E-02
     97 F   6 C    -9.488204132309E-02 -9.490521948566E-02  4.264837624209E-01
     98 F   6 C    -4.264401657147E-01  9.488064530005E-02 -9.487982847428E-02
     99 F   6 C     9.488204132309E-02 -9.490521948566E-02 -4.264837624209E-01
    100 F   6 C    -4.264401657147E-01 -9.488064530005E-02  9.487982847428E-02
    101 F   6 C    -9.488204132309E-02  9.490521948566E-02 -4.264837624209E-01
    102 F   6 C     4.264401657147E-01 -9.488064530005E-02 -9.487982847428E-02
    103 T   7 N     9.250310729825E-02 -4.636151779675E-01  1.794091964286E-01
    104 F   7 N    -9.250310729825E-02  4.636151779675E-01  1.794091964286E-01
    105 F   7 N     9.250310729825E-02  4.636151779675E-01 -1.794091964286E-01
    106 F   7 N    -9.250310729825E-02 -4.636151779675E-01 -1.794091964286E-01
    107 T   7 N     1.793947089142E-01  9.249414015229E-02 -4.636031176274E-01
    108 T   7 N    -4.636157815932E-01  1.793808738504E-01  9.249420465834E-02
    109 F   7 N    -1.793947089142E-01 -9.249414015229E-02 -4.636031176274E-01
    110 F   7 N     4.636157815932E-01  1.793808738504E-01 -9.249420465834E-02
    111 F   7 N     1.793947089142E-01 -9.249414015229E-02  4.636031176274E-01
    112 F   7 N     4.636157815932E-01 -1.793808738504E-01  9.249420465834E-02
    113 F   7 N    -1.793947089142E-01  9.249414015229E-02  4.636031176274E-01
    114 F   7 N    -4.636157815932E-01 -1.793808738504E-01 -9.249420465834E-02
    115 T   6 C     1.866916878924E-01 -3.995854210425E-01  1.331213618017E-01
    116 F   6 C    -1.866916878924E-01  3.995854210425E-01  1.331213618017E-01
    117 F   6 C     1.866916878924E-01  3.995854210425E-01 -1.331213618017E-01
    118 F   6 C    -1.866916878924E-01 -3.995854210425E-01 -1.331213618017E-01
    119 T   6 C     1.331482087306E-01  1.866944184755E-01 -3.996006135956E-01
    120 T   6 C    -3.995935496069E-01  1.331410376821E-01  1.866913129773E-01
    121 F   6 C    -1.331482087306E-01 -1.866944184755E-01 -3.996006135956E-01
    122 F   6 C     3.995935496069E-01  1.331410376821E-01 -1.866913129773E-01
    123 F   6 C     1.331482087306E-01 -1.866944184755E-01  3.996006135956E-01
    124 F   6 C     3.995935496069E-01 -1.331410376821E-01  1.866913129773E-01
    125 F   6 C    -1.331482087306E-01  1.866944184755E-01  3.996006135956E-01
    126 F   6 C    -3.995935496069E-01 -1.331410376821E-01 -1.866913129773E-01
    127 T   7 N     1.793940971910E-01 -4.636031344295E-01  9.249472898697E-02
    128 F   7 N    -1.793940971910E-01  4.636031344295E-01  9.249472898697E-02
    129 F   7 N     1.793940971910E-01  4.636031344295E-01 -9.249472898697E-02
    130 F   7 N    -1.793940971910E-01 -4.636031344295E-01 -9.249472898697E-02
    131 T   7 N     9.250369648297E-02  1.794085849829E-01 -4.636151946565E-01
    132 T   7 N    -4.636157985248E-01  9.249479377358E-02  1.793802628287E-01
    133 F   7 N    -9.250369648297E-02 -1.794085849829E-01 -4.636151946565E-01
    134 F   7 N     4.636157985248E-01  9.249479377358E-02 -1.793802628287E-01
    135 F   7 N     9.250369648297E-02 -1.794085849829E-01  4.636151946565E-01
    136 F   7 N     4.636157985248E-01 -9.249479377358E-02  1.793802628287E-01
    137 F   7 N    -9.250369648297E-02  1.794085849829E-01  4.636151946565E-01
    138 F   7 N    -4.636157985248E-01 -9.249479377358E-02 -1.793802628287E-01

 T = ATOM BELONGING TO THE ASYMMETRIC UNIT

 TOTAL ENERGY(DFT)(AU)(  7) -4.1835855666236E+03     DE (AU)   -3.584E-04

 SYMMETRY ALLOWED FORCES  (COORDINATE, FORCE)

    1  9.9107287E-04    2  3.7875662E-04    3 -5.2329604E-04    4 -2.8054756E-03
    5  1.0658907E-02    6  3.4065015E-03    7 -1.4542616E-03    8  8.2571916E-04
    9  1.1532016E-02   10 -2.8058708E-03   11 -2.3795322E-03   12  1.0934399E-02
   13  9.9145256E-04   14 -6.4281751E-04   15  6.6280875E-05   16 -1.4543224E-03
   17  9.5744803E-03   18  6.4808238E-03   19 -5.4290590E-04   20  9.9426523E-05
   21  6.1124846E-04   22  1.2655772E-02   23 -1.1397684E-02   24 -1.3213929E-02
   25  5.1348890E-04   26 -6.0570639E-04   27 -1.0321157E-03   28 -2.7363541E-03
   29  3.9543462E-03   30  1.0734739E-03   31 -2.7343065E-03   32 -1.0470849E-03
   33  3.9592482E-03   34  1.1654744E-02   35 -3.4811817E-03   36 -6.0317714E-03
   37  1.2654959E-02   38 -5.7417233E-03   39 -1.6476539E-02   40 -5.4339374E-04
   41  4.8013230E-04   42  3.9181586E-04   43  5.1344658E-04   44 -5.9052867E-04
   45 -1.0413115E-03   46  3.4748308E-03   47 -5.3316602E-07   48 -3.4739305E-03
   49  2.2474942E-03   50  3.3049749E-03   51 -1.1288936E-02   52  2.2470078E-03
   53 -1.1428994E-02   54 -2.7825747E-03   55 -1.5410152E-03   56 -4.3518642E-03
   57 -7.5370117E-03   58  9.3277731E-03   59  3.0393478E-03   60 -2.8375181E-03
   61 -1.2273632E-02   62  9.0491502E-03   63  3.1893496E-05   64 -1.9852635E-03
   65  1.3656269E-02   66  1.3800721E-02   67 -8.0251341E-03   68  1.5450065E-03
   69  1.0141886E-02   70 -8.0260065E-03   71  8.0080635E-03   72  6.4142962E-03
   73 -7.2398681E-03   74 -7.7607568E-03   75 -1.3440399E-02   76  8.5400520E-03
   77  4.8063273E-03   78 -1.4297058E-02   79 -7.2249120E-03   80  1.8536416E-02
   81  5.2218348E-03   82  1.2186016E-03   83 -9.6481516E-03   84 -7.6608443E-03
   85 -1.2273031E-02   86 -4.4985126E-03   87  7.8540418E-03   88  9.3294221E-03
   89 -3.9759627E-03   90  1.2126517E-03   91 -1.9870006E-03   92  5.1247737E-03
   93  1.8727469E-02   94 -7.2249025E-03   95 -4.7449818E-03   96  1.8662412E-02
   97  8.5385589E-03   98 -1.4785044E-02   99 -2.9858000E-03  100  1.2195736E-03
  101 -1.8116183E-03  102 -1.2186128E-02

 GRADIENT NORM     0.076929  GRADIENT THRESHOLD     0.500000

 PREDICTED ENERGY CHANGE    -0.104E-01
 SCSCSCSCSCSCSCSCSCSCSCSCSCSCSCSCSCSCSCSCSCSCSCSCSCSCSCSCSCSCSCSCSCSCSCSCSCSCSC
 DISPLACEMENT SCALED BY  0.8568
 NO CONVERGENCE TESTS PERFORMED
           GRADIENT INFORMATIONS AT   --    PREDICTED POINT WRT CURR.POINT
   I  PREV.GRAD   CURR.GRAD   PRED.POINT  OLD.DISP NEW.DISP
    1   -0.0010     -0.0010     -0.0007      0.2113      0.1811
    2   -0.0004     -0.0004      0.0005     -0.5836     -0.5000
    3    0.0005      0.0005      0.0002      0.0215      0.0184
    4    0.0029      0.0028      0.0007     -0.1549     -0.1327
    5   -0.0109     -0.0107     -0.0012     -0.0208     -0.0178
    6   -0.0035     -0.0034     -0.0007      0.4570      0.3915
    7    0.0015      0.0015      0.0003     -0.2758     -0.2363
    8   -0.0009     -0.0008      0.0005      0.0515      0.0441
    9   -0.0118     -0.0115     -0.0010      0.1025      0.0879
   10    0.0029      0.0028      0.0007     -0.1557     -0.1334
   11    0.0024      0.0024      0.0000      0.4095      0.3509
   12   -0.0111     -0.0109     -0.0014      0.2108      0.1806
   13   -0.0010     -0.0010     -0.0007      0.2101      0.1800
   14    0.0007      0.0006     -0.0001      0.3090      0.2647
   15   -0.0001     -0.0001      0.0005     -0.4914     -0.4210
   16    0.0015      0.0015      0.0003     -0.2727     -0.2337
   17   -0.0098     -0.0096     -0.0011      0.0631      0.0541
   18   -0.0066     -0.0065     -0.0001      0.0961      0.0824
   19    0.0005      0.0005      0.0003      0.1370      0.1174
   20   -0.0001     -0.0001      0.0000      0.0232      0.0199
   21   -0.0006     -0.0006      0.0001     -0.0308     -0.0264
   22   -0.0129     -0.0127     -0.0023      0.1266      0.1085
   23    0.0116      0.0114      0.0016     -0.1550     -0.1328
   24    0.0135      0.0132      0.0019      0.1736      0.1488
   25   -0.0005     -0.0005      0.0000     -0.1226     -0.1050
   26    0.0006      0.0006     -0.0007     -0.0451     -0.0386
   27    0.0011      0.0010     -0.0005     -0.0753     -0.0646
   28    0.0028      0.0027      0.0008     -0.0355     -0.0304
   29   -0.0040     -0.0040     -0.0007      0.0937      0.0803
   30   -0.0011     -0.0011     -0.0003      0.1888      0.1617
   31    0.0028      0.0027      0.0008     -0.0362     -0.0310
   32    0.0011      0.0010      0.0001      0.1171      0.1003
   33   -0.0040     -0.0040     -0.0007      0.1759      0.1507
   34   -0.0119     -0.0117     -0.0019     -0.0864     -0.0740
   35    0.0036      0.0035     -0.0001     -0.0919     -0.0787
   36    0.0062      0.0060     -0.0001     -0.1586     -0.1358
   37   -0.0129     -0.0127     -0.0023      0.1270      0.1088
   38    0.0058      0.0057      0.0009      0.2273      0.1948
   39    0.0168      0.0165      0.0024     -0.0474     -0.0406
   40    0.0005      0.0005      0.0003      0.1368      0.1172
   41   -0.0005     -0.0005      0.0001     -0.0382     -0.0327
   42   -0.0004     -0.0004      0.0001      0.0046      0.0040
   43   -0.0005     -0.0005      0.0000     -0.1227     -0.1051
   44    0.0006      0.0006     -0.0001     -0.0429     -0.0368
   45    0.0011      0.0010     -0.0008     -0.0765     -0.0656
   46   -0.0035     -0.0035     -0.0023      0.0562      0.0481
   47    0.0000      0.0000     -0.0000     -0.0001     -0.0001
   48    0.0035      0.0035      0.0023     -0.0559     -0.0479
   49   -0.0023     -0.0022      0.0007      0.0655      0.0562
   50   -0.0034     -0.0033     -0.0006      0.0198      0.0170
   51    0.0115      0.0113      0.0010      0.0665      0.0570
   52   -0.0023     -0.0022      0.0007      0.0653      0.0559
   53    0.0116      0.0114      0.0012      0.0478      0.0410
   54    0.0028      0.0028      0.0000      0.0503      0.0431
   55    0.0016      0.0015     -0.0008     -0.0968     -0.0830
   56    0.0045      0.0044     -0.0021     -0.0091     -0.0078
   57    0.0078      0.0075     -0.0037     -0.0155     -0.0133
   58   -0.0095     -0.0093      0.0004      0.1179      0.1010
   59   -0.0032     -0.0030      0.0025     -0.2492     -0.2135
   60    0.0029      0.0028     -0.0012      0.0626      0.0537
   61    0.0126      0.0123     -0.0007     -0.0350     -0.0300
   62   -0.0094     -0.0090      0.0065      0.0532      0.0456
   63   -0.0000     -0.0000     -0.0010      0.1915      0.1641
   64    0.0020      0.0020     -0.0002     -0.2058     -0.1763
   65   -0.0139     -0.0137     -0.0008      0.0393      0.0337
   66   -0.0142     -0.0138      0.0050      0.0728      0.0624
   67    0.0082      0.0080      0.0017      0.0750      0.0642
   68   -0.0016     -0.0015     -0.0004      0.0946      0.0810
   69   -0.0103     -0.0101     -0.0024      0.0427      0.0366
   70    0.0082      0.0080      0.0017      0.0746      0.0639
   71   -0.0081     -0.0080     -0.0019     -0.0102     -0.0087
   72   -0.0065     -0.0064     -0.0015      0.1034      0.0886
   73    0.0073      0.0072      0.0033     -0.1095     -0.0938
   74    0.0079      0.0078     -0.0010     -0.0487     -0.0417
   75    0.0138      0.0134     -0.0018     -0.0840     -0.0719
   76   -0.0087     -0.0085      0.0007      0.0778      0.0667
   77   -0.0049     -0.0048     -0.0014      0.0183      0.0157
   78    0.0147      0.0143     -0.0046      0.0593      0.0508
   79    0.0074      0.0072     -0.0017      0.0494      0.0423
   80   -0.0189     -0.0185     -0.0033      0.1170      0.1003
   81   -0.0054     -0.0052      0.0020     -0.0264     -0.0226
   82   -0.0012     -0.0012     -0.0002     -0.1106     -0.0948
   83    0.0098      0.0096      0.0028      0.0186      0.0159
   84    0.0079      0.0077     -0.0022      0.0167      0.0143
   85    0.0126      0.0123     -0.0007     -0.0351     -0.0301
   86    0.0047      0.0045     -0.0041      0.1407      0.1205
   87   -0.0081     -0.0079      0.0051      0.1419      0.1216
   88   -0.0095     -0.0093      0.0004      0.1172      0.1004
   89    0.0041      0.0040     -0.0023      0.1783      0.1528
   90   -0.0013     -0.0012      0.0016     -0.1832     -0.1570
   91    0.0020      0.0020     -0.0002     -0.2046     -0.1753
   92   -0.0053     -0.0051      0.0047      0.0433      0.0371
   93   -0.0192     -0.0187      0.0019      0.0706      0.0605
   94    0.0074      0.0072     -0.0017      0.0496      0.0425
   95    0.0048      0.0047      0.0034     -0.0814     -0.0697
   96   -0.0190     -0.0187     -0.0018      0.0880      0.0754
   97   -0.0087     -0.0085      0.0007      0.0776      0.0665
   98    0.0152      0.0148     -0.0033      0.0423      0.0362
   99    0.0031      0.0030     -0.0035      0.0454      0.0389
  100   -0.0012     -0.0012     -0.0002     -0.1108     -0.0949
  101    0.0019      0.0018     -0.0033      0.0049      0.0042
  102    0.0124      0.0122      0.0013      0.0245      0.0210
 TTTTTTTTTTTTTTTTTTTTTTTTTTTTTT OPTI        TELAPSE    12886.01 TCPU     5244.76
 *******************************************************************************
 COORDINATE OPTIMIZATION - POINT    3
 *******************************************************************************
 LATTICE PARAMETERS (ANGSTROMS AND DEGREES) - BOHR = 0.5291772083 ANGSTROM
 PRIMITIVE CELL - CENTRING CODE 6/1 VOLUME=  2890.055689 - DENSITY  0.951 g/cm^3
         A              B              C           ALPHA      BETA       GAMMA 
    15.54287441    15.54287441    15.54287441   110.285563 109.065590 109.065590
 *******************************************************************************
 ATOMS IN THE ASYMMETRIC UNIT   36 - ATOMS IN THE UNIT CELL:  138
     ATOM                 X/A                 Y/B                 Z/C    
 *******************************************************************************
      1 T   1 H    -1.299960480462E-01  3.399222083244E-01 -2.381808536789E-01
      2 F   1 H    -4.218969379967E-01  1.081848056326E-01  2.381808536789E-01
      3 F   1 H     1.299960480462E-01 -1.081848056326E-01  4.699182563707E-01
      4 F   1 H     4.218969379967E-01 -3.399222083244E-01 -4.699182563707E-01
      5 T   1 H    -2.368117526072E-01 -1.264262329824E-01  3.569134256554E-01
      6 T   1 H     3.459420192411E-01 -2.367339468312E-01 -1.283739708462E-01
      7 F   1 H    -4.833396586378E-01  4.062748217374E-01 -3.569134256554E-01
      8 F   1 H     1.083599759851E-01  2.367339468312E-01 -4.173240339276E-01
      9 F   1 H     2.368117526072E-01 -4.062748217374E-01  1.103855196247E-01
     10 F   1 H    -1.083599759851E-01  4.743159900873E-01  1.283739708462E-01
     11 F   1 H     4.833396586378E-01  1.264262329824E-01 -1.103855196247E-01
     12 F   1 H    -3.459420192411E-01 -4.743159900873E-01  4.173240339276E-01
     13 T   1 H    -2.368017846299E-01  3.569693031707E-01 -1.264200224408E-01
     14 F   1 H     4.833893256115E-01 -1.103817621891E-01  1.264200224408E-01
     15 F   1 H     2.368017846299E-01  1.103817621891E-01 -4.062289121994E-01
     16 F   1 H    -4.833893256115E-01 -3.569693031707E-01  4.062289121994E-01
     17 T   1 H    -1.299919329915E-01 -2.381719638070E-01  3.399813832309E-01
     18 T   1 H     3.459903851191E-01 -1.283713359844E-01 -2.367288032279E-01
     19 F   1 H     4.218466529620E-01 -4.699733162224E-01 -3.399813832309E-01
     20 F   1 H    -1.083574672435E-01  1.283713359844E-01  4.743617211034E-01
     21 F   1 H     1.299919329915E-01  4.699733162224E-01 -1.081800308156E-01
[truncated: 5,529,212 more chars]
