# Supplementary material for: Structure–Property Relationship of Piezoelectric Properties in Zeolitic Imidazolate Frameworks: A Computational Study
Source: ACS Appl Mater Interfaces. 2022 Nov 2;14(45):50803–14. doi: 10.1021/acsami.2c13506 (PMC9674201; doi:10.1021/acsami.2c13506)
Supplement: Supplementary file 5 — am2c13506_si_005.zip [file am2c13506_si_005.zip › Outputfiles_crystal17/CdIF-1/ClampedIon_results/Clamped_M06-D3.out]

zif8Cd60degrees
EXTERNAL
PIEZOCON
CLAMPION
PRINT
END
END
6 5
0 0 6 2.0 1.00
  0.4563240000D+04  0.1966650000D-02
  0.6820240000D+03  0.1523060000D-01
  0.1549730000D+03  0.7612690000D-01
  0.4445530000D+02  0.2608010000D+00
  0.1302900000D+02  0.6164620000D+00
  0.1827730000D+01  0.2210060000D+00
0 1 3 4.0 1.00
  0.2096420000D+02  0.1146600000D+00  0.4024870000D-01
  0.4803310000D+01  0.9199990000D+00  0.2375940000D+00
  0.1459330000D+01 -0.3030680000D-02  0.8158540000D+00
0 1 1 0.0 1.00
  0.4834560000D+00  0.1000000000D+01  0.1000000000D+01
0 1 1 0.0 1.00
  0.1455850000D+00  0.1000000000D+01  0.1000000000D+01
0 3 1 0.0 1.00
  0.6260000000D+00  0.1000000000D+01
7 5
0 0 6 2.0 1.00
  0.6293480000D+04  0.1969790000D-02
  0.9490440000D+03  0.1496130000D-01
  0.2187760000D+03  0.7350060000D-01
  0.6369160000D+02  0.2489370000D+00
  0.1882820000D+02  0.6024600000D+00
  0.2720230000D+01  0.2562020000D+00
0 1 3 5.0 1.00
  0.3063310000D+02  0.1119060000D+00  0.3831190000D-01
  0.7026140000D+01  0.9216660000D+00  0.2374030000D+00
  0.2112050000D+01 -0.2569190000D-02  0.8175920000D+00
0 1 1 0.0 1.00
  0.6840090000D+00  0.1000000000D+01  0.1000000000D+01
0 1 1 0.0 1.00
  0.2008780000D+00  0.1000000000D+01  0.1000000000D+01
0 3 1 0.0 1.00
  0.9130000000D+00  0.1000000000D+01
1 4
0 0 3 1.0 1.00
  0.3386500000D+02  0.2549380000D-01
  0.5094790000D+01  0.1903730000D+00
  0.1158790000D+01  0.8521610000D+00
0 0 1 0.0 1.00
  0.3258400000D+00  0.1000000000D+01
0 0 1 0.0 1.00
  0.1027410000D+00  0.1000000000D+01
0 2 1 0.0 1.00
  0.7500000000D+00  0.1000000000D+01
248 15
INPUT
20. 0 2 2 2 2 0
 13.835869 270.009483 0
 6.857270 38.767308 0
 12.404971 193.829629 0
 6.567799 31.896525 0
 10.896925 79.193647 0
 4.641165 13.230827 0
 15.184796 -35.476626 0
 7.592398 -5.617677 0
0 0 3 2. 1.
       9.72701100         -1.78642590
       7.83752300          2.57789480
       5.08919400         0.160117100
0 0 1 2. 1.
       1.55332600          1.00000000
0 0 1 0. 1.
      0.714079000          1.00000000
0 0 1 0. 1.
      0.500000000          1.00000000
0 0 1 0. 1.
      0.250000000          1.00000000
0 0 1 0. 1.
      0.120000000          1.00000000
0 2 2 6. 1.
       4.74271600         -6.23119940
       3.93665500          6.57419200
0 2 2 0. 1.
       1.38039100         0.749726500
      0.668485000         0.281108200
0 2 1 0. 1.
      0.363423000          1.00000000
0 2 1 0. 1.
      0.180000000          1.00000000
0 2 1 0. 1.
      0.120000000          1.00000000
0 3 4 10. 1.
       8.46934100        -0.163606000E-01
       3.02423100         0.286472800
       1.31636700         0.486851800
      0.556393000         0.379411100
0 3 1 0. 1.
      0.223856000          1.00000000
0 3 1 0. 1.
      0.120000000          1.00000000
0 4 1 0. 1.
      1.59813   1.0000
99 0
END
DFT
M06-D3
xxlgrid
END
TOLINTEG
7 7 7 10 40
TOLDEE
8
MAXCYCLE
200
DFTD3
ABC
END
SHRINK
2 2
END

          60 PROCESSORS WORKING

         
 *******************************************************************************
 *                                                                             *
 *                               CRYSTAL17                                     *
 *                      public : 1.0.2 - March 1st, 2018                       *
 *                       HTTP://WWW.CRYSTAL.UNITO.IT                           *
 *                                                                             *
 *                              MAIN AUTHORS                                   *
 *                                                                             *
 *  R. DOVESI(1,11), V.R. SAUNDERS(2), C. ROETTI(1,11), R. ORLANDO(1,11),      *
 *  C.M. ZICOVICH-WILSON(1,3), F. PASCALE(4), B. CIVALLERI(1,11),              *
 *  K. DOLL(5), N.M. HARRISON(2,6), I.J. BUSH(7), Ph. D'ARCO(8),               *
 *  M. LLUNELL(9), M. CAUSA'(10), Y. NOEL(8), L. MASCHIO(1,11), A. ERBA(1,11)  *
 *  M. RE'RAT(14), S. CASASSA(1,11)                                            *
 *                                                                             *
 *        CONTRIBUTIONS TO THE CODE HAVE ALSO BEEN GIVEN BY                    *
 *                                                                             *
 *  M. FERRABONE(1,11), M. DE LA PIERRE(1,11), M. FERRERO(1,11),               *
 *  J. BAIMA(1,11), E. ALBANESE(1,11), M.F. PEINTINGER(12), R. BAST(13),       *
 *  B. KIRTMAN(15), V. LACIVITA(1,11), R. DEMICHELIS(1,16)                     *
 *  G. BRANDEBURG(17), S. SALUSTRO(1,11), G. SANSONE(1,11)                     *
 *  M.T. RUGGIERO(18)                                                          *
 *                                                                             *
 * (1) THEORETICAL CHEMISTRY GROUP - UNIVERSITA' DI TORINO - TORINO (ITALY)    *
 * (2) COMPUTATIONAL SCIENCE & ENGINEERING DEPARTMENT - STFC DARESBURY (UK)    *
 * (3) UNIVERSIDAD AUTONOMA DEL ESTADO DE MORELOS - CUERNAVACA (MEXICO)        *
 * (4) UNIVERSITE' DE LORRAINE - NANCY (FRANCE)                                *
 * (5) UNIVERSITAET STUTTGART- STUTTGART (GERMANY)                             *
 * (6) IMPERIAL COLLEGE - LONDON (UK)                                          *
 * (7) OXFORD E-RESEARCH CENTRE - OXFORD (UK)                                  *
 * (8) UPMC - SORBONNE UNIVERSITES - PARIS (FRANCE)                            *
 * (9) UNIVERSIDAD DE BARCELONA - BARCELONA (SPAIN)                            *
 *(10) UNIVERSITA' DI NAPOLI "FEDERICO II" - NAPOLI (ITALY)                    *
 *(11) NIS - NANOSTRUCTURED INTERFACES AND SURFACES - TORINO (ITALY)           *
 *(12) MPI FUER CHEMISCHE ENERGIEKONVERSION - MUELHEIM AN DER RUHR (GERMANY)   *
 *(13) UNIVERSITY OF TROMSO - TROMSO (NORWAY)                                  *
 *(14) UNIVERSITE' DE PAU ET DES PAYS DE L'ADOUR - PAU (FRANCE)                *
 *(15) UNIVERSITY OF CALIFORNIA SANTA BARBARA - SANTA BARBARA (USA)            *
 *(16) CURTIN UNIVERSITY - PERTH (AUSTRALIA)                                   *
 *(17) UNIVERSITY COLLEGE LONDON - LONDON (UK)                                 *
 *(18) CAMBRIDGE UNIVERSITY - CAMBRIDGE (UK)                                   *
 *                                                                             *
 *******************************************************************************
 EEEEEEEEEE STARTING  DATE 04 05 2020 TIME 15:43:02.9
 zif8Cd60degrees                                                                 

 GEOMETRY INPUT FROM EXTERNAL FILE (FORTRAN UNIT 34)
 3D - CRYSTAL 

 *******************************************************************************
 LATTICE PARAMETERS  (ANGSTROMS AND DEGREES) - PRIMITIVE CELL
       A          B          C        ALPHA      BETA     GAMMA        VOLUME
   15.47555   15.47555   15.47555   109.47122 109.47122 109.47122   2853.094015
 INFORMATION **** CHKGRP **** SPGR WITH NO INVERSION

 NUMBER OF IRREDUCIBLE ATOMS IN THE CELL:   12

 CARTESIAN COORDINATES (ANGSTROM) - IRREDUCIBLE ATOMS AND SYMMETRY RELATED

 AT.IRR.  AT  AT.N.          X                   Y                   Z
     1     1     1    1.948286566204E+00 -6.173562070355E+00  3.883101640926E+00
     1     2     1   -1.948286566204E+00  6.173562070355E+00  3.883101640926E+00
     1     3     1    1.948286566204E+00  6.173562070355E+00 -3.883101640926E+00
     1     4     1   -1.948286566204E+00 -6.173562070355E+00 -3.883101640926E+00
     1     5     1    3.883101640926E+00  1.948286566204E+00 -6.173562070355E+00
     1     6     1   -6.173562070355E+00  3.883101640926E+00  1.948286566204E+00
     1     7     1   -3.883101640926E+00 -1.948286566204E+00 -6.173562070355E+00
     1     8     1    6.173562070355E+00  3.883101640926E+00 -1.948286566204E+00
     1     9     1    3.883101640926E+00 -1.948286566204E+00  6.173562070355E+00
     1    10     1    6.173562070355E+00 -3.883101640926E+00  1.948286566204E+00
     1    11     1   -3.883101640926E+00  1.948286566204E+00  6.173562070355E+00
     1    12     1   -6.173562070355E+00 -3.883101640926E+00 -1.948286566204E+00
    13    13     1    3.926615808604E+00 -6.177215803524E+00  1.954765782904E+00
    13    14     1   -3.926615808604E+00  6.177215803524E+00  1.954765782904E+00
    13    15     1    3.926615808604E+00  6.177215803524E+00 -1.954765782904E+00
    13    16     1   -3.926615808604E+00 -6.177215803524E+00 -1.954765782904E+00
    13    17     1    1.954765782904E+00  3.926615808604E+00 -6.177215803524E+00
    13    18     1   -6.177215803524E+00  1.954765782904E+00  3.926615808604E+00
    13    19     1   -1.954765782904E+00 -3.926615808604E+00 -6.177215803524E+00
    13    20     1    6.177215803524E+00  1.954765782904E+00 -3.926615808604E+00
    13    21     1    1.954765782904E+00 -3.926615808604E+00  6.177215803524E+00
    13    22     1    6.177215803524E+00 -1.954765782904E+00  3.926615808604E+00
    13    23     1   -1.954765782904E+00  3.926615808604E+00  6.177215803524E+00
    13    24     1   -6.177215803524E+00 -1.954765782904E+00 -3.926615808604E+00
    25    25     1    1.080200670187E+00  7.657924018695E+00  1.003261327259E+00
    25    26     1   -1.080200670187E+00 -7.657924018695E+00  1.003261327259E+00
    25    27     1    1.080200670187E+00 -7.657924018695E+00 -1.003261327259E+00
    25    28     1   -1.080200670187E+00  7.657924018695E+00 -1.003261327259E+00
    25    29     1    1.003261327259E+00  1.080200670187E+00  7.657924018695E+00
    25    30     1    7.657924018695E+00  1.003261327259E+00  1.080200670187E+00
    25    31     1   -1.003261327259E+00 -1.080200670187E+00  7.657924018695E+00
    25    32     1   -7.657924018695E+00  1.003261327259E+00 -1.080200670187E+00
    25    33     1    1.003261327259E+00 -1.080200670187E+00 -7.657924018695E+00
    25    34     1   -7.657924018695E+00 -1.003261327259E+00  1.080200670187E+00
    25    35     1   -1.003261327259E+00  1.080200670187E+00 -7.657924018695E+00
    25    36     1    7.657924018695E+00 -1.003261327259E+00 -1.080200670187E+00
    37    37     1    2.688297127287E+00  7.050141474769E+00  1.410466645562E+00
    37    38     1   -2.688297127287E+00 -7.050141474769E+00  1.410466645562E+00
    37    39     1    2.688297127287E+00 -7.050141474769E+00 -1.410466645562E+00
    37    40     1   -2.688297127287E+00  7.050141474769E+00 -1.410466645562E+00
    37    41     1    1.410466645562E+00  2.688297127287E+00  7.050141474769E+00
    37    42     1    7.050141474769E+00  1.410466645562E+00  2.688297127287E+00
    37    43     1   -1.410466645562E+00 -2.688297127287E+00  7.050141474769E+00
    37    44     1   -7.050141474769E+00  1.410466645562E+00 -2.688297127287E+00
    37    45     1    1.410466645562E+00 -2.688297127287E+00 -7.050141474769E+00
    37    46     1   -7.050141474769E+00 -1.410466645562E+00  2.688297127287E+00
    37    47     1   -1.410466645562E+00  2.688297127287E+00 -7.050141474769E+00
    37    48     1    7.050141474769E+00 -1.410466645562E+00 -2.688297127287E+00
    49    49     1    1.405160079521E+00  7.060880028448E+00  2.634534570007E+00
    49    50     1   -1.405160079521E+00 -7.060880028448E+00  2.634534570007E+00
    49    51     1    1.405160079521E+00 -7.060880028448E+00 -2.634534570007E+00
    49    52     1   -1.405160079521E+00  7.060880028448E+00 -2.634534570007E+00
    49    53     1    2.634534570007E+00  1.405160079521E+00  7.060880028448E+00
    49    54     1    7.060880028448E+00  2.634534570007E+00  1.405160079521E+00
    49    55     1   -2.634534570007E+00 -1.405160079521E+00  7.060880028448E+00
    49    56     1   -7.060880028448E+00  2.634534570007E+00 -1.405160079521E+00
    49    57     1    2.634534570007E+00 -1.405160079521E+00 -7.060880028448E+00
    49    58     1   -7.060880028448E+00 -2.634534570007E+00  1.405160079521E+00
    49    59     1   -2.634534570007E+00  1.405160079521E+00 -7.060880028448E+00
    49    60     1    7.060880028448E+00 -2.634534570007E+00 -1.405160079521E+00
    61    61   248    8.934810868100E+00  0.000000000000E+00 -4.498033764208E+00
    61    62   248    8.934810868100E+00  0.000000000000E+00 -1.337158797199E+01
    61    63   248   -4.498033764208E+00  8.934810868100E+00  0.000000000000E+00
    61    64   248    0.000000000000E+00 -4.498033764208E+00  8.934810868100E+00
    61    65   248   -1.337158797199E+01  8.934810868100E+00  0.000000000000E+00
    61    66   248    0.000000000000E+00 -1.337158797199E+01  8.934810868100E+00
    67    67     6    2.246807818148E+00  8.988216102621E+00  2.215685634906E+00
    67    68     6   -2.246807818148E+00 -8.988216102621E+00  2.215685634906E+00
    67    69     6    2.246807818148E+00 -8.988216102621E+00 -2.215685634906E+00
    67    70     6   -2.246807818148E+00  8.988216102621E+00 -2.215685634906E+00
    67    71     6    2.215685634906E+00  2.246807818148E+00  8.988216102621E+00
    67    72     6    8.988216102621E+00  2.215685634906E+00  2.246807818148E+00
    67    73     6   -2.215685634906E+00 -2.246807818148E+00  8.988216102621E+00
    67    74     6   -8.988216102621E+00  2.215685634906E+00 -2.246807818148E+00
    67    75     6    2.215685634906E+00 -2.246807818148E+00 -8.988216102621E+00
    67    76     6   -8.988216102621E+00 -2.215685634906E+00  2.246807818148E+00
    67    77     6   -2.215685634906E+00  2.246807818148E+00 -8.988216102621E+00
    67    78     6    8.988216102621E+00 -2.215685634906E+00 -2.246807818148E+00
    79    79     6    2.251928992874E+00 -6.950566924881E+00  3.194453498455E+00
    79    80     6   -2.251928992874E+00  6.950566924881E+00  3.194453498455E+00
    79    81     6    2.251928992874E+00  6.950566924881E+00 -3.194453498455E+00
    79    82     6   -2.251928992874E+00 -6.950566924881E+00 -3.194453498455E+00
    79    83     6    3.194453498455E+00  2.251928992874E+00 -6.950566924881E+00
    79    84     6   -6.950566924881E+00  3.194453498455E+00  2.251928992874E+00
    79    85     6   -3.194453498455E+00 -2.251928992874E+00 -6.950566924881E+00
    79    86     6    6.950566924881E+00  3.194453498455E+00 -2.251928992874E+00
    79    87     6    3.194453498455E+00 -2.251928992874E+00  6.950566924881E+00
    79    88     6    6.950566924881E+00 -3.194453498455E+00  2.251928992874E+00
    79    89     6   -3.194453498455E+00  2.251928992874E+00  6.950566924881E+00
    79    90     6   -6.950566924881E+00 -3.194453498455E+00 -2.251928992874E+00
    91    91     6    1.837153409372E+00  7.620920321110E+00  1.797920983924E+00
    91    92     6   -1.837153409372E+00 -7.620920321110E+00  1.797920983924E+00
    91    93     6    1.837153409372E+00 -7.620920321110E+00 -1.797920983924E+00
    91    94     6   -1.837153409372E+00  7.620920321110E+00 -1.797920983924E+00
    91    95     6    1.797920983924E+00  1.837153409372E+00  7.620920321110E+00
    91    96     6    7.620920321110E+00  1.797920983924E+00  1.837153409372E+00
    91    97     6   -1.797920983924E+00 -1.837153409372E+00  7.620920321110E+00
    91    98     6   -7.620920321110E+00  1.797920983924E+00 -1.837153409372E+00
    91    99     6    1.797920983924E+00 -1.837153409372E+00 -7.620920321110E+00
    91   100     6   -7.620920321110E+00 -1.797920983924E+00  1.837153409372E+00
    91   101     6   -1.797920983924E+00  1.837153409372E+00 -7.620920321110E+00
    91   102     6    7.620920321110E+00 -1.797920983924E+00 -1.837153409372E+00
   103   103     7    1.637259734194E+00 -8.178672016786E+00  3.176431365844E+00
   103   104     7   -1.637259734194E+00  8.178672016786E+00  3.176431365844E+00
   103   105     7    1.637259734194E+00  8.178672016786E+00 -3.176431365844E+00
   103   106     7   -1.637259734194E+00 -8.178672016786E+00 -3.176431365844E+00
   103   107     7    3.176431365844E+00  1.637259734194E+00 -8.178672016786E+00
   103   108     7   -8.178672016786E+00  3.176431365844E+00  1.637259734194E+00
   103   109     7   -3.176431365844E+00 -1.637259734194E+00 -8.178672016786E+00
   103   110     7    8.178672016786E+00  3.176431365844E+00 -1.637259734194E+00
   103   111     7    3.176431365844E+00 -1.637259734194E+00  8.178672016786E+00
   103   112     7    8.178672016786E+00 -3.176431365844E+00  1.637259734194E+00
   103   113     7   -3.176431365844E+00  1.637259734194E+00  8.178672016786E+00
   103   114     7   -8.178672016786E+00 -3.176431365844E+00 -1.637259734194E+00
   115   115     6    3.229098969645E+00 -6.952519146392E+00  2.242077483315E+00
   115   116     6   -3.229098969645E+00  6.952519146392E+00  2.242077483315E+00
   115   117     6    3.229098969645E+00  6.952519146392E+00 -2.242077483315E+00
   115   118     6   -3.229098969645E+00 -6.952519146392E+00 -2.242077483315E+00
   115   119     6    2.242077483315E+00  3.229098969645E+00 -6.952519146392E+00
   115   120     6   -6.952519146392E+00  2.242077483315E+00  3.229098969645E+00
   115   121     6   -2.242077483315E+00 -3.229098969645E+00 -6.952519146392E+00
   115   122     6    6.952519146392E+00  2.242077483315E+00 -3.229098969645E+00
   115   123     6    2.242077483315E+00 -3.229098969645E+00  6.952519146392E+00
   115   124     6    6.952519146392E+00 -2.242077483315E+00  3.229098969645E+00
   115   125     6   -2.242077483315E+00  3.229098969645E+00  6.952519146392E+00
   115   126     6   -6.952519146392E+00 -2.242077483315E+00 -3.229098969645E+00
   127   127     7    3.224464921459E+00 -8.181831829437E+00  1.629732299045E+00
   127   128     7   -3.224464921459E+00  8.181831829437E+00  1.629732299045E+00
   127   129     7    3.224464921459E+00  8.181831829437E+00 -1.629732299045E+00
   127   130     7   -3.224464921459E+00 -8.181831829437E+00 -1.629732299045E+00
   127   131     7    1.629732299045E+00  3.224464921459E+00 -8.181831829437E+00
   127   132     7   -8.181831829437E+00  1.629732299045E+00  3.224464921459E+00
   127   133     7   -1.629732299045E+00 -3.224464921459E+00 -8.181831829437E+00
   127   134     7    8.181831829437E+00  1.629732299045E+00 -3.224464921459E+00
   127   135     7    1.629732299045E+00 -3.224464921459E+00  8.181831829437E+00
   127   136     7    8.181831829437E+00 -1.629732299045E+00  3.224464921459E+00
   127   137     7   -1.629732299045E+00  3.224464921459E+00  8.181831829437E+00
   127   138     7   -8.181831829437E+00 -1.629732299045E+00 -3.224464921459E+00

 SPACE  GROUP  N.                     :  197
 NUMBER OF SYMMETRY OPERATORS         :   12
 *******************************************************************************
 LATTICE PARAMETERS (ANGSTROMS AND DEGREES) - BOHR = 0.5291772083 ANGSTROM
 PRIMITIVE CELL - CENTRING CODE 6/0 VOLUME=  2853.094015 - DENSITY  0.964 g/cm^3
         A              B              C           ALPHA      BETA       GAMMA 
    15.47554638    15.47554638    15.47554638   109.471221 109.471221 109.471221
 *******************************************************************************
 ATOMS IN THE ASYMMETRIC UNIT   12 - ATOMS IN THE UNIT CELL:  138
     ATOM                 X/A                 Y/B                 Z/C    
 *******************************************************************************
      1 T   1 H    -1.281762123027E-01  3.263296947868E-01 -2.364501927644E-01
      2 F   1 H    -4.372201124488E-01  1.082739804616E-01  2.364501927644E-01
      3 F   1 H     1.281762123027E-01 -1.082739804616E-01  4.545059070896E-01
      4 F   1 H     4.372201124488E-01 -3.263296947868E-01 -4.545059070896E-01
      5 F   1 H    -2.364501927644E-01 -1.281762123027E-01  3.263296947868E-01
      6 F   1 H     3.263296947868E-01 -2.364501927644E-01 -1.281762123027E-01
      7 F   1 H    -4.545059070896E-01  4.372201124488E-01 -3.263296947868E-01
      8 F   1 H     1.082739804616E-01  2.364501927644E-01 -4.372201124488E-01
      9 F   1 H     2.364501927644E-01 -4.372201124488E-01  1.082739804616E-01
     10 F   1 H    -1.082739804616E-01  4.545059070896E-01  1.281762123027E-01
     11 F   1 H     4.545059070896E-01  1.281762123027E-01 -1.082739804616E-01
     12 F   1 H    -3.263296947868E-01 -4.545059070896E-01  4.372201124488E-01
     13 T   1 H    -2.362920761812E-01  3.291273692489E-01 -1.259455867698E-01
     14 F   1 H     4.550729560187E-01 -1.103464894114E-01  1.259455867698E-01
     15 F   1 H     2.362920761812E-01  1.103464894114E-01 -4.345805545699E-01
     16 F   1 H    -4.550729560187E-01 -3.291273692489E-01  4.345805545699E-01
     17 F   1 H    -1.259455867698E-01 -2.362920761812E-01  3.291273692489E-01
     18 F   1 H     3.291273692489E-01 -1.259455867698E-01 -2.362920761812E-01
     19 F   1 H     4.345805545699E-01 -4.550729560187E-01 -3.291273692489E-01
     20 F   1 H    -1.103464894114E-01  1.259455867698E-01  4.550729560187E-01
     21 F   1 H     1.259455867698E-01  4.550729560187E-01 -1.103464894114E-01
     22 F   1 H     1.103464894114E-01 -4.345805545699E-01  2.362920761812E-01
     23 F   1 H    -4.345805545699E-01  2.362920761812E-01  1.103464894114E-01
     24 F   1 H    -3.291273692489E-01  4.345805545699E-01 -4.550729560187E-01
     25 T   1 H     4.846876712789E-01  1.165923950827E-01  4.889932656594E-01
     26 F   1 H    -3.724008705766E-01 -4.305594380442E-03 -4.889932656594E-01
     27 F   1 H    -4.846876712789E-01  4.305594380442E-03 -3.680952761962E-01
     28 F   1 H     3.724008705766E-01 -1.165923950827E-01  3.680952761962E-01
     29 F   1 H     4.889932656594E-01  4.846876712789E-01  1.165923950827E-01
     30 F   1 H     1.165923950827E-01  4.889932656594E-01  4.846876712789E-01
     31 F   1 H     3.680952761962E-01  3.724008705766E-01 -1.165923950827E-01
     32 F   1 H    -4.305594380442E-03 -4.889932656594E-01 -3.724008705766E-01
     33 F   1 H    -4.889932656594E-01 -3.724008705766E-01 -4.305594380442E-03
     34 F   1 H     4.305594380442E-03 -3.680952761962E-01 -4.846876712789E-01
     35 F   1 H    -3.680952761962E-01 -4.846876712789E-01  4.305594380442E-03
     36 F   1 H    -1.165923950827E-01  3.680952761962E-01  3.724008705766E-01
     37 T   1 H     4.734631905046E-01  2.293704832344E-01 -4.550282739154E-01
     38 F   1 H    -3.156012428502E-01 -7.150853558004E-02  4.550282739154E-01
     39 F   1 H    -4.734631905046E-01  7.150853558004E-02 -2.440927072701E-01
     40 F   1 H     3.156012428502E-01 -2.293704832344E-01  2.440927072701E-01
     41 F   1 H    -4.550282739154E-01  4.734631905046E-01  2.293704832344E-01
     42 F   1 H     2.293704832344E-01 -4.550282739154E-01  4.734631905046E-01
     43 F   1 H     2.440927072701E-01  3.156012428502E-01 -2.293704832344E-01
     44 F   1 H    -7.150853558004E-02  4.550282739154E-01 -3.156012428502E-01
     45 F   1 H     4.550282739154E-01 -3.156012428502E-01 -7.150853558004E-02
     46 F   1 H     7.150853558004E-02 -2.440927072701E-01 -4.734631905046E-01
     47 F   1 H    -2.440927072701E-01 -4.734631905046E-01  7.150853558004E-02
     48 F   1 H    -2.293704832344E-01  2.440927072701E-01  3.156012428502E-01
     49 T   1 H    -4.574359356016E-01  2.260649223114E-01  4.737671693866E-01
     50 F   1 H    -2.477022470752E-01  6.879689501180E-02 -4.737671693866E-01
     51 F   1 H     4.574359356016E-01 -6.879689501180E-02 -3.164991420870E-01
     52 F   1 H     2.477022470752E-01 -2.260649223114E-01  3.164991420870E-01
     53 F   1 H     4.737671693866E-01 -4.574359356016E-01  2.260649223114E-01
     54 F   1 H     2.260649223114E-01  4.737671693866E-01 -4.574359356016E-01
     55 F   1 H     3.164991420870E-01  2.477022470752E-01 -2.260649223114E-01
     56 F   1 H     6.879689501180E-02 -4.737671693866E-01 -2.477022470752E-01
     57 F   1 H    -4.737671693866E-01 -2.477022470752E-01  6.879689501180E-02
     58 F   1 H    -6.879689501180E-02 -3.164991420870E-01  4.574359356016E-01
     59 F   1 H    -3.164991420870E-01  4.574359356016E-01 -6.879689501180E-02
     60 F   1 H    -2.260649223114E-01  3.164991420870E-01  2.477022470752E-01
     61 T 248 CD   -2.517139887240E-01  2.482860112760E-01 -5.000000000000E-01
     62 F 248 CD    2.517139887240E-01 -2.482860112760E-01 -5.000000000000E-01
     63 F 248 CD   -5.000000000000E-01 -2.517139887240E-01  2.482860112760E-01
     64 F 248 CD    2.482860112760E-01 -5.000000000000E-01 -2.517139887240E-01
     65 F 248 CD   -5.000000000000E-01  2.517139887240E-01 -2.482860112760E-01
     66 F 248 CD   -2.482860112760E-01 -5.000000000000E-01  2.517139887240E-01
     67 T   6 C    -3.730196473700E-01  2.497251211543E-01 -3.712780221862E-01
     68 F   6 C    -3.789968566596E-01 -1.741625183870E-03  3.712780221862E-01
     69 F   6 C     3.730196473700E-01  1.741625183870E-03 -3.772552314757E-01
     70 F   6 C     3.789968566596E-01 -2.497251211543E-01  3.772552314757E-01
     71 F   6 C    -3.712780221862E-01 -3.730196473700E-01  2.497251211543E-01
     72 F   6 C     2.497251211543E-01 -3.712780221862E-01 -3.730196473700E-01
     73 F   6 C     3.772552314757E-01  3.789968566596E-01 -2.497251211543E-01
     74 F   6 C    -1.741625183870E-03  3.712780221862E-01 -3.789968566596E-01
     75 F   6 C     3.712780221862E-01 -3.789968566596E-01 -1.741625183870E-03
     76 F   6 C     1.741625183870E-03 -3.772552314757E-01  3.730196473700E-01
     77 F   6 C    -3.772552314757E-01  3.730196473700E-01  1.741625183870E-03
     78 F   6 C    -2.497251211543E-01  3.772552314757E-01  3.789968566596E-01
     79 T   6 C    -2.101954636688E-01  3.047844309035E-01 -2.629399772066E-01
     80 F   6 C    -4.322755918899E-01  5.274451353784E-02  2.629399772066E-01
     81 F   6 C     2.101954636688E-01 -5.274451353784E-02 -4.850201054277E-01
     82 F   6 C     4.322755918899E-01 -3.047844309035E-01  4.850201054277E-01
     83 F   6 C    -2.629399772066E-01 -2.101954636688E-01  3.047844309035E-01
     84 F   6 C     3.047844309035E-01 -2.629399772066E-01 -2.101954636688E-01
     85 F   6 C     4.850201054277E-01  4.322755918899E-01 -3.047844309035E-01
     86 F   6 C     5.274451353784E-02  2.629399772066E-01 -4.322755918899E-01
     87 F   6 C     2.629399772066E-01 -4.322755918899E-01  5.274451353784E-02
     88 F   6 C    -5.274451353784E-02 -4.850201054277E-01  2.101954636688E-01
     89 F   6 C    -4.850201054277E-01  2.101954636688E-01 -5.274451353784E-02
     90 F   6 C    -3.047844309035E-01  4.850201054277E-01  4.322755918899E-01
     91 T   6 C    -4.729132242372E-01  2.034220112187E-01 -4.707177426525E-01
     92 F   6 C    -3.258602461288E-01 -2.195481584735E-03  4.707177426525E-01
     93 F   6 C     4.729132242372E-01  2.195481584735E-03 -3.236647645440E-01
     94 F   6 C     3.258602461288E-01 -2.034220112187E-01  3.236647645440E-01
     95 F   6 C    -4.707177426525E-01 -4.729132242372E-01  2.034220112187E-01
     96 F   6 C     2.034220112187E-01 -4.707177426525E-01 -4.729132242372E-01
     97 F   6 C     3.236647645440E-01  3.258602461288E-01 -2.034220112187E-01
     98 F   6 C    -2.195481584735E-03  4.707177426525E-01 -3.258602461288E-01
     99 F   6 C     4.707177426525E-01 -3.258602461288E-01 -2.195481584735E-03
    100 F   6 C     2.195481584735E-03 -3.236647645440E-01  4.729132242372E-01
    101 F   6 C    -3.236647645440E-01  4.729132242372E-01  2.195481584735E-03
    102 F   6 C    -2.034220112187E-01  3.236647645440E-01  3.258602461288E-01
    103 T   7 N    -2.799298566465E-01  2.693784552969E-01 -3.660632765013E-01
    104 F   7 N    -3.645582682018E-01  8.613341985477E-02  3.660632765013E-01
    105 F   7 N     2.799298566465E-01 -8.613341985477E-02 -4.506916880566E-01
    106 F   7 N     3.645582682018E-01 -2.693784552969E-01  4.506916880566E-01
    107 F   7 N    -3.660632765013E-01 -2.799298566465E-01  2.693784552969E-01
    108 F   7 N     2.693784552969E-01 -3.660632765013E-01 -2.799298566465E-01
    109 F   7 N     4.506916880566E-01  3.645582682018E-01 -2.693784552969E-01
    110 F   7 N     8.613341985477E-02  3.660632765013E-01 -3.645582682018E-01
    111 F   7 N     3.660632765013E-01 -3.645582682018E-01  8.613341985477E-02
    112 F   7 N    -8.613341985477E-02 -4.506916880566E-01  2.799298566465E-01
    113 F   7 N    -4.506916880566E-01  2.799298566465E-01 -8.613341985477E-02
    114 F   7 N    -2.693784552969E-01  4.506916880566E-01  3.645582682018E-01
    115 T   6 C    -2.636005245447E-01  3.061719231514E-01 -2.083659202032E-01
    116 F   6 C    -4.854621566454E-01 -5.523460434143E-02  2.083659202032E-01
    117 F   6 C     2.636005245447E-01  5.523460434143E-02 -4.302275523040E-01
    118 F   6 C     4.854621566454E-01 -3.061719231514E-01  4.302275523040E-01
    119 F   6 C    -2.083659202032E-01 -2.636005245447E-01  3.061719231514E-01
    120 F   6 C     3.061719231514E-01 -2.083659202032E-01 -2.636005245447E-01
    121 F   6 C     4.302275523040E-01  4.854621566454E-01 -3.061719231514E-01
    122 F   6 C    -5.523460434143E-02  2.083659202032E-01 -4.854621566454E-01
    123 F   6 C     2.083659202032E-01 -4.854621566454E-01 -5.523460434143E-02
    124 F   6 C     5.523460434143E-02 -4.302275523040E-01  2.636005245447E-01
    125 F   6 C    -4.302275523040E-01  2.636005245447E-01  5.523460434143E-02
    126 F   6 C    -3.061719231514E-01  4.302275523040E-01  4.854621566454E-01
    127 T   7 N    -3.666613444379E-01  2.716452139930E-01 -2.774186818927E-01
    128 F   7 N    -4.509361041143E-01 -8.924266254520E-02  2.774186818927E-01
    129 F   7 N     3.666613444379E-01  8.924266254520E-02 -3.616934415691E-01
    130 F   7 N     4.509361041143E-01 -2.716452139930E-01  3.616934415691E-01
    131 F   7 N    -2.774186818927E-01 -3.666613444379E-01  2.716452139930E-01
    132 F   7 N     2.716452139930E-01 -2.774186818927E-01 -3.666613444379E-01
    133 F   7 N     3.616934415691E-01  4.509361041143E-01 -2.716452139930E-01
    134 F   7 N    -8.924266254520E-02  2.774186818927E-01 -4.509361041143E-01
    135 F   7 N     2.774186818927E-01 -4.509361041143E-01 -8.924266254520E-02
    136 F   7 N     8.924266254520E-02 -3.616934415691E-01  3.666613444379E-01
    137 F   7 N    -3.616934415691E-01  3.666613444379E-01  8.924266254520E-02
    138 F   7 N    -2.716452139930E-01  3.616934415691E-01  4.509361041143E-01

 TRANSFORMATION MATRIX PRIMITIVE-CRYSTALLOGRAPHIC CELL
  0.0000  1.0000  1.0000  1.0000  0.0000  1.0000  1.0000  1.0000  0.0000

 *******************************************************************************
 CRYSTALLOGRAPHIC CELL (VOLUME=       5706.18802990)
         A              B              C           ALPHA      BETA       GAMMA 
    17.86962174    17.86962174    17.86962174    90.000000  90.000000  90.000000

 COORDINATES IN THE CRYSTALLOGRAPHIC CELL
     ATOM                 X/A                 Y/B                 Z/C    
 *******************************************************************************
      1 T   1 H     1.090278571626E-01 -3.454780499270E-01  2.173018376242E-01
      2 F   1 H    -1.090278571626E-01  3.454780499270E-01  2.173018376242E-01
      3 F   1 H     1.090278571626E-01  3.454780499270E-01 -2.173018376242E-01
      4 F   1 H    -1.090278571626E-01 -3.454780499270E-01 -2.173018376242E-01
      5 F   1 H     2.173018376242E-01  1.090278571626E-01 -3.454780499270E-01
      6 F   1 H    -3.454780499270E-01  2.173018376242E-01  1.090278571626E-01
      7 F   1 H    -2.173018376242E-01 -1.090278571626E-01 -3.454780499270E-01
      8 F   1 H     3.454780499270E-01  2.173018376242E-01 -1.090278571626E-01
      9 F   1 H     2.173018376242E-01 -1.090278571626E-01  3.454780499270E-01
     10 F   1 H     3.454780499270E-01 -2.173018376242E-01  1.090278571626E-01
     11 F   1 H    -2.173018376242E-01  1.090278571626E-01  3.454780499270E-01
     12 F   1 H    -3.454780499270E-01 -2.173018376242E-01 -1.090278571626E-01
     13 T   1 H     2.197369293302E-01 -3.456825161000E-01  1.093904399187E-01
     14 F   1 H    -2.197369293302E-01  3.456825161000E-01  1.093904399187E-01
     15 F   1 H     2.197369293302E-01  3.456825161000E-01 -1.093904399187E-01
     16 F   1 H    -2.197369293302E-01 -3.456825161000E-01 -1.093904399187E-01
     17 F   1 H     1.093904399187E-01  2.197369293302E-01 -3.456825161000E-01
     18 F   1 H    -3.456825161000E-01  1.093904399187E-01  2.197369293302E-01
     19 F   1 H    -1.093904399187E-01 -2.197369293302E-01 -3.456825161000E-01
     20 F   1 H     3.456825161000E-01  1.093904399187E-01 -2.197369293302E-01
     21 F   1 H     1.093904399187E-01 -2.197369293302E-01  3.456825161000E-01
     22 F   1 H     3.456825161000E-01 -1.093904399187E-01  2.197369293302E-01
     23 F   1 H    -1.093904399187E-01  2.197369293302E-01  3.456825161000E-01
     24 F   1 H    -3.456825161000E-01 -1.093904399187E-01 -2.197369293302E-01
     25 T   1 H     6.044899473159E-02  4.285442709278E-01  5.614340035115E-02
     26 F   1 H    -6.044899473159E-02 -4.285442709278E-01  5.614340035115E-02
     27 F   1 H     6.044899473159E-02 -4.285442709278E-01 -5.614340035115E-02
     28 F   1 H    -6.044899473159E-02  4.285442709278E-01 -5.614340035115E-02
     29 F   1 H     5.614340035115E-02  6.044899473159E-02  4.285442709278E-01
     30 F   1 H     4.285442709278E-01  5.614340035115E-02  6.044899473159E-02
     31 F   1 H    -5.614340035115E-02 -6.044899473159E-02  4.285442709278E-01
     32 F   1 H    -4.285442709278E-01  5.614340035115E-02 -6.044899473159E-02
     33 F   1 H     5.614340035115E-02 -6.044899473159E-02 -4.285442709278E-01
     34 F   1 H    -4.285442709278E-01 -5.614340035115E-02  6.044899473159E-02
     35 F   1 H    -5.614340035115E-02  6.044899473159E-02 -4.285442709278E-01
     36 F   1 H     4.285442709278E-01 -5.614340035115E-02 -6.044899473159E-02
     37 T   1 H     1.504395094072E-01  3.945322166774E-01  7.893097382720E-02
     38 F   1 H    -1.504395094072E-01 -3.945322166774E-01  7.893097382720E-02
     39 F   1 H     1.504395094072E-01 -3.945322166774E-01 -7.893097382720E-02
     40 F   1 H    -1.504395094072E-01  3.945322166774E-01 -7.893097382720E-02
     41 F   1 H     7.893097382720E-02  1.504395094072E-01  3.945322166774E-01
     42 F   1 H     3.945322166774E-01  7.893097382720E-02  1.504395094072E-01
     43 F   1 H    -7.893097382720E-02 -1.504395094072E-01  3.945322166774E-01
     44 F   1 H    -3.945322166774E-01  7.893097382720E-02 -1.504395094072E-01
     45 F   1 H     7.893097382720E-02 -1.504395094072E-01 -3.945322166774E-01
     46 F   1 H    -3.945322166774E-01 -7.893097382720E-02  1.504395094072E-01
     47 F   1 H    -7.893097382720E-02  1.504395094072E-01 -3.945322166774E-01
     48 F   1 H     3.945322166774E-01 -7.893097382720E-02 -1.504395094072E-01
     49 T   1 H     7.863401364979E-02  3.951331557368E-01  1.474309086616E-01
     50 F   1 H    -7.863401364979E-02 -3.951331557368E-01  1.474309086616E-01
     51 F   1 H     7.863401364979E-02 -3.951331557368E-01 -1.474309086616E-01
     52 F   1 H    -7.863401364979E-02  3.951331557368E-01 -1.474309086616E-01
     53 F   1 H     1.474309086616E-01  7.863401364979E-02  3.951331557368E-01
     54 F   1 H     3.951331557368E-01  1.474309086616E-01  7.863401364979E-02
     55 F   1 H    -1.474309086616E-01 -7.863401364979E-02  3.951331557368E-01
     56 F   1 H    -3.951331557368E-01  1.474309086616E-01 -7.863401364979E-02
     57 F   1 H     1.474309086616E-01 -7.863401364979E-02 -3.951331557368E-01
     58 F   1 H    -3.951331557368E-01 -1.474309086616E-01  7.863401364979E-02
     59 F   1 H    -1.474309086616E-01  7.863401364979E-02 -3.951331557368E-01
     60 F   1 H     3.951331557368E-01 -1.474309086616E-01 -7.863401364979E-02
     61 T 248 CD   -5.000000000000E-01  0.000000000000E+00 -2.517139887240E-01
     62 F 248 CD   -5.000000000000E-01  0.000000000000E+00  2.517139887240E-01
     63 F 248 CD   -2.517139887240E-01 -5.000000000000E-01  0.000000000000E+00
     64 F 248 CD    0.000000000000E+00 -2.517139887240E-01 -5.000000000000E-01
     65 F 248 CD    2.517139887240E-01 -5.000000000000E-01  0.000000000000E+00
     66 F 248 CD    0.000000000000E+00  2.517139887240E-01 -5.000000000000E-01
     67 T   6 C     1.257333731691E-01 -4.970113953552E-01  1.239917479852E-01
     68 F   6 C    -1.257333731691E-01  4.970113953552E-01  1.239917479852E-01
     69 F   6 C     1.257333731691E-01  4.970113953552E-01 -1.239917479852E-01
     70 F   6 C    -1.257333731691E-01 -4.970113953552E-01 -1.239917479852E-01
     71 F   6 C     1.239917479852E-01  1.257333731691E-01 -4.970113953552E-01
     72 F   6 C    -4.970113953552E-01  1.239917479852E-01  1.257333731691E-01
     73 F   6 C    -1.239917479852E-01 -1.257333731691E-01 -4.970113953552E-01
     74 F   6 C     4.970113953552E-01  1.239917479852E-01 -1.257333731691E-01
     75 F   6 C     1.239917479852E-01 -1.257333731691E-01  4.970113953552E-01
     76 F   6 C     4.970113953552E-01 -1.239917479852E-01  1.257333731691E-01
     77 F   6 C    -1.239917479852E-01  1.257333731691E-01  4.970113953552E-01
     78 F   6 C    -4.970113953552E-01 -1.239917479852E-01 -1.257333731691E-01
     79 T   6 C     1.260199586828E-01 -3.889599358894E-01  1.787644722207E-01
     80 F   6 C    -1.260199586828E-01  3.889599358894E-01  1.787644722207E-01
     81 F   6 C     1.260199586828E-01  3.889599358894E-01 -1.787644722207E-01
     82 F   6 C    -1.260199586828E-01 -3.889599358894E-01 -1.787644722207E-01
     83 F   6 C     1.787644722207E-01  1.260199586828E-01 -3.889599358894E-01
     84 F   6 C    -3.889599358894E-01  1.787644722207E-01  1.260199586828E-01
     85 F   6 C    -1.787644722207E-01 -1.260199586828E-01 -3.889599358894E-01
     86 F   6 C     3.889599358894E-01  1.787644722207E-01 -1.260199586828E-01
     87 F   6 C     1.787644722207E-01 -1.260199586828E-01  3.889599358894E-01
     88 F   6 C     3.889599358894E-01 -1.787644722207E-01  1.260199586828E-01
     89 F   6 C    -1.787644722207E-01  1.260199586828E-01  3.889599358894E-01
     90 F   6 C    -3.889599358894E-01 -1.787644722207E-01 -1.260199586828E-01
     91 T   6 C     1.028087464017E-01  4.264735109458E-01  1.006132648170E-01
     92 F   6 C    -1.028087464017E-01 -4.264735109458E-01  1.006132648170E-01
     93 F   6 C     1.028087464017E-01 -4.264735109458E-01 -1.006132648170E-01
     94 F   6 C    -1.028087464017E-01  4.264735109458E-01 -1.006132648170E-01
     95 F   6 C     1.006132648170E-01  1.028087464017E-01  4.264735109458E-01
     96 F   6 C     4.264735109458E-01  1.006132648170E-01  1.028087464017E-01
     97 F   6 C    -1.006132648170E-01 -1.028087464017E-01  4.264735109458E-01
     98 F   6 C    -4.264735109458E-01  1.006132648170E-01 -1.028087464017E-01
     99 F   6 C     1.006132648170E-01 -1.028087464017E-01 -4.264735109458E-01
    100 F   6 C    -4.264735109458E-01 -1.006132648170E-01  1.028087464017E-01
    101 F   6 C    -1.006132648170E-01  1.028087464017E-01 -4.264735109458E-01
    102 F   6 C     4.264735109458E-01 -1.006132648170E-01 -1.028087464017E-01
    103 T   7 N     9.162251772108E-02 -4.576857942224E-01  1.777559375758E-01
    104 F   7 N    -9.162251772108E-02  4.576857942224E-01  1.777559375758E-01
    105 F   7 N     9.162251772108E-02  4.576857942224E-01 -1.777559375758E-01
    106 F   7 N    -9.162251772108E-02 -4.576857942224E-01 -1.777559375758E-01
    107 F   7 N     1.777559375758E-01  9.162251772108E-02 -4.576857942224E-01
    108 F   7 N    -4.576857942224E-01  1.777559375758E-01  9.162251772108E-02
    109 F   7 N    -1.777559375758E-01 -9.162251772108E-02 -4.576857942224E-01
    110 F   7 N     4.576857942224E-01  1.777559375758E-01 -9.162251772108E-02
    111 F   7 N     1.777559375758E-01 -9.162251772108E-02  4.576857942224E-01
    112 F   7 N     4.576857942224E-01 -1.777559375758E-01  9.162251772108E-02
    113 F   7 N    -1.777559375758E-01  9.162251772108E-02  4.576857942224E-01
    114 F   7 N    -4.576857942224E-01 -1.777559375758E-01 -9.162251772108E-02
    115 T   6 C     1.807032637464E-01 -3.890691839496E-01  1.254686594050E-01
    116 F   6 C    -1.807032637464E-01  3.890691839496E-01  1.254686594050E-01
    117 F   6 C     1.807032637464E-01  3.890691839496E-01 -1.254686594050E-01
    118 F   6 C    -1.807032637464E-01 -3.890691839496E-01 -1.254686594050E-01
    119 F   6 C     1.254686594050E-01  1.807032637464E-01 -3.890691839496E-01
    120 F   6 C    -3.890691839496E-01  1.254686594050E-01  1.807032637464E-01
    121 F   6 C    -1.254686594050E-01 -1.807032637464E-01 -3.890691839496E-01
    122 F   6 C     3.890691839496E-01  1.254686594050E-01 -1.807032637464E-01
    123 F   6 C     1.254686594050E-01 -1.807032637464E-01  3.890691839496E-01
    124 F   6 C     3.890691839496E-01 -1.254686594050E-01  1.807032637464E-01
    125 F   6 C    -1.254686594050E-01  1.807032637464E-01  3.890691839496E-01
    126 F   6 C    -3.890691839496E-01 -1.254686594050E-01 -1.807032637464E-01
    127 T   7 N     1.804439382691E-01 -4.578626201618E-01  9.120127572390E-02
    128 F   7 N    -1.804439382691E-01  4.578626201618E-01  9.120127572390E-02
    129 F   7 N     1.804439382691E-01  4.578626201618E-01 -9.120127572390E-02
    130 F   7 N    -1.804439382691E-01 -4.578626201618E-01 -9.120127572390E-02
    131 F   7 N     9.120127572390E-02  1.804439382691E-01 -4.578626201618E-01
    132 F   7 N    -4.578626201618E-01  9.120127572390E-02  1.804439382691E-01
    133 F   7 N    -9.120127572390E-02 -1.804439382691E-01 -4.578626201618E-01
    134 F   7 N     4.578626201618E-01  9.120127572390E-02 -1.804439382691E-01
    135 F   7 N     9.120127572390E-02 -1.804439382691E-01  4.578626201618E-01
    136 F   7 N     4.578626201618E-01 -9.120127572390E-02  1.804439382691E-01
    137 F   7 N    -9.120127572390E-02  1.804439382691E-01  4.578626201618E-01
    138 F   7 N    -4.578626201618E-01 -9.120127572390E-02 -1.804439382691E-01

 T = ATOM BELONGING TO THE ASYMMETRIC UNIT
 *******************************************************************************
 * GEOMETRY EDITING - INPUT COORDINATES ARE GIVEN IN ANGSTROM         
 *******************************************************************************

 GEOMETRY NOW FULLY CONSISTENT WITH THE GROUP
 INFORMATION **** NEW DEFAULT **** FINALRUN 4 FOR GEOMETRY OPTIMIZATIONS
 INFORMATION **** NEW DEFAULT **** OPTGEOM OPTIMIZES BOTH ATOMIC COORDINATES AND CELL PARAMETERS
 INFORMATION **** NEW DEFAULT **** TOL. ON ATOMIC DISP TO REDEFINE REF. GEOMETRY: 0.8 Angs
 INFORMATION **** NEW DEFAULT **** N POINTS TO REDEFINE REF. GEOMETRY: N OF OPT DEGS OF FREEDOM
 INFORMATION **** NEW DEFAULT **** TOL. ON ENERGY TO REDEFINE REF. GEOMETRY: 10**-3*(5*N. ATOMS)

 IMPORTANT INFORMATION:
 THE COORDINATE SYSTEM ADOPTED IN THE OPTIMIZATION IS NOT IN
 GENERAL HOMOGENEOUS UNITS. FOR THIS REASON THE GRADIENT AND 
 HESSIAN MATRIX IN TERMS OF THIS SYSTEM ARE GIVEN WITHOUT
 UNITS. FOR MORE DETAILS SEE THE MANUAL.

 INITIAL TRUST RADIUS         0.50000 MAXIMUM TRUST RADIUS               4.00000
 MAXIMUM GRADIENT COMPONENT   0.00045 MAXIMUM DISPLACEMENT COMPONENT     0.00180
 R.M.S. OF GRADIENT COMPONENT 0.00030 R.M.S. OF DISPLACEMENT COMPONENTS  0.00120
 THRESHOLD ON ENERGY CHANGE 0.100E-06 EXTRAPOLATING POLYNOMIAL ORDER           2
 MAXIMUM ALLOWED NUMBER OF STEPS   -1 SORTING OF ENERGY POINTS:               NO
 ANALYTICAL  GRADIENT                 HESSIAN UPDATING                      BFGS
 STEP SIZE NUMERICAL GRADIENT 0.00100
 INITIAL HESSIAN MATRIX: SCHLEGEL MODEL 2
 *******************************************************************************


 ELAELAELAELAELAELAELAELAELAELAELAELAELAELAELAELAELAELAELAELAELAELAELAELAELAELA

                       ELASTIC CALCULATION

 INFORMATION **** TOLDEX ****  CONVERGENCE CRITERION FOR RMS DISPLACEMENT MODIFIED  6.200000E-04
 INFORMATION **** TOLDEG **** MODIFY CONVERGENCE CRITERION FOR RMS GRADIENT  3.000000E-04
 INFORMATION **** TOLDEE **** CONVERGENCE CRITERION FOR ENERGY MODIFIED: 10**-           8

 GCALCO - MAX INDICES DIRECT LATTICE VECTOR    14    14    14
 NO.OF VECTORS CREATED 6999 STARS  122 RMAX   318.57320 BOHR

 GEOMETRY FOR WAVE FUNCTION - DIMENSIONALITY OF THE SYSTEM    3
 (NON PERIODIC DIRECTION: LATTICE PARAMETER FORMALLY SET TO 500)
 *******************************************************************************
 LATTICE PARAMETERS (ANGSTROMS AND DEGREES) - BOHR = 0.5291772083 ANGSTROM
 PRIMITIVE CELL - CENTRING CODE 6/0 VOLUME=  2853.094015 - DENSITY  0.964 g/cm^3
         A              B              C           ALPHA      BETA       GAMMA 
    15.47554638    15.47554638    15.47554638   109.471221 109.471221 109.471221
 *******************************************************************************
 ATOMS IN THE ASYMMETRIC UNIT   12 - ATOMS IN THE UNIT CELL:  138
     ATOM                 X/A                 Y/B                 Z/C    
 *******************************************************************************
      1 T   1 H    -1.281762123027E-01  3.263296947868E-01 -2.364501927644E-01
      2 F   1 H    -4.372201124488E-01  1.082739804616E-01  2.364501927644E-01
      3 F   1 H     1.281762123027E-01 -1.082739804616E-01  4.545059070896E-01
      4 F   1 H     4.372201124488E-01 -3.263296947868E-01 -4.545059070896E-01
      5 F   1 H    -2.364501927644E-01 -1.281762123027E-01  3.263296947868E-01
      6 F   1 H     3.263296947868E-01 -2.364501927644E-01 -1.281762123027E-01
      7 F   1 H    -4.545059070896E-01  4.372201124488E-01 -3.263296947868E-01
      8 F   1 H     1.082739804616E-01  2.364501927644E-01 -4.372201124488E-01
      9 F   1 H     2.364501927644E-01 -4.372201124488E-01  1.082739804616E-01
     10 F   1 H    -1.082739804616E-01  4.545059070896E-01  1.281762123027E-01
     11 F   1 H     4.545059070896E-01  1.281762123027E-01 -1.082739804616E-01
     12 F   1 H    -3.263296947868E-01 -4.545059070896E-01  4.372201124488E-01
     13 T   1 H    -2.362920761812E-01  3.291273692489E-01 -1.259455867698E-01
     14 F   1 H     4.550729560187E-01 -1.103464894114E-01  1.259455867698E-01
     15 F   1 H     2.362920761812E-01  1.103464894114E-01 -4.345805545699E-01
     16 F   1 H    -4.550729560187E-01 -3.291273692489E-01  4.345805545699E-01
     17 F   1 H    -1.259455867698E-01 -2.362920761812E-01  3.291273692489E-01
     18 F   1 H     3.291273692489E-01 -1.259455867698E-01 -2.362920761812E-01
     19 F   1 H     4.345805545699E-01 -4.550729560187E-01 -3.291273692489E-01
     20 F   1 H    -1.103464894114E-01  1.259455867698E-01  4.550729560187E-01
     21 F   1 H     1.259455867698E-01  4.550729560187E-01 -1.103464894114E-01
     22 F   1 H     1.103464894114E-01 -4.345805545699E-01  2.362920761812E-01
     23 F   1 H    -4.345805545699E-01  2.362920761812E-01  1.103464894114E-01
     24 F   1 H    -3.291273692489E-01  4.345805545699E-01 -4.550729560187E-01
     25 T   1 H     4.846876712789E-01  1.165923950827E-01  4.889932656594E-01
     26 F   1 H    -3.724008705766E-01 -4.305594380442E-03 -4.889932656594E-01
     27 F   1 H    -4.846876712789E-01  4.305594380442E-03 -3.680952761962E-01
     28 F   1 H     3.724008705766E-01 -1.165923950827E-01  3.680952761962E-01
     29 F   1 H     4.889932656594E-01  4.846876712789E-01  1.165923950827E-01
     30 F   1 H     1.165923950827E-01  4.889932656594E-01  4.846876712789E-01
     31 F   1 H     3.680952761962E-01  3.724008705766E-01 -1.165923950827E-01
     32 F   1 H    -4.305594380442E-03 -4.889932656594E-01 -3.724008705766E-01
     33 F   1 H    -4.889932656594E-01 -3.724008705766E-01 -4.305594380442E-03
     34 F   1 H     4.305594380442E-03 -3.680952761962E-01 -4.846876712789E-01
     35 F   1 H    -3.680952761962E-01 -4.846876712789E-01  4.305594380442E-03
     36 F   1 H    -1.165923950827E-01  3.680952761962E-01  3.724008705766E-01
     37 T   1 H     4.734631905046E-01  2.293704832344E-01 -4.550282739154E-01
     38 F   1 H    -3.156012428502E-01 -7.150853558004E-02  4.550282739154E-01
     39 F   1 H    -4.734631905046E-01  7.150853558004E-02 -2.440927072701E-01
     40 F   1 H     3.156012428502E-01 -2.293704832344E-01  2.440927072701E-01
     41 F   1 H    -4.550282739154E-01  4.734631905046E-01  2.293704832344E-01
     42 F   1 H     2.293704832344E-01 -4.550282739154E-01  4.734631905046E-01
     43 F   1 H     2.440927072701E-01  3.156012428502E-01 -2.293704832344E-01
     44 F   1 H    -7.150853558004E-02  4.550282739154E-01 -3.156012428502E-01
     45 F   1 H     4.550282739154E-01 -3.156012428502E-01 -7.150853558004E-02
     46 F   1 H     7.150853558004E-02 -2.440927072701E-01 -4.734631905046E-01
     47 F   1 H    -2.440927072701E-01 -4.734631905046E-01  7.150853558004E-02
     48 F   1 H    -2.293704832344E-01  2.440927072701E-01  3.156012428502E-01
     49 T   1 H    -4.574359356016E-01  2.260649223114E-01  4.737671693866E-01
     50 F   1 H    -2.477022470752E-01  6.879689501180E-02 -4.737671693866E-01
     51 F   1 H     4.574359356016E-01 -6.879689501180E-02 -3.164991420870E-01
     52 F   1 H     2.477022470752E-01 -2.260649223114E-01  3.164991420870E-01
     53 F   1 H     4.737671693866E-01 -4.574359356016E-01  2.260649223114E-01
     54 F   1 H     2.260649223114E-01  4.737671693866E-01 -4.574359356016E-01
     55 F   1 H     3.164991420870E-01  2.477022470752E-01 -2.260649223114E-01
     56 F   1 H     6.879689501180E-02 -4.737671693866E-01 -2.477022470752E-01
     57 F   1 H    -4.737671693866E-01 -2.477022470752E-01  6.879689501180E-02
     58 F   1 H    -6.879689501180E-02 -3.164991420870E-01  4.574359356016E-01
     59 F   1 H    -3.164991420870E-01  4.574359356016E-01 -6.879689501180E-02
     60 F   1 H    -2.260649223114E-01  3.164991420870E-01  2.477022470752E-01
     61 T 248 CD   -2.517139887240E-01  2.482860112760E-01 -5.000000000000E-01
     62 F 248 CD    2.517139887240E-01 -2.482860112760E-01 -5.000000000000E-01
     63 F 248 CD   -5.000000000000E-01 -2.517139887240E-01  2.482860112760E-01
     64 F 248 CD    2.482860112760E-01 -5.000000000000E-01 -2.517139887240E-01
     65 F 248 CD   -5.000000000000E-01  2.517139887240E-01 -2.482860112760E-01
     66 F 248 CD   -2.482860112760E-01 -5.000000000000E-01  2.517139887240E-01
     67 T   6 C    -3.730196473700E-01  2.497251211543E-01 -3.712780221862E-01
     68 F   6 C    -3.789968566596E-01 -1.741625183870E-03  3.712780221862E-01
     69 F   6 C     3.730196473700E-01  1.741625183870E-03 -3.772552314757E-01
     70 F   6 C     3.789968566596E-01 -2.497251211543E-01  3.772552314757E-01
     71 F   6 C    -3.712780221862E-01 -3.730196473700E-01  2.497251211543E-01
     72 F   6 C     2.497251211543E-01 -3.712780221862E-01 -3.730196473700E-01
     73 F   6 C     3.772552314757E-01  3.789968566596E-01 -2.497251211543E-01
     74 F   6 C    -1.741625183870E-03  3.712780221862E-01 -3.789968566596E-01
     75 F   6 C     3.712780221862E-01 -3.789968566596E-01 -1.741625183870E-03
     76 F   6 C     1.741625183870E-03 -3.772552314757E-01  3.730196473700E-01
     77 F   6 C    -3.772552314757E-01  3.730196473700E-01  1.741625183870E-03
     78 F   6 C    -2.497251211543E-01  3.772552314757E-01  3.789968566596E-01
     79 T   6 C    -2.101954636688E-01  3.047844309035E-01 -2.629399772066E-01
     80 F   6 C    -4.322755918899E-01  5.274451353784E-02  2.629399772066E-01
     81 F   6 C     2.101954636688E-01 -5.274451353784E-02 -4.850201054277E-01
     82 F   6 C     4.322755918899E-01 -3.047844309035E-01  4.850201054277E-01
     83 F   6 C    -2.629399772066E-01 -2.101954636688E-01  3.047844309035E-01
     84 F   6 C     3.047844309035E-01 -2.629399772066E-01 -2.101954636688E-01
     85 F   6 C     4.850201054277E-01  4.322755918899E-01 -3.047844309035E-01
     86 F   6 C     5.274451353784E-02  2.629399772066E-01 -4.322755918899E-01
     87 F   6 C     2.629399772066E-01 -4.322755918899E-01  5.274451353784E-02
     88 F   6 C    -5.274451353784E-02 -4.850201054277E-01  2.101954636688E-01
     89 F   6 C    -4.850201054277E-01  2.101954636688E-01 -5.274451353784E-02
     90 F   6 C    -3.047844309035E-01  4.850201054277E-01  4.322755918899E-01
     91 T   6 C    -4.729132242372E-01  2.034220112187E-01 -4.707177426525E-01
     92 F   6 C    -3.258602461288E-01 -2.195481584735E-03  4.707177426525E-01
     93 F   6 C     4.729132242372E-01  2.195481584735E-03 -3.236647645440E-01
     94 F   6 C     3.258602461288E-01 -2.034220112187E-01  3.236647645440E-01
     95 F   6 C    -4.707177426525E-01 -4.729132242372E-01  2.034220112187E-01
     96 F   6 C     2.034220112187E-01 -4.707177426525E-01 -4.729132242372E-01
     97 F   6 C     3.236647645440E-01  3.258602461288E-01 -2.034220112187E-01
     98 F   6 C    -2.195481584735E-03  4.707177426525E-01 -3.258602461288E-01
     99 F   6 C     4.707177426525E-01 -3.258602461288E-01 -2.195481584735E-03
    100 F   6 C     2.195481584735E-03 -3.236647645440E-01  4.729132242372E-01
    101 F   6 C    -3.236647645440E-01  4.729132242372E-01  2.195481584735E-03
    102 F   6 C    -2.034220112187E-01  3.236647645440E-01  3.258602461288E-01
    103 T   7 N    -2.799298566465E-01  2.693784552969E-01 -3.660632765013E-01
    104 F   7 N    -3.645582682018E-01  8.613341985477E-02  3.660632765013E-01
    105 F   7 N     2.799298566465E-01 -8.613341985477E-02 -4.506916880566E-01
    106 F   7 N     3.645582682018E-01 -2.693784552969E-01  4.506916880566E-01
    107 F   7 N    -3.660632765013E-01 -2.799298566465E-01  2.693784552969E-01
    108 F   7 N     2.693784552969E-01 -3.660632765013E-01 -2.799298566465E-01
    109 F   7 N     4.506916880565E-01  3.645582682018E-01 -2.693784552969E-01
    110 F   7 N     8.613341985477E-02  3.660632765013E-01 -3.645582682018E-01
    111 F   7 N     3.660632765013E-01 -3.645582682018E-01  8.613341985477E-02
    112 F   7 N    -8.613341985477E-02 -4.506916880566E-01  2.799298566465E-01
    113 F   7 N    -4.506916880566E-01  2.799298566465E-01 -8.613341985477E-02
    114 F   7 N    -2.693784552969E-01  4.506916880566E-01  3.645582682018E-01
    115 T   6 C    -2.636005245447E-01  3.061719231514E-01 -2.083659202032E-01
    116 F   6 C    -4.854621566454E-01 -5.523460434143E-02  2.083659202032E-01
    117 F   6 C     2.636005245447E-01  5.523460434143E-02 -4.302275523040E-01
    118 F   6 C     4.854621566454E-01 -3.061719231514E-01  4.302275523040E-01
    119 F   6 C    -2.083659202032E-01 -2.636005245447E-01  3.061719231514E-01
    120 F   6 C     3.061719231514E-01 -2.083659202032E-01 -2.636005245447E-01
    121 F   6 C     4.302275523040E-01  4.854621566454E-01 -3.061719231514E-01
    122 F   6 C    -5.523460434143E-02  2.083659202032E-01 -4.854621566454E-01
    123 F   6 C     2.083659202032E-01 -4.854621566454E-01 -5.523460434143E-02
    124 F   6 C     5.523460434143E-02 -4.302275523040E-01  2.636005245447E-01
    125 F   6 C    -4.302275523040E-01  2.636005245447E-01  5.523460434143E-02
    126 F   6 C    -3.061719231514E-01  4.302275523040E-01  4.854621566454E-01
    127 T   7 N    -3.666613444379E-01  2.716452139930E-01 -2.774186818927E-01
    128 F   7 N    -4.509361041143E-01 -8.924266254520E-02  2.774186818927E-01
    129 F   7 N     3.666613444379E-01  8.924266254520E-02 -3.616934415691E-01
    130 F   7 N     4.509361041143E-01 -2.716452139930E-01  3.616934415691E-01
    131 F   7 N    -2.774186818927E-01 -3.666613444379E-01  2.716452139930E-01
    132 F   7 N     2.716452139930E-01 -2.774186818927E-01 -3.666613444379E-01
    133 F   7 N     3.616934415691E-01  4.509361041143E-01 -2.716452139930E-01
    134 F   7 N    -8.924266254520E-02  2.774186818927E-01 -4.509361041143E-01
    135 F   7 N     2.774186818927E-01 -4.509361041143E-01 -8.924266254520E-02
    136 F   7 N     8.924266254520E-02 -3.616934415691E-01  3.666613444379E-01
    137 F   7 N    -3.616934415691E-01  3.666613444379E-01  8.924266254520E-02
    138 F   7 N    -2.716452139930E-01  3.616934415691E-01  4.509361041143E-01

 TRANSFORMATION MATRIX PRIMITIVE-CRYSTALLOGRAPHIC CELL
  0.0000  1.0000  1.0000  1.0000  0.0000  1.0000  1.0000  1.0000  0.0000

 *******************************************************************************
 CRYSTALLOGRAPHIC CELL (VOLUME=       5706.18802990)
         A              B              C           ALPHA      BETA       GAMMA 
    17.86962174    17.86962174    17.86962174    90.000000  90.000000  90.000000

 COORDINATES IN THE CRYSTALLOGRAPHIC CELL
     ATOM                 X/A                 Y/B                 Z/C    
 *******************************************************************************
      1 T   1 H     1.090278571626E-01 -3.454780499270E-01  2.173018376242E-01
      2 F   1 H    -1.090278571626E-01  3.454780499270E-01  2.173018376242E-01
      3 F   1 H     1.090278571626E-01  3.454780499270E-01 -2.173018376242E-01
      4 F   1 H    -1.090278571626E-01 -3.454780499270E-01 -2.173018376242E-01
      5 F   1 H     2.173018376242E-01  1.090278571626E-01 -3.454780499270E-01
      6 F   1 H    -3.454780499270E-01  2.173018376242E-01  1.090278571626E-01
      7 F   1 H    -2.173018376242E-01 -1.090278571626E-01 -3.454780499270E-01
      8 F   1 H     3.454780499270E-01  2.173018376242E-01 -1.090278571626E-01
      9 F   1 H     2.173018376242E-01 -1.090278571626E-01  3.454780499270E-01
     10 F   1 H     3.454780499270E-01 -2.173018376242E-01  1.090278571626E-01
     11 F   1 H    -2.173018376242E-01  1.090278571626E-01  3.454780499270E-01
     12 F   1 H    -3.454780499270E-01 -2.173018376242E-01 -1.090278571626E-01
     13 T   1 H     2.197369293302E-01 -3.456825161000E-01  1.093904399187E-01
     14 F   1 H    -2.197369293302E-01  3.456825161000E-01  1.093904399187E-01
     15 F   1 H     2.197369293302E-01  3.456825161000E-01 -1.093904399187E-01
     16 F   1 H    -2.197369293302E-01 -3.456825161000E-01 -1.093904399187E-01
     17 F   1 H     1.093904399187E-01  2.197369293302E-01 -3.456825161000E-01
     18 F   1 H    -3.456825161000E-01  1.093904399187E-01  2.197369293302E-01
     19 F   1 H    -1.093904399187E-01 -2.197369293302E-01 -3.456825161000E-01
     20 F   1 H     3.456825161000E-01  1.093904399187E-01 -2.197369293302E-01
     21 F   1 H     1.093904399187E-01 -2.197369293302E-01  3.456825161000E-01
     22 F   1 H     3.456825161000E-01 -1.093904399187E-01  2.197369293302E-01
     23 F   1 H    -1.093904399187E-01  2.197369293302E-01  3.456825161000E-01
     24 F   1 H    -3.456825161000E-01 -1.093904399187E-01 -2.197369293302E-01
     25 T   1 H     6.044899473159E-02  4.285442709278E-01  5.614340035115E-02
     26 F   1 H    -6.044899473159E-02 -4.285442709278E-01  5.614340035114E-02
     27 F   1 H     6.044899473159E-02 -4.285442709278E-01 -5.614340035115E-02
     28 F   1 H    -6.044899473159E-02  4.285442709278E-01 -5.614340035114E-02
     29 F   1 H     5.614340035115E-02  6.044899473159E-02  4.285442709278E-01
     30 F   1 H     4.285442709278E-01  5.614340035114E-02  6.044899473159E-02
     31 F   1 H    -5.614340035115E-02 -6.044899473159E-02  4.285442709278E-01
     32 F   1 H    -4.285442709278E-01  5.614340035114E-02 -6.044899473159E-02
     33 F   1 H     5.614340035115E-02 -6.044899473159E-02 -4.285442709278E-01
     34 F   1 H    -4.285442709278E-01 -5.614340035115E-02  6.044899473159E-02
     35 F   1 H    -5.614340035114E-02  6.044899473159E-02 -4.285442709278E-01
     36 F   1 H     4.285442709278E-01 -5.614340035114E-02 -6.044899473159E-02
     37 T   1 H     1.504395094072E-01  3.945322166774E-01  7.893097382720E-02
     38 F   1 H    -1.504395094072E-01 -3.945322166774E-01  7.893097382720E-02
     39 F   1 H     1.504395094072E-01 -3.945322166774E-01 -7.893097382720E-02
     40 F   1 H    -1.504395094072E-01  3.945322166774E-01 -7.893097382720E-02
     41 F   1 H     7.893097382720E-02  1.504395094072E-01  3.945322166774E-01
     42 F   1 H     3.945322166774E-01  7.893097382720E-02  1.504395094072E-01
     43 F   1 H    -7.893097382720E-02 -1.504395094072E-01  3.945322166774E-01
     44 F   1 H    -3.945322166774E-01  7.893097382720E-02 -1.504395094072E-01
     45 F   1 H     7.893097382720E-02 -1.504395094072E-01 -3.945322166774E-01
     46 F   1 H    -3.945322166774E-01 -7.893097382720E-02  1.504395094072E-01
     47 F   1 H    -7.893097382720E-02  1.504395094072E-01 -3.945322166774E-01
     48 F   1 H     3.945322166774E-01 -7.893097382720E-02 -1.504395094072E-01
     49 T   1 H     7.863401364979E-02  3.951331557368E-01  1.474309086616E-01
     50 F   1 H    -7.863401364979E-02 -3.951331557368E-01  1.474309086616E-01
     51 F   1 H     7.863401364979E-02 -3.951331557368E-01 -1.474309086616E-01
     52 F   1 H    -7.863401364979E-02  3.951331557368E-01 -1.474309086616E-01
     53 F   1 H     1.474309086616E-01  7.863401364979E-02  3.951331557368E-01
     54 F   1 H     3.951331557368E-01  1.474309086616E-01  7.863401364979E-02
     55 F   1 H    -1.474309086616E-01 -7.863401364979E-02  3.951331557368E-01
     56 F   1 H    -3.951331557368E-01  1.474309086616E-01 -7.863401364979E-02
     57 F   1 H     1.474309086616E-01 -7.863401364979E-02 -3.951331557368E-01
     58 F   1 H    -3.951331557368E-01 -1.474309086616E-01  7.863401364979E-02
     59 F   1 H    -1.474309086616E-01  7.863401364979E-02 -3.951331557368E-01
     60 F   1 H     3.951331557368E-01 -1.474309086616E-01 -7.863401364979E-02
     61 T 248 CD   -5.000000000000E-01  0.000000000000E+00 -2.517139887240E-01
     62 F 248 CD   -5.000000000000E-01 -5.260366263457E-17  2.517139887240E-01
     63 F 248 CD   -2.517139887240E-01 -5.000000000000E-01  0.000000000000E+00
     64 F 248 CD    0.000000000000E+00 -2.517139887240E-01 -5.000000000000E-01
     65 F 248 CD    2.517139887240E-01 -5.000000000000E-01  2.630183131728E-17
     66 F 248 CD    1.052073252691E-16  2.517139887240E-01  5.000000000000E-01
     67 T   6 C     1.257333731691E-01 -4.970113953552E-01  1.239917479852E-01
     68 F   6 C    -1.257333731691E-01  4.970113953552E-01  1.239917479852E-01
     69 F   6 C     1.257333731691E-01  4.970113953552E-01 -1.239917479852E-01
     70 F   6 C    -1.257333731691E-01 -4.970113953552E-01 -1.239917479852E-01
     71 F   6 C     1.239917479852E-01  1.257333731691E-01 -4.970113953552E-01
     72 F   6 C    -4.970113953552E-01  1.239917479852E-01  1.257333731691E-01
     73 F   6 C    -1.239917479852E-01 -1.257333731691E-01 -4.970113953552E-01
     74 F   6 C     4.970113953552E-01  1.239917479852E-01 -1.257333731691E-01
     75 F   6 C     1.239917479852E-01 -1.257333731691E-01  4.970113953552E-01
     76 F   6 C     4.970113953552E-01 -1.239917479852E-01  1.257333731691E-01
     77 F   6 C    -1.239917479852E-01  1.257333731691E-01  4.970113953552E-01
     78 F   6 C    -4.970113953552E-01 -1.239917479852E-01 -1.257333731691E-01
     79 T   6 C     1.260199586828E-01 -3.889599358894E-01  1.787644722207E-01
     80 F   6 C    -1.260199586828E-01  3.889599358894E-01  1.787644722207E-01
     81 F   6 C     1.260199586828E-01  3.889599358894E-01 -1.787644722207E-01
     82 F   6 C    -1.260199586828E-01 -3.889599358894E-01 -1.787644722207E-01
     83 F   6 C     1.787644722207E-01  1.260199586828E-01 -3.889599358894E-01
     84 F   6 C    -3.889599358894E-01  1.787644722207E-01  1.260199586828E-01
     85 F   6 C    -1.787644722207E-01 -1.260199586828E-01 -3.889599358894E-01
     86 F   6 C     3.889599358894E-01  1.787644722207E-01 -1.260199586828E-01
     87 F   6 C     1.787644722207E-01 -1.260199586828E-01  3.889599358894E-01
     88 F   6 C     3.889599358894E-01 -1.787644722207E-01  1.260199586828E-01
     89 F   6 C    -1.787644722207E-01  1.260199586828E-01  3.889599358894E-01
     90 F   6 C    -3.889599358894E-01 -1.787644722207E-01 -1.260199586828E-01
     91 T   6 C     1.028087464017E-01  4.264735109458E-01  1.006132648170E-01
     92 F   6 C    -1.028087464017E-01 -4.264735109458E-01  1.006132648170E-01
     93 F   6 C     1.028087464017E-01 -4.264735109458E-01 -1.006132648170E-01
     94 F   6 C    -1.028087464017E-01  4.264735109458E-01 -1.006132648170E-01
     95 F   6 C     1.006132648170E-01  1.028087464017E-01  4.264735109458E-01
     96 F   6 C     4.264735109458E-01  1.006132648170E-01  1.028087464017E-01
     97 F   6 C    -1.006132648170E-01 -1.028087464017E-01  4.264735109458E-01
     98 F   6 C    -4.264735109458E-01  1.006132648170E-01 -1.028087464017E-01
     99 F   6 C     1.006132648170E-01 -1.028087464017E-01 -4.264735109458E-01
    100 F   6 C    -4.264735109458E-01 -1.006132648170E-01  1.028087464017E-01
    101 F   6 C    -1.006132648170E-01  1.028087464017E-01 -4.264735109458E-01
    102 F   6 C     4.264735109458E-01 -1.006132648170E-01 -1.028087464017E-01
    103 T   7 N     9.162251772108E-02 -4.576857942224E-01  1.777559375758E-01
    104 F   7 N    -9.162251772108E-02  4.576857942224E-01  1.777559375758E-01
    105 F   7 N     9.162251772108E-02  4.576857942224E-01 -1.777559375758E-01
    106 F   7 N    -9.162251772108E-02 -4.576857942224E-01 -1.777559375758E-01
    107 F   7 N     1.777559375758E-01  9.162251772108E-02 -4.576857942224E-01
    108 F   7 N    -4.576857942224E-01  1.777559375758E-01  9.162251772108E-02
    109 F   7 N    -1.777559375758E-01 -9.162251772108E-02 -4.576857942224E-01
    110 F   7 N     4.576857942224E-01  1.777559375758E-01 -9.162251772108E-02
    111 F   7 N     1.777559375758E-01 -9.162251772108E-02  4.576857942224E-01
    112 F   7 N     4.576857942224E-01 -1.777559375758E-01  9.162251772108E-02
    113 F   7 N    -1.777559375758E-01  9.162251772108E-02  4.576857942224E-01
    114 F   7 N    -4.576857942224E-01 -1.777559375758E-01 -9.162251772108E-02
    115 T   6 C     1.807032637464E-01 -3.890691839496E-01  1.254686594050E-01
    116 F   6 C    -1.807032637464E-01  3.890691839496E-01  1.254686594050E-01
    117 F   6 C     1.807032637464E-01  3.890691839496E-01 -1.254686594050E-01
    118 F   6 C    -1.807032637464E-01 -3.890691839496E-01 -1.254686594050E-01
    119 F   6 C     1.254686594050E-01  1.807032637464E-01 -3.890691839496E-01
    120 F   6 C    -3.890691839496E-01  1.254686594050E-01  1.807032637464E-01
    121 F   6 C    -1.254686594050E-01 -1.807032637464E-01 -3.890691839496E-01
    122 F   6 C     3.890691839496E-01  1.254686594050E-01 -1.807032637464E-01
    123 F   6 C     1.254686594050E-01 -1.807032637464E-01  3.890691839496E-01
    124 F   6 C     3.890691839496E-01 -1.254686594050E-01  1.807032637464E-01
    125 F   6 C    -1.254686594050E-01  1.807032637464E-01  3.890691839496E-01
    126 F   6 C    -3.890691839496E-01 -1.254686594050E-01 -1.807032637464E-01
    127 T   7 N     1.804439382691E-01 -4.578626201618E-01  9.120127572390E-02
    128 F   7 N    -1.804439382691E-01  4.578626201618E-01  9.120127572390E-02
    129 F   7 N     1.804439382691E-01  4.578626201618E-01 -9.120127572390E-02
    130 F   7 N    -1.804439382691E-01 -4.578626201618E-01 -9.120127572390E-02
    131 F   7 N     9.120127572390E-02  1.804439382691E-01 -4.578626201618E-01
    132 F   7 N    -4.578626201618E-01  9.120127572390E-02  1.804439382691E-01
    133 F   7 N    -9.120127572390E-02 -1.804439382691E-01 -4.578626201618E-01
    134 F   7 N     4.578626201618E-01  9.120127572390E-02 -1.804439382691E-01
    135 F   7 N     9.120127572390E-02 -1.804439382691E-01  4.578626201618E-01
    136 F   7 N     4.578626201618E-01 -9.120127572390E-02  1.804439382691E-01
    137 F   7 N    -9.120127572390E-02  1.804439382691E-01  4.578626201618E-01
    138 F   7 N    -4.578626201618E-01 -9.120127572390E-02 -1.804439382691E-01

 T = ATOM BELONGING TO THE ASYMMETRIC UNIT

 ****   12 SYMMOPS - TRANSLATORS IN FRACTIONAL UNITS
 **** MATRICES AND TRANSLATORS IN THE CRYSTALLOGRAPHIC REFERENCE FRAME
   V INV                    ROTATION MATRICES                   TRANSLATORS
   1   1  1.00  0.00  0.00  0.00  1.00  0.00  0.00  0.00  1.00  0.00  0.00  0.00
   2   2  0.00  1.00 -1.00  1.00  0.00 -1.00  0.00  0.00 -1.00  0.00  0.00  0.00
   3   3 -1.00  0.00  0.00 -1.00  0.00  1.00 -1.00  1.00  0.00  0.00  0.00  0.00
   4   4  0.00 -1.00  1.00  0.00 -1.00  0.00  1.00 -1.00  0.00  0.00  0.00  0.00
   5   6  0.00  0.00  1.00  1.00  0.00  0.00  0.00  1.00  0.00  0.00  0.00  0.00
   6   5  0.00  1.00  0.00  0.00  0.00  1.00  1.00  0.00  0.00  0.00  0.00  0.00
   7   8  1.00 -1.00  0.00  0.00 -1.00  1.00  0.00 -1.00  0.00  0.00  0.00  0.00
   8   7  1.00  0.00 -1.00  0.00  0.00 -1.00  0.00  1.00 -1.00  0.00  0.00  0.00
   9  10  0.00  0.00 -1.00  0.00  1.00 -1.00  1.00  0.00 -1.00  0.00  0.00  0.00
  10   9 -1.00  0.00  1.00 -1.00  1.00  0.00 -1.00  0.00  0.00  0.00  0.00  0.00
  11  12 -1.00  1.00  0.00 -1.00  0.00  0.00 -1.00  0.00  1.00  0.00  0.00  0.00
  12  11  0.00 -1.00  0.00  1.00 -1.00  0.00  0.00 -1.00  1.00  0.00  0.00  0.00

 DIRECT LATTICE VECTORS CARTESIAN COMPONENTS (ANGSTROM)
          X                    Y                    Z
  -0.893481086810E+01   0.893481086810E+01   0.893481086810E+01
   0.893481086810E+01  -0.893481086810E+01   0.893481086810E+01
   0.893481086810E+01   0.893481086810E+01  -0.893481086810E+01


 CARTESIAN COORDINATES - PRIMITIVE CELL
 *******************************************************************************
 *      ATOM          X(ANGSTROM)         Y(ANGSTROM)         Z(ANGSTROM)
 *******************************************************************************
    1     1 H     1.948286566204E+00 -6.173562070355E+00  3.883101640926E+00
    2     1 H    -1.948286566204E+00  6.173562070355E+00  3.883101640926E+00
    3     1 H     1.948286566204E+00  6.173562070355E+00 -3.883101640926E+00
    4     1 H    -1.948286566204E+00 -6.173562070355E+00 -3.883101640926E+00
    5     1 H     3.883101640926E+00  1.948286566204E+00 -6.173562070355E+00
    6     1 H    -6.173562070355E+00  3.883101640926E+00  1.948286566204E+00
    7     1 H    -3.883101640926E+00 -1.948286566204E+00 -6.173562070355E+00
    8     1 H     6.173562070355E+00  3.883101640926E+00 -1.948286566204E+00
    9     1 H     3.883101640926E+00 -1.948286566204E+00  6.173562070355E+00
   10     1 H     6.173562070355E+00 -3.883101640926E+00  1.948286566204E+00
   11     1 H    -3.883101640926E+00  1.948286566204E+00  6.173562070355E+00
   12     1 H    -6.173562070355E+00 -3.883101640926E+00 -1.948286566204E+00
   13     1 H     3.926615808604E+00 -6.177215803524E+00  1.954765782904E+00
   14     1 H    -3.926615808604E+00  6.177215803524E+00  1.954765782904E+00
   15     1 H     3.926615808604E+00  6.177215803524E+00 -1.954765782904E+00
   16     1 H    -3.926615808604E+00 -6.177215803524E+00 -1.954765782904E+00
   17     1 H     1.954765782904E+00  3.926615808604E+00 -6.177215803524E+00
   18     1 H    -6.177215803524E+00  1.954765782904E+00  3.926615808604E+00
   19     1 H    -1.954765782904E+00 -3.926615808604E+00 -6.177215803524E+00
   20     1 H     6.177215803524E+00  1.954765782904E+00 -3.926615808604E+00
   21     1 H     1.954765782904E+00 -3.926615808604E+00  6.177215803524E+00
   22     1 H     6.177215803524E+00 -1.954765782904E+00  3.926615808604E+00
   23     1 H    -1.954765782904E+00  3.926615808604E+00  6.177215803524E+00
   24     1 H    -6.177215803524E+00 -1.954765782904E+00 -3.926615808604E+00
   25     1 H     1.080200670187E+00  7.657924018695E+00  1.003261327259E+00
   26     1 H    -1.080200670187E+00 -7.657924018695E+00  1.003261327259E+00
   27     1 H     1.080200670187E+00 -7.657924018695E+00 -1.003261327259E+00
   28     1 H    -1.080200670187E+00  7.657924018695E+00 -1.003261327259E+00
   29     1 H     1.003261327259E+00  1.080200670187E+00  7.657924018695E+00
   30     1 H     7.657924018695E+00  1.003261327259E+00  1.080200670187E+00
   31     1 H    -1.003261327259E+00 -1.080200670187E+00  7.657924018695E+00
   32     1 H    -7.657924018695E+00  1.003261327259E+00 -1.080200670187E+00
   33     1 H     1.003261327259E+00 -1.080200670187E+00 -7.657924018695E+00
   34     1 H    -7.657924018695E+00 -1.003261327259E+00  1.080200670187E+00
   35     1 H    -1.003261327259E+00  1.080200670187E+00 -7.657924018695E+00
   36     1 H     7.657924018695E+00 -1.003261327259E+00 -1.080200670187E+00
   37     1 H     2.688297127287E+00  7.050141474769E+00  1.410466645562E+00
   38     1 H    -2.688297127287E+00 -7.050141474769E+00  1.410466645562E+00
   39     1 H     2.688297127287E+00 -7.050141474769E+00 -1.410466645562E+00
   40     1 H    -2.688297127287E+00  7.050141474769E+00 -1.410466645562E+00
   41     1 H     1.410466645562E+00  2.688297127287E+00  7.050141474769E+00
   42     1 H     7.050141474769E+00  1.410466645562E+00  2.688297127287E+00
   43     1 H    -1.410466645562E+00 -2.688297127287E+00  7.050141474769E+00
   44     1 H    -7.050141474769E+00  1.410466645562E+00 -2.688297127287E+00
   45     1 H     1.410466645562E+00 -2.688297127287E+00 -7.050141474769E+00
   46     1 H    -7.050141474769E+00 -1.410466645562E+00  2.688297127287E+00
   47     1 H    -1.410466645562E+00  2.688297127287E+00 -7.050141474769E+00
   48     1 H     7.050141474769E+00 -1.410466645562E+00 -2.688297127287E+00
   49     1 H     1.405160079521E+00  7.060880028448E+00  2.634534570007E+00
   50     1 H    -1.405160079521E+00 -7.060880028448E+00  2.634534570007E+00
   51     1 H     1.405160079521E+00 -7.060880028448E+00 -2.634534570007E+00
   52     1 H    -1.405160079521E+00  7.060880028448E+00 -2.634534570007E+00
   53     1 H     2.634534570007E+00  1.405160079521E+00  7.060880028448E+00
   54     1 H     7.060880028448E+00  2.634534570007E+00  1.405160079521E+00
   55     1 H    -2.634534570007E+00 -1.405160079521E+00  7.060880028448E+00
   56     1 H    -7.060880028448E+00  2.634534570007E+00 -1.405160079521E+00
   57     1 H     2.634534570007E+00 -1.405160079521E+00 -7.060880028448E+00
   58     1 H    -7.060880028448E+00 -2.634534570007E+00  1.405160079521E+00
   59     1 H    -2.634534570007E+00  1.405160079521E+00 -7.060880028448E+00
   60     1 H     7.060880028448E+00 -2.634534570007E+00 -1.405160079521E+00
   61   248 CD    8.934810868100E+00  0.000000000000E+00 -4.498033764208E+00
   62   248 CD    8.934810868100E+00 -9.400075532184E-16 -1.337158797199E+01
   63   248 CD   -4.498033764208E+00  8.934810868100E+00  0.000000000000E+00
   64   248 CD    0.000000000000E+00 -4.498033764208E+00  8.934810868100E+00
   65   248 CD   -1.337158797199E+01  8.934810868100E+00  4.700037766092E-16
   66   248 CD    1.880015106437E-15 -1.337158797199E+01  8.934810868100E+00
   67     6 C     2.246807818148E+00  8.988216102621E+00  2.215685634906E+00
   68     6 C    -2.246807818148E+00 -8.988216102621E+00  2.215685634906E+00
   69     6 C     2.246807818148E+00 -8.988216102621E+00 -2.215685634906E+00
   70     6 C    -2.246807818148E+00  8.988216102621E+00 -2.215685634906E+00
   71     6 C     2.215685634906E+00  2.246807818148E+00  8.988216102621E+00
   72     6 C     8.988216102621E+00  2.215685634906E+00  2.246807818148E+00
   73     6 C    -2.215685634906E+00 -2.246807818148E+00  8.988216102621E+00
   74     6 C    -8.988216102621E+00  2.215685634906E+00 -2.246807818148E+00
   75     6 C     2.215685634906E+00 -2.246807818148E+00 -8.988216102621E+00
   76     6 C    -8.988216102621E+00 -2.215685634906E+00  2.246807818148E+00
   77     6 C    -2.215685634906E+00  2.246807818148E+00 -8.988216102621E+00
   78     6 C     8.988216102621E+00 -2.215685634906E+00 -2.246807818148E+00
   79     6 C     2.251928992874E+00 -6.950566924881E+00  3.194453498455E+00
   80     6 C    -2.251928992874E+00  6.950566924881E+00  3.194453498455E+00
   81     6 C     2.251928992874E+00  6.950566924881E+00 -3.194453498455E+00
   82     6 C    -2.251928992874E+00 -6.950566924881E+00 -3.194453498455E+00
   83     6 C     3.194453498455E+00  2.251928992874E+00 -6.950566924881E+00
   84     6 C    -6.950566924881E+00  3.194453498455E+00  2.251928992874E+00
   85     6 C    -3.194453498455E+00 -2.251928992874E+00 -6.950566924881E+00
   86     6 C     6.950566924881E+00  3.194453498455E+00 -2.251928992874E+00
   87     6 C     3.194453498455E+00 -2.251928992874E+00  6.950566924881E+00
   88     6 C     6.950566924881E+00 -3.194453498455E+00  2.251928992874E+00
   89     6 C    -3.194453498455E+00  2.251928992874E+00  6.950566924881E+00
   90     6 C    -6.950566924881E+00 -3.194453498455E+00 -2.251928992874E+00
   91     6 C     1.837153409372E+00  7.620920321110E+00  1.797920983924E+00
   92     6 C    -1.837153409372E+00 -7.620920321110E+00  1.797920983924E+00
   93     6 C     1.837153409372E+00 -7.620920321110E+00 -1.797920983924E+00
   94     6 C    -1.837153409372E+00  7.620920321110E+00 -1.797920983924E+00
   95     6 C     1.797920983924E+00  1.837153409372E+00  7.620920321110E+00
   96     6 C     7.620920321110E+00  1.797920983924E+00  1.837153409372E+00
   97     6 C    -1.797920983924E+00 -1.837153409372E+00  7.620920321110E+00
   98     6 C    -7.620920321110E+00  1.797920983924E+00 -1.837153409372E+00
   99     6 C     1.797920983924E+00 -1.837153409372E+00 -7.620920321110E+00
  100     6 C    -7.620920321110E+00 -1.797920983924E+00  1.837153409372E+00
  101     6 C    -1.797920983924E+00  1.837153409372E+00 -7.620920321110E+00
  102     6 C     7.620920321110E+00 -1.797920983924E+00 -1.837153409372E+00
  103     7 N     1.637259734194E+00 -8.178672016786E+00  3.176431365844E+00
  104     7 N    -1.637259734194E+00  8.178672016786E+00  3.176431365844E+00
  105     7 N     1.637259734194E+00  8.178672016786E+00 -3.176431365844E+00
  106     7 N    -1.637259734194E+00 -8.178672016786E+00 -3.176431365844E+00
  107     7 N     3.176431365844E+00  1.637259734194E+00 -8.178672016786E+00
  108     7 N    -8.178672016786E+00  3.176431365844E+00  1.637259734194E+00
  109     7 N    -3.176431365844E+00 -1.637259734194E+00 -8.178672016786E+00
  110     7 N     8.178672016786E+00  3.176431365844E+00 -1.637259734194E+00
  111     7 N     3.176431365844E+00 -1.637259734194E+00  8.178672016786E+00
  112     7 N     8.178672016786E+00 -3.176431365844E+00  1.637259734194E+00
  113     7 N    -3.176431365844E+00  1.637259734194E+00  8.178672016786E+00
  114     7 N    -8.178672016786E+00 -3.176431365844E+00 -1.637259734194E+00
  115     6 C     3.229098969645E+00 -6.952519146392E+00  2.242077483315E+00
  116     6 C    -3.229098969645E+00  6.952519146392E+00  2.242077483315E+00
  117     6 C     3.229098969645E+00  6.952519146392E+00 -2.242077483315E+00
  118     6 C    -3.229098969645E+00 -6.952519146392E+00 -2.242077483315E+00
  119     6 C     2.242077483315E+00  3.229098969645E+00 -6.952519146392E+00
  120     6 C    -6.952519146392E+00  2.242077483315E+00  3.229098969645E+00
  121     6 C    -2.242077483315E+00 -3.229098969645E+00 -6.952519146392E+00
  122     6 C     6.952519146392E+00  2.242077483315E+00 -3.229098969645E+00
  123     6 C     2.242077483315E+00 -3.229098969645E+00  6.952519146392E+00
  124     6 C     6.952519146392E+00 -2.242077483315E+00  3.229098969645E+00
  125     6 C    -2.242077483315E+00  3.229098969645E+00  6.952519146392E+00
  126     6 C    -6.952519146392E+00 -2.242077483315E+00 -3.229098969645E+00
  127     7 N     3.224464921459E+00 -8.181831829437E+00  1.629732299045E+00
  128     7 N    -3.224464921459E+00  8.181831829437E+00  1.629732299045E+00
  129     7 N     3.224464921459E+00  8.181831829437E+00 -1.629732299045E+00
  130     7 N    -3.224464921459E+00 -8.181831829437E+00 -1.629732299045E+00
  131     7 N     1.629732299045E+00  3.224464921459E+00 -8.181831829437E+00
  132     7 N    -8.181831829437E+00  1.629732299045E+00  3.224464921459E+00
  133     7 N    -1.629732299045E+00 -3.224464921459E+00 -8.181831829437E+00
  134     7 N     8.181831829437E+00  1.629732299045E+00 -3.224464921459E+00
  135     7 N     1.629732299045E+00 -3.224464921459E+00  8.181831829437E+00
  136     7 N     8.181831829437E+00 -1.629732299045E+00  3.224464921459E+00
  137     7 N    -1.629732299045E+00  3.224464921459E+00  8.181831829437E+00
  138     7 N    -8.181831829437E+00 -1.629732299045E+00 -3.224464921459E+00

 *******************************************************************************
 *** PSEUDOPOTENTIAL INFORMATION ***
 *******************************************************************************

 ATOMIC NUMBER  48, NUCLEAR CHARGE 20.000, GIVEN IN INPUT       PSEUDOPOTENTIAL
   TYPE       EXPONENT      COEFF.    N      EXPONENT      COEFF.    N
  P0 TMS    13.8358690  270.0094830   0     6.8572700   38.7673080   0
  P1 TMS    12.4049710  193.8296290   0     6.5677990   31.8965250   0
  P2 TMS    10.8969250   79.1936470   0     4.6411650   13.2308270   0
  P3 TMS    15.1847960  -35.4766260   0     7.5923980   -5.6176770   0

 *******************************************************************************
 LOCAL ATOMIC FUNCTIONS BASIS SET
 *******************************************************************************
   ATOM   X(AU)   Y(AU)   Z(AU)  N. TYPE  EXPONENT  S COEF   P COEF   D/F/G COEF
 *******************************************************************************
   1 H    3.682 -11.666   7.338
                                  1 S  
                                         3.387E+01 2.549E-02 0.000E+00 0.000E+00
                                         5.095E+00 1.904E-01 0.000E+00 0.000E+00
                                         1.159E+00 8.522E-01 0.000E+00 0.000E+00
                                  2 S  
                                         3.258E-01 1.000E+00 0.000E+00 0.000E+00
                                  3 S  
                                         1.027E-01 1.000E+00 0.000E+00 0.000E+00
                           4-     6 P  
                                         7.500E-01 0.000E+00 1.000E+00 0.000E+00
   2 H   -3.682  11.666   7.338
   3 H    3.682  11.666  -7.338
   4 H   -3.682 -11.666  -7.338
   5 H    7.338   3.682 -11.666
   6 H  -11.666   7.338   3.682
   7 H   -7.338  -3.682 -11.666
   8 H   11.666   7.338  -3.682
   9 H    7.338  -3.682  11.666
  10 H   11.666  -7.338   3.682
  11 H   -7.338   3.682  11.666
  12 H  -11.666  -7.338  -3.682
  13 H    7.420 -11.673   3.694
  14 H   -7.420  11.673   3.694
  15 H    7.420  11.673  -3.694
  16 H   -7.420 -11.673  -3.694
  17 H    3.694   7.420 -11.673
  18 H  -11.673   3.694   7.420
  19 H   -3.694  -7.420 -11.673
  20 H   11.673   3.694  -7.420
  21 H    3.694  -7.420  11.673
  22 H   11.673  -3.694   7.420
  23 H   -3.694   7.420  11.673
  24 H  -11.673  -3.694  -7.420
  25 H    2.041  14.471   1.896
  26 H   -2.041 -14.471   1.896
  27 H    2.041 -14.471  -1.896
  28 H   -2.041  14.471  -1.896
  29 H    1.896   2.041  14.471
  30 H   14.471   1.896   2.041
  31 H   -1.896  -2.041  14.471
  32 H  -14.471   1.896  -2.041
  33 H    1.896  -2.041 -14.471
  34 H  -14.471  -1.896   2.041
  35 H   -1.896   2.041 -14.471
  36 H   14.471  -1.896  -2.041
  37 H    5.080  13.323   2.665
  38 H   -5.080 -13.323   2.665
  39 H    5.080 -13.323  -2.665
  40 H   -5.080  13.323  -2.665
  41 H    2.665   5.080  13.323
  42 H   13.323   2.665   5.080
  43 H   -2.665  -5.080  13.323
  44 H  -13.323   2.665  -5.080
  45 H    2.665  -5.080 -13.323
  46 H  -13.323  -2.665   5.080
  47 H   -2.665   5.080 -13.323
  48 H   13.323  -2.665  -5.080
  49 H    2.655  13.343   4.979
  50 H   -2.655 -13.343   4.979
  51 H    2.655 -13.343  -4.979
  52 H   -2.655  13.343  -4.979
  53 H    4.979   2.655  13.343
  54 H   13.343   4.979   2.655
  55 H   -4.979  -2.655  13.343
  56 H  -13.343   4.979  -2.655
  57 H    4.979  -2.655 -13.343
  58 H  -13.343  -4.979   2.655
  59 H   -4.979   2.655 -13.343
  60 H   13.343  -4.979  -2.655
  61 CD  16.884   0.000  -8.500
                                361 S  
                                         9.727E+00-1.786E+00 0.000E+00 0.000E+00
                                         7.838E+00 2.578E+00 0.000E+00 0.000E+00
                                         5.089E+00 1.601E-01 0.000E+00 0.000E+00
                                362 S  
                                         1.553E+00 1.000E+00 0.000E+00 0.000E+00
                                363 S  
                                         7.141E-01 1.000E+00 0.000E+00 0.000E+00
                                364 S  
                                         5.000E-01 1.000E+00 0.000E+00 0.000E+00
                                365 S  
                                         2.500E-01 1.000E+00 0.000E+00 0.000E+00
                                366 S  
                                         1.200E-01 1.000E+00 0.000E+00 0.000E+00
                         367-   369 P  
                                         4.743E+00 0.000E+00-6.231E+00 0.000E+00
                                         3.937E+00 0.000E+00 6.574E+00 0.000E+00
                         370-   372 P  
                                         1.380E+00 0.000E+00 7.497E-01 0.000E+00
                                         6.685E-01 0.000E+00 2.811E-01 0.000E+00
                         373-   375 P  
                                         3.634E-01 0.000E+00 1.000E+00 0.000E+00
                         376-   378 P  
                                         1.800E-01 0.000E+00 1.000E+00 0.000E+00
                         379-   381 P  
                                         1.200E-01 0.000E+00 1.000E+00 0.000E+00
                         382-   386 D  
                                         8.469E+00 0.000E+00 0.000E+00-1.636E-02
                                         3.024E+00 0.000E+00 0.000E+00 2.865E-01
                                         1.316E+00 0.000E+00 0.000E+00 4.869E-01
                                         5.564E-01 0.000E+00 0.000E+00 3.794E-01
                         387-   391 D  
                                         2.239E-01 0.000E+00 0.000E+00 1.000E+00
                         392-   396 D  
                                         1.200E-01 0.000E+00 0.000E+00 1.000E+00
                         397-   403 F  
                                         1.598E+00 0.000E+00 0.000E+00 1.000E+00
  62 CD  16.884  -0.000 -25.269
  63 CD  -8.500  16.884   0.000
  64 CD   0.000  -8.500  16.884
  65 CD -25.269  16.884   0.000
  66 CD   0.000 -25.269  16.884
  67 C    4.246  16.985   4.187
                                619 S  
                                         4.563E+03 1.967E-03 0.000E+00 0.000E+00
                                         6.820E+02 1.523E-02 0.000E+00 0.000E+00
                                         1.550E+02 7.613E-02 0.000E+00 0.000E+00
                                         4.446E+01 2.608E-01 0.000E+00 0.000E+00
                                         1.303E+01 6.165E-01 0.000E+00 0.000E+00
                                         1.828E+00 2.210E-01 0.000E+00 0.000E+00
                         620-   623 SP 
                                         2.096E+01 1.147E-01 4.025E-02 0.000E+00
                                         4.803E+00 9.200E-01 2.376E-01 0.000E+00
                                         1.459E+00-3.031E-03 8.159E-01 0.000E+00
                         624-   627 SP 
                                         4.835E-01 1.000E+00 1.000E+00 0.000E+00
                         628-   631 SP 
                                         1.456E-01 1.000E+00 1.000E+00 0.000E+00
                         632-   636 D  
                                         6.260E-01 0.000E+00 0.000E+00 1.000E+00
  68 C   -4.246 -16.985   4.187
  69 C    4.246 -16.985  -4.187
  70 C   -4.246  16.985  -4.187
  71 C    4.187   4.246  16.985
  72 C   16.985   4.187   4.246
  73 C   -4.187  -4.246  16.985
  74 C  -16.985   4.187  -4.246
  75 C    4.187  -4.246 -16.985
  76 C  -16.985  -4.187   4.246
  77 C   -4.187   4.246 -16.985
  78 C   16.985  -4.187  -4.246
  79 C    4.256 -13.135   6.037
  80 C   -4.256  13.135   6.037
  81 C    4.256  13.135  -6.037
  82 C   -4.256 -13.135  -6.037
  83 C    6.037   4.256 -13.135
  84 C  -13.135   6.037   4.256
  85 C   -6.037  -4.256 -13.135
  86 C   13.135   6.037  -4.256
  87 C    6.037  -4.256  13.135
  88 C   13.135  -6.037   4.256
  89 C   -6.037   4.256  13.135
  90 C  -13.135  -6.037  -4.256
  91 C    3.472  14.401   3.398
  92 C   -3.472 -14.401   3.398
  93 C    3.472 -14.401  -3.398
  94 C   -3.472  14.401  -3.398
  95 C    3.398   3.472  14.401
  96 C   14.401   3.398   3.472
  97 C   -3.398  -3.472  14.401
  98 C  -14.401   3.398  -3.472
  99 C    3.398  -3.472 -14.401
 100 C  -14.401  -3.398   3.472
 101 C   -3.398   3.472 -14.401
 102 C   14.401  -3.398  -3.472
 103 N    3.094 -15.455   6.003
                               1267 S  
                                         6.293E+03 1.970E-03 0.000E+00 0.000E+00
                                         9.490E+02 1.496E-02 0.000E+00 0.000E+00
                                         2.188E+02 7.350E-02 0.000E+00 0.000E+00
                                         6.369E+01 2.489E-01 0.000E+00 0.000E+00
                                         1.883E+01 6.025E-01 0.000E+00 0.000E+00
                                         2.720E+00 2.562E-01 0.000E+00 0.000E+00
                        1268-  1271 SP 
                                         3.063E+01 1.119E-01 3.831E-02 0.000E+00
                                         7.026E+00 9.217E-01 2.374E-01 0.000E+00
                                         2.112E+00-2.569E-03 8.176E-01 0.000E+00
                        1272-  1275 SP 
                                         6.840E-01 1.000E+00 1.000E+00 0.000E+00
                        1276-  1279 SP 
                                         2.009E-01 1.000E+00 1.000E+00 0.000E+00
                        1280-  1284 D  
                                         9.130E-01 0.000E+00 0.000E+00 1.000E+00
 104 N   -3.094  15.455   6.003
 105 N    3.094  15.455  -6.003
 106 N   -3.094 -15.455  -6.003
 107 N    6.003   3.094 -15.455
 108 N  -15.455   6.003   3.094
 109 N   -6.003  -3.094 -15.455
 110 N   15.455   6.003  -3.094
 111 N    6.003  -3.094  15.455
 112 N   15.455  -6.003   3.094
 113 N   -6.003   3.094  15.455
 114 N  -15.455  -6.003  -3.094
 115 C    6.102 -13.138   4.237
 116 C   -6.102  13.138   4.237
 117 C    6.102  13.138  -4.237
 118 C   -6.102 -13.138  -4.237
 119 C    4.237   6.102 -13.138
 120 C  -13.138   4.237   6.102
 121 C   -4.237  -6.102 -13.138
 122 C   13.138   4.237  -6.102
 123 C    4.237  -6.102  13.138
 124 C   13.138  -4.237   6.102
 125 C   -4.237   6.102  13.138
 126 C  -13.138  -4.237  -6.102
 127 N    6.093 -15.461   3.080
 128 N   -6.093  15.461   3.080
 129 N    6.093  15.461  -3.080
 130 N   -6.093 -15.461  -3.080
 131 N    3.080   6.093 -15.461
 132 N  -15.461   3.080   6.093
 133 N   -3.080  -6.093 -15.461
 134 N   15.461   3.080  -6.093
 135 N    3.080  -6.093  15.461
 136 N   15.461  -3.080   6.093
 137 N   -3.080   6.093  15.461
 138 N  -15.461  -3.080  -6.093
 INFORMATION **** SET_MPP **** PCRYSTAL CALCULATION
 INFORMATION **** READM2 **** NEW DEFAULT: FOCK/KS MATRIX MIXING SET TO 30 %
 INFORMATION **** READM2 **** NEW DEFAULT: FULL DIRECT SCF MODE
 INFORMATION **** READM2 **** NEW DEFAULT: COULOMB BIPOLAR BUFFER SET TO 32 Mb
 INFORMATION **** READM2 **** NEW DEFAULT: EXCHANGE BIPOLAR BUFFER SET TO 32 Mb

 *******************************************************************************
 NEW DEFAULT: DFT INTEGRATION GRID INCREASED TO XLGRID
 NEW DEFAULT: DIIS ACCELERATOR ACTIVE
 USE KEYWORD NODIIS TO TURN IT OFF
 *******************************************************************************

 INFORMATION **** DFTD3_INPUT **** PERFORM LATEST DISPERSION CORRECTION DFT-D3(BJ) WITH AUTOMATIC PARAMETER SETUP
 PLEASE CITE:
 (1) DFT-D3 Reference
  S. Grimme, J. Antony, S. Ehrlich, and H. Krieg, J. Chem. Phys. 132 (2010), 154104
 (2) BJ-Damping Reference
  S. Grimme, S. Ehrlich, and L. Goerigk, J. Comput. Chem. 32 (2011), 1456-1465
 (3) General DFT-D Review
  S. Grimme, A. Hansen, J. G. Brandenburg, and C. Bannwarth,
  Chem. Rev. 116 (2016), 5105-5154

 INFORMATION **** TOLINTEG **** COULOMB AND EXCHANGE SERIES TOLERANCES MODIFIED
 INFORMATION **** TOLDEE **** SCF TOL ON TOTAL ENERGY SET TO           8
 INFORMATION **** MAXCYCLE **** MAX NUMBER OF SCF CYCLES SET TO         200
 INFORMATION **** DFTD3_INPUT **** PERFORM DISPERSION CORRECTION DFT-D3 IN THE ZERO DAMPING SCHEME

 PLEASE CITE:
 (1) DFT-D3 Reference
  S. Grimme, J. Antony, S. Ehrlich, and H. Krieg, J. Chem. Phys. 132 (2010), 154104
 (2) General DFT-D Review
  S. Grimme, A. Hansen, J. G. Brandenburg, and C. Bannwarth,
  Chem. Rev. 116 (2016), 5105-5154

 *******************************************************************************
 N. OF ATOMS PER CELL       138  COULOMB OVERLAP TOL         (T1) 10**   -7
 NUMBER OF SHELLS           690  COULOMB PENETRATION TOL     (T2) 10**   -7
 NUMBER OF AO              1914  EXCHANGE OVERLAP TOL        (T3) 10**   -7
 N. OF ELECTRONS PER CELL   636  EXCHANGE PSEUDO OVP (F(G))  (T4) 10**  -10
 CORE ELECTRONS PER CELL    144  EXCHANGE PSEUDO OVP (P(G))  (T5) 10**  -40
 N. OF SYMMETRY OPERATORS    12  POLE ORDER IN MONO ZONE                  4
 *******************************************************************************
 TYPE OF CALCULATION :  RESTRICTED CLOSED SHELL
 KOHN-SHAM HAMILTONIAN

 (EXCHANGE)[CORRELATION] FUNCTIONAL:(M06)[M06]


 HYBRID EXCHANGE - PERCENTAGE OF FOCK EXCHANGE    27.0000
 CORE  PSEUDO POTENTIAL         TOL. ON PSEUDO              (TP) 10**- 6

 CAPPA:IS1  2;IS2  2;IS3  2; K PTS MONK NET   3; SYMMOPS:K SPACE  24;G SPACE  12

 *******************************************************************************
 MAX NUMBER OF SCF CYCLES     200  CONVERGENCE ON DELTAP        10**-18
 WEIGHT OF F(I) IN F(I+1)      30% CONVERGENCE ON ENERGY        10**- 8
 SHRINK. FACT.(MONKH.)    2  2  2  NUMBER OF K POINTS IN THE IBZ      3
 SHRINKING FACTOR(GILAT NET)    2  NUMBER OF K POINTS(GILAT NET)      3
 *******************************************************************************
 *** K POINTS COORDINATES (OBLIQUE COORDINATES IN UNITS OF IS =  2)
   1-R(  0  0  0)   2-R(  1  0  0)   3-R(  1  1  1)

 DIRECT LATTICE VECTORS COMPON. (A.U.)     RECIP. LATTICE VECTORS COMPON. (A.U.) 
        X            Y            Z              X            Y            Z
  -16.8843456   16.8843456   16.8843456      0.0000000    0.1860654    0.1860654
   16.8843456  -16.8843456   16.8843456      0.1860654    0.0000000    0.1860654
   16.8843456   16.8843456  -16.8843456      0.1860654    0.1860654    0.0000000

 DISK SPACE FOR EIGENVECTORS (FTN 10)    10990188 REALS

 SYMMETRY ADAPTION OF THE BLOCH FUNCTIONS ENABLED
 TTTTTTTTTTTTTTTTTTTTTTTTTTTTTT gordsh1     TELAPSE      109.34 TCPU        6.40

 MATRIX SIZE: P(G) 9751614, F(G)  692694, P(G) IRR  410944, F(G) IRR   58908
 MAX G-VECTOR INDEX FOR 1- AND 2-ELECTRON INTEGRALS 133

 TTTTTTTTTTTTTTTTTTTTTTTTTTTTTT INPUT       TELAPSE      112.82 TCPU        9.89

 NEIGHBORS OF THE NON-EQUIVALENT ATOMS

 N = NUMBER OF NEIGHBORS AT DISTANCE R
    ATOM  N     R/ANG      R/AU   NEIGHBORS (ATOM LABELS AND CELL INDICES)
   1 H    1     1.0817     2.0442   79 C    0 0 0
   1 H    1     2.1486     4.0603  103 N    0 0 0
   1 H    1     2.2227     4.2002  115 C    0 0 0
   1 H    1     2.7229     5.1456   44 H    0 1 0
   1 H    1     2.7627     5.2207   13 H    0 0 0
   1 H    1     3.1940     6.0358   67 C   -1 0-1

  13 H    1     1.0817     2.0442  115 C    0 0 0
  13 H    1     2.1488     4.0606  127 N    0 0 0
  13 H    1     2.2225     4.1999   79 C    0 0 0
  13 H    1     2.7331     5.1648   59 H    0 1 0
  13 H    1     2.7627     5.2207    1 H    0 0 0
  13 H    1     3.1941     6.0360   67 C   -1 0-1

  25 H    1     1.0981     2.0751   91 C    0 0 0
  25 H    1     1.7667     3.3386   37 H    0 0 0
  25 H    1     1.7672     3.3396   49 H    0 0 0
  25 H    1     2.1449     4.0533   67 C    0 0 0
  25 H    1     2.9485     5.5718   28 H    0 0 0
  25 H    1     3.0184     5.7039  127 N    1 0 1

  37 H    1     1.0956     2.0704   91 C    0 0 0
  37 H    1     1.7667     3.3386   25 H    0 0 0
  37 H    1     1.7734     3.3512   49 H    0 0 0
  37 H    1     2.1446     4.0528   67 C    0 0 0
  37 H    1     2.7005     5.1032  127 N    1 0 1
  37 H    1     2.7229     5.1456    7 H    1 1 1

  49 H    1     1.0955     2.0703   91 C    0 0 0
  49 H    1     1.7672     3.3396   25 H    0 0 0
  49 H    1     1.7734     3.3512   37 H    0 0 0
  49 H    1     2.1444     4.0523   67 C    0 0 0
  49 H    1     2.6953     5.0934  103 N    1 0 1
  49 H    1     2.7331     5.1648   24 H    1 1 1

  61 CD   2     2.2002     4.1578  103 N    0 0 1  104 N   -1 0 0
  61 CD   2     2.2011     4.1595  134 N    0 0 0  138 N    0 1 1
  61 CD   2     2.9554     5.5848   49 H   -1 0 0   50 H    0 0 1
  61 CD   2     2.9693     5.6111   44 H    0 1 1   48 H    0 0 0
  61 CD   2     3.1591     5.9699   74 C    0 1 1   78 C    0 0 0
  61 CD   2     3.1598     5.9711   67 C   -1 0 0   68 C    0 0 1

  67 C    1     1.3373     2.5272  103 N    1 0 1
  67 C    1     1.3374     2.5273  127 N    1 0 1
  67 C    1     1.4872     2.8105   91 C    0 0 0
  67 C    1     2.1444     4.0523   49 H    0 0 0
  67 C    1     2.1446     4.0528   37 H    0 0 0
  67 C    1     2.1449     4.0533   25 H    0 0 0

  79 C    1     1.0817     2.0442    1 H    0 0 0
  79 C    1     1.3645     2.5785  115 C    0 0 0
  79 C    1     1.3735     2.5955  103 N    0 0 0
  79 C    1     2.1648     4.0908   67 C   -1 0-1
  79 C    1     2.2159     4.1874  127 N    0 0 0
  79 C    1     2.2225     4.1999   13 H    0 0 0

  91 C    1     1.0955     2.0703   49 H    0 0 0
  91 C    1     1.0956     2.0704   37 H    0 0 0
  91 C    1     1.0981     2.0751   25 H    0 0 0
  91 C    1     1.4872     2.8105   67 C    0 0 0
  91 C    1     2.4950     4.7148  127 N    1 0 1
  91 C    1     2.4950     4.7150  103 N    1 0 1

 103 N    1     1.3373     2.5272   67 C   -1 0-1
 103 N    1     1.3735     2.5955   79 C    0 0 0
 103 N    1     2.1486     4.0603    1 H    0 0 0
 103 N    1     2.2002     4.1578   61 CD   0 0-1
 103 N    1     2.2159     4.1875  115 C    0 0 0
 103 N    1     2.2162     4.1880  127 N    0 0 0

 115 C    1     1.0817     2.0442   13 H    0 0 0
 115 C    1     1.3645     2.5785   79 C    0 0 0
 115 C    1     1.3734     2.5953  127 N    0 0 0
 115 C    1     2.1648     4.0908   67 C   -1 0-1
 115 C    1     2.2159     4.1875  103 N    0 0 0
 115 C    1     2.2227     4.2002    1 H    0 0 0

 127 N    1     1.3374     2.5273   67 C   -1 0-1
 127 N    1     1.3734     2.5953  115 C    0 0 0
 127 N    1     2.1488     4.0606   13 H    0 0 0
 127 N    1     2.2011     4.1595   65 CD  -1 1 0
 127 N    1     2.2159     4.1874   79 C    0 0 0
 127 N    1     2.2162     4.1880  103 N    0 0 0


 SYMMETRY ALLOWED ELASTIC DISTORTION 1
  0.5773503  0.0000000  0.0000000
  0.0000000  0.5773503  0.0000000
  0.0000000  0.0000000  0.5773503

 SYMMETRY ALLOWED INTERNAL DEGREE(S) OF FREEDOM:  34
 TTTTTTTTTTTTTTTTTTTTTTTTTTTTTT SYMM        TELAPSE      113.70 TCPU       10.76
 TTTTTTTTTTTTTTTTTTTTTTTTTTTTTT INT_SCREEN  TELAPSE      113.75 TCPU       10.81

 ************************************************************************
 ************************************************************************
 * ELAPIEZO OPTION, E. ALBANESE, A. ERBA, B. CIVALLERI, R. DOVESI       *
 *                                                                      *
 * IT IS ASSUMED THAT THE INPUT IS FROM AN OPTIMIZED RUN                *

 CONVERGENCE CRITERION FOR ENERGY, TOLDEE =          1.0000E-08
 CONVERGENCE CRITERION FOR RMS GRADIENT, TOLDEG =    3.0000E-04
 CONVERGENCE CRITERION FOR RMS DISPLACEMENT, TOLDEX  6.2000E-04
 MAGNITUDE OF STEPSIZE FOR ADIMENSIONAL STRAINS =    1.5000E-02
 NUMBER OF POINTS (TOTAL) IN NUMERICAL 2ND DERIVATIVE=        3
 ************************************************************************
 ************************************************************************

 ************************************************************************

  Y. NOEL POST DOC. TURIN 2002

  THIS ROUTINE EVALUATES THE NON ZERO ELEMENTS OF THE ELASTIC TENSOR 

  ORDER OF THE TENSOR : 4

 |  1 A    1 B    1 B     .      .      .     |
 |         1 A    1 B     .      .      .     |
 |                1 A     .      .      .     |
 |                       1 C     .      .     |
 |                              1 C     .     |
 |                                     1 C    |

 EACH  LETTER   CORRESPONDS  TO  AN  INDEPENDENT  COMPONENT.
 INTERDEPENDENT COMPONENTS (WITH SAME LETTER) ARE RELATED BY
 THE COEFFICIENT THAT PRECEEDS EACH LETTER.

 ************************************************************************


 ************************************************************************

  Y. NOEL POST DOC. TURIN 2002

  THIS ROUTINE EVALUATES THE NON ZERO ELEMENTS OF THE PIEZOELECTRIC TENSOR 

  ORDER OF THE TENSOR : 3

 |   .      .      .     1 A     .      .     |
 |   .      .      .      .     1 A     .     |
 |   .      .      .      .      .     1 A    |

 EACH  LETTER   CORRESPONDS  TO  AN  INDEPENDENT  COMPONENT.
 INTERDEPENDENT COMPONENTS (WITH SAME LETTER) ARE RELATED BY
 THE COEFFICIENT THAT PRECEEDS EACH LETTER.

 ************************************************************************


 LIST OF ACTIVE DEFORMATIONS: 
             4

 ************************************************************************
 CLAMPED ION APPROXIMATION - NO RELAXATION OF ATOMIC POSITIONS
 ************************************************************************

 INFORMATION **** EXCBUF **** EXCH. BIPO BUFFER: WORDS USED =     4000000
 WARNING **** EXCBUF **** EXCH. BIPO BUFFER TOO SMALL - TO AVOID I/O SET EXCHSIZE =     6911433

 DFT PARAMETERS

     ATOM       ELECTRONS   NET CHARGE   R(ANGSTROM)
   1   1  H       1.0000      0.0000     1.11000000
  61 248  CD     20.0000      0.0000     1.52000000
  67   6  C       6.0000      0.0000     0.77000000
 103   7  N       7.0000      0.0000     0.74000000

 SIZE OF GRID=     666302
 TTTTTTTTTTTTTTTTTTTTTTTTTTTTTT MAKE_GRID2  TELAPSE      118.13 TCPU       14.20
 BECKE WEIGHT FUNCTION
 RADSAFE =     2.00
 TOLERANCES - DENSITY:10**- 6; POTENTIAL:10**- 9; GRID WGT:10**-14

 RADIAL INTEGRATION  - INTERVALS (POINTS,UPPER LIMIT):            1( 99,  4.0*R)

 ANGULAR INTEGRATION - INTERVALS (ACCURACY LEVEL [N. POINTS] UPPER LIMIT):
  1(  6[ 146]   0.2)  2( 11[ 302]   0.5)  3( 14[ 590]   0.9)  4( 18[1454]   3.5)
  5( 14[ 590]9999.0)
 TTTTTTTTTTTTTTTTTTTTTTTTTTTTTT INT_CALC    TELAPSE      118.18 TCPU       14.25
 EEEEEEEEEE INT_CALC TERMINATION  DATE 04 05 2020 TIME 15:44:52.4

 *******************************************************************************
 zif8Cd60degrees                                                                 
 CRYSTAL - SCF - TYPE OF CALCULATION :  RESTRICTED CLOSED SHELL
 *******************************************************************************

 CAPPA:IS1  2;IS2  2;IS3  2; K PTS MONK NET   3; SYMMOPS:K SPACE  24;G SPACE  12

 TTTTTTTTTTTTTTTTTTTTTTTTTTTTTT SDIK        TELAPSE      118.94 TCPU       15.01

 AAAAAAAAAAAAAAAAAAAAAAAAAAAAAAAAAAAAAAAAAAAAAAAAAAAAAAAAAAAAAAAAAAAAAAAAAAAAAAA
         ATOMIC WAVEFUNCTION(S)


 NUCLEAR CHARGE  1.0  SYMMETRY SPECIES            S
 N. ELECTRONS    1.0  NUMBER OF PRIMITIVE GTOS    5
                      NUMBER OF CONTRACTED GTOS   3
                      NUMBER OF CLOSED SHELLS     0
                      OPEN SHELL OCCUPATION       1

  ZNUC SCFIT  TOTAL HF ENERGY   KINETIC ENERGY   VIRIAL THEOREM ACCURACY
   1.0   1   -4.998098153E-01  4.997907537E-01 -2.000038139E+00  9.6E-17

 NUCLEAR CHARGE 20.0  SYMMETRY SPECIES            S    P    D
 N. ELECTRONS   20.0  NUMBER OF PRIMITIVE GTOS    8    7    6
                      NUMBER OF CONTRACTED GTOS   6    5    3
                      NUMBER OF CLOSED SHELLS     2    1    1
                      OPEN SHELL OCCUPATION       0    0    0

  ZNUC SCFIT  TOTAL HF ENERGY   KINETIC ENERGY   VIRIAL THEOREM ACCURACY
  20.0  36   -1.668271145E+02  6.451544656E+01 -3.585847628E+00  4.4E-06

 NUCLEAR CHARGE  6.0  SYMMETRY SPECIES            S    P
 N. ELECTRONS    6.0  NUMBER OF PRIMITIVE GTOS   11    5
                      NUMBER OF CONTRACTED GTOS   4    3
                      NUMBER OF CLOSED SHELLS     2    0
                      OPEN SHELL OCCUPATION       0    2

  ZNUC SCFIT  TOTAL HF ENERGY   KINETIC ENERGY   VIRIAL THEOREM ACCURACY
   6.0  11   -3.768480057E+01  3.769831118E+01 -1.999641612E+00  2.0E-06

 NUCLEAR CHARGE  7.0  SYMMETRY SPECIES            S    P
 N. ELECTRONS    7.0  NUMBER OF PRIMITIVE GTOS   11    5
                      NUMBER OF CONTRACTED GTOS   4    3
                      NUMBER OF CLOSED SHELLS     2    0
                      OPEN SHELL OCCUPATION       0    3

  ZNUC SCFIT  TOTAL HF ENERGY   KINETIC ENERGY   VIRIAL THEOREM ACCURACY
   7.0  11   -5.439473665E+01  5.441433682E+01 -1.999639798E+00  3.6E-06

 AAAAAAAAAAAAAAAAAAAAAAAAAAAAAAAAAAAAAAAAAAAAAAAAAAAAAAAAAAAAAAAAAAAAAAAAAAAAAAA

 CHARGE NORMALIZATION FACTOR   1.00000000
 TOTAL ATOMIC CHARGES:
   1.0000000   1.0000000   1.0000000   1.0000000   1.0000000   1.0000000
   1.0000000   1.0000000   1.0000000   1.0000000   1.0000000   1.0000000
   1.0000000   1.0000000   1.0000000   1.0000000   1.0000000   1.0000000
   1.0000000   1.0000000   1.0000000   1.0000000   1.0000000   1.0000000
   1.0000000   1.0000000   1.0000000   1.0000000   1.0000000   1.0000000
   1.0000000   1.0000000   1.0000000   1.0000000   1.0000000   1.0000000
   1.0000000   1.0000000   1.0000000   1.0000000   1.0000000   1.0000000
   1.0000000   1.0000000   1.0000000   1.0000000   1.0000000   1.0000000
   1.0000000   1.0000000   1.0000000   1.0000000   1.0000000   1.0000000
   1.0000000   1.0000000   1.0000000   1.0000000   1.0000000   1.0000000
  20.0000000  20.0000000  20.0000000  20.0000000  20.0000000  20.0000000
   6.0000000   6.0000000   6.0000000   6.0000000   6.0000000   6.0000000
   6.0000000   6.0000000   6.0000000   6.0000000   6.0000000   6.0000000
   6.0000000   6.0000000   6.0000000   6.0000000   6.0000000   6.0000000
   6.0000000   6.0000000   6.0000000   6.0000000   6.0000000   6.0000000
   6.0000000   6.0000000   6.0000000   6.0000000   6.0000000   6.0000000
   6.0000000   6.0000000   6.0000000   6.0000000   6.0000000   6.0000000
   7.0000000   7.0000000   7.0000000   7.0000000   7.0000000   7.0000000
   7.0000000   7.0000000   7.0000000   7.0000000   7.0000000   7.0000000
   6.0000000   6.0000000   6.0000000   6.0000000   6.0000000   6.0000000
   6.0000000   6.0000000   6.0000000   6.0000000   6.0000000   6.0000000
   7.0000000   7.0000000   7.0000000   7.0000000   7.0000000   7.0000000
   7.0000000   7.0000000   7.0000000   7.0000000   7.0000000   7.0000000
 TTTTTTTTTTTTTTTTTTTTTTTTTTTTTT MOQGAD      TELAPSE      127.59 TCPU       23.66
 TTTTTTTTTTTTTTTTTTTTTTTTTTTTTT SHELLXN     TELAPSE      149.46 TCPU       32.28
 TTTTTTTTTTTTTTTTTTTTTTTTTTTTTT MONMO3      TELAPSE      154.05 TCPU       36.87
 NUMERICALLY INTEGRATED DENSITY    636.0000065881
 TTTTTTTTTTTTTTTTTTTTTTTTTTTTTT NUMDFT      TELAPSE      155.40 TCPU       38.22
 CYC   0 ETOT(AU) -4.205795269041E+03 DETOT -4.21E+03 tst  0.00E+00 PX  1.00E+00
 TTTTTTTTTTTTTTTTTTTTTTTTTTTTTT DIIS        TELAPSE      156.52 TCPU       39.34
 TTTTTTTTTTTTTTTTTTTTTTTTTTTTTT FDIK        TELAPSE      166.78 TCPU       45.64
 INSULATING STATE
 TOP OF VALENCE BANDS -    BAND    318; K    3; EIG -3.0381722E-01 AU
 TOP OF VALENCE BANDS -    BAND    318; K    1; EIG -3.0396848E-01 AU
 BOTTOM OF VIRTUAL BANDS - BAND    319; K    1; EIG -9.2845722E-02 AU
 INDIRECT ENERGY BAND GAP:   5.7408 eV
 TTTTTTTTTTTTTTTTTTTTTTTTTTTTTT PDIG        TELAPSE      167.12 TCPU       45.97
 CHARGE NORMALIZATION FACTOR   1.00000000
 TOTAL ATOMIC CHARGES:
   0.7864362   0.7864362   0.7864362   0.7864362   0.7864362   0.7864362
   0.7864362   0.7864362   0.7864362   0.7864362   0.7864362   0.7864362
   0.7863620   0.7863620   0.7863620   0.7863620   0.7863620   0.7863620
   0.7863620   0.7863620   0.7863620   0.7863620   0.7863620   0.7863620
   0.7418054   0.7418054   0.7418054   0.7418054   0.7418054   0.7418054
   0.7418054   0.7418054   0.7418054   0.7418054   0.7418054   0.7418054
   0.7574859   0.7574859   0.7574859   0.7574859   0.7574859   0.7574859
   0.7574859   0.7574859   0.7574859   0.7574859   0.7574859   0.7574859
   0.7578769   0.7578769   0.7578769   0.7578769   0.7578769   0.7578769
   0.7578769   0.7578769   0.7578769   0.7578769   0.7578769   0.7578769
  18.3812449  18.3812449  18.3812449  18.3812449  18.3812449  18.3812449
   5.5328169   5.5328169   5.5328169   5.5328169   5.5328169   5.5328169
   5.5328169   5.5328169   5.5328169   5.5328169   5.5328169   5.5328169
   6.1807368   6.1807368   6.1807368   6.1807368   6.1807368   6.1807368
   6.1807368   6.1807368   6.1807368   6.1807368   6.1807368   6.1807368
   6.6883677   6.6883677   6.6883677   6.6883677   6.6883677   6.6883677
   6.6883677   6.6883677   6.6883677   6.6883677   6.6883677   6.6883677
   7.6982556   7.6982556   7.6982556   7.6982556   7.6982556   7.6982556
   7.6982556   7.6982556   7.6982556   7.6982556   7.6982556   7.6982556
   6.1798998   6.1798998   6.1798998   6.1798998   6.1798998   6.1798998
   6.1798998   6.1798998   6.1798998   6.1798998   6.1798998   6.1798998
   7.6993346   7.6993346   7.6993346   7.6993346   7.6993346   7.6993346
   7.6993346   7.6993346   7.6993346   7.6993346   7.6993346   7.6993346
 TTTTTTTTTTTTTTTTTTTTTTTTTTTTTT MOQGAD      TELAPSE      167.13 TCPU       45.98
 TTTTTTTTTTTTTTTTTTTTTTTTTTTTTT SHELLXN     TELAPSE      181.95 TCPU       54.94
 TTTTTTTTTTTTTTTTTTTTTTTTTTTTTT MONMO3      TELAPSE      184.78 TCPU       57.77
 NUMERICALLY INTEGRATED DENSITY    636.0000136518
 TTTTTTTTTTTTTTTTTTTTTTTTTTTTTT NUMDFT      TELAPSE      187.08 TCPU       60.07
 CYC   1 ETOT(AU) -4.183710606509E+03 DETOT  2.21E+01 tst  0.00E+00 PX  1.00E+00
 TTTTTTTTTTTTTTTTTTTTTTTTTTTTTT DIIS        TELAPSE      189.77 TCPU       62.76
 DIIS TEST: 0.23089E+02 AT SCF   CYCLE   1 - MIX   30 %
 TTTTTTTTTTTTTTTTTTTTTTTTTTTTTT FDIK        TELAPSE      196.96 TCPU       64.96
 INSULATING STATE
 TOP OF VALENCE BANDS -    BAND    318; K    3; EIG -1.9865303E-01 AU
 TOP OF VALENCE BANDS -    BAND    318; K    1; EIG -1.9888378E-01 AU
 BOTTOM OF VIRTUAL BANDS - BAND    319; K    1; EIG -2.9378030E-02 AU
 INDIRECT ENERGY BAND GAP:   4.6062 eV
 TTTTTTTTTTTTTTTTTTTTTTTTTTTTTT PDIG        TELAPSE      197.17 TCPU       65.17
 CHARGE NORMALIZATION FACTOR   1.00000000
 TOTAL ATOMIC CHARGES:
   0.9272533   0.9272533   0.9272533   0.9272533   0.9272533   0.9272533
   0.9272533   0.9272533   0.9272533   0.9272533   0.9272533   0.9272533
   0.9272377   0.9272377   0.9272377   0.9272377   0.9272377   0.9272377
   0.9272377   0.9272377   0.9272377   0.9272377   0.9272377   0.9272377
   0.8808617   0.8808617   0.8808617   0.8808617   0.8808617   0.8808617
   0.8808617   0.8808617   0.8808617   0.8808617   0.8808617   0.8808617
   0.9015712   0.9015712   0.9015712   0.9015712   0.9015712   0.9015712
   0.9015712   0.9015712   0.9015712   0.9015712   0.9015712   0.9015712
   0.9014688   0.9014688   0.9014688   0.9014688   0.9014688   0.9014688
   0.9014688   0.9014688   0.9014688   0.9014688   0.9014688   0.9014688
  19.1893686  19.1893686  19.1893686  19.1893686  19.1893686  19.1893686
   5.7557817   5.7557817   5.7557817   5.7557817   5.7557817   5.7557817
   5.7557817   5.7557817   5.7557817   5.7557817   5.7557817   5.7557817
   5.9675426   5.9675426   5.9675426   5.9675426   5.9675426   5.9675426
   5.9675426   5.9675426   5.9675426   5.9675426   5.9675426   5.9675426
   6.2319951   6.2319951   6.2319951   6.2319951   6.2319951   6.2319951
   6.2319951   6.2319951   6.2319951   6.2319951   6.2319951   6.2319951
   7.4712955   7.4712955   7.4712955   7.4712955   7.4712955   7.4712955
   7.4712955   7.4712955   7.4712955   7.4712955   7.4712955   7.4712955
   5.9697688   5.9697688   5.9697688   5.9697688   5.9697688   5.9697688
   5.9697688   5.9697688   5.9697688   5.9697688   5.9697688   5.9697688
   7.4705394   7.4705394   7.4705394   7.4705394   7.4705394   7.4705394
   7.4705394   7.4705394   7.4705394   7.4705394   7.4705394   7.4705394
 TTTTTTTTTTTTTTTTTTTTTTTTTTTTTT MOQGAD      TELAPSE      197.19 TCPU       65.18
 TTTTTTTTTTTTTTTTTTTTTTTTTTTTTT SHELLXN     TELAPSE      216.86 TCPU       74.19
 TTTTTTTTTTTTTTTTTTTTTTTTTTTTTT MONMO3      TELAPSE      218.91 TCPU       76.23
 NUMERICALLY INTEGRATED DENSITY    636.0000224989
 TTTTTTTTTTTTTTTTTTTTTTTTTTTTTT NUMDFT      TELAPSE      221.07 TCPU       78.40
 CYC   2 ETOT(AU) -4.184744667687E+03 DETOT -1.03E+00 tst  4.65E-03 PX  2.32E-01
 TTTTTTTTTTTTTTTTTTTTTTTTTTTTTT DIIS        TELAPSE      222.78 TCPU       80.11
 DIIS TEST: 0.74281E+01 AT SCF   CYCLE   2 - DIIS ACTIVE - HISTORY:     2 CYCLES
 TTTTTTTTTTTTTTTTTTTTTTTTTTTTTT FDIK        TELAPSE      228.93 TCPU       82.69
 INSULATING STATE
 TOP OF VALENCE BANDS -    BAND    318; K    3; EIG -2.3064718E-01 AU
 TOP OF VALENCE BANDS -    BAND    318; K    1; EIG -2.3085230E-01 AU
 BOTTOM OF VIRTUAL BANDS - BAND    319; K    1; EIG -2.0855021E-02 AU
 INDIRECT ENERGY BAND GAP:   5.7087 eV
 TTTTTTTTTTTTTTTTTTTTTTTTTTTTTT PDIG        TELAPSE      229.14 TCPU       82.90
 CHARGE NORMALIZATION FACTOR   1.00000000
 TOTAL ATOMIC CHARGES:
   0.8734494   0.8734494   0.8734494   0.8734494   0.8734494   0.8734494
   0.8734494   0.8734494   0.8734494   0.8734494   0.8734494   0.8734494
   0.8727311   0.8727311   0.8727311   0.8727311   0.8727311   0.8727311
   0.8727311   0.8727311   0.8727311   0.8727311   0.8727311   0.8727311
   0.8565134   0.8565134   0.8565134   0.8565134   0.8565134   0.8565134
   0.8565134   0.8565134   0.8565134   0.8565134   0.8565134   0.8565134
   0.8749674   0.8749674   0.8749674   0.8749674   0.8749674   0.8749674
   0.8749674   0.8749674   0.8749674   0.8749674   0.8749674   0.8749674
   0.8745454   0.8745454   0.8745454   0.8745454   0.8745454   0.8745454
   0.8745454   0.8745454   0.8745454   0.8745454   0.8745454   0.8745454
  18.8518390  18.8518390  18.8518390  18.8518390  18.8518390  18.8518390
   5.5842550   5.5842550   5.5842550   5.5842550   5.5842550   5.5842550
   5.5842550   5.5842550   5.5842550   5.5842550   5.5842550   5.5842550
   6.0336272   6.0336272   6.0336272   6.0336272   6.0336272   6.0336272
   6.0336272   6.0336272   6.0336272   6.0336272   6.0336272   6.0336272
   6.3001669   6.3001669   6.3001669   6.3001669   6.3001669   6.3001669
   6.3001669   6.3001669   6.3001669   6.3001669   6.3001669   6.3001669
   7.6343647   7.6343647   7.6343647   7.6343647   7.6343647   7.6343647
   7.6343647   7.6343647   7.6343647   7.6343647   7.6343647   7.6343647
   6.0336627   6.0336627   6.0336627   6.0336627   6.0336627   6.0336627
   6.0336627   6.0336627   6.0336627   6.0336627   6.0336627   6.0336627
   7.6357974   7.6357974   7.6357974   7.6357974   7.6357974   7.6357974
   7.6357974   7.6357974   7.6357974   7.6357974   7.6357974   7.6357974
 TTTTTTTTTTTTTTTTTTTTTTTTTTTTTT MOQGAD      TELAPSE      229.15 TCPU       82.92
 TTTTTTTTTTTTTTTTTTTTTTTTTTTTTT SHELLXN     TELAPSE      247.50 TCPU       91.88
 TTTTTTTTTTTTTTTTTTTTTTTTTTTTTT MONMO3      TELAPSE      249.07 TCPU       93.46
 NUMERICALLY INTEGRATED DENSITY    636.0000214027
 TTTTTTTTTTTTTTTTTTTTTTTTTTTTTT NUMDFT      TELAPSE      251.17 TCPU       95.56
 CYC   3 ETOT(AU) -4.185117024806E+03 DETOT -3.72E-01 tst  8.74E-04 PX  1.46E-01
 TTTTTTTTTTTTTTTTTTTTTTTTTTTTTT DIIS        TELAPSE      257.37 TCPU      101.75
 DIIS TEST: 0.49648E+00 AT SCF   CYCLE   3 - DIIS ACTIVE - HISTORY:     3 CYCLES
 TTTTTTTTTTTTTTTTTTTTTTTTTTTTTT FDIK        TELAPSE      266.72 TCPU      105.34
 INSULATING STATE
 TOP OF VALENCE BANDS -    BAND    318; K    3; EIG -2.3376954E-01 AU
 TOP OF VALENCE BANDS -    BAND    318; K    1; EIG -2.3397358E-01 AU
 BOTTOM OF VIRTUAL BANDS - BAND    319; K    1; EIG -2.1817786E-02 AU
 INDIRECT ENERGY BAND GAP:   5.7675 eV
 TTTTTTTTTTTTTTTTTTTTTTTTTTTTTT PDIG        TELAPSE      267.20 TCPU      105.82
 CHARGE NORMALIZATION FACTOR   1.00000000
 TOTAL ATOMIC CHARGES:
   0.8722891   0.8722891   0.8722891   0.8722891   0.8722891   0.8722891
   0.8722891   0.8722891   0.8722891   0.8722891   0.8722891   0.8722891
   0.8723554   0.8723554   0.8723554   0.8723554   0.8723554   0.8723554
   0.8723554   0.8723554   0.8723554   0.8723554   0.8723554   0.8723554
   0.8445118   0.8445118   0.8445118   0.8445118   0.8445118   0.8445118
   0.8445118   0.8445118   0.8445118   0.8445118   0.8445118   0.8445118
   0.8601624   0.8601624   0.8601624   0.8601624   0.8601624   0.8601624
   0.8601624   0.8601624   0.8601624   0.8601624   0.8601624   0.8601624
   0.8604187   0.8604187   0.8604187   0.8604187   0.8604187   0.8604187
   0.8604187   0.8604187   0.8604187   0.8604187   0.8604187   0.8604187
  18.8818474  18.8818474  18.8818474  18.8818474  18.8818474  18.8818474
   5.6625706   5.6625706   5.6625706   5.6625706   5.6625706   5.6625706
   5.6625706   5.6625706   5.6625706   5.6625706   5.6625706   5.6625706
   6.0413277   6.0413277   6.0413277   6.0413277   6.0413277   6.0413277
   6.0413277   6.0413277   6.0413277   6.0413277   6.0413277   6.0413277
   6.3485185   6.3485185   6.3485185   6.3485185   6.3485185   6.3485185
   6.3485185   6.3485185   6.3485185   6.3485185   6.3485185   6.3485185
   7.5779634   7.5779634   7.5779634   7.5779634   7.5779634   7.5779634
   7.5779634   7.5779634   7.5779634   7.5779634   7.5779634   7.5779634
   6.0408719   6.0408719   6.0408719   6.0408719   6.0408719   6.0408719
   6.0408719   6.0408719   6.0408719   6.0408719   6.0408719   6.0408719
   7.5780870   7.5780870   7.5780870   7.5780870   7.5780870   7.5780870
   7.5780870   7.5780870   7.5780870   7.5780870   7.5780870   7.5780870
 TTTTTTTTTTTTTTTTTTTTTTTTTTTTTT MOQGAD      TELAPSE      267.21 TCPU      105.83
 TTTTTTTTTTTTTTTTTTTTTTTTTTTTTT SHELLXN     TELAPSE      289.49 TCPU      114.81
 TTTTTTTTTTTTTTTTTTTTTTTTTTTTTT MONMO3      TELAPSE      291.58 TCPU      116.90
 NUMERICALLY INTEGRATED DENSITY    636.0000213825
 TTTTTTTTTTTTTTTTTTTTTTTTTTTTTT NUMDFT      TELAPSE      293.77 TCPU      119.09
 CYC   4 ETOT(AU) -4.185137709873E+03 DETOT -2.07E-02 tst  4.24E-05 PX  1.36E-02
 TTTTTTTTTTTTTTTTTTTTTTTTTTTTTT DIIS        TELAPSE      295.39 TCPU      120.71
 DIIS TEST: 0.67308E-01 AT SCF   CYCLE   4 - DIIS ACTIVE - HISTORY:     4 CYCLES
 TTTTTTTTTTTTTTTTTTTTTTTTTTTTTT FDIK        TELAPSE      301.49 TCPU      120.72
 INSULATING STATE
 TOP OF VALENCE BANDS -    BAND    318; K    3; EIG -2.3474434E-01 AU
 TOP OF VALENCE BANDS -    BAND    318; K    1; EIG -2.3494782E-01 AU
 BOTTOM OF VIRTUAL BANDS - BAND    319; K    1; EIG -2.2766393E-02 AU
 INDIRECT ENERGY BAND GAP:   5.7682 eV
 TTTTTTTTTTTTTTTTTTTTTTTTTTTTTT PDIG        TELAPSE      301.84 TCPU      121.07
 CHARGE NORMALIZATION FACTOR   1.00000000
 TOTAL ATOMIC CHARGES:
   0.8701140   0.8701140   0.8701140   0.8701140   0.8701140   0.8701140
   0.8701140   0.8701140   0.8701140   0.8701140   0.8701140   0.8701140
   0.8702099   0.8702099   0.8702099   0.8702099   0.8702099   0.8702099
   0.8702099   0.8702099   0.8702099   0.8702099   0.8702099   0.8702099
   0.8470252   0.8470252   0.8470252   0.8470252   0.8470252   0.8470252
   0.8470252   0.8470252   0.8470252   0.8470252   0.8470252   0.8470252
   0.8645721   0.8645721   0.8645721   0.8645721   0.8645721   0.8645721
   0.8645721   0.8645721   0.8645721   0.8645721   0.8645721   0.8645721
   0.8648065   0.8648065   0.8648065   0.8648065   0.8648065   0.8648065
   0.8648065   0.8648065   0.8648065   0.8648065   0.8648065   0.8648065
  18.8677039  18.8677039  18.8677039  18.8677039  18.8677039  18.8677039
   5.6386701   5.6386701   5.6386701   5.6386701   5.6386701   5.6386701
   5.6386701   5.6386701   5.6386701   5.6386701   5.6386701   5.6386701
   6.0438452   6.0438452   6.0438452   6.0438452   6.0438452   6.0438452
   6.0438452   6.0438452   6.0438452   6.0438452   6.0438452   6.0438452
   6.3349853   6.3349853   6.3349853   6.3349853   6.3349853   6.3349853
   6.3349853   6.3349853   6.3349853   6.3349853   6.3349853   6.3349853
   7.5941137   7.5941137   7.5941137   7.5941137   7.5941137   7.5941137
   7.5941137   7.5941137   7.5941137   7.5941137   7.5941137   7.5941137
   6.0431468   6.0431468   6.0431468   6.0431468   6.0431468   6.0431468
   6.0431468   6.0431468   6.0431468   6.0431468   6.0431468   6.0431468
   7.5946594   7.5946594   7.5946594   7.5946594   7.5946594   7.5946594
   7.5946594   7.5946594   7.5946594   7.5946594   7.5946594   7.5946594
 TTTTTTTTTTTTTTTTTTTTTTTTTTTTTT MOQGAD      TELAPSE      301.85 TCPU      121.08
 TTTTTTTTTTTTTTTTTTTTTTTTTTTTTT SHELLXN     TELAPSE      322.37 TCPU      130.05
 TTTTTTTTTTTTTTTTTTTTTTTTTTTTTT MONMO3      TELAPSE      324.30 TCPU      131.98
 NUMERICALLY INTEGRATED DENSITY    636.0000214758
 TTTTTTTTTTTTTTTTTTTTTTTTTTTTTT NUMDFT      TELAPSE      326.49 TCPU      134.17
 CYC   5 ETOT(AU) -4.185140685132E+03 DETOT -2.98E-03 tst  6.50E-06 PX  1.01E-02
 TTTTTTTTTTTTTTTTTTTTTTTTTTTTTT DIIS        TELAPSE      327.58 TCPU      135.26
 DIIS TEST: 0.37324E-02 AT SCF   CYCLE   5 - DIIS ACTIVE - HISTORY:     5 CYCLES
 TTTTTTTTTTTTTTTTTTTTTTTTTTTTTT FDIK        TELAPSE      333.65 TCPU      135.78
 INSULATING STATE
 TOP OF VALENCE BANDS -    BAND    318; K    3; EIG -2.3519834E-01 AU
 TOP OF VALENCE BANDS -    BAND    318; K    1; EIG -2.3540155E-01 AU
 BOTTOM OF VIRTUAL BANDS - BAND    319; K    1; EIG -2.2897796E-02 AU
 INDIRECT ENERGY BAND GAP:   5.7770 eV
 TTTTTTTTTTTTTTTTTTTTTTTTTTTTTT PDIG        TELAPSE      333.93 TCPU      136.06
 CHARGE NORMALIZATION FACTOR   1.00000000
 TOTAL ATOMIC CHARGES:
   0.8697208   0.8697208   0.8697208   0.8697208   0.8697208   0.8697208
   0.8697208   0.8697208   0.8697208   0.8697208   0.8697208   0.8697208
   0.8698201   0.8698201   0.8698201   0.8698201   0.8698201   0.8698201
   0.8698201   0.8698201   0.8698201   0.8698201   0.8698201   0.8698201
   0.8482074   0.8482074   0.8482074   0.8482074   0.8482074   0.8482074
   0.8482074   0.8482074   0.8482074   0.8482074   0.8482074   0.8482074
   0.8640892   0.8640892   0.8640892   0.8640892   0.8640892   0.8640892
   0.8640892   0.8640892   0.8640892   0.8640892   0.8640892   0.8640892
   0.8643410   0.8643410   0.8643410   0.8643410   0.8643410   0.8643410
   0.8643410   0.8643410   0.8643410   0.8643410   0.8643410   0.8643410
  18.8659795  18.8659795  18.8659795  18.8659795  18.8659795  18.8659795
   5.6474283   5.6474283   5.6474283   5.6474283   5.6474283   5.6474283
   5.6474283   5.6474283   5.6474283   5.6474283   5.6474283   5.6474283
   6.0434623   6.0434623   6.0434623   6.0434623   6.0434623   6.0434623
   6.0434623   6.0434623   6.0434623   6.0434623   6.0434623   6.0434623
   6.3337527   6.3337527   6.3337527   6.3337527   6.3337527   6.3337527
   6.3337527   6.3337527   6.3337527   6.3337527   6.3337527   6.3337527
   7.5914089   7.5914089   7.5914089   7.5914089   7.5914089   7.5914089
   7.5914089   7.5914089   7.5914089   7.5914089   7.5914089   7.5914089
   6.0428946   6.0428946   6.0428946   6.0428946   6.0428946   6.0428946
   6.0428946   6.0428946   6.0428946   6.0428946   6.0428946   6.0428946
   7.5918849   7.5918849   7.5918849   7.5918849   7.5918849   7.5918849
   7.5918849   7.5918849   7.5918849   7.5918849   7.5918849   7.5918849
 TTTTTTTTTTTTTTTTTTTTTTTTTTTTTT MOQGAD      TELAPSE      333.94 TCPU      136.08
 TTTTTTTTTTTTTTTTTTTTTTTTTTTTTT SHELLXN     TELAPSE      354.96 TCPU      145.04
 TTTTTTTTTTTTTTTTTTTTTTTTTTTTTT MONMO3      TELAPSE      356.98 TCPU      147.06
 NUMERICALLY INTEGRATED DENSITY    636.0000214895
 TTTTTTTTTTTTTTTTTTTTTTTTTTTTTT NUMDFT      TELAPSE      359.16 TCPU      149.24
 CYC   6 ETOT(AU) -4.185140864182E+03 DETOT -1.79E-04 tst  5.51E-07 PX  2.63E-03
 TTTTTTTTTTTTTTTTTTTTTTTTTTTTTT DIIS        TELAPSE      362.86 TCPU      152.94
 DIIS TEST: 0.86536E-03 AT SCF   CYCLE   6 - DIIS ACTIVE - HISTORY:     6 CYCLES
 TTTTTTTTTTTTTTTTTTTTTTTTTTTTTT FDIK        TELAPSE      373.84 TCPU      157.88
 INSULATING STATE
 TOP OF VALENCE BANDS -    BAND    318; K    3; EIG -2.3504944E-01 AU
 TOP OF VALENCE BANDS -    BAND    318; K    1; EIG -2.3525312E-01 AU
 BOTTOM OF VIRTUAL BANDS - BAND    319; K    1; EIG -2.2912755E-02 AU
 INDIRECT ENERGY BAND GAP:   5.7725 eV
 TTTTTTTTTTTTTTTTTTTTTTTTTTTTTT PDIG        TELAPSE      374.15 TCPU      158.19
 CHARGE NORMALIZATION FACTOR   1.00000000
 TOTAL ATOMIC CHARGES:
   0.8696827   0.8696827   0.8696827   0.8696827   0.8696827   0.8696827
   0.8696827   0.8696827   0.8696827   0.8696827   0.8696827   0.8696827
   0.8697930   0.8697930   0.8697930   0.8697930   0.8697930   0.8697930
   0.8697930   0.8697930   0.8697930   0.8697930   0.8697930   0.8697930
   0.8478204   0.8478204   0.8478204   0.8478204   0.8478204   0.8478204
   0.8478204   0.8478204   0.8478204   0.8478204   0.8478204   0.8478204
   0.8642325   0.8642325   0.8642325   0.8642325   0.8642325   0.8642325
   0.8642325   0.8642325   0.8642325   0.8642325   0.8642325   0.8642325
   0.8644841   0.8644841   0.8644841   0.8644841   0.8644841   0.8644841
   0.8644841   0.8644841   0.8644841   0.8644841   0.8644841   0.8644841
  18.8681271  18.8681271  18.8681271  18.8681271  18.8681271  18.8681271
   5.6439724   5.6439724   5.6439724   5.6439724   5.6439724   5.6439724
   5.6439724   5.6439724   5.6439724   5.6439724   5.6439724   5.6439724
   6.0443521   6.0443521   6.0443521   6.0443521   6.0443521   6.0443521
   6.0443521   6.0443521   6.0443521   6.0443521   6.0443521   6.0443521
   6.3348973   6.3348973   6.3348973   6.3348973   6.3348973   6.3348973
   6.3348973   6.3348973   6.3348973   6.3348973   6.3348973   6.3348973
   7.5912358   7.5912358   7.5912358   7.5912358   7.5912358   7.5912358
   7.5912358   7.5912358   7.5912358   7.5912358   7.5912358   7.5912358
   6.0437738   6.0437738   6.0437738   6.0437738   6.0437738   6.0437738
   6.0437738   6.0437738   6.0437738   6.0437738   6.0437738   6.0437738
   7.5916923   7.5916923   7.5916923   7.5916923   7.5916923   7.5916923
   7.5916923   7.5916923   7.5916923   7.5916923   7.5916923   7.5916923
 TTTTTTTTTTTTTTTTTTTTTTTTTTTTTT MOQGAD      TELAPSE      374.17 TCPU      158.21
 TTTTTTTTTTTTTTTTTTTTTTTTTTTTTT SHELLXN     TELAPSE      395.33 TCPU      167.17
 TTTTTTTTTTTTTTTTTTTTTTTTTTTTTT MONMO3      TELAPSE      397.05 TCPU      168.89
 NUMERICALLY INTEGRATED DENSITY    636.0000215077
 TTTTTTTTTTTTTTTTTTTTTTTTTTTTTT NUMDFT      TELAPSE      399.24 TCPU      171.08
 CYC   7 ETOT(AU) -4.185140917442E+03 DETOT -5.33E-05 tst  7.81E-08 PX  1.02E-03
 TTTTTTTTTTTTTTTTTTTTTTTTTTTTTT DIIS        TELAPSE      400.53 TCPU      172.36
 DIIS TEST: 0.78304E-04 AT SCF   CYCLE   7 - DIIS ACTIVE - HISTORY:     7 CYCLES
 TTTTTTTTTTTTTTTTTTTTTTTTTTTTTT FDIK        TELAPSE      405.88 TCPU      172.37
 INSULATING STATE
 TOP OF VALENCE BANDS -    BAND    318; K    3; EIG -2.3508429E-01 AU
 TOP OF VALENCE BANDS -    BAND    318; K    1; EIG -2.3528781E-01 AU
 BOTTOM OF VIRTUAL BANDS - BAND    319; K    1; EIG -2.2976233E-02 AU
 INDIRECT ENERGY BAND GAP:   5.7718 eV
 TTTTTTTTTTTTTTTTTTTTTTTTTTTTTT PDIG        TELAPSE      406.10 TCPU      172.59
 CHARGE NORMALIZATION FACTOR   1.00000000
 TOTAL ATOMIC CHARGES:
   0.8697090   0.8697090   0.8697090   0.8697090   0.8697090   0.8697090
   0.8697090   0.8697090   0.8697090   0.8697090   0.8697090   0.8697090
   0.8698206   0.8698206   0.8698206   0.8698206   0.8698206   0.8698206
   0.8698206   0.8698206   0.8698206   0.8698206   0.8698206   0.8698206
   0.8477813   0.8477813   0.8477813   0.8477813   0.8477813   0.8477813
   0.8477813   0.8477813   0.8477813   0.8477813   0.8477813   0.8477813
   0.8641794   0.8641794   0.8641794   0.8641794   0.8641794   0.8641794
   0.8641794   0.8641794   0.8641794   0.8641794   0.8641794   0.8641794
   0.8644336   0.8644336   0.8644336   0.8644336   0.8644336   0.8644336
   0.8644336   0.8644336   0.8644336   0.8644336   0.8644336   0.8644336
  18.8674966  18.8674966  18.8674966  18.8674966  18.8674966  18.8674966
   5.6446348   5.6446348   5.6446348   5.6446348   5.6446348   5.6446348
   5.6446348   5.6446348   5.6446348   5.6446348   5.6446348   5.6446348
   6.0437929   6.0437929   6.0437929   6.0437929   6.0437929   6.0437929
   6.0437929   6.0437929   6.0437929   6.0437929   6.0437929   6.0437929
   6.3347539   6.3347539   6.3347539   6.3347539   6.3347539   6.3347539
   6.3347539   6.3347539   6.3347539   6.3347539   6.3347539   6.3347539
   7.5917306   7.5917306   7.5917306   7.5917306   7.5917306   7.5917306
   7.5917306   7.5917306   7.5917306   7.5917306   7.5917306   7.5917306
   6.0432046   6.0432046   6.0432046   6.0432046   6.0432046   6.0432046
   6.0432046   6.0432046   6.0432046   6.0432046   6.0432046   6.0432046
   7.5922111   7.5922111   7.5922111   7.5922111   7.5922111   7.5922111
   7.5922111   7.5922111   7.5922111   7.5922111   7.5922111   7.5922111
 TTTTTTTTTTTTTTTTTTTTTTTTTTTTTT MOQGAD      TELAPSE      406.12 TCPU      172.61
 TTTTTTTTTTTTTTTTTTTTTTTTTTTTTT SHELLXN     TELAPSE      424.78 TCPU      181.57
 TTTTTTTTTTTTTTTTTTTTTTTTTTTTTT MONMO3      TELAPSE      426.49 TCPU      183.27
 NUMERICALLY INTEGRATED DENSITY    636.0000215111
 TTTTTTTTTTTTTTTTTTTTTTTTTTTTTT NUMDFT      TELAPSE      428.68 TCPU      185.47
 CYC   8 ETOT(AU) -4.185140919961E+03 DETOT -2.52E-06 tst  1.27E-08 PX  2.94E-04
 TTTTTTTTTTTTTTTTTTTTTTTTTTTTTT DIIS        TELAPSE      429.88 TCPU      186.67
 DIIS TEST: 0.19418E-04 AT SCF   CYCLE   8 - DIIS ACTIVE - HISTORY:     8 CYCLES
 TTTTTTTTTTTTTTTTTTTTTTTTTTTTTT FDIK        TELAPSE      434.86 TCPU      188.95
 INSULATING STATE
 TOP OF VALENCE BANDS -    BAND    318; K    3; EIG -2.3510176E-01 AU
 TOP OF VALENCE BANDS -    BAND    318; K    1; EIG -2.3530536E-01 AU
 BOTTOM OF VIRTUAL BANDS - BAND    319; K    1; EIG -2.2945674E-02 AU
 INDIRECT ENERGY BAND GAP:   5.7731 eV
 TTTTTTTTTTTTTTTTTTTTTTTTTTTTTT PDIG        TELAPSE      435.07 TCPU      189.16
 CHARGE NORMALIZATION FACTOR   1.00000000
 TOTAL ATOMIC CHARGES:
   0.8696553   0.8696553   0.8696553   0.8696553   0.8696553   0.8696553
   0.8696553   0.8696553   0.8696553   0.8696553   0.8696553   0.8696553
   0.8697683   0.8697683   0.8697683   0.8697683   0.8697683   0.8697683
   0.8697683   0.8697683   0.8697683   0.8697683   0.8697683   0.8697683
   0.8478454   0.8478454   0.8478454   0.8478454   0.8478454   0.8478454
   0.8478454   0.8478454   0.8478454   0.8478454   0.8478454   0.8478454
   0.8642377   0.8642377   0.8642377   0.8642377   0.8642377   0.8642377
   0.8642377   0.8642377   0.8642377   0.8642377   0.8642377   0.8642377
   0.8644948   0.8644948   0.8644948   0.8644948   0.8644948   0.8644948
   0.8644948   0.8644948   0.8644948   0.8644948   0.8644948   0.8644948
  18.8674099  18.8674099  18.8674099  18.8674099  18.8674099  18.8674099
   5.6445727   5.6445727   5.6445727   5.6445727   5.6445727   5.6445727
   5.6445727   5.6445727   5.6445727   5.6445727   5.6445727   5.6445727
   6.0441367   6.0441367   6.0441367   6.0441367   6.0441367   6.0441367
   6.0441367   6.0441367   6.0441367   6.0441367   6.0441367   6.0441367
   6.3346114   6.3346114   6.3346114   6.3346114   6.3346114   6.3346114
   6.3346114   6.3346114   6.3346114   6.3346114   6.3346114   6.3346114
   7.5914795   7.5914795   7.5914795   7.5914795   7.5914795   7.5914795
   7.5914795   7.5914795   7.5914795   7.5914795   7.5914795   7.5914795
   6.0435462   6.0435462   6.0435462   6.0435462   6.0435462   6.0435462
   6.0435462   6.0435462   6.0435462   6.0435462   6.0435462   6.0435462
   7.5919470   7.5919470   7.5919470   7.5919470   7.5919470   7.5919470
   7.5919470   7.5919470   7.5919470   7.5919470   7.5919470   7.5919470
 TTTTTTTTTTTTTTTTTTTTTTTTTTTTTT MOQGAD      TELAPSE      435.08 TCPU      189.17
 TTTTTTTTTTTTTTTTTTTTTTTTTTTTTT SHELLXN     TELAPSE      459.99 TCPU      198.14
 TTTTTTTTTTTTTTTTTTTTTTTTTTTTTT MONMO3      TELAPSE      462.15 TCPU      200.30
 NUMERICALLY INTEGRATED DENSITY    636.0000215085
 TTTTTTTTTTTTTTTTTTTTTTTTTTTTTT NUMDFT      TELAPSE      464.33 TCPU      202.48
 CYC   9 ETOT(AU) -4.185140920264E+03 DETOT -3.03E-07 tst  3.26E-09 PX  1.11E-04
 TTTTTTTTTTTTTTTTTTTTTTTTTTTTTT DIIS        TELAPSE      468.27 TCPU      206.42
 DIIS TEST: 0.22511E-05 AT SCF   CYCLE   9 - DIIS ACTIVE - HISTORY:     9 CYCLES
 TTTTTTTTTTTTTTTTTTTTTTTTTTTTTT FDIK        TELAPSE      476.13 TCPU      212.01
 INSULATING STATE
 TOP OF VALENCE BANDS -    BAND    318; K    3; EIG -2.3508965E-01 AU
 TOP OF VALENCE BANDS -    BAND    318; K    1; EIG -2.3529324E-01 AU
 BOTTOM OF VIRTUAL BANDS - BAND    319; K    1; EIG -2.2955380E-02 AU
 INDIRECT ENERGY BAND GAP:   5.7725 eV
 TTTTTTTTTTTTTTTTTTTTTTTTTTTTTT PDIG        TELAPSE      476.53 TCPU      212.41
 CHARGE NORMALIZATION FACTOR   1.00000000
 TOTAL ATOMIC CHARGES:
   0.8696653   0.8696653   0.8696653   0.8696653   0.8696653   0.8696653
   0.8696653   0.8696653   0.8696653   0.8696653   0.8696653   0.8696653
   0.8697787   0.8697787   0.8697787   0.8697787   0.8697787   0.8697787
   0.8697787   0.8697787   0.8697787   0.8697787   0.8697787   0.8697787
   0.8478471   0.8478471   0.8478471   0.8478471   0.8478471   0.8478471
   0.8478471   0.8478471   0.8478471   0.8478471   0.8478471   0.8478471
   0.8642088   0.8642088   0.8642088   0.8642088   0.8642088   0.8642088
   0.8642088   0.8642088   0.8642088   0.8642088   0.8642088   0.8642088
   0.8644660   0.8644660   0.8644660   0.8644660   0.8644660   0.8644660
   0.8644660   0.8644660   0.8644660   0.8644660   0.8644660   0.8644660
  18.8674541  18.8674541  18.8674541  18.8674541  18.8674541  18.8674541
   5.6445559   5.6445559   5.6445559   5.6445559   5.6445559   5.6445559
   5.6445559   5.6445559   5.6445559   5.6445559   5.6445559   5.6445559
   6.0440443   6.0440443   6.0440443   6.0440443   6.0440443   6.0440443
   6.0440443   6.0440443   6.0440443   6.0440443   6.0440443   6.0440443
   6.3346996   6.3346996   6.3346996   6.3346996   6.3346996   6.3346996
   6.3346996   6.3346996   6.3346996   6.3346996   6.3346996   6.3346996
   7.5915402   7.5915402   7.5915402   7.5915402   7.5915402   7.5915402
   7.5915402   7.5915402   7.5915402   7.5915402   7.5915402   7.5915402
   6.0434566   6.0434566   6.0434566   6.0434566   6.0434566   6.0434566
   6.0434566   6.0434566   6.0434566   6.0434566   6.0434566   6.0434566
   7.5920105   7.5920105   7.5920105   7.5920105   7.5920105   7.5920105
   7.5920105   7.5920105   7.5920105   7.5920105   7.5920105   7.5920105
 TTTTTTTTTTTTTTTTTTTTTTTTTTTTTT MOQGAD      TELAPSE      476.54 TCPU      212.42
 TTTTTTTTTTTTTTTTTTTTTTTTTTTTTT SHELLXN     TELAPSE      498.68 TCPU      221.43
 TTTTTTTTTTTTTTTTTTTTTTTTTTTTTT MONMO3      TELAPSE      501.13 TCPU      223.87
 NUMERICALLY INTEGRATED DENSITY    636.0000215104
 TTTTTTTTTTTTTTTTTTTTTTTTTTTTTT NUMDFT      TELAPSE      503.30 TCPU      226.05
 CYC  10 ETOT(AU) -4.185140920747E+03 DETOT -4.83E-07 tst  2.61E-10 PX  2.03E-05
 TTTTTTTTTTTTTTTTTTTTTTTTTTTTTT DIIS        TELAPSE      506.57 TCPU      229.32
 DIIS TEST: 0.15737E-06 AT SCF   CYCLE  10 - DIIS ACTIVE - HISTORY:    10 CYCLES
 TTTTTTTTTTTTTTTTTTTTTTTTTTTTTT FDIK        TELAPSE      512.63 TCPU      232.65
 INSULATING STATE
 TOP OF VALENCE BANDS -    BAND    318; K    3; EIG -2.3509482E-01 AU
 TOP OF VALENCE BANDS -    BAND    318; K    1; EIG -2.3529841E-01 AU
 BOTTOM OF VIRTUAL BANDS - BAND    319; K    1; EIG -2.2955105E-02 AU
 INDIRECT ENERGY BAND GAP:   5.7726 eV
 TTTTTTTTTTTTTTTTTTTTTTTTTTTTTT PDIG        TELAPSE      513.09 TCPU      233.11
 CHARGE NORMALIZATION FACTOR   1.00000000
 TOTAL ATOMIC CHARGES:
   0.8696598   0.8696598   0.8696598   0.8696598   0.8696598   0.8696598
   0.8696598   0.8696598   0.8696598   0.8696598   0.8696598   0.8696598
   0.8697737   0.8697737   0.8697737   0.8697737   0.8697737   0.8697737
   0.8697737   0.8697737   0.8697737   0.8697737   0.8697737   0.8697737
   0.8478408   0.8478408   0.8478408   0.8478408   0.8478408   0.8478408
   0.8478408   0.8478408   0.8478408   0.8478408   0.8478408   0.8478408
   0.8642174   0.8642174   0.8642174   0.8642174   0.8642174   0.8642174
   0.8642174   0.8642174   0.8642174   0.8642174   0.8642174   0.8642174
   0.8644746   0.8644746   0.8644746   0.8644746   0.8644746   0.8644746
   0.8644746   0.8644746   0.8644746   0.8644746   0.8644746   0.8644746
  18.8674453  18.8674453  18.8674453  18.8674453  18.8674453  18.8674453
   5.6445801   5.6445801   5.6445801   5.6445801   5.6445801   5.6445801
   5.6445801   5.6445801   5.6445801   5.6445801   5.6445801   5.6445801
   6.0440599   6.0440599   6.0440599   6.0440599   6.0440599   6.0440599
   6.0440599   6.0440599   6.0440599   6.0440599   6.0440599   6.0440599
   6.3346684   6.3346684   6.3346684   6.3346684   6.3346684   6.3346684
   6.3346684   6.3346684   6.3346684   6.3346684   6.3346684   6.3346684
   7.5915325   7.5915325   7.5915325   7.5915325   7.5915325   7.5915325
   7.5915325   7.5915325   7.5915325   7.5915325   7.5915325   7.5915325
   6.0434698   6.0434698   6.0434698   6.0434698   6.0434698   6.0434698
   6.0434698   6.0434698   6.0434698   6.0434698   6.0434698   6.0434698
   7.5920004   7.5920004   7.5920004   7.5920004   7.5920004   7.5920004
   7.5920004   7.5920004   7.5920004   7.5920004   7.5920004   7.5920004
 TTTTTTTTTTTTTTTTTTTTTTTTTTTTTT MOQGAD      TELAPSE      513.10 TCPU      233.13
 TTTTTTTTTTTTTTTTTTTTTTTTTTTTTT SHELLXN     TELAPSE      530.38 TCPU      242.08
 TTTTTTTTTTTTTTTTTTTTTTTTTTTTTT MONMO3      TELAPSE      536.43 TCPU      248.12
 NUMERICALLY INTEGRATED DENSITY    636.0000215098
 TTTTTTTTTTTTTTTTTTTTTTTTTTTTTT NUMDFT      TELAPSE      538.62 TCPU      250.32
 CYC  11 ETOT(AU) -4.185140920673E+03 DETOT  7.39E-08 tst  7.30E-12 PX  1.50E-05
 TTTTTTTTTTTTTTTTTTTTTTTTTTTTTT DIIS        TELAPSE      542.93 TCPU      254.63
 DIIS TEST: 0.17617E-07 AT SCF   CYCLE  11 - DIIS ACTIVE - HISTORY:    11 CYCLES
 TTTTTTTTTTTTTTTTTTTTTTTTTTTTTT FDIK        TELAPSE      548.44 TCPU      258.09
 INSULATING STATE
 TOP OF VALENCE BANDS -    BAND    318; K    3; EIG -2.3509342E-01 AU
 TOP OF VALENCE BANDS -    BAND    318; K    1; EIG -2.3529702E-01 AU
 BOTTOM OF VIRTUAL BANDS - BAND    319; K    1; EIG -2.2954586E-02 AU
 INDIRECT ENERGY BAND GAP:   5.7726 eV
 TTTTTTTTTTTTTTTTTTTTTTTTTTTTTT PDIG        TELAPSE      548.82 TCPU      258.47
 CHARGE NORMALIZATION FACTOR   1.00000000
 TOTAL ATOMIC CHARGES:
   0.8696613   0.8696613   0.8696613   0.8696613   0.8696613   0.8696613
   0.8696613   0.8696613   0.8696613   0.8696613   0.8696613   0.8696613
   0.8697749   0.8697749   0.8697749   0.8697749   0.8697749   0.8697749
   0.8697749   0.8697749   0.8697749   0.8697749   0.8697749   0.8697749
   0.8478419   0.8478419   0.8478419   0.8478419   0.8478419   0.8478419
   0.8478419   0.8478419   0.8478419   0.8478419   0.8478419   0.8478419
   0.8642158   0.8642158   0.8642158   0.8642158   0.8642158   0.8642158
   0.8642158   0.8642158   0.8642158   0.8642158   0.8642158   0.8642158
   0.8644731   0.8644731   0.8644731   0.8644731   0.8644731   0.8644731
   0.8644731   0.8644731   0.8644731   0.8644731   0.8644731   0.8644731
  18.8674456  18.8674456  18.8674456  18.8674456  18.8674456  18.8674456
   5.6445714   5.6445714   5.6445714   5.6445714   5.6445714   5.6445714
   5.6445714   5.6445714   5.6445714   5.6445714   5.6445714   5.6445714
   6.0440573   6.0440573   6.0440573   6.0440573   6.0440573   6.0440573
   6.0440573   6.0440573   6.0440573   6.0440573   6.0440573   6.0440573
   6.3346758   6.3346758   6.3346758   6.3346758   6.3346758   6.3346758
   6.3346758   6.3346758   6.3346758   6.3346758   6.3346758   6.3346758
   7.5915331   7.5915331   7.5915331   7.5915331   7.5915331   7.5915331
   7.5915331   7.5915331   7.5915331   7.5915331   7.5915331   7.5915331
   6.0434701   6.0434701   6.0434701   6.0434701   6.0434701   6.0434701
   6.0434701   6.0434701   6.0434701   6.0434701   6.0434701   6.0434701
   7.5920026   7.5920026   7.5920026   7.5920026   7.5920026   7.5920026
   7.5920026   7.5920026   7.5920026   7.5920026   7.5920026   7.5920026
 TTTTTTTTTTTTTTTTTTTTTTTTTTTTTT MOQGAD      TELAPSE      548.84 TCPU      258.49
 TTTTTTTTTTTTTTTTTTTTTTTTTTTTTT SHELLXN     TELAPSE      567.24 TCPU      267.44
 TTTTTTTTTTTTTTTTTTTTTTTTTTTTTT MONMO3      TELAPSE      571.92 TCPU      272.12
 NUMERICALLY INTEGRATED DENSITY    636.0000215100
 TTTTTTTTTTTTTTTTTTTTTTTTTTTTTT NUMDFT      TELAPSE      574.09 TCPU      274.29
 CYC  12 ETOT(AU) -4.185140920649E+03 DETOT  2.40E-08 tst  1.33E-12 PX  6.86E-06
 TTTTTTTTTTTTTTTTTTTTTTTTTTTTTT DIIS        TELAPSE      583.13 TCPU      283.33
 DIIS TEST: 0.95136E-09 AT SCF   CYCLE  12 - DIIS ACTIVE - HISTORY:    12 CYCLES
 TTTTTTTTTTTTTTTTTTTTTTTTTTTTTT FDIK        TELAPSE      589.23 TCPU      287.80
 INSULATING STATE
 TOP OF VALENCE BANDS -    BAND    318; K    3; EIG -2.3509366E-01 AU
 TOP OF VALENCE BANDS -    BAND    318; K    1; EIG -2.3529725E-01 AU
 BOTTOM OF VIRTUAL BANDS - BAND    319; K    1; EIG -2.2954840E-02 AU
 INDIRECT ENERGY BAND GAP:   5.7726 eV
 TTTTTTTTTTTTTTTTTTTTTTTTTTTTTT PDIG        TELAPSE      589.46 TCPU      288.03
 CHARGE NORMALIZATION FACTOR   1.00000000
 TOTAL ATOMIC CHARGES:
   0.8696605   0.8696605   0.8696605   0.8696605   0.8696605   0.8696605
   0.8696605   0.8696605   0.8696605   0.8696605   0.8696605   0.8696605
   0.8697744   0.8697744   0.8697744   0.8697744   0.8697744   0.8697744
   0.8697744   0.8697744   0.8697744   0.8697744   0.8697744   0.8697744
   0.8478427   0.8478427   0.8478427   0.8478427   0.8478427   0.8478427
   0.8478427   0.8478427   0.8478427   0.8478427   0.8478427   0.8478427
   0.8642155   0.8642155   0.8642155   0.8642155   0.8642155   0.8642155
   0.8642155   0.8642155   0.8642155   0.8642155   0.8642155   0.8642155
   0.8644728   0.8644728   0.8644728   0.8644728   0.8644728   0.8644728
   0.8644728   0.8644728   0.8644728   0.8644728   0.8644728   0.8644728
  18.8674459  18.8674459  18.8674459  18.8674459  18.8674459  18.8674459
   5.6445725   5.6445725   5.6445725   5.6445725   5.6445725   5.6445725
   5.6445725   5.6445725   5.6445725   5.6445725   5.6445725   5.6445725
   6.0440586   6.0440586   6.0440586   6.0440586   6.0440586   6.0440586
   6.0440586   6.0440586   6.0440586   6.0440586   6.0440586   6.0440586
   6.3346750   6.3346750   6.3346750   6.3346750   6.3346750   6.3346750
   6.3346750   6.3346750   6.3346750   6.3346750   6.3346750   6.3346750
   7.5915342   7.5915342   7.5915342   7.5915342   7.5915342   7.5915342
   7.5915342   7.5915342   7.5915342   7.5915342   7.5915342   7.5915342
   6.0434695   6.0434695   6.0434695   6.0434695   6.0434695   6.0434695
   6.0434695   6.0434695   6.0434695   6.0434695   6.0434695   6.0434695
   7.5920012   7.5920012   7.5920012   7.5920012   7.5920012   7.5920012
   7.5920012   7.5920012   7.5920012   7.5920012   7.5920012   7.5920012
 TTTTTTTTTTTTTTTTTTTTTTTTTTTTTT MOQGAD      TELAPSE      589.47 TCPU      288.04
 TTTTTTTTTTTTTTTTTTTTTTTTTTTTTT SHELLXN     TELAPSE      608.46 TCPU      297.00
 TTTTTTTTTTTTTTTTTTTTTTTTTTTTTT MONMO3      TELAPSE      611.56 TCPU      300.10
 NUMERICALLY INTEGRATED DENSITY    636.0000215100
 TTTTTTTTTTTTTTTTTTTTTTTTTTTTTT NUMDFT      TELAPSE      613.66 TCPU      302.20
 CYC  13 ETOT(AU) -4.185140920667E+03 DETOT -1.80E-08 tst  5.28E-14 PX  1.38E-06
 TTTTTTTTTTTTTTTTTTTTTTTTTTTTTT DIIS        TELAPSE      614.55 TCPU      303.09
 DIIS TEST: 0.37665E-09 AT SCF   CYCLE  13 - DIIS ACTIVE - HISTORY:    13 CYCLES
 TTTTTTTTTTTTTTTTTTTTTTTTTTTTTT FDIK        TELAPSE      618.82 TCPU      305.24
 INSULATING STATE
 TOP OF VALENCE BANDS -    BAND    318; K    3; EIG -2.3509362E-01 AU
 TOP OF VALENCE BANDS -    BAND    318; K    1; EIG -2.3529721E-01 AU
 BOTTOM OF VIRTUAL BANDS - BAND    319; K    1; EIG -2.2954792E-02 AU
 INDIRECT ENERGY BAND GAP:   5.7726 eV
 TTTTTTTTTTTTTTTTTTTTTTTTTTTTTT PDIG        TELAPSE      619.04 TCPU      305.45
 CHARGE NORMALIZATION FACTOR   1.00000000
 TOTAL ATOMIC CHARGES:
   0.8696607   0.8696607   0.8696607   0.8696607   0.8696607   0.8696607
   0.8696607   0.8696607   0.8696607   0.8696607   0.8696607   0.8696607
   0.8697744   0.8697744   0.8697744   0.8697744   0.8697744   0.8697744
   0.8697744   0.8697744   0.8697744   0.8697744   0.8697744   0.8697744
   0.8478424   0.8478424   0.8478424   0.8478424   0.8478424   0.8478424
   0.8478424   0.8478424   0.8478424   0.8478424   0.8478424   0.8478424
   0.8642157   0.8642157   0.8642157   0.8642157   0.8642157   0.8642157
   0.8642157   0.8642157   0.8642157   0.8642157   0.8642157   0.8642157
   0.8644729   0.8644729   0.8644729   0.8644729   0.8644729   0.8644729
   0.8644729   0.8644729   0.8644729   0.8644729   0.8644729   0.8644729
  18.8674456  18.8674456  18.8674456  18.8674456  18.8674456  18.8674456
   5.6445727   5.6445727   5.6445727   5.6445727   5.6445727   5.6445727
   5.6445727   5.6445727   5.6445727   5.6445727   5.6445727   5.6445727
   6.0440578   6.0440578   6.0440578   6.0440578   6.0440578   6.0440578
   6.0440578   6.0440578   6.0440578   6.0440578   6.0440578   6.0440578
   6.3346751   6.3346751   6.3346751   6.3346751   6.3346751   6.3346751
   6.3346751   6.3346751   6.3346751   6.3346751   6.3346751   6.3346751
   7.5915329   7.5915329   7.5915329   7.5915329   7.5915329   7.5915329
   7.5915329   7.5915329   7.5915329   7.5915329   7.5915329   7.5915329
   6.0434701   6.0434701   6.0434701   6.0434701   6.0434701   6.0434701
   6.0434701   6.0434701   6.0434701   6.0434701   6.0434701   6.0434701
   7.5920024   7.5920024   7.5920024   7.5920024   7.5920024   7.5920024
   7.5920024   7.5920024   7.5920024   7.5920024   7.5920024   7.5920024
 TTTTTTTTTTTTTTTTTTTTTTTTTTTTTT MOQGAD      TELAPSE      619.05 TCPU      305.46
 TTTTTTTTTTTTTTTTTTTTTTTTTTTTTT SHELLXN     TELAPSE      641.36 TCPU      314.46
 TTTTTTTTTTTTTTTTTTTTTTTTTTTTTT MONMO3      TELAPSE      643.23 TCPU      316.33
 NUMERICALLY INTEGRATED DENSITY    636.0000215100
 TTTTTTTTTTTTTTTTTTTTTTTTTTTTTT NUMDFT      TELAPSE      645.42 TCPU      318.52
 CYC  14 ETOT(AU) -4.185140920663E+03 DETOT  3.62E-09 tst  2.82E-14 PX  5.02E-07
 TTTTTTTTTTTTTTTTTTTTTTTTTTTTTT DIIS        TELAPSE      648.85 TCPU      321.95
 DIIS TEST: 0.11064E-09 AT SCF   CYCLE  14 - DIIS ACTIVE - HISTORY:    14 CYCLES
 TTTTTTTTTTTTTTTTTTTTTTTTTTTTTT FDIK        TELAPSE      655.84 TCPU      322.18
 INSULATING STATE
 TOP OF VALENCE BANDS -    BAND    318; K    3; EIG -2.3509360E-01 AU
 TOP OF VALENCE BANDS -    BAND    318; K    1; EIG -2.3529720E-01 AU
 BOTTOM OF VIRTUAL BANDS - BAND    319; K    1; EIG -2.2954781E-02 AU
 INDIRECT ENERGY BAND GAP:   5.7726 eV
 TTTTTTTTTTTTTTTTTTTTTTTTTTTTTT PDIG        TELAPSE      656.14 TCPU      322.48
 CHARGE NORMALIZATION FACTOR   1.00000000
 TOTAL ATOMIC CHARGES:
   0.8696607   0.8696607   0.8696607   0.8696607   0.8696607   0.8696607
   0.8696607   0.8696607   0.8696607   0.8696607   0.8696607   0.8696607
   0.8697745   0.8697745   0.8697745   0.8697745   0.8697745   0.8697745
   0.8697745   0.8697745   0.8697745   0.8697745   0.8697745   0.8697745
   0.8478424   0.8478424   0.8478424   0.8478424   0.8478424   0.8478424
   0.8478424   0.8478424   0.8478424   0.8478424   0.8478424   0.8478424
   0.8642157   0.8642157   0.8642157   0.8642157   0.8642157   0.8642157
   0.8642157   0.8642157   0.8642157   0.8642157   0.8642157   0.8642157
   0.8644729   0.8644729   0.8644729   0.8644729   0.8644729   0.8644729
   0.8644729   0.8644729   0.8644729   0.8644729   0.8644729   0.8644729
  18.8674456  18.8674456  18.8674456  18.8674456  18.8674456  18.8674456
   5.6445726   5.6445726   5.6445726   5.6445726   5.6445726   5.6445726
   5.6445726   5.6445726   5.6445726   5.6445726   5.6445726   5.6445726
   6.0440581   6.0440581   6.0440581   6.0440581   6.0440581   6.0440581
   6.0440581   6.0440581   6.0440581   6.0440581   6.0440581   6.0440581
   6.3346751   6.3346751   6.3346751   6.3346751   6.3346751   6.3346751
   6.3346751   6.3346751   6.3346751   6.3346751   6.3346751   6.3346751
   7.5915337   7.5915337   7.5915337   7.5915337   7.5915337   7.5915337
   7.5915337   7.5915337   7.5915337   7.5915337   7.5915337   7.5915337
   6.0434698   6.0434698   6.0434698   6.0434698   6.0434698   6.0434698
   6.0434698   6.0434698   6.0434698   6.0434698   6.0434698   6.0434698
   7.5920017   7.5920017   7.5920017   7.5920017   7.5920017   7.5920017
   7.5920017   7.5920017   7.5920017   7.5920017   7.5920017   7.5920017
 TTTTTTTTTTTTTTTTTTTTTTTTTTTTTT MOQGAD      TELAPSE      656.15 TCPU      322.50
 TTTTTTTTTTTTTTTTTTTTTTTTTTTTTT SHELLXN     TELAPSE      665.11 TCPU      331.45
 +++ ENERGIES IN A.U. +++
 ::: EXT EL-POLE                                  -5.2151562251982E+03
 ::: EXT EL-SPHEROPOLE                             4.0889190950309E+01
 ::: BIELET ZONE E-E                               8.6045937008979E+03
 ::: TOTAL E-E                                     3.4303266666500E+03
 ::: TOTAL E-N + N-E                              -1.1877792325176E+04
 ::: TOTAL N-N                                     1.1109613892860E+03
 ::: KINETIC ENERGY                                3.5529953121587E+03
 ::: PSEUDO TOTAL   ENERGY                        -3.7835089570809E+03
 ::: VIRIAL COEFFICIENT                            9.6857990720613E-01
 TTTTTTTTTTTTTTTTTTTTTTTTTTTTTT MONMO3      TELAPSE      667.23 TCPU      333.57
 NUMERICALLY INTEGRATED DENSITY    636.0000215100
 TTTTTTTTTTTTTTTTTTTTTTTTTTTTTT NUMDFT      TELAPSE      669.41 TCPU      335.76
 CYC  15 ETOT(AU) -4.185140920663E+03 DETOT  2.96E-10 tst  1.67E-14 PX  5.02E-07

 == SCF ENDED - CONVERGENCE ON ENERGY      E(AU) -4.1851409206628E+03 CYCLES  15


 ENERGY EXPRESSION=HARTREE+FOCK EXCH*0.27000+(M06        EXCH)*0.73000+M06        CORR


 TOTAL ENERGY(DFT)(AU)( 15) -4.1851409206628E+03 DE 3.0E-10 tester 1.7E-14
 TTTTTTTTTTTTTTTTTTTTTTTTTTTTTT EDFT        TELAPSE      669.42 TCPU      335.77

 *******************************************************************************
 *                             FORCE CALCULATION                               *
 *******************************************************************************

 TTTTTTTTTTTTTTTTTTTTTTTTTTTTTT NUMDFG      TELAPSE      686.51 TCPU      352.85
 INFORMATION **** EXCPOG **** EXCH. BIPO BUFFER LENGTH (WORDS) =    16000000
 WARNING **** EXCPOG **** EXCH. BIPO BUFFER TOO SMALL - TO AVOID I/O SET EXCHSIZE =     6911433
 WARNING **** GENPOG **** COULOMB BIPO BUFFER TOO SMALL - TO AVOID I/O SET BIPOSIZE =     6311400
 INFORMATION **** GENPOG **** BIPO BUFFER LENGTH (WORDS) =     4000000
 TTTTTTTTTTTTTTTTTTTTTTTTTTTTTT SHELXG      TELAPSE      757.19 TCPU      406.50


 D3 DISPERSION ENERGY (AU)       -7.6451311323827E-02
 TOTAL ENERGY + DISP (AU)        -4.1852173719742E+03

 CARTESIAN FORCES IN HARTREE/BOHR (ANALYTICAL)
   ATOM                     X                   Y                   Z
   1   1             8.540547930369E-06  1.323645168139E-06 -5.436035776185E-06
   2   1            -8.540547929106E-06 -1.323645168139E-06 -5.436035775630E-06
   3   1             8.540547929300E-06 -1.323645169915E-06  5.436035774631E-06
   4   1            -8.540547930397E-06  1.323645169915E-06  5.436035775519E-06
   5   1            -5.436035774742E-06  8.540547929509E-06  1.323645169027E-06
   6   1             1.323645170359E-06 -5.436035775297E-06  8.540547929689E-06
   7   1             5.436035781292E-06 -8.540547930473E-06  1.323645162365E-06
   8   1            -1.323645165030E-06 -5.436035777184E-06 -8.540547931528E-06
   9   1            -5.436035774187E-06 -8.540547928967E-06 -1.323645168139E-06
  10   1            -1.323645167695E-06  5.436035777739E-06  8.540547930633E-06
  11   1             5.436035776518E-06  8.540547929113E-06 -1.323645168583E-06
  12   1             1.323645169915E-06  5.436035774409E-06 -8.540547929647E-06
  13   1            -7.735450150426E-07 -4.135413644413E-06  9.090000600356E-06
  14   1             7.735450117119E-07  4.135413644857E-06  9.090000601814E-06
  15   1            -7.735450169299E-07  4.135413642636E-06 -9.090000598316E-06
  16   1             7.735450127111E-07 -4.135413642192E-06 -9.090000599524E-06
  17   1             9.090000599815E-06 -7.735450134883E-07 -4.135413643080E-06
  18   1            -4.135413643080E-06  9.090000601342E-06 -7.735450134883E-07
  19   1            -9.090000600051E-06  7.735450107127E-07 -4.135413639528E-06
  20   1             4.135413643525E-06  9.090000600884E-06  7.735450144875E-07
  21   1             9.090000600634E-06  7.735450148205E-07  4.135413643969E-06
  22   1             4.135413637751E-06 -9.090000596956E-06 -7.735450151536E-07
  23   1            -9.090000598691E-06 -7.735450157087E-07  4.135413641748E-06
  24   1            -4.135413641748E-06 -9.090000600551E-06  7.735450141544E-07
  25   1             8.282120453007E-06 -1.545777168555E-05  1.337434334614E-05
  26   1            -8.282120454117E-06  1.545777168865E-05  1.337434334747E-05
  27   1             8.282120450787E-06  1.545777168799E-05 -1.337434334503E-05
  28   1            -8.282120451009E-06 -1.545777168865E-05 -1.337434334392E-05
  29   1             1.337434334570E-05  8.282120452341E-06 -1.545777168621E-05
  30   1            -1.545777168510E-05  1.337434334836E-05  8.282120453673E-06
  31   1            -1.337434334503E-05 -8.282120451897E-06 -1.545777168910E-05
  32   1             1.545777168932E-05  1.337434334636E-05 -8.282120451897E-06
  33   1             1.337434334414E-05 -8.282120451453E-06  1.545777168888E-05
  34   1             1.545777169043E-05 -1.337434334570E-05  8.282120451897E-06
  35   1            -1.337434334681E-05  8.282120454117E-06  1.545777168888E-05
  36   1            -1.545777169221E-05 -1.337434334658E-05 -8.282120453895E-06
  37   1            -1.885621873166E-05  2.436173867348E-05 -6.577784414707E-06
  38   1             1.885621872955E-05 -2.436173867082E-05 -6.577784416706E-06
  39   1            -1.885621872710E-05 -2.436173866860E-05  6.577784418482E-06
  40   1             1.885621872655E-05  2.436173866949E-05  6.577784416373E-06
  41   1            -6.577784418427E-06 -1.885621872533E-05  2.436173866860E-05
  42   1             2.436173866815E-05 -6.577784420425E-06 -1.885621872244E-05
  43   1             6.577784417428E-06  1.885621872766E-05  2.436173866949E-05
  44   1            -2.436173866949E-05 -6.577784418371E-06  1.885621872511E-05
  45   1            -6.577784415540E-06  1.885621873143E-05 -2.436173867038E-05
  46   1            -2.436173867038E-05  6.577784416761E-06 -1.885621872821E-05
  47   1             6.577784416817E-06 -1.885621872832E-05 -2.436173867082E-05
  48   1             2.436173867171E-05  6.577784415707E-06  1.885621873443E-05
  49   1             9.359334787074E-06  4.336859992371E-05 -4.652353870782E-05
  50   1            -9.359334784464E-06 -4.336859992193E-05 -4.652353870627E-05
  51   1             9.359334785297E-06 -4.336859992371E-05  4.652353870471E-05
  52   1            -9.359334785464E-06  4.336859992282E-05  4.652353870571E-05
  53   1            -4.652353870205E-05  9.359334782522E-06  4.336859992060E-05
  54   1             4.336859992460E-05 -4.652353870693E-05  9.359334784076E-06
  55   1             4.652353870671E-05 -9.359334784576E-06  4.336859992105E-05
  56   1            -4.336859992504E-05 -4.652353870771E-05 -9.359334786130E-06
  57   1            -4.652353870627E-05 -9.359334786241E-06 -4.336859992238E-05
  58   1            -4.336859992327E-05  4.652353870482E-05  9.359334785741E-06
  59   1             4.652353870627E-05  9.359334784131E-06 -4.336859992149E-05
  60   1             4.336859992060E-05  4.652353870804E-05 -9.359334785852E-06
  61 248             1.776356839400E-14  0.000000000000E+00  2.146083511548E-05
  62 248             1.377833032853E-14  2.546574062734E-15 -2.146083513363E-05
  63 248             2.146083513713E-05  1.378526922243E-14 -1.898481372109E-14
  64 248             1.536618055020E-14  2.146083509555E-05  1.156482317318E-15
  65 248            -2.146083513715E-05 -3.920475055708E-16  1.217544583672E-14
  66 248             1.424786214936E-14 -2.146083513102E-05  4.440892098501E-15
  67   6            -9.228760625958E-06 -8.462857211899E-05 -3.219710929350E-05
  68   6             9.228760644138E-06  8.462857211011E-05 -3.219710929178E-05
  69   6            -9.228760613614E-06  8.462857213321E-05  3.219710923633E-05
  70   6             9.228760691253E-06 -8.462857211100E-05  3.219710921162E-05
  71   6            -3.219710924431E-05 -9.228760660313E-06 -8.462857211100E-05
  72   6            -8.462857212610E-05 -3.219710924912E-05 -9.228760671089E-06
  73   6             3.219710929117E-05  9.228760622884E-06 -8.462857210301E-05
  74   6             8.462857212699E-05 -3.219710926797E-05  9.228760627866E-06
  75   6            -3.219710925223E-05  9.228760605155E-06  8.462857212521E-05
  76   6             8.462857211189E-05  3.219710925989E-05 -9.228760642702E-06
  77   6             3.219710928357E-05 -9.228760646955E-06  8.462857210745E-05
  78   6            -8.462857209413E-05  3.219710926419E-05  9.228760651014E-06
  79   6             5.973877454402E-05  7.280691908917E-06 -1.285219319413E-06
  80   6            -5.973877452536E-05 -7.280691894707E-06 -1.285219310532E-06
  81   6             5.973877452781E-05 -7.280691914247E-06  1.285219336289E-06
  82   6            -5.973877455534E-05  7.280691896483E-06  1.285219347835E-06
  83   6            -1.285219326519E-06  5.973877453247E-05  7.280691905365E-06
  84   6             7.280691903588E-06 -1.285219330072E-06  5.973877454180E-05
  85   6             1.285219330072E-06 -5.973877452115E-05  7.280691891154E-06
  86   6            -7.280691905365E-06 -1.285219333624E-06 -5.973877452048E-05
  87   6            -1.285219324743E-06 -5.973877452226E-05 -7.280691894707E-06
  88   6            -7.280691919576E-06  1.285219340730E-06  5.973877453558E-05
  89   6             1.285219330960E-06  5.973877453025E-05 -7.280691910694E-06
  90   6             7.280691908917E-06  1.285219339842E-06 -5.973877454357E-05
  91   6             7.916786138207E-06  6.741030880164E-07  4.283854993181E-05
  92   6            -7.916786129769E-06 -6.741030844637E-07  4.283854991938E-05
  93   6             7.916786125994E-06 -6.741030933455E-07 -4.283854992315E-05
  94   6            -7.916786122886E-06  6.741030844637E-07 -4.283854993137E-05
  95   6             4.283854993092E-05  7.916786128215E-06  6.741030880164E-07
  96   6             6.741030951218E-07  4.283854994092E-05  7.916786125994E-06
  97   6            -4.283854992626E-05 -7.916786127993E-06  6.741030809110E-07
  98   6            -6.741030968982E-07  4.283854993314E-05 -7.916786124440E-06
  99   6             4.283854992626E-05 -7.916786132878E-06 -6.741030933455E-07
 100   6            -6.741030951218E-07 -4.283854992382E-05  7.916786127549E-06
 101   6            -4.283854992249E-05  7.916786133544E-06 -6.741030880164E-07
 102   6             6.741030826873E-07 -4.283854993026E-05 -7.916786129103E-06
 103   7            -8.864471122577E-05  2.978652397934E-05  5.377057573641E-05
 104   7             8.864471118514E-05 -2.978652396957E-05  5.377057576172E-05
 105   7            -8.864471119779E-05 -2.978652399799E-05 -5.377057570755E-05
 106   7             8.864471118014E-05  2.978652396735E-05 -5.377057568801E-05
 107   7             5.377057571154E-05 -8.864471117997E-05  2.978652397889E-05
 108   7             2.978652396735E-05  5.377057570932E-05 -8.864471118253E-05
 109   7            -5.377057575418E-05  8.864471118297E-05  2.978652401042E-05
 110   7            -2.978652398022E-05  5.377057573908E-05  8.864471119652E-05
 111   7             5.377057573863E-05  8.864471120135E-05 -2.978652399799E-05
 112   7            -2.978652398156E-05 -5.377057574574E-05 -8.864471120501E-05
 113   7            -5.377057572575E-05 -8.864471116732E-05 -2.978652397978E-05
 114   7             2.978652398111E-05 -5.377057570355E-05  8.864471116821E-05
 115   6            -7.289246452924E-05 -3.246746616448E-05  1.423020931401E-05
 116   6             7.289246453990E-05  3.246746614849E-05  1.423020930691E-05
 117   6            -7.289246453279E-05  3.246746615382E-05 -1.423020930802E-05
 118   6             7.289246454523E-05 -3.246746618935E-05 -1.423020930980E-05
 119   6             1.423020933156E-05 -7.289246452480E-05 -3.246746615204E-05
 120   6            -3.246746615559E-05  1.423020932134E-05 -7.289246454079E-05
 121   6            -1.423020931690E-05  7.289246453901E-05 -3.246746618935E-05
 122   6             3.246746615204E-05  1.423020932800E-05  7.289246453190E-05
 123   6             1.423020932001E-05  7.289246453457E-05  3.246746614316E-05
 124   6             3.246746615915E-05 -1.423020934466E-05 -7.289246452924E-05
 125   6            -1.423020932334E-05 -7.289246451769E-05  3.246746616270E-05
 126   6            -3.246746616981E-05 -1.423020931601E-05  7.289246454256E-05
 127   7             8.666360350773E-05  1.436361472607E-05 -6.396860602820E-05
 128   7            -8.666360353660E-05 -1.436361471674E-05 -6.396860604477E-05
 129   7             8.666360352905E-05 -1.436361471985E-05  6.396860605565E-05
 130   7            -8.666360356058E-05  1.436361476470E-05  6.396860604821E-05
 131   7            -6.396860607730E-05  8.666360353793E-05  1.436361474694E-05
 132   7             1.436361472873E-05 -6.396860604110E-05  8.666360353837E-05
 133   7             6.396860599578E-05 -8.666360351572E-05  1.436361473850E-05
 134   7            -1.436361473095E-05 -6.396860605429E-05 -8.666360352239E-05
 135   7            -6.396860605587E-05 -8.666360352239E-05 -1.436361473139E-05
 136   7            -1.436361473406E-05  6.396860603494E-05  8.666360351040E-05
 137   7             6.396860602209E-05  8.666360353971E-05 -1.436361470342E-05
 138   7             1.436361473095E-05  6.396860601157E-05 -8.666360354503E-05

 RESULTANT FORCE    -6.227657278757E-15  4.476724980301E-15  3.742367743823E-15

 ATOMIC PART

 SYMMETRY ALLOWED FORCES (ANALYTICAL) (DIRECTION, FORCE)

    1 -2.5305877E-05    2 -5.1691893E-06    3  2.4162240E-05    4  1.1456264E-05
    5  3.0464804E-05    6 -1.2024444E-05    7 -2.0731098E-05    8  7.1401633E-05
    9 -1.7576684E-05   10  7.3280346E-05   11 -7.9724205E-05   12  1.3485715E-05
   13 -2.5028547E-05   14 -1.7968480E-04   15  1.2915654E-04   16  5.2568096E-05
   17 -2.1519384E-04   18  1.5564259E-05   19 -2.2990257E-04   20 -1.0748660E-04
   21  7.0551783E-05   22  1.6416350E-04   23  7.1191734E-05   24  1.3140842E-04
   25  2.1043295E-05   26  3.4440362E-04   27 -1.5400904E-05   28 -1.4417253E-04
   29  1.0931042E-04   30 -1.6920471E-05   31 -2.5807807E-04   32 -2.7253719E-04
   33 -7.8682916E-05   34  2.4746513E-04

 CELL PART

 GRADIENT WITH RESPECT TO THE CELL PARAMETER IN HARTREE/BOHR
ORDER: -D/DA1X, -D/DA1Y, -D/DA1Z
       -D/DA2X, -D/DA2Y, -D/DA2Z
       -D/DA3X, -D/DA3Y, -D/DA3Z
  0.774276397401E-14 -0.772153969386E-05 -0.772153989992E-05
 -0.772153980222E-05 -0.110993478048E-13 -0.772153978623E-05
 -0.772153988393E-05 -0.772153963702E-05 -0.878741775674E-15

STRESS TENSOR, IN HARTREE/BOHR^3:
ORDER: 11 12 13
       21 22 23
       31 32 33
  0.135427061533E-07  0.648671928993E-16 -0.784471233444E-16
 -0.401149596387E-16  0.135427058253E-07  0.595819571109E-16
 -0.989263113944E-16  0.100467524920E-15  0.135427061458E-07

PRESSURE FROM THE STRESS TENSOR,
IN HARTREE/BOHR^3: -0.13543E-07
PRESSURE IN GIGAPASCAL: -0.3984E-03
CONVERSION FACTOR: 1 HARTREE/BOHR^3= 29421 GIGAPASCAL
WHEN USING VALUES FOR BOHR RADIUS AND HARTREE
FROM IUPAC WEBSITE, APRIL 2009
ENTHALPY: -4.1852176327205E+03

 SYMMETRY ALLOWED FORCES (ANALYTICAL) (DIRECTION, FORCE)

    1 -4.5162583E-04
 TTTTTTTTTTTTTTTTTTTTTTTTTTTTTT TOTGRA_C    TELAPSE      782.99 TCPU      432.30
 TTTTTTTTTTTTTTTTTTTTTTTTTTTTTT SMAT        TELAPSE      847.83 TCPU      451.76
 TTTTTTTTTTTTTTTTTTTTTTTTTTTTTT POLAR2      TELAPSE      848.54 TCPU      452.47

 CELL FORCES OF CENTRAL POINT

 |  7.74276E-15 -7.72154E-06 -7.72154E-06 |
 | -7.72154E-06 -1.10993E-14 -7.72154E-06 |
 | -7.72154E-06 -7.72154E-06 -8.78742E-16 |

 ENERGY OF CENTRAL POINT:   -0.4185217372E+04


 VOLUME OF THE CELL: **********

 DENSITY OF THE CRYSTAL =          0.9638 g/cm^3

 STRAIN MATRIX   4 :

  | 0 0 0 |
  | 0 0 1 |
  | 0 1 0 |
  
 *******************************************************************************
 LATTICE PARAMETERS (ANGSTROMS AND DEGREES) - BOHR = 0.5291772083 ANGSTROM
 PRIMITIVE CELL - CENTRING CODE 6/0 VOLUME=  2853.094015 - DENSITY  0.964 g/cm^3
         A              B              C           ALPHA      BETA       GAMMA 
    15.47554638    15.47554638    15.47554638   109.471221 109.471221 109.471221
 *******************************************************************************
 ATOMS IN THE ASYMMETRIC UNIT   12 - ATOMS IN THE UNIT CELL:  138
     ATOM                 X/A                 Y/B                 Z/C    
 *******************************************************************************
      1 T   1 H    -1.281762123027E-01  3.263296947868E-01 -2.364501927644E-01
      2 F   1 H    -4.372201124488E-01  1.082739804616E-01  2.364501927644E-01
      3 F   1 H     1.281762123027E-01 -1.082739804616E-01  4.545059070896E-01
      4 F   1 H     4.372201124488E-01 -3.263296947868E-01 -4.545059070896E-01
      5 F   1 H    -2.364501927644E-01 -1.281762123027E-01  3.263296947868E-01
      6 F   1 H     3.263296947868E-01 -2.364501927644E-01 -1.281762123027E-01
      7 F   1 H    -4.545059070896E-01  4.372201124488E-01 -3.263296947868E-01
      8 F   1 H     1.082739804616E-01  2.364501927644E-01 -4.372201124488E-01
      9 F   1 H     2.364501927644E-01 -4.372201124488E-01  1.082739804616E-01
     10 F   1 H    -1.082739804616E-01  4.545059070896E-01  1.281762123027E-01
     11 F   1 H     4.545059070896E-01  1.281762123027E-01 -1.082739804616E-01
     12 F   1 H    -3.263296947868E-01 -4.545059070896E-01  4.372201124488E-01
     13 T   1 H    -2.362920761812E-01  3.291273692489E-01 -1.259455867698E-01
     14 F   1 H     4.550729560187E-01 -1.103464894114E-01  1.259455867698E-01
     15 F   1 H     2.362920761812E-01  1.103464894114E-01 -4.345805545699E-01
     16 F   1 H    -4.550729560187E-01 -3.291273692489E-01  4.345805545699E-01
     17 F   1 H    -1.259455867698E-01 -2.362920761812E-01  3.291273692489E-01
     18 F   1 H     3.291273692489E-01 -1.259455867698E-01 -2.362920761812E-01
     19 F   1 H     4.345805545699E-01 -4.550729560187E-01 -3.291273692489E-01
     20 F   1 H    -1.103464894114E-01  1.259455867698E-01  4.550729560187E-01
     21 F   1 H     1.259455867698E-01  4.550729560187E-01 -1.103464894114E-01
     22 F   1 H     1.103464894114E-01 -4.345805545699E-01  2.362920761812E-01
     23 F   1 H    -4.345805545699E-01  2.362920761812E-01  1.103464894114E-01
     24 F   1 H    -3.291273692489E-01  4.345805545699E-01 -4.550729560187E-01
     25 T   1 H     4.846876712789E-01  1.165923950827E-01  4.889932656594E-01
     26 F   1 H    -3.724008705766E-01 -4.305594380442E-03 -4.889932656594E-01
     27 F   1 H    -4.846876712789E-01  4.305594380442E-03 -3.680952761962E-01
     28 F   1 H     3.724008705766E-01 -1.165923950827E-01  3.680952761962E-01
     29 F   1 H     4.889932656594E-01  4.846876712789E-01  1.165923950827E-01
     30 F   1 H     1.165923950827E-01  4.889932656594E-01  4.846876712789E-01
     31 F   1 H     3.680952761962E-01  3.724008705766E-01 -1.165923950827E-01
     32 F   1 H    -4.305594380442E-03 -4.889932656594E-01 -3.724008705766E-01
     33 F   1 H    -4.889932656594E-01 -3.724008705766E-01 -4.305594380442E-03
     34 F   1 H     4.305594380442E-03 -3.680952761962E-01 -4.846876712789E-01
     35 F   1 H    -3.680952761962E-01 -4.846876712789E-01  4.305594380442E-03
     36 F   1 H    -1.165923950827E-01  3.680952761962E-01  3.724008705766E-01
     37 T   1 H     4.734631905046E-01  2.293704832344E-01 -4.550282739154E-01
     38 F   1 H    -3.156012428502E-01 -7.150853558004E-02  4.550282739154E-01
     39 F   1 H    -4.734631905046E-01  7.150853558004E-02 -2.440927072701E-01
     40 F   1 H     3.156012428502E-01 -2.293704832344E-01  2.440927072701E-01
     41 F   1 H    -4.550282739154E-01  4.734631905046E-01  2.293704832344E-01
     42 F   1 H     2.293704832344E-01 -4.550282739154E-01  4.734631905046E-01
     43 F   1 H     2.440927072701E-01  3.156012428502E-01 -2.293704832344E-01
     44 F   1 H    -7.150853558004E-02  4.550282739154E-01 -3.156012428502E-01
     45 F   1 H     4.550282739154E-01 -3.156012428502E-01 -7.150853558004E-02
     46 F   1 H     7.150853558004E-02 -2.440927072701E-01 -4.734631905046E-01
     47 F   1 H    -2.440927072701E-01 -4.734631905046E-01  7.150853558004E-02
     48 F   1 H    -2.293704832344E-01  2.440927072701E-01  3.156012428502E-01
     49 T   1 H    -4.574359356016E-01  2.260649223114E-01  4.737671693866E-01
     50 F   1 H    -2.477022470752E-01  6.879689501180E-02 -4.737671693866E-01
     51 F   1 H     4.574359356016E-01 -6.879689501180E-02 -3.164991420870E-01
     52 F   1 H     2.477022470752E-01 -2.260649223114E-01  3.164991420870E-01
     53 F   1 H     4.737671693866E-01 -4.574359356016E-01  2.260649223114E-01
     54 F   1 H     2.260649223114E-01  4.737671693866E-01 -4.574359356016E-01
     55 F   1 H     3.164991420870E-01  2.477022470752E-01 -2.260649223114E-01
     56 F   1 H     6.879689501180E-02 -4.737671693866E-01 -2.477022470752E-01
     57 F   1 H    -4.737671693866E-01 -2.477022470752E-01  6.879689501180E-02
     58 F   1 H    -6.879689501180E-02 -3.164991420870E-01  4.574359356016E-01
     59 F   1 H    -3.164991420870E-01  4.574359356016E-01 -6.879689501180E-02
     60 F   1 H    -2.260649223114E-01  3.164991420870E-01  2.477022470752E-01
     61 T 248 CD   -2.517139887240E-01  2.482860112760E-01 -5.000000000000E-01
     62 F 248 CD    2.517139887240E-01 -2.482860112760E-01 -5.000000000000E-01
     63 F 248 CD   -5.000000000000E-01 -2.517139887240E-01  2.482860112760E-01
     64 F 248 CD    2.482860112760E-01 -5.000000000000E-01 -2.517139887240E-01
     65 F 248 CD   -5.000000000000E-01  2.517139887240E-01 -2.482860112760E-01
     66 F 248 CD   -2.482860112760E-01 -5.000000000000E-01  2.517139887240E-01
     67 T   6 C    -3.730196473700E-01  2.497251211543E-01 -3.712780221862E-01
     68 F   6 C    -3.789968566596E-01 -1.741625183870E-03  3.712780221862E-01
     69 F   6 C     3.730196473700E-01  1.741625183870E-03 -3.772552314757E-01
     70 F   6 C     3.789968566596E-01 -2.497251211543E-01  3.772552314757E-01
     71 F   6 C    -3.712780221862E-01 -3.730196473700E-01  2.497251211543E-01
     72 F   6 C     2.497251211543E-01 -3.712780221862E-01 -3.730196473700E-01
     73 F   6 C     3.772552314757E-01  3.789968566596E-01 -2.497251211543E-01
     74 F   6 C    -1.741625183870E-03  3.712780221862E-01 -3.789968566596E-01
     75 F   6 C     3.712780221862E-01 -3.789968566596E-01 -1.741625183870E-03
     76 F   6 C     1.741625183870E-03 -3.772552314757E-01  3.730196473700E-01
     77 F   6 C    -3.772552314757E-01  3.730196473700E-01  1.741625183870E-03
     78 F   6 C    -2.497251211543E-01  3.772552314757E-01  3.789968566596E-01
     79 T   6 C    -2.101954636688E-01  3.047844309035E-01 -2.629399772066E-01
     80 F   6 C    -4.322755918899E-01  5.274451353784E-02  2.629399772066E-01
     81 F   6 C     2.101954636688E-01 -5.274451353784E-02 -4.850201054277E-01
     82 F   6 C     4.322755918899E-01 -3.047844309035E-01  4.850201054277E-01
     83 F   6 C    -2.629399772066E-01 -2.101954636688E-01  3.047844309035E-01
     84 F   6 C     3.047844309035E-01 -2.629399772066E-01 -2.101954636688E-01
     85 F   6 C     4.850201054277E-01  4.322755918899E-01 -3.047844309035E-01
     86 F   6 C     5.274451353784E-02  2.629399772066E-01 -4.322755918899E-01
     87 F   6 C     2.629399772066E-01 -4.322755918899E-01  5.274451353784E-02
     88 F   6 C    -5.274451353784E-02 -4.850201054277E-01  2.101954636688E-01
     89 F   6 C    -4.850201054277E-01  2.101954636688E-01 -5.274451353784E-02
     90 F   6 C    -3.047844309035E-01  4.850201054277E-01  4.322755918899E-01
     91 T   6 C    -4.729132242372E-01  2.034220112187E-01 -4.707177426525E-01
     92 F   6 C    -3.258602461288E-01 -2.195481584735E-03  4.707177426525E-01
     93 F   6 C     4.729132242372E-01  2.195481584735E-03 -3.236647645440E-01
     94 F   6 C     3.258602461288E-01 -2.034220112187E-01  3.236647645440E-01
     95 F   6 C    -4.707177426525E-01 -4.729132242372E-01  2.034220112187E-01
     96 F   6 C     2.034220112187E-01 -4.707177426525E-01 -4.729132242372E-01
     97 F   6 C     3.236647645440E-01  3.258602461288E-01 -2.034220112187E-01
     98 F   6 C    -2.195481584735E-03  4.707177426525E-01 -3.258602461288E-01
     99 F   6 C     4.707177426525E-01 -3.258602461288E-01 -2.195481584735E-03
    100 F   6 C     2.195481584735E-03 -3.236647645440E-01  4.729132242372E-01
    101 F   6 C    -3.236647645440E-01  4.729132242372E-01  2.195481584735E-03
    102 F   6 C    -2.034220112187E-01  3.236647645440E-01  3.258602461288E-01
    103 T   7 N    -2.799298566465E-01  2.693784552969E-01 -3.660632765013E-01
    104 F   7 N    -3.645582682018E-01  8.613341985477E-02  3.660632765013E-01
    105 F   7 N     2.799298566465E-01 -8.613341985477E-02 -4.506916880566E-01
    106 F   7 N     3.645582682018E-01 -2.693784552969E-01  4.506916880566E-01
    107 F   7 N    -3.660632765013E-01 -2.799298566465E-01  2.693784552969E-01
    108 F   7 N     2.693784552969E-01 -3.660632765013E-01 -2.799298566465E-01
    109 F   7 N     4.506916880565E-01  3.645582682018E-01 -2.693784552969E-01
    110 F   7 N     8.613341985477E-02  3.660632765013E-01 -3.645582682018E-01
    111 F   7 N     3.660632765013E-01 -3.645582682018E-01  8.613341985477E-02
    112 F   7 N    -8.613341985477E-02 -4.506916880566E-01  2.799298566465E-01
    113 F   7 N    -4.506916880566E-01  2.799298566465E-01 -8.613341985477E-02
    114 F   7 N    -2.693784552969E-01  4.506916880566E-01  3.645582682018E-01
    115 T   6 C    -2.636005245447E-01  3.061719231514E-01 -2.083659202032E-01
    116 F   6 C    -4.854621566454E-01 -5.523460434143E-02  2.083659202032E-01
    117 F   6 C     2.636005245447E-01  5.523460434143E-02 -4.302275523040E-01
    118 F   6 C     4.854621566454E-01 -3.061719231514E-01  4.302275523040E-01
    119 F   6 C    -2.083659202032E-01 -2.636005245447E-01  3.061719231514E-01
    120 F   6 C     3.061719231514E-01 -2.083659202032E-01 -2.636005245447E-01
    121 F   6 C     4.302275523040E-01  4.854621566454E-01 -3.061719231514E-01
    122 F   6 C    -5.523460434143E-02  2.083659202032E-01 -4.854621566454E-01
    123 F   6 C     2.083659202032E-01 -4.854621566454E-01 -5.523460434143E-02
    124 F   6 C     5.523460434143E-02 -4.302275523040E-01  2.636005245447E-01
    125 F   6 C    -4.302275523040E-01  2.636005245447E-01  5.523460434143E-02
    126 F   6 C    -3.061719231514E-01  4.302275523040E-01  4.854621566454E-01
    127 T   7 N    -3.666613444379E-01  2.716452139930E-01 -2.774186818927E-01
    128 F   7 N    -4.509361041143E-01 -8.924266254520E-02  2.774186818927E-01
    129 F   7 N     3.666613444379E-01  8.924266254520E-02 -3.616934415691E-01
    130 F   7 N     4.509361041143E-01 -2.716452139930E-01  3.616934415691E-01
    131 F   7 N    -2.774186818927E-01 -3.666613444379E-01  2.716452139930E-01
    132 F   7 N     2.716452139930E-01 -2.774186818927E-01 -3.666613444379E-01
    133 F   7 N     3.616934415691E-01  4.509361041143E-01 -2.716452139930E-01
    134 F   7 N    -8.924266254520E-02  2.774186818927E-01 -4.509361041143E-01
    135 F   7 N     2.774186818927E-01 -4.509361041143E-01 -8.924266254520E-02
    136 F   7 N     8.924266254520E-02 -3.616934415691E-01  3.666613444379E-01
    137 F   7 N    -3.616934415691E-01  3.666613444379E-01  8.924266254520E-02
    138 F   7 N    -2.716452139930E-01  3.616934415691E-01  4.509361041143E-01

 TRANSFORMATION MATRIX PRIMITIVE-CRYSTALLOGRAPHIC CELL
  0.0000  1.0000  1.0000  1.0000  0.0000  1.0000  1.0000  1.0000  0.0000

 *******************************************************************************
 CRYSTALLOGRAPHIC CELL (VOLUME=       5706.18802990)
         A              B              C           ALPHA      BETA       GAMMA 
    17.86962174    17.86962174    17.86962174    90.000000  90.000000  90.000000

 COORDINATES IN THE CRYSTALLOGRAPHIC CELL
     ATOM                 X/A                 Y/B                 Z/C    
 *******************************************************************************
      1 T   1 H     1.090278571626E-01 -3.454780499270E-01  2.173018376242E-01
      2 F   1 H    -1.090278571626E-01  3.454780499270E-01  2.173018376242E-01
      3 F   1 H     1.090278571626E-01  3.454780499270E-01 -2.173018376242E-01
      4 F   1 H    -1.090278571626E-01 -3.454780499270E-01 -2.173018376242E-01
      5 F   1 H     2.173018376242E-01  1.090278571626E-01 -3.454780499270E-01
      6 F   1 H    -3.454780499270E-01  2.173018376242E-01  1.090278571626E-01
      7 F   1 H    -2.173018376242E-01 -1.090278571626E-01 -3.454780499270E-01
      8 F   1 H     3.454780499270E-01  2.173018376242E-01 -1.090278571626E-01
      9 F   1 H     2.173018376242E-01 -1.090278571626E-01  3.454780499270E-01
     10 F   1 H     3.454780499270E-01 -2.173018376242E-01  1.090278571626E-01
     11 F   1 H    -2.173018376242E-01  1.090278571626E-01  3.454780499270E-01
     12 F   1 H    -3.454780499270E-01 -2.173018376242E-01 -1.090278571626E-01
     13 T   1 H     2.197369293302E-01 -3.456825161000E-01  1.093904399187E-01
     14 F   1 H    -2.197369293302E-01  3.456825161000E-01  1.093904399187E-01
     15 F   1 H     2.197369293302E-01  3.456825161000E-01 -1.093904399187E-01
     16 F   1 H    -2.197369293302E-01 -3.456825161000E-01 -1.093904399187E-01
     17 F   1 H     1.093904399187E-01  2.197369293302E-01 -3.456825161000E-01
     18 F   1 H    -3.456825161000E-01  1.093904399187E-01  2.197369293302E-01
     19 F   1 H    -1.093904399187E-01 -2.197369293302E-01 -3.456825161000E-01
     20 F   1 H     3.456825161000E-01  1.093904399187E-01 -2.197369293302E-01
     21 F   1 H     1.093904399187E-01 -2.197369293302E-01  3.456825161000E-01
     22 F   1 H     3.456825161000E-01 -1.093904399187E-01  2.197369293302E-01
     23 F   1 H    -1.093904399187E-01  2.197369293302E-01  3.456825161000E-01
     24 F   1 H    -3.456825161000E-01 -1.093904399187E-01 -2.197369293302E-01
     25 T   1 H     6.044899473159E-02  4.285442709278E-01  5.614340035115E-02
     26 F   1 H    -6.044899473159E-02 -4.285442709278E-01  5.614340035114E-02
     27 F   1 H     6.044899473159E-02 -4.285442709278E-01 -5.614340035115E-02
     28 F   1 H    -6.044899473159E-02  4.285442709278E-01 -5.614340035114E-02
     29 F   1 H     5.614340035115E-02  6.044899473159E-02  4.285442709278E-01
     30 F   1 H     4.285442709278E-01  5.614340035114E-02  6.044899473159E-02
     31 F   1 H    -5.614340035115E-02 -6.044899473159E-02  4.285442709278E-01
     32 F   1 H    -4.285442709278E-01  5.614340035114E-02 -6.044899473159E-02
     33 F   1 H     5.614340035115E-02 -6.044899473159E-02 -4.285442709278E-01
     34 F   1 H    -4.285442709278E-01 -5.614340035115E-02  6.044899473159E-02
     35 F   1 H    -5.614340035114E-02  6.044899473159E-02 -4.285442709278E-01
     36 F   1 H     4.285442709278E-01 -5.614340035114E-02 -6.044899473159E-02
     37 T   1 H     1.504395094072E-01  3.945322166774E-01  7.893097382720E-02
     38 F   1 H    -1.504395094072E-01 -3.945322166774E-01  7.893097382720E-02
     39 F   1 H     1.504395094072E-01 -3.945322166774E-01 -7.893097382720E-02
     40 F   1 H    -1.504395094072E-01  3.945322166774E-01 -7.893097382720E-02
     41 F   1 H     7.893097382720E-02  1.504395094072E-01  3.945322166774E-01
     42 F   1 H     3.945322166774E-01  7.893097382720E-02  1.504395094072E-01
     43 F   1 H    -7.893097382720E-02 -1.504395094072E-01  3.945322166774E-01
     44 F   1 H    -3.945322166774E-01  7.893097382720E-02 -1.504395094072E-01
     45 F   1 H     7.893097382720E-02 -1.504395094072E-01 -3.945322166774E-01
     46 F   1 H    -3.945322166774E-01 -7.893097382720E-02  1.504395094072E-01
     47 F   1 H    -7.893097382720E-02  1.504395094072E-01 -3.945322166774E-01
     48 F   1 H     3.945322166774E-01 -7.893097382720E-02 -1.504395094072E-01
     49 T   1 H     7.863401364979E-02  3.951331557368E-01  1.474309086616E-01
     50 F   1 H    -7.863401364979E-02 -3.951331557368E-01  1.474309086616E-01
     51 F   1 H     7.863401364979E-02 -3.951331557368E-01 -1.474309086616E-01
     52 F   1 H    -7.863401364979E-02  3.951331557368E-01 -1.474309086616E-01
     53 F   1 H     1.474309086616E-01  7.863401364979E-02  3.951331557368E-01
     54 F   1 H     3.951331557368E-01  1.474309086616E-01  7.863401364979E-02
     55 F   1 H    -1.474309086616E-01 -7.863401364979E-02  3.951331557368E-01
     56 F   1 H    -3.951331557368E-01  1.474309086616E-01 -7.863401364979E-02
     57 F   1 H     1.474309086616E-01 -7.863401364979E-02 -3.951331557368E-01
     58 F   1 H    -3.951331557368E-01 -1.474309086616E-01  7.863401364979E-02
     59 F   1 H    -1.474309086616E-01  7.863401364979E-02 -3.951331557368E-01
     60 F   1 H     3.951331557368E-01 -1.474309086616E-01 -7.863401364979E-02
     61 T 248 CD   -5.000000000000E-01  0.000000000000E+00 -2.517139887240E-01
     62 F 248 CD   -5.000000000000E-01 -5.260366263457E-17  2.517139887240E-01
     63 F 248 CD   -2.517139887240E-01 -5.000000000000E-01  0.000000000000E+00
     64 F 248 CD    0.000000000000E+00 -2.517139887240E-01 -5.000000000000E-01
     65 F 248 CD    2.517139887240E-01 -5.000000000000E-01  2.630183131728E-17
     66 F 248 CD    1.052073252691E-16  2.517139887240E-01  5.000000000000E-01
     67 T   6 C     1.257333731691E-01 -4.970113953552E-01  1.239917479852E-01
     68 F   6 C    -1.257333731691E-01  4.970113953552E-01  1.239917479852E-01
     69 F   6 C     1.257333731691E-01  4.970113953552E-01 -1.239917479852E-01
     70 F   6 C    -1.257333731691E-01 -4.970113953552E-01 -1.239917479852E-01
     71 F   6 C     1.239917479852E-01  1.257333731691E-01 -4.970113953552E-01
     72 F   6 C    -4.970113953552E-01  1.239917479852E-01  1.257333731691E-01
     73 F   6 C    -1.239917479852E-01 -1.257333731691E-01 -4.970113953552E-01
     74 F   6 C     4.970113953552E-01  1.239917479852E-01 -1.257333731691E-01
     75 F   6 C     1.239917479852E-01 -1.257333731691E-01  4.970113953552E-01
     76 F   6 C     4.970113953552E-01 -1.239917479852E-01  1.257333731691E-01
     77 F   6 C    -1.239917479852E-01  1.257333731691E-01  4.970113953552E-01
     78 F   6 C    -4.970113953552E-01 -1.239917479852E-01 -1.257333731691E-01
     79 T   6 C     1.260199586828E-01 -3.889599358894E-01  1.787644722207E-01
     80 F   6 C    -1.260199586828E-01  3.889599358894E-01  1.787644722207E-01
     81 F   6 C     1.260199586828E-01  3.889599358894E-01 -1.787644722207E-01
     82 F   6 C    -1.260199586828E-01 -3.889599358894E-01 -1.787644722207E-01
     83 F   6 C     1.787644722207E-01  1.260199586828E-01 -3.889599358894E-01
     84 F   6 C    -3.889599358894E-01  1.787644722207E-01  1.260199586828E-01
     85 F   6 C    -1.787644722207E-01 -1.260199586828E-01 -3.889599358894E-01
     86 F   6 C     3.889599358894E-01  1.787644722207E-01 -1.260199586828E-01
     87 F   6 C     1.787644722207E-01 -1.260199586828E-01  3.889599358894E-01
     88 F   6 C     3.889599358894E-01 -1.787644722207E-01  1.260199586828E-01
     89 F   6 C    -1.787644722207E-01  1.260199586828E-01  3.889599358894E-01
     90 F   6 C    -3.889599358894E-01 -1.787644722207E-01 -1.260199586828E-01
     91 T   6 C     1.028087464017E-01  4.264735109458E-01  1.006132648170E-01
     92 F   6 C    -1.028087464017E-01 -4.264735109458E-01  1.006132648170E-01
     93 F   6 C     1.028087464017E-01 -4.264735109458E-01 -1.006132648170E-01
     94 F   6 C    -1.028087464017E-01  4.264735109458E-01 -1.006132648170E-01
     95 F   6 C     1.006132648170E-01  1.028087464017E-01  4.264735109458E-01
     96 F   6 C     4.264735109458E-01  1.006132648170E-01  1.028087464017E-01
     97 F   6 C    -1.006132648170E-01 -1.028087464017E-01  4.264735109458E-01
     98 F   6 C    -4.264735109458E-01  1.006132648170E-01 -1.028087464017E-01
     99 F   6 C     1.006132648170E-01 -1.028087464017E-01 -4.264735109458E-01
    100 F   6 C    -4.264735109458E-01 -1.006132648170E-01  1.028087464017E-01
    101 F   6 C    -1.006132648170E-01  1.028087464017E-01 -4.264735109458E-01
    102 F   6 C     4.264735109458E-01 -1.006132648170E-01 -1.028087464017E-01
    103 T   7 N     9.162251772108E-02 -4.576857942224E-01  1.777559375758E-01
    104 F   7 N    -9.162251772108E-02  4.576857942224E-01  1.777559375758E-01
    105 F   7 N     9.162251772108E-02  4.576857942224E-01 -1.777559375758E-01
    106 F   7 N    -9.162251772108E-02 -4.576857942224E-01 -1.777559375758E-01
    107 F   7 N     1.777559375758E-01  9.162251772108E-02 -4.576857942224E-01
    108 F   7 N    -4.576857942224E-01  1.777559375758E-01  9.162251772108E-02
    109 F   7 N    -1.777559375758E-01 -9.162251772108E-02 -4.576857942224E-01
    110 F   7 N     4.576857942224E-01  1.777559375758E-01 -9.162251772108E-02
    111 F   7 N     1.777559375758E-01 -9.162251772108E-02  4.576857942224E-01
    112 F   7 N     4.576857942224E-01 -1.777559375758E-01  9.162251772108E-02
    113 F   7 N    -1.777559375758E-01  9.162251772108E-02  4.576857942224E-01
    114 F   7 N    -4.576857942224E-01 -1.777559375758E-01 -9.162251772108E-02
    115 T   6 C     1.807032637464E-01 -3.890691839496E-01  1.254686594050E-01
    116 F   6 C    -1.807032637464E-01  3.890691839496E-01  1.254686594050E-01
    117 F   6 C     1.807032637464E-01  3.890691839496E-01 -1.254686594050E-01
    118 F   6 C    -1.807032637464E-01 -3.890691839496E-01 -1.254686594050E-01
    119 F   6 C     1.254686594050E-01  1.807032637464E-01 -3.890691839496E-01
    120 F   6 C    -3.890691839496E-01  1.254686594050E-01  1.807032637464E-01
    121 F   6 C    -1.254686594050E-01 -1.807032637464E-01 -3.890691839496E-01
    122 F   6 C     3.890691839496E-01  1.254686594050E-01 -1.807032637464E-01
    123 F   6 C     1.254686594050E-01 -1.807032637464E-01  3.890691839496E-01
    124 F   6 C     3.890691839496E-01 -1.254686594050E-01  1.807032637464E-01
    125 F   6 C    -1.254686594050E-01  1.807032637464E-01  3.890691839496E-01
    126 F   6 C    -3.890691839496E-01 -1.254686594050E-01 -1.807032637464E-01
    127 T   7 N     1.804439382691E-01 -4.578626201618E-01  9.120127572390E-02
    128 F   7 N    -1.804439382691E-01  4.578626201618E-01  9.120127572390E-02
    129 F   7 N     1.804439382691E-01  4.578626201618E-01 -9.120127572390E-02
    130 F   7 N    -1.804439382691E-01 -4.578626201618E-01 -9.120127572390E-02
    131 F   7 N     9.120127572390E-02  1.804439382691E-01 -4.578626201618E-01
    132 F   7 N    -4.578626201618E-01  9.120127572390E-02  1.804439382691E-01
    133 F   7 N    -9.120127572390E-02 -1.804439382691E-01 -4.578626201618E-01
    134 F   7 N     4.578626201618E-01  9.120127572390E-02 -1.804439382691E-01
    135 F   7 N     9.120127572390E-02 -1.804439382691E-01  4.578626201618E-01
    136 F   7 N     4.578626201618E-01 -9.120127572390E-02  1.804439382691E-01
    137 F   7 N    -9.120127572390E-02  1.804439382691E-01  4.578626201618E-01
    138 F   7 N    -4.578626201618E-01 -9.120127572390E-02 -1.804439382691E-01

 T = ATOM BELONGING TO THE ASYMMETRIC UNIT

 *******************************************************************************
 * CELL DEFORMATION
 *******************************************************************************

    ELASTIC STRAIN MATRIX (ADIMENSIONAL)

    1    0.0000000000    0.0000000000    0.0000000000
    2    0.0000000000    0.0000000000    0.0001000000
    3    0.0000000000    0.0001000000    0.0000000000

 LATTICE PARAMETERS (ANGSTROMS AND DEGREES) OF
 (1) ORIGINAL PRIMITIVE CELL
 (2) ORIGINAL CRYSTALLOGRAPHIC CELL
 (3) DEFORMED PRIMITIVE CELL
 (4) DEFORMED CRYSTALLOGRAPHIC CELL

            A           B           C        ALPHA       BETA        GAMMA         VOL
 (1)   15.475546   15.475546   15.475546  109.471221  109.471221  109.471221 2853.094015
 (2)   17.869622   17.869622   17.869622   90.000000   90.000000   90.000000 5706.188030
 (3)   15.476578   15.474515   15.474515  109.465818  109.471221  109.471221 2853.093986
 (4)   17.869622   17.869622   17.869622   89.988541   90.000000   90.000000 5706.187973

 * CELL DEFORMATION COMPLETE - NO. OF SYMMOPS   2

 *******************************************************************************
 * CELL DEFORMATION
 *******************************************************************************

    ELASTIC STRAIN MATRIX (ADIMENSIONAL)

    1    0.0000000000    0.0000000000    0.0000000000
    2    0.0000000000    0.0000000000   -0.0001000000
    3    0.0000000000   -0.0001000000    0.0000000000

 LATTICE PARAMETERS (ANGSTROMS AND DEGREES) OF
 (1) ORIGINAL PRIMITIVE CELL
 (2) ORIGINAL CRYSTALLOGRAPHIC CELL
 (3) DEFORMED PRIMITIVE CELL
 (4) DEFORMED CRYSTALLOGRAPHIC CELL

            A           B           C        ALPHA       BETA        GAMMA         VOL
 (1)   15.476578   15.474515   15.474515  109.465818  109.471221  109.471221 2853.093986
 (2)   17.869622   17.869622   17.869622   89.988541   90.000000   90.000000 5706.187973
 (3)   15.475546   15.475546   15.475546  109.471220  109.471221  109.471221 2853.093958
 (4)   17.869622   17.869622   17.869622   90.000000   90.000000   90.000000 5706.187916

 * CELL DEFORMATION COMPLETE - NO. OF SYMMOPS   2

 *****    2 SYMMOPS - TRANSLATORS IN ANGSTROM
 ***** MATRICES AND TRANSLATORS IN THE CARTESIAN REFERENCE FRAME

 ORDER   : ORDER OF THE OPERATOR

 TRANSLA : REAL TRANSLATION (WITHOUT ORIGIN SHIFT) IN CARTESIAN COORDINATES

 uvw/hkl : ORIENTATION OF THE OPERATOR IN CARTESIAN COORDINATES

 LOCATED : ORIGIN OF THE OPERATOR IN CARTESIAN COORDINATES

   NO.   1 INVERSE   1    ORDER   1        NO.   2 INVERSE   2    ORDER   2
    1.000   0.000   0.000     0.000         1.000   0.000   0.000     0.000
    0.000   1.000   0.000     0.000         0.000  -1.000   0.000     0.000
    0.000   0.000   1.000     0.000         0.000   0.000  -1.000     0.000
             OPERATION E(   1)                       OPERATION C(   2)
 DETERMINANT 1.; ROTATION(DEG)   0.      DETERMINANT 1.; ROTATION(DEG) 180.
 TRANSLA (  0.000    0.000    0.000)     TRANSLA (  0.000    0.000    0.000)
 uvw/hkl (  0.000    0.000    0.000)     uvw/hkl (  4.000    0.000    0.000)
 LOCATED (  0.000    0.000    0.000)     LOCATED (  0.000    0.000    0.000)

 GCALCO - MAX INDICES DIRECT LATTICE VECTOR    14    14    14
 NO.OF VECTORS CREATED 6999 STARS  122 RMAX   318.57320 BOHR

 CAPPA:IS1  2;IS2  2;IS3  2; K PTS MONK NET   6; SYMMOPS:K SPACE   4;G SPACE   2

 *******************************************************************************
 MAX NUMBER OF SCF CYCLES     200  CONVERGENCE ON DELTAP        10**-18
 WEIGHT OF F(I) IN F(I+1)      30% CONVERGENCE ON ENERGY        10**- 8
 SHRINK. FACT.(MONKH.)    2  2  2  NUMBER OF K POINTS IN THE IBZ      6
 SHRINKING FACTOR(GILAT NET)    2  NUMBER OF K POINTS(GILAT NET)      6
 *******************************************************************************
 *** K POINTS COORDINATES (OBLIQUE COORDINATES IN UNITS OF IS =  2)
   1-R(  0  0  0)   2-R(  1  0  0)   3-R(  0  1  0)   4-R(  1  1  0)
   5-R(  0  1  1)   6-R(  1  1  1)

 DIRECT LATTICE VECTORS COMPON. (A.U.)     RECIP. LATTICE VECTORS COMPON. (A.U.) 
        X            Y            Z              X            Y            Z
  -16.8843456   16.8843456   16.8843456      0.0000000    0.1860654    0.1860654
   16.8843456  -16.8843456   16.8843456      0.1860654    0.0000000    0.1860654
   16.8843456   16.8843456  -16.8843456      0.1860654    0.1860654    0.0000000

 DISK SPACE FOR EIGENVECTORS (FTN 10)    21980376 REALS
 TTTTTTTTTTTTTTTTTTTTTTTTTTTTTT gordsh1     TELAPSE      883.87 TCPU      456.73

 MATRIX SIZE: P(G) 9751614, F(G)  692694, P(G) IRR 2451626, F(G) IRR  349578
 MAX G-VECTOR INDEX FOR 1- AND 2-ELECTRON INTEGRALS 133

 TTTTTTTTTTTTTTTTTTTTTTTTTTTTTT INPUT       TELAPSE      884.24 TCPU      457.10

 SYMMETRY ALLOWED ELASTIC DISTORTION 1
  0.5773503  0.0000000  0.0000000
  0.0000000  0.5773503  0.0000000
  0.0000000  0.0000000  0.5773503

 SYMMETRY ALLOWED ELASTIC DISTORTION 2
  0.8164966  0.0000000  0.0000000
  0.0000000 -0.4082483  0.0000000
  0.0000000  0.0000000 -0.4082483

 SYMMETRY ALLOWED ELASTIC DISTORTION 3
  0.0000000  0.0000000  0.0000000
  0.0000000  0.7071068  0.0000000
  0.0000000  0.0000000 -0.7071068

 SYMMETRY ALLOWED ELASTIC DISTORTION 4
  0.0000000  0.0000000  0.0000000
  0.0000000  0.0000000  0.7071068
  0.0000000  0.7071068  0.0000000

 SYMMETRY ALLOWED INTERNAL DEGREE(S) OF FREEDOM: 205
 TTTTTTTTTTTTTTTTTTTTTTTTTTTTTT SYMM        TELAPSE      886.86 TCPU      459.72
 TTTTTTTTTTTTTTTTTTTTTTTTTTTTTT INT_SCREEN  TELAPSE      886.93 TCPU      459.79
 INFORMATION **** EXCBUF **** EXCH. BIPO BUFFER: WORDS USED =     4000000
 WARNING **** EXCBUF **** EXCH. BIPO BUFFER TOO SMALL - TO AVOID I/O SET EXCHSIZE =     7898688

 DFT PARAMETERS

     ATOM       ELECTRONS   NET CHARGE   R(ANGSTROM)
   1   1  H       1.0000      0.0000     1.11000000
  61 248  CD     20.0000      0.0000     1.52000000
  67   6  C       6.0000      0.0000     0.77000000
 103   7  N       7.0000      0.0000     0.74000000

 SIZE OF GRID=    3997536
 TTTTTTTTTTTTTTTTTTTTTTTTTTTTTT MAKE_GRID2  TELAPSE      904.72 TCPU      474.93
 BECKE WEIGHT FUNCTION
 RADSAFE =     2.00
 TOLERANCES - DENSITY:10**- 6; POTENTIAL:10**- 9; GRID WGT:10**-14

 RADIAL INTEGRATION  - INTERVALS (POINTS,UPPER LIMIT):            1( 99,  4.0*R)

 ANGULAR INTEGRATION - INTERVALS (ACCURACY LEVEL [N. POINTS] UPPER LIMIT):
  1(  6[ 146]   0.2)  2( 11[ 302]   0.5)  3( 14[ 590]   0.9)  4( 18[1454]   3.5)
  5( 14[ 590]9999.0)
 TTTTTTTTTTTTTTTTTTTTTTTTTTTTTT INT_CALC    TELAPSE      904.83 TCPU      475.04

 *******************************************************************************
 zif8Cd60degrees                                                                 
 CRYSTAL - SCF - TYPE OF CALCULATION :  RESTRICTED CLOSED SHELL
 *******************************************************************************

 CAPPA:IS1  2;IS2  2;IS3  2; K PTS MONK NET   6; SYMMOPS:K SPACE   4;G SPACE   2

 TTTTTTTTTTTTTTTTTTTTTTTTTTTTTT SDIK        TELAPSE      909.12 TCPU      479.33

 AAAAAAAAAAAAAAAAAAAAAAAAAAAAAAAAAAAAAAAAAAAAAAAAAAAAAAAAAAAAAAAAAAAAAAAAAAAAAAA
         ATOMIC WAVEFUNCTION(S)


 NUCLEAR CHARGE  1.0  SYMMETRY SPECIES            S
 N. ELECTRONS    1.0  NUMBER OF PRIMITIVE GTOS    5
                      NUMBER OF CONTRACTED GTOS   3
                      NUMBER OF CLOSED SHELLS     0
                      OPEN SHELL OCCUPATION       1

  ZNUC SCFIT  TOTAL HF ENERGY   KINETIC ENERGY   VIRIAL THEOREM ACCURACY
   1.0   1   -4.998098153E-01  4.997907537E-01 -2.000038139E+00  9.6E-17

 NUCLEAR CHARGE 20.0  SYMMETRY SPECIES            S    P    D
 N. ELECTRONS   20.0  NUMBER OF PRIMITIVE GTOS    8    7    6
                      NUMBER OF CONTRACTED GTOS   6    5    3
                      NUMBER OF CLOSED SHELLS     2    1    1
                      OPEN SHELL OCCUPATION       0    0    0

  ZNUC SCFIT  TOTAL HF ENERGY   KINETIC ENERGY   VIRIAL THEOREM ACCURACY
  20.0  36   -1.668271145E+02  6.451544656E+01 -3.585847628E+00  4.4E-06

 NUCLEAR CHARGE  6.0  SYMMETRY SPECIES            S    P
 N. ELECTRONS    6.0  NUMBER OF PRIMITIVE GTOS   11    5
                      NUMBER OF CONTRACTED GTOS   4    3
                      NUMBER OF CLOSED SHELLS     2    0
                      OPEN SHELL OCCUPATION       0    2

  ZNUC SCFIT  TOTAL HF ENERGY   KINETIC ENERGY   VIRIAL THEOREM ACCURACY
   6.0  11   -3.768480057E+01  3.769831118E+01 -1.999641612E+00  2.0E-06

 NUCLEAR CHARGE  7.0  SYMMETRY SPECIES            S    P
 N. ELECTRONS    7.0  NUMBER OF PRIMITIVE GTOS   11    5
                      NUMBER OF CONTRACTED GTOS   4    3
                      NUMBER OF CLOSED SHELLS     2    0
                      OPEN SHELL OCCUPATION       0    3

  ZNUC SCFIT  TOTAL HF ENERGY   KINETIC ENERGY   VIRIAL THEOREM ACCURACY
   7.0  11   -5.439473665E+01  5.441433682E+01 -1.999639798E+00  3.6E-06

 AAAAAAAAAAAAAAAAAAAAAAAAAAAAAAAAAAAAAAAAAAAAAAAAAAAAAAAAAAAAAAAAAAAAAAAAAAAAAAA

 CHARGE NORMALIZATION FACTOR   1.00000000
 TOTAL ATOMIC CHARGES:
   1.0000000   1.0000000   1.0000000   1.0000000   1.0000000   1.0000000
   1.0000000   1.0000000   1.0000000   1.0000000   1.0000000   1.0000000
   1.0000000   1.0000000   1.0000000   1.0000000   1.0000000   1.0000000
   1.0000000   1.0000000   1.0000000   1.0000000   1.0000000   1.0000000
   1.0000000   1.0000000   1.0000000   1.0000000   1.0000000   1.0000000
   1.0000000   1.0000000   1.0000000   1.0000000   1.0000000   1.0000000
   1.0000000   1.0000000   1.0000000   1.0000000   1.0000000   1.0000000
   1.0000000   1.0000000   1.0000000   1.0000000   1.0000000   1.0000000
   1.0000000   1.0000000   1.0000000   1.0000000   1.0000000   1.0000000
   1.0000000   1.0000000   1.0000000   1.0000000   1.0000000   1.0000000
  20.0000000  20.0000000  20.0000000  20.0000000  20.0000000  20.0000000
   6.0000000   6.0000000   6.0000000   6.0000000   6.0000000   6.0000000
   6.0000000   6.0000000   6.0000000   6.0000000   6.0000000   6.0000000
   6.0000000   6.0000000   6.0000000   6.0000000   6.0000000   6.0000000
   6.0000000   6.0000000   6.0000000   6.0000000   6.0000000   6.0000000
   6.0000000   6.0000000   6.0000000   6.0000000   6.0000000   6.0000000
   6.0000000   6.0000000   6.0000000   6.0000000   6.0000000   6.0000000
   7.0000000   7.0000000   7.0000000   7.0000000   7.0000000   7.0000000
   7.0000000   7.0000000   7.0000000   7.0000000   7.0000000   7.0000000
   6.0000000   6.0000000   6.0000000   6.0000000   6.0000000   6.0000000
   6.0000000   6.0000000   6.0000000   6.0000000   6.0000000   6.0000000
   7.0000000   7.0000000   7.0000000   7.0000000   7.0000000   7.0000000
   7.0000000   7.0000000   7.0000000   7.0000000   7.0000000   7.0000000
 TTTTTTTTTTTTTTTTTTTTTTTTTTTTTT MOQGAD      TELAPSE      919.16 TCPU      489.37
 TTTTTTTTTTTTTTTTTTTTTTTTTTTTTT SHELLXN     TELAPSE     1035.64 TCPU      552.51
 TTTTTTTTTTTTTTTTTTTTTTTTTTTTTT MONMO3      TELAPSE     1040.14 TCPU      557.01
 NUMERICALLY INTEGRATED DENSITY    636.0000044736
 TTTTTTTTTTTTTTTTTTTTTTTTTTTTTT NUMDFT      TELAPSE     1046.30 TCPU      563.16
 CYC   0 ETOT(AU) -4.205795268102E+03 DETOT -4.21E+03 tst  1.67E-14 PX  1.00E+00
 TTTTTTTTTTTTTTTTTTTTTTTTTTTTTT DIIS        TELAPSE     1049.17 TCPU      566.04
 TTTTTTTTTTTTTTTTTTTTTTTTTTTTTT FDIK        TELAPSE     1099.00 TCPU      603.63
 INSULATING STATE
 TOP OF VALENCE BANDS -    BAND    318; K    6; EIG -3.0381722E-01 AU
 TOP OF VALENCE BANDS -    BAND    318; K    1; EIG -3.0396847E-01 AU
 BOTTOM OF VIRTUAL BANDS - BAND    319; K    1; EIG -9.2845571E-02 AU
 INDIRECT ENERGY BAND GAP:   5.7408 eV
 TTTTTTTTTTTTTTTTTTTTTTTTTTTTTT PDIG        TELAPSE     1100.40 TCPU      605.03
 CHARGE NORMALIZATION FACTOR   1.00000000
 TOTAL ATOMIC CHARGES:
   0.7864354   0.7864353   0.7864354   0.7864353   0.7864354   0.7864353
   0.7864353   0.7864354   0.7864354   0.7864354   0.7864353   0.7864353
   0.7863613   0.7863611   0.7863613   0.7863611   0.7863611   0.7863613
   0.7863612   0.7863610   0.7863611   0.7863610   0.7863612   0.7863613
   0.7418051   0.7418049   0.7418051   0.7418049   0.7418051   0.7418051
   0.7418050   0.7418049   0.7418051   0.7418049   0.7418050   0.7418051
   0.7574861   0.7574861   0.7574861   0.7574861   0.7574860   0.7574861
   0.7574862   0.7574861   0.7574860   0.7574861   0.7574862   0.7574861
   0.7578771   0.7578772   0.7578771   0.7578772   0.7578771   0.7578771
   0.7578771   0.7578772   0.7578771   0.7578772   0.7578771   0.7578771
  18.3812470  18.3812470  18.3812475  18.3812458  18.3812461  18.3812458
   5.5328178   5.5328189   5.5328178   5.5328189   5.5328185   5.5328173
   5.5328183   5.5328195   5.5328185   5.5328195   5.5328183   5.5328173
   6.1807376   6.1807374   6.1807376   6.1807374   6.1807376   6.1807381
   6.1807376   6.1807373   6.1807376   6.1807373   6.1807376   6.1807381
   6.6883692   6.6883689   6.6883692   6.6883689   6.6883690   6.6883694
   6.6883690   6.6883688   6.6883690   6.6883688   6.6883690   6.6883694
   7.6982547   7.6982546   7.6982547   7.6982546   7.6982546   7.6982546
   7.6982549   7.6982546   7.6982546   7.6982546   7.6982549   7.6982546
   6.1798984   6.1798982   6.1798984   6.1798982   6.1798985   6.1798978
   6.1798989   6.1798984   6.1798985   6.1798984   6.1798989   6.1798978
   7.6993337   7.6993342   7.6993337   7.6993342   7.6993337   7.6993339
   7.6993341   7.6993340   7.6993337   7.6993340   7.6993341   7.6993339
 TTTTTTTTTTTTTTTTTTTTTTTTTTTTTT MOQGAD      TELAPSE     1100.43 TCPU      605.06
 TTTTTTTTTTTTTTTTTTTTTTTTTTTTTT SHELLXN     TELAPSE     1193.68 TCPU      670.42
 TTTTTTTTTTTTTTTTTTTTTTTTTTTTTT MONMO3      TELAPSE     1198.35 TCPU      675.10
 NUMERICALLY INTEGRATED DENSITY    636.0000114364
 TTTTTTTTTTTTTTTTTTTTTTTTTTTTTT NUMDFT      TELAPSE     1208.58 TCPU      685.32
 CYC   1 ETOT(AU) -4.183710605578E+03 DETOT  2.21E+01 tst  0.00E+00 PX  1.00E+00
 TTTTTTTTTTTTTTTTTTTTTTTTTTTTTT DIIS        TELAPSE     1217.24 TCPU      693.99
 DIIS TEST: 0.92571E+01 AT SCF   CYCLE   1 - MIX   30 %
 TTTTTTTTTTTTTTTTTTTTTTTTTTTTTT FDIK        TELAPSE     1240.80 TCPU      710.22
 INSULATING STATE
 TOP OF VALENCE BANDS -    BAND    318; K    6; EIG -1.9865088E-01 AU
 TOP OF VALENCE BANDS -    BAND    318; K    1; EIG -1.9888455E-01 AU
 BOTTOM OF VIRTUAL BANDS - BAND    319; K    1; EIG -2.9378574E-02 AU
 INDIRECT ENERGY BAND GAP:   4.6061 eV
 TTTTTTTTTTTTTTTTTTTTTTTTTTTTTT PDIG        TELAPSE     1242.20 TCPU      711.63
 CHARGE NORMALIZATION FACTOR   1.00000000
 TOTAL ATOMIC CHARGES:
   0.9267425   0.9267417   0.9267425   0.9267417   0.9271931   0.9272570
   0.9270313   0.9273921   0.9271931   0.9273921   0.9270313   0.9272570
   0.9269888   0.9271755   0.9269888   0.9271755   0.9269928   0.9265339
   0.9270066   0.9269540   0.9269928   0.9269540   0.9270066   0.9265339
   0.8810302   0.8813169   0.8810302   0.8813169   0.8809491   0.8812567
   0.8808013   0.8809454   0.8809491   0.8809454   0.8808013   0.8812567
   0.9008150   0.9006647   0.9008150   0.9006647   0.9012906   0.9011948
   0.9010158   0.9011592   0.9012906   0.9011592   0.9010158   0.9011948
   0.9010041   0.9009862   0.9010041   0.9009862   0.9007466   0.9012673
   0.9008114   0.9010118   0.9007466   0.9010118   0.9008114   0.9012673
  19.1913430  19.1913430  19.1896185  19.1895558  19.1895822  19.1895558
   5.7571905   5.7569564   5.7571905   5.7569564   5.7579902   5.7560082
   5.7572827   5.7568636   5.7579902   5.7568636   5.7572827   5.7560082
   5.9680760   5.9689626   5.9680760   5.9689626   5.9683937   5.9698323
   5.9689840   5.9693145   5.9683937   5.9693145   5.9689840   5.9698323
   6.2330011   6.2329839   6.2330011   6.2329839   6.2324405   6.2329463
   6.2331460   6.2327564   6.2324405   6.2327564   6.2331460   6.2329463
   7.4702245   7.4698621   7.4702245   7.4698621   7.4703778   7.4698291
   7.4702610   7.4698095   7.4703778   7.4698095   7.4702610   7.4698291
   5.9707517   5.9702256   5.9707517   5.9702256   5.9705458   5.9688982
   5.9698959   5.9690928   5.9705458   5.9690928   5.9698959   5.9688982
   7.4688985   7.4689403   7.4688985   7.4689403   7.4686180   7.4695834
   7.4690937   7.4691881   7.4686180   7.4691881   7.4690937   7.4695834
 TTTTTTTTTTTTTTTTTTTTTTTTTTTTTT MOQGAD      TELAPSE     1242.23 TCPU      711.65
 TTTTTTTTTTTTTTTTTTTTTTTTTTTTTT SHELLXN     TELAPSE     1327.70 TCPU      776.90
 TTTTTTTTTTTTTTTTTTTTTTTTTTTTTT MONMO3      TELAPSE     1334.78 TCPU      783.99
 NUMERICALLY INTEGRATED DENSITY    636.0000200640
 TTTTTTTTTTTTTTTTTTTTTTTTTTTTTT NUMDFT      TELAPSE     1345.01 TCPU      794.21
 CYC   2 ETOT(AU) -4.184745899300E+03 DETOT -1.04E+00 tst  4.65E-03 PX  2.32E-01
 TTTTTTTTTTTTTTTTTTTTTTTTTTTTTT DIIS        TELAPSE     1347.82 TCPU      797.02
 DIIS TEST: 0.29842E+01 AT SCF   CYCLE   2 - DIIS ACTIVE - HISTORY:     2 CYCLES
 TTTTTTTTTTTTTTTTTTTTTTTTTTTTTT FDIK        TELAPSE     1365.32 TCPU      800.88
 INSULATING STATE
 TOP OF VALENCE BANDS -    BAND    318; K    6; EIG -2.3058178E-01 AU
 TOP OF VALENCE BANDS -    BAND    318; K    1; EIG -2.3078532E-01 AU
 BOTTOM OF VIRTUAL BANDS - BAND    319; K    1; EIG -2.0867164E-02 AU
 INDIRECT ENERGY BAND GAP:   5.7066 eV
 TTTTTTTTTTTTTTTTTTTTTTTTTTTTTT PDIG        TELAPSE     1366.73 TCPU      802.29
 CHARGE NORMALIZATION FACTOR   1.00000000
 TOTAL ATOMIC CHARGES:
   0.8730970   0.8730737   0.8730970   0.8730737   0.8731729   0.8731316
   0.8732725   0.8732087   0.8731729   0.8732087   0.8732725   0.8731316
   0.8731112   0.8729594   0.8731112   0.8729594   0.8729653   0.8729851
   0.8727299   0.8729833   0.8729653   0.8729833   0.8727299   0.8729851
   0.8565418   0.8567396   0.8565418   0.8567396   0.8568134   0.8568951
   0.8566955   0.8565939   0.8568134   0.8565939   0.8566955   0.8568951
   0.8751467   0.8750371   0.8751467   0.8750371   0.8748329   0.8750572
   0.8747705   0.8750728   0.8748329   0.8750728   0.8747705   0.8750572
   0.8748337   0.8747241   0.8748337   0.8747241   0.8748226   0.8749193
   0.8748413   0.8747067   0.8748226   0.8747067   0.8748413   0.8749193
  18.8523783  18.8523783  18.8521684  18.8520846  18.8519788  18.8520846
   5.5842303   5.5847105   5.5842303   5.5847105   5.5853206   5.5845563
   5.5844721   5.5844969   5.5853206   5.5844969   5.5844721   5.5845563
   6.0330776   6.0339945   6.0330776   6.0339945   6.0334384   6.0336306
   6.0339270   6.0339218   6.0334384   6.0339218   6.0339270   6.0336306
   6.3001978   6.3001032   6.3001978   6.3001032   6.2998413   6.2999290
   6.3004207   6.3003630   6.2998413   6.3003630   6.3004207   6.2999290
   7.6343503   7.6340520   7.6343503   7.6340520   7.6339373   7.6339616
   7.6341483   7.6338931   7.6339373   7.6338931   7.6341483   7.6339616
   6.0338714   6.0332771   6.0338714   6.0332771   6.0339694   6.0337822
   6.0336686   6.0336585   6.0339694   6.0336585   6.0336686   6.0337822
   7.6353377   7.6351832   7.6353377   7.6351832   7.6348448   7.6351380
   7.6350075   7.6350159   7.6348448   7.6350159   7.6350075   7.6351380
 TTTTTTTTTTTTTTTTTTTTTTTTTTTTTT MOQGAD      TELAPSE     1366.75 TCPU      802.31
 TTTTTTTTTTTTTTTTTTTTTTTTTTTTTT SHELLXN     TELAPSE     1462.40 TCPU      867.68
 TTTTTTTTTTTTTTTTTTTTTTTTTTTTTT MONMO3      TELAPSE     1471.32 TCPU      876.60
 NUMERICALLY INTEGRATED DENSITY    636.0000190707
 TTTTTTTTTTTTTTTTTTTTTTTTTTTTTT NUMDFT      TELAPSE     1481.52 TCPU      886.80
 CYC   3 ETOT(AU) -4.185117298656E+03 DETOT -3.71E-01 tst  8.63E-04 PX  1.45E-01
 TTTTTTTTTTTTTTTTTTTTTTTTTTTTTT DIIS        TELAPSE     1483.46 TCPU      888.74
 DIIS TEST: 0.20678E+00 AT SCF   CYCLE   3 - DIIS ACTIVE - HISTORY:     3 CYCLES
 TTTTTTTTTTTTTTTTTTTTTTTTTTTTTT FDIK        TELAPSE     1499.21 TCPU      893.14
 INSULATING STATE
 TOP OF VALENCE BANDS -    BAND    318; K    6; EIG -2.3360780E-01 AU
 TOP OF VALENCE BANDS -    BAND    318; K    1; EIG -2.3381333E-01 AU
 BOTTOM OF VIRTUAL BANDS - BAND    319; K    1; EIG -2.1790533E-02 AU
 INDIRECT ENERGY BAND GAP:   5.7638 eV
 TTTTTTTTTTTTTTTTTTTTTTTTTTTTTT PDIG        TELAPSE     1500.62 TCPU      894.55
 CHARGE NORMALIZATION FACTOR   1.00000000
 TOTAL ATOMIC CHARGES:
   0.8725238   0.8725148   0.8725238   0.8725148   0.8725174   0.8724523
   0.8724934   0.8724316   0.8725174   0.8724316   0.8724934   0.8724523
   0.8725850   0.8726283   0.8725850   0.8726283   0.8725610   0.8725726
   0.8725629   0.8725641   0.8725610   0.8725641   0.8725629   0.8725726
   0.8448610   0.8448686   0.8448610   0.8448686   0.8448475   0.8448633
   0.8448306   0.8448574   0.8448475   0.8448574   0.8448306   0.8448633
   0.8604454   0.8604511   0.8604454   0.8604511   0.8604447   0.8604715
   0.8604456   0.8604877   0.8604447   0.8604877   0.8604456   0.8604715
   0.8606577   0.8606694   0.8606577   0.8606694   0.8607089   0.8607100
   0.8607079   0.8607009   0.8607089   0.8607009   0.8607079   0.8607100
  18.8827449  18.8827449  18.8827267  18.8827283  18.8827132  18.8827283
   5.6621316   5.6621961   5.6621316   5.6621961   5.6620232   5.6619341
   5.6619772   5.6619236   5.6620232   5.6619236   5.6619772   5.6619341
   6.0409938   6.0409745   6.0409938   6.0409745   6.0411075   6.0410748
   6.0409653   6.0411596   6.0411075   6.0411596   6.0409653   6.0410748
   6.3476301   6.3476081   6.3476301   6.3476081   6.3475956   6.3475895
   6.3476245   6.3475659   6.3475956   6.3475659   6.3476245   6.3475895
   7.5782203   7.5781974   7.5782203   7.5781974   7.5782586   7.5784243
   7.5783480   7.5784066   7.5782586   7.5784066   7.5783480   7.5784243
   6.0404028   6.0404098   6.0404028   6.0404098   6.0403490   6.0403520
   6.0404276   6.0403415   6.0403490   6.0403415   6.0404276   6.0403520
   7.5781557   7.5780959   7.5781557   7.5780959   7.5782319   7.5782084
   7.5782681   7.5781976   7.5782319   7.5781976   7.5782681   7.5782084
 TTTTTTTTTTTTTTTTTTTTTTTTTTTTTT MOQGAD      TELAPSE     1500.65 TCPU      894.57
 TTTTTTTTTTTTTTTTTTTTTTTTTTTTTT SHELLXN     TELAPSE     1597.81 TCPU      959.94
 TTTTTTTTTTTTTTTTTTTTTTTTTTTTTT MONMO3      TELAPSE     1602.72 TCPU      964.85
 NUMERICALLY INTEGRATED DENSITY    636.0000190294
 TTTTTTTTTTTTTTTTTTTTTTTTTTTTTT NUMDFT      TELAPSE     1612.94 TCPU      975.07
 CYC   4 ETOT(AU) -4.185137861578E+03 DETOT -2.06E-02 tst  4.46E-05 PX  1.35E-02
 TTTTTTTTTTTTTTTTTTTTTTTTTTTTTT DIIS        TELAPSE     1616.52 TCPU      978.65
 DIIS TEST: 0.25463E-01 AT SCF   CYCLE   4 - DIIS ACTIVE - HISTORY:     4 CYCLES
 TTTTTTTTTTTTTTTTTTTTTTTTTTTTTT FDIK        TELAPSE     1637.38 TCPU      990.82
 INSULATING STATE
 TOP OF VALENCE BANDS -    BAND    318; K    6; EIG -2.3472393E-01 AU
 TOP OF VALENCE BANDS -    BAND    318; K    1; EIG -2.3492767E-01 AU
 BOTTOM OF VIRTUAL BANDS - BAND    319; K    1; EIG -2.2786531E-02 AU
 INDIRECT ENERGY BAND GAP:   5.7671 eV
 TTTTTTTTTTTTTTTTTTTTTTTTTTTTTT PDIG        TELAPSE     1638.78 TCPU      992.23
 CHARGE NORMALIZATION FACTOR   1.00000000
 TOTAL ATOMIC CHARGES:
   0.8701199   0.8701088   0.8701199   0.8701088   0.8701332   0.8701184
   0.8701346   0.8701226   0.8701332   0.8701226   0.8701346   0.8701184
   0.8702268   0.8702200   0.8702268   0.8702200   0.8702142   0.8702187
   0.8702161   0.8702192   0.8702142   0.8702192   0.8702161   0.8702187
   0.8471693   0.8471725   0.8471693   0.8471725   0.8471682   0.8471416
   0.8471614   0.8471461   0.8471682   0.8471461   0.8471614   0.8471416
   0.8647868   0.8647785   0.8647868   0.8647785   0.8648009   0.8647882
   0.8647872   0.8647879   0.8648009   0.8647879   0.8647872   0.8647882
   0.8650372   0.8650324   0.8650372   0.8650324   0.8650284   0.8650225
   0.8650311   0.8650198   0.8650284   0.8650198   0.8650311   0.8650225
  18.8675699  18.8675699  18.8675796  18.8676438  18.8675663  18.8676438
   5.6378678   5.6378997   5.6378678   5.6378997   5.6379348   5.6379635
   5.6378992   5.6379520   5.6379348   5.6379520   5.6378992   5.6379635
   6.0436964   6.0437118   6.0436964   6.0437118   6.0437419   6.0437559
   6.0437157   6.0437058   6.0437419   6.0437058   6.0437157   6.0437559
   6.3343241   6.3343276   6.3343241   6.3343276   6.3343712   6.3343845
   6.3344002   6.3343896   6.3343712   6.3343896   6.3344002   6.3343845
   7.5946122   7.5945830   7.5946122   7.5945830   7.5944663   7.5944026
   7.5945025   7.5944078   7.5944663   7.5944078   7.5945025   7.5944026
   6.0432088   6.0432086   6.0432088   6.0432086   6.0431733   6.0431545
   6.0431899   6.0432042   6.0431733   6.0432042   6.0431899   6.0431545
   7.5951768   7.5951791   7.5951768   7.5951791   7.5951568   7.5952395
   7.5951539   7.5952389   7.5951568   7.5952389   7.5951539   7.5952395
 TTTTTTTTTTTTTTTTTTTTTTTTTTTTTT MOQGAD      TELAPSE     1638.81 TCPU      992.25
 TTTTTTTTTTTTTTTTTTTTTTTTTTTTTT SHELLXN     TELAPSE     1735.49 TCPU     1057.62
 TTTTTTTTTTTTTTTTTTTTTTTTTTTTTT MONMO3      TELAPSE     1741.71 TCPU     1063.84
 NUMERICALLY INTEGRATED DENSITY    636.0000191096
 TTTTTTTTTTTTTTTTTTTTTTTTTTTTTT NUMDFT      TELAPSE     1752.06 TCPU     1074.19
 CYC   5 ETOT(AU) -4.185140632799E+03 DETOT -2.77E-03 tst  6.74E-06 PX  1.07E-02
 TTTTTTTTTTTTTTTTTTTTTTTTTTTTTT DIIS        TELAPSE     1760.24 TCPU     1082.36
 DIIS TEST: 0.19402E-02 AT SCF   CYCLE   5 - DIIS ACTIVE - HISTORY:     5 CYCLES
 TTTTTTTTTTTTTTTTTTTTTTTTTTTTTT FDIK        TELAPSE     1791.57 TCPU     1108.82
 INSULATING STATE
 TOP OF VALENCE BANDS -    BAND    318; K    6; EIG -2.3519431E-01 AU
 TOP OF VALENCE BANDS -    BAND    318; K    1; EIG -2.3539811E-01 AU
 BOTTOM OF VIRTUAL BANDS - BAND    319; K    1; EIG -2.2903650E-02 AU
 INDIRECT ENERGY BAND GAP:   5.7767 eV
 TTTTTTTTTTTTTTTTTTTTTTTTTTTTTT PDIG        TELAPSE     1793.90 TCPU     1111.14
 CHARGE NORMALIZATION FACTOR   1.00000000
 TOTAL ATOMIC CHARGES:
   0.8696963   0.8696915   0.8696963   0.8696915   0.8696849   0.8696854
   0.8696860   0.8696838   0.8696849   0.8696838   0.8696860   0.8696854
   0.8698164   0.8698148   0.8698164   0.8698148   0.8698044   0.8698118
   0.8698001   0.8698091   0.8698044   0.8698091   0.8698001   0.8698118
   0.8482360   0.8482359   0.8482360   0.8482359   0.8482313   0.8482372
   0.8482316   0.8482382   0.8482313   0.8482382   0.8482316   0.8482372
   0.8641511   0.8641475   0.8641511   0.8641475   0.8641436   0.8641393
   0.8641430   0.8641404   0.8641436   0.8641404   0.8641430   0.8641393
   0.8643915   0.8643940   0.8643915   0.8643940   0.8643990   0.8644054
   0.8643977   0.8644055   0.8643990   0.8644055   0.8643977   0.8644054
  18.8660162  18.8660162  18.8659836  18.8659528  18.8659882  18.8659528
   5.6474586   5.6474650   5.6474586   5.6474650   5.6474334   5.6474178
   5.6474304   5.6474154   5.6474334   5.6474154   5.6474304   5.6474178
   6.0434827   6.0434997   6.0434827   6.0434997   6.0434932   6.0435186
   6.0434889   6.0435222   6.0434932   6.0435222   6.0434889   6.0435186
   6.3336180   6.3336111   6.3336180   6.3336111   6.3336134   6.3336151
   6.3336156   6.3336181   6.3336134   6.3336181   6.3336156   6.3336151
   7.5914418   7.5914374   7.5914418   7.5914374   7.5915158   7.5915919
   7.5915148   7.5915876   7.5915158   7.5915876   7.5915148   7.5915919
   6.0428916   6.0428861   6.0428916   6.0428861   6.0428692   6.0428649
   6.0428860   6.0428726   6.0428692   6.0428726   6.0428860   6.0428649
   7.5918077   7.5918074   7.5918077   7.5918074   7.5918297   7.5917245
   7.5918235   7.5917228   7.5918297   7.5917228   7.5918235   7.5917245
 TTTTTTTTTTTTTTTTTTTTTTTTTTTTTT MOQGAD      TELAPSE     1793.92 TCPU     1111.17
 TTTTTTTTTTTTTTTTTTTTTTTTTTTTTT SHELLXN     TELAPSE     1905.10 TCPU     1176.45
 TTTTTTTTTTTTTTTTTTTTTTTTTTTTTT MONMO3      TELAPSE     1910.31 TCPU     1181.67
 NUMERICALLY INTEGRATED DENSITY    636.0000191173
 TTTTTTTTTTTTTTTTTTTTTTTTTTTTTT NUMDFT      TELAPSE     1920.65 TCPU     1192.00
 CYC   6 ETOT(AU) -4.185140871278E+03 DETOT -2.38E-04 tst  6.49E-07 PX  2.56E-03
 TTTTTTTTTTTTTTTTTTTTTTTTTTTTTT DIIS        TELAPSE     1930.40 TCPU     1201.75
 DIIS TEST: 0.35445E-03 AT SCF   CYCLE   6 - DIIS ACTIVE - HISTORY:     6 CYCLES
 TTTTTTTTTTTTTTTTTTTTTTTTTTTTTT FDIK        TELAPSE     1960.52 TCPU     1217.20
 INSULATING STATE
 TOP OF VALENCE BANDS -    BAND    318; K    6; EIG -2.3504160E-01 AU
 TOP OF VALENCE BANDS -    BAND    318; K    1; EIG -2.3524552E-01 AU
 BOTTOM OF VIRTUAL BANDS - BAND    319; K    1; EIG -2.2911847E-02 AU
 INDIRECT ENERGY BAND GAP:   5.7723 eV
 TTTTTTTTTTTTTTTTTTTTTTTTTTTTTT PDIG        TELAPSE     1962.54 TCPU     1219.22
 CHARGE NORMALIZATION FACTOR   1.00000000
 TOTAL ATOMIC CHARGES:
   0.8696877   0.8696850   0.8696877   0.8696850   0.8696930   0.8696931
   0.8696909   0.8696954   0.8696930   0.8696954   0.8696909   0.8696931
   0.8697996   0.8697986   0.8697996   0.8697986   0.8697964   0.8697927
   0.8697965   0.8697917   0.8697964   0.8697917   0.8697965   0.8697927
   0.8478024   0.8478017   0.8478024   0.8478017   0.8478013   0.8477994
   0.8478029   0.8478007   0.8478013   0.8478007   0.8478029   0.8477994
   0.8642386   0.8642375   0.8642386   0.8642375   0.8642375   0.8642411
   0.8642387   0.8642423   0.8642375   0.8642423   0.8642387   0.8642411
   0.8644883   0.8644900   0.8644883   0.8644900   0.8644907   0.8644867
   0.8644909   0.8644897   0.8644907   0.8644897   0.8644909   0.8644867
  18.8681822  18.8681822  18.8681972  18.8681904  18.8681967  18.8681904
   5.6438964   5.6439031   5.6438964   5.6439031   5.6438996   5.6439006
   5.6439073   5.6439041   5.6438996   5.6439041   5.6439073   5.6439006
   6.0443616   6.0443700   6.0443616   6.0443700   6.0443762   6.0443385
   6.0443724   6.0443361   6.0443762   6.0443361   6.0443724   6.0443385
   6.3349219   6.3349177   6.3349219   6.3349177   6.3349292   6.3349283
   6.3349244   6.3349238   6.3349292   6.3349238   6.3349244   6.3349283
   7.5912165   7.5912158   7.5912165   7.5912158   7.5911730   7.5911162
   7.5911698   7.5911165   7.5911730   7.5911165   7.5911698   7.5911162
   6.0437747   6.0437707   6.0437747   6.0437707   6.0437817   6.0438089
   6.0437931   6.0438147   6.0437817   6.0438147   6.0437931   6.0438089
   7.5917170   7.5917151   7.5917170   7.5917151   7.5917263   7.5917977
   7.5917191   7.5917915   7.5917263   7.5917915   7.5917191   7.5917977
 TTTTTTTTTTTTTTTTTTTTTTTTTTTTTT MOQGAD      TELAPSE     1962.56 TCPU     1219.24
 TTTTTTTTTTTTTTTTTTTTTTTTTTTTTT SHELLXN     TELAPSE     2064.61 TCPU     1284.64
 TTTTTTTTTTTTTTTTTTTTTTTTTTTTTT MONMO3      TELAPSE     2069.52 TCPU     1289.55
 NUMERICALLY INTEGRATED DENSITY    636.0000191371
 TTTTTTTTTTTTTTTTTTTTTTTTTTTTTT NUMDFT      TELAPSE     2079.74 TCPU     1299.77
 CYC   7 ETOT(AU) -4.185140915099E+03 DETOT -4.38E-05 tst  7.83E-08 PX  1.01E-03
 TTTTTTTTTTTTTTTTTTTTTTTTTTTTTT DIIS        TELAPSE     2084.69 TCPU     1304.72
 DIIS TEST: 0.36784E-04 AT SCF   CYCLE   7 - DIIS ACTIVE - HISTORY:     7 CYCLES
 TTTTTTTTTTTTTTTTTTTTTTTTTTTTTT FDIK        TELAPSE     2101.69 TCPU     1308.86
 INSULATING STATE
 TOP OF VALENCE BANDS -    BAND    318; K    6; EIG -2.3508482E-01 AU
 TOP OF VALENCE BANDS -    BAND    318; K    1; EIG -2.3528833E-01 AU
 BOTTOM OF VIRTUAL BANDS - BAND    319; K    1; EIG -2.2980293E-02 AU
 INDIRECT ENERGY BAND GAP:   5.7717 eV
 TTTTTTTTTTTTTTTTTTTTTTTTTTTTTT PDIG        TELAPSE     2103.10 TCPU     1310.26
 CHARGE NORMALIZATION FACTOR   1.00000000
 TOTAL ATOMIC CHARGES:
   0.8697142   0.8697132   0.8697142   0.8697132   0.8697097   0.8697079
   0.8697089   0.8697079   0.8697097   0.8697079   0.8697089   0.8697079
   0.8698298   0.8698285   0.8698298   0.8698285   0.8698276   0.8698339
   0.8698268   0.8698319   0.8698276   0.8698319   0.8698268   0.8698339
   0.8477720   0.8477726   0.8477720   0.8477726   0.8477710   0.8477701
   0.8477710   0.8477707   0.8477710   0.8477707   0.8477710   0.8477701
   0.8641761   0.8641759   0.8641761   0.8641759   0.8641731   0.8641684
   0.8641730   0.8641688   0.8641731   0.8641688   0.8641730   0.8641684
   0.8644259   0.8644260   0.8644259   0.8644260   0.8644266   0.8644333
   0.8644262   0.8644334   0.8644266   0.8644334   0.8644262   0.8644333
  18.8674461  18.8674461  18.8674392  18.8674341  18.8674396  18.8674341
   5.6446854   5.6446865   5.6446854   5.6446865   5.6446924   5.6446813
   5.6446914   5.6446861   5.6446924   5.6446861   5.6446914   5.6446813
   6.0437382   6.0437377   6.0437382   6.0437377   6.0437458   6.0437911
   6.0437465   6.0437876   6.0437458   6.0437876   6.0437465   6.0437911
   6.3347524   6.3347521   6.3347524   6.3347521   6.3347528   6.3347558
   6.3347523   6.3347547   6.3347528   6.3347547   6.3347523   6.3347558
   7.5917902   7.5917919   7.5917902   7.5917919   7.5918180   7.5918774
   7.5918178   7.5918776   7.5918180   7.5918776   7.5918178   7.5918774
   6.0431583   6.0431578   6.0431583   6.0431578   6.0431304   6.0430984
   6.0431316   6.0431014   6.0431304   6.0431014   6.0431316   6.0430984
   7.5922390   7.5922401   7.5922390   7.5922401   7.5922294   7.5921624
   7.5922313   7.5921629   7.5922294   7.5921629   7.5922313   7.5921624
 TTTTTTTTTTTTTTTTTTTTTTTTTTTTTT MOQGAD      TELAPSE     2103.12 TCPU     1310.29
 TTTTTTTTTTTTTTTTTTTTTTTTTTTTTT SHELLXN     TELAPSE     2207.14 TCPU     1375.60
 TTTTTTTTTTTTTTTTTTTTTTTTTTTTTT MONMO3      TELAPSE     2220.55 TCPU     1389.01
 NUMERICALLY INTEGRATED DENSITY    636.0000191397
 TTTTTTTTTTTTTTTTTTTTTTTTTTTTTT NUMDFT      TELAPSE     2230.92 TCPU     1399.37
 CYC   8 ETOT(AU) -4.185140918379E+03 DETOT -3.28E-06 tst  1.57E-08 PX  3.26E-04
 TTTTTTTTTTTTTTTTTTTTTTTTTTTTTT DIIS        TELAPSE     2233.75 TCPU     1402.21
 DIIS TEST: 0.11304E-04 AT SCF   CYCLE   8 - DIIS ACTIVE - HISTORY:     8 CYCLES
 TTTTTTTTTTTTTTTTTTTTTTTTTTTTTT FDIK        TELAPSE     2252.01 TCPU     1414.10
 INSULATING STATE
 TOP OF VALENCE BANDS -    BAND    318; K    6; EIG -2.3510188E-01 AU
 TOP OF VALENCE BANDS -    BAND    318; K    1; EIG -2.3530546E-01 AU
 BOTTOM OF VIRTUAL BANDS - BAND    319; K    1; EIG -2.2943943E-02 AU
 INDIRECT ENERGY BAND GAP:   5.7731 eV
 TTTTTTTTTTTTTTTTTTTTTTTTTTTTTT PDIG        TELAPSE     2253.44 TCPU     1415.53
 CHARGE NORMALIZATION FACTOR   1.00000000
 TOTAL ATOMIC CHARGES:
   0.8696535   0.8696527   0.8696535   0.8696527   0.8696554   0.8696564
   0.8696549   0.8696560   0.8696554   0.8696560   0.8696549   0.8696564
   0.8697670   0.8697668   0.8697670   0.8697668   0.8697669   0.8697639
   0.8697672   0.8697626   0.8697669   0.8697626   0.8697672   0.8697639
   0.8478476   0.8478477   0.8478476   0.8478477   0.8478484   0.8478476
   0.8478485   0.8478477   0.8478484   0.8478477   0.8478485   0.8478476
   0.8642365   0.8642367   0.8642365   0.8642367   0.8642390   0.8642418
   0.8642388   0.8642423   0.8642390   0.8642423   0.8642388   0.8642418
   0.8644964   0.8644972   0.8644964   0.8644972   0.8644966   0.8644919
   0.8644970   0.8644922   0.8644966   0.8644922   0.8644970   0.8644919
  18.8674017  18.8674017  18.8674079  18.8674075  18.8674059  18.8674075
   5.6445794   5.6445814   5.6445794   5.6445814   5.6445728   5.6445764
   5.6445740   5.6445795   5.6445728   5.6445795   5.6445740   5.6445764
   6.0441487   6.0441484   6.0441487   6.0441484   6.0441467   6.0441162
   6.0441478   6.0441149   6.0441467   6.0441149   6.0441478   6.0441162
   6.3346108   6.3346086   6.3346108   6.3346086   6.3346079   6.3346094
   6.3346062   6.3346088   6.3346079   6.3346088   6.3346062   6.3346094
   7.5914746   7.5914751   7.5914746   7.5914751   7.5914571   7.5914140
   7.5914581   7.5914142   7.5914571   7.5914142   7.5914581   7.5914140
   6.0435425   6.0435421   6.0435425   6.0435421   6.0435568   6.0435799
   6.0435565   6.0435801   6.0435568   6.0435801   6.0435565   6.0435799
   7.5919374   7.5919378   7.5919374   7.5919378   7.5919529   7.5919983
   7.5919528   7.5919988   7.5919529   7.5919988   7.5919528   7.5919983
 TTTTTTTTTTTTTTTTTTTTTTTTTTTTTT MOQGAD      TELAPSE     2253.46 TCPU     1415.55
 TTTTTTTTTTTTTTTTTTTTTTTTTTTTTT SHELLXN     TELAPSE     2347.68 TCPU     1481.38
 TTTTTTTTTTTTTTTTTTTTTTTTTTTTTT MONMO3      TELAPSE     2353.94 TCPU     1487.64
 NUMERICALLY INTEGRATED DENSITY    636.0000191370
 TTTTTTTTTTTTTTTTTTTTTTTTTTTTTT NUMDFT      TELAPSE     2364.15 TCPU     1497.85
 CYC   9 ETOT(AU) -4.185140919265E+03 DETOT -8.86E-07 tst  4.68E-09 PX  1.24E-04
 TTTTTTTTTTTTTTTTTTTTTTTTTTTTTT DIIS        TELAPSE     2366.65 TCPU     1500.35
 DIIS TEST: 0.13893E-05 AT SCF   CYCLE   9 - DIIS ACTIVE - HISTORY:     9 CYCLES
 TTTTTTTTTTTTTTTTTTTTTTTTTTTTTT FDIK        TELAPSE     2385.32 TCPU     1504.71
 INSULATING STATE
 TOP OF VALENCE BANDS -    BAND    318; K    6; EIG -2.3508946E-01 AU
 TOP OF VALENCE BANDS -    BAND    318; K    1; EIG -2.3529307E-01 AU
 BOTTOM OF VIRTUAL BANDS - BAND    319; K    1; EIG -2.2954634E-02 AU
 INDIRECT ENERGY BAND GAP:   5.7725 eV
 TTTTTTTTTTTTTTTTTTTTTTTTTTTTTT PDIG        TELAPSE     2386.72 TCPU     1506.12
 CHARGE NORMALIZATION FACTOR   1.00000000
 TOTAL ATOMIC CHARGES:
   0.8696646   0.8696645   0.8696646   0.8696645   0.8696628   0.8696612
   0.8696625   0.8696611   0.8696628   0.8696611   0.8696625   0.8696612
   0.8697775   0.8697775   0.8697775   0.8697775   0.8697770   0.8697806
   0.8697771   0.8697801   0.8697770   0.8697801   0.8697771   0.8697806
   0.8478477   0.8478477   0.8478477   0.8478477   0.8478464   0.8478476
   0.8478464   0.8478474   0.8478464   0.8478474   0.8478464   0.8478476
   0.8642118   0.8642118   0.8642118   0.8642118   0.8642098   0.8642072
   0.8642100   0.8642072   0.8642098   0.8642072   0.8642100   0.8642072
   0.8644655   0.8644658   0.8644655   0.8644658   0.8644660   0.8644696
   0.8644660   0.8644698   0.8644660   0.8644698   0.8644660   0.8644696
  18.8674612  18.8674612  18.8674573  18.8674540  18.8674565  18.8674540
   5.6445493   5.6445507   5.6445493   5.6445507   5.6445597   5.6445525
   5.6445589   5.6445547   5.6445597   5.6445547   5.6445589   5.6445525
   6.0440459   6.0440451   6.0440459   6.0440451   6.0440482   6.0440751
   6.0440478   6.0440741   6.0440482   6.0440741   6.0440478   6.0440751
   6.3347001   6.3346992   6.3347001   6.3346992   6.3347006   6.3347000
   6.3347007   6.3346998   6.3347006   6.3346998   6.3347007   6.3347000
   7.5915266   7.5915270   7.5915266   7.5915270   7.5915396   7.5915785
   7.5915400   7.5915783   7.5915396   7.5915783   7.5915400   7.5915785
   6.0434691   6.0434692   6.0434691   6.0434692   6.0434568   6.0434369
   6.0434584   6.0434379   6.0434568   6.0434379   6.0434584   6.0434369
   7.5920152   7.5920151   7.5920152   7.5920151   7.5920013   7.5919619
   7.5920014   7.5919619   7.5920013   7.5919619   7.5920014   7.5919619
 TTTTTTTTTTTTTTTTTTTTTTTTTTTTTT MOQGAD      TELAPSE     2386.75 TCPU     1506.14
 TTTTTTTTTTTTTTTTTTTTTTTTTTTTTT SHELLXN     TELAPSE     2485.64 TCPU     1572.03
 TTTTTTTTTTTTTTTTTTTTTTTTTTTTTT MONMO3      TELAPSE     2494.04 TCPU     1580.43
 NUMERICALLY INTEGRATED DENSITY    636.0000191389
 TTTTTTTTTTTTTTTTTTTTTTTTTTTTTT NUMDFT      TELAPSE     2504.25 TCPU     1590.64
 CYC  10 ETOT(AU) -4.185140919788E+03 DETOT -5.23E-07 tst  3.01E-10 PX  3.30E-05
 TTTTTTTTTTTTTTTTTTTTTTTTTTTTTT DIIS        TELAPSE     2508.19 TCPU     1594.58
 DIIS TEST: 0.11959E-06 AT SCF   CYCLE  10 - DIIS ACTIVE - HISTORY:    10 CYCLES
 TTTTTTTTTTTTTTTTTTTTTTTTTTTTTT FDIK        TELAPSE     2524.10 TCPU     1595.58
 INSULATING STATE
 TOP OF VALENCE BANDS -    BAND    318; K    6; EIG -2.3509427E-01 AU
 TOP OF VALENCE BANDS -    BAND    318; K    1; EIG -2.3529785E-01 AU
 BOTTOM OF VIRTUAL BANDS - BAND    319; K    1; EIG -2.2955156E-02 AU
 INDIRECT ENERGY BAND GAP:   5.7726 eV
 TTTTTTTTTTTTTTTTTTTTTTTTTTTTTT PDIG        TELAPSE     2525.51 TCPU     1596.98
 CHARGE NORMALIZATION FACTOR   1.00000000
 TOTAL ATOMIC CHARGES:
   0.8696585   0.8696584   0.8696585   0.8696584   0.8696614   0.8696625
   0.8696611   0.8696624   0.8696614   0.8696624   0.8696611   0.8696625
   0.8697738   0.8697738   0.8697738   0.8697738   0.8697745   0.8697708
   0.8697746   0.8697705   0.8697745   0.8697705   0.8697746   0.8697708
   0.8478388   0.8478388   0.8478388   0.8478388   0.8478400   0.8478390
   0.8478401   0.8478389   0.8478400   0.8478389   0.8478401   0.8478390
   0.8642144   0.8642144   0.8642144   0.8642144   0.8642167   0.8642205
   0.8642169   0.8642206   0.8642167   0.8642206   0.8642169   0.8642205
   0.8644761   0.8644763   0.8644761   0.8644763   0.8644756   0.8644706
   0.8644755   0.8644709   0.8644756   0.8644709   0.8644755   0.8644706
  18.8674420  18.8674420  18.8674494  18.8674507  18.8674489  18.8674507
   5.6445864   5.6445879   5.6445864   5.6445879   5.6445772   5.6445825
   5.6445766   5.6445848   5.6445772   5.6445848   5.6445766   5.6445825
   6.0440643   6.0440638   6.0440643   6.0440638   6.0440608   6.0440279
   6.0440604   6.0440271   6.0440608   6.0440271   6.0440604   6.0440279
   6.3346714   6.3346709   6.3346714   6.3346709   6.3346705   6.3346715
   6.3346704   6.3346708   6.3346705   6.3346708   6.3346704   6.3346715
   7.5915504   7.5915502   7.5915504   7.5915502   7.5915318   7.5914781
   7.5915323   7.5914780   7.5915318   7.5914780   7.5915323   7.5914781
   6.0434518   6.0434517   6.0434518   6.0434517   6.0434668   6.0434915
   6.0434680   6.0434922   6.0434668   6.0434922   6.0434680   6.0434915
   7.5919870   7.5919872   7.5919870   7.5919872   7.5920046   7.5920600
   7.5920049   7.5920601   7.5920046   7.5920601   7.5920049   7.5920600
 TTTTTTTTTTTTTTTTTTTTTTTTTTTTTT MOQGAD      TELAPSE     2525.53 TCPU     1597.01
 TTTTTTTTTTTTTTTTTTTTTTTTTTTTTT SHELLXN     TELAPSE     2624.54 TCPU     1662.38
 TTTTTTTTTTTTTTTTTTTTTTTTTTTTTT MONMO3      TELAPSE     2629.77 TCPU     1667.61
 NUMERICALLY INTEGRATED DENSITY    636.0000191385
 TTTTTTTTTTTTTTTTTTTTTTTTTTTTTT NUMDFT      TELAPSE     2640.11 TCPU     1677.95
 CYC  11 ETOT(AU) -4.185140919716E+03 DETOT  7.24E-08 tst  1.42E-10 PX  1.72E-05
 TTTTTTTTTTTTTTTTTTTTTTTTTTTTTT DIIS        TELAPSE     2648.88 TCPU     1686.72
 DIIS TEST: 0.10944E-06 AT SCF   CYCLE  11 - DIIS ACTIVE - HISTORY:    11 CYCLES
 TTTTTTTTTTTTTTTTTTTTTTTTTTTTTT FDIK        TELAPSE     2680.39 TCPU     1703.18
 INSULATING STATE
 TOP OF VALENCE BANDS -    BAND    318; K    6; EIG -2.3509430E-01 AU
 TOP OF VALENCE BANDS -    BAND    318; K    1; EIG -2.3529789E-01 AU
 BOTTOM OF VIRTUAL BANDS - BAND    319; K    1; EIG -2.2954494E-02 AU
 INDIRECT ENERGY BAND GAP:   5.7726 eV
 TTTTTTTTTTTTTTTTTTTTTTTTTTTTTT PDIG        TELAPSE     2681.94 TCPU     1704.72
 CHARGE NORMALIZATION FACTOR   1.00000000
 TOTAL ATOMIC CHARGES:
   0.8696604   0.8696602   0.8696604   0.8696602   0.8696598   0.8696593
   0.8696596   0.8696591   0.8696598   0.8696591   0.8696596   0.8696593
   0.8697737   0.8697735   0.8697737   0.8697735   0.8697733   0.8697747
   0.8697733   0.8697741   0.8697733   0.8697741   0.8697733   0.8697747
   0.8478404   0.8478403   0.8478404   0.8478403   0.8478400   0.8478403
   0.8478401   0.8478401   0.8478400   0.8478401   0.8478401   0.8478403
   0.8642181   0.8642181   0.8642181   0.8642181   0.8642175   0.8642168
   0.8642178   0.8642168   0.8642175   0.8642168   0.8642178   0.8642168
   0.8644741   0.8644745   0.8644741   0.8644745   0.8644745   0.8644755
   0.8644744   0.8644757   0.8644745   0.8644757   0.8644744   0.8644755
  18.8674489  18.8674489  18.8674476  18.8674453  18.8674464  18.8674453
   5.6445768   5.6445782   5.6445768   5.6445782   5.6445793   5.6445766
   5.6445790   5.6445784   5.6445793   5.6445784   5.6445790   5.6445766
   6.0440574   6.0440570   6.0440574   6.0440570   6.0440587   6.0440672
   6.0440585   6.0440667   6.0440587   6.0440667   6.0440585   6.0440672
   6.3346716   6.3346711   6.3346716   6.3346711   6.3346715   6.3346718
   6.3346714   6.3346715   6.3346715   6.3346715   6.3346714   6.3346718
   7.5915249   7.5915247   7.5915249   7.5915247   7.5915298   7.5915419
   7.5915302   7.5915419   7.5915298   7.5915419   7.5915302   7.5915419
   6.0434737   6.0434738   6.0434737   6.0434738   6.0434697   6.0434629
   6.0434704   6.0434635   6.0434697   6.0434635   6.0434704   6.0434629
   7.5920053   7.5920056   7.5920053   7.5920056   7.5920016   7.5919890
   7.5920019   7.5919893   7.5920016   7.5919893   7.5920019   7.5919890
 TTTTTTTTTTTTTTTTTTTTTTTTTTTTTT MOQGAD      TELAPSE     2681.96 TCPU     1704.75
 TTTTTTTTTTTTTTTTTTTTTTTTTTTTTT SHELLXN     TELAPSE     2783.53 TCPU     1770.09
 TTTTTTTTTTTTTTTTTTTTTTTTTTTTTT MONMO3      TELAPSE     2797.51 TCPU     1784.07
 NUMERICALLY INTEGRATED DENSITY    636.0000191385
 TTTTTTTTTTTTTTTTTTTTTTTTTTTTTT NUMDFT      TELAPSE     2807.82 TCPU     1794.38
 CYC  12 ETOT(AU) -4.185140919711E+03 DETOT  4.70E-09 tst  6.48E-11 PX  1.00E-05
 TTTTTTTTTTTTTTTTTTTTTTTTTTTTTT DIIS        TELAPSE     2813.35 TCPU     1799.91
 DIIS TEST: 0.14954E-07 AT SCF   CYCLE  12 - DIIS ACTIVE - HISTORY:    12 CYCLES
 TTTTTTTTTTTTTTTTTTTTTTTTTTTTTT FDIK        TELAPSE     2844.91 TCPU     1815.28
 INSULATING STATE
 TOP OF VALENCE BANDS -    BAND    318; K    6; EIG -2.3509326E-01 AU
 TOP OF VALENCE BANDS -    BAND    318; K    1; EIG -2.3529685E-01 AU
 BOTTOM OF VIRTUAL BANDS - BAND    319; K    1; EIG -2.2954528E-02 AU
 INDIRECT ENERGY BAND GAP:   5.7726 eV
 TTTTTTTTTTTTTTTTTTTTTTTTTTTTTT PDIG        TELAPSE     2847.17 TCPU     1817.55
 CHARGE NORMALIZATION FACTOR   1.00000000
 TOTAL ATOMIC CHARGES:
   0.8696603   0.8696601   0.8696603   0.8696601   0.8696606   0.8696607
   0.8696604   0.8696605   0.8696606   0.8696605   0.8696604   0.8696607
   0.8697746   0.8697743   0.8697746   0.8697743   0.8697744   0.8697743
   0.8697746   0.8697738   0.8697744   0.8697738   0.8697746   0.8697743
   0.8478420   0.8478419   0.8478420   0.8478419   0.8478420   0.8478420
   0.8478420   0.8478419   0.8478420   0.8478419   0.8478420   0.8478420
   0.8642153   0.8642153   0.8642153   0.8642153   0.8642154   0.8642158
   0.8642157   0.8642158   0.8642154   0.8642158   0.8642157   0.8642158
   0.8644731   0.8644732   0.8644731   0.8644732   0.8644730   0.8644725
   0.8644730   0.8644727   0.8644730   0.8644727   0.8644730   0.8644725
  18.8674484  18.8674484  18.8674495  18.8674481  18.8674483  18.8674481
   5.6445718   5.6445731   5.6445718   5.6445731   5.6445724   5.6445717
   5.6445721   5.6445739   5.6445724   5.6445739   5.6445721   5.6445717
   6.0440593   6.0440595   6.0440593   6.0440595   6.0440591   6.0440564
   6.0440591   6.0440557   6.0440591   6.0440557   6.0440591   6.0440564
   6.3346784   6.3346780   6.3346784   6.3346780   6.3346783   6.3346786
   6.3346782   6.3346780   6.3346783   6.3346780   6.3346782   6.3346786
   7.5915363   7.5915361   7.5915363   7.5915361   7.5915343   7.5915291
   7.5915346   7.5915293   7.5915343   7.5915293   7.5915346   7.5915291
   6.0434653   6.0434651   6.0434653   6.0434651   6.0434668   6.0434685
   6.0434672   6.0434692   6.0434668   6.0434692   6.0434672   6.0434685
   7.5919986   7.5919991   7.5919986   7.5919991   7.5919996   7.5920053
   7.5920000   7.5920055   7.5919996   7.5920055   7.5920000   7.5920053
 TTTTTTTTTTTTTTTTTTTTTTTTTTTTTT MOQGAD      TELAPSE     2847.20 TCPU     1817.57
 TTTTTTTTTTTTTTTTTTTTTTTTTTTTTT SHELLXN     TELAPSE     2912.70 TCPU     1882.85
 +++ ENERGIES IN A.U. +++
 ::: EXT EL-POLE                                  -5.2151569214722E+03
 ::: EXT EL-SPHEROPOLE                             4.0889204944516E+01
 ::: BIELET ZONE E-E                               8.6045941601732E+03
 ::: TOTAL E-E                                     3.4303264436455E+03
 ::: TOTAL E-N + N-E                              -1.1877791980149E+04
 ::: TOTAL N-N                                     1.1109613892860E+03
 ::: KINETIC ENERGY                                3.5529951761570E+03
 ::: PSEUDO TOTAL   ENERGY                        -3.7835089710606E+03
 ::: VIRIAL COEFFICIENT                            9.6857988624037E-01
 TTTTTTTTTTTTTTTTTTTTTTTTTTTTTT MONMO3      TELAPSE     2918.20 TCPU     1888.36
 NUMERICALLY INTEGRATED DENSITY    636.0000191387
 TTTTTTTTTTTTTTTTTTTTTTTTTTTTTT NUMDFT      TELAPSE     2928.55 TCPU     1898.70
 CYC  13 ETOT(AU) -4.185140919721E+03 DETOT -9.88E-09 tst  3.47E-12 PX  1.00E-05

 == SCF ENDED - CONVERGENCE ON ENERGY      E(AU) -4.1851409197212E+03 CYCLES  13


 ENERGY EXPRESSION=HARTREE+FOCK EXCH*0.27000+(M06        EXCH)*0.73000+M06        CORR


 TOTAL ENERGY(DFT)(AU)( 13) -4.1851409197212E+03 DE-9.9E-09 tester 3.5E-12
 TTTTTTTTTTTTTTTTTTTTTTTTTTTTTT EDFT        TELAPSE     2928.59 TCPU     1898.75

 *******************************************************************************
 *                             FORCE CALCULATION                               *
 *******************************************************************************

 TTTTTTTTTTTTTTTTTTTTTTTTTTTTTT NUMDFG      TELAPSE     3012.00 TCPU     1982.14
 INFORMATION **** EXCPOG **** EXCH. BIPO BUFFER LENGTH (WORDS) =    16000000
 WARNING **** EXCPOG **** EXCH. BIPO BUFFER TOO SMALL - TO AVOID I/O SET EXCHSIZE =     7898688
 WARNING **** GENPOG **** COULOMB BIPO BUFFER TOO SMALL - TO AVOID I/O SET BIPOSIZE =     6311400
 INFORMATION **** GENPOG **** BIPO BUFFER LENGTH (WORDS) =     4000000
 TTTTTTTTTTTTTTTTTTTTTTTTTTTTTT SHELXG      TELAPSE     3399.42 TCPU     2345.00


 D3 DISPERSION ENERGY (AU)       -7.6451311323827E-02
 TOTAL ENERGY + DISP (AU)        -4.1852173710325E+03

 CARTESIAN FORCES IN HARTREE/BOHR (ANALYTICAL)
   ATOM                     X                   Y                   Z
   1   1             8.358717713236E-06  1.222016806413E-06 -5.471215382191E-06
   2   1            -8.191009172473E-06 -1.478177843239E-06 -5.146281739643E-06
   3   1             8.358717712167E-06 -1.222016808189E-06  5.471215380637E-06
   4   1            -8.191009173764E-06  1.478177845016E-06  5.146281739532E-06
   5   1            -5.445063265830E-06  8.395441338134E-06  1.338716711263E-06
   6   1             1.624103986408E-06 -5.414959912575E-06  8.455582872005E-06
   7   1             5.465249507397E-06 -8.442938989182E-06  1.270631702521E-06
   8   1            -1.493949107534E-06 -5.442869862593E-06 -8.461865020119E-06
   9   1            -5.445063265275E-06 -8.395441337551E-06 -1.338716709931E-06
  10   1            -1.493949109754E-06  5.442869863148E-06  8.461865019183E-06
  11   1             5.465249502512E-06  8.442938987767E-06 -1.270631709183E-06
  12   1             1.624103985964E-06  5.414959911798E-06 -8.455582871936E-06
  13   1            -4.689944962388E-07 -3.553966974934E-06  8.931031460963E-06
  14   1             6.743043240443E-07  3.812000715087E-06  9.023823305573E-06
  15   1            -4.689944981262E-07  3.553966973158E-06 -8.931031458922E-06
  16   1             6.743043252655E-07 -3.812000712422E-06 -9.023823303284E-06
  17   1             9.035070800398E-06 -8.148609651482E-07 -3.983196628088E-06
  18   1            -4.564327200196E-06  8.899414377386E-06 -1.021278554503E-06
  19   1            -9.045719869372E-06  8.986676469647E-07 -4.176386729338E-06
  20   1             4.618127844136E-06  8.922005435064E-06  9.833813989779E-07
  21   1             9.035070801258E-06  8.148609664804E-07  3.983196628976E-06
  22   1             4.618127838363E-06 -8.922005431178E-06 -9.833813998661E-07
  23   1            -9.045719868012E-06 -8.986676521827E-07  4.176386731558E-06
  24   1            -4.564327198864E-06 -8.899414376595E-06  1.021278555169E-06
  25   1             8.318291894627E-06 -1.565677934434E-05  1.345415696896E-05
  26   1            -8.609581955810E-06  1.565146217719E-05  1.371567090924E-05
  27   1             8.318291892628E-06  1.565677934678E-05 -1.345415696785E-05
  28   1            -8.609581952701E-06 -1.565146217719E-05 -1.371567090569E-05
  29   1             1.365615595317E-05  8.539079543235E-06 -1.555011762133E-05
  30   1            -1.564195786696E-05  1.347979426192E-05  8.400787176122E-06
  31   1            -1.353713902263E-05 -8.441409480753E-06 -1.559038937349E-05
  32   1             1.562882590700E-05  1.380393244710E-05 -8.742134712802E-06
  33   1             1.365615595117E-05 -8.539079541903E-06  1.555011762400E-05
  34   1             1.562882590811E-05 -1.380393244599E-05  8.742134712580E-06
  35   1            -1.353713902397E-05  8.441409483195E-06  1.559038937327E-05
  36   1            -1.564195787407E-05 -1.347979426014E-05 -8.400787176788E-06
  37   1            -1.973847394687E-05  2.461587902491E-05 -6.285201648859E-06
  38   1             1.954160750628E-05 -2.460647602298E-05 -6.326326367045E-06
  39   1            -1.973847394232E-05 -2.461587902003E-05  6.285201652689E-06
  40   1             1.954160750328E-05  2.460647602165E-05  6.326326366712E-06
  41   1            -6.302194134777E-06 -1.956084163035E-05  2.447842577125E-05
  42   1             2.442808600467E-05 -6.384748500121E-06 -1.921437324737E-05
  43   1             6.483872302843E-06  1.931369575670E-05  2.430114310359E-05
  44   1            -2.442711078565E-05 -6.466126024895E-06  1.916594637774E-05
  45   1            -6.302194132002E-06  1.956084163657E-05 -2.447842577302E-05
  46   1            -2.442711078654E-05  6.466126023286E-06 -1.916594638096E-05
  47   1             6.483872302121E-06 -1.931369575747E-05 -2.430114310492E-05
  48   1             2.442808600822E-05  6.384748495403E-06  1.921437325936E-05
  49   1             9.697036275680E-06  4.363175038646E-05 -4.711396085022E-05
  50   1            -9.472356246210E-06 -4.332632378556E-05 -4.669510498856E-05
  51   1             9.697036273904E-06 -4.363175038646E-05  4.711396084711E-05
  52   1            -9.472356247098E-06  4.332632378645E-05  4.669510498800E-05
  53   1            -4.711391134338E-05  9.672385289428E-06  4.346919341236E-05
  54   1             4.338558976080E-05 -4.714212252854E-05  9.587227620844E-06
  55   1             4.713289346370E-05 -9.639673340223E-06  4.349044888574E-05
  56   1            -4.361976374767E-05 -4.740722878027E-05 -9.714680979322E-06
  57   1            -4.711391134760E-05 -9.672385293147E-06 -4.346919341414E-05
  58   1            -4.361976374589E-05  4.740722877739E-05  9.714680979045E-06
  59   1             4.713289346292E-05  9.639673339779E-06 -4.349044888619E-05
  60   1             4.338558975681E-05  4.714212252965E-05 -9.587227622621E-06
  61 248            -3.206253249566E-07 -8.976158305529E-08  2.112370331808E-05
  62 248            -3.206253292379E-07  8.976158560187E-08 -2.112370333623E-05
  63 248             2.164152474926E-05  1.348920974920E-14 -1.898481372109E-14
  64 248            -8.748000874734E-08  2.119828437369E-05  1.627033728580E-07
  65 248            -2.176481240479E-05 -3.920475055708E-16  1.099120794379E-14
  66 248            -8.748001001369E-08 -2.119828441050E-05 -1.627033675566E-07
  67   6            -8.301094139407E-06 -8.415697114650E-05 -3.359850750795E-05
  68   6             8.609033908230E-06  8.350860319073E-05 -3.280872544625E-05
  69   6            -8.301094127063E-06  8.415697116071E-05  3.359850745077E-05
  70   6             8.609033955047E-06 -8.350860319162E-05  3.280872536610E-05
  71   6            -3.307905611806E-05 -9.037353940172E-06 -8.419463490394E-05
  72   6            -8.413436206034E-05 -3.208680696981E-05 -9.761798442198E-06
  73   6             3.351184025001E-05  7.901722701709E-06 -8.355116032543E-05
  74   6             8.395858907218E-05 -3.151594647521E-05  9.815549714298E-06
  75   6            -3.307905612569E-05  9.037353885313E-06  8.419463491816E-05
  76   6             8.395858905708E-05  3.151594646698E-05 -9.815549729286E-06
  77   6             3.351184024254E-05 -7.901722725481E-06  8.355116032899E-05
  78   6            -8.413436202837E-05  3.208680698474E-05  9.761798422048E-06
  79   6             6.174612193499E-05  7.536310061340E-06 -3.220440262908E-06
  80   6            -6.202501226982E-05 -6.476254075238E-06 -4.015164405402E-06
  81   6             6.174612191812E-05 -7.536310066669E-06  3.220440279783E-06
  82   6            -6.202501229979E-05  6.476254077015E-06  4.015164442706E-06
  83   6            -3.185305468278E-06  6.171682114786E-05  7.398765689004E-06
  84   6             6.974834718676E-06 -2.697643542326E-06  6.102181628109E-05
  85   6             3.434438769823E-06 -6.202704530733E-05  7.483345171977E-06
  86   6            -6.642722723882E-06 -2.001347237268E-06 -6.013473490651E-05
  87   6            -3.185305464726E-06 -6.171682113831E-05 -7.398765678346E-06
  88   6            -6.642722738093E-06  2.001347244374E-06  6.013473492161E-05
  89   6             3.434438771599E-06  6.202704531644E-05 -7.483345191517E-06
  90   6             6.974834724005E-06  2.697643552096E-06 -6.102181628354E-05
  91   6             7.669333055293E-06 -2.362606110751E-08  4.317743990434E-05
  92   6            -7.410432879329E-06 -1.653002748014E-07  4.239255659977E-05
  93   6             7.669333043081E-06  2.362605577844E-08 -4.317743989568E-05
  94   6            -7.410432872446E-06  1.653002748014E-07 -4.239255661131E-05
  95   6             4.304492634133E-05  7.750980140386E-06  5.406250238593E-07
  96   6             9.296965224337E-07  4.271108326237E-05  8.193737092821E-06
  97   6            -4.306525763176E-05 -7.395716150382E-06  4.476360970784E-07
  98   6            -2.798847784646E-07  4.238345936081E-05 -7.450950191945E-06
  99   6             4.304492633711E-05 -7.750980145049E-06 -5.406250291884E-07
 100   6            -2.798847766883E-07 -4.238345935104E-05  7.450950195054E-06
 101   6            -4.306525762843E-05  7.395716155933E-06 -4.476361041839E-07
 102   6             9.296965099992E-07 -4.271108325171E-05 -8.193737096152E-06
 103   7            -8.936655174063E-05  3.006718524201E-05  5.539020453682E-05
 104   7             8.919269513541E-05 -2.978370889295E-05  5.519630139439E-05
 105   7            -8.936655171249E-05 -3.006718526066E-05 -5.539020450707E-05
 106   7             8.919269513058E-05  2.978370889117E-05 -5.519630132067E-05
 107   7             5.471979186655E-05 -8.872237194740E-05  2.985505994868E-05
 108   7             2.954201751981E-05  5.481127477358E-05 -8.904729024062E-05
 109   7            -5.491350591935E-05  8.910321178696E-05  2.961613546626E-05
 110   7            -3.012069899011E-05  5.403896237466E-05  8.823584147599E-05
 111   7             5.471979189409E-05  8.872237196855E-05 -2.985505996733E-05
 112   7            -3.012069899144E-05 -5.403896238043E-05 -8.823584148515E-05
 113   7            -5.491350589182E-05 -8.910321177136E-05 -2.961613543473E-05
 114   7             2.954201753358E-05 -5.481127476825E-05  8.904729022641E-05
 115   6            -7.500503029600E-05 -3.360495822413E-05  1.592959526975E-05
 116   6             7.507729853895E-05  3.222296870575E-05  1.654012997188E-05
 117   6            -7.500503029956E-05  3.360495821347E-05 -1.592959526375E-05
 118   6             7.507729854428E-05 -3.222296874661E-05 -1.654012997476E-05
 119   6             1.619043855006E-05 -7.483965079214E-05 -3.277093451359E-05
 120   6            -3.157887885941E-05  1.573783440834E-05 -7.389298561744E-05
 121   6            -1.611879358010E-05  7.482656390767E-05 -3.262681131666E-05
 122   6             3.183493965331E-05  1.501045731311E-05  7.328904378312E-05
 123   6             1.619043853851E-05  7.483965080191E-05  3.277093450471E-05
 124   6             3.183493966041E-05 -1.501045733021E-05 -7.328904378134E-05
 125   6            -1.611879358698E-05 -7.482656388635E-05  3.262681129002E-05
 126   6            -3.157887887362E-05 -1.573783440256E-05  7.389298561833E-05
 127   7             8.725620478778E-05  1.456194611471E-05 -6.372981057781E-05
 128   7            -8.705584547153E-05 -1.400762939996E-05 -6.406185611879E-05
 129   7             8.725620480909E-05 -1.456194610849E-05  6.372981060526E-05
 130   7            -8.705584549551E-05  1.400762944792E-05  6.406185612223E-05
 131   7            -6.392338498878E-05  8.713547843975E-05  1.400220819914E-05
 132   7             1.359162406667E-05 -6.425647275704E-05  8.714967009693E-05
 133   7             6.321675663204E-05 -8.644005059821E-05  1.392124492394E-05
 134   7            -1.420139492092E-05 -6.385315579249E-05 -8.724446798869E-05
 135   7            -6.392338496766E-05 -8.713547842554E-05 -1.400220818359E-05
 136   7            -1.420139492447E-05  6.385315577342E-05  8.724446797670E-05
 137   7             6.321675665805E-05  8.644005062219E-05 -1.392124488886E-05
 138   7             1.359162406889E-05  6.425647272715E-05 -8.714967010182E-05

 RESULTANT FORCE     8.915611304783E-13  3.070460552479E-15  1.519617764956E-15

 ATOMIC PART

 SYMMETRY ALLOWED FORCES (ANALYTICAL) (DIRECTION, FORCE)

    1 -1.0319277E-05    2 -2.1645318E-06    3  9.6681772E-06    4  1.1816164E-06
    5 -9.7632369E-06    6 -9.6308148E-06    7  1.2422679E-05    8 -6.4954928E-06
    9  2.8596067E-06   10  1.2249672E-06   11  1.3794638E-05   12 -3.8323482E-06
   13 -1.0299073E-05   14  9.5143574E-06   15 -2.9379231E-06   16 -1.0183034E-05
   17 -7.4468163E-06   18 -6.9044262E-06   19  4.7818323E-06   20  1.2094848E-05
   21 -4.0092622E-06   22  9.9586337E-06   23  8.5804999E-06   24  4.4765755E-06
   25 -1.1332713E-05   26  1.1378885E-06   27  8.3448191E-06   28  1.0057130E-05
   29 -8.9126646E-06   30  4.4011235E-06   31  4.6536043E-06   32 -1.0548639E-05
   33 -8.1817173E-06   34  4.3866892E-06   35 -1.4095816E-06   36  1.3491030E-05
   37 -8.6236579E-06   38  2.9462398E-05   39 -7.1479905E-06   40  3.0970627E-05
   41  1.7939164E-06   42  7.0150697E-06   43 -1.6930161E-05   44 -1.4948524E-05
   45  2.2349990E-05   46  3.0520724E-05   47 -7.1087870E-06   48 -2.1841603E-06
   49 -8.5694919E-06   50 -2.0957843E-05   51 -2.2165464E-05   52 -8.4155411E-06
   53 -9.1867998E-06   54  2.9296969E-05   55  3.1179291E-05   56 -3.3060201E-05
   57  4.4679734E-06   58 -4.1033084E-05   59  1.8184993E-05   60 -5.0354825E-06
   61  9.1891495E-06   62  3.5939546E-05   63 -2.5856174E-05   64 -4.0885185E-05
   65 -4.2766536E-06   66  1.8335643E-05   67  3.0106168E-05   68  2.0763756E-05
   69  2.6194591E-05   70  2.9982751E-05   71  1.1939959E-05   72 -3.0714917E-05
   73 -1.0807569E-05   74 -7.4071528E-05   75  5.3255777E-05   76 -6.6206053E-05
   77 -3.3950055E-05   78 -5.2480684E-05   79  8.2166125E-05   80  1.6997345E-05
   81 -3.8321770E-05   82 -6.5443430E-05   83  6.3192303E-05   84 -3.8098783E-06
   85 -1.0826437E-05   86  8.3185061E-05   87  3.8354155E-05   88 -1.1972513E-05
   89 -8.3425240E-06   90 -9.0439448E-05   91  1.7503011E-05   92  2.4209830E-05
   93 -4.0625567E-07   94 -2.1786801E-05   95  1.7353081E-05   96 -1.2070667E-05
   97  2.1261265E-05   98  2.1617800E-05   99 -8.9783645E-05  100  5.6013812E-06
  101 -9.2042790E-05  102  3.4728630E-05  103 -8.1697634E-05  104  9.1453947E-05
  105 -4.9362385E-05  106 -1.1102770E-04  107 -4.2789360E-05  108  3.5519164E-05
  109 -4.2259532E-05  110 -1.1895168E-04  111 -8.6596729E-05  112 -8.3379995E-05
  113  3.8411899E-05  114 -8.4526944E-05  115  7.7304917E-05  116  5.2026599E-05
  117 -4.7167211E-05  118  2.8040013E-05  119  7.0819962E-05  120  4.0559032E-05
  121 -3.5904822E-05  122 -6.7890898E-05  123  5.9382337E-05  124 -2.9515845E-05
  125  5.7887145E-05  126  4.2278848E-05  127  7.5848356E-05  128  4.3883587E-06
  129 -4.7771222E-05  130  4.7112741E-05  131 -5.7721582E-05  132 -4.5859119E-05
  133 -7.1753576E-05  134 -8.5234939E-06  135  2.9149764E-05  136  5.4220130E-05
  137  7.9271048E-06  138  4.0523993E-05  139  4.4726081E-05  140 -7.4446628E-06
  141 -2.8632037E-05  142  2.1419985E-05  143  5.2276173E-05  144  3.9404726E-05
  145 -1.3951556E-05  146  4.5328050E-05  147  2.7885486E-05  148 -1.9190576E-05
  149 -4.9708935E-05  150  2.8922162E-05  151 -3.3689006E-05  152  4.1621805E-05
  153  1.4400738E-04  154 -6.8786269E-06  155 -6.3530931E-05  156 -4.8340140E-05
  157  1.3078011E-04  158  5.8593534E-05  159 -9.3801683E-05  160  1.1937687E-04
  161 -2.9763373E-05  162 -5.5757140E-05  163 -1.1501805E-04  164  8.8904656E-05
  165  1.3842745E-04  166 -4.8066828E-05  167  3.5878307E-05  168  1.4063832E-04
  169  5.2428708E-05  170  2.3493483E-05  171  4.7424062E-05  172 -6.4650336E-06
  173 -1.1282776E-04  174 -1.6218840E-05  175  4.0613153E-05  176  1.0479127E-04
  177 -1.0287662E-04  178  1.7377884E-05  179 -5.5248738E-05  180 -2.3682483E-05
  181 -1.1200355E-04  182 -1.7138593E-05  183  5.0163196E-05  184 -9.3769767E-05
  185  5.2477484E-05  186  5.0913252E-05  187  9.1197374E-05  188  4.5186311E-05
  189 -1.1477542E-04  190 -2.7275996E-05  191  1.1393172E-04  192 -7.3427754E-06
  193 -1.0752151E-04  194 -9.4973280E-05  195  1.4048390E-04  196 -8.1372583E-05
  197  2.1692874E-06  198  2.6128479E-05  199  1.3565904E-04  200 -6.7236354E-05
  201 -9.9485242E-05  202  1.0664596E-04  203 -7.3663497E-06  204 -1.5109762E-04
  205 -2.3391312E-05

 CELL PART

 GRADIENT WITH RESPECT TO THE CELL PARAMETER IN HARTREE/BOHR
ORDER: -D/DA1X, -D/DA1Y, -D/DA1Z
       -D/DA2X, -D/DA2Y, -D/DA2Z
       -D/DA3X, -D/DA3Y, -D/DA3Z
  0.715064502755E-14 -0.765670963077E-05 -0.798442601280E-05
 -0.777757239412E-05 -0.109555295684E-06 -0.780338662487E-05
 -0.777757247938E-05 -0.754715428997E-05 -0.181039275709E-06

STRESS TENSOR, IN HARTREE/BOHR^3:
ORDER: 11 12 13
       21 22 23
       31 32 33
  0.136409809744E-07  0.685019761905E-16 -0.810433975261E-16
 -0.395632499145E-16  0.132368536813E-07  0.192147617171E-09
 -0.984070556768E-16  0.317522478883E-09  0.136862562282E-07

PRESSURE FROM THE STRESS TENSOR,
IN HARTREE/BOHR^3: -0.13521E-07
PRESSURE IN GIGAPASCAL: -0.3978E-03
CONVERSION FACTOR: 1 HARTREE/BOHR^3= 29421 GIGAPASCAL
WHEN USING VALUES FOR BOHR RADIUS AND HARTREE
FROM IUPAC WEBSITE, APRIL 2009
ENTHALPY: -4.1852176313679E+03

 SYMMETRY ALLOWED FORCES (ANALYTICAL) (DIRECTION, FORCE)

    1 -4.5091409E-04    2 -2.8206713E-06    3  6.1183346E-06    4 -6.9388396E-06
 TTTTTTTTTTTTTTTTTTTTTTTTTTTTTT TOTGRA_C    TELAPSE     3574.64 TCPU     2520.21
 *******************************************************************************
 LATTICE PARAMETERS (ANGSTROMS AND DEGREES) - BOHR = 0.5291772083 ANGSTROM
 PRIMITIVE CELL - CENTRING CODE 6/1 VOLUME=  2853.094015 - DENSITY  0.964 g/cm^3
         A              B              C           ALPHA      BETA       GAMMA 
    15.47554638    15.47554638    15.47554638   109.471221 109.471221 109.471221
 *******************************************************************************
 ATOMS IN THE ASYMMETRIC UNIT   70 - ATOMS IN THE UNIT CELL:  138
     ATOM                 X/A                 Y/B                 Z/C    
 *******************************************************************************
      1 T   1 H    -1.281762123027E-01  3.263296947868E-01 -2.364501927644E-01
      2 T   1 H    -4.372201124488E-01  1.082739804616E-01  2.364501927644E-01
      3 F   1 H     1.281762123027E-01 -1.082739804616E-01  4.545059070896E-01
      4 F   1 H     4.372201124488E-01 -3.263296947868E-01 -4.545059070896E-01
      5 T   1 H    -2.364501927644E-01 -1.281762123027E-01  3.263296947868E-01
      6 T   1 H     3.263296947868E-01 -2.364501927644E-01 -1.281762123027E-01
      7 T   1 H    -4.545059070896E-01  4.372201124488E-01 -3.263296947868E-01
      8 T   1 H     1.082739804616E-01  2.364501927644E-01 -4.372201124488E-01
      9 F   1 H     2.364501927644E-01 -4.372201124488E-01  1.082739804616E-01
     10 F   1 H    -1.082739804616E-01  4.545059070896E-01  1.281762123027E-01
     11 F   1 H     4.545059070896E-01  1.281762123027E-01 -1.082739804616E-01
     12 F   1 H    -3.263296947868E-01 -4.545059070896E-01  4.372201124488E-01
     13 T   1 H    -2.362920761812E-01  3.291273692489E-01 -1.259455867698E-01
     14 T   1 H     4.550729560187E-01 -1.103464894114E-01  1.259455867698E-01
     15 F   1 H     2.362920761812E-01  1.103464894114E-01 -4.345805545699E-01
     16 F   1 H    -4.550729560187E-01 -3.291273692489E-01  4.345805545699E-01
     17 T   1 H    -1.259455867698E-01 -2.362920761812E-01  3.291273692489E-01
     18 T   1 H     3.291273692489E-01 -1.259455867698E-01 -2.362920761812E-01
     19 T   1 H     4.345805545699E-01 -4.550729560187E-01 -3.291273692489E-01
     20 T   1 H    -1.103464894114E-01  1.259455867698E-01  4.550729560187E-01
     21 F   1 H     1.259455867698E-01  4.550729560187E-01 -1.103464894114E-01
     22 F   1 H     1.103464894114E-01 -4.345805545699E-01  2.362920761812E-01
     23 F   1 H    -4.345805545699E-01  2.362920761812E-01  1.103464894114E-01
     24 F   1 H    -3.291273692489E-01  4.345805545699E-01 -4.550729560187E-01
     25 T   1 H     4.846876712789E-01  1.165923950827E-01  4.889932656594E-01
     26 T   1 H    -3.724008705766E-01 -4.305594380442E-03 -4.889932656594E-01
     27 F   1 H    -4.846876712789E-01  4.305594380442E-03 -3.680952761962E-01
     28 F   1 H     3.724008705766E-01 -1.165923950827E-01  3.680952761962E-01
     29 T   1 H     4.889932656594E-01  4.846876712789E-01  1.165923950827E-01
     30 T   1 H     1.165923950827E-01  4.889932656594E-01  4.846876712789E-01
     31 T   1 H     3.680952761962E-01  3.724008705766E-01 -1.165923950827E-01
     32 T   1 H    -4.305594380442E-03 -4.889932656594E-01 -3.724008705766E-01
     33 F   1 H    -4.889932656594E-01 -3.724008705766E-01 -4.305594380442E-03
     34 F   1 H     4.305594380442E-03 -3.680952761962E-01 -4.846876712789E-01
     35 F   1 H    -3.680952761962E-01 -4.846876712789E-01  4.305594380442E-03
     36 F   1 H    -1.165923950827E-01  3.680952761962E-01  3.724008705766E-01
     37 T   1 H     4.734631905046E-01  2.293704832344E-01 -4.550282739154E-01
     38 T   1 H    -3.156012428502E-01 -7.150853558004E-02  4.550282739154E-01
     39 F   1 H    -4.734631905046E-01  7.150853558004E-02 -2.440927072701E-01
     40 F   1 H     3.156012428502E-01 -2.293704832344E-01  2.440927072701E-01
     41 T   1 H    -4.550282739154E-01  4.734631905046E-01  2.293704832344E-01
     42 T   1 H     2.293704832344E-01 -4.550282739154E-01  4.734631905046E-01
     43 T   1 H     2.440927072701E-01  3.156012428502E-01 -2.293704832344E-01
     44 T   1 H    -7.150853558004E-02  4.550282739154E-01 -3.156012428502E-01
     45 F   1 H     4.550282739154E-01 -3.156012428502E-01 -7.150853558004E-02
     46 F   1 H     7.150853558004E-02 -2.440927072701E-01 -4.734631905046E-01
     47 F   1 H    -2.440927072701E-01 -4.734631905046E-01  7.150853558004E-02
     48 F   1 H    -2.293704832344E-01  2.440927072701E-01  3.156012428502E-01
     49 T   1 H    -4.574359356016E-01  2.260649223114E-01  4.737671693866E-01
     50 T   1 H    -2.477022470752E-01  6.879689501180E-02 -4.737671693866E-01
     51 F   1 H     4.574359356016E-01 -6.879689501180E-02 -3.164991420870E-01
     52 F   1 H     2.477022470752E-01 -2.260649223114E-01  3.164991420870E-01
     53 T   1 H     4.737671693866E-01 -4.574359356016E-01  2.260649223114E-01
     54 T   1 H     2.260649223114E-01  4.737671693866E-01 -4.574359356016E-01
     55 T   1 H     3.164991420870E-01  2.477022470752E-01 -2.260649223114E-01
     56 T   1 H     6.879689501180E-02 -4.737671693866E-01 -2.477022470752E-01
     57 F   1 H    -4.737671693866E-01 -2.477022470752E-01  6.879689501180E-02
     58 F   1 H    -6.879689501180E-02 -3.164991420870E-01  4.574359356016E-01
     59 F   1 H    -3.164991420870E-01  4.574359356016E-01 -6.879689501180E-02
     60 F   1 H    -2.260649223114E-01  3.164991420870E-01  2.477022470752E-01
     61 T 248 CD   -2.517139887240E-01  2.482860112760E-01 -5.000000000000E-01
     62 F 248 CD    2.517139887240E-01 -2.482860112760E-01 -5.000000000000E-01
     63 T 248 CD   -5.000000000000E-01 -2.517139887240E-01  2.482860112760E-01
     64 T 248 CD    2.482860112760E-01 -5.000000000000E-01 -2.517139887240E-01
     65 T 248 CD   -5.000000000000E-01  2.517139887240E-01 -2.482860112760E-01
     66 F 248 CD   -2.482860112760E-01 -5.000000000000E-01  2.517139887240E-01
     67 T   6 C    -3.730196473700E-01  2.497251211543E-01 -3.712780221862E-01
     68 T   6 C    -3.789968566596E-01 -1.741625183870E-03  3.712780221862E-01
     69 F   6 C     3.730196473700E-01  1.741625183870E-03 -3.772552314757E-01
     70 F   6 C     3.789968566596E-01 -2.497251211543E-01  3.772552314757E-01
     71 T   6 C    -3.712780221862E-01 -3.730196473700E-01  2.497251211543E-01
     72 T   6 C     2.497251211543E-01 -3.712780221862E-01 -3.730196473700E-01
     73 T   6 C     3.772552314757E-01  3.789968566596E-01 -2.497251211543E-01
     74 T   6 C    -1.741625183870E-03  3.712780221862E-01 -3.789968566596E-01
     75 F   6 C     3.712780221862E-01 -3.789968566596E-01 -1.741625183870E-03
     76 F   6 C     1.741625183870E-03 -3.772552314757E-01  3.730196473700E-01
     77 F   6 C    -3.772552314757E-01  3.730196473700E-01  1.741625183870E-03
     78 F   6 C    -2.497251211543E-01  3.772552314757E-01  3.789968566596E-01
     79 T   6 C    -2.101954636688E-01  3.047844309035E-01 -2.629399772066E-01
     80 T   6 C    -4.322755918899E-01  5.274451353784E-02  2.629399772066E-01
     81 F   6 C     2.101954636688E-01 -5.274451353784E-02 -4.850201054277E-01
     82 F   6 C     4.322755918899E-01 -3.047844309035E-01  4.850201054277E-01
     83 T   6 C    -2.629399772066E-01 -2.101954636688E-01  3.047844309035E-01
     84 T   6 C     3.047844309035E-01 -2.629399772066E-01 -2.101954636688E-01
     85 T   6 C     4.850201054277E-01  4.322755918899E-01 -3.047844309035E-01
     86 T   6 C     5.274451353784E-02  2.629399772066E-01 -4.322755918899E-01
     87 F   6 C     2.629399772066E-01 -4.322755918899E-01  5.274451353784E-02
     88 F   6 C    -5.274451353784E-02 -4.850201054277E-01  2.101954636688E-01
     89 F   6 C    -4.850201054277E-01  2.101954636688E-01 -5.274451353784E-02
     90 F   6 C    -3.047844309035E-01  4.850201054277E-01  4.322755918899E-01
     91 T   6 C    -4.729132242372E-01  2.034220112187E-01 -4.707177426525E-01
     92 T   6 C    -3.258602461288E-01 -2.195481584735E-03  4.707177426525E-01
     93 F   6 C     4.729132242372E-01  2.195481584735E-03 -3.236647645440E-01
     94 F   6 C     3.258602461288E-01 -2.034220112187E-01  3.236647645440E-01
     95 T   6 C    -4.707177426525E-01 -4.729132242372E-01  2.034220112187E-01
     96 T   6 C     2.034220112187E-01 -4.707177426525E-01 -4.729132242372E-01
     97 T   6 C     3.236647645440E-01  3.258602461288E-01 -2.034220112187E-01
     98 T   6 C    -2.195481584735E-03  4.707177426525E-01 -3.258602461288E-01
     99 F   6 C     4.707177426525E-01 -3.258602461288E-01 -2.195481584735E-03
    100 F   6 C     2.195481584735E-03 -3.236647645440E-01  4.729132242372E-01
    101 F   6 C    -3.236647645440E-01  4.729132242372E-01  2.195481584735E-03
    102 F   6 C    -2.034220112187E-01  3.236647645440E-01  3.258602461288E-01
    103 T   7 N    -2.799298566465E-01  2.693784552969E-01 -3.660632765013E-01
    104 T   7 N    -3.645582682018E-01  8.613341985477E-02  3.660632765013E-01
    105 F   7 N     2.799298566465E-01 -8.613341985477E-02 -4.506916880566E-01
    106 F   7 N     3.645582682018E-01 -2.693784552969E-01  4.506916880566E-01
    107 T   7 N    -3.660632765013E-01 -2.799298566465E-01  2.693784552969E-01
    108 T   7 N     2.693784552969E-01 -3.660632765013E-01 -2.799298566465E-01
    109 T   7 N     4.506916880565E-01  3.645582682018E-01 -2.693784552969E-01
    110 T   7 N     8.613341985477E-02  3.660632765013E-01 -3.645582682018E-01
    111 F   7 N     3.660632765013E-01 -3.645582682018E-01  8.613341985477E-02
    112 F   7 N    -8.613341985477E-02 -4.506916880566E-01  2.799298566465E-01
    113 F   7 N    -4.506916880566E-01  2.799298566465E-01 -8.613341985477E-02
    114 F   7 N    -2.693784552969E-01  4.506916880566E-01  3.645582682018E-01
    115 T   6 C    -2.636005245447E-01  3.061719231514E-01 -2.083659202032E-01
    116 T   6 C    -4.854621566454E-01 -5.523460434143E-02  2.083659202032E-01
    117 F   6 C     2.636005245447E-01  5.523460434143E-02 -4.302275523040E-01
    118 F   6 C     4.854621566454E-01 -3.061719231514E-01  4.302275523040E-01
    119 T   6 C    -2.083659202032E-01 -2.636005245447E-01  3.061719231514E-01
    120 T   6 C     3.061719231514E-01 -2.083659202032E-01 -2.636005245447E-01
    121 T   6 C     4.302275523040E-01  4.854621566454E-01 -3.061719231514E-01
    122 T   6 C    -5.523460434143E-02  2.083659202032E-01 -4.854621566454E-01
    123 F   6 C     2.083659202032E-01 -4.854621566454E-01 -5.523460434143E-02
    124 F   6 C     5.523460434143E-02 -4.302275523040E-01  2.636005245447E-01
    125 F   6 C    -4.302275523040E-01  2.636005245447E-01  5.523460434143E-02
    126 F   6 C    -3.061719231514E-01  4.302275523040E-01  4.854621566454E-01
    127 T   7 N    -3.666613444379E-01  2.716452139930E-01 -2.774186818927E-01
    128 T   7 N    -4.509361041143E-01 -8.924266254520E-02  2.774186818927E-01
    129 F   7 N     3.666613444379E-01  8.924266254520E-02 -3.616934415691E-01
    130 F   7 N     4.509361041143E-01 -2.716452139930E-01  3.616934415691E-01
    131 T   7 N    -2.774186818927E-01 -3.666613444379E-01  2.716452139930E-01
    132 T   7 N     2.716452139930E-01 -2.774186818927E-01 -3.666613444379E-01
    133 T   7 N     3.616934415691E-01  4.509361041143E-01 -2.716452139930E-01
    134 T   7 N    -8.924266254520E-02  2.774186818927E-01 -4.509361041143E-01
    135 F   7 N     2.774186818927E-01 -4.509361041143E-01 -8.924266254520E-02
    136 F   7 N     8.924266254520E-02 -3.616934415691E-01  3.666613444379E-01
    137 F   7 N    -3.616934415691E-01  3.666613444379E-01  8.924266254520E-02
    138 F   7 N    -2.716452139930E-01  3.616934415691E-01  4.509361041143E-01

 TRANSFORMATION MATRIX PRIMITIVE-CRYSTALLOGRAPHIC CELL
  0.0000  1.0000  1.0000  1.0000  0.0000  1.0000  1.0000  1.0000  0.0000

 *******************************************************************************
 CRYSTALLOGRAPHIC CELL (VOLUME=       5706.18802990)
         A              B              C           ALPHA      BETA       GAMMA 
    17.86962174    17.86962174    17.86962174    90.000000  90.000000  90.000000

 COORDINATES IN THE CRYSTALLOGRAPHIC CELL
     ATOM                 X/A                 Y/B                 Z/C    
 *******************************************************************************
      1 T   1 H     1.090278571626E-01 -3.454780499270E-01  2.173018376242E-01
      2 T   1 H    -1.090278571626E-01  3.454780499270E-01  2.173018376242E-01
      3 F   1 H     1.090278571626E-01  3.454780499270E-01 -2.173018376242E-01
      4 F   1 H    -1.090278571626E-01 -3.454780499270E-01 -2.173018376242E-01
      5 T   1 H     2.173018376242E-01  1.090278571626E-01 -3.454780499270E-01
      6 T   1 H    -3.454780499270E-01  2.173018376242E-01  1.090278571626E-01
      7 T   1 H    -2.173018376242E-01 -1.090278571626E-01 -3.454780499270E-01
      8 T   1 H     3.454780499270E-01  2.173018376242E-01 -1.090278571626E-01
      9 F   1 H     2.173018376242E-01 -1.090278571626E-01  3.454780499270E-01
     10 F   1 H     3.454780499270E-01 -2.173018376242E-01  1.090278571626E-01
     11 F   1 H    -2.173018376242E-01  1.090278571626E-01  3.454780499270E-01
     12 F   1 H    -3.454780499270E-01 -2.173018376242E-01 -1.090278571626E-01
     13 T   1 H     2.197369293302E-01 -3.456825161000E-01  1.093904399187E-01
     14 T   1 H    -2.197369293302E-01  3.456825161000E-01  1.093904399187E-01
     15 F   1 H     2.197369293302E-01  3.456825161000E-01 -1.093904399187E-01
     16 F   1 H    -2.197369293302E-01 -3.456825161000E-01 -1.093904399187E-01
     17 T   1 H     1.093904399187E-01  2.197369293302E-01 -3.456825161000E-01
     18 T   1 H    -3.456825161000E-01  1.093904399187E-01  2.197369293302E-01
     19 T   1 H    -1.093904399187E-01 -2.197369293302E-01 -3.456825161000E-01
     20 T   1 H     3.456825161000E-01  1.093904399187E-01 -2.197369293302E-01
     21 F   1 H     1.093904399187E-01 -2.197369293302E-01  3.456825161000E-01
     22 F   1 H     3.456825161000E-01 -1.093904399187E-01  2.197369293302E-01
     23 F   1 H    -1.093904399187E-01  2.197369293302E-01  3.456825161000E-01
     24 F   1 H    -3.456825161000E-01 -1.093904399187E-01 -2.197369293302E-01
     25 T   1 H     6.044899473159E-02  4.285442709278E-01  5.614340035115E-02
     26 T   1 H    -6.044899473159E-02 -4.285442709278E-01  5.614340035114E-02
     27 F   1 H     6.044899473159E-02 -4.285442709278E-01 -5.614340035115E-02
     28 F   1 H    -6.044899473159E-02  4.285442709278E-01 -5.614340035114E-02
     29 T   1 H     5.614340035115E-02  6.044899473159E-02  4.285442709278E-01
     30 T   1 H     4.285442709278E-01  5.614340035114E-02  6.044899473159E-02
     31 T   1 H    -5.614340035115E-02 -6.044899473159E-02  4.285442709278E-01
     32 T   1 H    -4.285442709278E-01  5.614340035114E-02 -6.044899473159E-02
     33 F   1 H     5.614340035115E-02 -6.044899473159E-02 -4.285442709278E-01
     34 F   1 H    -4.285442709278E-01 -5.614340035115E-02  6.044899473159E-02
     35 F   1 H    -5.614340035114E-02  6.044899473159E-02 -4.285442709278E-01
     36 F   1 H     4.285442709278E-01 -5.614340035114E-02 -6.044899473159E-02
     37 T   1 H     1.504395094072E-01  3.945322166774E-01  7.893097382720E-02
     38 T   1 H    -1.504395094072E-01 -3.945322166774E-01  7.893097382720E-02
     39 F   1 H     1.504395094072E-01 -3.945322166774E-01 -7.893097382720E-02
     40 F   1 H    -1.504395094072E-01  3.945322166774E-01 -7.893097382720E-02
     41 T   1 H     7.893097382720E-02  1.504395094072E-01  3.945322166774E-01
     42 T   1 H     3.945322166774E-01  7.893097382720E-02  1.504395094072E-01
     43 T   1 H    -7.893097382720E-02 -1.504395094072E-01  3.945322166774E-01
     44 T   1 H    -3.945322166774E-01  7.893097382720E-02 -1.504395094072E-01
     45 F   1 H     7.893097382720E-02 -1.504395094072E-01 -3.945322166774E-01
     46 F   1 H    -3.945322166774E-01 -7.893097382720E-02  1.504395094072E-01
     47 F   1 H    -7.893097382720E-02  1.504395094072E-01 -3.945322166774E-01
     48 F   1 H     3.945322166774E-01 -7.893097382720E-02 -1.504395094072E-01
     49 T   1 H     7.863401364979E-02  3.951331557368E-01  1.474309086616E-01
     50 T   1 H    -7.863401364979E-02 -3.951331557368E-01  1.474309086616E-01
     51 F   1 H     7.863401364979E-02 -3.951331557368E-01 -1.474309086616E-01
     52 F   1 H    -7.863401364979E-02  3.951331557368E-01 -1.474309086616E-01
     53 T   1 H     1.474309086616E-01  7.863401364979E-02  3.951331557368E-01
     54 T   1 H     3.951331557368E-01  1.474309086616E-01  7.863401364979E-02
     55 T   1 H    -1.474309086616E-01 -7.863401364979E-02  3.951331557368E-01
     56 T   1 H    -3.951331557368E-01  1.474309086616E-01 -7.863401364979E-02
     57 F   1 H     1.474309086616E-01 -7.863401364979E-02 -3.951331557368E-01
     58 F   1 H    -3.951331557368E-01 -1.474309086616E-01  7.863401364979E-02
     59 F   1 H    -1.474309086616E-01  7.863401364979E-02 -3.951331557368E-01
     60 F   1 H     3.951331557368E-01 -1.474309086616E-01 -7.863401364979E-02
     61 T 248 CD   -5.000000000000E-01  0.000000000000E+00 -2.517139887240E-01
     62 F 248 CD   -5.000000000000E-01 -5.260366263457E-17  2.517139887240E-01
     63 T 248 CD   -2.517139887240E-01 -5.000000000000E-01  0.000000000000E+00
     64 T 248 CD    0.000000000000E+00 -2.517139887240E-01 -5.000000000000E-01
     65 T 248 CD    2.517139887240E-01 -5.000000000000E-01  2.630183131728E-17
     66 F 248 CD    1.052073252691E-16  2.517139887240E-01  5.000000000000E-01
     67 T   6 C     1.257333731691E-01 -4.970113953552E-01  1.239917479852E-01
     68 T   6 C    -1.257333731691E-01  4.970113953552E-01  1.239917479852E-01
     69 F   6 C     1.257333731691E-01  4.970113953552E-01 -1.239917479852E-01
     70 F   6 C    -1.257333731691E-01 -4.970113953552E-01 -1.239917479852E-01
     71 T   6 C     1.239917479852E-01  1.257333731691E-01 -4.970113953552E-01
     72 T   6 C    -4.970113953552E-01  1.239917479852E-01  1.257333731691E-01
     73 T   6 C    -1.239917479852E-01 -1.257333731691E-01 -4.970113953552E-01
     74 T   6 C     4.970113953552E-01  1.239917479852E-01 -1.257333731691E-01
     75 F   6 C     1.239917479852E-01 -1.257333731691E-01  4.970113953552E-01
     76 F   6 C     4.970113953552E-01 -1.239917479852E-01  1.257333731691E-01
     77 F   6 C    -1.239917479852E-01  1.257333731691E-01  4.970113953552E-01
     78 F   6 C    -4.970113953552E-01 -1.239917479852E-01 -1.257333731691E-01
     79 T   6 C     1.260199586828E-01 -3.889599358894E-01  1.787644722207E-01
     80 T   6 C    -1.260199586828E-01  3.889599358894E-01  1.787644722207E-01
     81 F   6 C     1.260199586828E-01  3.889599358894E-01 -1.787644722207E-01
     82 F   6 C    -1.260199586828E-01 -3.889599358894E-01 -1.787644722207E-01
     83 T   6 C     1.787644722207E-01  1.260199586828E-01 -3.889599358894E-01
     84 T   6 C    -3.889599358894E-01  1.787644722207E-01  1.260199586828E-01
     85 T   6 C    -1.787644722207E-01 -1.260199586828E-01 -3.889599358894E-01
     86 T   6 C     3.889599358894E-01  1.787644722207E-01 -1.260199586828E-01
     87 F   6 C     1.787644722207E-01 -1.260199586828E-01  3.889599358894E-01
     88 F   6 C     3.889599358894E-01 -1.787644722207E-01  1.260199586828E-01
     89 F   6 C    -1.787644722207E-01  1.260199586828E-01  3.889599358894E-01
     90 F   6 C    -3.889599358894E-01 -1.787644722207E-01 -1.260199586828E-01
     91 T   6 C     1.028087464017E-01  4.264735109458E-01  1.006132648170E-01
     92 T   6 C    -1.028087464017E-01 -4.264735109458E-01  1.006132648170E-01
     93 F   6 C     1.028087464017E-01 -4.264735109458E-01 -1.006132648170E-01
     94 F   6 C    -1.028087464017E-01  4.264735109458E-01 -1.006132648170E-01
     95 T   6 C     1.006132648170E-01  1.028087464017E-01  4.264735109458E-01
     96 T   6 C     4.264735109458E-01  1.006132648170E-01  1.028087464017E-01
     97 T   6 C    -1.006132648170E-01 -1.028087464017E-01  4.264735109458E-01
     98 T   6 C    -4.264735109458E-01  1.006132648170E-01 -1.028087464017E-01
     99 F   6 C     1.006132648170E-01 -1.028087464017E-01 -4.264735109458E-01
    100 F   6 C    -4.264735109458E-01 -1.006132648170E-01  1.028087464017E-01
    101 F   6 C    -1.006132648170E-01  1.028087464017E-01 -4.264735109458E-01
    102 F   6 C     4.264735109458E-01 -1.006132648170E-01 -1.028087464017E-01
    103 T   7 N     9.162251772108E-02 -4.576857942224E-01  1.777559375758E-01
    104 T   7 N    -9.162251772108E-02  4.576857942224E-01  1.777559375758E-01
    105 F   7 N     9.162251772108E-02  4.576857942224E-01 -1.777559375758E-01
    106 F   7 N    -9.162251772108E-02 -4.576857942224E-01 -1.777559375758E-01
    107 T   7 N     1.777559375758E-01  9.162251772108E-02 -4.576857942224E-01
    108 T   7 N    -4.576857942224E-01  1.777559375758E-01  9.162251772108E-02
    109 T   7 N    -1.777559375758E-01 -9.162251772108E-02 -4.576857942224E-01
    110 T   7 N     4.576857942224E-01  1.777559375758E-01 -9.162251772108E-02
    111 F   7 N     1.777559375758E-01 -9.162251772108E-02  4.576857942224E-01
    112 F   7 N     4.576857942224E-01 -1.777559375758E-01  9.162251772108E-02
    113 F   7 N    -1.777559375758E-01  9.162251772108E-02  4.576857942224E-01
    114 F   7 N    -4.576857942224E-01 -1.777559375758E-01 -9.162251772108E-02
    115 T   6 C     1.807032637464E-01 -3.890691839496E-01  1.254686594050E-01
    116 T   6 C    -1.807032637464E-01  3.890691839496E-01  1.254686594050E-01
    117 F   6 C     1.807032637464E-01  3.890691839496E-01 -1.254686594050E-01
    118 F   6 C    -1.807032637464E-01 -3.890691839496E-01 -1.254686594050E-01
    119 T   6 C     1.254686594050E-01  1.807032637464E-01 -3.890691839496E-01
    120 T   6 C    -3.890691839496E-01  1.254686594050E-01  1.807032637464E-01
    121 T   6 C    -1.254686594050E-01 -1.807032637464E-01 -3.890691839496E-01
    122 T   6 C     3.890691839496E-01  1.254686594050E-01 -1.807032637464E-01
    123 F   6 C     1.254686594050E-01 -1.807032637464E-01  3.890691839496E-01
    124 F   6 C     3.890691839496E-01 -1.254686594050E-01  1.807032637464E-01
    125 F   6 C    -1.254686594050E-01  1.807032637464E-01  3.890691839496E-01
    126 F   6 C    -3.890691839496E-01 -1.254686594050E-01 -1.807032637464E-01
    127 T   7 N     1.804439382691E-01 -4.578626201618E-01  9.120127572390E-02
    128 T   7 N    -1.804439382691E-01  4.578626201618E-01  9.120127572390E-02
    129 F   7 N     1.804439382691E-01  4.578626201618E-01 -9.120127572390E-02
    130 F   7 N    -1.804439382691E-01 -4.578626201618E-01 -9.120127572390E-02
    131 T   7 N     9.120127572390E-02  1.804439382691E-01 -4.578626201618E-01
    132 T   7 N    -4.578626201618E-01  9.120127572390E-02  1.804439382691E-01
    133 T   7 N    -9.120127572390E-02 -1.804439382691E-01 -4.578626201618E-01
    134 T   7 N     4.578626201618E-01  9.120127572390E-02 -1.804439382691E-01
    135 F   7 N     9.120127572390E-02 -1.804439382691E-01  4.578626201618E-01
    136 F   7 N     4.578626201618E-01 -9.120127572390E-02  1.804439382691E-01
    137 F   7 N    -9.120127572390E-02  1.804439382691E-01  4.578626201618E-01
    138 F   7 N    -4.578626201618E-01 -9.120127572390E-02 -1.804439382691E-01

 T = ATOM BELONGING TO THE ASYMMETRIC UNIT

 *******************************************************************************
 * CELL DEFORMATION
 *******************************************************************************

    ELASTIC STRAIN MATRIX (ADIMENSIONAL)

    1    0.0000000000    0.0000000000    0.0000000000
    2    0.0000000000    0.0000000000   -0.0150000000
    3    0.0000000000   -0.0150000000    0.0000000000

 LATTICE PARAMETERS (ANGSTROMS AND DEGREES) OF
 (1) ORIGINAL PRIMITIVE CELL
 (2) ORIGINAL CRYSTALLOGRAPHIC CELL
 (3) DEFORMED PRIMITIVE CELL
 (4) DEFORMED CRYSTALLOGRAPHIC CELL

            A           B           C        ALPHA       BETA        GAMMA         VOL
 (1)   15.475546   15.475546   15.475546  109.471221  109.471221  109.471221 2853.094015
 (2)   17.869622   17.869622   17.869622   90.000000   90.000000   90.000000 5706.188030
 (3)   15.321182   15.630685   15.630685  110.273470  109.472233  109.472233 2852.452069
 (4)   17.869622   17.871632   17.871632   91.718744   90.000000   90.000000 5704.904138

 * CELL DEFORMATION COMPLETE - NO. OF SYMMOPS   2
 *******************************************************************************
 LATTICE PARAMETERS (ANGSTROMS AND DEGREES) - BOHR = 0.5291772083 ANGSTROM
 PRIMITIVE CELL - CENTRING CODE 6/1 VOLUME=  2852.452069 - DENSITY  0.964 g/cm^3
         A              B              C           ALPHA      BETA       GAMMA 
    15.32118171    15.63068490    15.63068490   110.273470 109.472233 109.472233
 *******************************************************************************
 ATOMS IN THE ASYMMETRIC UNIT   70 - ATOMS IN THE UNIT CELL:  138
     ATOM                 X/A                 Y/B                 Z/C    
 *******************************************************************************
      1 T   1 H    -1.281762123027E-01  3.263296947868E-01 -2.364501927644E-01
      2 T   1 H    -4.372201124488E-01  1.082739804616E-01  2.364501927644E-01
      3 F   1 H     1.281762123027E-01 -1.082739804616E-01  4.545059070896E-01
      4 F   1 H     4.372201124488E-01 -3.263296947868E-01 -4.545059070896E-01
      5 T   1 H    -2.364501927644E-01 -1.281762123027E-01  3.263296947868E-01
      6 T   1 H     3.263296947868E-01 -2.364501927644E-01 -1.281762123027E-01
      7 T   1 H    -4.545059070896E-01  4.372201124488E-01 -3.263296947868E-01
      8 T   1 H     1.082739804616E-01  2.364501927644E-01 -4.372201124488E-01
      9 F   1 H     2.364501927644E-01 -4.372201124488E-01  1.082739804616E-01
     10 F   1 H    -1.082739804616E-01  4.545059070896E-01  1.281762123027E-01
     11 F   1 H     4.545059070896E-01  1.281762123027E-01 -1.082739804616E-01
     12 F   1 H    -3.263296947868E-01 -4.545059070896E-01  4.372201124488E-01
     13 T   1 H    -2.362920761812E-01  3.291273692489E-01 -1.259455867698E-01
     14 T   1 H     4.550729560187E-01 -1.103464894114E-01  1.259455867698E-01
     15 F   1 H     2.362920761812E-01  1.103464894114E-01 -4.345805545699E-01
     16 F   1 H    -4.550729560187E-01 -3.291273692489E-01  4.345805545699E-01
     17 T   1 H    -1.259455867698E-01 -2.362920761812E-01  3.291273692489E-01
     18 T   1 H     3.291273692489E-01 -1.259455867698E-01 -2.362920761812E-01
     19 T   1 H     4.345805545699E-01 -4.550729560187E-01 -3.291273692489E-01
     20 T   1 H    -1.103464894114E-01  1.259455867698E-01  4.550729560187E-01
     21 F   1 H     1.259455867698E-01  4.550729560187E-01 -1.103464894114E-01
     22 F   1 H     1.103464894114E-01 -4.345805545699E-01  2.362920761812E-01
     23 F   1 H    -4.345805545699E-01  2.362920761812E-01  1.103464894114E-01
     24 F   1 H    -3.291273692489E-01  4.345805545699E-01 -4.550729560187E-01
     25 T   1 H     4.846876712789E-01  1.165923950827E-01  4.889932656594E-01
     26 T   1 H    -3.724008705766E-01 -4.305594380442E-03 -4.889932656594E-01
     27 F   1 H    -4.846876712789E-01  4.305594380442E-03 -3.680952761962E-01
     28 F   1 H     3.724008705766E-01 -1.165923950827E-01  3.680952761962E-01
     29 T   1 H     4.889932656594E-01  4.846876712789E-01  1.165923950827E-01
     30 T   1 H     1.165923950827E-01  4.889932656594E-01  4.846876712789E-01
     31 T   1 H     3.680952761962E-01  3.724008705766E-01 -1.165923950827E-01
     32 T   1 H    -4.305594380442E-03 -4.889932656594E-01 -3.724008705766E-01
     33 F   1 H    -4.889932656594E-01 -3.724008705766E-01 -4.305594380442E-03
     34 F   1 H     4.305594380442E-03 -3.680952761962E-01 -4.846876712789E-01
     35 F   1 H    -3.680952761962E-01 -4.846876712789E-01  4.305594380442E-03
     36 F   1 H    -1.165923950827E-01  3.680952761962E-01  3.724008705766E-01
     37 T   1 H     4.734631905046E-01  2.293704832344E-01 -4.550282739154E-01
     38 T   1 H    -3.156012428502E-01 -7.150853558004E-02  4.550282739154E-01
     39 F   1 H    -4.734631905046E-01  7.150853558004E-02 -2.440927072701E-01
     40 F   1 H     3.156012428502E-01 -2.293704832344E-01  2.440927072701E-01
     41 T   1 H    -4.550282739154E-01  4.734631905046E-01  2.293704832344E-01
     42 T   1 H     2.293704832344E-01 -4.550282739154E-01  4.734631905046E-01
     43 T   1 H     2.440927072701E-01  3.156012428502E-01 -2.293704832344E-01
     44 T   1 H    -7.150853558004E-02  4.550282739154E-01 -3.156012428502E-01
     45 F   1 H     4.550282739154E-01 -3.156012428502E-01 -7.150853558004E-02
     46 F   1 H     7.150853558004E-02 -2.440927072701E-01 -4.734631905046E-01
     47 F   1 H    -2.440927072701E-01 -4.734631905046E-01  7.150853558004E-02
     48 F   1 H    -2.293704832344E-01  2.440927072701E-01  3.156012428502E-01
     49 T   1 H    -4.574359356016E-01  2.260649223114E-01  4.737671693866E-01
     50 T   1 H    -2.477022470752E-01  6.879689501180E-02 -4.737671693866E-01
     51 F   1 H     4.574359356016E-01 -6.879689501180E-02 -3.164991420870E-01
     52 F   1 H     2.477022470752E-01 -2.260649223114E-01  3.164991420870E-01
     53 T   1 H     4.737671693866E-01 -4.574359356016E-01  2.260649223114E-01
     54 T   1 H     2.260649223114E-01  4.737671693866E-01 -4.574359356016E-01
     55 T   1 H     3.164991420870E-01  2.477022470752E-01 -2.260649223114E-01
     56 T   1 H     6.879689501180E-02 -4.737671693866E-01 -2.477022470752E-01
     57 F   1 H    -4.737671693866E-01 -2.477022470752E-01  6.879689501180E-02
     58 F   1 H    -6.879689501180E-02 -3.164991420870E-01  4.574359356016E-01
     59 F   1 H    -3.164991420870E-01  4.574359356016E-01 -6.879689501180E-02
     60 F   1 H    -2.260649223114E-01  3.164991420870E-01  2.477022470752E-01
     61 T 248 CD   -2.517139887240E-01  2.482860112760E-01 -5.000000000000E-01
     62 F 248 CD    2.517139887240E-01 -2.482860112760E-01 -5.000000000000E-01
     63 T 248 CD   -5.000000000000E-01 -2.517139887240E-01  2.482860112760E-01
     64 T 248 CD    2.482860112760E-01 -5.000000000000E-01 -2.517139887240E-01
     65 T 248 CD   -5.000000000000E-01  2.517139887240E-01 -2.482860112760E-01
     66 F 248 CD   -2.482860112760E-01 -5.000000000000E-01  2.517139887240E-01
     67 T   6 C    -3.730196473700E-01  2.497251211543E-01 -3.712780221862E-01
     68 T   6 C    -3.789968566596E-01 -1.741625183870E-03  3.712780221862E-01
     69 F   6 C     3.730196473700E-01  1.741625183870E-03 -3.772552314757E-01
     70 F   6 C     3.789968566596E-01 -2.497251211543E-01  3.772552314757E-01
     71 T   6 C    -3.712780221862E-01 -3.730196473700E-01  2.497251211543E-01
     72 T   6 C     2.497251211543E-01 -3.712780221862E-01 -3.730196473700E-01
     73 T   6 C     3.772552314757E-01  3.789968566596E-01 -2.497251211543E-01
     74 T   6 C    -1.741625183870E-03  3.712780221862E-01 -3.789968566596E-01
     75 F   6 C     3.712780221862E-01 -3.789968566596E-01 -1.741625183870E-03
     76 F   6 C     1.741625183870E-03 -3.772552314757E-01  3.730196473700E-01
     77 F   6 C    -3.772552314757E-01  3.730196473700E-01  1.741625183870E-03
     78 F   6 C    -2.497251211543E-01  3.772552314757E-01  3.789968566596E-01
     79 T   6 C    -2.101954636688E-01  3.047844309035E-01 -2.629399772066E-01
     80 T   6 C    -4.322755918899E-01  5.274451353784E-02  2.629399772066E-01
     81 F   6 C     2.101954636688E-01 -5.274451353784E-02 -4.850201054277E-01
     82 F   6 C     4.322755918899E-01 -3.047844309035E-01  4.850201054277E-01
     83 T   6 C    -2.629399772066E-01 -2.101954636688E-01  3.047844309035E-01
     84 T   6 C     3.047844309035E-01 -2.629399772066E-01 -2.101954636688E-01
     85 T   6 C     4.850201054277E-01  4.322755918899E-01 -3.047844309035E-01
     86 T   6 C     5.274451353784E-02  2.629399772066E-01 -4.322755918899E-01
     87 F   6 C     2.629399772066E-01 -4.322755918899E-01  5.274451353784E-02
     88 F   6 C    -5.274451353784E-02 -4.850201054277E-01  2.101954636688E-01
     89 F   6 C    -4.850201054277E-01  2.101954636688E-01 -5.274451353784E-02
     90 F   6 C    -3.047844309035E-01  4.850201054277E-01  4.322755918899E-01
     91 T   6 C    -4.729132242372E-01  2.034220112187E-01 -4.707177426525E-01
     92 T   6 C    -3.258602461288E-01 -2.195481584735E-03  4.707177426525E-01
     93 F   6 C     4.729132242372E-01  2.195481584735E-03 -3.236647645440E-01
     94 F   6 C     3.258602461288E-01 -2.034220112187E-01  3.236647645440E-01
     95 T   6 C    -4.707177426525E-01 -4.729132242372E-01  2.034220112187E-01
     96 T   6 C     2.034220112187E-01 -4.707177426525E-01 -4.729132242372E-01
     97 T   6 C     3.236647645440E-01  3.258602461288E-01 -2.034220112187E-01
     98 T   6 C    -2.195481584735E-03  4.707177426525E-01 -3.258602461288E-01
     99 F   6 C     4.707177426525E-01 -3.258602461288E-01 -2.195481584735E-03
    100 F   6 C     2.195481584735E-03 -3.236647645440E-01  4.729132242372E-01
    101 F   6 C    -3.236647645440E-01  4.729132242372E-01  2.195481584735E-03
    102 F   6 C    -2.034220112187E-01  3.236647645440E-01  3.258602461288E-01
    103 T   7 N    -2.799298566465E-01  2.693784552969E-01 -3.660632765013E-01
    104 T   7 N    -3.645582682018E-01  8.613341985477E-02  3.660632765013E-01
    105 F   7 N     2.799298566465E-01 -8.613341985477E-02 -4.506916880566E-01
    106 F   7 N     3.645582682018E-01 -2.693784552969E-01  4.506916880566E-01
    107 T   7 N    -3.660632765013E-01 -2.799298566465E-01  2.693784552969E-01
    108 T   7 N     2.693784552969E-01 -3.660632765013E-01 -2.799298566465E-01
    109 T   7 N     4.506916880565E-01  3.645582682018E-01 -2.693784552969E-01
    110 T   7 N     8.613341985477E-02  3.660632765013E-01 -3.645582682018E-01
    111 F   7 N     3.660632765013E-01 -3.645582682018E-01  8.613341985477E-02
    112 F   7 N    -8.613341985477E-02 -4.506916880566E-01  2.799298566465E-01
    113 F   7 N    -4.506916880566E-01  2.799298566465E-01 -8.613341985477E-02
    114 F   7 N    -2.693784552969E-01  4.506916880566E-01  3.645582682018E-01
    115 T   6 C    -2.636005245447E-01  3.061719231514E-01 -2.083659202032E-01
    116 T   6 C    -4.854621566454E-01 -5.523460434143E-02  2.083659202032E-01
    117 F   6 C     2.636005245447E-01  5.523460434143E-02 -4.302275523040E-01
    118 F   6 C     4.854621566454E-01 -3.061719231514E-01  4.302275523040E-01
    119 T   6 C    -2.083659202032E-01 -2.636005245447E-01  3.061719231514E-01
    120 T   6 C     3.061719231514E-01 -2.083659202032E-01 -2.636005245447E-01
    121 T   6 C     4.302275523040E-01  4.854621566454E-01 -3.061719231514E-01
    122 T   6 C    -5.523460434143E-02  2.083659202032E-01 -4.854621566454E-01
    123 F   6 C     2.083659202032E-01 -4.854621566454E-01 -5.523460434143E-02
    124 F   6 C     5.523460434143E-02 -4.302275523040E-01  2.636005245447E-01
    125 F   6 C    -4.302275523040E-01  2.636005245447E-01  5.523460434143E-02
    126 F   6 C    -3.061719231514E-01  4.302275523040E-01  4.854621566454E-01
    127 T   7 N    -3.666613444379E-01  2.716452139930E-01 -2.774186818927E-01
    128 T   7 N    -4.509361041143E-01 -8.924266254520E-02  2.774186818927E-01
    129 F   7 N     3.666613444379E-01  8.924266254520E-02 -3.616934415691E-01
    130 F   7 N     4.509361041143E-01 -2.716452139930E-01  3.616934415691E-01
    131 T   7 N    -2.774186818927E-01 -3.666613444379E-01  2.716452139930E-01
    132 T   7 N     2.716452139930E-01 -2.774186818927E-01 -3.666613444379E-01
    133 T   7 N     3.616934415691E-01  4.509361041143E-01 -2.716452139930E-01
    134 T   7 N    -8.924266254520E-02  2.774186818927E-01 -4.509361041143E-01
    135 F   7 N     2.774186818927E-01 -4.509361041143E-01 -8.924266254520E-02
    136 F   7 N     8.924266254520E-02 -3.616934415691E-01  3.666613444379E-01
    137 F   7 N    -3.616934415691E-01  3.666613444379E-01  8.924266254520E-02
    138 F   7 N    -2.716452139930E-01  3.616934415691E-01  4.509361041143E-01

 TRANSFORMATION MATRIX PRIMITIVE-CRYSTALLOGRAPHIC CELL
  0.0000  1.0000  1.0000  1.0000  0.0000  1.0000  1.0000  1.0000  0.0000

 *******************************************************************************
 CRYSTALLOGRAPHIC CELL (VOLUME=       5704.90413760)
         A              B              C           ALPHA      BETA       GAMMA 
    17.86962174    17.87163196    17.87163196    91.718744  90.000000  90.000000

 COORDINATES IN THE CRYSTALLOGRAPHIC CELL
     ATOM                 X/A                 Y/B                 Z/C    
 *******************************************************************************
      1 T   1 H     1.090278571626E-01 -3.454780499270E-01  2.173018376242E-01
      2 T   1 H    -1.090278571626E-01  3.454780499270E-01  2.173018376242E-01
      3 F   1 H     1.090278571626E-01  3.454780499270E-01 -2.173018376242E-01
      4 F   1 H    -1.090278571626E-01 -3.454780499270E-01 -2.173018376242E-01
      5 T   1 H     2.173018376242E-01  1.090278571626E-01 -3.454780499270E-01
      6 T   1 H    -3.454780499270E-01  2.173018376242E-01  1.090278571626E-01
      7 T   1 H    -2.173018376242E-01 -1.090278571626E-01 -3.454780499270E-01
      8 T   1 H     3.454780499270E-01  2.173018376242E-01 -1.090278571626E-01
      9 F   1 H     2.173018376242E-01 -1.090278571626E-01  3.454780499270E-01
     10 F   1 H     3.454780499270E-01 -2.173018376242E-01  1.090278571626E-01
     11 F   1 H    -2.173018376242E-01  1.090278571626E-01  3.454780499270E-01
     12 F   1 H    -3.454780499270E-01 -2.173018376242E-01 -1.090278571626E-01
     13 T   1 H     2.197369293302E-01 -3.456825161000E-01  1.093904399187E-01
     14 T   1 H    -2.197369293302E-01  3.456825161000E-01  1.093904399187E-01
     15 F   1 H     2.197369293302E-01  3.456825161000E-01 -1.093904399187E-01
     16 F   1 H    -2.197369293302E-01 -3.456825161000E-01 -1.093904399187E-01
     17 T   1 H     1.093904399187E-01  2.197369293302E-01 -3.456825161000E-01
     18 T   1 H    -3.456825161000E-01  1.093904399187E-01  2.197369293302E-01
     19 T   1 H    -1.093904399187E-01 -2.197369293302E-01 -3.456825161000E-01
     20 T   1 H     3.456825161000E-01  1.093904399187E-01 -2.197369293302E-01
     21 F   1 H     1.093904399187E-01 -2.197369293302E-01  3.456825161000E-01
     22 F   1 H     3.456825161000E-01 -1.093904399187E-01  2.197369293302E-01
     23 F   1 H    -1.093904399187E-01  2.197369293302E-01  3.456825161000E-01
     24 F   1 H    -3.456825161000E-01 -1.093904399187E-01 -2.197369293302E-01
     25 T   1 H     6.044899473159E-02  4.285442709278E-01  5.614340035115E-02
     26 T   1 H    -6.044899473159E-02 -4.285442709278E-01  5.614340035114E-02
     27 F   1 H     6.044899473159E-02 -4.285442709278E-01 -5.614340035115E-02
     28 F   1 H    -6.044899473159E-02  4.285442709278E-01 -5.614340035114E-02
     29 T   1 H     5.614340035115E-02  6.044899473159E-02  4.285442709278E-01
     30 T   1 H     4.285442709278E-01  5.614340035114E-02  6.044899473159E-02
     31 T   1 H    -5.614340035115E-02 -6.044899473159E-02  4.285442709278E-01
     32 T   1 H    -4.285442709278E-01  5.614340035114E-02 -6.044899473159E-02
     33 F   1 H     5.614340035115E-02 -6.044899473159E-02 -4.285442709278E-01
     34 F   1 H    -4.285442709278E-01 -5.614340035115E-02  6.044899473159E-02
     35 F   1 H    -5.614340035114E-02  6.044899473159E-02 -4.285442709278E-01
     36 F   1 H     4.285442709278E-01 -5.614340035114E-02 -6.044899473159E-02
     37 T   1 H     1.504395094072E-01  3.945322166774E-01  7.893097382720E-02
     38 T   1 H    -1.504395094072E-01 -3.945322166774E-01  7.893097382720E-02
     39 F   1 H     1.504395094072E-01 -3.945322166774E-01 -7.893097382720E-02
     40 F   1 H    -1.504395094072E-01  3.945322166774E-01 -7.893097382720E-02
     41 T   1 H     7.893097382720E-02  1.504395094072E-01  3.945322166774E-01
     42 T   1 H     3.945322166774E-01  7.893097382720E-02  1.504395094072E-01
     43 T   1 H    -7.893097382720E-02 -1.504395094072E-01  3.945322166774E-01
     44 T   1 H    -3.945322166774E-01  7.893097382720E-02 -1.504395094072E-01
     45 F   1 H     7.893097382720E-02 -1.504395094072E-01 -3.945322166774E-01
     46 F   1 H    -3.945322166774E-01 -7.893097382720E-02  1.504395094072E-01
     47 F   1 H    -7.893097382720E-02  1.504395094072E-01 -3.945322166774E-01
     48 F   1 H     3.945322166774E-01 -7.893097382720E-02 -1.504395094072E-01
     49 T   1 H     7.863401364979E-02  3.951331557368E-01  1.474309086616E-01
     50 T   1 H    -7.863401364979E-02 -3.951331557368E-01  1.474309086616E-01
     51 F   1 H     7.863401364979E-02 -3.951331557368E-01 -1.474309086616E-01
     52 F   1 H    -7.863401364979E-02  3.951331557368E-01 -1.474309086616E-01
     53 T   1 H     1.474309086616E-01  7.863401364979E-02  3.951331557368E-01
     54 T   1 H     3.951331557368E-01  1.474309086616E-01  7.863401364979E-02
     55 T   1 H    -1.474309086616E-01 -7.863401364979E-02  3.951331557368E-01
     56 T   1 H    -3.951331557368E-01  1.474309086616E-01 -7.863401364979E-02
     57 F   1 H     1.474309086616E-01 -7.863401364979E-02 -3.951331557368E-01
     58 F   1 H    -3.951331557368E-01 -1.474309086616E-01  7.863401364979E-02
     59 F   1 H    -1.474309086616E-01  7.863401364979E-02 -3.951331557368E-01
     60 F   1 H     3.951331557368E-01 -1.474309086616E-01 -7.863401364979E-02
     61 T 248 CD   -5.000000000000E-01 -1.691355389077E-17 -2.517139887240E-01
     62 F 248 CD   -5.000000000000E-01 -1.023486850826E-16  2.517139887240E-01
     63 T 248 CD   -2.517139887240E-01 -5.000000000000E-01  3.209238430557E-17
     64 T 248 CD    0.000000000000E+00 -2.517139887240E-01 -5.000000000000E-01
     65 T 248 CD    2.517139887240E-01 -5.000000000000E-01  5.898059818321E-17
     66 F 248 CD    1.052073252691E-16  2.517139887240E-01  5.000000000000E-01
     67 T   6 C     1.257333731691E-01 -4.970113953552E-01  1.239917479852E-01
     68 T   6 C    -1.257333731691E-01  4.970113953552E-01  1.239917479852E-01
     69 F   6 C     1.257333731691E-01  4.970113953552E-01 -1.239917479852E-01
     70 F   6 C    -1.257333731691E-01 -4.970113953552E-01 -1.239917479852E-01
     71 T   6 C     1.239917479852E-01  1.257333731691E-01 -4.970113953552E-01
     72 T   6 C    -4.970113953552E-01  1.239917479852E-01  1.257333731691E-01
     73 T   6 C    -1.239917479852E-01 -1.257333731691E-01 -4.970113953552E-01
     74 T   6 C     4.970113953552E-01  1.239917479852E-01 -1.257333731691E-01
     75 F   6 C     1.239917479852E-01 -1.257333731691E-01  4.970113953552E-01
     76 F   6 C     4.970113953552E-01 -1.239917479852E-01  1.257333731691E-01
     77 F   6 C    -1.239917479852E-01  1.257333731691E-01  4.970113953552E-01
     78 F   6 C    -4.970113953552E-01 -1.239917479852E-01 -1.257333731691E-01
     79 T   6 C     1.260199586828E-01 -3.889599358894E-01  1.787644722207E-01
     80 T   6 C    -1.260199586828E-01  3.889599358894E-01  1.787644722207E-01
     81 F   6 C     1.260199586828E-01  3.889599358894E-01 -1.787644722207E-01
     82 F   6 C    -1.260199586828E-01 -3.889599358894E-01 -1.787644722207E-01
     83 T   6 C     1.787644722207E-01  1.260199586828E-01 -3.889599358894E-01
     84 T   6 C    -3.889599358894E-01  1.787644722207E-01  1.260199586828E-01
     85 T   6 C    -1.787644722207E-01 -1.260199586828E-01 -3.889599358894E-01
     86 T   6 C     3.889599358894E-01  1.787644722207E-01 -1.260199586828E-01
     87 F   6 C     1.787644722207E-01 -1.260199586828E-01  3.889599358894E-01
     88 F   6 C     3.889599358894E-01 -1.787644722207E-01  1.260199586828E-01
     89 F   6 C    -1.787644722207E-01  1.260199586828E-01  3.889599358894E-01
     90 F   6 C    -3.889599358894E-01 -1.787644722207E-01 -1.260199586828E-01
     91 T   6 C     1.028087464017E-01  4.264735109458E-01  1.006132648170E-01
     92 T   6 C    -1.028087464017E-01 -4.264735109458E-01  1.006132648170E-01
     93 F   6 C     1.028087464017E-01 -4.264735109458E-01 -1.006132648170E-01
     94 F   6 C    -1.028087464017E-01  4.264735109458E-01 -1.006132648170E-01
     95 T   6 C     1.006132648170E-01  1.028087464017E-01  4.264735109458E-01
     96 T   6 C     4.264735109458E-01  1.006132648170E-01  1.028087464017E-01
     97 T   6 C    -1.006132648170E-01 -1.028087464017E-01  4.264735109458E-01
     98 T   6 C    -4.264735109458E-01  1.006132648170E-01 -1.028087464017E-01
     99 F   6 C     1.006132648170E-01 -1.028087464017E-01 -4.264735109458E-01
    100 F   6 C    -4.264735109458E-01 -1.006132648170E-01  1.028087464017E-01
    101 F   6 C    -1.006132648170E-01  1.028087464017E-01 -4.264735109458E-01
    102 F   6 C     4.264735109458E-01 -1.006132648170E-01 -1.028087464017E-01
    103 T   7 N     9.162251772108E-02 -4.576857942224E-01  1.777559375758E-01
    104 T   7 N    -9.162251772108E-02  4.576857942224E-01  1.777559375758E-01
    105 F   7 N     9.162251772108E-02  4.576857942224E-01 -1.777559375758E-01
    106 F   7 N    -9.162251772108E-02 -4.576857942224E-01 -1.777559375758E-01
    107 T   7 N     1.777559375758E-01  9.162251772108E-02 -4.576857942224E-01
    108 T   7 N    -4.576857942224E-01  1.777559375758E-01  9.162251772108E-02
    109 T   7 N    -1.777559375758E-01 -9.162251772108E-02 -4.576857942224E-01
    110 T   7 N     4.576857942224E-01  1.777559375758E-01 -9.162251772108E-02
    111 F   7 N     1.777559375758E-01 -9.162251772108E-02  4.576857942224E-01
    112 F   7 N     4.576857942224E-01 -1.777559375758E-01  9.162251772108E-02
    113 F   7 N    -1.777559375758E-01  9.162251772108E-02  4.576857942224E-01
    114 F   7 N    -4.576857942224E-01 -1.777559375758E-01 -9.162251772108E-02
    115 T   6 C     1.807032637464E-01 -3.890691839496E-01  1.254686594050E-01
    116 T   6 C    -1.807032637464E-01  3.890691839496E-01  1.254686594050E-01
    117 F   6 C     1.807032637464E-01  3.890691839496E-01 -1.254686594050E-01
    118 F   6 C    -1.807032637464E-01 -3.890691839496E-01 -1.254686594050E-01
    119 T   6 C     1.254686594050E-01  1.807032637464E-01 -3.890691839496E-01
    120 T   6 C    -3.890691839496E-01  1.254686594050E-01  1.807032637464E-01
    121 T   6 C    -1.254686594050E-01 -1.807032637464E-01 -3.890691839496E-01
    122 T   6 C     3.890691839496E-01  1.254686594050E-01 -1.807032637464E-01
    123 F   6 C     1.254686594050E-01 -1.807032637464E-01  3.890691839496E-01
    124 F   6 C     3.890691839496E-01 -1.254686594050E-01  1.807032637464E-01
    125 F   6 C    -1.254686594050E-01  1.807032637464E-01  3.890691839496E-01
    126 F   6 C    -3.890691839496E-01 -1.254686594050E-01 -1.807032637464E-01
    127 T   7 N     1.804439382691E-01 -4.578626201618E-01  9.120127572390E-02
    128 T   7 N    -1.804439382691E-01  4.578626201618E-01  9.120127572390E-02
    129 F   7 N     1.804439382691E-01  4.578626201618E-01 -9.120127572390E-02
    130 F   7 N    -1.804439382691E-01 -4.578626201618E-01 -9.120127572390E-02
    131 T   7 N     9.120127572390E-02  1.804439382691E-01 -4.578626201618E-01
    132 T   7 N    -4.578626201618E-01  9.120127572390E-02  1.804439382691E-01
    133 T   7 N    -9.120127572390E-02 -1.804439382691E-01 -4.578626201618E-01
    134 T   7 N     4.578626201618E-01  9.120127572390E-02 -1.804439382691E-01
    135 F   7 N     9.120127572390E-02 -1.804439382691E-01  4.578626201618E-01
    136 F   7 N     4.578626201618E-01 -9.120127572390E-02  1.804439382691E-01
    137 F   7 N    -9.120127572390E-02  1.804439382691E-01  4.578626201618E-01
    138 F   7 N    -4.578626201618E-01 -9.120127572390E-02 -1.804439382691E-01

 T = ATOM BELONGING TO THE ASYMMETRIC UNIT

 ****    2 SYMMOPS - TRANSLATORS IN FRACTIONAL UNITS
 **** MATRICES AND TRANSLATORS IN THE CRYSTALLOGRAPHIC REFERENCE FRAME
   V INV                    ROTATION MATRICES                   TRANSLATORS
   1   1  1.00  0.00  0.00  0.00  1.00  0.00  0.00  0.00  1.00  0.00  0.00  0.00
   2   2 -1.00  0.00  0.00 -1.00 -0.00  1.00 -1.00  1.00 -0.00  0.00  0.00  0.00

 DIRECT LATTICE VECTORS CARTESIAN COMPONENTS (ANGSTROM)
          X                    Y                    Z
  -0.893481086810E+01   0.880078870508E+01   0.880078870508E+01
   0.893481086810E+01  -0.906883303112E+01   0.906883303112E+01
   0.893481086810E+01   0.906883303112E+01  -0.906883303112E+01


 CARTESIAN COORDINATES - PRIMITIVE CELL
 *******************************************************************************
 *      ATOM          X(ANGSTROM)         Y(ANGSTROM)         Z(ANGSTROM)
 *******************************************************************************
    1     1 H     1.948286566204E+00 -6.231808594969E+00  3.975705071981E+00
    2     1 H    -1.948286566204E+00  6.115315545741E+00  3.790498209871E+00
    3     1 H     1.948286566204E+00  6.231808594969E+00 -3.975705071981E+00
    4     1 H    -1.948286566204E+00 -6.115315545741E+00 -3.790498209871E+00
    5     1 H     3.883101640926E+00  2.040889997259E+00 -6.202786368848E+00
    6     1 H    -6.173562070355E+00  3.853877342433E+00  1.890040041590E+00
    7     1 H    -3.883101640926E+00 -1.855683135149E+00 -6.144337771862E+00
    8     1 H     6.173562070355E+00  3.912325939419E+00 -2.006533090818E+00
    9     1 H     3.883101640926E+00 -2.040889997259E+00  6.202786368848E+00
   10     1 H     6.173562070355E+00 -3.912325939419E+00  2.006533090818E+00
   11     1 H    -3.883101640926E+00  1.855683135149E+00  6.144337771862E+00
   12     1 H    -6.173562070355E+00 -3.853877342433E+00 -1.890040041590E+00
   13     1 H     3.926615808604E+00 -6.206537290268E+00  2.047424019957E+00
   14     1 H    -3.926615808604E+00  6.147894316780E+00  1.862107545851E+00
   15     1 H     3.926615808604E+00  6.206537290268E+00 -2.047424019957E+00
   16     1 H    -3.926615808604E+00 -6.147894316780E+00 -1.862107545851E+00
   17     1 H     1.954765782904E+00  4.019274045657E+00 -6.236115040653E+00
   18     1 H    -6.177215803524E+00  1.895866545775E+00  3.897294321860E+00
   19     1 H    -1.954765782904E+00 -3.833957571551E+00 -6.118316566395E+00
   20     1 H     6.177215803524E+00  2.013665020033E+00 -3.955937295348E+00
   21     1 H     1.954765782904E+00 -4.019274045657E+00  6.236115040653E+00
   22     1 H     6.177215803524E+00 -2.013665020033E+00  3.955937295348E+00
   23     1 H    -1.954765782904E+00  3.833957571551E+00  6.118316566395E+00
   24     1 H    -6.177215803524E+00 -1.895866545775E+00 -3.897294321860E+00
   25     1 H     1.080200670187E+00  7.642875098786E+00  8.883924669786E-01
   26     1 H    -1.080200670187E+00 -7.672972938604E+00  1.118130187539E+00
   27     1 H     1.080200670187E+00 -7.642875098786E+00 -8.883924669786E-01
   28     1 H    -1.080200670187E+00  7.672972938604E+00 -1.118130187539E+00
   29     1 H     1.003261327259E+00  9.653318099066E-01  7.641721008642E+00
   30     1 H     7.657924018695E+00  9.870583172062E-01  1.065151750278E+00
   31     1 H    -1.003261327259E+00 -1.195069530467E+00  7.674127028748E+00
   32     1 H    -7.657924018695E+00  1.019464337312E+00 -1.095249590096E+00
   33     1 H     1.003261327259E+00 -9.653318099066E-01 -7.641721008642E+00
   34     1 H    -7.657924018695E+00 -1.019464337312E+00  1.095249590096E+00
   35     1 H    -1.003261327259E+00  1.195069530467E+00 -7.674127028748E+00
   36     1 H     7.657924018695E+00 -9.870583172062E-01 -1.065151750278E+00
   37     1 H     2.688297127287E+00  7.028984475086E+00  1.304714523440E+00
   38     1 H    -2.688297127287E+00 -7.071298474452E+00  1.516218767684E+00
   39     1 H     2.688297127287E+00 -7.028984475086E+00 -1.304714523440E+00
   40     1 H    -2.688297127287E+00  7.071298474452E+00 -1.516218767684E+00
   41     1 H     1.410466645562E+00  2.582545005165E+00  7.009817017860E+00
   42     1 H     7.050141474769E+00  1.370142188653E+00  2.667140127604E+00
   43     1 H    -1.410466645562E+00 -2.794049249409E+00  7.090465931678E+00
   44     1 H    -7.050141474769E+00  1.450791102471E+00 -2.709454126970E+00
   45     1 H     1.410466645562E+00 -2.582545005165E+00 -7.009817017860E+00
   46     1 H    -7.050141474769E+00 -1.450791102471E+00  2.709454126970E+00
   47     1 H    -1.410466645562E+00  2.794049249409E+00 -7.090465931678E+00
   48     1 H     7.050141474769E+00 -1.370142188653E+00 -2.667140127604E+00
   49     1 H     1.405160079521E+00  7.021362009898E+00  2.528621369580E+00
   50     1 H    -1.405160079521E+00 -7.100398046998E+00  2.740447770434E+00
   51     1 H     1.405160079521E+00 -7.021362009898E+00 -2.528621369580E+00
   52     1 H    -1.405160079521E+00  7.100398046998E+00 -2.740447770434E+00
   53     1 H     2.634534570007E+00  1.299246879094E+00  7.039802627255E+00
   54     1 H     7.060880028448E+00  2.613457168814E+00  1.365642060971E+00
   55     1 H    -2.634534570007E+00 -1.511073279948E+00  7.081957429641E+00
   56     1 H    -7.060880028448E+00  2.655611971200E+00 -1.444678098071E+00
   57     1 H     2.634534570007E+00 -1.299246879094E+00 -7.039802627255E+00
   58     1 H    -7.060880028448E+00 -2.655611971200E+00  1.444678098071E+00
   59     1 H    -2.634534570007E+00  1.511073279948E+00 -7.081957429641E+00
   60     1 H     7.060880028448E+00 -2.613457168814E+00 -1.365642060971E+00
   61   248 CD    8.934810868100E+00  6.747050646312E-02 -4.498033764208E+00
   62   248 CD    8.934810868100E+00  2.005738195799E-01 -1.337158797199E+01
   63   248 CD   -4.498033764208E+00  8.934810868100E+00 -1.340221630215E-01
   64   248 CD    0.000000000000E+00 -4.632055927229E+00  9.002281374563E+00
   65   248 CD   -1.337158797199E+01  8.934810868100E+00 -1.340221630215E-01
   66   248 CD    1.880015106437E-15 -1.350561013501E+01  9.135384687680E+00
   67     6 C     2.246807818148E+00  8.954980818097E+00  2.080862393367E+00
   68     6 C    -2.246807818148E+00 -9.021451387145E+00  2.350508876445E+00
   69     6 C     2.246807818148E+00 -8.954980818097E+00 -2.080862393367E+00
   70     6 C    -2.246807818148E+00  9.021451387145E+00 -2.350508876445E+00
   71     6 C     2.215685634906E+00  2.111984576609E+00  8.954513985349E+00
   72     6 C     8.988216102621E+00  2.181983517634E+00  2.213572533624E+00
   73     6 C    -2.215685634906E+00 -2.381631059687E+00  9.021918219893E+00
   74     6 C    -8.988216102621E+00  2.249387752178E+00 -2.280043102672E+00
   75     6 C     2.215685634906E+00 -2.111984576609E+00 -8.954513985349E+00
   76     6 C    -8.988216102621E+00 -2.249387752178E+00  2.280043102672E+00
   77     6 C    -2.215685634906E+00  2.381631059687E+00 -9.021918219893E+00
   78     6 C     8.988216102621E+00 -2.181983517634E+00 -2.213572533624E+00
   79     6 C     2.251928992874E+00 -6.998483727358E+00  3.298712002328E+00
   80     6 C    -2.251928992874E+00  6.902650122404E+00  3.090194994582E+00
   81     6 C     2.251928992874E+00  6.998483727358E+00 -3.298712002328E+00
   82     6 C    -2.251928992874E+00 -6.902650122404E+00 -3.090194994582E+00
   83     6 C     3.194453498455E+00  2.356187496747E+00 -6.984345859774E+00
   84     6 C    -6.950566924881E+00  3.160674563562E+00  2.204012190397E+00
   85     6 C    -3.194453498455E+00 -2.147670489001E+00 -6.916787989988E+00
   86     6 C     6.950566924881E+00  3.228232433348E+00 -2.299845795351E+00
   87     6 C     3.194453498455E+00 -2.356187496747E+00  6.984345859774E+00
   88     6 C     6.950566924881E+00 -3.228232433348E+00  2.299845795351E+00
   89     6 C    -3.194453498455E+00  2.147670489001E+00  6.916787989988E+00
   90     6 C    -6.950566924881E+00 -3.160674563562E+00 -2.204012190397E+00
   91     6 C     1.837153409372E+00  7.593951506351E+00  1.683607179107E+00
   92     6 C    -1.837153409372E+00 -7.647889135869E+00  1.912234788741E+00
   93     6 C     1.837153409372E+00 -7.593951506351E+00 -1.683607179107E+00
   94     6 C    -1.837153409372E+00  7.647889135869E+00 -1.912234788741E+00
   95     6 C     1.797920983924E+00  1.722839604555E+00  7.593363019969E+00
   96     6 C     7.620920321110E+00  1.770363682783E+00  1.810184594613E+00
   97     6 C    -1.797920983924E+00 -1.951467214189E+00  7.648477622251E+00
   98     6 C    -7.620920321110E+00  1.825478285065E+00 -1.864122224131E+00
   99     6 C     1.797920983924E+00 -1.722839604555E+00 -7.593363019969E+00
  100     6 C    -7.620920321110E+00 -1.825478285065E+00  1.864122224131E+00
  101     6 C    -1.797920983924E+00  1.951467214189E+00 -7.648477622251E+00
  102     6 C     7.620920321110E+00 -1.770363682783E+00 -1.810184594613E+00
  103     7 N     1.637259734194E+00 -8.226318487274E+00  3.299111446096E+00
  104     7 N    -1.637259734194E+00  8.131025546298E+00  3.053751285592E+00
  105     7 N     1.637259734194E+00  8.226318487274E+00 -3.299111446096E+00
  106     7 N    -1.637259734194E+00 -8.131025546298E+00 -3.053751285592E+00
  107     7 N     3.176431365844E+00  1.759939814446E+00 -8.203230912799E+00
  108     7 N    -8.178672016786E+00  3.151872469831E+00  1.589613263706E+00
  109     7 N    -3.176431365844E+00 -1.514579653942E+00 -8.154113120773E+00
  110     7 N     8.178672016786E+00  3.200990261857E+00 -1.684906204682E+00
  111     7 N     3.176431365844E+00 -1.759939814446E+00  8.203230912799E+00
  112     7 N     8.178672016786E+00 -3.200990261857E+00  1.684906204682E+00
  113     7 N    -3.176431365844E+00  1.514579653942E+00  8.154113120773E+00
  114     7 N    -8.178672016786E+00 -3.151872469831E+00 -1.589613263706E+00
  115     6 C     3.229098969645E+00 -6.986150308642E+00  2.346365270511E+00
  116     6 C    -3.229098969645E+00  6.918887984142E+00  2.137789696119E+00
  117     6 C     3.229098969645E+00  6.986150308642E+00 -2.346365270511E+00
  118     6 C    -3.229098969645E+00 -6.918887984142E+00 -2.137789696119E+00
  119     6 C     2.242077483315E+00  3.333386756841E+00 -7.000955630937E+00
  120     6 C    -6.952519146392E+00  2.193640998770E+00  3.195467807395E+00
  121     6 C    -2.242077483315E+00 -3.124811182449E+00 -6.904082661847E+00
  122     6 C     6.952519146392E+00  2.290513967860E+00 -3.262730131895E+00
  123     6 C     2.242077483315E+00 -3.333386756841E+00  7.000955630937E+00
  124     6 C     6.952519146392E+00 -2.290513967860E+00  3.262730131895E+00
  125     6 C    -2.242077483315E+00  3.124811182449E+00  6.904082661847E+00
  126     6 C    -6.952519146392E+00 -2.193640998770E+00 -3.195467807395E+00
  127     7 N     3.224464921459E+00 -8.206277813923E+00  1.752459776487E+00
  128     7 N    -3.224464921459E+00  8.157385844951E+00  1.507004821603E+00
  129     7 N     3.224464921459E+00  8.206277813923E+00 -1.752459776487E+00
  130     7 N    -3.224464921459E+00 -8.157385844951E+00 -1.507004821603E+00
  131     7 N     1.629732299045E+00  3.347192398901E+00 -8.230198803259E+00
  132     7 N    -8.181831829437E+00  1.581365325223E+00  3.200018936973E+00
  133     7 N    -1.629732299045E+00 -3.101737444017E+00 -8.133464855615E+00
  134     7 N     8.181831829437E+00  1.678099272867E+00 -3.248910905945E+00
  135     7 N     1.629732299045E+00 -3.347192398901E+00  8.230198803259E+00
  136     7 N     8.181831829437E+00 -1.678099272867E+00  3.248910905945E+00
  137     7 N    -1.629732299045E+00  3.101737444017E+00  8.133464855615E+00
  138     7 N    -8.181831829437E+00 -1.581365325223E+00 -3.200018936973E+00
 INFORMATION **** EXCBUF **** EXCH. BIPO BUFFER: WORDS USED =     4000000
 WARNING **** EXCBUF **** EXCH. BIPO BUFFER TOO SMALL - TO AVOID I/O SET EXCHSIZE =     7898688

 DFT PARAMETERS

     ATOM       ELECTRONS   NET CHARGE   R(ANGSTROM)
   1   1  H       1.0000      0.0000     1.11000000
  61 248  CD     20.0000      0.0000     1.52000000
  67   6  C       6.0000      0.0000     0.77000000
 103   7  N       7.0000      0.0000     0.74000000

 SIZE OF GRID=    3997536
 TTTTTTTTTTTTTTTTTTTTTTTTTTTTTT MAKE_GRID2  TELAPSE     3589.60 TCPU     2528.30
 BECKE WEIGHT FUNCTION
 RADSAFE =     2.00
 TOLERANCES - DENSITY:10**- 6; POTENTIAL:10**- 9; GRID WGT:10**-14

 RADIAL INTEGRATION  - INTERVALS (POINTS,UPPER LIMIT):            1( 99,  4.0*R)

 ANGULAR INTEGRATION - INTERVALS (ACCURACY LEVEL [N. POINTS] UPPER LIMIT):
  1(  6[ 146]   0.2)  2( 11[ 302]   0.5)  3( 14[ 590]   0.9)  4( 18[1454]   3.5)
  5( 14[ 590]9999.0)
 EEEEEEEEEE INT_CALC TERMINATION  DATE 04 05 2020 TIME 16:42:46.7

 *******************************************************************************
 zif8Cd60degrees                                                                 
 CRYSTAL - SCF - TYPE OF CALCULATION :  RESTRICTED CLOSED SHELL
 *******************************************************************************

 CAPPA:IS1  2;IS2  2;IS3  2; K PTS MONK NET   6; SYMMOPS:K SPACE   4;G SPACE   2

 TTTTTTTTTTTTTTTTTTTTTTTTTTTTTT SDIK        TELAPSE     3596.78 TCPU     2532.65

 INFORMATION FROM INTEGRAL EVALUATION

 RESTART FROM A PREVIOUS DENSITY MATRIX - DEP ACTIVE
 NUMBER OF COUPLE SETS (NEW, OLD, FOUND):  101295  101295  101295
 NUMBER OF IRREDUCIBLE G VECTORS        :  369984  369984  369984
 CHARGE NORMALIZATION FACTOR   1.00002635
 TOTAL ATOMIC CHARGES:
   0.8739083   0.8654452   0.8739083   0.8654452   0.8674588   0.8684803
   0.8718400   0.8708054   0.8674588   0.8708054   0.8718400   0.8684803
   0.8676625   0.8718631   0.8676625   0.8718631   0.8740859   0.8686783
   0.8654985   0.8708332   0.8740859   0.8708332   0.8654985   0.8686783
   0.8472407   0.8483936   0.8472407   0.8483936   0.8472262   0.8514396
   0.8484164   0.8442626   0.8472262   0.8442626   0.8484164   0.8514396
   0.8652098   0.8632319   0.8652098   0.8632319   0.8608319   0.8615116
   0.8676066   0.8668710   0.8608319   0.8668710   0.8676066   0.8615116
   0.8612023   0.8677514   0.8612023   0.8677514   0.8656221   0.8615520
   0.8633352   0.8673499   0.8656221   0.8673499   0.8633352   0.8615520
  18.8678789  18.8678789  18.8678781  18.8678776  18.8678867  18.8678776
   5.6439570   5.6451500   5.6439570   5.6451500   5.6439514   5.6348770
   5.6451531   5.6541853   5.6439514   5.6541853   5.6451531   5.6348770
   6.0429327   6.0449187   6.0429327   6.0449187   6.0491559   6.0340067
   6.0388812   6.0541481   6.0491559   6.0541481   6.0388812   6.0340067
   6.3340280   6.3352162   6.3340280   6.3352162   6.3340487   6.3348988
   6.3352022   6.3345509   6.3340487   6.3345509   6.3352022   6.3348988
   7.5958437   7.5871200   7.5958437   7.5871200   7.5912257   7.5900655
   7.5918880   7.5929526   7.5912257   7.5929526   7.5918880   7.5900655
   6.0485965   6.0382657   6.0485965   6.0382657   6.0421692   6.0333400
   6.0444839   6.0536438   6.0421692   6.0536438   6.0444839   6.0333400
   7.5918163   7.5922238   7.5918163   7.5922238   7.5963262   7.5906005
   7.5875639   7.5933594   7.5963262   7.5933594   7.5875639   7.5906005
 TTTTTTTTTTTTTTTTTTTTTTTTTTTTTT MOQGAD      TELAPSE     3617.64 TCPU     2546.42
 TTTTTTTTTTTTTTTTTTTTTTTTTTTTTT SHELLXN     TELAPSE     3715.76 TCPU     2612.55
 TTTTTTTTTTTTTTTTTTTTTTTTTTTTTT MONMO3      TELAPSE     3720.03 TCPU     2616.82
 NUMERICALLY INTEGRATED DENSITY    636.0001289359
 TTTTTTTTTTTTTTTTTTTTTTTTTTTTTT NUMDFT      TELAPSE     3730.77 TCPU     2627.56
 CYC   0 ETOT(AU) -4.185188621750E+03 DETOT -4.19E+03 tst  3.47E-12 PX  1.00E+00
 TTTTTTTTTTTTTTTTTTTTTTTTTTTTTT DIIS        TELAPSE     3732.45 TCPU     2629.24
 TTTTTTTTTTTTTTTTTTTTTTTTTTTTTT FDIK        TELAPSE     3797.40 TCPU     2677.67
 INSULATING STATE
 TOP OF VALENCE BANDS -    BAND    318; K    6; EIG -2.3210090E-01 AU
 TOP OF VALENCE BANDS -    BAND    318; K    1; EIG -2.3215354E-01 AU
 BOTTOM OF VIRTUAL BANDS - BAND    319; K    1; EIG -2.3317736E-02 AU
 INDIRECT ENERGY BAND GAP:   5.6813 eV
 TTTTTTTTTTTTTTTTTTTTTTTTTTTTTT PDIG        TELAPSE     3799.01 TCPU     2679.29
 CHARGE NORMALIZATION FACTOR   1.00000000
 TOTAL ATOMIC CHARGES:
   0.8699069   0.8696765   0.8699069   0.8696765   0.8696591   0.8647584
   0.8697878   0.8746276   0.8696591   0.8746276   0.8697878   0.8647584
   0.8698350   0.8698330   0.8698350   0.8698330   0.8699549   0.8648452
   0.8697353   0.8747709   0.8699549   0.8747709   0.8697353   0.8648452
   0.8479498   0.8477774   0.8479498   0.8477774   0.8480990   0.8404059
   0.8475124   0.8561001   0.8480990   0.8561001   0.8475124   0.8404059
   0.8649050   0.8636366   0.8649050   0.8636366   0.8693281   0.8658336
   0.8593939   0.8624691   0.8693281   0.8624691   0.8593939   0.8658336
   0.8694993   0.8597295   0.8694993   0.8597295   0.8650653   0.8661226
   0.8639952   0.8627405   0.8650653   0.8627405   0.8639952   0.8661226
  18.8664109  18.8664109  18.8661465  18.8663535  18.8670951  18.8663535
   5.6481605   5.6397978   5.6481605   5.6397978   5.6482340   5.6661587
   5.6397391   5.6260940   5.6482340   5.6260940   5.6397391   5.6661587
   6.0610903   6.0277638   6.0610903   6.0277638   6.0302911   6.0601833
   6.0581268   6.0280916   6.0302911   6.0280916   6.0581268   6.0601833
   6.3357181   6.3337543   6.3357181   6.3337543   6.3357679   6.3299210
   6.3337782   6.3386929   6.3357679   6.3386929   6.3337782   6.3299210
   7.5626949   7.6207803   7.5626949   7.6207803   7.6030463   7.5820619
   7.5796892   7.5998830   7.6030463   7.5998830   7.5796892   7.5820619
   6.0300457   6.0571795   6.0300457   6.0571795   6.0607381   6.0600379
   6.0270773   6.0271284   6.0607381   6.0271284   6.0270773   6.0600379
   7.6028276   7.5808786   7.6028276   7.5808786   7.5629291   7.5819837
   7.6215086   7.6008075   7.5629291   7.6008075   7.6215086   7.5819837
 TTTTTTTTTTTTTTTTTTTTTTTTTTTTTT MOQGAD      TELAPSE     3799.04 TCPU     2679.31
 TTTTTTTTTTTTTTTTTTTTTTTTTTTTTT SHELLXN     TELAPSE     3899.07 TCPU     2745.26
 TTTTTTTTTTTTTTTTTTTTTTTTTTTTTT MONMO3      TELAPSE     3905.57 TCPU     2751.76
 NUMERICALLY INTEGRATED DENSITY    636.0001238004
 TTTTTTTTTTTTTTTTTTTTTTTTTTTTTT NUMDFT      TELAPSE     3915.76 TCPU     2761.95
 CYC   1 ETOT(AU) -4.185120153193E+03 DETOT  6.85E-02 tst  0.00E+00 PX  8.42E-03
 TTTTTTTTTTTTTTTTTTTTTTTTTTTTTT DIIS        TELAPSE     3918.52 TCPU     2764.71
 DIIS TEST: 0.14401E-01 AT SCF   CYCLE   1 - MIX   30 %
 TTTTTTTTTTTTTTTTTTTTTTTTTTTTTT FDIK        TELAPSE     3939.91 TCPU     2770.45
 INSULATING STATE
 TOP OF VALENCE BANDS -    BAND    318; K    6; EIG -2.2736272E-01 AU
 TOP OF VALENCE BANDS -    BAND    318; K    1; EIG -2.2740483E-01 AU
 BOTTOM OF VIRTUAL BANDS - BAND    319; K    1; EIG -2.3156107E-02 AU
 INDIRECT ENERGY BAND GAP:   5.5567 eV
 TTTTTTTTTTTTTTTTTTTTTTTTTTTTTT PDIG        TELAPSE     3941.42 TCPU     2771.96
 CHARGE NORMALIZATION FACTOR   1.00000000
 TOTAL ATOMIC CHARGES:
   0.8729206   0.8663836   0.8729206   0.8663836   0.8684801   0.8733909
   0.8708743   0.8663217   0.8684801   0.8663217   0.8708743   0.8733909
   0.8687854   0.8708618   0.8687854   0.8708618   0.8730938   0.8736571
   0.8664949   0.8664572   0.8730938   0.8664572   0.8664949   0.8736571
   0.8500226   0.8458097   0.8500226   0.8458097   0.8500147   0.8492088
   0.8456071   0.8463594   0.8500147   0.8463594   0.8456071   0.8492088
   0.8656474   0.8625571   0.8656474   0.8625571   0.8639356   0.8664807
   0.8643592   0.8623276   0.8639356   0.8623276   0.8643592   0.8664807
   0.8641958   0.8646624   0.8641958   0.8646624   0.8660378   0.8667313
   0.8627402   0.8626223   0.8660378   0.8626223   0.8627402   0.8667313
  18.8665284  18.8665284  18.8668760  18.8665032  18.8674576  18.8665032
   5.6386992   5.6508649   5.6386992   5.6508649   5.6384140   5.6471791
   5.6510457   5.6427552   5.6384140   5.6427552   5.6510457   5.6471791
   6.0560510   6.0320791   6.0560510   6.0320791   6.0391890   6.0425586
   6.0482802   6.0450401   6.0391890   6.0450401   6.0482802   6.0425586
   6.3330429   6.3367146   6.3330429   6.3367146   6.3331949   6.3363076
   6.3368362   6.3320891   6.3331949   6.3320891   6.3368362   6.3363076
   7.5868247   7.5957509   7.5868247   7.5957509   7.5959924   7.5807548
   7.5877500   7.6028300   7.5959924   7.6028300   7.5877500   7.5807548
   6.0386262   6.0475550   6.0386262   6.0475550   6.0556859   6.0424459
   6.0312392   6.0438619   6.0556859   6.0438619   6.0312392   6.0424459
   7.5962941   7.5885171   7.5962941   7.5885171   7.5873739   7.5812532
   7.5962212   7.6034424   7.5873739   7.6034424   7.5962212   7.5812532
 TTTTTTTTTTTTTTTTTTTTTTTTTTTTTT MOQGAD      TELAPSE     3941.45 TCPU     2771.98
 TTTTTTTTTTTTTTTTTTTTTTTTTTTTTT SHELLXN     TELAPSE     4039.90 TCPU     2837.95
 TTTTTTTTTTTTTTTTTTTTTTTTTTTTTT MONMO3      TELAPSE     4043.57 TCPU     2841.62
 NUMERICALLY INTEGRATED DENSITY    636.0001249735
 TTTTTTTTTTTTTTTTTTTTTTTTTTTTTT NUMDFT      TELAPSE     4053.86 TCPU     2851.91
 CYC   2 ETOT(AU) -4.185121497632E+03 DETOT -1.34E-03 tst  4.67E-06 PX  6.44E-03
 TTTTTTTTTTTTTTTTTTTTTTTTTTTTTT DIIS        TELAPSE     4063.89 TCPU     2861.94
 DIIS TEST: 0.55708E-02 AT SCF   CYCLE   2 - DIIS ACTIVE - HISTORY:     2 CYCLES
 TTTTTTTTTTTTTTTTTTTTTTTTTTTTTT FDIK        TELAPSE     4091.67 TCPU     2875.52
 INSULATING STATE
 TOP OF VALENCE BANDS -    BAND    318; K    6; EIG -2.2992811E-01 AU
 TOP OF VALENCE BANDS -    BAND    318; K    1; EIG -2.2998497E-01 AU
 BOTTOM OF VIRTUAL BANDS - BAND    319; K    1; EIG -2.3123286E-02 AU
 INDIRECT ENERGY BAND GAP:   5.6274 eV
 TTTTTTTTTTTTTTTTTTTTTTTTTTTTTT PDIG        TELAPSE     4093.07 TCPU     2876.92
 CHARGE NORMALIZATION FACTOR   1.00000000
 TOTAL ATOMIC CHARGES:
   0.8741658   0.8651256   0.8741658   0.8651256   0.8687924   0.8705284
   0.8705223   0.8690490   0.8687924   0.8690490   0.8705223   0.8705284
   0.8690292   0.8704795   0.8690292   0.8704795   0.8743444   0.8707107
   0.8650557   0.8691362   0.8743444   0.8691362   0.8650557   0.8707107
   0.8490806   0.8467839   0.8490806   0.8467839   0.8490899   0.8477666
   0.8466348   0.8480557   0.8490899   0.8480557   0.8466348   0.8477666
   0.8651249   0.8633921   0.8651249   0.8633921   0.8639726   0.8665717
   0.8645793   0.8621204   0.8639726   0.8621204   0.8645793   0.8665717
   0.8642096   0.8648628   0.8642096   0.8648628   0.8654559   0.8668752
   0.8635691   0.8623384   0.8654559   0.8623384   0.8635691   0.8668752
  18.8664720  18.8664720  18.8668053  18.8664622  18.8674400  18.8664622
   5.6474976   5.6405028   5.6474976   5.6405028   5.6475452   5.6500307
   5.6404215   5.6418507   5.6475452   5.6418507   5.6404215   5.6500307
   6.0542639   6.0347628   6.0542639   6.0347628   6.0372002   6.0472807
   6.0510752   6.0406580   6.0372002   6.0406580   6.0510752   6.0472807
   6.3346143   6.3347748   6.3346143   6.3347748   6.3346929   6.3344753
   6.3348649   6.3338411   6.3346929   6.3338411   6.3348649   6.3344753
   7.5706491   7.6133334   7.5706491   7.6133334   7.6031711   7.5818216
   7.5792868   7.6006207   7.6031711   7.6006207   7.5792868   7.5818216
   6.0366523   6.0503383   6.0366523   6.0503383   6.0536795   6.0469094
   6.0342343   6.0397109   6.0536795   6.0397109   6.0342343   6.0469094
   7.6032593   7.5802134   7.6032593   7.5802134   7.5708350   7.5819390
   7.6139909   7.6015227   7.5708350   7.6015227   7.6139909   7.5819390
 TTTTTTTTTTTTTTTTTTTTTTTTTTTTTT MOQGAD      TELAPSE     4093.10 TCPU     2876.95
 TTTTTTTTTTTTTTTTTTTTTTTTTTTTTT SHELLXN     TELAPSE     4196.06 TCPU     2942.91
 TTTTTTTTTTTTTTTTTTTTTTTTTTTTTT MONMO3      TELAPSE     4201.45 TCPU     2948.30
 NUMERICALLY INTEGRATED DENSITY    636.0001253663
 TTTTTTTTTTTTTTTTTTTTTTTTTTTTTT NUMDFT      TELAPSE     4211.76 TCPU     2958.61
 CYC   3 ETOT(AU) -4.185122135059E+03 DETOT -6.37E-04 tst  2.19E-06 PX  2.29E-03
 TTTTTTTTTTTTTTTTTTTTTTTTTTTTTT DIIS        TELAPSE     4219.66 TCPU     2966.50
 DIIS TEST: 0.11133E-02 AT SCF   CYCLE   3 - DIIS ACTIVE - HISTORY:     3 CYCLES
 TTTTTTTTTTTTTTTTTTTTTTTTTTTTTT FDIK        TELAPSE     4247.86 TCPU     2980.46
 INSULATING STATE
 TOP OF VALENCE BANDS -    BAND    318; K    6; EIG -2.3061075E-01 AU
 TOP OF VALENCE BANDS -    BAND    318; K    1; EIG -2.3067477E-01 AU
 BOTTOM OF VIRTUAL BANDS - BAND    319; K    1; EIG -2.3134585E-02 AU
 INDIRECT ENERGY BAND GAP:   5.6457 eV
 TTTTTTTTTTTTTTTTTTTTTTTTTTTTTT PDIG        TELAPSE     4249.29 TCPU     2981.89
 CHARGE NORMALIZATION FACTOR   1.00000000
 TOTAL ATOMIC CHARGES:
   0.8733575   0.8660883   0.8733575   0.8660883   0.8689166   0.8702922
   0.8704602   0.8693086   0.8689166   0.8693086   0.8704602   0.8702922
   0.8691668   0.8704483   0.8691668   0.8704483   0.8735115   0.8704138
   0.8660415   0.8694280   0.8735115   0.8694280   0.8660415   0.8704138
   0.8492480   0.8465860   0.8492480   0.8465860   0.8492972   0.8469907
   0.8463713   0.8488589   0.8492972   0.8488589   0.8463713   0.8469907
   0.8652471   0.8632149   0.8652471   0.8632149   0.8648791   0.8664756
   0.8635419   0.8622211   0.8648791   0.8622211   0.8635419   0.8664756
   0.8650958   0.8638219   0.8650958   0.8638219   0.8655563   0.8667940
   0.8634305   0.8624347   0.8655563   0.8624347   0.8634305   0.8667940
  18.8665159  18.8665159  18.8666960  18.8664653  18.8673147  18.8664653
   5.6442166   5.6446436   5.6442166   5.6446436   5.6443322   5.6520063
   5.6445916   5.6394100   5.6443322   5.6394100   5.6445916   5.6520063
   6.0574962   6.0306444   6.0574962   6.0306444   6.0352922   6.0485907
   6.0528464   6.0393029   6.0352922   6.0393029   6.0528464   6.0485907
   6.3339925   6.3355807   6.3339925   6.3355807   6.3340036   6.3346780
   6.3356824   6.3336381   6.3340036   6.3336381   6.3356824   6.3346780
   7.5761957   7.6064853   7.5761957   7.6064853   7.5997226   7.5803372
   7.5838133   7.6024419   7.5997226   7.6024419   7.5838133   7.5803372
   6.0347963   6.0521385   6.0347963   6.0521385   6.0570107   6.0483570
   6.0300726   6.0383856   6.0570107   6.0383856   6.0300726   6.0483570
   7.5998924   7.5845925   7.5998924   7.5845925   7.5765030   7.5805437
   7.6070837   7.6031945   7.5765030   7.6031945   7.6070837   7.5805437
 TTTTTTTTTTTTTTTTTTTTTTTTTTTTTT MOQGAD      TELAPSE     4249.31 TCPU     2981.92
 TTTTTTTTTTTTTTTTTTTTTTTTTTTTTT SHELLXN     TELAPSE     4352.47 TCPU     3047.87
 TTTTTTTTTTTTTTTTTTTTTTTTTTTTTT MONMO3      TELAPSE     4353.92 TCPU     3049.32
 NUMERICALLY INTEGRATED DENSITY    636.0001251063
 TTTTTTTTTTTTTTTTTTTTTTTTTTTTTT NUMDFT      TELAPSE     4364.09 TCPU     3059.50
 CYC   4 ETOT(AU) -4.185122256918E+03 DETOT -1.22E-04 tst  4.13E-07 PX  1.01E-03
 TTTTTTTTTTTTTTTTTTTTTTTTTTTTTT DIIS        TELAPSE     4373.43 TCPU     3068.83
 DIIS TEST: 0.17191E-03 AT SCF   CYCLE   4 - DIIS ACTIVE - HISTORY:     4 CYCLES
 TTTTTTTTTTTTTTTTTTTTTTTTTTTTTT FDIK        TELAPSE     4402.73 TCPU     3090.83
 INSULATING STATE
 TOP OF VALENCE BANDS -    BAND    318; K    6; EIG -2.3045024E-01 AU
 TOP OF VALENCE BANDS -    BAND    318; K    1; EIG -2.3051261E-01 AU
 BOTTOM OF VIRTUAL BANDS - BAND    319; K    1; EIG -2.3133986E-02 AU
 INDIRECT ENERGY BAND GAP:   5.6414 eV
 TTTTTTTTTTTTTTTTTTTTTTTTTTTTTT PDIG        TELAPSE     4404.13 TCPU     3092.23
 CHARGE NORMALIZATION FACTOR   1.00000000
 TOTAL ATOMIC CHARGES:
   0.8733938   0.8660015   0.8733938   0.8660015   0.8687363   0.8707241
   0.8706681   0.8689082   0.8687363   0.8689082   0.8706681   0.8707241
   0.8689865   0.8706428   0.8689865   0.8706428   0.8735445   0.8708525
   0.8659621   0.8690130   0.8735445   0.8690130   0.8659621   0.8708525
   0.8492784   0.8465521   0.8492784   0.8465521   0.8493307   0.8469292
   0.8463431   0.8488683   0.8493307   0.8488683   0.8463431   0.8469292
   0.8652038   0.8632412   0.8652038   0.8632412   0.8649958   0.8666909
   0.8634814   0.8620308   0.8649958   0.8620308   0.8634814   0.8666909
   0.8652113   0.8637809   0.8652113   0.8637809   0.8655068   0.8670114
   0.8634645   0.8622318   0.8655068   0.8622318   0.8634645   0.8670114
  18.8664768  18.8664768  18.8667551  18.8664362  18.8673725  18.8664362
   5.6440833   5.6445071   5.6440833   5.6445071   5.6441409   5.6515199
   5.6444794   5.6397926   5.6441409   5.6397926   5.6444794   5.6515199
   6.0563257   6.0321966   6.0563257   6.0321966   6.0363318   6.0475930
   6.0515848   6.0401203   6.0363318   6.0401203   6.0515848   6.0475930
   6.3339766   6.3355890   6.3339766   6.3355890   6.3339863   6.3347392
   6.3357060   6.3336410   6.3339863   6.3336410   6.3357060   6.3347392
   7.5751466   7.6082407   7.5751466   7.6082407   7.6013813   7.5806469
   7.5815700   7.6022230   7.6013813   7.6022230   7.5815700   7.5806469
   6.0358159   6.0509025   6.0358159   6.0509025   6.0558672   6.0473899
   6.0316013   6.0392632   6.0558672   6.0392632   6.0316013   6.0473899
   7.6015525   7.5823797   7.6015525   7.5823797   7.5754721   7.5808413
   7.6088764   7.6029536   7.5754721   7.6029536   7.6088764   7.5808413
 TTTTTTTTTTTTTTTTTTTTTTTTTTTTTT MOQGAD      TELAPSE     4404.15 TCPU     3092.25
 TTTTTTTTTTTTTTTTTTTTTTTTTTTTTT SHELLXN     TELAPSE     4507.34 TCPU     3157.70
 TTTTTTTTTTTTTTTTTTTTTTTTTTTTTT MONMO3      TELAPSE     4510.94 TCPU     3161.30
 NUMERICALLY INTEGRATED DENSITY    636.0001250859
 TTTTTTTTTTTTTTTTTTTTTTTTTTTTTT NUMDFT      TELAPSE     4521.24 TCPU     3171.60
 CYC   5 ETOT(AU) -4.185122275898E+03 DETOT -1.90E-05 tst  6.17E-08 PX  5.18E-04
 TTTTTTTTTTTTTTTTTTTTTTTTTTTTTT DIIS        TELAPSE     4523.58 TCPU     3173.93
 DIIS TEST: 0.34949E-04 AT SCF   CYCLE   5 - DIIS ACTIVE - HISTORY:     5 CYCLES
 TTTTTTTTTTTTTTTTTTTTTTTTTTTTTT FDIK        TELAPSE     4542.66 TCPU     3180.19
 INSULATING STATE
 TOP OF VALENCE BANDS -    BAND    318; K    6; EIG -2.3050917E-01 AU
 TOP OF VALENCE BANDS -    BAND    318; K    1; EIG -2.3057209E-01 AU
 BOTTOM OF VIRTUAL BANDS - BAND    319; K    1; EIG -2.3133996E-02 AU
 INDIRECT ENERGY BAND GAP:   5.6430 eV
 TTTTTTTTTTTTTTTTTTTTTTTTTTTTTT PDIG        TELAPSE     4544.06 TCPU     3181.60
 CHARGE NORMALIZATION FACTOR   1.00000000
 TOTAL ATOMIC CHARGES:
   0.8734558   0.8659544   0.8734558   0.8659544   0.8687839   0.8706543
   0.8705818   0.8689719   0.8687839   0.8689719   0.8705818   0.8706543
   0.8690330   0.8705509   0.8690330   0.8705509   0.8736024   0.8707829
   0.8659053   0.8690744   0.8736024   0.8690744   0.8659053   0.8707829
   0.8492662   0.8465690   0.8492662   0.8465690   0.8493216   0.8470319
   0.8463581   0.8487576   0.8493216   0.8487576   0.8463581   0.8470319
   0.8651861   0.8633002   0.8651861   0.8633002   0.8649067   0.8667336
   0.8635316   0.8619726   0.8649067   0.8619726   0.8635316   0.8667336
   0.8651217   0.8638309   0.8651217   0.8638309   0.8654884   0.8670447
   0.8635300   0.8621826   0.8654884   0.8621826   0.8635300   0.8670447
  18.8665112  18.8665112  18.8667203  18.8664830  18.8673391  18.8664830
   5.6448984   5.6437134   5.6448984   5.6437134   5.6450037   5.6508428
   5.6436651   5.6405790   5.6450037   5.6405790   5.6436651   5.6508428
   6.0566188   6.0316488   6.0566188   6.0316488   6.0359412   6.0478779
   6.0522683   6.0399797   6.0359412   6.0399797   6.0522683   6.0478779
   6.3339968   6.3355501   6.3339968   6.3355501   6.3339894   6.3345034
   6.3356605   6.3339235   6.3339894   6.3339235   6.3356605   6.3345034
   7.5748841   7.6080427   7.5748841   7.6080427   7.6007196   7.5810317
   7.5826712   7.6016808   7.6007196   7.6016808   7.5826712   7.5810317
   6.0354165   6.0515964   6.0354165   6.0515964   6.0561153   6.0476098
   6.0310987   6.0391220   6.0561153   6.0391220   6.0310987   6.0476098
   7.6008678   7.5834870   7.6008678   7.5834870   7.5751826   7.5811768
   7.6086692   7.6024587   7.5751826   7.6024587   7.6086692   7.5811768
 TTTTTTTTTTTTTTTTTTTTTTTTTTTTTT MOQGAD      TELAPSE     4544.09 TCPU     3181.62
 TTTTTTTTTTTTTTTTTTTTTTTTTTTTTT SHELLXN     TELAPSE     4638.71 TCPU     3247.07
 TTTTTTTTTTTTTTTTTTTTTTTTTTTTTT MONMO3      TELAPSE     4642.10 TCPU     3250.46
 NUMERICALLY INTEGRATED DENSITY    636.0001251207
 TTTTTTTTTTTTTTTTTTTTTTTTTTTTTT NUMDFT      TELAPSE     4652.40 TCPU     3260.75
 CYC   6 ETOT(AU) -4.185122278905E+03 DETOT -3.01E-06 tst  1.58E-08 PX  2.44E-04
 TTTTTTTTTTTTTTTTTTTTTTTTTTTTTT DIIS        TELAPSE     4654.87 TCPU     3263.22
 DIIS TEST: 0.85638E-05 AT SCF   CYCLE   6 - DIIS ACTIVE - HISTORY:     6 CYCLES
 TTTTTTTTTTTTTTTTTTTTTTTTTTTTTT FDIK        TELAPSE     4675.93 TCPU     3269.53
 INSULATING STATE
 TOP OF VALENCE BANDS -    BAND    318; K    6; EIG -2.3052610E-01 AU
 TOP OF VALENCE BANDS -    BAND    318; K    1; EIG -2.3058927E-01 AU
 BOTTOM OF VIRTUAL BANDS - BAND    319; K    1; EIG -2.3134686E-02 AU
 INDIRECT ENERGY BAND GAP:   5.6434 eV
 TTTTTTTTTTTTTTTTTTTTTTTTTTTTTT PDIG        TELAPSE     4677.33 TCPU     3270.93
 CHARGE NORMALIZATION FACTOR   1.00000000
 TOTAL ATOMIC CHARGES:
   0.8734511   0.8659439   0.8734511   0.8659439   0.8687620   0.8706329
   0.8706478   0.8689780   0.8687620   0.8689780   0.8706478   0.8706329
   0.8690136   0.8706169   0.8690136   0.8706169   0.8735926   0.8707558
   0.8658956   0.8690851   0.8735926   0.8690851   0.8658956   0.8707558
   0.8493150   0.8465270   0.8493150   0.8465270   0.8493750   0.8469817
   0.8463097   0.8488060   0.8493750   0.8488060   0.8463097   0.8469817
   0.8651928   0.8632433   0.8651928   0.8632433   0.8649634   0.8667007
   0.8635187   0.8620058   0.8649634   0.8620058   0.8635187   0.8667007
   0.8651777   0.8638164   0.8651777   0.8638164   0.8654966   0.8670105
   0.8634690   0.8622200   0.8654966   0.8622200   0.8634690   0.8670105
  18.8664774  18.8664774  18.8667555  18.8664457  18.8673706  18.8664457
   5.6443353   5.6443076   5.6443353   5.6443076   5.6444410   5.6515465
   5.6442654   5.6398729   5.6444410   5.6398729   5.6442654   5.6515465
   6.0566728   6.0318873   6.0566728   6.0318873   6.0360402   6.0478050
   6.0518488   6.0399720   6.0360402   6.0399720   6.0518488   6.0478050
   6.3339221   6.3356266   6.3339221   6.3356266   6.3339021   6.3345923
   6.3357482   6.3338097   6.3339021   6.3338097   6.3357482   6.3345923
   7.5751812   7.6082341   7.5751812   7.6082341   7.6009465   7.5807276
   7.5819456   7.6020943   7.6009465   7.6020943   7.5819456   7.5807276
   6.0355090   6.0511781   6.0355090   6.0511781   6.0561826   6.0475588
   6.0313182   6.0390937   6.0561826   6.0390937   6.0313182   6.0475588
   7.6011166   7.5827404   7.6011166   7.5827404   7.5754961   7.5809132
   7.6088525   7.6028247   7.5754961   7.6028247   7.6088525   7.5809132
 TTTTTTTTTTTTTTTTTTTTTTTTTTTTTT MOQGAD      TELAPSE     4677.36 TCPU     3270.95
 TTTTTTTTTTTTTTTTTTTTTTTTTTTTTT SHELLXN     TELAPSE     4773.45 TCPU     3336.39
 TTTTTTTTTTTTTTTTTTTTTTTTTTTTTT MONMO3      TELAPSE     4781.22 TCPU     3344.16
 NUMERICALLY INTEGRATED DENSITY    636.0001251264
 TTTTTTTTTTTTTTTTTTTTTTTTTTTTTT NUMDFT      TELAPSE     4791.39 TCPU     3354.33
 CYC   7 ETOT(AU) -4.185122279523E+03 DETOT -6.17E-07 tst  4.13E-09 PX  1.10E-04
 TTTTTTTTTTTTTTTTTTTTTTTTTTTTTT DIIS        TELAPSE     4798.82 TCPU     3361.76
 DIIS TEST: 0.44787E-05 AT SCF   CYCLE   7 - DIIS ACTIVE - HISTORY:     7 CYCLES
 TTTTTTTTTTTTTTTTTTTTTTTTTTTTTT FDIK        TELAPSE     4828.14 TCPU     3378.55
 INSULATING STATE
 TOP OF VALENCE BANDS -    BAND    318; K    6; EIG -2.3050298E-01 AU
 TOP OF VALENCE BANDS -    BAND    318; K    1; EIG -2.3056587E-01 AU
 BOTTOM OF VIRTUAL BANDS - BAND    319; K    1; EIG -2.3134182E-02 AU
 INDIRECT ENERGY BAND GAP:   5.6428 eV
 TTTTTTTTTTTTTTTTTTTTTTTTTTTTTT PDIG        TELAPSE     4829.79 TCPU     3380.20
 CHARGE NORMALIZATION FACTOR   1.00000000
 TOTAL ATOMIC CHARGES:
   0.8734567   0.8659538   0.8734567   0.8659538   0.8687444   0.8706693
   0.8706314   0.8689626   0.8687444   0.8689626   0.8706314   0.8706693
   0.8689961   0.8706006   0.8689961   0.8706006   0.8735993   0.8707917
   0.8659034   0.8690701   0.8735993   0.8690701   0.8659034   0.8707917
   0.8492846   0.8465531   0.8492846   0.8465531   0.8493420   0.8469894
   0.8463363   0.8487994   0.8493420   0.8487994   0.8463363   0.8469894
   0.8651922   0.8632838   0.8651922   0.8632838   0.8649600   0.8667398
   0.8634892   0.8619763   0.8649600   0.8619763   0.8634892   0.8667398
   0.8651729   0.8637889   0.8651729   0.8637889   0.8654965   0.8670506
   0.8635106   0.8621887   0.8654965   0.8621887   0.8635106   0.8670506
  18.8665039  18.8665039  18.8667158  18.8664732  18.8673332  18.8664732
   5.6445700   5.6440420   5.6445700   5.6440420   5.6446768   5.6511249
   5.6439987   5.6402006   5.6446768   5.6402006   5.6439987   5.6511249
   6.0565016   6.0318232   6.0565016   6.0318232   6.0361156   6.0478041
   6.0520144   6.0400160   6.0361156   6.0400160   6.0520144   6.0478041
   6.3339488   6.3355975   6.3339488   6.3355975   6.3339304   6.3345595
   6.3357194   6.3338563   6.3339304   6.3338563   6.3357194   6.3345595
   7.5749654   7.6080446   7.5749654   7.6080446   7.6010187   7.5808951
   7.5823080   7.6019033   7.6010187   7.6019033   7.5823080   7.5808951
   6.0355806   6.0513444   6.0355806   6.0513444   6.0560046   6.0475429
   6.0312634   6.0391520   6.0560046   6.0391520   6.0312634   6.0475429
   7.6011743   7.5831189   7.6011743   7.5831189   7.5752647   7.5810545
   7.6086734   7.6026558   7.5752647   7.6026558   7.6086734   7.5810545
 TTTTTTTTTTTTTTTTTTTTTTTTTTTTTT MOQGAD      TELAPSE     4829.82 TCPU     3380.22
 TTTTTTTTTTTTTTTTTTTTTTTTTTTTTT SHELLXN     TELAPSE     4929.81 TCPU     3445.70
 TTTTTTTTTTTTTTTTTTTTTTTTTTTTTT MONMO3      TELAPSE     4933.16 TCPU     3449.05
 NUMERICALLY INTEGRATED DENSITY    636.0001251167
 TTTTTTTTTTTTTTTTTTTTTTTTTTTTTT NUMDFT      TELAPSE     4943.46 TCPU     3459.34
 CYC   8 ETOT(AU) -4.185122279952E+03 DETOT -4.29E-07 tst  1.14E-09 PX  7.36E-05
 TTTTTTTTTTTTTTTTTTTTTTTTTTTTTT DIIS        TELAPSE     4946.33 TCPU     3462.21
 DIIS TEST: 0.81516E-06 AT SCF   CYCLE   8 - DIIS ACTIVE - HISTORY:     8 CYCLES
 TTTTTTTTTTTTTTTTTTTTTTTTTTTTTT FDIK        TELAPSE     4964.97 TCPU     3465.46
 INSULATING STATE
 TOP OF VALENCE BANDS -    BAND    318; K    6; EIG -2.3050608E-01 AU
 TOP OF VALENCE BANDS -    BAND    318; K    1; EIG -2.3056901E-01 AU
 BOTTOM OF VIRTUAL BANDS - BAND    319; K    1; EIG -2.3134248E-02 AU
 INDIRECT ENERGY BAND GAP:   5.6429 eV
 TTTTTTTTTTTTTTTTTTTTTTTTTTTTTT PDIG        TELAPSE     4966.48 TCPU     3466.96
 CHARGE NORMALIZATION FACTOR   1.00000000
 TOTAL ATOMIC CHARGES:
   0.8734537   0.8659464   0.8734537   0.8659464   0.8687617   0.8706655
   0.8706368   0.8689546   0.8687617   0.8689546   0.8706368   0.8706655
   0.8690112   0.8706070   0.8690112   0.8706070   0.8735964   0.8707881
   0.8658964   0.8690612   0.8735964   0.8690612   0.8658964   0.8707881
   0.8492942   0.8465473   0.8492942   0.8465473   0.8493517   0.8469960
   0.8463297   0.8487856   0.8493517   0.8487856   0.8463297   0.8469960
   0.8651829   0.8632689   0.8651829   0.8632689   0.8649607   0.8667369
   0.8635122   0.8619700   0.8649607   0.8619700   0.8635122   0.8667369
   0.8651731   0.8638123   0.8651731   0.8638123   0.8654864   0.8670483
   0.8634965   0.8621820   0.8654864   0.8621820   0.8634965   0.8670483
  18.8664917  18.8664917  18.8667463  18.8664621  18.8673650  18.8664621
   5.6445831   5.6440342   5.6445831   5.6440342   5.6446909   5.6511706
   5.6439925   5.6402572   5.6446909   5.6402572   5.6439925   5.6511706
   6.0566486   6.0318451   6.0566486   6.0318451   6.0360161   6.0477932
   6.0519651   6.0400030   6.0360161   6.0400030   6.0519651   6.0477932
   6.3339488   6.3355973   6.3339488   6.3355973   6.3339304   6.3345438
   6.3357170   6.3338751   6.3339304   6.3338751   6.3357170   6.3345438
   7.5750791   7.6082171   7.5750791   7.6082171   7.6007998   7.5808865
   7.5822103   7.6018942   7.6007998   7.6018942   7.5822103   7.5808865
   6.0354869   6.0512915   6.0354869   6.0512915   6.0561539   6.0475319
   6.0312834   6.0391393   6.0561539   6.0391393   6.0312834   6.0475319
   7.6009609   7.5830145   7.6009609   7.5830145   7.5753866   7.5810507
   7.6088375   7.6026406   7.5753866   7.6026406   7.6088375   7.5810507
 TTTTTTTTTTTTTTTTTTTTTTTTTTTTTT MOQGAD      TELAPSE     4966.50 TCPU     3466.99
 TTTTTTTTTTTTTTTTTTTTTTTTTTTTTT SHELLXN     TELAPSE     5067.43 TCPU     3532.42
 TTTTTTTTTTTTTTTTTTTTTTTTTTTTTT MONMO3      TELAPSE     5071.35 TCPU     3536.34
 NUMERICALLY INTEGRATED DENSITY    636.0001251214
 TTTTTTTTTTTTTTTTTTTTTTTTTTTTTT NUMDFT      TELAPSE     5081.69 TCPU     3546.68
 CYC   9 ETOT(AU) -4.185122279968E+03 DETOT -1.59E-08 tst  7.15E-10 PX  2.91E-05
 TTTTTTTTTTTTTTTTTTTTTTTTTTTTTT DIIS        TELAPSE     5090.56 TCPU     3555.55
 DIIS TEST: 0.47225E-06 AT SCF   CYCLE   9 - DIIS ACTIVE - HISTORY:     9 CYCLES
 TTTTTTTTTTTTTTTTTTTTTTTTTTTTTT FDIK        TELAPSE     5127.03 TCPU     3586.47
 INSULATING STATE
 TOP OF VALENCE BANDS -    BAND    318; K    6; EIG -2.3050547E-01 AU
 TOP OF VALENCE BANDS -    BAND    318; K    1; EIG -2.3056837E-01 AU
 BOTTOM OF VIRTUAL BANDS - BAND    319; K    1; EIG -2.3134285E-02 AU
 INDIRECT ENERGY BAND GAP:   5.6429 eV
 TTTTTTTTTTTTTTTTTTTTTTTTTTTTTT PDIG        TELAPSE     5128.66 TCPU     3588.10
 CHARGE NORMALIZATION FACTOR   1.00000000
 TOTAL ATOMIC CHARGES:
   0.8734607   0.8659472   0.8734607   0.8659472   0.8687496   0.8706648
   0.8706338   0.8689601   0.8687496   0.8689601   0.8706338   0.8706648
   0.8689992   0.8706040   0.8689992   0.8706040   0.8736037   0.8707873
   0.8658970   0.8690667   0.8736037   0.8690667   0.8658970   0.8707873
   0.8492978   0.8465419   0.8492978   0.8465419   0.8493556   0.8469951
   0.8463241   0.8487930   0.8493556   0.8487930   0.8463241   0.8469951
   0.8651930   0.8632758   0.8651930   0.8632758   0.8649516   0.8667351
   0.8635029   0.8619764   0.8649516   0.8619764   0.8635029   0.8667351
   0.8651638   0.8638031   0.8651638   0.8638031   0.8654963   0.8670465
   0.8635030   0.8621884   0.8654963   0.8621884   0.8635030   0.8670465
  18.8664981  18.8664981  18.8667251  18.8664681  18.8673453  18.8664681
   5.6445453   5.6440841   5.6445453   5.6440841   5.6446535   5.6512034
   5.6440422   5.6401693   5.6446535   5.6401693   5.6440422   5.6512034
   6.0565513   6.0318193   6.0565513   6.0318193   6.0360950   6.0478045
   6.0519896   6.0400121   6.0360950   6.0400121   6.0519896   6.0478045
   6.3339405   6.3356033   6.3339405   6.3356033   6.3339209   6.3345491
   6.3357241   6.3338646   6.3339209   6.3338646   6.3357241   6.3345491
   7.5749930   7.6080887   7.5749930   7.6080887   7.6009747   7.5808665
   7.5822597   7.6019242   7.6009747   7.6019242   7.5822597   7.5808665
   6.0355635   6.0513175   6.0355635   6.0513175   6.0560555   6.0475454
   6.0312588   6.0391481   6.0560555   6.0391481   6.0312588   6.0475454
   7.6011327   7.5830682   7.6011327   7.5830682   7.5752966   7.5810309
   7.6087145   7.6026704   7.5752966   7.6026704   7.6087145   7.5810309
 TTTTTTTTTTTTTTTTTTTTTTTTTTTTTT MOQGAD      TELAPSE     5128.68 TCPU     3588.12
 TTTTTTTTTTTTTTTTTTTTTTTTTTTTTT SHELLXN     TELAPSE     5222.71 TCPU     3653.55
 TTTTTTTTTTTTTTTTTTTTTTTTTTTTTT MONMO3      TELAPSE     5235.20 TCPU     3666.04
 NUMERICALLY INTEGRATED DENSITY    636.0001251233
 TTTTTTTTTTTTTTTTTTTTTTTTTTTTTT NUMDFT      TELAPSE     5245.73 TCPU     3676.57
 CYC  10 ETOT(AU) -4.185122280004E+03 DETOT -3.64E-08 tst  3.16E-10 PX  2.19E-05
 TTTTTTTTTTTTTTTTTTTTTTTTTTTTTT DIIS        TELAPSE     5247.10 TCPU     3677.93
 DIIS TEST: 0.16259E-06 AT SCF   CYCLE  10 - DIIS ACTIVE - HISTORY:    10 CYCLES
 TTTTTTTTTTTTTTTTTTTTTTTTTTTTTT FDIK        TELAPSE     5265.53 TCPU     3685.09
 INSULATING STATE
 TOP OF VALENCE BANDS -    BAND    318; K    6; EIG -2.3050630E-01 AU
 TOP OF VALENCE BANDS -    BAND    318; K    1; EIG -2.3056923E-01 AU
 BOTTOM OF VIRTUAL BANDS - BAND    319; K    1; EIG -2.3134255E-02 AU
 INDIRECT ENERGY BAND GAP:   5.6429 eV
 TTTTTTTTTTTTTTTTTTTTTTTTTTTTTT PDIG        TELAPSE     5266.96 TCPU     3686.52
 CHARGE NORMALIZATION FACTOR   1.00000000
 TOTAL ATOMIC CHARGES:
   0.8734596   0.8659451   0.8734596   0.8659451   0.8687510   0.8706668
   0.8706376   0.8689581   0.8687510   0.8689581   0.8706376   0.8706668
   0.8690008   0.8706076   0.8690008   0.8706076   0.8736025   0.8707890
   0.8658948   0.8690650   0.8736025   0.8690650   0.8658948   0.8707890
   0.8492945   0.8465464   0.8492945   0.8465464   0.8493523   0.8469935
   0.8463285   0.8487913   0.8493523   0.8487913   0.8463285   0.8469935
   0.8651880   0.8632761   0.8651880   0.8632761   0.8649598   0.8667378
   0.8635023   0.8619742   0.8649598   0.8619742   0.8635023   0.8667378
   0.8651719   0.8638032   0.8651719   0.8638032   0.8654908   0.8670491
   0.8635036   0.8621866   0.8654908   0.8621866   0.8635036   0.8670491
  18.8664957  18.8664957  18.8667320  18.8664658  18.8673514  18.8664658
   5.6445599   5.6440539   5.6445599   5.6440539   5.6446679   5.6511621
   5.6440116   5.6402047   5.6446679   5.6402047   5.6440116   5.6511621
   6.0565619   6.0318565   6.0565619   6.0318565   6.0360766   6.0477980
   6.0519715   6.0400078   6.0360766   6.0400078   6.0519715   6.0477980
   6.3339438   6.3355994   6.3339438   6.3355994   6.3339242   6.3345527
   6.3357208   6.3338650   6.3339242   6.3338650   6.3357208   6.3345527
   7.5750441   7.6081223   7.5750441   7.6081223   7.6009150   7.5808869
   7.5822382   7.6019108   7.6009150   7.6019108   7.5822382   7.5808869
   6.0355440   6.0513003   6.0355440   6.0513003   6.0560659   6.0475389
   6.0312961   6.0391443   6.0560659   6.0391443   6.0312961   6.0475389
   7.6010730   7.5830465   7.6010730   7.5830465   7.5753470   7.5810481
   7.6087493   7.6026603   7.5753470   7.6026603   7.6087493   7.5810481
 TTTTTTTTTTTTTTTTTTTTTTTTTTTTTT MOQGAD      TELAPSE     5266.98 TCPU     3686.54
 TTTTTTTTTTTTTTTTTTTTTTTTTTTTTT SHELLXN     TELAPSE     5375.04 TCPU     3751.13
 TTTTTTTTTTTTTTTTTTTTTTTTTTTTTT MONMO3      TELAPSE     5383.69 TCPU     3759.77
 NUMERICALLY INTEGRATED DENSITY    636.0001251212
 TTTTTTTTTTTTTTTTTTTTTTTTTTTTTT NUMDFT      TELAPSE     5393.99 TCPU     3770.07
 CYC  11 ETOT(AU) -4.185122280027E+03 DETOT -2.27E-08 tst  3.28E-11 PX  1.13E-05
 TTTTTTTTTTTTTTTTTTTTTTTTTTTTTT DIIS        TELAPSE     5396.32 TCPU     3772.41
 DIIS TEST: 0.21470E-07 AT SCF   CYCLE  11 - DIIS ACTIVE - HISTORY:    11 CYCLES
 TTTTTTTTTTTTTTTTTTTTTTTTTTTTTT FDIK        TELAPSE     5417.43 TCPU     3777.09
 INSULATING STATE
 TOP OF VALENCE BANDS -    BAND    318; K    6; EIG -2.3050394E-01 AU
 TOP OF VALENCE BANDS -    BAND    318; K    1; EIG -2.3056683E-01 AU
 BOTTOM OF VIRTUAL BANDS - BAND    319; K    1; EIG -2.3134259E-02 AU
 INDIRECT ENERGY BAND GAP:   5.6428 eV
 TTTTTTTTTTTTTTTTTTTTTTTTTTTTTT PDIG        TELAPSE     5419.38 TCPU     3779.04
 CHARGE NORMALIZATION FACTOR   1.00000000
 TOTAL ATOMIC CHARGES:
   0.8734594   0.8659472   0.8734594   0.8659472   0.8687510   0.8706692
   0.8706367   0.8689556   0.8687510   0.8689556   0.8706367   0.8706692
   0.8690006   0.8706068   0.8690006   0.8706068   0.8736022   0.8707910
   0.8658967   0.8690628   0.8736022   0.8690628   0.8658967   0.8707910
   0.8492968   0.8465439   0.8492968   0.8465439   0.8493547   0.8469952
   0.8463261   0.8487895   0.8493547   0.8487895   0.8463261   0.8469952
   0.8651902   0.8632737   0.8651902   0.8632737   0.8649571   0.8667374
   0.8635024   0.8619726   0.8649571   0.8619726   0.8635024   0.8667374
   0.8651690   0.8638034   0.8651690   0.8638034   0.8654928   0.8670487
   0.8635016   0.8621848   0.8654928   0.8621848   0.8635016   0.8670487
  18.8664967  18.8664967  18.8667328  18.8664674  18.8673522  18.8664674
   5.6445566   5.6440695   5.6445566   5.6440695   5.6446653   5.6511836
   5.6440272   5.6402092   5.6446653   5.6402092   5.6440272   5.6511836
   6.0565797   6.0318249   6.0565797   6.0318249   6.0360777   6.0477930
   6.0519771   6.0400147   6.0360777   6.0400147   6.0519771   6.0477930
   6.3339432   6.3356015   6.3339432   6.3356015   6.3339236   6.3345507
   6.3357224   6.3338682   6.3339236   6.3338682   6.3357224   6.3345507
   7.5750135   7.6081350   7.5750135   7.6081350   7.6009162   7.5808734
   7.5822483   7.6019109   7.6009162   7.6019109   7.5822483   7.5808734
   6.0355472   6.0513037   6.0355472   6.0513037   6.0560850   6.0475359
   6.0312634   6.0391485   6.0560850   6.0391485   6.0312634   6.0475359
   7.6010766   7.5830549   7.6010766   7.5830549   7.5753192   7.5810390
   7.6087586   7.6026569   7.5753192   7.6026569   7.6087586   7.5810390
 TTTTTTTTTTTTTTTTTTTTTTTTTTTTTT MOQGAD      TELAPSE     5419.41 TCPU     3779.07
 TTTTTTTTTTTTTTTTTTTTTTTTTTTTTT SHELLXN     TELAPSE     5531.74 TCPU     3843.63
 TTTTTTTTTTTTTTTTTTTTTTTTTTTTTT MONMO3      TELAPSE     5537.57 TCPU     3849.45
 NUMERICALLY INTEGRATED DENSITY    636.0001251218
 TTTTTTTTTTTTTTTTTTTTTTTTTTTTTT NUMDFT      TELAPSE     5547.73 TCPU     3859.62
 CYC  12 ETOT(AU) -4.185122280025E+03 DETOT  1.47E-09 tst  5.46E-12 PX  7.30E-06
 TTTTTTTTTTTTTTTTTTTTTTTTTTTTTT DIIS        TELAPSE     5552.38 TCPU     3864.27
 DIIS TEST: 0.88835E-08 AT SCF   CYCLE  12 - DIIS ACTIVE - HISTORY:    12 CYCLES
 TTTTTTTTTTTTTTTTTTTTTTTTTTTTTT FDIK        TELAPSE     5571.02 TCPU     3876.66
 INSULATING STATE
 TOP OF VALENCE BANDS -    BAND    318; K    6; EIG -2.3050602E-01 AU
 TOP OF VALENCE BANDS -    BAND    318; K    1; EIG -2.3056895E-01 AU
 BOTTOM OF VIRTUAL BANDS - BAND    319; K    1; EIG -2.3134250E-02 AU
 INDIRECT ENERGY BAND GAP:   5.6429 eV
 TTTTTTTTTTTTTTTTTTTTTTTTTTTTTT PDIG        TELAPSE     5572.42 TCPU     3878.07
 CHARGE NORMALIZATION FACTOR   1.00000000
 TOTAL ATOMIC CHARGES:
   0.8734602   0.8659453   0.8734602   0.8659453   0.8687507   0.8706667
   0.8706373   0.8689571   0.8687507   0.8689571   0.8706373   0.8706667
   0.8690006   0.8706071   0.8690006   0.8706071   0.8736031   0.8707888
   0.8658946   0.8690643   0.8736031   0.8690643   0.8658946   0.8707888
   0.8492955   0.8465453   0.8492955   0.8465453   0.8493533   0.8469942
   0.8463275   0.8487909   0.8493533   0.8487909   0.8463275   0.8469942
   0.8651890   0.8632754   0.8651890   0.8632754   0.8649576   0.8667378
   0.8635037   0.8619739   0.8649576   0.8619739   0.8635037   0.8667378
   0.8651695   0.8638047   0.8651695   0.8638047   0.8654918   0.8670491
   0.8635030   0.8621861   0.8654918   0.8621861   0.8635030   0.8670491
  18.8664953  18.8664953  18.8667317  18.8664658  18.8673514  18.8664658
   5.6445585   5.6440579   5.6445585   5.6440579   5.6446671   5.6511702
   5.6440156   5.6402019   5.6446671   5.6402019   5.6440156   5.6511702
   6.0565634   6.0318499   6.0565634   6.0318499   6.0360764   6.0477987
   6.0519755   6.0400103   6.0360764   6.0400103   6.0519755   6.0477987
   6.3339431   6.3356003   6.3339431   6.3356003   6.3339236   6.3345497
   6.3357215   6.3338667   6.3339236   6.3338667   6.3357215   6.3345497
   7.5750391   7.6081182   7.5750391   7.6081182   7.6009215   7.5808842
   7.5822390   7.6019109   7.6009215   7.6019109   7.5822390   7.5808842
   6.0355438   6.0513040   6.0355438   6.0513040   6.0560671   6.0475395
   6.0312897   6.0391460   6.0560671   6.0391460   6.0312897   6.0475395
   7.6010788   7.5830486   7.6010788   7.5830486   7.5753409   7.5810448
   7.6087459   7.6026608   7.5753409   7.6026608   7.6087459   7.5810448
 TTTTTTTTTTTTTTTTTTTTTTTTTTTTTT MOQGAD      TELAPSE     5572.44 TCPU     3878.09
 TTTTTTTTTTTTTTTTTTTTTTTTTTTTTT SHELLXN     TELAPSE     5637.09 TCPU     3942.63
 +++ ENERGIES IN A.U. +++
 ::: EXT EL-POLE                                  -5.2150815796221E+03
 ::: EXT EL-SPHEROPOLE                             4.0894582795400E+01
 ::: BIELET ZONE E-E                               8.6047029908464E+03
 ::: TOTAL E-E                                     3.4305159940197E+03
 ::: TOTAL E-N + N-E                              -1.1878210241925E+04
 ::: TOTAL N-N                                     1.1111562397108E+03
 ::: KINETIC ENERGY                                3.5530535974085E+03
 ::: PSEUDO TOTAL   ENERGY                        -3.7834844107857E+03
 ::: VIRIAL COEFFICIENT                            9.6859134197630E-01
 TTTTTTTTTTTTTTTTTTTTTTTTTTTTTT MONMO3      TELAPSE     5643.21 TCPU     3948.75
 NUMERICALLY INTEGRATED DENSITY    636.0001251219
 TTTTTTTTTTTTTTTTTTTTTTTTTTTTTT NUMDFT      TELAPSE     5653.52 TCPU     3959.06
 CYC  13 ETOT(AU) -4.185122280030E+03 DETOT -4.35E-09 tst  3.80E-12 PX  7.30E-06

 == SCF ENDED - CONVERGENCE ON ENERGY      E(AU) -4.1851222800298E+03 CYCLES  13


 ENERGY EXPRESSION=HARTREE+FOCK EXCH*0.27000+(M06        EXCH)*0.73000+M06        CORR


 TOTAL ENERGY(DFT)(AU)( 13) -4.1851222800298E+03 DE-4.3E-09 tester 3.8E-12
 TTTTTTTTTTTTTTTTTTTTTTTTTTTTTT EDFT        TELAPSE     5653.57 TCPU     3959.11
 
 INFORMATION **** DFTD3 ENERGY **** CALCULATE DFTD3 ENERGY

           DFT-D V3
 DF                                         m06       
 parameters
 s6       :    1.0000
 s8       :    0.0000
 rs6      :    1.3250
 rs18     :    1.0000
 alpha6   :   14.0000
 alpha8   :   16.0000
 k1 k3    :   16.0000   -4.0000
 Cutoff   :   50.2022
 CN-Cutoff:   21.1671
 
 Edisp /kcal,au:   -47.9640 -0.07643553

 E6    /kcal :   -51.1016
 E8    /kcal :     0.0000
 E6(ABC) "   :   3.137554
 
 INFORMATION **** DFTD3 ENERGY **** NORMAL TERMINATION OF DFTD3 MODULE

 *******************************************************************************

 DFT-D3 DISPERSION ENERGY CORRECTION

 D3 DISPERSION ENERGY (AU)       -7.6435528338408E-02
 TOTAL ENERGY + DISP (AU)        -4.1851987155581E+03

 *******************************************************************************

 TTTTTTTTTTTTTTTTTTTTTTTTTTTTTT SMAT        TELAPSE     5681.65 TCPU     3979.39
 TTTTTTTTTTTTTTTTTTTTTTTTTTTTTT POLAR2      TELAPSE     5682.32 TCPU     3980.06
 *****************************************************************************
 *                                                                           *
 *                             PIEZOELECTRICITY                              *
 *                    EVALUATED THROUGH THE  BERRY  PHASE                    *
 *                                                                           *
 *****************************************************************************

                                   STRAIN TENSOR
                            0.00000   0.00000   0.00000
                            0.00000   0.00000  -0.01500
                            0.00000  -0.01500   0.00000

 %%%%%%%%%%%%%%%%%%%%%%%%%%%%%%%%%%%%%%%%%%%%%%%%%%%%%%%%%%%%%%%%%%%%%%%%%%%%%
          INFORMATION ON SYSTEM A TO THE LEFT ON SYSTEM B TO THE RIGHT
                      (A) SHOULD BE THE EQUILIBRIUM SYSTEM

         a, b, c (ANGSTROM), ALPHA, BETA, GAMMA (DEGREES) V (ANGSTROM**3)
  a= 15.47555    ALPHA= 109.47122           a= 15.32118    ALPHA= 110.27347
  b= 15.47555    BETA = 109.47122           b= 15.63068    BETA = 109.47223
  c= 15.47555    GAMMA= 109.47122           c= 15.63068    GAMMA= 109.47223
          VA= 2853.09401                              VB= 2852.45207

                      DIRECT LATTICE VECTORS COMPONENTS ( ANGSTROM )
           X         Y         Z                  X         Y         Z
       -8.93481   8.93481   8.93481           -8.93481   8.80079   8.80079
        8.93481  -8.93481   8.93481            8.93481  -9.06883   9.06883
        8.93481   8.93481  -8.93481            8.93481   9.06883  -9.06883

                  RECIPROCAL LATTICE VECTORS COMPONENTS (ANGSTROM-1)
           X         Y         Z                  X         Y         Z
        0.00000   0.35161   0.35161            0.00000   0.35161   0.35161
        0.35161   0.00000   0.35161            0.35697   0.00528   0.35169
        0.35161   0.35161   0.00000            0.35697   0.35169   0.00528

                         ATOMIC FRACTIONAL COORDINATES
    ATOM       a        b        c              a        b        c
    1 H    -0.12818  0.32633 -0.23645       -0.12818  0.32633 -0.23645
    2 H     0.56278  0.10827  0.23645        0.56278  0.10827  0.23645
    3 H     0.12818 -0.10827  0.45451        0.12818 -0.10827  0.45451
    4 H    -0.56278 -0.32633 -0.45451       -0.56278 -0.32633 -0.45451
    5 H    -0.23645 -0.12818  0.32633       -0.23645 -0.12818  0.32633
    6 H     0.32633 -0.23645 -0.12818        0.32633 -0.23645 -0.12818
    7 H    -0.45451 -0.56278 -0.32633       -0.45451 -0.56278 -0.32633
    8 H     0.10827  0.23645  0.56278        0.10827  0.23645  0.56278
    9 H     0.23645  0.56278  0.10827        0.23645  0.56278  0.10827
   10 H    -0.10827  0.45451  0.12818       -0.10827  0.45451  0.12818
   11 H     0.45451  0.12818 -0.10827        0.45451  0.12818 -0.10827
   12 H    -0.32633 -0.45451 -0.56278       -0.32633 -0.45451 -0.56278
   13 H    -0.23629  0.32913 -0.12595       -0.23629  0.32913 -0.12595
   14 H     0.45507 -0.11035  0.12595        0.45507 -0.11035  0.12595
   15 H     0.23629  0.11035  0.56542        0.23629  0.11035  0.56542
   16 H    -0.45507 -0.32913 -0.56542       -0.45507 -0.32913 -0.56542
   17 H    -0.12595 -0.23629  0.32913       -0.12595 -0.23629  0.32913
   18 H     0.32913 -0.12595 -0.23629        0.32913 -0.12595 -0.23629
   19 H    -0.56542 -0.45507 -0.32913       -0.56542 -0.45507 -0.32913
   20 H    -0.11035  0.12595  0.45507       -0.11035  0.12595  0.45507
   21 H     0.12595  0.45507 -0.11035        0.12595  0.45507 -0.11035
   22 H     0.11035  0.56542  0.23629        0.11035  0.56542  0.23629
   23 H     0.56542  0.23629  0.11035        0.56542  0.23629  0.11035
   24 H    -0.32913 -0.56542 -0.45507       -0.32913 -0.56542 -0.45507
   25 H     0.48469  0.11659  0.48899        0.48469  0.11659  0.48899
   26 H    -0.37240 -0.00431 -0.48899       -0.37240 -0.00431 -0.48899
   27 H    -0.48469  0.00431 -0.36810       -0.48469  0.00431 -0.36810
   28 H     0.37240 -0.11659  0.36810        0.37240 -0.11659  0.36810
   29 H     0.48899  0.48469  0.11659        0.48899  0.48469  0.11659
   30 H     0.11659  0.48899  0.48469        0.11659  0.48899  0.48469
   31 H     0.36810  0.37240 -0.11659        0.36810  0.37240 -0.11659
   32 H    -0.00431 -0.48899 -0.37240       -0.00431 -0.48899 -0.37240
   33 H    -0.48899 -0.37240 -0.00431       -0.48899 -0.37240 -0.00431
   34 H     0.00431 -0.36810 -0.48469        0.00431 -0.36810 -0.48469
   35 H    -0.36810 -0.48469  0.00431       -0.36810 -0.48469  0.00431
   36 H    -0.11659  0.36810  0.37240       -0.11659  0.36810  0.37240
   37 H     0.47346  0.22937  0.54497        0.47346  0.22937  0.54497
   38 H    -0.31560 -0.07151 -0.54497       -0.31560 -0.07151 -0.54497
   39 H    -0.47346  0.07151 -0.24409       -0.47346  0.07151 -0.24409
   40 H     0.31560 -0.22937  0.24409        0.31560 -0.22937  0.24409
   41 H     0.54497  0.47346  0.22937        0.54497  0.47346  0.22937
   42 H     0.22937  0.54497  0.47346        0.22937  0.54497  0.47346
   43 H     0.24409  0.31560 -0.22937        0.24409  0.31560 -0.22937
   44 H    -0.07151 -0.54497 -0.31560       -0.07151 -0.54497 -0.31560
   45 H    -0.54497 -0.31560 -0.07151       -0.54497 -0.31560 -0.07151
   46 H     0.07151 -0.24409 -0.47346        0.07151 -0.24409 -0.47346
   47 H    -0.24409 -0.47346  0.07151       -0.24409 -0.47346  0.07151
   48 H    -0.22937  0.24409  0.31560       -0.22937  0.24409  0.31560
   49 H     0.54256  0.22606  0.47377        0.54256  0.22606  0.47377
   50 H    -0.24770  0.06880 -0.47377       -0.24770  0.06880 -0.47377
   51 H    -0.54256 -0.06880 -0.31650       -0.54256 -0.06880 -0.31650
   52 H     0.24770 -0.22606  0.31650        0.24770 -0.22606  0.31650
   53 H     0.47377  0.54256  0.22606        0.47377  0.54256  0.22606
   54 H     0.22606  0.47377  0.54256        0.22606  0.47377  0.54256
   55 H     0.31650  0.24770 -0.22606        0.31650  0.24770 -0.22606
   56 H     0.06880 -0.47377 -0.24770        0.06880 -0.47377 -0.24770
   57 H    -0.47377 -0.24770  0.06880       -0.47377 -0.24770  0.06880
   58 H    -0.06880 -0.31650 -0.54256       -0.06880 -0.31650 -0.54256
   59 H    -0.31650 -0.54256 -0.06880       -0.31650 -0.54256 -0.06880
   60 H    -0.22606  0.31650  0.24770       -0.22606  0.31650  0.24770
   61 CD   -0.25171  0.24829  0.50000       -0.25171  0.24829  0.50000
   62 CD   -0.74829 -0.24829  0.50000       -0.74829 -0.24829  0.50000
   63 CD    0.50000 -0.25171  0.24829        0.50000 -0.25171  0.24829
   64 CD    0.24829  0.50000 -0.25171        0.24829  0.50000 -0.25171
   65 CD    0.50000 -0.74829 -0.24829        0.50000 -0.74829 -0.24829
   66 CD   -0.24829  0.50000 -0.74829       -0.24829  0.50000 -0.74829
   67 C     0.62698  0.24973  0.62872        0.62698  0.24973  0.62872
   68 C    -0.37900 -0.00174 -0.62872       -0.37900 -0.00174 -0.62872
   69 C    -0.62698  0.00174 -0.37726       -0.62698  0.00174 -0.37726
   70 C     0.37900 -0.24973  0.37726        0.37900 -0.24973  0.37726
   71 C     0.62872  0.62698  0.24973        0.62872  0.62698  0.24973
   72 C     0.24973  0.62872  0.62698        0.24973  0.62872  0.62698
   73 C     0.37726  0.37900 -0.24973        0.37726  0.37900 -0.24973
   74 C    -0.00174 -0.62872 -0.37900       -0.00174 -0.62872 -0.37900
   75 C    -0.62872 -0.37900 -0.00174       -0.62872 -0.37900 -0.00174
   76 C     0.00174 -0.37726 -0.62698        0.00174 -0.37726 -0.62698
   77 C    -0.37726 -0.62698  0.00174       -0.37726 -0.62698  0.00174
   78 C    -0.24973  0.37726  0.37900       -0.24973  0.37726  0.37900
   79 C    -0.21020  0.30478 -0.26294       -0.21020  0.30478 -0.26294
   80 C     0.56772  0.05274  0.26294        0.56772  0.05274  0.26294
   81 C     0.21020 -0.05274  0.51498        0.21020 -0.05274  0.51498
   82 C    -0.56772 -0.30478 -0.51498       -0.56772 -0.30478 -0.51498
   83 C    -0.26294 -0.21020  0.30478       -0.26294 -0.21020  0.30478
   84 C     0.30478 -0.26294 -0.21020        0.30478 -0.26294 -0.21020
   85 C    -0.51498 -0.56772 -0.30478       -0.51498 -0.56772 -0.30478
   86 C     0.05274  0.26294  0.56772        0.05274  0.26294  0.56772
   87 C     0.26294  0.56772  0.05274        0.26294  0.56772  0.05274
   88 C    -0.05274  0.51498  0.21020       -0.05274  0.51498  0.21020
   89 C     0.51498  0.21020 -0.05274        0.51498  0.21020 -0.05274
   90 C    -0.30478 -0.51498 -0.56772       -0.30478 -0.51498 -0.56772
   91 C     0.52709  0.20342  0.52928        0.52709  0.20342  0.52928
   92 C    -0.32586 -0.00220 -0.52928       -0.32586 -0.00220 -0.52928
   93 C    -0.52709  0.00220 -0.32366       -0.52709  0.00220 -0.32366
   94 C     0.32586 -0.20342  0.32366        0.32586 -0.20342  0.32366
   95 C     0.52928  0.52709  0.20342        0.52928  0.52709  0.20342
   96 C     0.20342  0.52928  0.52709        0.20342  0.52928  0.52709
   97 C     0.32366  0.32586 -0.20342        0.32366  0.32586 -0.20342
   98 C    -0.00220 -0.52928 -0.32586       -0.00220 -0.52928 -0.32586
   99 C    -0.52928 -0.32586 -0.00220       -0.52928 -0.32586 -0.00220
  100 C     0.00220 -0.32366 -0.52709        0.00220 -0.32366 -0.52709
  101 C    -0.32366 -0.52709  0.00220       -0.32366 -0.52709  0.00220
  102 C    -0.20342  0.32366  0.32586       -0.20342  0.32366  0.32586
  103 N    -0.27993  0.26938 -0.36606       -0.27993  0.26938 -0.36606
  104 N     0.63544  0.08613  0.36606        0.63544  0.08613  0.36606
  105 N     0.27993 -0.08613  0.54931        0.27993 -0.08613  0.54931
  106 N    -0.63544 -0.26938 -0.54931       -0.63544 -0.26938 -0.54931
  107 N    -0.36606 -0.27993  0.26938       -0.36606 -0.27993  0.26938
  108 N     0.26938 -0.36606 -0.27993        0.26938 -0.36606 -0.27993
  109 N    -0.54931 -0.63544 -0.26938       -0.54931 -0.63544 -0.26938
  110 N     0.08613  0.36606  0.63544        0.08613  0.36606  0.63544
  111 N     0.36606  0.63544  0.08613        0.36606  0.63544  0.08613
  112 N    -0.08613  0.54931  0.27993       -0.08613  0.54931  0.27993
  113 N     0.54931  0.27993 -0.08613        0.54931  0.27993 -0.08613
  114 N    -0.26938 -0.54931 -0.63544       -0.26938 -0.54931 -0.63544
  115 C    -0.26360  0.30617 -0.20837       -0.26360  0.30617 -0.20837
  116 C     0.51454 -0.05523  0.20837        0.51454 -0.05523  0.20837
  117 C     0.26360  0.05523  0.56977        0.26360  0.05523  0.56977
  118 C    -0.51454 -0.30617 -0.56977       -0.51454 -0.30617 -0.56977
  119 C    -0.20837 -0.26360  0.30617       -0.20837 -0.26360  0.30617
  120 C     0.30617 -0.20837 -0.26360        0.30617 -0.20837 -0.26360
  121 C    -0.56977 -0.51454 -0.30617       -0.56977 -0.51454 -0.30617
  122 C    -0.05523  0.20837  0.51454       -0.05523  0.20837  0.51454
  123 C     0.20837  0.51454 -0.05523        0.20837  0.51454 -0.05523
  124 C     0.05523  0.56977  0.26360        0.05523  0.56977  0.26360
  125 C     0.56977  0.26360  0.05523        0.56977  0.26360  0.05523
  126 C    -0.30617 -0.56977 -0.51454       -0.30617 -0.56977 -0.51454
  127 N    -0.36666  0.27165 -0.27742       -0.36666  0.27165 -0.27742
  128 N     0.54906 -0.08924  0.27742        0.54906 -0.08924  0.27742
  129 N     0.36666  0.08924  0.63831        0.36666  0.08924  0.63831
  130 N    -0.54906 -0.27165 -0.63831       -0.54906 -0.27165 -0.63831
  131 N    -0.27742 -0.36666  0.27165       -0.27742 -0.36666  0.27165
  132 N     0.27165 -0.27742 -0.36666        0.27165 -0.27742 -0.36666
  133 N    -0.63831 -0.54906 -0.27165       -0.63831 -0.54906 -0.27165
  134 N    -0.08924  0.27742  0.54906       -0.08924  0.27742  0.54906
  135 N     0.27742  0.54906 -0.08924        0.27742  0.54906 -0.08924
  136 N     0.08924  0.63831  0.36666        0.08924  0.63831  0.36666
  137 N     0.63831  0.36666  0.08924        0.63831  0.36666  0.08924
  138 N    -0.27165 -0.63831 -0.54906       -0.27165 -0.63831 -0.54906

 %%%%%%%%%%%%%%%%%%%%%%%%%%%%%%%%%%%%%%%%%%%%%%%%%%%%%%%%%%%%%%%%%%%%%%%%%%%%%

            PHASE PROJECTED ALONG THE RECIPROCAL LATTICE VECTORS
                              B1         B2         B3
                     PHI   0.000000  -0.071372  -0.071371

               PREFACTOR: |e|/(2.PI.VA)=  0.00089375E+10 (C/m**3)


 *******************************************************************************
 * CELL DEFORMATION
 *******************************************************************************

    ELASTIC STRAIN MATRIX (ADIMENSIONAL)

    1    0.0000000000    0.0000000000    0.0000000000
    2    0.0000000000    0.0000000000    0.0150000000
    3    0.0000000000    0.0150000000    0.0000000000

 LATTICE PARAMETERS (ANGSTROMS AND DEGREES) OF
 (1) ORIGINAL PRIMITIVE CELL
 (2) ORIGINAL CRYSTALLOGRAPHIC CELL
 (3) DEFORMED PRIMITIVE CELL
 (4) DEFORMED CRYSTALLOGRAPHIC CELL

            A           B           C        ALPHA       BETA        GAMMA         VOL
 (1)   15.475546   15.475546   15.475546  109.471221  109.471221  109.471221 2853.094015
 (2)   17.869622   17.869622   17.869622   90.000000   90.000000   90.000000 5706.188030
 (3)   15.630685   15.321182   15.321182  108.652765  109.472233  109.472233 2852.452069
 (4)   17.869622   17.871632   17.871632   88.281256   90.000000   90.000000 5704.904138

 * CELL DEFORMATION COMPLETE - NO. OF SYMMOPS   2
 *******************************************************************************
 LATTICE PARAMETERS (ANGSTROMS AND DEGREES) - BOHR = 0.5291772083 ANGSTROM
 PRIMITIVE CELL - CENTRING CODE 6/1 VOLUME=  2852.452069 - DENSITY  0.964 g/cm^3
         A              B              C           ALPHA      BETA       GAMMA 
    15.63068490    15.32118171    15.32118171   108.652765 109.472233 109.472233
 *******************************************************************************
 ATOMS IN THE ASYMMETRIC UNIT   70 - ATOMS IN THE UNIT CELL:  138
     ATOM                 X/A                 Y/B                 Z/C    
 *******************************************************************************
      1 T   1 H    -1.281762123027E-01  3.263296947868E-01 -2.364501927644E-01
      2 T   1 H    -4.372201124488E-01  1.082739804616E-01  2.364501927644E-01
      3 F   1 H     1.281762123027E-01 -1.082739804616E-01  4.545059070896E-01
      4 F   1 H     4.372201124488E-01 -3.263296947868E-01 -4.545059070896E-01
      5 T   1 H    -2.364501927644E-01 -1.281762123027E-01  3.263296947868E-01
      6 T   1 H     3.263296947868E-01 -2.364501927644E-01 -1.281762123027E-01
      7 T   1 H    -4.545059070896E-01  4.372201124488E-01 -3.263296947868E-01
      8 T   1 H     1.082739804616E-01  2.364501927644E-01 -4.372201124488E-01
      9 F   1 H     2.364501927644E-01 -4.372201124488E-01  1.082739804616E-01
     10 F   1 H    -1.082739804616E-01  4.545059070896E-01  1.281762123027E-01
     11 F   1 H     4.545059070896E-01  1.281762123027E-01 -1.082739804616E-01
     12 F   1 H    -3.263296947868E-01 -4.545059070896E-01  4.372201124488E-01
     13 T   1 H    -2.362920761812E-01  3.291273692489E-01 -1.259455867698E-01
     14 T   1 H     4.550729560187E-01 -1.103464894114E-01  1.259455867698E-01
     15 F   1 H     2.362920761812E-01  1.103464894114E-01 -4.345805545699E-01
     16 F   1 H    -4.550729560187E-01 -3.291273692489E-01  4.345805545699E-01
     17 T   1 H    -1.259455867698E-01 -2.362920761812E-01  3.291273692489E-01
     18 T   1 H     3.291273692489E-01 -1.259455867698E-01 -2.362920761812E-01
     19 T   1 H     4.345805545699E-01 -4.550729560187E-01 -3.291273692489E-01
     20 T   1 H    -1.103464894114E-01  1.259455867698E-01  4.550729560187E-01
     21 F   1 H     1.259455867698E-01  4.550729560187E-01 -1.103464894114E-01
     22 F   1 H     1.103464894114E-01 -4.345805545699E-01  2.362920761812E-01
     23 F   1 H    -4.345805545699E-01  2.362920761812E-01  1.103464894114E-01
     24 F   1 H    -3.291273692489E-01  4.345805545699E-01 -4.550729560187E-01
     25 T   1 H     4.846876712789E-01  1.165923950827E-01  4.889932656594E-01
     26 T   1 H    -3.724008705766E-01 -4.305594380442E-03 -4.889932656594E-01
     27 F   1 H    -4.846876712789E-01  4.305594380442E-03 -3.680952761962E-01
     28 F   1 H     3.724008705766E-01 -1.165923950827E-01  3.680952761962E-01
     29 T   1 H     4.889932656594E-01  4.846876712789E-01  1.165923950827E-01
     30 T   1 H     1.165923950827E-01  4.889932656594E-01  4.846876712789E-01
     31 T   1 H     3.680952761962E-01  3.724008705766E-01 -1.165923950827E-01
     32 T   1 H    -4.305594380442E-03 -4.889932656594E-01 -3.724008705766E-01
     33 F   1 H    -4.889932656594E-01 -3.724008705766E-01 -4.305594380442E-03
     34 F   1 H     4.305594380442E-03 -3.680952761962E-01 -4.846876712789E-01
     35 F   1 H    -3.680952761962E-01 -4.846876712789E-01  4.305594380442E-03
     36 F   1 H    -1.165923950827E-01  3.680952761962E-01  3.724008705766E-01
     37 T   1 H     4.734631905046E-01  2.293704832344E-01 -4.550282739154E-01
     38 T   1 H    -3.156012428502E-01 -7.150853558004E-02  4.550282739154E-01
     39 F   1 H    -4.734631905046E-01  7.150853558004E-02 -2.440927072701E-01
     40 F   1 H     3.156012428502E-01 -2.293704832344E-01  2.440927072701E-01
     41 T   1 H    -4.550282739154E-01  4.734631905046E-01  2.293704832344E-01
     42 T   1 H     2.293704832344E-01 -4.550282739154E-01  4.734631905046E-01
     43 T   1 H     2.440927072701E-01  3.156012428502E-01 -2.293704832344E-01
     44 T   1 H    -7.150853558004E-02  4.550282739154E-01 -3.156012428502E-01
     45 F   1 H     4.550282739154E-01 -3.156012428502E-01 -7.150853558004E-02
     46 F   1 H     7.150853558004E-02 -2.440927072701E-01 -4.734631905046E-01
     47 F   1 H    -2.440927072701E-01 -4.734631905046E-01  7.150853558004E-02
     48 F   1 H    -2.293704832344E-01  2.440927072701E-01  3.156012428502E-01
     49 T   1 H    -4.574359356016E-01  2.260649223114E-01  4.737671693866E-01
     50 T   1 H    -2.477022470752E-01  6.879689501180E-02 -4.737671693866E-01
     51 F   1 H     4.574359356016E-01 -6.879689501180E-02 -3.164991420870E-01
     52 F   1 H     2.477022470752E-01 -2.260649223114E-01  3.164991420870E-01
     53 T   1 H     4.737671693866E-01 -4.574359356016E-01  2.260649223114E-01
     54 T   1 H     2.260649223114E-01  4.737671693866E-01 -4.574359356016E-01
     55 T   1 H     3.164991420870E-01  2.477022470752E-01 -2.260649223114E-01
     56 T   1 H     6.879689501180E-02 -4.737671693866E-01 -2.477022470752E-01
     57 F   1 H    -4.737671693866E-01 -2.477022470752E-01  6.879689501180E-02
     58 F   1 H    -6.879689501180E-02 -3.164991420870E-01  4.574359356016E-01
     59 F   1 H    -3.164991420870E-01  4.574359356016E-01 -6.879689501180E-02
     60 F   1 H    -2.260649223114E-01  3.164991420870E-01  2.477022470752E-01
     61 T 248 CD   -2.517139887240E-01  2.482860112760E-01  5.000000000000E-01
     62 F 248 CD    2.517139887240E-01 -2.482860112760E-01 -5.000000000000E-01
     63 T 248 CD   -5.000000000000E-01 -2.517139887240E-01  2.482860112760E-01
     64 T 248 CD    2.482860112760E-01  5.000000000000E-01 -2.517139887240E-01
     65 T 248 CD   -5.000000000000E-01  2.517139887240E-01 -2.482860112760E-01
     66 F 248 CD   -2.482860112760E-01  5.000000000000E-01  2.517139887240E-01
     67 T   6 C    -3.730196473700E-01  2.497251211543E-01 -3.712780221862E-01
     68 T   6 C    -3.789968566596E-01 -1.741625183870E-03  3.712780221862E-01
     69 F   6 C     3.730196473700E-01  1.741625183870E-03 -3.772552314757E-01
     70 F   6 C     3.789968566596E-01 -2.497251211543E-01  3.772552314757E-01
     71 T   6 C    -3.712780221862E-01 -3.730196473700E-01  2.497251211543E-01
     72 T   6 C     2.497251211543E-01 -3.712780221862E-01 -3.730196473700E-01
     73 T   6 C     3.772552314757E-01  3.789968566596E-01 -2.497251211543E-01
     74 T   6 C    -1.741625183870E-03  3.712780221862E-01 -3.789968566596E-01
     75 F   6 C     3.712780221862E-01 -3.789968566596E-01 -1.741625183870E-03
     76 F   6 C     1.741625183870E-03 -3.772552314757E-01  3.730196473700E-01
     77 F   6 C    -3.772552314757E-01  3.730196473700E-01  1.741625183870E-03
     78 F   6 C    -2.497251211543E-01  3.772552314757E-01  3.789968566596E-01
     79 T   6 C    -2.101954636688E-01  3.047844309035E-01 -2.629399772066E-01
     80 T   6 C    -4.322755918899E-01  5.274451353784E-02  2.629399772066E-01
     81 F   6 C     2.101954636688E-01 -5.274451353784E-02 -4.850201054277E-01
     82 F   6 C     4.322755918899E-01 -3.047844309035E-01  4.850201054277E-01
     83 T   6 C    -2.629399772066E-01 -2.101954636688E-01  3.047844309035E-01
     84 T   6 C     3.047844309035E-01 -2.629399772066E-01 -2.101954636688E-01
     85 T   6 C     4.850201054277E-01  4.322755918899E-01 -3.047844309035E-01
     86 T   6 C     5.274451353784E-02  2.629399772066E-01 -4.322755918899E-01
     87 F   6 C     2.629399772066E-01 -4.322755918899E-01  5.274451353784E-02
     88 F   6 C    -5.274451353784E-02 -4.850201054277E-01  2.101954636688E-01
     89 F   6 C    -4.850201054277E-01  2.101954636688E-01 -5.274451353784E-02
     90 F   6 C    -3.047844309035E-01  4.850201054277E-01  4.322755918899E-01
     91 T   6 C    -4.729132242372E-01  2.034220112187E-01 -4.707177426525E-01
     92 T   6 C    -3.258602461288E-01 -2.195481584735E-03  4.707177426525E-01
     93 F   6 C     4.729132242372E-01  2.195481584735E-03 -3.236647645440E-01
     94 F   6 C     3.258602461288E-01 -2.034220112187E-01  3.236647645440E-01
     95 T   6 C    -4.707177426525E-01 -4.729132242372E-01  2.034220112187E-01
     96 T   6 C     2.034220112187E-01 -4.707177426525E-01 -4.729132242372E-01
     97 T   6 C     3.236647645440E-01  3.258602461288E-01 -2.034220112187E-01
     98 T   6 C    -2.195481584735E-03  4.707177426525E-01 -3.258602461288E-01
     99 F   6 C     4.707177426525E-01 -3.258602461288E-01 -2.195481584735E-03
    100 F   6 C     2.195481584735E-03 -3.236647645440E-01  4.729132242372E-01
    101 F   6 C    -3.236647645440E-01  4.729132242372E-01  2.195481584735E-03
    102 F   6 C    -2.034220112187E-01  3.236647645440E-01  3.258602461288E-01
    103 T   7 N    -2.799298566465E-01  2.693784552969E-01 -3.660632765013E-01
    104 T   7 N    -3.645582682018E-01  8.613341985477E-02  3.660632765013E-01
    105 F   7 N     2.799298566465E-01 -8.613341985477E-02 -4.506916880566E-01
    106 F   7 N     3.645582682018E-01 -2.693784552969E-01  4.506916880566E-01
    107 T   7 N    -3.660632765013E-01 -2.799298566465E-01  2.693784552969E-01
    108 T   7 N     2.693784552969E-01 -3.660632765013E-01 -2.799298566465E-01
    109 T   7 N     4.506916880565E-01  3.645582682018E-01 -2.693784552969E-01
    110 T   7 N     8.613341985477E-02  3.660632765013E-01 -3.645582682018E-01
    111 F   7 N     3.660632765013E-01 -3.645582682018E-01  8.613341985477E-02
    112 F   7 N    -8.613341985477E-02 -4.506916880566E-01  2.799298566465E-01
    113 F   7 N    -4.506916880566E-01  2.799298566465E-01 -8.613341985477E-02
    114 F   7 N    -2.693784552969E-01  4.506916880566E-01  3.645582682018E-01
    115 T   6 C    -2.636005245447E-01  3.061719231514E-01 -2.083659202032E-01
    116 T   6 C    -4.854621566454E-01 -5.523460434143E-02  2.083659202032E-01
    117 F   6 C     2.636005245447E-01  5.523460434143E-02 -4.302275523040E-01
    118 F   6 C     4.854621566454E-01 -3.061719231514E-01  4.302275523040E-01
    119 T   6 C    -2.083659202032E-01 -2.636005245447E-01  3.061719231514E-01
    120 T   6 C     3.061719231514E-01 -2.083659202032E-01 -2.636005245447E-01
    121 T   6 C     4.302275523040E-01  4.854621566454E-01 -3.061719231514E-01
    122 T   6 C    -5.523460434143E-02  2.083659202032E-01 -4.854621566454E-01
    123 F   6 C     2.083659202032E-01 -4.854621566454E-01 -5.523460434143E-02
    124 F   6 C     5.523460434143E-02 -4.302275523040E-01  2.636005245447E-01
    125 F   6 C    -4.302275523040E-01  2.636005245447E-01  5.523460434143E-02
    126 F   6 C    -3.061719231514E-01  4.302275523040E-01  4.854621566454E-01
    127 T   7 N    -3.666613444379E-01  2.716452139930E-01 -2.774186818927E-01
    128 T   7 N    -4.509361041143E-01 -8.924266254520E-02  2.774186818927E-01
    129 F   7 N     3.666613444379E-01  8.924266254520E-02 -3.616934415691E-01
    130 F   7 N     4.509361041143E-01 -2.716452139930E-01  3.616934415691E-01
    131 T   7 N    -2.774186818927E-01 -3.666613444379E-01  2.716452139930E-01
    132 T   7 N     2.716452139930E-01 -2.774186818927E-01 -3.666613444379E-01
    133 T   7 N     3.616934415691E-01  4.509361041143E-01 -2.716452139930E-01
    134 T   7 N    -8.924266254520E-02  2.774186818927E-01 -4.509361041143E-01
    135 F   7 N     2.774186818927E-01 -4.509361041143E-01 -8.924266254520E-02
    136 F   7 N     8.924266254520E-02 -3.616934415691E-01  3.666613444379E-01
    137 F   7 N    -3.616934415691E-01  3.666613444379E-01  8.924266254520E-02
    138 F   7 N    -2.716452139930E-01  3.616934415691E-01  4.509361041143E-01

 TRANSFORMATION MATRIX PRIMITIVE-CRYSTALLOGRAPHIC CELL
  0.0000  1.0000  1.0000  1.0000  0.0000  1.0000  1.0000  1.0000  0.0000

 *******************************************************************************
 CRYSTALLOGRAPHIC CELL (VOLUME=       5704.90413760)
         A              B              C           ALPHA      BETA       GAMMA 
    17.86962174    17.87163196    17.87163196    88.281256  90.000000  90.000000

 COORDINATES IN THE CRYSTALLOGRAPHIC CELL
     ATOM                 X/A                 Y/B                 Z/C    
 *******************************************************************************
      1 T   1 H     1.090278571626E-01 -3.454780499270E-01  2.173018376242E-01
      2 T   1 H    -1.090278571626E-01  3.454780499270E-01  2.173018376242E-01
      3 F   1 H     1.090278571626E-01  3.454780499270E-01 -2.173018376242E-01
      4 F   1 H    -1.090278571626E-01 -3.454780499270E-01 -2.173018376242E-01
      5 T   1 H     2.173018376242E-01  1.090278571626E-01 -3.454780499270E-01
      6 T   1 H    -3.454780499270E-01  2.173018376242E-01  1.090278571626E-01
      7 T   1 H    -2.173018376242E-01 -1.090278571626E-01 -3.454780499270E-01
      8 T   1 H     3.454780499270E-01  2.173018376242E-01 -1.090278571626E-01
      9 F   1 H     2.173018376242E-01 -1.090278571626E-01  3.454780499270E-01
     10 F   1 H     3.454780499270E-01 -2.173018376242E-01  1.090278571626E-01
     11 F   1 H    -2.173018376242E-01  1.090278571626E-01  3.454780499270E-01
     12 F   1 H    -3.454780499270E-01 -2.173018376242E-01 -1.090278571626E-01
     13 T   1 H     2.197369293302E-01 -3.456825161000E-01  1.093904399187E-01
     14 T   1 H    -2.197369293302E-01  3.456825161000E-01  1.093904399187E-01
     15 F   1 H     2.197369293302E-01  3.456825161000E-01 -1.093904399187E-01
     16 F   1 H    -2.197369293302E-01 -3.456825161000E-01 -1.093904399187E-01
     17 T   1 H     1.093904399187E-01  2.197369293302E-01 -3.456825161000E-01
     18 T   1 H    -3.456825161000E-01  1.093904399187E-01  2.197369293302E-01
     19 T   1 H    -1.093904399187E-01 -2.197369293302E-01 -3.456825161000E-01
     20 T   1 H     3.456825161000E-01  1.093904399187E-01 -2.197369293302E-01
     21 F   1 H     1.093904399187E-01 -2.197369293302E-01  3.456825161000E-01
     22 F   1 H     3.456825161000E-01 -1.093904399187E-01  2.197369293302E-01
     23 F   1 H    -1.093904399187E-01  2.197369293302E-01  3.456825161000E-01
     24 F   1 H    -3.456825161000E-01 -1.093904399187E-01 -2.197369293302E-01
     25 T   1 H     6.044899473159E-02  4.285442709278E-01  5.614340035115E-02
     26 T   1 H    -6.044899473159E-02 -4.285442709278E-01  5.614340035114E-02
     27 F   1 H     6.044899473159E-02 -4.285442709278E-01 -5.614340035115E-02
     28 F   1 H    -6.044899473159E-02  4.285442709278E-01 -5.614340035114E-02
     29 T   1 H     5.614340035115E-02  6.044899473159E-02  4.285442709278E-01
     30 T   1 H     4.285442709278E-01  5.614340035115E-02  6.044899473159E-02
     31 T   1 H    -5.614340035115E-02 -6.044899473159E-02  4.285442709278E-01
     32 T   1 H    -4.285442709278E-01  5.614340035114E-02 -6.044899473159E-02
     33 F   1 H     5.614340035115E-02 -6.044899473159E-02 -4.285442709278E-01
     34 F   1 H    -4.285442709278E-01 -5.614340035115E-02  6.044899473159E-02
     35 F   1 H    -5.614340035114E-02  6.044899473159E-02 -4.285442709278E-01
     36 F   1 H     4.285442709278E-01 -5.614340035115E-02 -6.044899473159E-02
     37 T   1 H     1.504395094072E-01  3.945322166774E-01  7.893097382720E-02
     38 T   1 H    -1.504395094072E-01 -3.945322166774E-01  7.893097382720E-02
     39 F   1 H     1.504395094072E-01 -3.945322166774E-01 -7.893097382720E-02
     40 F   1 H    -1.504395094072E-01  3.945322166774E-01 -7.893097382720E-02
     41 T   1 H     7.893097382720E-02  1.504395094072E-01  3.945322166774E-01
     42 T   1 H     3.945322166774E-01  7.893097382720E-02  1.504395094072E-01
     43 T   1 H    -7.893097382720E-02 -1.504395094072E-01  3.945322166774E-01
     44 T   1 H    -3.945322166774E-01  7.893097382720E-02 -1.504395094072E-01
     45 F   1 H     7.893097382720E-02 -1.504395094072E-01 -3.945322166774E-01
     46 F   1 H    -3.945322166774E-01 -7.893097382720E-02  1.504395094072E-01
     47 F   1 H    -7.893097382720E-02  1.504395094072E-01 -3.945322166774E-01
     48 F   1 H     3.945322166774E-01 -7.893097382720E-02 -1.504395094072E-01
     49 T   1 H     7.863401364979E-02  3.951331557368E-01  1.474309086616E-01
     50 T   1 H    -7.863401364979E-02 -3.951331557368E-01  1.474309086616E-01
     51 F   1 H     7.863401364979E-02 -3.951331557368E-01 -1.474309086616E-01
     52 F   1 H    -7.863401364979E-02  3.951331557368E-01 -1.474309086616E-01
     53 T   1 H     1.474309086616E-01  7.863401364979E-02  3.951331557368E-01
     54 T   1 H     3.951331557368E-01  1.474309086616E-01  7.863401364979E-02
     55 T   1 H    -1.474309086616E-01 -7.863401364979E-02  3.951331557368E-01
     56 T   1 H    -3.951331557368E-01  1.474309086616E-01 -7.863401364979E-02
     57 F   1 H     1.474309086616E-01 -7.863401364979E-02 -3.951331557368E-01
     58 F   1 H    -3.951331557368E-01 -1.474309086616E-01  7.863401364979E-02
     59 F   1 H    -1.474309086616E-01  7.863401364979E-02 -3.951331557368E-01
     60 F   1 H     3.951331557368E-01 -1.474309086616E-01 -7.863401364979E-02
     61 T 248 CD   -5.000000000000E-01 -2.515349040166E-17 -2.517139887240E-01
     62 F 248 CD   -5.000000000000E-01 -1.266348137463E-16  2.517139887240E-01
     63 T 248 CD   -2.517139887240E-01 -5.000000000000E-01  4.943961906534E-17
     64 T 248 CD    0.000000000000E+00 -2.517139887240E-01 -5.000000000000E-01
     65 T 248 CD    2.517139887240E-01 -5.000000000000E-01  7.632783294298E-17
     66 F 248 CD    1.052073252691E-16  2.517139887240E-01  5.000000000000E-01
     67 T   6 C     1.257333731691E-01 -4.970113953552E-01  1.239917479852E-01
     68 T   6 C    -1.257333731691E-01  4.970113953552E-01  1.239917479852E-01
     69 F   6 C     1.257333731691E-01  4.970113953552E-01 -1.239917479852E-01
     70 F   6 C    -1.257333731691E-01 -4.970113953552E-01 -1.239917479852E-01
     71 T   6 C     1.239917479852E-01  1.257333731691E-01 -4.970113953552E-01
     72 T   6 C    -4.970113953552E-01  1.239917479852E-01  1.257333731691E-01
     73 T   6 C    -1.239917479852E-01 -1.257333731691E-01 -4.970113953552E-01
     74 T   6 C     4.970113953552E-01  1.239917479852E-01 -1.257333731691E-01
     75 F   6 C     1.239917479852E-01 -1.257333731691E-01  4.970113953552E-01
     76 F   6 C     4.970113953552E-01 -1.239917479852E-01  1.257333731691E-01
     77 F   6 C    -1.239917479852E-01  1.257333731691E-01  4.970113953552E-01
     78 F   6 C    -4.970113953552E-01 -1.239917479852E-01 -1.257333731691E-01
     79 T   6 C     1.260199586828E-01 -3.889599358894E-01  1.787644722207E-01
     80 T   6 C    -1.260199586828E-01  3.889599358894E-01  1.787644722207E-01
     81 F   6 C     1.260199586828E-01  3.889599358894E-01 -1.787644722207E-01
     82 F   6 C    -1.260199586828E-01 -3.889599358894E-01 -1.787644722207E-01
     83 T   6 C     1.787644722207E-01  1.260199586828E-01 -3.889599358894E-01
     84 T   6 C    -3.889599358894E-01  1.787644722207E-01  1.260199586828E-01
     85 T   6 C    -1.787644722207E-01 -1.260199586828E-01 -3.889599358894E-01
     86 T   6 C     3.889599358894E-01  1.787644722207E-01 -1.260199586828E-01
     87 F   6 C     1.787644722207E-01 -1.260199586828E-01  3.889599358894E-01
     88 F   6 C     3.889599358894E-01 -1.787644722207E-01  1.260199586828E-01
     89 F   6 C    -1.787644722207E-01  1.260199586828E-01  3.889599358894E-01
     90 F   6 C    -3.889599358894E-01 -1.787644722207E-01 -1.260199586828E-01
     91 T   6 C     1.028087464017E-01  4.264735109458E-01  1.006132648170E-01
     92 T   6 C    -1.028087464017E-01 -4.264735109458E-01  1.006132648170E-01
     93 F   6 C     1.028087464017E-01 -4.264735109458E-01 -1.006132648170E-01
     94 F   6 C    -1.028087464017E-01  4.264735109458E-01 -1.006132648170E-01
     95 T   6 C     1.006132648170E-01  1.028087464017E-01  4.264735109458E-01
     96 T   6 C     4.264735109458E-01  1.006132648170E-01  1.028087464017E-01
     97 T   6 C    -1.006132648170E-01 -1.028087464017E-01  4.264735109458E-01
     98 T   6 C    -4.264735109458E-01  1.006132648170E-01 -1.028087464017E-01
     99 F   6 C     1.006132648170E-01 -1.028087464017E-01 -4.264735109458E-01
    100 F   6 C    -4.264735109458E-01 -1.006132648170E-01  1.028087464017E-01
    101 F   6 C    -1.006132648170E-01  1.028087464017E-01 -4.264735109458E-01
    102 F   6 C     4.264735109458E-01 -1.006132648170E-01 -1.028087464017E-01
    103 T   7 N     9.162251772108E-02 -4.576857942224E-01  1.777559375758E-01
    104 T   7 N    -9.162251772108E-02  4.576857942224E-01  1.777559375758E-01
    105 F   7 N     9.162251772108E-02  4.576857942224E-01 -1.777559375758E-01
    106 F   7 N    -9.162251772108E-02 -4.576857942224E-01 -1.777559375758E-01
    107 T   7 N     1.777559375758E-01  9.162251772108E-02 -4.576857942224E-01
    108 T   7 N    -4.576857942224E-01  1.777559375758E-01  9.162251772108E-02
    109 T   7 N    -1.777559375758E-01 -9.162251772108E-02 -4.576857942224E-01
    110 T   7 N     4.576857942224E-01  1.777559375758E-01 -9.162251772108E-02
    111 F   7 N     1.777559375758E-01 -9.162251772108E-02  4.576857942224E-01
    112 F   7 N     4.576857942224E-01 -1.777559375758E-01  9.162251772108E-02
    113 F   7 N    -1.777559375758E-01  9.162251772108E-02  4.576857942224E-01
    114 F   7 N    -4.576857942224E-01 -1.777559375758E-01 -9.162251772108E-02
    115 T   6 C     1.807032637464E-01 -3.890691839496E-01  1.254686594050E-01
    116 T   6 C    -1.807032637464E-01  3.890691839496E-01  1.254686594050E-01
    117 F   6 C     1.807032637464E-01  3.890691839496E-01 -1.254686594050E-01
    118 F   6 C    -1.807032637464E-01 -3.890691839496E-01 -1.254686594050E-01
    119 T   6 C     1.254686594050E-01  1.807032637464E-01 -3.890691839496E-01
    120 T   6 C    -3.890691839496E-01  1.254686594050E-01  1.807032637464E-01
    121 T   6 C    -1.254686594050E-01 -1.807032637464E-01 -3.890691839496E-01
    122 T   6 C     3.890691839496E-01  1.254686594050E-01 -1.807032637464E-01
    123 F   6 C     1.254686594050E-01 -1.807032637464E-01  3.890691839496E-01
    124 F   6 C     3.890691839496E-01 -1.254686594050E-01  1.807032637464E-01
    125 F   6 C    -1.254686594050E-01  1.807032637464E-01  3.890691839496E-01
    126 F   6 C    -3.890691839496E-01 -1.254686594050E-01 -1.807032637464E-01
    127 T   7 N     1.804439382691E-01 -4.578626201618E-01  9.120127572390E-02
    128 T   7 N    -1.804439382691E-01  4.578626201618E-01  9.120127572390E-02
    129 F   7 N     1.804439382691E-01  4.578626201618E-01 -9.120127572390E-02
    130 F   7 N    -1.804439382691E-01 -4.578626201618E-01 -9.120127572390E-02
    131 T   7 N     9.120127572390E-02  1.804439382691E-01 -4.578626201618E-01
    132 T   7 N    -4.578626201618E-01  9.120127572390E-02  1.804439382691E-01
    133 T   7 N    -9.120127572390E-02 -1.804439382691E-01 -4.578626201618E-01
    134 T   7 N     4.578626201618E-01  9.120127572390E-02 -1.804439382691E-01
    135 F   7 N     9.120127572390E-02 -1.804439382691E-01  4.578626201618E-01
    136 F   7 N     4.578626201618E-01 -9.120127572390E-02  1.804439382691E-01
    137 F   7 N    -9.120127572390E-02  1.804439382691E-01  4.578626201618E-01
    138 F   7 N    -4.578626201618E-01 -9.120127572390E-02 -1.804439382691E-01

 T = ATOM BELONGING TO THE ASYMMETRIC UNIT

 ****    2 SYMMOPS - TRANSLATORS IN FRACTIONAL UNITS
 **** MATRICES AND TRANSLATORS IN THE CRYSTALLOGRAPHIC REFERENCE FRAME
   V INV                    ROTATION MATRICES                   TRANSLATORS
   1   1  1.00  0.00  0.00  0.00  1.00  0.00  0.00  0.00  1.00  0.00  0.00  0.00
   2   2 -1.00  0.00  0.00 -1.00  0.00  1.00 -1.00  1.00  0.00  0.00  0.00  0.00

 DIRECT LATTICE VECTORS CARTESIAN COMPONENTS (ANGSTROM)
          X                    Y                    Z
  -0.893481086810E+01   0.906883303112E+01   0.906883303112E+01
   0.893481086810E+01  -0.880078870508E+01   0.880078870508E+01
   0.893481086810E+01   0.880078870508E+01  -0.880078870508E+01


 CARTESIAN COORDINATES - PRIMITIVE CELL
 *******************************************************************************
 *      ATOM          X(ANGSTROM)         Y(ANGSTROM)         Z(ANGSTROM)
 *******************************************************************************
    1     1 H     1.948286566204E+00 -6.115315545741E+00  3.790498209871E+00
    2     1 H    -1.948286566204E+00  6.231808594969E+00  3.975705071981E+00
    3     1 H     1.948286566204E+00  6.115315545741E+00 -3.790498209871E+00
    4     1 H    -1.948286566204E+00 -6.231808594969E+00 -3.975705071981E+00
    5     1 H     3.883101640926E+00  1.855683135149E+00 -6.144337771862E+00
    6     1 H    -6.173562070355E+00  3.912325939419E+00  2.006533090818E+00
    7     1 H    -3.883101640926E+00 -2.040889997259E+00 -6.202786368848E+00
    8     1 H     6.173562070355E+00  3.853877342433E+00 -1.890040041590E+00
    9     1 H     3.883101640926E+00 -1.855683135149E+00  6.144337771862E+00
   10     1 H     6.173562070355E+00 -3.853877342433E+00  1.890040041590E+00
   11     1 H    -3.883101640926E+00  2.040889997259E+00  6.202786368848E+00
   12     1 H    -6.173562070355E+00 -3.912325939419E+00 -2.006533090818E+00
   13     1 H     3.926615808604E+00 -6.147894316780E+00  1.862107545851E+00
   14     1 H    -3.926615808604E+00  6.206537290268E+00  2.047424019957E+00
   15     1 H     3.926615808604E+00  6.147894316780E+00 -1.862107545851E+00
   16     1 H    -3.926615808604E+00 -6.206537290268E+00 -2.047424019957E+00
   17     1 H     1.954765782904E+00  3.833957571551E+00 -6.118316566395E+00
   18     1 H    -6.177215803524E+00  2.013665020033E+00  3.955937295348E+00
   19     1 H    -1.954765782904E+00 -4.019274045657E+00 -6.236115040653E+00
   20     1 H     6.177215803524E+00  1.895866545775E+00 -3.897294321860E+00
   21     1 H     1.954765782904E+00 -3.833957571551E+00  6.118316566395E+00
   22     1 H     6.177215803524E+00 -1.895866545775E+00  3.897294321860E+00
   23     1 H    -1.954765782904E+00  4.019274045657E+00  6.236115040653E+00
   24     1 H    -6.177215803524E+00 -2.013665020033E+00 -3.955937295348E+00
   25     1 H     1.080200670187E+00  7.672972938604E+00  1.118130187539E+00
   26     1 H    -1.080200670187E+00 -7.642875098786E+00  8.883924669786E-01
   27     1 H     1.080200670187E+00 -7.672972938604E+00 -1.118130187539E+00
   28     1 H    -1.080200670187E+00  7.642875098786E+00 -8.883924669786E-01
   29     1 H     1.003261327259E+00  1.195069530467E+00  7.674127028748E+00
   30     1 H     7.657924018695E+00  1.019464337312E+00  1.095249590096E+00
   31     1 H    -1.003261327259E+00 -9.653318099066E-01  7.641721008642E+00
   32     1 H    -7.657924018695E+00  9.870583172062E-01 -1.065151750278E+00
   33     1 H     1.003261327259E+00 -1.195069530467E+00 -7.674127028748E+00
   34     1 H    -7.657924018695E+00 -9.870583172062E-01  1.065151750278E+00
   35     1 H    -1.003261327259E+00  9.653318099066E-01 -7.641721008642E+00
   36     1 H     7.657924018695E+00 -1.019464337312E+00 -1.095249590096E+00
   37     1 H     2.688297127287E+00  7.071298474452E+00  1.516218767684E+00
   38     1 H    -2.688297127287E+00 -7.028984475086E+00  1.304714523440E+00
   39     1 H     2.688297127287E+00 -7.071298474452E+00 -1.516218767684E+00
   40     1 H    -2.688297127287E+00  7.028984475086E+00 -1.304714523440E+00
   41     1 H     1.410466645562E+00  2.794049249409E+00  7.090465931678E+00
   42     1 H     7.050141474769E+00  1.450791102471E+00  2.709454126970E+00
   43     1 H    -1.410466645562E+00 -2.582545005165E+00  7.009817017860E+00
   44     1 H    -7.050141474769E+00  1.370142188653E+00 -2.667140127604E+00
   45     1 H     1.410466645562E+00 -2.794049249409E+00 -7.090465931678E+00
   46     1 H    -7.050141474769E+00 -1.370142188653E+00  2.667140127604E+00
   47     1 H    -1.410466645562E+00  2.582545005165E+00 -7.009817017860E+00
   48     1 H     7.050141474769E+00 -1.450791102471E+00 -2.709454126970E+00
   49     1 H     1.405160079521E+00  7.100398046998E+00  2.740447770434E+00
   50     1 H    -1.405160079521E+00 -7.021362009898E+00  2.528621369580E+00
   51     1 H     1.405160079521E+00 -7.100398046998E+00 -2.740447770434E+00
   52     1 H    -1.405160079521E+00  7.021362009898E+00 -2.528621369580E+00
   53     1 H     2.634534570007E+00  1.511073279948E+00  7.081957429641E+00
   54     1 H     7.060880028448E+00  2.655611971200E+00  1.444678098071E+00
   55     1 H    -2.634534570007E+00 -1.299246879094E+00  7.039802627255E+00
   56     1 H    -7.060880028448E+00  2.613457168814E+00 -1.365642060971E+00
   57     1 H     2.634534570007E+00 -1.511073279948E+00 -7.081957429641E+00
   58     1 H    -7.060880028448E+00 -2.613457168814E+00  1.365642060971E+00
   59     1 H    -2.634534570007E+00  1.299246879094E+00 -7.039802627255E+00
   60     1 H     7.060880028448E+00 -2.655611971200E+00 -1.444678098071E+00
   61   248 CD    8.934810868100E+00 -6.747050646312E-02 -4.498033764208E+00
   62   248 CD    8.934810868100E+00 -2.005738195799E-01 -1.337158797199E+01
   63   248 CD   -4.498033764208E+00  8.934810868100E+00  1.340221630215E-01
   64   248 CD    0.000000000000E+00 -4.364011601186E+00  8.867340361637E+00
   65   248 CD   -1.337158797199E+01  8.934810868100E+00  1.340221630215E-01
   66   248 CD    1.880015106437E-15 -1.323756580897E+01  8.734237048520E+00
   67     6 C     2.246807818148E+00  9.021451387145E+00  2.350508876445E+00
   68     6 C    -2.246807818148E+00 -8.954980818097E+00  2.080862393367E+00
   69     6 C     2.246807818148E+00 -9.021451387145E+00 -2.350508876445E+00
   70     6 C    -2.246807818148E+00  8.954980818097E+00 -2.080862393367E+00
   71     6 C     2.215685634906E+00  2.381631059687E+00  9.021918219893E+00
   72     6 C     8.988216102621E+00  2.249387752178E+00  2.280043102672E+00
   73     6 C    -2.215685634906E+00 -2.111984576609E+00  8.954513985349E+00
   74     6 C    -8.988216102621E+00  2.181983517634E+00 -2.213572533624E+00
   75     6 C     2.215685634906E+00 -2.381631059687E+00 -9.021918219893E+00
   76     6 C    -8.988216102621E+00 -2.181983517634E+00  2.213572533624E+00
   77     6 C    -2.215685634906E+00  2.111984576609E+00 -8.954513985349E+00
   78     6 C     8.988216102621E+00 -2.249387752178E+00 -2.280043102672E+00
   79     6 C     2.251928992874E+00 -6.902650122404E+00  3.090194994582E+00
   80     6 C    -2.251928992874E+00  6.998483727358E+00  3.298712002328E+00
   81     6 C     2.251928992874E+00  6.902650122404E+00 -3.090194994582E+00
   82     6 C    -2.251928992874E+00 -6.998483727358E+00 -3.298712002328E+00
   83     6 C     3.194453498455E+00  2.147670489001E+00 -6.916787989988E+00
   84     6 C    -6.950566924881E+00  3.228232433348E+00  2.299845795351E+00
   85     6 C    -3.194453498455E+00 -2.356187496747E+00 -6.984345859774E+00
   86     6 C     6.950566924881E+00  3.160674563562E+00 -2.204012190397E+00
   87     6 C     3.194453498455E+00 -2.147670489001E+00  6.916787989988E+00
   88     6 C     6.950566924881E+00 -3.160674563562E+00  2.204012190397E+00
   89     6 C    -3.194453498455E+00  2.356187496747E+00  6.984345859774E+00
   90     6 C    -6.950566924881E+00 -3.228232433348E+00 -2.299845795351E+00
   91     6 C     1.837153409372E+00  7.647889135869E+00  1.912234788741E+00
   92     6 C    -1.837153409372E+00 -7.593951506351E+00  1.683607179107E+00
   93     6 C     1.837153409372E+00 -7.647889135869E+00 -1.912234788741E+00
   94     6 C    -1.837153409372E+00  7.593951506351E+00 -1.683607179107E+00
   95     6 C     1.797920983924E+00  1.951467214189E+00  7.648477622251E+00
   96     6 C     7.620920321110E+00  1.825478285065E+00  1.864122224131E+00
   97     6 C    -1.797920983924E+00 -1.722839604555E+00  7.593363019969E+00
   98     6 C    -7.620920321110E+00  1.770363682783E+00 -1.810184594613E+00
   99     6 C     1.797920983924E+00 -1.951467214189E+00 -7.648477622251E+00
  100     6 C    -7.620920321110E+00 -1.770363682783E+00  1.810184594613E+00
  101     6 C    -1.797920983924E+00  1.722839604555E+00 -7.593363019969E+00
  102     6 C     7.620920321110E+00 -1.825478285065E+00 -1.864122224131E+00
  103     7 N     1.637259734194E+00 -8.131025546298E+00  3.053751285592E+00
  104     7 N    -1.637259734194E+00  8.226318487274E+00  3.299111446096E+00
  105     7 N     1.637259734194E+00  8.131025546298E+00 -3.053751285592E+00
  106     7 N    -1.637259734194E+00 -8.226318487274E+00 -3.299111446096E+00
  107     7 N     3.176431365844E+00  1.514579653942E+00 -8.154113120773E+00
  108     7 N    -8.178672016786E+00  3.200990261857E+00  1.684906204682E+00
  109     7 N    -3.176431365844E+00 -1.759939814446E+00 -8.203230912799E+00
  110     7 N     8.178672016786E+00  3.151872469831E+00 -1.589613263706E+00
  111     7 N     3.176431365844E+00 -1.514579653942E+00  8.154113120773E+00
  112     7 N     8.178672016786E+00 -3.151872469831E+00  1.589613263706E+00
  113     7 N    -3.176431365844E+00  1.759939814446E+00  8.203230912799E+00
  114     7 N    -8.178672016786E+00 -3.200990261857E+00 -1.684906204682E+00
  115     6 C     3.229098969645E+00 -6.918887984142E+00  2.137789696119E+00
  116     6 C    -3.229098969645E+00  6.986150308642E+00  2.346365270511E+00
[truncated: 49,934 more chars]
