# Supplementary material for: Structure–Property Relationship of Piezoelectric Properties in Zeolitic Imidazolate Frameworks: A Computational Study
Source: ACS Appl Mater Interfaces. 2022 Nov 2;14(45):50803–14. doi: 10.1021/acsami.2c13506 (PMC9674201; doi:10.1021/acsami.2c13506)
Supplement: Supplementary file 5 — am2c13506_si_005.zip [file am2c13506_si_005.zip › Outputfiles_crystal17/CdIF-1/ClampedIon_results/Clamped_PBE0-D3.out]

zif8Cd0degrees
EXTERNAL
PIEZOCON
CLAMPION
PRINT
END
END
6 5
0 0 6 2.0 1.00
  0.4563240000D+04  0.1966650000D-02
  0.6820240000D+03  0.1523060000D-01
  0.1549730000D+03  0.7612690000D-01
  0.4445530000D+02  0.2608010000D+00
  0.1302900000D+02  0.6164620000D+00
  0.1827730000D+01  0.2210060000D+00
0 1 3 4.0 1.00
  0.2096420000D+02  0.1146600000D+00  0.4024870000D-01
  0.4803310000D+01  0.9199990000D+00  0.2375940000D+00
  0.1459330000D+01 -0.3030680000D-02  0.8158540000D+00
0 1 1 0.0 1.00
  0.4834560000D+00  0.1000000000D+01  0.1000000000D+01
0 1 1 0.0 1.00
  0.1455850000D+00  0.1000000000D+01  0.1000000000D+01
0 3 1 0.0 1.00
  0.6260000000D+00  0.1000000000D+01
7 5
0 0 6 2.0 1.00
  0.6293480000D+04  0.1969790000D-02
  0.9490440000D+03  0.1496130000D-01
  0.2187760000D+03  0.7350060000D-01
  0.6369160000D+02  0.2489370000D+00
  0.1882820000D+02  0.6024600000D+00
  0.2720230000D+01  0.2562020000D+00
0 1 3 5.0 1.00
  0.3063310000D+02  0.1119060000D+00  0.3831190000D-01
  0.7026140000D+01  0.9216660000D+00  0.2374030000D+00
  0.2112050000D+01 -0.2569190000D-02  0.8175920000D+00
0 1 1 0.0 1.00
  0.6840090000D+00  0.1000000000D+01  0.1000000000D+01
0 1 1 0.0 1.00
  0.2008780000D+00  0.1000000000D+01  0.1000000000D+01
0 3 1 0.0 1.00
  0.9130000000D+00  0.1000000000D+01
1 4
0 0 3 1.0 1.00
  0.3386500000D+02  0.2549380000D-01
  0.5094790000D+01  0.1903730000D+00
  0.1158790000D+01  0.8521610000D+00
0 0 1 0.0 1.00
  0.3258400000D+00  0.1000000000D+01
0 0 1 0.0 1.00
  0.1027410000D+00  0.1000000000D+01
0 2 1 0.0 1.00
  0.7500000000D+00  0.1000000000D+01
248 15
INPUT
20. 0 2 2 2 2 0
 13.835869 270.009483 0
 6.857270 38.767308 0
 12.404971 193.829629 0
 6.567799 31.896525 0
 10.896925 79.193647 0
 4.641165 13.230827 0
 15.184796 -35.476626 0
 7.592398 -5.617677 0
0 0 3 2. 1.
       9.72701100         -1.78642590
       7.83752300          2.57789480
       5.08919400         0.160117100
0 0 1 2. 1.
       1.55332600          1.00000000
0 0 1 0. 1.
      0.714079000          1.00000000
0 0 1 0. 1.
      0.500000000          1.00000000
0 0 1 0. 1.
      0.250000000          1.00000000
0 0 1 0. 1.
      0.120000000          1.00000000
0 2 2 6. 1.
       4.74271600         -6.23119940
       3.93665500          6.57419200
0 2 2 0. 1.
       1.38039100         0.749726500
      0.668485000         0.281108200
0 2 1 0. 1.
      0.363423000          1.00000000
0 2 1 0. 1.
      0.180000000          1.00000000
0 2 1 0. 1.
      0.120000000          1.00000000
0 3 4 10. 1.
       8.46934100        -0.163606000E-01
       3.02423100         0.286472800
       1.31636700         0.486851800
      0.556393000         0.379411100
0 3 1 0. 1.
      0.223856000          1.00000000
0 3 1 0. 1.
      0.120000000          1.00000000
0 4 1 0. 1.
      1.59813   1.0000
99 0
END
DFT
PBE0-D3
xxlgrid
END
TOLINTEG
7 7 7 10 40
TOLDEE
8
DFTD3
ABC
END
MAXCYCLE
200
SHRINK
2 2
END

          48 PROCESSORS WORKING

         
 *******************************************************************************
 *                                                                             *
 *                               CRYSTAL17                                     *
 *                      public : 1.0.2 - March 1st, 2018                       *
 *                       HTTP://WWW.CRYSTAL.UNITO.IT                           *
 *                                                                             *
 *                              MAIN AUTHORS                                   *
 *                                                                             *
 *  R. DOVESI(1,11), V.R. SAUNDERS(2), C. ROETTI(1,11), R. ORLANDO(1,11),      *
 *  C.M. ZICOVICH-WILSON(1,3), F. PASCALE(4), B. CIVALLERI(1,11),              *
 *  K. DOLL(5), N.M. HARRISON(2,6), I.J. BUSH(7), Ph. D'ARCO(8),               *
 *  M. LLUNELL(9), M. CAUSA'(10), Y. NOEL(8), L. MASCHIO(1,11), A. ERBA(1,11)  *
 *  M. RE'RAT(14), S. CASASSA(1,11)                                            *
 *                                                                             *
 *        CONTRIBUTIONS TO THE CODE HAVE ALSO BEEN GIVEN BY                    *
 *                                                                             *
 *  M. FERRABONE(1,11), M. DE LA PIERRE(1,11), M. FERRERO(1,11),               *
 *  J. BAIMA(1,11), E. ALBANESE(1,11), M.F. PEINTINGER(12), R. BAST(13),       *
 *  B. KIRTMAN(15), V. LACIVITA(1,11), R. DEMICHELIS(1,16)                     *
 *  G. BRANDEBURG(17), S. SALUSTRO(1,11), G. SANSONE(1,11)                     *
 *  M.T. RUGGIERO(18)                                                          *
 *                                                                             *
 * (1) THEORETICAL CHEMISTRY GROUP - UNIVERSITA' DI TORINO - TORINO (ITALY)    *
 * (2) COMPUTATIONAL SCIENCE & ENGINEERING DEPARTMENT - STFC DARESBURY (UK)    *
 * (3) UNIVERSIDAD AUTONOMA DEL ESTADO DE MORELOS - CUERNAVACA (MEXICO)        *
 * (4) UNIVERSITE' DE LORRAINE - NANCY (FRANCE)                                *
 * (5) UNIVERSITAET STUTTGART- STUTTGART (GERMANY)                             *
 * (6) IMPERIAL COLLEGE - LONDON (UK)                                          *
 * (7) OXFORD E-RESEARCH CENTRE - OXFORD (UK)                                  *
 * (8) UPMC - SORBONNE UNIVERSITES - PARIS (FRANCE)                            *
 * (9) UNIVERSIDAD DE BARCELONA - BARCELONA (SPAIN)                            *
 *(10) UNIVERSITA' DI NAPOLI "FEDERICO II" - NAPOLI (ITALY)                    *
 *(11) NIS - NANOSTRUCTURED INTERFACES AND SURFACES - TORINO (ITALY)           *
 *(12) MPI FUER CHEMISCHE ENERGIEKONVERSION - MUELHEIM AN DER RUHR (GERMANY)   *
 *(13) UNIVERSITY OF TROMSO - TROMSO (NORWAY)                                  *
 *(14) UNIVERSITE' DE PAU ET DES PAYS DE L'ADOUR - PAU (FRANCE)                *
 *(15) UNIVERSITY OF CALIFORNIA SANTA BARBARA - SANTA BARBARA (USA)            *
 *(16) CURTIN UNIVERSITY - PERTH (AUSTRALIA)                                   *
 *(17) UNIVERSITY COLLEGE LONDON - LONDON (UK)                                 *
 *(18) CAMBRIDGE UNIVERSITY - CAMBRIDGE (UK)                                   *
 *                                                                             *
 *******************************************************************************
 EEEEEEEEEE STARTING  DATE 04 05 2020 TIME 15:34:01.7
 zif8Cd0degrees                                                                  

 GEOMETRY INPUT FROM EXTERNAL FILE (FORTRAN UNIT 34)
 3D - CRYSTAL 

 *******************************************************************************
 LATTICE PARAMETERS  (ANGSTROMS AND DEGREES) - PRIMITIVE CELL
       A          B          C        ALPHA      BETA     GAMMA        VOLUME
   15.62058   15.62058   15.62058   109.47122 109.47122 109.47122   2934.066689
 INFORMATION **** CHKGRP **** SPGR WITH NO INVERSION

 NUMBER OF IRREDUCIBLE ATOMS IN THE CELL:   12

 CARTESIAN COORDINATES (ANGSTROM) - IRREDUCIBLE ATOMS AND SYMMETRY RELATED

 AT.IRR.  AT  AT.N.          X                   Y                   Z
     1     1     1    2.169100032258E+00 -6.471334003516E+00  4.121428933095E+00
     1     2     1   -2.169100032258E+00  6.471334003516E+00  4.121428933095E+00
     1     3     1    2.169100032258E+00  6.471334003516E+00 -4.121428933095E+00
     1     4     1   -2.169100032258E+00 -6.471334003516E+00 -4.121428933095E+00
     1     5     1    4.121428933095E+00  2.169100032258E+00 -6.471334003516E+00
     1     6     1   -6.471334003516E+00  4.121428933095E+00  2.169100032258E+00
     1     7     1   -4.121428933095E+00 -2.169100032258E+00 -6.471334003516E+00
     1     8     1    6.471334003516E+00  4.121428933095E+00 -2.169100032258E+00
     1     9     1    4.121428933095E+00 -2.169100032258E+00  6.471334003516E+00
     1    10     1    6.471334003516E+00 -4.121428933095E+00  2.169100032258E+00
     1    11     1   -4.121428933095E+00  2.169100032258E+00  6.471334003516E+00
     1    12     1   -6.471334003516E+00 -4.121428933095E+00 -2.169100032258E+00
    13    13     1    4.121421656729E+00 -6.471337807190E+00  2.169116651987E+00
    13    14     1   -4.121421656729E+00  6.471337807190E+00  2.169116651987E+00
    13    15     1    4.121421656729E+00  6.471337807190E+00 -2.169116651987E+00
    13    16     1   -4.121421656729E+00 -6.471337807190E+00 -2.169116651987E+00
    13    17     1    2.169116651987E+00  4.121421656729E+00 -6.471337807190E+00
    13    18     1   -6.471337807190E+00  2.169116651987E+00  4.121421656729E+00
    13    19     1   -2.169116651987E+00 -4.121421656729E+00 -6.471337807190E+00
    13    20     1    6.471337807190E+00  2.169116651987E+00 -4.121421656729E+00
    13    21     1    2.169116651987E+00 -4.121421656729E+00  6.471337807190E+00
    13    22     1    6.471337807190E+00 -2.169116651987E+00  4.121421656729E+00
    13    23     1   -2.169116651987E+00  4.121421656729E+00  6.471337807190E+00
    13    24     1   -6.471337807190E+00 -2.169116651987E+00 -4.121421656729E+00
    25    25     1    1.891510687762E+00  7.590477124941E+00  6.387931116660E-01
    25    26     1   -1.891510687762E+00 -7.590477124941E+00  6.387931116660E-01
    25    27     1    1.891510687762E+00 -7.590477124941E+00 -6.387931116660E-01
    25    28     1   -1.891510687762E+00  7.590477124941E+00 -6.387931116660E-01
    25    29     1    6.387931116660E-01  1.891510687762E+00  7.590477124941E+00
    25    30     1    7.590477124941E+00  6.387931116660E-01  1.891510687762E+00
    25    31     1   -6.387931116660E-01 -1.891510687762E+00  7.590477124941E+00
    25    32     1   -7.590477124941E+00  6.387931116660E-01 -1.891510687762E+00
    25    33     1    6.387931116660E-01 -1.891510687762E+00 -7.590477124941E+00
    25    34     1   -7.590477124941E+00 -6.387931116660E-01  1.891510687762E+00
    25    35     1   -6.387931116660E-01  1.891510687762E+00 -7.590477124941E+00
    25    36     1    7.590477124941E+00 -6.387931116660E-01 -1.891510687762E+00
    37    37     1    2.214016362076E+00  6.858387346966E+00  2.213878779227E+00
    37    38     1   -2.214016362076E+00 -6.858387346966E+00  2.213878779227E+00
    37    39     1    2.214016362076E+00 -6.858387346966E+00 -2.213878779227E+00
    37    40     1   -2.214016362076E+00  6.858387346966E+00 -2.213878779227E+00
    37    41     1    2.213878779227E+00  2.214016362076E+00  6.858387346966E+00
    37    42     1    6.858387346966E+00  2.213878779227E+00  2.214016362076E+00
    37    43     1   -2.213878779227E+00 -2.214016362076E+00  6.858387346966E+00
    37    44     1   -6.858387346966E+00  2.213878779227E+00 -2.214016362076E+00
    37    45     1    2.213878779227E+00 -2.214016362076E+00 -6.858387346966E+00
    37    46     1   -6.858387346966E+00 -2.213878779227E+00  2.214016362076E+00
    37    47     1   -2.213878779227E+00  2.214016362076E+00 -6.858387346966E+00
    37    48     1    6.858387346966E+00 -2.213878779227E+00 -2.214016362076E+00
    49    49     1    6.388191519950E-01  7.590396213243E+00  1.891722156824E+00
    49    50     1   -6.388191519950E-01 -7.590396213243E+00  1.891722156824E+00
    49    51     1    6.388191519950E-01 -7.590396213243E+00 -1.891722156824E+00
    49    52     1   -6.388191519950E-01  7.590396213243E+00 -1.891722156824E+00
    49    53     1    1.891722156824E+00  6.388191519950E-01  7.590396213243E+00
    49    54     1    7.590396213243E+00  1.891722156824E+00  6.388191519950E-01
    49    55     1   -1.891722156824E+00 -6.388191519950E-01  7.590396213243E+00
    49    56     1   -7.590396213243E+00  1.891722156824E+00 -6.388191519950E-01
    49    57     1    1.891722156824E+00 -6.388191519950E-01 -7.590396213243E+00
    49    58     1   -7.590396213243E+00 -1.891722156824E+00  6.388191519950E-01
    49    59     1   -1.891722156824E+00  6.388191519950E-01 -7.590396213243E+00
    49    60     1    7.590396213243E+00 -1.891722156824E+00 -6.388191519950E-01
    61    61   248    9.018548873761E+00  0.000000000000E+00 -4.509261598777E+00
    61    62   248    9.018548873761E+00  0.000000000000E+00 -1.352783614874E+01
    61    63   248   -4.509261598777E+00  9.018548873761E+00  0.000000000000E+00
    61    64   248    0.000000000000E+00 -4.509261598777E+00  9.018548873761E+00
    61    65   248   -1.352783614874E+01  9.018548873761E+00  0.000000000000E+00
    61    66   248    0.000000000000E+00 -1.352783614874E+01  9.018548873761E+00
    67    67     6    2.202361758911E+00  9.009296940421E+00  2.202373524389E+00
    67    68     6   -2.202361758911E+00 -9.009296940421E+00  2.202373524389E+00
    67    69     6    2.202361758911E+00 -9.009296940421E+00 -2.202373524389E+00
    67    70     6   -2.202361758911E+00  9.009296940421E+00 -2.202373524389E+00
    67    71     6    2.202373524389E+00  2.202361758911E+00  9.009296940421E+00
    67    72     6    9.009296940421E+00  2.202373524389E+00  2.202361758911E+00
    67    73     6   -2.202373524389E+00 -2.202361758911E+00  9.009296940421E+00
    67    74     6   -9.009296940421E+00  2.202373524389E+00 -2.202361758911E+00
    67    75     6    2.202373524389E+00 -2.202361758911E+00 -9.009296940421E+00
    67    76     6   -9.009296940421E+00 -2.202373524389E+00  2.202361758911E+00
    67    77     6   -2.202373524389E+00  2.202361758911E+00 -9.009296940421E+00
    67    78     6    9.009296940421E+00 -2.202373524389E+00 -2.202361758911E+00
    79    79     6    2.401473213492E+00 -7.207927225333E+00  3.367374461104E+00
    79    80     6   -2.401473213492E+00  7.207927225333E+00  3.367374461104E+00
    79    81     6    2.401473213492E+00  7.207927225333E+00 -3.367374461104E+00
    79    82     6   -2.401473213492E+00 -7.207927225333E+00 -3.367374461104E+00
    79    83     6    3.367374461104E+00  2.401473213492E+00 -7.207927225333E+00
    79    84     6   -7.207927225333E+00  3.367374461104E+00  2.401473213492E+00
    79    85     6   -3.367374461104E+00 -2.401473213492E+00 -7.207927225333E+00
    79    86     6    7.207927225333E+00  3.367374461104E+00 -2.401473213492E+00
    79    87     6    3.367374461104E+00 -2.401473213492E+00  7.207927225333E+00
    79    88     6    7.207927225333E+00 -3.367374461104E+00  2.401473213492E+00
    79    89     6   -3.367374461104E+00  2.401473213492E+00  7.207927225333E+00
    79    90     6   -7.207927225333E+00 -3.367374461104E+00 -2.401473213492E+00
    91    91     6    1.711556041689E+00  7.692304589583E+00  1.711571112958E+00
    91    92     6   -1.711556041689E+00 -7.692304589583E+00  1.711571112958E+00
    91    93     6    1.711556041689E+00 -7.692304589583E+00 -1.711571112958E+00
    91    94     6   -1.711556041689E+00  7.692304589583E+00 -1.711571112958E+00
    91    95     6    1.711571112958E+00  1.711556041689E+00  7.692304589583E+00
    91    96     6    7.692304589583E+00  1.711571112958E+00  1.711556041689E+00
    91    97     6   -1.711571112958E+00 -1.711556041689E+00  7.692304589583E+00
    91    98     6   -7.692304589583E+00  1.711571112958E+00 -1.711556041689E+00
    91    99     6    1.711571112958E+00 -1.711556041689E+00 -7.692304589583E+00
    91   100     6   -7.692304589583E+00 -1.711571112958E+00  1.711556041689E+00
    91   101     6   -1.711571112958E+00  1.711556041689E+00 -7.692304589583E+00
    91   102     6    7.692304589583E+00 -1.711571112958E+00 -1.711556041689E+00
   103   103     7    1.668473684528E+00 -8.362465034796E+00  3.235753774304E+00
   103   104     7   -1.668473684528E+00  8.362465034796E+00  3.235753774304E+00
   103   105     7    1.668473684528E+00  8.362465034796E+00 -3.235753774304E+00
   103   106     7   -1.668473684528E+00 -8.362465034796E+00 -3.235753774304E+00
   103   107     7    3.235753774304E+00  1.668473684528E+00 -8.362465034796E+00
   103   108     7   -8.362465034796E+00  3.235753774304E+00  1.668473684528E+00
   103   109     7   -3.235753774304E+00 -1.668473684528E+00 -8.362465034796E+00
   103   110     7    8.362465034796E+00  3.235753774304E+00 -1.668473684528E+00
   103   111     7    3.235753774304E+00 -1.668473684528E+00  8.362465034796E+00
   103   112     7    8.362465034796E+00 -3.235753774304E+00  1.668473684528E+00
   103   113     7   -3.235753774304E+00  1.668473684528E+00  8.362465034796E+00
   103   114     7   -8.362465034796E+00 -3.235753774304E+00 -1.668473684528E+00
   115   115     6    3.367364849958E+00 -7.207929577317E+00  2.401486349483E+00
   115   116     6   -3.367364849958E+00  7.207929577317E+00  2.401486349483E+00
   115   117     6    3.367364849958E+00  7.207929577317E+00 -2.401486349483E+00
   115   118     6   -3.367364849958E+00 -7.207929577317E+00 -2.401486349483E+00
   115   119     6    2.401486349483E+00  3.367364849958E+00 -7.207929577317E+00
   115   120     6   -7.207929577317E+00  2.401486349483E+00  3.367364849958E+00
   115   121     6   -2.401486349483E+00 -3.367364849958E+00 -7.207929577317E+00
   115   122     6    7.207929577317E+00  2.401486349483E+00 -3.367364849958E+00
   115   123     6    2.401486349483E+00 -3.367364849958E+00  7.207929577317E+00
   115   124     6    7.207929577317E+00 -2.401486349483E+00  3.367364849958E+00
   115   125     6   -2.401486349483E+00  3.367364849958E+00  7.207929577317E+00
   115   126     6   -7.207929577317E+00 -2.401486349483E+00 -3.367364849958E+00
   127   127     7    3.235742527992E+00 -8.362465328299E+00  1.668484377368E+00
   127   128     7   -3.235742527992E+00  8.362465328299E+00  1.668484377368E+00
   127   129     7    3.235742527992E+00  8.362465328299E+00 -1.668484377368E+00
   127   130     7   -3.235742527992E+00 -8.362465328299E+00 -1.668484377368E+00
   127   131     7    1.668484377368E+00  3.235742527992E+00 -8.362465328299E+00
   127   132     7   -8.362465328299E+00  1.668484377368E+00  3.235742527992E+00
   127   133     7   -1.668484377368E+00 -3.235742527992E+00 -8.362465328299E+00
   127   134     7    8.362465328299E+00  1.668484377368E+00 -3.235742527992E+00
   127   135     7    1.668484377368E+00 -3.235742527992E+00  8.362465328299E+00
   127   136     7    8.362465328299E+00 -1.668484377368E+00  3.235742527992E+00
   127   137     7   -1.668484377368E+00  3.235742527992E+00  8.362465328299E+00
   127   138     7   -8.362465328299E+00 -1.668484377368E+00 -3.235742527992E+00

 SPACE  GROUP  N.                     :  197
 NUMBER OF SYMMETRY OPERATORS         :   12
 *******************************************************************************
 LATTICE PARAMETERS (ANGSTROMS AND DEGREES) - BOHR = 0.5291772083 ANGSTROM
 PRIMITIVE CELL - CENTRING CODE 6/0 VOLUME=  2934.066689 - DENSITY  0.937 g/cm^3
         A              B              C           ALPHA      BETA       GAMMA 
    15.62058486    15.62058486    15.62058486   109.471221 109.471221 109.471221
 *******************************************************************************
 ATOMS IN THE ASYMMETRIC UNIT   12 - ATOMS IN THE UNIT CELL:  138
     ATOM                 X/A                 Y/B                 Z/C    
 *******************************************************************************
      1 T   1 H    -1.302817727838E-01  3.487550521379E-01 -2.385214091247E-01
      2 F   1 H    -4.127235387374E-01  1.082396363409E-01  2.385214091247E-01
      3 F   1 H     1.302817727838E-01 -1.082396363409E-01  4.790368249217E-01
      4 F   1 H     4.127235387374E-01 -3.487550521379E-01 -4.790368249217E-01
      5 F   1 H    -2.385214091247E-01 -1.302817727838E-01  3.487550521379E-01
      6 F   1 H     3.487550521379E-01 -2.385214091247E-01 -1.302817727838E-01
      7 F   1 H    -4.790368249217E-01  4.127235387374E-01 -3.487550521379E-01
      8 F   1 H     1.082396363409E-01  2.385214091247E-01 -4.127235387374E-01
      9 F   1 H     2.385214091247E-01 -4.127235387374E-01  1.082396363409E-01
     10 F   1 H    -1.082396363409E-01  4.790368249217E-01  1.302817727838E-01
     11 F   1 H     4.790368249217E-01  1.302817727838E-01 -1.082396363409E-01
     12 F   1 H    -3.487550521379E-01 -4.790368249217E-01  4.127235387374E-01
     13 T   1 H    -2.385206985860E-01  3.487555701460E-01 -1.302823870755E-01
     14 F   1 H     4.790379572215E-01 -1.082383115105E-01  1.302823870755E-01
     15 F   1 H     2.385206985860E-01  1.082383115105E-01 -4.127237312679E-01
     16 F   1 H    -4.790379572215E-01 -3.487555701460E-01  4.127237312679E-01
     17 F   1 H    -1.302823870755E-01 -2.385206985860E-01  3.487555701460E-01
     18 F   1 H     3.487555701460E-01 -1.302823870755E-01 -2.385206985860E-01
     19 F   1 H     4.127237312679E-01 -4.790379572215E-01 -3.487555701460E-01
     20 F   1 H    -1.082383115105E-01  1.302823870755E-01  4.790379572215E-01
     21 F   1 H     1.302823870755E-01  4.790379572215E-01 -1.082383115105E-01
     22 F   1 H     1.082383115105E-01 -4.127237312679E-01  2.385206985860E-01
     23 F   1 H    -4.127237312679E-01  2.385206985860E-01  1.082383115105E-01
     24 F   1 H    -3.487555701460E-01  4.127237312679E-01 -4.790379572215E-01
     25 T   1 H     4.562413727418E-01  1.402833113645E-01 -4.743063465403E-01
     26 F   1 H    -3.854103420951E-01 -6.945228071785E-02  4.743063465403E-01
     27 F   1 H    -4.562413727418E-01  6.945228071785E-02 -3.159580613773E-01
     28 F   1 H     3.854103420951E-01 -1.402833113645E-01  3.159580613773E-01
     29 F   1 H    -4.743063465403E-01  4.562413727418E-01  1.402833113645E-01
     30 F   1 H     1.402833113645E-01 -4.743063465403E-01  4.562413727418E-01
     31 F   1 H     3.159580613773E-01  3.854103420951E-01 -1.402833113645E-01
     32 F   1 H    -6.945228071785E-02  4.743063465403E-01 -3.854103420951E-01
     33 F   1 H     4.743063465403E-01 -3.854103420951E-01 -6.945228071785E-02
     34 F   1 H     6.945228071785E-02 -3.159580613773E-01 -4.562413727418E-01
     35 F   1 H    -3.159580613773E-01 -4.562413727418E-01  6.945228071785E-02
     36 F   1 H    -1.402833113645E-01  3.159580613773E-01  3.854103420951E-01
     37 T   1 H    -4.970218461315E-01  2.454882267249E-01 -4.970142183606E-01
     38 F   1 H    -2.574975549144E-01 -7.627770882299E-06  4.970142183606E-01
     39 F   1 H     4.970218461315E-01  7.627770882299E-06 -2.574899271435E-01
     40 F   1 H     2.574975549144E-01 -2.454882267249E-01  2.574899271435E-01
     41 F   1 H    -4.970142183606E-01 -4.970218461315E-01  2.454882267249E-01
     42 F   1 H     2.454882267249E-01 -4.970142183606E-01 -4.970218461315E-01
     43 F   1 H     2.574899271435E-01  2.574975549144E-01 -2.454882267249E-01
     44 F   1 H    -7.627770882299E-06  4.970142183606E-01 -2.574975549144E-01
     45 F   1 H     4.970142183606E-01 -2.574975549144E-01 -7.627770882299E-06
     46 F   1 H     7.627770882299E-06 -2.574899271435E-01  4.970218461315E-01
     47 F   1 H    -2.574899271435E-01  4.970218461315E-01  7.627770882299E-06
     48 F   1 H    -2.454882267249E-01  2.574899271435E-01  2.574975549144E-01
     49 T   1 H    -4.742991082714E-01  1.402964791920E-01  4.562383306022E-01
     50 F   1 H    -3.159418514102E-01  6.946256112635E-02 -4.562383306022E-01
     51 F   1 H     4.742991082714E-01 -6.946256112635E-02 -3.854044125366E-01
     52 F   1 H     3.159418514102E-01 -1.402964791920E-01  3.854044125366E-01
     53 F   1 H     4.562383306022E-01 -4.742991082714E-01  1.402964791920E-01
     54 F   1 H     1.402964791920E-01  4.562383306022E-01 -4.742991082714E-01
     55 F   1 H     3.854044125366E-01  3.159418514102E-01 -1.402964791920E-01
     56 F   1 H     6.946256112635E-02 -4.562383306022E-01 -3.159418514102E-01
     57 F   1 H    -4.562383306022E-01 -3.159418514102E-01  6.946256112635E-02
     58 F   1 H    -6.946256112635E-02 -3.854044125366E-01  4.742991082714E-01
     59 F   1 H    -3.854044125366E-01  4.742991082714E-01 -6.946256112635E-02
     60 F   1 H    -1.402964791920E-01  3.854044125366E-01  3.159418514102E-01
     61 T 248 CD   -2.499992882390E-01  2.500007117611E-01 -4.999999999999E-01
     62 F 248 CD    2.499992882389E-01 -2.500007117610E-01 -4.999999999999E-01
     63 F 248 CD   -4.999999999999E-01 -2.499992882390E-01  2.500007117611E-01
     64 F 248 CD    2.500007117611E-01 -4.999999999999E-01 -2.499992882390E-01
     65 F 248 CD   -4.999999999999E-01  2.499992882389E-01 -2.500007117610E-01
     66 F 248 CD   -2.500007117610E-01 -4.999999999999E-01  2.499992882389E-01
     67 T   6 C    -3.784105058503E-01  2.442042142786E-01 -3.784111581436E-01
     68 F   6 C    -3.773846275778E-01  6.522932993192E-07  3.784111581436E-01
     69 F   6 C     3.784105058503E-01 -6.522932993192E-07 -3.773852798711E-01
     70 F   6 C     3.773846275778E-01 -2.442042142786E-01  3.773852798711E-01
     71 F   6 C    -3.784111581436E-01 -3.784105058503E-01  2.442042142786E-01
     72 F   6 C     2.442042142786E-01 -3.784111581436E-01 -3.784105058503E-01
     73 F   6 C     3.773852798711E-01  3.773846275778E-01 -2.442042142786E-01
     74 F   6 C     6.522932993192E-07  3.784111581436E-01 -3.773846275778E-01
     75 F   6 C     3.784111581436E-01 -3.773846275778E-01  6.522932993192E-07
     76 F   6 C    -6.522932993192E-07 -3.773852798711E-01  3.784105058503E-01
     77 F   6 C    -3.773852798711E-01  3.784105058503E-01 -6.522932993192E-07
     78 F   6 C    -2.442042142786E-01  3.773852798711E-01  3.773846275778E-01
     79 T   6 C    -2.129252065930E-01  3.198323674544E-01 -2.664760195416E-01
     80 F   6 C    -4.136916130040E-01  5.355081294854E-02  2.664760195416E-01
     81 F   6 C     2.129252065930E-01 -5.355081294854E-02 -4.672424259526E-01
     82 F   6 C     4.136916130040E-01 -3.198323674544E-01  4.672424259526E-01
     83 F   6 C    -2.664760195416E-01 -2.129252065930E-01  3.198323674544E-01
     84 F   6 C     3.198323674544E-01 -2.664760195416E-01 -2.129252065930E-01
     85 F   6 C     4.672424259526E-01  4.136916130040E-01 -3.198323674544E-01
     86 F   6 C     5.355081294854E-02  2.664760195416E-01 -4.136916130040E-01
     87 F   6 C     2.664760195416E-01 -4.136916130040E-01  5.355081294854E-02
     88 F   6 C    -5.355081294854E-02 -4.672424259526E-01  2.129252065930E-01
     89 F   6 C    -4.672424259526E-01  2.129252065930E-01 -5.355081294854E-02
     90 F   6 C    -3.198323674544E-01  4.672424259526E-01  4.136916130040E-01
     91 T   6 C    -4.786369828353E-01  1.897825915545E-01 -4.786378184060E-01
     92 F   6 C    -3.315795900395E-01  8.355706228869E-07  4.786378184060E-01
     93 F   6 C     4.786369828353E-01 -8.355706228869E-07 -3.315804256101E-01
     94 F   6 C     3.315795900395E-01 -1.897825915545E-01  3.315804256101E-01
     95 F   6 C    -4.786378184060E-01 -4.786369828353E-01  1.897825915545E-01
     96 F   6 C     1.897825915545E-01 -4.786378184060E-01 -4.786369828353E-01
     97 F   6 C     3.315804256101E-01  3.315795900395E-01 -1.897825915545E-01
     98 F   6 C     8.355706228869E-07  4.786378184060E-01 -3.315795900395E-01
     99 F   6 C     4.786378184060E-01 -3.315795900395E-01  8.355706228869E-07
    100 F   6 C    -8.355706228869E-07 -3.315804256101E-01  4.786369828353E-01
    101 F   6 C    -3.315804256101E-01  4.786369828353E-01 -8.355706228869E-07
    102 F   6 C    -1.897825915545E-01  3.315804256101E-01  3.315795900395E-01
    103 T   7 N    -2.842314951249E-01  2.718967057495E-01 -3.711235279627E-01
    104 F   7 N    -3.569797662878E-01  8.689203283779E-02  3.711235279627E-01
    105 F   7 N     2.842314951249E-01 -8.689203283779E-02 -4.438717991256E-01
    106 F   7 N     3.569797662878E-01 -2.718967057495E-01  4.438717991256E-01
    107 F   7 N    -3.711235279627E-01 -2.842314951249E-01  2.718967057495E-01
    108 F   7 N     2.718967057495E-01 -3.711235279627E-01 -2.842314951249E-01
    109 F   7 N     4.438717991256E-01  3.569797662878E-01 -2.718967057495E-01
    110 F   7 N     8.689203283779E-02  3.711235279627E-01 -3.569797662878E-01
    111 F   7 N     3.711235279627E-01 -3.569797662878E-01  8.689203283779E-02
    112 F   7 N    -8.689203283779E-02 -4.438717991256E-01  2.842314951249E-01
    113 F   7 N    -4.438717991256E-01  2.842314951249E-01 -8.689203283779E-02
    114 F   7 N    -2.718967057495E-01  4.438717991256E-01  3.569797662878E-01
    115 T   6 C    -2.664754216623E-01  3.198325628764E-01 -2.129258698444E-01
    116 F   6 C    -4.672415672792E-01 -5.354955181788E-02  2.129258698444E-01
    117 F   6 C     2.664754216623E-01  5.354955181788E-02 -4.136920154614E-01
    118 F   6 C     4.672415672792E-01 -3.198325628764E-01  4.136920154614E-01
    119 F   6 C    -2.129258698444E-01 -2.664754216623E-01  3.198325628764E-01
    120 F   6 C     3.198325628764E-01 -2.129258698444E-01 -2.664754216623E-01
    121 F   6 C     4.136920154614E-01  4.672415672792E-01 -3.198325628764E-01
    122 F   6 C    -5.354955181788E-02  2.129258698444E-01 -4.672415672792E-01
    123 F   6 C     2.129258698444E-01 -4.672415672792E-01 -5.354955181788E-02
    124 F   6 C     5.354955181788E-02 -4.136920154614E-01  2.664754216623E-01
    125 F   6 C    -4.136920154614E-01  2.664754216623E-01  5.354955181788E-02
    126 F   6 C    -3.198325628764E-01  4.136920154614E-01  4.672415672792E-01
    127 T   7 N    -3.711229514100E-01  2.718966750643E-01 -2.842321349072E-01
    128 F   7 N    -4.438711900286E-01 -8.689081650287E-02  2.842321349072E-01
    129 F   7 N     3.711229514100E-01  8.689081650287E-02 -3.569803735257E-01
    130 F   7 N     4.438711900286E-01 -2.718966750643E-01  3.569803735257E-01
    131 F   7 N    -2.842321349072E-01 -3.711229514100E-01  2.718966750643E-01
    132 F   7 N     2.718966750643E-01 -2.842321349072E-01 -3.711229514100E-01
    133 F   7 N     3.569803735257E-01  4.438711900286E-01 -2.718966750643E-01
    134 F   7 N    -8.689081650287E-02  2.842321349072E-01 -4.438711900286E-01
    135 F   7 N     2.842321349072E-01 -4.438711900286E-01 -8.689081650287E-02
    136 F   7 N     8.689081650287E-02 -3.569803735257E-01  3.711229514100E-01
    137 F   7 N    -3.569803735257E-01  3.711229514100E-01  8.689081650287E-02
    138 F   7 N    -2.718966750643E-01  3.569803735257E-01  4.438711900286E-01

 TRANSFORMATION MATRIX PRIMITIVE-CRYSTALLOGRAPHIC CELL
  0.0000  1.0000  1.0000  1.0000  0.0000  1.0000  1.0000  1.0000  0.0000

 *******************************************************************************
 CRYSTALLOGRAPHIC CELL (VOLUME=       5868.13337876)
         A              B              C           ALPHA      BETA       GAMMA 
    18.03709775    18.03709775    18.03709775    90.000000  90.000000  90.000000

 COORDINATES IN THE CRYSTALLOGRAPHIC CELL
     ATOM                 X/A                 Y/B                 Z/C    
 *******************************************************************************
      1 T   1 H     1.202577078985E-01 -3.587791170232E-01  2.284973442394E-01
      2 F   1 H    -1.202577078985E-01  3.587791170232E-01  2.284973442394E-01
      3 F   1 H     1.202577078985E-01  3.587791170232E-01 -2.284973442394E-01
      4 F   1 H    -1.202577078985E-01 -3.587791170232E-01 -2.284973442394E-01
      5 F   1 H     2.284973442394E-01  1.202577078985E-01 -3.587791170232E-01
      6 F   1 H    -3.587791170232E-01  2.284973442394E-01  1.202577078985E-01
      7 F   1 H    -2.284973442394E-01 -1.202577078985E-01 -3.587791170232E-01
      8 F   1 H     3.587791170232E-01  2.284973442394E-01 -1.202577078985E-01
      9 F   1 H     2.284973442394E-01 -1.202577078985E-01  3.587791170232E-01
     10 F   1 H     3.587791170232E-01 -2.284973442394E-01  1.202577078985E-01
     11 F   1 H    -2.284973442394E-01  1.202577078985E-01  3.587791170232E-01
     12 F   1 H    -3.587791170232E-01 -2.284973442394E-01 -1.202577078985E-01
     13 T   1 H     2.284969408283E-01 -3.587793279038E-01  1.202586293177E-01
     14 F   1 H    -2.284969408283E-01  3.587793279038E-01  1.202586293177E-01
     15 F   1 H     2.284969408283E-01  3.587793279038E-01 -1.202586293177E-01
     16 F   1 H    -2.284969408283E-01 -3.587793279038E-01 -1.202586293177E-01
     17 F   1 H     1.202586293177E-01  2.284969408283E-01 -3.587793279038E-01
     18 F   1 H    -3.587793279038E-01  1.202586293177E-01  2.284969408283E-01
     19 F   1 H    -1.202586293177E-01 -2.284969408283E-01 -3.587793279038E-01
     20 F   1 H     3.587793279038E-01  1.202586293177E-01 -2.284969408283E-01
     21 F   1 H     1.202586293177E-01 -2.284969408283E-01  3.587793279038E-01
     22 F   1 H     3.587793279038E-01 -1.202586293177E-01  2.284969408283E-01
     23 F   1 H    -1.202586293177E-01  2.284969408283E-01  3.587793279038E-01
     24 F   1 H    -3.587793279038E-01 -1.202586293177E-01 -2.284969408283E-01
     25 T   1 H     1.048677960412E-01  4.208258574185E-01  3.541551532335E-02
     26 F   1 H    -1.048677960412E-01 -4.208258574185E-01  3.541551532335E-02
     27 F   1 H     1.048677960412E-01 -4.208258574185E-01 -3.541551532335E-02
     28 F   1 H    -1.048677960412E-01  4.208258574185E-01 -3.541551532335E-02
     29 F   1 H     3.541551532335E-02  1.048677960412E-01  4.208258574185E-01
     30 F   1 H     4.208258574185E-01  3.541551532335E-02  1.048677960412E-01
     31 F   1 H    -3.541551532335E-02 -1.048677960412E-01  4.208258574185E-01
     32 F   1 H    -4.208258574185E-01  3.541551532335E-02 -1.048677960412E-01
     33 F   1 H     3.541551532335E-02 -1.048677960412E-01 -4.208258574185E-01
     34 F   1 H    -4.208258574185E-01 -3.541551532335E-02  1.048677960412E-01
     35 F   1 H    -3.541551532335E-02  1.048677960412E-01 -4.208258574185E-01
     36 F   1 H     4.208258574185E-01 -3.541551532335E-02 -1.048677960412E-01
     37 T   1 H     1.227479272479E-01  3.802378543915E-01  1.227402994770E-01
     38 F   1 H    -1.227479272479E-01 -3.802378543915E-01  1.227402994770E-01
     39 F   1 H     1.227479272479E-01 -3.802378543915E-01 -1.227402994770E-01
     40 F   1 H    -1.227479272479E-01  3.802378543915E-01 -1.227402994770E-01
     41 F   1 H     1.227402994770E-01  1.227479272479E-01  3.802378543915E-01
     42 F   1 H     3.802378543915E-01  1.227402994770E-01  1.227479272479E-01
     43 F   1 H    -1.227402994770E-01 -1.227479272479E-01  3.802378543915E-01
     44 F   1 H    -3.802378543915E-01  1.227402994770E-01 -1.227479272479E-01
     45 F   1 H     1.227402994770E-01 -1.227479272479E-01 -3.802378543915E-01
     46 F   1 H    -3.802378543915E-01 -1.227402994770E-01  1.227479272479E-01
     47 F   1 H    -1.227402994770E-01  1.227479272479E-01 -3.802378543915E-01
     48 F   1 H     3.802378543915E-01 -1.227402994770E-01 -1.227479272479E-01
     49 T   1 H     3.541695903283E-02  4.208213715694E-01  1.048795201592E-01
     50 F   1 H    -3.541695903283E-02 -4.208213715694E-01  1.048795201592E-01
     51 F   1 H     3.541695903283E-02 -4.208213715694E-01 -1.048795201592E-01
     52 F   1 H    -3.541695903283E-02  4.208213715694E-01 -1.048795201592E-01
     53 F   1 H     1.048795201592E-01  3.541695903283E-02  4.208213715694E-01
     54 F   1 H     4.208213715694E-01  1.048795201592E-01  3.541695903283E-02
     55 F   1 H    -1.048795201592E-01 -3.541695903283E-02  4.208213715694E-01
     56 F   1 H    -4.208213715694E-01  1.048795201592E-01 -3.541695903283E-02
     57 F   1 H     1.048795201592E-01 -3.541695903283E-02 -4.208213715694E-01
     58 F   1 H    -4.208213715694E-01 -1.048795201592E-01  3.541695903283E-02
     59 F   1 H    -1.048795201592E-01  3.541695903283E-02 -4.208213715694E-01
     60 F   1 H     4.208213715694E-01 -1.048795201592E-01 -3.541695903283E-02
     61 T 248 CD   -4.999999999999E-01  0.000000000000E+00 -2.499992882390E-01
     62 F 248 CD   -4.999999999999E-01  0.000000000000E+00  2.499992882389E-01
     63 F 248 CD   -2.499992882390E-01 -4.999999999999E-01  0.000000000000E+00
     64 F 248 CD    0.000000000000E+00 -2.499992882390E-01 -4.999999999999E-01
     65 F 248 CD    2.499992882389E-01 -4.999999999999E-01  0.000000000000E+00
     66 F 248 CD    0.000000000000E+00  2.499992882389E-01 -4.999999999999E-01
     67 T   6 C     1.221017809927E-01  4.994870608638E-01  1.221024332860E-01
     68 F   6 C    -1.221017809927E-01 -4.994870608638E-01  1.221024332860E-01
     69 F   6 C     1.221017809927E-01 -4.994870608638E-01 -1.221024332860E-01
     70 F   6 C    -1.221017809927E-01  4.994870608638E-01 -1.221024332860E-01
     71 F   6 C     1.221024332860E-01  1.221017809927E-01  4.994870608638E-01
     72 F   6 C     4.994870608638E-01  1.221024332860E-01  1.221017809927E-01
     73 F   6 C    -1.221024332860E-01 -1.221017809927E-01  4.994870608638E-01
     74 F   6 C    -4.994870608638E-01  1.221024332860E-01 -1.221017809927E-01
     75 F   6 C     1.221024332860E-01 -1.221017809927E-01 -4.994870608638E-01
     76 F   6 C    -4.994870608638E-01 -1.221024332860E-01  1.221017809927E-01
     77 F   6 C    -1.221024332860E-01  1.221017809927E-01 -4.994870608638E-01
     78 F   6 C     4.994870608638E-01 -1.221024332860E-01 -1.221017809927E-01
     79 T   6 C     1.331407772529E-01 -3.996167967945E-01  1.866915902015E-01
     80 F   6 C    -1.331407772529E-01  3.996167967945E-01  1.866915902015E-01
     81 F   6 C     1.331407772529E-01  3.996167967945E-01 -1.866915902015E-01
     82 F   6 C    -1.331407772529E-01 -3.996167967945E-01 -1.866915902015E-01
     83 F   6 C     1.866915902015E-01  1.331407772529E-01 -3.996167967945E-01
     84 F   6 C    -3.996167967945E-01  1.866915902015E-01  1.331407772529E-01
     85 F   6 C    -1.866915902015E-01 -1.331407772529E-01 -3.996167967945E-01
     86 F   6 C     3.996167967945E-01  1.866915902015E-01 -1.331407772529E-01
     87 F   6 C     1.866915902015E-01 -1.331407772529E-01  3.996167967945E-01
     88 F   6 C     3.996167967945E-01 -1.866915902015E-01  1.331407772529E-01
     89 F   6 C    -1.866915902015E-01  1.331407772529E-01  3.996167967945E-01
     90 F   6 C    -3.996167967945E-01 -1.866915902015E-01 -1.331407772529E-01
     91 T   6 C     9.489087799196E-02  4.264713036021E-01  9.489171356258E-02
     92 F   6 C    -9.489087799196E-02 -4.264713036021E-01  9.489171356258E-02
     93 F   6 C     9.489087799196E-02 -4.264713036021E-01 -9.489171356258E-02
     94 F   6 C    -9.489087799196E-02  4.264713036021E-01 -9.489171356258E-02
     95 F   6 C     9.489171356258E-02  9.489087799196E-02  4.264713036021E-01
     96 F   6 C     4.264713036021E-01  9.489171356258E-02  9.489087799196E-02
     97 F   6 C    -9.489171356258E-02 -9.489087799196E-02  4.264713036021E-01
     98 F   6 C    -4.264713036021E-01  9.489171356258E-02 -9.489087799196E-02
     99 F   6 C     9.489171356258E-02 -9.489087799196E-02 -4.264713036021E-01
    100 F   6 C    -4.264713036021E-01 -9.489171356258E-02  9.489087799196E-02
    101 F   6 C    -9.489171356258E-02  9.489087799196E-02 -4.264713036021E-01
    102 F   6 C     4.264713036021E-01 -9.489171356258E-02 -9.489087799196E-02
    103 T   7 N     9.250233645584E-02 -4.636258644186E-01  1.793943692936E-01
    104 F   7 N    -9.250233645584E-02  4.636258644186E-01  1.793943692936E-01
    105 F   7 N     9.250233645584E-02  4.636258644186E-01 -1.793943692936E-01
    106 F   7 N    -9.250233645584E-02 -4.636258644186E-01 -1.793943692936E-01
    107 F   7 N     1.793943692936E-01  9.250233645584E-02 -4.636258644186E-01
    108 F   7 N    -4.636258644186E-01  1.793943692936E-01  9.250233645584E-02
    109 F   7 N    -1.793943692936E-01 -9.250233645584E-02 -4.636258644186E-01
    110 F   7 N     4.636258644186E-01  1.793943692936E-01 -9.250233645584E-02
    111 F   7 N     1.793943692936E-01 -9.250233645584E-02  4.636258644186E-01
    112 F   7 N     4.636258644186E-01 -1.793943692936E-01  9.250233645584E-02
    113 F   7 N    -1.793943692936E-01  9.250233645584E-02  4.636258644186E-01
    114 F   7 N    -4.636258644186E-01 -1.793943692936E-01 -9.250233645584E-02
    115 T   6 C     1.866910573471E-01 -3.996169271915E-01  1.331415055292E-01
    116 F   6 C    -1.866910573471E-01  3.996169271915E-01  1.331415055292E-01
    117 F   6 C     1.866910573471E-01  3.996169271915E-01 -1.331415055292E-01
    118 F   6 C    -1.866910573471E-01 -3.996169271915E-01 -1.331415055292E-01
    119 F   6 C     1.331415055292E-01  1.866910573471E-01 -3.996169271915E-01
    120 F   6 C    -3.996169271915E-01  1.331415055292E-01  1.866910573471E-01
    121 F   6 C    -1.331415055292E-01 -1.866910573471E-01 -3.996169271915E-01
    122 F   6 C     3.996169271915E-01  1.331415055292E-01 -1.866910573471E-01
    123 F   6 C     1.331415055292E-01 -1.866910573471E-01  3.996169271915E-01
    124 F   6 C     3.996169271915E-01 -1.331415055292E-01  1.866910573471E-01
    125 F   6 C    -1.331415055292E-01  1.866910573471E-01  3.996169271915E-01
    126 F   6 C    -3.996169271915E-01 -1.331415055292E-01 -1.866910573471E-01
    127 T   7 N     1.793937457836E-01 -4.636258806907E-01  9.250292928070E-02
    128 F   7 N    -1.793937457836E-01  4.636258806907E-01  9.250292928070E-02
    129 F   7 N     1.793937457836E-01  4.636258806907E-01 -9.250292928070E-02
    130 F   7 N    -1.793937457836E-01 -4.636258806907E-01 -9.250292928070E-02
    131 F   7 N     9.250292928070E-02  1.793937457836E-01 -4.636258806907E-01
    132 F   7 N    -4.636258806907E-01  9.250292928070E-02  1.793937457836E-01
    133 F   7 N    -9.250292928070E-02 -1.793937457836E-01 -4.636258806907E-01
    134 F   7 N     4.636258806907E-01  9.250292928070E-02 -1.793937457836E-01
    135 F   7 N     9.250292928070E-02 -1.793937457836E-01  4.636258806907E-01
    136 F   7 N     4.636258806907E-01 -9.250292928070E-02  1.793937457836E-01
    137 F   7 N    -9.250292928070E-02  1.793937457836E-01  4.636258806907E-01
    138 F   7 N    -4.636258806907E-01 -9.250292928070E-02 -1.793937457836E-01

 T = ATOM BELONGING TO THE ASYMMETRIC UNIT
 *******************************************************************************
 * GEOMETRY EDITING - INPUT COORDINATES ARE GIVEN IN ANGSTROM         
 *******************************************************************************

 GEOMETRY NOW FULLY CONSISTENT WITH THE GROUP
 INFORMATION **** NEW DEFAULT **** FINALRUN 4 FOR GEOMETRY OPTIMIZATIONS
 INFORMATION **** NEW DEFAULT **** OPTGEOM OPTIMIZES BOTH ATOMIC COORDINATES AND CELL PARAMETERS
 INFORMATION **** NEW DEFAULT **** TOL. ON ATOMIC DISP TO REDEFINE REF. GEOMETRY: 0.8 Angs
 INFORMATION **** NEW DEFAULT **** N POINTS TO REDEFINE REF. GEOMETRY: N OF OPT DEGS OF FREEDOM
 INFORMATION **** NEW DEFAULT **** TOL. ON ENERGY TO REDEFINE REF. GEOMETRY: 10**-3*(5*N. ATOMS)

 IMPORTANT INFORMATION:
 THE COORDINATE SYSTEM ADOPTED IN THE OPTIMIZATION IS NOT IN
 GENERAL HOMOGENEOUS UNITS. FOR THIS REASON THE GRADIENT AND 
 HESSIAN MATRIX IN TERMS OF THIS SYSTEM ARE GIVEN WITHOUT
 UNITS. FOR MORE DETAILS SEE THE MANUAL.

 INITIAL TRUST RADIUS         0.50000 MAXIMUM TRUST RADIUS               4.00000
 MAXIMUM GRADIENT COMPONENT   0.00045 MAXIMUM DISPLACEMENT COMPONENT     0.00180
 R.M.S. OF GRADIENT COMPONENT 0.00030 R.M.S. OF DISPLACEMENT COMPONENTS  0.00120
 THRESHOLD ON ENERGY CHANGE 0.100E-06 EXTRAPOLATING POLYNOMIAL ORDER           2
 MAXIMUM ALLOWED NUMBER OF STEPS   -1 SORTING OF ENERGY POINTS:               NO
 ANALYTICAL  GRADIENT                 HESSIAN UPDATING                      BFGS
 STEP SIZE NUMERICAL GRADIENT 0.00100
 INITIAL HESSIAN MATRIX: SCHLEGEL MODEL 2
 *******************************************************************************


 ELAELAELAELAELAELAELAELAELAELAELAELAELAELAELAELAELAELAELAELAELAELAELAELAELAELA

                       ELASTIC CALCULATION

 INFORMATION **** TOLDEX ****  CONVERGENCE CRITERION FOR RMS DISPLACEMENT MODIFIED  6.200000E-04
 INFORMATION **** TOLDEG **** MODIFY CONVERGENCE CRITERION FOR RMS GRADIENT  3.000000E-04
 INFORMATION **** TOLDEE **** CONVERGENCE CRITERION FOR ENERGY MODIFIED: 10**-           8

 GCALCO - MAX INDICES DIRECT LATTICE VECTOR    14    14    14
 NO.OF VECTORS CREATED 6999 STARS  122 RMAX   321.55890 BOHR

 GEOMETRY FOR WAVE FUNCTION - DIMENSIONALITY OF THE SYSTEM    3
 (NON PERIODIC DIRECTION: LATTICE PARAMETER FORMALLY SET TO 500)
 *******************************************************************************
 LATTICE PARAMETERS (ANGSTROMS AND DEGREES) - BOHR = 0.5291772083 ANGSTROM
 PRIMITIVE CELL - CENTRING CODE 6/0 VOLUME=  2934.066689 - DENSITY  0.937 g/cm^3
         A              B              C           ALPHA      BETA       GAMMA 
    15.62058486    15.62058486    15.62058486   109.471221 109.471221 109.471221
 *******************************************************************************
 ATOMS IN THE ASYMMETRIC UNIT   12 - ATOMS IN THE UNIT CELL:  138
     ATOM                 X/A                 Y/B                 Z/C    
 *******************************************************************************
      1 T   1 H    -1.302817727838E-01  3.487550521379E-01 -2.385214091247E-01
      2 F   1 H    -4.127235387374E-01  1.082396363409E-01  2.385214091247E-01
      3 F   1 H     1.302817727838E-01 -1.082396363409E-01  4.790368249217E-01
      4 F   1 H     4.127235387374E-01 -3.487550521379E-01 -4.790368249217E-01
      5 F   1 H    -2.385214091247E-01 -1.302817727838E-01  3.487550521379E-01
      6 F   1 H     3.487550521379E-01 -2.385214091247E-01 -1.302817727838E-01
      7 F   1 H    -4.790368249217E-01  4.127235387374E-01 -3.487550521379E-01
      8 F   1 H     1.082396363409E-01  2.385214091247E-01 -4.127235387374E-01
      9 F   1 H     2.385214091247E-01 -4.127235387374E-01  1.082396363409E-01
     10 F   1 H    -1.082396363409E-01  4.790368249217E-01  1.302817727838E-01
     11 F   1 H     4.790368249217E-01  1.302817727838E-01 -1.082396363409E-01
     12 F   1 H    -3.487550521379E-01 -4.790368249217E-01  4.127235387374E-01
     13 T   1 H    -2.385206985860E-01  3.487555701460E-01 -1.302823870755E-01
     14 F   1 H     4.790379572215E-01 -1.082383115105E-01  1.302823870755E-01
     15 F   1 H     2.385206985860E-01  1.082383115105E-01 -4.127237312679E-01
     16 F   1 H    -4.790379572215E-01 -3.487555701460E-01  4.127237312679E-01
     17 F   1 H    -1.302823870755E-01 -2.385206985860E-01  3.487555701460E-01
     18 F   1 H     3.487555701460E-01 -1.302823870755E-01 -2.385206985860E-01
     19 F   1 H     4.127237312679E-01 -4.790379572215E-01 -3.487555701460E-01
     20 F   1 H    -1.082383115105E-01  1.302823870755E-01  4.790379572215E-01
     21 F   1 H     1.302823870755E-01  4.790379572215E-01 -1.082383115105E-01
     22 F   1 H     1.082383115105E-01 -4.127237312679E-01  2.385206985860E-01
     23 F   1 H    -4.127237312679E-01  2.385206985860E-01  1.082383115105E-01
     24 F   1 H    -3.487555701460E-01  4.127237312679E-01 -4.790379572215E-01
     25 T   1 H     4.562413727418E-01  1.402833113645E-01 -4.743063465403E-01
     26 F   1 H    -3.854103420951E-01 -6.945228071785E-02  4.743063465403E-01
     27 F   1 H    -4.562413727418E-01  6.945228071785E-02 -3.159580613773E-01
     28 F   1 H     3.854103420951E-01 -1.402833113645E-01  3.159580613773E-01
     29 F   1 H    -4.743063465403E-01  4.562413727418E-01  1.402833113645E-01
     30 F   1 H     1.402833113645E-01 -4.743063465403E-01  4.562413727418E-01
     31 F   1 H     3.159580613773E-01  3.854103420951E-01 -1.402833113645E-01
     32 F   1 H    -6.945228071785E-02  4.743063465403E-01 -3.854103420951E-01
     33 F   1 H     4.743063465403E-01 -3.854103420951E-01 -6.945228071785E-02
     34 F   1 H     6.945228071785E-02 -3.159580613773E-01 -4.562413727418E-01
     35 F   1 H    -3.159580613773E-01 -4.562413727418E-01  6.945228071785E-02
     36 F   1 H    -1.402833113645E-01  3.159580613773E-01  3.854103420951E-01
     37 T   1 H    -4.970218461315E-01  2.454882267249E-01 -4.970142183606E-01
     38 F   1 H    -2.574975549144E-01 -7.627770882257E-06  4.970142183606E-01
     39 F   1 H     4.970218461315E-01  7.627770882312E-06 -2.574899271435E-01
     40 F   1 H     2.574975549144E-01 -2.454882267249E-01  2.574899271435E-01
     41 F   1 H    -4.970142183606E-01 -4.970218461315E-01  2.454882267249E-01
     42 F   1 H     2.454882267249E-01 -4.970142183606E-01 -4.970218461315E-01
     43 F   1 H     2.574899271435E-01  2.574975549144E-01 -2.454882267249E-01
     44 F   1 H    -7.627770882312E-06  4.970142183606E-01 -2.574975549144E-01
     45 F   1 H     4.970142183606E-01 -2.574975549144E-01 -7.627770882257E-06
     46 F   1 H     7.627770882271E-06 -2.574899271435E-01  4.970218461315E-01
     47 F   1 H    -2.574899271435E-01  4.970218461315E-01  7.627770882271E-06
     48 F   1 H    -2.454882267249E-01  2.574899271435E-01  2.574975549144E-01
     49 T   1 H    -4.742991082714E-01  1.402964791920E-01  4.562383306022E-01
     50 F   1 H    -3.159418514102E-01  6.946256112635E-02 -4.562383306022E-01
     51 F   1 H     4.742991082714E-01 -6.946256112635E-02 -3.854044125366E-01
     52 F   1 H     3.159418514102E-01 -1.402964791920E-01  3.854044125366E-01
     53 F   1 H     4.562383306022E-01 -4.742991082714E-01  1.402964791920E-01
     54 F   1 H     1.402964791920E-01  4.562383306022E-01 -4.742991082714E-01
     55 F   1 H     3.854044125366E-01  3.159418514102E-01 -1.402964791920E-01
     56 F   1 H     6.946256112635E-02 -4.562383306022E-01 -3.159418514102E-01
     57 F   1 H    -4.562383306022E-01 -3.159418514102E-01  6.946256112635E-02
     58 F   1 H    -6.946256112635E-02 -3.854044125366E-01  4.742991082714E-01
     59 F   1 H    -3.854044125366E-01  4.742991082714E-01 -6.946256112635E-02
     60 F   1 H    -1.402964791920E-01  3.854044125366E-01  3.159418514102E-01
     61 T 248 CD   -2.499992882390E-01  2.500007117610E-01  5.000000000000E-01
     62 F 248 CD    2.499992882390E-01 -2.500007117610E-01  5.000000000000E-01
     63 F 248 CD    5.000000000000E-01 -2.499992882390E-01  2.500007117610E-01
     64 F 248 CD    2.500007117610E-01  5.000000000000E-01 -2.499992882390E-01
     65 F 248 CD    5.000000000000E-01  2.499992882390E-01 -2.500007117610E-01
     66 F 248 CD   -2.500007117610E-01  5.000000000000E-01  2.499992882390E-01
     67 T   6 C    -3.784105058503E-01  2.442042142786E-01 -3.784111581436E-01
     68 F   6 C    -3.773846275778E-01  6.522932993192E-07  3.784111581436E-01
     69 F   6 C     3.784105058503E-01 -6.522932993192E-07 -3.773852798711E-01
     70 F   6 C     3.773846275778E-01 -2.442042142786E-01  3.773852798711E-01
     71 F   6 C    -3.784111581436E-01 -3.784105058503E-01  2.442042142786E-01
     72 F   6 C     2.442042142786E-01 -3.784111581436E-01 -3.784105058503E-01
     73 F   6 C     3.773852798711E-01  3.773846275778E-01 -2.442042142786E-01
     74 F   6 C     6.522932993053E-07  3.784111581436E-01 -3.773846275778E-01
     75 F   6 C     3.784111581436E-01 -3.773846275778E-01  6.522932993192E-07
     76 F   6 C    -6.522932993192E-07 -3.773852798711E-01  3.784105058503E-01
     77 F   6 C    -3.773852798711E-01  3.784105058503E-01 -6.522932993192E-07
     78 F   6 C    -2.442042142786E-01  3.773852798711E-01  3.773846275778E-01
     79 T   6 C    -2.129252065930E-01  3.198323674544E-01 -2.664760195416E-01
     80 F   6 C    -4.136916130040E-01  5.355081294854E-02  2.664760195416E-01
     81 F   6 C     2.129252065930E-01 -5.355081294854E-02 -4.672424259526E-01
     82 F   6 C     4.136916130040E-01 -3.198323674544E-01  4.672424259526E-01
     83 F   6 C    -2.664760195416E-01 -2.129252065930E-01  3.198323674544E-01
     84 F   6 C     3.198323674544E-01 -2.664760195416E-01 -2.129252065930E-01
     85 F   6 C     4.672424259526E-01  4.136916130040E-01 -3.198323674544E-01
     86 F   6 C     5.355081294854E-02  2.664760195416E-01 -4.136916130040E-01
     87 F   6 C     2.664760195416E-01 -4.136916130040E-01  5.355081294854E-02
     88 F   6 C    -5.355081294854E-02 -4.672424259526E-01  2.129252065930E-01
     89 F   6 C    -4.672424259526E-01  2.129252065930E-01 -5.355081294854E-02
     90 F   6 C    -3.198323674544E-01  4.672424259526E-01  4.136916130040E-01
     91 T   6 C    -4.786369828353E-01  1.897825915545E-01 -4.786378184060E-01
     92 F   6 C    -3.315795900395E-01  8.355706228869E-07  4.786378184060E-01
     93 F   6 C     4.786369828353E-01 -8.355706228869E-07 -3.315804256101E-01
     94 F   6 C     3.315795900395E-01 -1.897825915545E-01  3.315804256101E-01
     95 F   6 C    -4.786378184060E-01 -4.786369828353E-01  1.897825915545E-01
     96 F   6 C     1.897825915545E-01 -4.786378184060E-01 -4.786369828353E-01
     97 F   6 C     3.315804256101E-01  3.315795900395E-01 -1.897825915545E-01
     98 F   6 C     8.355706228869E-07  4.786378184060E-01 -3.315795900395E-01
     99 F   6 C     4.786378184060E-01 -3.315795900395E-01  8.355706228869E-07
    100 F   6 C    -8.355706228869E-07 -3.315804256101E-01  4.786369828353E-01
    101 F   6 C    -3.315804256101E-01  4.786369828353E-01 -8.355706228869E-07
    102 F   6 C    -1.897825915545E-01  3.315804256101E-01  3.315795900395E-01
    103 T   7 N    -2.842314951249E-01  2.718967057495E-01 -3.711235279627E-01
    104 F   7 N    -3.569797662878E-01  8.689203283779E-02  3.711235279627E-01
    105 F   7 N     2.842314951249E-01 -8.689203283779E-02 -4.438717991256E-01
    106 F   7 N     3.569797662878E-01 -2.718967057495E-01  4.438717991256E-01
    107 F   7 N    -3.711235279627E-01 -2.842314951249E-01  2.718967057495E-01
    108 F   7 N     2.718967057495E-01 -3.711235279627E-01 -2.842314951249E-01
    109 F   7 N     4.438717991256E-01  3.569797662878E-01 -2.718967057495E-01
    110 F   7 N     8.689203283779E-02  3.711235279627E-01 -3.569797662878E-01
    111 F   7 N     3.711235279627E-01 -3.569797662878E-01  8.689203283779E-02
    112 F   7 N    -8.689203283779E-02 -4.438717991256E-01  2.842314951249E-01
    113 F   7 N    -4.438717991256E-01  2.842314951249E-01 -8.689203283779E-02
    114 F   7 N    -2.718967057495E-01  4.438717991256E-01  3.569797662878E-01
    115 T   6 C    -2.664754216623E-01  3.198325628764E-01 -2.129258698444E-01
    116 F   6 C    -4.672415672792E-01 -5.354955181788E-02  2.129258698444E-01
    117 F   6 C     2.664754216623E-01  5.354955181788E-02 -4.136920154614E-01
    118 F   6 C     4.672415672792E-01 -3.198325628764E-01  4.136920154614E-01
    119 F   6 C    -2.129258698444E-01 -2.664754216623E-01  3.198325628764E-01
    120 F   6 C     3.198325628764E-01 -2.129258698444E-01 -2.664754216623E-01
    121 F   6 C     4.136920154614E-01  4.672415672792E-01 -3.198325628764E-01
    122 F   6 C    -5.354955181788E-02  2.129258698444E-01 -4.672415672792E-01
    123 F   6 C     2.129258698444E-01 -4.672415672792E-01 -5.354955181788E-02
    124 F   6 C     5.354955181788E-02 -4.136920154614E-01  2.664754216623E-01
    125 F   6 C    -4.136920154614E-01  2.664754216623E-01  5.354955181788E-02
    126 F   6 C    -3.198325628764E-01  4.136920154614E-01  4.672415672792E-01
    127 T   7 N    -3.711229514100E-01  2.718966750643E-01 -2.842321349072E-01
    128 F   7 N    -4.438711900286E-01 -8.689081650286E-02  2.842321349072E-01
    129 F   7 N     3.711229514100E-01  8.689081650286E-02 -3.569803735257E-01
    130 F   7 N     4.438711900286E-01 -2.718966750643E-01  3.569803735257E-01
    131 F   7 N    -2.842321349072E-01 -3.711229514100E-01  2.718966750643E-01
    132 F   7 N     2.718966750643E-01 -2.842321349072E-01 -3.711229514100E-01
    133 F   7 N     3.569803735257E-01  4.438711900286E-01 -2.718966750643E-01
    134 F   7 N    -8.689081650287E-02  2.842321349072E-01 -4.438711900286E-01
    135 F   7 N     2.842321349072E-01 -4.438711900286E-01 -8.689081650286E-02
    136 F   7 N     8.689081650286E-02 -3.569803735257E-01  3.711229514100E-01
    137 F   7 N    -3.569803735257E-01  3.711229514100E-01  8.689081650286E-02
    138 F   7 N    -2.718966750643E-01  3.569803735257E-01  4.438711900286E-01

 TRANSFORMATION MATRIX PRIMITIVE-CRYSTALLOGRAPHIC CELL
  0.0000  1.0000  1.0000  1.0000  0.0000  1.0000  1.0000  1.0000  0.0000

 *******************************************************************************
 CRYSTALLOGRAPHIC CELL (VOLUME=       5868.13337876)
         A              B              C           ALPHA      BETA       GAMMA 
    18.03709775    18.03709775    18.03709775    90.000000  90.000000  90.000000

 COORDINATES IN THE CRYSTALLOGRAPHIC CELL
     ATOM                 X/A                 Y/B                 Z/C    
 *******************************************************************************
      1 T   1 H     1.202577078985E-01 -3.587791170232E-01  2.284973442394E-01
      2 F   1 H    -1.202577078985E-01  3.587791170232E-01  2.284973442394E-01
      3 F   1 H     1.202577078985E-01  3.587791170232E-01 -2.284973442394E-01
      4 F   1 H    -1.202577078985E-01 -3.587791170232E-01 -2.284973442394E-01
      5 F   1 H     2.284973442394E-01  1.202577078985E-01 -3.587791170232E-01
      6 F   1 H    -3.587791170232E-01  2.284973442394E-01  1.202577078985E-01
      7 F   1 H    -2.284973442394E-01 -1.202577078985E-01 -3.587791170232E-01
      8 F   1 H     3.587791170232E-01  2.284973442394E-01 -1.202577078985E-01
      9 F   1 H     2.284973442394E-01 -1.202577078985E-01  3.587791170232E-01
     10 F   1 H     3.587791170232E-01 -2.284973442394E-01  1.202577078985E-01
     11 F   1 H    -2.284973442394E-01  1.202577078985E-01  3.587791170232E-01
     12 F   1 H    -3.587791170232E-01 -2.284973442394E-01 -1.202577078985E-01
     13 T   1 H     2.284969408283E-01 -3.587793279038E-01  1.202586293177E-01
     14 F   1 H    -2.284969408283E-01  3.587793279038E-01  1.202586293177E-01
     15 F   1 H     2.284969408283E-01  3.587793279038E-01 -1.202586293177E-01
     16 F   1 H    -2.284969408283E-01 -3.587793279038E-01 -1.202586293177E-01
     17 F   1 H     1.202586293177E-01  2.284969408283E-01 -3.587793279038E-01
     18 F   1 H    -3.587793279038E-01  1.202586293177E-01  2.284969408283E-01
     19 F   1 H    -1.202586293177E-01 -2.284969408283E-01 -3.587793279038E-01
     20 F   1 H     3.587793279038E-01  1.202586293177E-01 -2.284969408283E-01
     21 F   1 H     1.202586293177E-01 -2.284969408283E-01  3.587793279038E-01
     22 F   1 H     3.587793279038E-01 -1.202586293177E-01  2.284969408283E-01
     23 F   1 H    -1.202586293177E-01  2.284969408283E-01  3.587793279038E-01
     24 F   1 H    -3.587793279038E-01 -1.202586293177E-01 -2.284969408283E-01
     25 T   1 H     1.048677960412E-01  4.208258574185E-01  3.541551532335E-02
     26 F   1 H    -1.048677960412E-01 -4.208258574185E-01  3.541551532335E-02
     27 F   1 H     1.048677960412E-01 -4.208258574185E-01 -3.541551532335E-02
     28 F   1 H    -1.048677960412E-01  4.208258574185E-01 -3.541551532335E-02
     29 F   1 H     3.541551532335E-02  1.048677960412E-01  4.208258574185E-01
     30 F   1 H     4.208258574185E-01  3.541551532335E-02  1.048677960412E-01
     31 F   1 H    -3.541551532335E-02 -1.048677960412E-01  4.208258574185E-01
     32 F   1 H    -4.208258574185E-01  3.541551532335E-02 -1.048677960412E-01
     33 F   1 H     3.541551532335E-02 -1.048677960412E-01 -4.208258574185E-01
     34 F   1 H    -4.208258574185E-01 -3.541551532335E-02  1.048677960412E-01
     35 F   1 H    -3.541551532335E-02  1.048677960412E-01 -4.208258574185E-01
     36 F   1 H     4.208258574185E-01 -3.541551532335E-02 -1.048677960412E-01
     37 T   1 H     1.227479272479E-01  3.802378543915E-01  1.227402994770E-01
     38 F   1 H    -1.227479272479E-01 -3.802378543915E-01  1.227402994770E-01
     39 F   1 H     1.227479272479E-01 -3.802378543915E-01 -1.227402994770E-01
     40 F   1 H    -1.227479272479E-01  3.802378543915E-01 -1.227402994770E-01
     41 F   1 H     1.227402994770E-01  1.227479272479E-01  3.802378543915E-01
     42 F   1 H     3.802378543915E-01  1.227402994770E-01  1.227479272479E-01
     43 F   1 H    -1.227402994770E-01 -1.227479272479E-01  3.802378543915E-01
     44 F   1 H    -3.802378543915E-01  1.227402994770E-01 -1.227479272479E-01
     45 F   1 H     1.227402994770E-01 -1.227479272479E-01 -3.802378543915E-01
     46 F   1 H    -3.802378543915E-01 -1.227402994770E-01  1.227479272479E-01
     47 F   1 H    -1.227402994770E-01  1.227479272479E-01 -3.802378543915E-01
     48 F   1 H     3.802378543915E-01 -1.227402994770E-01 -1.227479272479E-01
     49 T   1 H     3.541695903283E-02  4.208213715694E-01  1.048795201592E-01
     50 F   1 H    -3.541695903283E-02 -4.208213715694E-01  1.048795201592E-01
     51 F   1 H     3.541695903283E-02 -4.208213715694E-01 -1.048795201592E-01
     52 F   1 H    -3.541695903283E-02  4.208213715694E-01 -1.048795201592E-01
     53 F   1 H     1.048795201592E-01  3.541695903283E-02  4.208213715694E-01
     54 F   1 H     4.208213715694E-01  1.048795201592E-01  3.541695903283E-02
     55 F   1 H    -1.048795201592E-01 -3.541695903283E-02  4.208213715694E-01
     56 F   1 H    -4.208213715694E-01  1.048795201592E-01 -3.541695903283E-02
     57 F   1 H     1.048795201592E-01 -3.541695903283E-02 -4.208213715694E-01
     58 F   1 H    -4.208213715694E-01 -1.048795201592E-01  3.541695903283E-02
     59 F   1 H    -1.048795201592E-01  3.541695903283E-02 -4.208213715694E-01
     60 F   1 H     4.208213715694E-01 -1.048795201592E-01 -3.541695903283E-02
     61 T 248 CD    5.000000000000E-01  1.563456992433E-16 -2.499992882390E-01
     62 F 248 CD    5.000000000000E-01  0.000000000000E+00  2.499992882390E-01
     63 F 248 CD   -2.499992882390E-01  5.000000000000E-01  1.302880827027E-16
     64 F 248 CD    1.042304661622E-16 -2.499992882390E-01  5.000000000000E-01
     65 F 248 CD    2.499992882390E-01  5.000000000000E-01  0.000000000000E+00
     66 F 248 CD    1.042304661622E-16  2.499992882390E-01  5.000000000000E-01
     67 T   6 C     1.221017809927E-01  4.994870608638E-01  1.221024332860E-01
     68 F   6 C    -1.221017809927E-01 -4.994870608638E-01  1.221024332860E-01
     69 F   6 C     1.221017809927E-01 -4.994870608638E-01 -1.221024332860E-01
     70 F   6 C    -1.221017809927E-01  4.994870608638E-01 -1.221024332860E-01
     71 F   6 C     1.221024332860E-01  1.221017809927E-01  4.994870608638E-01
     72 F   6 C     4.994870608638E-01  1.221024332860E-01  1.221017809927E-01
     73 F   6 C    -1.221024332860E-01 -1.221017809927E-01  4.994870608638E-01
     74 F   6 C    -4.994870608638E-01  1.221024332860E-01 -1.221017809927E-01
     75 F   6 C     1.221024332860E-01 -1.221017809927E-01 -4.994870608638E-01
     76 F   6 C    -4.994870608638E-01 -1.221024332860E-01  1.221017809927E-01
     77 F   6 C    -1.221024332860E-01  1.221017809927E-01 -4.994870608638E-01
     78 F   6 C     4.994870608638E-01 -1.221024332860E-01 -1.221017809927E-01
     79 T   6 C     1.331407772529E-01 -3.996167967945E-01  1.866915902015E-01
     80 F   6 C    -1.331407772529E-01  3.996167967945E-01  1.866915902015E-01
     81 F   6 C     1.331407772529E-01  3.996167967945E-01 -1.866915902015E-01
     82 F   6 C    -1.331407772529E-01 -3.996167967945E-01 -1.866915902015E-01
     83 F   6 C     1.866915902015E-01  1.331407772529E-01 -3.996167967945E-01
     84 F   6 C    -3.996167967945E-01  1.866915902015E-01  1.331407772529E-01
     85 F   6 C    -1.866915902015E-01 -1.331407772529E-01 -3.996167967945E-01
     86 F   6 C     3.996167967945E-01  1.866915902015E-01 -1.331407772529E-01
     87 F   6 C     1.866915902015E-01 -1.331407772529E-01  3.996167967945E-01
     88 F   6 C     3.996167967945E-01 -1.866915902015E-01  1.331407772529E-01
     89 F   6 C    -1.866915902015E-01  1.331407772529E-01  3.996167967945E-01
     90 F   6 C    -3.996167967945E-01 -1.866915902015E-01 -1.331407772529E-01
     91 T   6 C     9.489087799196E-02  4.264713036021E-01  9.489171356258E-02
     92 F   6 C    -9.489087799196E-02 -4.264713036021E-01  9.489171356258E-02
     93 F   6 C     9.489087799196E-02 -4.264713036021E-01 -9.489171356258E-02
     94 F   6 C    -9.489087799196E-02  4.264713036021E-01 -9.489171356258E-02
     95 F   6 C     9.489171356258E-02  9.489087799196E-02  4.264713036021E-01
     96 F   6 C     4.264713036021E-01  9.489171356258E-02  9.489087799196E-02
     97 F   6 C    -9.489171356258E-02 -9.489087799196E-02  4.264713036021E-01
     98 F   6 C    -4.264713036021E-01  9.489171356258E-02 -9.489087799196E-02
     99 F   6 C     9.489171356258E-02 -9.489087799196E-02 -4.264713036021E-01
    100 F   6 C    -4.264713036021E-01 -9.489171356258E-02  9.489087799196E-02
    101 F   6 C    -9.489171356258E-02  9.489087799196E-02 -4.264713036021E-01
    102 F   6 C     4.264713036021E-01 -9.489171356258E-02 -9.489087799196E-02
    103 T   7 N     9.250233645584E-02 -4.636258644186E-01  1.793943692936E-01
    104 F   7 N    -9.250233645584E-02  4.636258644186E-01  1.793943692936E-01
    105 F   7 N     9.250233645584E-02  4.636258644186E-01 -1.793943692936E-01
    106 F   7 N    -9.250233645584E-02 -4.636258644186E-01 -1.793943692936E-01
    107 F   7 N     1.793943692936E-01  9.250233645584E-02 -4.636258644186E-01
    108 F   7 N    -4.636258644186E-01  1.793943692936E-01  9.250233645584E-02
    109 F   7 N    -1.793943692936E-01 -9.250233645584E-02 -4.636258644186E-01
    110 F   7 N     4.636258644186E-01  1.793943692936E-01 -9.250233645584E-02
    111 F   7 N     1.793943692936E-01 -9.250233645584E-02  4.636258644186E-01
    112 F   7 N     4.636258644186E-01 -1.793943692936E-01  9.250233645584E-02
    113 F   7 N    -1.793943692936E-01  9.250233645584E-02  4.636258644186E-01
    114 F   7 N    -4.636258644186E-01 -1.793943692936E-01 -9.250233645584E-02
    115 T   6 C     1.866910573471E-01 -3.996169271915E-01  1.331415055292E-01
    116 F   6 C    -1.866910573471E-01  3.996169271915E-01  1.331415055292E-01
    117 F   6 C     1.866910573471E-01  3.996169271915E-01 -1.331415055292E-01
    118 F   6 C    -1.866910573471E-01 -3.996169271915E-01 -1.331415055292E-01
    119 F   6 C     1.331415055292E-01  1.866910573471E-01 -3.996169271915E-01
    120 F   6 C    -3.996169271915E-01  1.331415055292E-01  1.866910573471E-01
    121 F   6 C    -1.331415055292E-01 -1.866910573471E-01 -3.996169271915E-01
    122 F   6 C     3.996169271915E-01  1.331415055292E-01 -1.866910573471E-01
    123 F   6 C     1.331415055292E-01 -1.866910573471E-01  3.996169271915E-01
    124 F   6 C     3.996169271915E-01 -1.331415055292E-01  1.866910573471E-01
    125 F   6 C    -1.331415055292E-01  1.866910573471E-01  3.996169271915E-01
    126 F   6 C    -3.996169271915E-01 -1.331415055292E-01 -1.866910573471E-01
    127 T   7 N     1.793937457836E-01 -4.636258806907E-01  9.250292928070E-02
    128 F   7 N    -1.793937457836E-01  4.636258806907E-01  9.250292928070E-02
    129 F   7 N     1.793937457836E-01  4.636258806907E-01 -9.250292928070E-02
    130 F   7 N    -1.793937457836E-01 -4.636258806907E-01 -9.250292928070E-02
    131 F   7 N     9.250292928070E-02  1.793937457836E-01 -4.636258806907E-01
    132 F   7 N    -4.636258806907E-01  9.250292928070E-02  1.793937457836E-01
    133 F   7 N    -9.250292928070E-02 -1.793937457836E-01 -4.636258806907E-01
    134 F   7 N     4.636258806907E-01  9.250292928070E-02 -1.793937457836E-01
    135 F   7 N     9.250292928070E-02 -1.793937457836E-01  4.636258806907E-01
    136 F   7 N     4.636258806907E-01 -9.250292928070E-02  1.793937457836E-01
    137 F   7 N    -9.250292928070E-02  1.793937457836E-01  4.636258806907E-01
    138 F   7 N    -4.636258806907E-01 -9.250292928070E-02 -1.793937457836E-01

 T = ATOM BELONGING TO THE ASYMMETRIC UNIT

 ****   12 SYMMOPS - TRANSLATORS IN FRACTIONAL UNITS
 **** MATRICES AND TRANSLATORS IN THE CRYSTALLOGRAPHIC REFERENCE FRAME
   V INV                    ROTATION MATRICES                   TRANSLATORS
   1   1  1.00  0.00  0.00  0.00  1.00  0.00  0.00  0.00  1.00  0.00  0.00  0.00
   2   2  0.00  1.00 -1.00  1.00  0.00 -1.00  0.00  0.00 -1.00  0.00  0.00  0.00
   3   3 -1.00  0.00  0.00 -1.00  0.00  1.00 -1.00  1.00  0.00  0.00  0.00  0.00
   4   4  0.00 -1.00  1.00  0.00 -1.00  0.00  1.00 -1.00  0.00  0.00  0.00  0.00
   5   6  0.00  0.00  1.00  1.00  0.00  0.00  0.00  1.00  0.00  0.00  0.00  0.00
   6   5  0.00  1.00  0.00  0.00  0.00  1.00  1.00  0.00  0.00  0.00  0.00  0.00
   7   8  1.00 -1.00  0.00  0.00 -1.00  1.00  0.00 -1.00  0.00  0.00  0.00  0.00
   8   7  1.00  0.00 -1.00  0.00  0.00 -1.00  0.00  1.00 -1.00  0.00  0.00  0.00
   9  10  0.00  0.00 -1.00  0.00  1.00 -1.00  1.00  0.00 -1.00  0.00  0.00  0.00
  10   9 -1.00  0.00  1.00 -1.00  1.00  0.00 -1.00  0.00  0.00  0.00  0.00  0.00
  11  12 -1.00  1.00  0.00 -1.00  0.00  0.00 -1.00  0.00  1.00  0.00  0.00  0.00
  12  11  0.00 -1.00  0.00  1.00 -1.00  0.00  0.00 -1.00  1.00  0.00  0.00  0.00

 DIRECT LATTICE VECTORS CARTESIAN COMPONENTS (ANGSTROM)
          X                    Y                    Z
  -0.901854887376E+01   0.901854887376E+01   0.901854887376E+01
   0.901854887376E+01  -0.901854887376E+01   0.901854887376E+01
   0.901854887376E+01   0.901854887376E+01  -0.901854887376E+01


 CARTESIAN COORDINATES - PRIMITIVE CELL
 *******************************************************************************
 *      ATOM          X(ANGSTROM)         Y(ANGSTROM)         Z(ANGSTROM)
 *******************************************************************************
    1     1 H     2.169100032258E+00 -6.471334003516E+00  4.121428933095E+00
    2     1 H    -2.169100032258E+00  6.471334003516E+00  4.121428933095E+00
    3     1 H     2.169100032258E+00  6.471334003516E+00 -4.121428933095E+00
    4     1 H    -2.169100032258E+00 -6.471334003516E+00 -4.121428933095E+00
    5     1 H     4.121428933095E+00  2.169100032258E+00 -6.471334003516E+00
    6     1 H    -6.471334003516E+00  4.121428933095E+00  2.169100032258E+00
    7     1 H    -4.121428933095E+00 -2.169100032258E+00 -6.471334003516E+00
    8     1 H     6.471334003516E+00  4.121428933095E+00 -2.169100032258E+00
    9     1 H     4.121428933095E+00 -2.169100032258E+00  6.471334003516E+00
   10     1 H     6.471334003516E+00 -4.121428933095E+00  2.169100032258E+00
   11     1 H    -4.121428933095E+00  2.169100032258E+00  6.471334003516E+00
   12     1 H    -6.471334003516E+00 -4.121428933095E+00 -2.169100032258E+00
   13     1 H     4.121421656729E+00 -6.471337807190E+00  2.169116651987E+00
   14     1 H    -4.121421656729E+00  6.471337807190E+00  2.169116651987E+00
   15     1 H     4.121421656729E+00  6.471337807190E+00 -2.169116651987E+00
   16     1 H    -4.121421656729E+00 -6.471337807190E+00 -2.169116651987E+00
   17     1 H     2.169116651987E+00  4.121421656729E+00 -6.471337807190E+00
   18     1 H    -6.471337807190E+00  2.169116651987E+00  4.121421656729E+00
   19     1 H    -2.169116651987E+00 -4.121421656729E+00 -6.471337807190E+00
   20     1 H     6.471337807190E+00  2.169116651987E+00 -4.121421656729E+00
   21     1 H     2.169116651987E+00 -4.121421656729E+00  6.471337807190E+00
   22     1 H     6.471337807190E+00 -2.169116651987E+00  4.121421656729E+00
   23     1 H    -2.169116651987E+00  4.121421656729E+00  6.471337807190E+00
   24     1 H    -6.471337807190E+00 -2.169116651987E+00 -4.121421656729E+00
   25     1 H     1.891510687762E+00  7.590477124941E+00  6.387931116660E-01
   26     1 H    -1.891510687762E+00 -7.590477124941E+00  6.387931116660E-01
   27     1 H     1.891510687762E+00 -7.590477124941E+00 -6.387931116660E-01
   28     1 H    -1.891510687762E+00  7.590477124941E+00 -6.387931116660E-01
   29     1 H     6.387931116660E-01  1.891510687762E+00  7.590477124941E+00
   30     1 H     7.590477124941E+00  6.387931116660E-01  1.891510687762E+00
   31     1 H    -6.387931116660E-01 -1.891510687762E+00  7.590477124941E+00
   32     1 H    -7.590477124941E+00  6.387931116660E-01 -1.891510687762E+00
   33     1 H     6.387931116660E-01 -1.891510687762E+00 -7.590477124941E+00
   34     1 H    -7.590477124941E+00 -6.387931116660E-01  1.891510687762E+00
   35     1 H    -6.387931116660E-01  1.891510687762E+00 -7.590477124941E+00
   36     1 H     7.590477124941E+00 -6.387931116660E-01 -1.891510687762E+00
   37     1 H     2.214016362076E+00  6.858387346966E+00  2.213878779227E+00
   38     1 H    -2.214016362076E+00 -6.858387346966E+00  2.213878779227E+00
   39     1 H     2.214016362076E+00 -6.858387346966E+00 -2.213878779227E+00
   40     1 H    -2.214016362076E+00  6.858387346966E+00 -2.213878779227E+00
   41     1 H     2.213878779227E+00  2.214016362076E+00  6.858387346966E+00
   42     1 H     6.858387346966E+00  2.213878779227E+00  2.214016362076E+00
   43     1 H    -2.213878779227E+00 -2.214016362076E+00  6.858387346966E+00
   44     1 H    -6.858387346966E+00  2.213878779227E+00 -2.214016362076E+00
   45     1 H     2.213878779227E+00 -2.214016362076E+00 -6.858387346966E+00
   46     1 H    -6.858387346966E+00 -2.213878779227E+00  2.214016362076E+00
   47     1 H    -2.213878779227E+00  2.214016362076E+00 -6.858387346966E+00
   48     1 H     6.858387346966E+00 -2.213878779227E+00 -2.214016362076E+00
   49     1 H     6.388191519950E-01  7.590396213243E+00  1.891722156824E+00
   50     1 H    -6.388191519950E-01 -7.590396213243E+00  1.891722156824E+00
   51     1 H     6.388191519950E-01 -7.590396213243E+00 -1.891722156824E+00
   52     1 H    -6.388191519950E-01  7.590396213243E+00 -1.891722156824E+00
   53     1 H     1.891722156824E+00  6.388191519950E-01  7.590396213243E+00
   54     1 H     7.590396213243E+00  1.891722156824E+00  6.388191519950E-01
   55     1 H    -1.891722156824E+00 -6.388191519950E-01  7.590396213243E+00
   56     1 H    -7.590396213243E+00  1.891722156824E+00 -6.388191519950E-01
   57     1 H     1.891722156824E+00 -6.388191519950E-01 -7.590396213243E+00
   58     1 H    -7.590396213243E+00 -1.891722156824E+00  6.388191519950E-01
   59     1 H    -1.891722156824E+00  6.388191519950E-01 -7.590396213243E+00
   60     1 H     7.590396213243E+00 -1.891722156824E+00 -6.388191519950E-01
   61   248 CD    9.018548873760E+00  2.820022659655E-15 -4.509261598777E+00
   62   248 CD    9.018548873760E+00  0.000000000000E+00 -1.352783614874E+01
   63   248 CD   -4.509261598777E+00  9.018548873760E+00  2.350018883046E-15
   64   248 CD    1.880015106437E-15 -4.509261598777E+00  9.018548873760E+00
   65   248 CD   -1.352783614874E+01  9.018548873760E+00  0.000000000000E+00
   66   248 CD    1.880015106437E-15 -1.352783614874E+01  9.018548873760E+00
   67     6 C     2.202361758911E+00  9.009296940421E+00  2.202373524389E+00
   68     6 C    -2.202361758911E+00 -9.009296940421E+00  2.202373524389E+00
   69     6 C     2.202361758911E+00 -9.009296940421E+00 -2.202373524389E+00
   70     6 C    -2.202361758911E+00  9.009296940421E+00 -2.202373524389E+00
   71     6 C     2.202373524389E+00  2.202361758911E+00  9.009296940421E+00
   72     6 C     9.009296940421E+00  2.202373524389E+00  2.202361758911E+00
   73     6 C    -2.202373524389E+00 -2.202361758911E+00  9.009296940421E+00
   74     6 C    -9.009296940421E+00  2.202373524389E+00 -2.202361758911E+00
   75     6 C     2.202373524389E+00 -2.202361758911E+00 -9.009296940421E+00
   76     6 C    -9.009296940421E+00 -2.202373524389E+00  2.202361758911E+00
   77     6 C    -2.202373524389E+00  2.202361758911E+00 -9.009296940421E+00
   78     6 C     9.009296940421E+00 -2.202373524389E+00 -2.202361758911E+00
   79     6 C     2.401473213492E+00 -7.207927225333E+00  3.367374461104E+00
   80     6 C    -2.401473213492E+00  7.207927225333E+00  3.367374461104E+00
   81     6 C     2.401473213492E+00  7.207927225333E+00 -3.367374461104E+00
   82     6 C    -2.401473213492E+00 -7.207927225333E+00 -3.367374461104E+00
   83     6 C     3.367374461104E+00  2.401473213492E+00 -7.207927225333E+00
   84     6 C    -7.207927225333E+00  3.367374461104E+00  2.401473213492E+00
   85     6 C    -3.367374461104E+00 -2.401473213492E+00 -7.207927225333E+00
   86     6 C     7.207927225333E+00  3.367374461104E+00 -2.401473213492E+00
   87     6 C     3.367374461104E+00 -2.401473213492E+00  7.207927225333E+00
   88     6 C     7.207927225333E+00 -3.367374461104E+00  2.401473213492E+00
   89     6 C    -3.367374461104E+00  2.401473213492E+00  7.207927225333E+00
   90     6 C    -7.207927225333E+00 -3.367374461104E+00 -2.401473213492E+00
   91     6 C     1.711556041689E+00  7.692304589583E+00  1.711571112958E+00
   92     6 C    -1.711556041689E+00 -7.692304589583E+00  1.711571112958E+00
   93     6 C     1.711556041689E+00 -7.692304589583E+00 -1.711571112958E+00
   94     6 C    -1.711556041689E+00  7.692304589583E+00 -1.711571112958E+00
   95     6 C     1.711571112958E+00  1.711556041689E+00  7.692304589583E+00
   96     6 C     7.692304589583E+00  1.711571112958E+00  1.711556041689E+00
   97     6 C    -1.711571112958E+00 -1.711556041689E+00  7.692304589583E+00
   98     6 C    -7.692304589583E+00  1.711571112958E+00 -1.711556041689E+00
   99     6 C     1.711571112958E+00 -1.711556041689E+00 -7.692304589583E+00
  100     6 C    -7.692304589583E+00 -1.711571112958E+00  1.711556041689E+00
  101     6 C    -1.711571112958E+00  1.711556041689E+00 -7.692304589583E+00
  102     6 C     7.692304589583E+00 -1.711571112958E+00 -1.711556041689E+00
  103     7 N     1.668473684528E+00 -8.362465034796E+00  3.235753774304E+00
  104     7 N    -1.668473684528E+00  8.362465034796E+00  3.235753774304E+00
  105     7 N     1.668473684528E+00  8.362465034796E+00 -3.235753774304E+00
  106     7 N    -1.668473684528E+00 -8.362465034796E+00 -3.235753774304E+00
  107     7 N     3.235753774304E+00  1.668473684528E+00 -8.362465034796E+00
  108     7 N    -8.362465034796E+00  3.235753774304E+00  1.668473684528E+00
  109     7 N    -3.235753774304E+00 -1.668473684528E+00 -8.362465034796E+00
  110     7 N     8.362465034796E+00  3.235753774304E+00 -1.668473684528E+00
  111     7 N     3.235753774304E+00 -1.668473684528E+00  8.362465034796E+00
  112     7 N     8.362465034796E+00 -3.235753774304E+00  1.668473684528E+00
  113     7 N    -3.235753774304E+00  1.668473684528E+00  8.362465034796E+00
  114     7 N    -8.362465034796E+00 -3.235753774304E+00 -1.668473684528E+00
  115     6 C     3.367364849958E+00 -7.207929577317E+00  2.401486349483E+00
  116     6 C    -3.367364849958E+00  7.207929577317E+00  2.401486349483E+00
  117     6 C     3.367364849958E+00  7.207929577317E+00 -2.401486349483E+00
  118     6 C    -3.367364849958E+00 -7.207929577317E+00 -2.401486349483E+00
  119     6 C     2.401486349483E+00  3.367364849958E+00 -7.207929577317E+00
  120     6 C    -7.207929577317E+00  2.401486349483E+00  3.367364849958E+00
  121     6 C    -2.401486349483E+00 -3.367364849958E+00 -7.207929577317E+00
  122     6 C     7.207929577317E+00  2.401486349483E+00 -3.367364849958E+00
  123     6 C     2.401486349483E+00 -3.367364849958E+00  7.207929577317E+00
  124     6 C     7.207929577317E+00 -2.401486349483E+00  3.367364849958E+00
  125     6 C    -2.401486349483E+00  3.367364849958E+00  7.207929577317E+00
  126     6 C    -7.207929577317E+00 -2.401486349483E+00 -3.367364849958E+00
  127     7 N     3.235742527992E+00 -8.362465328299E+00  1.668484377368E+00
  128     7 N    -3.235742527992E+00  8.362465328299E+00  1.668484377368E+00
  129     7 N     3.235742527992E+00  8.362465328299E+00 -1.668484377368E+00
  130     7 N    -3.235742527992E+00 -8.362465328299E+00 -1.668484377368E+00
  131     7 N     1.668484377368E+00  3.235742527992E+00 -8.362465328299E+00
  132     7 N    -8.362465328299E+00  1.668484377368E+00  3.235742527992E+00
  133     7 N    -1.668484377368E+00 -3.235742527992E+00 -8.362465328299E+00
  134     7 N     8.362465328299E+00  1.668484377368E+00 -3.235742527992E+00
  135     7 N     1.668484377368E+00 -3.235742527992E+00  8.362465328299E+00
  136     7 N     8.362465328299E+00 -1.668484377368E+00  3.235742527992E+00
  137     7 N    -1.668484377368E+00  3.235742527992E+00  8.362465328299E+00
  138     7 N    -8.362465328299E+00 -1.668484377368E+00 -3.235742527992E+00

 *******************************************************************************
 *** PSEUDOPOTENTIAL INFORMATION ***
 *******************************************************************************

 ATOMIC NUMBER  48, NUCLEAR CHARGE 20.000, GIVEN IN INPUT       PSEUDOPOTENTIAL
   TYPE       EXPONENT      COEFF.    N      EXPONENT      COEFF.    N
  P0 TMS    13.8358690  270.0094830   0     6.8572700   38.7673080   0
  P1 TMS    12.4049710  193.8296290   0     6.5677990   31.8965250   0
  P2 TMS    10.8969250   79.1936470   0     4.6411650   13.2308270   0
  P3 TMS    15.1847960  -35.4766260   0     7.5923980   -5.6176770   0

 *******************************************************************************
 LOCAL ATOMIC FUNCTIONS BASIS SET
 *******************************************************************************
   ATOM   X(AU)   Y(AU)   Z(AU)  N. TYPE  EXPONENT  S COEF   P COEF   D/F/G COEF
 *******************************************************************************
   1 H    4.099 -12.229   7.788
                                  1 S  
                                         3.387E+01 2.549E-02 0.000E+00 0.000E+00
                                         5.095E+00 1.904E-01 0.000E+00 0.000E+00
                                         1.159E+00 8.522E-01 0.000E+00 0.000E+00
                                  2 S  
                                         3.258E-01 1.000E+00 0.000E+00 0.000E+00
                                  3 S  
                                         1.027E-01 1.000E+00 0.000E+00 0.000E+00
                           4-     6 P  
                                         7.500E-01 0.000E+00 1.000E+00 0.000E+00
   2 H   -4.099  12.229   7.788
   3 H    4.099  12.229  -7.788
   4 H   -4.099 -12.229  -7.788
   5 H    7.788   4.099 -12.229
   6 H  -12.229   7.788   4.099
   7 H   -7.788  -4.099 -12.229
   8 H   12.229   7.788  -4.099
   9 H    7.788  -4.099  12.229
  10 H   12.229  -7.788   4.099
  11 H   -7.788   4.099  12.229
  12 H  -12.229  -7.788  -4.099
  13 H    7.788 -12.229   4.099
  14 H   -7.788  12.229   4.099
  15 H    7.788  12.229  -4.099
  16 H   -7.788 -12.229  -4.099
  17 H    4.099   7.788 -12.229
  18 H  -12.229   4.099   7.788
  19 H   -4.099  -7.788 -12.229
  20 H   12.229   4.099  -7.788
  21 H    4.099  -7.788  12.229
  22 H   12.229  -4.099   7.788
  23 H   -4.099   7.788  12.229
  24 H  -12.229  -4.099  -7.788
  25 H    3.574  14.344   1.207
  26 H   -3.574 -14.344   1.207
  27 H    3.574 -14.344  -1.207
  28 H   -3.574  14.344  -1.207
  29 H    1.207   3.574  14.344
  30 H   14.344   1.207   3.574
  31 H   -1.207  -3.574  14.344
  32 H  -14.344   1.207  -3.574
  33 H    1.207  -3.574 -14.344
  34 H  -14.344  -1.207   3.574
  35 H   -1.207   3.574 -14.344
  36 H   14.344  -1.207  -3.574
  37 H    4.184  12.960   4.184
  38 H   -4.184 -12.960   4.184
  39 H    4.184 -12.960  -4.184
  40 H   -4.184  12.960  -4.184
  41 H    4.184   4.184  12.960
  42 H   12.960   4.184   4.184
  43 H   -4.184  -4.184  12.960
  44 H  -12.960   4.184  -4.184
  45 H    4.184  -4.184 -12.960
  46 H  -12.960  -4.184   4.184
  47 H   -4.184   4.184 -12.960
  48 H   12.960  -4.184  -4.184
  49 H    1.207  14.344   3.575
  50 H   -1.207 -14.344   3.575
  51 H    1.207 -14.344  -3.575
  52 H   -1.207  14.344  -3.575
  53 H    3.575   1.207  14.344
  54 H   14.344   3.575   1.207
  55 H   -3.575  -1.207  14.344
  56 H  -14.344   3.575  -1.207
  57 H    3.575  -1.207 -14.344
  58 H  -14.344  -3.575   1.207
  59 H   -3.575   1.207 -14.344
  60 H   14.344  -3.575  -1.207
  61 CD  17.043   0.000  -8.521
                                361 S  
                                         9.727E+00-1.786E+00 0.000E+00 0.000E+00
                                         7.838E+00 2.578E+00 0.000E+00 0.000E+00
                                         5.089E+00 1.601E-01 0.000E+00 0.000E+00
                                362 S  
                                         1.553E+00 1.000E+00 0.000E+00 0.000E+00
                                363 S  
                                         7.141E-01 1.000E+00 0.000E+00 0.000E+00
                                364 S  
                                         5.000E-01 1.000E+00 0.000E+00 0.000E+00
                                365 S  
                                         2.500E-01 1.000E+00 0.000E+00 0.000E+00
                                366 S  
                                         1.200E-01 1.000E+00 0.000E+00 0.000E+00
                         367-   369 P  
                                         4.743E+00 0.000E+00-6.231E+00 0.000E+00
                                         3.937E+00 0.000E+00 6.574E+00 0.000E+00
                         370-   372 P  
                                         1.380E+00 0.000E+00 7.497E-01 0.000E+00
                                         6.685E-01 0.000E+00 2.811E-01 0.000E+00
                         373-   375 P  
                                         3.634E-01 0.000E+00 1.000E+00 0.000E+00
                         376-   378 P  
                                         1.800E-01 0.000E+00 1.000E+00 0.000E+00
                         379-   381 P  
                                         1.200E-01 0.000E+00 1.000E+00 0.000E+00
                         382-   386 D  
                                         8.469E+00 0.000E+00 0.000E+00-1.636E-02
                                         3.024E+00 0.000E+00 0.000E+00 2.865E-01
                                         1.316E+00 0.000E+00 0.000E+00 4.869E-01
                                         5.564E-01 0.000E+00 0.000E+00 3.794E-01
                         387-   391 D  
                                         2.239E-01 0.000E+00 0.000E+00 1.000E+00
                         392-   396 D  
                                         1.200E-01 0.000E+00 0.000E+00 1.000E+00
                         397-   403 F  
                                         1.598E+00 0.000E+00 0.000E+00 1.000E+00
  62 CD  17.043   0.000 -25.564
  63 CD  -8.521  17.043   0.000
  64 CD   0.000  -8.521  17.043
  65 CD -25.564  17.043   0.000
  66 CD   0.000 -25.564  17.043
  67 C    4.162  17.025   4.162
                                619 S  
                                         4.563E+03 1.967E-03 0.000E+00 0.000E+00
                                         6.820E+02 1.523E-02 0.000E+00 0.000E+00
                                         1.550E+02 7.613E-02 0.000E+00 0.000E+00
                                         4.446E+01 2.608E-01 0.000E+00 0.000E+00
                                         1.303E+01 6.165E-01 0.000E+00 0.000E+00
                                         1.828E+00 2.210E-01 0.000E+00 0.000E+00
                         620-   623 SP 
                                         2.096E+01 1.147E-01 4.025E-02 0.000E+00
                                         4.803E+00 9.200E-01 2.376E-01 0.000E+00
                                         1.459E+00-3.031E-03 8.159E-01 0.000E+00
                         624-   627 SP 
                                         4.835E-01 1.000E+00 1.000E+00 0.000E+00
                         628-   631 SP 
                                         1.456E-01 1.000E+00 1.000E+00 0.000E+00
                         632-   636 D  
                                         6.260E-01 0.000E+00 0.000E+00 1.000E+00
  68 C   -4.162 -17.025   4.162
  69 C    4.162 -17.025  -4.162
  70 C   -4.162  17.025  -4.162
  71 C    4.162   4.162  17.025
  72 C   17.025   4.162   4.162
  73 C   -4.162  -4.162  17.025
  74 C  -17.025   4.162  -4.162
  75 C    4.162  -4.162 -17.025
  76 C  -17.025  -4.162   4.162
  77 C   -4.162   4.162 -17.025
  78 C   17.025  -4.162  -4.162
  79 C    4.538 -13.621   6.363
  80 C   -4.538  13.621   6.363
  81 C    4.538  13.621  -6.363
  82 C   -4.538 -13.621  -6.363
  83 C    6.363   4.538 -13.621
  84 C  -13.621   6.363   4.538
  85 C   -6.363  -4.538 -13.621
  86 C   13.621   6.363  -4.538
  87 C    6.363  -4.538  13.621
  88 C   13.621  -6.363   4.538
  89 C   -6.363   4.538  13.621
  90 C  -13.621  -6.363  -4.538
  91 C    3.234  14.536   3.234
  92 C   -3.234 -14.536   3.234
  93 C    3.234 -14.536  -3.234
  94 C   -3.234  14.536  -3.234
  95 C    3.234   3.234  14.536
  96 C   14.536   3.234   3.234
  97 C   -3.234  -3.234  14.536
  98 C  -14.536   3.234  -3.234
  99 C    3.234  -3.234 -14.536
 100 C  -14.536  -3.234   3.234
 101 C   -3.234   3.234 -14.536
 102 C   14.536  -3.234  -3.234
 103 N    3.153 -15.803   6.115
                               1267 S  
                                         6.293E+03 1.970E-03 0.000E+00 0.000E+00
                                         9.490E+02 1.496E-02 0.000E+00 0.000E+00
                                         2.188E+02 7.350E-02 0.000E+00 0.000E+00
                                         6.369E+01 2.489E-01 0.000E+00 0.000E+00
                                         1.883E+01 6.025E-01 0.000E+00 0.000E+00
                                         2.720E+00 2.562E-01 0.000E+00 0.000E+00
                        1268-  1271 SP 
                                         3.063E+01 1.119E-01 3.831E-02 0.000E+00
                                         7.026E+00 9.217E-01 2.374E-01 0.000E+00
                                         2.112E+00-2.569E-03 8.176E-01 0.000E+00
                        1272-  1275 SP 
                                         6.840E-01 1.000E+00 1.000E+00 0.000E+00
                        1276-  1279 SP 
                                         2.009E-01 1.000E+00 1.000E+00 0.000E+00
                        1280-  1284 D  
                                         9.130E-01 0.000E+00 0.000E+00 1.000E+00
 104 N   -3.153  15.803   6.115
 105 N    3.153  15.803  -6.115
 106 N   -3.153 -15.803  -6.115
 107 N    6.115   3.153 -15.803
 108 N  -15.803   6.115   3.153
 109 N   -6.115  -3.153 -15.803
 110 N   15.803   6.115  -3.153
 111 N    6.115  -3.153  15.803
 112 N   15.803  -6.115   3.153
 113 N   -6.115   3.153  15.803
 114 N  -15.803  -6.115  -3.153
 115 C    6.363 -13.621   4.538
 116 C   -6.363  13.621   4.538
 117 C    6.363  13.621  -4.538
 118 C   -6.363 -13.621  -4.538
 119 C    4.538   6.363 -13.621
 120 C  -13.621   4.538   6.363
 121 C   -4.538  -6.363 -13.621
 122 C   13.621   4.538  -6.363
 123 C    4.538  -6.363  13.621
 124 C   13.621  -4.538   6.363
 125 C   -4.538   6.363  13.621
 126 C  -13.621  -4.538  -6.363
 127 N    6.115 -15.803   3.153
 128 N   -6.115  15.803   3.153
 129 N    6.115  15.803  -3.153
 130 N   -6.115 -15.803  -3.153
 131 N    3.153   6.115 -15.803
 132 N  -15.803   3.153   6.115
 133 N   -3.153  -6.115 -15.803
 134 N   15.803   3.153  -6.115
 135 N    3.153  -6.115  15.803
 136 N   15.803  -3.153   6.115
 137 N   -3.153   6.115  15.803
 138 N  -15.803  -3.153  -6.115
 INFORMATION **** SET_MPP **** PCRYSTAL CALCULATION
 INFORMATION **** READM2 **** NEW DEFAULT: FOCK/KS MATRIX MIXING SET TO 30 %
 INFORMATION **** READM2 **** NEW DEFAULT: FULL DIRECT SCF MODE
 INFORMATION **** READM2 **** NEW DEFAULT: COULOMB BIPOLAR BUFFER SET TO 32 Mb
 INFORMATION **** READM2 **** NEW DEFAULT: EXCHANGE BIPOLAR BUFFER SET TO 32 Mb

 *******************************************************************************
 NEW DEFAULT: DFT INTEGRATION GRID INCREASED TO XLGRID
 NEW DEFAULT: DIIS ACCELERATOR ACTIVE
 USE KEYWORD NODIIS TO TURN IT OFF
 *******************************************************************************

 INFORMATION **** DFTD3_INPUT **** PERFORM LATEST DISPERSION CORRECTION DFT-D3(BJ) WITH AUTOMATIC PARAMETER SETUP
 PLEASE CITE:
 (1) DFT-D3 Reference
  S. Grimme, J. Antony, S. Ehrlich, and H. Krieg, J. Chem. Phys. 132 (2010), 154104
 (2) BJ-Damping Reference
  S. Grimme, S. Ehrlich, and L. Goerigk, J. Comput. Chem. 32 (2011), 1456-1465
 (3) General DFT-D Review
  S. Grimme, A. Hansen, J. G. Brandenburg, and C. Bannwarth,
  Chem. Rev. 116 (2016), 5105-5154

 INFORMATION **** TOLINTEG **** COULOMB AND EXCHANGE SERIES TOLERANCES MODIFIED
 INFORMATION **** TOLDEE **** SCF TOL ON TOTAL ENERGY SET TO           8
 INFORMATION **** DFTD3_INPUT **** PERFORM DISPERSION CORRECTION DFT-D3(BJ) IN THE BECKE-JOHNSON DAMPING SCHEME

 PLEASE CITE:
 (1) DFT-D3 Reference
  S. Grimme, J. Antony, S. Ehrlich, and H. Krieg, J. Chem. Phys. 132 (2010), 154104
 (2) BJ-Damping Reference
  S. Grimme, S. Ehrlich, and L. Goerigk, J. Comput. Chem. 32 (2011), 1456-1465
 (3) General DFT-D Review
  S. Grimme, A. Hansen, J. G. Brandenburg, and C. Bannwarth,
  Chem. Rev. 116 (2016), 5105-5154

 INFORMATION **** MAXCYCLE **** MAX NUMBER OF SCF CYCLES SET TO         200
 *******************************************************************************
 N. OF ATOMS PER CELL       138  COULOMB OVERLAP TOL         (T1) 10**   -7
 NUMBER OF SHELLS           690  COULOMB PENETRATION TOL     (T2) 10**   -7
 NUMBER OF AO              1914  EXCHANGE OVERLAP TOL        (T3) 10**   -7
 N. OF ELECTRONS PER CELL   636  EXCHANGE PSEUDO OVP (F(G))  (T4) 10**  -10
 CORE ELECTRONS PER CELL    144  EXCHANGE PSEUDO OVP (P(G))  (T5) 10**  -40
 N. OF SYMMETRY OPERATORS    12  POLE ORDER IN MONO ZONE                  4
 *******************************************************************************
 TYPE OF CALCULATION :  RESTRICTED CLOSED SHELL
 KOHN-SHAM HAMILTONIAN

 (EXCHANGE)[CORRELATION] FUNCTIONAL:(PERDEW-BURKE-ERNZERHOF)[PERDEW-BURKE-ERNZERHOF]


 HYBRID EXCHANGE - PERCENTAGE OF FOCK EXCHANGE    25.0000
 CORE  PSEUDO POTENTIAL         TOL. ON PSEUDO              (TP) 10**- 6

 CAPPA:IS1  2;IS2  2;IS3  2; K PTS MONK NET   3; SYMMOPS:K SPACE  24;G SPACE  12

 *******************************************************************************
 MAX NUMBER OF SCF CYCLES     200  CONVERGENCE ON DELTAP        10**-18
 WEIGHT OF F(I) IN F(I+1)      30% CONVERGENCE ON ENERGY        10**- 8
 SHRINK. FACT.(MONKH.)    2  2  2  NUMBER OF K POINTS IN THE IBZ      3
 SHRINKING FACTOR(GILAT NET)    2  NUMBER OF K POINTS(GILAT NET)      3
 *******************************************************************************
 *** K POINTS COORDINATES (OBLIQUE COORDINATES IN UNITS OF IS =  2)
   1-R(  0  0  0)   2-R(  1  0  0)   3-R(  1  1  1)

 DIRECT LATTICE VECTORS COMPON. (A.U.)     RECIP. LATTICE VECTORS COMPON. (A.U.) 
        X            Y            Z              X            Y            Z
  -17.0425875   17.0425875   17.0425875      0.0000000    0.1843378    0.1843378
   17.0425875  -17.0425875   17.0425875      0.1843378    0.0000000    0.1843378
   17.0425875   17.0425875  -17.0425875      0.1843378    0.1843378    0.0000000

 DISK SPACE FOR EIGENVECTORS (FTN 10)    10990188 REALS

 SYMMETRY ADAPTION OF THE BLOCH FUNCTIONS ENABLED
 TTTTTTTTTTTTTTTTTTTTTTTTTTTTTT gordsh1     TELAPSE      102.21 TCPU        6.67

 MATRIX SIZE: P(G) 9448374, F(G)  682818, P(G) IRR  398252, F(G) IRR   58088
 MAX G-VECTOR INDEX FOR 1- AND 2-ELECTRON INTEGRALS 133

 TTTTTTTTTTTTTTTTTTTTTTTTTTTTTT INPUT       TELAPSE      102.29 TCPU        6.75

 NEIGHBORS OF THE NON-EQUIVALENT ATOMS

 N = NUMBER OF NEIGHBORS AT DISTANCE R
    ATOM  N     R/ANG      R/AU   NEIGHBORS (ATOM LABELS AND CELL INDICES)
   1 H    1     1.0794     2.0398   79 C    0 0 0
   1 H    1     2.1474     4.0580  103 N    0 0 0
   1 H    1     2.2218     4.1987  115 C    0 0 0
   1 H    1     2.7037     5.1093   44 H    0 1 0
   1 H    1     2.7610     5.2175   13 H    0 0 0
   1 H    1     3.1968     6.0410   67 C   -1 0-1

  13 H    1     1.0794     2.0398  115 C    0 0 0
  13 H    1     2.1474     4.0580  127 N    0 0 0
  13 H    1     2.2218     4.1987   79 C    0 0 0
  13 H    1     2.7039     5.1096   47 H    0 1 0
  13 H    1     2.7610     5.2175    1 H    0 0 0
  13 H    1     3.1968     6.0410   67 C   -1 0-1

  25 H    1     1.0925     2.0646   91 C    0 0 0
  25 H    1     1.7666     3.3384   37 H    0 0 0
  25 H    1     1.7717     3.3481   49 H    0 0 0
  25 H    1     2.1341     4.0329   67 C    0 0 0
  25 H    1     2.6853     5.0745  127 N    1 0 1
  25 H    1     2.7797     5.2528  129 N    0 0 0

  37 H    1     1.0955     2.0703   91 C    0 0 0
  37 H    1     1.7666     3.3384   25 H    0 0 0
  37 H    1     1.7666     3.3384   49 H    0 0 0
  37 H    1     2.1510     4.0647   67 C    0 0 0
  37 H    1     2.7037     5.1093    7 H    1 1 1
  37 H    1     2.7039     5.1096   24 H    1 1 1

  49 H    1     1.0925     2.0646   91 C    0 0 0
  49 H    1     1.7666     3.3384   37 H    0 0 0
  49 H    1     1.7717     3.3481   25 H    0 0 0
  49 H    1     2.1341     4.0329   67 C    0 0 0
  49 H    1     2.6853     5.0744  103 N    1 0 1
  49 H    1     2.7796     5.2527  104 N    0 0 0

  61 CD   2     2.1991     4.1557  134 N    0 0 0  138 N    0 1 1
  61 CD   2     2.1991     4.1557  103 N    0 0 1  104 N   -1 0 0
  61 CD   2     3.0495     5.7627   49 H   -1 0 0   50 H    0 0 1
  61 CD   2     3.0496     5.7629   32 H    0 1 1   36 H    0 0 0
  61 CD   2     3.1894     6.0271   74 C    0 1 1   78 C    0 0 0
  61 CD   2     3.1894     6.0271   67 C   -1 0 0   68 C    0 0 1

  67 C    1     1.3400     2.5322  103 N    1 0 1
  67 C    1     1.3400     2.5322  127 N    1 0 1
  67 C    1     1.4887     2.8132   91 C    0 0 0
  67 C    1     2.1341     4.0329   49 H    0 0 0
  67 C    1     2.1341     4.0329   25 H    0 0 0
  67 C    1     2.1510     4.0647   37 H    0 0 0

  79 C    1     1.0794     2.0398    1 H    0 0 0
  79 C    1     1.3660     2.5813  115 C    0 0 0
  79 C    1     1.3739     2.5963  103 N    0 0 0
  79 C    1     2.1700     4.1007   67 C   -1 0-1
  79 C    1     2.2170     4.1896  127 N    0 0 0
  79 C    1     2.2218     4.1987   13 H    0 0 0

  91 C    1     1.0925     2.0646   49 H    0 0 0
  91 C    1     1.0925     2.0646   25 H    0 0 0
  91 C    1     1.0955     2.0703   37 H    0 0 0
  91 C    1     1.4887     2.8132   67 C    0 0 0
  91 C    1     2.5009     4.7261  103 N    1 0 1
  91 C    1     2.5009     4.7261  127 N    1 0 1

 103 N    1     1.3400     2.5322   67 C   -1 0-1
 103 N    1     1.3739     2.5963   79 C    0 0 0
 103 N    1     2.1474     4.0580    1 H    0 0 0
 103 N    1     2.1991     4.1557   61 CD   0 0-1
 103 N    1     2.2165     4.1885  127 N    0 0 0
 103 N    1     2.2170     4.1896  115 C    0 0 0

 115 C    1     1.0794     2.0398   13 H    0 0 0
 115 C    1     1.3660     2.5813   79 C    0 0 0
 115 C    1     1.3739     2.5963  127 N    0 0 0
 115 C    1     2.1700     4.1007   67 C   -1 0-1
 115 C    1     2.2170     4.1896  103 N    0 0 0
 115 C    1     2.2218     4.1987    1 H    0 0 0

 127 N    1     1.3400     2.5322   67 C   -1 0-1
 127 N    1     1.3739     2.5963  115 C    0 0 0
 127 N    1     2.1474     4.0580   13 H    0 0 0
 127 N    1     2.1991     4.1557   65 CD  -1 1 0
 127 N    1     2.2165     4.1885  103 N    0 0 0
 127 N    1     2.2170     4.1896   79 C    0 0 0


 SYMMETRY ALLOWED ELASTIC DISTORTION 1
  0.5773503  0.0000000  0.0000000
  0.0000000  0.5773503  0.0000000
  0.0000000  0.0000000  0.5773503

 SYMMETRY ALLOWED INTERNAL DEGREE(S) OF FREEDOM:  34
 TTTTTTTTTTTTTTTTTTTTTTTTTTTTTT SYMM        TELAPSE      103.39 TCPU        7.85
 TTTTTTTTTTTTTTTTTTTTTTTTTTTTTT INT_SCREEN  TELAPSE      103.44 TCPU        7.90

 ************************************************************************
 ************************************************************************
 * ELAPIEZO OPTION, E. ALBANESE, A. ERBA, B. CIVALLERI, R. DOVESI       *
 *                                                                      *
 * IT IS ASSUMED THAT THE INPUT IS FROM AN OPTIMIZED RUN                *

 CONVERGENCE CRITERION FOR ENERGY, TOLDEE =          1.0000E-08
 CONVERGENCE CRITERION FOR RMS GRADIENT, TOLDEG =    3.0000E-04
 CONVERGENCE CRITERION FOR RMS DISPLACEMENT, TOLDEX  6.2000E-04
 MAGNITUDE OF STEPSIZE FOR ADIMENSIONAL STRAINS =    1.5000E-02
 NUMBER OF POINTS (TOTAL) IN NUMERICAL 2ND DERIVATIVE=        3
 ************************************************************************
 ************************************************************************

 ************************************************************************

  Y. NOEL POST DOC. TURIN 2002

  THIS ROUTINE EVALUATES THE NON ZERO ELEMENTS OF THE ELASTIC TENSOR 

  ORDER OF THE TENSOR : 4

 |  1 A    1 B    1 B     .      .      .     |
 |         1 A    1 B     .      .      .     |
 |                1 A     .      .      .     |
 |                       1 C     .      .     |
 |                              1 C     .     |
 |                                     1 C    |

 EACH  LETTER   CORRESPONDS  TO  AN  INDEPENDENT  COMPONENT.
 INTERDEPENDENT COMPONENTS (WITH SAME LETTER) ARE RELATED BY
 THE COEFFICIENT THAT PRECEEDS EACH LETTER.

 ************************************************************************


 ************************************************************************

  Y. NOEL POST DOC. TURIN 2002

  THIS ROUTINE EVALUATES THE NON ZERO ELEMENTS OF THE PIEZOELECTRIC TENSOR 

  ORDER OF THE TENSOR : 3

 |   .      .      .     1 A     .      .     |
 |   .      .      .      .     1 A     .     |
 |   .      .      .      .      .     1 A    |

 EACH  LETTER   CORRESPONDS  TO  AN  INDEPENDENT  COMPONENT.
 INTERDEPENDENT COMPONENTS (WITH SAME LETTER) ARE RELATED BY
 THE COEFFICIENT THAT PRECEEDS EACH LETTER.

 ************************************************************************


 LIST OF ACTIVE DEFORMATIONS: 
             4

 ************************************************************************
 CLAMPED ION APPROXIMATION - NO RELAXATION OF ATOMIC POSITIONS
 ************************************************************************

 INFORMATION **** EXCBUF **** EXCH. BIPO BUFFER: WORDS USED =     4000000
 WARNING **** EXCBUF **** EXCH. BIPO BUFFER TOO SMALL - TO AVOID I/O SET EXCHSIZE =     6790851

 DFT PARAMETERS

     ATOM       ELECTRONS   NET CHARGE   R(ANGSTROM)
   1   1  H       1.0000      0.0000     1.11000000
  61 248  CD     20.0000      0.0000     1.52000000
  67   6  C       6.0000      0.0000     0.77000000
 103   7  N       7.0000      0.0000     0.74000000

 SIZE OF GRID=     667304
 TTTTTTTTTTTTTTTTTTTTTTTTTTTTTT MAKE_GRID2  TELAPSE      109.97 TCPU       10.46
 BECKE WEIGHT FUNCTION
 RADSAFE =     2.00
 TOLERANCES - DENSITY:10**- 6; POTENTIAL:10**- 9; GRID WGT:10**-14

 RADIAL INTEGRATION  - INTERVALS (POINTS,UPPER LIMIT):            1( 99,  4.0*R)

 ANGULAR INTEGRATION - INTERVALS (ACCURACY LEVEL [N. POINTS] UPPER LIMIT):
  1(  6[ 146]   0.2)  2( 11[ 302]   0.5)  3( 14[ 590]   0.9)  4( 18[1454]   3.5)
  5( 14[ 590]9999.0)
 TTTTTTTTTTTTTTTTTTTTTTTTTTTTTT INT_CALC    TELAPSE      110.02 TCPU       10.51
 EEEEEEEEEE INT_CALC TERMINATION  DATE 04 05 2020 TIME 15:35:42.4

 *******************************************************************************
 zif8Cd0degrees                                                                  
 CRYSTAL - SCF - TYPE OF CALCULATION :  RESTRICTED CLOSED SHELL
 *******************************************************************************

 CAPPA:IS1  2;IS2  2;IS3  2; K PTS MONK NET   3; SYMMOPS:K SPACE  24;G SPACE  12

 TTTTTTTTTTTTTTTTTTTTTTTTTTTTTT SDIK        TELAPSE      110.73 TCPU       11.21

 AAAAAAAAAAAAAAAAAAAAAAAAAAAAAAAAAAAAAAAAAAAAAAAAAAAAAAAAAAAAAAAAAAAAAAAAAAAAAAA
         ATOMIC WAVEFUNCTION(S)


 NUCLEAR CHARGE  1.0  SYMMETRY SPECIES            S
 N. ELECTRONS    1.0  NUMBER OF PRIMITIVE GTOS    5
                      NUMBER OF CONTRACTED GTOS   3
                      NUMBER OF CLOSED SHELLS     0
                      OPEN SHELL OCCUPATION       1

  ZNUC SCFIT  TOTAL HF ENERGY   KINETIC ENERGY   VIRIAL THEOREM ACCURACY
   1.0   1   -4.998098153E-01  4.997907537E-01 -2.000038139E+00  9.6E-17

 NUCLEAR CHARGE 20.0  SYMMETRY SPECIES            S    P    D
 N. ELECTRONS   20.0  NUMBER OF PRIMITIVE GTOS    8    7    6
                      NUMBER OF CONTRACTED GTOS   6    5    3
                      NUMBER OF CLOSED SHELLS     2    1    1
                      OPEN SHELL OCCUPATION       0    0    0

  ZNUC SCFIT  TOTAL HF ENERGY   KINETIC ENERGY   VIRIAL THEOREM ACCURACY
  20.0  36   -1.668271145E+02  6.451544656E+01 -3.585847628E+00  4.4E-06

 NUCLEAR CHARGE  6.0  SYMMETRY SPECIES            S    P
 N. ELECTRONS    6.0  NUMBER OF PRIMITIVE GTOS   11    5
                      NUMBER OF CONTRACTED GTOS   4    3
                      NUMBER OF CLOSED SHELLS     2    0
                      OPEN SHELL OCCUPATION       0    2

  ZNUC SCFIT  TOTAL HF ENERGY   KINETIC ENERGY   VIRIAL THEOREM ACCURACY
   6.0  11   -3.768480057E+01  3.769831118E+01 -1.999641612E+00  2.0E-06

 NUCLEAR CHARGE  7.0  SYMMETRY SPECIES            S    P
 N. ELECTRONS    7.0  NUMBER OF PRIMITIVE GTOS   11    5
                      NUMBER OF CONTRACTED GTOS   4    3
                      NUMBER OF CLOSED SHELLS     2    0
                      OPEN SHELL OCCUPATION       0    3

  ZNUC SCFIT  TOTAL HF ENERGY   KINETIC ENERGY   VIRIAL THEOREM ACCURACY
   7.0  11   -5.439473665E+01  5.441433682E+01 -1.999639798E+00  3.6E-06

 AAAAAAAAAAAAAAAAAAAAAAAAAAAAAAAAAAAAAAAAAAAAAAAAAAAAAAAAAAAAAAAAAAAAAAAAAAAAAAA

 CHARGE NORMALIZATION FACTOR   1.00000000
 TOTAL ATOMIC CHARGES:
   1.0000000   1.0000000   1.0000000   1.0000000   1.0000000   1.0000000
   1.0000000   1.0000000   1.0000000   1.0000000   1.0000000   1.0000000
   1.0000000   1.0000000   1.0000000   1.0000000   1.0000000   1.0000000
   1.0000000   1.0000000   1.0000000   1.0000000   1.0000000   1.0000000
   1.0000000   1.0000000   1.0000000   1.0000000   1.0000000   1.0000000
   1.0000000   1.0000000   1.0000000   1.0000000   1.0000000   1.0000000
   1.0000000   1.0000000   1.0000000   1.0000000   1.0000000   1.0000000
   1.0000000   1.0000000   1.0000000   1.0000000   1.0000000   1.0000000
   1.0000000   1.0000000   1.0000000   1.0000000   1.0000000   1.0000000
   1.0000000   1.0000000   1.0000000   1.0000000   1.0000000   1.0000000
  20.0000000  20.0000000  20.0000000  20.0000000  20.0000000  20.0000000
   6.0000000   6.0000000   6.0000000   6.0000000   6.0000000   6.0000000
   6.0000000   6.0000000   6.0000000   6.0000000   6.0000000   6.0000000
   6.0000000   6.0000000   6.0000000   6.0000000   6.0000000   6.0000000
   6.0000000   6.0000000   6.0000000   6.0000000   6.0000000   6.0000000
   6.0000000   6.0000000   6.0000000   6.0000000   6.0000000   6.0000000
   6.0000000   6.0000000   6.0000000   6.0000000   6.0000000   6.0000000
   7.0000000   7.0000000   7.0000000   7.0000000   7.0000000   7.0000000
   7.0000000   7.0000000   7.0000000   7.0000000   7.0000000   7.0000000
   6.0000000   6.0000000   6.0000000   6.0000000   6.0000000   6.0000000
   6.0000000   6.0000000   6.0000000   6.0000000   6.0000000   6.0000000
   7.0000000   7.0000000   7.0000000   7.0000000   7.0000000   7.0000000
   7.0000000   7.0000000   7.0000000   7.0000000   7.0000000   7.0000000
 TTTTTTTTTTTTTTTTTTTTTTTTTTTTTT MOQGAD      TELAPSE      114.62 TCPU       15.10
 TTTTTTTTTTTTTTTTTTTTTTTTTTTTTT SHELLXN     TELAPSE      158.88 TCPU       27.08
 TTTTTTTTTTTTTTTTTTTTTTTTTTTTTT MONMO3      TELAPSE      167.98 TCPU       36.18
 NUMERICALLY INTEGRATED DENSITY    635.9999237043
 TTTTTTTTTTTTTTTTTTTTTTTTTTTTTT NUMDFT      TELAPSE      168.91 TCPU       37.10
 CYC   0 ETOT(AU) -4.203323501898E+03 DETOT -4.20E+03 tst  0.00E+00 PX  1.00E+00
 TTTTTTTTTTTTTTTTTTTTTTTTTTTTTT DIIS        TELAPSE      172.18 TCPU       40.38
 TTTTTTTTTTTTTTTTTTTTTTTTTTTTTT FDIK        TELAPSE      190.60 TCPU       48.07
 INSULATING STATE
 TOP OF VALENCE BANDS -    BAND    318; K    3; EIG -2.9877327E-01 AU
 TOP OF VALENCE BANDS -    BAND    318; K    1; EIG -2.9928646E-01 AU
 BOTTOM OF VIRTUAL BANDS - BAND    319; K    1; EIG -8.5404081E-02 AU
 INDIRECT ENERGY BAND GAP:   5.8061 eV
 TTTTTTTTTTTTTTTTTTTTTTTTTTTTTT PDIG        TELAPSE      193.70 TCPU       51.17
 CHARGE NORMALIZATION FACTOR   1.00000000
 TOTAL ATOMIC CHARGES:
   0.7954200   0.7954200   0.7954200   0.7954200   0.7954200   0.7954200
   0.7954200   0.7954200   0.7954200   0.7954200   0.7954200   0.7954200
   0.7954211   0.7954211   0.7954211   0.7954211   0.7954211   0.7954211
   0.7954211   0.7954211   0.7954211   0.7954211   0.7954211   0.7954211
   0.7509689   0.7509689   0.7509689   0.7509689   0.7509689   0.7509689
   0.7509689   0.7509689   0.7509689   0.7509689   0.7509689   0.7509689
   0.7511394   0.7511394   0.7511394   0.7511394   0.7511394   0.7511394
   0.7511394   0.7511394   0.7511394   0.7511394   0.7511394   0.7511394
   0.7509724   0.7509724   0.7509724   0.7509724   0.7509724   0.7509724
   0.7509724   0.7509724   0.7509724   0.7509724   0.7509724   0.7509724
  18.3191681  18.3191681  18.3191681  18.3191681  18.3191681  18.3191681
   5.5856444   5.5856444   5.5856444   5.5856444   5.5856444   5.5856444
   5.5856444   5.5856444   5.5856444   5.5856444   5.5856444   5.5856444
   6.1768479   6.1768479   6.1768479   6.1768479   6.1768479   6.1768479
   6.1768479   6.1768479   6.1768479   6.1768479   6.1768479   6.1768479
   6.6885523   6.6885523   6.6885523   6.6885523   6.6885523   6.6885523
   6.6885523   6.6885523   6.6885523   6.6885523   6.6885523   6.6885523
   7.6843020   7.6843020   7.6843020   7.6843020   7.6843020   7.6843020
   7.6843020   7.6843020   7.6843020   7.6843020   7.6843020   7.6843020
   6.1768429   6.1768429   6.1768429   6.1768429   6.1768429   6.1768429
   6.1768429   6.1768429   6.1768429   6.1768429   6.1768429   6.1768429
   7.6843047   7.6843047   7.6843047   7.6843047   7.6843047   7.6843047
   7.6843047   7.6843047   7.6843047   7.6843047   7.6843047   7.6843047
 TTTTTTTTTTTTTTTTTTTTTTTTTTTTTT MOQGAD      TELAPSE      193.73 TCPU       51.19
 TTTTTTTTTTTTTTTTTTTTTTTTTTTTTT SHELLXN     TELAPSE      338.78 TCPU       63.45
 TTTTTTTTTTTTTTTTTTTTTTTTTTTTTT MONMO3      TELAPSE      340.44 TCPU       65.11
 NUMERICALLY INTEGRATED DENSITY    635.9999131498
 TTTTTTTTTTTTTTTTTTTTTTTTTTTTTT NUMDFT      TELAPSE      342.38 TCPU       67.06
 CYC   1 ETOT(AU) -4.182193087089E+03 DETOT  2.11E+01 tst  0.00E+00 PX  1.00E+00
 TTTTTTTTTTTTTTTTTTTTTTTTTTTTTT DIIS        TELAPSE      344.32 TCPU       69.00
 DIIS TEST: 0.18752E+02 AT SCF   CYCLE   1 - MIX   30 %
 TTTTTTTTTTTTTTTTTTTTTTTTTTTTTT FDIK        TELAPSE      352.44 TCPU       71.95
 INSULATING STATE
 TOP OF VALENCE BANDS -    BAND    318; K    3; EIG -2.0025770E-01 AU
 TOP OF VALENCE BANDS -    BAND    318; K    1; EIG -2.0102934E-01 AU
 BOTTOM OF VIRTUAL BANDS - BAND    319; K    1; EIG -1.6579850E-02 AU
 INDIRECT ENERGY BAND GAP:   4.9981 eV
 TTTTTTTTTTTTTTTTTTTTTTTTTTTTTT PDIG        TELAPSE      352.76 TCPU       72.27
 CHARGE NORMALIZATION FACTOR   1.00000000
 TOTAL ATOMIC CHARGES:
   0.9359804   0.9359804   0.9359804   0.9359804   0.9359804   0.9359804
   0.9359804   0.9359804   0.9359804   0.9359804   0.9359804   0.9359804
   0.9359998   0.9359998   0.9359998   0.9359998   0.9359998   0.9359998
   0.9359998   0.9359998   0.9359998   0.9359998   0.9359998   0.9359998
   0.8716608   0.8716608   0.8716608   0.8716608   0.8716608   0.8716608
   0.8716608   0.8716608   0.8716608   0.8716608   0.8716608   0.8716608
   0.8944614   0.8944614   0.8944614   0.8944614   0.8944614   0.8944614
   0.8944614   0.8944614   0.8944614   0.8944614   0.8944614   0.8944614
   0.8717068   0.8717068   0.8717068   0.8717068   0.8717068   0.8717068
   0.8717068   0.8717068   0.8717068   0.8717068   0.8717068   0.8717068
  18.8310007  18.8310007  18.8310007  18.8310007  18.8310007  18.8310007
   5.7731121   5.7731121   5.7731121   5.7731121   5.7731121   5.7731121
   5.7731121   5.7731121   5.7731121   5.7731121   5.7731121   5.7731121
   5.9632104   5.9632104   5.9632104   5.9632104   5.9632104   5.9632104
   5.9632104   5.9632104   5.9632104   5.9632104   5.9632104   5.9632104
   6.2803747   6.2803747   6.2803747   6.2803747   6.2803747   6.2803747
   6.2803747   6.2803747   6.2803747   6.2803747   6.2803747   6.2803747
   7.5473765   7.5473765   7.5473765   7.5473765   7.5473765   7.5473765
   7.5473765   7.5473765   7.5473765   7.5473765   7.5473765   7.5473765
   5.9632354   5.9632354   5.9632354   5.9632354   5.9632354   5.9632354
   5.9632354   5.9632354   5.9632354   5.9632354   5.9632354   5.9632354
   7.5473813   7.5473813   7.5473813   7.5473813   7.5473813   7.5473813
   7.5473813   7.5473813   7.5473813   7.5473813   7.5473813   7.5473813
 TTTTTTTTTTTTTTTTTTTTTTTTTTTTTT MOQGAD      TELAPSE      352.78 TCPU       72.29
 TTTTTTTTTTTTTTTTTTTTTTTTTTTTTT SHELLXN     TELAPSE      395.63 TCPU       84.53
 TTTTTTTTTTTTTTTTTTTTTTTTTTTTTT MONMO3      TELAPSE      396.57 TCPU       85.47
 NUMERICALLY INTEGRATED DENSITY    635.9998975016
 TTTTTTTTTTTTTTTTTTTTTTTTTTTTTT NUMDFT      TELAPSE      398.56 TCPU       87.46
 CYC   2 ETOT(AU) -4.183054739464E+03 DETOT -8.62E-01 tst  3.18E-03 PX  1.37E-01
 TTTTTTTTTTTTTTTTTTTTTTTTTTTTTT DIIS        TELAPSE      401.41 TCPU       90.32
 DIIS TEST: 0.51575E+01 AT SCF   CYCLE   2 - DIIS ACTIVE - HISTORY:     2 CYCLES
 TTTTTTTTTTTTTTTTTTTTTTTTTTTTTT FDIK        TELAPSE      408.26 TCPU       92.22
 INSULATING STATE
 TOP OF VALENCE BANDS -    BAND    318; K    3; EIG -2.2454187E-01 AU
 TOP OF VALENCE BANDS -    BAND    318; K    1; EIG -2.2532282E-01 AU
 BOTTOM OF VIRTUAL BANDS - BAND    319; K    1; EIG -2.8886550E-03 AU
 INDIRECT ENERGY BAND GAP:   6.0315 eV
 TTTTTTTTTTTTTTTTTTTTTTTTTTTTTT PDIG        TELAPSE      408.62 TCPU       92.59
 CHARGE NORMALIZATION FACTOR   1.00000000
 TOTAL ATOMIC CHARGES:
   0.8897877   0.8897877   0.8897877   0.8897877   0.8897877   0.8897877
   0.8897877   0.8897877   0.8897877   0.8897877   0.8897877   0.8897877
   0.8898135   0.8898135   0.8898135   0.8898135   0.8898135   0.8898135
   0.8898135   0.8898135   0.8898135   0.8898135   0.8898135   0.8898135
   0.8509126   0.8509126   0.8509126   0.8509126   0.8509126   0.8509126
   0.8509126   0.8509126   0.8509126   0.8509126   0.8509126   0.8509126
   0.8665830   0.8665830   0.8665830   0.8665830   0.8665830   0.8665830
   0.8665830   0.8665830   0.8665830   0.8665830   0.8665830   0.8665830
   0.8509281   0.8509281   0.8509281   0.8509281   0.8509281   0.8509281
   0.8509281   0.8509281   0.8509281   0.8509281   0.8509281   0.8509281
  18.5827268  18.5827268  18.5827268  18.5827268  18.5827268  18.5827268
   5.5911576   5.5911576   5.5911576   5.5911576   5.5911576   5.5911576
   5.5911576   5.5911576   5.5911576   5.5911576   5.5911576   5.5911576
   6.0365377   6.0365377   6.0365377   6.0365377   6.0365377   6.0365377
   6.0365377   6.0365377   6.0365377   6.0365377   6.0365377   6.0365377
   6.3471538   6.3471538   6.3471538   6.3471538   6.3471538   6.3471538
   6.3471538   6.3471538   6.3471538   6.3471538   6.3471538   6.3471538
   7.6746575   7.6746575   7.6746575   7.6746575   7.6746575   7.6746575
   7.6746575   7.6746575   7.6746575   7.6746575   7.6746575   7.6746575
   6.0364660   6.0364660   6.0364660   6.0364660   6.0364660   6.0364660
   6.0364660   6.0364660   6.0364660   6.0364660   6.0364660   6.0364660
   7.6746390   7.6746390   7.6746390   7.6746390   7.6746390   7.6746390
   7.6746390   7.6746390   7.6746390   7.6746390   7.6746390   7.6746390
 TTTTTTTTTTTTTTTTTTTTTTTTTTTTTT MOQGAD      TELAPSE      408.64 TCPU       92.61
 TTTTTTTTTTTTTTTTTTTTTTTTTTTTTT SHELLXN     TELAPSE      456.20 TCPU      104.90
 TTTTTTTTTTTTTTTTTTTTTTTTTTTTTT MONMO3      TELAPSE      458.07 TCPU      106.77
 NUMERICALLY INTEGRATED DENSITY    635.9999004829
 TTTTTTTTTTTTTTTTTTTTTTTTTTTTTT NUMDFT      TELAPSE      460.11 TCPU      108.80
 CYC   3 ETOT(AU) -4.183315641070E+03 DETOT -2.61E-01 tst  7.22E-04 PX  7.66E-02
 TTTTTTTTTTTTTTTTTTTTTTTTTTTTTT DIIS        TELAPSE      461.77 TCPU      110.46
 DIIS TEST: 0.41106E+00 AT SCF   CYCLE   3 - DIIS ACTIVE - HISTORY:     3 CYCLES
 TTTTTTTTTTTTTTTTTTTTTTTTTTTTTT FDIK        TELAPSE      469.46 TCPU      112.27
 INSULATING STATE
 TOP OF VALENCE BANDS -    BAND    318; K    3; EIG -2.2709801E-01 AU
 TOP OF VALENCE BANDS -    BAND    318; K    1; EIG -2.2784850E-01 AU
 BOTTOM OF VIRTUAL BANDS - BAND    319; K    1; EIG -3.9084516E-03 AU
 INDIRECT ENERGY BAND GAP:   6.0733 eV
 TTTTTTTTTTTTTTTTTTTTTTTTTTTTTT PDIG        TELAPSE      469.90 TCPU      112.71
 CHARGE NORMALIZATION FACTOR   1.00000000
 TOTAL ATOMIC CHARGES:
   0.8898809   0.8898809   0.8898809   0.8898809   0.8898809   0.8898809
   0.8898809   0.8898809   0.8898809   0.8898809   0.8898809   0.8898809
   0.8899091   0.8899091   0.8899091   0.8899091   0.8899091   0.8899091
   0.8899091   0.8899091   0.8899091   0.8899091   0.8899091   0.8899091
   0.8387707   0.8387707   0.8387707   0.8387707   0.8387707   0.8387707
   0.8387707   0.8387707   0.8387707   0.8387707   0.8387707   0.8387707
   0.8517147   0.8517147   0.8517147   0.8517147   0.8517147   0.8517147
   0.8517147   0.8517147   0.8517147   0.8517147   0.8517147   0.8517147
   0.8387942   0.8387942   0.8387942   0.8387942   0.8387942   0.8387942
   0.8387942   0.8387942   0.8387942   0.8387942   0.8387942   0.8387942
  18.6022407  18.6022407  18.6022407  18.6022407  18.6022407  18.6022407
   5.6694546   5.6694546   5.6694546   5.6694546   5.6694546   5.6694546
   5.6694546   5.6694546   5.6694546   5.6694546   5.6694546   5.6694546
   6.0307399   6.0307399   6.0307399   6.0307399   6.0307399   6.0307399
   6.0307399   6.0307399   6.0307399   6.0307399   6.0307399   6.0307399
   6.3891513   6.3891513   6.3891513   6.3891513   6.3891513   6.3891513
   6.3891513   6.3891513   6.3891513   6.3891513   6.3891513   6.3891513
   7.6348230   7.6348230   7.6348230   7.6348230   7.6348230   7.6348230
   7.6348230   7.6348230   7.6348230   7.6348230   7.6348230   7.6348230
   6.0308171   6.0308171   6.0308171   6.0308171   6.0308171   6.0308171
   6.0308171   6.0308171   6.0308171   6.0308171   6.0308171   6.0308171
   7.6348240   7.6348240   7.6348240   7.6348240   7.6348240   7.6348240
   7.6348240   7.6348240   7.6348240   7.6348240   7.6348240   7.6348240
 TTTTTTTTTTTTTTTTTTTTTTTTTTTTTT MOQGAD      TELAPSE      469.91 TCPU      112.73
 TTTTTTTTTTTTTTTTTTTTTTTTTTTTTT SHELLXN     TELAPSE      517.39 TCPU      124.98
 TTTTTTTTTTTTTTTTTTTTTTTTTTTTTT MONMO3      TELAPSE      519.12 TCPU      126.70
 NUMERICALLY INTEGRATED DENSITY    635.9998999963
 TTTTTTTTTTTTTTTTTTTTTTTTTTTTTT NUMDFT      TELAPSE      521.05 TCPU      128.64
 CYC   4 ETOT(AU) -4.183334041657E+03 DETOT -1.84E-02 tst  5.65E-05 PX  1.18E-02
 TTTTTTTTTTTTTTTTTTTTTTTTTTTTTT DIIS        TELAPSE      524.34 TCPU      131.93
 DIIS TEST: 0.44467E-01 AT SCF   CYCLE   4 - DIIS ACTIVE - HISTORY:     4 CYCLES
 TTTTTTTTTTTTTTTTTTTTTTTTTTTTTT FDIK        TELAPSE      534.93 TCPU      137.00
 INSULATING STATE
 TOP OF VALENCE BANDS -    BAND    318; K    3; EIG -2.2738260E-01 AU
 TOP OF VALENCE BANDS -    BAND    318; K    1; EIG -2.2813838E-01 AU
 BOTTOM OF VIRTUAL BANDS - BAND    319; K    1; EIG -3.9687668E-03 AU
 INDIRECT ENERGY BAND GAP:   6.0794 eV
 TTTTTTTTTTTTTTTTTTTTTTTTTTTTTT PDIG        TELAPSE      535.37 TCPU      137.44
 CHARGE NORMALIZATION FACTOR   1.00000000
 TOTAL ATOMIC CHARGES:
   0.8882258   0.8882258   0.8882258   0.8882258   0.8882258   0.8882258
   0.8882258   0.8882258   0.8882258   0.8882258   0.8882258   0.8882258
   0.8882366   0.8882366   0.8882366   0.8882366   0.8882366   0.8882366
   0.8882366   0.8882366   0.8882366   0.8882366   0.8882366   0.8882366
   0.8401684   0.8401684   0.8401684   0.8401684   0.8401684   0.8401684
   0.8401684   0.8401684   0.8401684   0.8401684   0.8401684   0.8401684
   0.8557658   0.8557658   0.8557658   0.8557658   0.8557658   0.8557658
   0.8557658   0.8557658   0.8557658   0.8557658   0.8557658   0.8557658
   0.8401713   0.8401713   0.8401713   0.8401713   0.8401713   0.8401713
   0.8401713   0.8401713   0.8401713   0.8401713   0.8401713   0.8401713
  18.5950096  18.5950096  18.5950096  18.5950096  18.5950096  18.5950096
   5.6438928   5.6438928   5.6438928   5.6438928   5.6438928   5.6438928
   5.6438928   5.6438928   5.6438928   5.6438928   5.6438928   5.6438928
   6.0360151   6.0360151   6.0360151   6.0360151   6.0360151   6.0360151
   6.0360151   6.0360151   6.0360151   6.0360151   6.0360151   6.0360151
   6.3819374   6.3819374   6.3819374   6.3819374   6.3819374   6.3819374
   6.3819374   6.3819374   6.3819374   6.3819374   6.3819374   6.3819374
   7.6460083   7.6460083   7.6460083   7.6460083   7.6460083   7.6460083
   7.6460083   7.6460083   7.6460083   7.6460083   7.6460083   7.6460083
   6.0360490   6.0360490   6.0360490   6.0360490   6.0360490   6.0360490
   6.0360490   6.0360490   6.0360490   6.0360490   6.0360490   6.0360490
   7.6460247   7.6460247   7.6460247   7.6460247   7.6460247   7.6460247
   7.6460247   7.6460247   7.6460247   7.6460247   7.6460247   7.6460247
 TTTTTTTTTTTTTTTTTTTTTTTTTTTTTT MOQGAD      TELAPSE      535.39 TCPU      137.46
 TTTTTTTTTTTTTTTTTTTTTTTTTTTTTT SHELLXN     TELAPSE      578.53 TCPU      149.73
 TTTTTTTTTTTTTTTTTTTTTTTTTTTTTT MONMO3      TELAPSE      579.51 TCPU      150.71
 NUMERICALLY INTEGRATED DENSITY    635.9999000143
 TTTTTTTTTTTTTTTTTTTTTTTTTTTTTT NUMDFT      TELAPSE      581.49 TCPU      152.69
 CYC   5 ETOT(AU) -4.183336019674E+03 DETOT -1.98E-03 tst  7.97E-06 PX  4.88E-03
 TTTTTTTTTTTTTTTTTTTTTTTTTTTTTT DIIS        TELAPSE      584.13 TCPU      155.33
 DIIS TEST: 0.36066E-02 AT SCF   CYCLE   5 - DIIS ACTIVE - HISTORY:     5 CYCLES
 TTTTTTTTTTTTTTTTTTTTTTTTTTTTTT FDIK        TELAPSE      593.46 TCPU      159.27
 INSULATING STATE
 TOP OF VALENCE BANDS -    BAND    318; K    3; EIG -2.2758034E-01 AU
 TOP OF VALENCE BANDS -    BAND    318; K    1; EIG -2.2833626E-01 AU
 BOTTOM OF VIRTUAL BANDS - BAND    319; K    1; EIG -3.7562014E-03 AU
 INDIRECT ENERGY BAND GAP:   6.0906 eV
 TTTTTTTTTTTTTTTTTTTTTTTTTTTTTT PDIG        TELAPSE      593.78 TCPU      159.58
 CHARGE NORMALIZATION FACTOR   1.00000000
 TOTAL ATOMIC CHARGES:
   0.8883994   0.8883994   0.8883994   0.8883994   0.8883994   0.8883994
   0.8883994   0.8883994   0.8883994   0.8883994   0.8883994   0.8883994
   0.8883997   0.8883997   0.8883997   0.8883997   0.8883997   0.8883997
   0.8883997   0.8883997   0.8883997   0.8883997   0.8883997   0.8883997
   0.8406341   0.8406341   0.8406341   0.8406341   0.8406341   0.8406341
   0.8406341   0.8406341   0.8406341   0.8406341   0.8406341   0.8406341
   0.8552309   0.8552309   0.8552309   0.8552309   0.8552309   0.8552309
   0.8552309   0.8552309   0.8552309   0.8552309   0.8552309   0.8552309
   0.8406325   0.8406325   0.8406325   0.8406325   0.8406325   0.8406325
   0.8406325   0.8406325   0.8406325   0.8406325   0.8406325   0.8406325
  18.5897162  18.5897162  18.5897162  18.5897162  18.5897162  18.5897162
   5.6514503   5.6514503   5.6514503   5.6514503   5.6514503   5.6514503
   5.6514503   5.6514503   5.6514503   5.6514503   5.6514503   5.6514503
   6.0337607   6.0337607   6.0337607   6.0337607   6.0337607   6.0337607
   6.0337607   6.0337607   6.0337607   6.0337607   6.0337607   6.0337607
   6.3798528   6.3798528   6.3798528   6.3798528   6.3798528   6.3798528
   6.3798528   6.3798528   6.3798528   6.3798528   6.3798528   6.3798528
   7.6465062   7.6465062   7.6465062   7.6465062   7.6465062   7.6465062
   7.6465062   7.6465062   7.6465062   7.6465062   7.6465062   7.6465062
   6.0337615   6.0337615   6.0337615   6.0337615   6.0337615   6.0337615
   6.0337615   6.0337615   6.0337615   6.0337615   6.0337615   6.0337615
   7.6465138   7.6465138   7.6465138   7.6465138   7.6465138   7.6465138
   7.6465138   7.6465138   7.6465138   7.6465138   7.6465138   7.6465138
 TTTTTTTTTTTTTTTTTTTTTTTTTTTTTT MOQGAD      TELAPSE      593.79 TCPU      159.60
 TTTTTTTTTTTTTTTTTTTTTTTTTTTTTT SHELLXN     TELAPSE      636.35 TCPU      171.83
 TTTTTTTTTTTTTTTTTTTTTTTTTTTTTT MONMO3      TELAPSE      637.69 TCPU      173.17
 NUMERICALLY INTEGRATED DENSITY    635.9999000935
 TTTTTTTTTTTTTTTTTTTTTTTTTTTTTT NUMDFT      TELAPSE      639.68 TCPU      175.16
 CYC   6 ETOT(AU) -4.183336200159E+03 DETOT -1.80E-04 tst  6.21E-07 PX  2.58E-03
 TTTTTTTTTTTTTTTTTTTTTTTTTTTTTT DIIS        TELAPSE      641.63 TCPU      177.11
 DIIS TEST: 0.72002E-03 AT SCF   CYCLE   6 - DIIS ACTIVE - HISTORY:     6 CYCLES
 TTTTTTTTTTTTTTTTTTTTTTTTTTTTTT FDIK        TELAPSE      651.55 TCPU      180.82
 INSULATING STATE
 TOP OF VALENCE BANDS -    BAND    318; K    3; EIG -2.2742720E-01 AU
 TOP OF VALENCE BANDS -    BAND    318; K    1; EIG -2.2818283E-01 AU
 BOTTOM OF VIRTUAL BANDS - BAND    319; K    1; EIG -3.6620777E-03 AU
 INDIRECT ENERGY BAND GAP:   6.0890 eV
 TTTTTTTTTTTTTTTTTTTTTTTTTTTTTT PDIG        TELAPSE      651.87 TCPU      181.14
 CHARGE NORMALIZATION FACTOR   1.00000000
 TOTAL ATOMIC CHARGES:
   0.8883813   0.8883813   0.8883813   0.8883813   0.8883813   0.8883813
   0.8883813   0.8883813   0.8883813   0.8883813   0.8883813   0.8883813
   0.8883826   0.8883826   0.8883826   0.8883826   0.8883826   0.8883826
   0.8883826   0.8883826   0.8883826   0.8883826   0.8883826   0.8883826
   0.8404735   0.8404735   0.8404735   0.8404735   0.8404735   0.8404735
   0.8404735   0.8404735   0.8404735   0.8404735   0.8404735   0.8404735
   0.8553059   0.8553059   0.8553059   0.8553059   0.8553059   0.8553059
   0.8553059   0.8553059   0.8553059   0.8553059   0.8553059   0.8553059
   0.8404740   0.8404740   0.8404740   0.8404740   0.8404740   0.8404740
   0.8404740   0.8404740   0.8404740   0.8404740   0.8404740   0.8404740
  18.5916967  18.5916967  18.5916967  18.5916967  18.5916967  18.5916967
   5.6488630   5.6488630   5.6488630   5.6488630   5.6488630   5.6488630
   5.6488630   5.6488630   5.6488630   5.6488630   5.6488630   5.6488630
   6.0351172   6.0351172   6.0351172   6.0351172   6.0351172   6.0351172
   6.0351172   6.0351172   6.0351172   6.0351172   6.0351172   6.0351172
   6.3812394   6.3812394   6.3812394   6.3812394   6.3812394   6.3812394
   6.3812394   6.3812394   6.3812394   6.3812394   6.3812394   6.3812394
   7.6454024   7.6454024   7.6454024   7.6454024   7.6454024   7.6454024
   7.6454024   7.6454024   7.6454024   7.6454024   7.6454024   7.6454024
   6.0351146   6.0351146   6.0351146   6.0351146   6.0351146   6.0351146
   6.0351146   6.0351146   6.0351146   6.0351146   6.0351146   6.0351146
   7.6453978   7.6453978   7.6453978   7.6453978   7.6453978   7.6453978
   7.6453978   7.6453978   7.6453978   7.6453978   7.6453978   7.6453978
 TTTTTTTTTTTTTTTTTTTTTTTTTTTTTT MOQGAD      TELAPSE      651.89 TCPU      181.16
 TTTTTTTTTTTTTTTTTTTTTTTTTTTTTT SHELLXN     TELAPSE      700.80 TCPU      193.47
 TTTTTTTTTTTTTTTTTTTTTTTTTTTTTT MONMO3      TELAPSE      701.88 TCPU      194.56
 NUMERICALLY INTEGRATED DENSITY    635.9999000111
 TTTTTTTTTTTTTTTTTTTTTTTTTTTTTT NUMDFT      TELAPSE      703.83 TCPU      196.50
 CYC   7 ETOT(AU) -4.183336239336E+03 DETOT -3.92E-05 tst  9.39E-08 PX  6.22E-04
 TTTTTTTTTTTTTTTTTTTTTTTTTTTTTT DIIS        TELAPSE      704.71 TCPU      197.38
 DIIS TEST: 0.94608E-04 AT SCF   CYCLE   7 - DIIS ACTIVE - HISTORY:     7 CYCLES
 TTTTTTTTTTTTTTTTTTTTTTTTTTTTTT FDIK        TELAPSE      713.36 TCPU      202.23
 INSULATING STATE
 TOP OF VALENCE BANDS -    BAND    318; K    3; EIG -2.2744144E-01 AU
 TOP OF VALENCE BANDS -    BAND    318; K    1; EIG -2.2819690E-01 AU
 BOTTOM OF VIRTUAL BANDS - BAND    319; K    1; EIG -3.7460699E-03 AU
 INDIRECT ENERGY BAND GAP:   6.0871 eV
 TTTTTTTTTTTTTTTTTTTTTTTTTTTTTT PDIG        TELAPSE      713.81 TCPU      202.68
 CHARGE NORMALIZATION FACTOR   1.00000000
 TOTAL ATOMIC CHARGES:
   0.8884089   0.8884089   0.8884089   0.8884089   0.8884089   0.8884089
   0.8884089   0.8884089   0.8884089   0.8884089   0.8884089   0.8884089
   0.8884108   0.8884108   0.8884108   0.8884108   0.8884108   0.8884108
   0.8884108   0.8884108   0.8884108   0.8884108   0.8884108   0.8884108
   0.8404193   0.8404193   0.8404193   0.8404193   0.8404193   0.8404193
   0.8404193   0.8404193   0.8404193   0.8404193   0.8404193   0.8404193
   0.8552171   0.8552171   0.8552171   0.8552171   0.8552171   0.8552171
   0.8552171   0.8552171   0.8552171   0.8552171   0.8552171   0.8552171
   0.8404231   0.8404231   0.8404231   0.8404231   0.8404231   0.8404231
   0.8404231   0.8404231   0.8404231   0.8404231   0.8404231   0.8404231
  18.5914274  18.5914274  18.5914274  18.5914274  18.5914274  18.5914274
   5.6490786   5.6490786   5.6490786   5.6490786   5.6490786   5.6490786
   5.6490786   5.6490786   5.6490786   5.6490786   5.6490786   5.6490786
   6.0344489   6.0344489   6.0344489   6.0344489   6.0344489   6.0344489
   6.0344489   6.0344489   6.0344489   6.0344489   6.0344489   6.0344489
   6.3811422   6.3811422   6.3811422   6.3811422   6.3811422   6.3811422
   6.3811422   6.3811422   6.3811422   6.3811422   6.3811422   6.3811422
   7.6461470   7.6461470   7.6461470   7.6461470   7.6461470   7.6461470
   7.6461470   7.6461470   7.6461470   7.6461470   7.6461470   7.6461470
   6.0344453   6.0344453   6.0344453   6.0344453   6.0344453   6.0344453
   6.0344453   6.0344453   6.0344453   6.0344453   6.0344453   6.0344453
   7.6461452   7.6461452   7.6461452   7.6461452   7.6461452   7.6461452
   7.6461452   7.6461452   7.6461452   7.6461452   7.6461452   7.6461452
 TTTTTTTTTTTTTTTTTTTTTTTTTTTTTT MOQGAD      TELAPSE      713.82 TCPU      202.70
 TTTTTTTTTTTTTTTTTTTTTTTTTTTTTT SHELLXN     TELAPSE      759.70 TCPU      215.03
 TTTTTTTTTTTTTTTTTTTTTTTTTTTTTT MONMO3      TELAPSE      761.21 TCPU      216.53
 NUMERICALLY INTEGRATED DENSITY    635.9999000243
 TTTTTTTTTTTTTTTTTTTTTTTTTTTTTT NUMDFT      TELAPSE      763.20 TCPU      218.53
 CYC   8 ETOT(AU) -4.183336243459E+03 DETOT -4.12E-06 tst  2.26E-08 PX  1.69E-04
 TTTTTTTTTTTTTTTTTTTTTTTTTTTTTT DIIS        TELAPSE      765.16 TCPU      220.48
 DIIS TEST: 0.16287E-04 AT SCF   CYCLE   8 - DIIS ACTIVE - HISTORY:     8 CYCLES
 TTTTTTTTTTTTTTTTTTTTTTTTTTTTTT FDIK        TELAPSE      776.08 TCPU      224.67
 INSULATING STATE
 TOP OF VALENCE BANDS -    BAND    318; K    3; EIG -2.2746192E-01 AU
 TOP OF VALENCE BANDS -    BAND    318; K    1; EIG -2.2821763E-01 AU
 BOTTOM OF VIRTUAL BANDS - BAND    319; K    1; EIG -3.7123369E-03 AU
 INDIRECT ENERGY BAND GAP:   6.0885 eV
 TTTTTTTTTTTTTTTTTTTTTTTTTTTTTT PDIG        TELAPSE      776.75 TCPU      225.35
 CHARGE NORMALIZATION FACTOR   1.00000000
 TOTAL ATOMIC CHARGES:
   0.8883759   0.8883759   0.8883759   0.8883759   0.8883759   0.8883759
   0.8883759   0.8883759   0.8883759   0.8883759   0.8883759   0.8883759
   0.8883773   0.8883773   0.8883773   0.8883773   0.8883773   0.8883773
   0.8883773   0.8883773   0.8883773   0.8883773   0.8883773   0.8883773
   0.8404589   0.8404589   0.8404589   0.8404589   0.8404589   0.8404589
   0.8404589   0.8404589   0.8404589   0.8404589   0.8404589   0.8404589
   0.8552794   0.8552794   0.8552794   0.8552794   0.8552794   0.8552794
   0.8552794   0.8552794   0.8552794   0.8552794   0.8552794   0.8552794
   0.8404626   0.8404626   0.8404626   0.8404626   0.8404626   0.8404626
   0.8404626   0.8404626   0.8404626   0.8404626   0.8404626   0.8404626
  18.5912780  18.5912780  18.5912780  18.5912780  18.5912780  18.5912780
   5.6492588   5.6492588   5.6492588   5.6492588   5.6492588   5.6492588
   5.6492588   5.6492588   5.6492588   5.6492588   5.6492588   5.6492588
   6.0346955   6.0346955   6.0346955   6.0346955   6.0346955   6.0346955
   6.0346955   6.0346955   6.0346955   6.0346955   6.0346955   6.0346955
   6.3809679   6.3809679   6.3809679   6.3809679   6.3809679   6.3809679
   6.3809679   6.3809679   6.3809679   6.3809679   6.3809679   6.3809679
   7.6458967   7.6458967   7.6458967   7.6458967   7.6458967   7.6458967
   7.6458967   7.6458967   7.6458967   7.6458967   7.6458967   7.6458967
   6.0346930   6.0346930   6.0346930   6.0346930   6.0346930   6.0346930
   6.0346930   6.0346930   6.0346930   6.0346930   6.0346930   6.0346930
   7.6458951   7.6458951   7.6458951   7.6458951   7.6458951   7.6458951
   7.6458951   7.6458951   7.6458951   7.6458951   7.6458951   7.6458951
 TTTTTTTTTTTTTTTTTTTTTTTTTTTTTT MOQGAD      TELAPSE      776.77 TCPU      225.37
 TTTTTTTTTTTTTTTTTTTTTTTTTTTTTT SHELLXN     TELAPSE      826.54 TCPU      237.70
 TTTTTTTTTTTTTTTTTTTTTTTTTTTTTT MONMO3      TELAPSE      827.28 TCPU      238.43
 NUMERICALLY INTEGRATED DENSITY    635.9999000267
 TTTTTTTTTTTTTTTTTTTTTTTTTTTTTT NUMDFT      TELAPSE      829.23 TCPU      240.38
 CYC   9 ETOT(AU) -4.183336243944E+03 DETOT -4.85E-07 tst  2.50E-09 PX  1.37E-04
 TTTTTTTTTTTTTTTTTTTTTTTTTTTTTT DIIS        TELAPSE      830.59 TCPU      241.75
 DIIS TEST: 0.71738E-06 AT SCF   CYCLE   9 - DIIS ACTIVE - HISTORY:     9 CYCLES
 TTTTTTTTTTTTTTTTTTTTTTTTTTTTTT FDIK        TELAPSE      838.14 TCPU      243.86
 INSULATING STATE
 TOP OF VALENCE BANDS -    BAND    318; K    3; EIG -2.2745136E-01 AU
 TOP OF VALENCE BANDS -    BAND    318; K    1; EIG -2.2820699E-01 AU
 BOTTOM OF VIRTUAL BANDS - BAND    319; K    1; EIG -3.7137561E-03 AU
 INDIRECT ENERGY BAND GAP:   6.0882 eV
 TTTTTTTTTTTTTTTTTTTTTTTTTTTTTT PDIG        TELAPSE      838.46 TCPU      244.18
 CHARGE NORMALIZATION FACTOR   1.00000000
 TOTAL ATOMIC CHARGES:
   0.8883871   0.8883871   0.8883871   0.8883871   0.8883871   0.8883871
   0.8883871   0.8883871   0.8883871   0.8883871   0.8883871   0.8883871
   0.8883878   0.8883878   0.8883878   0.8883878   0.8883878   0.8883878
   0.8883878   0.8883878   0.8883878   0.8883878   0.8883878   0.8883878
   0.8404561   0.8404561   0.8404561   0.8404561   0.8404561   0.8404561
   0.8404561   0.8404561   0.8404561   0.8404561   0.8404561   0.8404561
   0.8552635   0.8552635   0.8552635   0.8552635   0.8552635   0.8552635
   0.8552635   0.8552635   0.8552635   0.8552635   0.8552635   0.8552635
   0.8404591   0.8404591   0.8404591   0.8404591   0.8404591   0.8404591
   0.8404591   0.8404591   0.8404591   0.8404591   0.8404591   0.8404591
  18.5912962  18.5912962  18.5912962  18.5912962  18.5912962  18.5912962
   5.6492116   5.6492116   5.6492116   5.6492116   5.6492116   5.6492116
   5.6492116   5.6492116   5.6492116   5.6492116   5.6492116   5.6492116
   6.0346549   6.0346549   6.0346549   6.0346549   6.0346549   6.0346549
   6.0346549   6.0346549   6.0346549   6.0346549   6.0346549   6.0346549
   6.3810293   6.3810293   6.3810293   6.3810293   6.3810293   6.3810293
   6.3810293   6.3810293   6.3810293   6.3810293   6.3810293   6.3810293
   7.6459252   7.6459252   7.6459252   7.6459252   7.6459252   7.6459252
   7.6459252   7.6459252   7.6459252   7.6459252   7.6459252   7.6459252
   6.0346533   6.0346533   6.0346533   6.0346533   6.0346533   6.0346533
   6.0346533   6.0346533   6.0346533   6.0346533   6.0346533   6.0346533
   7.6459240   7.6459240   7.6459240   7.6459240   7.6459240   7.6459240
   7.6459240   7.6459240   7.6459240   7.6459240   7.6459240   7.6459240
 TTTTTTTTTTTTTTTTTTTTTTTTTTTTTT MOQGAD      TELAPSE      838.48 TCPU      244.20
 TTTTTTTTTTTTTTTTTTTTTTTTTTTTTT SHELLXN     TELAPSE      881.59 TCPU      256.46
 TTTTTTTTTTTTTTTTTTTTTTTTTTTTTT MONMO3      TELAPSE      883.28 TCPU      258.15
 NUMERICALLY INTEGRATED DENSITY    635.9999000254
 TTTTTTTTTTTTTTTTTTTTTTTTTTTTTT NUMDFT      TELAPSE      885.21 TCPU      260.09
 CYC  10 ETOT(AU) -4.183336244106E+03 DETOT -1.62E-07 tst  4.19E-11 PX  1.25E-05
 TTTTTTTTTTTTTTTTTTTTTTTTTTTTTT DIIS        TELAPSE      887.10 TCPU      261.98
 DIIS TEST: 0.64713E-07 AT SCF   CYCLE  10 - DIIS ACTIVE - HISTORY:    10 CYCLES
 TTTTTTTTTTTTTTTTTTTTTTTTTTTTTT FDIK        TELAPSE      895.97 TCPU      261.99
 INSULATING STATE
 TOP OF VALENCE BANDS -    BAND    318; K    3; EIG -2.2745524E-01 AU
 TOP OF VALENCE BANDS -    BAND    318; K    1; EIG -2.2821088E-01 AU
 BOTTOM OF VIRTUAL BANDS - BAND    319; K    1; EIG -3.7157806E-03 AU
 INDIRECT ENERGY BAND GAP:   6.0883 eV
 TTTTTTTTTTTTTTTTTTTTTTTTTTTTTT PDIG        TELAPSE      896.68 TCPU      262.69
 CHARGE NORMALIZATION FACTOR   1.00000000
 TOTAL ATOMIC CHARGES:
   0.8883826   0.8883826   0.8883826   0.8883826   0.8883826   0.8883826
   0.8883826   0.8883826   0.8883826   0.8883826   0.8883826   0.8883826
   0.8883835   0.8883835   0.8883835   0.8883835   0.8883835   0.8883835
   0.8883835   0.8883835   0.8883835   0.8883835   0.8883835   0.8883835
   0.8404557   0.8404557   0.8404557   0.8404557   0.8404557   0.8404557
   0.8404557   0.8404557   0.8404557   0.8404557   0.8404557   0.8404557
   0.8552669   0.8552669   0.8552669   0.8552669   0.8552669   0.8552669
   0.8552669   0.8552669   0.8552669   0.8552669   0.8552669   0.8552669
   0.8404586   0.8404586   0.8404586   0.8404586   0.8404586   0.8404586
   0.8404586   0.8404586   0.8404586   0.8404586   0.8404586   0.8404586
  18.5913016  18.5913016  18.5913016  18.5913016  18.5913016  18.5913016
   5.6492238   5.6492238   5.6492238   5.6492238   5.6492238   5.6492238
   5.6492238   5.6492238   5.6492238   5.6492238   5.6492238   5.6492238
   6.0346638   6.0346638   6.0346638   6.0346638   6.0346638   6.0346638
   6.0346638   6.0346638   6.0346638   6.0346638   6.0346638   6.0346638
   6.3810130   6.3810130   6.3810130   6.3810130   6.3810130   6.3810130
   6.3810130   6.3810130   6.3810130   6.3810130   6.3810130   6.3810130
   7.6459218   7.6459218   7.6459218   7.6459218   7.6459218   7.6459218
   7.6459218   7.6459218   7.6459218   7.6459218   7.6459218   7.6459218
   6.0346582   6.0346582   6.0346582   6.0346582   6.0346582   6.0346582
   6.0346582   6.0346582   6.0346582   6.0346582   6.0346582   6.0346582
   7.6459214   7.6459214   7.6459214   7.6459214   7.6459214   7.6459214
   7.6459214   7.6459214   7.6459214   7.6459214   7.6459214   7.6459214
 TTTTTTTTTTTTTTTTTTTTTTTTTTTTTT MOQGAD      TELAPSE      896.70 TCPU      262.71
 TTTTTTTTTTTTTTTTTTTTTTTTTTTTTT SHELLXN     TELAPSE      944.98 TCPU      274.95
 TTTTTTTTTTTTTTTTTTTTTTTTTTTTTT MONMO3      TELAPSE      946.13 TCPU      276.10
 NUMERICALLY INTEGRATED DENSITY    635.9999000257
 TTTTTTTTTTTTTTTTTTTTTTTTTTTTTT NUMDFT      TELAPSE      948.09 TCPU      278.06
 CYC  11 ETOT(AU) -4.183336244126E+03 DETOT -1.94E-08 tst  4.99E-12 PX  1.51E-05
 TTTTTTTTTTTTTTTTTTTTTTTTTTTTTT DIIS        TELAPSE      949.30 TCPU      279.27
 DIIS TEST: 0.79982E-08 AT SCF   CYCLE  11 - DIIS ACTIVE - HISTORY:    11 CYCLES
 TTTTTTTTTTTTTTTTTTTTTTTTTTTTTT FDIK        TELAPSE      955.63 TCPU      280.66
 INSULATING STATE
 TOP OF VALENCE BANDS -    BAND    318; K    3; EIG -2.2745416E-01 AU
 TOP OF VALENCE BANDS -    BAND    318; K    1; EIG -2.2820980E-01 AU
 BOTTOM OF VIRTUAL BANDS - BAND    319; K    1; EIG -3.7150977E-03 AU
 INDIRECT ENERGY BAND GAP:   6.0883 eV
 TTTTTTTTTTTTTTTTTTTTTTTTTTTTTT PDIG        TELAPSE      955.87 TCPU      280.90
 CHARGE NORMALIZATION FACTOR   1.00000000
 TOTAL ATOMIC CHARGES:
   0.8883841   0.8883841   0.8883841   0.8883841   0.8883841   0.8883841
   0.8883841   0.8883841   0.8883841   0.8883841   0.8883841   0.8883841
   0.8883850   0.8883850   0.8883850   0.8883850   0.8883850   0.8883850
   0.8883850   0.8883850   0.8883850   0.8883850   0.8883850   0.8883850
   0.8404552   0.8404552   0.8404552   0.8404552   0.8404552   0.8404552
   0.8404552   0.8404552   0.8404552   0.8404552   0.8404552   0.8404552
   0.8552666   0.8552666   0.8552666   0.8552666   0.8552666   0.8552666
   0.8552666   0.8552666   0.8552666   0.8552666   0.8552666   0.8552666
   0.8404582   0.8404582   0.8404582   0.8404582   0.8404582   0.8404582
   0.8404582   0.8404582   0.8404582   0.8404582   0.8404582   0.8404582
  18.5912996  18.5912996  18.5912996  18.5912996  18.5912996  18.5912996
   5.6492186   5.6492186   5.6492186   5.6492186   5.6492186   5.6492186
   5.6492186   5.6492186   5.6492186   5.6492186   5.6492186   5.6492186
   6.0346616   6.0346616   6.0346616   6.0346616   6.0346616   6.0346616
   6.0346616   6.0346616   6.0346616   6.0346616   6.0346616   6.0346616
   6.3810176   6.3810176   6.3810176   6.3810176   6.3810176   6.3810176
   6.3810176   6.3810176   6.3810176   6.3810176   6.3810176   6.3810176
   7.6459234   7.6459234   7.6459234   7.6459234   7.6459234   7.6459234
   7.6459234   7.6459234   7.6459234   7.6459234   7.6459234   7.6459234
   6.0346576   6.0346576   6.0346576   6.0346576   6.0346576   6.0346576
   6.0346576   6.0346576   6.0346576   6.0346576   6.0346576   6.0346576
   7.6459223   7.6459223   7.6459223   7.6459223   7.6459223   7.6459223
   7.6459223   7.6459223   7.6459223   7.6459223   7.6459223   7.6459223
 TTTTTTTTTTTTTTTTTTTTTTTTTTTTTT MOQGAD      TELAPSE      955.89 TCPU      280.93
 TTTTTTTTTTTTTTTTTTTTTTTTTTTTTT SHELLXN     TELAPSE      987.22 TCPU      293.12
 TTTTTTTTTTTTTTTTTTTTTTTTTTTTTT MONMO3      TELAPSE      988.41 TCPU      294.31
 NUMERICALLY INTEGRATED DENSITY    635.9999000256
 TTTTTTTTTTTTTTTTTTTTTTTTTTTTTT NUMDFT      TELAPSE      990.36 TCPU      296.26
 CYC  12 ETOT(AU) -4.183336244102E+03 DETOT  2.42E-08 tst  4.63E-13 PX  4.51E-06
 TTTTTTTTTTTTTTTTTTTTTTTTTTTTTT DIIS        TELAPSE      992.96 TCPU      298.86
 DIIS TEST: 0.25381E-09 AT SCF   CYCLE  12 - DIIS ACTIVE - HISTORY:    12 CYCLES
 TTTTTTTTTTTTTTTTTTTTTTTTTTTTTT FDIK        TELAPSE     1000.66 TCPU      302.75
 INSULATING STATE
 TOP OF VALENCE BANDS -    BAND    318; K    3; EIG -2.2745424E-01 AU
 TOP OF VALENCE BANDS -    BAND    318; K    1; EIG -2.2820988E-01 AU
 BOTTOM OF VIRTUAL BANDS - BAND    319; K    1; EIG -3.7152018E-03 AU
 INDIRECT ENERGY BAND GAP:   6.0883 eV
 TTTTTTTTTTTTTTTTTTTTTTTTTTTTTT PDIG        TELAPSE     1001.32 TCPU      303.41
 CHARGE NORMALIZATION FACTOR   1.00000000
 TOTAL ATOMIC CHARGES:
   0.8883838   0.8883838   0.8883838   0.8883838   0.8883838   0.8883838
   0.8883838   0.8883838   0.8883838   0.8883838   0.8883838   0.8883838
   0.8883847   0.8883847   0.8883847   0.8883847   0.8883847   0.8883847
   0.8883847   0.8883847   0.8883847   0.8883847   0.8883847   0.8883847
   0.8404555   0.8404555   0.8404555   0.8404555   0.8404555   0.8404555
   0.8404555   0.8404555   0.8404555   0.8404555   0.8404555   0.8404555
   0.8552663   0.8552663   0.8552663   0.8552663   0.8552663   0.8552663
   0.8552663   0.8552663   0.8552663   0.8552663   0.8552663   0.8552663
   0.8404586   0.8404586   0.8404586   0.8404586   0.8404586   0.8404586
   0.8404586   0.8404586   0.8404586   0.8404586   0.8404586   0.8404586
  18.5912999  18.5912999  18.5912999  18.5912999  18.5912999  18.5912999
   5.6492192   5.6492192   5.6492192   5.6492192   5.6492192   5.6492192
   5.6492192   5.6492192   5.6492192   5.6492192   5.6492192   5.6492192
   6.0346620   6.0346620   6.0346620   6.0346620   6.0346620   6.0346620
   6.0346620   6.0346620   6.0346620   6.0346620   6.0346620   6.0346620
   6.3810171   6.3810171   6.3810171   6.3810171   6.3810171   6.3810171
   6.3810171   6.3810171   6.3810171   6.3810171   6.3810171   6.3810171
   7.6459233   7.6459233   7.6459233   7.6459233   7.6459233   7.6459233
   7.6459233   7.6459233   7.6459233   7.6459233   7.6459233   7.6459233
   6.0346574   6.0346574   6.0346574   6.0346574   6.0346574   6.0346574
   6.0346574   6.0346574   6.0346574   6.0346574   6.0346574   6.0346574
   7.6459223   7.6459223   7.6459223   7.6459223   7.6459223   7.6459223
   7.6459223   7.6459223   7.6459223   7.6459223   7.6459223   7.6459223
 TTTTTTTTTTTTTTTTTTTTTTTTTTTTTT MOQGAD      TELAPSE     1001.33 TCPU      303.43
 TTTTTTTTTTTTTTTTTTTTTTTTTTTTTT SHELLXN     TELAPSE     1048.53 TCPU      315.78
 TTTTTTTTTTTTTTTTTTTTTTTTTTTTTT MONMO3      TELAPSE     1049.50 TCPU      316.75
 NUMERICALLY INTEGRATED DENSITY    635.9999000256
 TTTTTTTTTTTTTTTTTTTTTTTTTTTTTT NUMDFT      TELAPSE     1051.48 TCPU      318.73
 CYC  13 ETOT(AU) -4.183336244110E+03 DETOT -8.53E-09 tst  1.08E-14 PX  7.04E-07
 TTTTTTTTTTTTTTTTTTTTTTTTTTTTTT DIIS        TELAPSE     1055.72 TCPU      322.97
 DIIS TEST: 0.13711E-09 AT SCF   CYCLE  13 - DIIS ACTIVE - HISTORY:    13 CYCLES
 TTTTTTTTTTTTTTTTTTTTTTTTTTTTTT FDIK        TELAPSE     1065.87 TCPU      324.92
 INSULATING STATE
 TOP OF VALENCE BANDS -    BAND    318; K    3; EIG -2.2745423E-01 AU
 TOP OF VALENCE BANDS -    BAND    318; K    1; EIG -2.2820987E-01 AU
 BOTTOM OF VIRTUAL BANDS - BAND    319; K    1; EIG -3.7151866E-03 AU
 INDIRECT ENERGY BAND GAP:   6.0883 eV
 TTTTTTTTTTTTTTTTTTTTTTTTTTTTTT PDIG        TELAPSE     1066.26 TCPU      325.30
 CHARGE NORMALIZATION FACTOR   1.00000000
 TOTAL ATOMIC CHARGES:
   0.8883838   0.8883838   0.8883838   0.8883838   0.8883838   0.8883838
   0.8883838   0.8883838   0.8883838   0.8883838   0.8883838   0.8883838
   0.8883847   0.8883847   0.8883847   0.8883847   0.8883847   0.8883847
   0.8883847   0.8883847   0.8883847   0.8883847   0.8883847   0.8883847
   0.8404554   0.8404554   0.8404554   0.8404554   0.8404554   0.8404554
   0.8404554   0.8404554   0.8404554   0.8404554   0.8404554   0.8404554
   0.8552664   0.8552664   0.8552664   0.8552664   0.8552664   0.8552664
   0.8552664   0.8552664   0.8552664   0.8552664   0.8552664   0.8552664
   0.8404585   0.8404585   0.8404585   0.8404585   0.8404585   0.8404585
   0.8404585   0.8404585   0.8404585   0.8404585   0.8404585   0.8404585
  18.5912999  18.5912999  18.5912999  18.5912999  18.5912999  18.5912999
   5.6492192   5.6492192   5.6492192   5.6492192   5.6492192   5.6492192
   5.6492192   5.6492192   5.6492192   5.6492192   5.6492192   5.6492192
   6.0346620   6.0346620   6.0346620   6.0346620   6.0346620   6.0346620
   6.0346620   6.0346620   6.0346620   6.0346620   6.0346620   6.0346620
   6.3810171   6.3810171   6.3810171   6.3810171   6.3810171   6.3810171
   6.3810171   6.3810171   6.3810171   6.3810171   6.3810171   6.3810171
   7.6459233   7.6459233   7.6459233   7.6459233   7.6459233   7.6459233
   7.6459233   7.6459233   7.6459233   7.6459233   7.6459233   7.6459233
   6.0346574   6.0346574   6.0346574   6.0346574   6.0346574   6.0346574
   6.0346574   6.0346574   6.0346574   6.0346574   6.0346574   6.0346574
   7.6459223   7.6459223   7.6459223   7.6459223   7.6459223   7.6459223
   7.6459223   7.6459223   7.6459223   7.6459223   7.6459223   7.6459223
 TTTTTTTTTTTTTTTTTTTTTTTTTTTTTT MOQGAD      TELAPSE     1066.28 TCPU      325.32
 TTTTTTTTTTTTTTTTTTTTTTTTTTTTTT SHELLXN     TELAPSE     1078.35 TCPU      337.40
 +++ ENERGIES IN A.U. +++
 ::: EXT EL-POLE                                  -5.1038832885946E+03
 ::: EXT EL-SPHEROPOLE                             3.9394773247030E+01
 ::: BIELET ZONE E-E                               8.5641523352256E+03
 ::: TOTAL E-E                                     3.4996638198780E+03
 ::: TOTAL E-N + N-E                              -1.1996557437589E+04
 ::: TOTAL N-N                                     1.1725394107988E+03
 ::: KINETIC ENERGY                                3.5511093649750E+03
 ::: PSEUDO TOTAL   ENERGY                        -3.7732448419368E+03
 ::: VIRIAL COEFFICIENT                            9.6967166378270E-01
 TTTTTTTTTTTTTTTTTTTTTTTTTTTTTT MONMO3      TELAPSE     1079.95 TCPU      338.99
 NUMERICALLY INTEGRATED DENSITY    635.9999000256
 TTTTTTTTTTTTTTTTTTTTTTTTTTTTTT NUMDFT      TELAPSE     1081.89 TCPU      340.94
 CYC  14 ETOT(AU) -4.183336244110E+03 DETOT  5.94E-10 tst  2.50E-15 PX  7.04E-07

 == SCF ENDED - CONVERGENCE ON ENERGY      E(AU) -4.1833362441096E+03 CYCLES  14


 ENERGY EXPRESSION=HARTREE+FOCK EXCH*0.25000+(PBE        EXCH)*0.75000+PBE        CORR


 TOTAL ENERGY(DFT)(AU)( 14) -4.1833362441096E+03 DE 5.9E-10 tester 2.5E-15
 TTTTTTTTTTTTTTTTTTTTTTTTTTTTTT EDFT        TELAPSE     1081.90 TCPU      340.94

 *******************************************************************************
 *                             FORCE CALCULATION                               *
 *******************************************************************************

 TTTTTTTTTTTTTTTTTTTTTTTTTTTTTT NUMDFG      TELAPSE     1099.14 TCPU      358.19
 INFORMATION **** EXCPOG **** EXCH. BIPO BUFFER LENGTH (WORDS) =    16000000
 WARNING **** EXCPOG **** EXCH. BIPO BUFFER TOO SMALL - TO AVOID I/O SET EXCHSIZE =     6790851
 WARNING **** GENPOG **** COULOMB BIPO BUFFER TOO SMALL - TO AVOID I/O SET BIPOSIZE =     6255000
 INFORMATION **** GENPOG **** BIPO BUFFER LENGTH (WORDS) =     4000000
 TTTTTTTTTTTTTTTTTTTTTTTTTTTTTT SHELXG      TELAPSE     1206.36 TCPU      434.41


 D3 DISPERSION ENERGY (AU)       -2.5851264334211E-01
 TOTAL ENERGY + DISP (AU)        -4.1835947567529E+03

 CARTESIAN FORCES IN HARTREE/BOHR (ANALYTICAL)
   ATOM                     X                   Y                   Z
   1   1            -2.888566988157E-06 -3.105229679168E-06  4.512425321179E-06
   2   1             2.888566991655E-06  3.105229676503E-06  4.512425317627E-06
   3   1            -2.888566989989E-06  3.105229678280E-06 -4.512425316072E-06
   4   1             2.888566987269E-06 -3.105229679612E-06 -4.512425316738E-06
   5   1             4.512425318515E-06 -2.888566987824E-06 -3.105229677391E-06
   6   1            -3.105229679612E-06  4.512425314962E-06 -2.888566990544E-06
   7   1            -4.512425314296E-06  2.888566987325E-06 -3.105229678280E-06
   8   1             3.105229678724E-06  4.512425311409E-06  2.888566991932E-06
   9   1             4.512425312297E-06  2.888566992931E-06  3.105229678280E-06
  10   1             3.105229678280E-06 -4.512425317404E-06 -2.888566989101E-06
  11   1            -4.512425319403E-06 -2.888566987769E-06  3.105229680944E-06
  12   1            -3.105229676503E-06 -4.512425315406E-06  2.888566988546E-06
  13   1             4.599312776854E-06 -3.091922387455E-06 -3.112171588215E-06
  14   1            -4.599312773745E-06  3.091922387011E-06 -3.112171587771E-06
  15   1             4.599312779741E-06  3.091922389675E-06  3.112171585551E-06
  16   1            -4.599312770637E-06 -3.091922394116E-06  3.112171583997E-06
  17   1            -3.112171587605E-06  4.599312775966E-06 -3.091922389231E-06
  18   1            -3.091922388787E-06 -3.112171588993E-06  4.599312777298E-06
  19   1             3.112171584552E-06 -4.599312775966E-06 -3.091922390119E-06
  20   1             3.091922387011E-06 -3.112171586439E-06 -4.599312776854E-06
  21   1            -3.112171586328E-06 -4.599312778408E-06  3.091922386567E-06
  22   1             3.091922387899E-06  3.112171587161E-06  4.599312779963E-06
  23   1             3.112171588604E-06  4.599312781739E-06  3.091922387011E-06
  24   1            -3.091922392340E-06  3.112171584330E-06 -4.599312774634E-06
  25   1            -1.646975254510E-07 -2.273516671591E-06 -5.887531335347E-06
  26   1             1.646975286707E-07  2.273516669371E-06 -5.887531332682E-06
  27   1            -1.646975245628E-07  2.273516670703E-06  5.887531334459E-06
  28   1             1.646975263947E-07 -2.273516670703E-06  5.887531327575E-06
  29   1            -5.887531335125E-06 -1.646975272829E-07 -2.273516672480E-06
  30   1            -2.273516670481E-06 -5.887531333126E-06 -1.646975273939E-07
  31   1             5.887531332682E-06  1.646975266723E-07 -2.273516668039E-06
  32   1             2.273516671147E-06 -5.887531333792E-06  1.646975261171E-07
  33   1            -5.887531331350E-06  1.646975279490E-07  2.273516672036E-06
  34   1             2.273516671147E-06  5.887531332904E-06 -1.646975250624E-07
  35   1             5.887531333348E-06 -1.646975246739E-07  2.273516671147E-06
  36   1            -2.273516671147E-06  5.887531331128E-06  1.646975255620E-07
  37   1             8.416088322361E-06 -1.306584435579E-05  8.317257414681E-06
  38   1            -8.416088319696E-06  1.306584435623E-05  8.317257411350E-06
  39   1             8.416088324581E-06  1.306584435756E-05 -8.317257416124E-06
  40   1            -8.416088322249E-06 -1.306584435579E-05 -8.317257414570E-06
  41   1             8.317257416235E-06  8.416088318586E-06 -1.306584435667E-05
  42   1            -1.306584435579E-05  8.317257415569E-06  8.416088320695E-06
  43   1            -8.317257415680E-06 -8.416088323804E-06 -1.306584435801E-05
  44   1             1.306584435623E-05  8.317257410684E-06 -8.416088319474E-06
  45   1             8.317257411350E-06 -8.416088320251E-06  1.306584435623E-05
  46   1             1.306584435623E-05 -8.317257414125E-06  8.416088322361E-06
  47   1            -8.317257415680E-06  8.416088323915E-06  1.306584435889E-05
  48   1            -1.306584435579E-05 -8.317257411683E-06 -8.416088319363E-06
  49   1            -5.671783097849E-06 -2.173358637947E-06 -4.937861723953E-07
  50   1             5.671783097849E-06  2.173358635726E-06 -4.937861774468E-07
  51   1            -5.671783104066E-06  2.173358634394E-06  4.937861729504E-07
  52   1             5.671783100292E-06 -2.173358637281E-06  4.937861741716E-07
  53   1            -4.937861726728E-07 -5.671783094297E-06 -2.173358635504E-06
  54   1            -2.173358636837E-06 -4.937861730059E-07 -5.671783097627E-06
  55   1             4.937861754484E-07  5.671783099404E-06 -2.173358637281E-06
  56   1             2.173358634394E-06 -4.937861750598E-07  5.671783099848E-06
  57   1            -4.937861771692E-07  5.671783099181E-06  2.173358635726E-06
  58   1             2.173358636837E-06  4.937861743382E-07 -5.671783102068E-06
  59   1             4.937861746157E-07 -5.671783100070E-06  2.173358637059E-06
  60   1            -2.173358638391E-06  4.937861735055E-07  5.671783100292E-06
  61 248             2.708944180085E-14  1.421085471520E-14  3.273714874001E-07
  62 248             2.258494317490E-14 -4.767020111984E-15 -3.273715157385E-07
  63 248             3.273714961662E-07  1.328104293208E-14 -2.908784324518E-14
  64 248             6.557254739192E-15  3.273714792584E-07 -6.864879035599E-15
  65 248            -3.273715324474E-07 -4.342591101529E-15  2.268555713651E-14
  66 248             9.677444031316E-15 -3.273715226312E-07  7.401486830834E-16
  67   6            -1.382046978549E-05 -3.437926927941E-05 -1.361093697994E-05
  68   6             1.382046982301E-05  3.437926928029E-05 -1.361093697749E-05
  69   6            -1.382046980813E-05  3.437926933092E-05  1.361093693097E-05
  70   6             1.382046980702E-05 -3.437926928562E-05  1.361093695973E-05
  71   6            -1.361093695007E-05 -1.382046983989E-05 -3.437926930072E-05
  72   6            -3.437926928118E-05 -1.361093697849E-05 -1.382046977216E-05
  73   6             1.361093701435E-05  1.382046976572E-05 -3.437926929362E-05
  74   6             3.437926929184E-05 -1.361093695307E-05  1.382046980203E-05
  75   6            -1.361093696306E-05  1.382046978193E-05  3.437926930960E-05
  76   6             3.437926932826E-05  1.361093694829E-05 -1.382046979526E-05
  77   6             1.361093696073E-05 -1.382046979315E-05  3.437926930516E-05
  78   6            -3.437926927319E-05  1.361093696239E-05  1.382046977927E-05
  79   6             1.097394767680E-05  9.721363250392E-06 -2.611142230435E-06
  80   6            -1.097394768035E-05 -9.721363255721E-06 -2.611142238429E-06
  81   6             1.097394767902E-05 -9.721363271709E-06  2.611142225106E-06
  82   6            -1.097394767369E-05  9.721363250392E-06  2.611142232212E-06
  83   6            -2.611142225994E-06  1.097394769367E-05  9.721363261050E-06
  84   6             9.721363237958E-06 -2.611142219777E-06  1.097394768657E-05
  85   6             2.611142233988E-06 -1.097394769500E-05  9.721363255721E-06
  86   6            -9.721363252169E-06 -2.611142214448E-06 -1.097394769234E-05
  87   6            -2.611142212672E-06 -1.097394766703E-05 -9.721363241511E-06
  88   6            -9.721363268156E-06  2.611142233988E-06  1.097394769012E-05
  89   6             2.611142233100E-06  1.097394766791E-05 -9.721363261050E-06
  90   6             9.721363237958E-06  2.611142230435E-06 -1.097394769056E-05
  91   6             7.082987556917E-06  3.589153547701E-05  7.063568431720E-06
  92   6            -7.082987555806E-06 -3.589153546635E-05  7.063568431276E-06
  93   6             7.082987551588E-06 -3.589153550010E-05 -7.063568429722E-06
  94   6            -7.082987556695E-06  3.589153548766E-05 -7.063568431276E-06
  95   6             7.063568442822E-06  7.082987548923E-06  3.589153549655E-05
  96   6             3.589153547878E-05  7.063568422616E-06  7.082987552698E-06
  97   6            -7.063568430388E-06 -7.082987562912E-06  3.589153548944E-05
  98   6            -3.589153546990E-05  7.063568432608E-06 -7.082987555140E-06
  99   6             7.063568429055E-06 -7.082987563356E-06 -3.589153547878E-05
 100   6            -3.589153549832E-05 -7.063568431276E-06  7.082987557361E-06
 101   6            -7.063568433496E-06  7.082987561358E-06 -3.589153549477E-05
 102   6             3.589153548589E-05 -7.063568431498E-06 -7.082987557361E-06
 103   7            -1.196371182755E-05  1.766526306124E-06  5.485947108586E-06
 104   7             1.196371180801E-05 -1.766526317226E-06  5.485947102812E-06
 105   7            -1.196371185400E-05 -1.766526311453E-06 -5.485947096151E-06
 106   7             1.196371180273E-05  1.766526296354E-06 -5.485947064621E-06
 107   7             5.485947093486E-06 -1.196371183634E-05  1.766526305680E-06
 108   7             1.766526329661E-06  5.485947096595E-06 -1.196371184770E-05
 109   7            -5.485947115691E-06  1.196371182183E-05  1.766526321223E-06
 110   7            -1.766526322999E-06  5.485947083272E-06  1.196371183670E-05
 111   7             5.485947111250E-06  1.196371183718E-05 -1.766526334990E-06
 112   7            -1.766526311897E-06 -5.485947100592E-06 -1.196371183970E-05
 113   7            -5.485947091710E-06 -1.196371181209E-05 -1.766526318558E-06
 114   7             1.766526330993E-06 -5.485947051742E-06  1.196371178885E-05
 115   6            -2.731848910642E-06  1.071017179477E-05  1.027960169875E-05
 116   6             2.731848902648E-06 -1.071017178411E-05  1.027960173117E-05
 117   6            -2.731848890214E-06 -1.071017178589E-05 -1.027960169431E-05
 118   6             2.731848894655E-06  1.071017181253E-05 -1.027960172584E-05
 119   6             1.027960169520E-05 -2.731848910642E-06  1.071017180720E-05
 120   6             1.071017178056E-05  1.027960168853E-05 -2.731848903537E-06
 121   6            -1.027960172539E-05  2.731848922188E-06  1.071017180898E-05
 122   6            -1.071017178944E-05  1.027960172184E-05  2.731848904425E-06
 123   6             1.027960172317E-05  2.731848894655E-06 -1.071017179655E-05
 124   6            -1.071017178056E-05 -1.027960171340E-05 -2.731848897319E-06
 125   6            -1.027960170275E-05 -2.731848884885E-06 -1.071017176635E-05
 126   6             1.071017180365E-05 -1.027960171740E-05  2.731848912418E-06
 127   7             5.356347640983E-06  1.139159216290E-06 -1.141125360848E-05
 128   7            -5.356347624552E-06 -1.139159254038E-06 -1.141125360052E-05
 129   7             5.356347667185E-06 -1.139159252705E-06  1.141125364129E-05
 130   7            -5.356347676955E-06  1.139159234054E-06  1.141125364104E-05
 131   7            -1.141125362519E-05  5.356347692498E-06  1.139159241159E-06
 132   7             1.139159221175E-06 -1.141125358770E-05  5.356347644536E-06
 133   7             1.141125359677E-05 -5.356347644980E-06  1.139159217622E-06
 134   7            -1.139159263808E-06 -1.141125363097E-05 -5.356347613450E-06
 135   7            -1.141125364820E-05 -5.356347620999E-06 -1.139159273134E-06
 136   7            -1.139159270025E-06  1.141125363130E-05  5.356347650753E-06
 137   7             1.141125362134E-05  5.356347656971E-06 -1.139159245156E-06
 138   7             1.139159211849E-06  1.141125361717E-05 -5.356347663632E-06

 RESULTANT FORCE    -1.247729675656E-14 -1.397146965178E-14  5.930450358224E-15

 ATOMIC PART

 SYMMETRY ALLOWED FORCES (ANALYTICAL) (DIRECTION, FORCE)

    1  8.5915253E-06    2  1.3069473E-05    3 -1.4681743E-05    4 -2.1606814E-05
    5  2.0744986E-06    6  3.6923373E-06    7 -1.5992701E-05    8 -1.3670133E-05
    9 -5.9723807E-06   10 -2.6329351E-05   11  5.3904797E-05   12 -1.1389530E-05
   13  6.0092766E-06   14 -6.3441575E-06   15 -1.9216594E-05   16  8.0189315E-07
   17 -6.8339473E-05   18 -9.4230102E-06   19 -1.1806477E-04   20 -7.7274533E-06
   21 -5.6140036E-06   22  5.0692952E-05   23  7.1744233E-05   24 -2.0762651E-05
   25  1.0526565E-04   26  3.8432370E-05   27 -3.9008874E-06   28 -2.4977901E-05
   29  4.7443245E-05   30  1.0065216E-05   31  1.9542820E-05   32 -3.1256884E-05
   33 -2.6311894E-05   34  1.5910678E-05

 CELL PART

 GRADIENT WITH RESPECT TO THE CELL PARAMETER IN HARTREE/BOHR
ORDER: -D/DA1X, -D/DA1Y, -D/DA1Z
       -D/DA2X, -D/DA2Y, -D/DA2Z
       -D/DA3X, -D/DA3Y, -D/DA3Z
  0.189870848906E-14 -0.286316948603E-04 -0.286316950984E-04
 -0.286316950309E-04 -0.394744780753E-14 -0.286316948959E-04
 -0.286316949385E-04 -0.286316949918E-04  0.730814102702E-15

STRESS TENSOR, IN HARTREE/BOHR^3:
ORDER: 11 12 13
       21 22 23
       31 32 33
  0.492885450615E-07 -0.811407585930E-16  0.778721952568E-16
  0.116541534835E-15  0.492885449556E-07 -0.109746127943E-15
 -0.174931694211E-15  0.173673621161E-15  0.492885450819E-07

PRESSURE FROM THE STRESS TENSOR,
IN HARTREE/BOHR^3: -0.49289E-07
PRESSURE IN GIGAPASCAL: -0.1450E-02
CONVERSION FACTOR: 1 HARTREE/BOHR^3= 29421 GIGAPASCAL
WHEN USING VALUES FOR BOHR RADIUS AND HARTREE
FROM IUPAC WEBSITE, APRIL 2009
ENTHALPY: -4.1835957326693E+03

 SYMMETRY ALLOWED FORCES (ANALYTICAL) (DIRECTION, FORCE)

    1 -1.6903367E-03
 TTTTTTTTTTTTTTTTTTTTTTTTTTTTTT TOTGRA_C    TELAPSE     1238.55 TCPU      466.60
 TTTTTTTTTTTTTTTTTTTTTTTTTTTTTT SMAT        TELAPSE     2120.31 TCPU      554.88
 TTTTTTTTTTTTTTTTTTTTTTTTTTTTTT POLAR2      TELAPSE     2120.94 TCPU      555.52

 CELL FORCES OF CENTRAL POINT

 |  1.89871E-15 -2.86317E-05 -2.86317E-05 |
 | -2.86317E-05 -3.94745E-15 -2.86317E-05 |
 | -2.86317E-05 -2.86317E-05  7.30814E-16 |

 ENERGY OF CENTRAL POINT:   -0.4183594757E+04


 VOLUME OF THE CELL: **********

 DENSITY OF THE CRYSTAL =          0.9372 g/cm^3

 STRAIN MATRIX   4 :

  | 0 0 0 |
  | 0 0 1 |
  | 0 1 0 |
  
 *******************************************************************************
 LATTICE PARAMETERS (ANGSTROMS AND DEGREES) - BOHR = 0.5291772083 ANGSTROM
 PRIMITIVE CELL - CENTRING CODE 6/0 VOLUME=  2934.066689 - DENSITY  0.937 g/cm^3
         A              B              C           ALPHA      BETA       GAMMA 
    15.62058486    15.62058486    15.62058486   109.471221 109.471221 109.471221
 *******************************************************************************
 ATOMS IN THE ASYMMETRIC UNIT   12 - ATOMS IN THE UNIT CELL:  138
     ATOM                 X/A                 Y/B                 Z/C    
 *******************************************************************************
      1 T   1 H    -1.302817727838E-01  3.487550521379E-01 -2.385214091247E-01
      2 F   1 H    -4.127235387374E-01  1.082396363409E-01  2.385214091247E-01
      3 F   1 H     1.302817727838E-01 -1.082396363409E-01  4.790368249217E-01
      4 F   1 H     4.127235387374E-01 -3.487550521379E-01 -4.790368249217E-01
      5 F   1 H    -2.385214091247E-01 -1.302817727838E-01  3.487550521379E-01
      6 F   1 H     3.487550521379E-01 -2.385214091247E-01 -1.302817727838E-01
      7 F   1 H    -4.790368249217E-01  4.127235387374E-01 -3.487550521379E-01
      8 F   1 H     1.082396363409E-01  2.385214091247E-01 -4.127235387374E-01
      9 F   1 H     2.385214091247E-01 -4.127235387374E-01  1.082396363409E-01
     10 F   1 H    -1.082396363409E-01  4.790368249217E-01  1.302817727838E-01
     11 F   1 H     4.790368249217E-01  1.302817727838E-01 -1.082396363409E-01
     12 F   1 H    -3.487550521379E-01 -4.790368249217E-01  4.127235387374E-01
     13 T   1 H    -2.385206985860E-01  3.487555701460E-01 -1.302823870755E-01
     14 F   1 H     4.790379572215E-01 -1.082383115105E-01  1.302823870755E-01
     15 F   1 H     2.385206985860E-01  1.082383115105E-01 -4.127237312679E-01
     16 F   1 H    -4.790379572215E-01 -3.487555701460E-01  4.127237312679E-01
     17 F   1 H    -1.302823870755E-01 -2.385206985860E-01  3.487555701460E-01
     18 F   1 H     3.487555701460E-01 -1.302823870755E-01 -2.385206985860E-01
     19 F   1 H     4.127237312679E-01 -4.790379572215E-01 -3.487555701460E-01
     20 F   1 H    -1.082383115105E-01  1.302823870755E-01  4.790379572215E-01
     21 F   1 H     1.302823870755E-01  4.790379572215E-01 -1.082383115105E-01
     22 F   1 H     1.082383115105E-01 -4.127237312679E-01  2.385206985860E-01
     23 F   1 H    -4.127237312679E-01  2.385206985860E-01  1.082383115105E-01
     24 F   1 H    -3.487555701460E-01  4.127237312679E-01 -4.790379572215E-01
     25 T   1 H     4.562413727418E-01  1.402833113645E-01 -4.743063465403E-01
     26 F   1 H    -3.854103420951E-01 -6.945228071785E-02  4.743063465403E-01
     27 F   1 H    -4.562413727418E-01  6.945228071785E-02 -3.159580613773E-01
     28 F   1 H     3.854103420951E-01 -1.402833113645E-01  3.159580613773E-01
     29 F   1 H    -4.743063465403E-01  4.562413727418E-01  1.402833113645E-01
     30 F   1 H     1.402833113645E-01 -4.743063465403E-01  4.562413727418E-01
     31 F   1 H     3.159580613773E-01  3.854103420951E-01 -1.402833113645E-01
     32 F   1 H    -6.945228071785E-02  4.743063465403E-01 -3.854103420951E-01
     33 F   1 H     4.743063465403E-01 -3.854103420951E-01 -6.945228071785E-02
     34 F   1 H     6.945228071785E-02 -3.159580613773E-01 -4.562413727418E-01
     35 F   1 H    -3.159580613773E-01 -4.562413727418E-01  6.945228071785E-02
     36 F   1 H    -1.402833113645E-01  3.159580613773E-01  3.854103420951E-01
     37 T   1 H    -4.970218461315E-01  2.454882267249E-01 -4.970142183606E-01
     38 F   1 H    -2.574975549144E-01 -7.627770882257E-06  4.970142183606E-01
     39 F   1 H     4.970218461315E-01  7.627770882312E-06 -2.574899271435E-01
     40 F   1 H     2.574975549144E-01 -2.454882267249E-01  2.574899271435E-01
     41 F   1 H    -4.970142183606E-01 -4.970218461315E-01  2.454882267249E-01
     42 F   1 H     2.454882267249E-01 -4.970142183606E-01 -4.970218461315E-01
     43 F   1 H     2.574899271435E-01  2.574975549144E-01 -2.454882267249E-01
     44 F   1 H    -7.627770882312E-06  4.970142183606E-01 -2.574975549144E-01
     45 F   1 H     4.970142183606E-01 -2.574975549144E-01 -7.627770882257E-06
     46 F   1 H     7.627770882271E-06 -2.574899271435E-01  4.970218461315E-01
     47 F   1 H    -2.574899271435E-01  4.970218461315E-01  7.627770882271E-06
     48 F   1 H    -2.454882267249E-01  2.574899271435E-01  2.574975549144E-01
     49 T   1 H    -4.742991082714E-01  1.402964791920E-01  4.562383306022E-01
     50 F   1 H    -3.159418514102E-01  6.946256112635E-02 -4.562383306022E-01
     51 F   1 H     4.742991082714E-01 -6.946256112635E-02 -3.854044125366E-01
     52 F   1 H     3.159418514102E-01 -1.402964791920E-01  3.854044125366E-01
     53 F   1 H     4.562383306022E-01 -4.742991082714E-01  1.402964791920E-01
     54 F   1 H     1.402964791920E-01  4.562383306022E-01 -4.742991082714E-01
     55 F   1 H     3.854044125366E-01  3.159418514102E-01 -1.402964791920E-01
     56 F   1 H     6.946256112635E-02 -4.562383306022E-01 -3.159418514102E-01
     57 F   1 H    -4.562383306022E-01 -3.159418514102E-01  6.946256112635E-02
     58 F   1 H    -6.946256112635E-02 -3.854044125366E-01  4.742991082714E-01
     59 F   1 H    -3.854044125366E-01  4.742991082714E-01 -6.946256112635E-02
     60 F   1 H    -1.402964791920E-01  3.854044125366E-01  3.159418514102E-01
     61 T 248 CD   -2.499992882390E-01  2.500007117610E-01  5.000000000000E-01
     62 F 248 CD    2.499992882390E-01 -2.500007117610E-01  5.000000000000E-01
     63 F 248 CD    5.000000000000E-01 -2.499992882390E-01  2.500007117610E-01
     64 F 248 CD    2.500007117610E-01  5.000000000000E-01 -2.499992882390E-01
     65 F 248 CD    5.000000000000E-01  2.499992882390E-01 -2.500007117610E-01
     66 F 248 CD   -2.500007117610E-01  5.000000000000E-01  2.499992882390E-01
     67 T   6 C    -3.784105058503E-01  2.442042142786E-01 -3.784111581436E-01
     68 F   6 C    -3.773846275778E-01  6.522932993192E-07  3.784111581436E-01
     69 F   6 C     3.784105058503E-01 -6.522932993192E-07 -3.773852798711E-01
     70 F   6 C     3.773846275778E-01 -2.442042142786E-01  3.773852798711E-01
     71 F   6 C    -3.784111581436E-01 -3.784105058503E-01  2.442042142786E-01
     72 F   6 C     2.442042142786E-01 -3.784111581436E-01 -3.784105058503E-01
     73 F   6 C     3.773852798711E-01  3.773846275778E-01 -2.442042142786E-01
     74 F   6 C     6.522932993053E-07  3.784111581436E-01 -3.773846275778E-01
     75 F   6 C     3.784111581436E-01 -3.773846275778E-01  6.522932993192E-07
     76 F   6 C    -6.522932993192E-07 -3.773852798711E-01  3.784105058503E-01
     77 F   6 C    -3.773852798711E-01  3.784105058503E-01 -6.522932993192E-07
     78 F   6 C    -2.442042142786E-01  3.773852798711E-01  3.773846275778E-01
     79 T   6 C    -2.129252065930E-01  3.198323674544E-01 -2.664760195416E-01
     80 F   6 C    -4.136916130040E-01  5.355081294854E-02  2.664760195416E-01
     81 F   6 C     2.129252065930E-01 -5.355081294854E-02 -4.672424259526E-01
     82 F   6 C     4.136916130040E-01 -3.198323674544E-01  4.672424259526E-01
     83 F   6 C    -2.664760195416E-01 -2.129252065930E-01  3.198323674544E-01
     84 F   6 C     3.198323674544E-01 -2.664760195416E-01 -2.129252065930E-01
     85 F   6 C     4.672424259526E-01  4.136916130040E-01 -3.198323674544E-01
     86 F   6 C     5.355081294854E-02  2.664760195416E-01 -4.136916130040E-01
     87 F   6 C     2.664760195416E-01 -4.136916130040E-01  5.355081294854E-02
     88 F   6 C    -5.355081294854E-02 -4.672424259526E-01  2.129252065930E-01
     89 F   6 C    -4.672424259526E-01  2.129252065930E-01 -5.355081294854E-02
     90 F   6 C    -3.198323674544E-01  4.672424259526E-01  4.136916130040E-01
     91 T   6 C    -4.786369828353E-01  1.897825915545E-01 -4.786378184060E-01
     92 F   6 C    -3.315795900395E-01  8.355706228869E-07  4.786378184060E-01
     93 F   6 C     4.786369828353E-01 -8.355706228869E-07 -3.315804256101E-01
     94 F   6 C     3.315795900395E-01 -1.897825915545E-01  3.315804256101E-01
     95 F   6 C    -4.786378184060E-01 -4.786369828353E-01  1.897825915545E-01
     96 F   6 C     1.897825915545E-01 -4.786378184060E-01 -4.786369828353E-01
     97 F   6 C     3.315804256101E-01  3.315795900395E-01 -1.897825915545E-01
     98 F   6 C     8.355706228869E-07  4.786378184060E-01 -3.315795900395E-01
     99 F   6 C     4.786378184060E-01 -3.315795900395E-01  8.355706228869E-07
    100 F   6 C    -8.355706228869E-07 -3.315804256101E-01  4.786369828353E-01
    101 F   6 C    -3.315804256101E-01  4.786369828353E-01 -8.355706228869E-07
    102 F   6 C    -1.897825915545E-01  3.315804256101E-01  3.315795900395E-01
    103 T   7 N    -2.842314951249E-01  2.718967057495E-01 -3.711235279627E-01
    104 F   7 N    -3.569797662878E-01  8.689203283779E-02  3.711235279627E-01
    105 F   7 N     2.842314951249E-01 -8.689203283779E-02 -4.438717991256E-01
    106 F   7 N     3.569797662878E-01 -2.718967057495E-01  4.438717991256E-01
    107 F   7 N    -3.711235279627E-01 -2.842314951249E-01  2.718967057495E-01
    108 F   7 N     2.718967057495E-01 -3.711235279627E-01 -2.842314951249E-01
    109 F   7 N     4.438717991256E-01  3.569797662878E-01 -2.718967057495E-01
    110 F   7 N     8.689203283779E-02  3.711235279627E-01 -3.569797662878E-01
    111 F   7 N     3.711235279627E-01 -3.569797662878E-01  8.689203283779E-02
    112 F   7 N    -8.689203283779E-02 -4.438717991256E-01  2.842314951249E-01
    113 F   7 N    -4.438717991256E-01  2.842314951249E-01 -8.689203283779E-02
    114 F   7 N    -2.718967057495E-01  4.438717991256E-01  3.569797662878E-01
    115 T   6 C    -2.664754216623E-01  3.198325628764E-01 -2.129258698444E-01
    116 F   6 C    -4.672415672792E-01 -5.354955181788E-02  2.129258698444E-01
    117 F   6 C     2.664754216623E-01  5.354955181788E-02 -4.136920154614E-01
    118 F   6 C     4.672415672792E-01 -3.198325628764E-01  4.136920154614E-01
    119 F   6 C    -2.129258698444E-01 -2.664754216623E-01  3.198325628764E-01
    120 F   6 C     3.198325628764E-01 -2.129258698444E-01 -2.664754216623E-01
    121 F   6 C     4.136920154614E-01  4.672415672792E-01 -3.198325628764E-01
    122 F   6 C    -5.354955181788E-02  2.129258698444E-01 -4.672415672792E-01
    123 F   6 C     2.129258698444E-01 -4.672415672792E-01 -5.354955181788E-02
    124 F   6 C     5.354955181788E-02 -4.136920154614E-01  2.664754216623E-01
    125 F   6 C    -4.136920154614E-01  2.664754216623E-01  5.354955181788E-02
    126 F   6 C    -3.198325628764E-01  4.136920154614E-01  4.672415672792E-01
    127 T   7 N    -3.711229514100E-01  2.718966750643E-01 -2.842321349072E-01
    128 F   7 N    -4.438711900286E-01 -8.689081650286E-02  2.842321349072E-01
    129 F   7 N     3.711229514100E-01  8.689081650286E-02 -3.569803735257E-01
    130 F   7 N     4.438711900286E-01 -2.718966750643E-01  3.569803735257E-01
    131 F   7 N    -2.842321349072E-01 -3.711229514100E-01  2.718966750643E-01
    132 F   7 N     2.718966750643E-01 -2.842321349072E-01 -3.711229514100E-01
    133 F   7 N     3.569803735257E-01  4.438711900286E-01 -2.718966750643E-01
    134 F   7 N    -8.689081650287E-02  2.842321349072E-01 -4.438711900286E-01
    135 F   7 N     2.842321349072E-01 -4.438711900286E-01 -8.689081650286E-02
    136 F   7 N     8.689081650286E-02 -3.569803735257E-01  3.711229514100E-01
    137 F   7 N    -3.569803735257E-01  3.711229514100E-01  8.689081650286E-02
    138 F   7 N    -2.718966750643E-01  3.569803735257E-01  4.438711900286E-01

 TRANSFORMATION MATRIX PRIMITIVE-CRYSTALLOGRAPHIC CELL
  0.0000  1.0000  1.0000  1.0000  0.0000  1.0000  1.0000  1.0000  0.0000

 *******************************************************************************
 CRYSTALLOGRAPHIC CELL (VOLUME=       5868.13337876)
         A              B              C           ALPHA      BETA       GAMMA 
    18.03709775    18.03709775    18.03709775    90.000000  90.000000  90.000000

 COORDINATES IN THE CRYSTALLOGRAPHIC CELL
     ATOM                 X/A                 Y/B                 Z/C    
 *******************************************************************************
      1 T   1 H     1.202577078985E-01 -3.587791170232E-01  2.284973442394E-01
      2 F   1 H    -1.202577078985E-01  3.587791170232E-01  2.284973442394E-01
      3 F   1 H     1.202577078985E-01  3.587791170232E-01 -2.284973442394E-01
      4 F   1 H    -1.202577078985E-01 -3.587791170232E-01 -2.284973442394E-01
      5 F   1 H     2.284973442394E-01  1.202577078985E-01 -3.587791170232E-01
      6 F   1 H    -3.587791170232E-01  2.284973442394E-01  1.202577078985E-01
      7 F   1 H    -2.284973442394E-01 -1.202577078985E-01 -3.587791170232E-01
      8 F   1 H     3.587791170232E-01  2.284973442394E-01 -1.202577078985E-01
      9 F   1 H     2.284973442394E-01 -1.202577078985E-01  3.587791170232E-01
     10 F   1 H     3.587791170232E-01 -2.284973442394E-01  1.202577078985E-01
     11 F   1 H    -2.284973442394E-01  1.202577078985E-01  3.587791170232E-01
     12 F   1 H    -3.587791170232E-01 -2.284973442394E-01 -1.202577078985E-01
     13 T   1 H     2.284969408283E-01 -3.587793279038E-01  1.202586293177E-01
     14 F   1 H    -2.284969408283E-01  3.587793279038E-01  1.202586293177E-01
     15 F   1 H     2.284969408283E-01  3.587793279038E-01 -1.202586293177E-01
     16 F   1 H    -2.284969408283E-01 -3.587793279038E-01 -1.202586293177E-01
     17 F   1 H     1.202586293177E-01  2.284969408283E-01 -3.587793279038E-01
     18 F   1 H    -3.587793279038E-01  1.202586293177E-01  2.284969408283E-01
     19 F   1 H    -1.202586293177E-01 -2.284969408283E-01 -3.587793279038E-01
     20 F   1 H     3.587793279038E-01  1.202586293177E-01 -2.284969408283E-01
     21 F   1 H     1.202586293177E-01 -2.284969408283E-01  3.587793279038E-01
     22 F   1 H     3.587793279038E-01 -1.202586293177E-01  2.284969408283E-01
     23 F   1 H    -1.202586293177E-01  2.284969408283E-01  3.587793279038E-01
     24 F   1 H    -3.587793279038E-01 -1.202586293177E-01 -2.284969408283E-01
     25 T   1 H     1.048677960412E-01  4.208258574185E-01  3.541551532335E-02
     26 F   1 H    -1.048677960412E-01 -4.208258574185E-01  3.541551532335E-02
     27 F   1 H     1.048677960412E-01 -4.208258574185E-01 -3.541551532335E-02
     28 F   1 H    -1.048677960412E-01  4.208258574185E-01 -3.541551532335E-02
     29 F   1 H     3.541551532335E-02  1.048677960412E-01  4.208258574185E-01
     30 F   1 H     4.208258574185E-01  3.541551532335E-02  1.048677960412E-01
     31 F   1 H    -3.541551532335E-02 -1.048677960412E-01  4.208258574185E-01
     32 F   1 H    -4.208258574185E-01  3.541551532335E-02 -1.048677960412E-01
     33 F   1 H     3.541551532335E-02 -1.048677960412E-01 -4.208258574185E-01
     34 F   1 H    -4.208258574185E-01 -3.541551532335E-02  1.048677960412E-01
     35 F   1 H    -3.541551532335E-02  1.048677960412E-01 -4.208258574185E-01
     36 F   1 H     4.208258574185E-01 -3.541551532335E-02 -1.048677960412E-01
     37 T   1 H     1.227479272479E-01  3.802378543915E-01  1.227402994770E-01
     38 F   1 H    -1.227479272479E-01 -3.802378543915E-01  1.227402994770E-01
     39 F   1 H     1.227479272479E-01 -3.802378543915E-01 -1.227402994770E-01
     40 F   1 H    -1.227479272479E-01  3.802378543915E-01 -1.227402994770E-01
     41 F   1 H     1.227402994770E-01  1.227479272479E-01  3.802378543915E-01
     42 F   1 H     3.802378543915E-01  1.227402994770E-01  1.227479272479E-01
     43 F   1 H    -1.227402994770E-01 -1.227479272479E-01  3.802378543915E-01
     44 F   1 H    -3.802378543915E-01  1.227402994770E-01 -1.227479272479E-01
     45 F   1 H     1.227402994770E-01 -1.227479272479E-01 -3.802378543915E-01
     46 F   1 H    -3.802378543915E-01 -1.227402994770E-01  1.227479272479E-01
     47 F   1 H    -1.227402994770E-01  1.227479272479E-01 -3.802378543915E-01
     48 F   1 H     3.802378543915E-01 -1.227402994770E-01 -1.227479272479E-01
     49 T   1 H     3.541695903283E-02  4.208213715694E-01  1.048795201592E-01
     50 F   1 H    -3.541695903283E-02 -4.208213715694E-01  1.048795201592E-01
     51 F   1 H     3.541695903283E-02 -4.208213715694E-01 -1.048795201592E-01
     52 F   1 H    -3.541695903283E-02  4.208213715694E-01 -1.048795201592E-01
     53 F   1 H     1.048795201592E-01  3.541695903283E-02  4.208213715694E-01
     54 F   1 H     4.208213715694E-01  1.048795201592E-01  3.541695903283E-02
     55 F   1 H    -1.048795201592E-01 -3.541695903283E-02  4.208213715694E-01
     56 F   1 H    -4.208213715694E-01  1.048795201592E-01 -3.541695903283E-02
     57 F   1 H     1.048795201592E-01 -3.541695903283E-02 -4.208213715694E-01
     58 F   1 H    -4.208213715694E-01 -1.048795201592E-01  3.541695903283E-02
     59 F   1 H    -1.048795201592E-01  3.541695903283E-02 -4.208213715694E-01
     60 F   1 H     4.208213715694E-01 -1.048795201592E-01 -3.541695903283E-02
     61 T 248 CD    5.000000000000E-01  1.563456992433E-16 -2.499992882390E-01
     62 F 248 CD    5.000000000000E-01  0.000000000000E+00  2.499992882390E-01
     63 F 248 CD   -2.499992882390E-01  5.000000000000E-01  1.302880827027E-16
     64 F 248 CD    1.042304661622E-16 -2.499992882390E-01  5.000000000000E-01
     65 F 248 CD    2.499992882390E-01  5.000000000000E-01  0.000000000000E+00
     66 F 248 CD    1.042304661622E-16  2.499992882390E-01  5.000000000000E-01
     67 T   6 C     1.221017809927E-01  4.994870608638E-01  1.221024332860E-01
     68 F   6 C    -1.221017809927E-01 -4.994870608638E-01  1.221024332860E-01
     69 F   6 C     1.221017809927E-01 -4.994870608638E-01 -1.221024332860E-01
     70 F   6 C    -1.221017809927E-01  4.994870608638E-01 -1.221024332860E-01
     71 F   6 C     1.221024332860E-01  1.221017809927E-01  4.994870608638E-01
     72 F   6 C     4.994870608638E-01  1.221024332860E-01  1.221017809927E-01
     73 F   6 C    -1.221024332860E-01 -1.221017809927E-01  4.994870608638E-01
     74 F   6 C    -4.994870608638E-01  1.221024332860E-01 -1.221017809927E-01
     75 F   6 C     1.221024332860E-01 -1.221017809927E-01 -4.994870608638E-01
     76 F   6 C    -4.994870608638E-01 -1.221024332860E-01  1.221017809927E-01
     77 F   6 C    -1.221024332860E-01  1.221017809927E-01 -4.994870608638E-01
     78 F   6 C     4.994870608638E-01 -1.221024332860E-01 -1.221017809927E-01
     79 T   6 C     1.331407772529E-01 -3.996167967945E-01  1.866915902015E-01
     80 F   6 C    -1.331407772529E-01  3.996167967945E-01  1.866915902015E-01
     81 F   6 C     1.331407772529E-01  3.996167967945E-01 -1.866915902015E-01
     82 F   6 C    -1.331407772529E-01 -3.996167967945E-01 -1.866915902015E-01
     83 F   6 C     1.866915902015E-01  1.331407772529E-01 -3.996167967945E-01
     84 F   6 C    -3.996167967945E-01  1.866915902015E-01  1.331407772529E-01
     85 F   6 C    -1.866915902015E-01 -1.331407772529E-01 -3.996167967945E-01
     86 F   6 C     3.996167967945E-01  1.866915902015E-01 -1.331407772529E-01
     87 F   6 C     1.866915902015E-01 -1.331407772529E-01  3.996167967945E-01
     88 F   6 C     3.996167967945E-01 -1.866915902015E-01  1.331407772529E-01
     89 F   6 C    -1.866915902015E-01  1.331407772529E-01  3.996167967945E-01
     90 F   6 C    -3.996167967945E-01 -1.866915902015E-01 -1.331407772529E-01
     91 T   6 C     9.489087799196E-02  4.264713036021E-01  9.489171356258E-02
     92 F   6 C    -9.489087799196E-02 -4.264713036021E-01  9.489171356258E-02
     93 F   6 C     9.489087799196E-02 -4.264713036021E-01 -9.489171356258E-02
     94 F   6 C    -9.489087799196E-02  4.264713036021E-01 -9.489171356258E-02
     95 F   6 C     9.489171356258E-02  9.489087799196E-02  4.264713036021E-01
     96 F   6 C     4.264713036021E-01  9.489171356258E-02  9.489087799196E-02
     97 F   6 C    -9.489171356258E-02 -9.489087799196E-02  4.264713036021E-01
     98 F   6 C    -4.264713036021E-01  9.489171356258E-02 -9.489087799196E-02
     99 F   6 C     9.489171356258E-02 -9.489087799196E-02 -4.264713036021E-01
    100 F   6 C    -4.264713036021E-01 -9.489171356258E-02  9.489087799196E-02
    101 F   6 C    -9.489171356258E-02  9.489087799196E-02 -4.264713036021E-01
    102 F   6 C     4.264713036021E-01 -9.489171356258E-02 -9.489087799196E-02
    103 T   7 N     9.250233645584E-02 -4.636258644186E-01  1.793943692936E-01
    104 F   7 N    -9.250233645584E-02  4.636258644186E-01  1.793943692936E-01
    105 F   7 N     9.250233645584E-02  4.636258644186E-01 -1.793943692936E-01
    106 F   7 N    -9.250233645584E-02 -4.636258644186E-01 -1.793943692936E-01
    107 F   7 N     1.793943692936E-01  9.250233645584E-02 -4.636258644186E-01
    108 F   7 N    -4.636258644186E-01  1.793943692936E-01  9.250233645584E-02
    109 F   7 N    -1.793943692936E-01 -9.250233645584E-02 -4.636258644186E-01
    110 F   7 N     4.636258644186E-01  1.793943692936E-01 -9.250233645584E-02
    111 F   7 N     1.793943692936E-01 -9.250233645584E-02  4.636258644186E-01
    112 F   7 N     4.636258644186E-01 -1.793943692936E-01  9.250233645584E-02
    113 F   7 N    -1.793943692936E-01  9.250233645584E-02  4.636258644186E-01
    114 F   7 N    -4.636258644186E-01 -1.793943692936E-01 -9.250233645584E-02
    115 T   6 C     1.866910573471E-01 -3.996169271915E-01  1.331415055292E-01
    116 F   6 C    -1.866910573471E-01  3.996169271915E-01  1.331415055292E-01
    117 F   6 C     1.866910573471E-01  3.996169271915E-01 -1.331415055292E-01
    118 F   6 C    -1.866910573471E-01 -3.996169271915E-01 -1.331415055292E-01
    119 F   6 C     1.331415055292E-01  1.866910573471E-01 -3.996169271915E-01
    120 F   6 C    -3.996169271915E-01  1.331415055292E-01  1.866910573471E-01
    121 F   6 C    -1.331415055292E-01 -1.866910573471E-01 -3.996169271915E-01
    122 F   6 C     3.996169271915E-01  1.331415055292E-01 -1.866910573471E-01
    123 F   6 C     1.331415055292E-01 -1.866910573471E-01  3.996169271915E-01
    124 F   6 C     3.996169271915E-01 -1.331415055292E-01  1.866910573471E-01
    125 F   6 C    -1.331415055292E-01  1.866910573471E-01  3.996169271915E-01
    126 F   6 C    -3.996169271915E-01 -1.331415055292E-01 -1.866910573471E-01
    127 T   7 N     1.793937457836E-01 -4.636258806907E-01  9.250292928070E-02
    128 F   7 N    -1.793937457836E-01  4.636258806907E-01  9.250292928070E-02
    129 F   7 N     1.793937457836E-01  4.636258806907E-01 -9.250292928070E-02
    130 F   7 N    -1.793937457836E-01 -4.636258806907E-01 -9.250292928070E-02
    131 F   7 N     9.250292928070E-02  1.793937457836E-01 -4.636258806907E-01
    132 F   7 N    -4.636258806907E-01  9.250292928070E-02  1.793937457836E-01
    133 F   7 N    -9.250292928070E-02 -1.793937457836E-01 -4.636258806907E-01
    134 F   7 N     4.636258806907E-01  9.250292928070E-02 -1.793937457836E-01
    135 F   7 N     9.250292928070E-02 -1.793937457836E-01  4.636258806907E-01
    136 F   7 N     4.636258806907E-01 -9.250292928070E-02  1.793937457836E-01
    137 F   7 N    -9.250292928070E-02  1.793937457836E-01  4.636258806907E-01
    138 F   7 N    -4.636258806907E-01 -9.250292928070E-02 -1.793937457836E-01

 T = ATOM BELONGING TO THE ASYMMETRIC UNIT

 *******************************************************************************
 * CELL DEFORMATION
 *******************************************************************************

    ELASTIC STRAIN MATRIX (ADIMENSIONAL)

    1    0.0000000000    0.0000000000    0.0000000000
    2    0.0000000000    0.0000000000    0.0001000000
    3    0.0000000000    0.0001000000    0.0000000000

 LATTICE PARAMETERS (ANGSTROMS AND DEGREES) OF
 (1) ORIGINAL PRIMITIVE CELL
 (2) ORIGINAL CRYSTALLOGRAPHIC CELL
 (3) DEFORMED PRIMITIVE CELL
 (4) DEFORMED CRYSTALLOGRAPHIC CELL

            A           B           C        ALPHA       BETA        GAMMA         VOL
 (1)   15.620585   15.620585   15.620585  109.471221  109.471221  109.471221 2934.066689
 (2)   18.037098   18.037098   18.037098   90.000000   90.000000   90.000000 5868.133379
 (3)   15.621626   15.619544   15.619544  109.465818  109.471221  109.471221 2934.066660
 (4)   18.037098   18.037098   18.037098   89.988541   90.000000   90.000000 5868.133320

 * CELL DEFORMATION COMPLETE - NO. OF SYMMOPS   2

 *******************************************************************************
 * CELL DEFORMATION
 *******************************************************************************

    ELASTIC STRAIN MATRIX (ADIMENSIONAL)

    1    0.0000000000    0.0000000000    0.0000000000
    2    0.0000000000    0.0000000000   -0.0001000000
    3    0.0000000000   -0.0001000000    0.0000000000

 LATTICE PARAMETERS (ANGSTROMS AND DEGREES) OF
 (1) ORIGINAL PRIMITIVE CELL
 (2) ORIGINAL CRYSTALLOGRAPHIC CELL
 (3) DEFORMED PRIMITIVE CELL
 (4) DEFORMED CRYSTALLOGRAPHIC CELL

            A           B           C        ALPHA       BETA        GAMMA         VOL
 (1)   15.621626   15.619544   15.619544  109.465818  109.471221  109.471221 2934.066660
 (2)   18.037098   18.037098   18.037098   89.988541   90.000000   90.000000 5868.133320
 (3)   15.620585   15.620585   15.620585  109.471220  109.471221  109.471221 2934.066631
 (4)   18.037098   18.037098   18.037098   90.000000   90.000000   90.000000 5868.133261

 * CELL DEFORMATION COMPLETE - NO. OF SYMMOPS   2

 *****    2 SYMMOPS - TRANSLATORS IN ANGSTROM
 ***** MATRICES AND TRANSLATORS IN THE CARTESIAN REFERENCE FRAME

 ORDER   : ORDER OF THE OPERATOR

 TRANSLA : REAL TRANSLATION (WITHOUT ORIGIN SHIFT) IN CARTESIAN COORDINATES

 uvw/hkl : ORIENTATION OF THE OPERATOR IN CARTESIAN COORDINATES

 LOCATED : ORIGIN OF THE OPERATOR IN CARTESIAN COORDINATES

   NO.   1 INVERSE   1    ORDER   1        NO.   2 INVERSE   2    ORDER   2
    1.000   0.000   0.000     0.000         1.000   0.000   0.000     0.000
    0.000   1.000   0.000     0.000         0.000  -1.000   0.000     0.000
    0.000   0.000   1.000     0.000         0.000   0.000  -1.000     0.000
             OPERATION E(   1)                       OPERATION C(   2)
 DETERMINANT 1.; ROTATION(DEG)   0.      DETERMINANT 1.; ROTATION(DEG) 180.
 TRANSLA (  0.000    0.000    0.000)     TRANSLA (  0.000    0.000    0.000)
 uvw/hkl (  0.000    0.000    0.000)     uvw/hkl (  4.000    0.000    0.000)
 LOCATED (  0.000    0.000    0.000)     LOCATED (  0.000    0.000    0.000)

 GCALCO - MAX INDICES DIRECT LATTICE VECTOR    14    14    14
 NO.OF VECTORS CREATED 6999 STARS  122 RMAX   321.55890 BOHR

 CAPPA:IS1  2;IS2  2;IS3  2; K PTS MONK NET   6; SYMMOPS:K SPACE   4;G SPACE   2

 *******************************************************************************
 MAX NUMBER OF SCF CYCLES     200  CONVERGENCE ON DELTAP        10**-18
 WEIGHT OF F(I) IN F(I+1)      30% CONVERGENCE ON ENERGY        10**- 8
 SHRINK. FACT.(MONKH.)    2  2  2  NUMBER OF K POINTS IN THE IBZ      6
 SHRINKING FACTOR(GILAT NET)    2  NUMBER OF K POINTS(GILAT NET)      6
 *******************************************************************************
 *** K POINTS COORDINATES (OBLIQUE COORDINATES IN UNITS OF IS =  2)
   1-R(  0  0  0)   2-R(  1  0  0)   3-R(  0  1  0)   4-R(  1  1  0)
   5-R(  0  1  1)   6-R(  1  1  1)

 DIRECT LATTICE VECTORS COMPON. (A.U.)     RECIP. LATTICE VECTORS COMPON. (A.U.) 
        X            Y            Z              X            Y            Z
  -17.0425875   17.0425875   17.0425875      0.0000000    0.1843378    0.1843378
   17.0425875  -17.0425875   17.0425875      0.1843378    0.0000000    0.1843378
   17.0425875   17.0425875  -17.0425875      0.1843378    0.1843378    0.0000000

 DISK SPACE FOR EIGENVECTORS (FTN 10)    21980376 REALS
 TTTTTTTTTTTTTTTTTTTTTTTTTTTTTT gordsh1     TELAPSE     2381.11 TCPU      559.94

 MATRIX SIZE: P(G) 9448374, F(G)  682818, P(G) IRR 2375702, F(G) IRR  344646
 MAX G-VECTOR INDEX FOR 1- AND 2-ELECTRON INTEGRALS 133

 TTTTTTTTTTTTTTTTTTTTTTTTTTTTTT INPUT       TELAPSE     2381.63 TCPU      560.46

 SYMMETRY ALLOWED ELASTIC DISTORTION 1
  0.5773503  0.0000000  0.0000000
  0.0000000  0.5773503  0.0000000
  0.0000000  0.0000000  0.5773503

 SYMMETRY ALLOWED ELASTIC DISTORTION 2
  0.8164966  0.0000000  0.0000000
  0.0000000 -0.4082483  0.0000000
  0.0000000  0.0000000 -0.4082483

 SYMMETRY ALLOWED ELASTIC DISTORTION 3
  0.0000000  0.0000000  0.0000000
  0.0000000  0.7071068  0.0000000
  0.0000000  0.0000000 -0.7071068

 SYMMETRY ALLOWED ELASTIC DISTORTION 4
  0.0000000  0.0000000  0.0000000
  0.0000000  0.0000000  0.7071068
  0.0000000  0.7071068  0.0000000

 SYMMETRY ALLOWED INTERNAL DEGREE(S) OF FREEDOM: 205
 TTTTTTTTTTTTTTTTTTTTTTTTTTTTTT SYMM        TELAPSE     2385.98 TCPU      564.81
 TTTTTTTTTTTTTTTTTTTTTTTTTTTTTT INT_SCREEN  TELAPSE     2386.07 TCPU      564.90
 INFORMATION **** EXCBUF **** EXCH. BIPO BUFFER: WORDS USED =     4000000
 WARNING **** EXCBUF **** EXCH. BIPO BUFFER TOO SMALL - TO AVOID I/O SET EXCHSIZE =     7786296

 DFT PARAMETERS

     ATOM       ELECTRONS   NET CHARGE   R(ANGSTROM)
   1   1  H       1.0000      0.0000     1.11000000
  61 248  CD     20.0000      0.0000     1.52000000
  67   6  C       6.0000      0.0000     0.77000000
 103   7  N       7.0000      0.0000     0.74000000

 SIZE OF GRID=    4003548
 TTTTTTTTTTTTTTTTTTTTTTTTTTTTTT MAKE_GRID2  TELAPSE     2585.33 TCPU      759.31
 BECKE WEIGHT FUNCTION
 RADSAFE =     2.00
 TOLERANCES - DENSITY:10**- 6; POTENTIAL:10**- 9; GRID WGT:10**-14

 RADIAL INTEGRATION  - INTERVALS (POINTS,UPPER LIMIT):            1( 99,  4.0*R)

 ANGULAR INTEGRATION - INTERVALS (ACCURACY LEVEL [N. POINTS] UPPER LIMIT):
  1(  6[ 146]   0.2)  2( 11[ 302]   0.5)  3( 14[ 590]   0.9)  4( 18[1454]   3.5)
  5( 14[ 590]9999.0)
 TTTTTTTTTTTTTTTTTTTTTTTTTTTTTT INT_CALC    TELAPSE     2585.40 TCPU      759.38

 *******************************************************************************
 zif8Cd0degrees                                                                  
 CRYSTAL - SCF - TYPE OF CALCULATION :  RESTRICTED CLOSED SHELL
 *******************************************************************************

 CAPPA:IS1  2;IS2  2;IS3  2; K PTS MONK NET   6; SYMMOPS:K SPACE   4;G SPACE   2

 TTTTTTTTTTTTTTTTTTTTTTTTTTTTTT SDIK        TELAPSE     2589.56 TCPU      763.55

 AAAAAAAAAAAAAAAAAAAAAAAAAAAAAAAAAAAAAAAAAAAAAAAAAAAAAAAAAAAAAAAAAAAAAAAAAAAAAAA
         ATOMIC WAVEFUNCTION(S)


 NUCLEAR CHARGE  1.0  SYMMETRY SPECIES            S
 N. ELECTRONS    1.0  NUMBER OF PRIMITIVE GTOS    5
                      NUMBER OF CONTRACTED GTOS   3
                      NUMBER OF CLOSED SHELLS     0
                      OPEN SHELL OCCUPATION       1

  ZNUC SCFIT  TOTAL HF ENERGY   KINETIC ENERGY   VIRIAL THEOREM ACCURACY
   1.0   1   -4.998098153E-01  4.997907537E-01 -2.000038139E+00  9.6E-17

 NUCLEAR CHARGE 20.0  SYMMETRY SPECIES            S    P    D
 N. ELECTRONS   20.0  NUMBER OF PRIMITIVE GTOS    8    7    6
                      NUMBER OF CONTRACTED GTOS   6    5    3
                      NUMBER OF CLOSED SHELLS     2    1    1
                      OPEN SHELL OCCUPATION       0    0    0

  ZNUC SCFIT  TOTAL HF ENERGY   KINETIC ENERGY   VIRIAL THEOREM ACCURACY
  20.0  36   -1.668271145E+02  6.451544656E+01 -3.585847628E+00  4.4E-06

 NUCLEAR CHARGE  6.0  SYMMETRY SPECIES            S    P
 N. ELECTRONS    6.0  NUMBER OF PRIMITIVE GTOS   11    5
                      NUMBER OF CONTRACTED GTOS   4    3
                      NUMBER OF CLOSED SHELLS     2    0
                      OPEN SHELL OCCUPATION       0    2

  ZNUC SCFIT  TOTAL HF ENERGY   KINETIC ENERGY   VIRIAL THEOREM ACCURACY
   6.0  11   -3.768480057E+01  3.769831118E+01 -1.999641612E+00  2.0E-06

 NUCLEAR CHARGE  7.0  SYMMETRY SPECIES            S    P
 N. ELECTRONS    7.0  NUMBER OF PRIMITIVE GTOS   11    5
                      NUMBER OF CONTRACTED GTOS   4    3
                      NUMBER OF CLOSED SHELLS     2    0
                      OPEN SHELL OCCUPATION       0    3

  ZNUC SCFIT  TOTAL HF ENERGY   KINETIC ENERGY   VIRIAL THEOREM ACCURACY
   7.0  11   -5.439473665E+01  5.441433682E+01 -1.999639798E+00  3.6E-06

 AAAAAAAAAAAAAAAAAAAAAAAAAAAAAAAAAAAAAAAAAAAAAAAAAAAAAAAAAAAAAAAAAAAAAAAAAAAAAAA

 CHARGE NORMALIZATION FACTOR   1.00000000
 TOTAL ATOMIC CHARGES:
   1.0000000   1.0000000   1.0000000   1.0000000   1.0000000   1.0000000
   1.0000000   1.0000000   1.0000000   1.0000000   1.0000000   1.0000000
   1.0000000   1.0000000   1.0000000   1.0000000   1.0000000   1.0000000
   1.0000000   1.0000000   1.0000000   1.0000000   1.0000000   1.0000000
   1.0000000   1.0000000   1.0000000   1.0000000   1.0000000   1.0000000
   1.0000000   1.0000000   1.0000000   1.0000000   1.0000000   1.0000000
   1.0000000   1.0000000   1.0000000   1.0000000   1.0000000   1.0000000
   1.0000000   1.0000000   1.0000000   1.0000000   1.0000000   1.0000000
   1.0000000   1.0000000   1.0000000   1.0000000   1.0000000   1.0000000
   1.0000000   1.0000000   1.0000000   1.0000000   1.0000000   1.0000000
  20.0000000  20.0000000  20.0000000  20.0000000  20.0000000  20.0000000
   6.0000000   6.0000000   6.0000000   6.0000000   6.0000000   6.0000000
   6.0000000   6.0000000   6.0000000   6.0000000   6.0000000   6.0000000
   6.0000000   6.0000000   6.0000000   6.0000000   6.0000000   6.0000000
   6.0000000   6.0000000   6.0000000   6.0000000   6.0000000   6.0000000
   6.0000000   6.0000000   6.0000000   6.0000000   6.0000000   6.0000000
   6.0000000   6.0000000   6.0000000   6.0000000   6.0000000   6.0000000
   7.0000000   7.0000000   7.0000000   7.0000000   7.0000000   7.0000000
   7.0000000   7.0000000   7.0000000   7.0000000   7.0000000   7.0000000
   6.0000000   6.0000000   6.0000000   6.0000000   6.0000000   6.0000000
   6.0000000   6.0000000   6.0000000   6.0000000   6.0000000   6.0000000
   7.0000000   7.0000000   7.0000000   7.0000000   7.0000000   7.0000000
   7.0000000   7.0000000   7.0000000   7.0000000   7.0000000   7.0000000
 TTTTTTTTTTTTTTTTTTTTTTTTTTTTTT MOQGAD      TELAPSE     2615.45 TCPU      789.44
 TTTTTTTTTTTTTTTTTTTTTTTTTTTTTT SHELLXN     TELAPSE     2981.10 TCPU      869.06
 TTTTTTTTTTTTTTTTTTTTTTTTTTTTTT MONMO3      TELAPSE     2982.71 TCPU      870.67
 NUMERICALLY INTEGRATED DENSITY    635.9999215856
 TTTTTTTTTTTTTTTTTTTTTTTTTTTTTT NUMDFT      TELAPSE     2987.91 TCPU      875.87
 CYC   0 ETOT(AU) -4.203323501383E+03 DETOT -4.20E+03 tst  2.50E-15 PX  1.00E+00
 TTTTTTTTTTTTTTTTTTTTTTTTTTTTTT DIIS        TELAPSE     2989.74 TCPU      877.70
 TTTTTTTTTTTTTTTTTTTTTTTTTTTTTT FDIK        TELAPSE     3062.27 TCPU      936.24
 INSULATING STATE
 TOP OF VALENCE BANDS -    BAND    318; K    6; EIG -2.9877326E-01 AU
 TOP OF VALENCE BANDS -    BAND    318; K    1; EIG -2.9928646E-01 AU
 BOTTOM OF VIRTUAL BANDS - BAND    319; K    1; EIG -8.5403966E-02 AU
 INDIRECT ENERGY BAND GAP:   5.8061 eV
 TTTTTTTTTTTTTTTTTTTTTTTTTTTTTT PDIG        TELAPSE     3063.79 TCPU      937.76
 CHARGE NORMALIZATION FACTOR   1.00000000
 TOTAL ATOMIC CHARGES:
   0.7954196   0.7954201   0.7954196   0.7954201   0.7954196   0.7954195
   0.7954199   0.7954201   0.7954196   0.7954201   0.7954199   0.7954195
   0.7954196   0.7954199   0.7954196   0.7954199   0.7954196   0.7954196
   0.7954201   0.7954198   0.7954196   0.7954198   0.7954201   0.7954196
   0.7509683   0.7509683   0.7509683   0.7509683   0.7509683   0.7509683
   0.7509682   0.7509683   0.7509683   0.7509683   0.7509682   0.7509683
   0.7511396   0.7511396   0.7511396   0.7511396   0.7511396   0.7511396
   0.7511396   0.7511396   0.7511396   0.7511396   0.7511396   0.7511396
   0.7509717   0.7509719   0.7509717   0.7509719   0.7509717   0.7509717
   0.7509717   0.7509719   0.7509717   0.7509719   0.7509717   0.7509717
  18.3191687  18.3191687  18.3191691  18.3191678  18.3191675  18.3191678
   5.5856467   5.5856474   5.5856467   5.5856474   5.5856470   5.5856469
   5.5856475   5.5856476   5.5856470   5.5856476   5.5856475   5.5856469
   6.1768486   6.1768474   6.1768486   6.1768474   6.1768486   6.1768484
   6.1768474   6.1768475   6.1768486   6.1768475   6.1768474   6.1768484
   6.6885526   6.6885528   6.6885526   6.6885528   6.6885525   6.6885527
   6.6885531   6.6885527   6.6885525   6.6885527   6.6885531   6.6885527
   7.6843016   7.6843013   7.6843016   7.6843013   7.6843014   7.6843015
   7.6843017   7.6843012   7.6843014   7.6843012   7.6843017   7.6843015
   6.1768427   6.1768427   6.1768427   6.1768427   6.1768428   6.1768429
   6.1768432   6.1768427   6.1768428   6.1768427   6.1768432   6.1768429
   7.6843045   7.6843045   7.6843045   7.6843045   7.6843044   7.6843044
   7.6843045   7.6843044   7.6843044   7.6843044   7.6843045   7.6843044
 TTTTTTTTTTTTTTTTTTTTTTTTTTTTTT MOQGAD      TELAPSE     3063.82 TCPU      937.79
 TTTTTTTTTTTTTTTTTTTTTTTTTTTTTT SHELLXN     TELAPSE     3292.29 TCPU     1020.06
 TTTTTTTTTTTTTTTTTTTTTTTTTTTTTT MONMO3      TELAPSE     3294.60 TCPU     1022.37
 NUMERICALLY INTEGRATED DENSITY    635.9999111852
 TTTTTTTTTTTTTTTTTTTTTTTTTTTTTT NUMDFT      TELAPSE     3304.62 TCPU     1032.39
 CYC   1 ETOT(AU) -4.182193086755E+03 DETOT  2.11E+01 tst  0.00E+00 PX  1.00E+00
 TTTTTTTTTTTTTTTTTTTTTTTTTTTTTT DIIS        TELAPSE     3315.54 TCPU     1043.31
 DIIS TEST: 0.75168E+01 AT SCF   CYCLE   1 - MIX   30 %
 TTTTTTTTTTTTTTTTTTTTTTTTTTTTTT FDIK        TELAPSE     3359.48 TCPU     1069.68
 INSULATING STATE
 TOP OF VALENCE BANDS -    BAND    318; K    6; EIG -2.0025899E-01 AU
 TOP OF VALENCE BANDS -    BAND    318; K    1; EIG -2.0102750E-01 AU
 BOTTOM OF VIRTUAL BANDS - BAND    319; K    1; EIG -1.6580501E-02 AU
 INDIRECT ENERGY BAND GAP:   4.9981 eV
 TTTTTTTTTTTTTTTTTTTTTTTTTTTTTT PDIG        TELAPSE     3360.97 TCPU     1071.18
 CHARGE NORMALIZATION FACTOR   1.00000000
 TOTAL ATOMIC CHARGES:
   0.9359289   0.9354963   0.9359289   0.9354963   0.9358925   0.9357881
   0.9360599   0.9358222   0.9358925   0.9358222   0.9360599   0.9357881
   0.9356463   0.9357667   0.9356463   0.9357667   0.9361342   0.9356766
   0.9358959   0.9356147   0.9361342   0.9356147   0.9358959   0.9356766
   0.8715328   0.8716070   0.8715328   0.8716070   0.8715856   0.8712940
   0.8715254   0.8710976   0.8715856   0.8710976   0.8715254   0.8712940
   0.8943177   0.8943280   0.8943177   0.8943280   0.8945999   0.8945036
   0.8946376   0.8946393   0.8945999   0.8946393   0.8946376   0.8945036
   0.8714590   0.8715613   0.8714590   0.8715613   0.8711515   0.8716575
   0.8714685   0.8716268   0.8711515   0.8716268   0.8714685   0.8716575
  18.8314293  18.8314293  18.8313739  18.8308769  18.8314097  18.8308769
   5.7730686   5.7726254   5.7730686   5.7726254   5.7740127   5.7729421
   5.7730266   5.7736064   5.7740127   5.7736064   5.7730266   5.7729421
   5.9640948   5.9639627   5.9640948   5.9639627   5.9626714   5.9643620
   5.9628938   5.9630686   5.9626714   5.9630686   5.9628938   5.9643620
   6.2812789   6.2810370   6.2812789   6.2810370   6.2802609   6.2812777
   6.2806328   6.2810825   6.2802609   6.2810825   6.2806328   6.2812777
   7.5469469   7.5474419   7.5469469   7.5474419   7.5469838   7.5468695
   7.5470610   7.5471385   7.5469838   7.5471385   7.5470610   7.5468695
   5.9629390   5.9634390   5.9629390   5.9634390   5.9641738   5.9628469
   5.9645569   5.9636905   5.9641738   5.9636905   5.9645569   5.9628469
   7.5471060   7.5469447   7.5471060   7.5469447   7.5471114   7.5472628
   7.5467384   7.5468309   7.5471114   7.5468309   7.5467384   7.5472628
 TTTTTTTTTTTTTTTTTTTTTTTTTTTTTT MOQGAD      TELAPSE     3361.00 TCPU     1071.21
 TTTTTTTTTTTTTTTTTTTTTTTTTTTTTT SHELLXN     TELAPSE     3614.61 TCPU     1153.40
 TTTTTTTTTTTTTTTTTTTTTTTTTTTTTT MONMO3      TELAPSE     3616.79 TCPU     1155.58
 NUMERICALLY INTEGRATED DENSITY    635.9998952644
 TTTTTTTTTTTTTTTTTTTTTTTTTTTTTT NUMDFT      TELAPSE     3626.80 TCPU     1165.59
 CYC   2 ETOT(AU) -4.183055325922E+03 DETOT -8.62E-01 tst  3.18E-03 PX  1.37E-01
 TTTTTTTTTTTTTTTTTTTTTTTTTTTTTT DIIS        TELAPSE     3635.59 TCPU     1174.38
 DIIS TEST: 0.20748E+01 AT SCF   CYCLE   2 - DIIS ACTIVE - HISTORY:     2 CYCLES
 TTTTTTTTTTTTTTTTTTTTTTTTTTTTTT FDIK        TELAPSE     3676.72 TCPU     1192.28
 INSULATING STATE
 TOP OF VALENCE BANDS -    BAND    318; K    6; EIG -2.2446790E-01 AU
 TOP OF VALENCE BANDS -    BAND    318; K    1; EIG -2.2524514E-01 AU
 BOTTOM OF VIRTUAL BANDS - BAND    319; K    1; EIG -2.8632595E-03 AU
 INDIRECT ENERGY BAND GAP:   6.0302 eV
 TTTTTTTTTTTTTTTTTTTTTTTTTTTTTT PDIG        TELAPSE     3678.19 TCPU     1193.74
 CHARGE NORMALIZATION FACTOR   1.00000000
 TOTAL ATOMIC CHARGES:
   0.8900957   0.8897105   0.8900957   0.8897105   0.8896137   0.8897141
   0.8896854   0.8897159   0.8896137   0.8897159   0.8896854   0.8897141
   0.8897818   0.8896953   0.8897818   0.8896953   0.8899106   0.8898699
   0.8897815   0.8897035   0.8899106   0.8897035   0.8897815   0.8898699
   0.8510764   0.8510546   0.8510764   0.8510546   0.8507620   0.8510820
   0.8507540   0.8508321   0.8507620   0.8508321   0.8507540   0.8510820
   0.8665196   0.8666113   0.8665196   0.8666113   0.8663794   0.8665973
   0.8663956   0.8667599   0.8663794   0.8667599   0.8663956   0.8665973
   0.8510383   0.8509058   0.8510383   0.8509058   0.8508540   0.8510377
   0.8508028   0.8508190   0.8508540   0.8508190   0.8508028   0.8510377
  18.5829799  18.5829799  18.5830945  18.5830505  18.5830620  18.5830505
   5.5913908   5.5909376   5.5913908   5.5909376   5.5910392   5.5908119
   5.5912565   5.5907757   5.5910392   5.5907757   5.5912565   5.5908119
   6.0360544   6.0366229   6.0360544   6.0366229   6.0365538   6.0372404
   6.0365978   6.0370572   6.0365538   6.0370572   6.0365978   6.0372404
   6.3472725   6.3472701   6.3472725   6.3472701   6.3478509   6.3472891
   6.3477469   6.3476288   6.3478509   6.3476288   6.3477469   6.3472891
   7.6743127   7.6743980   7.6743127   7.6743980   7.6744300   7.6742592
   7.6747331   7.6743641   7.6744300   7.6743641   7.6747331   7.6742592
   6.0366989   6.0366423   6.0366989   6.0366423   6.0364007   6.0362131
   6.0362825   6.0363781   6.0364007   6.0363781   6.0362825   6.0362131
   7.6740953   7.6746544   7.6740953   7.6746544   7.6746505   7.6743001
   7.6746271   7.6744952   7.6746505   7.6744952   7.6746271   7.6743001
 TTTTTTTTTTTTTTTTTTTTTTTTTTTTTT MOQGAD      TELAPSE     3678.21 TCPU     1193.77
 TTTTTTTTTTTTTTTTTTTTTTTTTTTTTT SHELLXN     TELAPSE     3953.32 TCPU     1275.94
 TTTTTTTTTTTTTTTTTTTTTTTTTTTTTT MONMO3      TELAPSE     3954.89 TCPU     1277.51
 NUMERICALLY INTEGRATED DENSITY    635.9998983176
 TTTTTTTTTTTTTTTTTTTTTTTTTTTTTT NUMDFT      TELAPSE     3965.91 TCPU     1288.52
 CYC   3 ETOT(AU) -4.183315714141E+03 DETOT -2.60E-01 tst  7.28E-04 PX  7.67E-02
 TTTTTTTTTTTTTTTTTTTTTTTTTTTTTT DIIS        TELAPSE     3974.92 TCPU     1297.54
 DIIS TEST: 0.16616E+00 AT SCF   CYCLE   3 - DIIS ACTIVE - HISTORY:     3 CYCLES
 TTTTTTTTTTTTTTTTTTTTTTTTTTTTTT FDIK        TELAPSE     4026.23 TCPU     1322.59
 INSULATING STATE
 TOP OF VALENCE BANDS -    BAND    318; K    6; EIG -2.2700640E-01 AU
 TOP OF VALENCE BANDS -    BAND    318; K    1; EIG -2.2775636E-01 AU
 BOTTOM OF VIRTUAL BANDS - BAND    319; K    1; EIG -3.8945527E-03 AU
 INDIRECT ENERGY BAND GAP:   6.0712 eV
 TTTTTTTTTTTTTTTTTTTTTTTTTTTTTT PDIG        TELAPSE     4027.84 TCPU     1324.21
 CHARGE NORMALIZATION FACTOR   1.00000000
 TOTAL ATOMIC CHARGES:
   0.8900136   0.8900098   0.8900136   0.8900098   0.8900350   0.8900321
   0.8900328   0.8900035   0.8900350   0.8900035   0.8900328   0.8900321
   0.8899910   0.8900000   0.8899910   0.8900000   0.8900401   0.8900550
   0.8900144   0.8900386   0.8900401   0.8900386   0.8900144   0.8900550
   0.8389237   0.8389300   0.8389237   0.8389300   0.8389523   0.8389511
   0.8389467   0.8389310   0.8389523   0.8389310   0.8389467   0.8389511
   0.8519681   0.8519789   0.8519681   0.8519789   0.8519735   0.8519825
   0.8519774   0.8519940   0.8519735   0.8519940   0.8519774   0.8519825
   0.8389620   0.8389364   0.8389620   0.8389364   0.8389469   0.8389826
   0.8389404   0.8389793   0.8389469   0.8389793   0.8389404   0.8389826
  18.6024828  18.6024828  18.6024908  18.6024639  18.6025046  18.6024639
   5.6692466   5.6692348   5.6692466   5.6692348   5.6691205   5.6691470
   5.6691394   5.6691204   5.6691205   5.6691204   5.6691394   5.6691470
   6.0306312   6.0306212   6.0306312   6.0306212   6.0304124   6.0304983
   6.0304221   6.0305144   6.0304124   6.0305144   6.0304221   6.0304983
   6.3884092   6.3884276   6.3884092   6.3884276   6.3884574   6.3884560
   6.3884373   6.3884735   6.3884574   6.3884735   6.3884373   6.3884560
   7.6350676   7.6350379   7.6350676   7.6350379   7.6350899   7.6350810
   7.6350898   7.6350706   7.6350899   7.6350706   7.6350898   7.6350810
   6.0304546   6.0304563   6.0304546   6.0304563   6.0306719   6.0305334
   6.0307066   6.0305543   6.0306719   6.0305543   6.0307066   6.0305334
   7.6350948   7.6351242   7.6350948   7.6351242   7.6350622   7.6350479
   7.6350525   7.6350683   7.6350622   7.6350683   7.6350525   7.6350479
 TTTTTTTTTTTTTTTTTTTTTTTTTTTTTT MOQGAD      TELAPSE     4027.87 TCPU     1324.24
 TTTTTTTTTTTTTTTTTTTTTTTTTTTTTT SHELLXN     TELAPSE     4305.62 TCPU     1407.95
 TTTTTTTTTTTTTTTTTTTTTTTTTTTTTT MONMO3      TELAPSE     4307.21 TCPU     1409.53
 NUMERICALLY INTEGRATED DENSITY    635.9998978310
 TTTTTTTTTTTTTTTTTTTTTTTTTTTTTT NUMDFT      TELAPSE     4317.19 TCPU     1419.51
 CYC   4 ETOT(AU) -4.183334098873E+03 DETOT -1.84E-02 tst  5.60E-05 PX  1.17E-02
 TTTTTTTTTTTTTTTTTTTTTTTTTTTTTT DIIS        TELAPSE     4324.91 TCPU     1427.23
 DIIS TEST: 0.17139E-01 AT SCF   CYCLE   4 - DIIS ACTIVE - HISTORY:     4 CYCLES
 TTTTTTTTTTTTTTTTTTTTTTTTTTTTTT FDIK        TELAPSE     4379.85 TCPU     1452.90
 INSULATING STATE
 TOP OF VALENCE BANDS -    BAND    318; K    6; EIG -2.2735740E-01 AU
 TOP OF VALENCE BANDS -    BAND    318; K    1; EIG -2.2811294E-01 AU
 BOTTOM OF VIRTUAL BANDS - BAND    319; K    1; EIG -3.9562906E-03 AU
 INDIRECT ENERGY BAND GAP:   6.0791 eV
 TTTTTTTTTTTTTTTTTTTTTTTTTTTTTT PDIG        TELAPSE     4381.82 TCPU     1454.87
 CHARGE NORMALIZATION FACTOR   1.00000000
 TOTAL ATOMIC CHARGES:
   0.8882715   0.8882661   0.8882715   0.8882661   0.8882624   0.8882578
   0.8882536   0.8882567   0.8882624   0.8882567   0.8882536   0.8882578
   0.8882600   0.8882561   0.8882600   0.8882561   0.8882721   0.8882906
   0.8882601   0.8882700   0.8882721   0.8882700   0.8882601   0.8882906
   0.8402165   0.8402100   0.8402165   0.8402100   0.8402197   0.8402300
   0.8402059   0.8402167   0.8402197   0.8402167   0.8402059   0.8402300
   0.8558697   0.8558803   0.8558697   0.8558803   0.8558683   0.8558605
   0.8558713   0.8558749   0.8558683   0.8558749   0.8558713   0.8558605
   0.8402205   0.8402105   0.8402205   0.8402105   0.8402107   0.8402345
   0.8402018   0.8402263   0.8402107   0.8402263   0.8402018   0.8402345
  18.5951018  18.5951018  18.5950643  18.5950855  18.5950814  18.5950855
   5.6435463   5.6435474   5.6435463   5.6435474   5.6435487   5.6435782
   5.6435234   5.6435463   5.6435487   5.6435463   5.6435234   5.6435782
   6.0359977   6.0360391   6.0359977   6.0360391   6.0360720   6.0359974
   6.0360840   6.0360153   6.0360720   6.0360153   6.0360840   6.0359974
   6.3817675   6.3817793   6.3817675   6.3817793   6.3817955   6.3817441
   6.3818159   6.3817711   6.3817955   6.3817711   6.3818159   6.3817441
   7.6460803   7.6460694   7.6460803   7.6460694   7.6461089   7.6460958
   7.6461043   7.6461290   7.6461089   7.6461290   7.6461043   7.6460958
   6.0360893   6.0360885   6.0360893   6.0360885   6.0359966   6.0360959
   6.0360088   6.0360710   6.0359966   6.0360710   6.0360088   6.0360959
   7.6461380   7.6461156   7.6461380   7.6461156   7.6461154   7.6460527
   7.6461184   7.6460883   7.6461154   7.6460883   7.6461184   7.6460527
 TTTTTTTTTTTTTTTTTTTTTTTTTTTTTT MOQGAD      TELAPSE     4381.84 TCPU     1454.89
 TTTTTTTTTTTTTTTTTTTTTTTTTTTTTT SHELLXN     TELAPSE     4676.39 TCPU     1537.24
 TTTTTTTTTTTTTTTTTTTTTTTTTTTTTT MONMO3      TELAPSE     4678.13 TCPU     1538.98
 NUMERICALLY INTEGRATED DENSITY    635.9998978495
 TTTTTTTTTTTTTTTTTTTTTTTTTTTTTT NUMDFT      TELAPSE     4688.60 TCPU     1549.45
 CYC   5 ETOT(AU) -4.183335996822E+03 DETOT -1.90E-03 tst  8.17E-06 PX  4.93E-03
 TTTTTTTTTTTTTTTTTTTTTTTTTTTTTT DIIS        TELAPSE     4693.85 TCPU     1554.70
 DIIS TEST: 0.14931E-02 AT SCF   CYCLE   5 - DIIS ACTIVE - HISTORY:     5 CYCLES
 TTTTTTTTTTTTTTTTTTTTTTTTTTTTTT FDIK        TELAPSE     4742.13 TCPU     1571.84
 INSULATING STATE
 TOP OF VALENCE BANDS -    BAND    318; K    6; EIG -2.2758082E-01 AU
 TOP OF VALENCE BANDS -    BAND    318; K    1; EIG -2.2833667E-01 AU
 BOTTOM OF VIRTUAL BANDS - BAND    319; K    1; EIG -3.7595222E-03 AU
 INDIRECT ENERGY BAND GAP:   6.0905 eV
 TTTTTTTTTTTTTTTTTTTTTTTTTTTTTT PDIG        TELAPSE     4744.15 TCPU     1573.86
 CHARGE NORMALIZATION FACTOR   1.00000000
 TOTAL ATOMIC CHARGES:
   0.8884037   0.8884068   0.8884037   0.8884068   0.8884023   0.8884073
   0.8884061   0.8884041   0.8884023   0.8884041   0.8884061   0.8884073
   0.8883999   0.8883994   0.8883999   0.8883994   0.8883971   0.8884027
   0.8883973   0.8884046   0.8883971   0.8884046   0.8883973   0.8884027
   0.8406456   0.8406444   0.8406456   0.8406444   0.8406393   0.8406459
   0.8406411   0.8406459   0.8406393   0.8406459   0.8406411   0.8406459
   0.8552349   0.8552363   0.8552349   0.8552363   0.8552335   0.8552352
   0.8552341   0.8552348   0.8552335   0.8552348   0.8552341   0.8552352
   0.8406412   0.8406435   0.8406412   0.8406435   0.8406371   0.8406408
   0.8406350   0.8406372   0.8406371   0.8406372   0.8406350   0.8406408
  18.5896678  18.5896678  18.5896790  18.5896705  18.5896754  18.5896705
   5.6514832   5.6514762   5.6514832   5.6514762   5.6514776   5.6514625
   5.6514661   5.6514570   5.6514776   5.6514570   5.6514661   5.6514625
   6.0336813   6.0336816   6.0336813   6.0336816   6.0337142   6.0337064
   6.0337074   6.0337002   6.0337142   6.0337002   6.0337074   6.0337064
   6.3797798   6.3797859   6.3797798   6.3797859   6.3798045   6.3797867
   6.3798064   6.3797959   6.3798045   6.3797959   6.3798064   6.3797867
   7.6465851   7.6465912   7.6465851   7.6465912   7.6465710   7.6465799
   7.6465744   7.6465900   7.6465710   7.6465900   7.6465744   7.6465799
   6.0337427   6.0337395   6.0337427   6.0337395   6.0337000   6.0337022
   6.0337030   6.0337050   6.0337000   6.0337050   6.0337030   6.0337022
   7.6465656   7.6465637   7.6465656   7.6465637   7.6465852   7.6465939
   7.6465895   7.6465925   7.6465852   7.6465925   7.6465895   7.6465939
 TTTTTTTTTTTTTTTTTTTTTTTTTTTTTT MOQGAD      TELAPSE     4744.18 TCPU     1573.89
 TTTTTTTTTTTTTTTTTTTTTTTTTTTTTT SHELLXN     TELAPSE     5021.05 TCPU     1656.24
 TTTTTTTTTTTTTTTTTTTTTTTTTTTTTT MONMO3      TELAPSE     5024.64 TCPU     1659.82
 NUMERICALLY INTEGRATED DENSITY    635.9998979400
 TTTTTTTTTTTTTTTTTTTTTTTTTTTTTT NUMDFT      TELAPSE     5034.61 TCPU     1669.79
 CYC   6 ETOT(AU) -4.183336197961E+03 DETOT -2.01E-04 tst  6.60E-07 PX  2.54E-03
 TTTTTTTTTTTTTTTTTTTTTTTTTTTTTT DIIS        TELAPSE     5039.09 TCPU     1674.27
 DIIS TEST: 0.31786E-03 AT SCF   CYCLE   6 - DIIS ACTIVE - HISTORY:     6 CYCLES
 TTTTTTTTTTTTTTTTTTTTTTTTTTTTTT FDIK        TELAPSE     5064.92 TCPU     1682.68
 INSULATING STATE
 TOP OF VALENCE BANDS -    BAND    318; K    6; EIG -2.2743852E-01 AU
 TOP OF VALENCE BANDS -    BAND    318; K    1; EIG -2.2819418E-01 AU
 BOTTOM OF VIRTUAL BANDS - BAND    319; K    1; EIG -3.6671898E-03 AU
 INDIRECT ENERGY BAND GAP:   6.0891 eV
 TTTTTTTTTTTTTTTTTTTTTTTTTTTTTT PDIG        TELAPSE     5066.43 TCPU     1684.18
 CHARGE NORMALIZATION FACTOR   1.00000000
 TOTAL ATOMIC CHARGES:
   0.8883850   0.8883851   0.8883850   0.8883851   0.8883811   0.8883818
   0.8883802   0.8883836   0.8883811   0.8883836   0.8883802   0.8883818
   0.8883807   0.8883800   0.8883807   0.8883800   0.8883803   0.8883806
   0.8883799   0.8883799   0.8883803   0.8883799   0.8883799   0.8883806
   0.8404841   0.8404831   0.8404841   0.8404831   0.8404829   0.8404828
   0.8404829   0.8404846   0.8404829   0.8404846   0.8404829   0.8404828
   0.8553026   0.8553038   0.8553026   0.8553038   0.8553025   0.8553020
   0.8553030   0.8553016   0.8553025   0.8553016   0.8553030   0.8553020
   0.8404857   0.8404834   0.8404857   0.8404834   0.8404843   0.8404853
   0.8404832   0.8404857   0.8404843   0.8404857   0.8404832   0.8404853
  18.5915556  18.5915556  18.5915530  18.5915555  18.5915498  18.5915555
   5.6490599   5.6490615   5.6490599   5.6490615   5.6490658   5.6490636
   5.6490627   5.6490608   5.6490658   5.6490608   5.6490627   5.6490636
   6.0350258   6.0350270   6.0350258   6.0350270   6.0350292   6.0350303
   6.0350306   6.0350316   6.0350292   6.0350316   6.0350306   6.0350303
   6.3811391   6.3811372   6.3811391   6.3811372   6.3811396   6.3811422
   6.3811391   6.3811386   6.3811396   6.3811386   6.3811391   6.3811422
   7.6454674   7.6454679   7.6454674   7.6454679   7.6454644   7.6454654
   7.6454674   7.6454658   7.6454644   7.6454658   7.6454674   7.6454654
   6.0350303   6.0350324   6.0350303   6.0350324   6.0350338   6.0350273
   6.0350320   6.0350243   6.0350338   6.0350243   6.0350320   6.0350273
   7.6454613   7.6454616   7.6454613   7.6454616   7.6454596   7.6454613
   7.6454625   7.6454669   7.6454596   7.6454669   7.6454625   7.6454613
 TTTTTTTTTTTTTTTTTTTTTTTTTTTTTT MOQGAD      TELAPSE     5066.46 TCPU     1684.21
 TTTTTTTTTTTTTTTTTTTTTTTTTTTTTT SHELLXN     TELAPSE     5327.58 TCPU     1766.48
 TTTTTTTTTTTTTTTTTTTTTTTTTTTTTT MONMO3      TELAPSE     5330.04 TCPU     1768.95
 NUMERICALLY INTEGRATED DENSITY    635.9998978634
 TTTTTTTTTTTTTTTTTTTTTTTTTTTTTT NUMDFT      TELAPSE     5340.04 TCPU     1778.94
 CYC   7 ETOT(AU) -4.183336240419E+03 DETOT -4.25E-05 tst  8.89E-08 PX  5.83E-04
 TTTTTTTTTTTTTTTTTTTTTTTTTTTTTT DIIS        TELAPSE     5342.92 TCPU     1781.82
 DIIS TEST: 0.29941E-04 AT SCF   CYCLE   7 - DIIS ACTIVE - HISTORY:     7 CYCLES
 TTTTTTTTTTTTTTTTTTTTTTTTTTTTTT FDIK        TELAPSE     5375.88 TCPU     1795.09
 INSULATING STATE
 TOP OF VALENCE BANDS -    BAND    318; K    6; EIG -2.2744248E-01 AU
 TOP OF VALENCE BANDS -    BAND    318; K    1; EIG -2.2819792E-01 AU
 BOTTOM OF VIRTUAL BANDS - BAND    319; K    1; EIG -3.7470623E-03 AU
 INDIRECT ENERGY BAND GAP:   6.0871 eV
 TTTTTTTTTTTTTTTTTTTTTTTTTTTTTT PDIG        TELAPSE     5377.58 TCPU     1796.79
 CHARGE NORMALIZATION FACTOR   1.00000000
 TOTAL ATOMIC CHARGES:
   0.8884085   0.8884095   0.8884085   0.8884095   0.8884087   0.8884086
   0.8884082   0.8884089   0.8884087   0.8884089   0.8884082   0.8884086
   0.8884089   0.8884081   0.8884089   0.8884081   0.8884085   0.8884096
   0.8884090   0.8884085   0.8884085   0.8884085   0.8884090   0.8884096
   0.8404201   0.8404196   0.8404201   0.8404196   0.8404195   0.8404202
   0.8404196   0.8404197   0.8404195   0.8404197   0.8404196   0.8404202
   0.8552159   0.8552166   0.8552159   0.8552166   0.8552160   0.8552166
   0.8552162   0.8552162   0.8552160   0.8552162   0.8552162   0.8552166
   0.8404226   0.8404231   0.8404226   0.8404231   0.8404224   0.8404224
   0.8404223   0.8404228   0.8404224   0.8404228   0.8404223   0.8404224
  18.5914131  18.5914131  18.5914137  18.5914116  18.5914119  18.5914116
   5.6490924   5.6490931   5.6490924   5.6490931   5.6490931   5.6490959
   5.6490943   5.6490944   5.6490931   5.6490944   5.6490943   5.6490959
   6.0344396   6.0344383   6.0344396   6.0344383   6.0344414   6.0344380
   6.0344396   6.0344380   6.0344414   6.0344380   6.0344396   6.0344380
   6.3811348   6.3811334   6.3811348   6.3811334   6.3811357   6.3811336
   6.3811348   6.3811356   6.3811357   6.3811356   6.3811348   6.3811336
   7.6461578   7.6461587   7.6461578   7.6461587   7.6461587   7.6461586
   7.6461582   7.6461569   7.6461587   7.6461569   7.6461582   7.6461586
   6.0344351   6.0344356   6.0344351   6.0344356   6.0344336   6.0344347
   6.0344355   6.0344353   6.0344336   6.0344353   6.0344355   6.0344347
   7.6461578   7.6461574   7.6461578   7.6461574   7.6461561   7.6461557
   7.6461570   7.6461568   7.6461561   7.6461568   7.6461570   7.6461557
 TTTTTTTTTTTTTTTTTTTTTTTTTTTTTT MOQGAD      TELAPSE     5377.60 TCPU     1796.82
 TTTTTTTTTTTTTTTTTTTTTTTTTTTTTT SHELLXN     TELAPSE     5611.97 TCPU     1879.22
 TTTTTTTTTTTTTTTTTTTTTTTTTTTTTT MONMO3      TELAPSE     5613.99 TCPU     1881.24
 NUMERICALLY INTEGRATED DENSITY    635.9998978716
 TTTTTTTTTTTTTTTTTTTTTTTTTTTTTT NUMDFT      TELAPSE     5624.87 TCPU     1892.12
 CYC   8 ETOT(AU) -4.183336243053E+03 DETOT -2.63E-06 tst  1.78E-08 PX  2.05E-04
 TTTTTTTTTTTTTTTTTTTTTTTTTTTTTT DIIS        TELAPSE     5630.12 TCPU     1897.37
 DIIS TEST: 0.70597E-05 AT SCF   CYCLE   8 - DIIS ACTIVE - HISTORY:     8 CYCLES
 TTTTTTTTTTTTTTTTTTTTTTTTTTTTTT FDIK        TELAPSE     5684.34 TCPU     1918.88
 INSULATING STATE
 TOP OF VALENCE BANDS -    BAND    318; K    6; EIG -2.2746377E-01 AU
 TOP OF VALENCE BANDS -    BAND    318; K    1; EIG -2.2821952E-01 AU
 BOTTOM OF VIRTUAL BANDS - BAND    319; K    1; EIG -3.7088142E-03 AU
 INDIRECT ENERGY BAND GAP:   6.0887 eV
 TTTTTTTTTTTTTTTTTTTTTTTTTTTTTT PDIG        TELAPSE     5686.47 TCPU     1921.01
 CHARGE NORMALIZATION FACTOR   1.00000000
 TOTAL ATOMIC CHARGES:
   0.8883718   0.8883726   0.8883718   0.8883726   0.8883717   0.8883712
   0.8883718   0.8883722   0.8883717   0.8883722   0.8883718   0.8883712
   0.8883720   0.8883716   0.8883720   0.8883716   0.8883718   0.8883724
   0.8883721   0.8883716   0.8883718   0.8883716   0.8883721   0.8883724
   0.8404628   0.8404623   0.8404628   0.8404623   0.8404624   0.8404628
   0.8404626   0.8404627   0.8404624   0.8404627   0.8404626   0.8404628
   0.8552860   0.8552865   0.8552860   0.8552865   0.8552865   0.8552865
   0.8552864   0.8552863   0.8552865   0.8552863   0.8552864   0.8552865
   0.8404652   0.8404657   0.8404652   0.8404657   0.8404652   0.8404654
   0.8404650   0.8404655   0.8404652   0.8404655   0.8404650   0.8404654
  18.5912671  18.5912671  18.5912681  18.5912658  18.5912661  18.5912658
   5.6492732   5.6492724   5.6492732   5.6492724   5.6492723   5.6492734
   5.6492727   5.6492729   5.6492723   5.6492729   5.6492727   5.6492734
   6.0347247   6.0347238   6.0347247   6.0347238   6.0347246   6.0347229
   6.0347233   6.0347233   6.0347246   6.0347233   6.0347233   6.0347229
   6.3809525   6.3809520   6.3809525   6.3809520   6.3809531   6.3809517
   6.3809529   6.3809526   6.3809531   6.3809526   6.3809529   6.3809517
   7.6458698   7.6458701   7.6458698   7.6458701   7.6458694   7.6458709
   7.6458699   7.6458697   7.6458694   7.6458697   7.6458699   7.6458709
   6.0347198   6.0347200   6.0347198   6.0347200   6.0347201   6.0347209
   6.0347210   6.0347199   6.0347201   6.0347199   6.0347210   6.0347209
   7.6458686   7.6458693   7.6458686   7.6458693   7.6458692   7.6458689
   7.6458702   7.6458692   7.6458692   7.6458692   7.6458702   7.6458689
 TTTTTTTTTTTTTTTTTTTTTTTTTTTTTT MOQGAD      TELAPSE     5686.50 TCPU     1921.04
 TTTTTTTTTTTTTTTTTTTTTTTTTTTTTT SHELLXN     TELAPSE     5889.96 TCPU     2003.44
 TTTTTTTTTTTTTTTTTTTTTTTTTTTTTT MONMO3      TELAPSE     5893.40 TCPU     2006.88
 NUMERICALLY INTEGRATED DENSITY    635.9998978738
 TTTTTTTTTTTTTTTTTTTTTTTTTTTTTT NUMDFT      TELAPSE     5904.29 TCPU     2017.77
 CYC   9 ETOT(AU) -4.183336243535E+03 DETOT -4.82E-07 tst  3.37E-09 PX  1.45E-04
 TTTTTTTTTTTTTTTTTTTTTTTTTTTTTT DIIS        TELAPSE     5914.06 TCPU     2027.54
 DIIS TEST: 0.72571E-06 AT SCF   CYCLE   9 - DIIS ACTIVE - HISTORY:     9 CYCLES
 TTTTTTTTTTTTTTTTTTTTTTTTTTTTTT FDIK        TELAPSE     5998.96 TCPU     2082.47
 INSULATING STATE
 TOP OF VALENCE BANDS -    BAND    318; K    6; EIG -2.2745081E-01 AU
 TOP OF VALENCE BANDS -    BAND    318; K    1; EIG -2.2820644E-01 AU
 BOTTOM OF VIRTUAL BANDS - BAND    319; K    1; EIG -3.7135665E-03 AU
 INDIRECT ENERGY BAND GAP:   6.0882 eV
 TTTTTTTTTTTTTTTTTTTTTTTTTTTTTT PDIG        TELAPSE     6000.61 TCPU     2084.12
 CHARGE NORMALIZATION FACTOR   1.00000000
 TOTAL ATOMIC CHARGES:
   0.8883865   0.8883872   0.8883865   0.8883872   0.8883865   0.8883864
   0.8883867   0.8883870   0.8883865   0.8883870   0.8883867   0.8883864
   0.8883871   0.8883871   0.8883871   0.8883871   0.8883869   0.8883872
   0.8883874   0.8883871   0.8883869   0.8883871   0.8883874   0.8883872
   0.8404554   0.8404553   0.8404554   0.8404553   0.8404553   0.8404553
   0.8404552   0.8404554   0.8404553   0.8404554   0.8404552   0.8404553
   0.8552632   0.8552634   0.8552632   0.8552634   0.8552633   0.8552632
   0.8552633   0.8552632   0.8552633   0.8552632   0.8552633   0.8552632
   0.8404581   0.8404583   0.8404581   0.8404583   0.8404581   0.8404581
   0.8404580   0.8404584   0.8404581   0.8404584   0.8404580   0.8404581
  18.5912996  18.5912996  18.5912994  18.5912984  18.5912985  18.5912984
   5.6492100   5.6492106   5.6492100   5.6492106   5.6492093   5.6492108
   5.6492097   5.6492110   5.6492093   5.6492110   5.6492097   5.6492108
   6.0346566   6.0346561   6.0346566   6.0346561   6.0346571   6.0346568
   6.0346557   6.0346557   6.0346571   6.0346557   6.0346557   6.0346568
   6.3810333   6.3810329   6.3810333   6.3810329   6.3810337   6.3810338
   6.3810342   6.3810334   6.3810337   6.3810334   6.3810342   6.3810338
   7.6459234   7.6459230   7.6459234   7.6459230   7.6459239   7.6459229
   7.6459242   7.6459233   7.6459239   7.6459233   7.6459242   7.6459229
   6.0346524   6.0346519   6.0346524   6.0346519   6.0346523   6.0346525
   6.0346527   6.0346524   6.0346523   6.0346524   6.0346527   6.0346525
   7.6459242   7.6459245   7.6459242   7.6459245   7.6459241   7.6459233
   7.6459244   7.6459233   7.6459241   7.6459233   7.6459244   7.6459233
 TTTTTTTTTTTTTTTTTTTTTTTTTTTTTT MOQGAD      TELAPSE     6000.64 TCPU     2084.14
 TTTTTTTTTTTTTTTTTTTTTTTTTTTTTT SHELLXN     TELAPSE     6196.90 TCPU     2165.57
 TTTTTTTTTTTTTTTTTTTTTTTTTTTTTT MONMO3      TELAPSE     6198.48 TCPU     2167.15
 NUMERICALLY INTEGRATED DENSITY    635.9998978722
 TTTTTTTTTTTTTTTTTTTTTTTTTTTTTT NUMDFT      TELAPSE     6208.54 TCPU     2177.21
 CYC  10 ETOT(AU) -4.183336243777E+03 DETOT -2.43E-07 tst  1.42E-10 PX  2.16E-05
 TTTTTTTTTTTTTTTTTTTTTTTTTTTTTT DIIS        TELAPSE     6216.02 TCPU     2184.69
 DIIS TEST: 0.40161E-07 AT SCF   CYCLE  10 - DIIS ACTIVE - HISTORY:    10 CYCLES
 TTTTTTTTTTTTTTTTTTTTTTTTTTTTTT FDIK        TELAPSE     6292.28 TCPU     2227.73
 INSULATING STATE
 TOP OF VALENCE BANDS -    BAND    318; K    6; EIG -2.2745595E-01 AU
 TOP OF VALENCE BANDS -    BAND    318; K    1; EIG -2.2821161E-01 AU
 BOTTOM OF VIRTUAL BANDS - BAND    319; K    1; EIG -3.7160952E-03 AU
 INDIRECT ENERGY BAND GAP:   6.0883 eV
 TTTTTTTTTTTTTTTTTTTTTTTTTTTTTT PDIG        TELAPSE     6293.81 TCPU     2229.26
 CHARGE NORMALIZATION FACTOR   1.00000000
 TOTAL ATOMIC CHARGES:
   0.8883807   0.8883813   0.8883807   0.8883813   0.8883808   0.8883807
   0.8883811   0.8883812   0.8883808   0.8883812   0.8883811   0.8883807
   0.8883814   0.8883816   0.8883814   0.8883816   0.8883813   0.8883814
   0.8883819   0.8883815   0.8883813   0.8883815   0.8883819   0.8883814
   0.8404550   0.8404549   0.8404550   0.8404549   0.8404549   0.8404549
   0.8404547   0.8404550   0.8404549   0.8404550   0.8404547   0.8404549
   0.8552676   0.8552676   0.8552676   0.8552676   0.8552675   0.8552676
   0.8552675   0.8552676   0.8552675   0.8552676   0.8552675   0.8552676
   0.8404578   0.8404579   0.8404578   0.8404579   0.8404578   0.8404578
   0.8404577   0.8404580   0.8404578   0.8404580   0.8404577   0.8404578
  18.5913028  18.5913028  18.5913035  18.5913017  18.5913019  18.5913017
   5.6492293   5.6492299   5.6492293   5.6492299   5.6492301   5.6492289
   5.6492305   5.6492294   5.6492301   5.6492294   5.6492305   5.6492289
   6.0346653   6.0346641   6.0346653   6.0346641   6.0346653   6.0346648
   6.0346641   6.0346638   6.0346653   6.0346638   6.0346641   6.0346648
   6.3810104   6.3810107   6.3810104   6.3810107   6.3810106   6.3810106
   6.3810112   6.3810107   6.3810106   6.3810107   6.3810112   6.3810106
   7.6459215   7.6459214   7.6459215   7.6459214   7.6459208   7.6459216
   7.6459209   7.6459210   7.6459208   7.6459210   7.6459209   7.6459216
   6.0346592   6.0346592   6.0346592   6.0346592   6.0346593   6.0346595
   6.0346596   6.0346596   6.0346593   6.0346596   6.0346596   6.0346595
   7.6459204   7.6459200   7.6459204   7.6459200   7.6459203   7.6459210
   7.6459206   7.6459210   7.6459203   7.6459210   7.6459206   7.6459210
 TTTTTTTTTTTTTTTTTTTTTTTTTTTTTT MOQGAD      TELAPSE     6293.84 TCPU     2229.29
 TTTTTTTTTTTTTTTTTTTTTTTTTTTTTT SHELLXN     TELAPSE     6505.95 TCPU     2310.79
 TTTTTTTTTTTTTTTTTTTTTTTTTTTTTT MONMO3      TELAPSE     6507.98 TCPU     2312.82
 NUMERICALLY INTEGRATED DENSITY    635.9998978727
 TTTTTTTTTTTTTTTTTTTTTTTTTTTTTT NUMDFT      TELAPSE     6518.09 TCPU     2322.92
 CYC  11 ETOT(AU) -4.183336243799E+03 DETOT -2.12E-08 tst  7.19E-12 PX  2.06E-05
 TTTTTTTTTTTTTTTTTTTTTTTTTTTTTT DIIS        TELAPSE     6524.09 TCPU     2328.93
 DIIS TEST: 0.10047E-07 AT SCF   CYCLE  11 - DIIS ACTIVE - HISTORY:    11 CYCLES
 TTTTTTTTTTTTTTTTTTTTTTTTTTTTTT FDIK        TELAPSE     6583.38 TCPU     2359.13
 INSULATING STATE
 TOP OF VALENCE BANDS -    BAND    318; K    6; EIG -2.2745409E-01 AU
 TOP OF VALENCE BANDS -    BAND    318; K    1; EIG -2.2820974E-01 AU
 BOTTOM OF VIRTUAL BANDS - BAND    319; K    1; EIG -3.7149590E-03 AU
 INDIRECT ENERGY BAND GAP:   6.0883 eV
 TTTTTTTTTTTTTTTTTTTTTTTTTTTTTT PDIG        TELAPSE     6586.30 TCPU     2362.04
 CHARGE NORMALIZATION FACTOR   1.00000000
 TOTAL ATOMIC CHARGES:
   0.8883831   0.8883837   0.8883831   0.8883837   0.8883831   0.8883831
   0.8883834   0.8883836   0.8883831   0.8883836   0.8883834   0.8883831
   0.8883837   0.8883839   0.8883837   0.8883839   0.8883837   0.8883838
   0.8883842   0.8883839   0.8883837   0.8883839   0.8883842   0.8883838
   0.8404546   0.8404546   0.8404546   0.8404546   0.8404546   0.8404545
   0.8404544   0.8404546   0.8404546   0.8404546   0.8404544   0.8404545
   0.8552669   0.8552668   0.8552669   0.8552668   0.8552669   0.8552668
   0.8552668   0.8552668   0.8552669   0.8552668   0.8552668   0.8552668
   0.8404574   0.8404576   0.8404574   0.8404576   0.8404575   0.8404574
   0.8404574   0.8404576   0.8404575   0.8404576   0.8404574   0.8404574
  18.5912998  18.5912998  18.5913002  18.5912988  18.5912986  18.5912988
   5.6492210   5.6492217   5.6492210   5.6492217   5.6492210   5.6492215
   5.6492216   5.6492221   5.6492210   5.6492221   5.6492216   5.6492215
   6.0346626   6.0346614   6.0346626   6.0346614   6.0346628   6.0346626
   6.0346616   6.0346617   6.0346628   6.0346617   6.0346616   6.0346626
   6.3810182   6.3810184   6.3810182   6.3810184   6.3810182   6.3810184
   6.3810189   6.3810184   6.3810182   6.3810184   6.3810189   6.3810184
   7.6459227   7.6459222   7.6459227   7.6459222   7.6459229   7.6459227
   7.6459231   7.6459224   7.6459229   7.6459224   7.6459231   7.6459227
   6.0346572   6.0346574   6.0346572   6.0346574   6.0346573   6.0346572
   6.0346577   6.0346571   6.0346573   6.0346571   6.0346577   6.0346572
   7.6459226   7.6459225   7.6459226   7.6459225   7.6459221   7.6459220
   7.6459223   7.6459219   7.6459221   7.6459219   7.6459223   7.6459220
 TTTTTTTTTTTTTTTTTTTTTTTTTTTTTT MOQGAD      TELAPSE     6586.32 TCPU     2362.07
 TTTTTTTTTTTTTTTTTTTTTTTTTTTTTT SHELLXN     TELAPSE     6789.96 TCPU     2443.53
 TTTTTTTTTTTTTTTTTTTTTTTTTTTTTT MONMO3      TELAPSE     6791.62 TCPU     2445.20
 NUMERICALLY INTEGRATED DENSITY    635.9998978725
 TTTTTTTTTTTTTTTTTTTTTTTTTTTTTT NUMDFT      TELAPSE     6801.61 TCPU     2455.18
 CYC  12 ETOT(AU) -4.183336243770E+03 DETOT  2.87E-08 tst  1.35E-12 PX  7.80E-06
 TTTTTTTTTTTTTTTTTTTTTTTTTTTTTT DIIS        TELAPSE     6806.70 TCPU     2460.28
 DIIS TEST: 0.49318E-09 AT SCF   CYCLE  12 - DIIS ACTIVE - HISTORY:    12 CYCLES
 TTTTTTTTTTTTTTTTTTTTTTTTTTTTTT FDIK        TELAPSE     6873.79 TCPU     2489.54
 INSULATING STATE
 TOP OF VALENCE BANDS -    BAND    318; K    6; EIG -2.2745429E-01 AU
 TOP OF VALENCE BANDS -    BAND    318; K    1; EIG -2.2820994E-01 AU
 BOTTOM OF VIRTUAL BANDS - BAND    319; K    1; EIG -3.7151572E-03 AU
 INDIRECT ENERGY BAND GAP:   6.0883 eV
 TTTTTTTTTTTTTTTTTTTTTTTTTTTTTT PDIG        TELAPSE     6876.20 TCPU     2491.95
 CHARGE NORMALIZATION FACTOR   1.00000000
 TOTAL ATOMIC CHARGES:
   0.8883826   0.8883831   0.8883826   0.8883831   0.8883827   0.8883826
   0.8883829   0.8883831   0.8883827   0.8883831   0.8883829   0.8883826
   0.8883833   0.8883835   0.8883833   0.8883835   0.8883832   0.8883832
   0.8883837   0.8883834   0.8883832   0.8883834   0.8883837   0.8883832
   0.8404550   0.8404549   0.8404550   0.8404549   0.8404550   0.8404549
   0.8404548   0.8404550   0.8404550   0.8404550   0.8404548   0.8404549
   0.8552665   0.8552665   0.8552665   0.8552665   0.8552665   0.8552665
   0.8552664   0.8552665   0.8552665   0.8552665   0.8552664   0.8552665
   0.8404579   0.8404581   0.8404579   0.8404581   0.8404579   0.8404578
   0.8404578   0.8404580   0.8404579   0.8404580   0.8404578   0.8404578
  18.5913005  18.5913005  18.5913010  18.5912995  18.5912994  18.5912995
   5.6492221   5.6492227   5.6492221   5.6492227   5.6492225   5.6492221
   5.6492230   5.6492227   5.6492225   5.6492227   5.6492230   5.6492221
   6.0346634   6.0346621   6.0346634   6.0346621   6.0346630   6.0346629
   6.0346618   6.0346619   6.0346630   6.0346619   6.0346618   6.0346629
   6.3810173   6.3810174   6.3810173   6.3810174   6.3810173   6.3810174
   6.3810180   6.3810174   6.3810173   6.3810174   6.3810180   6.3810174
   7.6459232   7.6459228   7.6459232   7.6459228   7.6459224   7.6459225
   7.6459226   7.6459222   7.6459224   7.6459222   7.6459226   7.6459225
   6.0346571   6.0346572   6.0346571   6.0346572   6.0346574   6.0346576
   6.0346579   6.0346575   6.0346574   6.0346575   6.0346579   6.0346576
   7.6459215   7.6459214   7.6459215   7.6459214   7.6459219   7.6459222
   7.6459221   7.6459221   7.6459219   7.6459221   7.6459221   7.6459222
 TTTTTTTTTTTTTTTTTTTTTTTTTTTTTT MOQGAD      TELAPSE     6876.23 TCPU     2491.98
 TTTTTTTTTTTTTTTTTTTTTTTTTTTTTT SHELLXN     TELAPSE     7090.36 TCPU     2573.42
 TTTTTTTTTTTTTTTTTTTTTTTTTTTTTT MONMO3      TELAPSE     7092.26 TCPU     2575.32
 NUMERICALLY INTEGRATED DENSITY    635.9998978725
 TTTTTTTTTTTTTTTTTTTTTTTTTTTTTT NUMDFT      TELAPSE     7102.21 TCPU     2585.27
 CYC  13 ETOT(AU) -4.183336243783E+03 DETOT -1.32E-08 tst  3.56E-14 PX  1.29E-06
 TTTTTTTTTTTTTTTTTTTTTTTTTTTTTT DIIS        TELAPSE     7107.66 TCPU     2590.72
 DIIS TEST: 0.16868E-09 AT SCF   CYCLE  13 - DIIS ACTIVE - HISTORY:    13 CYCLES
 TTTTTTTTTTTTTTTTTTTTTTTTTTTTTT FDIK        TELAPSE     7174.45 TCPU     2626.72
 INSULATING STATE
 TOP OF VALENCE BANDS -    BAND    318; K    6; EIG -2.2745426E-01 AU
 TOP OF VALENCE BANDS -    BAND    318; K    1; EIG -2.2820991E-01 AU
 BOTTOM OF VIRTUAL BANDS - BAND    319; K    1; EIG -3.7151118E-03 AU
 INDIRECT ENERGY BAND GAP:   6.0883 eV
 TTTTTTTTTTTTTTTTTTTTTTTTTTTTTT PDIG        TELAPSE     7179.46 TCPU     2631.73
 CHARGE NORMALIZATION FACTOR   1.00000000
 TOTAL ATOMIC CHARGES:
   0.8883828   0.8883833   0.8883828   0.8883833   0.8883828   0.8883827
   0.8883831   0.8883833   0.8883828   0.8883833   0.8883831   0.8883827
   0.8883834   0.8883836   0.8883834   0.8883836   0.8883834   0.8883835
   0.8883839   0.8883836   0.8883834   0.8883836   0.8883839   0.8883835
   0.8404548   0.8404547   0.8404548   0.8404547   0.8404547   0.8404546
   0.8404545   0.8404547   0.8404547   0.8404547   0.8404545   0.8404546
   0.8552668   0.8552667   0.8552668   0.8552667   0.8552668   0.8552668
   0.8552667   0.8552667   0.8552668   0.8552667   0.8552667   0.8552668
   0.8404576   0.8404577   0.8404576   0.8404577   0.8404577   0.8404576
   0.8404576   0.8404578   0.8404577   0.8404578   0.8404576   0.8404576
  18.5913004  18.5913004  18.5913006  18.5912993  18.5912989  18.5912993
   5.6492219   5.6492225   5.6492219   5.6492225   5.6492220   5.6492224
   5.6492226   5.6492230   5.6492220   5.6492230   5.6492226   5.6492224
   6.0346627   6.0346614   6.0346627   6.0346614   6.0346630   6.0346629
   6.0346618   6.0346619   6.0346630   6.0346619   6.0346618   6.0346629
   6.3810176   6.3810177   6.3810176   6.3810177   6.3810175   6.3810177
   6.3810182   6.3810177   6.3810175   6.3810177   6.3810182   6.3810177
   7.6459221   7.6459218   7.6459221   7.6459218   7.6459229   7.6459228
   7.6459231   7.6459225   7.6459229   7.6459225   7.6459231   7.6459228
   6.0346575   6.0346576   6.0346575   6.0346576   6.0346572   6.0346572
   6.0346577   6.0346571   6.0346572   6.0346571   6.0346577   6.0346572
   7.6459228   7.6459228   7.6459228   7.6459228   7.6459218   7.6459217
   7.6459220   7.6459216   7.6459218   7.6459216   7.6459220   7.6459217
 TTTTTTTTTTTTTTTTTTTTTTTTTTTTTT MOQGAD      TELAPSE     7179.48 TCPU     2631.76
 TTTTTTTTTTTTTTTTTTTTTTTTTTTTTT SHELLXN     TELAPSE     7378.53 TCPU     2713.33
 TTTTTTTTTTTTTTTTTTTTTTTTTTTTTT MONMO3      TELAPSE     7380.11 TCPU     2714.90
 NUMERICALLY INTEGRATED DENSITY    635.9998978725
 TTTTTTTTTTTTTTTTTTTTTTTTTTTTTT NUMDFT      TELAPSE     7390.05 TCPU     2724.84
 CYC  14 ETOT(AU) -4.183336243778E+03 DETOT  5.07E-09 tst  2.45E-14 PX  4.23E-07
 TTTTTTTTTTTTTTTTTTTTTTTTTTTTTT DIIS        TELAPSE     7393.75 TCPU     2728.54
 DIIS TEST: 0.14330E-09 AT SCF   CYCLE  14 - DIIS ACTIVE - HISTORY:    14 CYCLES
 TTTTTTTTTTTTTTTTTTTTTTTTTTTTTT FDIK        TELAPSE     7425.39 TCPU     2741.31
 INSULATING STATE
 TOP OF VALENCE BANDS -    BAND    318; K    6; EIG -2.2745426E-01 AU
 TOP OF VALENCE BANDS -    BAND    318; K    1; EIG -2.2820991E-01 AU
 BOTTOM OF VIRTUAL BANDS - BAND    319; K    1; EIG -3.7151212E-03 AU
 INDIRECT ENERGY BAND GAP:   6.0883 eV
 TTTTTTTTTTTTTTTTTTTTTTTTTTTTTT PDIG        TELAPSE     7427.03 TCPU     2742.95
 CHARGE NORMALIZATION FACTOR   1.00000000
 TOTAL ATOMIC CHARGES:
   0.8883828   0.8883833   0.8883828   0.8883833   0.8883828   0.8883827
   0.8883831   0.8883833   0.8883828   0.8883833   0.8883831   0.8883827
   0.8883834   0.8883836   0.8883834   0.8883836   0.8883834   0.8883834
   0.8883839   0.8883836   0.8883834   0.8883836   0.8883839   0.8883834
   0.8404548   0.8404547   0.8404548   0.8404547   0.8404547   0.8404547
   0.8404545   0.8404548   0.8404547   0.8404548   0.8404545   0.8404547
   0.8552667   0.8552667   0.8552667   0.8552667   0.8552667   0.8552667
   0.8552667   0.8552667   0.8552667   0.8552667   0.8552667   0.8552667
   0.8404577   0.8404578   0.8404577   0.8404578   0.8404577   0.8404576
   0.8404576   0.8404578   0.8404577   0.8404578   0.8404576   0.8404576
  18.5913003  18.5913003  18.5913008  18.5912993  18.5912991  18.5912993
   5.6492219   5.6492225   5.6492219   5.6492225   5.6492221   5.6492222
   5.6492227   5.6492229   5.6492221   5.6492229   5.6492227   5.6492222
   6.0346632   6.0346620   6.0346632   6.0346620   6.0346629   6.0346627
   6.0346616   6.0346617   6.0346629   6.0346617   6.0346616   6.0346627
   6.3810175   6.3810177   6.3810175   6.3810177   6.3810175   6.3810176
   6.3810182   6.3810177   6.3810175   6.3810177   6.3810182   6.3810176
   7.6459231   7.6459228   7.6459231   7.6459228   7.6459226   7.6459225
   7.6459228   7.6459221   7.6459226   7.6459221   7.6459228   7.6459225
   6.0346569   6.0346570   6.0346569   6.0346570   6.0346574   6.0346575
   6.0346579   6.0346573   6.0346574   6.0346573   6.0346579   6.0346575
   7.6459218   7.6459218   7.6459218   7.6459218   7.6459221   7.6459221
   7.6459222   7.6459220   7.6459221   7.6459220   7.6459222   7.6459221
 TTTTTTTTTTTTTTTTTTTTTTTTTTTTTT MOQGAD      TELAPSE     7427.05 TCPU     2742.97
 TTTTTTTTTTTTTTTTTTTTTTTTTTTTTT SHELLXN     TELAPSE     7508.54 TCPU     2824.42
 +++ ENERGIES IN A.U. +++
 ::: EXT EL-POLE                                  -5.1038832546472E+03
 ::: EXT EL-SPHEROPOLE                             3.9394789644582E+01
 ::: BIELET ZONE E-E                               8.5641522758429E+03
 ::: TOTAL E-E                                     3.4996638108403E+03
 ::: TOTAL E-N + N-E                              -1.1996557433257E+04
 ::: TOTAL N-N                                     1.1725394107988E+03
 ::: KINETIC ENERGY                                3.5511093697488E+03
 ::: PSEUDO TOTAL   ENERGY                        -3.7732448418694E+03
 ::: VIRIAL COEFFICIENT                            9.6967166446317E-01
 TTTTTTTTTTTTTTTTTTTTTTTTTTTTTT MONMO3      TELAPSE     7511.03 TCPU     2826.91
 NUMERICALLY INTEGRATED DENSITY    635.9998978725
 TTTTTTTTTTTTTTTTTTTTTTTTTTTTTT NUMDFT      TELAPSE     7520.96 TCPU     2836.84
 CYC  15 ETOT(AU) -4.183336243778E+03 DETOT -2.24E-10 tst  2.24E-14 PX  4.23E-07

 == SCF ENDED - CONVERGENCE ON ENERGY      E(AU) -4.1833362437782E+03 CYCLES  15


 ENERGY EXPRESSION=HARTREE+FOCK EXCH*0.25000+(PBE        EXCH)*0.75000+PBE        CORR


 TOTAL ENERGY(DFT)(AU)( 15) -4.1833362437782E+03 DE-2.2E-10 tester 2.2E-14
 TTTTTTTTTTTTTTTTTTTTTTTTTTTTTT EDFT        TELAPSE     7521.00 TCPU     2836.88

 *******************************************************************************
 *                             FORCE CALCULATION                               *
 *******************************************************************************

 TTTTTTTTTTTTTTTTTTTTTTTTTTTTTT NUMDFG      TELAPSE     7607.60 TCPU     2923.48
 INFORMATION **** EXCPOG **** EXCH. BIPO BUFFER LENGTH (WORDS) =    16000000
 WARNING **** EXCPOG **** EXCH. BIPO BUFFER TOO SMALL - TO AVOID I/O SET EXCHSIZE =     7786296
 WARNING **** GENPOG **** COULOMB BIPO BUFFER TOO SMALL - TO AVOID I/O SET BIPOSIZE =     6255000
 INFORMATION **** GENPOG **** BIPO BUFFER LENGTH (WORDS) =     4000000
 TTTTTTTTTTTTTTTTTTTTTTTTTTTTTT SHELXG      TELAPSE     8104.31 TCPU     3358.29


 D3 DISPERSION ENERGY (AU)       -2.5851264334211E-01
 TOTAL ENERGY + DISP (AU)        -4.1835947564216E+03

 CARTESIAN FORCES IN HARTREE/BOHR (ANALYTICAL)
   ATOM                     X                   Y                   Z
   1   1            -2.905779488471E-06 -3.079152203433E-06  4.527520627073E-06
   2   1             2.908562301562E-06  3.064817733822E-06  4.540977823320E-06
   3   1            -2.905779490303E-06  3.079152202545E-06 -4.527520621966E-06
   4   1             2.908562297177E-06 -3.064817736931E-06 -4.540977822431E-06
   5   1             4.520561525334E-06 -2.890078145357E-06 -3.077909376259E-06
   6   1            -3.069259306265E-06  4.526044994790E-06 -2.892283254785E-06
   7   1            -4.549255071762E-06  2.894765341377E-06 -3.052371685630E-06
   8   1             3.047518342125E-06  4.552544312642E-06  2.896774488614E-06
   9   1             4.520561519117E-06  2.890078150464E-06  3.077909378035E-06
  10   1             3.047518342569E-06 -4.552544318637E-06 -2.896774485894E-06
  11   1            -4.549255077091E-06 -2.894765341710E-06  3.052371689183E-06
  12   1            -3.069259303157E-06 -4.526044995234E-06  2.892283252731E-06
  13   1             4.632418481254E-06 -3.028169074604E-06 -3.112773059311E-06
  14   1            -4.619134753137E-06  3.032971845229E-06 -3.095882959991E-06
  15   1             4.632418483697E-06  3.028169076824E-06  3.112773056646E-06
  16   1            -4.619134750028E-06 -3.032971852335E-06  3.095882956217E-06
  17   1            -3.121712652820E-06  4.631626969509E-06 -3.031316392121E-06
  18   1            -3.038793903620E-06 -3.119700891896E-06  4.622826782263E-06
  19   1             3.118534728674E-06 -4.627745846753E-06 -3.043065707420E-06
  20   1             3.049865113347E-06 -3.111107495180E-06 -4.621288698603E-06
  21   1            -3.121712651544E-06 -4.631626971507E-06  3.031316389457E-06
  22   1             3.049865114235E-06  3.111107495901E-06  4.621288702156E-06
  23   1             3.118534732727E-06  4.627745852970E-06  3.043065704311E-06
  24   1            -3.038793907173E-06  3.119700887122E-06 -4.622826779599E-06
  25   1            -1.872352792809E-07 -2.291302032331E-06 -5.839775808703E-06
  26   1             1.793773505843E-07  2.276371567911E-06 -5.862657233457E-06
  27   1            -1.872352785037E-07  2.291302031443E-06  5.839775807814E-06
  28   1             1.793773484193E-07 -2.276371569243E-06  5.862657228350E-06
  29   1            -5.843775350289E-06 -1.868915653347E-07 -2.291256169018E-06
  30   1            -2.282715048985E-06 -5.848828106725E-06 -1.715041731964E-07
  31   1             5.856597862453E-06  1.900053437365E-07 -2.286046400624E-06
  32   1             2.269308901681E-06 -5.878932386016E-06  1.601228946102E-07
  33   1            -5.843775346737E-06  1.868915661118E-07  2.291256168574E-06
  34   1             2.269308901681E-06  5.878932385572E-06 -1.601228935555E-07
  35   1             5.856597863563E-06 -1.900053417381E-07  2.286046403954E-06
  36   1            -2.282715049429E-06  5.848828104726E-06  1.715041713091E-07
  37   1             8.443850152307E-06 -1.312088271632E-05  8.345876443827E-06
  38   1            -8.454858859808E-06  1.312769934181E-05  8.347816386478E-06
  39   1             8.443850154638E-06  1.312088271810E-05 -8.345876445270E-06
  40   1            -8.454858862361E-06 -1.312769934136E-05 -8.347816389698E-06
  41   1             8.338163045907E-06  8.441656346836E-06 -1.311353158906E-05
  42   1            -1.313053648211E-05  8.352924294797E-06  8.451030409362E-06
  43   1            -8.332519429333E-06 -8.436325215522E-06 -1.310270840404E-05
  44   1             1.313830945993E-05  8.341276800938E-06 -8.464499702154E-06
  45   1             8.338163041022E-06 -8.441656348612E-06  1.311353158862E-05
  46   1             1.313830946081E-05 -8.341276804047E-06  8.464499704930E-06
  47   1            -8.332519429333E-06  8.436325215744E-06  1.310270840493E-05
  48   1            -1.313053648211E-05 -8.352924290911E-06 -8.451030408030E-06
  49   1            -5.648357346510E-06 -2.173825695895E-06 -5.020219328022E-07
  50   1             5.647967953326E-06  2.170478325070E-06 -5.099697709676E-07
  51   1            -5.648357352728E-06  2.173825692120E-06  5.020219333574E-07
  52   1             5.647967955769E-06 -2.170478326624E-06  5.099697676925E-07
  53   1            -5.375850646305E-07 -5.613600184695E-06 -2.194280342316E-06
  54   1            -2.182852579580E-06 -5.224396086301E-07 -5.651450259547E-06
  55   1             5.449693088466E-07  5.616313316414E-06 -2.191733042833E-06
  56   1             2.177448368279E-06 -5.274170832847E-07  5.647379365037E-06
  57   1            -5.375850691269E-07  5.613600190024E-06  2.194280342760E-06
  58   1             2.177448370499E-06  5.274170825631E-07 -5.647379367257E-06
  59   1             5.449693080695E-07 -5.616313317303E-06  2.191733042833E-06
  60   1            -2.182852580912E-06  5.224396091852E-07  5.651450262878E-06
  61 248            -9.158133540410E-08  6.902630111938E-08  3.151603209517E-07
  62 248            -9.158133961254E-08 -6.902629167554E-08 -3.151603492901E-07
  63 248             3.958479072616E-07  1.328104293208E-14 -2.908784324518E-14
  64 248            -1.542863669463E-08  3.410263871295E-07 -7.391846318372E-08
  65 248            -3.300022244029E-07 -4.638650574762E-15  2.386979502944E-14
  66 248            -1.542863387050E-08 -3.410264290959E-07  7.391845668892E-08
  67   6            -1.378538030095E-05 -3.441567723250E-05 -1.370434412129E-05
  68   6             1.379676036284E-05  3.437569125708E-05 -1.367220864368E-05
  69   6            -1.378538032359E-05  3.441567728402E-05  1.370434407233E-05
  70   6             1.379676034685E-05 -3.437569126241E-05  1.367220862591E-05
  71   6            -1.361711520820E-05 -1.388324037588E-05 -3.442413278698E-05
  72   6            -3.433448050849E-05 -1.356401410801E-05 -1.386234703760E-05
  73   6             1.360119187654E-05  1.385763326689E-05 -3.434863006824E-05
  74   6             3.437437364884E-05 -1.360466166023E-05  1.386403301351E-05
  75   6            -1.361711522108E-05  1.388324031792E-05  3.442413279675E-05
  76   6             3.437437368525E-05  1.360466165512E-05 -1.386403300696E-05
  77   6             1.360119182248E-05 -1.385763329431E-05  3.434863007890E-05
  78   6            -3.433448050139E-05  1.356401409192E-05  1.386234704448E-05
  79   6             1.100283347855E-05  9.714515728731E-06 -2.662369568363E-06
  80   6            -1.102423675281E-05 -9.689714969952E-06 -2.692282548011E-06
  81   6             1.100283348077E-05 -9.714515750048E-06  2.662369563033E-06
  82   6            -1.102423674615E-05  9.689714964622E-06  2.692282541794E-06
  83   6            -2.640838843604E-06  1.101657591995E-05  9.727844014762E-06
  84   6             9.719205046110E-06 -2.655297250520E-06  1.100269275423E-05
  85   6             2.674243960499E-06 -1.098778988995E-05  9.661326313193E-06
  86   6            -9.677096342031E-06 -2.698819947078E-06 -1.103953309922E-05
  87   6            -2.640838830281E-06 -1.101657589331E-05 -9.727843995222E-06
  88   6            -9.677096358018E-06  2.698819966618E-06  1.103953309700E-05
  89   6             2.674243960499E-06  1.098778986286E-05 -9.661326316746E-06
  90   6             9.719205046110E-06  2.655297262066E-06 -1.100269275822E-05
  91   6             6.982702104530E-06  3.596549707474E-05  7.013452797411E-06
  92   6            -6.968368318594E-06 -3.594043275612E-05  7.007474068343E-06
  93   6             6.982702099201E-06 -3.596549709783E-05 -7.013452795412E-06
  94   6            -6.968368319482E-06  3.594043277744E-05 -7.007474068343E-06
  95   6             7.004820054890E-06  7.001073096369E-06  3.596602410738E-05
  96   6             3.593366678345E-05  6.968535670060E-06  6.998815117454E-06
  97   6            -6.998656836066E-06 -6.980919809330E-06  3.590162956435E-05
  98   6            -3.594803075657E-05  7.010611964287E-06 -6.985512439828E-06
  99   6             7.004820041567E-06 -7.001073110802E-06 -3.596602408962E-05
 100   6            -3.594803078499E-05 -7.010611962954E-06  6.985512442048E-06
 101   6            -6.998656838952E-06  6.980919807553E-06 -3.590162956968E-05
 102   6             3.593366679233E-05 -6.968535679608E-06 -6.998815121895E-06
 103   7            -1.188237916488E-05  1.798274902765E-06  5.482603071982E-06
 104   7             1.194439424762E-05 -1.760151337571E-06  5.529751766264E-06
 105   7            -1.188237919147E-05 -1.798274907649E-06 -5.482603058660E-06
 106   7             1.194439424235E-05  1.760151316699E-06 -5.529751728517E-06
 107   7             5.441190904509E-06 -1.186205728473E-05  1.759561089720E-06
 108   7             1.774273988620E-06  5.394729428065E-06 -1.184561567269E-05
 109   7            -5.455749648942E-06  1.185635824291E-05  1.799086264853E-06
 110   7            -1.769046036770E-06  5.474312669840E-06  1.192638420805E-05
 111   7             5.441190922273E-06  1.186205728618E-05 -1.759561119030E-06
 112   7            -1.769046025668E-06 -5.474312688492E-06 -1.192638421121E-05
 113   7            -5.455749625405E-06 -1.185635823309E-05 -1.799086262189E-06
 114   7             1.774273990396E-06 -5.394729381436E-06  1.184561561396E-05
 115   6            -2.769024124660E-06  1.071320138912E-05  1.030983777728E-05
 116   6             2.763775289516E-06 -1.071877212411E-05  1.031272947349E-05
 117   6            -2.769024104232E-06 -1.071320138024E-05 -1.030983777284E-05
 118   6             2.763775281522E-06  1.071877215608E-05 -1.031272946816E-05
 119   6             1.032286361946E-05 -2.793934140932E-06  1.070987163665E-05
 120   6             1.072102701549E-05  1.032652933342E-05 -2.792898729176E-06
 121   6            -1.032622884534E-05  2.775778465747E-06  1.071063684854E-05
 122   6            -1.071317154810E-05  1.036723044656E-05  2.811644471024E-06
 123   6             1.032286364788E-05  2.793934124945E-06 -1.070987162954E-05
 124   6            -1.071317153922E-05 -1.036723043724E-05 -2.811644463918E-06
 125   6            -1.032622882269E-05 -2.775778428443E-06 -1.071063680236E-05
 126   6             1.072102704214E-05 -1.032652936317E-05  2.792898738058E-06
 127   7             5.270384907607E-06  1.121320913455E-06 -1.131063349030E-05
 128   7            -5.292668713963E-06 -1.127697121017E-06 -1.136187800252E-05
 129   7             5.270384933809E-06 -1.121320949871E-06  1.131063352311E-05
 130   7            -5.292668766366E-06  1.127697101033E-06  1.136187804304E-05
 131   7            -1.134994813590E-05  5.355167128851E-06  1.156998117757E-06
 132   7             1.130965637586E-06 -1.131456683603E-05  5.312037648419E-06
 133   7             1.133450905388E-05 -5.342361600658E-06  1.120113981123E-06
 134   7            -1.135757094151E-06 -1.137911069049E-05 -5.354420753445E-06
 135   7            -1.134994815863E-05 -5.355167056020E-06 -1.156998149732E-06
 136   7            -1.135757100368E-06  1.137911069113E-05  5.354420792081E-06
 137   7             1.133450907845E-05  5.342361611316E-06 -1.120114008657E-06
 138   7             1.130965628704E-06  1.131456686582E-05 -5.312037666183E-06

 RESULTANT FORCE    -1.351442558122E-13 -5.617034615213E-15  1.457167719821E-14

 ATOMIC PART

 SYMMETRY ALLOWED FORCES (ANALYTICAL) (DIRECTION, FORCE)

    1  3.5637654E-06    2  5.3222871E-06    3 -6.0056247E-06    4  3.8796862E-06
    5  5.1214142E-06    6  5.9512567E-06    7 -8.5852814E-06    8  7.5571837E-07
    9  1.6926196E-06   10  3.7936336E-06   11 -7.7086741E-06   12  1.4734998E-06
   13  3.5766835E-06   14 -7.8325699E-06   15 -1.6962387E-06   16  3.6430419E-06
   17  2.4377992E-06   18  7.5693286E-06   19 -8.8191566E-06   20  8.6231513E-07
   21  1.6714710E-06   22  3.6696408E-06   23 -7.9748422E-06   24 -1.5802630E-06
   25  3.8665547E-06   26 -8.0029626E-06   27  1.4512785E-06   28  3.7618750E-06
   29  5.3469766E-06   30 -6.2371199E-06   31 -8.7484822E-06   32  9.3424394E-07
   33 -1.5555608E-06   34 -8.7856547E-06   35 -1.7765509E-06   36 -6.1437972E-08
   37 -6.5047888E-06   38 -5.5098084E-06   39 -2.4713453E-06   40 -3.0807175E-06
   41 -7.9814688E-06   42  2.4440405E-06   43  2.7569001E-06   44 -5.9329802E-06
   45 -6.1112929E-06   46 -2.9720601E-06   47  1.8138451E-06   48 -8.2467127E-06
   49 -6.3876989E-06   50  5.7241423E-07   51  5.9736405E-06   52 -6.5069800E-06
   53  4.9012007E-06   54 -3.5927396E-06   55 -1.0828036E-05   56  2.2173704E-05
   57 -4.4864773E-06   58  2.4382141E-05   59 -2.8444699E-06   60  4.6482479E-06
   61 -1.0658201E-05   62 -1.5177062E-05   63  1.6864964E-05   64  2.4385174E-05
   65 -2.6701650E-06   66 -4.8547996E-06   67 -1.0737164E-05   68 -1.5102160E-05
   69 -1.6963225E-05   70 -1.0632810E-05   71 -7.1280411E-06   72  2.1360522E-05
   73  2.4366754E-06   74 -2.6037967E-06   75 -7.9064972E-06   76 -3.1623299E-06
   77  1.3639353E-06   78  7.7726222E-06   79 -5.9586873E-06   80  4.3009071E-07
   81 -6.1283975E-06   82 -3.2605423E-06   83 -7.4888362E-06   84 -2.7556946E-06
   85  2.4158646E-06   86 -5.5227828E-06   87  6.0682646E-06   88  2.4578933E-06
   89  8.0532041E-06   90  1.6387671E-06   91  3.9078381E-07   92  2.6893957E-07
   93 -2.5610758E-08   94 -3.9523308E-07   95  2.3007274E-07   96 -2.9210009E-07
   97  3.2502290E-07   98  3.3063089E-07   99 -2.8162420E-05  100 -3.7386885E-06
  101 -4.8254473E-05  102  5.9919580E-06  103 -2.8005638E-05  104  4.7819368E-05
  105 -2.8462092E-05  106 -3.9497108E-05  107 -2.7706722E-05  108  6.0101226E-06
  109 -2.8354140E-05  110 -4.9018436E-05  111 -2.6749944E-05  112 -4.0586160E-05
  113  2.6137782E-05  114 -2.7093634E-05  115  4.3393217E-05  116  2.0596462E-05
  117 -3.2418877E-06  118 -2.3126615E-06  119  2.0914826E-05  120 -1.4246425E-06
  121 -3.6606127E-06  122 -2.0534670E-05  123  1.9211335E-05  124  3.1926970E-06
  125  8.1989874E-06  126 -1.0439276E-06  127  1.9862157E-05  128  7.2631450E-06
  129 -3.5085547E-06  130  1.9293632E-05  131 -7.8489826E-06  132 -3.6560023E-06
  133 -1.6574529E-05  134 -1.2249622E-05  135  2.9597600E-05  136 -8.9594796E-06
  137  4.2788527E-05  138 -1.8314544E-05  139  2.5275612E-05  140 -4.2429413E-05
  141  2.9588129E-05  142  4.1372121E-05  143  1.4171680E-05  144 -1.8353977E-05
  145  2.5307020E-05  146  4.4496296E-05  147  2.7807839E-05  148  4.2535015E-05
  149 -1.1932089E-05  150  2.8074890E-05  151 -3.2272068E-05  152 -2.8544210E-05
  153  1.5794086E-05  154 -1.7852662E-06  155 -1.0628453E-05  156 -6.1642711E-06
  157  1.4050410E-05  158  1.0031987E-05  159 -1.2828384E-05  160  1.2280174E-05
  161 -5.9561578E-06  162 -7.0941260E-06  163 -1.5532727E-05  164  7.5544340E-06
  165  1.5364353E-05  166 -7.9283137E-06  167  6.4177636E-06  168  1.5741325E-05
  169  9.4431306E-06  170  3.6339383E-06  171  1.9698714E-05  172  3.7574181E-06
  173  7.5272098E-06  174 -2.4228130E-06  175  1.9756880E-05  176 -7.7595712E-06
  177 -2.0020011E-06  178  2.0164458E-05  179  8.4486271E-06  180 -3.6099385E-06
  181 -2.2580221E-06  182  2.2975687E-05  183  1.7663177E-05  184  5.8570005E-06
  185 -5.8100024E-06  186  1.8703970E-05  187 -8.7930109E-06  188 -3.2556171E-07
  189 -1.2994697E-05  190 -1.0287984E-05  191  7.1073826E-06  192 -6.9805399E-06
  193 -1.4837482E-05  194 -6.0484106E-06  195  1.5228548E-05  196 -9.4605620E-06
  197 -9.0465156E-06  198 -2.9071800E-06  199  1.1754354E-05  200 -1.3669510E-05
  201 -9.3533656E-06  202  9.6820301E-06  203  5.8199097E-06  204 -1.6733531E-05
  205  6.0246899E-06

 CELL PART

 GRADIENT WITH RESPECT TO THE CELL PARAMETER IN HARTREE/BOHR
ORDER: -D/DA1X, -D/DA1Y, -D/DA1Z
       -D/DA2X, -D/DA2Y, -D/DA2Z
       -D/DA3X, -D/DA3Y, -D/DA3Z
  0.175067875244E-14 -0.284162485436E-04 -0.284860499775E-04
 -0.283483167216E-04 -0.593832956829E-07 -0.284275442226E-04
 -0.283483166275E-04 -0.283568653821E-04 -0.585055556467E-07

STRESS TENSOR, IN HARTREE/BOHR^3:
ORDER: 11 12 13
       21 22 23
       31 32 33
  0.488007183848E-07 -0.825423153712E-16  0.795285770556E-16
  0.115496438490E-15  0.488154345938E-07  0.102226324351E-09
 -0.171510472969E-15  0.100715610023E-09  0.489371062390E-07

PRESSURE FROM THE STRESS TENSOR,
IN HARTREE/BOHR^3: -0.48851E-07
PRESSURE IN GIGAPASCAL: -0.1437E-02
CONVERSION FACTOR: 1 HARTREE/BOHR^3= 29421 GIGAPASCAL
WHEN USING VALUES FOR BOHR RADIUS AND HARTREE
FROM IUPAC WEBSITE, APRIL 2009
ENTHALPY: -4.1835957236762E+03

 SYMMETRY ALLOWED FORCES (ANALYTICAL) (DIRECTION, FORCE)

    1 -1.6753342E-03    2  1.2214258E-06    3  1.7034954E-06    4 -2.8413412E-06
 TTTTTTTTTTTTTTTTTTTTTTTTTTTTTT TOTGRA_C    TELAPSE     8193.48 TCPU     3447.47
 *******************************************************************************
 LATTICE PARAMETERS (ANGSTROMS AND DEGREES) - BOHR = 0.5291772083 ANGSTROM
 PRIMITIVE CELL - CENTRING CODE 6/1 VOLUME=  2934.066689 - DENSITY  0.937 g/cm^3
         A              B              C           ALPHA      BETA       GAMMA 
    15.62058486    15.62058486    15.62058486   109.471221 109.471221 109.471221
 *******************************************************************************
 ATOMS IN THE ASYMMETRIC UNIT   70 - ATOMS IN THE UNIT CELL:  138
     ATOM                 X/A                 Y/B                 Z/C    
 *******************************************************************************
      1 T   1 H    -1.302817727838E-01  3.487550521379E-01 -2.385214091247E-01
      2 T   1 H    -4.127235387374E-01  1.082396363409E-01  2.385214091247E-01
      3 F   1 H     1.302817727838E-01 -1.082396363409E-01  4.790368249217E-01
      4 F   1 H     4.127235387374E-01 -3.487550521379E-01 -4.790368249217E-01
      5 T   1 H    -2.385214091247E-01 -1.302817727838E-01  3.487550521379E-01
      6 T   1 H     3.487550521379E-01 -2.385214091247E-01 -1.302817727838E-01
      7 T   1 H    -4.790368249217E-01  4.127235387374E-01 -3.487550521379E-01
      8 T   1 H     1.082396363409E-01  2.385214091247E-01 -4.127235387374E-01
      9 F   1 H     2.385214091247E-01 -4.127235387374E-01  1.082396363409E-01
     10 F   1 H    -1.082396363409E-01  4.790368249217E-01  1.302817727838E-01
     11 F   1 H     4.790368249217E-01  1.302817727838E-01 -1.082396363409E-01
     12 F   1 H    -3.487550521379E-01 -4.790368249217E-01  4.127235387374E-01
     13 T   1 H    -2.385206985860E-01  3.487555701460E-01 -1.302823870755E-01
     14 T   1 H     4.790379572215E-01 -1.082383115105E-01  1.302823870755E-01
     15 F   1 H     2.385206985860E-01  1.082383115105E-01 -4.127237312679E-01
     16 F   1 H    -4.790379572215E-01 -3.487555701460E-01  4.127237312679E-01
     17 T   1 H    -1.302823870755E-01 -2.385206985860E-01  3.487555701460E-01
     18 T   1 H     3.487555701460E-01 -1.302823870755E-01 -2.385206985860E-01
     19 T   1 H     4.127237312679E-01 -4.790379572215E-01 -3.487555701460E-01
     20 T   1 H    -1.082383115105E-01  1.302823870755E-01  4.790379572215E-01
     21 F   1 H     1.302823870755E-01  4.790379572215E-01 -1.082383115105E-01
     22 F   1 H     1.082383115105E-01 -4.127237312679E-01  2.385206985860E-01
     23 F   1 H    -4.127237312679E-01  2.385206985860E-01  1.082383115105E-01
     24 F   1 H    -3.487555701460E-01  4.127237312679E-01 -4.790379572215E-01
     25 T   1 H     4.562413727418E-01  1.402833113645E-01 -4.743063465403E-01
     26 T   1 H    -3.854103420951E-01 -6.945228071785E-02  4.743063465403E-01
     27 F   1 H    -4.562413727418E-01  6.945228071785E-02 -3.159580613773E-01
     28 F   1 H     3.854103420951E-01 -1.402833113645E-01  3.159580613773E-01
     29 T   1 H    -4.743063465403E-01  4.562413727418E-01  1.402833113645E-01
     30 T   1 H     1.402833113645E-01 -4.743063465403E-01  4.562413727418E-01
     31 T   1 H     3.159580613773E-01  3.854103420951E-01 -1.402833113645E-01
     32 T   1 H    -6.945228071785E-02  4.743063465403E-01 -3.854103420951E-01
     33 F   1 H     4.743063465403E-01 -3.854103420951E-01 -6.945228071785E-02
     34 F   1 H     6.945228071785E-02 -3.159580613773E-01 -4.562413727418E-01
     35 F   1 H    -3.159580613773E-01 -4.562413727418E-01  6.945228071785E-02
     36 F   1 H    -1.402833113645E-01  3.159580613773E-01  3.854103420951E-01
     37 T   1 H    -4.970218461315E-01  2.454882267249E-01 -4.970142183606E-01
     38 T   1 H    -2.574975549144E-01 -7.627770882257E-06  4.970142183606E-01
     39 F   1 H     4.970218461315E-01  7.627770882312E-06 -2.574899271435E-01
     40 F   1 H     2.574975549144E-01 -2.454882267249E-01  2.574899271435E-01
     41 T   1 H    -4.970142183606E-01 -4.970218461315E-01  2.454882267249E-01
     42 T   1 H     2.454882267249E-01 -4.970142183606E-01 -4.970218461315E-01
     43 T   1 H     2.574899271435E-01  2.574975549144E-01 -2.454882267249E-01
     44 T   1 H    -7.627770882312E-06  4.970142183606E-01 -2.574975549144E-01
     45 F   1 H     4.970142183606E-01 -2.574975549144E-01 -7.627770882257E-06
     46 F   1 H     7.627770882271E-06 -2.574899271435E-01  4.970218461315E-01
     47 F   1 H    -2.574899271435E-01  4.970218461315E-01  7.627770882271E-06
     48 F   1 H    -2.454882267249E-01  2.574899271435E-01  2.574975549144E-01
     49 T   1 H    -4.742991082714E-01  1.402964791920E-01  4.562383306022E-01
     50 T   1 H    -3.159418514102E-01  6.946256112635E-02 -4.562383306022E-01
     51 F   1 H     4.742991082714E-01 -6.946256112635E-02 -3.854044125366E-01
     52 F   1 H     3.159418514102E-01 -1.402964791920E-01  3.854044125366E-01
     53 T   1 H     4.562383306022E-01 -4.742991082714E-01  1.402964791920E-01
     54 T   1 H     1.402964791920E-01  4.562383306022E-01 -4.742991082714E-01
     55 T   1 H     3.854044125366E-01  3.159418514102E-01 -1.402964791920E-01
     56 T   1 H     6.946256112635E-02 -4.562383306022E-01 -3.159418514102E-01
     57 F   1 H    -4.562383306022E-01 -3.159418514102E-01  6.946256112635E-02
     58 F   1 H    -6.946256112635E-02 -3.854044125366E-01  4.742991082714E-01
     59 F   1 H    -3.854044125366E-01  4.742991082714E-01 -6.946256112635E-02
     60 F   1 H    -1.402964791920E-01  3.854044125366E-01  3.159418514102E-01
     61 T 248 CD   -2.499992882390E-01  2.500007117610E-01  5.000000000000E-01
     62 F 248 CD    2.499992882390E-01 -2.500007117610E-01  5.000000000000E-01
     63 T 248 CD    5.000000000000E-01 -2.499992882390E-01  2.500007117610E-01
     64 T 248 CD    2.500007117610E-01  5.000000000000E-01 -2.499992882390E-01
     65 T 248 CD    5.000000000000E-01  2.499992882390E-01 -2.500007117610E-01
     66 F 248 CD   -2.500007117610E-01  5.000000000000E-01  2.499992882390E-01
     67 T   6 C    -3.784105058503E-01  2.442042142786E-01 -3.784111581436E-01
     68 T   6 C    -3.773846275778E-01  6.522932993192E-07  3.784111581436E-01
     69 F   6 C     3.784105058503E-01 -6.522932993192E-07 -3.773852798711E-01
     70 F   6 C     3.773846275778E-01 -2.442042142786E-01  3.773852798711E-01
     71 T   6 C    -3.784111581436E-01 -3.784105058503E-01  2.442042142786E-01
     72 T   6 C     2.442042142786E-01 -3.784111581436E-01 -3.784105058503E-01
     73 T   6 C     3.773852798711E-01  3.773846275778E-01 -2.442042142786E-01
     74 T   6 C     6.522932993053E-07  3.784111581436E-01 -3.773846275778E-01
     75 F   6 C     3.784111581436E-01 -3.773846275778E-01  6.522932993192E-07
     76 F   6 C    -6.522932993192E-07 -3.773852798711E-01  3.784105058503E-01
     77 F   6 C    -3.773852798711E-01  3.784105058503E-01 -6.522932993192E-07
     78 F   6 C    -2.442042142786E-01  3.773852798711E-01  3.773846275778E-01
     79 T   6 C    -2.129252065930E-01  3.198323674544E-01 -2.664760195416E-01
     80 T   6 C    -4.136916130040E-01  5.355081294854E-02  2.664760195416E-01
     81 F   6 C     2.129252065930E-01 -5.355081294854E-02 -4.672424259526E-01
     82 F   6 C     4.136916130040E-01 -3.198323674544E-01  4.672424259526E-01
     83 T   6 C    -2.664760195416E-01 -2.129252065930E-01  3.198323674544E-01
     84 T   6 C     3.198323674544E-01 -2.664760195416E-01 -2.129252065930E-01
     85 T   6 C     4.672424259526E-01  4.136916130040E-01 -3.198323674544E-01
     86 T   6 C     5.355081294854E-02  2.664760195416E-01 -4.136916130040E-01
     87 F   6 C     2.664760195416E-01 -4.136916130040E-01  5.355081294854E-02
     88 F   6 C    -5.355081294854E-02 -4.672424259526E-01  2.129252065930E-01
     89 F   6 C    -4.672424259526E-01  2.129252065930E-01 -5.355081294854E-02
     90 F   6 C    -3.198323674544E-01  4.672424259526E-01  4.136916130040E-01
     91 T   6 C    -4.786369828353E-01  1.897825915545E-01 -4.786378184060E-01
     92 T   6 C    -3.315795900395E-01  8.355706228869E-07  4.786378184060E-01
     93 F   6 C     4.786369828353E-01 -8.355706228869E-07 -3.315804256101E-01
     94 F   6 C     3.315795900395E-01 -1.897825915545E-01  3.315804256101E-01
     95 T   6 C    -4.786378184060E-01 -4.786369828353E-01  1.897825915545E-01
     96 T   6 C     1.897825915545E-01 -4.786378184060E-01 -4.786369828353E-01
     97 T   6 C     3.315804256101E-01  3.315795900395E-01 -1.897825915545E-01
     98 T   6 C     8.355706228869E-07  4.786378184060E-01 -3.315795900395E-01
     99 F   6 C     4.786378184060E-01 -3.315795900395E-01  8.355706228869E-07
    100 F   6 C    -8.355706228869E-07 -3.315804256101E-01  4.786369828353E-01
    101 F   6 C    -3.315804256101E-01  4.786369828353E-01 -8.355706228869E-07
    102 F   6 C    -1.897825915545E-01  3.315804256101E-01  3.315795900395E-01
    103 T   7 N    -2.842314951249E-01  2.718967057495E-01 -3.711235279627E-01
    104 T   7 N    -3.569797662878E-01  8.689203283779E-02  3.711235279627E-01
    105 F   7 N     2.842314951249E-01 -8.689203283779E-02 -4.438717991256E-01
    106 F   7 N     3.569797662878E-01 -2.718967057495E-01  4.438717991256E-01
    107 T   7 N    -3.711235279627E-01 -2.842314951249E-01  2.718967057495E-01
    108 T   7 N     2.718967057495E-01 -3.711235279627E-01 -2.842314951249E-01
    109 T   7 N     4.438717991256E-01  3.569797662878E-01 -2.718967057495E-01
    110 T   7 N     8.689203283779E-02  3.711235279627E-01 -3.569797662878E-01
    111 F   7 N     3.711235279627E-01 -3.569797662878E-01  8.689203283779E-02
    112 F   7 N    -8.689203283779E-02 -4.438717991256E-01  2.842314951249E-01
    113 F   7 N    -4.438717991256E-01  2.842314951249E-01 -8.689203283779E-02
    114 F   7 N    -2.718967057495E-01  4.438717991256E-01  3.569797662878E-01
    115 T   6 C    -2.664754216623E-01  3.198325628764E-01 -2.129258698444E-01
    116 T   6 C    -4.672415672792E-01 -5.354955181788E-02  2.129258698444E-01
    117 F   6 C     2.664754216623E-01  5.354955181788E-02 -4.136920154614E-01
    118 F   6 C     4.672415672792E-01 -3.198325628764E-01  4.136920154614E-01
    119 T   6 C    -2.129258698444E-01 -2.664754216623E-01  3.198325628764E-01
    120 T   6 C     3.198325628764E-01 -2.129258698444E-01 -2.664754216623E-01
    121 T   6 C     4.136920154614E-01  4.672415672792E-01 -3.198325628764E-01
    122 T   6 C    -5.354955181788E-02  2.129258698444E-01 -4.672415672792E-01
    123 F   6 C     2.129258698444E-01 -4.672415672792E-01 -5.354955181788E-02
    124 F   6 C     5.354955181788E-02 -4.136920154614E-01  2.664754216623E-01
    125 F   6 C    -4.136920154614E-01  2.664754216623E-01  5.354955181788E-02
    126 F   6 C    -3.198325628764E-01  4.136920154614E-01  4.672415672792E-01
    127 T   7 N    -3.711229514100E-01  2.718966750643E-01 -2.842321349072E-01
    128 T   7 N    -4.438711900286E-01 -8.689081650286E-02  2.842321349072E-01
    129 F   7 N     3.711229514100E-01  8.689081650286E-02 -3.569803735257E-01
    130 F   7 N     4.438711900286E-01 -2.718966750643E-01  3.569803735257E-01
    131 T   7 N    -2.842321349072E-01 -3.711229514100E-01  2.718966750643E-01
    132 T   7 N     2.718966750643E-01 -2.842321349072E-01 -3.711229514100E-01
    133 T   7 N     3.569803735257E-01  4.438711900286E-01 -2.718966750643E-01
    134 T   7 N    -8.689081650287E-02  2.842321349072E-01 -4.438711900286E-01
    135 F   7 N     2.842321349072E-01 -4.438711900286E-01 -8.689081650286E-02
    136 F   7 N     8.689081650286E-02 -3.569803735257E-01  3.711229514100E-01
    137 F   7 N    -3.569803735257E-01  3.711229514100E-01  8.689081650286E-02
    138 F   7 N    -2.718966750643E-01  3.569803735257E-01  4.438711900286E-01

 TRANSFORMATION MATRIX PRIMITIVE-CRYSTALLOGRAPHIC CELL
  0.0000  1.0000  1.0000  1.0000  0.0000  1.0000  1.0000  1.0000  0.0000

 *******************************************************************************
 CRYSTALLOGRAPHIC CELL (VOLUME=       5868.13337876)
         A              B              C           ALPHA      BETA       GAMMA 
    18.03709775    18.03709775    18.03709775    90.000000  90.000000  90.000000

 COORDINATES IN THE CRYSTALLOGRAPHIC CELL
     ATOM                 X/A                 Y/B                 Z/C    
 *******************************************************************************
      1 T   1 H     1.202577078985E-01 -3.587791170232E-01  2.284973442394E-01
      2 T   1 H    -1.202577078985E-01  3.587791170232E-01  2.284973442394E-01
      3 F   1 H     1.202577078985E-01  3.587791170232E-01 -2.284973442394E-01
      4 F   1 H    -1.202577078985E-01 -3.587791170232E-01 -2.284973442394E-01
      5 T   1 H     2.284973442394E-01  1.202577078985E-01 -3.587791170232E-01
      6 T   1 H    -3.587791170232E-01  2.284973442394E-01  1.202577078985E-01
      7 T   1 H    -2.284973442394E-01 -1.202577078985E-01 -3.587791170232E-01
      8 T   1 H     3.587791170232E-01  2.284973442394E-01 -1.202577078985E-01
      9 F   1 H     2.284973442394E-01 -1.202577078985E-01  3.587791170232E-01
     10 F   1 H     3.587791170232E-01 -2.284973442394E-01  1.202577078985E-01
     11 F   1 H    -2.284973442394E-01  1.202577078985E-01  3.587791170232E-01
     12 F   1 H    -3.587791170232E-01 -2.284973442394E-01 -1.202577078985E-01
     13 T   1 H     2.284969408283E-01 -3.587793279038E-01  1.202586293177E-01
     14 T   1 H    -2.284969408283E-01  3.587793279038E-01  1.202586293177E-01
     15 F   1 H     2.284969408283E-01  3.587793279038E-01 -1.202586293177E-01
     16 F   1 H    -2.284969408283E-01 -3.587793279038E-01 -1.202586293177E-01
     17 T   1 H     1.202586293177E-01  2.284969408283E-01 -3.587793279038E-01
     18 T   1 H    -3.587793279038E-01  1.202586293177E-01  2.284969408283E-01
     19 T   1 H    -1.202586293177E-01 -2.284969408283E-01 -3.587793279038E-01
     20 T   1 H     3.587793279038E-01  1.202586293177E-01 -2.284969408283E-01
     21 F   1 H     1.202586293177E-01 -2.284969408283E-01  3.587793279038E-01
     22 F   1 H     3.587793279038E-01 -1.202586293177E-01  2.284969408283E-01
     23 F   1 H    -1.202586293177E-01  2.284969408283E-01  3.587793279038E-01
     24 F   1 H    -3.587793279038E-01 -1.202586293177E-01 -2.284969408283E-01
     25 T   1 H     1.048677960412E-01  4.208258574185E-01  3.541551532335E-02
     26 T   1 H    -1.048677960412E-01 -4.208258574185E-01  3.541551532335E-02
     27 F   1 H     1.048677960412E-01 -4.208258574185E-01 -3.541551532335E-02
     28 F   1 H    -1.048677960412E-01  4.208258574185E-01 -3.541551532335E-02
     29 T   1 H     3.541551532335E-02  1.048677960412E-01  4.208258574185E-01
     30 T   1 H     4.208258574185E-01  3.541551532335E-02  1.048677960412E-01
     31 T   1 H    -3.541551532335E-02 -1.048677960412E-01  4.208258574185E-01
     32 T   1 H    -4.208258574185E-01  3.541551532335E-02 -1.048677960412E-01
     33 F   1 H     3.541551532335E-02 -1.048677960412E-01 -4.208258574185E-01
     34 F   1 H    -4.208258574185E-01 -3.541551532335E-02  1.048677960412E-01
     35 F   1 H    -3.541551532335E-02  1.048677960412E-01 -4.208258574185E-01
     36 F   1 H     4.208258574185E-01 -3.541551532335E-02 -1.048677960412E-01
     37 T   1 H     1.227479272479E-01  3.802378543915E-01  1.227402994770E-01
     38 T   1 H    -1.227479272479E-01 -3.802378543915E-01  1.227402994770E-01
     39 F   1 H     1.227479272479E-01 -3.802378543915E-01 -1.227402994770E-01
     40 F   1 H    -1.227479272479E-01  3.802378543915E-01 -1.227402994770E-01
     41 T   1 H     1.227402994770E-01  1.227479272479E-01  3.802378543915E-01
     42 T   1 H     3.802378543915E-01  1.227402994770E-01  1.227479272479E-01
     43 T   1 H    -1.227402994770E-01 -1.227479272479E-01  3.802378543915E-01
     44 T   1 H    -3.802378543915E-01  1.227402994770E-01 -1.227479272479E-01
     45 F   1 H     1.227402994770E-01 -1.227479272479E-01 -3.802378543915E-01
     46 F   1 H    -3.802378543915E-01 -1.227402994770E-01  1.227479272479E-01
     47 F   1 H    -1.227402994770E-01  1.227479272479E-01 -3.802378543915E-01
     48 F   1 H     3.802378543915E-01 -1.227402994770E-01 -1.227479272479E-01
     49 T   1 H     3.541695903283E-02  4.208213715694E-01  1.048795201592E-01
     50 T   1 H    -3.541695903283E-02 -4.208213715694E-01  1.048795201592E-01
     51 F   1 H     3.541695903283E-02 -4.208213715694E-01 -1.048795201592E-01
     52 F   1 H    -3.541695903283E-02  4.208213715694E-01 -1.048795201592E-01
     53 T   1 H     1.048795201592E-01  3.541695903283E-02  4.208213715694E-01
     54 T   1 H     4.208213715694E-01  1.048795201592E-01  3.541695903283E-02
     55 T   1 H    -1.048795201592E-01 -3.541695903283E-02  4.208213715694E-01
     56 T   1 H    -4.208213715694E-01  1.048795201592E-01 -3.541695903283E-02
     57 F   1 H     1.048795201592E-01 -3.541695903283E-02 -4.208213715694E-01
     58 F   1 H    -4.208213715694E-01 -1.048795201592E-01  3.541695903283E-02
     59 F   1 H    -1.048795201592E-01  3.541695903283E-02 -4.208213715694E-01
     60 F   1 H     4.208213715694E-01 -1.048795201592E-01 -3.541695903283E-02
     61 T 248 CD    5.000000000000E-01  1.563456992433E-16 -2.499992882390E-01
     62 F 248 CD    5.000000000000E-01  0.000000000000E+00  2.499992882390E-01
     63 T 248 CD   -2.499992882390E-01  5.000000000000E-01  1.302880827027E-16
     64 T 248 CD    1.042304661622E-16 -2.499992882390E-01  5.000000000000E-01
     65 T 248 CD    2.499992882390E-01  5.000000000000E-01  0.000000000000E+00
     66 F 248 CD    1.042304661622E-16  2.499992882390E-01  5.000000000000E-01
     67 T   6 C     1.221017809927E-01  4.994870608638E-01  1.221024332860E-01
     68 T   6 C    -1.221017809927E-01 -4.994870608638E-01  1.221024332860E-01
     69 F   6 C     1.221017809927E-01 -4.994870608638E-01 -1.221024332860E-01
     70 F   6 C    -1.221017809927E-01  4.994870608638E-01 -1.221024332860E-01
     71 T   6 C     1.221024332860E-01  1.221017809927E-01  4.994870608638E-01
     72 T   6 C     4.994870608638E-01  1.221024332860E-01  1.221017809927E-01
     73 T   6 C    -1.221024332860E-01 -1.221017809927E-01  4.994870608638E-01
     74 T   6 C    -4.994870608638E-01  1.221024332860E-01 -1.221017809927E-01
     75 F   6 C     1.221024332860E-01 -1.221017809927E-01 -4.994870608638E-01
     76 F   6 C    -4.994870608638E-01 -1.221024332860E-01  1.221017809927E-01
     77 F   6 C    -1.221024332860E-01  1.221017809927E-01 -4.994870608638E-01
     78 F   6 C     4.994870608638E-01 -1.221024332860E-01 -1.221017809927E-01
     79 T   6 C     1.331407772529E-01 -3.996167967945E-01  1.866915902015E-01
     80 T   6 C    -1.331407772529E-01  3.996167967945E-01  1.866915902015E-01
     81 F   6 C     1.331407772529E-01  3.996167967945E-01 -1.866915902015E-01
     82 F   6 C    -1.331407772529E-01 -3.996167967945E-01 -1.866915902015E-01
     83 T   6 C     1.866915902015E-01  1.331407772529E-01 -3.996167967945E-01
     84 T   6 C    -3.996167967945E-01  1.866915902015E-01  1.331407772529E-01
     85 T   6 C    -1.866915902015E-01 -1.331407772529E-01 -3.996167967945E-01
     86 T   6 C     3.996167967945E-01  1.866915902015E-01 -1.331407772529E-01
     87 F   6 C     1.866915902015E-01 -1.331407772529E-01  3.996167967945E-01
     88 F   6 C     3.996167967945E-01 -1.866915902015E-01  1.331407772529E-01
     89 F   6 C    -1.866915902015E-01  1.331407772529E-01  3.996167967945E-01
     90 F   6 C    -3.996167967945E-01 -1.866915902015E-01 -1.331407772529E-01
     91 T   6 C     9.489087799196E-02  4.264713036021E-01  9.489171356258E-02
     92 T   6 C    -9.489087799196E-02 -4.264713036021E-01  9.489171356258E-02
     93 F   6 C     9.489087799196E-02 -4.264713036021E-01 -9.489171356258E-02
     94 F   6 C    -9.489087799196E-02  4.264713036021E-01 -9.489171356258E-02
     95 T   6 C     9.489171356258E-02  9.489087799196E-02  4.264713036021E-01
     96 T   6 C     4.264713036021E-01  9.489171356258E-02  9.489087799196E-02
     97 T   6 C    -9.489171356258E-02 -9.489087799196E-02  4.264713036021E-01
     98 T   6 C    -4.264713036021E-01  9.489171356258E-02 -9.489087799196E-02
     99 F   6 C     9.489171356258E-02 -9.489087799196E-02 -4.264713036021E-01
    100 F   6 C    -4.264713036021E-01 -9.489171356258E-02  9.489087799196E-02
    101 F   6 C    -9.489171356258E-02  9.489087799196E-02 -4.264713036021E-01
    102 F   6 C     4.264713036021E-01 -9.489171356258E-02 -9.489087799196E-02
    103 T   7 N     9.250233645584E-02 -4.636258644186E-01  1.793943692936E-01
    104 T   7 N    -9.250233645584E-02  4.636258644186E-01  1.793943692936E-01
    105 F   7 N     9.250233645584E-02  4.636258644186E-01 -1.793943692936E-01
    106 F   7 N    -9.250233645584E-02 -4.636258644186E-01 -1.793943692936E-01
    107 T   7 N     1.793943692936E-01  9.250233645584E-02 -4.636258644186E-01
    108 T   7 N    -4.636258644186E-01  1.793943692936E-01  9.250233645584E-02
    109 T   7 N    -1.793943692936E-01 -9.250233645584E-02 -4.636258644186E-01
    110 T   7 N     4.636258644186E-01  1.793943692936E-01 -9.250233645584E-02
    111 F   7 N     1.793943692936E-01 -9.250233645584E-02  4.636258644186E-01
    112 F   7 N     4.636258644186E-01 -1.793943692936E-01  9.250233645584E-02
    113 F   7 N    -1.793943692936E-01  9.250233645584E-02  4.636258644186E-01
    114 F   7 N    -4.636258644186E-01 -1.793943692936E-01 -9.250233645584E-02
    115 T   6 C     1.866910573471E-01 -3.996169271915E-01  1.331415055292E-01
    116 T   6 C    -1.866910573471E-01  3.996169271915E-01  1.331415055292E-01
    117 F   6 C     1.866910573471E-01  3.996169271915E-01 -1.331415055292E-01
    118 F   6 C    -1.866910573471E-01 -3.996169271915E-01 -1.331415055292E-01
    119 T   6 C     1.331415055292E-01  1.866910573471E-01 -3.996169271915E-01
    120 T   6 C    -3.996169271915E-01  1.331415055292E-01  1.866910573471E-01
    121 T   6 C    -1.331415055292E-01 -1.866910573471E-01 -3.996169271915E-01
    122 T   6 C     3.996169271915E-01  1.331415055292E-01 -1.866910573471E-01
    123 F   6 C     1.331415055292E-01 -1.866910573471E-01  3.996169271915E-01
    124 F   6 C     3.996169271915E-01 -1.331415055292E-01  1.866910573471E-01
    125 F   6 C    -1.331415055292E-01  1.866910573471E-01  3.996169271915E-01
    126 F   6 C    -3.996169271915E-01 -1.331415055292E-01 -1.866910573471E-01
    127 T   7 N     1.793937457836E-01 -4.636258806907E-01  9.250292928070E-02
    128 T   7 N    -1.793937457836E-01  4.636258806907E-01  9.250292928070E-02
    129 F   7 N     1.793937457836E-01  4.636258806907E-01 -9.250292928070E-02
    130 F   7 N    -1.793937457836E-01 -4.636258806907E-01 -9.250292928070E-02
    131 T   7 N     9.250292928070E-02  1.793937457836E-01 -4.636258806907E-01
    132 T   7 N    -4.636258806907E-01  9.250292928070E-02  1.793937457836E-01
    133 T   7 N    -9.250292928070E-02 -1.793937457836E-01 -4.636258806907E-01
    134 T   7 N     4.636258806907E-01  9.250292928070E-02 -1.793937457836E-01
    135 F   7 N     9.250292928070E-02 -1.793937457836E-01  4.636258806907E-01
    136 F   7 N     4.636258806907E-01 -9.250292928070E-02  1.793937457836E-01
    137 F   7 N    -9.250292928070E-02  1.793937457836E-01  4.636258806907E-01
    138 F   7 N    -4.636258806907E-01 -9.250292928070E-02 -1.793937457836E-01

 T = ATOM BELONGING TO THE ASYMMETRIC UNIT

 *******************************************************************************
 * CELL DEFORMATION
 *******************************************************************************

    ELASTIC STRAIN MATRIX (ADIMENSIONAL)

    1    0.0000000000    0.0000000000    0.0000000000
    2    0.0000000000    0.0000000000   -0.0150000000
    3    0.0000000000   -0.0150000000    0.0000000000

 LATTICE PARAMETERS (ANGSTROMS AND DEGREES) OF
 (1) ORIGINAL PRIMITIVE CELL
 (2) ORIGINAL CRYSTALLOGRAPHIC CELL
 (3) DEFORMED PRIMITIVE CELL
 (4) DEFORMED CRYSTALLOGRAPHIC CELL

            A           B           C        ALPHA       BETA        GAMMA         VOL
 (1)   15.620585   15.620585   15.620585  109.471221  109.471221  109.471221 2934.066689
 (2)   18.037098   18.037098   18.037098   90.000000   90.000000   90.000000 5868.133379
 (3)   15.464773   15.777177   15.777177  110.273470  109.472233  109.472233 2933.406524
 (4)   18.037098   18.039127   18.039127   91.718744   90.000000   90.000000 5866.813049

 * CELL DEFORMATION COMPLETE - NO. OF SYMMOPS   2
 *******************************************************************************
 LATTICE PARAMETERS (ANGSTROMS AND DEGREES) - BOHR = 0.5291772083 ANGSTROM
 PRIMITIVE CELL - CENTRING CODE 6/1 VOLUME=  2933.406524 - DENSITY  0.937 g/cm^3
         A              B              C           ALPHA      BETA       GAMMA 
    15.46477347    15.77717735    15.77717735   110.273470 109.472233 109.472233
 *******************************************************************************
 ATOMS IN THE ASYMMETRIC UNIT   70 - ATOMS IN THE UNIT CELL:  138
     ATOM                 X/A                 Y/B                 Z/C    
 *******************************************************************************
      1 T   1 H    -1.302817727838E-01  3.487550521379E-01 -2.385214091247E-01
      2 T   1 H    -4.127235387374E-01  1.082396363409E-01  2.385214091247E-01
      3 F   1 H     1.302817727838E-01 -1.082396363409E-01  4.790368249217E-01
      4 F   1 H     4.127235387374E-01 -3.487550521379E-01 -4.790368249217E-01
      5 T   1 H    -2.385214091247E-01 -1.302817727838E-01  3.487550521379E-01
      6 T   1 H     3.487550521379E-01 -2.385214091247E-01 -1.302817727838E-01
      7 T   1 H    -4.790368249217E-01  4.127235387374E-01 -3.487550521379E-01
      8 T   1 H     1.082396363409E-01  2.385214091247E-01 -4.127235387374E-01
      9 F   1 H     2.385214091247E-01 -4.127235387374E-01  1.082396363409E-01
     10 F   1 H    -1.082396363409E-01  4.790368249217E-01  1.302817727838E-01
     11 F   1 H     4.790368249217E-01  1.302817727838E-01 -1.082396363409E-01
     12 F   1 H    -3.487550521379E-01 -4.790368249217E-01  4.127235387374E-01
     13 T   1 H    -2.385206985860E-01  3.487555701460E-01 -1.302823870755E-01
     14 T   1 H     4.790379572215E-01 -1.082383115105E-01  1.302823870755E-01
     15 F   1 H     2.385206985860E-01  1.082383115105E-01 -4.127237312679E-01
     16 F   1 H    -4.790379572215E-01 -3.487555701460E-01  4.127237312679E-01
     17 T   1 H    -1.302823870755E-01 -2.385206985860E-01  3.487555701460E-01
     18 T   1 H     3.487555701460E-01 -1.302823870755E-01 -2.385206985860E-01
     19 T   1 H     4.127237312679E-01 -4.790379572215E-01 -3.487555701460E-01
     20 T   1 H    -1.082383115105E-01  1.302823870755E-01  4.790379572215E-01
     21 F   1 H     1.302823870755E-01  4.790379572215E-01 -1.082383115105E-01
     22 F   1 H     1.082383115105E-01 -4.127237312679E-01  2.385206985860E-01
     23 F   1 H    -4.127237312679E-01  2.385206985860E-01  1.082383115105E-01
     24 F   1 H    -3.487555701460E-01  4.127237312679E-01 -4.790379572215E-01
     25 T   1 H     4.562413727418E-01  1.402833113645E-01 -4.743063465403E-01
     26 T   1 H    -3.854103420951E-01 -6.945228071785E-02  4.743063465403E-01
     27 F   1 H    -4.562413727418E-01  6.945228071785E-02 -3.159580613773E-01
     28 F   1 H     3.854103420951E-01 -1.402833113645E-01  3.159580613773E-01
     29 T   1 H    -4.743063465403E-01  4.562413727418E-01  1.402833113645E-01
     30 T   1 H     1.402833113645E-01 -4.743063465403E-01  4.562413727418E-01
     31 T   1 H     3.159580613773E-01  3.854103420951E-01 -1.402833113645E-01
     32 T   1 H    -6.945228071785E-02  4.743063465403E-01 -3.854103420951E-01
     33 F   1 H     4.743063465403E-01 -3.854103420951E-01 -6.945228071785E-02
     34 F   1 H     6.945228071785E-02 -3.159580613773E-01 -4.562413727418E-01
     35 F   1 H    -3.159580613773E-01 -4.562413727418E-01  6.945228071785E-02
     36 F   1 H    -1.402833113645E-01  3.159580613773E-01  3.854103420951E-01
     37 T   1 H    -4.970218461315E-01  2.454882267249E-01 -4.970142183606E-01
     38 T   1 H    -2.574975549144E-01 -7.627770882257E-06  4.970142183606E-01
     39 F   1 H     4.970218461315E-01  7.627770882340E-06 -2.574899271435E-01
     40 F   1 H     2.574975549144E-01 -2.454882267249E-01  2.574899271435E-01
     41 T   1 H    -4.970142183606E-01 -4.970218461315E-01  2.454882267249E-01
     42 T   1 H     2.454882267249E-01 -4.970142183606E-01 -4.970218461315E-01
     43 T   1 H     2.574899271435E-01  2.574975549144E-01 -2.454882267249E-01
     44 T   1 H    -7.627770882340E-06  4.970142183606E-01 -2.574975549144E-01
     45 F   1 H     4.970142183606E-01 -2.574975549144E-01 -7.627770882231E-06
     46 F   1 H     7.627770882285E-06 -2.574899271435E-01  4.970218461315E-01
     47 F   1 H    -2.574899271435E-01  4.970218461315E-01  7.627770882279E-06
     48 F   1 H    -2.454882267249E-01  2.574899271435E-01  2.574975549144E-01
     49 T   1 H    -4.742991082714E-01  1.402964791920E-01  4.562383306022E-01
     50 T   1 H    -3.159418514102E-01  6.946256112635E-02 -4.562383306022E-01
     51 F   1 H     4.742991082714E-01 -6.946256112635E-02 -3.854044125366E-01
     52 F   1 H     3.159418514102E-01 -1.402964791920E-01  3.854044125366E-01
     53 T   1 H     4.562383306022E-01 -4.742991082714E-01  1.402964791920E-01
     54 T   1 H     1.402964791920E-01  4.562383306022E-01 -4.742991082714E-01
     55 T   1 H     3.854044125366E-01  3.159418514102E-01 -1.402964791920E-01
     56 T   1 H     6.946256112635E-02 -4.562383306022E-01 -3.159418514102E-01
     57 F   1 H    -4.562383306022E-01 -3.159418514102E-01  6.946256112635E-02
     58 F   1 H    -6.946256112635E-02 -3.854044125366E-01  4.742991082714E-01
     59 F   1 H    -3.854044125366E-01  4.742991082714E-01 -6.946256112635E-02
     60 F   1 H    -1.402964791920E-01  3.854044125366E-01  3.159418514102E-01
     61 T 248 CD   -2.499992882390E-01  2.500007117610E-01 -5.000000000000E-01
     62 F 248 CD    2.499992882390E-01 -2.500007117610E-01  5.000000000000E-01
     63 T 248 CD    5.000000000000E-01 -2.499992882390E-01  2.500007117610E-01
     64 T 248 CD    2.500007117610E-01  5.000000000000E-01 -2.499992882390E-01
     65 T 248 CD    5.000000000000E-01  2.499992882390E-01 -2.500007117610E-01
     66 F 248 CD   -2.500007117610E-01 -5.000000000000E-01  2.499992882390E-01
     67 T   6 C    -3.784105058503E-01  2.442042142786E-01 -3.784111581436E-01
     68 T   6 C    -3.773846275778E-01  6.522932993192E-07  3.784111581436E-01
     69 F   6 C     3.784105058503E-01 -6.522932992775E-07 -3.773852798711E-01
     70 F   6 C     3.773846275778E-01 -2.442042142786E-01  3.773852798711E-01
     71 T   6 C    -3.784111581436E-01 -3.784105058503E-01  2.442042142786E-01
     72 T   6 C     2.442042142786E-01 -3.784111581436E-01 -3.784105058503E-01
     73 T   6 C     3.773852798711E-01  3.773846275778E-01 -2.442042142786E-01
     74 T   6 C     6.522932992914E-07  3.784111581436E-01 -3.773846275778E-01
     75 F   6 C     3.784111581436E-01 -3.773846275778E-01  6.522932993365E-07
     76 F   6 C    -6.522932992914E-07 -3.773852798711E-01  3.784105058503E-01
     77 F   6 C    -3.773852798711E-01  3.784105058503E-01 -6.522932993009E-07
     78 F   6 C    -2.442042142786E-01  3.773852798711E-01  3.773846275778E-01
     79 T   6 C    -2.129252065930E-01  3.198323674544E-01 -2.664760195416E-01
     80 T   6 C    -4.136916130040E-01  5.355081294854E-02  2.664760195416E-01
     81 F   6 C     2.129252065930E-01 -5.355081294854E-02 -4.672424259526E-01
     82 F   6 C     4.136916130040E-01 -3.198323674544E-01  4.672424259526E-01
     83 T   6 C    -2.664760195416E-01 -2.129252065930E-01  3.198323674544E-01
     84 T   6 C     3.198323674544E-01 -2.664760195416E-01 -2.129252065930E-01
     85 T   6 C     4.672424259526E-01  4.136916130040E-01 -3.198323674544E-01
     86 T   6 C     5.355081294854E-02  2.664760195416E-01 -4.136916130040E-01
     87 F   6 C     2.664760195416E-01 -4.136916130040E-01  5.355081294854E-02
     88 F   6 C    -5.355081294854E-02 -4.672424259526E-01  2.129252065930E-01
     89 F   6 C    -4.672424259526E-01  2.129252065930E-01 -5.355081294854E-02
     90 F   6 C    -3.198323674544E-01  4.672424259526E-01  4.136916130040E-01
     91 T   6 C    -4.786369828353E-01  1.897825915545E-01 -4.786378184060E-01
     92 T   6 C    -3.315795900395E-01  8.355706229007E-07  4.786378184060E-01
     93 F   6 C     4.786369828353E-01 -8.355706228730E-07 -3.315804256101E-01
     94 F   6 C     3.315795900395E-01 -1.897825915545E-01  3.315804256101E-01
     95 T   6 C    -4.786378184060E-01 -4.786369828353E-01  1.897825915545E-01
     96 T   6 C     1.897825915545E-01 -4.786378184060E-01 -4.786369828353E-01
     97 T   6 C     3.315804256101E-01  3.315795900395E-01 -1.897825915545E-01
     98 T   6 C     8.355706228869E-07  4.786378184060E-01 -3.315795900395E-01
     99 F   6 C     4.786378184060E-01 -3.315795900395E-01  8.355706229216E-07
    100 F   6 C    -8.355706228869E-07 -3.315804256101E-01  4.786369828353E-01
    101 F   6 C    -3.315804256101E-01  4.786369828353E-01 -8.355706228582E-07
    102 F   6 C    -1.897825915545E-01  3.315804256101E-01  3.315795900395E-01
    103 T   7 N    -2.842314951249E-01  2.718967057495E-01 -3.711235279627E-01
    104 T   7 N    -3.569797662878E-01  8.689203283779E-02  3.711235279627E-01
    105 F   7 N     2.842314951249E-01 -8.689203283779E-02 -4.438717991256E-01
    106 F   7 N     3.569797662878E-01 -2.718967057495E-01  4.438717991256E-01
    107 T   7 N    -3.711235279627E-01 -2.842314951249E-01  2.718967057495E-01
    108 T   7 N     2.718967057495E-01 -3.711235279627E-01 -2.842314951249E-01
    109 T   7 N     4.438717991256E-01  3.569797662878E-01 -2.718967057495E-01
    110 T   7 N     8.689203283779E-02  3.711235279627E-01 -3.569797662878E-01
    111 F   7 N     3.711235279627E-01 -3.569797662878E-01  8.689203283779E-02
    112 F   7 N    -8.689203283779E-02 -4.438717991256E-01  2.842314951249E-01
    113 F   7 N    -4.438717991256E-01  2.842314951249E-01 -8.689203283779E-02
    114 F   7 N    -2.718967057495E-01  4.438717991256E-01  3.569797662878E-01
    115 T   6 C    -2.664754216623E-01  3.198325628764E-01 -2.129258698444E-01
    116 T   6 C    -4.672415672792E-01 -5.354955181788E-02  2.129258698444E-01
    117 F   6 C     2.664754216623E-01  5.354955181788E-02 -4.136920154614E-01
    118 F   6 C     4.672415672792E-01 -3.198325628764E-01  4.136920154614E-01
    119 T   6 C    -2.129258698444E-01 -2.664754216623E-01  3.198325628764E-01
    120 T   6 C     3.198325628764E-01 -2.129258698444E-01 -2.664754216623E-01
    121 T   6 C     4.136920154614E-01  4.672415672792E-01 -3.198325628764E-01
    122 T   6 C    -5.354955181788E-02  2.129258698444E-01 -4.672415672792E-01
    123 F   6 C     2.129258698444E-01 -4.672415672792E-01 -5.354955181788E-02
    124 F   6 C     5.354955181788E-02 -4.136920154614E-01  2.664754216623E-01
    125 F   6 C    -4.136920154614E-01  2.664754216623E-01  5.354955181788E-02
    126 F   6 C    -3.198325628764E-01  4.136920154614E-01  4.672415672792E-01
    127 T   7 N    -3.711229514100E-01  2.718966750643E-01 -2.842321349072E-01
    128 T   7 N    -4.438711900286E-01 -8.689081650287E-02  2.842321349072E-01
    129 F   7 N     3.711229514100E-01  8.689081650286E-02 -3.569803735257E-01
    130 F   7 N     4.438711900286E-01 -2.718966750643E-01  3.569803735257E-01
    131 T   7 N    -2.842321349072E-01 -3.711229514100E-01  2.718966750643E-01
    132 T   7 N     2.718966750643E-01 -2.842321349072E-01 -3.711229514100E-01
    133 T   7 N     3.569803735257E-01  4.438711900286E-01 -2.718966750643E-01
    134 T   7 N    -8.689081650286E-02  2.842321349072E-01 -4.438711900286E-01
    135 F   7 N     2.842321349072E-01 -4.438711900286E-01 -8.689081650286E-02
    136 F   7 N     8.689081650286E-02 -3.569803735257E-01  3.711229514100E-01
    137 F   7 N    -3.569803735257E-01  3.711229514100E-01  8.689081650286E-02
    138 F   7 N    -2.718966750643E-01  3.569803735257E-01  4.438711900286E-01

 TRANSFORMATION MATRIX PRIMITIVE-CRYSTALLOGRAPHIC CELL
  0.0000  1.0000  1.0000  1.0000  0.0000  1.0000  1.0000  1.0000  0.0000

 *******************************************************************************
 CRYSTALLOGRAPHIC CELL (VOLUME=       5866.81304875)
         A              B              C           ALPHA      BETA       GAMMA 
    18.03709775    18.03912681    18.03912681    91.718744  90.000000  90.000000

 COORDINATES IN THE CRYSTALLOGRAPHIC CELL
     ATOM                 X/A                 Y/B                 Z/C    
 *******************************************************************************
      1 T   1 H     1.202577078985E-01 -3.587791170232E-01  2.284973442394E-01
      2 T   1 H    -1.202577078985E-01  3.587791170232E-01  2.284973442394E-01
      3 F   1 H     1.202577078985E-01  3.587791170232E-01 -2.284973442394E-01
      4 F   1 H    -1.202577078985E-01 -3.587791170232E-01 -2.284973442394E-01
      5 T   1 H     2.284973442394E-01  1.202577078985E-01 -3.587791170232E-01
      6 T   1 H    -3.587791170232E-01  2.284973442394E-01  1.202577078985E-01
      7 T   1 H    -2.284973442394E-01 -1.202577078985E-01 -3.587791170232E-01
      8 T   1 H     3.587791170232E-01  2.284973442394E-01 -1.202577078985E-01
      9 F   1 H     2.284973442394E-01 -1.202577078985E-01  3.587791170232E-01
     10 F   1 H     3.587791170232E-01 -2.284973442394E-01  1.202577078985E-01
     11 F   1 H    -2.284973442394E-01  1.202577078985E-01  3.587791170232E-01
     12 F   1 H    -3.587791170232E-01 -2.284973442394E-01 -1.202577078985E-01
     13 T   1 H     2.284969408283E-01 -3.587793279038E-01  1.202586293177E-01
     14 T   1 H    -2.284969408283E-01  3.587793279038E-01  1.202586293177E-01
     15 F   1 H     2.284969408283E-01  3.587793279038E-01 -1.202586293177E-01
     16 F   1 H    -2.284969408283E-01 -3.587793279038E-01 -1.202586293177E-01
     17 T   1 H     1.202586293177E-01  2.284969408283E-01 -3.587793279038E-01
     18 T   1 H    -3.587793279038E-01  1.202586293177E-01  2.284969408283E-01
     19 T   1 H    -1.202586293177E-01 -2.284969408283E-01 -3.587793279038E-01
     20 T   1 H     3.587793279038E-01  1.202586293177E-01 -2.284969408283E-01
     21 F   1 H     1.202586293177E-01 -2.284969408283E-01  3.587793279038E-01
     22 F   1 H     3.587793279038E-01 -1.202586293177E-01  2.284969408283E-01
     23 F   1 H    -1.202586293177E-01  2.284969408283E-01  3.587793279038E-01
     24 F   1 H    -3.587793279038E-01 -1.202586293177E-01 -2.284969408283E-01
     25 T   1 H     1.048677960412E-01  4.208258574185E-01  3.541551532335E-02
     26 T   1 H    -1.048677960412E-01 -4.208258574185E-01  3.541551532335E-02
     27 F   1 H     1.048677960412E-01 -4.208258574185E-01 -3.541551532335E-02
     28 F   1 H    -1.048677960412E-01  4.208258574185E-01 -3.541551532335E-02
     29 T   1 H     3.541551532335E-02  1.048677960412E-01  4.208258574185E-01
     30 T   1 H     4.208258574185E-01  3.541551532335E-02  1.048677960412E-01
     31 T   1 H    -3.541551532335E-02 -1.048677960412E-01  4.208258574185E-01
     32 T   1 H    -4.208258574185E-01  3.541551532335E-02 -1.048677960412E-01
     33 F   1 H     3.541551532335E-02 -1.048677960412E-01 -4.208258574185E-01
     34 F   1 H    -4.208258574185E-01 -3.541551532335E-02  1.048677960412E-01
     35 F   1 H    -3.541551532335E-02  1.048677960412E-01 -4.208258574185E-01
     36 F   1 H     4.208258574185E-01 -3.541551532335E-02 -1.048677960412E-01
     37 T   1 H     1.227479272479E-01  3.802378543915E-01  1.227402994770E-01
     38 T   1 H    -1.227479272479E-01 -3.802378543915E-01  1.227402994770E-01
     39 F   1 H     1.227479272479E-01 -3.802378543915E-01 -1.227402994770E-01
     40 F   1 H    -1.227479272479E-01  3.802378543915E-01 -1.227402994770E-01
     41 T   1 H     1.227402994770E-01  1.227479272479E-01  3.802378543915E-01
     42 T   1 H     3.802378543915E-01  1.227402994770E-01  1.227479272479E-01
     43 T   1 H    -1.227402994770E-01 -1.227479272479E-01  3.802378543915E-01
     44 T   1 H    -3.802378543915E-01  1.227402994770E-01 -1.227479272479E-01
     45 F   1 H     1.227402994770E-01 -1.227479272479E-01 -3.802378543915E-01
     46 F   1 H    -3.802378543915E-01 -1.227402994770E-01  1.227479272479E-01
     47 F   1 H    -1.227402994770E-01  1.227479272479E-01 -3.802378543915E-01
     48 F   1 H     3.802378543915E-01 -1.227402994770E-01 -1.227479272479E-01
     49 T   1 H     3.541695903283E-02  4.208213715694E-01  1.048795201592E-01
     50 T   1 H    -3.541695903283E-02 -4.208213715694E-01  1.048795201592E-01
     51 F   1 H     3.541695903283E-02 -4.208213715694E-01 -1.048795201592E-01
     52 F   1 H    -3.541695903283E-02  4.208213715694E-01 -1.048795201592E-01
     53 T   1 H     1.048795201592E-01  3.541695903283E-02  4.208213715694E-01
     54 T   1 H     4.208213715694E-01  1.048795201592E-01  3.541695903283E-02
     55 T   1 H    -1.048795201592E-01 -3.541695903283E-02  4.208213715694E-01
     56 T   1 H    -4.208213715694E-01  1.048795201592E-01 -3.541695903283E-02
     57 F   1 H     1.048795201592E-01 -3.541695903283E-02 -4.208213715694E-01
     58 F   1 H    -4.208213715694E-01 -1.048795201592E-01  3.541695903283E-02
     59 F   1 H    -1.048795201592E-01  3.541695903283E-02 -4.208213715694E-01
     60 F   1 H     4.208213715694E-01 -1.048795201592E-01 -3.541695903283E-02
     61 T 248 CD    5.000000000000E-01  1.582935171829E-16 -2.499992882390E-01
     62 F 248 CD    5.000000000000E-01  5.204170427930E-18  2.499992882390E-01
     63 T 248 CD   -2.499992882390E-01  5.000000000000E-01  1.266348137463E-16
     64 T 248 CD    9.035263884370E-17 -2.499992882390E-01  5.000000000000E-01
     65 T 248 CD    2.499992882390E-01  5.000000000000E-01 -3.469446951954E-18
     66 F 248 CD    1.181082934807E-16  2.499992882390E-01  5.000000000000E-01
     67 T   6 C     1.221017809927E-01  4.994870608638E-01  1.221024332860E-01
     68 T   6 C    -1.221017809927E-01 -4.994870608638E-01  1.221024332860E-01
     69 F   6 C     1.221017809927E-01 -4.994870608638E-01 -1.221024332860E-01
     70 F   6 C    -1.221017809927E-01  4.994870608638E-01 -1.221024332860E-01
     71 T   6 C     1.221024332860E-01  1.221017809927E-01  4.994870608638E-01
     72 T   6 C     4.994870608638E-01  1.221024332860E-01  1.221017809927E-01
     73 T   6 C    -1.221024332860E-01 -1.221017809927E-01  4.994870608638E-01
     74 T   6 C    -4.994870608638E-01  1.221024332860E-01 -1.221017809927E-01
     75 F   6 C     1.221024332860E-01 -1.221017809927E-01 -4.994870608638E-01
     76 F   6 C    -4.994870608638E-01 -1.221024332860E-01  1.221017809927E-01
     77 F   6 C    -1.221024332860E-01  1.221017809927E-01 -4.994870608638E-01
     78 F   6 C     4.994870608638E-01 -1.221024332860E-01 -1.221017809927E-01
     79 T   6 C     1.331407772529E-01 -3.996167967945E-01  1.866915902015E-01
     80 T   6 C    -1.331407772529E-01  3.996167967945E-01  1.866915902015E-01
     81 F   6 C     1.331407772529E-01  3.996167967945E-01 -1.866915902015E-01
     82 F   6 C    -1.331407772529E-01 -3.996167967945E-01 -1.866915902015E-01
     83 T   6 C     1.866915902015E-01  1.331407772529E-01 -3.996167967945E-01
     84 T   6 C    -3.996167967945E-01  1.866915902015E-01  1.331407772529E-01
     85 T   6 C    -1.866915902015E-01 -1.331407772529E-01 -3.996167967945E-01
     86 T   6 C     3.996167967945E-01  1.866915902015E-01 -1.331407772529E-01
     87 F   6 C     1.866915902015E-01 -1.331407772529E-01  3.996167967945E-01
     88 F   6 C     3.996167967945E-01 -1.866915902015E-01  1.331407772529E-01
     89 F   6 C    -1.866915902015E-01  1.331407772529E-01  3.996167967945E-01
     90 F   6 C    -3.996167967945E-01 -1.866915902015E-01 -1.331407772529E-01
     91 T   6 C     9.489087799196E-02  4.264713036021E-01  9.489171356258E-02
     92 T   6 C    -9.489087799196E-02 -4.264713036021E-01  9.489171356258E-02
     93 F   6 C     9.489087799196E-02 -4.264713036021E-01 -9.489171356258E-02
     94 F   6 C    -9.489087799196E-02  4.264713036021E-01 -9.489171356258E-02
     95 T   6 C     9.489171356258E-02  9.489087799196E-02  4.264713036021E-01
     96 T   6 C     4.264713036021E-01  9.489171356258E-02  9.489087799196E-02
     97 T   6 C    -9.489171356258E-02 -9.489087799196E-02  4.264713036021E-01
     98 T   6 C    -4.264713036021E-01  9.489171356258E-02 -9.489087799196E-02
     99 F   6 C     9.489171356258E-02 -9.489087799196E-02 -4.264713036021E-01
    100 F   6 C    -4.264713036021E-01 -9.489171356258E-02  9.489087799196E-02
    101 F   6 C    -9.489171356258E-02  9.489087799196E-02 -4.264713036021E-01
    102 F   6 C     4.264713036021E-01 -9.489171356258E-02 -9.489087799196E-02
    103 T   7 N     9.250233645584E-02 -4.636258644186E-01  1.793943692936E-01
    104 T   7 N    -9.250233645584E-02  4.636258644186E-01  1.793943692936E-01
    105 F   7 N     9.250233645584E-02  4.636258644186E-01 -1.793943692936E-01
    106 F   7 N    -9.250233645584E-02 -4.636258644186E-01 -1.793943692936E-01
    107 T   7 N     1.793943692936E-01  9.250233645584E-02 -4.636258644186E-01
    108 T   7 N    -4.636258644186E-01  1.793943692936E-01  9.250233645584E-02
    109 T   7 N    -1.793943692936E-01 -9.250233645584E-02 -4.636258644186E-01
    110 T   7 N     4.636258644186E-01  1.793943692936E-01 -9.250233645584E-02
    111 F   7 N     1.793943692936E-01 -9.250233645584E-02  4.636258644186E-01
    112 F   7 N     4.636258644186E-01 -1.793943692936E-01  9.250233645584E-02
    113 F   7 N    -1.793943692936E-01  9.250233645584E-02  4.636258644186E-01
    114 F   7 N    -4.636258644186E-01 -1.793943692936E-01 -9.250233645584E-02
    115 T   6 C     1.866910573471E-01 -3.996169271915E-01  1.331415055292E-01
    116 T   6 C    -1.866910573471E-01  3.996169271915E-01  1.331415055292E-01
    117 F   6 C     1.866910573471E-01  3.996169271915E-01 -1.331415055292E-01
    118 F   6 C    -1.866910573471E-01 -3.996169271915E-01 -1.331415055292E-01
    119 T   6 C     1.331415055292E-01  1.866910573471E-01 -3.996169271915E-01
    120 T   6 C    -3.996169271915E-01  1.331415055292E-01  1.866910573471E-01
    121 T   6 C    -1.331415055292E-01 -1.866910573471E-01 -3.996169271915E-01
    122 T   6 C     3.996169271915E-01  1.331415055292E-01 -1.866910573471E-01
    123 F   6 C     1.331415055292E-01 -1.866910573471E-01  3.996169271915E-01
    124 F   6 C     3.996169271915E-01 -1.331415055292E-01  1.866910573471E-01
    125 F   6 C    -1.331415055292E-01  1.866910573471E-01  3.996169271915E-01
    126 F   6 C    -3.996169271915E-01 -1.331415055292E-01 -1.866910573471E-01
    127 T   7 N     1.793937457836E-01 -4.636258806907E-01  9.250292928070E-02
    128 T   7 N    -1.793937457836E-01  4.636258806907E-01  9.250292928070E-02
    129 F   7 N     1.793937457836E-01  4.636258806907E-01 -9.250292928070E-02
    130 F   7 N    -1.793937457836E-01 -4.636258806907E-01 -9.250292928070E-02
    131 T   7 N     9.250292928070E-02  1.793937457836E-01 -4.636258806907E-01
    132 T   7 N    -4.636258806907E-01  9.250292928070E-02  1.793937457836E-01
    133 T   7 N    -9.250292928070E-02 -1.793937457836E-01 -4.636258806907E-01
    134 T   7 N     4.636258806907E-01  9.250292928070E-02 -1.793937457836E-01
    135 F   7 N     9.250292928070E-02 -1.793937457836E-01  4.636258806907E-01
    136 F   7 N     4.636258806907E-01 -9.250292928070E-02  1.793937457836E-01
    137 F   7 N    -9.250292928070E-02  1.793937457836E-01  4.636258806907E-01
    138 F   7 N    -4.636258806907E-01 -9.250292928070E-02 -1.793937457836E-01

 T = ATOM BELONGING TO THE ASYMMETRIC UNIT

 ****    2 SYMMOPS - TRANSLATORS IN FRACTIONAL UNITS
 **** MATRICES AND TRANSLATORS IN THE CRYSTALLOGRAPHIC REFERENCE FRAME
   V INV                    ROTATION MATRICES                   TRANSLATORS
   1   1  1.00  0.00  0.00  0.00  1.00  0.00  0.00  0.00  1.00  0.00  0.00  0.00
   2   2 -1.00  0.00  0.00 -1.00  0.00  1.00 -1.00  1.00 -0.00  0.00  0.00  0.00

 DIRECT LATTICE VECTORS CARTESIAN COMPONENTS (ANGSTROM)
          X                    Y                    Z
  -0.901854887376E+01   0.888327064065E+01   0.888327064065E+01
   0.901854887376E+01  -0.915382710687E+01   0.915382710687E+01
   0.901854887376E+01   0.915382710687E+01  -0.915382710687E+01


 CARTESIAN COORDINATES - PRIMITIVE CELL
 *******************************************************************************
 *      ATOM          X(ANGSTROM)         Y(ANGSTROM)         Z(ANGSTROM)
 *******************************************************************************
    1     1 H     2.169100032258E+00 -6.533155437512E+00  4.218498943148E+00
    2     1 H    -2.169100032258E+00  6.409512569520E+00  4.024358923042E+00
    3     1 H     2.169100032258E+00  6.533155437512E+00 -4.218498943148E+00
    4     1 H    -2.169100032258E+00 -6.409512569520E+00 -4.024358923042E+00
    5     1 H     4.121428933095E+00  2.266170042311E+00 -6.503870504000E+00
    6     1 H    -6.471334003516E+00  4.088892432611E+00  2.107278598262E+00
    7     1 H    -4.121428933095E+00 -2.072030022205E+00 -6.438797503032E+00
    8     1 H     6.471334003516E+00  4.153965433579E+00 -2.230921466254E+00
    9     1 H     4.121428933095E+00 -2.266170042311E+00  6.503870504000E+00
   10     1 H     6.471334003516E+00 -4.153965433579E+00  2.230921466254E+00
   11     1 H    -4.121428933095E+00  2.072030022205E+00  6.438797503032E+00
   12     1 H    -6.471334003516E+00 -4.088892432611E+00 -2.107278598262E+00
   13     1 H     4.121421656729E+00 -6.503874556970E+00  2.266186719095E+00
   14     1 H    -4.121421656729E+00  6.438801057410E+00  2.072046584879E+00
   15     1 H     4.121421656729E+00  6.503874556970E+00 -2.266186719095E+00
   16     1 H    -4.121421656729E+00 -6.438801057410E+00 -2.072046584879E+00
   17     1 H     2.169116651987E+00  4.218491723837E+00 -6.533159132041E+00
   18     1 H    -6.471337807190E+00  2.107295327136E+00  4.088884906949E+00
   19     1 H    -2.169116651987E+00 -4.024351589621E+00 -6.409516482339E+00
   20     1 H     6.471337807190E+00  2.230937976838E+00 -4.153958406509E+00
   21     1 H     2.169116651987E+00 -4.218491723837E+00  6.533159132041E+00
   22     1 H     6.471337807190E+00 -2.230937976838E+00  4.153958406509E+00
   23     1 H    -2.169116651987E+00  4.024351589621E+00  6.409516482339E+00
   24     1 H    -6.471337807190E+00 -2.107295327136E+00 -4.088884906949E+00
   25     1 H     1.891510687762E+00  7.580895228266E+00  5.249359547919E-01
   26     1 H    -1.891510687762E+00 -7.600059021616E+00  7.526502685401E-01
   27     1 H     1.891510687762E+00 -7.580895228266E+00 -5.249359547919E-01
   28     1 H    -1.891510687762E+00  7.600059021616E+00 -7.526502685401E-01
   29     1 H     6.387931116660E-01  1.777653530888E+00  7.562104464625E+00
   30     1 H     7.590477124941E+00  6.104204513496E-01  1.881928791087E+00
   31     1 H    -6.387931116660E-01 -2.005367844636E+00  7.618849785257E+00
   32     1 H    -7.590477124941E+00  6.671657719824E-01 -1.901092584437E+00
   33     1 H     6.387931116660E-01 -1.777653530888E+00 -7.562104464625E+00
   34     1 H    -7.590477124941E+00 -6.671657719824E-01  1.901092584437E+00
   35     1 H    -6.387931116660E-01  2.005367844636E+00 -7.618849785257E+00
   36     1 H     7.590477124941E+00 -6.104204513496E-01 -1.881928791087E+00
   37     1 H     2.214016362076E+00  6.825179165278E+00  2.111002969023E+00
   38     1 H    -2.214016362076E+00 -6.891595528654E+00  2.316754589431E+00
   39     1 H     2.214016362076E+00 -6.825179165278E+00 -2.111002969023E+00
   40     1 H    -2.214016362076E+00  6.891595528654E+00 -2.316754589431E+00
   41     1 H     2.213878779227E+00  2.111140551872E+00  6.825177101535E+00
   42     1 H     6.858387346966E+00  2.180668533796E+00  2.180808180388E+00
   43     1 H    -2.213878779227E+00 -2.316892172280E+00  6.891597592397E+00
   44     1 H    -6.858387346966E+00  2.247089024658E+00 -2.247224543764E+00
   45     1 H     2.213878779227E+00 -2.111140551872E+00 -6.825177101535E+00
   46     1 H    -6.858387346966E+00 -2.247089024658E+00  2.247224543764E+00
   47     1 H    -2.213878779227E+00  2.316892172280E+00 -6.891597592397E+00
   48     1 H     6.858387346966E+00 -2.180668533796E+00 -2.180808180388E+00
   49     1 H     6.388191519950E-01  7.562020380891E+00  1.777866213625E+00
   50     1 H    -6.388191519950E-01 -7.618772045595E+00  2.005578100023E+00
   51     1 H     6.388191519950E-01 -7.562020380891E+00 -1.777866213625E+00
   52     1 H    -6.388191519950E-01  7.618772045595E+00 -2.005578100023E+00
   53     1 H     1.891722156824E+00  5.249632087964E-01  7.580813925963E+00
   54     1 H     7.590396213243E+00  1.882139869544E+00  6.104433196426E-01
   55     1 H    -1.891722156824E+00 -7.526750951936E-01  7.599978500523E+00
   56     1 H    -7.590396213243E+00  1.901304444104E+00 -6.671949843474E-01
   57     1 H     1.891722156824E+00 -5.249632087964E-01 -7.580813925963E+00
   58     1 H    -7.590396213243E+00 -1.901304444104E+00  6.671949843474E-01
   59     1 H    -1.891722156824E+00  7.526750951936E-01 -7.599978500523E+00
   60     1 H     7.590396213243E+00 -1.882139869544E+00 -6.104433196426E-01
   61   248 CD    9.018548873760E+00  6.763892398166E-02 -4.509261598777E+00
   62   248 CD    9.018548873760E+00  2.029175422311E-01 -1.352783614874E+01
   63   248 CD   -4.509261598777E+00  9.018548873760E+00 -1.352782331064E-01
   64   248 CD    1.629699378570E-15 -4.644539831883E+00  9.086187797742E+00
   65   248 CD   -1.352783614874E+01  9.018548873760E+00 -1.352782331064E-01
   66   248 CD    2.130330834304E-15 -1.366311438185E+01  9.221466415991E+00
   67     6 C     2.202361758911E+00  8.976261337555E+00  2.067234070283E+00
   68     6 C    -2.202361758911E+00 -9.042332543287E+00  2.337512978495E+00
   69     6 C     2.202361758911E+00 -8.976261337555E+00 -2.067234070283E+00
   70     6 C    -2.202361758911E+00  9.042332543287E+00 -2.337512978495E+00
   71     6 C     2.202373524389E+00  2.067222304805E+00  8.976261514037E+00
   72     6 C     9.009296940421E+00  2.169338098005E+00  2.169326156045E+00
   73     6 C    -2.202373524389E+00 -2.337501213017E+00  9.042332366805E+00
   74     6 C    -9.009296940421E+00  2.235408950773E+00 -2.235397361777E+00
   75     6 C     2.202373524389E+00 -2.067222304805E+00 -8.976261514037E+00
   76     6 C    -9.009296940421E+00 -2.235408950773E+00  2.235397361777E+00
   77     6 C    -2.202373524389E+00  2.337501213017E+00 -9.042332366805E+00
   78     6 C     9.009296940421E+00 -2.169338098005E+00 -2.169326156045E+00
   79     6 C     2.401473213492E+00 -7.258437842250E+00  3.475493369484E+00
   80     6 C    -2.401473213492E+00  7.157416608416E+00  3.259255552724E+00
   81     6 C     2.401473213492E+00  7.258437842250E+00 -3.475493369484E+00
   82     6 C    -2.401473213492E+00 -7.157416608416E+00 -3.259255552724E+00
   83     6 C     3.367374461104E+00  2.509592121872E+00 -7.243949323535E+00
   84     6 C    -7.207927225333E+00  3.331352362902E+00  2.350962596575E+00
   85     6 C    -3.367374461104E+00 -2.293354305112E+00 -7.171905127131E+00
   86     6 C     7.207927225333E+00  3.403396559306E+00 -2.451983830409E+00
   87     6 C     3.367374461104E+00 -2.509592121872E+00  7.243949323535E+00
   88     6 C     7.207927225333E+00 -3.403396559306E+00  2.451983830409E+00
   89     6 C    -3.367374461104E+00  2.293354305112E+00  7.171905127131E+00
   90     6 C    -7.207927225333E+00 -3.331352362902E+00 -2.350962596575E+00
   91     6 C     1.711556041689E+00  7.666631022889E+00  1.596186544114E+00
   92     6 C    -1.711556041689E+00 -7.717978156277E+00  1.826955681802E+00
   93     6 C     1.711556041689E+00 -7.666631022889E+00 -1.596186544114E+00
   94     6 C    -1.711556041689E+00  7.717978156277E+00 -1.826955681802E+00
   95     6 C     1.711571112958E+00  1.596171472845E+00  7.666631248958E+00
   96     6 C     7.692304589583E+00  1.685897772333E+00  1.685882474995E+00
   97     6 C    -1.711571112958E+00 -1.826940610533E+00  7.717977930208E+00
   98     6 C    -7.692304589583E+00  1.737244453583E+00 -1.737229608383E+00
   99     6 C     1.711571112958E+00 -1.596171472845E+00 -7.666631248958E+00
  100     6 C    -7.692304589583E+00 -1.737244453583E+00  1.737229608383E+00
  101     6 C    -1.711571112958E+00  1.826940610533E+00 -7.717977930208E+00
  102     6 C     7.692304589583E+00 -1.685897772333E+00 -1.685882474995E+00
  103     7 N     1.668473684528E+00 -8.411001341411E+00  3.361190749826E+00
  104     7 N    -1.668473684528E+00  8.313928728181E+00  3.110316798782E+00
  105     7 N     1.668473684528E+00  8.411001341411E+00 -3.361190749826E+00
  106     7 N    -1.668473684528E+00 -8.313928728181E+00 -3.110316798782E+00
  107     7 N     3.235753774304E+00  1.793910660050E+00 -8.387492140064E+00
  108     7 N    -8.362465034796E+00  3.210726669036E+00  1.619937377913E+00
  109     7 N    -3.235753774304E+00 -1.543036709006E+00 -8.337437929528E+00
  110     7 N     8.362465034796E+00  3.260780879572E+00 -1.717009991143E+00
  111     7 N     3.235753774304E+00 -1.793910660050E+00  8.387492140064E+00
  112     7 N     8.362465034796E+00 -3.260780879572E+00  1.717009991143E+00
  113     7 N    -3.235753774304E+00  1.543036709006E+00  8.337437929528E+00
  114     7 N    -8.362465034796E+00 -3.210726669036E+00 -1.619937377913E+00
  115     6 C     3.367364849958E+00 -7.243951872559E+00  2.509605293143E+00
  116     6 C    -3.367364849958E+00  7.171907282075E+00  2.293367405823E+00
  117     6 C     3.367364849958E+00  7.243951872559E+00 -2.509605293143E+00
  118     6 C    -3.367364849958E+00 -7.171907282075E+00 -2.293367405823E+00
  119     6 C     2.401486349483E+00  3.475483793618E+00 -7.258440050066E+00
  120     6 C    -7.207929577317E+00  2.350975876734E+00  3.331342554716E+00
  121     6 C    -2.401486349483E+00 -3.259245906298E+00 -7.157419104568E+00
  122     6 C     7.207929577317E+00  2.451996822232E+00 -3.403387145200E+00
  123     6 C     2.401486349483E+00 -3.475483793618E+00  7.258440050066E+00
  124     6 C     7.207929577317E+00 -2.451996822232E+00  3.403387145200E+00
  125     6 C    -2.401486349483E+00  3.259245906298E+00  7.157419104568E+00
  126     6 C    -7.207929577317E+00 -2.350975876734E+00 -3.331342554716E+00
  127     7 N     3.235742527992E+00 -8.387492593960E+00  1.793921357292E+00
  128     7 N    -3.235742527992E+00  8.337438062638E+00  1.543047397444E+00
  129     7 N     3.235742527992E+00  8.387492593960E+00 -1.793921357292E+00
  130     7 N    -3.235742527992E+00 -8.337438062638E+00 -1.543047397444E+00
  131     7 N     1.668484377368E+00  3.361179507916E+00 -8.411001466219E+00
  132     7 N    -8.362465328299E+00  1.619948239448E+00  3.210715262331E+00
  133     7 N    -1.668484377368E+00 -3.110305548068E+00 -8.313929190379E+00
  134     7 N     8.362465328299E+00  1.717020515288E+00 -3.260769793653E+00
  135     7 N     1.668484377368E+00 -3.361179507916E+00  8.411001466219E+00
  136     7 N     8.362465328299E+00 -1.717020515288E+00  3.260769793653E+00
  137     7 N    -1.668484377368E+00  3.110305548068E+00  8.313929190379E+00
  138     7 N    -8.362465328299E+00 -1.619948239448E+00 -3.210715262331E+00
 INFORMATION **** EXCBUF **** EXCH. BIPO BUFFER: WORDS USED =     4000000
 WARNING **** EXCBUF **** EXCH. BIPO BUFFER TOO SMALL - TO AVOID I/O SET EXCHSIZE =     7786296

 DFT PARAMETERS

     ATOM       ELECTRONS   NET CHARGE   R(ANGSTROM)
   1   1  H       1.0000      0.0000     1.11000000
  61 248  CD     20.0000      0.0000     1.52000000
  67   6  C       6.0000      0.0000     0.77000000
 103   7  N       7.0000      0.0000     0.74000000

 SIZE OF GRID=    4003548
 TTTTTTTTTTTTTTTTTTTTTTTTTTTTTT MAKE_GRID2  TELAPSE     9136.78 TCPU     3455.17
 BECKE WEIGHT FUNCTION
 RADSAFE =     2.00
 TOLERANCES - DENSITY:10**- 6; POTENTIAL:10**- 9; GRID WGT:10**-14

 RADIAL INTEGRATION  - INTERVALS (POINTS,UPPER LIMIT):            1( 99,  4.0*R)

 ANGULAR INTEGRATION - INTERVALS (ACCURACY LEVEL [N. POINTS] UPPER LIMIT):
  1(  6[ 146]   0.2)  2( 11[ 302]   0.5)  3( 14[ 590]   0.9)  4( 18[1454]   3.5)
  5( 14[ 590]9999.0)
 EEEEEEEEEE INT_CALC TERMINATION  DATE 04 05 2020 TIME 18:06:14.8

 *******************************************************************************
 zif8Cd0degrees                                                                  
 CRYSTAL - SCF - TYPE OF CALCULATION :  RESTRICTED CLOSED SHELL
 *******************************************************************************

 CAPPA:IS1  2;IS2  2;IS3  2; K PTS MONK NET   6; SYMMOPS:K SPACE   4;G SPACE   2

 TTTTTTTTTTTTTTTTTTTTTTTTTTTTTT SDIK        TELAPSE     9146.55 TCPU     3459.30

 INFORMATION FROM INTEGRAL EVALUATION

 RESTART FROM A PREVIOUS DENSITY MATRIX - DEP ACTIVE
 NUMBER OF COUPLE SETS (NEW, OLD, FOUND):  100611  100611  100611
 NUMBER OF IRREDUCIBLE G VECTORS        :  359124  359124  359124
 CHARGE NORMALIZATION FACTOR   1.00002747
 TOTAL ATOMIC CHARGES:
   0.8925705   0.8842191   0.8925705   0.8842191   0.8867458   0.8876705
   0.8899940   0.8890421   0.8867458   0.8890421   0.8899940   0.8876705
   0.8867464   0.8899946   0.8867464   0.8899946   0.8925711   0.8876713
   0.8842197   0.8890424   0.8925711   0.8890424   0.8842197   0.8876713
   0.8408066   0.8399884   0.8408066   0.8399884   0.8403439   0.8384175
   0.8406112   0.8424137   0.8403439   0.8424137   0.8406112   0.8384175
   0.8521166   0.8584101   0.8521166   0.8584101   0.8521158   0.8565960
   0.8584110   0.8539407   0.8521158   0.8539407   0.8584110   0.8565960
   0.8403467   0.8406147   0.8403467   0.8406147   0.8408101   0.8384190
   0.8399908   0.8424182   0.8408101   0.8424182   0.8399908   0.8384190
  18.5917824  18.5917824  18.5917881  18.5917813  18.5917867  18.5917813
   5.6489686   5.6493924   5.6489686   5.6493924   5.6489690   5.6398448
   5.6493923   5.6584727   5.6489690   5.6584727   5.6493923   5.6398448
   6.0348638   6.0341872   6.0348638   6.0341872   6.0397287   6.0258936
   6.0295651   6.0434756   6.0397287   6.0434756   6.0295651   6.0258936
   6.3805036   6.3814339   6.3805036   6.3814339   6.3805037   6.3815921
   6.3814343   6.3804194   6.3805037   6.3804194   6.3814343   6.3815921
   7.6511929   7.6406107   7.6511929   7.6406107   7.6466559   7.6443773
   7.6452918   7.6474064   7.6466559   7.6474064   7.6452918   7.6443773
   6.0397230   6.0295602   6.0397230   6.0295602   6.0348578   6.0258883
   6.0341834   6.0434712   6.0348578   6.0434712   6.0341834   6.0258883
   7.6466553   7.6452906   7.6466553   7.6452906   7.6511919   7.6443770
   7.6406101   7.6474061   7.6511919   7.6474061   7.6406101   7.6443770
 TTTTTTTTTTTTTTTTTTTTTTTTTTTTTT MOQGAD      TELAPSE     9218.51 TCPU     3493.08
 TTTTTTTTTTTTTTTTTTTTTTTTTTTTTT SHELLXN     TELAPSE     9503.23 TCPU     3575.03
 TTTTTTTTTTTTTTTTTTTTTTTTTTTTTT MONMO3      TELAPSE     9507.02 TCPU     3578.82
 NUMERICALLY INTEGRATED DENSITY    636.0000018374
 TTTTTTTTTTTTTTTTTTTTTTTTTTTTTT NUMDFT      TELAPSE     9517.01 TCPU     3588.81
 CYC   0 ETOT(AU) -4.183386778650E+03 DETOT -4.18E+03 tst  2.24E-14 PX  1.00E+00
 TTTTTTTTTTTTTTTTTTTTTTTTTTTTTT DIIS        TELAPSE     9517.86 TCPU     3589.66
 TTTTTTTTTTTTTTTTTTTTTTTTTTTTTT FDIK        TELAPSE     9596.03 TCPU     3646.34
 INSULATING STATE
 TOP OF VALENCE BANDS -    BAND    318; K    6; EIG -2.2493504E-01 AU
 TOP OF VALENCE BANDS -    BAND    318; K    1; EIG -2.2503272E-01 AU
 BOTTOM OF VIRTUAL BANDS - BAND    319; K    1; EIG -4.0307919E-03 AU
 INDIRECT ENERGY BAND GAP:   6.0111 eV
 TTTTTTTTTTTTTTTTTTTTTTTTTTTTTT PDIG        TELAPSE     9597.54 TCPU     3647.84
 CHARGE NORMALIZATION FACTOR   1.00000000
 TOTAL ATOMIC CHARGES:
   0.8902188   0.8864158   0.8902188   0.8864158   0.8890531   0.8849888
   0.8877083   0.8916514   0.8890531   0.8916514   0.8877083   0.8849888
   0.8890539   0.8877089   0.8890539   0.8877089   0.8902195   0.8849895
   0.8864164   0.8916519   0.8902195   0.8916519   0.8864164   0.8849895
   0.8399948   0.8408941   0.8399948   0.8408941   0.8427184   0.8394646
   0.8382004   0.8414881   0.8427184   0.8414881   0.8382004   0.8394646
   0.8608008   0.8501867   0.8608008   0.8501867   0.8608019   0.8558622
   0.8501856   0.8543371   0.8608019   0.8543371   0.8501856   0.8558622
   0.8427219   0.8382030   0.8427219   0.8382030   0.8399973   0.8394682
   0.8408974   0.8414905   0.8399973   0.8414905   0.8408974   0.8394682
  18.5904193  18.5904193  18.5908749  18.5904181  18.5908744  18.5904181
   5.6546738   5.6426822   5.6546738   5.6426822   5.6546745   5.6723193
   5.6426823   5.6288628   5.6546745   5.6288628   5.6426823   5.6723193
   6.0529396   6.0176036   6.0529396   6.0176036   6.0228551   6.0502601
   6.0466483   6.0192270   6.0228551   6.0192270   6.0466483   6.0502601
   6.3826809   6.3798079   6.3826809   6.3798079   6.3826817   6.3747395
   6.3798075   6.3878294   6.3826817   6.3878294   6.3798075   6.3747395
   7.6129658   7.6790795   7.6129658   7.6790795   7.6526888   7.6313669
   7.6385039   7.6594061   7.6526888   7.6594061   7.6385039   7.6313669
   6.0228493   6.0466441   6.0228493   6.0466441   6.0529339   6.0502537
   6.0175998   6.0192233   6.0529339   6.0192233   6.0175998   6.0502537
   7.6526888   7.6385031   7.6526888   7.6385031   7.6129649   7.6313655
   7.6790798   7.6594053   7.6129649   7.6594053   7.6790798   7.6313655
 TTTTTTTTTTTTTTTTTTTTTTTTTTTTTT MOQGAD      TELAPSE     9597.56 TCPU     3647.86
 TTTTTTTTTTTTTTTTTTTTTTTTTTTTTT SHELLXN     TELAPSE     9852.31 TCPU     3729.26
 TTTTTTTTTTTTTTTTTTTTTTTTTTTTTT MONMO3      TELAPSE     9853.86 TCPU     3730.81
 NUMERICALLY INTEGRATED DENSITY    635.9999973801
 TTTTTTTTTTTTTTTTTTTTTTTTTTTTTT NUMDFT      TELAPSE     9863.98 TCPU     3740.93
 CYC   1 ETOT(AU) -4.183315906232E+03 DETOT  7.09E-02 tst  0.00E+00 PX  7.87E-03
 TTTTTTTTTTTTTTTTTTTTTTTTTTTTTT DIIS        TELAPSE     9870.41 TCPU     3747.36
 DIIS TEST: 0.13097E-01 AT SCF   CYCLE   1 - MIX   30 %
 TTTTTTTTTTTTTTTTTTTTTTTTTTTTTT FDIK        TELAPSE     9910.19 TCPU     3765.83
 INSULATING STATE
 TOP OF VALENCE BANDS -    BAND    318; K    6; EIG -2.2174665E-01 AU
 TOP OF VALENCE BANDS -    BAND    318; K    1; EIG -2.2179365E-01 AU
 BOTTOM OF VIRTUAL BANDS - BAND    319; K    1; EIG -3.9491462E-03 AU
 INDIRECT ENERGY BAND GAP:   5.9266 eV
 TTTTTTTTTTTTTTTTTTTTTTTTTTTTTT PDIG        TELAPSE     9911.73 TCPU     3767.37
 CHARGE NORMALIZATION FACTOR   1.00000000
 TOTAL ATOMIC CHARGES:
   0.8918922   0.8845802   0.8918922   0.8845802   0.8877748   0.8916906
   0.8888682   0.8853041   0.8877748   0.8853041   0.8888682   0.8916906
   0.8877683   0.8888721   0.8877683   0.8888721   0.8918787   0.8916794
   0.8845323   0.8853102   0.8918787   0.8853102   0.8845323   0.8916794
   0.8432818   0.8377624   0.8432818   0.8377624   0.8418915   0.8433538
   0.8388066   0.8376030   0.8418915   0.8376030   0.8388066   0.8433538
   0.8565489   0.8538082   0.8565489   0.8538082   0.8565494   0.8572769
   0.8538306   0.8533284   0.8565494   0.8533284   0.8538306   0.8572769
   0.8418958   0.8387999   0.8418958   0.8387999   0.8433038   0.8433564
   0.8377506   0.8375998   0.8433038   0.8375998   0.8377506   0.8433564
  18.5907489  18.5907489  18.5915320  18.5907412  18.5915170  18.5907412
   5.6467019   5.6515920   5.6467019   5.6515920   5.6467268   5.6547870
   5.6515537   5.6433292   5.6467268   5.6433292   5.6515537   5.6547870
   6.0443063   6.0251248   6.0443063   6.0251248   6.0319876   6.0344199
   6.0369076   6.0345164   6.0319876   6.0345164   6.0369076   6.0344199
   6.3775295   6.3854131   6.3775295   6.3854131   6.3775192   6.3765499
   6.3854129   6.3857474   6.3775192   6.3857474   6.3854129   6.3765499
   7.6408570   7.6501076   7.6408570   7.6501076   7.6492245   7.6350935
   7.6436256   7.6574761   7.6492245   7.6574761   7.6436256   7.6350935
   6.0320053   6.0369054   6.0320053   6.0369054   6.0443481   6.0343226
   6.0252091   6.0343618   6.0443481   6.0343618   6.0252091   6.0343226
   7.6492662   7.6435897   7.6492662   7.6435897   7.6408592   7.6351340
   7.6500437   7.6575321   7.6408592   7.6575321   7.6500437   7.6351340
 TTTTTTTTTTTTTTTTTTTTTTTTTTTTTT MOQGAD      TELAPSE     9911.76 TCPU     3767.39
 TTTTTTTTTTTTTTTTTTTTTTTTTTTTTT SHELLXN     TELAPSE    10182.91 TCPU     3848.89
 TTTTTTTTTTTTTTTTTTTTTTTTTTTTTT MONMO3      TELAPSE    10184.46 TCPU     3850.44
 NUMERICALLY INTEGRATED DENSITY    635.9999979568
 TTTTTTTTTTTTTTTTTTTTTTTTTTTTTT NUMDFT      TELAPSE    10194.36 TCPU     3860.34
 CYC   2 ETOT(AU) -4.183317017363E+03 DETOT -1.11E-03 tst  3.81E-06 PX  4.66E-03
 TTTTTTTTTTTTTTTTTTTTTTTTTTTTTT DIIS        TELAPSE    10199.51 TCPU     3865.49
 DIIS TEST: 0.56316E-02 AT SCF   CYCLE   2 - DIIS ACTIVE - HISTORY:     2 CYCLES
 TTTTTTTTTTTTTTTTTTTTTTTTTTTTTT FDIK        TELAPSE    10249.21 TCPU     3882.22
 INSULATING STATE
 TOP OF VALENCE BANDS -    BAND    318; K    5; EIG -2.2358169E-01 AU
 TOP OF VALENCE BANDS -    BAND    318; K    1; EIG -2.2365130E-01 AU
 BOTTOM OF VIRTUAL BANDS - BAND    319; K    1; EIG -3.9065361E-03 AU
 INDIRECT ENERGY BAND GAP:   5.9777 eV
 TTTTTTTTTTTTTTTTTTTTTTTTTTTTTT PDIG        TELAPSE    10250.74 TCPU     3883.75
 CHARGE NORMALIZATION FACTOR   1.00000000
 TOTAL ATOMIC CHARGES:
   0.8928128   0.8835565   0.8928128   0.8835565   0.8885887   0.8894309
   0.8880439   0.8873583   0.8885887   0.8873583   0.8880439   0.8894309
   0.8885718   0.8880368   0.8885718   0.8880368   0.8928101   0.8894206
   0.8835642   0.8873462   0.8928101   0.8873462   0.8835642   0.8894206
   0.8428425   0.8382250   0.8428425   0.8382250   0.8414588   0.8430742
   0.8394141   0.8378381   0.8414588   0.8378381   0.8394141   0.8430742
   0.8562755   0.8543423   0.8562755   0.8543423   0.8562708   0.8572323
   0.8543435   0.8531403   0.8562708   0.8531403   0.8543435   0.8572323
   0.8414694   0.8394152   0.8414694   0.8394152   0.8428527   0.8430823
   0.8382291   0.8378394   0.8428527   0.8378394   0.8382291   0.8430823
  18.5905344  18.5905344  18.5914192  18.5905309  18.5913902  18.5905309
   5.6541667   5.6428269   5.6541667   5.6428269   5.6541910   5.6602828
   5.6428043   5.6401993   5.6541910   5.6401993   5.6428043   5.6602828
   6.0457334   6.0249970   6.0457334   6.0249970   6.0295481   6.0388653
   6.0397103   6.0302857   6.0295481   6.0302857   6.0397103   6.0388653
   6.3790441   6.3834666   6.3790441   6.3834666   6.3790890   6.3749425
   6.3834849   6.3874538   6.3790890   6.3874538   6.3834849   6.3749425
   7.6237704   7.6690126   7.6237704   7.6690126   7.6543150   7.6321336
   7.6368392   7.6592014   7.6543150   7.6592014   7.6368392   7.6321336
   6.0295528   6.0397255   6.0295528   6.0397255   6.0457359   6.0388464
   6.0249939   6.0301895   6.0457359   6.0301895   6.0249939   6.0388464
   7.6543390   7.6368133   7.6543390   7.6368133   7.6237013   7.6321230
   7.6690053   7.6592541   7.6237013   7.6592541   7.6690053   7.6321230
 TTTTTTTTTTTTTTTTTTTTTTTTTTTTTT MOQGAD      TELAPSE    10250.76 TCPU     3883.77
 TTTTTTTTTTTTTTTTTTTTTTTTTTTTTT SHELLXN     TELAPSE    10513.97 TCPU     3965.20
 TTTTTTTTTTTTTTTTTTTTTTTTTTTTTT MONMO3      TELAPSE    10515.54 TCPU     3966.77
 NUMERICALLY INTEGRATED DENSITY    635.9999983403
 TTTTTTTTTTTTTTTTTTTTTTTTTTTTTT NUMDFT      TELAPSE    10525.45 TCPU     3976.68
 CYC   3 ETOT(AU) -4.183317615570E+03 DETOT -5.98E-04 tst  1.92E-06 PX  3.11E-03
 TTTTTTTTTTTTTTTTTTTTTTTTTTTTTT DIIS        TELAPSE    10530.50 TCPU     3981.72
 DIIS TEST: 0.94847E-03 AT SCF   CYCLE   3 - DIIS ACTIVE - HISTORY:     3 CYCLES
 TTTTTTTTTTTTTTTTTTTTTTTTTTTTTT FDIK        TELAPSE    10570.65 TCPU     4001.85
 INSULATING STATE
 TOP OF VALENCE BANDS -    BAND    318; K    5; EIG -2.2434659E-01 AU
 TOP OF VALENCE BANDS -    BAND    318; K    1; EIG -2.2445527E-01 AU
 BOTTOM OF VIRTUAL BANDS - BAND    319; K    1; EIG -3.9126333E-03 AU
 INDIRECT ENERGY BAND GAP:   5.9983 eV
 TTTTTTTTTTTTTTTTTTTTTTTTTTTTTT PDIG        TELAPSE    10572.11 TCPU     4003.32
 CHARGE NORMALIZATION FACTOR   1.00000000
 TOTAL ATOMIC CHARGES:
   0.8922321   0.8843080   0.8922321   0.8843080   0.8888104   0.8889611
   0.8878416   0.8878182   0.8888104   0.8878182   0.8878416   0.8889611
   0.8888110   0.8878433   0.8888110   0.8878433   0.8922269   0.8889577
   0.8843069   0.8878204   0.8922269   0.8878204   0.8843069   0.8889577
   0.8424035   0.8386310   0.8424035   0.8386310   0.8418155   0.8428899
   0.8389652   0.8380452   0.8418155   0.8380452   0.8389652   0.8428899
   0.8570643   0.8535309   0.8570643   0.8535309   0.8570663   0.8569968
   0.8535292   0.8534490   0.8570663   0.8534490   0.8535292   0.8569968
   0.8418166   0.8389683   0.8418166   0.8389683   0.8424018   0.8428937
   0.8386385   0.8380474   0.8424018   0.8380474   0.8386385   0.8428937
  18.5905478  18.5905478  18.5912908  18.5905473  18.5912917  18.5905473
   5.6509359   5.6468471   5.6509359   5.6468471   5.6509325   5.6617580
   5.6468416   5.6381070   5.6509325   5.6381070   5.6468416   5.6617580
   6.0479864   6.0219435   6.0479864   6.0219435   6.0273874   6.0403266
   6.0419052   6.0288925   6.0273874   6.0288925   6.0419052   6.0403266
   6.3793384   6.3833726   6.3793384   6.3833726   6.3793475   6.3745084
   6.3833708   6.3877911   6.3793475   6.3877911   6.3833708   6.3745084
   7.6293225   7.6620197   7.6293225   7.6620197   7.6516650   7.6316246
   7.6405739   7.6600607   7.6516650   7.6600607   7.6405739   7.6316246
   6.0273656   6.0418938   6.0273656   6.0418938   6.0479718   6.0403299
   6.0219370   6.0288744   6.0479718   6.0288744   6.0219370   6.0403299
   7.6516761   7.6405732   7.6516761   7.6405732   7.6293232   7.6316334
   7.6620199   7.6600654   7.6293232   7.6600654   7.6620199   7.6316334
 TTTTTTTTTTTTTTTTTTTTTTTTTTTTTT MOQGAD      TELAPSE    10572.14 TCPU     4003.34
 TTTTTTTTTTTTTTTTTTTTTTTTTTTTTT SHELLXN     TELAPSE    10832.39 TCPU     4084.82
 TTTTTTTTTTTTTTTTTTTTTTTTTTTTTT MONMO3      TELAPSE    10833.94 TCPU     4086.37
 NUMERICALLY INTEGRATED DENSITY    635.9999983113
 TTTTTTTTTTTTTTTTTTTTTTTTTTTTTT NUMDFT      TELAPSE    10843.87 TCPU     4096.31
 CYC   4 ETOT(AU) -4.183317725762E+03 DETOT -1.10E-04 tst  3.71E-07 PX  1.13E-03
 TTTTTTTTTTTTTTTTTTTTTTTTTTTTTT DIIS        TELAPSE    10849.54 TCPU     4101.97
 DIIS TEST: 0.13421E-03 AT SCF   CYCLE   4 - DIIS ACTIVE - HISTORY:     4 CYCLES
 TTTTTTTTTTTTTTTTTTTTTTTTTTTTTT FDIK        TELAPSE    10886.14 TCPU     4117.95
 INSULATING STATE
 TOP OF VALENCE BANDS -    BAND    318; K    5; EIG -2.2424376E-01 AU
 TOP OF VALENCE BANDS -    BAND    318; K    1; EIG -2.2434666E-01 AU
 BOTTOM OF VIRTUAL BANDS - BAND    319; K    1; EIG -3.9126150E-03 AU
 INDIRECT ENERGY BAND GAP:   5.9955 eV
 TTTTTTTTTTTTTTTTTTTTTTTTTTTTTT PDIG        TELAPSE    10887.67 TCPU     4119.48
 CHARGE NORMALIZATION FACTOR   1.00000000
 TOTAL ATOMIC CHARGES:
   0.8921855   0.8842957   0.8921855   0.8842957   0.8886129   0.8893466
   0.8880662   0.8874375   0.8886129   0.8874375   0.8880662   0.8893466
   0.8886075   0.8880707   0.8886075   0.8880707   0.8921799   0.8893442
   0.8842934   0.8874426   0.8921799   0.8874426   0.8842934   0.8893442
   0.8424198   0.8385923   0.8424198   0.8385923   0.8418704   0.8429147
   0.8389691   0.8380069   0.8418704   0.8380069   0.8389691   0.8429147
   0.8572257   0.8533939   0.8572257   0.8533939   0.8572248   0.8570943
   0.8533904   0.8533535   0.8572248   0.8533535   0.8533904   0.8570943
   0.8418783   0.8389718   0.8418783   0.8389718   0.8424175   0.8429159
   0.8385997   0.8380064   0.8424175   0.8380064   0.8385997   0.8429159
  18.5905327  18.5905327  18.5913440  18.5905298  18.5913501  18.5905298
   5.6506545   5.6468701   5.6506545   5.6468701   5.6506345   5.6614870
   5.6468628   5.6382755   5.6506345   5.6382755   5.6468628   5.6614870
   6.0468124   6.0234776   6.0468124   6.0234776   6.0284186   6.0394133
   6.0405505   6.0296831   6.0284186   6.0296831   6.0405505   6.0394133
   6.3790828   6.3835555   6.3790828   6.3835555   6.3791128   6.3747959
   6.3835559   6.3875763   6.3791128   6.3875763   6.3835559   6.3747959
   7.6288093   7.6633768   7.6288093   7.6633768   7.6531446   7.6319404
   7.6385369   7.6598482   7.6531446   7.6598482   7.6385369   7.6319404
   6.0284089   6.0405481   6.0284089   6.0405481   6.0468076   6.0394090
   6.0234827   6.0296795   6.0468076   6.0296795   6.0234827   6.0394090
   7.6531458   7.6385341   7.6531458   7.6385341   7.6288117   7.6319387
   7.6633760   7.6598451   7.6288117   7.6598451   7.6633760   7.6319387
 TTTTTTTTTTTTTTTTTTTTTTTTTTTTTT MOQGAD      TELAPSE    10887.70 TCPU     4119.50
 TTTTTTTTTTTTTTTTTTTTTTTTTTTTTT SHELLXN     TELAPSE    11157.09 TCPU     4200.74
 TTTTTTTTTTTTTTTTTTTTTTTTTTTTTT MONMO3      TELAPSE    11160.72 TCPU     4204.37
 NUMERICALLY INTEGRATED DENSITY    635.9999982370
 TTTTTTTTTTTTTTTTTTTTTTTTTTTTTT NUMDFT      TELAPSE    11171.35 TCPU     4214.99
 CYC   5 ETOT(AU) -4.183317738969E+03 DETOT -1.32E-05 tst  7.14E-08 PX  5.22E-04
 TTTTTTTTTTTTTTTTTTTTTTTTTTTTTT DIIS        TELAPSE    11176.99 TCPU     4220.63
 DIIS TEST: 0.23179E-04 AT SCF   CYCLE   5 - DIIS ACTIVE - HISTORY:     5 CYCLES
 TTTTTTTTTTTTTTTTTTTTTTTTTTTTTT FDIK        TELAPSE    11211.85 TCPU     4235.31
 INSULATING STATE
 TOP OF VALENCE BANDS -    BAND    318; K    5; EIG -2.2421800E-01 AU
 TOP OF VALENCE BANDS -    BAND    318; K    1; EIG -2.2431855E-01 AU
 BOTTOM OF VIRTUAL BANDS - BAND    319; K    1; EIG -3.9128246E-03 AU
 INDIRECT ENERGY BAND GAP:   5.9948 eV
 TTTTTTTTTTTTTTTTTTTTTTTTTTTTTT PDIG        TELAPSE    11213.45 TCPU     4236.91
 CHARGE NORMALIZATION FACTOR   1.00000000
 TOTAL ATOMIC CHARGES:
   0.8922049   0.8842890   0.8922049   0.8842890   0.8886943   0.8893564
   0.8879428   0.8874352   0.8886943   0.8874352   0.8879428   0.8893564
   0.8886928   0.8879442   0.8886928   0.8879442   0.8922063   0.8893564
   0.8842906   0.8874366   0.8922063   0.8874366   0.8842906   0.8893564
   0.8424249   0.8386315   0.8424249   0.8386315   0.8418012   0.8430117
   0.8389964   0.8379109   0.8418012   0.8379109   0.8389964   0.8430117
   0.8571545   0.8534543   0.8571545   0.8534543   0.8571546   0.8571197
   0.8534531   0.8533262   0.8571546   0.8533262   0.8534531   0.8571197
   0.8418059   0.8389992   0.8418059   0.8389992   0.8424274   0.8430148
   0.8386349   0.8379150   0.8424274   0.8379150   0.8386349   0.8430148
  18.5905672  18.5905672  18.5913050  18.5905640  18.5913082  18.5905640
   5.6514586   5.6461459   5.6514586   5.6461459   5.6514496   5.6609953
   5.6461477   5.6389391   5.6514496   5.6389391   5.6461477   5.6609953
   6.0474013   6.0224848   6.0474013   6.0224848   6.0279929   6.0396139
   6.0413685   6.0295996   6.0279929   6.0295996   6.0413685   6.0396139
   6.3791868   6.3834521   6.3791868   6.3834521   6.3791967   6.3745817
   6.3834521   6.3877706   6.3791967   6.3877706   6.3834521   6.3745817
   7.6282958   7.6632870   7.6282958   7.6632870   7.6523517   7.6319584
   7.6398745   7.6596336   7.6523517   7.6596336   7.6398745   7.6319584
   6.0279953   6.0413695   6.0279953   6.0413695   6.0473995   6.0396023
   6.0224883   6.0296021   6.0473995   6.0296021   6.0224883   6.0396023
   7.6523468   7.6398725   7.6523468   7.6398725   7.6282947   7.6319570
   7.6632802   7.6596303   7.6282947   7.6596303   7.6632802   7.6319570
 TTTTTTTTTTTTTTTTTTTTTTTTTTTTTT MOQGAD      TELAPSE    11213.48 TCPU     4236.94
 TTTTTTTTTTTTTTTTTTTTTTTTTTTTTT SHELLXN     TELAPSE    11455.24 TCPU     4319.77
 TTTTTTTTTTTTTTTTTTTTTTTTTTTTTT MONMO3      TELAPSE    11456.79 TCPU     4321.33
 NUMERICALLY INTEGRATED DENSITY    635.9999982621
 TTTTTTTTTTTTTTTTTTTTTTTTTTTTTT NUMDFT      TELAPSE    11466.95 TCPU     4331.48
 CYC   6 ETOT(AU) -4.183317741240E+03 DETOT -2.27E-06 tst  1.73E-08 PX  3.02E-04
 TTTTTTTTTTTTTTTTTTTTTTTTTTTTTT DIIS        TELAPSE    11471.80 TCPU     4336.33
 DIIS TEST: 0.93567E-05 AT SCF   CYCLE   6 - DIIS ACTIVE - HISTORY:     6 CYCLES
 TTTTTTTTTTTTTTTTTTTTTTTTTTTTTT FDIK        TELAPSE    11517.48 TCPU     4358.94
 INSULATING STATE
 TOP OF VALENCE BANDS -    BAND    318; K    5; EIG -2.2427417E-01 AU
 TOP OF VALENCE BANDS -    BAND    318; K    1; EIG -2.2437886E-01 AU
 BOTTOM OF VIRTUAL BANDS - BAND    319; K    1; EIG -3.9138906E-03 AU
 INDIRECT ENERGY BAND GAP:   5.9963 eV
 TTTTTTTTTTTTTTTTTTTTTTTTTTTTTT PDIG        TELAPSE    11519.17 TCPU     4360.63
 CHARGE NORMALIZATION FACTOR   1.00000000
 TOTAL ATOMIC CHARGES:
   0.8921980   0.8842756   0.8921980   0.8842756   0.8886944   0.8892931
   0.8879904   0.8874808   0.8886944   0.8874808   0.8879904   0.8892931
   0.8886947   0.8879910   0.8886947   0.8879910   0.8921989   0.8892932
   0.8842766   0.8874811   0.8921989   0.8874811   0.8842766   0.8892932
   0.8424315   0.8385898   0.8424315   0.8385898   0.8418635   0.8429589
   0.8389777   0.8379590   0.8418635   0.8379590   0.8389777   0.8429589
   0.8571686   0.8534427   0.8571686   0.8534427   0.8571692   0.8570943
   0.8534424   0.8533429   0.8571692   0.8533429   0.8534424   0.8570943
   0.8418669   0.8389809   0.8418669   0.8389809   0.8424346   0.8429624
   0.8385932   0.8379618   0.8424346   0.8379618   0.8385932   0.8429624
  18.5905478  18.5905478  18.5913348  18.5905459  18.5913348  18.5905459
   5.6510044   5.6466220   5.6510044   5.6466220   5.6510033   5.6614830
   5.6466195   5.6384427   5.6510033   5.6384427   5.6466195   5.6614830
   6.0473518   6.0228980   6.0473518   6.0228980   6.0279668   6.0395674
   6.0410519   6.0295698   6.0279668   6.0295698   6.0410519   6.0395674
   6.3791088   6.3835243   6.3791088   6.3835243   6.3791113   6.3745886
   6.3835245   6.3877620   6.3791113   6.3877620   6.3835245   6.3745886
   7.6287424   7.6633124   7.6287424   7.6633124   7.6525803   7.6319500
   7.6391056   7.6597470   7.6525803   7.6597470   7.6391056   7.6319500
   6.0279662   6.0410483   6.0279662   6.0410483   6.0473504   6.0395616
   6.0228934   6.0295699   6.0473504   6.0295699   6.0228934   6.0395616
   7.6525805   7.6391040   7.6525805   7.6391040   7.6287421   7.6319500
   7.6633146   7.6597448   7.6287421   7.6597448   7.6633146   7.6319500
 TTTTTTTTTTTTTTTTTTTTTTTTTTTTTT MOQGAD      TELAPSE    11519.19 TCPU     4360.65
 TTTTTTTTTTTTTTTTTTTTTTTTTTTTTT SHELLXN     TELAPSE    11750.42 TCPU     4442.07
 TTTTTTTTTTTTTTTTTTTTTTTTTTTTTT MONMO3      TELAPSE    11751.97 TCPU     4443.62
 NUMERICALLY INTEGRATED DENSITY    635.9999982686
 TTTTTTTTTTTTTTTTTTTTTTTTTTTTTT NUMDFT      TELAPSE    11762.13 TCPU     4453.78
 CYC   7 ETOT(AU) -4.183317742198E+03 DETOT -9.58E-07 tst  3.40E-09 PX  1.19E-04
 TTTTTTTTTTTTTTTTTTTTTTTTTTTTTT DIIS        TELAPSE    11767.29 TCPU     4458.94
 DIIS TEST: 0.20747E-05 AT SCF   CYCLE   7 - DIIS ACTIVE - HISTORY:     7 CYCLES
 TTTTTTTTTTTTTTTTTTTTTTTTTTTTTT FDIK        TELAPSE    11800.97 TCPU     4471.89
 INSULATING STATE
 TOP OF VALENCE BANDS -    BAND    318; K    5; EIG -2.2425142E-01 AU
 TOP OF VALENCE BANDS -    BAND    318; K    1; EIG -2.2435457E-01 AU
 BOTTOM OF VIRTUAL BANDS - BAND    319; K    1; EIG -3.9137116E-03 AU
 INDIRECT ENERGY BAND GAP:   5.9957 eV
 TTTTTTTTTTTTTTTTTTTTTTTTTTTTTT PDIG        TELAPSE    11802.53 TCPU     4473.46
 CHARGE NORMALIZATION FACTOR   1.00000000
 TOTAL ATOMIC CHARGES:
   0.8922071   0.8842837   0.8922071   0.8842837   0.8886695   0.8893212
   0.8879852   0.8874680   0.8886695   0.8874680   0.8879852   0.8893212
   0.8886702   0.8879858   0.8886702   0.8879858   0.8922075   0.8893222
   0.8842842   0.8874684   0.8922075   0.8874684   0.8842842   0.8893222
   0.8424310   0.8386186   0.8424310   0.8386186   0.8418417   0.8429732
   0.8389692   0.8379518   0.8418417   0.8379518   0.8389692   0.8429732
   0.8571803   0.8534313   0.8571803   0.8534313   0.8571808   0.8571146
   0.8534304   0.8533348   0.8571808   0.8533348   0.8534304   0.8571146
   0.8418450   0.8389721   0.8418450   0.8389721   0.8424337   0.8429768
   0.8386217   0.8379547   0.8424337   0.8379547   0.8386217   0.8429768
  18.5905595  18.5905595  18.5913097  18.5905585  18.5913088  18.5905585
   5.6511134   5.6464827   5.6511134   5.6464827   5.6511151   5.6612887
   5.6464807   5.6385630   5.6511151   5.6385630   5.6464807   5.6612887
   6.0471810   6.0228144   6.0471810   6.0228144   6.0281253   6.0395799
   6.0411223   6.0296003   6.0281253   6.0296003   6.0411223   6.0395799
   6.3791269   6.3835091   6.3791269   6.3835091   6.3791269   6.3746064
   6.3835099   6.3877421   6.3791269   6.3877421   6.3835099   6.3746064
   7.6284984   7.6631938   7.6284984   7.6631938   7.6527064   7.6319546
   7.6394075   7.6597191   7.6527064   7.6597191   7.6394075   7.6319546
   6.0281195   6.0411174   6.0281195   6.0411174   6.0471758   6.0395738
   6.0228100   6.0295962   6.0471758   6.0295962   6.0228100   6.0395738
   7.6527070   7.6394065   7.6527070   7.6394065   7.6284978   7.6319535
   7.6631946   7.6597182   7.6284978   7.6597182   7.6631946   7.6319535
 TTTTTTTTTTTTTTTTTTTTTTTTTTTTTT MOQGAD      TELAPSE    11802.55 TCPU     4473.48
 TTTTTTTTTTTTTTTTTTTTTTTTTTTTTT SHELLXN     TELAPSE    12008.28 TCPU     4554.98
 TTTTTTTTTTTTTTTTTTTTTTTTTTTTTT MONMO3      TELAPSE    12009.83 TCPU     4556.53
 NUMERICALLY INTEGRATED DENSITY    635.9999982618
 TTTTTTTTTTTTTTTTTTTTTTTTTTTTTT NUMDFT      TELAPSE    12019.73 TCPU     4566.43
 CYC   8 ETOT(AU) -4.183317742373E+03 DETOT -1.76E-07 tst  9.43E-10 PX  4.20E-05
 TTTTTTTTTTTTTTTTTTTTTTTTTTTTTT DIIS        TELAPSE    12029.25 TCPU     4575.96
 DIIS TEST: 0.76839E-06 AT SCF   CYCLE   8 - DIIS ACTIVE - HISTORY:     8 CYCLES
 TTTTTTTTTTTTTTTTTTTTTTTTTTTTTT FDIK        TELAPSE    12103.69 TCPU     4619.05
 INSULATING STATE
 TOP OF VALENCE BANDS -    BAND    318; K    5; EIG -2.2424981E-01 AU
 TOP OF VALENCE BANDS -    BAND    318; K    1; EIG -2.2435289E-01 AU
 BOTTOM OF VIRTUAL BANDS - BAND    319; K    1; EIG -3.9135610E-03 AU
 INDIRECT ENERGY BAND GAP:   5.9957 eV
 TTTTTTTTTTTTTTTTTTTTTTTTTTTTTT PDIG        TELAPSE    12105.22 TCPU     4620.58
 CHARGE NORMALIZATION FACTOR   1.00000000
 TOTAL ATOMIC CHARGES:
   0.8921995   0.8842803   0.8921995   0.8842803   0.8886852   0.8893226
   0.8879886   0.8874578   0.8886852   0.8874578   0.8879886   0.8893226
   0.8886860   0.8879892   0.8886860   0.8879892   0.8922002   0.8893237
   0.8842811   0.8874579   0.8922002   0.8874579   0.8842811   0.8893237
   0.8424248   0.8386061   0.8424248   0.8386061   0.8418482   0.8429788
   0.8389846   0.8379408   0.8418482   0.8379408   0.8389846   0.8429788
   0.8571768   0.8534356   0.8571768   0.8534356   0.8571773   0.8571084
   0.8534349   0.8533318   0.8571773   0.8533318   0.8534349   0.8571084
   0.8418514   0.8389876   0.8418514   0.8389876   0.8424277   0.8429820
   0.8386092   0.8379437   0.8424277   0.8379437   0.8386092   0.8429820
  18.5905526  18.5905526  18.5913316  18.5905515  18.5913310  18.5905515
   5.6511362   5.6464659   5.6511362   5.6464659   5.6511375   5.6613046
   5.6464646   5.6386201   5.6511375   5.6386201   5.6464646   5.6613046
   6.0473504   6.0228219   6.0473504   6.0228219   6.0280000   6.0395597
   6.0410997   6.0295922   6.0280000   6.0295922   6.0410997   6.0395597
   6.3791284   6.3835046   6.3791284   6.3835046   6.3791288   6.3745979
   6.3835052   6.3877572   6.3791288   6.3877572   6.3835052   6.3745979
   7.6286237   7.6633427   7.6286237   7.6633427   7.6525004   7.6319546
   7.6393027   7.6597135   7.6525004   7.6597135   7.6393027   7.6319546
   6.0279943   6.0410956   6.0279943   6.0410956   6.0473453   6.0395553
   6.0228181   6.0295876   6.0473453   6.0295876   6.0228181   6.0395553
   7.6525006   7.6393011   7.6525006   7.6393011   7.6286226   7.6319537
   7.6633423   7.6597136   7.6286226   7.6597136   7.6633423   7.6319537
 TTTTTTTTTTTTTTTTTTTTTTTTTTTTTT MOQGAD      TELAPSE    12105.25 TCPU     4620.61
 TTTTTTTTTTTTTTTTTTTTTTTTTTTTTT SHELLXN     TELAPSE    12286.02 TCPU     4701.98
 TTTTTTTTTTTTTTTTTTTTTTTTTTTTTT MONMO3      TELAPSE    12287.57 TCPU     4703.53
 NUMERICALLY INTEGRATED DENSITY    635.9999982639
 TTTTTTTTTTTTTTTTTTTTTTTTTTTTTT NUMDFT      TELAPSE    12298.01 TCPU     4713.97
 CYC   9 ETOT(AU) -4.183317742413E+03 DETOT -3.99E-08 tst  8.09E-10 PX  2.71E-05
 TTTTTTTTTTTTTTTTTTTTTTTTTTTTTT DIIS        TELAPSE    12303.57 TCPU     4719.54
 DIIS TEST: 0.31344E-06 AT SCF   CYCLE   9 - DIIS ACTIVE - HISTORY:     9 CYCLES
 TTTTTTTTTTTTTTTTTTTTTTTTTTTTTT FDIK        TELAPSE    12369.46 TCPU     4750.91
 INSULATING STATE
 TOP OF VALENCE BANDS -    BAND    318; K    5; EIG -2.2425165E-01 AU
 TOP OF VALENCE BANDS -    BAND    318; K    1; EIG -2.2435473E-01 AU
 BOTTOM OF VIRTUAL BANDS - BAND    319; K    1; EIG -3.9137003E-03 AU
 INDIRECT ENERGY BAND GAP:   5.9957 eV
 TTTTTTTTTTTTTTTTTTTTTTTTTTTTTT PDIG        TELAPSE    12373.20 TCPU     4754.66
 CHARGE NORMALIZATION FACTOR   1.00000000
 TOTAL ATOMIC CHARGES:
   0.8922035   0.8842807   0.8922035   0.8842807   0.8886809   0.8893177
   0.8879842   0.8874645   0.8886809   0.8874645   0.8879842   0.8893177
   0.8886822   0.8879846   0.8886822   0.8879846   0.8922041   0.8893187
   0.8842811   0.8874648   0.8922041   0.8874648   0.8842811   0.8893187
   0.8424341   0.8386057   0.8424341   0.8386057   0.8418446   0.8429768
   0.8389773   0.8379456   0.8418446   0.8379456   0.8389773   0.8429768
   0.8571729   0.8534378   0.8571729   0.8534378   0.8571733   0.8571076
   0.8534370   0.8533357   0.8571733   0.8533357   0.8534370   0.8571076
   0.8418476   0.8389803   0.8418476   0.8389803   0.8424369   0.8429800
   0.8386087   0.8379485   0.8424369   0.8379485   0.8386087   0.8429800
  18.5905565  18.5905565  18.5913222  18.5905556  18.5913208  18.5905556
   5.6511120   5.6465053   5.6511120   5.6465053   5.6511127   5.6613399
   5.6465049   5.6385615   5.6511127   5.6385615   5.6465049   5.6613399
   6.0472936   6.0228009   6.0472936   6.0228009   6.0280387   6.0395689
   6.0411259   6.0295986   6.0280387   6.0295986   6.0411259   6.0395689
   6.3791212   6.3835123   6.3791212   6.3835123   6.3791214   6.3745905
   6.3835127   6.3877587   6.3791214   6.3877587   6.3835127   6.3745905
   7.6285663   7.6632579   7.6285663   7.6632579   7.6526171   7.6319503
   7.6393285   7.6597191   7.6526171   7.6597191   7.6393285   7.6319503
   6.0280331   6.0411209   6.0280331   6.0411209   6.0472888   6.0395626
   6.0227961   6.0295940   6.0472888   6.0295940   6.0227961   6.0395626
   7.6526165   7.6393271   7.6526165   7.6393271   7.6285653   7.6319496
   7.6632577   7.6597185   7.6285653   7.6597185   7.6632577   7.6319496
 TTTTTTTTTTTTTTTTTTTTTTTTTTTTTT MOQGAD      TELAPSE    12373.23 TCPU     4754.68
 TTTTTTTTTTTTTTTTTTTTTTTTTTTTTT SHELLXN     TELAPSE    12564.30 TCPU     4836.18
 TTTTTTTTTTTTTTTTTTTTTTTTTTTTTT MONMO3      TELAPSE    12565.85 TCPU     4837.73
 NUMERICALLY INTEGRATED DENSITY    635.9999982659
 TTTTTTTTTTTTTTTTTTTTTTTTTTTTTT NUMDFT      TELAPSE    12575.77 TCPU     4847.65
 CYC  10 ETOT(AU) -4.183317742443E+03 DETOT -3.01E-08 tst  1.27E-10 PX  1.49E-05
 TTTTTTTTTTTTTTTTTTTTTTTTTTTTTT DIIS        TELAPSE    12580.19 TCPU     4852.07
 DIIS TEST: 0.53043E-07 AT SCF   CYCLE  10 - DIIS ACTIVE - HISTORY:    10 CYCLES
 TTTTTTTTTTTTTTTTTTTTTTTTTTTTTT FDIK        TELAPSE    12664.57 TCPU     4904.73
 INSULATING STATE
 TOP OF VALENCE BANDS -    BAND    318; K    5; EIG -2.2425256E-01 AU
 TOP OF VALENCE BANDS -    BAND    318; K    1; EIG -2.2435581E-01 AU
 BOTTOM OF VIRTUAL BANDS - BAND    319; K    1; EIG -3.9137354E-03 AU
 INDIRECT ENERGY BAND GAP:   5.9957 eV
 TTTTTTTTTTTTTTTTTTTTTTTTTTTTTT PDIG        TELAPSE    12666.06 TCPU     4906.22
 CHARGE NORMALIZATION FACTOR   1.00000000
 TOTAL ATOMIC CHARGES:
   0.8922041   0.8842790   0.8922041   0.8842790   0.8886808   0.8893182
   0.8879864   0.8874646   0.8886808   0.8874646   0.8879864   0.8893182
   0.8886817   0.8879868   0.8886817   0.8879868   0.8922047   0.8893190
   0.8842796   0.8874649   0.8922047   0.8874649   0.8842796   0.8893190
   0.8424282   0.8386097   0.8424282   0.8386097   0.8418468   0.8429758
   0.8389782   0.8379459   0.8418468   0.8379459   0.8389782   0.8429758
   0.8571761   0.8534362   0.8571761   0.8534362   0.8571765   0.8571101
   0.8534357   0.8533338   0.8571765   0.8533338   0.8534357   0.8571101
   0.8418497   0.8389813   0.8418497   0.8389813   0.8424312   0.8429790
   0.8386127   0.8379487   0.8424312   0.8379487   0.8386127   0.8429790
  18.5905558  18.5905558  18.5913208  18.5905546  18.5913197  18.5905546
   5.6511229   5.6464742   5.6511229   5.6464742   5.6511236   5.6613081
   5.6464741   5.6385818   5.6511236   5.6385818   5.6464741   5.6613081
   6.0472800   6.0228327   6.0472800   6.0228327   6.0280459   6.0395725
   6.0411035   6.0295904   6.0280459   6.0295904   6.0411035   6.0395725
   6.3791260   6.3835075   6.3791260   6.3835075   6.3791262   6.3745993
   6.3835075   6.3877552   6.3791262   6.3877552   6.3835075   6.3745993
   7.6285898   7.6632785   7.6285898   7.6632785   7.6525821   7.6319548
   7.6393365   7.6597188   7.6525821   7.6597188   7.6393365   7.6319548
   6.0280402   6.0410987   6.0280402   6.0410987   6.0472745   6.0395667
   6.0228287   6.0295864   6.0472745   6.0295864   6.0228287   6.0395667
   7.6525817   7.6393357   7.6525817   7.6393357   7.6285893   7.6319541
   7.6632780   7.6597179   7.6285893   7.6597179   7.6632780   7.6319541
 TTTTTTTTTTTTTTTTTTTTTTTTTTTTTT MOQGAD      TELAPSE    12666.08 TCPU     4906.24
 TTTTTTTTTTTTTTTTTTTTTTTTTTTTTT SHELLXN     TELAPSE    12846.92 TCPU     4987.75
 TTTTTTTTTTTTTTTTTTTTTTTTTTTTTT MONMO3      TELAPSE    12848.48 TCPU     4989.30
 NUMERICALLY INTEGRATED DENSITY    635.9999982646
 TTTTTTTTTTTTTTTTTTTTTTTTTTTTTT NUMDFT      TELAPSE    12858.37 TCPU     4999.20
 CYC  11 ETOT(AU) -4.183317742451E+03 DETOT -8.07E-09 tst  1.70E-11 PX  5.37E-06
 TTTTTTTTTTTTTTTTTTTTTTTTTTTTTT DIIS        TELAPSE    12863.58 TCPU     5004.41
 DIIS TEST: 0.11713E-07 AT SCF   CYCLE  11 - DIIS ACTIVE - HISTORY:    11 CYCLES
 TTTTTTTTTTTTTTTTTTTTTTTTTTTTTT FDIK        TELAPSE    12963.91 TCPU     5075.69
 INSULATING STATE
 TOP OF VALENCE BANDS -    BAND    318; K    5; EIG -2.2425030E-01 AU
 TOP OF VALENCE BANDS -    BAND    318; K    1; EIG -2.2435334E-01 AU
 BOTTOM OF VIRTUAL BANDS - BAND    319; K    1; EIG -3.9136260E-03 AU
 INDIRECT ENERGY BAND GAP:   5.9957 eV
 TTTTTTTTTTTTTTTTTTTTTTTTTTTTTT PDIG        TELAPSE    12965.40 TCPU     5077.19
 CHARGE NORMALIZATION FACTOR   1.00000000
 TOTAL ATOMIC CHARGES:
   0.8922024   0.8842820   0.8922024   0.8842820   0.8886810   0.8893207
   0.8879857   0.8874621   0.8886810   0.8874621   0.8879857   0.8893207
   0.8886819   0.8879861   0.8886819   0.8879861   0.8922030   0.8893215
   0.8842825   0.8874625   0.8922030   0.8874625   0.8842825   0.8893215
   0.8424314   0.8386070   0.8424314   0.8386070   0.8418461   0.8429768
   0.8389776   0.8379449   0.8418461   0.8379449   0.8389776   0.8429768
   0.8571750   0.8534357   0.8571750   0.8534357   0.8571754   0.8571086
   0.8534353   0.8533345   0.8571754   0.8533345   0.8534353   0.8571086
   0.8418491   0.8389807   0.8418491   0.8389807   0.8424343   0.8429800
   0.8386099   0.8379476   0.8424343   0.8379476   0.8386099   0.8429800
  18.5905569  18.5905569  18.5913225  18.5905556  18.5913214  18.5905556
   5.6511154   5.6464988   5.6511154   5.6464988   5.6511161   5.6613271
   5.6464988   5.6385776   5.6511161   5.6385776   5.6464988   5.6613271
   6.0473036   6.0228009   6.0473036   6.0228009   6.0280364   6.0395642
   6.0411193   6.0295981   6.0280364   6.0295981   6.0411193   6.0395642
   6.3791236   6.3835113   6.3791236   6.3835113   6.3791239   6.3745965
   6.3835113   6.3877564   6.3791239   6.3877564   6.3835113   6.3745965
   7.6285727   7.6632758   7.6285727   7.6632758   7.6525954   7.6319512
   7.6393260   7.6597176   7.6525954   7.6597176   7.6393260   7.6319512
   6.0280304   6.0411144   6.0280304   6.0411144   6.0472980   6.0395583
   6.0227965   6.0295941   6.0472980   6.0295941   6.0227965   6.0395583
   7.6525949   7.6393249   7.6525949   7.6393249   7.6285717   7.6319508
   7.6632754   7.6597171   7.6285717   7.6597171   7.6632754   7.6319508
 TTTTTTTTTTTTTTTTTTTTTTTTTTTTTT MOQGAD      TELAPSE    12965.43 TCPU     5077.21
 TTTTTTTTTTTTTTTTTTTTTTTTTTTTTT SHELLXN     TELAPSE    13046.74 TCPU     5158.46
 +++ ENERGIES IN A.U. +++
 ::: EXT EL-POLE                                  -5.1038675567282E+03
 ::: EXT EL-SPHEROPOLE                             3.9400603033104E+01
 ::: BIELET ZONE E-E                               8.5643114332939E+03
 ::: TOTAL E-E                                     3.4998444795988E+03
 ::: TOTAL E-N + N-E                              -1.1996959293559E+04
 ::: TOTAL N-N                                     1.1727283430530E+03
 ::: KINETIC ENERGY                                3.5511652921174E+03
 ::: PSEUDO TOTAL   ENERGY                        -3.7732211787897E+03
 ::: VIRIAL COEFFICIENT                            9.6968266385801E-01
 TTTTTTTTTTTTTTTTTTTTTTTTTTTTTT MONMO3      TELAPSE    13049.70 TCPU     5161.42
 NUMERICALLY INTEGRATED DENSITY    635.9999982646
 TTTTTTTTTTTTTTTTTTTTTTTTTTTTTT NUMDFT      TELAPSE    13059.60 TCPU     5171.33
 CYC  12 ETOT(AU) -4.183317742443E+03 DETOT  8.10E-09 tst  8.18E-12 PX  5.37E-06

 == SCF ENDED - CONVERGENCE ON ENERGY      E(AU) -4.1833177424431E+03 CYCLES  12


 ENERGY EXPRESSION=HARTREE+FOCK EXCH*0.25000+(PBE        EXCH)*0.75000+PBE        CORR


 TOTAL ENERGY(DFT)(AU)( 12) -4.1833177424431E+03 DE 8.1E-09 tester 8.2E-12
 TTTTTTTTTTTTTTTTTTTTTTTTTTTTTT EDFT        TELAPSE    13059.65 TCPU     5171.37
 
 INFORMATION **** DFTD3 ENERGY **** CALCULATE DFTD3 ENERGY

           DFT-D V3(BJ)
 DF                                         pbe0      
 parameters
 s6       :    1.0000
 s8       :    1.2177
 a1       :    0.4145
 a2       :    4.8593
 k1 k3    :   16.0000   -4.0000
 Cutoff   :   50.2022
 CN-Cutoff:   21.1671
 
 Edisp /kcal,au:  -162.1783 -0.25844753

 E6    /kcal :  -103.6401
 E8    /kcal :   -61.4873
 E6(ABC) "   :   2.949080
 
 INFORMATION **** DFTD3 ENERGY **** NORMAL TERMINATION OF DFTD3 MODULE

 *******************************************************************************

 DFT-D3 DISPERSION ENERGY CORRECTION

 D3 DISPERSION ENERGY (AU)       -2.5844752591560E-01
 TOTAL ENERGY + DISP (AU)        -4.1835761899690E+03

 *******************************************************************************

 TTTTTTTTTTTTTTTTTTTTTTTTTTTTTT SMAT        TELAPSE    13328.81 TCPU     5240.58
 TTTTTTTTTTTTTTTTTTTTTTTTTTTTTT POLAR2      TELAPSE    13329.49 TCPU     5241.26
 *****************************************************************************
 *                                                                           *
 *                             PIEZOELECTRICITY                              *
 *                    EVALUATED THROUGH THE  BERRY  PHASE                    *
 *                                                                           *
 *****************************************************************************

                                   STRAIN TENSOR
                           -0.00000   0.00000   0.00000
                           -0.00000  -0.00000  -0.01500
                           -0.00000  -0.01500  -0.00000

 %%%%%%%%%%%%%%%%%%%%%%%%%%%%%%%%%%%%%%%%%%%%%%%%%%%%%%%%%%%%%%%%%%%%%%%%%%%%%
          INFORMATION ON SYSTEM A TO THE LEFT ON SYSTEM B TO THE RIGHT
                      (A) SHOULD BE THE EQUILIBRIUM SYSTEM

         a, b, c (ANGSTROM), ALPHA, BETA, GAMMA (DEGREES) V (ANGSTROM**3)
  a= 15.62058    ALPHA= 109.47122           a= 15.46477    ALPHA= 110.27347
  b= 15.62058    BETA = 109.47122           b= 15.77718    BETA = 109.47223
  c= 15.62058    GAMMA= 109.47122           c= 15.77718    GAMMA= 109.47223
          VA= 2934.06669                              VB= 2933.40652

                      DIRECT LATTICE VECTORS COMPONENTS ( ANGSTROM )
           X         Y         Z                  X         Y         Z
       -9.01855   9.01855   9.01855           -9.01855   8.88327   8.88327
        9.01855  -9.01855   9.01855            9.01855  -9.15383   9.15383
        9.01855   9.01855  -9.01855            9.01855   9.15383  -9.15383

                  RECIPROCAL LATTICE VECTORS COMPONENTS (ANGSTROM-1)
           X         Y         Z                  X         Y         Z
        0.00000   0.34835   0.34835            0.00000   0.34835   0.34835
        0.34835   0.00000   0.34835            0.35365   0.00523   0.34843
        0.34835   0.34835   0.00000            0.35365   0.34843   0.00523

                         ATOMIC FRACTIONAL COORDINATES
    ATOM       a        b        c              a        b        c
    1 H    -0.13028  0.34876 -0.23852       -0.13028  0.34876 -0.23852
    2 H     0.58728  0.10824  0.23852        0.58728  0.10824  0.23852
    3 H     0.13028 -0.10824  0.47904        0.13028 -0.10824  0.47904
    4 H    -0.58728 -0.34876 -0.47904       -0.58728 -0.34876 -0.47904
    5 H    -0.23852 -0.13028  0.34876       -0.23852 -0.13028  0.34876
    6 H     0.34876 -0.23852 -0.13028        0.34876 -0.23852 -0.13028
    7 H    -0.47904 -0.58728 -0.34876       -0.47904 -0.58728 -0.34876
    8 H     0.10824  0.23852  0.58728        0.10824  0.23852  0.58728
    9 H     0.23852  0.58728  0.10824        0.23852  0.58728  0.10824
   10 H    -0.10824  0.47904  0.13028       -0.10824  0.47904  0.13028
   11 H     0.47904  0.13028 -0.10824        0.47904  0.13028 -0.10824
   12 H    -0.34876 -0.47904 -0.58728       -0.34876 -0.47904 -0.58728
   13 H    -0.23852  0.34876 -0.13028       -0.23852  0.34876 -0.13028
   14 H     0.47904 -0.10824  0.13028        0.47904 -0.10824  0.13028
   15 H     0.23852  0.10824  0.58728        0.23852  0.10824  0.58728
   16 H    -0.47904 -0.34876 -0.58728       -0.47904 -0.34876 -0.58728
   17 H    -0.13028 -0.23852  0.34876       -0.13028 -0.23852  0.34876
   18 H     0.34876 -0.13028 -0.23852        0.34876 -0.13028 -0.23852
   19 H    -0.58728 -0.47904 -0.34876       -0.58728 -0.47904 -0.34876
   20 H    -0.10824  0.13028  0.47904       -0.10824  0.13028  0.47904
   21 H     0.13028  0.47904 -0.10824        0.13028  0.47904 -0.10824
   22 H     0.10824  0.58728  0.23852        0.10824  0.58728  0.23852
   23 H     0.58728  0.23852  0.10824        0.58728  0.23852  0.10824
   24 H    -0.34876 -0.58728 -0.47904       -0.34876 -0.58728 -0.47904
   25 H     0.45624  0.14028  0.52569        0.45624  0.14028  0.52569
   26 H    -0.38541 -0.06945 -0.52569       -0.38541 -0.06945 -0.52569
   27 H    -0.45624  0.06945 -0.31596       -0.45624  0.06945 -0.31596
   28 H     0.38541 -0.14028  0.31596        0.38541 -0.14028  0.31596
   29 H     0.52569  0.45624  0.14028        0.52569  0.45624  0.14028
   30 H     0.14028  0.52569  0.45624        0.14028  0.52569  0.45624
   31 H     0.31596  0.38541 -0.14028        0.31596  0.38541 -0.14028
   32 H    -0.06945 -0.52569 -0.38541       -0.06945 -0.52569 -0.38541
   33 H    -0.52569 -0.38541 -0.06945       -0.52569 -0.38541 -0.06945
   34 H     0.06945 -0.31596 -0.45624        0.06945 -0.31596 -0.45624
   35 H    -0.31596 -0.45624  0.06945       -0.31596 -0.45624  0.06945
   36 H    -0.14028  0.31596  0.38541       -0.14028  0.31596  0.38541
   37 H     0.50298  0.24549  0.50299        0.50298  0.24549  0.50299
   38 H    -0.25750 -0.00001 -0.50299       -0.25750 -0.00001 -0.50299
   39 H    -0.50298  0.00001 -0.25749       -0.50298  0.00001 -0.25749
   40 H     0.25750 -0.24549  0.25749        0.25750 -0.24549  0.25749
   41 H     0.50299  0.50298  0.24549        0.50299  0.50298  0.24549
   42 H     0.24549  0.50299  0.50298        0.24549  0.50299  0.50298
   43 H     0.25749  0.25750 -0.24549        0.25749  0.25750 -0.24549
   44 H    -0.00001 -0.50299 -0.25750       -0.00001 -0.50299 -0.25750
   45 H    -0.50299 -0.25750 -0.00001       -0.50299 -0.25750 -0.00001
   46 H     0.00001 -0.25749 -0.50298        0.00001 -0.25749 -0.50298
   47 H    -0.25749 -0.50298  0.00001       -0.25749 -0.50298  0.00001
   48 H    -0.24549  0.25749  0.25750       -0.24549  0.25749  0.25750
   49 H     0.52570  0.14030  0.45624        0.52570  0.14030  0.45624
   50 H    -0.31594  0.06946 -0.45624       -0.31594  0.06946 -0.45624
   51 H    -0.52570 -0.06946 -0.38540       -0.52570 -0.06946 -0.38540
   52 H     0.31594 -0.14030  0.38540        0.31594 -0.14030  0.38540
   53 H     0.45624  0.52570  0.14030        0.45624  0.52570  0.14030
   54 H     0.14030  0.45624  0.52570        0.14030  0.45624  0.52570
   55 H     0.38540  0.31594 -0.14030        0.38540  0.31594 -0.14030
   56 H     0.06946 -0.45624 -0.31594        0.06946 -0.45624 -0.31594
   57 H    -0.45624 -0.31594  0.06946       -0.45624 -0.31594  0.06946
   58 H    -0.06946 -0.38540 -0.52570       -0.06946 -0.38540 -0.52570
   59 H    -0.38540 -0.52570 -0.06946       -0.38540 -0.52570 -0.06946
   60 H    -0.14030  0.38540  0.31594       -0.14030  0.38540  0.31594
   61 CD   -0.25000  0.25000  0.50000       -0.25000  0.25000  0.50000
   62 CD   -0.75000 -0.25000  0.50000       -0.75000 -0.25000  0.50000
   63 CD    0.50000 -0.25000  0.25000        0.50000 -0.25000  0.25000
   64 CD    0.25000  0.50000 -0.25000        0.25000  0.50000 -0.25000
   65 CD    0.50000 -0.75000 -0.25000        0.50000 -0.75000 -0.25000
   66 CD   -0.25000  0.50000 -0.75000       -0.25000  0.50000 -0.75000
   67 C     0.62159  0.24420  0.62159        0.62159  0.24420  0.62159
   68 C    -0.37738  0.00000 -0.62159       -0.37738  0.00000 -0.62159
   69 C    -0.62159 -0.00000 -0.37739       -0.62159 -0.00000 -0.37739
   70 C     0.37738 -0.24420  0.37739        0.37738 -0.24420  0.37739
   71 C     0.62159  0.62159  0.24420        0.62159  0.62159  0.24420
   72 C     0.24420  0.62159  0.62159        0.24420  0.62159  0.62159
   73 C     0.37739  0.37738 -0.24420        0.37739  0.37738 -0.24420
   74 C     0.00000 -0.62159 -0.37738        0.00000 -0.62159 -0.37738
   75 C    -0.62159 -0.37738  0.00000       -0.62159 -0.37738  0.00000
   76 C    -0.00000 -0.37739 -0.62159       -0.00000 -0.37739 -0.62159
   77 C    -0.37739 -0.62159 -0.00000       -0.37739 -0.62159 -0.00000
   78 C    -0.24420  0.37739  0.37738       -0.24420  0.37739  0.37738
   79 C    -0.21293  0.31983 -0.26648       -0.21293  0.31983 -0.26648
   80 C     0.58631  0.05355  0.26648        0.58631  0.05355  0.26648
   81 C     0.21293 -0.05355  0.53276        0.21293 -0.05355  0.53276
   82 C    -0.58631 -0.31983 -0.53276       -0.58631 -0.31983 -0.53276
   83 C    -0.26648 -0.21293  0.31983       -0.26648 -0.21293  0.31983
   84 C     0.31983 -0.26648 -0.21293        0.31983 -0.26648 -0.21293
   85 C    -0.53276 -0.58631 -0.31983       -0.53276 -0.58631 -0.31983
   86 C     0.05355  0.26648  0.58631        0.05355  0.26648  0.58631
   87 C     0.26648  0.58631  0.05355        0.26648  0.58631  0.05355
   88 C    -0.05355  0.53276  0.21293       -0.05355  0.53276  0.21293
   89 C     0.53276  0.21293 -0.05355        0.53276  0.21293 -0.05355
   90 C    -0.31983 -0.53276 -0.58631       -0.31983 -0.53276 -0.58631
   91 C     0.52136  0.18978  0.52136        0.52136  0.18978  0.52136
   92 C    -0.33158  0.00000 -0.52136       -0.33158  0.00000 -0.52136
   93 C    -0.52136 -0.00000 -0.33158       -0.52136 -0.00000 -0.33158
   94 C     0.33158 -0.18978  0.33158        0.33158 -0.18978  0.33158
   95 C     0.52136  0.52136  0.18978        0.52136  0.52136  0.18978
   96 C     0.18978  0.52136  0.52136        0.18978  0.52136  0.52136
   97 C     0.33158  0.33158 -0.18978        0.33158  0.33158 -0.18978
   98 C     0.00000 -0.52136 -0.33158        0.00000 -0.52136 -0.33158
   99 C    -0.52136 -0.33158  0.00000       -0.52136 -0.33158  0.00000
  100 C    -0.00000 -0.33158 -0.52136       -0.00000 -0.33158 -0.52136
  101 C    -0.33158 -0.52136 -0.00000       -0.33158 -0.52136 -0.00000
  102 C    -0.18978  0.33158  0.33158       -0.18978  0.33158  0.33158
  103 N    -0.28423  0.27190 -0.37112       -0.28423  0.27190 -0.37112
  104 N     0.64302  0.08689  0.37112        0.64302  0.08689  0.37112
  105 N     0.28423 -0.08689  0.55613        0.28423 -0.08689  0.55613
  106 N    -0.64302 -0.27190 -0.55613       -0.64302 -0.27190 -0.55613
  107 N    -0.37112 -0.28423  0.27190       -0.37112 -0.28423  0.27190
  108 N     0.27190 -0.37112 -0.28423        0.27190 -0.37112 -0.28423
  109 N    -0.55613 -0.64302 -0.27190       -0.55613 -0.64302 -0.27190
  110 N     0.08689  0.37112  0.64302        0.08689  0.37112  0.64302
  111 N     0.37112  0.64302  0.08689        0.37112  0.64302  0.08689
  112 N    -0.08689  0.55613  0.28423       -0.08689  0.55613  0.28423
  113 N     0.55613  0.28423 -0.08689        0.55613  0.28423 -0.08689
  114 N    -0.27190 -0.55613 -0.64302       -0.27190 -0.55613 -0.64302
  115 C    -0.26648  0.31983 -0.21293       -0.26648  0.31983 -0.21293
  116 C     0.53276 -0.05355  0.21293        0.53276 -0.05355  0.21293
  117 C     0.26648  0.05355  0.58631        0.26648  0.05355  0.58631
  118 C    -0.53276 -0.31983 -0.58631       -0.53276 -0.31983 -0.58631
  119 C    -0.21293 -0.26648  0.31983       -0.21293 -0.26648  0.31983
  120 C     0.31983 -0.21293 -0.26648        0.31983 -0.21293 -0.26648
  121 C    -0.58631 -0.53276 -0.31983       -0.58631 -0.53276 -0.31983
  122 C    -0.05355  0.21293  0.53276       -0.05355  0.21293  0.53276
  123 C     0.21293  0.53276 -0.05355        0.21293  0.53276 -0.05355
  124 C     0.05355  0.58631  0.26648        0.05355  0.58631  0.26648
  125 C     0.58631  0.26648  0.05355        0.58631  0.26648  0.05355
  126 C    -0.31983 -0.58631 -0.53276       -0.31983 -0.58631 -0.53276
  127 N    -0.37112  0.27190 -0.28423       -0.37112  0.27190 -0.28423
  128 N     0.55613 -0.08689  0.28423        0.55613 -0.08689  0.28423
  129 N     0.37112  0.08689  0.64302        0.37112  0.08689  0.64302
  130 N    -0.55613 -0.27190 -0.64302       -0.55613 -0.27190 -0.64302
  131 N    -0.28423 -0.37112  0.27190       -0.28423 -0.37112  0.27190
  132 N     0.27190 -0.28423 -0.37112        0.27190 -0.28423 -0.37112
  133 N    -0.64302 -0.55613 -0.27190       -0.64302 -0.55613 -0.27190
  134 N    -0.08689  0.28423  0.55613       -0.08689  0.28423  0.55613
  135 N     0.28423  0.55613 -0.08689        0.28423  0.55613 -0.08689
  136 N     0.08689  0.64302  0.37112        0.08689  0.64302  0.37112
  137 N     0.64302  0.37112  0.08689        0.64302  0.37112  0.08689
  138 N    -0.27190 -0.64302 -0.55613       -0.27190 -0.64302 -0.55613

 %%%%%%%%%%%%%%%%%%%%%%%%%%%%%%%%%%%%%%%%%%%%%%%%%%%%%%%%%%%%%%%%%%%%%%%%%%%%%

            PHASE PROJECTED ALONG THE RECIPROCAL LATTICE VECTORS
                              B1         B2         B3
                     PHI   0.000000  -0.079610  -0.079610

               PREFACTOR: |e|/(2.PI.VA)=  0.00086909E+10 (C/m**3)


 *******************************************************************************
 * CELL DEFORMATION
 *******************************************************************************

    ELASTIC STRAIN MATRIX (ADIMENSIONAL)

    1    0.0000000000    0.0000000000    0.0000000000
    2    0.0000000000    0.0000000000    0.0150000000
    3    0.0000000000    0.0150000000    0.0000000000

 LATTICE PARAMETERS (ANGSTROMS AND DEGREES) OF
 (1) ORIGINAL PRIMITIVE CELL
 (2) ORIGINAL CRYSTALLOGRAPHIC CELL
 (3) DEFORMED PRIMITIVE CELL
 (4) DEFORMED CRYSTALLOGRAPHIC CELL

            A           B           C        ALPHA       BETA        GAMMA         VOL
 (1)   15.620585   15.620585   15.620585  109.471221  109.471221  109.471221 2934.066689
 (2)   18.037098   18.037098   18.037098   90.000000   90.000000   90.000000 5868.133379
 (3)   15.777177   15.464773   15.464773  108.652765  109.472233  109.472233 2933.406524
 (4)   18.037098   18.039127   18.039127   88.281256   90.000000   90.000000 5866.813049

 * CELL DEFORMATION COMPLETE - NO. OF SYMMOPS   2
 *******************************************************************************
 LATTICE PARAMETERS (ANGSTROMS AND DEGREES) - BOHR = 0.5291772083 ANGSTROM
 PRIMITIVE CELL - CENTRING CODE 6/1 VOLUME=  2933.406524 - DENSITY  0.937 g/cm^3
         A              B              C           ALPHA      BETA       GAMMA 
    15.77717735    15.46477347    15.46477347   108.652765 109.472233 109.472233
 *******************************************************************************
 ATOMS IN THE ASYMMETRIC UNIT   70 - ATOMS IN THE UNIT CELL:  138
     ATOM                 X/A                 Y/B                 Z/C    
 *******************************************************************************
      1 T   1 H    -1.302817727838E-01  3.487550521379E-01 -2.385214091247E-01
      2 T   1 H    -4.127235387374E-01  1.082396363409E-01  2.385214091247E-01
      3 F   1 H     1.302817727838E-01 -1.082396363409E-01  4.790368249217E-01
      4 F   1 H     4.127235387374E-01 -3.487550521379E-01 -4.790368249217E-01
      5 T   1 H    -2.385214091247E-01 -1.302817727838E-01  3.487550521379E-01
      6 T   1 H     3.487550521379E-01 -2.385214091247E-01 -1.302817727838E-01
      7 T   1 H    -4.790368249217E-01  4.127235387374E-01 -3.487550521379E-01
      8 T   1 H     1.082396363409E-01  2.385214091247E-01 -4.127235387374E-01
      9 F   1 H     2.385214091247E-01 -4.127235387374E-01  1.082396363409E-01
     10 F   1 H    -1.082396363409E-01  4.790368249217E-01  1.302817727838E-01
     11 F   1 H     4.790368249217E-01  1.302817727838E-01 -1.082396363409E-01
     12 F   1 H    -3.487550521379E-01 -4.790368249217E-01  4.127235387374E-01
     13 T   1 H    -2.385206985860E-01  3.487555701460E-01 -1.302823870755E-01
     14 T   1 H     4.790379572215E-01 -1.082383115105E-01  1.302823870755E-01
     15 F   1 H     2.385206985860E-01  1.082383115105E-01 -4.127237312679E-01
     16 F   1 H    -4.790379572215E-01 -3.487555701460E-01  4.127237312679E-01
     17 T   1 H    -1.302823870755E-01 -2.385206985860E-01  3.487555701460E-01
     18 T   1 H     3.487555701460E-01 -1.302823870755E-01 -2.385206985860E-01
     19 T   1 H     4.127237312679E-01 -4.790379572215E-01 -3.487555701460E-01
     20 T   1 H    -1.082383115105E-01  1.302823870755E-01  4.790379572215E-01
     21 F   1 H     1.302823870755E-01  4.790379572215E-01 -1.082383115105E-01
     22 F   1 H     1.082383115105E-01 -4.127237312679E-01  2.385206985860E-01
     23 F   1 H    -4.127237312679E-01  2.385206985860E-01  1.082383115105E-01
     24 F   1 H    -3.487555701460E-01  4.127237312679E-01 -4.790379572215E-01
     25 T   1 H     4.562413727418E-01  1.402833113645E-01 -4.743063465403E-01
     26 T   1 H    -3.854103420951E-01 -6.945228071785E-02  4.743063465403E-01
     27 F   1 H    -4.562413727418E-01  6.945228071785E-02 -3.159580613773E-01
     28 F   1 H     3.854103420951E-01 -1.402833113645E-01  3.159580613773E-01
     29 T   1 H    -4.743063465403E-01  4.562413727418E-01  1.402833113645E-01
     30 T   1 H     1.402833113645E-01 -4.743063465403E-01  4.562413727418E-01
     31 T   1 H     3.159580613773E-01  3.854103420951E-01 -1.402833113645E-01
     32 T   1 H    -6.945228071785E-02  4.743063465403E-01 -3.854103420951E-01
     33 F   1 H     4.743063465403E-01 -3.854103420951E-01 -6.945228071785E-02
     34 F   1 H     6.945228071785E-02 -3.159580613773E-01 -4.562413727418E-01
     35 F   1 H    -3.159580613773E-01 -4.562413727418E-01  6.945228071785E-02
     36 F   1 H    -1.402833113645E-01  3.159580613773E-01  3.854103420951E-01
     37 T   1 H    -4.970218461315E-01  2.454882267249E-01 -4.970142183606E-01
     38 T   1 H    -2.574975549144E-01 -7.627770882299E-06  4.970142183606E-01
     39 F   1 H     4.970218461315E-01  7.627770882312E-06 -2.574899271435E-01
     40 F   1 H     2.574975549144E-01 -2.454882267249E-01  2.574899271435E-01
     41 T   1 H    -4.970142183606E-01 -4.970218461315E-01  2.454882267249E-01
     42 T   1 H     2.454882267249E-01 -4.970142183606E-01 -4.970218461315E-01
     43 T   1 H     2.574899271435E-01  2.574975549144E-01 -2.454882267249E-01
     44 T   1 H    -7.627770882326E-06  4.970142183606E-01 -2.574975549144E-01
     45 F   1 H     4.970142183606E-01 -2.574975549144E-01 -7.627770882274E-06
     46 F   1 H     7.627770882271E-06 -2.574899271435E-01  4.970218461315E-01
     47 F   1 H    -2.574899271435E-01  4.970218461315E-01  7.627770882237E-06
     48 F   1 H    -2.454882267249E-01  2.574899271435E-01  2.574975549144E-01
     49 T   1 H    -4.742991082714E-01  1.402964791920E-01  4.562383306022E-01
     50 T   1 H    -3.159418514102E-01  6.946256112635E-02 -4.562383306022E-01
     51 F   1 H     4.742991082714E-01 -6.946256112635E-02 -3.854044125366E-01
     52 F   1 H     3.159418514102E-01 -1.402964791920E-01  3.854044125366E-01
     53 T   1 H     4.562383306022E-01 -4.742991082714E-01  1.402964791920E-01
     54 T   1 H     1.402964791920E-01  4.562383306022E-01 -4.742991082714E-01
     55 T   1 H     3.854044125366E-01  3.159418514102E-01 -1.402964791920E-01
     56 T   1 H     6.946256112635E-02 -4.562383306022E-01 -3.159418514102E-01
     57 F   1 H    -4.562383306022E-01 -3.159418514102E-01  6.946256112635E-02
     58 F   1 H    -6.946256112635E-02 -3.854044125366E-01  4.742991082714E-01
     59 F   1 H    -3.854044125366E-01  4.742991082714E-01 -6.946256112635E-02
     60 F   1 H    -1.402964791920E-01  3.854044125366E-01  3.159418514102E-01
     61 T 248 CD   -2.499992882390E-01  2.500007117610E-01  5.000000000000E-01
     62 F 248 CD    2.499992882390E-01 -2.500007117610E-01  5.000000000000E-01
     63 T 248 CD   -5.000000000000E-01 -2.499992882390E-01  2.500007117610E-01
     64 T 248 CD    2.500007117610E-01  5.000000000000E-01 -2.499992882390E-01
     65 T 248 CD    5.000000000000E-01  2.499992882390E-01 -2.500007117610E-01
     66 F 248 CD   -2.500007117610E-01  5.000000000000E-01  2.499992882390E-01
     67 T   6 C    -3.784105058503E-01  2.442042142786E-01 -3.784111581436E-01
     68 T   6 C    -3.773846275778E-01  6.522932992636E-07  3.784111581436E-01
     69 F   6 C     3.784105058503E-01 -6.522932993192E-07 -3.773852798711E-01
     70 F   6 C     3.773846275778E-01 -2.442042142786E-01  3.773852798711E-01
     71 T   6 C    -3.784111581436E-01 -3.784105058503E-01  2.442042142786E-01
     72 T   6 C     2.442042142786E-01 -3.784111581436E-01 -3.784105058503E-01
     73 T   6 C     3.773852798711E-01  3.773846275778E-01 -2.442042142786E-01
     74 T   6 C     6.522932993330E-07  3.784111581436E-01 -3.773846275778E-01
     75 F   6 C     3.784111581436E-01 -3.773846275778E-01  6.522932992853E-07
     76 F   6 C    -6.522932993192E-07 -3.773852798711E-01  3.784105058503E-01
     77 F   6 C    -3.773852798711E-01  3.784105058503E-01 -6.522932993660E-07
     78 F   6 C    -2.442042142786E-01  3.773852798711E-01  3.773846275778E-01
     79 T   6 C    -2.129252065930E-01  3.198323674544E-01 -2.664760195416E-01
     80 T   6 C    -4.136916130040E-01  5.355081294854E-02  2.664760195416E-01
     81 F   6 C     2.129252065930E-01 -5.355081294854E-02 -4.672424259526E-01
     82 F   6 C     4.136916130040E-01 -3.198323674544E-01  4.672424259526E-01
     83 T   6 C    -2.664760195416E-01 -2.129252065930E-01  3.198323674544E-01
     84 T   6 C     3.198323674544E-01 -2.664760195416E-01 -2.129252065930E-01
     85 T   6 C     4.672424259526E-01  4.136916130040E-01 -3.198323674544E-01
     86 T   6 C     5.355081294854E-02  2.664760195416E-01 -4.136916130040E-01
     87 F   6 C     2.664760195416E-01 -4.136916130040E-01  5.355081294854E-02
     88 F   6 C    -5.355081294854E-02 -4.672424259526E-01  2.129252065930E-01
     89 F   6 C    -4.672424259526E-01  2.129252065930E-01 -5.355081294854E-02
     90 F   6 C    -3.198323674544E-01  4.672424259526E-01  4.136916130040E-01
     91 T   6 C    -4.786369828353E-01  1.897825915545E-01 -4.786378184060E-01
     92 T   6 C    -3.315795900395E-01  8.355706228591E-07  4.786378184060E-01
     93 F   6 C     4.786369828353E-01 -8.355706229007E-07 -3.315804256101E-01
     94 F   6 C     3.315795900395E-01 -1.897825915545E-01  3.315804256101E-01
     95 T   6 C    -4.786378184060E-01 -4.786369828353E-01  1.897825915545E-01
     96 T   6 C     1.897825915545E-01 -4.786378184060E-01 -4.786369828353E-01
     97 T   6 C     3.315804256101E-01  3.315795900395E-01 -1.897825915545E-01
     98 T   6 C     8.355706228869E-07  4.786378184060E-01 -3.315795900395E-01
     99 F   6 C     4.786378184060E-01 -3.315795900395E-01  8.355706228895E-07
    100 F   6 C    -8.355706228869E-07 -3.315804256101E-01  4.786369828353E-01
    101 F   6 C    -3.315804256101E-01  4.786369828353E-01 -8.355706229198E-07
    102 F   6 C    -1.897825915545E-01  3.315804256101E-01  3.315795900395E-01
    103 T   7 N    -2.842314951249E-01  2.718967057495E-01 -3.711235279627E-01
    104 T   7 N    -3.569797662878E-01  8.689203283779E-02  3.711235279627E-01
    105 F   7 N     2.842314951249E-01 -8.689203283779E-02 -4.438717991256E-01
    106 F   7 N     3.569797662878E-01 -2.718967057495E-01  4.438717991256E-01
    107 T   7 N    -3.711235279627E-01 -2.842314951249E-01  2.718967057495E-01
    108 T   7 N     2.718967057495E-01 -3.711235279627E-01 -2.842314951249E-01
    109 T   7 N     4.438717991256E-01  3.569797662878E-01 -2.718967057495E-01
    110 T   7 N     8.689203283779E-02  3.711235279627E-01 -3.569797662878E-01
    111 F   7 N     3.711235279627E-01 -3.569797662878E-01  8.689203283779E-02
    112 F   7 N    -8.689203283779E-02 -4.438717991256E-01  2.842314951249E-01
    113 F   7 N    -4.438717991256E-01  2.842314951249E-01 -8.689203283779E-02
    114 F   7 N    -2.718967057495E-01  4.438717991256E-01  3.569797662878E-01
    115 T   6 C    -2.664754216623E-01  3.198325628764E-01 -2.129258698444E-01
    116 T   6 C    -4.672415672792E-01 -5.354955181788E-02  2.129258698444E-01
    117 F   6 C     2.664754216623E-01  5.354955181788E-02 -4.136920154614E-01
    118 F   6 C     4.672415672792E-01 -3.198325628764E-01  4.136920154614E-01
    119 T   6 C    -2.129258698444E-01 -2.664754216623E-01  3.198325628764E-01
    120 T   6 C     3.198325628764E-01 -2.129258698444E-01 -2.664754216623E-01
    121 T   6 C     4.136920154614E-01  4.672415672792E-01 -3.198325628764E-01
    122 T   6 C    -5.354955181788E-02  2.129258698444E-01 -4.672415672792E-01
    123 F   6 C     2.129258698444E-01 -4.672415672792E-01 -5.354955181788E-02
    124 F   6 C     5.354955181788E-02 -4.136920154614E-01  2.664754216623E-01
    125 F   6 C    -4.136920154614E-01  2.664754216623E-01  5.354955181788E-02
    126 F   6 C    -3.198325628764E-01  4.136920154614E-01  4.672415672792E-01
    127 T   7 N    -3.711229514100E-01  2.718966750643E-01 -2.842321349072E-01
    128 T   7 N    -4.438711900286E-01 -8.689081650286E-02  2.842321349072E-01
    129 F   7 N     3.711229514100E-01  8.689081650286E-02 -3.569803735257E-01
    130 F   7 N     4.438711900286E-01 -2.718966750643E-01  3.569803735257E-01
    131 T   7 N    -2.842321349072E-01 -3.711229514100E-01  2.718966750643E-01
    132 T   7 N     2.718966750643E-01 -2.842321349072E-01 -3.711229514100E-01
    133 T   7 N     3.569803735257E-01  4.438711900286E-01 -2.718966750643E-01
    134 T   7 N    -8.689081650287E-02  2.842321349072E-01 -4.438711900286E-01
    135 F   7 N     2.842321349072E-01 -4.438711900286E-01 -8.689081650286E-02
    136 F   7 N     8.689081650286E-02 -3.569803735257E-01  3.711229514100E-01
    137 F   7 N    -3.569803735257E-01  3.711229514100E-01  8.689081650286E-02
    138 F   7 N    -2.718966750643E-01  3.569803735257E-01  4.438711900286E-01

 TRANSFORMATION MATRIX PRIMITIVE-CRYSTALLOGRAPHIC CELL
  0.0000  1.0000  1.0000  1.0000  0.0000  1.0000  1.0000  1.0000  0.0000

 *******************************************************************************
 CRYSTALLOGRAPHIC CELL (VOLUME=       5866.81304875)
         A              B              C           ALPHA      BETA       GAMMA 
    18.03709775    18.03912681    18.03912681    88.281256  90.000000  90.000000

 COORDINATES IN THE CRYSTALLOGRAPHIC CELL
     ATOM                 X/A                 Y/B                 Z/C    
 *******************************************************************************
      1 T   1 H     1.202577078985E-01 -3.587791170232E-01  2.284973442394E-01
      2 T   1 H    -1.202577078985E-01  3.587791170232E-01  2.284973442394E-01
      3 F   1 H     1.202577078985E-01  3.587791170232E-01 -2.284973442394E-01
      4 F   1 H    -1.202577078985E-01 -3.587791170232E-01 -2.284973442394E-01
      5 T   1 H     2.284973442394E-01  1.202577078985E-01 -3.587791170232E-01
      6 T   1 H    -3.587791170232E-01  2.284973442394E-01  1.202577078985E-01
      7 T   1 H    -2.284973442394E-01 -1.202577078985E-01 -3.587791170232E-01
      8 T   1 H     3.587791170232E-01  2.284973442394E-01 -1.202577078985E-01
      9 F   1 H     2.284973442394E-01 -1.202577078985E-01  3.587791170232E-01
     10 F   1 H     3.587791170232E-01 -2.284973442394E-01  1.202577078985E-01
     11 F   1 H    -2.284973442394E-01  1.202577078985E-01  3.587791170232E-01
     12 F   1 H    -3.587791170232E-01 -2.284973442394E-01 -1.202577078985E-01
     13 T   1 H     2.284969408283E-01 -3.587793279038E-01  1.202586293177E-01
     14 T   1 H    -2.284969408283E-01  3.587793279038E-01  1.202586293177E-01
     15 F   1 H     2.284969408283E-01  3.587793279038E-01 -1.202586293177E-01
     16 F   1 H    -2.284969408283E-01 -3.587793279038E-01 -1.202586293177E-01
     17 T   1 H     1.202586293177E-01  2.284969408283E-01 -3.587793279038E-01
     18 T   1 H    -3.587793279038E-01  1.202586293177E-01  2.284969408283E-01
     19 T   1 H    -1.202586293177E-01 -2.284969408283E-01 -3.587793279038E-01
     20 T   1 H     3.587793279038E-01  1.202586293177E-01 -2.284969408283E-01
     21 F   1 H     1.202586293177E-01 -2.284969408283E-01  3.587793279038E-01
     22 F   1 H     3.587793279038E-01 -1.202586293177E-01  2.284969408283E-01
     23 F   1 H    -1.202586293177E-01  2.284969408283E-01  3.587793279038E-01
     24 F   1 H    -3.587793279038E-01 -1.202586293177E-01 -2.284969408283E-01
     25 T   1 H     1.048677960412E-01  4.208258574185E-01  3.541551532335E-02
     26 T   1 H    -1.048677960412E-01 -4.208258574185E-01  3.541551532335E-02
     27 F   1 H     1.048677960412E-01 -4.208258574185E-01 -3.541551532335E-02
     28 F   1 H    -1.048677960412E-01  4.208258574185E-01 -3.541551532335E-02
     29 T   1 H     3.541551532335E-02  1.048677960412E-01  4.208258574185E-01
     30 T   1 H     4.208258574185E-01  3.541551532335E-02  1.048677960412E-01
     31 T   1 H    -3.541551532335E-02 -1.048677960412E-01  4.208258574185E-01
     32 T   1 H    -4.208258574185E-01  3.541551532335E-02 -1.048677960412E-01
     33 F   1 H     3.541551532335E-02 -1.048677960412E-01 -4.208258574185E-01
     34 F   1 H    -4.208258574185E-01 -3.541551532335E-02  1.048677960412E-01
     35 F   1 H    -3.541551532335E-02  1.048677960412E-01 -4.208258574185E-01
     36 F   1 H     4.208258574185E-01 -3.541551532335E-02 -1.048677960412E-01
     37 T   1 H     1.227479272479E-01  3.802378543915E-01  1.227402994770E-01
     38 T   1 H    -1.227479272479E-01 -3.802378543915E-01  1.227402994770E-01
     39 F   1 H     1.227479272479E-01 -3.802378543915E-01 -1.227402994770E-01
     40 F   1 H    -1.227479272479E-01  3.802378543915E-01 -1.227402994770E-01
     41 T   1 H     1.227402994770E-01  1.227479272479E-01  3.802378543915E-01
     42 T   1 H     3.802378543915E-01  1.227402994770E-01  1.227479272479E-01
     43 T   1 H    -1.227402994770E-01 -1.227479272479E-01  3.802378543915E-01
     44 T   1 H    -3.802378543915E-01  1.227402994770E-01 -1.227479272479E-01
     45 F   1 H     1.227402994770E-01 -1.227479272479E-01 -3.802378543915E-01
     46 F   1 H    -3.802378543915E-01 -1.227402994770E-01  1.227479272479E-01
     47 F   1 H    -1.227402994770E-01  1.227479272479E-01 -3.802378543915E-01
     48 F   1 H     3.802378543915E-01 -1.227402994770E-01 -1.227479272479E-01
     49 T   1 H     3.541695903283E-02  4.208213715694E-01  1.048795201592E-01
     50 T   1 H    -3.541695903283E-02 -4.208213715694E-01  1.048795201592E-01
     51 F   1 H     3.541695903283E-02 -4.208213715694E-01 -1.048795201592E-01
     52 F   1 H    -3.541695903283E-02  4.208213715694E-01 -1.048795201592E-01
     53 T   1 H     1.048795201592E-01  3.541695903283E-02  4.208213715694E-01
     54 T   1 H     4.208213715694E-01  1.048795201592E-01  3.541695903283E-02
     55 T   1 H    -1.048795201592E-01 -3.541695903283E-02  4.208213715694E-01
     56 T   1 H    -4.208213715694E-01  1.048795201592E-01 -3.541695903283E-02
     57 F   1 H     1.048795201592E-01 -3.541695903283E-02 -4.208213715694E-01
     58 F   1 H    -4.208213715694E-01 -1.048795201592E-01  3.541695903283E-02
     59 F   1 H    -1.048795201592E-01  3.541695903283E-02 -4.208213715694E-01
     60 F   1 H     4.208213715694E-01 -1.048795201592E-01 -3.541695903283E-02
     61 T 248 CD    5.000000000000E-01  1.405126015541E-16 -2.499992882390E-01
     62 F 248 CD    5.000000000000E-01 -4.857225732735E-17  2.499992882390E-01
     63 T 248 CD   -2.499992882390E-01  5.000000000000E-01  1.613292832658E-16
     64 T 248 CD    9.035263884370E-17 -2.499992882390E-01  5.000000000000E-01
     65 T 248 CD    2.499992882390E-01  5.000000000000E-01  3.122502256758E-17
     66 F 248 CD    1.181082934807E-16  2.499992882390E-01  5.000000000000E-01
     67 T   6 C     1.221017809927E-01  4.994870608638E-01  1.221024332860E-01
     68 T   6 C    -1.221017809927E-01 -4.994870608638E-01  1.221024332860E-01
     69 F   6 C     1.221017809927E-01 -4.994870608638E-01 -1.221024332860E-01
     70 F   6 C    -1.221017809927E-01  4.994870608638E-01 -1.221024332860E-01
     71 T   6 C     1.221024332860E-01  1.221017809927E-01  4.994870608638E-01
     72 T   6 C     4.994870608638E-01  1.221024332860E-01  1.221017809927E-01
     73 T   6 C    -1.221024332860E-01 -1.221017809927E-01  4.994870608638E-01
     74 T   6 C    -4.994870608638E-01  1.221024332860E-01 -1.221017809927E-01
     75 F   6 C     1.221024332860E-01 -1.221017809927E-01 -4.994870608638E-01
     76 F   6 C    -4.994870608638E-01 -1.221024332860E-01  1.221017809927E-01
     77 F   6 C    -1.221024332860E-01  1.221017809927E-01 -4.994870608638E-01
     78 F   6 C     4.994870608638E-01 -1.221024332860E-01 -1.221017809927E-01
     79 T   6 C     1.331407772529E-01 -3.996167967945E-01  1.866915902015E-01
     80 T   6 C    -1.331407772529E-01  3.996167967945E-01  1.866915902015E-01
     81 F   6 C     1.331407772529E-01  3.996167967945E-01 -1.866915902015E-01
     82 F   6 C    -1.331407772529E-01 -3.996167967945E-01 -1.866915902015E-01
     83 T   6 C     1.866915902015E-01  1.331407772529E-01 -3.996167967945E-01
     84 T   6 C    -3.996167967945E-01  1.866915902015E-01  1.331407772529E-01
     85 T   6 C    -1.866915902015E-01 -1.331407772529E-01 -3.996167967945E-01
     86 T   6 C     3.996167967945E-01  1.866915902015E-01 -1.331407772529E-01
     87 F   6 C     1.866915902015E-01 -1.331407772529E-01  3.996167967945E-01
     88 F   6 C     3.996167967945E-01 -1.866915902015E-01  1.331407772529E-01
     89 F   6 C    -1.866915902015E-01  1.331407772529E-01  3.996167967945E-01
     90 F   6 C    -3.996167967945E-01 -1.866915902015E-01 -1.331407772529E-01
     91 T   6 C     9.489087799196E-02  4.264713036021E-01  9.489171356258E-02
     92 T   6 C    -9.489087799196E-02 -4.264713036021E-01  9.489171356258E-02
     93 F   6 C     9.489087799196E-02 -4.264713036021E-01 -9.489171356258E-02
     94 F   6 C    -9.489087799196E-02  4.264713036021E-01 -9.489171356258E-02
     95 T   6 C     9.489171356258E-02  9.489087799196E-02  4.264713036021E-01
     96 T   6 C     4.264713036021E-01  9.489171356258E-02  9.489087799196E-02
     97 T   6 C    -9.489171356258E-02 -9.489087799196E-02  4.264713036021E-01
     98 T   6 C    -4.264713036021E-01  9.489171356258E-02 -9.489087799196E-02
     99 F   6 C     9.489171356258E-02 -9.489087799196E-02 -4.264713036021E-01
    100 F   6 C    -4.264713036021E-01 -9.489171356258E-02  9.489087799196E-02
    101 F   6 C    -9.489171356258E-02  9.489087799196E-02 -4.264713036021E-01
    102 F   6 C     4.264713036021E-01 -9.489171356258E-02 -9.489087799196E-02
    103 T   7 N     9.250233645584E-02 -4.636258644186E-01  1.793943692936E-01
    104 T   7 N    -9.250233645584E-02  4.636258644186E-01  1.793943692936E-01
    105 F   7 N     9.250233645584E-02  4.636258644186E-01 -1.793943692936E-01
    106 F   7 N    -9.250233645584E-02 -4.636258644186E-01 -1.793943692936E-01
    107 T   7 N     1.793943692936E-01  9.250233645584E-02 -4.636258644186E-01
    108 T   7 N    -4.636258644186E-01  1.793943692936E-01  9.250233645584E-02
    109 T   7 N    -1.793943692936E-01 -9.250233645584E-02 -4.636258644186E-01
    110 T   7 N     4.636258644186E-01  1.793943692936E-01 -9.250233645584E-02
    111 F   7 N     1.793943692936E-01 -9.250233645584E-02  4.636258644186E-01
    112 F   7 N     4.636258644186E-01 -1.793943692936E-01  9.250233645584E-02
    113 F   7 N    -1.793943692936E-01  9.250233645584E-02  4.636258644186E-01
    114 F   7 N    -4.636258644186E-01 -1.793943692936E-01 -9.250233645584E-02
    115 T   6 C     1.866910573471E-01 -3.996169271915E-01  1.331415055292E-01
    116 T   6 C    -1.866910573471E-01  3.996169271915E-01  1.331415055292E-01
    117 F   6 C     1.866910573471E-01  3.996169271915E-01 -1.331415055292E-01
    118 F   6 C    -1.866910573471E-01 -3.996169271915E-01 -1.331415055292E-01
    119 T   6 C     1.331415055292E-01  1.866910573471E-01 -3.996169271915E-01
    120 T   6 C    -3.996169271915E-01  1.331415055292E-01  1.866910573471E-01
    121 T   6 C    -1.331415055292E-01 -1.866910573471E-01 -3.996169271915E-01
    122 T   6 C     3.996169271915E-01  1.331415055292E-01 -1.866910573471E-01
    123 F   6 C     1.331415055292E-01 -1.866910573471E-01  3.996169271915E-01
    124 F   6 C     3.996169271915E-01 -1.331415055292E-01  1.866910573471E-01
    125 F   6 C    -1.331415055292E-01  1.866910573471E-01  3.996169271915E-01
    126 F   6 C    -3.996169271915E-01 -1.331415055292E-01 -1.866910573471E-01
    127 T   7 N     1.793937457836E-01 -4.636258806907E-01  9.250292928070E-02
    128 T   7 N    -1.793937457836E-01  4.636258806907E-01  9.250292928070E-02
    129 F   7 N     1.793937457836E-01  4.636258806907E-01 -9.250292928070E-02
    130 F   7 N    -1.793937457836E-01 -4.636258806907E-01 -9.250292928070E-02
    131 T   7 N     9.250292928070E-02  1.793937457836E-01 -4.636258806907E-01
    132 T   7 N    -4.636258806907E-01  9.250292928070E-02  1.793937457836E-01
    133 T   7 N    -9.250292928070E-02 -1.793937457836E-01 -4.636258806907E-01
    134 T   7 N     4.636258806907E-01  9.250292928070E-02 -1.793937457836E-01
    135 F   7 N     9.250292928070E-02 -1.793937457836E-01  4.636258806907E-01
    136 F   7 N     4.636258806907E-01 -9.250292928070E-02  1.793937457836E-01
    137 F   7 N    -9.250292928070E-02  1.793937457836E-01  4.636258806907E-01
    138 F   7 N    -4.636258806907E-01 -9.250292928070E-02 -1.793937457836E-01

 T = ATOM BELONGING TO THE ASYMMETRIC UNIT

 ****    2 SYMMOPS - TRANSLATORS IN FRACTIONAL UNITS
 **** MATRICES AND TRANSLATORS IN THE CRYSTALLOGRAPHIC REFERENCE FRAME
   V INV                    ROTATION MATRICES                   TRANSLATORS
   1   1  1.00  0.00  0.00  0.00  1.00  0.00  0.00  0.00  1.00  0.00  0.00  0.00
   2   2 -1.00  0.00  0.00 -1.00  0.00  1.00 -1.00  1.00  0.00  0.00  0.00  0.00

 DIRECT LATTICE VECTORS CARTESIAN COMPONENTS (ANGSTROM)
          X                    Y                    Z
  -0.901854887376E+01   0.915382710687E+01   0.915382710687E+01
   0.901854887376E+01  -0.888327064065E+01   0.888327064065E+01
   0.901854887376E+01   0.888327064065E+01  -0.888327064065E+01


 CARTESIAN COORDINATES - PRIMITIVE CELL
 *******************************************************************************
 *      ATOM          X(ANGSTROM)         Y(ANGSTROM)         Z(ANGSTROM)
 *******************************************************************************
    1     1 H     2.169100032258E+00 -6.409512569520E+00  4.024358923042E+00
    2     1 H    -2.169100032258E+00  6.533155437512E+00  4.218498943148E+00
    3     1 H     2.169100032258E+00  6.409512569520E+00 -4.024358923042E+00
    4     1 H    -2.169100032258E+00 -6.533155437512E+00 -4.218498943148E+00
    5     1 H     4.121428933095E+00  2.072030022205E+00 -6.438797503032E+00
    6     1 H    -6.471334003516E+00  4.153965433579E+00  2.230921466254E+00
    7     1 H    -4.121428933095E+00 -2.266170042311E+00 -6.503870504000E+00
    8     1 H     6.471334003516E+00  4.088892432611E+00 -2.107278598262E+00
    9     1 H     4.121428933095E+00 -2.072030022205E+00  6.438797503032E+00
   10     1 H     6.471334003516E+00 -4.088892432611E+00  2.107278598262E+00
   11     1 H    -4.121428933095E+00  2.266170042311E+00  6.503870504000E+00
   12     1 H    -6.471334003516E+00 -4.153965433579E+00 -2.230921466254E+00
   13     1 H     4.121421656729E+00 -6.438801057410E+00  2.072046584879E+00
   14     1 H    -4.121421656729E+00  6.503874556970E+00  2.266186719095E+00
   15     1 H     4.121421656729E+00  6.438801057410E+00 -2.072046584879E+00
   16     1 H    -4.121421656729E+00 -6.503874556970E+00 -2.266186719095E+00
   17     1 H     2.169116651987E+00  4.024351589621E+00 -6.409516482339E+00
   18     1 H    -6.471337807190E+00  2.230937976838E+00  4.153958406509E+00
   19     1 H    -2.169116651987E+00 -4.218491723837E+00 -6.533159132041E+00
   20     1 H     6.471337807190E+00  2.107295327136E+00 -4.088884906949E+00
   21     1 H     2.169116651987E+00 -4.024351589621E+00  6.409516482339E+00
   22     1 H     6.471337807190E+00 -2.107295327136E+00  4.088884906949E+00
   23     1 H    -2.169116651987E+00  4.218491723837E+00  6.533159132041E+00
   24     1 H    -6.471337807190E+00 -2.230937976838E+00 -4.153958406509E+00
   25     1 H     1.891510687762E+00  7.600059021616E+00  7.526502685401E-01
   26     1 H    -1.891510687762E+00 -7.580895228266E+00  5.249359547919E-01
   27     1 H     1.891510687762E+00 -7.600059021616E+00 -7.526502685401E-01
   28     1 H    -1.891510687762E+00  7.580895228266E+00 -5.249359547919E-01
   29     1 H     6.387931116660E-01  2.005367844636E+00  7.618849785257E+00
   30     1 H     7.590477124941E+00  6.671657719824E-01  1.901092584437E+00
   31     1 H    -6.387931116660E-01 -1.777653530888E+00  7.562104464625E+00
   32     1 H    -7.590477124941E+00  6.104204513496E-01 -1.881928791087E+00
   33     1 H     6.387931116660E-01 -2.005367844636E+00 -7.618849785257E+00
   34     1 H    -7.590477124941E+00 -6.104204513496E-01  1.881928791087E+00
   35     1 H    -6.387931116660E-01  1.777653530888E+00 -7.562104464625E+00
   36     1 H     7.590477124941E+00 -6.671657719824E-01 -1.901092584437E+00
   37     1 H     2.214016362076E+00  6.891595528654E+00  2.316754589431E+00
   38     1 H    -2.214016362076E+00 -6.825179165278E+00  2.111002969023E+00
   39     1 H     2.214016362076E+00 -6.891595528654E+00 -2.316754589431E+00
   40     1 H    -2.214016362076E+00  6.825179165278E+00 -2.111002969023E+00
   41     1 H     2.213878779227E+00  2.316892172280E+00  6.891597592397E+00
   42     1 H     6.858387346966E+00  2.247089024658E+00  2.247224543764E+00
   43     1 H    -2.213878779227E+00 -2.111140551872E+00  6.825177101535E+00
   44     1 H    -6.858387346966E+00  2.180668533796E+00 -2.180808180388E+00
   45     1 H     2.213878779227E+00 -2.316892172280E+00 -6.891597592397E+00
   46     1 H    -6.858387346966E+00 -2.180668533796E+00  2.180808180388E+00
   47     1 H    -2.213878779227E+00  2.111140551872E+00 -6.825177101535E+00
   48     1 H     6.858387346966E+00 -2.247089024658E+00 -2.247224543764E+00
   49     1 H     6.388191519950E-01  7.618772045595E+00  2.005578100023E+00
   50     1 H    -6.388191519950E-01 -7.562020380891E+00  1.777866213625E+00
   51     1 H     6.388191519950E-01 -7.618772045595E+00 -2.005578100023E+00
   52     1 H    -6.388191519950E-01  7.562020380891E+00 -1.777866213625E+00
   53     1 H     1.891722156824E+00  7.526750951936E-01  7.599978500523E+00
   54     1 H     7.590396213243E+00  1.901304444104E+00  6.671949843474E-01
   55     1 H    -1.891722156824E+00 -5.249632087964E-01  7.580813925963E+00
   56     1 H    -7.590396213243E+00  1.882139869544E+00 -6.104433196426E-01
   57     1 H     1.891722156824E+00 -7.526750951936E-01 -7.599978500523E+00
   58     1 H    -7.590396213243E+00 -1.882139869544E+00  6.104433196426E-01
   59     1 H    -1.891722156824E+00  5.249632087964E-01 -7.580813925963E+00
   60     1 H     7.590396213243E+00 -1.901304444104E+00 -6.671949843474E-01
   61   248 CD    9.018548873760E+00 -6.763892398165E-02 -4.509261598777E+00
   62   248 CD    9.018548873760E+00 -2.029175422311E-01 -1.352783614874E+01
   63   248 CD   -4.509261598777E+00  9.018548873760E+00  1.352782331064E-01
   64   248 CD    1.629699378570E-15 -4.373983365671E+00  8.950909949778E+00
   65   248 CD   -1.352783614874E+01  9.018548873760E+00  1.352782331064E-01
   66   248 CD    2.130330834304E-15 -1.339255791564E+01  8.815631331529E+00
   67     6 C     2.202361758911E+00  9.042332543287E+00  2.337512978495E+00
   68     6 C    -2.202361758911E+00 -8.976261337555E+00  2.067234070283E+00
   69     6 C     2.202361758911E+00 -9.042332543287E+00 -2.337512978495E+00
   70     6 C    -2.202361758911E+00  8.976261337555E+00 -2.067234070283E+00
   71     6 C     2.202373524389E+00  2.337501213017E+00  9.042332366805E+00
   72     6 C     9.009296940421E+00  2.235408950773E+00  2.235397361777E+00
   73     6 C    -2.202373524389E+00 -2.067222304805E+00  8.976261514037E+00
   74     6 C    -9.009296940421E+00  2.169338098005E+00 -2.169326156045E+00
   75     6 C     2.202373524389E+00 -2.337501213017E+00 -9.042332366805E+00
   76     6 C    -9.009296940421E+00 -2.169338098005E+00  2.169326156045E+00
   77     6 C    -2.202373524389E+00  2.067222304805E+00 -8.976261514037E+00
   78     6 C     9.009296940421E+00 -2.235408950773E+00 -2.235397361777E+00
   79     6 C     2.401473213492E+00 -7.157416608416E+00  3.259255552724E+00
   80     6 C    -2.401473213492E+00  7.258437842250E+00  3.475493369484E+00
   81     6 C     2.401473213492E+00  7.157416608416E+00 -3.259255552724E+00
   82     6 C    -2.401473213492E+00 -7.258437842250E+00 -3.475493369484E+00
   83     6 C     3.367374461104E+00  2.293354305112E+00 -7.171905127131E+00
   84     6 C    -7.207927225333E+00  3.403396559306E+00  2.451983830409E+00
   85     6 C    -3.367374461104E+00 -2.509592121872E+00 -7.243949323535E+00
   86     6 C     7.207927225333E+00  3.331352362902E+00 -2.350962596575E+00
   87     6 C     3.367374461104E+00 -2.293354305112E+00  7.171905127131E+00
   88     6 C     7.207927225333E+00 -3.331352362902E+00  2.350962596575E+00
   89     6 C    -3.367374461104E+00  2.509592121872E+00  7.243949323535E+00
   90     6 C    -7.207927225333E+00 -3.403396559306E+00 -2.451983830409E+00
   91     6 C     1.711556041689E+00  7.717978156277E+00  1.826955681802E+00
   92     6 C    -1.711556041689E+00 -7.666631022889E+00  1.596186544114E+00
   93     6 C     1.711556041689E+00 -7.717978156277E+00 -1.826955681802E+00
   94     6 C    -1.711556041689E+00  7.666631022889E+00 -1.596186544114E+00
   95     6 C     1.711571112958E+00  1.826940610533E+00  7.717977930208E+00
   96     6 C     7.692304589583E+00  1.737244453583E+00  1.737229608383E+00
   97     6 C    -1.711571112958E+00 -1.596171472845E+00  7.666631248958E+00
   98     6 C    -7.692304589583E+00  1.685897772333E+00 -1.685882474995E+00
   99     6 C     1.711571112958E+00 -1.826940610533E+00 -7.717977930208E+00
  100     6 C    -7.692304589583E+00 -1.685897772333E+00  1.685882474995E+00
  101     6 C    -1.711571112958E+00  1.596171472845E+00 -7.666631248958E+00
  102     6 C     7.692304589583E+00 -1.737244453583E+00 -1.737229608383E+00
  103     7 N     1.668473684528E+00 -8.313928728181E+00  3.110316798782E+00
  104     7 N    -1.668473684528E+00  8.411001341411E+00  3.361190749826E+00
  105     7 N     1.668473684528E+00  8.313928728181E+00 -3.110316798782E+00
  106     7 N    -1.668473684528E+00 -8.411001341411E+00 -3.361190749826E+00
  107     7 N     3.235753774304E+00  1.543036709006E+00 -8.337437929528E+00
  108     7 N    -8.362465034796E+00  3.260780879572E+00  1.717009991143E+00
  109     7 N    -3.235753774304E+00 -1.793910660050E+00 -8.387492140064E+00
  110     7 N     8.362465034796E+00  3.210726669036E+00 -1.619937377913E+00
  111     7 N     3.235753774304E+00 -1.543036709006E+00  8.337437929528E+00
  112     7 N     8.362465034796E+00 -3.210726669036E+00  1.619937377913E+00
  113     7 N    -3.235753774304E+00  1.793910660050E+00  8.387492140064E+00
  114     7 N    -8.362465034796E+00 -3.260780879572E+00 -1.717009991143E+00
[truncated: 55,628 more chars]
