# Supplementary material for: Structure–Property Relationship of Piezoelectric Properties in Zeolitic Imidazolate Frameworks: A Computational Study
Source: ACS Appl Mater Interfaces. 2022 Nov 2;14(45):50803–14. doi: 10.1021/acsami.2c13506 (PMC9674201; doi:10.1021/acsami.2c13506)
Supplement: Supplementary file 5 — am2c13506_si_005.zip [file am2c13506_si_005.zip › Outputfiles_crystal17/CdIF-1/ClampedIon_results/Clamped_B3LYP-D3.out]

zif8Cd0degrees
EXTERNAL
PIEZOCON
CLAMPION
PRINT
END
END
6 5
0 0 6 2.0 1.00
  0.4563240000D+04  0.1966650000D-02
  0.6820240000D+03  0.1523060000D-01
  0.1549730000D+03  0.7612690000D-01
  0.4445530000D+02  0.2608010000D+00
  0.1302900000D+02  0.6164620000D+00
  0.1827730000D+01  0.2210060000D+00
0 1 3 4.0 1.00
  0.2096420000D+02  0.1146600000D+00  0.4024870000D-01
  0.4803310000D+01  0.9199990000D+00  0.2375940000D+00
  0.1459330000D+01 -0.3030680000D-02  0.8158540000D+00
0 1 1 0.0 1.00
  0.4834560000D+00  0.1000000000D+01  0.1000000000D+01
0 1 1 0.0 1.00
  0.1455850000D+00  0.1000000000D+01  0.1000000000D+01
0 3 1 0.0 1.00
  0.6260000000D+00  0.1000000000D+01
7 5
0 0 6 2.0 1.00
  0.6293480000D+04  0.1969790000D-02
  0.9490440000D+03  0.1496130000D-01
  0.2187760000D+03  0.7350060000D-01
  0.6369160000D+02  0.2489370000D+00
  0.1882820000D+02  0.6024600000D+00
  0.2720230000D+01  0.2562020000D+00
0 1 3 5.0 1.00
  0.3063310000D+02  0.1119060000D+00  0.3831190000D-01
  0.7026140000D+01  0.9216660000D+00  0.2374030000D+00
  0.2112050000D+01 -0.2569190000D-02  0.8175920000D+00
0 1 1 0.0 1.00
  0.6840090000D+00  0.1000000000D+01  0.1000000000D+01
0 1 1 0.0 1.00
  0.2008780000D+00  0.1000000000D+01  0.1000000000D+01
0 3 1 0.0 1.00
  0.9130000000D+00  0.1000000000D+01
1 4
0 0 3 1.0 1.00
  0.3386500000D+02  0.2549380000D-01
  0.5094790000D+01  0.1903730000D+00
  0.1158790000D+01  0.8521610000D+00
0 0 1 0.0 1.00
  0.3258400000D+00  0.1000000000D+01
0 0 1 0.0 1.00
  0.1027410000D+00  0.1000000000D+01
0 2 1 0.0 1.00
  0.7500000000D+00  0.1000000000D+01
248 15
INPUT
20. 0 2 2 2 2 0
 13.835869 270.009483 0
 6.857270 38.767308 0
 12.404971 193.829629 0
 6.567799 31.896525 0
 10.896925 79.193647 0
 4.641165 13.230827 0
 15.184796 -35.476626 0
 7.592398 -5.617677 0
0 0 3 2. 1.
       9.72701100         -1.78642590
       7.83752300          2.57789480
       5.08919400         0.160117100
0 0 1 2. 1.
       1.55332600          1.00000000
0 0 1 0. 1.
      0.714079000          1.00000000
0 0 1 0. 1.
      0.500000000          1.00000000
0 0 1 0. 1.
      0.250000000          1.00000000
0 0 1 0. 1.
      0.120000000          1.00000000
0 2 2 6. 1.
       4.74271600         -6.23119940
       3.93665500          6.57419200
0 2 2 0. 1.
       1.38039100         0.749726500
      0.668485000         0.281108200
0 2 1 0. 1.
      0.363423000          1.00000000
0 2 1 0. 1.
      0.180000000          1.00000000
0 2 1 0. 1.
      0.120000000          1.00000000
0 3 4 10. 1.
       8.46934100        -0.163606000E-01
       3.02423100         0.286472800
       1.31636700         0.486851800
      0.556393000         0.379411100
0 3 1 0. 1.
      0.223856000          1.00000000
0 3 1 0. 1.
      0.120000000          1.00000000
0 4 1 0. 1.
      1.59813   1.0000
99 0
END
DFT
B3LYP-D3
xxlgrid
END
TOLINTEG
7 7 7 10 40
TOLDEE
8
DFTD3
ABC
END
SHRINK
2 2
END

          48 PROCESSORS WORKING

         
 *******************************************************************************
 *                                                                             *
 *                               CRYSTAL17                                     *
 *                      public : 1.0.2 - March 1st, 2018                       *
 *                       HTTP://WWW.CRYSTAL.UNITO.IT                           *
 *                                                                             *
 *                              MAIN AUTHORS                                   *
 *                                                                             *
 *  R. DOVESI(1,11), V.R. SAUNDERS(2), C. ROETTI(1,11), R. ORLANDO(1,11),      *
 *  C.M. ZICOVICH-WILSON(1,3), F. PASCALE(4), B. CIVALLERI(1,11),              *
 *  K. DOLL(5), N.M. HARRISON(2,6), I.J. BUSH(7), Ph. D'ARCO(8),               *
 *  M. LLUNELL(9), M. CAUSA'(10), Y. NOEL(8), L. MASCHIO(1,11), A. ERBA(1,11)  *
 *  M. RE'RAT(14), S. CASASSA(1,11)                                            *
 *                                                                             *
 *        CONTRIBUTIONS TO THE CODE HAVE ALSO BEEN GIVEN BY                    *
 *                                                                             *
 *  M. FERRABONE(1,11), M. DE LA PIERRE(1,11), M. FERRERO(1,11),               *
 *  J. BAIMA(1,11), E. ALBANESE(1,11), M.F. PEINTINGER(12), R. BAST(13),       *
 *  B. KIRTMAN(15), V. LACIVITA(1,11), R. DEMICHELIS(1,16)                     *
 *  G. BRANDEBURG(17), S. SALUSTRO(1,11), G. SANSONE(1,11)                     *
 *  M.T. RUGGIERO(18)                                                          *
 *                                                                             *
 * (1) THEORETICAL CHEMISTRY GROUP - UNIVERSITA' DI TORINO - TORINO (ITALY)    *
 * (2) COMPUTATIONAL SCIENCE & ENGINEERING DEPARTMENT - STFC DARESBURY (UK)    *
 * (3) UNIVERSIDAD AUTONOMA DEL ESTADO DE MORELOS - CUERNAVACA (MEXICO)        *
 * (4) UNIVERSITE' DE LORRAINE - NANCY (FRANCE)                                *
 * (5) UNIVERSITAET STUTTGART- STUTTGART (GERMANY)                             *
 * (6) IMPERIAL COLLEGE - LONDON (UK)                                          *
 * (7) OXFORD E-RESEARCH CENTRE - OXFORD (UK)                                  *
 * (8) UPMC - SORBONNE UNIVERSITES - PARIS (FRANCE)                            *
 * (9) UNIVERSIDAD DE BARCELONA - BARCELONA (SPAIN)                            *
 *(10) UNIVERSITA' DI NAPOLI "FEDERICO II" - NAPOLI (ITALY)                    *
 *(11) NIS - NANOSTRUCTURED INTERFACES AND SURFACES - TORINO (ITALY)           *
 *(12) MPI FUER CHEMISCHE ENERGIEKONVERSION - MUELHEIM AN DER RUHR (GERMANY)   *
 *(13) UNIVERSITY OF TROMSO - TROMSO (NORWAY)                                  *
 *(14) UNIVERSITE' DE PAU ET DES PAYS DE L'ADOUR - PAU (FRANCE)                *
 *(15) UNIVERSITY OF CALIFORNIA SANTA BARBARA - SANTA BARBARA (USA)            *
 *(16) CURTIN UNIVERSITY - PERTH (AUSTRALIA)                                   *
 *(17) UNIVERSITY COLLEGE LONDON - LONDON (UK)                                 *
 *(18) CAMBRIDGE UNIVERSITY - CAMBRIDGE (UK)                                   *
 *                                                                             *
 *******************************************************************************
 EEEEEEEEEE STARTING  DATE 04 05 2020 TIME 15:30:53.9
 zif8Cd0degrees                                                                  

 GEOMETRY INPUT FROM EXTERNAL FILE (FORTRAN UNIT 34)
 3D - CRYSTAL 

 *******************************************************************************
 LATTICE PARAMETERS  (ANGSTROMS AND DEGREES) - PRIMITIVE CELL
       A          B          C        ALPHA      BETA     GAMMA        VOLUME
   15.69786   15.69786   15.69786   109.47122 109.47122 109.47122   2977.829163
 INFORMATION **** CHKGRP **** SPGR WITH NO INVERSION

 NUMBER OF IRREDUCIBLE ATOMS IN THE CELL:   12

 CARTESIAN COORDINATES (ANGSTROM) - IRREDUCIBLE ATOMS AND SYMMETRY RELATED

 AT.IRR.  AT  AT.N.          X                   Y                   Z
     1     1     1    2.186024488380E+00 -6.511461185466E+00  4.142630492852E+00
     1     2     1   -2.186024488380E+00  6.511461185466E+00  4.142630492852E+00
     1     3     1    2.186024488380E+00  6.511461185466E+00 -4.142630492852E+00
     1     4     1   -2.186024488380E+00 -6.511461185466E+00 -4.142630492852E+00
     1     5     1    4.142630492852E+00  2.186024488380E+00 -6.511461185466E+00
     1     6     1   -6.511461185466E+00  4.142630492852E+00  2.186024488380E+00
     1     7     1   -4.142630492852E+00 -2.186024488380E+00 -6.511461185466E+00
     1     8     1    6.511461185466E+00  4.142630492852E+00 -2.186024488380E+00
     1     9     1    4.142630492852E+00 -2.186024488380E+00  6.511461185466E+00
     1    10     1    6.511461185466E+00 -4.142630492852E+00  2.186024488380E+00
     1    11     1   -4.142630492852E+00  2.186024488380E+00  6.511461185466E+00
     1    12     1   -6.511461185466E+00 -4.142630492852E+00 -2.186024488380E+00
    13    13     1    4.142747117941E+00 -6.511377882328E+00  2.185942308122E+00
    13    14     1   -4.142747117941E+00  6.511377882328E+00  2.185942308122E+00
    13    15     1    4.142747117941E+00  6.511377882328E+00 -2.185942308122E+00
    13    16     1   -4.142747117941E+00 -6.511377882328E+00 -2.185942308122E+00
    13    17     1    2.185942308122E+00  4.142747117941E+00 -6.511377882328E+00
    13    18     1   -6.511377882328E+00  2.185942308122E+00  4.142747117941E+00
    13    19     1   -2.185942308122E+00 -4.142747117941E+00 -6.511377882328E+00
    13    20     1    6.511377882328E+00  2.185942308122E+00 -4.142747117941E+00
    13    21     1    2.185942308122E+00 -4.142747117941E+00  6.511377882328E+00
    13    22     1    6.511377882328E+00 -2.185942308122E+00  4.142747117941E+00
    13    23     1   -2.185942308122E+00  4.142747117941E+00  6.511377882328E+00
    13    24     1   -6.511377882328E+00 -2.185942308122E+00 -4.142747117941E+00
    25    25     1    1.906095228591E+00  7.623267869637E+00  6.533176399340E-01
    25    26     1   -1.906095228591E+00 -7.623267869637E+00  6.533176399340E-01
    25    27     1    1.906095228591E+00 -7.623267869637E+00 -6.533176399340E-01
    25    28     1   -1.906095228591E+00  7.623267869637E+00 -6.533176399340E-01
    25    29     1    6.533176399340E-01  1.906095228591E+00  7.623267869637E+00
    25    30     1    7.623267869637E+00  6.533176399340E-01  1.906095228591E+00
    25    31     1   -6.533176399340E-01 -1.906095228591E+00  7.623267869637E+00
    25    32     1   -7.623267869637E+00  6.533176399340E-01 -1.906095228591E+00
    25    33     1    6.533176399340E-01 -1.906095228591E+00 -7.623267869637E+00
    25    34     1   -7.623267869637E+00 -6.533176399340E-01  1.906095228591E+00
    25    35     1   -6.533176399340E-01  1.906095228591E+00 -7.623267869637E+00
    25    36     1    7.623267869637E+00 -6.533176399340E-01 -1.906095228591E+00
    37    37     1    2.230283087014E+00  6.898025428617E+00  2.230303163382E+00
    37    38     1   -2.230283087014E+00 -6.898025428617E+00  2.230303163382E+00
    37    39     1    2.230283087014E+00 -6.898025428617E+00 -2.230303163382E+00
    37    40     1   -2.230283087014E+00  6.898025428617E+00 -2.230303163382E+00
    37    41     1    2.230303163382E+00  2.230283087014E+00  6.898025428617E+00
    37    42     1    6.898025428617E+00  2.230303163382E+00  2.230283087014E+00
    37    43     1   -2.230303163382E+00 -2.230283087014E+00  6.898025428617E+00
    37    44     1   -6.898025428617E+00  2.230303163382E+00 -2.230283087014E+00
    37    45     1    2.230303163382E+00 -2.230283087014E+00 -6.898025428617E+00
    37    46     1   -6.898025428617E+00 -2.230303163382E+00  2.230283087014E+00
    37    47     1   -2.230303163382E+00  2.230283087014E+00 -6.898025428617E+00
    37    48     1    6.898025428617E+00 -2.230303163382E+00 -2.230283087014E+00
    49    49     1    6.535179204730E-01  7.623404749055E+00  1.905429856692E+00
    49    50     1   -6.535179204730E-01 -7.623404749055E+00  1.905429856692E+00
    49    51     1    6.535179204730E-01 -7.623404749055E+00 -1.905429856692E+00
    49    52     1   -6.535179204730E-01  7.623404749055E+00 -1.905429856692E+00
    49    53     1    1.905429856692E+00  6.535179204730E-01  7.623404749055E+00
    49    54     1    7.623404749055E+00  1.905429856692E+00  6.535179204730E-01
    49    55     1   -1.905429856692E+00 -6.535179204730E-01  7.623404749055E+00
    49    56     1   -7.623404749055E+00  1.905429856692E+00 -6.535179204730E-01
    49    57     1    1.905429856692E+00 -6.535179204730E-01 -7.623404749055E+00
    49    58     1   -7.623404749055E+00 -1.905429856692E+00  6.535179204730E-01
    49    59     1   -1.905429856692E+00  6.535179204730E-01 -7.623404749055E+00
    49    60     1    7.623404749055E+00 -1.905429856692E+00 -6.535179204730E-01
    61    61   248    9.063165887758E+00  0.000000000000E+00 -4.531816372335E+00
    61    62   248    9.063165887758E+00  0.000000000000E+00 -1.359451540318E+01
    61    63   248   -4.531816372335E+00  9.063165887758E+00  0.000000000000E+00
    61    64   248    0.000000000000E+00 -4.531816372335E+00  9.063165887758E+00
    61    65   248   -1.359451540318E+01  9.063165887758E+00  0.000000000000E+00
    61    66   248    0.000000000000E+00 -1.359451540318E+01  9.063165887758E+00
    67    67     6    2.214939140171E+00  9.052173305147E+00  2.214705192940E+00
    67    68     6   -2.214939140171E+00 -9.052173305147E+00  2.214705192940E+00
    67    69     6    2.214939140171E+00 -9.052173305147E+00 -2.214705192940E+00
    67    70     6   -2.214939140171E+00  9.052173305147E+00 -2.214705192940E+00
    67    71     6    2.214705192940E+00  2.214939140171E+00  9.052173305147E+00
    67    72     6    9.052173305147E+00  2.214705192940E+00  2.214939140171E+00
    67    73     6   -2.214705192940E+00 -2.214939140171E+00  9.052173305147E+00
    67    74     6   -9.052173305147E+00  2.214705192940E+00 -2.214939140171E+00
    67    75     6    2.214705192940E+00 -2.214939140171E+00 -9.052173305147E+00
    67    76     6   -9.052173305147E+00 -2.214705192940E+00  2.214939140171E+00
    67    77     6   -2.214705192940E+00  2.214939140171E+00 -9.052173305147E+00
    67    78     6    9.052173305147E+00 -2.214705192940E+00 -2.214939140171E+00
    79    79     6    2.419160490728E+00 -7.244376074221E+00  3.387138382512E+00
    79    80     6   -2.419160490728E+00  7.244376074221E+00  3.387138382512E+00
    79    81     6    2.419160490728E+00  7.244376074221E+00 -3.387138382512E+00
    79    82     6   -2.419160490728E+00 -7.244376074221E+00 -3.387138382512E+00
    79    83     6    3.387138382512E+00  2.419160490728E+00 -7.244376074221E+00
    79    84     6   -7.244376074221E+00  3.387138382512E+00  2.419160490728E+00
    79    85     6   -3.387138382512E+00 -2.419160490728E+00 -7.244376074221E+00
    79    86     6    7.244376074221E+00  3.387138382512E+00 -2.419160490728E+00
    79    87     6    3.387138382512E+00 -2.419160490728E+00  7.244376074221E+00
    79    88     6    7.244376074221E+00 -3.387138382512E+00  2.419160490728E+00
    79    89     6   -3.387138382512E+00  2.419160490728E+00  7.244376074221E+00
    79    90     6   -7.244376074221E+00 -3.387138382512E+00 -2.419160490728E+00
    91    91     6    1.724942428381E+00  7.727917400458E+00  1.724661806385E+00
    91    92     6   -1.724942428381E+00 -7.727917400458E+00  1.724661806385E+00
    91    93     6    1.724942428381E+00 -7.727917400458E+00 -1.724661806385E+00
    91    94     6   -1.724942428381E+00  7.727917400458E+00 -1.724661806385E+00
    91    95     6    1.724661806385E+00  1.724942428381E+00  7.727917400458E+00
    91    96     6    7.727917400458E+00  1.724661806385E+00  1.724942428381E+00
    91    97     6   -1.724661806385E+00 -1.724942428381E+00  7.727917400458E+00
    91    98     6   -7.727917400458E+00  1.724661806385E+00 -1.724942428381E+00
    91    99     6    1.724661806385E+00 -1.724942428381E+00 -7.727917400458E+00
    91   100     6   -7.727917400458E+00 -1.724661806385E+00  1.724942428381E+00
    91   101     6   -1.724661806385E+00  1.724942428381E+00 -7.727917400458E+00
    91   102     6    7.727917400458E+00 -1.724661806385E+00 -1.724942428381E+00
   103   103     7    1.680795194633E+00 -8.404642356060E+00  3.252597403938E+00
   103   104     7   -1.680795194633E+00  8.404642356060E+00  3.252597403938E+00
   103   105     7    1.680795194633E+00  8.404642356060E+00 -3.252597403938E+00
   103   106     7   -1.680795194633E+00 -8.404642356060E+00 -3.252597403938E+00
   103   107     7    3.252597403938E+00  1.680795194633E+00 -8.404642356060E+00
   103   108     7   -8.404642356060E+00  3.252597403938E+00  1.680795194633E+00
   103   109     7   -3.252597403938E+00 -1.680795194633E+00 -8.404642356060E+00
   103   110     7    8.404642356060E+00  3.252597403938E+00 -1.680795194633E+00
   103   111     7    3.252597403938E+00 -1.680795194633E+00  8.404642356060E+00
   103   112     7    8.404642356060E+00 -3.252597403938E+00  1.680795194633E+00
   103   113     7   -3.252597403938E+00  1.680795194633E+00  8.404642356060E+00
   103   114     7   -8.404642356060E+00 -3.252597403938E+00 -1.680795194633E+00
   115   115     6    3.387345888404E+00 -7.244377964473E+00  2.419092296564E+00
   115   116     6   -3.387345888404E+00  7.244377964473E+00  2.419092296564E+00
   115   117     6    3.387345888404E+00  7.244377964473E+00 -2.419092296564E+00
   115   118     6   -3.387345888404E+00 -7.244377964473E+00 -2.419092296564E+00
   115   119     6    2.419092296564E+00  3.387345888404E+00 -7.244377964473E+00
   115   120     6   -7.244377964473E+00  2.419092296564E+00  3.387345888404E+00
   115   121     6   -2.419092296564E+00 -3.387345888404E+00 -7.244377964473E+00
   115   122     6    7.244377964473E+00  2.419092296564E+00 -3.387345888404E+00
   115   123     6    2.419092296564E+00 -3.387345888404E+00  7.244377964473E+00
   115   124     6    7.244377964473E+00 -2.419092296564E+00  3.387345888404E+00
   115   125     6   -2.419092296564E+00  3.387345888404E+00  7.244377964473E+00
   115   126     6   -7.244377964473E+00 -2.419092296564E+00 -3.387345888404E+00
   127   127     7    3.252874046589E+00 -8.404621481852E+00  1.680675762285E+00
   127   128     7   -3.252874046589E+00  8.404621481852E+00  1.680675762285E+00
   127   129     7    3.252874046589E+00  8.404621481852E+00 -1.680675762285E+00
   127   130     7   -3.252874046589E+00 -8.404621481852E+00 -1.680675762285E+00
   127   131     7    1.680675762285E+00  3.252874046589E+00 -8.404621481852E+00
   127   132     7   -8.404621481852E+00  1.680675762285E+00  3.252874046589E+00
   127   133     7   -1.680675762285E+00 -3.252874046589E+00 -8.404621481852E+00
   127   134     7    8.404621481852E+00  1.680675762285E+00 -3.252874046589E+00
   127   135     7    1.680675762285E+00 -3.252874046589E+00  8.404621481852E+00
   127   136     7    8.404621481852E+00 -1.680675762285E+00  3.252874046589E+00
   127   137     7   -1.680675762285E+00  3.252874046589E+00  8.404621481852E+00
   127   138     7   -8.404621481852E+00 -1.680675762285E+00 -3.252874046589E+00

 SPACE  GROUP  N.                     :  197
 NUMBER OF SYMMETRY OPERATORS         :   12
 *******************************************************************************
 LATTICE PARAMETERS (ANGSTROMS AND DEGREES) - BOHR = 0.5291772083 ANGSTROM
 PRIMITIVE CELL - CENTRING CODE 6/0 VOLUME=  2977.829163 - DENSITY  0.923 g/cm^3
         A              B              C           ALPHA      BETA       GAMMA 
    15.69786380    15.69786380    15.69786380   109.471221 109.471221 109.471221
 *******************************************************************************
 ATOMS IN THE ASYMMETRIC UNIT   12 - ATOMS IN THE UNIT CELL:  138
     ATOM                 X/A                 Y/B                 Z/C    
 *******************************************************************************
      1 T   1 H    -1.306845048380E-01  3.491415174127E-01 -2.386272496086E-01
      2 F   1 H    -4.122312329786E-01  1.079427447706E-01  2.386272496086E-01
      3 F   1 H     1.306845048380E-01 -1.079427447706E-01  4.798260222508E-01
      4 F   1 H     4.122312329786E-01 -3.491415174127E-01 -4.798260222508E-01
      5 F   1 H    -2.386272496086E-01 -1.306845048380E-01  3.491415174127E-01
      6 F   1 H     3.491415174127E-01 -2.386272496086E-01 -1.306845048380E-01
      7 F   1 H    -4.798260222508E-01  4.122312329786E-01 -3.491415174127E-01
      8 F   1 H     1.079427447706E-01  2.386272496086E-01 -4.122312329786E-01
      9 F   1 H     2.386272496086E-01 -4.122312329786E-01  1.079427447706E-01
     10 F   1 H    -1.079427447706E-01  4.798260222508E-01  1.306845048380E-01
     11 F   1 H     4.798260222508E-01  1.306845048380E-01 -1.079427447706E-01
     12 F   1 H    -3.491415174127E-01 -4.798260222508E-01  4.122312329786E-01
     13 T   1 H    -2.386271876612E-01  3.491434176776E-01 -1.306734751256E-01
     14 F   1 H     4.798168928032E-01 -1.079537125356E-01  1.306734751256E-01
     15 F   1 H     2.386271876612E-01  1.079537125356E-01 -4.122293946612E-01
     16 F   1 H    -4.798168928032E-01 -3.491434176776E-01  4.122293946612E-01
     17 F   1 H    -1.306734751256E-01 -2.386271876612E-01  3.491434176776E-01
     18 F   1 H     3.491434176776E-01 -1.306734751256E-01 -2.386271876612E-01
     19 F   1 H     4.122293946612E-01 -4.798168928032E-01 -3.491434176776E-01
     20 F   1 H    -1.079537125356E-01  1.306734751256E-01  4.798168928032E-01
     21 F   1 H     1.306734751256E-01  4.798168928032E-01 -1.079537125356E-01
     22 F   1 H     1.079537125356E-01 -4.122293946612E-01  2.386271876612E-01
     23 F   1 H    -4.122293946612E-01  2.386271876612E-01  1.079537125356E-01
     24 F   1 H    -3.491434176776E-01  4.122293946612E-01 -4.798168928032E-01
     25 T   1 H     4.566056503914E-01  1.411986109612E-01 -4.742806643814E-01
     26 F   1 H    -3.845207246574E-01 -6.911368522720E-02  4.742806643814E-01
     27 F   1 H    -4.566056503914E-01  6.911368522720E-02 -3.154070394302E-01
     28 F   1 H     3.845207246574E-01 -1.411986109612E-01  3.154070394302E-01
     29 F   1 H    -4.742806643814E-01  4.566056503914E-01  1.411986109612E-01
     30 F   1 H     1.411986109612E-01 -4.742806643814E-01  4.566056503914E-01
     31 F   1 H     3.154070394302E-01  3.845207246574E-01 -1.411986109612E-01
     32 F   1 H    -6.911368522720E-02  4.742806643814E-01 -3.845207246574E-01
     33 F   1 H     4.742806643814E-01 -3.845207246574E-01 -6.911368522720E-02
     34 F   1 H     6.911368522720E-02 -3.154070394302E-01 -4.566056503914E-01
     35 F   1 H    -3.154070394302E-01 -4.566056503914E-01  6.911368522720E-02
     36 F   1 H    -1.411986109612E-01  3.154070394302E-01  3.845207246574E-01
     37 T   1 H    -4.964050804627E-01  2.460832288428E-01 -4.964061880430E-01
     38 F   1 H    -2.575105831142E-01  1.107580300794E-06  4.964061880430E-01
     39 F   1 H     4.964050804627E-01 -1.107580300794E-06 -2.575116906945E-01
     40 F   1 H     2.575105831142E-01 -2.460832288428E-01  2.575116906945E-01
     41 F   1 H    -4.964061880430E-01 -4.964050804627E-01  2.460832288428E-01
     42 F   1 H     2.460832288428E-01 -4.964061880430E-01 -4.964050804627E-01
     43 F   1 H     2.575116906945E-01  2.575105831142E-01 -2.460832288428E-01
     44 F   1 H     1.107580300794E-06  4.964061880430E-01 -2.575105831142E-01
     45 F   1 H     4.964061880430E-01 -2.575105831142E-01  1.107580300794E-06
     46 F   1 H    -1.107580300794E-06 -2.575116906945E-01  4.964050804627E-01
     47 F   1 H    -2.575116906945E-01  4.964050804627E-01 -1.107580300794E-06
     48 F   1 H    -2.460832288428E-01  2.575116906945E-01  2.575105831142E-01
     49 T   1 H    -4.743098204450E-01  1.411729526335E-01  4.566242509533E-01
     50 F   1 H    -3.154512983198E-01  6.906592860171E-02 -4.566242509533E-01
     51 F   1 H     4.743098204450E-01 -6.906592860171E-02 -3.845172269215E-01
     52 F   1 H     3.154512983198E-01 -1.411729526335E-01  3.845172269215E-01
     53 F   1 H     4.566242509533E-01 -4.743098204450E-01  1.411729526335E-01
     54 F   1 H     1.411729526335E-01  4.566242509533E-01 -4.743098204450E-01
     55 F   1 H     3.845172269215E-01  3.154512983198E-01 -1.411729526335E-01
     56 F   1 H     6.906592860171E-02 -4.566242509533E-01 -3.154512983198E-01
     57 F   1 H    -4.566242509533E-01 -3.154512983198E-01  6.906592860171E-02
     58 F   1 H    -6.906592860171E-02 -3.845172269215E-01  4.743098204450E-01
     59 F   1 H    -3.845172269215E-01  4.743098204450E-01 -6.906592860171E-02
     60 F   1 H    -1.411729526335E-01  3.845172269215E-01  3.154512983198E-01
     61 T 248 CD   -2.500128778651E-01  2.499871221348E-01  4.999999999999E-01
     62 F 248 CD    2.500128778653E-01 -2.499871221348E-01  4.999999999999E-01
     63 F 248 CD    4.999999999999E-01 -2.500128778651E-01  2.499871221348E-01
     64 F 248 CD    2.499871221348E-01  4.999999999999E-01 -2.500128778651E-01
     65 F 248 CD    4.999999999999E-01  2.500128778653E-01 -2.499871221348E-01
     66 F 248 CD   -2.499871221348E-01  4.999999999999E-01  2.500128778653E-01
     67 T   6 C    -3.784247889966E-01  2.443762140056E-01 -3.784118825115E-01
     68 F   6 C    -3.772119034829E-01 -1.290648510120E-05  3.784118825115E-01
     69 F   6 C     3.784247889966E-01  1.290648510120E-05 -3.771989969978E-01
     70 F   6 C     3.772119034829E-01 -2.443762140056E-01  3.771989969978E-01
     71 F   6 C    -3.784118825115E-01 -3.784247889966E-01  2.443762140056E-01
     72 F   6 C     2.443762140056E-01 -3.784118825115E-01 -3.784247889966E-01
     73 F   6 C     3.771989969978E-01  3.772119034829E-01 -2.443762140056E-01
     74 F   6 C    -1.290648510120E-05  3.784118825115E-01 -3.772119034829E-01
     75 F   6 C     3.784118825115E-01 -3.772119034829E-01 -1.290648510120E-05
     76 F   6 C     1.290648510120E-05 -3.771989969978E-01  3.784247889966E-01
     77 F   6 C    -3.771989969978E-01  3.784247889966E-01  1.290648510120E-05
     78 F   6 C    -2.443762140056E-01  3.771989969978E-01  3.772119034829E-01
     79 T   6 C    -2.127974782475E-01  3.203239875087E-01 -2.661992312206E-01
     80 F   6 C    -4.134767812707E-01  5.340175297306E-02  2.661992312206E-01
     81 F   6 C     2.127974782475E-01 -5.340175297306E-02 -4.668785342438E-01
     82 F   6 C     4.134767812707E-01 -3.203239875087E-01  4.668785342438E-01
     83 F   6 C    -2.661992312206E-01 -2.127974782475E-01  3.203239875087E-01
     84 F   6 C     3.203239875087E-01 -2.661992312206E-01 -2.127974782475E-01
     85 F   6 C     4.668785342438E-01  4.134767812707E-01 -3.203239875087E-01
     86 F   6 C     5.340175297306E-02  2.661992312206E-01 -4.134767812707E-01
     87 F   6 C     2.661992312206E-01 -4.134767812707E-01  5.340175297306E-02
     88 F   6 C    -5.340175297306E-02 -4.668785342438E-01  2.127974782475E-01
     89 F   6 C    -4.668785342438E-01  2.127974782475E-01 -5.340175297306E-02
     90 F   6 C    -3.203239875087E-01  4.668785342438E-01  4.134767812707E-01
     91 T   6 C    -4.785167057568E-01  1.903090088765E-01 -4.785012243015E-01
     92 F   6 C    -3.311897668220E-01 -1.548145534767E-05  4.785012243015E-01
     93 F   6 C     4.785167057568E-01  1.548145534767E-05 -3.311742853667E-01
     94 F   6 C     3.311897668220E-01 -1.903090088765E-01  3.311742853667E-01
     95 F   6 C    -4.785012243015E-01 -4.785167057568E-01  1.903090088765E-01
     96 F   6 C     1.903090088765E-01 -4.785012243015E-01 -4.785167057568E-01
     97 F   6 C     3.311742853667E-01  3.311897668220E-01 -1.903090088765E-01
     98 F   6 C    -1.548145534767E-05  4.785012243015E-01 -3.311897668220E-01
     99 F   6 C     4.785012243015E-01 -3.311897668220E-01 -1.548145534767E-05
    100 F   6 C     1.548145534767E-05 -3.311742853667E-01  4.785167057568E-01
    101 F   6 C    -3.311742853667E-01  4.785167057568E-01  1.548145534767E-05
    102 F   6 C    -1.903090088765E-01  3.311742853667E-01  3.311897668220E-01
    103 T   7 N    -2.842298715441E-01  2.721671797508E-01 -3.709436219471E-01
    104 F   7 N    -3.568891983020E-01  8.671375040303E-02  3.709436219471E-01
    105 F   7 N     2.842298715441E-01 -8.671375040303E-02 -4.436029487051E-01
    106 F   7 N     3.568891983020E-01 -2.721671797508E-01  4.436029487051E-01
    107 F   7 N    -3.709436219471E-01 -2.842298715441E-01  2.721671797508E-01
    108 F   7 N     2.721671797508E-01 -3.709436219471E-01 -2.842298715441E-01
    109 F   7 N     4.436029487051E-01  3.568891983020E-01 -2.721671797508E-01
    110 F   7 N     8.671375040303E-02  3.709436219471E-01 -3.568891983020E-01
    111 F   7 N     3.709436219471E-01 -3.568891983020E-01  8.671375040303E-02
    112 F   7 N    -8.671375040303E-02 -4.436029487051E-01  2.842298715441E-01
    113 F   7 N    -4.436029487051E-01  2.842298715441E-01 -8.671375040303E-02
    114 F   7 N    -2.721671797508E-01  4.436029487051E-01  3.568891983020E-01
    115 T   6 C    -2.662030976629E-01  3.203316731083E-01 -2.127861347699E-01
    116 F   6 C    -4.668821921219E-01 -5.341696289305E-02  2.127861347699E-01
    117 F   6 C     2.662030976629E-01  5.341696289305E-02 -4.134652292288E-01
    118 F   6 C     4.668821921219E-01 -3.203316731083E-01  4.134652292288E-01
    119 F   6 C    -2.127861347699E-01 -2.662030976629E-01  3.203316731083E-01
    120 F   6 C     3.203316731083E-01 -2.127861347699E-01 -2.662030976629E-01
    121 F   6 C     4.134652292288E-01  4.668821921219E-01 -3.203316731083E-01
    122 F   6 C    -5.341696289305E-02  2.127861347699E-01 -4.668821921219E-01
    123 F   6 C     2.127861347699E-01 -4.668821921219E-01 -5.341696289305E-02
    124 F   6 C     5.341696289305E-02 -4.134652292288E-01  2.662030976629E-01
    125 F   6 C    -4.134652292288E-01  2.662030976629E-01  5.341696289305E-02
    126 F   6 C    -3.203316731083E-01  4.134652292288E-01  4.668821921219E-01
    127 T   7 N    -3.709490592381E-01  2.721758527854E-01 -2.842134580269E-01
    128 F   7 N    -4.436106891877E-01 -8.673560121123E-02  2.842134580269E-01
    129 F   7 N     3.709490592381E-01  8.673560121123E-02 -3.568750879764E-01
    130 F   7 N     4.436106891877E-01 -2.721758527854E-01  3.568750879764E-01
    131 F   7 N    -2.842134580269E-01 -3.709490592381E-01  2.721758527854E-01
    132 F   7 N     2.721758527854E-01 -2.842134580269E-01 -3.709490592381E-01
    133 F   7 N     3.568750879764E-01  4.436106891877E-01 -2.721758527854E-01
    134 F   7 N    -8.673560121123E-02  2.842134580269E-01 -4.436106891877E-01
    135 F   7 N     2.842134580269E-01 -4.436106891877E-01 -8.673560121123E-02
    136 F   7 N     8.673560121123E-02 -3.568750879764E-01  3.709490592381E-01
    137 F   7 N    -3.568750879764E-01  3.709490592381E-01  8.673560121123E-02
    138 F   7 N    -2.721758527854E-01  3.568750879764E-01  4.436106891877E-01

 TRANSFORMATION MATRIX PRIMITIVE-CRYSTALLOGRAPHIC CELL
  0.0000  1.0000  1.0000  1.0000  0.0000  1.0000  1.0000  1.0000  0.0000

 *******************************************************************************
 CRYSTALLOGRAPHIC CELL (VOLUME=       5955.65832677)
         A              B              C           ALPHA      BETA       GAMMA 
    18.12633178    18.12633178    18.12633178    90.000000  90.000000  90.000000

 COORDINATES IN THE CRYSTALLOGRAPHIC CELL
     ATOM                 X/A                 Y/B                 Z/C    
 *******************************************************************************
      1 T   1 H     1.205993863211E-01 -3.592266359297E-01  2.285421310917E-01
      2 F   1 H    -1.205993863211E-01  3.592266359297E-01  2.285421310917E-01
      3 F   1 H     1.205993863211E-01  3.592266359297E-01 -2.285421310917E-01
      4 F   1 H    -1.205993863211E-01 -3.592266359297E-01 -2.285421310917E-01
      5 F   1 H     2.285421310917E-01  1.205993863211E-01 -3.592266359297E-01
      6 F   1 H    -3.592266359297E-01  2.285421310917E-01  1.205993863211E-01
      7 F   1 H    -2.285421310917E-01 -1.205993863211E-01 -3.592266359297E-01
      8 F   1 H     3.592266359297E-01  2.285421310917E-01 -1.205993863211E-01
      9 F   1 H     2.285421310917E-01 -1.205993863211E-01  3.592266359297E-01
     10 F   1 H     3.592266359297E-01 -2.285421310917E-01  1.205993863211E-01
     11 F   1 H    -2.285421310917E-01  1.205993863211E-01  3.592266359297E-01
     12 F   1 H    -3.592266359297E-01 -2.285421310917E-01 -1.205993863211E-01
     13 T   1 H     2.285485651066E-01 -3.592220402322E-01  1.205948525710E-01
     14 F   1 H    -2.285485651066E-01  3.592220402322E-01  1.205948525710E-01
     15 F   1 H     2.285485651066E-01  3.592220402322E-01 -1.205948525710E-01
     16 F   1 H    -2.285485651066E-01 -3.592220402322E-01 -1.205948525710E-01
     17 F   1 H     1.205948525710E-01  2.285485651066E-01 -3.592220402322E-01
     18 F   1 H    -3.592220402322E-01  1.205948525710E-01  2.285485651066E-01
     19 F   1 H    -1.205948525710E-01 -2.285485651066E-01 -3.592220402322E-01
     20 F   1 H     3.592220402322E-01  1.205948525710E-01 -2.285485651066E-01
     21 F   1 H     1.205948525710E-01 -2.285485651066E-01  3.592220402322E-01
     22 F   1 H     3.592220402322E-01 -1.205948525710E-01  2.285485651066E-01
     23 F   1 H    -1.205948525710E-01  2.285485651066E-01  3.592220402322E-01
     24 F   1 H    -3.592220402322E-01 -1.205948525710E-01 -2.285485651066E-01
     25 T   1 H     1.051561480942E-01  4.205631875244E-01  3.604246286699E-02
     26 F   1 H    -1.051561480942E-01 -4.205631875244E-01  3.604246286699E-02
     27 F   1 H     1.051561480942E-01 -4.205631875244E-01 -3.604246286699E-02
     28 F   1 H    -1.051561480942E-01  4.205631875244E-01 -3.604246286699E-02
     29 F   1 H     3.604246286699E-02  1.051561480942E-01  4.205631875244E-01
     30 F   1 H     4.205631875244E-01  3.604246286699E-02  1.051561480942E-01
     31 F   1 H    -3.604246286699E-02 -1.051561480942E-01  4.205631875244E-01
     32 F   1 H    -4.205631875244E-01  3.604246286699E-02 -1.051561480942E-01
     33 F   1 H     3.604246286699E-02 -1.051561480942E-01 -4.205631875244E-01
     34 F   1 H    -4.205631875244E-01 -3.604246286699E-02  1.051561480942E-01
     35 F   1 H    -3.604246286699E-02  1.051561480942E-01 -4.205631875244E-01
     36 F   1 H     4.205631875244E-01 -3.604246286699E-02 -1.051561480942E-01
     37 T   1 H     1.230410606313E-01  3.805527513257E-01  1.230421682116E-01
     38 F   1 H    -1.230410606313E-01 -3.805527513257E-01  1.230421682116E-01
     39 F   1 H     1.230410606313E-01 -3.805527513257E-01 -1.230421682116E-01
     40 F   1 H    -1.230410606313E-01  3.805527513257E-01 -1.230421682116E-01
     41 F   1 H     1.230421682116E-01  1.230410606313E-01  3.805527513257E-01
     42 F   1 H     3.805527513257E-01  1.230421682116E-01  1.230410606313E-01
     43 F   1 H    -1.230421682116E-01 -1.230410606313E-01  3.805527513257E-01
     44 F   1 H    -3.805527513257E-01  1.230421682116E-01 -1.230410606313E-01
     45 F   1 H     1.230421682116E-01 -1.230410606313E-01 -3.805527513257E-01
     46 F   1 H    -3.805527513257E-01 -1.230421682116E-01  1.230410606313E-01
     47 F   1 H    -1.230421682116E-01  1.230410606313E-01 -3.805527513257E-01
     48 F   1 H     3.805527513257E-01 -1.230421682116E-01 -1.230410606313E-01
     49 T   1 H     3.605351201591E-02  4.205707389374E-01  1.051194406176E-01
     50 F   1 H    -3.605351201591E-02 -4.205707389374E-01  1.051194406176E-01
     51 F   1 H     3.605351201591E-02 -4.205707389374E-01 -1.051194406176E-01
     52 F   1 H    -3.605351201591E-02  4.205707389374E-01 -1.051194406176E-01
     53 F   1 H     1.051194406176E-01  3.605351201591E-02  4.205707389374E-01
     54 F   1 H     4.205707389374E-01  1.051194406176E-01  3.605351201591E-02
     55 F   1 H    -1.051194406176E-01 -3.605351201591E-02  4.205707389374E-01
     56 F   1 H    -4.205707389374E-01  1.051194406176E-01 -3.605351201591E-02
     57 F   1 H     1.051194406176E-01 -3.605351201591E-02 -4.205707389374E-01
     58 F   1 H    -4.205707389374E-01 -1.051194406176E-01  3.605351201591E-02
     59 F   1 H    -1.051194406176E-01  3.605351201591E-02 -4.205707389374E-01
     60 F   1 H     4.205707389374E-01 -1.051194406176E-01 -3.605351201591E-02
     61 T 248 CD    4.999999999999E-01  0.000000000000E+00 -2.500128778651E-01
     62 F 248 CD    4.999999999999E-01  0.000000000000E+00  2.500128778653E-01
     63 F 248 CD   -2.500128778651E-01  4.999999999999E-01  0.000000000000E+00
     64 F 248 CD    0.000000000000E+00 -2.500128778651E-01  4.999999999999E-01
     65 F 248 CD    2.500128778653E-01  4.999999999999E-01  0.000000000000E+00
     66 F 248 CD    0.000000000000E+00  2.500128778653E-01  4.999999999999E-01
     67 T   6 C     1.221945602454E-01  4.993935572432E-01  1.221816537602E-01
     68 F   6 C    -1.221945602454E-01 -4.993935572432E-01  1.221816537602E-01
     69 F   6 C     1.221945602454E-01 -4.993935572432E-01 -1.221816537602E-01
     70 F   6 C    -1.221945602454E-01  4.993935572432E-01 -1.221816537602E-01
     71 F   6 C     1.221816537602E-01  1.221945602454E-01  4.993935572432E-01
     72 F   6 C     4.993935572432E-01  1.221816537602E-01  1.221945602454E-01
     73 F   6 C    -1.221816537602E-01 -1.221945602454E-01  4.993935572432E-01
     74 F   6 C    -4.993935572432E-01  1.221816537602E-01 -1.221945602454E-01
     75 F   6 C     1.221816537602E-01 -1.221945602454E-01 -4.993935572432E-01
     76 F   6 C    -4.993935572432E-01 -1.221816537602E-01  1.221945602454E-01
     77 F   6 C    -1.221816537602E-01  1.221945602454E-01 -4.993935572432E-01
     78 F   6 C     4.993935572432E-01 -1.221816537602E-01 -1.221945602454E-01
     79 T   6 C     1.334611172678E-01 -3.996603484884E-01  1.868628702409E-01
     80 F   6 C    -1.334611172678E-01  3.996603484884E-01  1.868628702409E-01
     81 F   6 C     1.334611172678E-01  3.996603484884E-01 -1.868628702409E-01
     82 F   6 C    -1.334611172678E-01 -3.996603484884E-01 -1.868628702409E-01
     83 F   6 C     1.868628702409E-01  1.334611172678E-01 -3.996603484884E-01
     84 F   6 C    -3.996603484884E-01  1.868628702409E-01  1.334611172678E-01
     85 F   6 C    -1.868628702409E-01 -1.334611172678E-01 -3.996603484884E-01
     86 F   6 C     3.996603484884E-01  1.868628702409E-01 -1.334611172678E-01
     87 F   6 C     1.868628702409E-01 -1.334611172678E-01  3.996603484884E-01
     88 F   6 C     3.996603484884E-01 -1.868628702409E-01  1.334611172678E-01
     89 F   6 C    -1.868628702409E-01  1.334611172678E-01  3.996603484884E-01
     90 F   6 C    -3.996603484884E-01 -1.868628702409E-01 -1.334611172678E-01
     91 T   6 C     9.516224516593E-02  4.263365305326E-01  9.514676371058E-02
     92 F   6 C    -9.516224516593E-02 -4.263365305326E-01  9.514676371058E-02
     93 F   6 C     9.516224516593E-02 -4.263365305326E-01 -9.514676371058E-02
     94 F   6 C    -9.516224516593E-02  4.263365305326E-01 -9.514676371058E-02
     95 F   6 C     9.514676371058E-02  9.516224516593E-02  4.263365305326E-01
     96 F   6 C     4.263365305326E-01  9.514676371058E-02  9.516224516593E-02
     97 F   6 C    -9.514676371058E-02 -9.516224516593E-02  4.263365305326E-01
     98 F   6 C    -4.263365305326E-01  9.514676371058E-02 -9.516224516593E-02
     99 F   6 C     9.514676371058E-02 -9.516224516593E-02 -4.263365305326E-01
    100 F   6 C    -4.263365305326E-01 -9.514676371058E-02  9.516224516593E-02
    101 F   6 C    -9.514676371058E-02  9.516224516593E-02 -4.263365305326E-01
    102 F   6 C     4.263365305326E-01 -9.514676371058E-02 -9.516224516593E-02
    103 T   7 N     9.272671467390E-02 -4.636703366210E-01  1.794404650769E-01
    104 F   7 N    -9.272671467390E-02  4.636703366210E-01  1.794404650769E-01
    105 F   7 N     9.272671467390E-02  4.636703366210E-01 -1.794404650769E-01
    106 F   7 N    -9.272671467390E-02 -4.636703366210E-01 -1.794404650769E-01
    107 F   7 N     1.794404650769E-01  9.272671467389E-02 -4.636703366210E-01
    108 F   7 N    -4.636703366210E-01  1.794404650769E-01  9.272671467389E-02
    109 F   7 N    -1.794404650769E-01 -9.272671467389E-02 -4.636703366210E-01
    110 F   7 N     4.636703366210E-01  1.794404650769E-01 -9.272671467389E-02
    111 F   7 N     1.794404650769E-01 -9.272671467389E-02  4.636703366210E-01
    112 F   7 N     4.636703366210E-01 -1.794404650769E-01  9.272671467389E-02
    113 F   7 N    -1.794404650769E-01  9.272671467389E-02  4.636703366210E-01
    114 F   7 N    -4.636703366210E-01 -1.794404650769E-01 -9.272671467389E-02
    115 T   6 C     1.868743180007E-01 -3.996604527705E-01  1.334573551076E-01
    116 F   6 C    -1.868743180007E-01  3.996604527705E-01  1.334573551076E-01
    117 F   6 C     1.868743180007E-01  3.996604527705E-01 -1.334573551076E-01
    118 F   6 C    -1.868743180007E-01 -3.996604527705E-01 -1.334573551076E-01
    119 F   6 C     1.334573551076E-01  1.868743180007E-01 -3.996604527705E-01
    120 F   6 C    -3.996604527705E-01  1.334573551076E-01  1.868743180007E-01
    121 F   6 C    -1.334573551076E-01 -1.868743180007E-01 -3.996604527705E-01
    122 F   6 C     3.996604527705E-01  1.334573551076E-01 -1.868743180007E-01
    123 F   6 C     1.334573551076E-01 -1.868743180007E-01  3.996604527705E-01
    124 F   6 C     3.996604527705E-01 -1.334573551076E-01  1.868743180007E-01
    125 F   6 C    -1.334573551076E-01  1.868743180007E-01  3.996604527705E-01
    126 F   6 C    -3.996604527705E-01 -1.334573551076E-01 -1.868743180007E-01
    127 T   7 N     1.794557269983E-01 -4.636691850252E-01  9.272012578710E-02
    128 F   7 N    -1.794557269983E-01  4.636691850252E-01  9.272012578710E-02
    129 F   7 N     1.794557269983E-01  4.636691850252E-01 -9.272012578710E-02
    130 F   7 N    -1.794557269983E-01 -4.636691850252E-01 -9.272012578710E-02
    131 F   7 N     9.272012578710E-02  1.794557269983E-01 -4.636691850252E-01
    132 F   7 N    -4.636691850252E-01  9.272012578710E-02  1.794557269983E-01
    133 F   7 N    -9.272012578710E-02 -1.794557269983E-01 -4.636691850252E-01
    134 F   7 N     4.636691850252E-01  9.272012578710E-02 -1.794557269983E-01
    135 F   7 N     9.272012578710E-02 -1.794557269983E-01  4.636691850252E-01
    136 F   7 N     4.636691850252E-01 -9.272012578710E-02  1.794557269983E-01
    137 F   7 N    -9.272012578710E-02  1.794557269983E-01  4.636691850252E-01
    138 F   7 N    -4.636691850252E-01 -9.272012578710E-02 -1.794557269983E-01

 T = ATOM BELONGING TO THE ASYMMETRIC UNIT
 *******************************************************************************
 * GEOMETRY EDITING - INPUT COORDINATES ARE GIVEN IN ANGSTROM         
 *******************************************************************************

 GEOMETRY NOW FULLY CONSISTENT WITH THE GROUP
 INFORMATION **** NEW DEFAULT **** FINALRUN 4 FOR GEOMETRY OPTIMIZATIONS
 INFORMATION **** NEW DEFAULT **** OPTGEOM OPTIMIZES BOTH ATOMIC COORDINATES AND CELL PARAMETERS
 INFORMATION **** NEW DEFAULT **** TOL. ON ATOMIC DISP TO REDEFINE REF. GEOMETRY: 0.8 Angs
 INFORMATION **** NEW DEFAULT **** N POINTS TO REDEFINE REF. GEOMETRY: N OF OPT DEGS OF FREEDOM
 INFORMATION **** NEW DEFAULT **** TOL. ON ENERGY TO REDEFINE REF. GEOMETRY: 10**-3*(5*N. ATOMS)

 IMPORTANT INFORMATION:
 THE COORDINATE SYSTEM ADOPTED IN THE OPTIMIZATION IS NOT IN
 GENERAL HOMOGENEOUS UNITS. FOR THIS REASON THE GRADIENT AND 
 HESSIAN MATRIX IN TERMS OF THIS SYSTEM ARE GIVEN WITHOUT
 UNITS. FOR MORE DETAILS SEE THE MANUAL.

 INITIAL TRUST RADIUS         0.50000 MAXIMUM TRUST RADIUS               4.00000
 MAXIMUM GRADIENT COMPONENT   0.00045 MAXIMUM DISPLACEMENT COMPONENT     0.00180
 R.M.S. OF GRADIENT COMPONENT 0.00030 R.M.S. OF DISPLACEMENT COMPONENTS  0.00120
 THRESHOLD ON ENERGY CHANGE 0.100E-06 EXTRAPOLATING POLYNOMIAL ORDER           2
 MAXIMUM ALLOWED NUMBER OF STEPS   -1 SORTING OF ENERGY POINTS:               NO
 ANALYTICAL  GRADIENT                 HESSIAN UPDATING                      BFGS
 STEP SIZE NUMERICAL GRADIENT 0.00100
 INITIAL HESSIAN MATRIX: SCHLEGEL MODEL 2
 *******************************************************************************


 ELAELAELAELAELAELAELAELAELAELAELAELAELAELAELAELAELAELAELAELAELAELAELAELAELAELA

                       ELASTIC CALCULATION

 INFORMATION **** TOLDEX ****  CONVERGENCE CRITERION FOR RMS DISPLACEMENT MODIFIED  6.200000E-04
 INFORMATION **** TOLDEG **** MODIFY CONVERGENCE CRITERION FOR RMS GRADIENT  3.000000E-04
 INFORMATION **** TOLDEE **** CONVERGENCE CRITERION FOR ENERGY MODIFIED: 10**-           8

 GCALCO - MAX INDICES DIRECT LATTICE VECTOR    14    14    14
 NO.OF VECTORS CREATED 6999 STARS  122 RMAX   323.14973 BOHR

 GEOMETRY FOR WAVE FUNCTION - DIMENSIONALITY OF THE SYSTEM    3
 (NON PERIODIC DIRECTION: LATTICE PARAMETER FORMALLY SET TO 500)
 *******************************************************************************
 LATTICE PARAMETERS (ANGSTROMS AND DEGREES) - BOHR = 0.5291772083 ANGSTROM
 PRIMITIVE CELL - CENTRING CODE 6/0 VOLUME=  2977.829163 - DENSITY  0.923 g/cm^3
         A              B              C           ALPHA      BETA       GAMMA 
    15.69786380    15.69786380    15.69786380   109.471221 109.471221 109.471221
 *******************************************************************************
 ATOMS IN THE ASYMMETRIC UNIT   12 - ATOMS IN THE UNIT CELL:  138
     ATOM                 X/A                 Y/B                 Z/C    
 *******************************************************************************
      1 T   1 H    -1.306845048380E-01  3.491415174128E-01 -2.386272496086E-01
      2 F   1 H    -4.122312329786E-01  1.079427447706E-01  2.386272496086E-01
      3 F   1 H     1.306845048380E-01 -1.079427447706E-01  4.798260222508E-01
      4 F   1 H     4.122312329786E-01 -3.491415174127E-01 -4.798260222508E-01
      5 F   1 H    -2.386272496086E-01 -1.306845048380E-01  3.491415174127E-01
      6 F   1 H     3.491415174127E-01 -2.386272496086E-01 -1.306845048380E-01
      7 F   1 H    -4.798260222508E-01  4.122312329786E-01 -3.491415174127E-01
      8 F   1 H     1.079427447706E-01  2.386272496086E-01 -4.122312329786E-01
      9 F   1 H     2.386272496086E-01 -4.122312329786E-01  1.079427447706E-01
     10 F   1 H    -1.079427447706E-01  4.798260222508E-01  1.306845048380E-01
     11 F   1 H     4.798260222508E-01  1.306845048380E-01 -1.079427447706E-01
     12 F   1 H    -3.491415174127E-01 -4.798260222508E-01  4.122312329786E-01
     13 T   1 H    -2.386271876612E-01  3.491434176776E-01 -1.306734751256E-01
     14 F   1 H     4.798168928032E-01 -1.079537125356E-01  1.306734751256E-01
     15 F   1 H     2.386271876612E-01  1.079537125356E-01 -4.122293946612E-01
     16 F   1 H    -4.798168928032E-01 -3.491434176776E-01  4.122293946612E-01
     17 F   1 H    -1.306734751256E-01 -2.386271876612E-01  3.491434176776E-01
     18 F   1 H     3.491434176776E-01 -1.306734751256E-01 -2.386271876612E-01
     19 F   1 H     4.122293946612E-01 -4.798168928032E-01 -3.491434176776E-01
     20 F   1 H    -1.079537125356E-01  1.306734751256E-01  4.798168928032E-01
     21 F   1 H     1.306734751256E-01  4.798168928032E-01 -1.079537125356E-01
     22 F   1 H     1.079537125356E-01 -4.122293946612E-01  2.386271876612E-01
     23 F   1 H    -4.122293946612E-01  2.386271876612E-01  1.079537125356E-01
     24 F   1 H    -3.491434176776E-01  4.122293946612E-01 -4.798168928032E-01
     25 T   1 H     4.566056503914E-01  1.411986109612E-01 -4.742806643814E-01
     26 F   1 H    -3.845207246574E-01 -6.911368522720E-02  4.742806643814E-01
     27 F   1 H    -4.566056503914E-01  6.911368522720E-02 -3.154070394302E-01
     28 F   1 H     3.845207246574E-01 -1.411986109612E-01  3.154070394302E-01
     29 F   1 H    -4.742806643814E-01  4.566056503914E-01  1.411986109612E-01
     30 F   1 H     1.411986109612E-01 -4.742806643814E-01  4.566056503914E-01
     31 F   1 H     3.154070394302E-01  3.845207246574E-01 -1.411986109612E-01
     32 F   1 H    -6.911368522720E-02  4.742806643814E-01 -3.845207246574E-01
     33 F   1 H     4.742806643814E-01 -3.845207246574E-01 -6.911368522720E-02
     34 F   1 H     6.911368522720E-02 -3.154070394302E-01 -4.566056503914E-01
     35 F   1 H    -3.154070394302E-01 -4.566056503914E-01  6.911368522720E-02
     36 F   1 H    -1.411986109612E-01  3.154070394302E-01  3.845207246574E-01
     37 T   1 H    -4.964050804627E-01  2.460832288428E-01 -4.964061880430E-01
     38 F   1 H    -2.575105831142E-01  1.107580300794E-06  4.964061880430E-01
     39 F   1 H     4.964050804627E-01 -1.107580300794E-06 -2.575116906945E-01
     40 F   1 H     2.575105831142E-01 -2.460832288428E-01  2.575116906945E-01
     41 F   1 H    -4.964061880430E-01 -4.964050804627E-01  2.460832288428E-01
     42 F   1 H     2.460832288428E-01 -4.964061880430E-01 -4.964050804627E-01
     43 F   1 H     2.575116906945E-01  2.575105831142E-01 -2.460832288428E-01
     44 F   1 H     1.107580300780E-06  4.964061880430E-01 -2.575105831142E-01
     45 F   1 H     4.964061880430E-01 -2.575105831142E-01  1.107580300780E-06
     46 F   1 H    -1.107580300780E-06 -2.575116906945E-01  4.964050804627E-01
     47 F   1 H    -2.575116906945E-01  4.964050804627E-01 -1.107580300780E-06
     48 F   1 H    -2.460832288428E-01  2.575116906945E-01  2.575105831142E-01
     49 T   1 H    -4.743098204450E-01  1.411729526335E-01  4.566242509533E-01
     50 F   1 H    -3.154512983198E-01  6.906592860171E-02 -4.566242509533E-01
     51 F   1 H     4.743098204450E-01 -6.906592860171E-02 -3.845172269215E-01
     52 F   1 H     3.154512983198E-01 -1.411729526335E-01  3.845172269215E-01
     53 F   1 H     4.566242509533E-01 -4.743098204450E-01  1.411729526335E-01
     54 F   1 H     1.411729526335E-01  4.566242509533E-01 -4.743098204450E-01
     55 F   1 H     3.845172269215E-01  3.154512983198E-01 -1.411729526335E-01
     56 F   1 H     6.906592860171E-02 -4.566242509533E-01 -3.154512983198E-01
     57 F   1 H    -4.566242509533E-01 -3.154512983198E-01  6.906592860171E-02
     58 F   1 H    -6.906592860171E-02 -3.845172269215E-01  4.743098204450E-01
     59 F   1 H    -3.845172269215E-01  4.743098204450E-01 -6.906592860171E-02
     60 F   1 H    -1.411729526335E-01  3.845172269215E-01  3.154512983198E-01
     61 T 248 CD   -2.500128778651E-01  2.499871221349E-01 -5.000000000000E-01
     62 F 248 CD    2.500128778651E-01 -2.499871221349E-01 -5.000000000000E-01
     63 F 248 CD   -5.000000000000E-01 -2.500128778651E-01  2.499871221349E-01
     64 F 248 CD    2.499871221349E-01 -5.000000000000E-01 -2.500128778651E-01
     65 F 248 CD   -5.000000000000E-01  2.500128778651E-01 -2.499871221349E-01
     66 F 248 CD   -2.499871221349E-01  5.000000000000E-01  2.500128778651E-01
     67 T   6 C    -3.784247889966E-01  2.443762140056E-01 -3.784118825115E-01
     68 F   6 C    -3.772119034829E-01 -1.290648510116E-05  3.784118825115E-01
     69 F   6 C     3.784247889966E-01  1.290648510122E-05 -3.771989969978E-01
     70 F   6 C     3.772119034829E-01 -2.443762140056E-01  3.771989969978E-01
     71 F   6 C    -3.784118825115E-01 -3.784247889966E-01  2.443762140056E-01
     72 F   6 C     2.443762140056E-01 -3.784118825115E-01 -3.784247889966E-01
     73 F   6 C     3.771989969978E-01  3.772119034829E-01 -2.443762140056E-01
     74 F   6 C    -1.290648510122E-05  3.784118825115E-01 -3.772119034829E-01
     75 F   6 C     3.784118825115E-01 -3.772119034829E-01 -1.290648510116E-05
     76 F   6 C     1.290648510116E-05 -3.771989969978E-01  3.784247889966E-01
     77 F   6 C    -3.771989969978E-01  3.784247889966E-01  1.290648510116E-05
     78 F   6 C    -2.443762140056E-01  3.771989969978E-01  3.772119034829E-01
     79 T   6 C    -2.127974782475E-01  3.203239875087E-01 -2.661992312206E-01
     80 F   6 C    -4.134767812707E-01  5.340175297306E-02  2.661992312206E-01
     81 F   6 C     2.127974782475E-01 -5.340175297306E-02 -4.668785342438E-01
     82 F   6 C     4.134767812707E-01 -3.203239875087E-01  4.668785342438E-01
     83 F   6 C    -2.661992312206E-01 -2.127974782475E-01  3.203239875087E-01
     84 F   6 C     3.203239875087E-01 -2.661992312206E-01 -2.127974782475E-01
     85 F   6 C     4.668785342438E-01  4.134767812707E-01 -3.203239875087E-01
     86 F   6 C     5.340175297306E-02  2.661992312206E-01 -4.134767812707E-01
     87 F   6 C     2.661992312206E-01 -4.134767812707E-01  5.340175297306E-02
     88 F   6 C    -5.340175297306E-02 -4.668785342438E-01  2.127974782475E-01
     89 F   6 C    -4.668785342438E-01  2.127974782475E-01 -5.340175297306E-02
     90 F   6 C    -3.203239875087E-01  4.668785342438E-01  4.134767812707E-01
     91 T   6 C    -4.785167057568E-01  1.903090088765E-01 -4.785012243015E-01
     92 F   6 C    -3.311897668220E-01 -1.548145534767E-05  4.785012243015E-01
     93 F   6 C     4.785167057568E-01  1.548145534762E-05 -3.311742853667E-01
     94 F   6 C     3.311897668220E-01 -1.903090088765E-01  3.311742853667E-01
     95 F   6 C    -4.785012243015E-01 -4.785167057568E-01  1.903090088765E-01
     96 F   6 C     1.903090088765E-01 -4.785012243015E-01 -4.785167057568E-01
     97 F   6 C     3.311742853667E-01  3.311897668220E-01 -1.903090088765E-01
     98 F   6 C    -1.548145534763E-05  4.785012243015E-01 -3.311897668220E-01
     99 F   6 C     4.785012243015E-01 -3.311897668220E-01 -1.548145534766E-05
    100 F   6 C     1.548145534767E-05 -3.311742853667E-01  4.785167057568E-01
    101 F   6 C    -3.311742853667E-01  4.785167057568E-01  1.548145534765E-05
    102 F   6 C    -1.903090088765E-01  3.311742853667E-01  3.311897668220E-01
    103 T   7 N    -2.842298715441E-01  2.721671797508E-01 -3.709436219471E-01
    104 F   7 N    -3.568891983020E-01  8.671375040303E-02  3.709436219471E-01
    105 F   7 N     2.842298715441E-01 -8.671375040303E-02 -4.436029487051E-01
    106 F   7 N     3.568891983020E-01 -2.721671797508E-01  4.436029487051E-01
    107 F   7 N    -3.709436219471E-01 -2.842298715441E-01  2.721671797508E-01
    108 F   7 N     2.721671797508E-01 -3.709436219471E-01 -2.842298715441E-01
    109 F   7 N     4.436029487051E-01  3.568891983020E-01 -2.721671797508E-01
    110 F   7 N     8.671375040303E-02  3.709436219471E-01 -3.568891983020E-01
    111 F   7 N     3.709436219471E-01 -3.568891983020E-01  8.671375040303E-02
    112 F   7 N    -8.671375040303E-02 -4.436029487051E-01  2.842298715441E-01
    113 F   7 N    -4.436029487051E-01  2.842298715441E-01 -8.671375040303E-02
    114 F   7 N    -2.721671797508E-01  4.436029487051E-01  3.568891983020E-01
    115 T   6 C    -2.662030976629E-01  3.203316731083E-01 -2.127861347699E-01
    116 F   6 C    -4.668821921219E-01 -5.341696289305E-02  2.127861347699E-01
    117 F   6 C     2.662030976629E-01  5.341696289305E-02 -4.134652292288E-01
    118 F   6 C     4.668821921219E-01 -3.203316731083E-01  4.134652292288E-01
    119 F   6 C    -2.127861347699E-01 -2.662030976629E-01  3.203316731083E-01
    120 F   6 C     3.203316731083E-01 -2.127861347699E-01 -2.662030976629E-01
    121 F   6 C     4.134652292288E-01  4.668821921219E-01 -3.203316731083E-01
    122 F   6 C    -5.341696289305E-02  2.127861347699E-01 -4.668821921219E-01
    123 F   6 C     2.127861347699E-01 -4.668821921219E-01 -5.341696289305E-02
    124 F   6 C     5.341696289305E-02 -4.134652292288E-01  2.662030976629E-01
    125 F   6 C    -4.134652292288E-01  2.662030976629E-01  5.341696289305E-02
    126 F   6 C    -3.203316731083E-01  4.134652292288E-01  4.668821921219E-01
    127 T   7 N    -3.709490592381E-01  2.721758527854E-01 -2.842134580269E-01
    128 F   7 N    -4.436106891877E-01 -8.673560121123E-02  2.842134580269E-01
    129 F   7 N     3.709490592381E-01  8.673560121123E-02 -3.568750879764E-01
    130 F   7 N     4.436106891877E-01 -2.721758527854E-01  3.568750879764E-01
    131 F   7 N    -2.842134580269E-01 -3.709490592381E-01  2.721758527854E-01
    132 F   7 N     2.721758527854E-01 -2.842134580269E-01 -3.709490592381E-01
    133 F   7 N     3.568750879764E-01  4.436106891877E-01 -2.721758527854E-01
    134 F   7 N    -8.673560121123E-02  2.842134580269E-01 -4.436106891877E-01
    135 F   7 N     2.842134580269E-01 -4.436106891877E-01 -8.673560121123E-02
    136 F   7 N     8.673560121123E-02 -3.568750879764E-01  3.709490592381E-01
    137 F   7 N    -3.568750879764E-01  3.709490592381E-01  8.673560121123E-02
    138 F   7 N    -2.721758527854E-01  3.568750879764E-01  4.436106891877E-01

 TRANSFORMATION MATRIX PRIMITIVE-CRYSTALLOGRAPHIC CELL
  0.0000  1.0000  1.0000  1.0000  0.0000  1.0000  1.0000  1.0000  0.0000

 *******************************************************************************
 CRYSTALLOGRAPHIC CELL (VOLUME=       5955.65832677)
         A              B              C           ALPHA      BETA       GAMMA 
    18.12633178    18.12633178    18.12633178    90.000000  90.000000  90.000000

 COORDINATES IN THE CRYSTALLOGRAPHIC CELL
     ATOM                 X/A                 Y/B                 Z/C    
 *******************************************************************************
      1 T   1 H     1.205993863211E-01 -3.592266359297E-01  2.285421310917E-01
      2 F   1 H    -1.205993863211E-01  3.592266359297E-01  2.285421310917E-01
      3 F   1 H     1.205993863211E-01  3.592266359297E-01 -2.285421310917E-01
      4 F   1 H    -1.205993863211E-01 -3.592266359297E-01 -2.285421310917E-01
      5 F   1 H     2.285421310917E-01  1.205993863211E-01 -3.592266359297E-01
      6 F   1 H    -3.592266359297E-01  2.285421310917E-01  1.205993863211E-01
      7 F   1 H    -2.285421310917E-01 -1.205993863211E-01 -3.592266359297E-01
      8 F   1 H     3.592266359297E-01  2.285421310917E-01 -1.205993863211E-01
      9 F   1 H     2.285421310917E-01 -1.205993863211E-01  3.592266359297E-01
     10 F   1 H     3.592266359297E-01 -2.285421310917E-01  1.205993863211E-01
     11 F   1 H    -2.285421310917E-01  1.205993863211E-01  3.592266359297E-01
     12 F   1 H    -3.592266359297E-01 -2.285421310917E-01 -1.205993863211E-01
     13 T   1 H     2.285485651066E-01 -3.592220402322E-01  1.205948525710E-01
     14 F   1 H    -2.285485651066E-01  3.592220402322E-01  1.205948525710E-01
     15 F   1 H     2.285485651066E-01  3.592220402322E-01 -1.205948525710E-01
     16 F   1 H    -2.285485651066E-01 -3.592220402322E-01 -1.205948525710E-01
     17 F   1 H     1.205948525710E-01  2.285485651066E-01 -3.592220402322E-01
     18 F   1 H    -3.592220402322E-01  1.205948525710E-01  2.285485651066E-01
     19 F   1 H    -1.205948525710E-01 -2.285485651066E-01 -3.592220402322E-01
     20 F   1 H     3.592220402322E-01  1.205948525710E-01 -2.285485651066E-01
     21 F   1 H     1.205948525710E-01 -2.285485651066E-01  3.592220402322E-01
     22 F   1 H     3.592220402322E-01 -1.205948525710E-01  2.285485651066E-01
     23 F   1 H    -1.205948525710E-01  2.285485651066E-01  3.592220402322E-01
     24 F   1 H    -3.592220402322E-01 -1.205948525710E-01 -2.285485651066E-01
     25 T   1 H     1.051561480942E-01  4.205631875244E-01  3.604246286699E-02
     26 F   1 H    -1.051561480942E-01 -4.205631875244E-01  3.604246286699E-02
     27 F   1 H     1.051561480942E-01 -4.205631875244E-01 -3.604246286699E-02
     28 F   1 H    -1.051561480942E-01  4.205631875244E-01 -3.604246286699E-02
     29 F   1 H     3.604246286699E-02  1.051561480942E-01  4.205631875244E-01
     30 F   1 H     4.205631875244E-01  3.604246286699E-02  1.051561480942E-01
     31 F   1 H    -3.604246286699E-02 -1.051561480942E-01  4.205631875244E-01
     32 F   1 H    -4.205631875244E-01  3.604246286699E-02 -1.051561480942E-01
     33 F   1 H     3.604246286699E-02 -1.051561480942E-01 -4.205631875244E-01
     34 F   1 H    -4.205631875244E-01 -3.604246286699E-02  1.051561480942E-01
     35 F   1 H    -3.604246286699E-02  1.051561480942E-01 -4.205631875244E-01
     36 F   1 H     4.205631875244E-01 -3.604246286699E-02 -1.051561480942E-01
     37 T   1 H     1.230410606313E-01  3.805527513257E-01  1.230421682116E-01
     38 F   1 H    -1.230410606313E-01 -3.805527513257E-01  1.230421682116E-01
     39 F   1 H     1.230410606313E-01 -3.805527513257E-01 -1.230421682116E-01
     40 F   1 H    -1.230410606313E-01  3.805527513257E-01 -1.230421682116E-01
     41 F   1 H     1.230421682116E-01  1.230410606313E-01  3.805527513257E-01
     42 F   1 H     3.805527513257E-01  1.230421682116E-01  1.230410606313E-01
     43 F   1 H    -1.230421682116E-01 -1.230410606313E-01  3.805527513257E-01
     44 F   1 H    -3.805527513257E-01  1.230421682116E-01 -1.230410606313E-01
     45 F   1 H     1.230421682116E-01 -1.230410606313E-01 -3.805527513257E-01
     46 F   1 H    -3.805527513257E-01 -1.230421682116E-01  1.230410606313E-01
     47 F   1 H    -1.230421682116E-01  1.230410606313E-01 -3.805527513257E-01
     48 F   1 H     3.805527513257E-01 -1.230421682116E-01 -1.230410606313E-01
     49 T   1 H     3.605351201591E-02  4.205707389374E-01  1.051194406176E-01
     50 F   1 H    -3.605351201591E-02 -4.205707389374E-01  1.051194406176E-01
     51 F   1 H     3.605351201591E-02 -4.205707389374E-01 -1.051194406176E-01
     52 F   1 H    -3.605351201591E-02  4.205707389374E-01 -1.051194406176E-01
     53 F   1 H     1.051194406176E-01  3.605351201591E-02  4.205707389374E-01
     54 F   1 H     4.205707389374E-01  1.051194406176E-01  3.605351201591E-02
     55 F   1 H    -1.051194406176E-01 -3.605351201591E-02  4.205707389374E-01
     56 F   1 H    -4.205707389374E-01  1.051194406176E-01 -3.605351201591E-02
     57 F   1 H     1.051194406176E-01 -3.605351201591E-02 -4.205707389374E-01
     58 F   1 H    -4.205707389374E-01 -1.051194406176E-01  3.605351201591E-02
     59 F   1 H    -1.051194406176E-01  3.605351201591E-02 -4.205707389374E-01
     60 F   1 H     4.205707389374E-01 -1.051194406176E-01 -3.605351201591E-02
     61 T 248 CD   -5.000000000000E-01 -1.037173505218E-16 -2.500128778651E-01
     62 F 248 CD   -5.000000000000E-01 -1.037173505218E-16  2.500128778651E-01
     63 F 248 CD   -2.500128778651E-01 -5.000000000000E-01 -5.185867526092E-17
     64 F 248 CD    0.000000000000E+00 -2.500128778651E-01 -5.000000000000E-01
     65 F 248 CD    2.500128778651E-01 -5.000000000000E-01  7.778801289138E-17
     66 F 248 CD   -1.555760257828E-16  2.500128778651E-01 -5.000000000000E-01
     67 T   6 C     1.221945602454E-01  4.993935572432E-01  1.221816537602E-01
     68 F   6 C    -1.221945602454E-01 -4.993935572432E-01  1.221816537602E-01
     69 F   6 C     1.221945602454E-01 -4.993935572432E-01 -1.221816537602E-01
     70 F   6 C    -1.221945602454E-01  4.993935572432E-01 -1.221816537602E-01
     71 F   6 C     1.221816537602E-01  1.221945602454E-01  4.993935572432E-01
     72 F   6 C     4.993935572432E-01  1.221816537602E-01  1.221945602454E-01
     73 F   6 C    -1.221816537602E-01 -1.221945602454E-01  4.993935572432E-01
     74 F   6 C    -4.993935572432E-01  1.221816537602E-01 -1.221945602454E-01
     75 F   6 C     1.221816537602E-01 -1.221945602454E-01 -4.993935572432E-01
     76 F   6 C    -4.993935572432E-01 -1.221816537602E-01  1.221945602454E-01
     77 F   6 C    -1.221816537602E-01  1.221945602454E-01 -4.993935572432E-01
     78 F   6 C     4.993935572432E-01 -1.221816537602E-01 -1.221945602454E-01
     79 T   6 C     1.334611172678E-01 -3.996603484884E-01  1.868628702409E-01
     80 F   6 C    -1.334611172678E-01  3.996603484884E-01  1.868628702409E-01
     81 F   6 C     1.334611172678E-01  3.996603484884E-01 -1.868628702409E-01
     82 F   6 C    -1.334611172678E-01 -3.996603484884E-01 -1.868628702409E-01
     83 F   6 C     1.868628702409E-01  1.334611172678E-01 -3.996603484884E-01
     84 F   6 C    -3.996603484884E-01  1.868628702409E-01  1.334611172678E-01
     85 F   6 C    -1.868628702409E-01 -1.334611172678E-01 -3.996603484884E-01
     86 F   6 C     3.996603484884E-01  1.868628702409E-01 -1.334611172678E-01
     87 F   6 C     1.868628702409E-01 -1.334611172678E-01  3.996603484884E-01
     88 F   6 C     3.996603484884E-01 -1.868628702409E-01  1.334611172678E-01
     89 F   6 C    -1.868628702409E-01  1.334611172678E-01  3.996603484884E-01
     90 F   6 C    -3.996603484884E-01 -1.868628702409E-01 -1.334611172678E-01
     91 T   6 C     9.516224516593E-02  4.263365305326E-01  9.514676371058E-02
     92 F   6 C    -9.516224516593E-02 -4.263365305326E-01  9.514676371058E-02
     93 F   6 C     9.516224516593E-02 -4.263365305326E-01 -9.514676371058E-02
     94 F   6 C    -9.516224516593E-02  4.263365305326E-01 -9.514676371058E-02
     95 F   6 C     9.514676371058E-02  9.516224516593E-02  4.263365305326E-01
     96 F   6 C     4.263365305326E-01  9.514676371058E-02  9.516224516593E-02
     97 F   6 C    -9.514676371058E-02 -9.516224516593E-02  4.263365305326E-01
     98 F   6 C    -4.263365305326E-01  9.514676371058E-02 -9.516224516593E-02
     99 F   6 C     9.514676371058E-02 -9.516224516593E-02 -4.263365305326E-01
    100 F   6 C    -4.263365305326E-01 -9.514676371058E-02  9.516224516593E-02
    101 F   6 C    -9.514676371058E-02  9.516224516593E-02 -4.263365305326E-01
    102 F   6 C     4.263365305326E-01 -9.514676371058E-02 -9.516224516593E-02
    103 T   7 N     9.272671467390E-02 -4.636703366210E-01  1.794404650769E-01
    104 F   7 N    -9.272671467390E-02  4.636703366210E-01  1.794404650769E-01
    105 F   7 N     9.272671467389E-02  4.636703366210E-01 -1.794404650769E-01
    106 F   7 N    -9.272671467389E-02 -4.636703366210E-01 -1.794404650769E-01
    107 F   7 N     1.794404650769E-01  9.272671467389E-02 -4.636703366210E-01
    108 F   7 N    -4.636703366210E-01  1.794404650769E-01  9.272671467389E-02
    109 F   7 N    -1.794404650769E-01 -9.272671467390E-02 -4.636703366210E-01
    110 F   7 N     4.636703366210E-01  1.794404650769E-01 -9.272671467390E-02
    111 F   7 N     1.794404650769E-01 -9.272671467390E-02  4.636703366210E-01
    112 F   7 N     4.636703366210E-01 -1.794404650769E-01  9.272671467390E-02
    113 F   7 N    -1.794404650769E-01  9.272671467390E-02  4.636703366210E-01
    114 F   7 N    -4.636703366210E-01 -1.794404650769E-01 -9.272671467389E-02
    115 T   6 C     1.868743180007E-01 -3.996604527705E-01  1.334573551076E-01
    116 F   6 C    -1.868743180007E-01  3.996604527705E-01  1.334573551076E-01
    117 F   6 C     1.868743180007E-01  3.996604527705E-01 -1.334573551076E-01
    118 F   6 C    -1.868743180007E-01 -3.996604527705E-01 -1.334573551076E-01
    119 F   6 C     1.334573551076E-01  1.868743180007E-01 -3.996604527705E-01
    120 F   6 C    -3.996604527705E-01  1.334573551076E-01  1.868743180007E-01
    121 F   6 C    -1.334573551076E-01 -1.868743180007E-01 -3.996604527705E-01
    122 F   6 C     3.996604527705E-01  1.334573551076E-01 -1.868743180007E-01
    123 F   6 C     1.334573551076E-01 -1.868743180007E-01  3.996604527705E-01
    124 F   6 C     3.996604527705E-01 -1.334573551076E-01  1.868743180007E-01
    125 F   6 C    -1.334573551076E-01  1.868743180007E-01  3.996604527705E-01
    126 F   6 C    -3.996604527705E-01 -1.334573551076E-01 -1.868743180007E-01
    127 T   7 N     1.794557269983E-01 -4.636691850252E-01  9.272012578710E-02
    128 F   7 N    -1.794557269983E-01  4.636691850252E-01  9.272012578710E-02
    129 F   7 N     1.794557269983E-01  4.636691850252E-01 -9.272012578710E-02
    130 F   7 N    -1.794557269983E-01 -4.636691850252E-01 -9.272012578710E-02
    131 F   7 N     9.272012578710E-02  1.794557269983E-01 -4.636691850252E-01
    132 F   7 N    -4.636691850252E-01  9.272012578710E-02  1.794557269983E-01
    133 F   7 N    -9.272012578710E-02 -1.794557269983E-01 -4.636691850252E-01
    134 F   7 N     4.636691850252E-01  9.272012578710E-02 -1.794557269983E-01
    135 F   7 N     9.272012578710E-02 -1.794557269983E-01  4.636691850252E-01
    136 F   7 N     4.636691850252E-01 -9.272012578710E-02  1.794557269983E-01
    137 F   7 N    -9.272012578710E-02  1.794557269983E-01  4.636691850252E-01
    138 F   7 N    -4.636691850252E-01 -9.272012578710E-02 -1.794557269983E-01

 T = ATOM BELONGING TO THE ASYMMETRIC UNIT

 ****   12 SYMMOPS - TRANSLATORS IN FRACTIONAL UNITS
 **** MATRICES AND TRANSLATORS IN THE CRYSTALLOGRAPHIC REFERENCE FRAME
   V INV                    ROTATION MATRICES                   TRANSLATORS
   1   1  1.00  0.00  0.00  0.00  1.00  0.00  0.00  0.00  1.00  0.00  0.00  0.00
   2   2  0.00  1.00 -1.00  1.00  0.00 -1.00  0.00  0.00 -1.00  0.00  0.00  0.00
   3   3 -1.00  0.00  0.00 -1.00  0.00  1.00 -1.00  1.00  0.00  0.00  0.00  0.00
   4   4  0.00 -1.00  1.00  0.00 -1.00  0.00  1.00 -1.00  0.00  0.00  0.00  0.00
   5   6  0.00  0.00  1.00  1.00  0.00  0.00  0.00  1.00  0.00  0.00  0.00  0.00
   6   5  0.00  1.00  0.00  0.00  0.00  1.00  1.00  0.00  0.00  0.00  0.00  0.00
   7   8  1.00 -1.00  0.00  0.00 -1.00  1.00  0.00 -1.00  0.00  0.00  0.00  0.00
   8   7  1.00  0.00 -1.00  0.00  0.00 -1.00  0.00  1.00 -1.00  0.00  0.00  0.00
   9  10  0.00  0.00 -1.00  0.00  1.00 -1.00  1.00  0.00 -1.00  0.00  0.00  0.00
  10   9 -1.00  0.00  1.00 -1.00  1.00  0.00 -1.00  0.00  0.00  0.00  0.00  0.00
  11  12 -1.00  1.00  0.00 -1.00  0.00  0.00 -1.00  0.00  1.00  0.00  0.00  0.00
  12  11  0.00 -1.00  0.00  1.00 -1.00  0.00  0.00 -1.00  1.00  0.00  0.00  0.00

 DIRECT LATTICE VECTORS CARTESIAN COMPONENTS (ANGSTROM)
          X                    Y                    Z
  -0.906316588776E+01   0.906316588776E+01   0.906316588776E+01
   0.906316588776E+01  -0.906316588776E+01   0.906316588776E+01
   0.906316588776E+01   0.906316588776E+01  -0.906316588776E+01


 CARTESIAN COORDINATES - PRIMITIVE CELL
 *******************************************************************************
 *      ATOM          X(ANGSTROM)         Y(ANGSTROM)         Z(ANGSTROM)
 *******************************************************************************
    1     1 H     2.186024488380E+00 -6.511461185466E+00  4.142630492852E+00
    2     1 H    -2.186024488380E+00  6.511461185466E+00  4.142630492852E+00
    3     1 H     2.186024488380E+00  6.511461185466E+00 -4.142630492852E+00
    4     1 H    -2.186024488380E+00 -6.511461185466E+00 -4.142630492852E+00
    5     1 H     4.142630492852E+00  2.186024488380E+00 -6.511461185466E+00
    6     1 H    -6.511461185466E+00  4.142630492852E+00  2.186024488380E+00
    7     1 H    -4.142630492852E+00 -2.186024488380E+00 -6.511461185466E+00
    8     1 H     6.511461185466E+00  4.142630492852E+00 -2.186024488380E+00
    9     1 H     4.142630492852E+00 -2.186024488380E+00  6.511461185466E+00
   10     1 H     6.511461185466E+00 -4.142630492852E+00  2.186024488380E+00
   11     1 H    -4.142630492852E+00  2.186024488380E+00  6.511461185466E+00
   12     1 H    -6.511461185466E+00 -4.142630492852E+00 -2.186024488380E+00
   13     1 H     4.142747117941E+00 -6.511377882328E+00  2.185942308122E+00
   14     1 H    -4.142747117941E+00  6.511377882328E+00  2.185942308122E+00
   15     1 H     4.142747117941E+00  6.511377882328E+00 -2.185942308122E+00
   16     1 H    -4.142747117941E+00 -6.511377882328E+00 -2.185942308122E+00
   17     1 H     2.185942308122E+00  4.142747117941E+00 -6.511377882328E+00
   18     1 H    -6.511377882328E+00  2.185942308122E+00  4.142747117941E+00
   19     1 H    -2.185942308122E+00 -4.142747117941E+00 -6.511377882328E+00
   20     1 H     6.511377882328E+00  2.185942308122E+00 -4.142747117941E+00
   21     1 H     2.185942308122E+00 -4.142747117941E+00  6.511377882328E+00
   22     1 H     6.511377882328E+00 -2.185942308122E+00  4.142747117941E+00
   23     1 H    -2.185942308122E+00  4.142747117941E+00  6.511377882328E+00
   24     1 H    -6.511377882328E+00 -2.185942308122E+00 -4.142747117941E+00
   25     1 H     1.906095228591E+00  7.623267869637E+00  6.533176399340E-01
   26     1 H    -1.906095228591E+00 -7.623267869637E+00  6.533176399340E-01
   27     1 H     1.906095228591E+00 -7.623267869637E+00 -6.533176399340E-01
   28     1 H    -1.906095228591E+00  7.623267869637E+00 -6.533176399340E-01
   29     1 H     6.533176399340E-01  1.906095228591E+00  7.623267869637E+00
   30     1 H     7.623267869637E+00  6.533176399340E-01  1.906095228591E+00
   31     1 H    -6.533176399340E-01 -1.906095228591E+00  7.623267869637E+00
   32     1 H    -7.623267869637E+00  6.533176399340E-01 -1.906095228591E+00
   33     1 H     6.533176399340E-01 -1.906095228591E+00 -7.623267869637E+00
   34     1 H    -7.623267869637E+00 -6.533176399340E-01  1.906095228591E+00
   35     1 H    -6.533176399340E-01  1.906095228591E+00 -7.623267869637E+00
   36     1 H     7.623267869637E+00 -6.533176399340E-01 -1.906095228591E+00
   37     1 H     2.230283087014E+00  6.898025428617E+00  2.230303163382E+00
   38     1 H    -2.230283087014E+00 -6.898025428617E+00  2.230303163382E+00
   39     1 H     2.230283087014E+00 -6.898025428617E+00 -2.230303163382E+00
   40     1 H    -2.230283087014E+00  6.898025428617E+00 -2.230303163382E+00
   41     1 H     2.230303163382E+00  2.230283087014E+00  6.898025428617E+00
   42     1 H     6.898025428617E+00  2.230303163382E+00  2.230283087014E+00
   43     1 H    -2.230303163382E+00 -2.230283087014E+00  6.898025428617E+00
   44     1 H    -6.898025428617E+00  2.230303163382E+00 -2.230283087014E+00
   45     1 H     2.230303163382E+00 -2.230283087014E+00 -6.898025428617E+00
   46     1 H    -6.898025428617E+00 -2.230303163382E+00  2.230283087014E+00
   47     1 H    -2.230303163382E+00  2.230283087014E+00 -6.898025428617E+00
   48     1 H     6.898025428617E+00 -2.230303163382E+00 -2.230283087014E+00
   49     1 H     6.535179204730E-01  7.623404749055E+00  1.905429856692E+00
   50     1 H    -6.535179204730E-01 -7.623404749055E+00  1.905429856692E+00
   51     1 H     6.535179204730E-01 -7.623404749055E+00 -1.905429856692E+00
   52     1 H    -6.535179204730E-01  7.623404749055E+00 -1.905429856692E+00
   53     1 H     1.905429856692E+00  6.535179204730E-01  7.623404749055E+00
   54     1 H     7.623404749055E+00  1.905429856692E+00  6.535179204730E-01
   55     1 H    -1.905429856692E+00 -6.535179204730E-01  7.623404749055E+00
   56     1 H    -7.623404749055E+00  1.905429856692E+00 -6.535179204730E-01
   57     1 H     1.905429856692E+00 -6.535179204730E-01 -7.623404749055E+00
   58     1 H    -7.623404749055E+00 -1.905429856692E+00  6.535179204730E-01
   59     1 H    -1.905429856692E+00  6.535179204730E-01 -7.623404749055E+00
   60     1 H     7.623404749055E+00 -1.905429856692E+00 -6.535179204730E-01
   61   248 CD    9.063165887760E+00 -1.880015106437E-15 -4.531816372335E+00
   62   248 CD    9.063165887760E+00 -1.880015106437E-15 -1.359451540318E+01
   63   248 CD   -4.531816372335E+00  9.063165887760E+00 -9.400075532184E-16
   64   248 CD    0.000000000000E+00 -4.531816372335E+00  9.063165887760E+00
   65   248 CD   -1.359451540319E+01  9.063165887760E+00  1.410011329828E-15
   66   248 CD   -2.820022659655E-15 -1.359451540319E+01  9.063165887760E+00
   67     6 C     2.214939140171E+00  9.052173305147E+00  2.214705192940E+00
   68     6 C    -2.214939140171E+00 -9.052173305147E+00  2.214705192940E+00
   69     6 C     2.214939140171E+00 -9.052173305147E+00 -2.214705192940E+00
   70     6 C    -2.214939140171E+00  9.052173305147E+00 -2.214705192940E+00
   71     6 C     2.214705192940E+00  2.214939140171E+00  9.052173305147E+00
   72     6 C     9.052173305147E+00  2.214705192940E+00  2.214939140171E+00
   73     6 C    -2.214705192940E+00 -2.214939140171E+00  9.052173305147E+00
   74     6 C    -9.052173305147E+00  2.214705192940E+00 -2.214939140171E+00
   75     6 C     2.214705192940E+00 -2.214939140171E+00 -9.052173305147E+00
   76     6 C    -9.052173305147E+00 -2.214705192940E+00  2.214939140171E+00
   77     6 C    -2.214705192940E+00  2.214939140171E+00 -9.052173305147E+00
   78     6 C     9.052173305147E+00 -2.214705192940E+00 -2.214939140171E+00
   79     6 C     2.419160490728E+00 -7.244376074221E+00  3.387138382512E+00
   80     6 C    -2.419160490728E+00  7.244376074221E+00  3.387138382512E+00
   81     6 C     2.419160490728E+00  7.244376074221E+00 -3.387138382512E+00
   82     6 C    -2.419160490728E+00 -7.244376074221E+00 -3.387138382512E+00
   83     6 C     3.387138382512E+00  2.419160490728E+00 -7.244376074221E+00
   84     6 C    -7.244376074221E+00  3.387138382512E+00  2.419160490728E+00
   85     6 C    -3.387138382512E+00 -2.419160490728E+00 -7.244376074221E+00
   86     6 C     7.244376074221E+00  3.387138382512E+00 -2.419160490728E+00
   87     6 C     3.387138382512E+00 -2.419160490728E+00  7.244376074221E+00
   88     6 C     7.244376074221E+00 -3.387138382512E+00  2.419160490728E+00
   89     6 C    -3.387138382512E+00  2.419160490728E+00  7.244376074221E+00
   90     6 C    -7.244376074221E+00 -3.387138382512E+00 -2.419160490728E+00
   91     6 C     1.724942428381E+00  7.727917400458E+00  1.724661806385E+00
   92     6 C    -1.724942428381E+00 -7.727917400458E+00  1.724661806385E+00
   93     6 C     1.724942428381E+00 -7.727917400458E+00 -1.724661806385E+00
   94     6 C    -1.724942428381E+00  7.727917400458E+00 -1.724661806385E+00
   95     6 C     1.724661806385E+00  1.724942428381E+00  7.727917400458E+00
   96     6 C     7.727917400458E+00  1.724661806385E+00  1.724942428381E+00
   97     6 C    -1.724661806385E+00 -1.724942428381E+00  7.727917400458E+00
   98     6 C    -7.727917400458E+00  1.724661806385E+00 -1.724942428381E+00
   99     6 C     1.724661806385E+00 -1.724942428381E+00 -7.727917400458E+00
  100     6 C    -7.727917400458E+00 -1.724661806385E+00  1.724942428381E+00
  101     6 C    -1.724661806385E+00  1.724942428381E+00 -7.727917400458E+00
  102     6 C     7.727917400458E+00 -1.724661806385E+00 -1.724942428381E+00
  103     7 N     1.680795194633E+00 -8.404642356060E+00  3.252597403938E+00
  104     7 N    -1.680795194633E+00  8.404642356060E+00  3.252597403938E+00
  105     7 N     1.680795194633E+00  8.404642356060E+00 -3.252597403938E+00
  106     7 N    -1.680795194633E+00 -8.404642356060E+00 -3.252597403938E+00
  107     7 N     3.252597403938E+00  1.680795194633E+00 -8.404642356060E+00
  108     7 N    -8.404642356060E+00  3.252597403938E+00  1.680795194633E+00
  109     7 N    -3.252597403938E+00 -1.680795194633E+00 -8.404642356060E+00
  110     7 N     8.404642356060E+00  3.252597403938E+00 -1.680795194633E+00
  111     7 N     3.252597403938E+00 -1.680795194633E+00  8.404642356060E+00
  112     7 N     8.404642356060E+00 -3.252597403938E+00  1.680795194633E+00
  113     7 N    -3.252597403938E+00  1.680795194633E+00  8.404642356060E+00
  114     7 N    -8.404642356060E+00 -3.252597403938E+00 -1.680795194633E+00
  115     6 C     3.387345888404E+00 -7.244377964473E+00  2.419092296564E+00
  116     6 C    -3.387345888404E+00  7.244377964473E+00  2.419092296564E+00
  117     6 C     3.387345888404E+00  7.244377964473E+00 -2.419092296564E+00
  118     6 C    -3.387345888404E+00 -7.244377964473E+00 -2.419092296564E+00
  119     6 C     2.419092296564E+00  3.387345888404E+00 -7.244377964473E+00
  120     6 C    -7.244377964473E+00  2.419092296564E+00  3.387345888404E+00
  121     6 C    -2.419092296564E+00 -3.387345888404E+00 -7.244377964473E+00
  122     6 C     7.244377964473E+00  2.419092296564E+00 -3.387345888404E+00
  123     6 C     2.419092296564E+00 -3.387345888404E+00  7.244377964473E+00
  124     6 C     7.244377964473E+00 -2.419092296564E+00  3.387345888404E+00
  125     6 C    -2.419092296564E+00  3.387345888404E+00  7.244377964473E+00
  126     6 C    -7.244377964473E+00 -2.419092296564E+00 -3.387345888404E+00
  127     7 N     3.252874046589E+00 -8.404621481852E+00  1.680675762285E+00
  128     7 N    -3.252874046589E+00  8.404621481852E+00  1.680675762285E+00
  129     7 N     3.252874046589E+00  8.404621481852E+00 -1.680675762285E+00
  130     7 N    -3.252874046589E+00 -8.404621481852E+00 -1.680675762285E+00
  131     7 N     1.680675762285E+00  3.252874046589E+00 -8.404621481852E+00
  132     7 N    -8.404621481852E+00  1.680675762285E+00  3.252874046589E+00
  133     7 N    -1.680675762285E+00 -3.252874046589E+00 -8.404621481852E+00
  134     7 N     8.404621481852E+00  1.680675762285E+00 -3.252874046589E+00
  135     7 N     1.680675762285E+00 -3.252874046589E+00  8.404621481852E+00
  136     7 N     8.404621481852E+00 -1.680675762285E+00  3.252874046589E+00
  137     7 N    -1.680675762285E+00  3.252874046589E+00  8.404621481852E+00
  138     7 N    -8.404621481852E+00 -1.680675762285E+00 -3.252874046589E+00

 *******************************************************************************
 *** PSEUDOPOTENTIAL INFORMATION ***
 *******************************************************************************

 ATOMIC NUMBER  48, NUCLEAR CHARGE 20.000, GIVEN IN INPUT       PSEUDOPOTENTIAL
   TYPE       EXPONENT      COEFF.    N      EXPONENT      COEFF.    N
  P0 TMS    13.8358690  270.0094830   0     6.8572700   38.7673080   0
  P1 TMS    12.4049710  193.8296290   0     6.5677990   31.8965250   0
  P2 TMS    10.8969250   79.1936470   0     4.6411650   13.2308270   0
  P3 TMS    15.1847960  -35.4766260   0     7.5923980   -5.6176770   0

 *******************************************************************************
 LOCAL ATOMIC FUNCTIONS BASIS SET
 *******************************************************************************
   ATOM   X(AU)   Y(AU)   Z(AU)  N. TYPE  EXPONENT  S COEF   P COEF   D/F/G COEF
 *******************************************************************************
   1 H    4.131 -12.305   7.828
                                  1 S  
                                         3.387E+01 2.549E-02 0.000E+00 0.000E+00
                                         5.095E+00 1.904E-01 0.000E+00 0.000E+00
                                         1.159E+00 8.522E-01 0.000E+00 0.000E+00
                                  2 S  
                                         3.258E-01 1.000E+00 0.000E+00 0.000E+00
                                  3 S  
                                         1.027E-01 1.000E+00 0.000E+00 0.000E+00
                           4-     6 P  
                                         7.500E-01 0.000E+00 1.000E+00 0.000E+00
   2 H   -4.131  12.305   7.828
   3 H    4.131  12.305  -7.828
   4 H   -4.131 -12.305  -7.828
   5 H    7.828   4.131 -12.305
   6 H  -12.305   7.828   4.131
   7 H   -7.828  -4.131 -12.305
   8 H   12.305   7.828  -4.131
   9 H    7.828  -4.131  12.305
  10 H   12.305  -7.828   4.131
  11 H   -7.828   4.131  12.305
  12 H  -12.305  -7.828  -4.131
  13 H    7.829 -12.305   4.131
  14 H   -7.829  12.305   4.131
  15 H    7.829  12.305  -4.131
  16 H   -7.829 -12.305  -4.131
  17 H    4.131   7.829 -12.305
  18 H  -12.305   4.131   7.829
  19 H   -4.131  -7.829 -12.305
  20 H   12.305   4.131  -7.829
  21 H    4.131  -7.829  12.305
  22 H   12.305  -4.131   7.829
  23 H   -4.131   7.829  12.305
  24 H  -12.305  -4.131  -7.829
  25 H    3.602  14.406   1.235
  26 H   -3.602 -14.406   1.235
  27 H    3.602 -14.406  -1.235
  28 H   -3.602  14.406  -1.235
  29 H    1.235   3.602  14.406
  30 H   14.406   1.235   3.602
  31 H   -1.235  -3.602  14.406
  32 H  -14.406   1.235  -3.602
  33 H    1.235  -3.602 -14.406
  34 H  -14.406  -1.235   3.602
  35 H   -1.235   3.602 -14.406
  36 H   14.406  -1.235  -3.602
  37 H    4.215  13.035   4.215
  38 H   -4.215 -13.035   4.215
  39 H    4.215 -13.035  -4.215
  40 H   -4.215  13.035  -4.215
  41 H    4.215   4.215  13.035
  42 H   13.035   4.215   4.215
  43 H   -4.215  -4.215  13.035
  44 H  -13.035   4.215  -4.215
  45 H    4.215  -4.215 -13.035
  46 H  -13.035  -4.215   4.215
  47 H   -4.215   4.215 -13.035
  48 H   13.035  -4.215  -4.215
  49 H    1.235  14.406   3.601
  50 H   -1.235 -14.406   3.601
  51 H    1.235 -14.406  -3.601
  52 H   -1.235  14.406  -3.601
  53 H    3.601   1.235  14.406
  54 H   14.406   3.601   1.235
  55 H   -3.601  -1.235  14.406
  56 H  -14.406   3.601  -1.235
  57 H    3.601  -1.235 -14.406
  58 H  -14.406  -3.601   1.235
  59 H   -3.601   1.235 -14.406
  60 H   14.406  -3.601  -1.235
  61 CD  17.127  -0.000  -8.564
                                361 S  
                                         9.727E+00-1.786E+00 0.000E+00 0.000E+00
                                         7.838E+00 2.578E+00 0.000E+00 0.000E+00
                                         5.089E+00 1.601E-01 0.000E+00 0.000E+00
                                362 S  
                                         1.553E+00 1.000E+00 0.000E+00 0.000E+00
                                363 S  
                                         7.141E-01 1.000E+00 0.000E+00 0.000E+00
                                364 S  
                                         5.000E-01 1.000E+00 0.000E+00 0.000E+00
                                365 S  
                                         2.500E-01 1.000E+00 0.000E+00 0.000E+00
                                366 S  
                                         1.200E-01 1.000E+00 0.000E+00 0.000E+00
                         367-   369 P  
                                         4.743E+00 0.000E+00-6.231E+00 0.000E+00
                                         3.937E+00 0.000E+00 6.574E+00 0.000E+00
                         370-   372 P  
                                         1.380E+00 0.000E+00 7.497E-01 0.000E+00
                                         6.685E-01 0.000E+00 2.811E-01 0.000E+00
                         373-   375 P  
                                         3.634E-01 0.000E+00 1.000E+00 0.000E+00
                         376-   378 P  
                                         1.800E-01 0.000E+00 1.000E+00 0.000E+00
                         379-   381 P  
                                         1.200E-01 0.000E+00 1.000E+00 0.000E+00
                         382-   386 D  
                                         8.469E+00 0.000E+00 0.000E+00-1.636E-02
                                         3.024E+00 0.000E+00 0.000E+00 2.865E-01
                                         1.316E+00 0.000E+00 0.000E+00 4.869E-01
                                         5.564E-01 0.000E+00 0.000E+00 3.794E-01
                         387-   391 D  
                                         2.239E-01 0.000E+00 0.000E+00 1.000E+00
                         392-   396 D  
                                         1.200E-01 0.000E+00 0.000E+00 1.000E+00
                         397-   403 F  
                                         1.598E+00 0.000E+00 0.000E+00 1.000E+00
  62 CD  17.127  -0.000 -25.690
  63 CD  -8.564  17.127  -0.000
  64 CD   0.000  -8.564  17.127
  65 CD -25.690  17.127   0.000
  66 CD  -0.000 -25.690  17.127
  67 C    4.186  17.106   4.185
                                619 S  
                                         4.563E+03 1.967E-03 0.000E+00 0.000E+00
                                         6.820E+02 1.523E-02 0.000E+00 0.000E+00
                                         1.550E+02 7.613E-02 0.000E+00 0.000E+00
                                         4.446E+01 2.608E-01 0.000E+00 0.000E+00
                                         1.303E+01 6.165E-01 0.000E+00 0.000E+00
                                         1.828E+00 2.210E-01 0.000E+00 0.000E+00
                         620-   623 SP 
                                         2.096E+01 1.147E-01 4.025E-02 0.000E+00
                                         4.803E+00 9.200E-01 2.376E-01 0.000E+00
                                         1.459E+00-3.031E-03 8.159E-01 0.000E+00
                         624-   627 SP 
                                         4.835E-01 1.000E+00 1.000E+00 0.000E+00
                         628-   631 SP 
                                         1.456E-01 1.000E+00 1.000E+00 0.000E+00
                         632-   636 D  
                                         6.260E-01 0.000E+00 0.000E+00 1.000E+00
  68 C   -4.186 -17.106   4.185
  69 C    4.186 -17.106  -4.185
  70 C   -4.186  17.106  -4.185
  71 C    4.185   4.186  17.106
  72 C   17.106   4.185   4.186
  73 C   -4.185  -4.186  17.106
  74 C  -17.106   4.185  -4.186
  75 C    4.185  -4.186 -17.106
  76 C  -17.106  -4.185   4.186
  77 C   -4.185   4.186 -17.106
  78 C   17.106  -4.185  -4.186
  79 C    4.572 -13.690   6.401
  80 C   -4.572  13.690   6.401
  81 C    4.572  13.690  -6.401
  82 C   -4.572 -13.690  -6.401
  83 C    6.401   4.572 -13.690
  84 C  -13.690   6.401   4.572
  85 C   -6.401  -4.572 -13.690
  86 C   13.690   6.401  -4.572
  87 C    6.401  -4.572  13.690
  88 C   13.690  -6.401   4.572
  89 C   -6.401   4.572  13.690
  90 C  -13.690  -6.401  -4.572
  91 C    3.260  14.604   3.259
  92 C   -3.260 -14.604   3.259
  93 C    3.260 -14.604  -3.259
  94 C   -3.260  14.604  -3.259
  95 C    3.259   3.260  14.604
  96 C   14.604   3.259   3.260
  97 C   -3.259  -3.260  14.604
  98 C  -14.604   3.259  -3.260
  99 C    3.259  -3.260 -14.604
 100 C  -14.604  -3.259   3.260
 101 C   -3.259   3.260 -14.604
 102 C   14.604  -3.259  -3.260
 103 N    3.176 -15.882   6.147
                               1267 S  
                                         6.293E+03 1.970E-03 0.000E+00 0.000E+00
                                         9.490E+02 1.496E-02 0.000E+00 0.000E+00
                                         2.188E+02 7.350E-02 0.000E+00 0.000E+00
                                         6.369E+01 2.489E-01 0.000E+00 0.000E+00
                                         1.883E+01 6.025E-01 0.000E+00 0.000E+00
                                         2.720E+00 2.562E-01 0.000E+00 0.000E+00
                        1268-  1271 SP 
                                         3.063E+01 1.119E-01 3.831E-02 0.000E+00
                                         7.026E+00 9.217E-01 2.374E-01 0.000E+00
                                         2.112E+00-2.569E-03 8.176E-01 0.000E+00
                        1272-  1275 SP 
                                         6.840E-01 1.000E+00 1.000E+00 0.000E+00
                        1276-  1279 SP 
                                         2.009E-01 1.000E+00 1.000E+00 0.000E+00
                        1280-  1284 D  
                                         9.130E-01 0.000E+00 0.000E+00 1.000E+00
 104 N   -3.176  15.882   6.147
 105 N    3.176  15.882  -6.147
 106 N   -3.176 -15.882  -6.147
 107 N    6.147   3.176 -15.882
 108 N  -15.882   6.147   3.176
 109 N   -6.147  -3.176 -15.882
 110 N   15.882   6.147  -3.176
 111 N    6.147  -3.176  15.882
 112 N   15.882  -6.147   3.176
 113 N   -6.147   3.176  15.882
 114 N  -15.882  -6.147  -3.176
 115 C    6.401 -13.690   4.571
 116 C   -6.401  13.690   4.571
 117 C    6.401  13.690  -4.571
 118 C   -6.401 -13.690  -4.571
 119 C    4.571   6.401 -13.690
 120 C  -13.690   4.571   6.401
 121 C   -4.571  -6.401 -13.690
 122 C   13.690   4.571  -6.401
 123 C    4.571  -6.401  13.690
 124 C   13.690  -4.571   6.401
 125 C   -4.571   6.401  13.690
 126 C  -13.690  -4.571  -6.401
 127 N    6.147 -15.882   3.176
 128 N   -6.147  15.882   3.176
 129 N    6.147  15.882  -3.176
 130 N   -6.147 -15.882  -3.176
 131 N    3.176   6.147 -15.882
 132 N  -15.882   3.176   6.147
 133 N   -3.176  -6.147 -15.882
 134 N   15.882   3.176  -6.147
 135 N    3.176  -6.147  15.882
 136 N   15.882  -3.176   6.147
 137 N   -3.176   6.147  15.882
 138 N  -15.882  -3.176  -6.147
 INFORMATION **** SET_MPP **** PCRYSTAL CALCULATION
 INFORMATION **** READM2 **** NEW DEFAULT: FOCK/KS MATRIX MIXING SET TO 30 %
 INFORMATION **** READM2 **** NEW DEFAULT: FULL DIRECT SCF MODE
 INFORMATION **** READM2 **** NEW DEFAULT: COULOMB BIPOLAR BUFFER SET TO 32 Mb
 INFORMATION **** READM2 **** NEW DEFAULT: EXCHANGE BIPOLAR BUFFER SET TO 32 Mb

 *******************************************************************************
 NEW DEFAULT: DFT INTEGRATION GRID INCREASED TO XLGRID
 NEW DEFAULT: DIIS ACCELERATOR ACTIVE
 USE KEYWORD NODIIS TO TURN IT OFF
 *******************************************************************************

 INFORMATION **** DFTD3_INPUT **** PERFORM LATEST DISPERSION CORRECTION DFT-D3(BJ) WITH AUTOMATIC PARAMETER SETUP
 PLEASE CITE:
 (1) DFT-D3 Reference
  S. Grimme, J. Antony, S. Ehrlich, and H. Krieg, J. Chem. Phys. 132 (2010), 154104
 (2) BJ-Damping Reference
  S. Grimme, S. Ehrlich, and L. Goerigk, J. Comput. Chem. 32 (2011), 1456-1465
 (3) General DFT-D Review
  S. Grimme, A. Hansen, J. G. Brandenburg, and C. Bannwarth,
  Chem. Rev. 116 (2016), 5105-5154

 INFORMATION **** TOLINTEG **** COULOMB AND EXCHANGE SERIES TOLERANCES MODIFIED
 INFORMATION **** TOLDEE **** SCF TOL ON TOTAL ENERGY SET TO           8
 INFORMATION **** DFTD3_INPUT **** PERFORM DISPERSION CORRECTION DFT-D3(BJ) IN THE BECKE-JOHNSON DAMPING SCHEME

 PLEASE CITE:
 (1) DFT-D3 Reference
  S. Grimme, J. Antony, S. Ehrlich, and H. Krieg, J. Chem. Phys. 132 (2010), 154104
 (2) BJ-Damping Reference
  S. Grimme, S. Ehrlich, and L. Goerigk, J. Comput. Chem. 32 (2011), 1456-1465
 (3) General DFT-D Review
  S. Grimme, A. Hansen, J. G. Brandenburg, and C. Bannwarth,
  Chem. Rev. 116 (2016), 5105-5154

 *******************************************************************************
 N. OF ATOMS PER CELL       138  COULOMB OVERLAP TOL         (T1) 10**   -7
 NUMBER OF SHELLS           690  COULOMB PENETRATION TOL     (T2) 10**   -7
 NUMBER OF AO              1914  EXCHANGE OVERLAP TOL        (T3) 10**   -7
 N. OF ELECTRONS PER CELL   636  EXCHANGE PSEUDO OVP (F(G))  (T4) 10**  -10
 CORE ELECTRONS PER CELL    144  EXCHANGE PSEUDO OVP (P(G))  (T5) 10**  -40
 N. OF SYMMETRY OPERATORS    12  POLE ORDER IN MONO ZONE                  4
 *******************************************************************************
 TYPE OF CALCULATION :  RESTRICTED CLOSED SHELL
 KOHN-SHAM HAMILTONIAN

 (EXCHANGE)[CORRELATION] FUNCTIONAL:(BECKE 88)[LEE-YANG-PARR]

 NON-LOCAL WEIGHTING FACTOR (EXCHANGE) =           0.9000
 NON-LOCAL WEIGHTING FACTOR [CORRELATION] =        0.8100

 HYBRID EXCHANGE - PERCENTAGE OF FOCK EXCHANGE    20.0000
 CORE  PSEUDO POTENTIAL         TOL. ON PSEUDO              (TP) 10**- 6

 CAPPA:IS1  2;IS2  2;IS3  2; K PTS MONK NET   3; SYMMOPS:K SPACE  24;G SPACE  12

 *******************************************************************************
 MAX NUMBER OF SCF CYCLES      50  CONVERGENCE ON DELTAP        10**-18
 WEIGHT OF F(I) IN F(I+1)      30% CONVERGENCE ON ENERGY        10**- 8
 SHRINK. FACT.(MONKH.)    2  2  2  NUMBER OF K POINTS IN THE IBZ      3
 SHRINKING FACTOR(GILAT NET)    2  NUMBER OF K POINTS(GILAT NET)      3
 *******************************************************************************
 *** K POINTS COORDINATES (OBLIQUE COORDINATES IN UNITS OF IS =  2)
   1-R(  0  0  0)   2-R(  1  0  0)   3-R(  1  1  1)

 DIRECT LATTICE VECTORS COMPON. (A.U.)     RECIP. LATTICE VECTORS COMPON. (A.U.) 
        X            Y            Z              X            Y            Z
  -17.1269014   17.1269014   17.1269014      0.0000000    0.1834303    0.1834303
   17.1269014  -17.1269014   17.1269014      0.1834303    0.0000000    0.1834303
   17.1269014   17.1269014  -17.1269014      0.1834303    0.1834303    0.0000000

 DISK SPACE FOR EIGENVECTORS (FTN 10)    10990188 REALS

 SYMMETRY ADAPTION OF THE BLOCH FUNCTIONS ENABLED
 TTTTTTTTTTTTTTTTTTTTTTTTTTTTTT gordsh1     TELAPSE      112.89 TCPU       13.77

 MATRIX SIZE: P(G) 9299982, F(G)  674328, P(G) IRR  392069, F(G) IRR   57378
 MAX G-VECTOR INDEX FOR 1- AND 2-ELECTRON INTEGRALS 133

 TTTTTTTTTTTTTTTTTTTTTTTTTTTTTT INPUT       TELAPSE      112.97 TCPU       13.85

 NEIGHBORS OF THE NON-EQUIVALENT ATOMS

 N = NUMBER OF NEIGHBORS AT DISTANCE R
    ATOM  N     R/ANG      R/AU   NEIGHBORS (ATOM LABELS AND CELL INDICES)
   1 H    1     1.0781     2.0373   79 C    0 0 0
   1 H    1     2.1521     4.0669  103 N    0 0 0
   1 H    1     2.2251     4.2048  115 C    0 0 0
   1 H    1     2.7095     5.1201   44 H    0 1 0
   1 H    1     2.7672     5.2292   13 H    0 0 0
   1 H    1     3.2070     6.0604   67 C   -1 0-1

  13 H    1     1.0781     2.0373  115 C    0 0 0
  13 H    1     2.1521     4.0669  127 N    0 0 0
  13 H    1     2.2251     4.2048   79 C    0 0 0
  13 H    1     2.7093     5.1199   47 H    0 1 0
  13 H    1     2.7672     5.2292    1 H    0 0 0
  13 H    1     3.2070     6.0604   67 C   -1 0-1

  25 H    1     1.0916     2.0628   91 C    0 0 0
  25 H    1     1.7658     3.3368   37 H    0 0 0
  25 H    1     1.7711     3.3469   49 H    0 0 0
  25 H    1     2.1389     4.0420   67 C    0 0 0
  25 H    1     2.6968     5.0962  127 N    1 0 1
  25 H    1     2.8057     5.3020  129 N    0 0 0

  37 H    1     1.0953     2.0699   91 C    0 0 0
  37 H    1     1.7658     3.3368   49 H    0 0 0
  37 H    1     1.7658     3.3368   25 H    0 0 0
  37 H    1     2.1543     4.0710   67 C    0 0 0
  37 H    1     2.7093     5.1199   24 H    1 1 1
  37 H    1     2.7095     5.1201    7 H    1 1 1

  49 H    1     1.0916     2.0628   91 C    0 0 0
  49 H    1     1.7658     3.3368   37 H    0 0 0
  49 H    1     1.7711     3.3469   25 H    0 0 0
  49 H    1     2.1389     4.0420   67 C    0 0 0
  49 H    1     2.6968     5.0963  103 N    1 0 1
  49 H    1     2.8061     5.3028  104 N    0 0 0

  61 CD   2     2.2122     4.1805  103 N    0 0 1  104 N   -1 0 0
  61 CD   2     2.2122     4.1805  134 N    0 0 0  138 N    0 1 1
  61 CD   2     3.0651     5.7921   32 H    0 1 1   36 H    0 0 0
  61 CD   2     3.0652     5.7924   49 H   -1 0 0   50 H    0 0 1
  61 CD   2     3.2051     6.0568   67 C   -1 0 0   68 C    0 0 1
  61 CD   2     3.2051     6.0568   74 C    0 1 1   78 C    0 0 0

  67 C    1     1.3457     2.5429  127 N    1 0 1
  67 C    1     1.3457     2.5429  103 N    1 0 1
  67 C    1     1.4946     2.8244   91 C    0 0 0
  67 C    1     2.1389     4.0420   49 H    0 0 0
  67 C    1     2.1389     4.0420   25 H    0 0 0
  67 C    1     2.1543     4.0710   37 H    0 0 0

  79 C    1     1.0781     2.0373    1 H    0 0 0
  79 C    1     1.3691     2.5873  115 C    0 0 0
  79 C    1     1.3818     2.6113  103 N    0 0 0
  79 C    1     2.1828     4.1248   67 C   -1 0-1
  79 C    1     2.2251     4.2048   13 H    0 0 0
  79 C    1     2.2256     4.2058  127 N    0 0 0

  91 C    1     1.0916     2.0628   25 H    0 0 0
  91 C    1     1.0916     2.0628   49 H    0 0 0
  91 C    1     1.0953     2.0699   37 H    0 0 0
  91 C    1     1.4946     2.8244   67 C    0 0 0
  91 C    1     2.5123     4.7476  103 N    1 0 1
  91 C    1     2.5123     4.7476  127 N    1 0 1

 103 N    1     1.3457     2.5429   67 C   -1 0-1
 103 N    1     1.3818     2.6113   79 C    0 0 0
 103 N    1     2.1521     4.0669    1 H    0 0 0
 103 N    1     2.2122     4.1805   61 CD   0 0-1
 103 N    1     2.2231     4.2011  127 N    0 0 0
 103 N    1     2.2256     4.2058  115 C    0 0 0

 115 C    1     1.0781     2.0373   13 H    0 0 0
 115 C    1     1.3691     2.5873   79 C    0 0 0
 115 C    1     1.3818     2.6113  127 N    0 0 0
 115 C    1     2.1828     4.1248   67 C   -1 0-1
 115 C    1     2.2251     4.2048    1 H    0 0 0
 115 C    1     2.2256     4.2058  103 N    0 0 0

 127 N    1     1.3457     2.5429   67 C   -1 0-1
 127 N    1     1.3818     2.6113  115 C    0 0 0
 127 N    1     2.1521     4.0669   13 H    0 0 0
 127 N    1     2.2122     4.1805   65 CD  -1 1 0
 127 N    1     2.2231     4.2011  103 N    0 0 0
 127 N    1     2.2256     4.2058   79 C    0 0 0


 SYMMETRY ALLOWED ELASTIC DISTORTION 1
  0.5773503  0.0000000  0.0000000
  0.0000000  0.5773503  0.0000000
  0.0000000  0.0000000  0.5773503

 SYMMETRY ALLOWED INTERNAL DEGREE(S) OF FREEDOM:  34
 TTTTTTTTTTTTTTTTTTTTTTTTTTTTTT SYMM        TELAPSE      114.58 TCPU       15.46
 TTTTTTTTTTTTTTTTTTTTTTTTTTTTTT INT_SCREEN  TELAPSE      114.64 TCPU       15.51

 ************************************************************************
 ************************************************************************
 * ELAPIEZO OPTION, E. ALBANESE, A. ERBA, B. CIVALLERI, R. DOVESI       *
 *                                                                      *
 * IT IS ASSUMED THAT THE INPUT IS FROM AN OPTIMIZED RUN                *

 CONVERGENCE CRITERION FOR ENERGY, TOLDEE =          1.0000E-08
 CONVERGENCE CRITERION FOR RMS GRADIENT, TOLDEG =    3.0000E-04
 CONVERGENCE CRITERION FOR RMS DISPLACEMENT, TOLDEX  6.2000E-04
 MAGNITUDE OF STEPSIZE FOR ADIMENSIONAL STRAINS =    1.5000E-02
 NUMBER OF POINTS (TOTAL) IN NUMERICAL 2ND DERIVATIVE=        3
 ************************************************************************
 ************************************************************************

 ************************************************************************

  Y. NOEL POST DOC. TURIN 2002

  THIS ROUTINE EVALUATES THE NON ZERO ELEMENTS OF THE ELASTIC TENSOR 

  ORDER OF THE TENSOR : 4

 |  1 A    1 B    1 B     .      .      .     |
 |         1 A    1 B     .      .      .     |
 |                1 A     .      .      .     |
 |                       1 C     .      .     |
 |                              1 C     .     |
 |                                     1 C    |

 EACH  LETTER   CORRESPONDS  TO  AN  INDEPENDENT  COMPONENT.
 INTERDEPENDENT COMPONENTS (WITH SAME LETTER) ARE RELATED BY
 THE COEFFICIENT THAT PRECEEDS EACH LETTER.

 ************************************************************************


 ************************************************************************

  Y. NOEL POST DOC. TURIN 2002

  THIS ROUTINE EVALUATES THE NON ZERO ELEMENTS OF THE PIEZOELECTRIC TENSOR 

  ORDER OF THE TENSOR : 3

 |   .      .      .     1 A     .      .     |
 |   .      .      .      .     1 A     .     |
 |   .      .      .      .      .     1 A    |

 EACH  LETTER   CORRESPONDS  TO  AN  INDEPENDENT  COMPONENT.
 INTERDEPENDENT COMPONENTS (WITH SAME LETTER) ARE RELATED BY
 THE COEFFICIENT THAT PRECEEDS EACH LETTER.

 ************************************************************************


 LIST OF ACTIVE DEFORMATIONS: 
             4

 ************************************************************************
 CLAMPED ION APPROXIMATION - NO RELAXATION OF ATOMIC POSITIONS
 ************************************************************************

 INFORMATION **** EXCBUF **** EXCH. BIPO BUFFER: WORDS USED =     4000000
 WARNING **** EXCBUF **** EXCH. BIPO BUFFER TOO SMALL - TO AVOID I/O SET EXCHSIZE =     6707745

 DFT PARAMETERS

     ATOM       ELECTRONS   NET CHARGE   R(ANGSTROM)
   1   1  H       1.0000      0.0000     1.11000000
  61 248  CD     20.0000      0.0000     1.52000000
  67   6  C       6.0000      0.0000     0.77000000
 103   7  N       7.0000      0.0000     0.74000000

 SIZE OF GRID=     670021
 TTTTTTTTTTTTTTTTTTTTTTTTTTTTTT MAKE_GRID2  TELAPSE      121.11 TCPU       20.52
 BECKE WEIGHT FUNCTION
 RADSAFE =     2.00
 TOLERANCES - DENSITY:10**- 6; POTENTIAL:10**- 9; GRID WGT:10**-14

 RADIAL INTEGRATION  - INTERVALS (POINTS,UPPER LIMIT):            1( 99,  4.0*R)

 ANGULAR INTEGRATION - INTERVALS (ACCURACY LEVEL [N. POINTS] UPPER LIMIT):
  1(  6[ 146]   0.2)  2( 11[ 302]   0.5)  3( 14[ 590]   0.9)  4( 18[1454]   3.5)
  5( 14[ 590]9999.0)
 TTTTTTTTTTTTTTTTTTTTTTTTTTTTTT INT_CALC    TELAPSE      121.17 TCPU       20.57
 EEEEEEEEEE INT_CALC TERMINATION  DATE 04 05 2020 TIME 15:32:37.4

 *******************************************************************************
 zif8Cd0degrees                                                                  
 CRYSTAL - SCF - TYPE OF CALCULATION :  RESTRICTED CLOSED SHELL
 *******************************************************************************

 CAPPA:IS1  2;IS2  2;IS3  2; K PTS MONK NET   3; SYMMOPS:K SPACE  24;G SPACE  12

 TTTTTTTTTTTTTTTTTTTTTTTTTTTTTT SDIK        TELAPSE      121.87 TCPU       21.27

 AAAAAAAAAAAAAAAAAAAAAAAAAAAAAAAAAAAAAAAAAAAAAAAAAAAAAAAAAAAAAAAAAAAAAAAAAAAAAAA
         ATOMIC WAVEFUNCTION(S)


 NUCLEAR CHARGE  1.0  SYMMETRY SPECIES            S
 N. ELECTRONS    1.0  NUMBER OF PRIMITIVE GTOS    5
                      NUMBER OF CONTRACTED GTOS   3
                      NUMBER OF CLOSED SHELLS     0
                      OPEN SHELL OCCUPATION       1

  ZNUC SCFIT  TOTAL HF ENERGY   KINETIC ENERGY   VIRIAL THEOREM ACCURACY
   1.0   1   -4.998098153E-01  4.997907537E-01 -2.000038139E+00  9.6E-17

 NUCLEAR CHARGE 20.0  SYMMETRY SPECIES            S    P    D
 N. ELECTRONS   20.0  NUMBER OF PRIMITIVE GTOS    8    7    6
                      NUMBER OF CONTRACTED GTOS   6    5    3
                      NUMBER OF CLOSED SHELLS     2    1    1
                      OPEN SHELL OCCUPATION       0    0    0

  ZNUC SCFIT  TOTAL HF ENERGY   KINETIC ENERGY   VIRIAL THEOREM ACCURACY
  20.0  36   -1.668271145E+02  6.451544656E+01 -3.585847628E+00  4.4E-06

 NUCLEAR CHARGE  6.0  SYMMETRY SPECIES            S    P
 N. ELECTRONS    6.0  NUMBER OF PRIMITIVE GTOS   11    5
                      NUMBER OF CONTRACTED GTOS   4    3
                      NUMBER OF CLOSED SHELLS     2    0
                      OPEN SHELL OCCUPATION       0    2

  ZNUC SCFIT  TOTAL HF ENERGY   KINETIC ENERGY   VIRIAL THEOREM ACCURACY
   6.0  11   -3.768480057E+01  3.769831118E+01 -1.999641612E+00  2.0E-06

 NUCLEAR CHARGE  7.0  SYMMETRY SPECIES            S    P
 N. ELECTRONS    7.0  NUMBER OF PRIMITIVE GTOS   11    5
                      NUMBER OF CONTRACTED GTOS   4    3
                      NUMBER OF CLOSED SHELLS     2    0
                      OPEN SHELL OCCUPATION       0    3

  ZNUC SCFIT  TOTAL HF ENERGY   KINETIC ENERGY   VIRIAL THEOREM ACCURACY
   7.0  11   -5.439473665E+01  5.441433682E+01 -1.999639798E+00  3.6E-06

 AAAAAAAAAAAAAAAAAAAAAAAAAAAAAAAAAAAAAAAAAAAAAAAAAAAAAAAAAAAAAAAAAAAAAAAAAAAAAAA

 CHARGE NORMALIZATION FACTOR   1.00000000
 TOTAL ATOMIC CHARGES:
   1.0000000   1.0000000   1.0000000   1.0000000   1.0000000   1.0000000
   1.0000000   1.0000000   1.0000000   1.0000000   1.0000000   1.0000000
   1.0000000   1.0000000   1.0000000   1.0000000   1.0000000   1.0000000
   1.0000000   1.0000000   1.0000000   1.0000000   1.0000000   1.0000000
   1.0000000   1.0000000   1.0000000   1.0000000   1.0000000   1.0000000
   1.0000000   1.0000000   1.0000000   1.0000000   1.0000000   1.0000000
   1.0000000   1.0000000   1.0000000   1.0000000   1.0000000   1.0000000
   1.0000000   1.0000000   1.0000000   1.0000000   1.0000000   1.0000000
   1.0000000   1.0000000   1.0000000   1.0000000   1.0000000   1.0000000
   1.0000000   1.0000000   1.0000000   1.0000000   1.0000000   1.0000000
  20.0000000  20.0000000  20.0000000  20.0000000  20.0000000  20.0000000
   6.0000000   6.0000000   6.0000000   6.0000000   6.0000000   6.0000000
   6.0000000   6.0000000   6.0000000   6.0000000   6.0000000   6.0000000
   6.0000000   6.0000000   6.0000000   6.0000000   6.0000000   6.0000000
   6.0000000   6.0000000   6.0000000   6.0000000   6.0000000   6.0000000
   6.0000000   6.0000000   6.0000000   6.0000000   6.0000000   6.0000000
   6.0000000   6.0000000   6.0000000   6.0000000   6.0000000   6.0000000
   7.0000000   7.0000000   7.0000000   7.0000000   7.0000000   7.0000000
   7.0000000   7.0000000   7.0000000   7.0000000   7.0000000   7.0000000
   6.0000000   6.0000000   6.0000000   6.0000000   6.0000000   6.0000000
   6.0000000   6.0000000   6.0000000   6.0000000   6.0000000   6.0000000
   7.0000000   7.0000000   7.0000000   7.0000000   7.0000000   7.0000000
   7.0000000   7.0000000   7.0000000   7.0000000   7.0000000   7.0000000
 TTTTTTTTTTTTTTTTTTTTTTTTTTTTTT MOQGAD      TELAPSE      128.27 TCPU       27.67
 TTTTTTTTTTTTTTTTTTTTTTTTTTTTTT SHELLXN     TELAPSE      162.52 TCPU       38.95
 TTTTTTTTTTTTTTTTTTTTTTTTTTTTTT MONMO3      TELAPSE      168.19 TCPU       44.62
 NUMERICALLY INTEGRATED DENSITY    635.9999342943
 TTTTTTTTTTTTTTTTTTTTTTTTTTTTTT NUMDFT      TELAPSE      169.12 TCPU       45.55
 CYC   0 ETOT(AU) -4.203070813613E+03 DETOT -4.20E+03 tst  0.00E+00 PX  1.00E+00
 TTTTTTTTTTTTTTTTTTTTTTTTTTTTTT DIIS        TELAPSE      173.22 TCPU       49.65
 TTTTTTTTTTTTTTTTTTTTTTTTTTTTTT FDIK        TELAPSE      199.49 TCPU       65.10
 INSULATING STATE
 TOP OF VALENCE BANDS -    BAND    318; K    3; EIG -2.9582634E-01 AU
 TOP OF VALENCE BANDS -    BAND    318; K    1; EIG -2.9627964E-01 AU
 BOTTOM OF VIRTUAL BANDS - BAND    319; K    1; EIG -8.2709887E-02 AU
 INDIRECT ENERGY BAND GAP:   5.7992 eV
 TTTTTTTTTTTTTTTTTTTTTTTTTTTTTT PDIG        TELAPSE      202.78 TCPU       68.39
 CHARGE NORMALIZATION FACTOR   1.00000000
 TOTAL ATOMIC CHARGES:
   0.7957839   0.7957839   0.7957839   0.7957839   0.7957839   0.7957839
   0.7957839   0.7957839   0.7957839   0.7957839   0.7957839   0.7957839
   0.7957847   0.7957847   0.7957847   0.7957847   0.7957847   0.7957847
   0.7957847   0.7957847   0.7957847   0.7957847   0.7957847   0.7957847
   0.7587958   0.7587958   0.7587958   0.7587958   0.7587958   0.7587958
   0.7587958   0.7587958   0.7587958   0.7587958   0.7587958   0.7587958
   0.7580783   0.7580783   0.7580783   0.7580783   0.7580783   0.7580783
   0.7580783   0.7580783   0.7580783   0.7580783   0.7580783   0.7580783
   0.7587934   0.7587934   0.7587934   0.7587934   0.7587934   0.7587934
   0.7587934   0.7587934   0.7587934   0.7587934   0.7587934   0.7587934
  18.2813567  18.2813567  18.2813567  18.2813567  18.2813567  18.2813567
   5.5885382   5.5885382   5.5885382   5.5885382   5.5885382   5.5885382
   5.5885382   5.5885382   5.5885382   5.5885382   5.5885382   5.5885382
   6.1802951   6.1802951   6.1802951   6.1802951   6.1802951   6.1802951
   6.1802951   6.1802951   6.1802951   6.1802951   6.1802951   6.1802951
   6.6825697   6.6825697   6.6825697   6.6825697   6.6825697   6.6825697
   6.6825697   6.6825697   6.6825697   6.6825697   6.6825697   6.6825697
   7.6801884   7.6801884   7.6801884   7.6801884   7.6801884   7.6801884
   7.6801884   7.6801884   7.6801884   7.6801884   7.6801884   7.6801884
   6.1803187   6.1803187   6.1803187   6.1803187   6.1803187   6.1803187
   6.1803187   6.1803187   6.1803187   6.1803187   6.1803187   6.1803187
   7.6801755   7.6801755   7.6801755   7.6801755   7.6801755   7.6801755
   7.6801755   7.6801755   7.6801755   7.6801755   7.6801755   7.6801755
 TTTTTTTTTTTTTTTTTTTTTTTTTTTTTT MOQGAD      TELAPSE      202.79 TCPU       68.40
 TTTTTTTTTTTTTTTTTTTTTTTTTTTTTT SHELLXN     TELAPSE      316.97 TCPU       79.82
 TTTTTTTTTTTTTTTTTTTTTTTTTTTTTT MONMO3      TELAPSE      318.96 TCPU       81.81
 NUMERICALLY INTEGRATED DENSITY    635.9999170710
 TTTTTTTTTTTTTTTTTTTTTTTTTTTTTT NUMDFT      TELAPSE      320.95 TCPU       83.79
 CYC   1 ETOT(AU) -4.183476151633E+03 DETOT  1.96E+01 tst  0.00E+00 PX  1.00E+00
 TTTTTTTTTTTTTTTTTTTTTTTTTTTTTT DIIS        TELAPSE      322.67 TCPU       85.52
 DIIS TEST: 0.24960E+02 AT SCF   CYCLE   1 - MIX   30 %
 TTTTTTTTTTTTTTTTTTTTTTTTTTTTTT FDIK        TELAPSE      335.77 TCPU       93.21
 INSULATING STATE
 TOP OF VALENCE BANDS -    BAND    318; K    3; EIG -1.8305815E-01 AU
 TOP OF VALENCE BANDS -    BAND    318; K    1; EIG -1.8381350E-01 AU
 BOTTOM OF VIRTUAL BANDS - BAND    319; K    1; EIG -1.6037400E-02 AU
 INDIRECT ENERGY BAND GAP:   4.5449 eV
 TTTTTTTTTTTTTTTTTTTTTTTTTTTTTT PDIG        TELAPSE      336.31 TCPU       93.76
 CHARGE NORMALIZATION FACTOR   1.00000000
 TOTAL ATOMIC CHARGES:
   0.9595577   0.9595577   0.9595577   0.9595577   0.9595577   0.9595577
   0.9595577   0.9595577   0.9595577   0.9595577   0.9595577   0.9595577
   0.9597290   0.9597290   0.9597290   0.9597290   0.9597290   0.9597290
   0.9597290   0.9597290   0.9597290   0.9597290   0.9597290   0.9597290
   0.9055701   0.9055701   0.9055701   0.9055701   0.9055701   0.9055701
   0.9055701   0.9055701   0.9055701   0.9055701   0.9055701   0.9055701
   0.9292177   0.9292177   0.9292177   0.9292177   0.9292177   0.9292177
   0.9292177   0.9292177   0.9292177   0.9292177   0.9292177   0.9292177
   0.9055509   0.9055509   0.9055509   0.9055509   0.9055509   0.9055509
   0.9055509   0.9055509   0.9055509   0.9055509   0.9055509   0.9055509
  18.9659935  18.9659935  18.9659935  18.9659935  18.9659935  18.9659935
   5.8490285   5.8490285   5.8490285   5.8490285   5.8490285   5.8490285
   5.8490285   5.8490285   5.8490285   5.8490285   5.8490285   5.8490285
   5.9538269   5.9538269   5.9538269   5.9538269   5.9538269   5.9538269
   5.9538269   5.9538269   5.9538269   5.9538269   5.9538269   5.9538269
   6.1965748   6.1965748   6.1965748   6.1965748   6.1965748   6.1965748
   6.1965748   6.1965748   6.1965748   6.1965748   6.1965748   6.1965748
   7.4523220   7.4523220   7.4523220   7.4523220   7.4523220   7.4523220
   7.4523220   7.4523220   7.4523220   7.4523220   7.4523220   7.4523220
   5.9535402   5.9535402   5.9535402   5.9535402   5.9535402   5.9535402
   5.9535402   5.9535402   5.9535402   5.9535402   5.9535402   5.9535402
   7.4520854   7.4520854   7.4520854   7.4520854   7.4520854   7.4520854
   7.4520854   7.4520854   7.4520854   7.4520854   7.4520854   7.4520854
 TTTTTTTTTTTTTTTTTTTTTTTTTTTTTT MOQGAD      TELAPSE      336.33 TCPU       93.78
 TTTTTTTTTTTTTTTTTTTTTTTTTTTTTT SHELLXN     TELAPSE      384.48 TCPU      105.25
 TTTTTTTTTTTTTTTTTTTTTTTTTTTTTT MONMO3      TELAPSE      386.58 TCPU      107.36
 NUMERICALLY INTEGRATED DENSITY    635.9999060564
 TTTTTTTTTTTTTTTTTTTTTTTTTTTTTT NUMDFT      TELAPSE      388.54 TCPU      109.31
 CYC   2 ETOT(AU) -4.184509063306E+03 DETOT -1.03E+00 tst  6.10E-03 PX  1.61E-01
 TTTTTTTTTTTTTTTTTTTTTTTTTTTTTT DIIS        TELAPSE      391.90 TCPU      112.68
 DIIS TEST: 0.88640E+01 AT SCF   CYCLE   2 - DIIS ACTIVE - HISTORY:     2 CYCLES
 TTTTTTTTTTTTTTTTTTTTTTTTTTTTTT FDIK        TELAPSE      406.35 TCPU      120.15
 INSULATING STATE
 TOP OF VALENCE BANDS -    BAND    318; K    3; EIG -2.1109612E-01 AU
 TOP OF VALENCE BANDS -    BAND    318; K    1; EIG -2.1185074E-01 AU
 BOTTOM OF VIRTUAL BANDS - BAND    319; K    1; EIG -8.4358290E-03 AU
 INDIRECT ENERGY BAND GAP:   5.5147 eV
 TTTTTTTTTTTTTTTTTTTTTTTTTTTTTT PDIG        TELAPSE      406.93 TCPU      120.73
 CHARGE NORMALIZATION FACTOR   1.00000000
 TOTAL ATOMIC CHARGES:
   0.9017365   0.9017365   0.9017365   0.9017365   0.9017365   0.9017365
   0.9017365   0.9017365   0.9017365   0.9017365   0.9017365   0.9017365
   0.9018989   0.9018989   0.9018989   0.9018989   0.9018989   0.9018989
   0.9018989   0.9018989   0.9018989   0.9018989   0.9018989   0.9018989
   0.8744814   0.8744814   0.8744814   0.8744814   0.8744814   0.8744814
   0.8744814   0.8744814   0.8744814   0.8744814   0.8744814   0.8744814
   0.8886567   0.8886567   0.8886567   0.8886567   0.8886567   0.8886567
   0.8886567   0.8886567   0.8886567   0.8886567   0.8886567   0.8886567
   0.8744429   0.8744429   0.8744429   0.8744429   0.8744429   0.8744429
   0.8744429   0.8744429   0.8744429   0.8744429   0.8744429   0.8744429
  18.6388587  18.6388587  18.6388587  18.6388587  18.6388587  18.6388587
   5.6131946   5.6131946   5.6131946   5.6131946   5.6131946   5.6131946
   5.6131946   5.6131946   5.6131946   5.6131946   5.6131946   5.6131946
   6.0283777   6.0283777   6.0283777   6.0283777   6.0283777   6.0283777
   6.0283777   6.0283777   6.0283777   6.0283777   6.0283777   6.0283777
   6.2913666   6.2913666   6.2913666   6.2913666   6.2913666   6.2913666
   6.2913666   6.2913666   6.2913666   6.2913666   6.2913666   6.2913666
   7.6390047   7.6390047   7.6390047   7.6390047   7.6390047   7.6390047
   7.6390047   7.6390047   7.6390047   7.6390047   7.6390047   7.6390047
   6.0287755   6.0287755   6.0287755   6.0287755   6.0287755   6.0287755
   6.0287755   6.0287755   6.0287755   6.0287755   6.0287755   6.0287755
   7.6386352   7.6386352   7.6386352   7.6386352   7.6386352   7.6386352
   7.6386352   7.6386352   7.6386352   7.6386352   7.6386352   7.6386352
 TTTTTTTTTTTTTTTTTTTTTTTTTTTTTT MOQGAD      TELAPSE      406.95 TCPU      120.74
 TTTTTTTTTTTTTTTTTTTTTTTTTTTTTT SHELLXN     TELAPSE      456.33 TCPU      132.18
 TTTTTTTTTTTTTTTTTTTTTTTTTTTTTT MONMO3      TELAPSE      458.02 TCPU      133.87
 NUMERICALLY INTEGRATED DENSITY    635.9999084400
 TTTTTTTTTTTTTTTTTTTTTTTTTTTTTT NUMDFT      TELAPSE      459.96 TCPU      135.81
 CYC   3 ETOT(AU) -4.184949533600E+03 DETOT -4.40E-01 tst  9.86E-04 PX  1.05E-01
 TTTTTTTTTTTTTTTTTTTTTTTTTTTTTT DIIS        TELAPSE      462.51 TCPU      138.36
 DIIS TEST: 0.76966E+00 AT SCF   CYCLE   3 - DIIS ACTIVE - HISTORY:     3 CYCLES
 TTTTTTTTTTTTTTTTTTTTTTTTTTTTTT FDIK        TELAPSE      476.84 TCPU      145.26
 INSULATING STATE
 TOP OF VALENCE BANDS -    BAND    318; K    3; EIG -2.1474764E-01 AU
 TOP OF VALENCE BANDS -    BAND    318; K    1; EIG -2.1547179E-01 AU
 BOTTOM OF VIRTUAL BANDS - BAND    319; K    1; EIG -8.9998398E-03 AU
 INDIRECT ENERGY BAND GAP:   5.5987 eV
 TTTTTTTTTTTTTTTTTTTTTTTTTTTTTT PDIG        TELAPSE      477.21 TCPU      145.63
 CHARGE NORMALIZATION FACTOR   1.00000000
 TOTAL ATOMIC CHARGES:
   0.9018001   0.9018001   0.9018001   0.9018001   0.9018001   0.9018001
   0.9018001   0.9018001   0.9018001   0.9018001   0.9018001   0.9018001
   0.9018207   0.9018207   0.9018207   0.9018207   0.9018207   0.9018207
   0.9018207   0.9018207   0.9018207   0.9018207   0.9018207   0.9018207
   0.8599068   0.8599068   0.8599068   0.8599068   0.8599068   0.8599068
   0.8599068   0.8599068   0.8599068   0.8599068   0.8599068   0.8599068
   0.8722756   0.8722756   0.8722756   0.8722756   0.8722756   0.8722756
   0.8722756   0.8722756   0.8722756   0.8722756   0.8722756   0.8722756
   0.8598856   0.8598856   0.8598856   0.8598856   0.8598856   0.8598856
   0.8598856   0.8598856   0.8598856   0.8598856   0.8598856   0.8598856
  18.6679889  18.6679889  18.6679889  18.6679889  18.6679889  18.6679889
   5.7145922   5.7145922   5.7145922   5.7145922   5.7145922   5.7145922
   5.7145922   5.7145922   5.7145922   5.7145922   5.7145922   5.7145922
   6.0303883   6.0303883   6.0303883   6.0303883   6.0303883   6.0303883
   6.0303883   6.0303883   6.0303883   6.0303883   6.0303883   6.0303883
   6.3406787   6.3406787   6.3406787   6.3406787   6.3406787   6.3406787
   6.3406787   6.3406787   6.3406787   6.3406787   6.3406787   6.3406787
   7.5771551   7.5771551   7.5771551   7.5771551   7.5771551   7.5771551
   7.5771551   7.5771551   7.5771551   7.5771551   7.5771551   7.5771551
   6.0303394   6.0303394   6.0303394   6.0303394   6.0303394   6.0303394
   6.0303394   6.0303394   6.0303394   6.0303394   6.0303394   6.0303394
   7.5771632   7.5771632   7.5771632   7.5771632   7.5771632   7.5771632
   7.5771632   7.5771632   7.5771632   7.5771632   7.5771632   7.5771632
 TTTTTTTTTTTTTTTTTTTTTTTTTTTTTT MOQGAD      TELAPSE      477.22 TCPU      145.65
 TTTTTTTTTTTTTTTTTTTTTTTTTTTTTT SHELLXN     TELAPSE      524.66 TCPU      157.11
 TTTTTTTTTTTTTTTTTTTTTTTTTTTTTT MONMO3      TELAPSE      526.10 TCPU      158.55
 NUMERICALLY INTEGRATED DENSITY    635.9999077446
 TTTTTTTTTTTTTTTTTTTTTTTTTTTTTT NUMDFT      TELAPSE      528.05 TCPU      160.50
 CYC   4 ETOT(AU) -4.184983935298E+03 DETOT -3.44E-02 tst  8.04E-05 PX  1.52E-02
 TTTTTTTTTTTTTTTTTTTTTTTTTTTTTT DIIS        TELAPSE      530.36 TCPU      162.81
 DIIS TEST: 0.51110E-01 AT SCF   CYCLE   4 - DIIS ACTIVE - HISTORY:     4 CYCLES
 TTTTTTTTTTTTTTTTTTTTTTTTTTTTTT FDIK        TELAPSE      540.04 TCPU      167.90
 INSULATING STATE
 TOP OF VALENCE BANDS -    BAND    318; K    3; EIG -2.1526888E-01 AU
 TOP OF VALENCE BANDS -    BAND    318; K    1; EIG -2.1599544E-01 AU
 BOTTOM OF VIRTUAL BANDS - BAND    319; K    1; EIG -9.8288129E-03 AU
 INDIRECT ENERGY BAND GAP:   5.5903 eV
 TTTTTTTTTTTTTTTTTTTTTTTTTTTTTT PDIG        TELAPSE      540.45 TCPU      168.31
 CHARGE NORMALIZATION FACTOR   1.00000000
 TOTAL ATOMIC CHARGES:
   0.9005402   0.9005402   0.9005402   0.9005402   0.9005402   0.9005402
   0.9005402   0.9005402   0.9005402   0.9005402   0.9005402   0.9005402
   0.9005646   0.9005646   0.9005646   0.9005646   0.9005646   0.9005646
   0.9005646   0.9005646   0.9005646   0.9005646   0.9005646   0.9005646
   0.8609457   0.8609457   0.8609457   0.8609457   0.8609457   0.8609457
   0.8609457   0.8609457   0.8609457   0.8609457   0.8609457   0.8609457
   0.8760306   0.8760306   0.8760306   0.8760306   0.8760306   0.8760306
   0.8760306   0.8760306   0.8760306   0.8760306   0.8760306   0.8760306
   0.8609292   0.8609292   0.8609292   0.8609292   0.8609292   0.8609292
   0.8609292   0.8609292   0.8609292   0.8609292   0.8609292   0.8609292
  18.6616623  18.6616623  18.6616623  18.6616623  18.6616623  18.6616623
   5.6889573   5.6889573   5.6889573   5.6889573   5.6889573   5.6889573
   5.6889573   5.6889573   5.6889573   5.6889573   5.6889573   5.6889573
   6.0332642   6.0332642   6.0332642   6.0332642   6.0332642   6.0332642
   6.0332642   6.0332642   6.0332642   6.0332642   6.0332642   6.0332642
   6.3344299   6.3344299   6.3344299   6.3344299   6.3344299   6.3344299
   6.3344299   6.3344299   6.3344299   6.3344299   6.3344299   6.3344299
   7.5901626   7.5901626   7.5901626   7.5901626   7.5901626   7.5901626
   7.5901626   7.5901626   7.5901626   7.5901626   7.5901626   7.5901626
   6.0331698   6.0331698   6.0331698   6.0331698   6.0331698   6.0331698
   6.0331698   6.0331698   6.0331698   6.0331698   6.0331698   6.0331698
   7.5901746   7.5901746   7.5901746   7.5901746   7.5901746   7.5901746
   7.5901746   7.5901746   7.5901746   7.5901746   7.5901746   7.5901746
 TTTTTTTTTTTTTTTTTTTTTTTTTTTTTT MOQGAD      TELAPSE      540.47 TCPU      168.32
 TTTTTTTTTTTTTTTTTTTTTTTTTTTTTT SHELLXN     TELAPSE      582.09 TCPU      179.80
 TTTTTTTTTTTTTTTTTTTTTTTTTTTTTT MONMO3      TELAPSE      584.57 TCPU      182.27
 NUMERICALLY INTEGRATED DENSITY    635.9999077981
 TTTTTTTTTTTTTTTTTTTTTTTTTTTTTT NUMDFT      TELAPSE      587.50 TCPU      185.21
 CYC   5 ETOT(AU) -4.184986114099E+03 DETOT -2.18E-03 tst  7.48E-06 PX  5.50E-03
 TTTTTTTTTTTTTTTTTTTTTTTTTTTTTT DIIS        TELAPSE      589.13 TCPU      186.83
 DIIS TEST: 0.38447E-02 AT SCF   CYCLE   5 - DIIS ACTIVE - HISTORY:     5 CYCLES
 TTTTTTTTTTTTTTTTTTTTTTTTTTTTTT FDIK        TELAPSE      598.83 TCPU      191.56
 INSULATING STATE
 TOP OF VALENCE BANDS -    BAND    318; K    3; EIG -2.1562572E-01 AU
 TOP OF VALENCE BANDS -    BAND    318; K    1; EIG -2.1635242E-01 AU
 BOTTOM OF VIRTUAL BANDS - BAND    319; K    1; EIG -9.6024521E-03 AU
 INDIRECT ENERGY BAND GAP:   5.6062 eV
 TTTTTTTTTTTTTTTTTTTTTTTTTTTTTT PDIG        TELAPSE      599.30 TCPU      192.03
 CHARGE NORMALIZATION FACTOR   1.00000000
 TOTAL ATOMIC CHARGES:
   0.9006248   0.9006248   0.9006248   0.9006248   0.9006248   0.9006248
   0.9006248   0.9006248   0.9006248   0.9006248   0.9006248   0.9006248
   0.9006447   0.9006447   0.9006447   0.9006447   0.9006447   0.9006447
   0.9006447   0.9006447   0.9006447   0.9006447   0.9006447   0.9006447
   0.8613733   0.8613733   0.8613733   0.8613733   0.8613733   0.8613733
   0.8613733   0.8613733   0.8613733   0.8613733   0.8613733   0.8613733
   0.8753694   0.8753694   0.8753694   0.8753694   0.8753694   0.8753694
   0.8753694   0.8753694   0.8753694   0.8753694   0.8753694   0.8753694
   0.8613746   0.8613746   0.8613746   0.8613746   0.8613746   0.8613746
   0.8613746   0.8613746   0.8613746   0.8613746   0.8613746   0.8613746
  18.6557162  18.6557162  18.6557162  18.6557162  18.6557162  18.6557162
   5.6977821   5.6977821   5.6977821   5.6977821   5.6977821   5.6977821
   5.6977821   5.6977821   5.6977821   5.6977821   5.6977821   5.6977821
   6.0311597   6.0311597   6.0311597   6.0311597   6.0311597   6.0311597
   6.0311597   6.0311597   6.0311597   6.0311597   6.0311597   6.0311597
   6.3324261   6.3324261   6.3324261   6.3324261   6.3324261   6.3324261
   6.3324261   6.3324261   6.3324261   6.3324261   6.3324261   6.3324261
   7.5901294   7.5901294   7.5901294   7.5901294   7.5901294   7.5901294
   7.5901294   7.5901294   7.5901294   7.5901294   7.5901294   7.5901294
   6.0311420   6.0311420   6.0311420   6.0311420   6.0311420   6.0311420
   6.0311420   6.0311420   6.0311420   6.0311420   6.0311420   6.0311420
   7.5901156   7.5901156   7.5901156   7.5901156   7.5901156   7.5901156
   7.5901156   7.5901156   7.5901156   7.5901156   7.5901156   7.5901156
 TTTTTTTTTTTTTTTTTTTTTTTTTTTTTT MOQGAD      TELAPSE      599.32 TCPU      192.05
 TTTTTTTTTTTTTTTTTTTTTTTTTTTTTT SHELLXN     TELAPSE      644.76 TCPU      203.61
 TTTTTTTTTTTTTTTTTTTTTTTTTTTTTT MONMO3      TELAPSE      646.32 TCPU      205.18
 NUMERICALLY INTEGRATED DENSITY    635.9999078768
 TTTTTTTTTTTTTTTTTTTTTTTTTTTTTT NUMDFT      TELAPSE      648.30 TCPU      207.15
 CYC   6 ETOT(AU) -4.184986303309E+03 DETOT -1.89E-04 tst  7.28E-07 PX  3.39E-03
 TTTTTTTTTTTTTTTTTTTTTTTTTTTTTT DIIS        TELAPSE      650.96 TCPU      209.81
 DIIS TEST: 0.11548E-02 AT SCF   CYCLE   6 - DIIS ACTIVE - HISTORY:     6 CYCLES
 TTTTTTTTTTTTTTTTTTTTTTTTTTTTTT FDIK        TELAPSE      664.39 TCPU      217.51
 INSULATING STATE
 TOP OF VALENCE BANDS -    BAND    318; K    3; EIG -2.1548552E-01 AU
 TOP OF VALENCE BANDS -    BAND    318; K    1; EIG -2.1621205E-01 AU
 BOTTOM OF VIRTUAL BANDS - BAND    319; K    1; EIG -9.5385721E-03 AU
 INDIRECT ENERGY BAND GAP:   5.6041 eV
 TTTTTTTTTTTTTTTTTTTTTTTTTTTTTT PDIG        TELAPSE      664.81 TCPU      217.93
 CHARGE NORMALIZATION FACTOR   1.00000000
 TOTAL ATOMIC CHARGES:
   0.9005585   0.9005585   0.9005585   0.9005585   0.9005585   0.9005585
   0.9005585   0.9005585   0.9005585   0.9005585   0.9005585   0.9005585
   0.9005676   0.9005676   0.9005676   0.9005676   0.9005676   0.9005676
   0.9005676   0.9005676   0.9005676   0.9005676   0.9005676   0.9005676
   0.8611804   0.8611804   0.8611804   0.8611804   0.8611804   0.8611804
   0.8611804   0.8611804   0.8611804   0.8611804   0.8611804   0.8611804
   0.8754650   0.8754650   0.8754650   0.8754650   0.8754650   0.8754650
   0.8754650   0.8754650   0.8754650   0.8754650   0.8754650   0.8754650
   0.8611848   0.8611848   0.8611848   0.8611848   0.8611848   0.8611848
   0.8611848   0.8611848   0.8611848   0.8611848   0.8611848   0.8611848
  18.6581755  18.6581755  18.6581755  18.6581755  18.6581755  18.6581755
   5.6942721   5.6942721   5.6942721   5.6942721   5.6942721   5.6942721
   5.6942721   5.6942721   5.6942721   5.6942721   5.6942721   5.6942721
   6.0327326   6.0327326   6.0327326   6.0327326   6.0327326   6.0327326
   6.0327326   6.0327326   6.0327326   6.0327326   6.0327326   6.0327326
   6.3339597   6.3339597   6.3339597   6.3339597   6.3339597   6.3339597
   6.3339597   6.3339597   6.3339597   6.3339597   6.3339597   6.3339597
   7.5891505   7.5891505   7.5891505   7.5891505   7.5891505   7.5891505
   7.5891505   7.5891505   7.5891505   7.5891505   7.5891505   7.5891505
   6.0327112   6.0327112   6.0327112   6.0327112   6.0327112   6.0327112
   6.0327112   6.0327112   6.0327112   6.0327112   6.0327112   6.0327112
   7.5891298   7.5891298   7.5891298   7.5891298   7.5891298   7.5891298
   7.5891298   7.5891298   7.5891298   7.5891298   7.5891298   7.5891298
 TTTTTTTTTTTTTTTTTTTTTTTTTTTTTT MOQGAD      TELAPSE      664.83 TCPU      217.94
 TTTTTTTTTTTTTTTTTTTTTTTTTTTTTT SHELLXN     TELAPSE      706.97 TCPU      229.49
 TTTTTTTTTTTTTTTTTTTTTTTTTTTTTT MONMO3      TELAPSE      707.89 TCPU      230.41
 NUMERICALLY INTEGRATED DENSITY    635.9999078113
 TTTTTTTTTTTTTTTTTTTTTTTTTTTTTT NUMDFT      TELAPSE      709.80 TCPU      232.32
 CYC   7 ETOT(AU) -4.184986370443E+03 DETOT -6.71E-05 tst  1.19E-07 PX  8.46E-04
 TTTTTTTTTTTTTTTTTTTTTTTTTTTTTT DIIS        TELAPSE      711.61 TCPU      234.14
 DIIS TEST: 0.12310E-03 AT SCF   CYCLE   7 - DIIS ACTIVE - HISTORY:     7 CYCLES
 TTTTTTTTTTTTTTTTTTTTTTTTTTTTTT FDIK        TELAPSE      719.67 TCPU      237.46
 INSULATING STATE
 TOP OF VALENCE BANDS -    BAND    318; K    3; EIG -2.1548929E-01 AU
 TOP OF VALENCE BANDS -    BAND    318; K    1; EIG -2.1621556E-01 AU
 BOTTOM OF VIRTUAL BANDS - BAND    319; K    1; EIG -9.6243501E-03 AU
 INDIRECT ENERGY BAND GAP:   5.6019 eV
 TTTTTTTTTTTTTTTTTTTTTTTTTTTTTT PDIG        TELAPSE      720.35 TCPU      238.13
 CHARGE NORMALIZATION FACTOR   1.00000000
 TOTAL ATOMIC CHARGES:
   0.9006182   0.9006182   0.9006182   0.9006182   0.9006182   0.9006182
   0.9006182   0.9006182   0.9006182   0.9006182   0.9006182   0.9006182
   0.9006165   0.9006165   0.9006165   0.9006165   0.9006165   0.9006165
   0.9006165   0.9006165   0.9006165   0.9006165   0.9006165   0.9006165
   0.8610953   0.8610953   0.8610953   0.8610953   0.8610953   0.8610953
   0.8610953   0.8610953   0.8610953   0.8610953   0.8610953   0.8610953
   0.8753548   0.8753548   0.8753548   0.8753548   0.8753548   0.8753548
   0.8753548   0.8753548   0.8753548   0.8753548   0.8753548   0.8753548
   0.8611039   0.8611039   0.8611039   0.8611039   0.8611039   0.8611039
   0.8611039   0.8611039   0.8611039   0.8611039   0.8611039   0.8611039
  18.6580589  18.6580589  18.6580589  18.6580589  18.6580589  18.6580589
   5.6945085   5.6945085   5.6945085   5.6945085   5.6945085   5.6945085
   5.6945085   5.6945085   5.6945085   5.6945085   5.6945085   5.6945085
   6.0320217   6.0320217   6.0320217   6.0320217   6.0320217   6.0320217
   6.0320217   6.0320217   6.0320217   6.0320217   6.0320217   6.0320217
   6.3339864   6.3339864   6.3339864   6.3339864   6.3339864   6.3339864
   6.3339864   6.3339864   6.3339864   6.3339864   6.3339864   6.3339864
   7.5898181   7.5898181   7.5898181   7.5898181   7.5898181   7.5898181
   7.5898181   7.5898181   7.5898181   7.5898181   7.5898181   7.5898181
   6.0320384   6.0320384   6.0320384   6.0320384   6.0320384   6.0320384
   6.0320384   6.0320384   6.0320384   6.0320384   6.0320384   6.0320384
   7.5898088   7.5898088   7.5898088   7.5898088   7.5898088   7.5898088
   7.5898088   7.5898088   7.5898088   7.5898088   7.5898088   7.5898088
 TTTTTTTTTTTTTTTTTTTTTTTTTTTTTT MOQGAD      TELAPSE      720.36 TCPU      238.15
 TTTTTTTTTTTTTTTTTTTTTTTTTTTTTT SHELLXN     TELAPSE      764.46 TCPU      249.59
 TTTTTTTTTTTTTTTTTTTTTTTTTTTTTT MONMO3      TELAPSE      765.81 TCPU      250.94
 NUMERICALLY INTEGRATED DENSITY    635.9999078148
 TTTTTTTTTTTTTTTTTTTTTTTTTTTTTT NUMDFT      TELAPSE      767.72 TCPU      252.84
 CYC   8 ETOT(AU) -4.184986375382E+03 DETOT -4.94E-06 tst  2.11E-08 PX  2.91E-04
 TTTTTTTTTTTTTTTTTTTTTTTTTTTTTT DIIS        TELAPSE      771.23 TCPU      256.36
 DIIS TEST: 0.16616E-04 AT SCF   CYCLE   8 - DIIS ACTIVE - HISTORY:     8 CYCLES
 TTTTTTTTTTTTTTTTTTTTTTTTTTTTTT FDIK        TELAPSE      781.67 TCPU      259.85
 INSULATING STATE
 TOP OF VALENCE BANDS -    BAND    318; K    3; EIG -2.1551410E-01 AU
 TOP OF VALENCE BANDS -    BAND    318; K    1; EIG -2.1624073E-01 AU
 BOTTOM OF VIRTUAL BANDS - BAND    319; K    1; EIG -9.5831452E-03 AU
 INDIRECT ENERGY BAND GAP:   5.6037 eV
 TTTTTTTTTTTTTTTTTTTTTTTTTTTTTT PDIG        TELAPSE      782.93 TCPU      261.11
 CHARGE NORMALIZATION FACTOR   1.00000000
 TOTAL ATOMIC CHARGES:
   0.9005654   0.9005654   0.9005654   0.9005654   0.9005654   0.9005654
   0.9005654   0.9005654   0.9005654   0.9005654   0.9005654   0.9005654
   0.9005640   0.9005640   0.9005640   0.9005640   0.9005640   0.9005640
   0.9005640   0.9005640   0.9005640   0.9005640   0.9005640   0.9005640
   0.8611457   0.8611457   0.8611457   0.8611457   0.8611457   0.8611457
   0.8611457   0.8611457   0.8611457   0.8611457   0.8611457   0.8611457
   0.8754507   0.8754507   0.8754507   0.8754507   0.8754507   0.8754507
   0.8754507   0.8754507   0.8754507   0.8754507   0.8754507   0.8754507
   0.8611552   0.8611552   0.8611552   0.8611552   0.8611552   0.8611552
   0.8611552   0.8611552   0.8611552   0.8611552   0.8611552   0.8611552
  18.6578466  18.6578466  18.6578466  18.6578466  18.6578466  18.6578466
   5.6945807   5.6945807   5.6945807   5.6945807   5.6945807   5.6945807
   5.6945807   5.6945807   5.6945807   5.6945807   5.6945807   5.6945807
   6.0323553   6.0323553   6.0323553   6.0323553   6.0323553   6.0323553
   6.0323553   6.0323553   6.0323553   6.0323553   6.0323553   6.0323553
   6.3337357   6.3337357   6.3337357   6.3337357   6.3337357   6.3337357
   6.3337357   6.3337357   6.3337357   6.3337357   6.3337357   6.3337357
   7.5895803   7.5895803   7.5895803   7.5895803   7.5895803   7.5895803
   7.5895803   7.5895803   7.5895803   7.5895803   7.5895803   7.5895803
   6.0323713   6.0323713   6.0323713   6.0323713   6.0323713   6.0323713
   6.0323713   6.0323713   6.0323713   6.0323713   6.0323713   6.0323713
   7.5895725   7.5895725   7.5895725   7.5895725   7.5895725   7.5895725
   7.5895725   7.5895725   7.5895725   7.5895725   7.5895725   7.5895725
 TTTTTTTTTTTTTTTTTTTTTTTTTTTTTT MOQGAD      TELAPSE      782.94 TCPU      261.12
 TTTTTTTTTTTTTTTTTTTTTTTTTTTTTT SHELLXN     TELAPSE      815.22 TCPU      272.50
 TTTTTTTTTTTTTTTTTTTTTTTTTTTTTT MONMO3      TELAPSE      831.60 TCPU      288.88
 NUMERICALLY INTEGRATED DENSITY    635.9999078173
 TTTTTTTTTTTTTTTTTTTTTTTTTTTTTT NUMDFT      TELAPSE      833.50 TCPU      290.78
 CYC   9 ETOT(AU) -4.184986375658E+03 DETOT -2.76E-07 tst  3.83E-09 PX  1.58E-04
 TTTTTTTTTTTTTTTTTTTTTTTTTTTTTT DIIS        TELAPSE      835.29 TCPU      292.57
 DIIS TEST: 0.34704E-05 AT SCF   CYCLE   9 - DIIS ACTIVE - HISTORY:     9 CYCLES
 TTTTTTTTTTTTTTTTTTTTTTTTTTTTTT FDIK        TELAPSE      846.93 TCPU      298.07
 INSULATING STATE
 TOP OF VALENCE BANDS -    BAND    318; K    3; EIG -2.1549592E-01 AU
 TOP OF VALENCE BANDS -    BAND    318; K    1; EIG -2.1622237E-01 AU
 BOTTOM OF VIRTUAL BANDS - BAND    319; K    1; EIG -9.5913014E-03 AU
 INDIRECT ENERGY BAND GAP:   5.6030 eV
 TTTTTTTTTTTTTTTTTTTTTTTTTTTTTT PDIG        TELAPSE      847.78 TCPU      298.92
 CHARGE NORMALIZATION FACTOR   1.00000000
 TOTAL ATOMIC CHARGES:
   0.9005908   0.9005908   0.9005908   0.9005908   0.9005908   0.9005908
   0.9005908   0.9005908   0.9005908   0.9005908   0.9005908   0.9005908
   0.9005894   0.9005894   0.9005894   0.9005894   0.9005894   0.9005894
   0.9005894   0.9005894   0.9005894   0.9005894   0.9005894   0.9005894
   0.8611342   0.8611342   0.8611342   0.8611342   0.8611342   0.8611342
   0.8611342   0.8611342   0.8611342   0.8611342   0.8611342   0.8611342
   0.8754115   0.8754115   0.8754115   0.8754115   0.8754115   0.8754115
   0.8754115   0.8754115   0.8754115   0.8754115   0.8754115   0.8754115
   0.8611443   0.8611443   0.8611443   0.8611443   0.8611443   0.8611443
   0.8611443   0.8611443   0.8611443   0.8611443   0.8611443   0.8611443
  18.6579091  18.6579091  18.6579091  18.6579091  18.6579091  18.6579091
   5.6945239   5.6945239   5.6945239   5.6945239   5.6945239   5.6945239
   5.6945239   5.6945239   5.6945239   5.6945239   5.6945239   5.6945239
   6.0322399   6.0322399   6.0322399   6.0322399   6.0322399   6.0322399
   6.0322399   6.0322399   6.0322399   6.0322399   6.0322399   6.0322399
   6.3338571   6.3338571   6.3338571   6.3338571   6.3338571   6.3338571
   6.3338571   6.3338571   6.3338571   6.3338571   6.3338571   6.3338571
   7.5896574   7.5896574   7.5896574   7.5896574   7.5896574   7.5896574
   7.5896574   7.5896574   7.5896574   7.5896574   7.5896574   7.5896574
   6.0322545   6.0322545   6.0322545   6.0322545   6.0322545   6.0322545
   6.0322545   6.0322545   6.0322545   6.0322545   6.0322545   6.0322545
   7.5896425   7.5896425   7.5896425   7.5896425   7.5896425   7.5896425
   7.5896425   7.5896425   7.5896425   7.5896425   7.5896425   7.5896425
 TTTTTTTTTTTTTTTTTTTTTTTTTTTTTT MOQGAD      TELAPSE      847.79 TCPU      298.93
 TTTTTTTTTTTTTTTTTTTTTTTTTTTTTT SHELLXN     TELAPSE      891.06 TCPU      310.38
 TTTTTTTTTTTTTTTTTTTTTTTTTTTTTT MONMO3      TELAPSE      893.35 TCPU      312.67
 NUMERICALLY INTEGRATED DENSITY    635.9999078164
 TTTTTTTTTTTTTTTTTTTTTTTTTTTTTT NUMDFT      TELAPSE      895.25 TCPU      314.57
 CYC  10 ETOT(AU) -4.184986376070E+03 DETOT -4.12E-07 tst  3.85E-10 PX  2.72E-05
 TTTTTTTTTTTTTTTTTTTTTTTTTTTTTT DIIS        TELAPSE      898.23 TCPU      317.56
 DIIS TEST: 0.17450E-06 AT SCF   CYCLE  10 - DIIS ACTIVE - HISTORY:    10 CYCLES
 TTTTTTTTTTTTTTTTTTTTTTTTTTTTTT FDIK        TELAPSE      905.22 TCPU      322.29
 INSULATING STATE
 TOP OF VALENCE BANDS -    BAND    318; K    3; EIG -2.1550211E-01 AU
 TOP OF VALENCE BANDS -    BAND    318; K    1; EIG -2.1622859E-01 AU
 BOTTOM OF VIRTUAL BANDS - BAND    319; K    1; EIG -9.5945434E-03 AU
 INDIRECT ENERGY BAND GAP:   5.6030 eV
 TTTTTTTTTTTTTTTTTTTTTTTTTTTTTT PDIG        TELAPSE      905.56 TCPU      322.63
 CHARGE NORMALIZATION FACTOR   1.00000000
 TOTAL ATOMIC CHARGES:
   0.9005841   0.9005841   0.9005841   0.9005841   0.9005841   0.9005841
   0.9005841   0.9005841   0.9005841   0.9005841   0.9005841   0.9005841
   0.9005824   0.9005824   0.9005824   0.9005824   0.9005824   0.9005824
   0.9005824   0.9005824   0.9005824   0.9005824   0.9005824   0.9005824
   0.8611343   0.8611343   0.8611343   0.8611343   0.8611343   0.8611343
   0.8611343   0.8611343   0.8611343   0.8611343   0.8611343   0.8611343
   0.8754164   0.8754164   0.8754164   0.8754164   0.8754164   0.8754164
   0.8754164   0.8754164   0.8754164   0.8754164   0.8754164   0.8754164
   0.8611447   0.8611447   0.8611447   0.8611447   0.8611447   0.8611447
   0.8611447   0.8611447   0.8611447   0.8611447   0.8611447   0.8611447
  18.6579116  18.6579116  18.6579116  18.6579116  18.6579116  18.6579116
   5.6945480   5.6945480   5.6945480   5.6945480   5.6945480   5.6945480
   5.6945480   5.6945480   5.6945480   5.6945480   5.6945480   5.6945480
   6.0322481   6.0322481   6.0322481   6.0322481   6.0322481   6.0322481
   6.0322481   6.0322481   6.0322481   6.0322481   6.0322481   6.0322481
   6.3338294   6.3338294   6.3338294   6.3338294   6.3338294   6.3338294
   6.3338294   6.3338294   6.3338294   6.3338294   6.3338294   6.3338294
   7.5896517   7.5896517   7.5896517   7.5896517   7.5896517   7.5896517
   7.5896517   7.5896517   7.5896517   7.5896517   7.5896517   7.5896517
   6.0322651   6.0322651   6.0322651   6.0322651   6.0322651   6.0322651
   6.0322651   6.0322651   6.0322651   6.0322651   6.0322651   6.0322651
   7.5896400   7.5896400   7.5896400   7.5896400   7.5896400   7.5896400
   7.5896400   7.5896400   7.5896400   7.5896400   7.5896400   7.5896400
 TTTTTTTTTTTTTTTTTTTTTTTTTTTTTT MOQGAD      TELAPSE      905.58 TCPU      322.65
 TTTTTTTTTTTTTTTTTTTTTTTTTTTTTT SHELLXN     TELAPSE      952.63 TCPU      334.11
 TTTTTTTTTTTTTTTTTTTTTTTTTTTTTT MONMO3      TELAPSE      954.83 TCPU      336.31
 NUMERICALLY INTEGRATED DENSITY    635.9999078166
 TTTTTTTTTTTTTTTTTTTTTTTTTTTTTT NUMDFT      TELAPSE      956.73 TCPU      338.21
 CYC  11 ETOT(AU) -4.184986376129E+03 DETOT -5.90E-08 tst  1.07E-11 PX  2.42E-05
 TTTTTTTTTTTTTTTTTTTTTTTTTTTTTT DIIS        TELAPSE      959.20 TCPU      340.68
 DIIS TEST: 0.17020E-07 AT SCF   CYCLE  11 - DIIS ACTIVE - HISTORY:    11 CYCLES
 TTTTTTTTTTTTTTTTTTTTTTTTTTTTTT FDIK        TELAPSE      972.11 TCPU      345.88
 INSULATING STATE
 TOP OF VALENCE BANDS -    BAND    318; K    3; EIG -2.1550069E-01 AU
 TOP OF VALENCE BANDS -    BAND    318; K    1; EIG -2.1622717E-01 AU
 BOTTOM OF VIRTUAL BANDS - BAND    319; K    1; EIG -9.5933120E-03 AU
 INDIRECT ENERGY BAND GAP:   5.6030 eV
 TTTTTTTTTTTTTTTTTTTTTTTTTTTTTT PDIG        TELAPSE      972.80 TCPU      346.56
 CHARGE NORMALIZATION FACTOR   1.00000000
 TOTAL ATOMIC CHARGES:
   0.9005864   0.9005864   0.9005864   0.9005864   0.9005864   0.9005864
   0.9005864   0.9005864   0.9005864   0.9005864   0.9005864   0.9005864
   0.9005845   0.9005845   0.9005845   0.9005845   0.9005845   0.9005845
   0.9005845   0.9005845   0.9005845   0.9005845   0.9005845   0.9005845
   0.8611333   0.8611333   0.8611333   0.8611333   0.8611333   0.8611333
   0.8611333   0.8611333   0.8611333   0.8611333   0.8611333   0.8611333
   0.8754166   0.8754166   0.8754166   0.8754166   0.8754166   0.8754166
   0.8754166   0.8754166   0.8754166   0.8754166   0.8754166   0.8754166
   0.8611439   0.8611439   0.8611439   0.8611439   0.8611439   0.8611439
   0.8611439   0.8611439   0.8611439   0.8611439   0.8611439   0.8611439
  18.6579079  18.6579079  18.6579079  18.6579079  18.6579079  18.6579079
   5.6945402   5.6945402   5.6945402   5.6945402   5.6945402   5.6945402
   5.6945402   5.6945402   5.6945402   5.6945402   5.6945402   5.6945402
   6.0322474   6.0322474   6.0322474   6.0322474   6.0322474   6.0322474
   6.0322474   6.0322474   6.0322474   6.0322474   6.0322474   6.0322474
   6.3338356   6.3338356   6.3338356   6.3338356   6.3338356   6.3338356
   6.3338356   6.3338356   6.3338356   6.3338356   6.3338356   6.3338356
   7.5896547   7.5896547   7.5896547   7.5896547   7.5896547   7.5896547
   7.5896547   7.5896547   7.5896547   7.5896547   7.5896547   7.5896547
   6.0322640   6.0322640   6.0322640   6.0322640   6.0322640   6.0322640
   6.0322640   6.0322640   6.0322640   6.0322640   6.0322640   6.0322640
   7.5896393   7.5896393   7.5896393   7.5896393   7.5896393   7.5896393
   7.5896393   7.5896393   7.5896393   7.5896393   7.5896393   7.5896393
 TTTTTTTTTTTTTTTTTTTTTTTTTTTTTT MOQGAD      TELAPSE      972.82 TCPU      346.58
 TTTTTTTTTTTTTTTTTTTTTTTTTTTTTT SHELLXN     TELAPSE     1022.84 TCPU      358.13
 TTTTTTTTTTTTTTTTTTTTTTTTTTTTTT MONMO3      TELAPSE     1023.79 TCPU      359.08
 NUMERICALLY INTEGRATED DENSITY    635.9999078165
 TTTTTTTTTTTTTTTTTTTTTTTTTTTTTT NUMDFT      TELAPSE     1025.74 TCPU      361.04
 CYC  12 ETOT(AU) -4.184986376088E+03 DETOT  4.08E-08 tst  1.34E-12 PX  7.13E-06
 TTTTTTTTTTTTTTTTTTTTTTTTTTTTTT DIIS        TELAPSE     1027.55 TCPU      362.85
 DIIS TEST: 0.85581E-09 AT SCF   CYCLE  12 - DIIS ACTIVE - HISTORY:    12 CYCLES
 TTTTTTTTTTTTTTTTTTTTTTTTTTTTTT FDIK        TELAPSE     1038.51 TCPU      368.18
 INSULATING STATE
 TOP OF VALENCE BANDS -    BAND    318; K    3; EIG -2.1550084E-01 AU
 TOP OF VALENCE BANDS -    BAND    318; K    1; EIG -2.1622732E-01 AU
 BOTTOM OF VIRTUAL BANDS - BAND    319; K    1; EIG -9.5934970E-03 AU
 INDIRECT ENERGY BAND GAP:   5.6030 eV
 TTTTTTTTTTTTTTTTTTTTTTTTTTTTTT PDIG        TELAPSE     1038.84 TCPU      368.51
 CHARGE NORMALIZATION FACTOR   1.00000000
 TOTAL ATOMIC CHARGES:
   0.9005859   0.9005859   0.9005859   0.9005859   0.9005859   0.9005859
   0.9005859   0.9005859   0.9005859   0.9005859   0.9005859   0.9005859
   0.9005838   0.9005838   0.9005838   0.9005838   0.9005838   0.9005838
   0.9005838   0.9005838   0.9005838   0.9005838   0.9005838   0.9005838
   0.8611341   0.8611341   0.8611341   0.8611341   0.8611341   0.8611341
   0.8611341   0.8611341   0.8611341   0.8611341   0.8611341   0.8611341
   0.8754160   0.8754160   0.8754160   0.8754160   0.8754160   0.8754160
   0.8754160   0.8754160   0.8754160   0.8754160   0.8754160   0.8754160
   0.8611446   0.8611446   0.8611446   0.8611446   0.8611446   0.8611446
   0.8611446   0.8611446   0.8611446   0.8611446   0.8611446   0.8611446
  18.6579085  18.6579085  18.6579085  18.6579085  18.6579085  18.6579085
   5.6945410   5.6945410   5.6945410   5.6945410   5.6945410   5.6945410
   5.6945410   5.6945410   5.6945410   5.6945410   5.6945410   5.6945410
   6.0322472   6.0322472   6.0322472   6.0322472   6.0322472   6.0322472
   6.0322472   6.0322472   6.0322472   6.0322472   6.0322472   6.0322472
   6.3338347   6.3338347   6.3338347   6.3338347   6.3338347   6.3338347
   6.3338347   6.3338347   6.3338347   6.3338347   6.3338347   6.3338347
   7.5896523   7.5896523   7.5896523   7.5896523   7.5896523   7.5896523
   7.5896523   7.5896523   7.5896523   7.5896523   7.5896523   7.5896523
   6.0322647   6.0322647   6.0322647   6.0322647   6.0322647   6.0322647
   6.0322647   6.0322647   6.0322647   6.0322647   6.0322647   6.0322647
   7.5896414   7.5896414   7.5896414   7.5896414   7.5896414   7.5896414
   7.5896414   7.5896414   7.5896414   7.5896414   7.5896414   7.5896414
 TTTTTTTTTTTTTTTTTTTTTTTTTTTTTT MOQGAD      TELAPSE     1038.85 TCPU      368.52
 TTTTTTTTTTTTTTTTTTTTTTTTTTTTTT SHELLXN     TELAPSE     1083.31 TCPU      380.11
 TTTTTTTTTTTTTTTTTTTTTTTTTTTTTT MONMO3      TELAPSE     1084.27 TCPU      381.07
 NUMERICALLY INTEGRATED DENSITY    635.9999078165
 TTTTTTTTTTTTTTTTTTTTTTTTTTTTTT NUMDFT      TELAPSE     1086.18 TCPU      382.98
 CYC  13 ETOT(AU) -4.184986376104E+03 DETOT -1.56E-08 tst  9.35E-14 PX  8.34E-07
 TTTTTTTTTTTTTTTTTTTTTTTTTTTTTT DIIS        TELAPSE     1088.18 TCPU      384.98
 DIIS TEST: 0.52466E-09 AT SCF   CYCLE  13 - DIIS ACTIVE - HISTORY:    13 CYCLES
 TTTTTTTTTTTTTTTTTTTTTTTTTTTTTT FDIK        TELAPSE     1098.36 TCPU      389.43
 INSULATING STATE
 TOP OF VALENCE BANDS -    BAND    318; K    3; EIG -2.1550084E-01 AU
 TOP OF VALENCE BANDS -    BAND    318; K    1; EIG -2.1622732E-01 AU
 BOTTOM OF VIRTUAL BANDS - BAND    319; K    1; EIG -9.5934871E-03 AU
 INDIRECT ENERGY BAND GAP:   5.6030 eV
 TTTTTTTTTTTTTTTTTTTTTTTTTTTTTT PDIG        TELAPSE     1098.62 TCPU      389.70
 CHARGE NORMALIZATION FACTOR   1.00000000
 TOTAL ATOMIC CHARGES:
   0.9005859   0.9005859   0.9005859   0.9005859   0.9005859   0.9005859
   0.9005859   0.9005859   0.9005859   0.9005859   0.9005859   0.9005859
   0.9005840   0.9005840   0.9005840   0.9005840   0.9005840   0.9005840
   0.9005840   0.9005840   0.9005840   0.9005840   0.9005840   0.9005840
   0.8611339   0.8611339   0.8611339   0.8611339   0.8611339   0.8611339
   0.8611339   0.8611339   0.8611339   0.8611339   0.8611339   0.8611339
   0.8754162   0.8754162   0.8754162   0.8754162   0.8754162   0.8754162
   0.8754162   0.8754162   0.8754162   0.8754162   0.8754162   0.8754162
   0.8611445   0.8611445   0.8611445   0.8611445   0.8611445   0.8611445
   0.8611445   0.8611445   0.8611445   0.8611445   0.8611445   0.8611445
  18.6579084  18.6579084  18.6579084  18.6579084  18.6579084  18.6579084
   5.6945411   5.6945411   5.6945411   5.6945411   5.6945411   5.6945411
   5.6945411   5.6945411   5.6945411   5.6945411   5.6945411   5.6945411
   6.0322477   6.0322477   6.0322477   6.0322477   6.0322477   6.0322477
   6.0322477   6.0322477   6.0322477   6.0322477   6.0322477   6.0322477
   6.3338348   6.3338348   6.3338348   6.3338348   6.3338348   6.3338348
   6.3338348   6.3338348   6.3338348   6.3338348   6.3338348   6.3338348
   7.5896542   7.5896542   7.5896542   7.5896542   7.5896542   7.5896542
   7.5896542   7.5896542   7.5896542   7.5896542   7.5896542   7.5896542
   6.0322642   6.0322642   6.0322642   6.0322642   6.0322642   6.0322642
   6.0322642   6.0322642   6.0322642   6.0322642   6.0322642   6.0322642
   7.5896396   7.5896396   7.5896396   7.5896396   7.5896396   7.5896396
   7.5896396   7.5896396   7.5896396   7.5896396   7.5896396   7.5896396
 TTTTTTTTTTTTTTTTTTTTTTTTTTTTTT MOQGAD      TELAPSE     1098.64 TCPU      389.72
 TTTTTTTTTTTTTTTTTTTTTTTTTTTTTT SHELLXN     TELAPSE     1144.92 TCPU      401.15
 TTTTTTTTTTTTTTTTTTTTTTTTTTTTTT MONMO3      TELAPSE     1147.08 TCPU      403.31
 NUMERICALLY INTEGRATED DENSITY    635.9999078165
 TTTTTTTTTTTTTTTTTTTTTTTTTTTTTT NUMDFT      TELAPSE     1149.00 TCPU      405.23
 CYC  14 ETOT(AU) -4.184986376102E+03 DETOT  1.55E-09 tst  6.46E-14 PX  2.56E-07
 TTTTTTTTTTTTTTTTTTTTTTTTTTTTTT DIIS        TELAPSE     1151.40 TCPU      407.63
 DIIS TEST: 0.24034E-09 AT SCF   CYCLE  14 - DIIS ACTIVE - HISTORY:    14 CYCLES
 TTTTTTTTTTTTTTTTTTTTTTTTTTTTTT FDIK        TELAPSE     1159.43 TCPU      411.51
 INSULATING STATE
 TOP OF VALENCE BANDS -    BAND    318; K    3; EIG -2.1550083E-01 AU
 TOP OF VALENCE BANDS -    BAND    318; K    1; EIG -2.1622731E-01 AU
 BOTTOM OF VIRTUAL BANDS - BAND    319; K    1; EIG -9.5934754E-03 AU
 INDIRECT ENERGY BAND GAP:   5.6030 eV
 TTTTTTTTTTTTTTTTTTTTTTTTTTTTTT PDIG        TELAPSE     1159.67 TCPU      411.76
 CHARGE NORMALIZATION FACTOR   1.00000000
 TOTAL ATOMIC CHARGES:
   0.9005859   0.9005859   0.9005859   0.9005859   0.9005859   0.9005859
   0.9005859   0.9005859   0.9005859   0.9005859   0.9005859   0.9005859
   0.9005840   0.9005840   0.9005840   0.9005840   0.9005840   0.9005840
   0.9005840   0.9005840   0.9005840   0.9005840   0.9005840   0.9005840
   0.8611338   0.8611338   0.8611338   0.8611338   0.8611338   0.8611338
   0.8611338   0.8611338   0.8611338   0.8611338   0.8611338   0.8611338
   0.8754162   0.8754162   0.8754162   0.8754162   0.8754162   0.8754162
   0.8754162   0.8754162   0.8754162   0.8754162   0.8754162   0.8754162
   0.8611444   0.8611444   0.8611444   0.8611444   0.8611444   0.8611444
   0.8611444   0.8611444   0.8611444   0.8611444   0.8611444   0.8611444
  18.6579084  18.6579084  18.6579084  18.6579084  18.6579084  18.6579084
   5.6945411   5.6945411   5.6945411   5.6945411   5.6945411   5.6945411
   5.6945411   5.6945411   5.6945411   5.6945411   5.6945411   5.6945411
   6.0322474   6.0322474   6.0322474   6.0322474   6.0322474   6.0322474
   6.0322474   6.0322474   6.0322474   6.0322474   6.0322474   6.0322474
   6.3338348   6.3338348   6.3338348   6.3338348   6.3338348   6.3338348
   6.3338348   6.3338348   6.3338348   6.3338348   6.3338348   6.3338348
   7.5896535   7.5896535   7.5896535   7.5896535   7.5896535   7.5896535
   7.5896535   7.5896535   7.5896535   7.5896535   7.5896535   7.5896535
   6.0322644   6.0322644   6.0322644   6.0322644   6.0322644   6.0322644
   6.0322644   6.0322644   6.0322644   6.0322644   6.0322644   6.0322644
   7.5896403   7.5896403   7.5896403   7.5896403   7.5896403   7.5896403
   7.5896403   7.5896403   7.5896403   7.5896403   7.5896403   7.5896403
 TTTTTTTTTTTTTTTTTTTTTTTTTTTTTT MOQGAD      TELAPSE     1159.69 TCPU      411.77
 TTTTTTTTTTTTTTTTTTTTTTTTTTTTTT SHELLXN     TELAPSE     1170.96 TCPU      423.05
 +++ ENERGIES IN A.U. +++
 ::: EXT EL-POLE                                  -5.0166420470172E+03
 ::: EXT EL-SPHEROPOLE                             3.8941661436968E+01
 ::: BIELET ZONE E-E                               8.4981993209783E+03
 ::: TOTAL E-E                                     3.5204989353981E+03
 ::: TOTAL E-N + N-E                              -1.1988229294575E+04
 ::: TOTAL N-N                                     1.1666259172762E+03
 ::: KINETIC ENERGY                                3.5537696621648E+03
 ::: PSEUDO TOTAL   ENERGY                        -3.7473347797362E+03
 ::: VIRIAL COEFFICIENT                            9.7348824152404E-01
 TTTTTTTTTTTTTTTTTTTTTTTTTTTTTT MONMO3      TELAPSE     1173.27 TCPU      425.36
 NUMERICALLY INTEGRATED DENSITY    635.9999078165
 TTTTTTTTTTTTTTTTTTTTTTTTTTTTTT NUMDFT      TELAPSE     1175.18 TCPU      427.27
 CYC  15 ETOT(AU) -4.184986376101E+03 DETOT  9.00E-10 tst  1.44E-14 PX  2.56E-07

 == SCF ENDED - CONVERGENCE ON ENERGY      E(AU) -4.1849863761013E+03 CYCLES  15


 ENERGY EXPRESSION=HARTREE+FOCK EXCH*0.20000+(BECKE      EXCH)*0.80000+LYP        CORR


 TOTAL ENERGY(DFT)(AU)( 15) -4.1849863761013E+03 DE 9.0E-10 tester 1.4E-14
 TTTTTTTTTTTTTTTTTTTTTTTTTTTTTT EDFT        TELAPSE     1175.19 TCPU      427.28

 *******************************************************************************
 *                             FORCE CALCULATION                               *
 *******************************************************************************

 TTTTTTTTTTTTTTTTTTTTTTTTTTTTTT NUMDFG      TELAPSE     1192.35 TCPU      444.43
 INFORMATION **** EXCPOG **** EXCH. BIPO BUFFER LENGTH (WORDS) =    16000000
 WARNING **** EXCPOG **** EXCH. BIPO BUFFER TOO SMALL - TO AVOID I/O SET EXCHSIZE =     6707745
 WARNING **** GENPOG **** COULOMB BIPO BUFFER TOO SMALL - TO AVOID I/O SET BIPOSIZE =     6181800
 INFORMATION **** GENPOG **** BIPO BUFFER LENGTH (WORDS) =     4000000
 TTTTTTTTTTTTTTTTTTTTTTTTTTTTTT SHELXG      TELAPSE     1282.52 TCPU      512.35


 D3 DISPERSION ENERGY (AU)       -4.4929263715918E-01
 TOTAL ENERGY + DISP (AU)        -4.1854356687385E+03

 CARTESIAN FORCES IN HARTREE/BOHR (ANALYTICAL)
   ATOM                     X                   Y                   Z
   1   1            -3.513795802379E-06 -1.887057132777E-08  1.640272659920E-07
   2   1             3.513795801879E-06  1.887057221595E-08  1.640272633274E-07
   3   1            -3.513795803656E-06  1.887057043959E-08 -1.640272659920E-07
   4   1             3.513795802379E-06 -1.887057354821E-08 -1.640272617731E-07
   5   1             1.640272604408E-07 -3.513795804155E-06 -1.887057177186E-08
   6   1            -1.887056955141E-08  1.640272606629E-07 -3.513795805377E-06
   7   1            -1.640272513370E-07  3.513795802879E-06 -1.887057443639E-08
   8   1             1.887057488048E-08  1.640272606629E-07  3.513795800769E-06
   9   1             1.640272626613E-07  3.513795800492E-06  1.887057532457E-08
  10   1             1.887057043959E-08 -1.640272642156E-07 -3.513795801158E-06
  11   1            -1.640272617731E-07 -3.513795805432E-06  1.887057088368E-08
  12   1            -1.887057310412E-08 -1.640272657699E-07  3.513795805155E-06
  13   1             5.863493371727E-06 -1.791298120946E-06  3.990640388141E-07
  14   1            -5.863493372615E-06  1.791298123166E-06  3.990640368712E-07
  15   1             5.863493367952E-06  1.791298124054E-06 -3.990640367046E-07
  16   1            -5.863493369507E-06 -1.791298122722E-06 -3.990640384255E-07
  17   1             3.990640379259E-07  5.863493371505E-06 -1.791298124498E-06
  18   1            -1.791298120501E-06  3.990640384255E-07  5.863493373504E-06
  19   1            -3.990640391471E-07 -5.863493371505E-06 -1.791298122722E-06
  20   1             1.791298123610E-06  3.990640364271E-07 -5.863493368619E-06
  21   1             3.990640376483E-07 -5.863493367508E-06  1.791298124054E-06
  22   1             1.791298124942E-06 -3.990640365936E-07  5.863493366176E-06
  23   1            -3.990640358165E-07  5.863493370617E-06  1.791298122722E-06
  24   1            -1.791298125831E-06 -3.990640395912E-07 -5.863493366620E-06
  25   1            -8.368838357864E-07 -2.842754385890E-06 -2.195910548064E-06
  26   1             8.368838353978E-07  2.842754384114E-06 -2.195910540959E-06
  27   1            -8.368838345651E-07  2.842754383447E-06  2.195910543179E-06
  28   1             8.368838356199E-07 -2.842754383892E-06  2.195910543179E-06
  29   1            -2.195910533409E-06 -8.368838333439E-07 -2.842754385890E-06
  30   1            -2.842754381005E-06 -2.195910543623E-06 -8.368838335104E-07
  31   1             2.195910541403E-06  8.368838365080E-07 -2.842754383003E-06
  32   1             2.842754381449E-06 -2.195910538294E-06  8.368838388395E-07
  33   1            -2.195910541181E-06  8.368838358974E-07  2.842754385224E-06
  34   1             2.842754382115E-06  2.195910542291E-06 -8.368838361750E-07
  35   1             2.195910542513E-06 -8.368838369521E-07  2.842754381227E-06
  36   1            -2.842754381671E-06  2.195910543179E-06  8.368838353423E-07
  37   1             5.771926682940E-06 -1.560241545784E-05  4.714386693472E-06
  38   1            -5.771926683273E-06  1.560241545384E-05  4.714386692806E-06
  39   1             5.771926684828E-06  1.560241545562E-05 -4.714386692473E-06
  40   1            -5.771926684162E-06 -1.560241545917E-05 -4.714386690696E-06
  41   1             4.714386686921E-06  5.771926682607E-06 -1.560241545606E-05
  42   1            -1.560241545961E-05  4.714386693694E-06  5.771926688602E-06
  43   1            -4.714386691251E-06 -5.771926682829E-06 -1.560241545873E-05
  44   1             1.560241546006E-05  4.714386692695E-06 -5.771926684606E-06
  45   1             4.714386692029E-06 -5.771926683273E-06  1.560241545873E-05
  46   1             1.560241545606E-05 -4.714386689919E-06  5.771926681386E-06
  47   1            -4.714386690696E-06  5.771926682829E-06  1.560241545739E-05
  48   1            -1.560241545517E-05 -4.714386690141E-06 -5.771926682052E-06
  49   1            -3.097150972575E-06 -2.697385368622E-06 -1.043372597598E-06
  50   1             3.097150975906E-06  2.697385373063E-06 -1.043372594767E-06
  51   1            -3.097150977238E-06  2.697385374173E-06  1.043372596710E-06
  52   1             3.097150974574E-06 -2.697385374617E-06  1.043372598986E-06
  53   1            -1.043372599985E-06 -3.097150976128E-06 -2.697385373507E-06
  54   1            -2.697385368844E-06 -1.043372599818E-06 -3.097150970799E-06
  55   1             1.043372597542E-06  3.097150971687E-06 -2.697385373507E-06
  56   1             2.697385373951E-06 -1.043372597320E-06  3.097150975906E-06
  57   1            -1.043372595433E-06  3.097150977016E-06  2.697385373729E-06
  58   1             2.697385372619E-06  1.043372595544E-06 -3.097150977682E-06
  59   1             1.043372597209E-06 -3.097150977904E-06  2.697385370842E-06
  60   1            -2.697385372619E-06  1.043372598541E-06  3.097150974130E-06
  61 248            -5.773159728051E-15 -5.329070518201E-15  1.643640664387E-06
  62 248             1.130750585758E-14 -1.984523656517E-15 -1.643640732416E-06
  63 248             1.643640667385E-06 -1.203204202938E-14  6.633582572135E-15
  64 248             2.713107516428E-14  1.643640649177E-06 -1.348920974920E-14
  65 248            -1.643640636123E-06 -1.953298633950E-15 -2.220446049250E-16
  66 248             7.290464528372E-15 -1.643640669236E-06 -4.810966440042E-15
  67   6            -1.930240832981E-05 -3.282987621755E-05 -1.801062469431E-05
  68   6             1.930240832504E-05  3.282987622999E-05 -1.801062468276E-05
  69   6            -1.930240830428E-05  3.282987622466E-05  1.801062470630E-05
  70   6             1.930240832193E-05 -3.282987619002E-05  1.801062465534E-05
  71   6            -1.801062470275E-05 -1.930240831460E-05 -3.282987619802E-05
  72   6            -3.282987620778E-05 -1.801062471551E-05 -1.930240832804E-05
  73   6             1.801062472273E-05  1.930240831727E-05 -3.282987619713E-05
  74   6             3.282987621400E-05 -1.801062464812E-05  1.930240831538E-05
  75   6            -1.801062467766E-05  1.930240831982E-05  3.282987622466E-05
  76   6             3.282987621489E-05  1.801062466378E-05 -1.930240832337E-05
  77   6             1.801062469287E-05 -1.930240833958E-05  3.282987620068E-05
  78   6            -3.282987621045E-05  1.801062465367E-05  1.930240832348E-05
  79   6             9.356948802441E-06 -1.493408831266E-06  5.528213428363E-06
  80   6            -9.356948796224E-06  1.493408833042E-06  5.528213437245E-06
  81   6             9.356948794448E-06  1.493408845477E-06 -5.528213430139E-06
  82   6            -9.356948786454E-06 -1.493408834818E-06 -5.528213428363E-06
  83   6             5.528213429251E-06  9.356948790007E-06 -1.493408850806E-06
  84   6            -1.493408857911E-06  5.528213437245E-06  9.356948807770E-06
  85   6            -5.528213454120E-06 -9.356948813544E-06 -1.493408841924E-06
  86   6             1.493408825937E-06  5.528213409711E-06 -9.356948789119E-06
  87   6             5.528213416817E-06 -9.356948784678E-06  1.493408818831E-06
  88   6             1.493408836595E-06 -5.528213416817E-06  9.356948812655E-06
  89   6            -5.528213431027E-06  9.356948793116E-06  1.493408847253E-06
  90   6            -1.493408847253E-06 -5.528213440797E-06 -9.356948781125E-06
  91   6             1.446935683602E-05  4.870486057484E-05  1.568199153068E-05
  92   6            -1.446935684424E-05 -4.870486058373E-05  1.568199153024E-05
  93   6             1.446935685379E-05 -4.870486057129E-05 -1.568199152846E-05
  94   6            -1.446935684823E-05  4.870486056419E-05 -1.568199152202E-05
  95   6             1.568199151292E-05  1.446935685290E-05  4.870486056952E-05
  96   6             4.870486058017E-05  1.568199152979E-05  1.446935685201E-05
  97   6            -1.568199152935E-05 -1.446935683691E-05  4.870486056774E-05
  98   6            -4.870486057129E-05  1.568199152091E-05 -1.446935684291E-05
  99   6             1.568199152668E-05 -1.446935684557E-05 -4.870486058017E-05
 100   6            -4.870486056952E-05 -1.568199152313E-05  1.446935684357E-05
 101   6            -1.568199152402E-05  1.446935684446E-05 -4.870486057484E-05
 102   6             4.870486056774E-05 -1.568199152913E-05 -1.446935684002E-05
 103   7            -3.288957523995E-06  3.257982605476E-06  6.549736948802E-06
 104   7             3.288957525160E-06 -3.257982586380E-06  6.549736929262E-06
 105   7            -3.288957482639E-06 -3.257982614802E-06 -6.549736922157E-06
 106   7             3.288957471093E-06  3.257982586824E-06 -6.549736915051E-06
 107   7             6.549736935035E-06 -3.288957488579E-06  3.257982601479E-06
 108   7             3.257982588156E-06  6.549736929262E-06 -3.288957492298E-06
 109   7            -6.549736955908E-06  3.288957531544E-06  3.257982595706E-06
 110   7            -3.257982603699E-06  6.549736902173E-06  3.288957498793E-06
 111   7             6.549736947914E-06  3.288957522107E-06 -3.257982594818E-06
 112   7            -3.257982601035E-06 -6.549736889294E-06 -3.288957487968E-06
 113   7            -6.549736929262E-06 -3.288957498515E-06 -3.257982598814E-06
 114   7             3.257982621907E-06 -6.549736927042E-06  3.288957512393E-06
 115   6            -6.723706564848E-06  4.307066017617E-06 -1.439075413945E-06
 116   6             6.723706553302E-06 -4.307066014064E-06 -1.439075428600E-06
 117   6            -6.723706567513E-06 -4.307066021170E-06  1.439075436593E-06
 118   6             6.723706564848E-06  4.307066010512E-06  1.439075427268E-06
 119   6            -1.439075437926E-06 -6.723706565737E-06  4.307066005182E-06
 120   6             4.307066019393E-06 -1.439075434373E-06 -6.723706587053E-06
 121   6             1.439075439702E-06  6.723706571954E-06  4.307066001630E-06
 122   6            -4.307065996301E-06 -1.439075417498E-06  6.723706553302E-06
 123   6            -1.439075411724E-06  6.723706552414E-06 -4.307066021170E-06
 124   6            -4.307066017617E-06  1.439075437482E-06 -6.723706575507E-06
 125   6             1.439075429044E-06 -6.723706568401E-06 -4.307066010512E-06
 126   6             4.307066012288E-06  1.439075433485E-06  6.723706563072E-06
 127   7             9.636053819762E-06  3.810889079858E-07 -1.325945121811E-06
 128   7            -9.636053825535E-06 -3.810889181999E-07 -1.325945132857E-06
 129   7             9.636053821982E-06 -3.810889124267E-07  1.325945119091E-06
 130   7            -9.636053798889E-06  3.810889337430E-07  1.325945113984E-06
 131   7            -1.325945135799E-06  9.636053826867E-06  3.810889230849E-07
 132   7             3.810889133149E-07 -1.325945154729E-06  9.636053818429E-06
 133   7             1.325945090114E-06 -9.636053783790E-06  3.810889066536E-07
 134   7            -3.810889293021E-07 -1.325945142572E-06 -9.636053813544E-06
 135   7            -1.325945146791E-06 -9.636053802442E-06 -3.810889146472E-07
 136   7            -3.810889217526E-07  1.325945142017E-06  9.636053797113E-06
 137   7             1.325945110264E-06  9.636053807771E-06 -3.810889244171E-07
 138   7             3.810889217526E-07  1.325945114650E-06 -9.636053785567E-06

 RESULTANT FORCE     1.354168513434E-14  5.716347534213E-15 -1.552462314518E-14

 ATOMIC PART

 SYMMETRY ALLOWED FORCES (ANALYTICAL) (DIRECTION, FORCE)

    1  7.3179050E-06    2 -4.4786315E-06    3 -8.6532301E-06    4 -1.4511455E-05
    5  1.1954233E-05    6  9.9748005E-06    7 -8.4035622E-06    8 -3.3742436E-06
    9 -9.0132361E-06   10 -3.3319911E-05   11  4.3562184E-05   12 -2.4079681E-05
   13 -1.2872140E-06   14 -3.5164573E-06   15 -1.4193657E-05   16  4.0260810E-06
   17 -6.3076185E-05   18 -3.1811011E-05   19 -1.2769750E-04   20 -1.0644288E-05
   21  3.0980872E-05   22  1.9261660E-05   23  9.9834991E-05   24 -4.0609435E-06
   25  1.5474460E-04   26  2.6193354E-05   27  9.2666821E-06   28 -7.5872707E-08
   29  1.9183394E-05   30 -1.9670188E-05   31 -5.9195362E-06   32 -2.1161820E-05
   33  9.3381577E-06   34  2.4536888E-05

 CELL PART

 GRADIENT WITH RESPECT TO THE CELL PARAMETER IN HARTREE/BOHR
ORDER: -D/DA1X, -D/DA1Y, -D/DA1Z
       -D/DA2X, -D/DA2Y, -D/DA2Z
       -D/DA3X, -D/DA3Y, -D/DA3Z
 -0.752956367942E-14 -0.280332338392E-04 -0.280332340417E-04
 -0.280332340203E-04  0.552252050350E-14 -0.280332338924E-04
 -0.280332338676E-04 -0.280332339457E-04  0.118056481460E-13

STRESS TENSOR, IN HARTREE/BOHR^3:
ORDER: 11 12 13
       21 22 23
       31 32 33
  0.477843418714E-07 -0.123782728217E-15  0.136617324813E-15
  0.861304914607E-16  0.477843417947E-07 -0.955439633887E-16
 -0.137233841013E-15  0.117110400092E-15  0.477843419272E-07

PRESSURE FROM THE STRESS TENSOR,
IN HARTREE/BOHR^3: -0.47784E-07
PRESSURE IN GIGAPASCAL: -0.1406E-02
CONVERSION FACTOR: 1 HARTREE/BOHR^3= 29421 GIGAPASCAL
WHEN USING VALUES FOR BOHR RADIUS AND HARTREE
FROM IUPAC WEBSITE, APRIL 2009
ENTHALPY: -4.1854366289834E+03

 SYMMETRY ALLOWED FORCES (ANALYTICAL) (DIRECTION, FORCE)

    1 -1.6631929E-03
 TTTTTTTTTTTTTTTTTTTTTTTTTTTTTT TOTGRA_C    TELAPSE     1307.44 TCPU      537.26
 TTTTTTTTTTTTTTTTTTTTTTTTTTTTTT SMAT        TELAPSE     2499.18 TCPU      632.84
 TTTTTTTTTTTTTTTTTTTTTTTTTTTTTT POLAR2      TELAPSE     2499.78 TCPU      633.43

 CELL FORCES OF CENTRAL POINT

 | -7.52956E-15 -2.80332E-05 -2.80332E-05 |
 | -2.80332E-05  5.52252E-15 -2.80332E-05 |
 | -2.80332E-05 -2.80332E-05  1.18056E-14 |

 ENERGY OF CENTRAL POINT:   -0.4185435669E+04


 VOLUME OF THE CELL: **********

 DENSITY OF THE CRYSTAL =          0.9234 g/cm^3

 STRAIN MATRIX   4 :

  | 0 0 0 |
  | 0 0 1 |
  | 0 1 0 |
  
 *******************************************************************************
 LATTICE PARAMETERS (ANGSTROMS AND DEGREES) - BOHR = 0.5291772083 ANGSTROM
 PRIMITIVE CELL - CENTRING CODE 6/0 VOLUME=  2977.829163 - DENSITY  0.923 g/cm^3
         A              B              C           ALPHA      BETA       GAMMA 
    15.69786380    15.69786380    15.69786380   109.471221 109.471221 109.471221
 *******************************************************************************
 ATOMS IN THE ASYMMETRIC UNIT   12 - ATOMS IN THE UNIT CELL:  138
     ATOM                 X/A                 Y/B                 Z/C    
 *******************************************************************************
      1 T   1 H    -1.306845048380E-01  3.491415174128E-01 -2.386272496086E-01
      2 F   1 H    -4.122312329786E-01  1.079427447706E-01  2.386272496086E-01
      3 F   1 H     1.306845048380E-01 -1.079427447706E-01  4.798260222508E-01
      4 F   1 H     4.122312329786E-01 -3.491415174127E-01 -4.798260222508E-01
      5 F   1 H    -2.386272496086E-01 -1.306845048380E-01  3.491415174127E-01
      6 F   1 H     3.491415174127E-01 -2.386272496086E-01 -1.306845048380E-01
      7 F   1 H    -4.798260222508E-01  4.122312329786E-01 -3.491415174127E-01
      8 F   1 H     1.079427447706E-01  2.386272496086E-01 -4.122312329786E-01
      9 F   1 H     2.386272496086E-01 -4.122312329786E-01  1.079427447706E-01
     10 F   1 H    -1.079427447706E-01  4.798260222508E-01  1.306845048380E-01
     11 F   1 H     4.798260222508E-01  1.306845048380E-01 -1.079427447706E-01
     12 F   1 H    -3.491415174127E-01 -4.798260222508E-01  4.122312329786E-01
     13 T   1 H    -2.386271876612E-01  3.491434176776E-01 -1.306734751256E-01
     14 F   1 H     4.798168928032E-01 -1.079537125356E-01  1.306734751256E-01
     15 F   1 H     2.386271876612E-01  1.079537125356E-01 -4.122293946612E-01
     16 F   1 H    -4.798168928032E-01 -3.491434176776E-01  4.122293946612E-01
     17 F   1 H    -1.306734751256E-01 -2.386271876612E-01  3.491434176776E-01
     18 F   1 H     3.491434176776E-01 -1.306734751256E-01 -2.386271876612E-01
     19 F   1 H     4.122293946612E-01 -4.798168928032E-01 -3.491434176776E-01
     20 F   1 H    -1.079537125356E-01  1.306734751256E-01  4.798168928032E-01
     21 F   1 H     1.306734751256E-01  4.798168928032E-01 -1.079537125356E-01
     22 F   1 H     1.079537125356E-01 -4.122293946612E-01  2.386271876612E-01
     23 F   1 H    -4.122293946612E-01  2.386271876612E-01  1.079537125356E-01
     24 F   1 H    -3.491434176776E-01  4.122293946612E-01 -4.798168928032E-01
     25 T   1 H     4.566056503914E-01  1.411986109612E-01 -4.742806643814E-01
     26 F   1 H    -3.845207246574E-01 -6.911368522720E-02  4.742806643814E-01
     27 F   1 H    -4.566056503914E-01  6.911368522720E-02 -3.154070394302E-01
     28 F   1 H     3.845207246574E-01 -1.411986109612E-01  3.154070394302E-01
     29 F   1 H    -4.742806643814E-01  4.566056503914E-01  1.411986109612E-01
     30 F   1 H     1.411986109612E-01 -4.742806643814E-01  4.566056503914E-01
     31 F   1 H     3.154070394302E-01  3.845207246574E-01 -1.411986109612E-01
     32 F   1 H    -6.911368522720E-02  4.742806643814E-01 -3.845207246574E-01
     33 F   1 H     4.742806643814E-01 -3.845207246574E-01 -6.911368522720E-02
     34 F   1 H     6.911368522720E-02 -3.154070394302E-01 -4.566056503914E-01
     35 F   1 H    -3.154070394302E-01 -4.566056503914E-01  6.911368522720E-02
     36 F   1 H    -1.411986109612E-01  3.154070394302E-01  3.845207246574E-01
     37 T   1 H    -4.964050804627E-01  2.460832288428E-01 -4.964061880430E-01
     38 F   1 H    -2.575105831142E-01  1.107580300794E-06  4.964061880430E-01
     39 F   1 H     4.964050804627E-01 -1.107580300794E-06 -2.575116906945E-01
     40 F   1 H     2.575105831142E-01 -2.460832288428E-01  2.575116906945E-01
     41 F   1 H    -4.964061880430E-01 -4.964050804627E-01  2.460832288428E-01
     42 F   1 H     2.460832288428E-01 -4.964061880430E-01 -4.964050804627E-01
     43 F   1 H     2.575116906945E-01  2.575105831142E-01 -2.460832288428E-01
     44 F   1 H     1.107580300780E-06  4.964061880430E-01 -2.575105831142E-01
     45 F   1 H     4.964061880430E-01 -2.575105831142E-01  1.107580300780E-06
     46 F   1 H    -1.107580300780E-06 -2.575116906945E-01  4.964050804627E-01
     47 F   1 H    -2.575116906945E-01  4.964050804627E-01 -1.107580300780E-06
     48 F   1 H    -2.460832288428E-01  2.575116906945E-01  2.575105831142E-01
     49 T   1 H    -4.743098204450E-01  1.411729526335E-01  4.566242509533E-01
     50 F   1 H    -3.154512983198E-01  6.906592860171E-02 -4.566242509533E-01
     51 F   1 H     4.743098204450E-01 -6.906592860171E-02 -3.845172269215E-01
     52 F   1 H     3.154512983198E-01 -1.411729526335E-01  3.845172269215E-01
     53 F   1 H     4.566242509533E-01 -4.743098204450E-01  1.411729526335E-01
     54 F   1 H     1.411729526335E-01  4.566242509533E-01 -4.743098204450E-01
     55 F   1 H     3.845172269215E-01  3.154512983198E-01 -1.411729526335E-01
     56 F   1 H     6.906592860171E-02 -4.566242509533E-01 -3.154512983198E-01
     57 F   1 H    -4.566242509533E-01 -3.154512983198E-01  6.906592860171E-02
     58 F   1 H    -6.906592860171E-02 -3.845172269215E-01  4.743098204450E-01
     59 F   1 H    -3.845172269215E-01  4.743098204450E-01 -6.906592860171E-02
     60 F   1 H    -1.411729526335E-01  3.845172269215E-01  3.154512983198E-01
     61 T 248 CD   -2.500128778651E-01  2.499871221349E-01 -5.000000000000E-01
     62 F 248 CD    2.500128778651E-01 -2.499871221349E-01 -5.000000000000E-01
     63 F 248 CD   -5.000000000000E-01 -2.500128778651E-01  2.499871221349E-01
     64 F 248 CD    2.499871221349E-01 -5.000000000000E-01 -2.500128778651E-01
     65 F 248 CD   -5.000000000000E-01  2.500128778651E-01 -2.499871221349E-01
     66 F 248 CD   -2.499871221349E-01  5.000000000000E-01  2.500128778651E-01
     67 T   6 C    -3.784247889966E-01  2.443762140056E-01 -3.784118825115E-01
     68 F   6 C    -3.772119034829E-01 -1.290648510116E-05  3.784118825115E-01
     69 F   6 C     3.784247889966E-01  1.290648510122E-05 -3.771989969978E-01
     70 F   6 C     3.772119034829E-01 -2.443762140056E-01  3.771989969978E-01
     71 F   6 C    -3.784118825115E-01 -3.784247889966E-01  2.443762140056E-01
     72 F   6 C     2.443762140056E-01 -3.784118825115E-01 -3.784247889966E-01
     73 F   6 C     3.771989969978E-01  3.772119034829E-01 -2.443762140056E-01
     74 F   6 C    -1.290648510122E-05  3.784118825115E-01 -3.772119034829E-01
     75 F   6 C     3.784118825115E-01 -3.772119034829E-01 -1.290648510116E-05
     76 F   6 C     1.290648510116E-05 -3.771989969978E-01  3.784247889966E-01
     77 F   6 C    -3.771989969978E-01  3.784247889966E-01  1.290648510116E-05
     78 F   6 C    -2.443762140056E-01  3.771989969978E-01  3.772119034829E-01
     79 T   6 C    -2.127974782475E-01  3.203239875087E-01 -2.661992312206E-01
     80 F   6 C    -4.134767812707E-01  5.340175297306E-02  2.661992312206E-01
     81 F   6 C     2.127974782475E-01 -5.340175297306E-02 -4.668785342438E-01
     82 F   6 C     4.134767812707E-01 -3.203239875087E-01  4.668785342438E-01
     83 F   6 C    -2.661992312206E-01 -2.127974782475E-01  3.203239875087E-01
     84 F   6 C     3.203239875087E-01 -2.661992312206E-01 -2.127974782475E-01
     85 F   6 C     4.668785342438E-01  4.134767812707E-01 -3.203239875087E-01
     86 F   6 C     5.340175297306E-02  2.661992312206E-01 -4.134767812707E-01
     87 F   6 C     2.661992312206E-01 -4.134767812707E-01  5.340175297306E-02
     88 F   6 C    -5.340175297306E-02 -4.668785342438E-01  2.127974782475E-01
     89 F   6 C    -4.668785342438E-01  2.127974782475E-01 -5.340175297306E-02
     90 F   6 C    -3.203239875087E-01  4.668785342438E-01  4.134767812707E-01
     91 T   6 C    -4.785167057568E-01  1.903090088765E-01 -4.785012243015E-01
     92 F   6 C    -3.311897668220E-01 -1.548145534767E-05  4.785012243015E-01
     93 F   6 C     4.785167057568E-01  1.548145534762E-05 -3.311742853667E-01
     94 F   6 C     3.311897668220E-01 -1.903090088765E-01  3.311742853667E-01
     95 F   6 C    -4.785012243015E-01 -4.785167057568E-01  1.903090088765E-01
     96 F   6 C     1.903090088765E-01 -4.785012243015E-01 -4.785167057568E-01
     97 F   6 C     3.311742853667E-01  3.311897668220E-01 -1.903090088765E-01
     98 F   6 C    -1.548145534763E-05  4.785012243015E-01 -3.311897668220E-01
     99 F   6 C     4.785012243015E-01 -3.311897668220E-01 -1.548145534766E-05
    100 F   6 C     1.548145534767E-05 -3.311742853667E-01  4.785167057568E-01
    101 F   6 C    -3.311742853667E-01  4.785167057568E-01  1.548145534765E-05
    102 F   6 C    -1.903090088765E-01  3.311742853667E-01  3.311897668220E-01
    103 T   7 N    -2.842298715441E-01  2.721671797508E-01 -3.709436219471E-01
    104 F   7 N    -3.568891983020E-01  8.671375040303E-02  3.709436219471E-01
    105 F   7 N     2.842298715441E-01 -8.671375040303E-02 -4.436029487051E-01
    106 F   7 N     3.568891983020E-01 -2.721671797508E-01  4.436029487051E-01
    107 F   7 N    -3.709436219471E-01 -2.842298715441E-01  2.721671797508E-01
    108 F   7 N     2.721671797508E-01 -3.709436219471E-01 -2.842298715441E-01
    109 F   7 N     4.436029487051E-01  3.568891983020E-01 -2.721671797508E-01
    110 F   7 N     8.671375040303E-02  3.709436219471E-01 -3.568891983020E-01
    111 F   7 N     3.709436219471E-01 -3.568891983020E-01  8.671375040303E-02
    112 F   7 N    -8.671375040303E-02 -4.436029487051E-01  2.842298715441E-01
    113 F   7 N    -4.436029487051E-01  2.842298715441E-01 -8.671375040303E-02
    114 F   7 N    -2.721671797508E-01  4.436029487051E-01  3.568891983020E-01
    115 T   6 C    -2.662030976629E-01  3.203316731083E-01 -2.127861347699E-01
    116 F   6 C    -4.668821921219E-01 -5.341696289305E-02  2.127861347699E-01
    117 F   6 C     2.662030976629E-01  5.341696289305E-02 -4.134652292288E-01
    118 F   6 C     4.668821921219E-01 -3.203316731083E-01  4.134652292288E-01
    119 F   6 C    -2.127861347699E-01 -2.662030976629E-01  3.203316731083E-01
    120 F   6 C     3.203316731083E-01 -2.127861347699E-01 -2.662030976629E-01
    121 F   6 C     4.134652292288E-01  4.668821921219E-01 -3.203316731083E-01
    122 F   6 C    -5.341696289305E-02  2.127861347699E-01 -4.668821921219E-01
    123 F   6 C     2.127861347699E-01 -4.668821921219E-01 -5.341696289305E-02
    124 F   6 C     5.341696289305E-02 -4.134652292288E-01  2.662030976629E-01
    125 F   6 C    -4.134652292288E-01  2.662030976629E-01  5.341696289305E-02
    126 F   6 C    -3.203316731083E-01  4.134652292288E-01  4.668821921219E-01
    127 T   7 N    -3.709490592381E-01  2.721758527854E-01 -2.842134580269E-01
    128 F   7 N    -4.436106891877E-01 -8.673560121123E-02  2.842134580269E-01
    129 F   7 N     3.709490592381E-01  8.673560121123E-02 -3.568750879764E-01
    130 F   7 N     4.436106891877E-01 -2.721758527854E-01  3.568750879764E-01
    131 F   7 N    -2.842134580269E-01 -3.709490592381E-01  2.721758527854E-01
    132 F   7 N     2.721758527854E-01 -2.842134580269E-01 -3.709490592381E-01
    133 F   7 N     3.568750879764E-01  4.436106891877E-01 -2.721758527854E-01
    134 F   7 N    -8.673560121123E-02  2.842134580269E-01 -4.436106891877E-01
    135 F   7 N     2.842134580269E-01 -4.436106891877E-01 -8.673560121123E-02
    136 F   7 N     8.673560121123E-02 -3.568750879764E-01  3.709490592381E-01
    137 F   7 N    -3.568750879764E-01  3.709490592381E-01  8.673560121123E-02
    138 F   7 N    -2.721758527854E-01  3.568750879764E-01  4.436106891877E-01

 TRANSFORMATION MATRIX PRIMITIVE-CRYSTALLOGRAPHIC CELL
  0.0000  1.0000  1.0000  1.0000  0.0000  1.0000  1.0000  1.0000  0.0000

 *******************************************************************************
 CRYSTALLOGRAPHIC CELL (VOLUME=       5955.65832677)
         A              B              C           ALPHA      BETA       GAMMA 
    18.12633178    18.12633178    18.12633178    90.000000  90.000000  90.000000

 COORDINATES IN THE CRYSTALLOGRAPHIC CELL
     ATOM                 X/A                 Y/B                 Z/C    
 *******************************************************************************
      1 T   1 H     1.205993863211E-01 -3.592266359297E-01  2.285421310917E-01
      2 F   1 H    -1.205993863211E-01  3.592266359297E-01  2.285421310917E-01
      3 F   1 H     1.205993863211E-01  3.592266359297E-01 -2.285421310917E-01
      4 F   1 H    -1.205993863211E-01 -3.592266359297E-01 -2.285421310917E-01
      5 F   1 H     2.285421310917E-01  1.205993863211E-01 -3.592266359297E-01
      6 F   1 H    -3.592266359297E-01  2.285421310917E-01  1.205993863211E-01
      7 F   1 H    -2.285421310917E-01 -1.205993863211E-01 -3.592266359297E-01
      8 F   1 H     3.592266359297E-01  2.285421310917E-01 -1.205993863211E-01
      9 F   1 H     2.285421310917E-01 -1.205993863211E-01  3.592266359297E-01
     10 F   1 H     3.592266359297E-01 -2.285421310917E-01  1.205993863211E-01
     11 F   1 H    -2.285421310917E-01  1.205993863211E-01  3.592266359297E-01
     12 F   1 H    -3.592266359297E-01 -2.285421310917E-01 -1.205993863211E-01
     13 T   1 H     2.285485651066E-01 -3.592220402322E-01  1.205948525710E-01
     14 F   1 H    -2.285485651066E-01  3.592220402322E-01  1.205948525710E-01
     15 F   1 H     2.285485651066E-01  3.592220402322E-01 -1.205948525710E-01
     16 F   1 H    -2.285485651066E-01 -3.592220402322E-01 -1.205948525710E-01
     17 F   1 H     1.205948525710E-01  2.285485651066E-01 -3.592220402322E-01
     18 F   1 H    -3.592220402322E-01  1.205948525710E-01  2.285485651066E-01
     19 F   1 H    -1.205948525710E-01 -2.285485651066E-01 -3.592220402322E-01
     20 F   1 H     3.592220402322E-01  1.205948525710E-01 -2.285485651066E-01
     21 F   1 H     1.205948525710E-01 -2.285485651066E-01  3.592220402322E-01
     22 F   1 H     3.592220402322E-01 -1.205948525710E-01  2.285485651066E-01
     23 F   1 H    -1.205948525710E-01  2.285485651066E-01  3.592220402322E-01
     24 F   1 H    -3.592220402322E-01 -1.205948525710E-01 -2.285485651066E-01
     25 T   1 H     1.051561480942E-01  4.205631875244E-01  3.604246286699E-02
     26 F   1 H    -1.051561480942E-01 -4.205631875244E-01  3.604246286699E-02
     27 F   1 H     1.051561480942E-01 -4.205631875244E-01 -3.604246286699E-02
     28 F   1 H    -1.051561480942E-01  4.205631875244E-01 -3.604246286699E-02
     29 F   1 H     3.604246286699E-02  1.051561480942E-01  4.205631875244E-01
     30 F   1 H     4.205631875244E-01  3.604246286699E-02  1.051561480942E-01
     31 F   1 H    -3.604246286699E-02 -1.051561480942E-01  4.205631875244E-01
     32 F   1 H    -4.205631875244E-01  3.604246286699E-02 -1.051561480942E-01
     33 F   1 H     3.604246286699E-02 -1.051561480942E-01 -4.205631875244E-01
     34 F   1 H    -4.205631875244E-01 -3.604246286699E-02  1.051561480942E-01
     35 F   1 H    -3.604246286699E-02  1.051561480942E-01 -4.205631875244E-01
     36 F   1 H     4.205631875244E-01 -3.604246286699E-02 -1.051561480942E-01
     37 T   1 H     1.230410606313E-01  3.805527513257E-01  1.230421682116E-01
     38 F   1 H    -1.230410606313E-01 -3.805527513257E-01  1.230421682116E-01
     39 F   1 H     1.230410606313E-01 -3.805527513257E-01 -1.230421682116E-01
     40 F   1 H    -1.230410606313E-01  3.805527513257E-01 -1.230421682116E-01
     41 F   1 H     1.230421682116E-01  1.230410606313E-01  3.805527513257E-01
     42 F   1 H     3.805527513257E-01  1.230421682116E-01  1.230410606313E-01
     43 F   1 H    -1.230421682116E-01 -1.230410606313E-01  3.805527513257E-01
     44 F   1 H    -3.805527513257E-01  1.230421682116E-01 -1.230410606313E-01
     45 F   1 H     1.230421682116E-01 -1.230410606313E-01 -3.805527513257E-01
     46 F   1 H    -3.805527513257E-01 -1.230421682116E-01  1.230410606313E-01
     47 F   1 H    -1.230421682116E-01  1.230410606313E-01 -3.805527513257E-01
     48 F   1 H     3.805527513257E-01 -1.230421682116E-01 -1.230410606313E-01
     49 T   1 H     3.605351201591E-02  4.205707389374E-01  1.051194406176E-01
     50 F   1 H    -3.605351201591E-02 -4.205707389374E-01  1.051194406176E-01
     51 F   1 H     3.605351201591E-02 -4.205707389374E-01 -1.051194406176E-01
     52 F   1 H    -3.605351201591E-02  4.205707389374E-01 -1.051194406176E-01
     53 F   1 H     1.051194406176E-01  3.605351201591E-02  4.205707389374E-01
     54 F   1 H     4.205707389374E-01  1.051194406176E-01  3.605351201591E-02
     55 F   1 H    -1.051194406176E-01 -3.605351201591E-02  4.205707389374E-01
     56 F   1 H    -4.205707389374E-01  1.051194406176E-01 -3.605351201591E-02
     57 F   1 H     1.051194406176E-01 -3.605351201591E-02 -4.205707389374E-01
     58 F   1 H    -4.205707389374E-01 -1.051194406176E-01  3.605351201591E-02
     59 F   1 H    -1.051194406176E-01  3.605351201591E-02 -4.205707389374E-01
     60 F   1 H     4.205707389374E-01 -1.051194406176E-01 -3.605351201591E-02
     61 T 248 CD   -5.000000000000E-01 -1.037173505218E-16 -2.500128778651E-01
     62 F 248 CD   -5.000000000000E-01 -1.037173505218E-16  2.500128778651E-01
     63 F 248 CD   -2.500128778651E-01 -5.000000000000E-01 -5.185867526092E-17
     64 F 248 CD    0.000000000000E+00 -2.500128778651E-01 -5.000000000000E-01
     65 F 248 CD    2.500128778651E-01 -5.000000000000E-01  7.778801289138E-17
     66 F 248 CD   -1.555760257828E-16  2.500128778651E-01 -5.000000000000E-01
     67 T   6 C     1.221945602454E-01  4.993935572432E-01  1.221816537602E-01
     68 F   6 C    -1.221945602454E-01 -4.993935572432E-01  1.221816537602E-01
     69 F   6 C     1.221945602454E-01 -4.993935572432E-01 -1.221816537602E-01
     70 F   6 C    -1.221945602454E-01  4.993935572432E-01 -1.221816537602E-01
     71 F   6 C     1.221816537602E-01  1.221945602454E-01  4.993935572432E-01
     72 F   6 C     4.993935572432E-01  1.221816537602E-01  1.221945602454E-01
     73 F   6 C    -1.221816537602E-01 -1.221945602454E-01  4.993935572432E-01
     74 F   6 C    -4.993935572432E-01  1.221816537602E-01 -1.221945602454E-01
     75 F   6 C     1.221816537602E-01 -1.221945602454E-01 -4.993935572432E-01
     76 F   6 C    -4.993935572432E-01 -1.221816537602E-01  1.221945602454E-01
     77 F   6 C    -1.221816537602E-01  1.221945602454E-01 -4.993935572432E-01
     78 F   6 C     4.993935572432E-01 -1.221816537602E-01 -1.221945602454E-01
     79 T   6 C     1.334611172678E-01 -3.996603484884E-01  1.868628702409E-01
     80 F   6 C    -1.334611172678E-01  3.996603484884E-01  1.868628702409E-01
     81 F   6 C     1.334611172678E-01  3.996603484884E-01 -1.868628702409E-01
     82 F   6 C    -1.334611172678E-01 -3.996603484884E-01 -1.868628702409E-01
     83 F   6 C     1.868628702409E-01  1.334611172678E-01 -3.996603484884E-01
     84 F   6 C    -3.996603484884E-01  1.868628702409E-01  1.334611172678E-01
     85 F   6 C    -1.868628702409E-01 -1.334611172678E-01 -3.996603484884E-01
     86 F   6 C     3.996603484884E-01  1.868628702409E-01 -1.334611172678E-01
     87 F   6 C     1.868628702409E-01 -1.334611172678E-01  3.996603484884E-01
     88 F   6 C     3.996603484884E-01 -1.868628702409E-01  1.334611172678E-01
     89 F   6 C    -1.868628702409E-01  1.334611172678E-01  3.996603484884E-01
     90 F   6 C    -3.996603484884E-01 -1.868628702409E-01 -1.334611172678E-01
     91 T   6 C     9.516224516593E-02  4.263365305326E-01  9.514676371058E-02
     92 F   6 C    -9.516224516593E-02 -4.263365305326E-01  9.514676371058E-02
     93 F   6 C     9.516224516593E-02 -4.263365305326E-01 -9.514676371058E-02
     94 F   6 C    -9.516224516593E-02  4.263365305326E-01 -9.514676371058E-02
     95 F   6 C     9.514676371058E-02  9.516224516593E-02  4.263365305326E-01
     96 F   6 C     4.263365305326E-01  9.514676371058E-02  9.516224516593E-02
     97 F   6 C    -9.514676371058E-02 -9.516224516593E-02  4.263365305326E-01
     98 F   6 C    -4.263365305326E-01  9.514676371058E-02 -9.516224516593E-02
     99 F   6 C     9.514676371058E-02 -9.516224516593E-02 -4.263365305326E-01
    100 F   6 C    -4.263365305326E-01 -9.514676371058E-02  9.516224516593E-02
    101 F   6 C    -9.514676371058E-02  9.516224516593E-02 -4.263365305326E-01
    102 F   6 C     4.263365305326E-01 -9.514676371058E-02 -9.516224516593E-02
    103 T   7 N     9.272671467390E-02 -4.636703366210E-01  1.794404650769E-01
    104 F   7 N    -9.272671467390E-02  4.636703366210E-01  1.794404650769E-01
    105 F   7 N     9.272671467389E-02  4.636703366210E-01 -1.794404650769E-01
    106 F   7 N    -9.272671467389E-02 -4.636703366210E-01 -1.794404650769E-01
    107 F   7 N     1.794404650769E-01  9.272671467389E-02 -4.636703366210E-01
    108 F   7 N    -4.636703366210E-01  1.794404650769E-01  9.272671467389E-02
    109 F   7 N    -1.794404650769E-01 -9.272671467390E-02 -4.636703366210E-01
    110 F   7 N     4.636703366210E-01  1.794404650769E-01 -9.272671467390E-02
    111 F   7 N     1.794404650769E-01 -9.272671467390E-02  4.636703366210E-01
    112 F   7 N     4.636703366210E-01 -1.794404650769E-01  9.272671467390E-02
    113 F   7 N    -1.794404650769E-01  9.272671467390E-02  4.636703366210E-01
    114 F   7 N    -4.636703366210E-01 -1.794404650769E-01 -9.272671467389E-02
    115 T   6 C     1.868743180007E-01 -3.996604527705E-01  1.334573551076E-01
    116 F   6 C    -1.868743180007E-01  3.996604527705E-01  1.334573551076E-01
    117 F   6 C     1.868743180007E-01  3.996604527705E-01 -1.334573551076E-01
    118 F   6 C    -1.868743180007E-01 -3.996604527705E-01 -1.334573551076E-01
    119 F   6 C     1.334573551076E-01  1.868743180007E-01 -3.996604527705E-01
    120 F   6 C    -3.996604527705E-01  1.334573551076E-01  1.868743180007E-01
    121 F   6 C    -1.334573551076E-01 -1.868743180007E-01 -3.996604527705E-01
    122 F   6 C     3.996604527705E-01  1.334573551076E-01 -1.868743180007E-01
    123 F   6 C     1.334573551076E-01 -1.868743180007E-01  3.996604527705E-01
    124 F   6 C     3.996604527705E-01 -1.334573551076E-01  1.868743180007E-01
    125 F   6 C    -1.334573551076E-01  1.868743180007E-01  3.996604527705E-01
    126 F   6 C    -3.996604527705E-01 -1.334573551076E-01 -1.868743180007E-01
    127 T   7 N     1.794557269983E-01 -4.636691850252E-01  9.272012578710E-02
    128 F   7 N    -1.794557269983E-01  4.636691850252E-01  9.272012578710E-02
    129 F   7 N     1.794557269983E-01  4.636691850252E-01 -9.272012578710E-02
    130 F   7 N    -1.794557269983E-01 -4.636691850252E-01 -9.272012578710E-02
    131 F   7 N     9.272012578710E-02  1.794557269983E-01 -4.636691850252E-01
    132 F   7 N    -4.636691850252E-01  9.272012578710E-02  1.794557269983E-01
    133 F   7 N    -9.272012578710E-02 -1.794557269983E-01 -4.636691850252E-01
    134 F   7 N     4.636691850252E-01  9.272012578710E-02 -1.794557269983E-01
    135 F   7 N     9.272012578710E-02 -1.794557269983E-01  4.636691850252E-01
    136 F   7 N     4.636691850252E-01 -9.272012578710E-02  1.794557269983E-01
    137 F   7 N    -9.272012578710E-02  1.794557269983E-01  4.636691850252E-01
    138 F   7 N    -4.636691850252E-01 -9.272012578710E-02 -1.794557269983E-01

 T = ATOM BELONGING TO THE ASYMMETRIC UNIT

 *******************************************************************************
 * CELL DEFORMATION
 *******************************************************************************

    ELASTIC STRAIN MATRIX (ADIMENSIONAL)

    1    0.0000000000    0.0000000000    0.0000000000
    2    0.0000000000    0.0000000000    0.0001000000
    3    0.0000000000    0.0001000000    0.0000000000

 LATTICE PARAMETERS (ANGSTROMS AND DEGREES) OF
 (1) ORIGINAL PRIMITIVE CELL
 (2) ORIGINAL CRYSTALLOGRAPHIC CELL
 (3) DEFORMED PRIMITIVE CELL
 (4) DEFORMED CRYSTALLOGRAPHIC CELL

            A           B           C        ALPHA       BETA        GAMMA         VOL
 (1)   15.697864   15.697864   15.697864  109.471221  109.471221  109.471221 2977.829163
 (2)   18.126332   18.126332   18.126332   90.000000   90.000000   90.000000 5955.658327
 (3)   15.698910   15.696817   15.696817  109.465818  109.471221  109.471221 2977.829134
 (4)   18.126332   18.126332   18.126332   89.988541   90.000000   90.000000 5955.658267

 * CELL DEFORMATION COMPLETE - NO. OF SYMMOPS   2

 *******************************************************************************
 * CELL DEFORMATION
 *******************************************************************************

    ELASTIC STRAIN MATRIX (ADIMENSIONAL)

    1    0.0000000000    0.0000000000    0.0000000000
    2    0.0000000000    0.0000000000   -0.0001000000
    3    0.0000000000   -0.0001000000    0.0000000000

 LATTICE PARAMETERS (ANGSTROMS AND DEGREES) OF
 (1) ORIGINAL PRIMITIVE CELL
 (2) ORIGINAL CRYSTALLOGRAPHIC CELL
 (3) DEFORMED PRIMITIVE CELL
 (4) DEFORMED CRYSTALLOGRAPHIC CELL

            A           B           C        ALPHA       BETA        GAMMA         VOL
 (1)   15.698910   15.696817   15.696817  109.465818  109.471221  109.471221 2977.829134
 (2)   18.126332   18.126332   18.126332   89.988541   90.000000   90.000000 5955.658267
 (3)   15.697864   15.697864   15.697864  109.471220  109.471221  109.471221 2977.829104
 (4)   18.126332   18.126332   18.126332   90.000000   90.000000   90.000000 5955.658208

 * CELL DEFORMATION COMPLETE - NO. OF SYMMOPS   2

 *****    2 SYMMOPS - TRANSLATORS IN ANGSTROM
 ***** MATRICES AND TRANSLATORS IN THE CARTESIAN REFERENCE FRAME

 ORDER   : ORDER OF THE OPERATOR

 TRANSLA : REAL TRANSLATION (WITHOUT ORIGIN SHIFT) IN CARTESIAN COORDINATES

 uvw/hkl : ORIENTATION OF THE OPERATOR IN CARTESIAN COORDINATES

 LOCATED : ORIGIN OF THE OPERATOR IN CARTESIAN COORDINATES

   NO.   1 INVERSE   1    ORDER   1        NO.   2 INVERSE   2    ORDER   2
    1.000   0.000   0.000     0.000         1.000   0.000   0.000     0.000
    0.000   1.000   0.000     0.000         0.000  -1.000   0.000     0.000
    0.000   0.000   1.000     0.000         0.000   0.000  -1.000     0.000
             OPERATION E(   1)                       OPERATION C(   2)
 DETERMINANT 1.; ROTATION(DEG)   0.      DETERMINANT 1.; ROTATION(DEG) 180.
 TRANSLA (  0.000    0.000    0.000)     TRANSLA (  0.000    0.000    0.000)
 uvw/hkl (  0.000    0.000    0.000)     uvw/hkl (  4.000    0.000    0.000)
 LOCATED (  0.000    0.000    0.000)     LOCATED (  0.000    0.000    0.000)

 GCALCO - MAX INDICES DIRECT LATTICE VECTOR    14    14    14
 NO.OF VECTORS CREATED 6999 STARS  122 RMAX   323.14973 BOHR

 CAPPA:IS1  2;IS2  2;IS3  2; K PTS MONK NET   6; SYMMOPS:K SPACE   4;G SPACE   2

 *******************************************************************************
 MAX NUMBER OF SCF CYCLES      50  CONVERGENCE ON DELTAP        10**-18
 WEIGHT OF F(I) IN F(I+1)      30% CONVERGENCE ON ENERGY        10**- 8
 SHRINK. FACT.(MONKH.)    2  2  2  NUMBER OF K POINTS IN THE IBZ      6
 SHRINKING FACTOR(GILAT NET)    2  NUMBER OF K POINTS(GILAT NET)      6
 *******************************************************************************
 *** K POINTS COORDINATES (OBLIQUE COORDINATES IN UNITS OF IS =  2)
   1-R(  0  0  0)   2-R(  1  0  0)   3-R(  0  1  0)   4-R(  1  1  0)
   5-R(  0  1  1)   6-R(  1  1  1)

 DIRECT LATTICE VECTORS COMPON. (A.U.)     RECIP. LATTICE VECTORS COMPON. (A.U.) 
        X            Y            Z              X            Y            Z
  -17.1269014   17.1269014   17.1269014      0.0000000    0.1834303    0.1834303
   17.1269014  -17.1269014   17.1269014      0.1834303    0.0000000    0.1834303
   17.1269014   17.1269014  -17.1269014      0.1834303    0.1834303    0.0000000

 DISK SPACE FOR EIGENVECTORS (FTN 10)    21980376 REALS
 TTTTTTTTTTTTTTTTTTTTTTTTTTTTTT gordsh1     TELAPSE     2580.15 TCPU      647.03

 MATRIX SIZE: P(G) 9299982, F(G)  674328, P(G) IRR 2338604, F(G) IRR  340396
 MAX G-VECTOR INDEX FOR 1- AND 2-ELECTRON INTEGRALS 133

 TTTTTTTTTTTTTTTTTTTTTTTTTTTTTT INPUT       TELAPSE     2580.64 TCPU      647.53

 SYMMETRY ALLOWED ELASTIC DISTORTION 1
  0.5773503  0.0000000  0.0000000
  0.0000000  0.5773503  0.0000000
  0.0000000  0.0000000  0.5773503

 SYMMETRY ALLOWED ELASTIC DISTORTION 2
  0.8164966  0.0000000  0.0000000
  0.0000000 -0.4082483  0.0000000
  0.0000000  0.0000000 -0.4082483

 SYMMETRY ALLOWED ELASTIC DISTORTION 3
  0.0000000  0.0000000  0.0000000
  0.0000000  0.7071068  0.0000000
  0.0000000  0.0000000 -0.7071068

 SYMMETRY ALLOWED ELASTIC DISTORTION 4
  0.0000000  0.0000000  0.0000000
  0.0000000  0.0000000  0.7071068
  0.0000000  0.7071068  0.0000000

 SYMMETRY ALLOWED INTERNAL DEGREE(S) OF FREEDOM: 205
 TTTTTTTTTTTTTTTTTTTTTTTTTTTTTT SYMM        TELAPSE     2585.18 TCPU      652.06
 TTTTTTTTTTTTTTTTTTTTTTTTTTTTTT INT_SCREEN  TELAPSE     2585.27 TCPU      652.15
 INFORMATION **** EXCBUF **** EXCH. BIPO BUFFER: WORDS USED =     4000000
 WARNING **** EXCBUF **** EXCH. BIPO BUFFER TOO SMALL - TO AVOID I/O SET EXCHSIZE =     7699266

 DFT PARAMETERS

     ATOM       ELECTRONS   NET CHARGE   R(ANGSTROM)
   1   1  H       1.0000      0.0000     1.11000000
  61 248  CD     20.0000      0.0000     1.52000000
  67   6  C       6.0000      0.0000     0.77000000
 103   7  N       7.0000      0.0000     0.74000000

 SIZE OF GRID=    4019850
 TTTTTTTTTTTTTTTTTTTTTTTTTTTTTT MAKE_GRID2  TELAPSE     2599.57 TCPU      663.27
 BECKE WEIGHT FUNCTION
 RADSAFE =     2.00
 TOLERANCES - DENSITY:10**- 6; POTENTIAL:10**- 9; GRID WGT:10**-14

 RADIAL INTEGRATION  - INTERVALS (POINTS,UPPER LIMIT):            1( 99,  4.0*R)

 ANGULAR INTEGRATION - INTERVALS (ACCURACY LEVEL [N. POINTS] UPPER LIMIT):
  1(  6[ 146]   0.2)  2( 11[ 302]   0.5)  3( 14[ 590]   0.9)  4( 18[1454]   3.5)
  5( 14[ 590]9999.0)
 TTTTTTTTTTTTTTTTTTTTTTTTTTTTTT INT_CALC    TELAPSE     2599.64 TCPU      663.34

 *******************************************************************************
 zif8Cd0degrees                                                                  
 CRYSTAL - SCF - TYPE OF CALCULATION :  RESTRICTED CLOSED SHELL
 *******************************************************************************

 CAPPA:IS1  2;IS2  2;IS3  2; K PTS MONK NET   6; SYMMOPS:K SPACE   4;G SPACE   2

 TTTTTTTTTTTTTTTTTTTTTTTTTTTTTT SDIK        TELAPSE     2604.33 TCPU      668.03

 AAAAAAAAAAAAAAAAAAAAAAAAAAAAAAAAAAAAAAAAAAAAAAAAAAAAAAAAAAAAAAAAAAAAAAAAAAAAAAA
         ATOMIC WAVEFUNCTION(S)


 NUCLEAR CHARGE  1.0  SYMMETRY SPECIES            S
 N. ELECTRONS    1.0  NUMBER OF PRIMITIVE GTOS    5
                      NUMBER OF CONTRACTED GTOS   3
                      NUMBER OF CLOSED SHELLS     0
                      OPEN SHELL OCCUPATION       1

  ZNUC SCFIT  TOTAL HF ENERGY   KINETIC ENERGY   VIRIAL THEOREM ACCURACY
   1.0   1   -4.998098153E-01  4.997907537E-01 -2.000038139E+00  9.6E-17

 NUCLEAR CHARGE 20.0  SYMMETRY SPECIES            S    P    D
 N. ELECTRONS   20.0  NUMBER OF PRIMITIVE GTOS    8    7    6
                      NUMBER OF CONTRACTED GTOS   6    5    3
                      NUMBER OF CLOSED SHELLS     2    1    1
                      OPEN SHELL OCCUPATION       0    0    0

  ZNUC SCFIT  TOTAL HF ENERGY   KINETIC ENERGY   VIRIAL THEOREM ACCURACY
  20.0  36   -1.668271145E+02  6.451544656E+01 -3.585847628E+00  4.4E-06

 NUCLEAR CHARGE  6.0  SYMMETRY SPECIES            S    P
 N. ELECTRONS    6.0  NUMBER OF PRIMITIVE GTOS   11    5
                      NUMBER OF CONTRACTED GTOS   4    3
                      NUMBER OF CLOSED SHELLS     2    0
                      OPEN SHELL OCCUPATION       0    2

  ZNUC SCFIT  TOTAL HF ENERGY   KINETIC ENERGY   VIRIAL THEOREM ACCURACY
   6.0  11   -3.768480057E+01  3.769831118E+01 -1.999641612E+00  2.0E-06

 NUCLEAR CHARGE  7.0  SYMMETRY SPECIES            S    P
 N. ELECTRONS    7.0  NUMBER OF PRIMITIVE GTOS   11    5
                      NUMBER OF CONTRACTED GTOS   4    3
                      NUMBER OF CLOSED SHELLS     2    0
                      OPEN SHELL OCCUPATION       0    3

  ZNUC SCFIT  TOTAL HF ENERGY   KINETIC ENERGY   VIRIAL THEOREM ACCURACY
   7.0  11   -5.439473665E+01  5.441433682E+01 -1.999639798E+00  3.6E-06

 AAAAAAAAAAAAAAAAAAAAAAAAAAAAAAAAAAAAAAAAAAAAAAAAAAAAAAAAAAAAAAAAAAAAAAAAAAAAAAA

 CHARGE NORMALIZATION FACTOR   1.00000000
 TOTAL ATOMIC CHARGES:
   1.0000000   1.0000000   1.0000000   1.0000000   1.0000000   1.0000000
   1.0000000   1.0000000   1.0000000   1.0000000   1.0000000   1.0000000
   1.0000000   1.0000000   1.0000000   1.0000000   1.0000000   1.0000000
   1.0000000   1.0000000   1.0000000   1.0000000   1.0000000   1.0000000
   1.0000000   1.0000000   1.0000000   1.0000000   1.0000000   1.0000000
   1.0000000   1.0000000   1.0000000   1.0000000   1.0000000   1.0000000
   1.0000000   1.0000000   1.0000000   1.0000000   1.0000000   1.0000000
   1.0000000   1.0000000   1.0000000   1.0000000   1.0000000   1.0000000
   1.0000000   1.0000000   1.0000000   1.0000000   1.0000000   1.0000000
   1.0000000   1.0000000   1.0000000   1.0000000   1.0000000   1.0000000
  20.0000000  20.0000000  20.0000000  20.0000000  20.0000000  20.0000000
   6.0000000   6.0000000   6.0000000   6.0000000   6.0000000   6.0000000
   6.0000000   6.0000000   6.0000000   6.0000000   6.0000000   6.0000000
   6.0000000   6.0000000   6.0000000   6.0000000   6.0000000   6.0000000
   6.0000000   6.0000000   6.0000000   6.0000000   6.0000000   6.0000000
   6.0000000   6.0000000   6.0000000   6.0000000   6.0000000   6.0000000
   6.0000000   6.0000000   6.0000000   6.0000000   6.0000000   6.0000000
   7.0000000   7.0000000   7.0000000   7.0000000   7.0000000   7.0000000
   7.0000000   7.0000000   7.0000000   7.0000000   7.0000000   7.0000000
   6.0000000   6.0000000   6.0000000   6.0000000   6.0000000   6.0000000
   6.0000000   6.0000000   6.0000000   6.0000000   6.0000000   6.0000000
   7.0000000   7.0000000   7.0000000   7.0000000   7.0000000   7.0000000
   7.0000000   7.0000000   7.0000000   7.0000000   7.0000000   7.0000000
 TTTTTTTTTTTTTTTTTTTTTTTTTTTTTT MOQGAD      TELAPSE     2670.35 TCPU      734.04
 TTTTTTTTTTTTTTTTTTTTTTTTTTTTTT SHELLXN     TELAPSE     3131.28 TCPU      809.84
 TTTTTTTTTTTTTTTTTTTTTTTTTTTTTT MONMO3      TELAPSE     3134.51 TCPU      813.06
 NUMERICALLY INTEGRATED DENSITY    635.9999323290
 TTTTTTTTTTTTTTTTTTTTTTTTTTTTTT NUMDFT      TELAPSE     3139.65 TCPU      818.20
 CYC   0 ETOT(AU) -4.203070813087E+03 DETOT -4.20E+03 tst  1.44E-14 PX  1.00E+00
 TTTTTTTTTTTTTTTTTTTTTTTTTTTTTT DIIS        TELAPSE     3141.11 TCPU      819.66
 TTTTTTTTTTTTTTTTTTTTTTTTTTTTTT FDIK        TELAPSE     3211.15 TCPU      869.89
 INSULATING STATE
 TOP OF VALENCE BANDS -    BAND    318; K    6; EIG -2.9582633E-01 AU
 TOP OF VALENCE BANDS -    BAND    318; K    1; EIG -2.9627964E-01 AU
 BOTTOM OF VIRTUAL BANDS - BAND    319; K    1; EIG -8.2709775E-02 AU
 INDIRECT ENERGY BAND GAP:   5.7992 eV
 TTTTTTTTTTTTTTTTTTTTTTTTTTTTTT PDIG        TELAPSE     3212.94 TCPU      871.68
 CHARGE NORMALIZATION FACTOR   1.00000000
 TOTAL ATOMIC CHARGES:
   0.7957828   0.7957831   0.7957828   0.7957831   0.7957827   0.7957828
   0.7957833   0.7957833   0.7957827   0.7957833   0.7957833   0.7957828
   0.7957836   0.7957838   0.7957836   0.7957838   0.7957836   0.7957836
   0.7957841   0.7957838   0.7957836   0.7957838   0.7957841   0.7957836
   0.7587953   0.7587951   0.7587953   0.7587951   0.7587954   0.7587953
   0.7587951   0.7587952   0.7587954   0.7587952   0.7587951   0.7587953
   0.7580785   0.7580785   0.7580785   0.7580785   0.7580785   0.7580785
   0.7580785   0.7580785   0.7580785   0.7580785   0.7580785   0.7580785
   0.7587927   0.7587927   0.7587927   0.7587927   0.7587927   0.7587927
   0.7587927   0.7587928   0.7587927   0.7587928   0.7587927   0.7587927
  18.2813578  18.2813578  18.2813590  18.2813575  18.2813568  18.2813575
   5.5885406   5.5885408   5.5885406   5.5885408   5.5885396   5.5885403
   5.5885406   5.5885408   5.5885396   5.5885408   5.5885406   5.5885403
   6.1802959   6.1802950   6.1802959   6.1802950   6.1802956   6.1802957
   6.1802943   6.1802952   6.1802956   6.1802952   6.1802943   6.1802957
   6.6825701   6.6825706   6.6825701   6.6825706   6.6825701   6.6825702
   6.6825708   6.6825705   6.6825701   6.6825705   6.6825708   6.6825702
   7.6801880   7.6801874   7.6801880   7.6801874   7.6801879   7.6801881
   7.6801884   7.6801876   7.6801879   7.6801876   7.6801884   7.6801881
   6.1803186   6.1803184   6.1803186   6.1803184   6.1803189   6.1803188
   6.1803192   6.1803181   6.1803189   6.1803181   6.1803192   6.1803188
   7.6801753   7.6801755   7.6801753   7.6801755   7.6801758   7.6801751
   7.6801748   7.6801753   7.6801758   7.6801753   7.6801748   7.6801751
 TTTTTTTTTTTTTTTTTTTTTTTTTTTTTT MOQGAD      TELAPSE     3212.96 TCPU      871.70
 TTTTTTTTTTTTTTTTTTTTTTTTTTTTTT SHELLXN     TELAPSE     3457.15 TCPU      949.90
 TTTTTTTTTTTTTTTTTTTTTTTTTTTTTT MONMO3      TELAPSE     3461.27 TCPU      954.02
 NUMERICALLY INTEGRATED DENSITY    635.9999150589
 TTTTTTTTTTTTTTTTTTTTTTTTTTTTTT NUMDFT      TELAPSE     3472.37 TCPU      965.11
 CYC   1 ETOT(AU) -4.183476151194E+03 DETOT  1.96E+01 tst  0.00E+00 PX  1.00E+00
 TTTTTTTTTTTTTTTTTTTTTTTTTTTTTT DIIS        TELAPSE     3482.18 TCPU      974.93
 DIIS TEST: 0.10023E+02 AT SCF   CYCLE   1 - MIX   30 %
 TTTTTTTTTTTTTTTTTTTTTTTTTTTTTT FDIK        TELAPSE     3528.59 TCPU     1001.90
 INSULATING STATE
 TOP OF VALENCE BANDS -    BAND    318; K    6; EIG -1.8305901E-01 AU
 TOP OF VALENCE BANDS -    BAND    318; K    1; EIG -1.8381439E-01 AU
 BOTTOM OF VIRTUAL BANDS - BAND    319; K    1; EIG -1.6040860E-02 AU
 INDIRECT ENERGY BAND GAP:   4.5448 eV
 TTTTTTTTTTTTTTTTTTTTTTTTTTTTTT PDIG        TELAPSE     3530.12 TCPU     1003.44
 CHARGE NORMALIZATION FACTOR   1.00000000
 TOTAL ATOMIC CHARGES:
   0.9603972   0.9602794   0.9603972   0.9602794   0.9601261   0.9602091
   0.9601079   0.9603427   0.9601261   0.9603427   0.9601079   0.9602091
   0.9604116   0.9602252   0.9604116   0.9602252   0.9601929   0.9599903
   0.9600214   0.9601624   0.9601929   0.9601624   0.9600214   0.9599903
   0.9055026   0.9056788   0.9055026   0.9056788   0.9054748   0.9055871
   0.9055527   0.9056144   0.9054748   0.9056144   0.9055527   0.9055871
   0.9292106   0.9292784   0.9292106   0.9292784   0.9291470   0.9292311
   0.9291747   0.9292093   0.9291470   0.9292093   0.9291747   0.9292311
   0.9055528   0.9056206   0.9055528   0.9056206   0.9054962   0.9056379
   0.9057132   0.9057586   0.9054962   0.9057586   0.9057132   0.9056379
  18.9660787  18.9660787  18.9654958  18.9660360  18.9658773  18.9660360
   5.8493948   5.8494885   5.8493948   5.8494885   5.8491277   5.8498705
   5.8490720   5.8495484   5.8491277   5.8495484   5.8490720   5.8498705
   5.9524887   5.9526760   5.9524887   5.9526760   5.9532227   5.9526094
   5.9535420   5.9528068   5.9532227   5.9528068   5.9535420   5.9526094
   6.1966161   6.1961635   6.1966161   6.1961635   6.1966139   6.1956103
   6.1966616   6.1957800   6.1966139   6.1957800   6.1966616   6.1956103
   7.4524479   7.4524483   7.4524479   7.4524483   7.4528409   7.4529917
   7.4523097   7.4525613   7.4528409   7.4525613   7.4523097   7.4529917
   5.9524679   5.9526116   5.9524679   5.9526116   5.9522111   5.9525858
   5.9524127   5.9524209   5.9522111   5.9524209   5.9524127   5.9525858
   7.4524448   7.4525596   7.4524448   7.4525596   7.4527717   7.4526884
   7.4526270   7.4525974   7.4527717   7.4525974   7.4526270   7.4526884
 TTTTTTTTTTTTTTTTTTTTTTTTTTTTTT MOQGAD      TELAPSE     3530.15 TCPU     1003.46
 TTTTTTTTTTTTTTTTTTTTTTTTTTTTTT SHELLXN     TELAPSE     3784.25 TCPU     1082.00
 TTTTTTTTTTTTTTTTTTTTTTTTTTTTTT MONMO3      TELAPSE     3796.80 TCPU     1094.55
 NUMERICALLY INTEGRATED DENSITY    635.9999036717
 TTTTTTTTTTTTTTTTTTTTTTTTTTTTTT NUMDFT      TELAPSE     3806.94 TCPU     1104.69
 CYC   2 ETOT(AU) -4.184508550246E+03 DETOT -1.03E+00 tst  6.10E-03 PX  1.62E-01
 TTTTTTTTTTTTTTTTTTTTTTTTTTTTTT DIIS        TELAPSE     3813.86 TCPU     1111.62
 DIIS TEST: 0.35802E+01 AT SCF   CYCLE   2 - DIIS ACTIVE - HISTORY:     2 CYCLES
 TTTTTTTTTTTTTTTTTTTTTTTTTTTTTT FDIK        TELAPSE     3868.21 TCPU     1143.85
 INSULATING STATE
 TOP OF VALENCE BANDS -    BAND    318; K    6; EIG -2.1101973E-01 AU
 TOP OF VALENCE BANDS -    BAND    318; K    1; EIG -2.1177435E-01 AU
 BOTTOM OF VIRTUAL BANDS - BAND    319; K    1; EIG -8.4001794E-03 AU
 INDIRECT ENERGY BAND GAP:   5.5136 eV
 TTTTTTTTTTTTTTTTTTTTTTTTTTTTTT PDIG        TELAPSE     3869.79 TCPU     1145.43
 CHARGE NORMALIZATION FACTOR   1.00000000
 TOTAL ATOMIC CHARGES:
   0.9020287   0.9021013   0.9020287   0.9021013   0.9022014   0.9021542
   0.9021591   0.9021310   0.9022014   0.9021310   0.9021591   0.9021542
   0.9023376   0.9021826   0.9023376   0.9021826   0.9022207   0.9021821
   0.9020651   0.9021921   0.9022207   0.9021921   0.9020651   0.9021821
   0.8747135   0.8747116   0.8747135   0.8747116   0.8747600   0.8746181
   0.8746743   0.8745876   0.8747600   0.8745876   0.8746743   0.8746181
   0.8889994   0.8889884   0.8889994   0.8889884   0.8891285   0.8891374
   0.8891802   0.8892239   0.8891285   0.8892239   0.8891802   0.8891374
   0.8746162   0.8746033   0.8746162   0.8746033   0.8747310   0.8746918
   0.8747005   0.8746883   0.8747310   0.8746883   0.8747005   0.8746918
  18.6399441  18.6399441  18.6397770  18.6397342  18.6396304  18.6397342
   5.6130158   5.6130000   5.6130158   5.6130000   5.6129877   5.6127440
   5.6130324   5.6126197   5.6129877   5.6126197   5.6130324   5.6127440
   6.0288664   6.0286817   6.0288664   6.0286817   6.0284084   6.0281637
   6.0280159   6.0282391   6.0284084   6.0282391   6.0280159   6.0281637
   6.2904064   6.2902234   6.2904064   6.2902234   6.2899173   6.2903037
   6.2899979   6.2904236   6.2899173   6.2904236   6.2899979   6.2903037
   7.6384643   7.6384620   7.6384643   7.6384620   7.6387987   7.6389642
   7.6389337   7.6389967   7.6387987   7.6389967   7.6389337   7.6389642
   6.0278991   6.0280894   6.0278991   6.0280894   6.0282240   6.0284827
   6.0286479   6.0282483   6.0282240   6.0282483   6.0286479   6.0284827
   7.6388235   7.6389232   7.6388235   7.6389232   7.6388174   7.6386407
   7.6386258   7.6388193   7.6388174   7.6388193   7.6386258   7.6386407
 TTTTTTTTTTTTTTTTTTTTTTTTTTTTTT MOQGAD      TELAPSE     3869.82 TCPU     1145.45
 TTTTTTTTTTTTTTTTTTTTTTTTTTTTTT SHELLXN     TELAPSE     4139.13 TCPU     1223.99
 TTTTTTTTTTTTTTTTTTTTTTTTTTTTTT MONMO3      TELAPSE     4143.40 TCPU     1228.27
 NUMERICALLY INTEGRATED DENSITY    635.9999062417
 TTTTTTTTTTTTTTTTTTTTTTTTTTTTTT NUMDFT      TELAPSE     4153.28 TCPU     1238.14
 CYC   3 ETOT(AU) -4.184950123853E+03 DETOT -4.42E-01 tst  1.00E-03 PX  1.05E-01
 TTTTTTTTTTTTTTTTTTTTTTTTTTTTTT DIIS        TELAPSE     4159.47 TCPU     1244.34
 DIIS TEST: 0.30461E+00 AT SCF   CYCLE   3 - DIIS ACTIVE - HISTORY:     3 CYCLES
 TTTTTTTTTTTTTTTTTTTTTTTTTTTTTT FDIK        TELAPSE     4222.49 TCPU     1281.44
 INSULATING STATE
 TOP OF VALENCE BANDS -    BAND    318; K    6; EIG -2.1477185E-01 AU
 TOP OF VALENCE BANDS -    BAND    318; K    1; EIG -2.1549547E-01 AU
 BOTTOM OF VIRTUAL BANDS - BAND    319; K    1; EIG -9.0139197E-03 AU
 INDIRECT ENERGY BAND GAP:   5.5990 eV
 TTTTTTTTTTTTTTTTTTTTTTTTTTTTTT PDIG        TELAPSE     4224.14 TCPU     1283.09
 CHARGE NORMALIZATION FACTOR   1.00000000
 TOTAL ATOMIC CHARGES:
   0.9018327   0.9018192   0.9018327   0.9018192   0.9017980   0.9018023
   0.9017788   0.9018043   0.9017980   0.9018043   0.9017788   0.9018023
   0.9018191   0.9017662   0.9018191   0.9017662   0.9017895   0.9018435
   0.9017890   0.9018087   0.9017895   0.9018087   0.9017890   0.9018435
   0.8598730   0.8598519   0.8598730   0.8598519   0.8598415   0.8598456
   0.8598494   0.8598453   0.8598415   0.8598453   0.8598494   0.8598456
   0.8722277   0.8722173   0.8722277   0.8722173   0.8722130   0.8721897
   0.8722216   0.8721951   0.8722130   0.8721951   0.8722216   0.8721897
   0.8598465   0.8598187   0.8598465   0.8598187   0.8598425   0.8598535
   0.8598198   0.8598329   0.8598425   0.8598329   0.8598198   0.8598535
  18.6684231  18.6684231  18.6684170  18.6684232  18.6683632  18.6684232
   5.7150788   5.7152001   5.7150788   5.7152001   5.7150618   5.7150674
   5.7150656   5.7150887   5.7150618   5.7150887   5.7150656   5.7150674
   6.0303807   6.0302245   6.0303807   6.0302245   6.0305340   6.0304108
   6.0305364   6.0303162   6.0305340   6.0303162   6.0305364   6.0304108
   6.3408264   6.3407858   6.3408264   6.3407858   6.3407893   6.3408547
   6.3408643   6.3408363   6.3407893   6.3408363   6.3408643   6.3408547
   7.5767931   7.5768105   7.5767931   7.5768105   7.5768679   7.5767250
   7.5768323   7.5767929   7.5768679   7.5767929   7.5768323   7.5767250
   6.0303655   6.0305257   6.0303655   6.0305257   6.0302133   6.0303453
   6.0302727   6.0304827   6.0302133   6.0304827   6.0302727   6.0303453
   7.5767817   7.5767723   7.5767817   7.5767723   7.5768247   7.5768308
   7.5767847   7.5767845   7.5768247   7.5767845   7.5767847   7.5768308
 TTTTTTTTTTTTTTTTTTTTTTTTTTTTTT MOQGAD      TELAPSE     4224.17 TCPU     1283.11
 TTTTTTTTTTTTTTTTTTTTTTTTTTTTTT SHELLXN     TELAPSE     4490.42 TCPU     1362.88
 TTTTTTTTTTTTTTTTTTTTTTTTTTTTTT MONMO3      TELAPSE     4497.78 TCPU     1370.23
 NUMERICALLY INTEGRATED DENSITY    635.9999055350
 TTTTTTTTTTTTTTTTTTTTTTTTTTTTTT NUMDFT      TELAPSE     4507.60 TCPU     1380.06
 CYC   4 ETOT(AU) -4.184983841532E+03 DETOT -3.37E-02 tst  8.04E-05 PX  1.57E-02
 TTTTTTTTTTTTTTTTTTTTTTTTTTTTTT DIIS        TELAPSE     4513.36 TCPU     1385.82
 DIIS TEST: 0.21582E-01 AT SCF   CYCLE   4 - DIIS ACTIVE - HISTORY:     4 CYCLES
 TTTTTTTTTTTTTTTTTTTTTTTTTTTTTT FDIK        TELAPSE     4582.27 TCPU     1422.49
 INSULATING STATE
 TOP OF VALENCE BANDS -    BAND    318; K    6; EIG -2.1525822E-01 AU
 TOP OF VALENCE BANDS -    BAND    318; K    1; EIG -2.1598465E-01 AU
 BOTTOM OF VIRTUAL BANDS - BAND    319; K    1; EIG -9.8094335E-03 AU
 INDIRECT ENERGY BAND GAP:   5.5905 eV
 TTTTTTTTTTTTTTTTTTTTTTTTTTTTTT PDIG        TELAPSE     4584.00 TCPU     1424.22
 CHARGE NORMALIZATION FACTOR   1.00000000
 TOTAL ATOMIC CHARGES:
   0.9005944   0.9005933   0.9005944   0.9005933   0.9006175   0.9006076
   0.9006174   0.9006061   0.9006175   0.9006061   0.9006174   0.9006076
   0.9006069   0.9006106   0.9006069   0.9006106   0.9005955   0.9006044
   0.9005983   0.9005950   0.9005955   0.9005950   0.9005983   0.9006044
   0.8608991   0.8609024   0.8608991   0.8609024   0.8609162   0.8609092
   0.8609129   0.8609120   0.8609162   0.8609120   0.8609129   0.8609092
   0.8759281   0.8759172   0.8759281   0.8759172   0.8759342   0.8759280
   0.8759327   0.8759304   0.8759342   0.8759304   0.8759327   0.8759280
   0.8608818   0.8608812   0.8608818   0.8608812   0.8608910   0.8608791
   0.8608915   0.8608911   0.8608910   0.8608911   0.8608915   0.8608791
  18.6618741  18.6618741  18.6618215  18.6618507  18.6617974  18.6618507
   5.6897269   5.6897278   5.6897269   5.6897278   5.6897375   5.6896931
   5.6897211   5.6897079   5.6897375   5.6897079   5.6897211   5.6896931
   6.0331503   6.0331390   6.0331503   6.0331390   6.0330171   6.0331024
   6.0329954   6.0331006   6.0330171   6.0331006   6.0329954   6.0331024
   6.3346386   6.3346555   6.3346386   6.3346555   6.3346035   6.3346495
   6.3346212   6.3346399   6.3346035   6.3346399   6.3346212   6.3346495
   7.5898138   7.5898169   7.5898138   7.5898169   7.5898183   7.5898651
   7.5898134   7.5898557   7.5898183   7.5898557   7.5898134   7.5898651
   6.0330097   6.0330103   6.0330097   6.0330103   6.0331066   6.0330104
   6.0331081   6.0330132   6.0331066   6.0330132   6.0331081   6.0330104
   7.5898184   7.5898139   7.5898184   7.5898139   7.5898531   7.5898329
   7.5898758   7.5898176   7.5898531   7.5898176   7.5898758   7.5898329
 TTTTTTTTTTTTTTTTTTTTTTTTTTTTTT MOQGAD      TELAPSE     4584.02 TCPU     1424.24
 TTTTTTTTTTTTTTTTTTTTTTTTTTTTTT SHELLXN     TELAPSE     4865.37 TCPU     1502.75
 TTTTTTTTTTTTTTTTTTTTTTTTTTTTTT MONMO3      TELAPSE     4877.95 TCPU     1515.33
 NUMERICALLY INTEGRATED DENSITY    635.9999055851
 TTTTTTTTTTTTTTTTTTTTTTTTTTTTTT NUMDFT      TELAPSE     4887.73 TCPU     1525.11
 CYC   5 ETOT(AU) -4.184986139933E+03 DETOT -2.30E-03 tst  7.19E-06 PX  5.46E-03
 TTTTTTTTTTTTTTTTTTTTTTTTTTTTTT DIIS        TELAPSE     4894.10 TCPU     1531.48
 DIIS TEST: 0.12965E-02 AT SCF   CYCLE   5 - DIIS ACTIVE - HISTORY:     5 CYCLES
 TTTTTTTTTTTTTTTTTTTTTTTTTTTTTT FDIK        TELAPSE     4972.71 TCPU     1575.87
 INSULATING STATE
 TOP OF VALENCE BANDS -    BAND    318; K    6; EIG -2.1562688E-01 AU
 TOP OF VALENCE BANDS -    BAND    318; K    1; EIG -2.1635252E-01 AU
 BOTTOM OF VIRTUAL BANDS - BAND    319; K    1; EIG -9.5972748E-03 AU
 INDIRECT ENERGY BAND GAP:   5.6064 eV
 TTTTTTTTTTTTTTTTTTTTTTTTTTTTTT PDIG        TELAPSE     4974.21 TCPU     1577.37
 CHARGE NORMALIZATION FACTOR   1.00000000
 TOTAL ATOMIC CHARGES:
   0.9006396   0.9006386   0.9006396   0.9006386   0.9006306   0.9006401
   0.9006355   0.9006404   0.9006306   0.9006404   0.9006355   0.9006401
   0.9006322   0.9006368   0.9006322   0.9006368   0.9006325   0.9006337
   0.9006332   0.9006358   0.9006325   0.9006358   0.9006332   0.9006337
   0.8613711   0.8613687   0.8613711   0.8613687   0.8613709   0.8613779
   0.8613686   0.8613762   0.8613709   0.8613762   0.8613686   0.8613779
   0.8753708   0.8753696   0.8753708   0.8753696   0.8753719   0.8753660
   0.8753684   0.8753698   0.8753719   0.8753698   0.8753684   0.8753660
   0.8613719   0.8613695   0.8613719   0.8613695   0.8613755   0.8613762
   0.8613781   0.8613754   0.8613755   0.8613754   0.8613781   0.8613762
  18.6557607  18.6557607  18.6557645  18.6557669  18.6557606  18.6557669
   5.6978636   5.6978705   5.6978636   5.6978705   5.6978609   5.6978589
   5.6978848   5.6978528   5.6978609   5.6978528   5.6978848   5.6978589
   6.0311177   6.0311212   6.0311177   6.0311212   6.0312108   6.0311629
   6.0312141   6.0311622   6.0312108   6.0311622   6.0312141   6.0311629
   6.3324295   6.3324396   6.3324295   6.3324396   6.3324269   6.3324321
   6.3324201   6.3324346   6.3324269   6.3324346   6.3324201   6.3324321
   7.5900494   7.5900455   7.5900494   7.5900455   7.5901170   7.5900401
   7.5901022   7.5900436   7.5901170   7.5900436   7.5901022   7.5900401
   6.0312002   6.0311886   6.0312002   6.0311886   6.0311275   6.0311794
   6.0311230   6.0311754   6.0311275   6.0311754   6.0311230   6.0311794
   7.5900672   7.5900684   7.5900672   7.5900684   7.5899940   7.5900565
   7.5899905   7.5900529   7.5899940   7.5900529   7.5899905   7.5900565
 TTTTTTTTTTTTTTTTTTTTTTTTTTTTTT MOQGAD      TELAPSE     4974.24 TCPU     1577.40
 TTTTTTTTTTTTTTTTTTTTTTTTTTTTTT SHELLXN     TELAPSE     5241.82 TCPU     1655.96
 TTTTTTTTTTTTTTTTTTTTTTTTTTTTTT MONMO3      TELAPSE     5246.19 TCPU     1660.33
 NUMERICALLY INTEGRATED DENSITY    635.9999056710
 TTTTTTTTTTTTTTTTTTTTTTTTTTTTTT NUMDFT      TELAPSE     5256.09 TCPU     1670.23
 CYC   6 ETOT(AU) -4.184986303489E+03 DETOT -1.64E-04 tst  6.02E-07 PX  3.33E-03
 TTTTTTTTTTTTTTTTTTTTTTTTTTTTTT DIIS        TELAPSE     5260.88 TCPU     1675.02
 DIIS TEST: 0.48814E-03 AT SCF   CYCLE   6 - DIIS ACTIVE - HISTORY:     6 CYCLES
 TTTTTTTTTTTTTTTTTTTTTTTTTTTTTT FDIK        TELAPSE     5345.74 TCPU     1730.95
 INSULATING STATE
 TOP OF VALENCE BANDS -    BAND    318; K    6; EIG -2.1548726E-01 AU
 TOP OF VALENCE BANDS -    BAND    318; K    1; EIG -2.1621327E-01 AU
 BOTTOM OF VIRTUAL BANDS - BAND    319; K    1; EIG -9.5411210E-03 AU
 INDIRECT ENERGY BAND GAP:   5.6041 eV
 TTTTTTTTTTTTTTTTTTTTTTTTTTTTTT PDIG        TELAPSE     5349.67 TCPU     1734.88
 CHARGE NORMALIZATION FACTOR   1.00000000
 TOTAL ATOMIC CHARGES:
   0.9005694   0.9005700   0.9005694   0.9005700   0.9005697   0.9005674
   0.9005696   0.9005679   0.9005697   0.9005679   0.9005696   0.9005674
   0.9005664   0.9005699   0.9005664   0.9005699   0.9005625   0.9005656
   0.9005654   0.9005676   0.9005625   0.9005676   0.9005654   0.9005656
   0.8611837   0.8611819   0.8611837   0.8611819   0.8611851   0.8611861
   0.8611834   0.8611847   0.8611851   0.8611847   0.8611834   0.8611861
   0.8754689   0.8754642   0.8754689   0.8754642   0.8754676   0.8754664
   0.8754678   0.8754657   0.8754676   0.8754657   0.8754678   0.8754664
   0.8611915   0.8611893   0.8611915   0.8611893   0.8611883   0.8611927
   0.8611907   0.8611924   0.8611883   0.8611924   0.8611907   0.8611927
  18.6581264  18.6581264  18.6581335  18.6581260  18.6581383  18.6581260
   5.6943502   5.6943520   5.6943502   5.6943520   5.6943610   5.6943561
   5.6943636   5.6943506   5.6943610   5.6943506   5.6943636   5.6943561
   6.0326721   6.0326645   6.0326721   6.0326645   6.0326803   6.0326865
   6.0326777   6.0326881   6.0326803   6.0326881   6.0326777   6.0326865
   6.3339199   6.3339286   6.3339199   6.3339286   6.3339250   6.3339190
   6.3339251   6.3339281   6.3339250   6.3339281   6.3339251   6.3339190
   7.5891780   7.5891825   7.5891780   7.5891825   7.5891562   7.5891726
   7.5891496   7.5891719   7.5891562   7.5891719   7.5891496   7.5891726
   6.0326899   6.0326914   6.0326899   6.0326914   6.0326810   6.0326839
   6.0326841   6.0326785   6.0326810   6.0326785   6.0326841   6.0326839
   7.5891431   7.5891436   7.5891431   7.5891436   7.5891587   7.5891391
   7.5891599   7.5891378   7.5891587   7.5891378   7.5891599   7.5891391
 TTTTTTTTTTTTTTTTTTTTTTTTTTTTTT MOQGAD      TELAPSE     5349.69 TCPU     1734.90
 TTTTTTTTTTTTTTTTTTTTTTTTTTTTTT SHELLXN     TELAPSE     5578.47 TCPU     1813.32
 TTTTTTTTTTTTTTTTTTTTTTTTTTTTTT MONMO3      TELAPSE     5590.05 TCPU     1824.89
 NUMERICALLY INTEGRATED DENSITY    635.9999056065
 TTTTTTTTTTTTTTTTTTTTTTTTTTTTTT NUMDFT      TELAPSE     5599.88 TCPU     1834.73
 CYC   7 ETOT(AU) -4.184986370800E+03 DETOT -6.73E-05 tst  1.17E-07 PX  8.41E-04
 TTTTTTTTTTTTTTTTTTTTTTTTTTTTTT DIIS        TELAPSE     5608.25 TCPU     1843.09
 DIIS TEST: 0.42345E-04 AT SCF   CYCLE   7 - DIIS ACTIVE - HISTORY:     7 CYCLES
 TTTTTTTTTTTTTTTTTTTTTTTTTTTTTT FDIK        TELAPSE     5703.58 TCPU     1907.73
 INSULATING STATE
 TOP OF VALENCE BANDS -    BAND    318; K    6; EIG -2.1549107E-01 AU
 TOP OF VALENCE BANDS -    BAND    318; K    1; EIG -2.1621723E-01 AU
 BOTTOM OF VIRTUAL BANDS - BAND    319; K    1; EIG -9.6335917E-03 AU
 INDIRECT ENERGY BAND GAP:   5.6017 eV
 TTTTTTTTTTTTTTTTTTTTTTTTTTTTTT PDIG        TELAPSE     5705.09 TCPU     1909.24
 CHARGE NORMALIZATION FACTOR   1.00000000
 TOTAL ATOMIC CHARGES:
   0.9006215   0.9006222   0.9006215   0.9006222   0.9006217   0.9006233
   0.9006203   0.9006229   0.9006217   0.9006229   0.9006203   0.9006233
   0.9006202   0.9006204   0.9006202   0.9006204   0.9006196   0.9006194
   0.9006206   0.9006198   0.9006196   0.9006198   0.9006206   0.9006194
   0.8610886   0.8610885   0.8610886   0.8610885   0.8610895   0.8610890
   0.8610883   0.8610884   0.8610895   0.8610884   0.8610883   0.8610890
   0.8753439   0.8753437   0.8753439   0.8753437   0.8753434   0.8753444
   0.8753440   0.8753442   0.8753434   0.8753442   0.8753440   0.8753444
   0.8610974   0.8610988   0.8610974   0.8610988   0.8610983   0.8610977
   0.8610983   0.8610976   0.8610983   0.8610976   0.8610983   0.8610977
  18.6580272  18.6580272  18.6580270  18.6580239  18.6580237  18.6580239
   5.6945635   5.6945632   5.6945635   5.6945632   5.6945632   5.6945614
   5.6945646   5.6945636   5.6945632   5.6945636   5.6945646   5.6945614
   6.0319478   6.0319482   6.0319478   6.0319482   6.0319434   6.0319327
   6.0319408   6.0319331   6.0319434   6.0319331   6.0319408   6.0319327
   6.3339720   6.3339703   6.3339720   6.3339703   6.3339701   6.3339711
   6.3339704   6.3339717   6.3339701   6.3339717   6.3339704   6.3339711
   7.5898947   7.5898928   7.5898947   7.5898928   7.5898948   7.5898901
   7.5898970   7.5898888   7.5898948   7.5898888   7.5898970   7.5898901
   6.0319517   6.0319509   6.0319517   6.0319509   6.0319577   6.0319644
   6.0319582   6.0319613   6.0319577   6.0319613   6.0319582   6.0319644
   7.5898860   7.5898864   7.5898860   7.5898864   7.5898849   7.5898955
   7.5898856   7.5898961   7.5898849   7.5898961   7.5898856   7.5898955
 TTTTTTTTTTTTTTTTTTTTTTTTTTTTTT MOQGAD      TELAPSE     5705.12 TCPU     1909.26
 TTTTTTTTTTTTTTTTTTTTTTTTTTTTTT SHELLXN     TELAPSE     5937.25 TCPU     1986.07
 TTTTTTTTTTTTTTTTTTTTTTTTTTTTTT MONMO3      TELAPSE     5942.87 TCPU     1991.69
 NUMERICALLY INTEGRATED DENSITY    635.9999056100
 TTTTTTTTTTTTTTTTTTTTTTTTTTTTTT NUMDFT      TELAPSE     5952.63 TCPU     2001.45
 CYC   8 ETOT(AU) -4.184986374319E+03 DETOT -3.52E-06 tst  2.38E-08 PX  3.15E-04
 TTTTTTTTTTTTTTTTTTTTTTTTTTTTTT DIIS        TELAPSE     5958.47 TCPU     2007.29
 DIIS TEST: 0.11362E-04 AT SCF   CYCLE   8 - DIIS ACTIVE - HISTORY:     8 CYCLES
 TTTTTTTTTTTTTTTTTTTTTTTTTTTTTT FDIK        TELAPSE     6027.08 TCPU     2049.23
 INSULATING STATE
 TOP OF VALENCE BANDS -    BAND    318; K    6; EIG -2.1551380E-01 AU
 TOP OF VALENCE BANDS -    BAND    318; K    1; EIG -2.1624033E-01 AU
 BOTTOM OF VIRTUAL BANDS - BAND    319; K    1; EIG -9.5820932E-03 AU
 INDIRECT ENERGY BAND GAP:   5.6037 eV
 TTTTTTTTTTTTTTTTTTTTTTTTTTTTTT PDIG        TELAPSE     6030.91 TCPU     2053.06
 CHARGE NORMALIZATION FACTOR   1.00000000
 TOTAL ATOMIC CHARGES:
   0.9005650   0.9005665   0.9005650   0.9005665   0.9005646   0.9005654
   0.9005638   0.9005654   0.9005646   0.9005654   0.9005638   0.9005654
   0.9005626   0.9005627   0.9005626   0.9005627   0.9005635   0.9005638
   0.9005642   0.9005637   0.9005635   0.9005637   0.9005642   0.9005638
   0.8611454   0.8611454   0.8611454   0.8611454   0.8611451   0.8611449
   0.8611446   0.8611443   0.8611451   0.8611443   0.8611446   0.8611449
   0.8754513   0.8754513   0.8754513   0.8754513   0.8754513   0.8754517
   0.8754515   0.8754514   0.8754513   0.8754514   0.8754515   0.8754517
   0.8611537   0.8611543   0.8611537   0.8611543   0.8611545   0.8611551
   0.8611545   0.8611550   0.8611545   0.8611550   0.8611545   0.8611551
  18.6578528  18.6578528  18.6578552  18.6578524  18.6578514  18.6578524
   5.6945729   5.6945722   5.6945729   5.6945722   5.6945723   5.6945711
   5.6945739   5.6945693   5.6945723   5.6945693   5.6945739   5.6945711
   6.0323601   6.0323580   6.0323601   6.0323580   6.0323634   6.0323675
   6.0323629   6.0323658   6.0323634   6.0323658   6.0323629   6.0323675
   6.3337445   6.3337435   6.3337445   6.3337435   6.3337438   6.3337443
   6.3337439   6.3337453   6.3337438   6.3337453   6.3337439   6.3337443
   7.5895685   7.5895675   7.5895685   7.5895675   7.5895752   7.5895779
   7.5895752   7.5895786   7.5895752   7.5895786   7.5895752   7.5895779
   6.0323826   6.0323827   6.0323826   6.0323827   6.0323769   6.0323738
   6.0323764   6.0323742   6.0323769   6.0323742   6.0323764   6.0323738
   7.5895687   7.5895686   7.5895687   7.5895686   7.5895621   7.5895584
   7.5895632   7.5895598   7.5895621   7.5895598   7.5895632   7.5895584
 TTTTTTTTTTTTTTTTTTTTTTTTTTTTTT MOQGAD      TELAPSE     6030.94 TCPU     2053.09
 TTTTTTTTTTTTTTTTTTTTTTTTTTTTTT SHELLXN     TELAPSE     6261.08 TCPU     2129.82
 TTTTTTTTTTTTTTTTTTTTTTTTTTTTTT MONMO3      TELAPSE     6270.27 TCPU     2139.00
 NUMERICALLY INTEGRATED DENSITY    635.9999056118
 TTTTTTTTTTTTTTTTTTTTTTTTTTTTTT NUMDFT      TELAPSE     6280.03 TCPU     2148.76
 CYC   9 ETOT(AU) -4.184986375241E+03 DETOT -9.22E-07 tst  6.64E-09 PX  1.74E-04
 TTTTTTTTTTTTTTTTTTTTTTTTTTTTTT DIIS        TELAPSE     6286.84 TCPU     2155.58
 DIIS TEST: 0.16722E-05 AT SCF   CYCLE   9 - DIIS ACTIVE - HISTORY:     9 CYCLES
 TTTTTTTTTTTTTTTTTTTTTTTTTTTTTT FDIK        TELAPSE     6338.26 TCPU     2177.96
 INSULATING STATE
 TOP OF VALENCE BANDS -    BAND    318; K    6; EIG -2.1549510E-01 AU
 TOP OF VALENCE BANDS -    BAND    318; K    1; EIG -2.1622145E-01 AU
 BOTTOM OF VIRTUAL BANDS - BAND    319; K    1; EIG -9.5910241E-03 AU
 INDIRECT ENERGY BAND GAP:   5.6029 eV
 TTTTTTTTTTTTTTTTTTTTTTTTTTTTTT PDIG        TELAPSE     6339.91 TCPU     2179.61
 CHARGE NORMALIZATION FACTOR   1.00000000
 TOTAL ATOMIC CHARGES:
   0.9005905   0.9005909   0.9005905   0.9005909   0.9005916   0.9005912
   0.9005919   0.9005917   0.9005916   0.9005917   0.9005919   0.9005912
   0.9005892   0.9005896   0.9005892   0.9005896   0.9005890   0.9005888
   0.9005891   0.9005888   0.9005890   0.9005888   0.9005891   0.9005888
   0.8611332   0.8611331   0.8611332   0.8611331   0.8611340   0.8611340
   0.8611336   0.8611335   0.8611340   0.8611335   0.8611336   0.8611340
   0.8754102   0.8754105   0.8754102   0.8754105   0.8754105   0.8754102
   0.8754103   0.8754102   0.8754105   0.8754102   0.8754103   0.8754102
   0.8611439   0.8611441   0.8611439   0.8611441   0.8611433   0.8611431
   0.8611432   0.8611434   0.8611433   0.8611434   0.8611432   0.8611431
  18.6579119  18.6579119  18.6579147  18.6579125  18.6579131  18.6579125
   5.6945218   5.6945227   5.6945218   5.6945227   5.6945210   5.6945233
   5.6945223   5.6945228   5.6945210   5.6945228   5.6945223   5.6945233
   6.0322435   6.0322419   6.0322435   6.0322419   6.0322368   6.0322355
   6.0322345   6.0322345   6.0322368   6.0322345   6.0322345   6.0322355
   6.3338642   6.3338639   6.3338642   6.3338639   6.3338634   6.3338641
   6.3338645   6.3338645   6.3338634   6.3338645   6.3338645   6.3338641
   7.5896649   7.5896642   7.5896649   7.5896642   7.5896515   7.5896527
   7.5896518   7.5896525   7.5896515   7.5896525   7.5896518   7.5896527
   6.0322491   6.0322488   6.0322491   6.0322488   6.0322561   6.0322554
   6.0322580   6.0322555   6.0322561   6.0322555   6.0322580   6.0322554
   7.5896335   7.5896338   7.5896335   7.5896338   7.5896466   7.5896448
   7.5896452   7.5896454   7.5896466   7.5896454   7.5896452   7.5896448
 TTTTTTTTTTTTTTTTTTTTTTTTTTTTTT MOQGAD      TELAPSE     6339.94 TCPU     2179.63
 TTTTTTTTTTTTTTTTTTTTTTTTTTTTTT SHELLXN     TELAPSE     6557.54 TCPU     2256.49
 TTTTTTTTTTTTTTTTTTTTTTTTTTTTTT MONMO3      TELAPSE     6562.27 TCPU     2261.22
 NUMERICALLY INTEGRATED DENSITY    635.9999056107
 TTTTTTTTTTTTTTTTTTTTTTTTTTTTTT NUMDFT      TELAPSE     6572.04 TCPU     2270.99
 CYC  10 ETOT(AU) -4.184986375669E+03 DETOT -4.28E-07 tst  4.72E-10 PX  3.30E-05
 TTTTTTTTTTTTTTTTTTTTTTTTTTTTTT DIIS        TELAPSE     6582.00 TCPU     2280.95
 DIIS TEST: 0.12979E-06 AT SCF   CYCLE  10 - DIIS ACTIVE - HISTORY:    10 CYCLES
 TTTTTTTTTTTTTTTTTTTTTTTTTTTTTT FDIK        TELAPSE     6643.43 TCPU     2313.14
 INSULATING STATE
 TOP OF VALENCE BANDS -    BAND    318; K    6; EIG -2.1550270E-01 AU
 TOP OF VALENCE BANDS -    BAND    318; K    1; EIG -2.1622905E-01 AU
 BOTTOM OF VIRTUAL BANDS - BAND    319; K    1; EIG -9.5946350E-03 AU
 INDIRECT ENERGY BAND GAP:   5.6030 eV
 TTTTTTTTTTTTTTTTTTTTTTTTTTTTTT PDIG        TELAPSE     6645.47 TCPU     2315.17
 CHARGE NORMALIZATION FACTOR   1.00000000
 TOTAL ATOMIC CHARGES:
   0.9005830   0.9005832   0.9005830   0.9005832   0.9005819   0.9005825
   0.9005825   0.9005830   0.9005819   0.9005830   0.9005825   0.9005825
   0.9005798   0.9005800   0.9005798   0.9005800   0.9005805   0.9005809
   0.9005810   0.9005811   0.9005805   0.9005811   0.9005810   0.9005809
   0.8611348   0.8611345   0.8611348   0.8611345   0.8611336   0.8611339
   0.8611334   0.8611337   0.8611336   0.8611337   0.8611334   0.8611339
   0.8754171   0.8754171   0.8754171   0.8754171   0.8754170   0.8754173
   0.8754171   0.8754173   0.8754170   0.8754173   0.8754171   0.8754173
   0.8611435   0.8611435   0.8611435   0.8611435   0.8611444   0.8611445
   0.8611444   0.8611447   0.8611444   0.8611447   0.8611444   0.8611445
  18.6579130  18.6579130  18.6579121  18.6579117  18.6579098  18.6579117
   5.6945533   5.6945532   5.6945533   5.6945532   5.6945527   5.6945521
   5.6945537   5.6945522   5.6945527   5.6945522   5.6945537   5.6945521
   6.0322442   6.0322432   6.0322442   6.0322432   6.0322521   6.0322532
   6.0322510   6.0322527   6.0322521   6.0322527   6.0322510   6.0322532
   6.3338271   6.3338276   6.3338271   6.3338276   6.3338272   6.3338268
   6.3338278   6.3338270   6.3338272   6.3338270   6.3338278   6.3338268
   7.5896400   7.5896396   7.5896400   7.5896396   7.5896567   7.5896554
   7.5896570   7.5896550   7.5896567   7.5896550   7.5896570   7.5896554
   6.0322721   6.0322721   6.0322721   6.0322721   6.0322625   6.0322639
   6.0322628   6.0322631   6.0322625   6.0322631   6.0322628   6.0322639
   7.5896492   7.5896496   7.5896492   7.5896496   7.5896346   7.5896342
   7.5896336   7.5896346   7.5896346   7.5896346   7.5896336   7.5896342
 TTTTTTTTTTTTTTTTTTTTTTTTTTTTTT MOQGAD      TELAPSE     6645.49 TCPU     2315.19
 TTTTTTTTTTTTTTTTTTTTTTTTTTTTTT SHELLXN     TELAPSE     6855.40 TCPU     2391.95
 TTTTTTTTTTTTTTTTTTTTTTTTTTTTTT MONMO3      TELAPSE     6859.87 TCPU     2396.42
 NUMERICALLY INTEGRATED DENSITY    635.9999056111
 TTTTTTTTTTTTTTTTTTTTTTTTTTTTTT NUMDFT      TELAPSE     6869.60 TCPU     2406.15
 CYC  11 ETOT(AU) -4.184986375725E+03 DETOT -5.64E-08 tst  1.45E-11 PX  2.65E-05
 TTTTTTTTTTTTTTTTTTTTTTTTTTTTTT DIIS        TELAPSE     6874.81 TCPU     2411.36
 DIIS TEST: 0.17644E-07 AT SCF   CYCLE  11 - DIIS ACTIVE - HISTORY:    11 CYCLES
 TTTTTTTTTTTTTTTTTTTTTTTTTTTTTT FDIK        TELAPSE     6934.10 TCPU     2439.49
 INSULATING STATE
 TOP OF VALENCE BANDS -    BAND    318; K    6; EIG -2.1550066E-01 AU
 TOP OF VALENCE BANDS -    BAND    318; K    1; EIG -2.1622692E-01 AU
 BOTTOM OF VIRTUAL BANDS - BAND    319; K    1; EIG -9.5931467E-03 AU
 INDIRECT ENERGY BAND GAP:   5.6030 eV
 TTTTTTTTTTTTTTTTTTTTTTTTTTTTTT PDIG        TELAPSE     6937.40 TCPU     2442.79
 CHARGE NORMALIZATION FACTOR   1.00000000
 TOTAL ATOMIC CHARGES:
   0.9005846   0.9005848   0.9005846   0.9005848   0.9005860   0.9005854
   0.9005865   0.9005858   0.9005860   0.9005858   0.9005865   0.9005854
   0.9005843   0.9005845   0.9005843   0.9005845   0.9005833   0.9005828
   0.9005839   0.9005829   0.9005833   0.9005829   0.9005839   0.9005828
   0.8611319   0.8611316   0.8611319   0.8611316   0.8611336   0.8611332
   0.8611333   0.8611329   0.8611336   0.8611329   0.8611333   0.8611332
   0.8754168   0.8754169   0.8754168   0.8754169   0.8754170   0.8754167
   0.8754171   0.8754167   0.8754170   0.8754167   0.8754171   0.8754167
   0.8611442   0.8611443   0.8611442   0.8611443   0.8611428   0.8611425
   0.8611429   0.8611427   0.8611428   0.8611427   0.8611429   0.8611425
  18.6579069  18.6579069  18.6579115  18.6579085  18.6579092  18.6579085
   5.6945427   5.6945425   5.6945427   5.6945425   5.6945406   5.6945439
   5.6945417   5.6945441   5.6945406   5.6945441   5.6945417   5.6945439
   6.0322574   6.0322563   6.0322574   6.0322563   6.0322446   6.0322433
   6.0322433   6.0322429   6.0322446   6.0322429   6.0322433   6.0322433
   6.3338361   6.3338364   6.3338361   6.3338364   6.3338358   6.3338365
   6.3338363   6.3338368   6.3338358   6.3338368   6.3338363   6.3338365
   7.5896708   7.5896703   7.5896708   7.5896703   7.5896453   7.5896471
   7.5896456   7.5896465   7.5896453   7.5896465   7.5896456   7.5896471
   6.0322545   6.0322547   6.0322545   6.0322547   6.0322699   6.0322673
   6.0322701   6.0322666   6.0322699   6.0322666   6.0322701   6.0322673
   7.5896229   7.5896233   7.5896229   7.5896233   7.5896474   7.5896460
   7.5896465   7.5896463   7.5896474   7.5896463   7.5896465   7.5896460
 TTTTTTTTTTTTTTTTTTTTTTTTTTTTTT MOQGAD      TELAPSE     6937.42 TCPU     2442.82
 TTTTTTTTTTTTTTTTTTTTTTTTTTTTTT SHELLXN     TELAPSE     7142.88 TCPU     2519.58
 TTTTTTTTTTTTTTTTTTTTTTTTTTTTTT MONMO3      TELAPSE     7147.32 TCPU     2524.02
 NUMERICALLY INTEGRATED DENSITY    635.9999056109
 TTTTTTTTTTTTTTTTTTTTTTTTTTTTTT NUMDFT      TELAPSE     7157.08 TCPU     2533.78
 CYC  12 ETOT(AU) -4.184986375673E+03 DETOT  5.28E-08 tst  1.19E-11 PX  8.19E-06
 TTTTTTTTTTTTTTTTTTTTTTTTTTTTTT DIIS        TELAPSE     7166.22 TCPU     2542.92
 DIIS TEST: 0.13686E-07 AT SCF   CYCLE  12 - DIIS ACTIVE - HISTORY:    12 CYCLES
 TTTTTTTTTTTTTTTTTTTTTTTTTTTTTT FDIK        TELAPSE     7252.83 TCPU     2595.95
 INSULATING STATE
 TOP OF VALENCE BANDS -    BAND    318; K    6; EIG -2.1550061E-01 AU
 TOP OF VALENCE BANDS -    BAND    318; K    1; EIG -2.1622706E-01 AU
 BOTTOM OF VIRTUAL BANDS - BAND    319; K    1; EIG -9.5932133E-03 AU
 INDIRECT ENERGY BAND GAP:   5.6030 eV
 TTTTTTTTTTTTTTTTTTTTTTTTTTTTTT PDIG        TELAPSE     7254.67 TCPU     2597.79
 CHARGE NORMALIZATION FACTOR   1.00000000
 TOTAL ATOMIC CHARGES:
   0.9005854   0.9005857   0.9005854   0.9005857   0.9005850   0.9005852
   0.9005856   0.9005857   0.9005850   0.9005857   0.9005856   0.9005852
   0.9005831   0.9005833   0.9005831   0.9005833   0.9005833   0.9005834
   0.9005838   0.9005836   0.9005833   0.9005836   0.9005838   0.9005834
   0.8611335   0.8611332   0.8611335   0.8611332   0.8611331   0.8611332
   0.8611327   0.8611329   0.8611331   0.8611329   0.8611327   0.8611332
   0.8754164   0.8754164   0.8754164   0.8754164   0.8754163   0.8754164
   0.8754164   0.8754164   0.8754163   0.8754164   0.8754164   0.8754164
   0.8611432   0.8611433   0.8611432   0.8611433   0.8611436   0.8611436
   0.8611436   0.8611438   0.8611436   0.8611438   0.8611436   0.8611436
  18.6579098  18.6579098  18.6579097  18.6579090  18.6579074  18.6579090
   5.6945424   5.6945424   5.6945424   5.6945424   5.6945417   5.6945419
   5.6945429   5.6945421   5.6945417   5.6945421   5.6945429   5.6945419
   6.0322460   6.0322450   6.0322460   6.0322450   6.0322487   6.0322492
   6.0322473   6.0322487   6.0322487   6.0322487   6.0322473   6.0322492
   6.3338364   6.3338368   6.3338364   6.3338368   6.3338364   6.3338363
   6.3338370   6.3338366   6.3338364   6.3338366   6.3338370   6.3338363
   7.5896493   7.5896488   7.5896493   7.5896488   7.5896552   7.5896551
   7.5896556   7.5896546   7.5896552   7.5896546   7.5896556   7.5896551
   6.0322658   6.0322659   6.0322658   6.0322659   6.0322629   6.0322635
   6.0322632   6.0322628   6.0322629   6.0322628   6.0322632   6.0322635
   7.5896441   7.5896445   7.5896441   7.5896445   7.5896387   7.5896379
   7.5896377   7.5896381   7.5896387   7.5896381   7.5896377   7.5896379
 TTTTTTTTTTTTTTTTTTTTTTTTTTTTTT MOQGAD      TELAPSE     7254.70 TCPU     2597.81
 TTTTTTTTTTTTTTTTTTTTTTTTTTTTTT SHELLXN     TELAPSE     7491.55 TCPU     2674.55
 TTTTTTTTTTTTTTTTTTTTTTTTTTTTTT MONMO3      TELAPSE     7493.83 TCPU     2676.83
 NUMERICALLY INTEGRATED DENSITY    635.9999056109
 TTTTTTTTTTTTTTTTTTTTTTTTTTTTTT NUMDFT      TELAPSE     7503.57 TCPU     2686.57
 CYC  13 ETOT(AU) -4.184986375682E+03 DETOT -9.39E-09 tst  6.45E-12 PX  2.49E-06
 TTTTTTTTTTTTTTTTTTTTTTTTTTTTTT DIIS        TELAPSE     7509.75 TCPU     2692.76
 DIIS TEST: 0.21941E-08 AT SCF   CYCLE  13 - DIIS ACTIVE - HISTORY:    13 CYCLES
 TTTTTTTTTTTTTTTTTTTTTTTTTTTTTT FDIK        TELAPSE     7545.45 TCPU     2710.45
 INSULATING STATE
 TOP OF VALENCE BANDS -    BAND    318; K    6; EIG -2.1550092E-01 AU
 TOP OF VALENCE BANDS -    BAND    318; K    1; EIG -2.1622739E-01 AU
 BOTTOM OF VIRTUAL BANDS - BAND    319; K    1; EIG -9.5934883E-03 AU
 INDIRECT ENERGY BAND GAP:   5.6030 eV
 TTTTTTTTTTTTTTTTTTTTTTTTTTTTTT PDIG        TELAPSE     7546.91 TCPU     2711.91
 CHARGE NORMALIZATION FACTOR   1.00000000
 TOTAL ATOMIC CHARGES:
   0.9005845   0.9005848   0.9005845   0.9005848   0.9005845   0.9005846
   0.9005852   0.9005851   0.9005845   0.9005851   0.9005852   0.9005846
   0.9005826   0.9005828   0.9005826   0.9005828   0.9005826   0.9005825
   0.9005831   0.9005827   0.9005826   0.9005827   0.9005831   0.9005825
   0.8611335   0.8611333   0.8611335   0.8611333   0.8611337   0.8611336
   0.8611333   0.8611334   0.8611337   0.8611334   0.8611333   0.8611336
   0.8754161   0.8754161   0.8754161   0.8754161   0.8754161   0.8754161
   0.8754162   0.8754161   0.8754161   0.8754161   0.8754162   0.8754161
   0.8611439   0.8611440   0.8611439   0.8611440   0.8611439   0.8611438
   0.8611439   0.8611440   0.8611439   0.8611440   0.8611439   0.8611438
  18.6579099  18.6579099  18.6579112  18.6579096  18.6579088  18.6579096
   5.6945440   5.6945441   5.6945440   5.6945441   5.6945427   5.6945438
   5.6945438   5.6945441   5.6945427   5.6945441   5.6945438   5.6945438
   6.0322491   6.0322480   6.0322491   6.0322480   6.0322479   6.0322477
   6.0322466   6.0322472   6.0322479   6.0322472   6.0322466   6.0322477
   6.3338352   6.3338356   6.3338352   6.3338356   6.3338350   6.3338351
   6.3338357   6.3338354   6.3338350   6.3338354   6.3338357   6.3338351
   7.5896540   7.5896535   7.5896540   7.5896535   7.5896525   7.5896525
   7.5896528   7.5896519   7.5896525   7.5896519   7.5896528   7.5896525
   6.0322637   6.0322637   6.0322637   6.0322637   6.0322649   6.0322648
   6.0322652   6.0322640   6.0322649   6.0322640   6.0322652   6.0322648
   7.5896386   7.5896388   7.5896386   7.5896388   7.5896411   7.5896405
   7.5896401   7.5896408   7.5896411   7.5896408   7.5896401   7.5896405
 TTTTTTTTTTTTTTTTTTTTTTTTTTTTTT MOQGAD      TELAPSE     7546.93 TCPU     2711.93
 TTTTTTTTTTTTTTTTTTTTTTTTTTTTTT SHELLXN     TELAPSE     7623.51 TCPU     2788.49
 +++ ENERGIES IN A.U. +++
 ::: EXT EL-POLE                                  -5.0166419813297E+03
 ::: EXT EL-SPHEROPOLE                             3.8941675247093E+01
 ::: BIELET ZONE E-E                               8.4981993292270E+03
 ::: TOTAL E-E                                     3.5204990231443E+03
 ::: TOTAL E-N + N-E                              -1.1988229411537E+04
 ::: TOTAL N-N                                     1.1666259172762E+03
 ::: KINETIC ENERGY                                3.5537696960206E+03
 ::: PSEUDO TOTAL   ENERGY                        -3.7473347750962E+03
 ::: VIRIAL COEFFICIENT                            9.7348824690273E-01
 TTTTTTTTTTTTTTTTTTTTTTTTTTTTTT MONMO3      TELAPSE     7629.00 TCPU     2793.98
 NUMERICALLY INTEGRATED DENSITY    635.9999056110
 TTTTTTTTTTTTTTTTTTTTTTTTTTTTTT NUMDFT      TELAPSE     7638.76 TCPU     2803.74
 CYC  14 ETOT(AU) -4.184986375699E+03 DETOT -1.68E-08 tst  3.61E-13 PX  2.49E-06

 == SCF ENDED - CONVERGENCE ON ENERGY      E(AU) -4.1849863756988E+03 CYCLES  14


 ENERGY EXPRESSION=HARTREE+FOCK EXCH*0.20000+(BECKE      EXCH)*0.80000+LYP        CORR


 TOTAL ENERGY(DFT)(AU)( 14) -4.1849863756988E+03 DE-1.7E-08 tester 3.6E-13
 TTTTTTTTTTTTTTTTTTTTTTTTTTTTTT EDFT        TELAPSE     7638.80 TCPU     2803.78

 *******************************************************************************
 *                             FORCE CALCULATION                               *
 *******************************************************************************

 TTTTTTTTTTTTTTTTTTTTTTTTTTTTTT NUMDFG      TELAPSE     7722.35 TCPU     2887.34
 INFORMATION **** EXCPOG **** EXCH. BIPO BUFFER LENGTH (WORDS) =    16000000
 WARNING **** EXCPOG **** EXCH. BIPO BUFFER TOO SMALL - TO AVOID I/O SET EXCHSIZE =     7699266
 WARNING **** GENPOG **** COULOMB BIPO BUFFER TOO SMALL - TO AVOID I/O SET BIPOSIZE =     6181800
 INFORMATION **** GENPOG **** BIPO BUFFER LENGTH (WORDS) =     4000000
 TTTTTTTTTTTTTTTTTTTTTTTTTTTTTT SHELXG      TELAPSE     8202.19 TCPU     3309.38


 D3 DISPERSION ENERGY (AU)       -4.4929263715918E-01
 TOTAL ENERGY + DISP (AU)        -4.1854356683359E+03

 CARTESIAN FORCES IN HARTREE/BOHR (ANALYTICAL)
   ATOM                     X                   Y                   Z
   1   1            -3.457681712615E-06 -2.305732369479E-07 -6.010877418028E-08
   2   1             3.516028037553E-06  1.620628924393E-07  3.522394198541E-08
   3   1            -3.457681713726E-06  2.305732360597E-07  6.010877418028E-08
   4   1             3.516028038053E-06 -1.620628937715E-07 -3.522394065314E-08
   5   1             2.303107431434E-07 -3.503285803230E-06  1.420895996418E-07
   6   1             2.215030159292E-08  1.376034013401E-07 -3.477571170973E-06
   7   1            -1.627701040618E-07  3.473923126385E-06  3.688970373616E-08
   8   1            -2.543840782465E-08  1.511579770241E-07  3.474212964150E-06
   9   1             2.303107453638E-07  3.503285799566E-06 -1.420895960891E-07
  10   1            -2.543841226554E-08 -1.511579805769E-07 -3.474212964372E-06
  11   1            -1.627701142759E-07 -3.473923128938E-06 -3.688970728888E-08
  12   1             2.215029804020E-08 -1.376034062250E-07  3.477571170862E-06
  13   1             5.885769857050E-06 -1.651112664813E-06  4.351813494008E-07
  14   1            -5.821042235343E-06  1.752673402411E-06  4.680667700652E-07
  15   1             5.885769853275E-06  1.651112667922E-06 -4.351813472914E-07
  16   1            -5.821042232235E-06 -1.752673401967E-06 -4.680667716195E-07
  17   1             4.274486642419E-07  5.799928401773E-06 -1.794444933534E-06
  18   1            -1.833630032255E-06  3.975849030557E-07  5.798444199012E-06
  19   1            -4.073598464105E-07 -5.834240177416E-06 -1.785611360550E-06
  20   1             1.768269468183E-06  3.819210629974E-07 -5.894061203993E-06
  21   1             4.274486639644E-07 -5.799928397776E-06  1.794444933090E-06
  22   1             1.768269469515E-06 -3.819210631639E-07  5.894061201328E-06
  23   1            -4.073598430798E-07  5.834240177194E-06  1.785611360550E-06
  24   1            -1.833630037584E-06 -3.975849043325E-07 -5.798444192573E-06
  25   1            -8.037765547031E-07 -2.879188701455E-06 -2.325939380876E-06
  26   1             8.166775370966E-07  2.879741637818E-06 -2.452060710478E-06
  27   1            -8.037765534818E-07  2.879188699012E-06  2.325939375991E-06
  28   1             8.166775373186E-07 -2.879741637596E-06  2.452060712477E-06
  29   1            -2.328629871373E-06 -8.192048409073E-07 -2.826943410694E-06
  30   1            -2.839843694646E-06 -2.480469487587E-06 -7.617665181425E-07
  31   1             2.346822085553E-06  8.366751374500E-07 -2.832478425141E-06
  32   1             2.813481872810E-06 -2.363764701974E-06  7.804239314790E-07
  33   1            -2.328629879145E-06  8.192048434053E-07  2.826943410028E-06
  34   1             2.813481873476E-06  2.363764705970E-06 -7.804239288145E-07
  35   1             2.346822085775E-06 -8.366751378941E-07  2.832478423365E-06
  36   1            -2.839843695313E-06  2.480469487143E-06  7.617665199189E-07
  37   1             5.706881427758E-06 -1.556242584932E-05  4.665023957018E-06
  38   1            -5.737536222128E-06  1.560580934390E-05  4.676872440657E-06
  39   1             5.706881429646E-06  1.556242584710E-05 -4.665023956019E-06
  40   1            -5.737536223127E-06 -1.560580934923E-05 -4.676872438547E-06
  41   1             4.650018194052E-06  5.708827638173E-06 -1.555968129452E-05
  42   1            -1.556116364831E-05  4.648946385855E-06  5.705721015103E-06
  43   1            -4.703150934704E-06 -5.785331781416E-06 -1.567288834314E-05
  44   1             1.563467485877E-05  4.674664950688E-06 -5.757418655605E-06
  45   1             4.650018199159E-06 -5.708827638728E-06  1.555968129718E-05
  46   1             1.563467485388E-05 -4.674664947912E-06  5.757418652386E-06
  47   1            -4.703150934149E-06  5.785331781194E-06  1.567288834181E-05
  48   1            -1.556116364432E-05 -4.648946382302E-06 -5.705721008331E-06
  49   1            -3.296977951317E-06 -2.657772376624E-06 -1.014855806392E-06
  50   1             3.375438044406E-06  2.662144456211E-06 -9.952447645456E-07
  51   1            -3.296977955980E-06  2.657772382175E-06  1.014855805503E-06
  52   1             3.375438043074E-06 -2.662144457766E-06  9.952447688200E-07
  53   1            -1.073205201152E-06 -3.162099390774E-06 -2.723501194568E-06
  54   1            -2.708329748469E-06 -1.063771717713E-06 -3.176207331368E-06
  55   1             1.082890156101E-06  3.119817937325E-06 -2.715468891079E-06
  56   1             2.698636919485E-06 -1.056318399362E-06  3.152537510154E-06
  57   1            -1.073205196600E-06  3.162099391663E-06  2.723501194790E-06
  58   1             2.698636918153E-06  1.056318397585E-06 -3.152537511486E-06
  59   1             1.082890155879E-06 -3.119817943542E-06  2.715468888859E-06
  60   1            -2.708329752688E-06  1.063771716381E-06  3.176207334254E-06
  61 248            -5.156496118985E-09  2.204450488819E-08  1.695993427475E-06
  62 248            -5.156479630439E-09 -2.204451220178E-08 -1.695993495504E-06
  63 248             1.684223197574E-06 -1.203204202938E-14  6.633582572135E-15
  64 248            -1.106093753950E-07  1.607837074924E-06 -7.645607963402E-08
  65 248            -1.753575853540E-06 -1.953298633950E-15 -2.220446049250E-16
  66 248            -1.106093953096E-07 -1.607837096129E-06  7.645606081574E-08
  67   6            -1.934048157615E-05 -3.324239360758E-05 -1.836482198914E-05
  68   6             1.915947305098E-05  3.294956208677E-05 -1.842665975205E-05
  69   6            -1.934048155061E-05  3.324239361469E-05  1.836482200113E-05
  70   6             1.915947304787E-05 -3.294956204680E-05  1.842665972451E-05
  71   6            -1.797532895020E-05 -1.962325128702E-05 -3.311068249445E-05
  72   6            -3.304682171645E-05 -1.803267330380E-05 -1.964541825872E-05
  73   6             1.799439601857E-05  1.972912361081E-05 -3.313339476207E-05
  74   6             3.334122110754E-05 -1.800492032855E-05  1.979970414934E-05
  75   6            -1.797532892489E-05  1.962325129234E-05  3.311068252110E-05
  76   6             3.334122110843E-05  1.800492034443E-05 -1.979970415722E-05
  77   6             1.799439598871E-05 -1.972912363302E-05  3.313339476563E-05
  78   6            -3.304682171912E-05  1.803267324174E-05  1.964541825417E-05
  79   6             9.471990763732E-06 -9.125067794713E-07  5.864314600146E-06
  80   6            -9.359332680869E-06  1.173933631193E-06  5.741395539438E-06
  81   6             9.471990755738E-06  9.125067936822E-07 -5.864314601922E-06
  82   6            -9.359332671988E-06 -1.173933634746E-06 -5.741395530556E-06
  83   6             5.116287359996E-06  9.590957978034E-06 -1.763732379700E-06
  84   6            -1.565822236316E-06  5.379408686501E-06  9.535965509677E-06
  85   6            -5.551581165442E-06 -9.281480394918E-06 -1.503030009786E-06
  86   6             1.377731075891E-06  5.269520262807E-06 -9.752836740873E-06
  87   6             5.116287347562E-06 -9.590957972705E-06  1.763732345950E-06
  88   6             1.377731086549E-06 -5.269520269913E-06  9.752836765298E-06
  89   6            -5.551581142349E-06  9.281480373602E-06  1.503030013339E-06
  90   6            -1.565822225658E-06 -5.379408690054E-06 -9.535965482144E-06
  91   6             1.451577951217E-05  4.877818654947E-05  1.598233416411E-05
  92   6            -1.459458056896E-05 -4.882992835142E-05  1.605430254847E-05
  93   6             1.451577952993E-05 -4.877818654592E-05 -1.598233416189E-05
  94   6            -1.459458057251E-05  4.882992833188E-05 -1.605430254026E-05
  95   6             1.574449170150E-05  1.462950313935E-05  4.869251982775E-05
  96   6             4.881977624471E-05  1.596167383067E-05  1.463926874767E-05
  97   6            -1.571583148618E-05 -1.458198753590E-05  4.887796640851E-05
  98   6            -4.877479671350E-05  1.576441655748E-05 -1.451410200115E-05
  99   6             1.574449171571E-05 -1.462950313202E-05 -4.869251983841E-05
 100   6            -4.877479671173E-05 -1.576441655970E-05  1.451410200182E-05
 101   6            -1.571583148086E-05  1.458198754345E-05 -4.887796641562E-05
 102   6             4.881977623228E-05 -1.596167382933E-05 -1.463926873568E-05
 103   7            -3.079285747443E-06  3.228248453890E-06  6.478840640423E-06
 104   7             3.115650216157E-06 -3.093322835213E-06  6.478748061589E-06
 105   7            -3.079285706087E-06 -3.228248463216E-06 -6.478840613333E-06
 106   7             3.115650161811E-06  3.093322835657E-06 -6.478748047378E-06
 107   7             6.612799740235E-06 -3.213953096659E-06  3.289758804925E-06
 108   7             3.298721555467E-06  6.453014229635E-06 -3.076560085413E-06
 109   7            -6.494949697178E-06  3.050362150869E-06  3.218970620722E-06
 110   7            -3.169653876256E-06  6.586241940720E-06  3.369518410401E-06
 111   7             6.612799753114E-06  3.213953130188E-06 -3.289758798708E-06
 112   7            -3.169653873591E-06 -6.586241927842E-06 -3.369518399410E-06
 113   7            -6.494949670532E-06 -3.050362118007E-06 -3.218970622942E-06
 114   7             3.298721589218E-06 -6.453014226970E-06  3.076560105786E-06
 115   6            -6.883903388655E-06  4.273728203330E-06 -1.341677655198E-06
 116   6             6.505615636421E-06 -4.517233188395E-06 -1.493713449818E-06
 117   6            -6.883903391319E-06 -4.273728206883E-06  1.341677678734E-06
 118   6             6.505615647967E-06  4.517233184842E-06  1.493713448486E-06
 119   6            -1.097765390146E-06 -6.693595087981E-06  4.722266568891E-06
 120   6             4.813365253042E-06 -1.202534960498E-06 -6.706217585695E-06
 121   6             1.471489229576E-06  6.584059431880E-06  4.411394172621E-06
 122   6            -4.664587873293E-06 -1.049912957019E-06  6.886080579527E-06
 123   6            -1.097765364388E-06  6.693595074658E-06 -4.722266584878E-06
 124   6            -4.664587892833E-06  1.049912976558E-06 -6.886080601731E-06
 125   6             1.471489219362E-06 -6.584059428327E-06 -4.411394181503E-06
 126   6             4.813365245937E-06  1.202534959166E-06  6.706217561714E-06
 127   7             9.649260327205E-06  3.033872033598E-07 -1.261708451272E-06
 128   7            -9.288480158798E-06 -2.058265278215E-07 -1.029123385343E-06
 129   7             9.649260329425E-06 -3.033872078007E-07  1.261708448552E-06
 130   7            -9.288480132152E-06  2.058265433647E-07  1.029123366469E-06
 131   7            -1.130053284892E-06  9.607368999021E-06  3.118195599505E-07
 132   7             4.935236885828E-08 -1.074710626103E-06  9.516120174080E-06
 133   7             1.053782990312E-06 -9.659870560785E-06  4.516561111778E-07
 134   7            -4.424469670639E-07 -1.214472206135E-06 -9.841928147125E-06
 135   7            -1.130053295273E-06 -9.607368973263E-06 -3.118195515128E-07
 136   7            -4.424469581821E-07  1.214472204081E-06  9.841928129362E-06
 137   7             1.053783010185E-06  9.659870583434E-06 -4.516561289414E-07
 138   7             4.935237862824E-08  1.074710586690E-06 -9.516120141217E-06

 RESULTANT FORCE     1.115580501240E-12  1.904726376623E-15 -1.709743457923E-14

 ATOMIC PART

 SYMMETRY ALLOWED FORCES (ANALYTICAL) (DIRECTION, FORCE)

    1  2.5921132E-06    2 -1.9438161E-06    3 -3.7254319E-06    4 -2.6747873E-06
    5  1.9594373E-06    6  3.6653107E-06    7 -2.9404879E-06    8  2.3334556E-06
    9 -3.2562903E-06   10 -2.7556966E-06   11 -4.0749935E-06   12  1.6390615E-07
   13  3.0032743E-06   14 -2.0678735E-06   15  3.3005982E-06   16  2.9867729E-06
   17  3.9051393E-06   18  1.2716196E-07   19 -5.8155090E-06   20  4.8833624E-06
   21  4.3142053E-06   22  6.5044705E-06   23 -3.8062007E-06   24 -4.0487386E-06
   25  2.9269539E-06   26 -5.1905516E-06   27  6.2117945E-06   28  6.5660877E-06
   29  5.3948638E-06   30 -1.4505702E-06   31 -5.8887657E-06   32  1.0845710E-06
   33 -6.2427874E-06   34 -5.9386261E-06   35 -6.0061373E-06   36  2.1433028E-06
   37 -3.6062835E-06   38 -1.4732968E-06   39 -3.6783968E-06   40 -3.0888697E-07
   41 -4.0340682E-06   42  3.6825356E-06   43 -1.0813314E-06   44 -4.1357746E-06
   45 -3.1734300E-06   46 -2.9660217E-07   47 -1.1107647E-06   48 -5.3895452E-06
   49 -3.4794615E-06   50 -2.4417387E-06   51  3.1172636E-06   52 -3.5595457E-06
   53  3.8830871E-06   54  4.5039289E-07   55 -1.3604222E-05   56  1.7760523E-05
   57 -9.6901409E-06   58  2.1220683E-05   59 -6.9666761E-06   60  9.8206649E-06
   61 -1.1882332E-05   62 -1.8551148E-05   63  1.0404093E-05   64  2.1152688E-05
   65 -5.1358041E-06   66 -1.1083102E-05   67 -1.3541026E-05   68 -1.7568553E-05
   69 -1.0767041E-05   70 -1.3423356E-05   71 -4.4663310E-07   72  2.0200459E-05
   73 -3.1034557E-07   74 -1.5403936E-06   75 -5.9926263E-06   76 -1.3414587E-06
   77 -7.7312326E-07   78  6.0077539E-06   79 -3.9487212E-06   80 -1.9179389E-06
   81 -4.2306310E-06   82 -1.2388277E-06   83 -4.6311436E-06   84 -3.8357729E-06
   85 -4.8497541E-07   86 -4.3679580E-06   87  4.1149775E-06   88 -4.4302406E-07
   89  5.7871045E-06   90  1.6373678E-06   91  1.4085142E-06   92  1.9414819E-06
   93  2.2263214E-08   94 -1.7009720E-06   95  1.3236720E-06   96 -1.0750041E-06
   97  1.5126913E-06   98  1.7397438E-06   99 -2.6469973E-05  100 -1.3034939E-05
  101 -5.2758110E-05  102 -3.3520658E-06  103 -2.9605527E-05  104  5.1726654E-05
  105 -2.8517621E-05  106 -3.7176936E-05  107 -3.7861069E-05  108 -3.3507483E-06
  109 -3.1726506E-05  110 -5.2270795E-05  111 -2.4459804E-05  112 -4.0107925E-05
  113  3.6362279E-05  114 -2.5019462E-05  115  5.2223519E-05  116  1.5216586E-05
  117 -3.7167814E-06  118  1.2836284E-05  119  8.8172111E-06  120  1.3091431E-05
  121  6.3553487E-07  122 -8.1023186E-06  123  2.2176827E-06  124 -4.6464473E-06
  125  1.4772055E-05  126  1.3375579E-05  127  7.0218631E-06  128  3.9244960E-06
  129 -4.4223300E-06  130  5.4575010E-07  131 -1.4753912E-05  132 -4.7621359E-06
  133 -1.3548243E-05  134  6.5661338E-06  135  4.1323304E-05  136 -1.7489982E-06
  137  6.3227881E-05  138 -1.5461379E-05  139  3.8963321E-05  140 -6.2733477E-05
  141  3.9159254E-05  142  5.6654281E-05  143  3.0741226E-05  144 -1.5596790E-05
  145  3.6621103E-05  146  6.7155771E-05  147  3.8537165E-05  148  5.7423105E-05
  149 -2.7389462E-05  150  3.9107580E-05  151 -5.3276584E-05  152 -3.2578715E-05
  153  1.0552664E-05  154  3.7072836E-06  155 -5.0198332E-08  156  3.8729894E-07
  157  1.1000073E-05  158  4.5969211E-09  159 -5.3793444E-06  160  9.5932172E-06
  161  3.7587315E-06  162 -2.8428342E-07  163 -5.1548407E-06  164  1.0257949E-05
  165  9.9799444E-06  166 -1.5766500E-06  167 -3.1436247E-06  168  1.0657538E-05
  169 -1.8103040E-06  170  3.3446499E-06  171  8.1308407E-06  172 -8.2136620E-06
  173 -3.1680231E-06  174 -9.8566058E-06  175  4.5260476E-06  176  1.9000685E-06
  177 -6.9108079E-07  178  8.7520038E-06  179 -7.7470382E-06  180 -1.0445687E-05
  181 -4.1284808E-06  182  3.9034078E-06  183  7.5993111E-06  184  2.1754375E-06
  185  8.4411598E-06  186  8.2150591E-06  187  6.0507791E-06  188 -5.4729274E-06
  189 -8.9273560E-06  190  4.3750821E-06  191  1.1350225E-05  192  5.1570985E-06
  193 -5.6590773E-06  194 -8.8406878E-06  195  9.3227562E-06  196 -6.4945443E-06
  197  7.6445764E-06  198  7.4584590E-06  199  1.1245656E-05  200 -1.1905061E-06
  201 -8.9052118E-06  202  8.0956824E-06  203 -6.6655846E-06  204 -1.1056400E-05
  205 -8.6274559E-06

 CELL PART

 GRADIENT WITH RESPECT TO THE CELL PARAMETER IN HARTREE/BOHR
ORDER: -D/DA1X, -D/DA1Y, -D/DA1Z
       -D/DA2X, -D/DA2Y, -D/DA2Z
       -D/DA3X, -D/DA3Y, -D/DA3Z
 -0.634532578649E-14 -0.277088374059E-04 -0.278912622349E-04
 -0.275700738896E-04  0.599980182813E-08 -0.278777896821E-04
 -0.275700737404E-04 -0.277148373087E-04 -0.134723924236E-07

STRESS TENSOR, IN HARTREE/BOHR^3:
ORDER: 11 12 13
       21 22 23
       31 32 33
  0.469948574344E-07 -0.121764125142E-15  0.132580115964E-15
  0.860536141339E-16  0.472416154797E-07 -0.102271109601E-10
 -0.136729189994E-15  0.229646440268E-10  0.475193778734E-07

PRESSURE FROM THE STRESS TENSOR,
IN HARTREE/BOHR^3: -0.47252E-07
PRESSURE IN GIGAPASCAL: -0.1390E-02
CONVERSION FACTOR: 1 HARTREE/BOHR^3= 29421 GIGAPASCAL
WHEN USING VALUES FOR BOHR RADIUS AND HARTREE
FROM IUPAC WEBSITE, APRIL 2009
ENTHALPY: -4.1854366178822E+03

 SYMMETRY ALLOWED FORCES (ANALYTICAL) (DIRECTION, FORCE)

    1 -1.6446624E-03    2  6.3274974E-06    3  3.9468883E-06    4 -1.8099506E-07
 TTTTTTTTTTTTTTTTTTTTTTTTTTTTTT TOTGRA_C    TELAPSE     8295.04 TCPU     3402.23
 *******************************************************************************
 LATTICE PARAMETERS (ANGSTROMS AND DEGREES) - BOHR = 0.5291772083 ANGSTROM
 PRIMITIVE CELL - CENTRING CODE 6/1 VOLUME=  2977.829163 - DENSITY  0.923 g/cm^3
         A              B              C           ALPHA      BETA       GAMMA 
    15.69786380    15.69786380    15.69786380   109.471221 109.471221 109.471221
 *******************************************************************************
 ATOMS IN THE ASYMMETRIC UNIT   70 - ATOMS IN THE UNIT CELL:  138
     ATOM                 X/A                 Y/B                 Z/C    
 *******************************************************************************
      1 T   1 H    -1.306845048380E-01  3.491415174128E-01 -2.386272496086E-01
      2 T   1 H    -4.122312329786E-01  1.079427447706E-01  2.386272496086E-01
      3 F   1 H     1.306845048380E-01 -1.079427447706E-01  4.798260222508E-01
      4 F   1 H     4.122312329786E-01 -3.491415174127E-01 -4.798260222508E-01
      5 T   1 H    -2.386272496086E-01 -1.306845048380E-01  3.491415174127E-01
      6 T   1 H     3.491415174127E-01 -2.386272496086E-01 -1.306845048380E-01
      7 T   1 H    -4.798260222508E-01  4.122312329786E-01 -3.491415174127E-01
      8 T   1 H     1.079427447706E-01  2.386272496086E-01 -4.122312329786E-01
      9 F   1 H     2.386272496086E-01 -4.122312329786E-01  1.079427447706E-01
     10 F   1 H    -1.079427447706E-01  4.798260222508E-01  1.306845048380E-01
     11 F   1 H     4.798260222508E-01  1.306845048380E-01 -1.079427447706E-01
     12 F   1 H    -3.491415174127E-01 -4.798260222508E-01  4.122312329786E-01
     13 T   1 H    -2.386271876612E-01  3.491434176776E-01 -1.306734751256E-01
     14 T   1 H     4.798168928032E-01 -1.079537125356E-01  1.306734751256E-01
     15 F   1 H     2.386271876612E-01  1.079537125356E-01 -4.122293946612E-01
     16 F   1 H    -4.798168928032E-01 -3.491434176776E-01  4.122293946612E-01
     17 T   1 H    -1.306734751256E-01 -2.386271876612E-01  3.491434176776E-01
     18 T   1 H     3.491434176776E-01 -1.306734751256E-01 -2.386271876612E-01
     19 T   1 H     4.122293946612E-01 -4.798168928032E-01 -3.491434176776E-01
     20 T   1 H    -1.079537125356E-01  1.306734751256E-01  4.798168928032E-01
     21 F   1 H     1.306734751256E-01  4.798168928032E-01 -1.079537125356E-01
     22 F   1 H     1.079537125356E-01 -4.122293946612E-01  2.386271876612E-01
     23 F   1 H    -4.122293946612E-01  2.386271876612E-01  1.079537125356E-01
     24 F   1 H    -3.491434176776E-01  4.122293946612E-01 -4.798168928032E-01
     25 T   1 H     4.566056503914E-01  1.411986109612E-01 -4.742806643814E-01
     26 T   1 H    -3.845207246574E-01 -6.911368522720E-02  4.742806643814E-01
     27 F   1 H    -4.566056503914E-01  6.911368522720E-02 -3.154070394302E-01
     28 F   1 H     3.845207246574E-01 -1.411986109612E-01  3.154070394302E-01
     29 T   1 H    -4.742806643814E-01  4.566056503914E-01  1.411986109612E-01
     30 T   1 H     1.411986109612E-01 -4.742806643814E-01  4.566056503914E-01
     31 T   1 H     3.154070394302E-01  3.845207246574E-01 -1.411986109612E-01
     32 T   1 H    -6.911368522720E-02  4.742806643814E-01 -3.845207246574E-01
     33 F   1 H     4.742806643814E-01 -3.845207246574E-01 -6.911368522720E-02
     34 F   1 H     6.911368522720E-02 -3.154070394302E-01 -4.566056503914E-01
     35 F   1 H    -3.154070394302E-01 -4.566056503914E-01  6.911368522720E-02
     36 F   1 H    -1.411986109612E-01  3.154070394302E-01  3.845207246574E-01
     37 T   1 H    -4.964050804627E-01  2.460832288428E-01 -4.964061880430E-01
     38 T   1 H    -2.575105831142E-01  1.107580300794E-06  4.964061880430E-01
     39 F   1 H     4.964050804627E-01 -1.107580300794E-06 -2.575116906945E-01
     40 F   1 H     2.575105831142E-01 -2.460832288428E-01  2.575116906945E-01
     41 T   1 H    -4.964061880430E-01 -4.964050804627E-01  2.460832288428E-01
     42 T   1 H     2.460832288428E-01 -4.964061880430E-01 -4.964050804627E-01
     43 T   1 H     2.575116906945E-01  2.575105831142E-01 -2.460832288428E-01
     44 T   1 H     1.107580300780E-06  4.964061880430E-01 -2.575105831142E-01
     45 F   1 H     4.964061880430E-01 -2.575105831142E-01  1.107580300780E-06
     46 F   1 H    -1.107580300780E-06 -2.575116906945E-01  4.964050804627E-01
     47 F   1 H    -2.575116906945E-01  4.964050804627E-01 -1.107580300780E-06
     48 F   1 H    -2.460832288428E-01  2.575116906945E-01  2.575105831142E-01
     49 T   1 H    -4.743098204450E-01  1.411729526335E-01  4.566242509533E-01
     50 T   1 H    -3.154512983198E-01  6.906592860171E-02 -4.566242509533E-01
     51 F   1 H     4.743098204450E-01 -6.906592860171E-02 -3.845172269215E-01
     52 F   1 H     3.154512983198E-01 -1.411729526335E-01  3.845172269215E-01
     53 T   1 H     4.566242509533E-01 -4.743098204450E-01  1.411729526335E-01
     54 T   1 H     1.411729526335E-01  4.566242509533E-01 -4.743098204450E-01
     55 T   1 H     3.845172269215E-01  3.154512983198E-01 -1.411729526335E-01
     56 T   1 H     6.906592860171E-02 -4.566242509533E-01 -3.154512983198E-01
     57 F   1 H    -4.566242509533E-01 -3.154512983198E-01  6.906592860171E-02
     58 F   1 H    -6.906592860171E-02 -3.845172269215E-01  4.743098204450E-01
     59 F   1 H    -3.845172269215E-01  4.743098204450E-01 -6.906592860171E-02
     60 F   1 H    -1.411729526335E-01  3.845172269215E-01  3.154512983198E-01
     61 T 248 CD   -2.500128778651E-01  2.499871221349E-01 -5.000000000000E-01
     62 F 248 CD    2.500128778651E-01 -2.499871221349E-01 -5.000000000000E-01
     63 T 248 CD   -5.000000000000E-01 -2.500128778651E-01  2.499871221349E-01
     64 T 248 CD    2.499871221349E-01 -5.000000000000E-01 -2.500128778651E-01
     65 T 248 CD   -5.000000000000E-01  2.500128778651E-01 -2.499871221349E-01
     66 F 248 CD   -2.499871221349E-01  5.000000000000E-01  2.500128778651E-01
     67 T   6 C    -3.784247889966E-01  2.443762140056E-01 -3.784118825115E-01
     68 T   6 C    -3.772119034829E-01 -1.290648510116E-05  3.784118825115E-01
     69 F   6 C     3.784247889966E-01  1.290648510122E-05 -3.771989969978E-01
     70 F   6 C     3.772119034829E-01 -2.443762140056E-01  3.771989969978E-01
     71 T   6 C    -3.784118825115E-01 -3.784247889966E-01  2.443762140056E-01
     72 T   6 C     2.443762140056E-01 -3.784118825115E-01 -3.784247889966E-01
     73 T   6 C     3.771989969978E-01  3.772119034829E-01 -2.443762140056E-01
     74 T   6 C    -1.290648510122E-05  3.784118825115E-01 -3.772119034829E-01
     75 F   6 C     3.784118825115E-01 -3.772119034829E-01 -1.290648510116E-05
     76 F   6 C     1.290648510116E-05 -3.771989969978E-01  3.784247889966E-01
     77 F   6 C    -3.771989969978E-01  3.784247889966E-01  1.290648510116E-05
     78 F   6 C    -2.443762140056E-01  3.771989969978E-01  3.772119034829E-01
     79 T   6 C    -2.127974782475E-01  3.203239875087E-01 -2.661992312206E-01
     80 T   6 C    -4.134767812707E-01  5.340175297306E-02  2.661992312206E-01
     81 F   6 C     2.127974782475E-01 -5.340175297306E-02 -4.668785342438E-01
     82 F   6 C     4.134767812707E-01 -3.203239875087E-01  4.668785342438E-01
     83 T   6 C    -2.661992312206E-01 -2.127974782475E-01  3.203239875087E-01
     84 T   6 C     3.203239875087E-01 -2.661992312206E-01 -2.127974782475E-01
     85 T   6 C     4.668785342438E-01  4.134767812707E-01 -3.203239875087E-01
     86 T   6 C     5.340175297306E-02  2.661992312206E-01 -4.134767812707E-01
     87 F   6 C     2.661992312206E-01 -4.134767812707E-01  5.340175297306E-02
     88 F   6 C    -5.340175297306E-02 -4.668785342438E-01  2.127974782475E-01
     89 F   6 C    -4.668785342438E-01  2.127974782475E-01 -5.340175297306E-02
     90 F   6 C    -3.203239875087E-01  4.668785342438E-01  4.134767812707E-01
     91 T   6 C    -4.785167057568E-01  1.903090088765E-01 -4.785012243015E-01
     92 T   6 C    -3.311897668220E-01 -1.548145534767E-05  4.785012243015E-01
     93 F   6 C     4.785167057568E-01  1.548145534762E-05 -3.311742853667E-01
     94 F   6 C     3.311897668220E-01 -1.903090088765E-01  3.311742853667E-01
     95 T   6 C    -4.785012243015E-01 -4.785167057568E-01  1.903090088765E-01
     96 T   6 C     1.903090088765E-01 -4.785012243015E-01 -4.785167057568E-01
     97 T   6 C     3.311742853667E-01  3.311897668220E-01 -1.903090088765E-01
     98 T   6 C    -1.548145534763E-05  4.785012243015E-01 -3.311897668220E-01
     99 F   6 C     4.785012243015E-01 -3.311897668220E-01 -1.548145534766E-05
    100 F   6 C     1.548145534767E-05 -3.311742853667E-01  4.785167057568E-01
    101 F   6 C    -3.311742853667E-01  4.785167057568E-01  1.548145534765E-05
    102 F   6 C    -1.903090088765E-01  3.311742853667E-01  3.311897668220E-01
    103 T   7 N    -2.842298715441E-01  2.721671797508E-01 -3.709436219471E-01
    104 T   7 N    -3.568891983020E-01  8.671375040303E-02  3.709436219471E-01
    105 F   7 N     2.842298715441E-01 -8.671375040303E-02 -4.436029487051E-01
    106 F   7 N     3.568891983020E-01 -2.721671797508E-01  4.436029487051E-01
    107 T   7 N    -3.709436219471E-01 -2.842298715441E-01  2.721671797508E-01
    108 T   7 N     2.721671797508E-01 -3.709436219471E-01 -2.842298715441E-01
    109 T   7 N     4.436029487051E-01  3.568891983020E-01 -2.721671797508E-01
    110 T   7 N     8.671375040303E-02  3.709436219471E-01 -3.568891983020E-01
    111 F   7 N     3.709436219471E-01 -3.568891983020E-01  8.671375040303E-02
    112 F   7 N    -8.671375040303E-02 -4.436029487051E-01  2.842298715441E-01
    113 F   7 N    -4.436029487051E-01  2.842298715441E-01 -8.671375040303E-02
    114 F   7 N    -2.721671797508E-01  4.436029487051E-01  3.568891983020E-01
    115 T   6 C    -2.662030976629E-01  3.203316731083E-01 -2.127861347699E-01
    116 T   6 C    -4.668821921219E-01 -5.341696289305E-02  2.127861347699E-01
    117 F   6 C     2.662030976629E-01  5.341696289305E-02 -4.134652292288E-01
    118 F   6 C     4.668821921219E-01 -3.203316731083E-01  4.134652292288E-01
    119 T   6 C    -2.127861347699E-01 -2.662030976629E-01  3.203316731083E-01
    120 T   6 C     3.203316731083E-01 -2.127861347699E-01 -2.662030976629E-01
    121 T   6 C     4.134652292288E-01  4.668821921219E-01 -3.203316731083E-01
    122 T   6 C    -5.341696289305E-02  2.127861347699E-01 -4.668821921219E-01
    123 F   6 C     2.127861347699E-01 -4.668821921219E-01 -5.341696289305E-02
    124 F   6 C     5.341696289305E-02 -4.134652292288E-01  2.662030976629E-01
    125 F   6 C    -4.134652292288E-01  2.662030976629E-01  5.341696289305E-02
    126 F   6 C    -3.203316731083E-01  4.134652292288E-01  4.668821921219E-01
    127 T   7 N    -3.709490592381E-01  2.721758527854E-01 -2.842134580269E-01
    128 T   7 N    -4.436106891877E-01 -8.673560121123E-02  2.842134580269E-01
    129 F   7 N     3.709490592381E-01  8.673560121123E-02 -3.568750879764E-01
    130 F   7 N     4.436106891877E-01 -2.721758527854E-01  3.568750879764E-01
    131 T   7 N    -2.842134580269E-01 -3.709490592381E-01  2.721758527854E-01
    132 T   7 N     2.721758527854E-01 -2.842134580269E-01 -3.709490592381E-01
    133 T   7 N     3.568750879764E-01  4.436106891877E-01 -2.721758527854E-01
    134 T   7 N    -8.673560121123E-02  2.842134580269E-01 -4.436106891877E-01
    135 F   7 N     2.842134580269E-01 -4.436106891877E-01 -8.673560121123E-02
    136 F   7 N     8.673560121123E-02 -3.568750879764E-01  3.709490592381E-01
    137 F   7 N    -3.568750879764E-01  3.709490592381E-01  8.673560121123E-02
    138 F   7 N    -2.721758527854E-01  3.568750879764E-01  4.436106891877E-01

 TRANSFORMATION MATRIX PRIMITIVE-CRYSTALLOGRAPHIC CELL
  0.0000  1.0000  1.0000  1.0000  0.0000  1.0000  1.0000  1.0000  0.0000

 *******************************************************************************
 CRYSTALLOGRAPHIC CELL (VOLUME=       5955.65832677)
         A              B              C           ALPHA      BETA       GAMMA 
    18.12633178    18.12633178    18.12633178    90.000000  90.000000  90.000000

 COORDINATES IN THE CRYSTALLOGRAPHIC CELL
     ATOM                 X/A                 Y/B                 Z/C    
 *******************************************************************************
      1 T   1 H     1.205993863211E-01 -3.592266359297E-01  2.285421310917E-01
      2 T   1 H    -1.205993863211E-01  3.592266359297E-01  2.285421310917E-01
      3 F   1 H     1.205993863211E-01  3.592266359297E-01 -2.285421310917E-01
      4 F   1 H    -1.205993863211E-01 -3.592266359297E-01 -2.285421310917E-01
      5 T   1 H     2.285421310917E-01  1.205993863211E-01 -3.592266359297E-01
      6 T   1 H    -3.592266359297E-01  2.285421310917E-01  1.205993863211E-01
      7 T   1 H    -2.285421310917E-01 -1.205993863211E-01 -3.592266359297E-01
      8 T   1 H     3.592266359297E-01  2.285421310917E-01 -1.205993863211E-01
      9 F   1 H     2.285421310917E-01 -1.205993863211E-01  3.592266359297E-01
     10 F   1 H     3.592266359297E-01 -2.285421310917E-01  1.205993863211E-01
     11 F   1 H    -2.285421310917E-01  1.205993863211E-01  3.592266359297E-01
     12 F   1 H    -3.592266359297E-01 -2.285421310917E-01 -1.205993863211E-01
     13 T   1 H     2.285485651066E-01 -3.592220402322E-01  1.205948525710E-01
     14 T   1 H    -2.285485651066E-01  3.592220402322E-01  1.205948525710E-01
     15 F   1 H     2.285485651066E-01  3.592220402322E-01 -1.205948525710E-01
     16 F   1 H    -2.285485651066E-01 -3.592220402322E-01 -1.205948525710E-01
     17 T   1 H     1.205948525710E-01  2.285485651066E-01 -3.592220402322E-01
     18 T   1 H    -3.592220402322E-01  1.205948525710E-01  2.285485651066E-01
     19 T   1 H    -1.205948525710E-01 -2.285485651066E-01 -3.592220402322E-01
     20 T   1 H     3.592220402322E-01  1.205948525710E-01 -2.285485651066E-01
     21 F   1 H     1.205948525710E-01 -2.285485651066E-01  3.592220402322E-01
     22 F   1 H     3.592220402322E-01 -1.205948525710E-01  2.285485651066E-01
     23 F   1 H    -1.205948525710E-01  2.285485651066E-01  3.592220402322E-01
     24 F   1 H    -3.592220402322E-01 -1.205948525710E-01 -2.285485651066E-01
     25 T   1 H     1.051561480942E-01  4.205631875244E-01  3.604246286699E-02
     26 T   1 H    -1.051561480942E-01 -4.205631875244E-01  3.604246286699E-02
     27 F   1 H     1.051561480942E-01 -4.205631875244E-01 -3.604246286699E-02
     28 F   1 H    -1.051561480942E-01  4.205631875244E-01 -3.604246286699E-02
     29 T   1 H     3.604246286699E-02  1.051561480942E-01  4.205631875244E-01
     30 T   1 H     4.205631875244E-01  3.604246286699E-02  1.051561480942E-01
     31 T   1 H    -3.604246286699E-02 -1.051561480942E-01  4.205631875244E-01
     32 T   1 H    -4.205631875244E-01  3.604246286699E-02 -1.051561480942E-01
     33 F   1 H     3.604246286699E-02 -1.051561480942E-01 -4.205631875244E-01
     34 F   1 H    -4.205631875244E-01 -3.604246286699E-02  1.051561480942E-01
     35 F   1 H    -3.604246286699E-02  1.051561480942E-01 -4.205631875244E-01
     36 F   1 H     4.205631875244E-01 -3.604246286699E-02 -1.051561480942E-01
     37 T   1 H     1.230410606313E-01  3.805527513257E-01  1.230421682116E-01
     38 T   1 H    -1.230410606313E-01 -3.805527513257E-01  1.230421682116E-01
     39 F   1 H     1.230410606313E-01 -3.805527513257E-01 -1.230421682116E-01
     40 F   1 H    -1.230410606313E-01  3.805527513257E-01 -1.230421682116E-01
     41 T   1 H     1.230421682116E-01  1.230410606313E-01  3.805527513257E-01
     42 T   1 H     3.805527513257E-01  1.230421682116E-01  1.230410606313E-01
     43 T   1 H    -1.230421682116E-01 -1.230410606313E-01  3.805527513257E-01
     44 T   1 H    -3.805527513257E-01  1.230421682116E-01 -1.230410606313E-01
     45 F   1 H     1.230421682116E-01 -1.230410606313E-01 -3.805527513257E-01
     46 F   1 H    -3.805527513257E-01 -1.230421682116E-01  1.230410606313E-01
     47 F   1 H    -1.230421682116E-01  1.230410606313E-01 -3.805527513257E-01
     48 F   1 H     3.805527513257E-01 -1.230421682116E-01 -1.230410606313E-01
     49 T   1 H     3.605351201591E-02  4.205707389374E-01  1.051194406176E-01
     50 T   1 H    -3.605351201591E-02 -4.205707389374E-01  1.051194406176E-01
     51 F   1 H     3.605351201591E-02 -4.205707389374E-01 -1.051194406176E-01
     52 F   1 H    -3.605351201591E-02  4.205707389374E-01 -1.051194406176E-01
     53 T   1 H     1.051194406176E-01  3.605351201591E-02  4.205707389374E-01
     54 T   1 H     4.205707389374E-01  1.051194406176E-01  3.605351201591E-02
     55 T   1 H    -1.051194406176E-01 -3.605351201591E-02  4.205707389374E-01
     56 T   1 H    -4.205707389374E-01  1.051194406176E-01 -3.605351201591E-02
     57 F   1 H     1.051194406176E-01 -3.605351201591E-02 -4.205707389374E-01
     58 F   1 H    -4.205707389374E-01 -1.051194406176E-01  3.605351201591E-02
     59 F   1 H    -1.051194406176E-01  3.605351201591E-02 -4.205707389374E-01
     60 F   1 H     4.205707389374E-01 -1.051194406176E-01 -3.605351201591E-02
     61 T 248 CD   -5.000000000000E-01 -1.037173505218E-16 -2.500128778651E-01
     62 F 248 CD   -5.000000000000E-01 -1.037173505218E-16  2.500128778651E-01
     63 T 248 CD   -2.500128778651E-01 -5.000000000000E-01 -5.185867526092E-17
     64 T 248 CD    0.000000000000E+00 -2.500128778651E-01 -5.000000000000E-01
     65 T 248 CD    2.500128778651E-01 -5.000000000000E-01  7.778801289138E-17
     66 F 248 CD   -1.555760257828E-16  2.500128778651E-01 -5.000000000000E-01
     67 T   6 C     1.221945602454E-01  4.993935572432E-01  1.221816537602E-01
     68 T   6 C    -1.221945602454E-01 -4.993935572432E-01  1.221816537602E-01
     69 F   6 C     1.221945602454E-01 -4.993935572432E-01 -1.221816537602E-01
     70 F   6 C    -1.221945602454E-01  4.993935572432E-01 -1.221816537602E-01
     71 T   6 C     1.221816537602E-01  1.221945602454E-01  4.993935572432E-01
     72 T   6 C     4.993935572432E-01  1.221816537602E-01  1.221945602454E-01
     73 T   6 C    -1.221816537602E-01 -1.221945602454E-01  4.993935572432E-01
     74 T   6 C    -4.993935572432E-01  1.221816537602E-01 -1.221945602454E-01
     75 F   6 C     1.221816537602E-01 -1.221945602454E-01 -4.993935572432E-01
     76 F   6 C    -4.993935572432E-01 -1.221816537602E-01  1.221945602454E-01
     77 F   6 C    -1.221816537602E-01  1.221945602454E-01 -4.993935572432E-01
     78 F   6 C     4.993935572432E-01 -1.221816537602E-01 -1.221945602454E-01
     79 T   6 C     1.334611172678E-01 -3.996603484884E-01  1.868628702409E-01
     80 T   6 C    -1.334611172678E-01  3.996603484884E-01  1.868628702409E-01
     81 F   6 C     1.334611172678E-01  3.996603484884E-01 -1.868628702409E-01
     82 F   6 C    -1.334611172678E-01 -3.996603484884E-01 -1.868628702409E-01
     83 T   6 C     1.868628702409E-01  1.334611172678E-01 -3.996603484884E-01
     84 T   6 C    -3.996603484884E-01  1.868628702409E-01  1.334611172678E-01
     85 T   6 C    -1.868628702409E-01 -1.334611172678E-01 -3.996603484884E-01
     86 T   6 C     3.996603484884E-01  1.868628702409E-01 -1.334611172678E-01
     87 F   6 C     1.868628702409E-01 -1.334611172678E-01  3.996603484884E-01
     88 F   6 C     3.996603484884E-01 -1.868628702409E-01  1.334611172678E-01
     89 F   6 C    -1.868628702409E-01  1.334611172678E-01  3.996603484884E-01
     90 F   6 C    -3.996603484884E-01 -1.868628702409E-01 -1.334611172678E-01
     91 T   6 C     9.516224516593E-02  4.263365305326E-01  9.514676371058E-02
     92 T   6 C    -9.516224516593E-02 -4.263365305326E-01  9.514676371058E-02
     93 F   6 C     9.516224516593E-02 -4.263365305326E-01 -9.514676371058E-02
     94 F   6 C    -9.516224516593E-02  4.263365305326E-01 -9.514676371058E-02
     95 T   6 C     9.514676371058E-02  9.516224516593E-02  4.263365305326E-01
     96 T   6 C     4.263365305326E-01  9.514676371058E-02  9.516224516593E-02
     97 T   6 C    -9.514676371058E-02 -9.516224516593E-02  4.263365305326E-01
     98 T   6 C    -4.263365305326E-01  9.514676371058E-02 -9.516224516593E-02
     99 F   6 C     9.514676371058E-02 -9.516224516593E-02 -4.263365305326E-01
    100 F   6 C    -4.263365305326E-01 -9.514676371058E-02  9.516224516593E-02
    101 F   6 C    -9.514676371058E-02  9.516224516593E-02 -4.263365305326E-01
    102 F   6 C     4.263365305326E-01 -9.514676371058E-02 -9.516224516593E-02
    103 T   7 N     9.272671467390E-02 -4.636703366210E-01  1.794404650769E-01
    104 T   7 N    -9.272671467390E-02  4.636703366210E-01  1.794404650769E-01
    105 F   7 N     9.272671467389E-02  4.636703366210E-01 -1.794404650769E-01
    106 F   7 N    -9.272671467389E-02 -4.636703366210E-01 -1.794404650769E-01
    107 T   7 N     1.794404650769E-01  9.272671467389E-02 -4.636703366210E-01
    108 T   7 N    -4.636703366210E-01  1.794404650769E-01  9.272671467389E-02
    109 T   7 N    -1.794404650769E-01 -9.272671467390E-02 -4.636703366210E-01
    110 T   7 N     4.636703366210E-01  1.794404650769E-01 -9.272671467390E-02
    111 F   7 N     1.794404650769E-01 -9.272671467390E-02  4.636703366210E-01
    112 F   7 N     4.636703366210E-01 -1.794404650769E-01  9.272671467390E-02
    113 F   7 N    -1.794404650769E-01  9.272671467390E-02  4.636703366210E-01
    114 F   7 N    -4.636703366210E-01 -1.794404650769E-01 -9.272671467389E-02
    115 T   6 C     1.868743180007E-01 -3.996604527705E-01  1.334573551076E-01
    116 T   6 C    -1.868743180007E-01  3.996604527705E-01  1.334573551076E-01
    117 F   6 C     1.868743180007E-01  3.996604527705E-01 -1.334573551076E-01
    118 F   6 C    -1.868743180007E-01 -3.996604527705E-01 -1.334573551076E-01
    119 T   6 C     1.334573551076E-01  1.868743180007E-01 -3.996604527705E-01
    120 T   6 C    -3.996604527705E-01  1.334573551076E-01  1.868743180007E-01
    121 T   6 C    -1.334573551076E-01 -1.868743180007E-01 -3.996604527705E-01
    122 T   6 C     3.996604527705E-01  1.334573551076E-01 -1.868743180007E-01
    123 F   6 C     1.334573551076E-01 -1.868743180007E-01  3.996604527705E-01
    124 F   6 C     3.996604527705E-01 -1.334573551076E-01  1.868743180007E-01
    125 F   6 C    -1.334573551076E-01  1.868743180007E-01  3.996604527705E-01
    126 F   6 C    -3.996604527705E-01 -1.334573551076E-01 -1.868743180007E-01
    127 T   7 N     1.794557269983E-01 -4.636691850252E-01  9.272012578710E-02
    128 T   7 N    -1.794557269983E-01  4.636691850252E-01  9.272012578710E-02
    129 F   7 N     1.794557269983E-01  4.636691850252E-01 -9.272012578710E-02
    130 F   7 N    -1.794557269983E-01 -4.636691850252E-01 -9.272012578710E-02
    131 T   7 N     9.272012578710E-02  1.794557269983E-01 -4.636691850252E-01
    132 T   7 N    -4.636691850252E-01  9.272012578710E-02  1.794557269983E-01
    133 T   7 N    -9.272012578710E-02 -1.794557269983E-01 -4.636691850252E-01
    134 T   7 N     4.636691850252E-01  9.272012578710E-02 -1.794557269983E-01
    135 F   7 N     9.272012578710E-02 -1.794557269983E-01  4.636691850252E-01
    136 F   7 N     4.636691850252E-01 -9.272012578710E-02  1.794557269983E-01
    137 F   7 N    -9.272012578710E-02  1.794557269983E-01  4.636691850252E-01
    138 F   7 N    -4.636691850252E-01 -9.272012578710E-02 -1.794557269983E-01

 T = ATOM BELONGING TO THE ASYMMETRIC UNIT

 *******************************************************************************
 * CELL DEFORMATION
 *******************************************************************************

    ELASTIC STRAIN MATRIX (ADIMENSIONAL)

    1    0.0000000000    0.0000000000    0.0000000000
    2    0.0000000000    0.0000000000   -0.0150000000
    3    0.0000000000   -0.0150000000    0.0000000000

 LATTICE PARAMETERS (ANGSTROMS AND DEGREES) OF
 (1) ORIGINAL PRIMITIVE CELL
 (2) ORIGINAL CRYSTALLOGRAPHIC CELL
 (3) DEFORMED PRIMITIVE CELL
 (4) DEFORMED CRYSTALLOGRAPHIC CELL

            A           B           C        ALPHA       BETA        GAMMA         VOL
 (1)   15.697864   15.697864   15.697864  109.471221  109.471221  109.471221 2977.829163
 (2)   18.126332   18.126332   18.126332   90.000000   90.000000   90.000000 5955.658327
 (3)   15.541282   15.855231   15.855231  110.273470  109.472233  109.472233 2977.159152
 (4)   18.126332   18.128371   18.128371   91.718744   90.000000   90.000000 5954.318304

 * CELL DEFORMATION COMPLETE - NO. OF SYMMOPS   2
 *******************************************************************************
 LATTICE PARAMETERS (ANGSTROMS AND DEGREES) - BOHR = 0.5291772083 ANGSTROM
 PRIMITIVE CELL - CENTRING CODE 6/1 VOLUME=  2977.159152 - DENSITY  0.924 g/cm^3
         A              B              C           ALPHA      BETA       GAMMA 
    15.54128156    15.85523099    15.85523099   110.273470 109.472233 109.472233
 *******************************************************************************
 ATOMS IN THE ASYMMETRIC UNIT   70 - ATOMS IN THE UNIT CELL:  138
     ATOM                 X/A                 Y/B                 Z/C    
 *******************************************************************************
      1 T   1 H    -1.306845048380E-01  3.491415174127E-01 -2.386272496086E-01
      2 T   1 H    -4.122312329786E-01  1.079427447706E-01  2.386272496086E-01
      3 F   1 H     1.306845048380E-01 -1.079427447706E-01  4.798260222508E-01
      4 F   1 H     4.122312329786E-01 -3.491415174127E-01 -4.798260222508E-01
      5 T   1 H    -2.386272496086E-01 -1.306845048380E-01  3.491415174127E-01
      6 T   1 H     3.491415174127E-01 -2.386272496086E-01 -1.306845048380E-01
      7 T   1 H    -4.798260222508E-01  4.122312329786E-01 -3.491415174127E-01
      8 T   1 H     1.079427447706E-01  2.386272496086E-01 -4.122312329786E-01
      9 F   1 H     2.386272496086E-01 -4.122312329786E-01  1.079427447706E-01
     10 F   1 H    -1.079427447706E-01  4.798260222508E-01  1.306845048380E-01
     11 F   1 H     4.798260222508E-01  1.306845048380E-01 -1.079427447706E-01
     12 F   1 H    -3.491415174127E-01 -4.798260222508E-01  4.122312329786E-01
     13 T   1 H    -2.386271876612E-01  3.491434176776E-01 -1.306734751256E-01
     14 T   1 H     4.798168928032E-01 -1.079537125356E-01  1.306734751256E-01
     15 F   1 H     2.386271876612E-01  1.079537125356E-01 -4.122293946612E-01
     16 F   1 H    -4.798168928032E-01 -3.491434176776E-01  4.122293946612E-01
     17 T   1 H    -1.306734751256E-01 -2.386271876612E-01  3.491434176776E-01
     18 T   1 H     3.491434176776E-01 -1.306734751256E-01 -2.386271876612E-01
     19 T   1 H     4.122293946612E-01 -4.798168928032E-01 -3.491434176776E-01
     20 T   1 H    -1.079537125356E-01  1.306734751256E-01  4.798168928032E-01
     21 F   1 H     1.306734751256E-01  4.798168928032E-01 -1.079537125356E-01
     22 F   1 H     1.079537125356E-01 -4.122293946612E-01  2.386271876612E-01
     23 F   1 H    -4.122293946612E-01  2.386271876612E-01  1.079537125356E-01
     24 F   1 H    -3.491434176776E-01  4.122293946612E-01 -4.798168928032E-01
     25 T   1 H     4.566056503914E-01  1.411986109612E-01 -4.742806643814E-01
     26 T   1 H    -3.845207246574E-01 -6.911368522720E-02  4.742806643814E-01
     27 F   1 H    -4.566056503914E-01  6.911368522720E-02 -3.154070394302E-01
     28 F   1 H     3.845207246574E-01 -1.411986109612E-01  3.154070394302E-01
     29 T   1 H    -4.742806643814E-01  4.566056503914E-01  1.411986109612E-01
     30 T   1 H     1.411986109612E-01 -4.742806643814E-01  4.566056503914E-01
     31 T   1 H     3.154070394302E-01  3.845207246574E-01 -1.411986109612E-01
     32 T   1 H    -6.911368522720E-02  4.742806643814E-01 -3.845207246574E-01
     33 F   1 H     4.742806643814E-01 -3.845207246574E-01 -6.911368522720E-02
     34 F   1 H     6.911368522720E-02 -3.154070394302E-01 -4.566056503914E-01
     35 F   1 H    -3.154070394302E-01 -4.566056503914E-01  6.911368522720E-02
     36 F   1 H    -1.411986109612E-01  3.154070394302E-01  3.845207246574E-01
     37 T   1 H    -4.964050804627E-01  2.460832288428E-01 -4.964061880430E-01
     38 T   1 H    -2.575105831142E-01  1.107580300808E-06  4.964061880430E-01
     39 F   1 H     4.964050804627E-01 -1.107580300794E-06 -2.575116906945E-01
     40 F   1 H     2.575105831142E-01 -2.460832288428E-01  2.575116906945E-01
     41 T   1 H    -4.964061880430E-01 -4.964050804627E-01  2.460832288428E-01
     42 T   1 H     2.460832288428E-01 -4.964061880430E-01 -4.964050804627E-01
     43 T   1 H     2.575116906945E-01  2.575105831142E-01 -2.460832288428E-01
     44 T   1 H     1.107580300808E-06  4.964061880430E-01 -2.575105831142E-01
     45 F   1 H     4.964061880430E-01 -2.575105831142E-01  1.107580300798E-06
     46 F   1 H    -1.107580300808E-06 -2.575116906945E-01  4.964050804627E-01
     47 F   1 H    -2.575116906945E-01  4.964050804627E-01 -1.107580300782E-06
     48 F   1 H    -2.460832288428E-01  2.575116906945E-01  2.575105831142E-01
     49 T   1 H    -4.743098204450E-01  1.411729526335E-01  4.566242509533E-01
     50 T   1 H    -3.154512983198E-01  6.906592860171E-02 -4.566242509533E-01
     51 F   1 H     4.743098204450E-01 -6.906592860171E-02 -3.845172269215E-01
     52 F   1 H     3.154512983198E-01 -1.411729526335E-01  3.845172269215E-01
     53 T   1 H     4.566242509533E-01 -4.743098204450E-01  1.411729526335E-01
     54 T   1 H     1.411729526335E-01  4.566242509533E-01 -4.743098204450E-01
     55 T   1 H     3.845172269215E-01  3.154512983198E-01 -1.411729526335E-01
     56 T   1 H     6.906592860171E-02 -4.566242509533E-01 -3.154512983198E-01
     57 F   1 H    -4.566242509533E-01 -3.154512983198E-01  6.906592860171E-02
     58 F   1 H    -6.906592860171E-02 -3.845172269215E-01  4.743098204450E-01
     59 F   1 H    -3.845172269215E-01  4.743098204450E-01 -6.906592860171E-02
     60 F   1 H    -1.411729526335E-01  3.845172269215E-01  3.154512983198E-01
     61 T 248 CD   -2.500128778651E-01  2.499871221349E-01  5.000000000000E-01
     62 F 248 CD    2.500128778651E-01 -2.499871221349E-01  5.000000000000E-01
     63 T 248 CD   -5.000000000000E-01 -2.500128778651E-01  2.499871221349E-01
     64 T 248 CD    2.499871221349E-01  5.000000000000E-01 -2.500128778651E-01
     65 T 248 CD   -5.000000000000E-01  2.500128778651E-01 -2.499871221349E-01
     66 F 248 CD   -2.499871221349E-01  5.000000000000E-01  2.500128778651E-01
     67 T   6 C    -3.784247889966E-01  2.443762140056E-01 -3.784118825115E-01
     68 T   6 C    -3.772119034829E-01 -1.290648510116E-05  3.784118825115E-01
     69 F   6 C     3.784247889966E-01  1.290648510124E-05 -3.771989969978E-01
     70 F   6 C     3.772119034829E-01 -2.443762140056E-01  3.771989969978E-01
     71 T   6 C    -3.784118825115E-01 -3.784247889966E-01  2.443762140056E-01
     72 T   6 C     2.443762140056E-01 -3.784118825115E-01 -3.784247889966E-01
     73 T   6 C     3.771989969978E-01  3.772119034829E-01 -2.443762140056E-01
     74 T   6 C    -1.290648510122E-05  3.784118825115E-01 -3.772119034829E-01
     75 F   6 C     3.784118825115E-01 -3.772119034829E-01 -1.290648510116E-05
     76 F   6 C     1.290648510116E-05 -3.771989969978E-01  3.784247889966E-01
     77 F   6 C    -3.771989969978E-01  3.784247889966E-01  1.290648510119E-05
     78 F   6 C    -2.443762140056E-01  3.771989969978E-01  3.772119034829E-01
     79 T   6 C    -2.127974782475E-01  3.203239875087E-01 -2.661992312206E-01
     80 T   6 C    -4.134767812707E-01  5.340175297306E-02  2.661992312206E-01
     81 F   6 C     2.127974782475E-01 -5.340175297306E-02 -4.668785342438E-01
     82 F   6 C     4.134767812707E-01 -3.203239875087E-01  4.668785342438E-01
     83 T   6 C    -2.661992312206E-01 -2.127974782475E-01  3.203239875087E-01
     84 T   6 C     3.203239875087E-01 -2.661992312206E-01 -2.127974782475E-01
     85 T   6 C     4.668785342438E-01  4.134767812707E-01 -3.203239875087E-01
     86 T   6 C     5.340175297306E-02  2.661992312206E-01 -4.134767812707E-01
     87 F   6 C     2.661992312206E-01 -4.134767812707E-01  5.340175297306E-02
     88 F   6 C    -5.340175297306E-02 -4.668785342438E-01  2.127974782475E-01
     89 F   6 C    -4.668785342438E-01  2.127974782475E-01 -5.340175297306E-02
     90 F   6 C    -3.203239875087E-01  4.668785342438E-01  4.134767812707E-01
     91 T   6 C    -4.785167057568E-01  1.903090088765E-01 -4.785012243015E-01
     92 T   6 C    -3.311897668220E-01 -1.548145534766E-05  4.785012243015E-01
     93 F   6 C     4.785167057568E-01  1.548145534765E-05 -3.311742853667E-01
     94 F   6 C     3.311897668220E-01 -1.903090088765E-01  3.311742853667E-01
     95 T   6 C    -4.785012243015E-01 -4.785167057568E-01  1.903090088765E-01
     96 T   6 C     1.903090088765E-01 -4.785012243015E-01 -4.785167057568E-01
     97 T   6 C     3.311742853667E-01  3.311897668220E-01 -1.903090088765E-01
     98 T   6 C    -1.548145534763E-05  4.785012243015E-01 -3.311897668220E-01
     99 F   6 C     4.785012243015E-01 -3.311897668220E-01 -1.548145534764E-05
    100 F   6 C     1.548145534769E-05 -3.311742853667E-01  4.785167057568E-01
    101 F   6 C    -3.311742853667E-01  4.785167057568E-01  1.548145534768E-05
    102 F   6 C    -1.903090088765E-01  3.311742853667E-01  3.311897668220E-01
    103 T   7 N    -2.842298715441E-01  2.721671797508E-01 -3.709436219471E-01
    104 T   7 N    -3.568891983020E-01  8.671375040303E-02  3.709436219471E-01
    105 F   7 N     2.842298715441E-01 -8.671375040303E-02 -4.436029487051E-01
    106 F   7 N     3.568891983020E-01 -2.721671797508E-01  4.436029487051E-01
    107 T   7 N    -3.709436219471E-01 -2.842298715441E-01  2.721671797508E-01
    108 T   7 N     2.721671797508E-01 -3.709436219471E-01 -2.842298715441E-01
    109 T   7 N     4.436029487051E-01  3.568891983020E-01 -2.721671797508E-01
    110 T   7 N     8.671375040303E-02  3.709436219471E-01 -3.568891983020E-01
    111 F   7 N     3.709436219471E-01 -3.568891983020E-01  8.671375040303E-02
    112 F   7 N    -8.671375040303E-02 -4.436029487051E-01  2.842298715441E-01
    113 F   7 N    -4.436029487051E-01  2.842298715441E-01 -8.671375040303E-02
    114 F   7 N    -2.721671797508E-01  4.436029487051E-01  3.568891983020E-01
    115 T   6 C    -2.662030976629E-01  3.203316731083E-01 -2.127861347699E-01
    116 T   6 C    -4.668821921219E-01 -5.341696289305E-02  2.127861347699E-01
    117 F   6 C     2.662030976629E-01  5.341696289305E-02 -4.134652292288E-01
    118 F   6 C     4.668821921219E-01 -3.203316731083E-01  4.134652292288E-01
    119 T   6 C    -2.127861347699E-01 -2.662030976629E-01  3.203316731083E-01
    120 T   6 C     3.203316731083E-01 -2.127861347699E-01 -2.662030976629E-01
    121 T   6 C     4.134652292288E-01  4.668821921219E-01 -3.203316731083E-01
    122 T   6 C    -5.341696289305E-02  2.127861347699E-01 -4.668821921219E-01
    123 F   6 C     2.127861347699E-01 -4.668821921219E-01 -5.341696289305E-02
    124 F   6 C     5.341696289305E-02 -4.134652292288E-01  2.662030976629E-01
    125 F   6 C    -4.134652292288E-01  2.662030976629E-01  5.341696289305E-02
    126 F   6 C    -3.203316731083E-01  4.134652292288E-01  4.668821921219E-01
    127 T   7 N    -3.709490592381E-01  2.721758527854E-01 -2.842134580269E-01
    128 T   7 N    -4.436106891877E-01 -8.673560121123E-02  2.842134580269E-01
    129 F   7 N     3.709490592381E-01  8.673560121123E-02 -3.568750879764E-01
    130 F   7 N     4.436106891877E-01 -2.721758527854E-01  3.568750879764E-01
    131 T   7 N    -2.842134580269E-01 -3.709490592381E-01  2.721758527854E-01
    132 T   7 N     2.721758527854E-01 -2.842134580269E-01 -3.709490592381E-01
    133 T   7 N     3.568750879764E-01  4.436106891877E-01 -2.721758527854E-01
    134 T   7 N    -8.673560121123E-02  2.842134580269E-01 -4.436106891877E-01
    135 F   7 N     2.842134580269E-01 -4.436106891877E-01 -8.673560121123E-02
    136 F   7 N     8.673560121123E-02 -3.568750879764E-01  3.709490592381E-01
    137 F   7 N    -3.568750879764E-01  3.709490592381E-01  8.673560121123E-02
    138 F   7 N    -2.721758527854E-01  3.568750879764E-01  4.436106891877E-01

 TRANSFORMATION MATRIX PRIMITIVE-CRYSTALLOGRAPHIC CELL
  0.0000  1.0000  1.0000  1.0000  0.0000  1.0000  1.0000  1.0000  0.0000

 *******************************************************************************
 CRYSTALLOGRAPHIC CELL (VOLUME=       5954.31830365)
         A              B              C           ALPHA      BETA       GAMMA 
    18.12633178    18.12837087    18.12837087    91.718744  90.000000  90.000000

 COORDINATES IN THE CRYSTALLOGRAPHIC CELL
     ATOM                 X/A                 Y/B                 Z/C    
 *******************************************************************************
      1 T   1 H     1.205993863211E-01 -3.592266359297E-01  2.285421310917E-01
      2 T   1 H    -1.205993863211E-01  3.592266359297E-01  2.285421310917E-01
      3 F   1 H     1.205993863211E-01  3.592266359297E-01 -2.285421310917E-01
      4 F   1 H    -1.205993863211E-01 -3.592266359297E-01 -2.285421310917E-01
      5 T   1 H     2.285421310917E-01  1.205993863211E-01 -3.592266359297E-01
      6 T   1 H    -3.592266359297E-01  2.285421310917E-01  1.205993863211E-01
      7 T   1 H    -2.285421310917E-01 -1.205993863211E-01 -3.592266359297E-01
      8 T   1 H     3.592266359297E-01  2.285421310917E-01 -1.205993863211E-01
      9 F   1 H     2.285421310917E-01 -1.205993863211E-01  3.592266359297E-01
     10 F   1 H     3.592266359297E-01 -2.285421310917E-01  1.205993863211E-01
     11 F   1 H    -2.285421310917E-01  1.205993863211E-01  3.592266359297E-01
     12 F   1 H    -3.592266359297E-01 -2.285421310917E-01 -1.205993863211E-01
     13 T   1 H     2.285485651066E-01 -3.592220402322E-01  1.205948525710E-01
     14 T   1 H    -2.285485651066E-01  3.592220402322E-01  1.205948525710E-01
     15 F   1 H     2.285485651066E-01  3.592220402322E-01 -1.205948525710E-01
     16 F   1 H    -2.285485651066E-01 -3.592220402322E-01 -1.205948525710E-01
     17 T   1 H     1.205948525710E-01  2.285485651066E-01 -3.592220402322E-01
     18 T   1 H    -3.592220402322E-01  1.205948525710E-01  2.285485651066E-01
     19 T   1 H    -1.205948525710E-01 -2.285485651066E-01 -3.592220402322E-01
     20 T   1 H     3.592220402322E-01  1.205948525710E-01 -2.285485651066E-01
     21 F   1 H     1.205948525710E-01 -2.285485651066E-01  3.592220402322E-01
     22 F   1 H     3.592220402322E-01 -1.205948525710E-01  2.285485651066E-01
     23 F   1 H    -1.205948525710E-01  2.285485651066E-01  3.592220402322E-01
     24 F   1 H    -3.592220402322E-01 -1.205948525710E-01 -2.285485651066E-01
     25 T   1 H     1.051561480942E-01  4.205631875244E-01  3.604246286699E-02
     26 T   1 H    -1.051561480942E-01 -4.205631875244E-01  3.604246286699E-02
     27 F   1 H     1.051561480942E-01 -4.205631875244E-01 -3.604246286699E-02
     28 F   1 H    -1.051561480942E-01  4.205631875244E-01 -3.604246286699E-02
     29 T   1 H     3.604246286699E-02  1.051561480942E-01  4.205631875244E-01
     30 T   1 H     4.205631875244E-01  3.604246286699E-02  1.051561480942E-01
     31 T   1 H    -3.604246286699E-02 -1.051561480942E-01  4.205631875244E-01
     32 T   1 H    -4.205631875244E-01  3.604246286699E-02 -1.051561480942E-01
     33 F   1 H     3.604246286699E-02 -1.051561480942E-01 -4.205631875244E-01
     34 F   1 H    -4.205631875244E-01 -3.604246286699E-02  1.051561480942E-01
     35 F   1 H    -3.604246286699E-02  1.051561480942E-01 -4.205631875244E-01
     36 F   1 H     4.205631875244E-01 -3.604246286699E-02 -1.051561480942E-01
     37 T   1 H     1.230410606313E-01  3.805527513257E-01  1.230421682116E-01
     38 T   1 H    -1.230410606313E-01 -3.805527513257E-01  1.230421682116E-01
     39 F   1 H     1.230410606313E-01 -3.805527513257E-01 -1.230421682116E-01
     40 F   1 H    -1.230410606313E-01  3.805527513257E-01 -1.230421682116E-01
     41 T   1 H     1.230421682116E-01  1.230410606313E-01  3.805527513257E-01
     42 T   1 H     3.805527513257E-01  1.230421682116E-01  1.230410606313E-01
     43 T   1 H    -1.230421682116E-01 -1.230410606313E-01  3.805527513257E-01
     44 T   1 H    -3.805527513257E-01  1.230421682116E-01 -1.230410606313E-01
     45 F   1 H     1.230421682116E-01 -1.230410606313E-01 -3.805527513257E-01
     46 F   1 H    -3.805527513257E-01 -1.230421682116E-01  1.230410606313E-01
     47 F   1 H    -1.230421682116E-01  1.230410606313E-01 -3.805527513257E-01
     48 F   1 H     3.805527513257E-01 -1.230421682116E-01 -1.230410606313E-01
     49 T   1 H     3.605351201591E-02  4.205707389374E-01  1.051194406176E-01
     50 T   1 H    -3.605351201591E-02 -4.205707389374E-01  1.051194406176E-01
     51 F   1 H     3.605351201591E-02 -4.205707389374E-01 -1.051194406176E-01
     52 F   1 H    -3.605351201591E-02  4.205707389374E-01 -1.051194406176E-01
     53 T   1 H     1.051194406176E-01  3.605351201591E-02  4.205707389374E-01
     54 T   1 H     4.205707389374E-01  1.051194406176E-01  3.605351201591E-02
     55 T   1 H    -1.051194406176E-01 -3.605351201591E-02  4.205707389374E-01
     56 T   1 H    -4.205707389374E-01  1.051194406176E-01 -3.605351201591E-02
     57 F   1 H     1.051194406176E-01 -3.605351201591E-02 -4.205707389374E-01
     58 F   1 H    -4.205707389374E-01 -1.051194406176E-01  3.605351201591E-02
     59 F   1 H    -1.051194406176E-01  3.605351201591E-02 -4.205707389374E-01
     60 F   1 H     4.205707389374E-01 -1.051194406176E-01 -3.605351201591E-02
     61 T 248 CD   -5.000000000000E-01 -9.627715291671E-17 -2.500128778651E-01
     62 F 248 CD   -5.000000000000E-01 -8.153200337091E-17  2.500128778651E-01
     63 T 248 CD   -2.500128778651E-01 -5.000000000000E-01 -6.678685382511E-17
     64 T 248 CD    0.000000000000E+00 -2.500128778651E-01  5.000000000000E-01
     65 T 248 CD    2.500128778651E-01  5.000000000000E-01  6.331740687315E-17
     66 F 248 CD   -1.555760257828E-16  2.500128778651E-01  5.000000000000E-01
     67 T   6 C     1.221945602454E-01  4.993935572432E-01  1.221816537602E-01
     68 T   6 C    -1.221945602454E-01 -4.993935572432E-01  1.221816537602E-01
     69 F   6 C     1.221945602454E-01 -4.993935572432E-01 -1.221816537602E-01
     70 F   6 C    -1.221945602454E-01  4.993935572432E-01 -1.221816537602E-01
     71 T   6 C     1.221816537602E-01  1.221945602454E-01  4.993935572432E-01
     72 T   6 C     4.993935572432E-01  1.221816537602E-01  1.221945602454E-01
     73 T   6 C    -1.221816537602E-01 -1.221945602454E-01  4.993935572432E-01
     74 T   6 C    -4.993935572432E-01  1.221816537602E-01 -1.221945602454E-01
     75 F   6 C     1.221816537602E-01 -1.221945602454E-01 -4.993935572432E-01
     76 F   6 C    -4.993935572432E-01 -1.221816537602E-01  1.221945602454E-01
     77 F   6 C    -1.221816537602E-01  1.221945602454E-01 -4.993935572432E-01
     78 F   6 C     4.993935572432E-01 -1.221816537602E-01 -1.221945602454E-01
     79 T   6 C     1.334611172678E-01 -3.996603484884E-01  1.868628702409E-01
     80 T   6 C    -1.334611172678E-01  3.996603484884E-01  1.868628702409E-01
     81 F   6 C     1.334611172678E-01  3.996603484884E-01 -1.868628702409E-01
     82 F   6 C    -1.334611172678E-01 -3.996603484884E-01 -1.868628702409E-01
     83 T   6 C     1.868628702409E-01  1.334611172678E-01 -3.996603484884E-01
     84 T   6 C    -3.996603484884E-01  1.868628702409E-01  1.334611172678E-01
     85 T   6 C    -1.868628702409E-01 -1.334611172678E-01 -3.996603484884E-01
     86 T   6 C     3.996603484884E-01  1.868628702409E-01 -1.334611172678E-01
     87 F   6 C     1.868628702409E-01 -1.334611172678E-01  3.996603484884E-01
     88 F   6 C     3.996603484884E-01 -1.868628702409E-01  1.334611172678E-01
     89 F   6 C    -1.868628702409E-01  1.334611172678E-01  3.996603484884E-01
     90 F   6 C    -3.996603484884E-01 -1.868628702409E-01 -1.334611172678E-01
     91 T   6 C     9.516224516593E-02  4.263365305326E-01  9.514676371058E-02
     92 T   6 C    -9.516224516593E-02 -4.263365305326E-01  9.514676371058E-02
     93 F   6 C     9.516224516593E-02 -4.263365305326E-01 -9.514676371058E-02
     94 F   6 C    -9.516224516593E-02  4.263365305326E-01 -9.514676371058E-02
     95 T   6 C     9.514676371058E-02  9.516224516593E-02  4.263365305326E-01
     96 T   6 C     4.263365305326E-01  9.514676371058E-02  9.516224516593E-02
     97 T   6 C    -9.514676371058E-02 -9.516224516593E-02  4.263365305326E-01
     98 T   6 C    -4.263365305326E-01  9.514676371058E-02 -9.516224516593E-02
     99 F   6 C     9.514676371058E-02 -9.516224516593E-02 -4.263365305326E-01
    100 F   6 C    -4.263365305326E-01 -9.514676371058E-02  9.516224516593E-02
    101 F   6 C    -9.514676371058E-02  9.516224516593E-02 -4.263365305326E-01
    102 F   6 C     4.263365305326E-01 -9.514676371058E-02 -9.516224516593E-02
    103 T   7 N     9.272671467390E-02 -4.636703366210E-01  1.794404650769E-01
    104 T   7 N    -9.272671467389E-02  4.636703366210E-01  1.794404650769E-01
    105 F   7 N     9.272671467389E-02  4.636703366210E-01 -1.794404650769E-01
    106 F   7 N    -9.272671467389E-02 -4.636703366210E-01 -1.794404650769E-01
    107 T   7 N     1.794404650769E-01  9.272671467389E-02 -4.636703366210E-01
    108 T   7 N    -4.636703366210E-01  1.794404650769E-01  9.272671467389E-02
    109 T   7 N    -1.794404650769E-01 -9.272671467390E-02 -4.636703366210E-01
    110 T   7 N     4.636703366210E-01  1.794404650769E-01 -9.272671467389E-02
    111 F   7 N     1.794404650769E-01 -9.272671467390E-02  4.636703366210E-01
    112 F   7 N     4.636703366210E-01 -1.794404650769E-01  9.272671467389E-02
    113 F   7 N    -1.794404650769E-01  9.272671467390E-02  4.636703366210E-01
    114 F   7 N    -4.636703366210E-01 -1.794404650769E-01 -9.272671467389E-02
    115 T   6 C     1.868743180007E-01 -3.996604527705E-01  1.334573551076E-01
    116 T   6 C    -1.868743180007E-01  3.996604527705E-01  1.334573551076E-01
    117 F   6 C     1.868743180007E-01  3.996604527705E-01 -1.334573551076E-01
    118 F   6 C    -1.868743180007E-01 -3.996604527705E-01 -1.334573551076E-01
    119 T   6 C     1.334573551076E-01  1.868743180007E-01 -3.996604527705E-01
    120 T   6 C    -3.996604527705E-01  1.334573551076E-01  1.868743180007E-01
    121 T   6 C    -1.334573551076E-01 -1.868743180007E-01 -3.996604527705E-01
    122 T   6 C     3.996604527705E-01  1.334573551076E-01 -1.868743180007E-01
    123 F   6 C     1.334573551076E-01 -1.868743180007E-01  3.996604527705E-01
    124 F   6 C     3.996604527705E-01 -1.334573551076E-01  1.868743180007E-01
    125 F   6 C    -1.334573551076E-01  1.868743180007E-01  3.996604527705E-01
    126 F   6 C    -3.996604527705E-01 -1.334573551076E-01 -1.868743180007E-01
    127 T   7 N     1.794557269983E-01 -4.636691850252E-01  9.272012578710E-02
    128 T   7 N    -1.794557269983E-01  4.636691850252E-01  9.272012578710E-02
    129 F   7 N     1.794557269983E-01  4.636691850252E-01 -9.272012578710E-02
    130 F   7 N    -1.794557269983E-01 -4.636691850252E-01 -9.272012578710E-02
    131 T   7 N     9.272012578710E-02  1.794557269983E-01 -4.636691850252E-01
    132 T   7 N    -4.636691850252E-01  9.272012578710E-02  1.794557269983E-01
    133 T   7 N    -9.272012578710E-02 -1.794557269983E-01 -4.636691850252E-01
    134 T   7 N     4.636691850252E-01  9.272012578710E-02 -1.794557269983E-01
    135 F   7 N     9.272012578710E-02 -1.794557269983E-01  4.636691850252E-01
    136 F   7 N     4.636691850252E-01 -9.272012578710E-02  1.794557269983E-01
    137 F   7 N    -9.272012578710E-02  1.794557269983E-01  4.636691850252E-01
    138 F   7 N    -4.636691850252E-01 -9.272012578710E-02 -1.794557269983E-01

 T = ATOM BELONGING TO THE ASYMMETRIC UNIT

 ****    2 SYMMOPS - TRANSLATORS IN FRACTIONAL UNITS
 **** MATRICES AND TRANSLATORS IN THE CRYSTALLOGRAPHIC REFERENCE FRAME
   V INV                    ROTATION MATRICES                   TRANSLATORS
   1   1  1.00  0.00  0.00  0.00  1.00  0.00  0.00  0.00  1.00  0.00  0.00  0.00
   2   2 -1.00  0.00  0.00 -1.00  0.00  1.00 -1.00  1.00  0.00  0.00  0.00  0.00

 DIRECT LATTICE VECTORS CARTESIAN COMPONENTS (ANGSTROM)
          X                    Y                    Z
  -0.906316588776E+01   0.892721839944E+01   0.892721839944E+01
   0.906316588776E+01  -0.919911337608E+01   0.919911337608E+01
   0.906316588776E+01   0.919911337608E+01  -0.919911337608E+01


 CARTESIAN COORDINATES - PRIMITIVE CELL
 *******************************************************************************
 *      ATOM          X(ANGSTROM)         Y(ANGSTROM)         Z(ANGSTROM)
 *******************************************************************************
    1     1 H     2.186024488380E+00 -6.573600642859E+00  4.240302410634E+00
    2     1 H    -2.186024488380E+00  6.449321728073E+00  4.044958575070E+00
    3     1 H     2.186024488380E+00  6.573600642859E+00 -4.240302410634E+00
    4     1 H    -2.186024488380E+00 -6.449321728073E+00 -4.044958575070E+00
    5     1 H     4.142630492852E+00  2.283696406162E+00 -6.544251552792E+00
    6     1 H    -6.511461185466E+00  4.109840125526E+00  2.123885030987E+00
    7     1 H    -4.142630492852E+00 -2.088352570598E+00 -6.478670818140E+00
    8     1 H     6.511461185466E+00  4.175420860178E+00 -2.248163945773E+00
    9     1 H     4.142630492852E+00 -2.283696406162E+00  6.544251552792E+00
   10     1 H     6.511461185466E+00 -4.175420860178E+00  2.248163945773E+00
   11     1 H    -4.142630492852E+00  2.088352570598E+00  6.478670818140E+00
   12     1 H    -6.511461185466E+00 -4.109840125526E+00 -2.123885030987E+00
   13     1 H     4.142747117941E+00 -6.544167016950E+00  2.283612976357E+00
   14     1 H    -4.142747117941E+00  6.478588747706E+00  2.088271639887E+00
   15     1 H     4.142747117941E+00  6.544167016950E+00 -2.283612976357E+00
   16     1 H    -4.142747117941E+00 -6.478588747706E+00 -2.088271639887E+00
   17     1 H     2.185942308122E+00  4.240417786176E+00 -6.573519089097E+00
   18     1 H    -6.511377882328E+00  2.123801101353E+00  4.109957983319E+00
   19     1 H    -2.185942308122E+00 -4.045076449706E+00 -6.449236675559E+00
   20     1 H     6.511377882328E+00  2.248083514891E+00 -4.175536252563E+00
   21     1 H     2.185942308122E+00 -4.240417786176E+00  6.573519089097E+00
   22     1 H     6.511377882328E+00 -2.248083514891E+00  4.175536252563E+00
   23     1 H    -2.185942308122E+00  4.045076449706E+00  6.449236675559E+00
   24     1 H    -6.511377882328E+00 -2.123801101353E+00 -4.109957983319E+00
   25     1 H     1.906095228591E+00  7.613468105038E+00  5.389686218894E-01
   26     1 H    -1.906095228591E+00 -7.633067634236E+00  7.676666579786E-01
   27     1 H     1.906095228591E+00 -7.613468105038E+00 -5.389686218894E-01
   28     1 H    -1.906095228591E+00  7.633067634236E+00 -7.676666579786E-01
   29     1 H     6.533176399340E-01  1.791746210546E+00  7.594676441208E+00
   30     1 H     7.623267869637E+00  6.247262115051E-01  1.896295463992E+00
   31     1 H    -6.533176399340E-01 -2.020444246636E+00  7.651859298066E+00
   32     1 H    -7.623267869637E+00  6.819090683629E-01 -1.915894993190E+00
   33     1 H     6.533176399340E-01 -1.791746210546E+00 -7.594676441208E+00
   34     1 H    -7.623267869637E+00 -6.819090683629E-01  1.915894993190E+00
   35     1 H    -6.533176399340E-01  2.020444246636E+00 -7.651859298066E+00
   36     1 H     7.623267869637E+00 -6.247262115051E-01 -1.896295463992E+00
   37     1 H     2.230283087014E+00  6.864570881166E+00  2.126832781953E+00
   38     1 H    -2.230283087014E+00 -6.931479976068E+00  2.333773544811E+00
   39     1 H     2.230283087014E+00 -6.864570881166E+00 -2.126832781953E+00
   40     1 H    -2.230283087014E+00  6.931479976068E+00 -2.333773544811E+00
   41     1 H     2.230303163382E+00  2.126812705585E+00  6.864571182312E+00
   42     1 H     6.898025428617E+00  2.196848917077E+00  2.196828539563E+00
   43     1 H    -2.230303163382E+00 -2.333753468443E+00  6.931479674922E+00
   44     1 H    -6.898025428617E+00  2.263757409687E+00 -2.263737634465E+00
   45     1 H     2.230303163382E+00 -2.126812705585E+00 -6.864571182312E+00
   46     1 H    -6.898025428617E+00 -2.263757409687E+00  2.263737634465E+00
   47     1 H    -2.230303163382E+00  2.333753468443E+00 -6.931479674922E+00
   48     1 H     6.898025428617E+00 -2.196848917077E+00 -2.196828539563E+00
   49     1 H     6.535179204730E-01  7.594823301205E+00  1.791078785456E+00
   50     1 H    -6.535179204730E-01 -7.651986196905E+00  2.019780927928E+00
   51     1 H     6.535179204730E-01 -7.594823301205E+00 -1.791078785456E+00
   52     1 H    -6.535179204730E-01  7.651986196905E+00 -2.019780927928E+00
   53     1 H     1.905429856692E+00  5.391668492372E-01  7.613601980248E+00
   54     1 H     7.623404749055E+00  1.895627087885E+00  6.249364726226E-01
   55     1 H    -1.905429856692E+00 -7.678689917088E-01  7.633207517862E+00
   56     1 H    -7.623404749055E+00  1.915232625499E+00 -6.820993683234E-01
   57     1 H     1.905429856692E+00 -5.391668492372E-01 -7.613601980248E+00
   58     1 H    -7.623404749055E+00 -1.915232625499E+00  6.820993683234E-01
   59     1 H    -1.905429856692E+00  7.678689917088E-01 -7.633207517862E+00
   60     1 H     7.623404749055E+00 -1.895627087885E+00 -6.249364726226E-01
   61   248 CD    9.063165887760E+00  6.797724558502E-02 -4.531816372335E+00
   62   248 CD    9.063165887760E+00  2.039177310478E-01 -1.359451540318E+01
   63   248 CD   -4.531816372335E+00  9.063165887760E+00 -1.359474883164E-01
   64   248 CD    0.000000000000E+00 -4.667763860651E+00  9.131143133345E+00
   65   248 CD   -1.359451540319E+01  9.063165887760E+00 -1.359474883164E-01
   66   248 CD   -2.820022659655E-15 -1.373046289150E+01  9.267083618808E+00
   67     6 C     2.214939140171E+00  9.018952727253E+00  2.078922593363E+00
   68     6 C    -2.214939140171E+00 -9.085393883041E+00  2.350487792517E+00
   69     6 C     2.214939140171E+00 -9.018952727253E+00 -2.078922593363E+00
   70     6 C    -2.214939140171E+00  9.085393883041E+00 -2.350487792517E+00
   71     6 C     2.214705192940E+00  2.079156540594E+00  9.018949218044E+00
   72     6 C     9.052173305147E+00  2.181481105837E+00  2.181718562277E+00
   73     6 C    -2.214705192940E+00 -2.350721739748E+00  9.085397392250E+00
   74     6 C    -9.052173305147E+00  2.247929280043E+00 -2.248159718065E+00
   75     6 C     2.214705192940E+00 -2.079156540594E+00 -9.018949218044E+00
   76     6 C    -9.052173305147E+00 -2.247929280043E+00  2.248159718065E+00
   77     6 C    -2.214705192940E+00  2.350721739748E+00 -9.085397392250E+00
   78     6 C     9.052173305147E+00 -2.181481105837E+00 -2.181718562277E+00
   79     6 C     2.419160490728E+00 -7.295183149959E+00  3.495804023625E+00
   80     6 C    -2.419160490728E+00  7.193568998483E+00  3.278472741399E+00
   81     6 C     2.419160490728E+00  7.295183149959E+00 -3.495804023625E+00
   82     6 C    -2.419160490728E+00 -7.193568998483E+00 -3.278472741399E+00
   83     6 C     3.387138382512E+00  2.527826131841E+00 -7.280663481582E+00
   84     6 C    -7.244376074221E+00  3.350850975151E+00  2.368353414990E+00
   85     6 C    -3.387138382512E+00 -2.310494849615E+00 -7.208088666860E+00
   86     6 C     7.244376074221E+00  3.423425789873E+00 -2.469967566466E+00
   87     6 C     3.387138382512E+00 -2.527826131841E+00  7.280663481582E+00
   88     6 C     7.244376074221E+00 -3.423425789873E+00  2.469967566466E+00
   89     6 C    -3.387138382512E+00  2.310494849615E+00  7.208088666860E+00
   90     6 C    -7.244376074221E+00 -3.350850975151E+00 -2.368353414990E+00
   91     6 C     1.724942428381E+00  7.702047473362E+00  1.608743045378E+00
   92     6 C    -1.724942428381E+00 -7.753787327554E+00  1.840580567392E+00
   93     6 C     1.724942428381E+00 -7.702047473362E+00 -1.608743045378E+00
   94     6 C    -1.724942428381E+00  7.753787327554E+00 -1.840580567392E+00
   95     6 C     1.724661806385E+00  1.609023667374E+00  7.702043264032E+00
   96     6 C     7.727917400458E+00  1.698787669959E+00  1.699072501285E+00
   97     6 C    -1.724661806385E+00 -1.840861189388E+00  7.753791536884E+00
   98     6 C    -7.727917400458E+00  1.750535942811E+00 -1.750812355477E+00
   99     6 C     1.724661806385E+00 -1.609023667374E+00 -7.702043264032E+00
  100     6 C    -7.727917400458E+00 -1.750535942811E+00  1.750812355477E+00
  101     6 C    -1.724661806385E+00  1.840861189388E+00 -7.753791536884E+00
  102     6 C     7.727917400458E+00 -1.698787669959E+00 -1.699072501285E+00
  103     7 N     1.680795194633E+00 -8.453431317119E+00  3.378667039279E+00
  104     7 N    -1.680795194633E+00  8.355853395001E+00  3.126527768597E+00
  105     7 N     1.680795194633E+00  8.453431317119E+00 -3.378667039279E+00
  106     7 N    -1.680795194633E+00 -8.355853395001E+00 -3.126527768597E+00
  107     7 N     3.252597403938E+00  1.806864829974E+00 -8.429854283979E+00
  108     7 N    -8.404642356060E+00  3.227385476019E+00  1.632006233574E+00
  109     7 N    -3.252597403938E+00 -1.554725559292E+00 -8.379430428141E+00
  110     7 N     8.404642356060E+00  3.277809331857E+00 -1.729584155692E+00
  111     7 N     3.252597403938E+00 -1.806864829974E+00  8.429854283979E+00
  112     7 N     8.404642356060E+00 -3.277809331857E+00  1.729584155692E+00
  113     7 N    -3.252597403938E+00  1.554725559292E+00  8.379430428141E+00
  114     7 N    -8.404642356060E+00 -3.227385476019E+00 -1.632006233574E+00
  115     6 C     3.387345888404E+00 -7.280664348921E+00  2.527757966031E+00
  116     6 C    -3.387345888404E+00  7.208091580025E+00  2.310426627097E+00
  117     6 C     3.387345888404E+00  7.280664348921E+00 -2.527757966031E+00
  118     6 C    -3.387345888404E+00 -7.208091580025E+00 -2.310426627097E+00
  119     6 C     2.419092296564E+00  3.496011557871E+00 -7.295188152799E+00
  120     6 C    -7.244377964473E+00  2.368282108238E+00  3.351059503956E+00
  121     6 C    -2.419092296564E+00 -3.278680218937E+00 -7.193567776147E+00
  122     6 C     7.244377964473E+00  2.469902484890E+00 -3.423632272852E+00
  123     6 C     2.419092296564E+00 -3.496011557871E+00  7.295188152799E+00
  124     6 C     7.244377964473E+00 -2.469902484890E+00  3.423632272852E+00
  125     6 C    -2.419092296564E+00  3.278680218937E+00  7.193567776147E+00
  126     6 C    -7.244377964473E+00 -2.368282108238E+00 -3.351059503956E+00
  127     7 N     3.252874046589E+00 -8.429831618286E+00  1.806745084513E+00
  128     7 N    -3.252874046589E+00  8.379411345418E+00  1.554606440057E+00
  129     7 N     3.252874046589E+00  8.429831618286E+00 -1.806745084513E+00
  130     7 N    -3.252874046589E+00 -8.379411345418E+00 -1.554606440057E+00
  131     7 N     1.680675762285E+00  3.378943368817E+00 -8.453414592551E+00
  132     7 N    -8.404621481852E+00  1.631882651586E+00  3.227663910155E+00
  133     7 N    -1.680675762285E+00 -3.126804724361E+00 -8.355828371153E+00
  134     7 N     8.404621481852E+00  1.729468872984E+00 -3.278084183023E+00
  135     7 N     1.680675762285E+00 -3.378943368817E+00  8.453414592551E+00
  136     7 N     8.404621481852E+00 -1.729468872984E+00  3.278084183023E+00
  137     7 N    -1.680675762285E+00  3.126804724361E+00  8.355828371153E+00
  138     7 N    -8.404621481852E+00 -1.631882651586E+00 -3.227663910155E+00
 INFORMATION **** EXCBUF **** EXCH. BIPO BUFFER: WORDS USED =     4000000
 WARNING **** EXCBUF **** EXCH. BIPO BUFFER TOO SMALL - TO AVOID I/O SET EXCHSIZE =     7699266

 DFT PARAMETERS

     ATOM       ELECTRONS   NET CHARGE   R(ANGSTROM)
   1   1  H       1.0000      0.0000     1.11000000
  61 248  CD     20.0000      0.0000     1.52000000
  67   6  C       6.0000      0.0000     0.77000000
 103   7  N       7.0000      0.0000     0.74000000

 SIZE OF GRID=    4019850
 TTTTTTTTTTTTTTTTTTTTTTTTTTTTTT MAKE_GRID2  TELAPSE     9204.29 TCPU     3410.65
 BECKE WEIGHT FUNCTION
 RADSAFE =     2.00
 TOLERANCES - DENSITY:10**- 6; POTENTIAL:10**- 9; GRID WGT:10**-14

 RADIAL INTEGRATION  - INTERVALS (POINTS,UPPER LIMIT):            1( 99,  4.0*R)

 ANGULAR INTEGRATION - INTERVALS (ACCURACY LEVEL [N. POINTS] UPPER LIMIT):
  1(  6[ 146]   0.2)  2( 11[ 302]   0.5)  3( 14[ 590]   0.9)  4( 18[1454]   3.5)
  5( 14[ 590]9999.0)
 EEEEEEEEEE INT_CALC TERMINATION  DATE 04 05 2020 TIME 18:04:05.3

 *******************************************************************************
 zif8Cd0degrees                                                                  
 CRYSTAL - SCF - TYPE OF CALCULATION :  RESTRICTED CLOSED SHELL
 *******************************************************************************

 CAPPA:IS1  2;IS2  2;IS3  2; K PTS MONK NET   6; SYMMOPS:K SPACE   4;G SPACE   2

 TTTTTTTTTTTTTTTTTTTTTTTTTTTTTT SDIK        TELAPSE     9213.15 TCPU     3414.77

 INFORMATION FROM INTEGRAL EVALUATION

 RESTART FROM A PREVIOUS DENSITY MATRIX - DEP ACTIVE
 NUMBER OF COUPLE SETS (NEW, OLD, FOUND):  100275  100275  100275
 NUMBER OF IRREDUCIBLE G VECTORS        :  353694  353694  353694
 CHARGE NORMALIZATION FACTOR   1.00002751
 TOTAL ATOMIC CHARGES:
   0.9047274   0.8964673   0.9047274   0.8964673   0.8989308   0.8998137
   0.9022126   0.9013050   0.8989308   0.9013050   0.9022126   0.8998137
   0.8989287   0.9022104   0.8989287   0.9022104   0.9047255   0.8998117
   0.8964656   0.9013026   0.9047255   0.9013026   0.8964656   0.8998117
   0.8615568   0.8605987   0.8615568   0.8605987   0.8610376   0.8590639
   0.8612770   0.8631266   0.8610376   0.8631266   0.8612770   0.8590639
   0.8722965   0.8785322   0.8722965   0.8785322   0.8722982   0.8767205
   0.8785304   0.8741180   0.8722982   0.8741180   0.8785304   0.8767205
   0.8610483   0.8612872   0.8610483   0.8612872   0.8615660   0.8590766
   0.8606104   0.8631346   0.8615660   0.8631346   0.8606104   0.8590766
  18.6583836  18.6583836  18.6583841  18.6583833  18.6583814  18.6583833
   5.6949856   5.6940182   5.6949856   5.6940182   5.6949841   5.6851642
   5.6940181   5.7037953   5.6949841   5.7037953   5.6940181   5.6851642
   6.0324592   6.0317629   6.0324592   6.0317629   6.0377194   6.0234619
   6.0267494   6.0410816   6.0377194   6.0410816   6.0267494   6.0234619
   6.3336801   6.3338932   6.3336801   6.3338932   6.3336798   6.3346885
   6.3338934   6.3329531   6.3336798   6.3329531   6.3338934   6.3346885
   7.5951922   7.5840713   7.5951922   7.5840713   7.5904640   7.5882008
   7.5889448   7.5910391   7.5904640   7.5910391   7.5889448   7.5882008
   6.0377343   6.0267676   6.0377343   6.0267676   6.0324735   6.0234775
   6.0317815   6.0410999   6.0324735   6.0410999   6.0317815   6.0234775
   7.5904513   7.5889297   7.5904513   7.5889297   7.5951796   7.5881898
   7.5840577   7.5910269   7.5951796   7.5910269   7.5840577   7.5881898
 TTTTTTTTTTTTTTTTTTTTTTTTTTTTTT MOQGAD      TELAPSE     9385.48 TCPU     3556.88
 TTTTTTTTTTTTTTTTTTTTTTTTTTTTTT SHELLXN     TELAPSE     9673.85 TCPU     3633.75
 TTTTTTTTTTTTTTTTTTTTTTTTTTTTTT MONMO3      TELAPSE     9678.74 TCPU     3638.64
 NUMERICALLY INTEGRATED DENSITY    636.0000114308
 TTTTTTTTTTTTTTTTTTTTTTTTTTTTTT NUMDFT      TELAPSE     9688.71 TCPU     3648.61
 CYC   0 ETOT(AU) -4.185035688087E+03 DETOT -4.19E+03 tst  3.61E-13 PX  1.00E+00
 TTTTTTTTTTTTTTTTTTTTTTTTTTTTTT DIIS        TELAPSE     9689.70 TCPU     3649.59
 TTTTTTTTTTTTTTTTTTTTTTTTTTTTTT FDIK        TELAPSE     9762.01 TCPU     3700.60
 INSULATING STATE
 TOP OF VALENCE BANDS -    BAND    318; K    6; EIG -2.1269688E-01 AU
 TOP OF VALENCE BANDS -    BAND    318; K    1; EIG -2.1276199E-01 AU
 BOTTOM OF VIRTUAL BANDS - BAND    319; K    1; EIG -9.9091062E-03 AU
 INDIRECT ENERGY BAND GAP:   5.5181 eV
 TTTTTTTTTTTTTTTTTTTTTTTTTTTTTT PDIG        TELAPSE     9763.52 TCPU     3702.10
 CHARGE NORMALIZATION FACTOR   1.00000000
 TOTAL ATOMIC CHARGES:
   0.9023663   0.8986635   0.9023663   0.8986635   0.9018486   0.8968183
   0.8993587   0.9042617   0.9018486   0.9042617   0.8993587   0.8968183
   0.9018477   0.8993553   0.9018477   0.8993553   0.9023626   0.8968165
   0.8986627   0.9042597   0.9023626   0.9042597   0.8986627   0.8968165
   0.8606562   0.8615516   0.8606562   0.8615516   0.8638606   0.8602840
   0.8584304   0.8619867   0.8638606   0.8619867   0.8584304   0.8602840
   0.8814697   0.8698786   0.8814697   0.8698786   0.8814672   0.8759701
   0.8698808   0.8745119   0.8814672   0.8745119   0.8698808   0.8759701
   0.8638699   0.8584421   0.8638699   0.8584421   0.8606673   0.8602939
   0.8615612   0.8619983   0.8606673   0.8619983   0.8615612   0.8602939
  18.6570343  18.6570343  18.6574185  18.6570338  18.6574123  18.6570338
   5.7002659   5.6878035   5.7002659   5.6878035   5.7002642   5.7176970
   5.6878039   5.6739683   5.7002642   5.6739683   5.6878039   5.7176970
   6.0484682   6.0170225   6.0484682   6.0170225   6.0215001   6.0483021
   6.0433593   6.0163205   6.0215001   6.0163205   6.0433593   6.0483021
   6.3350717   6.3329820   6.3350717   6.3329820   6.3350705   6.3272460
   6.3329841   6.3410096   6.3350705   6.3410096   6.3329841   6.3272460
   7.5558778   7.6237584   7.5558778   7.6237584   7.5954258   7.5760289
   7.5830948   7.6023078   7.5954258   7.6023078   7.5830948   7.5760289
   6.0215197   6.0433739   6.0215197   6.0433739   6.0484885   6.0483226
   6.0170370   6.0163294   6.0484885   6.0163294   6.0170370   6.0483226
   7.5954079   7.5830882   7.5954079   7.5830882   7.5558647   7.5760067
   7.6237472   7.6022961   7.5558647   7.6022961   7.6237472   7.5760067
 TTTTTTTTTTTTTTTTTTTTTTTTTTTTTT MOQGAD      TELAPSE     9763.55 TCPU     3702.13
 TTTTTTTTTTTTTTTTTTTTTTTTTTTTTT SHELLXN     TELAPSE    10023.48 TCPU     3778.95
 TTTTTTTTTTTTTTTTTTTTTTTTTTTTTT MONMO3      TELAPSE    10027.85 TCPU     3783.33
 NUMERICALLY INTEGRATED DENSITY    636.0000068874
 TTTTTTTTTTTTTTTTTTTTTTTTTTTTTT NUMDFT      TELAPSE    10037.65 TCPU     3793.12
 CYC   1 ETOT(AU) -4.184966218690E+03 DETOT  6.95E-02 tst  0.00E+00 PX  7.44E-03
 TTTTTTTTTTTTTTTTTTTTTTTTTTTTTT DIIS        TELAPSE    10046.61 TCPU     3802.08
 DIIS TEST: 0.14756E-01 AT SCF   CYCLE   1 - MIX   30 %
 TTTTTTTTTTTTTTTTTTTTTTTTTTTTTT FDIK        TELAPSE    10102.12 TCPU     3834.73
 INSULATING STATE
 TOP OF VALENCE BANDS -    BAND    318; K    6; EIG -2.0963581E-01 AU
 TOP OF VALENCE BANDS -    BAND    318; K    1; EIG -2.0968299E-01 AU
 BOTTOM OF VIRTUAL BANDS - BAND    319; K    1; EIG -9.8400718E-03 AU
 INDIRECT ENERGY BAND GAP:   5.4367 eV
 TTTTTTTTTTTTTTTTTTTTTTTTTTTTTT PDIG        TELAPSE    10104.03 TCPU     3836.63
 CHARGE NORMALIZATION FACTOR   1.00000000
 TOTAL ATOMIC CHARGES:
   0.9035426   0.8973020   0.9035426   0.8973020   0.8998834   0.9042111
   0.9012345   0.8972348   0.8998834   0.8972348   0.9012345   0.9042111
   0.8999015   0.9012371   0.8999015   0.9012371   0.9035295   0.9041795
   0.8972856   0.8972468   0.9035295   0.8972468   0.8972856   0.9041795
   0.8640803   0.8582637   0.8640803   0.8582637   0.8625553   0.8642855
   0.8594860   0.8579737   0.8625553   0.8579737   0.8594860   0.8642855
   0.8764429   0.8741569   0.8764429   0.8741569   0.8764411   0.8773083
   0.8741727   0.8736707   0.8764411   0.8736707   0.8741727   0.8773083
   0.8625771   0.8595057   0.8625771   0.8595057   0.8641099   0.8642743
   0.8582531   0.8579890   0.8641099   0.8579890   0.8582531   0.8642743
  18.6574714  18.6574714  18.6581716  18.6574094  18.6581839  18.6574094
   5.6921854   5.6971068   5.6921854   5.6971068   5.6922017   5.6977556
   5.6970507   5.6903397   5.6922017   5.6903397   5.6970507   5.6977556
   6.0395298   6.0251222   6.0395298   6.0251222   6.0316424   6.0307804
   6.0322294   6.0330753   6.0316424   6.0330753   6.0322294   6.0307804
   6.3297441   6.3387999   6.3297441   6.3387999   6.3297282   6.3297668
   6.3388441   6.3381041   6.3297282   6.3381041   6.3388441   6.3297668
   7.5894047   7.5885518   7.5894047   7.5885518   7.5913093   7.5805646
   7.5893068   7.5999456   7.5913093   7.5999456   7.5893068   7.5805646
   6.0316328   6.0321905   6.0316328   6.0321905   6.0394609   6.0308640
   6.0251099   6.0331555   6.0394609   6.0331555   6.0251099   6.0308640
   7.5913012   7.5892927   7.5913012   7.5892927   7.5894809   7.5805288
   7.5885568   7.5999436   7.5894809   7.5999436   7.5885568   7.5805288
 TTTTTTTTTTTTTTTTTTTTTTTTTTTTTT MOQGAD      TELAPSE    10104.05 TCPU     3836.66
 TTTTTTTTTTTTTTTTTTTTTTTTTTTTTT SHELLXN     TELAPSE    10369.78 TCPU     3913.55
 TTTTTTTTTTTTTTTTTTTTTTTTTTTTTT MONMO3      TELAPSE    10381.59 TCPU     3925.36
 NUMERICALLY INTEGRATED DENSITY    636.0000074366
 TTTTTTTTTTTTTTTTTTTTTTTTTTTTTT NUMDFT      TELAPSE    10391.37 TCPU     3935.13
 CYC   2 ETOT(AU) -4.184967212879E+03 DETOT -9.94E-04 tst  5.52E-06 PX  4.96E-03
 TTTTTTTTTTTTTTTTTTTTTTTTTTTTTT DIIS        TELAPSE    10398.31 TCPU     3942.07
 DIIS TEST: 0.83397E-02 AT SCF   CYCLE   2 - DIIS ACTIVE - HISTORY:     2 CYCLES
 TTTTTTTTTTTTTTTTTTTTTTTTTTTTTT FDIK        TELAPSE    10459.48 TCPU     3965.25
 INSULATING STATE
 TOP OF VALENCE BANDS -    BAND    318; K    6; EIG -2.1143530E-01 AU
 TOP OF VALENCE BANDS -    BAND    318; K    1; EIG -2.1149463E-01 AU
 BOTTOM OF VIRTUAL BANDS - BAND    319; K    1; EIG -9.7913413E-03 AU
 INDIRECT ENERGY BAND GAP:   5.4870 eV
 TTTTTTTTTTTTTTTTTTTTTTTTTTTTTT PDIG        TELAPSE    10461.03 TCPU     3966.81
 CHARGE NORMALIZATION FACTOR   1.00000000
 TOTAL ATOMIC CHARGES:
   0.9047767   0.8959823   0.9047767   0.8959823   0.9008300   0.9017653
   0.9001970   0.8993968   0.9008300   0.8993968   0.9001970   0.9017653
   0.9008386   0.9001591   0.9008386   0.9001591   0.9047737   0.9017691
   0.8959926   0.8994218   0.9047737   0.8994218   0.8959926   0.9017691
   0.8637008   0.8587076   0.8637008   0.8587076   0.8621680   0.8639869
   0.8601113   0.8582291   0.8621680   0.8582291   0.8601113   0.8639869
   0.8762652   0.8746445   0.8762652   0.8746445   0.8762664   0.8772284
   0.8746315   0.8734669   0.8762664   0.8734669   0.8746315   0.8772284
   0.8621794   0.8601176   0.8621794   0.8601176   0.8637087   0.8640030
   0.8587182   0.8582400   0.8637087   0.8582400   0.8587182   0.8640030
  18.6571804  18.6571804  18.6579940  18.6571684  18.6579634  18.6571684
   5.7007183   5.6870081   5.7007183   5.6870081   5.7006820   5.7038835
   5.6869706   5.6870754   5.7006820   5.6870754   5.6869706   5.7038835
   6.0408178   6.0248035   6.0408178   6.0248035   6.0297457   6.0355979
   6.0348571   6.0286814   6.0297457   6.0286814   6.0348571   6.0355979
   6.3314083   6.3367009   6.3314083   6.3367009   6.3314061   6.3280455
   6.3367211   6.3399185   6.3314061   6.3399185   6.3367211   6.3280455
   7.5677066   7.6128419   7.5677066   7.6128419   7.5972587   7.5772849
   7.5811927   7.6016805   7.5972587   7.6016805   7.5811927   7.5772849
   6.0297237   6.0348972   6.0297237   6.0348972   6.0408400   6.0356394
   6.0248374   6.0286304   6.0408400   6.0286304   6.0248374   6.0356394
   7.5972329   7.5811653   7.5972329   7.5811653   7.5676718   7.5772470
   7.6128372   7.6016666   7.5676718   7.6016666   7.6128372   7.5772470
 TTTTTTTTTTTTTTTTTTTTTTTTTTTTTT MOQGAD      TELAPSE    10461.06 TCPU     3966.83
 TTTTTTTTTTTTTTTTTTTTTTTTTTTTTT SHELLXN     TELAPSE    10716.69 TCPU     4043.68
 TTTTTTTTTTTTTTTTTTTTTTTTTTTTTT MONMO3      TELAPSE    10731.81 TCPU     4058.79
 NUMERICALLY INTEGRATED DENSITY    636.0000078884
 TTTTTTTTTTTTTTTTTTTTTTTTTTTTTT NUMDFT      TELAPSE    10741.59 TCPU     4068.57
 CYC   3 ETOT(AU) -4.184968105119E+03 DETOT -8.92E-04 tst  2.87E-06 PX  3.90E-03
 TTTTTTTTTTTTTTTTTTTTTTTTTTTTTT DIIS        TELAPSE    10747.67 TCPU     4074.66
 DIIS TEST: 0.14114E-02 AT SCF   CYCLE   3 - DIIS ACTIVE - HISTORY:     3 CYCLES
 TTTTTTTTTTTTTTTTTTTTTTTTTTTTTT FDIK        TELAPSE    10812.61 TCPU     4110.53
 INSULATING STATE
 TOP OF VALENCE BANDS -    BAND    318; K    5; EIG -2.1242403E-01 AU
 TOP OF VALENCE BANDS -    BAND    318; K    1; EIG -2.1252662E-01 AU
 BOTTOM OF VIRTUAL BANDS - BAND    319; K    1; EIG -9.7951587E-03 AU
 INDIRECT ENERGY BAND GAP:   5.5138 eV
 TTTTTTTTTTTTTTTTTTTTTTTTTTTTTT PDIG        TELAPSE    10814.10 TCPU     4112.02
 CHARGE NORMALIZATION FACTOR   1.00000000
 TOTAL ATOMIC CHARGES:
   0.9041035   0.8968127   0.9041035   0.8968127   0.9011843   0.9010883
   0.8998815   0.9001312   0.9011843   0.9001312   0.8998815   0.9010883
   0.9011765   0.8998735   0.9011765   0.8998735   0.9041069   0.9010859
   0.8968103   0.9001235   0.9041069   0.9001235   0.8968103   0.9010859
   0.8631623   0.8592173   0.8631623   0.8592173   0.8626021   0.8637069
   0.8595604   0.8585464   0.8626021   0.8585464   0.8595604   0.8637069
   0.8772096   0.8736933   0.8772096   0.8736933   0.8772092   0.8769724
   0.8736902   0.8737689   0.8772092   0.8737689   0.8736902   0.8769724
   0.8626117   0.8595737   0.8626117   0.8595737   0.8631693   0.8637153
   0.8592348   0.8585487   0.8631693   0.8585487   0.8592348   0.8637153
  18.6571790  18.6571790  18.6578454  18.6571869  18.6578331  18.6571869
   5.6972172   5.6913660   5.6972172   5.6913660   5.6972255   5.7056438
   5.6913482   5.6845788   5.6972255   5.6845788   5.6913482   5.7056438
   6.0435062   6.0213234   6.0435062   6.0213234   6.0266764   6.0376436
   6.0379468   6.0267454   6.0266764   6.0267454   6.0379468   6.0376436
   6.3317405   6.3364991   6.3317405   6.3364991   6.3317378   6.3274434
   6.3365135   6.3405448   6.3317378   6.3405448   6.3365135   6.3274434
   7.5744372   7.6042807   7.5744372   7.6042807   7.5938098   7.5768076
   7.5859871   7.6025126   7.5938098   7.6025126   7.5859871   7.5768076
   6.0267011   6.0379636   6.0267011   6.0379636   6.0435366   6.0376375
   6.0213394   6.0267385   6.0435366   6.0267385   6.0213394   6.0376375
   7.5938102   7.5859820   7.5938102   7.5859820   7.5744114   7.5767933
   7.6042724   7.6025029   7.5744114   7.6025029   7.6042724   7.5767933
 TTTTTTTTTTTTTTTTTTTTTTTTTTTTTT MOQGAD      TELAPSE    10814.12 TCPU     4112.04
 TTTTTTTTTTTTTTTTTTTTTTTTTTTTTT SHELLXN     TELAPSE    11064.52 TCPU     4188.87
 TTTTTTTTTTTTTTTTTTTTTTTTTTTTTT MONMO3      TELAPSE    11069.44 TCPU     4193.78
 NUMERICALLY INTEGRATED DENSITY    636.0000078522
 TTTTTTTTTTTTTTTTTTTTTTTTTTTTTT NUMDFT      TELAPSE    11080.11 TCPU     4204.46
 CYC   4 ETOT(AU) -4.184968265080E+03 DETOT -1.60E-04 tst  5.79E-07 PX  1.18E-03
 TTTTTTTTTTTTTTTTTTTTTTTTTTTTTT DIIS        TELAPSE    11085.03 TCPU     4209.38
 DIIS TEST: 0.19788E-03 AT SCF   CYCLE   4 - DIIS ACTIVE - HISTORY:     4 CYCLES
 TTTTTTTTTTTTTTTTTTTTTTTTTTTTTT FDIK        TELAPSE    11167.83 TCPU     4255.43
 INSULATING STATE
 TOP OF VALENCE BANDS -    BAND    318; K    5; EIG -2.1231450E-01 AU
 TOP OF VALENCE BANDS -    BAND    318; K    1; EIG -2.1241059E-01 AU
 BOTTOM OF VIRTUAL BANDS - BAND    319; K    1; EIG -9.7958767E-03 AU
 INDIRECT ENERGY BAND GAP:   5.5108 eV
 TTTTTTTTTTTTTTTTTTTTTTTTTTTTTT PDIG        TELAPSE    11169.35 TCPU     4256.96
 CHARGE NORMALIZATION FACTOR   1.00000000
 TOTAL ATOMIC CHARGES:
   0.9040633   0.8968353   0.9040633   0.8968353   0.9009610   0.9015147
   0.9001668   0.8997160   0.9009610   0.8997160   0.9001668   0.9015147
   0.9009601   0.9001620   0.9009601   0.9001620   0.9040536   0.9015104
   0.8968392   0.8997081   0.9040536   0.8997081   0.8968392   0.9015104
   0.8631649   0.8591852   0.8631649   0.8591852   0.8626912   0.8637263
   0.8595350   0.8585186   0.8626912   0.8585186   0.8595350   0.8637263
   0.8773869   0.8735504   0.8773869   0.8735504   0.8773837   0.8770816
   0.8735495   0.8736619   0.8773837   0.8736619   0.8735495   0.8770816
   0.8626981   0.8595454   0.8626981   0.8595454   0.8631778   0.8637380
   0.8591913   0.8585310   0.8631778   0.8585310   0.8591913   0.8637380
  18.6571523  18.6571523  18.6578712  18.6571405  18.6578607  18.6571405
   5.6967868   5.6915323   5.6967868   5.6915323   5.6967973   5.7054054
   5.6915407   5.6847532   5.6967973   5.6847532   5.6915407   5.7054054
   6.0421779   6.0230636   6.0421779   6.0230636   6.0278982   6.0365844
   6.0363365   6.0276578   6.0278982   6.0276578   6.0363365   6.0365844
   6.3314566   6.3367461   6.3314566   6.3367461   6.3314492   6.3277358
   6.3367453   6.3402482   6.3314492   6.3402482   6.3367453   6.3277358
   7.5738690   7.6058266   7.5738690   7.6058266   7.5955878   7.5771941
   7.5834959   7.6022241   7.5955878   7.6022241   7.5834959   7.5771941
   6.0279054   6.0363603   6.0279054   6.0363603   6.0421986   6.0365834
   6.0230815   6.0276546   6.0421986   6.0276546   6.0230815   6.0365834
   7.5955809   7.5834850   7.5955809   7.5834850   7.5738532   7.5771805
   7.6058156   7.6022222   7.5738532   7.6022222   7.6058156   7.5771805
 TTTTTTTTTTTTTTTTTTTTTTTTTTTTTT MOQGAD      TELAPSE    11169.37 TCPU     4256.98
 TTTTTTTTTTTTTTTTTTTTTTTTTTTTTT SHELLXN     TELAPSE    11403.85 TCPU     4333.84
 TTTTTTTTTTTTTTTTTTTTTTTTTTTTTT MONMO3      TELAPSE    11408.57 TCPU     4338.56
 NUMERICALLY INTEGRATED DENSITY    636.0000077503
 TTTTTTTTTTTTTTTTTTTTTTTTTTTTTT NUMDFT      TELAPSE    11418.36 TCPU     4348.34
 CYC   5 ETOT(AU) -4.184968286518E+03 DETOT -2.14E-05 tst  9.80E-08 PX  1.06E-03
 TTTTTTTTTTTTTTTTTTTTTTTTTTTTTT DIIS        TELAPSE    11426.31 TCPU     4356.30
 DIIS TEST: 0.29596E-04 AT SCF   CYCLE   5 - DIIS ACTIVE - HISTORY:     5 CYCLES
 TTTTTTTTTTTTTTTTTTTTTTTTTTTTTT FDIK        TELAPSE    11518.38 TCPU     4419.98
 INSULATING STATE
 TOP OF VALENCE BANDS -    BAND    318; K    5; EIG -2.1226458E-01 AU
 TOP OF VALENCE BANDS -    BAND    318; K    1; EIG -2.1235692E-01 AU
 BOTTOM OF VIRTUAL BANDS - BAND    319; K    1; EIG -9.7954559E-03 AU
 INDIRECT ENERGY BAND GAP:   5.5095 eV
 TTTTTTTTTTTTTTTTTTTTTTTTTTTTTT PDIG        TELAPSE    11519.91 TCPU     4421.51
 CHARGE NORMALIZATION FACTOR   1.00000000
 TOTAL ATOMIC CHARGES:
   0.9040725   0.8968497   0.9040725   0.8968497   0.9010328   0.9015648
   0.9000260   0.8996756   0.9010328   0.8996756   0.9000260   0.9015648
   0.9010330   0.9000215   0.9010330   0.9000215   0.9040718   0.9015616
   0.8968470   0.8996719   0.9040718   0.8996719   0.8968470   0.9015616
   0.8631764   0.8592229   0.8631764   0.8592229   0.8625896   0.8638303
   0.8595817   0.8584185   0.8625896   0.8584185   0.8595817   0.8638303
   0.8772997   0.8736271   0.8772997   0.8736271   0.8772991   0.8771166
   0.8736283   0.8736393   0.8772991   0.8736393   0.8736283   0.8771166
   0.8625990   0.8595907   0.8625990   0.8595907   0.8631852   0.8638416
   0.8592331   0.8584290   0.8631852   0.8584290   0.8592331   0.8638416
  18.6571910  18.6571910  18.6578310  18.6571915  18.6578237  18.6571915
   5.6978037   5.6905737   5.6978037   5.6905737   5.6978041   5.7047428
   5.6905710   5.6855727   5.6978041   5.6855727   5.6905710   5.7047428
   6.0428075   6.0219584   6.0428075   6.0219584   6.0275559   6.0367585
   6.0371688   6.0275950   6.0275559   6.0275950   6.0371688   6.0367585
   6.3315894   6.3366014   6.3315894   6.3366014   6.3315867   6.3275989
   6.3365988   6.3403670   6.3315867   6.3403670   6.3365988   6.3275989
   7.5730684   7.6059364   7.5730684   7.6059364   7.5946736   7.5771745
   7.5850874   7.6020334   7.5946736   7.6020334   7.5850874   7.5771745
   6.0275709   6.0371871   6.0275709   6.0371871   6.0428277   6.0367680
   6.0219760   6.0275994   6.0428277   6.0275994   6.0219760   6.0367680
   7.5946615   7.5850708   7.5946615   7.5850708   7.5730532   7.5771616
   7.6059233   7.6020264   7.5730532   7.6020264   7.6059233   7.5771616
 TTTTTTTTTTTTTTTTTTTTTTTTTTTTTT MOQGAD      TELAPSE    11519.94 TCPU     4421.53
 TTTTTTTTTTTTTTTTTTTTTTTTTTTTTT SHELLXN     TELAPSE    11725.63 TCPU     4498.38
 TTTTTTTTTTTTTTTTTTTTTTTTTTTTTT MONMO3      TELAPSE    11731.75 TCPU     4504.51
 NUMERICALLY INTEGRATED DENSITY    636.0000077699
 TTTTTTTTTTTTTTTTTTTTTTTTTTTTTT NUMDFT      TELAPSE    11741.54 TCPU     4514.29
 CYC   6 ETOT(AU) -4.184968288244E+03 DETOT -1.73E-06 tst  2.51E-08 PX  2.50E-04
 TTTTTTTTTTTTTTTTTTTTTTTTTTTTTT DIIS        TELAPSE    11748.91 TCPU     4521.66
 DIIS TEST: 0.14534E-04 AT SCF   CYCLE   6 - DIIS ACTIVE - HISTORY:     6 CYCLES
 TTTTTTTTTTTTTTTTTTTTTTTTTTTTTT FDIK        TELAPSE    11846.14 TCPU     4591.25
 INSULATING STATE
 TOP OF VALENCE BANDS -    BAND    318; K    5; EIG -2.1234239E-01 AU
 TOP OF VALENCE BANDS -    BAND    318; K    1; EIG -2.1244005E-01 AU
 BOTTOM OF VIRTUAL BANDS - BAND    319; K    1; EIG -9.7966496E-03 AU
 INDIRECT ENERGY BAND GAP:   5.5116 eV
 TTTTTTTTTTTTTTTTTTTTTTTTTTTTTT PDIG        TELAPSE    11847.80 TCPU     4592.91
 CHARGE NORMALIZATION FACTOR   1.00000000
 TOTAL ATOMIC CHARGES:
   0.9040705   0.8968239   0.9040705   0.8968239   0.9010455   0.9014687
   0.9000744   0.8997432   0.9010455   0.8997432   0.9000744   0.9014687
   0.9010454   0.9000725   0.9010454   0.9000725   0.9040694   0.9014663
   0.8968222   0.8997401   0.9040694   0.8997401   0.8968222   0.9014663
   0.8631849   0.8591712   0.8631849   0.8591712   0.8626602   0.8637673
   0.8595596   0.8584762   0.8626602   0.8584762   0.8595596   0.8637673
   0.8773132   0.8736177   0.8773132   0.8736177   0.8773121   0.8770867
   0.8736184   0.8736554   0.8773121   0.8736554   0.8736184   0.8770867
   0.8626705   0.8595700   0.8626705   0.8595700   0.8631944   0.8637773
   0.8591814   0.8584863   0.8631944   0.8584863   0.8591814   0.8637773
  18.6571584  18.6571584  18.6578808  18.6571575  18.6578750  18.6571575
   5.6972360   5.6911745   5.6972360   5.6911745   5.6972341   5.7053176
   5.6911736   5.6849893   5.6972341   5.6849893   5.6911736   5.7053176
   6.0427204   6.0224919   6.0427204   6.0224919   6.0274546   6.0367227
   6.0368422   6.0275329   6.0274546   6.0275329   6.0368422   6.0367227
   6.3314934   6.3366865   6.3314934   6.3366865   6.3314951   6.3275870
   6.3366858   6.3403806   6.3314951   6.3403806   6.3366858   6.3275870
   7.5736734   7.6059638   7.5736734   7.6059638   7.5950200   7.5772066
   7.5840260   7.6021351   7.5950200   7.6021351   7.5840260   7.5772066
   6.0274737   6.0368569   6.0274737   6.0368569   6.0427411   6.0367411
   6.0225077   6.0275452   6.0427411   6.0275452   6.0225077   6.0367411
   7.5950054   7.5840152   7.5950054   7.5840152   7.5736591   7.5771927
   7.6059538   7.6021268   7.5736591   7.6021268   7.6059538   7.5771927
 TTTTTTTTTTTTTTTTTTTTTTTTTTTTTT MOQGAD      TELAPSE    11847.83 TCPU     4592.93
 TTTTTTTTTTTTTTTTTTTTTTTTTTTTTT SHELLXN     TELAPSE    12045.16 TCPU     4669.77
 TTTTTTTTTTTTTTTTTTTTTTTTTTTTTT MONMO3      TELAPSE    12050.57 TCPU     4675.18
 NUMERICALLY INTEGRATED DENSITY    636.0000077817
 TTTTTTTTTTTTTTTTTTTTTTTTTTTTTT NUMDFT      TELAPSE    12060.37 TCPU     4684.98
 CYC   7 ETOT(AU) -4.184968289790E+03 DETOT -1.55E-06 tst  7.42E-09 PX  1.54E-04
 TTTTTTTTTTTTTTTTTTTTTTTTTTTTTT DIIS        TELAPSE    12068.65 TCPU     4693.26
 DIIS TEST: 0.30744E-05 AT SCF   CYCLE   7 - DIIS ACTIVE - HISTORY:     7 CYCLES
 TTTTTTTTTTTTTTTTTTTTTTTTTTTTTT FDIK        TELAPSE    12141.32 TCPU     4732.91
 INSULATING STATE
 TOP OF VALENCE BANDS -    BAND    318; K    5; EIG -2.1231804E-01 AU
 TOP OF VALENCE BANDS -    BAND    318; K    1; EIG -2.1241417E-01 AU
 BOTTOM OF VIRTUAL BANDS - BAND    319; K    1; EIG -9.7964837E-03 AU
 INDIRECT ENERGY BAND GAP:   5.5109 eV
 TTTTTTTTTTTTTTTTTTTTTTTTTTTTTT PDIG        TELAPSE    12143.88 TCPU     4735.47
 CHARGE NORMALIZATION FACTOR   1.00000000
 TOTAL ATOMIC CHARGES:
   0.9040812   0.8968346   0.9040812   0.8968346   0.9010126   0.9015022
   0.9000719   0.8997287   0.9010126   0.8997287   0.9000719   0.9015022
   0.9010114   0.9000697   0.9010114   0.9000697   0.9040783   0.9015003
   0.8968336   0.8997256   0.9040783   0.8997256   0.8968336   0.9015003
   0.8631823   0.8592032   0.8631823   0.8592032   0.8626405   0.8637801
   0.8595441   0.8584714   0.8626405   0.8584714   0.8595441   0.8637801
   0.8773298   0.8735995   0.8773298   0.8735995   0.8773294   0.8771089
   0.8736003   0.8736483   0.8773294   0.8736483   0.8736003   0.8771089
   0.8626509   0.8595548   0.8626509   0.8595548   0.8631925   0.8637898
   0.8592142   0.8584818   0.8631925   0.8584818   0.8592142   0.8637898
  18.6571755  18.6571755  18.6578331  18.6571750  18.6578274  18.6571750
   5.6973403   5.6910370   5.6973403   5.6910370   5.6973392   5.7051270
   5.6910385   5.6850869   5.6973392   5.6850869   5.6910385   5.7051270
   6.0425042   6.0223916   6.0425042   6.0223916   6.0276837   6.0367301
   6.0368818   6.0275734   6.0276837   6.0275734   6.0368818   6.0367301
   6.3315122   6.3366751   6.3315122   6.3366751   6.3315118   6.3276110
   6.3366742   6.3403537   6.3315118   6.3403537   6.3366742   6.3276110
   7.5733672   7.6058137   7.5733672   7.6058137   7.5951739   7.5772001
   7.5844183   7.6021187   7.5951739   7.6021187   7.5844183   7.5772001
   6.0277006   6.0368982   6.0277006   6.0368982   6.0425220   6.0367504
   6.0224079   6.0275884   6.0425220   6.0275884   6.0224079   6.0367504
   7.5951602   7.5844064   7.5951602   7.5844064   7.5733553   7.5771854
   7.6058011   7.6021080   7.5733553   7.6021080   7.6058011   7.5771854
 TTTTTTTTTTTTTTTTTTTTTTTTTTTTTT MOQGAD      TELAPSE    12143.90 TCPU     4735.49
 TTTTTTTTTTTTTTTTTTTTTTTTTTTTTT SHELLXN     TELAPSE    12376.86 TCPU     4812.31
 TTTTTTTTTTTTTTTTTTTTTTTTTTTTTT MONMO3      TELAPSE    12381.71 TCPU     4817.15
 NUMERICALLY INTEGRATED DENSITY    636.0000077717
 TTTTTTTTTTTTTTTTTTTTTTTTTTTTTT NUMDFT      TELAPSE    12391.50 TCPU     4826.94
 CYC   8 ETOT(AU) -4.184968290040E+03 DETOT -2.50E-07 tst  1.66E-09 PX  5.53E-05
 TTTTTTTTTTTTTTTTTTTTTTTTTTTTTT DIIS        TELAPSE    12397.74 TCPU     4833.18
 DIIS TEST: 0.10504E-05 AT SCF   CYCLE   8 - DIIS ACTIVE - HISTORY:     8 CYCLES
 TTTTTTTTTTTTTTTTTTTTTTTTTTTTTT FDIK        TELAPSE    12435.55 TCPU     4851.67
 INSULATING STATE
 TOP OF VALENCE BANDS -    BAND    318; K    5; EIG -2.1231374E-01 AU
 TOP OF VALENCE BANDS -    BAND    318; K    1; EIG -2.1240962E-01 AU
 BOTTOM OF VIRTUAL BANDS - BAND    319; K    1; EIG -9.7960935E-03 AU
 INDIRECT ENERGY BAND GAP:   5.5108 eV
 TTTTTTTTTTTTTTTTTTTTTTTTTTTTTT PDIG        TELAPSE    12437.05 TCPU     4853.18
 CHARGE NORMALIZATION FACTOR   1.00000000
 TOTAL ATOMIC CHARGES:
   0.9040692   0.8968331   0.9040692   0.8968331   0.9010309   0.9015085
   0.9000762   0.8997135   0.9010309   0.8997135   0.9000762   0.9015085
   0.9010295   0.9000742   0.9010295   0.9000742   0.9040665   0.9015065
   0.8968316   0.8997106   0.9040665   0.8997106   0.8968316   0.9015065
   0.8631726   0.8591929   0.8631726   0.8591929   0.8626452   0.8637873
   0.8595647   0.8584574   0.8626452   0.8584574   0.8595647   0.8637873
   0.8773269   0.8736042   0.8773269   0.8736042   0.8773266   0.8771050
   0.8736047   0.8736442   0.8773266   0.8736442   0.8736047   0.8771050
   0.8626555   0.8595754   0.8626555   0.8595754   0.8631830   0.8637968
   0.8592040   0.8584677   0.8631830   0.8584677   0.8592040   0.8637968
  18.6571657  18.6571657  18.6578668  18.6571656  18.6578621  18.6571656
   5.6973845   5.6909964   5.6973845   5.6909964   5.6973836   5.7051116
   5.6909962   5.6851812   5.6973836   5.6851812   5.6909962   5.7051116
   6.0427127   6.0223904   6.0427127   6.0223904   6.0275253   6.0367102
   6.0368746   6.0275636   6.0275253   6.0275636   6.0368746   6.0367102
   6.3315194   6.3366633   6.3315194   6.3366633   6.3315184   6.3276056
   6.3366629   6.3403693   6.3315184   6.3403693   6.3366629   6.3276056
   7.5735200   7.6059993   7.5735200   7.6059993   7.5949129   7.5772002
   7.5842948   7.6021090   7.5949129   7.6021090   7.5842948   7.5772002
   6.0275419   6.0368911   6.0275419   6.0368911   6.0427298   6.0367278
   6.0224070   6.0275779   6.0427298   6.0275779   6.0224070   6.0367278
   7.5948984   7.5842819   7.5948984   7.5842819   7.5735071   7.5771857
   7.6059876   7.6020983   7.5735071   7.6020983   7.6059876   7.5771857
 TTTTTTTTTTTTTTTTTTTTTTTTTTTTTT MOQGAD      TELAPSE    12437.08 TCPU     4853.20
 TTTTTTTTTTTTTTTTTTTTTTTTTTTTTT SHELLXN     TELAPSE    12648.96 TCPU     4930.06
 TTTTTTTTTTTTTTTTTTTTTTTTTTTTTT MONMO3      TELAPSE    12662.86 TCPU     4943.95
 NUMERICALLY INTEGRATED DENSITY    636.0000077724
 TTTTTTTTTTTTTTTTTTTTTTTTTTTTTT NUMDFT      TELAPSE    12672.64 TCPU     4953.74
 CYC   9 ETOT(AU) -4.184968290087E+03 DETOT -4.69E-08 tst  1.20E-09 PX  3.49E-05
 TTTTTTTTTTTTTTTTTTTTTTTTTTTTTT DIIS        TELAPSE    12679.38 TCPU     4960.48
 DIIS TEST: 0.44965E-06 AT SCF   CYCLE   9 - DIIS ACTIVE - HISTORY:     9 CYCLES
 TTTTTTTTTTTTTTTTTTTTTTTTTTTTTT FDIK        TELAPSE    12724.86 TCPU     4984.43
 INSULATING STATE
 TOP OF VALENCE BANDS -    BAND    318; K    5; EIG -2.1231548E-01 AU
 TOP OF VALENCE BANDS -    BAND    318; K    1; EIG -2.1241133E-01 AU
 BOTTOM OF VIRTUAL BANDS - BAND    319; K    1; EIG -9.7962518E-03 AU
 INDIRECT ENERGY BAND GAP:   5.5108 eV
 TTTTTTTTTTTTTTTTTTTTTTTTTTTTTT PDIG        TELAPSE    12726.45 TCPU     4986.01
 CHARGE NORMALIZATION FACTOR   1.00000000
 TOTAL ATOMIC CHARGES:
   0.9040739   0.8968340   0.9040739   0.8968340   0.9010275   0.9015019
   0.9000691   0.8997211   0.9010275   0.8997211   0.9000691   0.9015019
   0.9010259   0.9000669   0.9010259   0.9000669   0.9040715   0.9015002
   0.8968324   0.8997181   0.9040715   0.8997181   0.8968324   0.9015002
   0.8631841   0.8591911   0.8631841   0.8591911   0.8626399   0.8637857
   0.8595576   0.8584614   0.8626399   0.8584614   0.8595576   0.8637857
   0.8773209   0.8736083   0.8773209   0.8736083   0.8773207   0.8771024
   0.8736088   0.8736484   0.8773207   0.8736484   0.8736088   0.8771024
   0.8626503   0.8595682   0.8626503   0.8595682   0.8631944   0.8637953
   0.8592021   0.8584725   0.8631944   0.8584725   0.8592021   0.8637953
  18.6571711  18.6571711  18.6578541  18.6571708  18.6578491  18.6571708
   5.6973560   5.6910459   5.6973560   5.6910459   5.6973552   5.7051517
   5.6910454   5.6851221   5.6973552   5.6851221   5.6910454   5.7051517
   6.0426536   6.0223589   6.0426536   6.0223589   6.0275609   6.0367184
   6.0369153   6.0275716   6.0275609   6.0275716   6.0369153   6.0367184
   6.3315118   6.3366694   6.3315118   6.3366694   6.3315106   6.3275940
   6.3366699   6.3403733   6.3315106   6.3403733   6.3366699   6.3275940
   7.5734467   7.6058976   7.5734467   7.6058976   7.5950576   7.5772004
   7.5843214   7.6021110   7.5950576   7.6021110   7.5843214   7.5772004
   6.0275785   6.0369304   6.0275785   6.0369304   6.0426716   6.0367364
   6.0223741   6.0275864   6.0426716   6.0275864   6.0223741   6.0367364
   7.5950427   7.5843091   7.5950427   7.5843091   7.5734331   7.5771857
   7.6058856   7.6020999   7.5734331   7.6020999   7.6058856   7.5771857
 TTTTTTTTTTTTTTTTTTTTTTTTTTTTTT MOQGAD      TELAPSE    12726.47 TCPU     4986.03
 TTTTTTTTTTTTTTTTTTTTTTTTTTTTTT SHELLXN     TELAPSE    12947.04 TCPU     5062.99
 TTTTTTTTTTTTTTTTTTTTTTTTTTTTTT MONMO3      TELAPSE    12957.29 TCPU     5073.24
 NUMERICALLY INTEGRATED DENSITY    636.0000077754
 TTTTTTTTTTTTTTTTTTTTTTTTTTTTTT NUMDFT      TELAPSE    12967.35 TCPU     5083.31
 CYC  10 ETOT(AU) -4.184968290127E+03 DETOT -4.05E-08 tst  1.81E-10 PX  1.81E-05
 TTTTTTTTTTTTTTTTTTTTTTTTTTTTTT DIIS        TELAPSE    12973.56 TCPU     5089.51
 DIIS TEST: 0.64236E-07 AT SCF   CYCLE  10 - DIIS ACTIVE - HISTORY:    10 CYCLES
 TTTTTTTTTTTTTTTTTTTTTTTTTTTTTT FDIK        TELAPSE    13014.81 TCPU     5112.48
 INSULATING STATE
 TOP OF VALENCE BANDS -    BAND    318; K    5; EIG -2.1231742E-01 AU
 TOP OF VALENCE BANDS -    BAND    318; K    1; EIG -2.1241352E-01 AU
 BOTTOM OF VIRTUAL BANDS - BAND    319; K    1; EIG -9.7963795E-03 AU
 INDIRECT ENERGY BAND GAP:   5.5109 eV
 TTTTTTTTTTTTTTTTTTTTTTTTTTTTTT PDIG        TELAPSE    13016.34 TCPU     5114.01
 CHARGE NORMALIZATION FACTOR   1.00000000
 TOTAL ATOMIC CHARGES:
   0.9040756   0.8968305   0.9040756   0.8968305   0.9010268   0.9015008
   0.9000718   0.8997226   0.9010268   0.8997226   0.9000718   0.9015008
   0.9010250   0.9000696   0.9010250   0.9000696   0.9040733   0.9014993
   0.8968290   0.8997196   0.9040733   0.8997196   0.8968290   0.9014993
   0.8631787   0.8591949   0.8631787   0.8591949   0.8626439   0.8637840
   0.8595564   0.8584624   0.8626439   0.8584624   0.8595564   0.8637840
   0.8773250   0.8736062   0.8773250   0.8736062   0.8773245   0.8771050
   0.8736067   0.8736465   0.8773245   0.8736465   0.8736067   0.8771050
   0.8626542   0.8595673   0.8626542   0.8595673   0.8631888   0.8637934
   0.8592057   0.8584739   0.8631888   0.8584739   0.8592057   0.8637934
  18.6571690  18.6571690  18.6578522  18.6571688  18.6578474  18.6571688
   5.6973649   5.6910135   5.6973649   5.6910135   5.6973638   5.7051277
   5.6910127   5.6851314   5.6973638   5.6851314   5.6910127   5.7051277
   6.0426270   6.0224047   6.0426270   6.0224047   6.0275843   6.0367243
   6.0368725   6.0275625   6.0275843   6.0275625   6.0368725   6.0367243
   6.3315147   6.3366655   6.3315147   6.3366655   6.3315139   6.3276032
   6.3366667   6.3403695   6.3315139   6.3403695   6.3366667   6.3276032
   7.5734724   7.6059232   7.5734724   7.6059232   7.5950142   7.5772015
   7.5843412   7.6021139   7.5950142   7.6021139   7.5843412   7.5772015
   6.0276015   6.0368878   6.0276015   6.0368878   6.0426439   6.0367424
   6.0224205   6.0275777   6.0426439   6.0275777   6.0224205   6.0367424
   7.5949995   7.5843291   7.5949995   7.5843291   7.5734595   7.5771867
   7.6059104   7.6021025   7.5734595   7.6021025   7.6059104   7.5771867
 TTTTTTTTTTTTTTTTTTTTTTTTTTTTTT MOQGAD      TELAPSE    13016.37 TCPU     5114.04
 TTTTTTTTTTTTTTTTTTTTTTTTTTTTTT SHELLXN     TELAPSE    13237.93 TCPU     5190.98
 TTTTTTTTTTTTTTTTTTTTTTTTTTTTTT MONMO3      TELAPSE    13248.07 TCPU     5201.13
 NUMERICALLY INTEGRATED DENSITY    636.0000077742
 TTTTTTTTTTTTTTTTTTTTTTTTTTTTTT NUMDFT      TELAPSE    13258.27 TCPU     5211.32
 CYC  11 ETOT(AU) -4.184968290143E+03 DETOT -1.62E-08 tst  3.23E-11 PX  7.85E-06
 TTTTTTTTTTTTTTTTTTTTTTTTTTTTTT DIIS        TELAPSE    13262.48 TCPU     5215.54
 DIIS TEST: 0.18527E-07 AT SCF   CYCLE  11 - DIIS ACTIVE - HISTORY:    11 CYCLES
 TTTTTTTTTTTTTTTTTTTTTTTTTTTTTT FDIK        TELAPSE    13312.19 TCPU     5242.42
 INSULATING STATE
 TOP OF VALENCE BANDS -    BAND    318; K    5; EIG -2.1231495E-01 AU
 TOP OF VALENCE BANDS -    BAND    318; K    1; EIG -2.1241082E-01 AU
 BOTTOM OF VIRTUAL BANDS - BAND    319; K    1; EIG -9.7961699E-03 AU
 INDIRECT ENERGY BAND GAP:   5.5108 eV
 TTTTTTTTTTTTTTTTTTTTTTTTTTTTTT PDIG        TELAPSE    13314.04 TCPU     5244.27
 CHARGE NORMALIZATION FACTOR   1.00000000
 TOTAL ATOMIC CHARGES:
   0.9040725   0.8968351   0.9040725   0.8968351   0.9010272   0.9015041
   0.9000709   0.8997197   0.9010272   0.8997197   0.9000709   0.9015041
   0.9010254   0.9000687   0.9010254   0.9000687   0.9040701   0.9015026
   0.8968336   0.8997168   0.9040701   0.8997168   0.8968336   0.9015026
   0.8631808   0.8591932   0.8631808   0.8591932   0.8626425   0.8637854
   0.8595567   0.8584608   0.8626425   0.8584608   0.8595567   0.8637854
   0.8773242   0.8736057   0.8773242   0.8736057   0.8773238   0.8771038
   0.8736061   0.8736468   0.8773238   0.8736468   0.8736061   0.8771038
   0.8626527   0.8595676   0.8626527   0.8595676   0.8631910   0.8637948
   0.8592040   0.8584722   0.8631910   0.8584722   0.8592040   0.8637948
  18.6571712  18.6571712  18.6578551  18.6571710  18.6578503  18.6571710
   5.6973595   5.6910391   5.6973595   5.6910391   5.6973581   5.7051379
   5.6910380   5.6851368   5.6973581   5.6851368   5.6910380   5.7051379
   6.0426601   6.0223636   6.0426601   6.0223636   6.0275610   6.0367159
   6.0369057   6.0275691   6.0275610   6.0275691   6.0369057   6.0367159
   6.3315128   6.3366689   6.3315128   6.3366689   6.3315121   6.3276009
   6.3366701   6.3403705   6.3315121   6.3403705   6.3366701   6.3276009
   7.5734551   7.6059145   7.5734551   7.6059145   7.5950351   7.5772003
   7.5843191   7.6021113   7.5950351   7.6021113   7.5843191   7.5772003
   6.0275783   6.0369213   6.0275783   6.0369213   6.0426773   6.0367340
   6.0223797   6.0275842   6.0426773   6.0275842   6.0223797   6.0367340
   7.5950201   7.5843067   7.5950201   7.5843067   7.5734419   7.5771855
   7.6059019   7.6021000   7.5734419   7.6021000   7.6059019   7.5771855
 TTTTTTTTTTTTTTTTTTTTTTTTTTTTTT MOQGAD      TELAPSE    13314.06 TCPU     5244.29
 TTTTTTTTTTTTTTTTTTTTTTTTTTTTTT SHELLXN     TELAPSE    13588.01 TCPU     5321.19
 TTTTTTTTTTTTTTTTTTTTTTTTTTTTTT MONMO3      TELAPSE    13598.87 TCPU     5332.06
 NUMERICALLY INTEGRATED DENSITY    636.0000077738
 TTTTTTTTTTTTTTTTTTTTTTTTTTTTTT NUMDFT      TELAPSE    13608.69 TCPU     5341.87
 CYC  12 ETOT(AU) -4.184968290136E+03 DETOT  7.75E-09 tst  1.62E-11 PX  6.26E-06
 TTTTTTTTTTTTTTTTTTTTTTTTTTTTTT DIIS        TELAPSE    13614.66 TCPU     5347.84
 DIIS TEST: 0.77525E-08 AT SCF   CYCLE  12 - DIIS ACTIVE - HISTORY:    12 CYCLES
 TTTTTTTTTTTTTTTTTTTTTTTTTTTTTT FDIK        TELAPSE    13728.36 TCPU     5436.88
 INSULATING STATE
 TOP OF VALENCE BANDS -    BAND    318; K    5; EIG -2.1231626E-01 AU
 TOP OF VALENCE BANDS -    BAND    318; K    1; EIG -2.1241223E-01 AU
 BOTTOM OF VIRTUAL BANDS - BAND    319; K    1; EIG -9.7962909E-03 AU
 INDIRECT ENERGY BAND GAP:   5.5109 eV
 TTTTTTTTTTTTTTTTTTTTTTTTTTTTTT PDIG        TELAPSE    13729.89 TCPU     5438.41
 CHARGE NORMALIZATION FACTOR   1.00000000
 TOTAL ATOMIC CHARGES:
   0.9040741   0.8968326   0.9040741   0.8968326   0.9010272   0.9015020
   0.9000709   0.8997209   0.9010272   0.8997209   0.9000709   0.9015020
   0.9010254   0.9000686   0.9010254   0.9000686   0.9040718   0.9015006
   0.8968311   0.8997180   0.9040718   0.8997180   0.8968311   0.9015006
   0.8631808   0.8591934   0.8631808   0.8591934   0.8626421   0.8637851
   0.8595576   0.8584614   0.8626421   0.8584614   0.8595576   0.8637851
   0.8773238   0.8736067   0.8773238   0.8736067   0.8773232   0.8771042
   0.8736072   0.8736471   0.8773232   0.8736471   0.8736072   0.8771042
   0.8626523   0.8595685   0.8626523   0.8595685   0.8631908   0.8637945
   0.8592042   0.8584729   0.8631908   0.8584729   0.8592042   0.8637945
  18.6571698  18.6571698  18.6578533  18.6571695  18.6578484  18.6571695
   5.6973623   5.6910262   5.6973623   5.6910262   5.6973609   5.7051359
   5.6910251   5.6851302   5.6973609   5.6851302   5.6910251   5.7051359
   6.0426456   6.0223810   6.0426456   6.0223810   6.0275691   6.0367203
   6.0368935   6.0275677   6.0275691   6.0275677   6.0368935   6.0367203
   6.3315136   6.3366667   6.3315136   6.3366667   6.3315130   6.3275996
   6.3366680   6.3403714   6.3315130   6.3403714   6.3366680   6.3275996
   7.5734630   7.6059165   7.5734630   7.6059165   7.5950288   7.5772013
   7.5843301   7.6021120   7.5950288   7.6021120   7.5843301   7.5772013
   6.0275864   6.0369091   6.0275864   6.0369091   6.0426627   6.0367387
   6.0223971   6.0275825   6.0426627   6.0275825   6.0223971   6.0367387
   7.5950139   7.5843178   7.5950139   7.5843178   7.5734499   7.5771862
   7.6059039   7.6021007   7.5734499   7.6021007   7.6059039   7.5771862
 TTTTTTTTTTTTTTTTTTTTTTTTTTTTTT MOQGAD      TELAPSE    13729.91 TCPU     5438.43
 TTTTTTTTTTTTTTTTTTTTTTTTTTTTTT SHELLXN     TELAPSE    13806.61 TCPU     5515.12
 +++ ENERGIES IN A.U. +++
 ::: EXT EL-POLE                                  -5.0166193821923E+03
 ::: EXT EL-SPHEROPOLE                             3.8947249055558E+01
 ::: BIELET ZONE E-E                               8.4983516763833E+03
 ::: TOTAL E-E                                     3.5206795432466E+03
 ::: TOTAL E-N + N-E                              -1.1988630334830E+04
 ::: TOTAL N-N                                     1.1668142738283E+03
 ::: KINETIC ENERGY                                3.5538253155619E+03
 ::: PSEUDO TOTAL   ENERGY                        -3.7473112021934E+03
 ::: VIRIAL COEFFICIENT                            9.7349920986125E-01
 TTTTTTTTTTTTTTTTTTTTTTTTTTTTTT MONMO3      TELAPSE    13811.76 TCPU     5520.27
 NUMERICALLY INTEGRATED DENSITY    636.0000077745
 TTTTTTTTTTTTTTTTTTTTTTTTTTTTTT NUMDFT      TELAPSE    13821.54 TCPU     5530.05
 CYC  13 ETOT(AU) -4.184968290143E+03 DETOT -7.07E-09 tst  2.36E-12 PX  6.26E-06

 == SCF ENDED - CONVERGENCE ON ENERGY      E(AU) -4.1849682901428E+03 CYCLES  13


 ENERGY EXPRESSION=HARTREE+FOCK EXCH*0.20000+(BECKE      EXCH)*0.80000+LYP        CORR


 TOTAL ENERGY(DFT)(AU)( 13) -4.1849682901428E+03 DE-7.1E-09 tester 2.4E-12
 TTTTTTTTTTTTTTTTTTTTTTTTTTTTTT EDFT        TELAPSE    13821.58 TCPU     5530.09
 
 INFORMATION **** DFTD3 ENERGY **** CALCULATE DFTD3 ENERGY

           DFT-D V3(BJ)
 DF                                         b3-lyp    
 parameters
 s6       :    1.0000
 s8       :    1.9889
 a1       :    0.3981
 a2       :    4.4211
 k1 k3    :   16.0000   -4.0000
 Cutoff   :   50.2022
 CN-Cutoff:   21.1671
 
 Edisp /kcal,au:  -281.8548 -0.44916412

 E6    /kcal :  -133.5568
 E8    /kcal :  -151.1848
 E6(ABC) "   :   2.886816
 
 INFORMATION **** DFTD3 ENERGY **** NORMAL TERMINATION OF DFTD3 MODULE

 *******************************************************************************

 DFT-D3 DISPERSION ENERGY CORRECTION

 D3 DISPERSION ENERGY (AU)       -4.4916412344916E-01
 TOTAL ENERGY + DISP (AU)        -4.1854174542662E+03

 *******************************************************************************

 TTTTTTTTTTTTTTTTTTTTTTTTTTTTTT SMAT        TELAPSE    13992.68 TCPU     5588.86
 TTTTTTTTTTTTTTTTTTTTTTTTTTTTTT POLAR2      TELAPSE    13993.33 TCPU     5589.51
 *****************************************************************************
 *                                                                           *
 *                             PIEZOELECTRICITY                              *
 *                    EVALUATED THROUGH THE  BERRY  PHASE                    *
 *                                                                           *
 *****************************************************************************

                                   STRAIN TENSOR
                            0.00000   0.00000   0.00000
                            0.00000   0.00000  -0.01500
                            0.00000  -0.01500   0.00000

 %%%%%%%%%%%%%%%%%%%%%%%%%%%%%%%%%%%%%%%%%%%%%%%%%%%%%%%%%%%%%%%%%%%%%%%%%%%%%
          INFORMATION ON SYSTEM A TO THE LEFT ON SYSTEM B TO THE RIGHT
                      (A) SHOULD BE THE EQUILIBRIUM SYSTEM

         a, b, c (ANGSTROM), ALPHA, BETA, GAMMA (DEGREES) V (ANGSTROM**3)
  a= 15.69786    ALPHA= 109.47122           a= 15.54128    ALPHA= 110.27347
  b= 15.69786    BETA = 109.47122           b= 15.85523    BETA = 109.47223
  c= 15.69786    GAMMA= 109.47122           c= 15.85523    GAMMA= 109.47223
          VA= 2977.82916                              VB= 2977.15915

                      DIRECT LATTICE VECTORS COMPONENTS ( ANGSTROM )
           X         Y         Z                  X         Y         Z
       -9.06317   9.06317   9.06317           -9.06317   8.92722   8.92722
        9.06317  -9.06317   9.06317            9.06317  -9.19911   9.19911
        9.06317   9.06317  -9.06317            9.06317   9.19911  -9.19911

                  RECIPROCAL LATTICE VECTORS COMPONENTS (ANGSTROM-1)
           X         Y         Z                  X         Y         Z
        0.00000   0.34663   0.34663            0.00000   0.34663   0.34663
        0.34663   0.00000   0.34663            0.35191   0.00520   0.34671
        0.34663   0.34663   0.00000            0.35191   0.34671   0.00520

                         ATOMIC FRACTIONAL COORDINATES
    ATOM       a        b        c              a        b        c
    1 H    -0.13068  0.34914 -0.23863       -0.13068  0.34914 -0.23863
    2 H     0.58777  0.10794  0.23863        0.58777  0.10794  0.23863
    3 H     0.13068 -0.10794  0.47983        0.13068 -0.10794  0.47983
    4 H    -0.58777 -0.34914 -0.47983       -0.58777 -0.34914 -0.47983
    5 H    -0.23863 -0.13068  0.34914       -0.23863 -0.13068  0.34914
    6 H     0.34914 -0.23863 -0.13068        0.34914 -0.23863 -0.13068
    7 H    -0.47983 -0.58777 -0.34914       -0.47983 -0.58777 -0.34914
    8 H     0.10794  0.23863  0.58777        0.10794  0.23863  0.58777
    9 H     0.23863  0.58777  0.10794        0.23863  0.58777  0.10794
   10 H    -0.10794  0.47983  0.13068       -0.10794  0.47983  0.13068
   11 H     0.47983  0.13068 -0.10794        0.47983  0.13068 -0.10794
   12 H    -0.34914 -0.47983 -0.58777       -0.34914 -0.47983 -0.58777
   13 H    -0.23863  0.34914 -0.13067       -0.23863  0.34914 -0.13067
   14 H     0.47982 -0.10795  0.13067        0.47982 -0.10795  0.13067
   15 H     0.23863  0.10795  0.58777        0.23863  0.10795  0.58777
   16 H    -0.47982 -0.34914 -0.58777       -0.47982 -0.34914 -0.58777
   17 H    -0.13067 -0.23863  0.34914       -0.13067 -0.23863  0.34914
   18 H     0.34914 -0.13067 -0.23863        0.34914 -0.13067 -0.23863
   19 H    -0.58777 -0.47982 -0.34914       -0.58777 -0.47982 -0.34914
   20 H    -0.10795  0.13067  0.47982       -0.10795  0.13067  0.47982
   21 H     0.13067  0.47982 -0.10795        0.13067  0.47982 -0.10795
   22 H     0.10795  0.58777  0.23863        0.10795  0.58777  0.23863
   23 H     0.58777  0.23863  0.10795        0.58777  0.23863  0.10795
   24 H    -0.34914 -0.58777 -0.47982       -0.34914 -0.58777 -0.47982
   25 H     0.45661  0.14120  0.52572        0.45661  0.14120  0.52572
   26 H    -0.38452 -0.06911 -0.52572       -0.38452 -0.06911 -0.52572
   27 H    -0.45661  0.06911 -0.31541       -0.45661  0.06911 -0.31541
   28 H     0.38452 -0.14120  0.31541        0.38452 -0.14120  0.31541
   29 H     0.52572  0.45661  0.14120        0.52572  0.45661  0.14120
   30 H     0.14120  0.52572  0.45661        0.14120  0.52572  0.45661
   31 H     0.31541  0.38452 -0.14120        0.31541  0.38452 -0.14120
   32 H    -0.06911 -0.52572 -0.38452       -0.06911 -0.52572 -0.38452
   33 H    -0.52572 -0.38452 -0.06911       -0.52572 -0.38452 -0.06911
   34 H     0.06911 -0.31541 -0.45661        0.06911 -0.31541 -0.45661
   35 H    -0.31541 -0.45661  0.06911       -0.31541 -0.45661  0.06911
   36 H    -0.14120  0.31541  0.38452       -0.14120  0.31541  0.38452
   37 H     0.50359  0.24608  0.50359        0.50359  0.24608  0.50359
   38 H    -0.25751  0.00000 -0.50359       -0.25751  0.00000 -0.50359
   39 H    -0.50359 -0.00000 -0.25751       -0.50359 -0.00000 -0.25751
   40 H     0.25751 -0.24608  0.25751        0.25751 -0.24608  0.25751
   41 H     0.50359  0.50359  0.24608        0.50359  0.50359  0.24608
   42 H     0.24608  0.50359  0.50359        0.24608  0.50359  0.50359
   43 H     0.25751  0.25751 -0.24608        0.25751  0.25751 -0.24608
   44 H     0.00000 -0.50359 -0.25751        0.00000 -0.50359 -0.25751
   45 H    -0.50359 -0.25751  0.00000       -0.50359 -0.25751  0.00000
   46 H    -0.00000 -0.25751 -0.50359       -0.00000 -0.25751 -0.50359
   47 H    -0.25751 -0.50359 -0.00000       -0.25751 -0.50359 -0.00000
   48 H    -0.24608  0.25751  0.25751       -0.24608  0.25751  0.25751
   49 H     0.52569  0.14117  0.45662        0.52569  0.14117  0.45662
   50 H    -0.31545  0.06907 -0.45662       -0.31545  0.06907 -0.45662
   51 H    -0.52569 -0.06907 -0.38452       -0.52569 -0.06907 -0.38452
   52 H     0.31545 -0.14117  0.38452        0.31545 -0.14117  0.38452
   53 H     0.45662  0.52569  0.14117        0.45662  0.52569  0.14117
   54 H     0.14117  0.45662  0.52569        0.14117  0.45662  0.52569
   55 H     0.38452  0.31545 -0.14117        0.38452  0.31545 -0.14117
   56 H     0.06907 -0.45662 -0.31545        0.06907 -0.45662 -0.31545
   57 H    -0.45662 -0.31545  0.06907       -0.45662 -0.31545  0.06907
   58 H    -0.06907 -0.38452 -0.52569       -0.06907 -0.38452 -0.52569
   59 H    -0.38452 -0.52569 -0.06907       -0.38452 -0.52569 -0.06907
   60 H    -0.14117  0.38452  0.31545       -0.14117  0.38452  0.31545
   61 CD   -0.25001  0.24999  0.50000       -0.25001  0.24999  0.50000
   62 CD   -0.74999 -0.24999  0.50000       -0.74999 -0.24999  0.50000
   63 CD    0.50000 -0.25001  0.24999        0.50000 -0.25001  0.24999
   64 CD    0.24999  0.50000 -0.25001        0.24999  0.50000 -0.25001
   65 CD    0.50000 -0.74999 -0.24999        0.50000 -0.74999 -0.24999
   66 CD   -0.24999  0.50000 -0.74999       -0.24999  0.50000 -0.74999
   67 C     0.62158  0.24438  0.62159        0.62158  0.24438  0.62159
   68 C    -0.37721 -0.00001 -0.62159       -0.37721 -0.00001 -0.62159
   69 C    -0.62158  0.00001 -0.37720       -0.62158  0.00001 -0.37720
   70 C     0.37721 -0.24438  0.37720        0.37721 -0.24438  0.37720
   71 C     0.62159  0.62158  0.24438        0.62159  0.62158  0.24438
   72 C     0.24438  0.62159  0.62158        0.24438  0.62159  0.62158
   73 C     0.37720  0.37721 -0.24438        0.37720  0.37721 -0.24438
   74 C    -0.00001 -0.62159 -0.37721       -0.00001 -0.62159 -0.37721
   75 C    -0.62159 -0.37721 -0.00001       -0.62159 -0.37721 -0.00001
   76 C     0.00001 -0.37720 -0.62158        0.00001 -0.37720 -0.62158
   77 C    -0.37720 -0.62158  0.00001       -0.37720 -0.62158  0.00001
   78 C    -0.24438  0.37720  0.37721       -0.24438  0.37720  0.37721
   79 C    -0.21280  0.32032 -0.26620       -0.21280  0.32032 -0.26620
   80 C     0.58652  0.05340  0.26620        0.58652  0.05340  0.26620
   81 C     0.21280 -0.05340  0.53312        0.21280 -0.05340  0.53312
   82 C    -0.58652 -0.32032 -0.53312       -0.58652 -0.32032 -0.53312
   83 C    -0.26620 -0.21280  0.32032       -0.26620 -0.21280  0.32032
   84 C     0.32032 -0.26620 -0.21280        0.32032 -0.26620 -0.21280
   85 C    -0.53312 -0.58652 -0.32032       -0.53312 -0.58652 -0.32032
   86 C     0.05340  0.26620  0.58652        0.05340  0.26620  0.58652
   87 C     0.26620  0.58652  0.05340        0.26620  0.58652  0.05340
   88 C    -0.05340  0.53312  0.21280       -0.05340  0.53312  0.21280
   89 C     0.53312  0.21280 -0.05340        0.53312  0.21280 -0.05340
   90 C    -0.32032 -0.53312 -0.58652       -0.32032 -0.53312 -0.58652
   91 C     0.52148  0.19031  0.52150        0.52148  0.19031  0.52150
   92 C    -0.33119 -0.00002 -0.52150       -0.33119 -0.00002 -0.52150
   93 C    -0.52148  0.00002 -0.33117       -0.52148  0.00002 -0.33117
   94 C     0.33119 -0.19031  0.33117        0.33119 -0.19031  0.33117
   95 C     0.52150  0.52148  0.19031        0.52150  0.52148  0.19031
   96 C     0.19031  0.52150  0.52148        0.19031  0.52150  0.52148
   97 C     0.33117  0.33119 -0.19031        0.33117  0.33119 -0.19031
   98 C    -0.00002 -0.52150 -0.33119       -0.00002 -0.52150 -0.33119
   99 C    -0.52150 -0.33119 -0.00002       -0.52150 -0.33119 -0.00002
  100 C     0.00002 -0.33117 -0.52148        0.00002 -0.33117 -0.52148
  101 C    -0.33117 -0.52148  0.00002       -0.33117 -0.52148  0.00002
  102 C    -0.19031  0.33117  0.33119       -0.19031  0.33117  0.33119
  103 N    -0.28423  0.27217 -0.37094       -0.28423  0.27217 -0.37094
  104 N     0.64311  0.08671  0.37094        0.64311  0.08671  0.37094
  105 N     0.28423 -0.08671  0.55640        0.28423 -0.08671  0.55640
  106 N    -0.64311 -0.27217 -0.55640       -0.64311 -0.27217 -0.55640
  107 N    -0.37094 -0.28423  0.27217       -0.37094 -0.28423  0.27217
  108 N     0.27217 -0.37094 -0.28423        0.27217 -0.37094 -0.28423
  109 N    -0.55640 -0.64311 -0.27217       -0.55640 -0.64311 -0.27217
  110 N     0.08671  0.37094  0.64311        0.08671  0.37094  0.64311
  111 N     0.37094  0.64311  0.08671        0.37094  0.64311  0.08671
  112 N    -0.08671  0.55640  0.28423       -0.08671  0.55640  0.28423
  113 N     0.55640  0.28423 -0.08671        0.55640  0.28423 -0.08671
  114 N    -0.27217 -0.55640 -0.64311       -0.27217 -0.55640 -0.64311
  115 C    -0.26620  0.32033 -0.21279       -0.26620  0.32033 -0.21279
  116 C     0.53312 -0.05342  0.21279        0.53312 -0.05342  0.21279
  117 C     0.26620  0.05342  0.58653        0.26620  0.05342  0.58653
  118 C    -0.53312 -0.32033 -0.58653       -0.53312 -0.32033 -0.58653
  119 C    -0.21279 -0.26620  0.32033       -0.21279 -0.26620  0.32033
  120 C     0.32033 -0.21279 -0.26620        0.32033 -0.21279 -0.26620
  121 C    -0.58653 -0.53312 -0.32033       -0.58653 -0.53312 -0.32033
  122 C    -0.05342  0.21279  0.53312       -0.05342  0.21279  0.53312
  123 C     0.21279  0.53312 -0.05342        0.21279  0.53312 -0.05342
  124 C     0.05342  0.58653  0.26620        0.05342  0.58653  0.26620
  125 C     0.58653  0.26620  0.05342        0.58653  0.26620  0.05342
  126 C    -0.32033 -0.58653 -0.53312       -0.32033 -0.58653 -0.53312
  127 N    -0.37095  0.27218 -0.28421       -0.37095  0.27218 -0.28421
  128 N     0.55639 -0.08674  0.28421        0.55639 -0.08674  0.28421
  129 N     0.37095  0.08674  0.64312        0.37095  0.08674  0.64312
  130 N    -0.55639 -0.27218 -0.64312       -0.55639 -0.27218 -0.64312
  131 N    -0.28421 -0.37095  0.27218       -0.28421 -0.37095  0.27218
  132 N     0.27218 -0.28421 -0.37095        0.27218 -0.28421 -0.37095
  133 N    -0.64312 -0.55639 -0.27218       -0.64312 -0.55639 -0.27218
  134 N    -0.08674  0.28421  0.55639       -0.08674  0.28421  0.55639
  135 N     0.28421  0.55639 -0.08674        0.28421  0.55639 -0.08674
  136 N     0.08674  0.64312  0.37095        0.08674  0.64312  0.37095
  137 N     0.64312  0.37095  0.08674        0.64312  0.37095  0.08674
  138 N    -0.27218 -0.64312 -0.55639       -0.27218 -0.64312 -0.55639

 %%%%%%%%%%%%%%%%%%%%%%%%%%%%%%%%%%%%%%%%%%%%%%%%%%%%%%%%%%%%%%%%%%%%%%%%%%%%%

            PHASE PROJECTED ALONG THE RECIPROCAL LATTICE VECTORS
                              B1         B2         B3
                     PHI  -0.000000  -0.080704  -0.080704

               PREFACTOR: |e|/(2.PI.VA)=  0.00085632E+10 (C/m**3)


 *******************************************************************************
 * CELL DEFORMATION
 *******************************************************************************

    ELASTIC STRAIN MATRIX (ADIMENSIONAL)

    1    0.0000000000    0.0000000000    0.0000000000
    2    0.0000000000    0.0000000000    0.0150000000
    3    0.0000000000    0.0150000000    0.0000000000

 LATTICE PARAMETERS (ANGSTROMS AND DEGREES) OF
 (1) ORIGINAL PRIMITIVE CELL
 (2) ORIGINAL CRYSTALLOGRAPHIC CELL
 (3) DEFORMED PRIMITIVE CELL
 (4) DEFORMED CRYSTALLOGRAPHIC CELL

            A           B           C        ALPHA       BETA        GAMMA         VOL
 (1)   15.697864   15.697864   15.697864  109.471221  109.471221  109.471221 2977.829163
 (2)   18.126332   18.126332   18.126332   90.000000   90.000000   90.000000 5955.658327
 (3)   15.855231   15.541282   15.541282  108.652765  109.472233  109.472233 2977.159152
 (4)   18.126332   18.128371   18.128371   88.281256   90.000000   90.000000 5954.318304

 * CELL DEFORMATION COMPLETE - NO. OF SYMMOPS   2
 *******************************************************************************
 LATTICE PARAMETERS (ANGSTROMS AND DEGREES) - BOHR = 0.5291772083 ANGSTROM
 PRIMITIVE CELL - CENTRING CODE 6/1 VOLUME=  2977.159152 - DENSITY  0.924 g/cm^3
         A              B              C           ALPHA      BETA       GAMMA 
    15.85523099    15.54128156    15.54128156   108.652765 109.472233 109.472233
 *******************************************************************************
 ATOMS IN THE ASYMMETRIC UNIT   70 - ATOMS IN THE UNIT CELL:  138
     ATOM                 X/A                 Y/B                 Z/C    
 *******************************************************************************
      1 T   1 H    -1.306845048380E-01  3.491415174127E-01 -2.386272496086E-01
      2 T   1 H    -4.122312329786E-01  1.079427447706E-01  2.386272496086E-01
      3 F   1 H     1.306845048380E-01 -1.079427447706E-01  4.798260222508E-01
      4 F   1 H     4.122312329786E-01 -3.491415174127E-01 -4.798260222508E-01
      5 T   1 H    -2.386272496086E-01 -1.306845048380E-01  3.491415174127E-01
      6 T   1 H     3.491415174127E-01 -2.386272496086E-01 -1.306845048380E-01
      7 T   1 H    -4.798260222508E-01  4.122312329786E-01 -3.491415174127E-01
      8 T   1 H     1.079427447706E-01  2.386272496086E-01 -4.122312329786E-01
      9 F   1 H     2.386272496086E-01 -4.122312329786E-01  1.079427447706E-01
     10 F   1 H    -1.079427447706E-01  4.798260222508E-01  1.306845048380E-01
     11 F   1 H     4.798260222508E-01  1.306845048380E-01 -1.079427447706E-01
     12 F   1 H    -3.491415174127E-01 -4.798260222508E-01  4.122312329786E-01
     13 T   1 H    -2.386271876612E-01  3.491434176776E-01 -1.306734751256E-01
     14 T   1 H     4.798168928032E-01 -1.079537125356E-01  1.306734751256E-01
     15 F   1 H     2.386271876612E-01  1.079537125356E-01 -4.122293946612E-01
     16 F   1 H    -4.798168928032E-01 -3.491434176776E-01  4.122293946612E-01
     17 T   1 H    -1.306734751256E-01 -2.386271876612E-01  3.491434176776E-01
     18 T   1 H     3.491434176776E-01 -1.306734751256E-01 -2.386271876612E-01
     19 T   1 H     4.122293946612E-01 -4.798168928032E-01 -3.491434176776E-01
     20 T   1 H    -1.079537125356E-01  1.306734751256E-01  4.798168928032E-01
     21 F   1 H     1.306734751256E-01  4.798168928032E-01 -1.079537125356E-01
     22 F   1 H     1.079537125356E-01 -4.122293946612E-01  2.386271876612E-01
     23 F   1 H    -4.122293946612E-01  2.386271876612E-01  1.079537125356E-01
     24 F   1 H    -3.491434176776E-01  4.122293946612E-01 -4.798168928032E-01
     25 T   1 H     4.566056503914E-01  1.411986109612E-01 -4.742806643814E-01
     26 T   1 H    -3.845207246574E-01 -6.911368522720E-02  4.742806643814E-01
     27 F   1 H    -4.566056503914E-01  6.911368522720E-02 -3.154070394302E-01
     28 F   1 H     3.845207246574E-01 -1.411986109612E-01  3.154070394302E-01
     29 T   1 H    -4.742806643814E-01  4.566056503914E-01  1.411986109612E-01
     30 T   1 H     1.411986109612E-01 -4.742806643814E-01  4.566056503914E-01
     31 T   1 H     3.154070394302E-01  3.845207246574E-01 -1.411986109612E-01
     32 T   1 H    -6.911368522720E-02  4.742806643814E-01 -3.845207246574E-01
     33 F   1 H     4.742806643814E-01 -3.845207246574E-01 -6.911368522720E-02
     34 F   1 H     6.911368522720E-02 -3.154070394302E-01 -4.566056503914E-01
     35 F   1 H    -3.154070394302E-01 -4.566056503914E-01  6.911368522720E-02
     36 F   1 H    -1.411986109612E-01  3.154070394302E-01  3.845207246574E-01
     37 T   1 H    -4.964050804627E-01  2.460832288428E-01 -4.964061880430E-01
     38 T   1 H    -2.575105831142E-01  1.107580300794E-06  4.964061880430E-01
     39 F   1 H     4.964050804627E-01 -1.107580300808E-06 -2.575116906945E-01
     40 F   1 H     2.575105831142E-01 -2.460832288428E-01  2.575116906945E-01
     41 T   1 H    -4.964061880430E-01 -4.964050804627E-01  2.460832288428E-01
     42 T   1 H     2.460832288428E-01 -4.964061880430E-01 -4.964050804627E-01
     43 T   1 H     2.575116906945E-01  2.575105831142E-01 -2.460832288428E-01
     44 T   1 H     1.107580300780E-06  4.964061880430E-01 -2.575105831142E-01
     45 F   1 H     4.964061880430E-01 -2.575105831142E-01  1.107580300784E-06
     46 F   1 H    -1.107580300780E-06 -2.575116906945E-01  4.964050804627E-01
     47 F   1 H    -2.575116906945E-01  4.964050804627E-01 -1.107580300799E-06
     48 F   1 H    -2.460832288428E-01  2.575116906945E-01  2.575105831142E-01
     49 T   1 H    -4.743098204450E-01  1.411729526335E-01  4.566242509533E-01
     50 T   1 H    -3.154512983198E-01  6.906592860171E-02 -4.566242509533E-01
     51 F   1 H     4.743098204450E-01 -6.906592860171E-02 -3.845172269215E-01
     52 F   1 H     3.154512983198E-01 -1.411729526335E-01  3.845172269215E-01
     53 T   1 H     4.566242509533E-01 -4.743098204450E-01  1.411729526335E-01
     54 T   1 H     1.411729526335E-01  4.566242509533E-01 -4.743098204450E-01
     55 T   1 H     3.845172269215E-01  3.154512983198E-01 -1.411729526335E-01
     56 T   1 H     6.906592860171E-02 -4.566242509533E-01 -3.154512983198E-01
     57 F   1 H    -4.566242509533E-01 -3.154512983198E-01  6.906592860171E-02
     58 F   1 H    -6.906592860171E-02 -3.845172269215E-01  4.743098204450E-01
     59 F   1 H    -3.845172269215E-01  4.743098204450E-01 -6.906592860171E-02
     60 F   1 H    -1.411729526335E-01  3.845172269215E-01  3.154512983198E-01
     61 T 248 CD   -2.500128778651E-01  2.499871221349E-01  5.000000000000E-01
     62 F 248 CD    2.500128778651E-01 -2.499871221349E-01  5.000000000000E-01
     63 T 248 CD   -5.000000000000E-01 -2.500128778651E-01  2.499871221349E-01
     64 T 248 CD    2.499871221349E-01  5.000000000000E-01 -2.500128778651E-01
     65 T 248 CD   -5.000000000000E-01  2.500128778651E-01 -2.499871221349E-01
     66 F 248 CD   -2.499871221349E-01  5.000000000000E-01  2.500128778651E-01
     67 T   6 C    -3.784247889966E-01  2.443762140056E-01 -3.784118825115E-01
     68 T   6 C    -3.772119034829E-01 -1.290648510119E-05  3.784118825115E-01
     69 F   6 C     3.784247889966E-01  1.290648510122E-05 -3.771989969978E-01
     70 F   6 C     3.772119034829E-01 -2.443762140056E-01  3.771989969978E-01
     71 T   6 C    -3.784118825115E-01 -3.784247889966E-01  2.443762140056E-01
     72 T   6 C     2.443762140056E-01 -3.784118825115E-01 -3.784247889966E-01
     73 T   6 C     3.771989969978E-01  3.772119034829E-01 -2.443762140056E-01
     74 T   6 C    -1.290648510123E-05  3.784118825115E-01 -3.772119034829E-01
     75 F   6 C     3.784118825115E-01 -3.772119034829E-01 -1.290648510117E-05
     76 F   6 C     1.290648510117E-05 -3.771989969978E-01  3.784247889966E-01
     77 F   6 C    -3.771989969978E-01  3.784247889966E-01  1.290648510114E-05
     78 F   6 C    -2.443762140056E-01  3.771989969978E-01  3.772119034829E-01
     79 T   6 C    -2.127974782475E-01  3.203239875087E-01 -2.661992312206E-01
     80 T   6 C    -4.134767812707E-01  5.340175297306E-02  2.661992312206E-01
     81 F   6 C     2.127974782475E-01 -5.340175297306E-02 -4.668785342438E-01
     82 F   6 C     4.134767812707E-01 -3.203239875087E-01  4.668785342438E-01
     83 T   6 C    -2.661992312206E-01 -2.127974782475E-01  3.203239875087E-01
     84 T   6 C     3.203239875087E-01 -2.661992312206E-01 -2.127974782475E-01
     85 T   6 C     4.668785342438E-01  4.134767812707E-01 -3.203239875087E-01
     86 T   6 C     5.340175297306E-02  2.661992312206E-01 -4.134767812707E-01
     87 F   6 C     2.661992312206E-01 -4.134767812707E-01  5.340175297306E-02
     88 F   6 C    -5.340175297306E-02 -4.668785342438E-01  2.127974782475E-01
     89 F   6 C    -4.668785342438E-01  2.127974782475E-01 -5.340175297306E-02
     90 F   6 C    -3.203239875087E-01  4.668785342438E-01  4.134767812707E-01
     91 T   6 C    -4.785167057568E-01  1.903090088765E-01 -4.785012243015E-01
     92 T   6 C    -3.311897668220E-01 -1.548145534770E-05  4.785012243015E-01
     93 F   6 C     4.785167057568E-01  1.548145534762E-05 -3.311742853667E-01
     94 F   6 C     3.311897668220E-01 -1.903090088765E-01  3.311742853667E-01
     95 T   6 C    -4.785012243015E-01 -4.785167057568E-01  1.903090088765E-01
     96 T   6 C     1.903090088765E-01 -4.785012243015E-01 -4.785167057568E-01
     97 T   6 C     3.311742853667E-01  3.311897668220E-01 -1.903090088765E-01
     98 T   6 C    -1.548145534763E-05  4.785012243015E-01 -3.311897668220E-01
     99 F   6 C     4.785012243015E-01 -3.311897668220E-01 -1.548145534766E-05
    100 F   6 C     1.548145534767E-05 -3.311742853667E-01  4.785167057568E-01
    101 F   6 C    -3.311742853667E-01  4.785167057568E-01  1.548145534764E-05
    102 F   6 C    -1.903090088765E-01  3.311742853667E-01  3.311897668220E-01
    103 T   7 N    -2.842298715441E-01  2.721671797508E-01 -3.709436219471E-01
    104 T   7 N    -3.568891983020E-01  8.671375040303E-02  3.709436219471E-01
    105 F   7 N     2.842298715441E-01 -8.671375040303E-02 -4.436029487051E-01
    106 F   7 N     3.568891983020E-01 -2.721671797508E-01  4.436029487051E-01
    107 T   7 N    -3.709436219471E-01 -2.842298715441E-01  2.721671797508E-01
    108 T   7 N     2.721671797508E-01 -3.709436219471E-01 -2.842298715441E-01
    109 T   7 N     4.436029487051E-01  3.568891983020E-01 -2.721671797508E-01
    110 T   7 N     8.671375040303E-02  3.709436219471E-01 -3.568891983020E-01
    111 F   7 N     3.709436219471E-01 -3.568891983020E-01  8.671375040303E-02
    112 F   7 N    -8.671375040303E-02 -4.436029487051E-01  2.842298715441E-01
    113 F   7 N    -4.436029487051E-01  2.842298715441E-01 -8.671375040303E-02
    114 F   7 N    -2.721671797508E-01  4.436029487051E-01  3.568891983020E-01
    115 T   6 C    -2.662030976629E-01  3.203316731083E-01 -2.127861347699E-01
    116 T   6 C    -4.668821921219E-01 -5.341696289305E-02  2.127861347699E-01
    117 F   6 C     2.662030976629E-01  5.341696289305E-02 -4.134652292288E-01
    118 F   6 C     4.668821921219E-01 -3.203316731083E-01  4.134652292288E-01
    119 T   6 C    -2.127861347699E-01 -2.662030976629E-01  3.203316731083E-01
    120 T   6 C     3.203316731083E-01 -2.127861347699E-01 -2.662030976629E-01
    121 T   6 C     4.134652292288E-01  4.668821921219E-01 -3.203316731083E-01
    122 T   6 C    -5.341696289305E-02  2.127861347699E-01 -4.668821921219E-01
    123 F   6 C     2.127861347699E-01 -4.668821921219E-01 -5.341696289305E-02
    124 F   6 C     5.341696289305E-02 -4.134652292288E-01  2.662030976629E-01
    125 F   6 C    -4.134652292288E-01  2.662030976629E-01  5.341696289305E-02
    126 F   6 C    -3.203316731083E-01  4.134652292288E-01  4.668821921219E-01
    127 T   7 N    -3.709490592381E-01  2.721758527854E-01 -2.842134580269E-01
    128 T   7 N    -4.436106891877E-01 -8.673560121123E-02  2.842134580269E-01
    129 F   7 N     3.709490592381E-01  8.673560121123E-02 -3.568750879764E-01
    130 F   7 N     4.436106891877E-01 -2.721758527854E-01  3.568750879764E-01
    131 T   7 N    -2.842134580269E-01 -3.709490592381E-01  2.721758527854E-01
    132 T   7 N     2.721758527854E-01 -2.842134580269E-01 -3.709490592381E-01
    133 T   7 N     3.568750879764E-01  4.436106891877E-01 -2.721758527854E-01
    134 T   7 N    -8.673560121123E-02  2.842134580269E-01 -4.436106891877E-01
    135 F   7 N     2.842134580269E-01 -4.436106891877E-01 -8.673560121123E-02
    136 F   7 N     8.673560121123E-02 -3.568750879764E-01  3.709490592381E-01
    137 F   7 N    -3.568750879764E-01  3.709490592381E-01  8.673560121123E-02
    138 F   7 N    -2.721758527854E-01  3.568750879764E-01  4.436106891877E-01

 TRANSFORMATION MATRIX PRIMITIVE-CRYSTALLOGRAPHIC CELL
  0.0000  1.0000  1.0000  1.0000  0.0000  1.0000  1.0000  1.0000  0.0000

 *******************************************************************************
 CRYSTALLOGRAPHIC CELL (VOLUME=       5954.31830365)
         A              B              C           ALPHA      BETA       GAMMA 
    18.12633178    18.12837087    18.12837087    88.281256  90.000000  90.000000

 COORDINATES IN THE CRYSTALLOGRAPHIC CELL
     ATOM                 X/A                 Y/B                 Z/C    
 *******************************************************************************
      1 T   1 H     1.205993863211E-01 -3.592266359297E-01  2.285421310917E-01
      2 T   1 H    -1.205993863211E-01  3.592266359297E-01  2.285421310917E-01
      3 F   1 H     1.205993863211E-01  3.592266359297E-01 -2.285421310917E-01
      4 F   1 H    -1.205993863211E-01 -3.592266359297E-01 -2.285421310917E-01
      5 T   1 H     2.285421310917E-01  1.205993863211E-01 -3.592266359297E-01
      6 T   1 H    -3.592266359297E-01  2.285421310917E-01  1.205993863211E-01
      7 T   1 H    -2.285421310917E-01 -1.205993863211E-01 -3.592266359297E-01
      8 T   1 H     3.592266359297E-01  2.285421310917E-01 -1.205993863211E-01
      9 F   1 H     2.285421310917E-01 -1.205993863211E-01  3.592266359297E-01
     10 F   1 H     3.592266359297E-01 -2.285421310917E-01  1.205993863211E-01
     11 F   1 H    -2.285421310917E-01  1.205993863211E-01  3.592266359297E-01
     12 F   1 H    -3.592266359297E-01 -2.285421310917E-01 -1.205993863211E-01
     13 T   1 H     2.285485651066E-01 -3.592220402322E-01  1.205948525710E-01
     14 T   1 H    -2.285485651066E-01  3.592220402322E-01  1.205948525710E-01
     15 F   1 H     2.285485651066E-01  3.592220402322E-01 -1.205948525710E-01
     16 F   1 H    -2.285485651066E-01 -3.592220402322E-01 -1.205948525710E-01
     17 T   1 H     1.205948525710E-01  2.285485651066E-01 -3.592220402322E-01
     18 T   1 H    -3.592220402322E-01  1.205948525710E-01  2.285485651066E-01
     19 T   1 H    -1.205948525710E-01 -2.285485651066E-01 -3.592220402322E-01
     20 T   1 H     3.592220402322E-01  1.205948525710E-01 -2.285485651066E-01
     21 F   1 H     1.205948525710E-01 -2.285485651066E-01  3.592220402322E-01
     22 F   1 H     3.592220402322E-01 -1.205948525710E-01  2.285485651066E-01
     23 F   1 H    -1.205948525710E-01  2.285485651066E-01  3.592220402322E-01
     24 F   1 H    -3.592220402322E-01 -1.205948525710E-01 -2.285485651066E-01
     25 T   1 H     1.051561480942E-01  4.205631875244E-01  3.604246286699E-02
     26 T   1 H    -1.051561480942E-01 -4.205631875244E-01  3.604246286699E-02
     27 F   1 H     1.051561480942E-01 -4.205631875244E-01 -3.604246286699E-02
     28 F   1 H    -1.051561480942E-01  4.205631875244E-01 -3.604246286699E-02
     29 T   1 H     3.604246286699E-02  1.051561480942E-01  4.205631875244E-01
     30 T   1 H     4.205631875244E-01  3.604246286699E-02  1.051561480942E-01
     31 T   1 H    -3.604246286699E-02 -1.051561480942E-01  4.205631875244E-01
     32 T   1 H    -4.205631875244E-01  3.604246286699E-02 -1.051561480942E-01
     33 F   1 H     3.604246286699E-02 -1.051561480942E-01 -4.205631875244E-01
     34 F   1 H    -4.205631875244E-01 -3.604246286699E-02  1.051561480942E-01
     35 F   1 H    -3.604246286699E-02  1.051561480942E-01 -4.205631875244E-01
     36 F   1 H     4.205631875244E-01 -3.604246286699E-02 -1.051561480942E-01
     37 T   1 H     1.230410606313E-01  3.805527513257E-01  1.230421682116E-01
     38 T   1 H    -1.230410606313E-01 -3.805527513257E-01  1.230421682116E-01
     39 F   1 H     1.230410606313E-01 -3.805527513257E-01 -1.230421682116E-01
     40 F   1 H    -1.230410606313E-01  3.805527513257E-01 -1.230421682116E-01
     41 T   1 H     1.230421682116E-01  1.230410606313E-01  3.805527513257E-01
     42 T   1 H     3.805527513257E-01  1.230421682116E-01  1.230410606313E-01
     43 T   1 H    -1.230421682116E-01 -1.230410606313E-01  3.805527513257E-01
     44 T   1 H    -3.805527513257E-01  1.230421682116E-01 -1.230410606313E-01
     45 F   1 H     1.230421682116E-01 -1.230410606313E-01 -3.805527513257E-01
     46 F   1 H    -3.805527513257E-01 -1.230421682116E-01  1.230410606313E-01
     47 F   1 H    -1.230421682116E-01  1.230410606313E-01 -3.805527513257E-01
     48 F   1 H     3.805527513257E-01 -1.230421682116E-01 -1.230410606313E-01
     49 T   1 H     3.605351201591E-02  4.205707389374E-01  1.051194406176E-01
     50 T   1 H    -3.605351201591E-02 -4.205707389374E-01  1.051194406176E-01
     51 F   1 H     3.605351201591E-02 -4.205707389374E-01 -1.051194406176E-01
     52 F   1 H    -3.605351201591E-02  4.205707389374E-01 -1.051194406176E-01
     53 T   1 H     1.051194406176E-01  3.605351201591E-02  4.205707389374E-01
     54 T   1 H     4.205707389374E-01  1.051194406176E-01  3.605351201591E-02
     55 T   1 H    -1.051194406176E-01 -3.605351201591E-02  4.205707389374E-01
     56 T   1 H    -4.205707389374E-01  1.051194406176E-01 -3.605351201591E-02
     57 F   1 H     1.051194406176E-01 -3.605351201591E-02 -4.205707389374E-01
     58 F   1 H    -4.205707389374E-01 -1.051194406176E-01  3.605351201591E-02
     59 F   1 H    -1.051194406176E-01  3.605351201591E-02 -4.205707389374E-01
     60 F   1 H     4.205707389374E-01 -1.051194406176E-01 -3.605351201591E-02
     61 T 248 CD   -5.000000000000E-01 -1.114559833315E-16 -2.500128778651E-01
     62 F 248 CD   -5.000000000000E-01 -1.266348137463E-16  2.500128778651E-01
     63 T 248 CD   -2.500128778651E-01 -5.000000000000E-01 -3.729655473350E-17
     64 T 248 CD    0.000000000000E+00 -2.500128778651E-01  5.000000000000E-01
     65 T 248 CD    2.500128778651E-01  5.000000000000E-01  9.280770596476E-17
     66 F 248 CD   -1.555760257828E-16  2.500128778651E-01 -5.000000000000E-01
     67 T   6 C     1.221945602454E-01  4.993935572432E-01  1.221816537602E-01
     68 T   6 C    -1.221945602454E-01 -4.993935572432E-01  1.221816537602E-01
     69 F   6 C     1.221945602454E-01 -4.993935572432E-01 -1.221816537602E-01
     70 F   6 C    -1.221945602454E-01  4.993935572432E-01 -1.221816537602E-01
     71 T   6 C     1.221816537602E-01  1.221945602454E-01  4.993935572432E-01
     72 T   6 C     4.993935572432E-01  1.221816537602E-01  1.221945602454E-01
     73 T   6 C    -1.221816537602E-01 -1.221945602454E-01  4.993935572432E-01
     74 T   6 C    -4.993935572432E-01  1.221816537602E-01 -1.221945602454E-01
     75 F   6 C     1.221816537602E-01 -1.221945602454E-01 -4.993935572432E-01
     76 F   6 C    -4.993935572432E-01 -1.221816537602E-01  1.221945602454E-01
     77 F   6 C    -1.221816537602E-01  1.221945602454E-01 -4.993935572432E-01
     78 F   6 C     4.993935572432E-01 -1.221816537602E-01 -1.221945602454E-01
     79 T   6 C     1.334611172678E-01 -3.996603484884E-01  1.868628702409E-01
     80 T   6 C    -1.334611172678E-01  3.996603484884E-01  1.868628702409E-01
     81 F   6 C     1.334611172678E-01  3.996603484884E-01 -1.868628702409E-01
     82 F   6 C    -1.334611172678E-01 -3.996603484884E-01 -1.868628702409E-01
     83 T   6 C     1.868628702409E-01  1.334611172678E-01 -3.996603484884E-01
     84 T   6 C    -3.996603484884E-01  1.868628702409E-01  1.334611172678E-01
     85 T   6 C    -1.868628702409E-01 -1.334611172678E-01 -3.996603484884E-01
     86 T   6 C     3.996603484884E-01  1.868628702409E-01 -1.334611172678E-01
     87 F   6 C     1.868628702409E-01 -1.334611172678E-01  3.996603484884E-01
     88 F   6 C     3.996603484884E-01 -1.868628702409E-01  1.334611172678E-01
     89 F   6 C    -1.868628702409E-01  1.334611172678E-01  3.996603484884E-01
     90 F   6 C    -3.996603484884E-01 -1.868628702409E-01 -1.334611172678E-01
     91 T   6 C     9.516224516593E-02  4.263365305326E-01  9.514676371058E-02
     92 T   6 C    -9.516224516593E-02 -4.263365305326E-01  9.514676371058E-02
     93 F   6 C     9.516224516593E-02 -4.263365305326E-01 -9.514676371058E-02
     94 F   6 C    -9.516224516593E-02  4.263365305326E-01 -9.514676371058E-02
     95 T   6 C     9.514676371058E-02  9.516224516593E-02  4.263365305326E-01
     96 T   6 C     4.263365305326E-01  9.514676371058E-02  9.516224516593E-02
     97 T   6 C    -9.514676371058E-02 -9.516224516593E-02  4.263365305326E-01
     98 T   6 C    -4.263365305326E-01  9.514676371058E-02 -9.516224516593E-02
     99 F   6 C     9.514676371058E-02 -9.516224516593E-02 -4.263365305326E-01
    100 F   6 C    -4.263365305326E-01 -9.514676371058E-02  9.516224516593E-02
    101 F   6 C    -9.514676371058E-02  9.516224516593E-02 -4.263365305326E-01
    102 F   6 C     4.263365305326E-01 -9.514676371058E-02 -9.516224516593E-02
    103 T   7 N     9.272671467390E-02 -4.636703366210E-01  1.794404650769E-01
    104 T   7 N    -9.272671467389E-02  4.636703366210E-01  1.794404650769E-01
    105 F   7 N     9.272671467389E-02  4.636703366210E-01 -1.794404650769E-01
    106 F   7 N    -9.272671467389E-02 -4.636703366210E-01 -1.794404650769E-01
    107 T   7 N     1.794404650769E-01  9.272671467389E-02 -4.636703366210E-01
    108 T   7 N    -4.636703366210E-01  1.794404650769E-01  9.272671467389E-02
    109 T   7 N    -1.794404650769E-01 -9.272671467390E-02 -4.636703366210E-01
    110 T   7 N     4.636703366210E-01  1.794404650769E-01 -9.272671467389E-02
    111 F   7 N     1.794404650769E-01 -9.272671467389E-02  4.636703366210E-01
    112 F   7 N     4.636703366210E-01 -1.794404650769E-01  9.272671467389E-02
    113 F   7 N    -1.794404650769E-01  9.272671467390E-02  4.636703366210E-01
    114 F   7 N    -4.636703366210E-01 -1.794404650769E-01 -9.272671467389E-02
    115 T   6 C     1.868743180007E-01 -3.996604527705E-01  1.334573551076E-01
    116 T   6 C    -1.868743180007E-01  3.996604527705E-01  1.334573551076E-01
    117 F   6 C     1.868743180007E-01  3.996604527705E-01 -1.334573551076E-01
    118 F   6 C    -1.868743180007E-01 -3.996604527705E-01 -1.334573551076E-01
    119 T   6 C     1.334573551076E-01  1.868743180007E-01 -3.996604527705E-01
    120 T   6 C    -3.996604527705E-01  1.334573551076E-01  1.868743180007E-01
    121 T   6 C    -1.334573551076E-01 -1.868743180007E-01 -3.996604527705E-01
    122 T   6 C     3.996604527705E-01  1.334573551076E-01 -1.868743180007E-01
    123 F   6 C     1.334573551076E-01 -1.868743180007E-01  3.996604527705E-01
    124 F   6 C     3.996604527705E-01 -1.334573551076E-01  1.868743180007E-01
    125 F   6 C    -1.334573551076E-01  1.868743180007E-01  3.996604527705E-01
    126 F   6 C    -3.996604527705E-01 -1.334573551076E-01 -1.868743180007E-01
    127 T   7 N     1.794557269983E-01 -4.636691850252E-01  9.272012578710E-02
    128 T   7 N    -1.794557269983E-01  4.636691850252E-01  9.272012578710E-02
    129 F   7 N     1.794557269983E-01  4.636691850252E-01 -9.272012578710E-02
    130 F   7 N    -1.794557269983E-01 -4.636691850252E-01 -9.272012578710E-02
    131 T   7 N     9.272012578710E-02  1.794557269983E-01 -4.636691850252E-01
    132 T   7 N    -4.636691850252E-01  9.272012578710E-02  1.794557269983E-01
    133 T   7 N    -9.272012578710E-02 -1.794557269983E-01 -4.636691850252E-01
    134 T   7 N     4.636691850252E-01  9.272012578710E-02 -1.794557269983E-01
    135 F   7 N     9.272012578710E-02 -1.794557269983E-01  4.636691850252E-01
    136 F   7 N     4.636691850252E-01 -9.272012578710E-02  1.794557269983E-01
    137 F   7 N    -9.272012578710E-02  1.794557269983E-01  4.636691850252E-01
    138 F   7 N    -4.636691850252E-01 -9.272012578710E-02 -1.794557269983E-01

 T = ATOM BELONGING TO THE ASYMMETRIC UNIT

 ****    2 SYMMOPS - TRANSLATORS IN FRACTIONAL UNITS
 **** MATRICES AND TRANSLATORS IN THE CRYSTALLOGRAPHIC REFERENCE FRAME
   V INV                    ROTATION MATRICES                   TRANSLATORS
   1   1  1.00  0.00  0.00  0.00  1.00  0.00  0.00  0.00  1.00  0.00  0.00  0.00
   2   2 -1.00  0.00  0.00 -1.00  0.00  1.00 -1.00  1.00 -0.00  0.00  0.00  0.00

 DIRECT LATTICE VECTORS CARTESIAN COMPONENTS (ANGSTROM)
          X                    Y                    Z
  -0.906316588776E+01   0.919911337608E+01   0.919911337608E+01
   0.906316588776E+01  -0.892721839944E+01   0.892721839944E+01
   0.906316588776E+01   0.892721839944E+01  -0.892721839944E+01


 CARTESIAN COORDINATES - PRIMITIVE CELL
 *******************************************************************************
 *      ATOM          X(ANGSTROM)         Y(ANGSTROM)         Z(ANGSTROM)
 *******************************************************************************
    1     1 H     2.186024488380E+00 -6.449321728073E+00  4.044958575070E+00
    2     1 H    -2.186024488380E+00  6.573600642859E+00  4.240302410634E+00
    3     1 H     2.186024488380E+00  6.449321728073E+00 -4.044958575070E+00
    4     1 H    -2.186024488380E+00 -6.573600642859E+00 -4.240302410634E+00
    5     1 H     4.142630492852E+00  2.088352570598E+00 -6.478670818140E+00
    6     1 H    -6.511461185466E+00  4.175420860178E+00  2.248163945773E+00
    7     1 H    -4.142630492852E+00 -2.283696406162E+00 -6.544251552792E+00
    8     1 H     6.511461185466E+00  4.109840125526E+00 -2.123885030987E+00
    9     1 H     4.142630492852E+00 -2.088352570598E+00  6.478670818140E+00
   10     1 H     6.511461185466E+00 -4.109840125526E+00  2.123885030987E+00
   11     1 H    -4.142630492852E+00  2.283696406162E+00  6.544251552792E+00
   12     1 H    -6.511461185466E+00 -4.175420860178E+00 -2.248163945773E+00
   13     1 H     4.142747117941E+00 -6.478588747706E+00  2.088271639887E+00
   14     1 H    -4.142747117941E+00  6.544167016950E+00  2.283612976357E+00
   15     1 H     4.142747117941E+00  6.478588747706E+00 -2.088271639887E+00
   16     1 H    -4.142747117941E+00 -6.544167016950E+00 -2.283612976357E+00
   17     1 H     2.185942308122E+00  4.045076449706E+00 -6.449236675559E+00
   18     1 H    -6.511377882328E+00  2.248083514891E+00  4.175536252563E+00
   19     1 H    -2.185942308122E+00 -4.240417786176E+00 -6.573519089097E+00
   20     1 H     6.511377882328E+00  2.123801101353E+00 -4.109957983319E+00
   21     1 H     2.185942308122E+00 -4.045076449706E+00  6.449236675559E+00
   22     1 H     6.511377882328E+00 -2.123801101353E+00  4.109957983319E+00
   23     1 H    -2.185942308122E+00  4.240417786176E+00  6.573519089097E+00
   24     1 H    -6.511377882328E+00 -2.248083514891E+00 -4.175536252563E+00
   25     1 H     1.906095228591E+00  7.633067634236E+00  7.676666579786E-01
   26     1 H    -1.906095228591E+00 -7.613468105038E+00  5.389686218894E-01
   27     1 H     1.906095228591E+00 -7.633067634236E+00 -7.676666579786E-01
   28     1 H    -1.906095228591E+00  7.613468105038E+00 -5.389686218894E-01
   29     1 H     6.533176399340E-01  2.020444246636E+00  7.651859298066E+00
   30     1 H     7.623267869637E+00  6.819090683629E-01  1.915894993190E+00
   31     1 H    -6.533176399340E-01 -1.791746210546E+00  7.594676441208E+00
   32     1 H    -7.623267869637E+00  6.247262115051E-01 -1.896295463992E+00
   33     1 H     6.533176399340E-01 -2.020444246636E+00 -7.651859298066E+00
   34     1 H    -7.623267869637E+00 -6.247262115051E-01  1.896295463992E+00
   35     1 H    -6.533176399340E-01  1.791746210546E+00 -7.594676441208E+00
   36     1 H     7.623267869637E+00 -6.819090683629E-01 -1.915894993190E+00
   37     1 H     2.230283087014E+00  6.931479976068E+00  2.333773544811E+00
   38     1 H    -2.230283087014E+00 -6.864570881166E+00  2.126832781953E+00
   39     1 H     2.230283087014E+00 -6.931479976068E+00 -2.333773544811E+00
   40     1 H    -2.230283087014E+00  6.864570881166E+00 -2.126832781953E+00
   41     1 H     2.230303163382E+00  2.333753468443E+00  6.931479674922E+00
   42     1 H     6.898025428617E+00  2.263757409687E+00  2.263737634465E+00
   43     1 H    -2.230303163382E+00 -2.126812705585E+00  6.864571182312E+00
   44     1 H    -6.898025428617E+00  2.196848917077E+00 -2.196828539563E+00
   45     1 H     2.230303163382E+00 -2.333753468443E+00 -6.931479674922E+00
   46     1 H    -6.898025428617E+00 -2.196848917077E+00  2.196828539563E+00
   47     1 H    -2.230303163382E+00  2.126812705585E+00 -6.864571182312E+00
   48     1 H     6.898025428617E+00 -2.263757409687E+00 -2.263737634465E+00
   49     1 H     6.535179204730E-01  7.651986196905E+00  2.019780927928E+00
   50     1 H    -6.535179204730E-01 -7.594823301205E+00  1.791078785456E+00
   51     1 H     6.535179204730E-01 -7.651986196905E+00 -2.019780927928E+00
   52     1 H    -6.535179204730E-01  7.594823301205E+00 -1.791078785456E+00
   53     1 H     1.905429856692E+00  7.678689917088E-01  7.633207517862E+00
   54     1 H     7.623404749055E+00  1.915232625499E+00  6.820993683234E-01
   55     1 H    -1.905429856692E+00 -5.391668492372E-01  7.613601980248E+00
   56     1 H    -7.623404749055E+00  1.895627087885E+00 -6.249364726226E-01
   57     1 H     1.905429856692E+00 -7.678689917088E-01 -7.633207517862E+00
   58     1 H    -7.623404749055E+00 -1.895627087885E+00  6.249364726226E-01
   59     1 H    -1.905429856692E+00  5.391668492372E-01 -7.613601980248E+00
   60     1 H     7.623404749055E+00 -1.915232625499E+00 -6.820993683234E-01
   61   248 CD    9.063165887760E+00 -6.797724558503E-02 -4.531816372335E+00
   62   248 CD    9.063165887760E+00 -2.039177310478E-01 -1.359451540318E+01
   63   248 CD   -4.531816372335E+00  9.063165887760E+00  1.359474883164E-01
   64   248 CD    0.000000000000E+00 -4.395868884019E+00  8.995188642175E+00
   65   248 CD   -1.359451540319E+01  9.063165887760E+00  1.359474883164E-01
   66   248 CD   -2.820022659655E-15 -1.345856791487E+01  8.859248156712E+00
   67     6 C     2.214939140171E+00  9.085393883041E+00  2.350487792517E+00
   68     6 C    -2.214939140171E+00 -9.018952727253E+00  2.078922593363E+00
   69     6 C     2.214939140171E+00 -9.085393883041E+00 -2.350487792517E+00
   70     6 C    -2.214939140171E+00  9.018952727253E+00 -2.078922593363E+00
   71     6 C     2.214705192940E+00  2.350721739748E+00  9.085397392250E+00
   72     6 C     9.052173305147E+00  2.247929280043E+00  2.248159718065E+00
   73     6 C    -2.214705192940E+00 -2.079156540594E+00  9.018949218044E+00
   74     6 C    -9.052173305147E+00  2.181481105837E+00 -2.181718562277E+00
   75     6 C     2.214705192940E+00 -2.350721739748E+00 -9.085397392250E+00
   76     6 C    -9.052173305147E+00 -2.181481105837E+00  2.181718562277E+00
   77     6 C    -2.214705192940E+00  2.079156540594E+00 -9.018949218044E+00
   78     6 C     9.052173305147E+00 -2.247929280043E+00 -2.248159718065E+00
[truncated: 61,190 more chars]
