# Supplementary material for: Structure–Property Relationship of Piezoelectric Properties in Zeolitic Imidazolate Frameworks: A Computational Study
Source: ACS Appl Mater Interfaces. 2022 Nov 2;14(45):50803–14. doi: 10.1021/acsami.2c13506 (PMC9674201; doi:10.1021/acsami.2c13506)
Supplement: Supplementary file 5 — am2c13506_si_005.zip [file am2c13506_si_005.zip › Outputfiles_crystal17/CdIF-1/ClampedIon_results/Clamped_M062X.out]

zif8Cd60degrees
EXTERNAL
PIEZOCON
CLAMPION
PRINT
END
END
6 5
0 0 6 2.0 1.00
  0.4563240000D+04  0.1966650000D-02
  0.6820240000D+03  0.1523060000D-01
  0.1549730000D+03  0.7612690000D-01
  0.4445530000D+02  0.2608010000D+00
  0.1302900000D+02  0.6164620000D+00
  0.1827730000D+01  0.2210060000D+00
0 1 3 4.0 1.00
  0.2096420000D+02  0.1146600000D+00  0.4024870000D-01
  0.4803310000D+01  0.9199990000D+00  0.2375940000D+00
  0.1459330000D+01 -0.3030680000D-02  0.8158540000D+00
0 1 1 0.0 1.00
  0.4834560000D+00  0.1000000000D+01  0.1000000000D+01
0 1 1 0.0 1.00
  0.1455850000D+00  0.1000000000D+01  0.1000000000D+01
0 3 1 0.0 1.00
  0.6260000000D+00  0.1000000000D+01
7 5
0 0 6 2.0 1.00
  0.6293480000D+04  0.1969790000D-02
  0.9490440000D+03  0.1496130000D-01
  0.2187760000D+03  0.7350060000D-01
  0.6369160000D+02  0.2489370000D+00
  0.1882820000D+02  0.6024600000D+00
  0.2720230000D+01  0.2562020000D+00
0 1 3 5.0 1.00
  0.3063310000D+02  0.1119060000D+00  0.3831190000D-01
  0.7026140000D+01  0.9216660000D+00  0.2374030000D+00
  0.2112050000D+01 -0.2569190000D-02  0.8175920000D+00
0 1 1 0.0 1.00
  0.6840090000D+00  0.1000000000D+01  0.1000000000D+01
0 1 1 0.0 1.00
  0.2008780000D+00  0.1000000000D+01  0.1000000000D+01
0 3 1 0.0 1.00
  0.9130000000D+00  0.1000000000D+01
1 4
0 0 3 1.0 1.00
  0.3386500000D+02  0.2549380000D-01
  0.5094790000D+01  0.1903730000D+00
  0.1158790000D+01  0.8521610000D+00
0 0 1 0.0 1.00
  0.3258400000D+00  0.1000000000D+01
0 0 1 0.0 1.00
  0.1027410000D+00  0.1000000000D+01
0 2 1 0.0 1.00
  0.7500000000D+00  0.1000000000D+01
248 15
INPUT
20. 0 2 2 2 2 0
 13.835869 270.009483 0
 6.857270 38.767308 0
 12.404971 193.829629 0
 6.567799 31.896525 0
 10.896925 79.193647 0
 4.641165 13.230827 0
 15.184796 -35.476626 0
 7.592398 -5.617677 0
0 0 3 2. 1.
       9.72701100         -1.78642590
       7.83752300          2.57789480
       5.08919400         0.160117100
0 0 1 2. 1.
       1.55332600          1.00000000
0 0 1 0. 1.
      0.714079000          1.00000000
0 0 1 0. 1.
      0.500000000          1.00000000
0 0 1 0. 1.
      0.250000000          1.00000000
0 0 1 0. 1.
      0.120000000          1.00000000
0 2 2 6. 1.
       4.74271600         -6.23119940
       3.93665500          6.57419200
0 2 2 0. 1.
       1.38039100         0.749726500
      0.668485000         0.281108200
0 2 1 0. 1.
      0.363423000          1.00000000
0 2 1 0. 1.
      0.180000000          1.00000000
0 2 1 0. 1.
      0.120000000          1.00000000
0 3 4 10. 1.
       8.46934100        -0.163606000E-01
       3.02423100         0.286472800
       1.31636700         0.486851800
      0.556393000         0.379411100
0 3 1 0. 1.
      0.223856000          1.00000000
0 3 1 0. 1.
      0.120000000          1.00000000
0 4 1 0. 1.
      1.59813   1.0000
99 0
END
DFT
M062X
xxlgrid
END
TOLINTEG
7 7 7 10 40
TOLDEE
8
MAXCYCLE
200
SHRINK
2 2
END

          60 PROCESSORS WORKING

         
 *******************************************************************************
 *                                                                             *
 *                               CRYSTAL17                                     *
 *                      public : 1.0.2 - March 1st, 2018                       *
 *                       HTTP://WWW.CRYSTAL.UNITO.IT                           *
 *                                                                             *
 *                              MAIN AUTHORS                                   *
 *                                                                             *
 *  R. DOVESI(1,11), V.R. SAUNDERS(2), C. ROETTI(1,11), R. ORLANDO(1,11),      *
 *  C.M. ZICOVICH-WILSON(1,3), F. PASCALE(4), B. CIVALLERI(1,11),              *
 *  K. DOLL(5), N.M. HARRISON(2,6), I.J. BUSH(7), Ph. D'ARCO(8),               *
 *  M. LLUNELL(9), M. CAUSA'(10), Y. NOEL(8), L. MASCHIO(1,11), A. ERBA(1,11)  *
 *  M. RE'RAT(14), S. CASASSA(1,11)                                            *
 *                                                                             *
 *        CONTRIBUTIONS TO THE CODE HAVE ALSO BEEN GIVEN BY                    *
 *                                                                             *
 *  M. FERRABONE(1,11), M. DE LA PIERRE(1,11), M. FERRERO(1,11),               *
 *  J. BAIMA(1,11), E. ALBANESE(1,11), M.F. PEINTINGER(12), R. BAST(13),       *
 *  B. KIRTMAN(15), V. LACIVITA(1,11), R. DEMICHELIS(1,16)                     *
 *  G. BRANDEBURG(17), S. SALUSTRO(1,11), G. SANSONE(1,11)                     *
 *  M.T. RUGGIERO(18)                                                          *
 *                                                                             *
 * (1) THEORETICAL CHEMISTRY GROUP - UNIVERSITA' DI TORINO - TORINO (ITALY)    *
 * (2) COMPUTATIONAL SCIENCE & ENGINEERING DEPARTMENT - STFC DARESBURY (UK)    *
 * (3) UNIVERSIDAD AUTONOMA DEL ESTADO DE MORELOS - CUERNAVACA (MEXICO)        *
 * (4) UNIVERSITE' DE LORRAINE - NANCY (FRANCE)                                *
 * (5) UNIVERSITAET STUTTGART- STUTTGART (GERMANY)                             *
 * (6) IMPERIAL COLLEGE - LONDON (UK)                                          *
 * (7) OXFORD E-RESEARCH CENTRE - OXFORD (UK)                                  *
 * (8) UPMC - SORBONNE UNIVERSITES - PARIS (FRANCE)                            *
 * (9) UNIVERSIDAD DE BARCELONA - BARCELONA (SPAIN)                            *
 *(10) UNIVERSITA' DI NAPOLI "FEDERICO II" - NAPOLI (ITALY)                    *
 *(11) NIS - NANOSTRUCTURED INTERFACES AND SURFACES - TORINO (ITALY)           *
 *(12) MPI FUER CHEMISCHE ENERGIEKONVERSION - MUELHEIM AN DER RUHR (GERMANY)   *
 *(13) UNIVERSITY OF TROMSO - TROMSO (NORWAY)                                  *
 *(14) UNIVERSITE' DE PAU ET DES PAYS DE L'ADOUR - PAU (FRANCE)                *
 *(15) UNIVERSITY OF CALIFORNIA SANTA BARBARA - SANTA BARBARA (USA)            *
 *(16) CURTIN UNIVERSITY - PERTH (AUSTRALIA)                                   *
 *(17) UNIVERSITY COLLEGE LONDON - LONDON (UK)                                 *
 *(18) CAMBRIDGE UNIVERSITY - CAMBRIDGE (UK)                                   *
 *                                                                             *
 *******************************************************************************
 EEEEEEEEEE STARTING  DATE 04 05 2020 TIME 16:12:16.5
 zif8Cd60degrees                                                                 

 GEOMETRY INPUT FROM EXTERNAL FILE (FORTRAN UNIT 34)
 3D - CRYSTAL 

 *******************************************************************************
 LATTICE PARAMETERS  (ANGSTROMS AND DEGREES) - PRIMITIVE CELL
       A          B          C        ALPHA      BETA     GAMMA        VOLUME
   15.62746   15.62746   15.62746   109.47122 109.47122 109.47122   2937.942074
 INFORMATION **** CHKGRP **** SPGR WITH NO INVERSION

 NUMBER OF IRREDUCIBLE ATOMS IN THE CELL:   12

 CARTESIAN COORDINATES (ANGSTROM) - IRREDUCIBLE ATOMS AND SYMMETRY RELATED

 AT.IRR.  AT  AT.N.          X                   Y                   Z
     1     1     1    1.871453582081E+00 -6.218797921625E+00  3.755911750971E+00
     1     2     1   -1.871453582081E+00  6.218797921625E+00  3.755911750971E+00
     1     3     1    1.871453582081E+00  6.218797921625E+00 -3.755911750971E+00
     1     4     1   -1.871453582081E+00 -6.218797921625E+00 -3.755911750971E+00
     1     5     1    3.755911750971E+00  1.871453582081E+00 -6.218797921625E+00
     1     6     1   -6.218797921625E+00  3.755911750971E+00  1.871453582081E+00
     1     7     1   -3.755911750971E+00 -1.871453582081E+00 -6.218797921625E+00
     1     8     1    6.218797921625E+00  3.755911750971E+00 -1.871453582081E+00
     1     9     1    3.755911750971E+00 -1.871453582081E+00  6.218797921625E+00
     1    10     1    6.218797921625E+00 -3.755911750971E+00  1.871453582081E+00
     1    11     1   -3.755911750971E+00  1.871453582081E+00  6.218797921625E+00
     1    12     1   -6.218797921625E+00 -3.755911750971E+00 -1.871453582081E+00
    13    13     1    3.891543224625E+00 -6.221932043808E+00  1.875796549796E+00
    13    14     1   -3.891543224625E+00  6.221932043808E+00  1.875796549796E+00
    13    15     1    3.891543224625E+00  6.221932043808E+00 -1.875796549796E+00
    13    16     1   -3.891543224625E+00 -6.221932043808E+00 -1.875796549796E+00
    13    17     1    1.875796549796E+00  3.891543224625E+00 -6.221932043808E+00
    13    18     1   -6.221932043808E+00  1.875796549796E+00  3.891543224625E+00
    13    19     1   -1.875796549796E+00 -3.891543224625E+00 -6.221932043808E+00
    13    20     1    6.221932043808E+00  1.875796549796E+00 -3.891543224625E+00
    13    21     1    1.875796549796E+00 -3.891543224625E+00  6.221932043808E+00
    13    22     1    6.221932043808E+00 -1.875796549796E+00  3.891543224625E+00
    13    23     1   -1.875796549796E+00  3.891543224625E+00  6.221932043808E+00
    13    24     1   -6.221932043808E+00 -1.875796549796E+00 -3.891543224625E+00
    25    25     1    1.315288914438E+00  7.575628639826E+00  1.106923189003E+00
    25    26     1   -1.315288914438E+00 -7.575628639826E+00  1.106923189003E+00
    25    27     1    1.315288914438E+00 -7.575628639826E+00 -1.106923189003E+00
    25    28     1   -1.315288914438E+00  7.575628639826E+00 -1.106923189003E+00
    25    29     1    1.106923189003E+00  1.315288914438E+00  7.575628639826E+00
    25    30     1    7.575628639826E+00  1.106923189003E+00  1.315288914438E+00
    25    31     1   -1.106923189003E+00 -1.315288914438E+00  7.575628639826E+00
    25    32     1   -7.575628639826E+00  1.106923189003E+00 -1.315288914438E+00
    25    33     1    1.106923189003E+00 -1.315288914438E+00 -7.575628639826E+00
    25    34     1   -7.575628639826E+00 -1.106923189003E+00  1.315288914438E+00
    25    35     1   -1.106923189003E+00  1.315288914438E+00 -7.575628639826E+00
    25    36     1    7.575628639826E+00 -1.106923189003E+00 -1.315288914438E+00
    37    37     1    2.941246079198E+00  7.089745066630E+00  1.600543852316E+00
    37    38     1   -2.941246079198E+00 -7.089745066630E+00  1.600543852316E+00
    37    39     1    2.941246079198E+00 -7.089745066630E+00 -1.600543852316E+00
    37    40     1   -2.941246079198E+00  7.089745066630E+00 -1.600543852316E+00
    37    41     1    1.600543852316E+00  2.941246079198E+00  7.089745066630E+00
    37    42     1    7.089745066630E+00  1.600543852316E+00  2.941246079198E+00
    37    43     1   -1.600543852316E+00 -2.941246079198E+00  7.089745066630E+00
    37    44     1   -7.089745066630E+00  1.600543852316E+00 -2.941246079198E+00
    37    45     1    1.600543852316E+00 -2.941246079198E+00 -7.089745066630E+00
    37    46     1   -7.089745066630E+00 -1.600543852316E+00  2.941246079198E+00
    37    47     1   -1.600543852316E+00  2.941246079198E+00 -7.089745066630E+00
    37    48     1    7.089745066630E+00 -1.600543852316E+00 -2.941246079198E+00
    49    49     1    1.624562016689E+00  7.100302249745E+00  2.782810652542E+00
    49    50     1   -1.624562016689E+00 -7.100302249745E+00  2.782810652542E+00
    49    51     1    1.624562016689E+00 -7.100302249745E+00 -2.782810652542E+00
    49    52     1   -1.624562016689E+00  7.100302249745E+00 -2.782810652542E+00
    49    53     1    2.782810652542E+00  1.624562016689E+00  7.100302249745E+00
    49    54     1    7.100302249745E+00  2.782810652542E+00  1.624562016689E+00
    49    55     1   -2.782810652542E+00 -1.624562016689E+00  7.100302249745E+00
    49    56     1   -7.100302249745E+00  2.782810652542E+00 -1.624562016689E+00
    49    57     1    2.782810652542E+00 -1.624562016689E+00 -7.100302249745E+00
    49    58     1   -7.100302249745E+00 -2.782810652542E+00  1.624562016689E+00
    49    59     1   -2.782810652542E+00  1.624562016689E+00 -7.100302249745E+00
    49    60     1    7.100302249745E+00 -2.782810652542E+00 -1.624562016689E+00
    61    61   248    9.022517764069E+00  0.000000000000E+00 -4.610492219414E+00
    61    62   248    9.022517764069E+00  0.000000000000E+00 -1.343454330872E+01
    61    63   248   -4.610492219414E+00  9.022517764069E+00  0.000000000000E+00
    61    64   248    0.000000000000E+00 -4.610492219414E+00  9.022517764069E+00
    61    65   248   -1.343454330872E+01  9.022517764069E+00  0.000000000000E+00
    61    66   248    0.000000000000E+00 -1.343454330872E+01  9.022517764069E+00
    67    67     6    2.363854972700E+00  9.046178636950E+00  2.264244746547E+00
    67    68     6   -2.363854972700E+00 -9.046178636950E+00  2.264244746547E+00
    67    69     6    2.363854972700E+00 -9.046178636950E+00 -2.264244746547E+00
    67    70     6   -2.363854972700E+00  9.046178636950E+00 -2.264244746547E+00
    67    71     6    2.264244746547E+00  2.363854972700E+00  9.046178636950E+00
    67    72     6    9.046178636950E+00  2.264244746547E+00  2.363854972700E+00
    67    73     6   -2.264244746547E+00 -2.363854972700E+00  9.046178636950E+00
    67    74     6   -9.046178636950E+00  2.264244746547E+00 -2.363854972700E+00
    67    75     6    2.264244746547E+00 -2.363854972700E+00 -9.046178636950E+00
    67    76     6   -9.046178636950E+00 -2.264244746547E+00  2.363854972700E+00
    67    77     6   -2.264244746547E+00  2.363854972700E+00 -9.046178636950E+00
    67    78     6    9.046178636950E+00 -2.264244746547E+00 -2.363854972700E+00
    79    79     6    2.235794592491E+00 -7.016033301119E+00  3.126741423897E+00
    79    80     6   -2.235794592491E+00  7.016033301119E+00  3.126741423897E+00
    79    81     6    2.235794592491E+00  7.016033301119E+00 -3.126741423897E+00
    79    82     6   -2.235794592491E+00 -7.016033301119E+00 -3.126741423897E+00
    79    83     6    3.126741423897E+00  2.235794592491E+00 -7.016033301119E+00
    79    84     6   -7.016033301119E+00  3.126741423897E+00  2.235794592491E+00
    79    85     6   -3.126741423897E+00 -2.235794592491E+00 -7.016033301119E+00
    79    86     6    7.016033301119E+00  3.126741423897E+00 -2.235794592491E+00
    79    87     6    3.126741423897E+00 -2.235794592491E+00  7.016033301119E+00
    79    88     6    7.016033301119E+00 -3.126741423897E+00  2.235794592491E+00
    79    89     6   -3.126741423897E+00  2.235794592491E+00  7.016033301119E+00
    79    90     6   -7.016033301119E+00 -3.126741423897E+00 -2.235794592491E+00
    91    91     6    2.044057146800E+00  7.625095508519E+00  1.920909933706E+00
    91    92     6   -2.044057146800E+00 -7.625095508519E+00  1.920909933706E+00
    91    93     6    2.044057146800E+00 -7.625095508519E+00 -1.920909933706E+00
    91    94     6   -2.044057146800E+00  7.625095508519E+00 -1.920909933706E+00
    91    95     6    1.920909933706E+00  2.044057146800E+00  7.625095508519E+00
    91    96     6    7.625095508519E+00  1.920909933706E+00  2.044057146800E+00
    91    97     6   -1.920909933706E+00 -2.044057146800E+00  7.625095508519E+00
    91    98     6   -7.625095508519E+00  1.920909933706E+00 -2.044057146800E+00
    91    99     6    1.920909933706E+00 -2.044057146800E+00 -7.625095508519E+00
    91   100     6   -7.625095508519E+00 -1.920909933706E+00  2.044057146800E+00
    91   101     6   -1.920909933706E+00  2.044057146800E+00 -7.625095508519E+00
    91   102     6    7.625095508519E+00 -1.920909933706E+00 -2.044057146800E+00
   103   103     7    1.689287600561E+00 -8.277595938570E+00  3.167885916453E+00
   103   104     7   -1.689287600561E+00  8.277595938570E+00  3.167885916453E+00
   103   105     7    1.689287600561E+00  8.277595938570E+00 -3.167885916453E+00
   103   106     7   -1.689287600561E+00 -8.277595938570E+00 -3.167885916453E+00
   103   107     7    3.167885916453E+00  1.689287600561E+00 -8.277595938570E+00
   103   108     7   -8.277595938570E+00  3.167885916453E+00  1.689287600561E+00
   103   109     7   -3.167885916453E+00 -1.689287600561E+00 -8.277595938570E+00
   103   110     7    8.277595938570E+00  3.167885916453E+00 -1.689287600561E+00
   103   111     7    3.167885916453E+00 -1.689287600561E+00  8.277595938570E+00
   103   112     7    8.277595938570E+00 -3.167885916453E+00  1.689287600561E+00
   103   113     7   -3.167885916453E+00  1.689287600561E+00  8.277595938570E+00
   103   114     7   -8.277595938570E+00 -3.167885916453E+00 -1.689287600561E+00
   115   115     6    3.236247885912E+00 -7.017576183475E+00  2.195226011862E+00
   115   116     6   -3.236247885912E+00  7.017576183475E+00  2.195226011862E+00
   115   117     6    3.236247885912E+00  7.017576183475E+00 -2.195226011862E+00
   115   118     6   -3.236247885912E+00 -7.017576183475E+00 -2.195226011862E+00
   115   119     6    2.195226011862E+00  3.236247885912E+00 -7.017576183475E+00
   115   120     6   -7.017576183475E+00  2.195226011862E+00  3.236247885912E+00
   115   121     6   -2.195226011862E+00 -3.236247885912E+00 -7.017576183475E+00
   115   122     6    7.017576183475E+00  2.195226011862E+00 -3.236247885912E+00
   115   123     6    2.195226011862E+00 -3.236247885912E+00  7.017576183475E+00
   115   124     6    7.017576183475E+00 -2.195226011862E+00  3.236247885912E+00
   115   125     6   -2.195226011862E+00  3.236247885912E+00  7.017576183475E+00
   115   126     6   -7.017576183475E+00 -2.195226011862E+00 -3.236247885912E+00
   127   127     7    3.314917444469E+00 -8.279937530528E+00  1.655566183784E+00
   127   128     7   -3.314917444469E+00  8.279937530528E+00  1.655566183784E+00
   127   129     7    3.314917444469E+00  8.279937530528E+00 -1.655566183784E+00
   127   130     7   -3.314917444469E+00 -8.279937530528E+00 -1.655566183784E+00
   127   131     7    1.655566183784E+00  3.314917444469E+00 -8.279937530528E+00
   127   132     7   -8.279937530528E+00  1.655566183784E+00  3.314917444469E+00
   127   133     7   -1.655566183784E+00 -3.314917444469E+00 -8.279937530528E+00
   127   134     7    8.279937530528E+00  1.655566183784E+00 -3.314917444469E+00
   127   135     7    1.655566183784E+00 -3.314917444469E+00  8.279937530528E+00
   127   136     7    8.279937530528E+00 -1.655566183784E+00  3.314917444469E+00
   127   137     7   -1.655566183784E+00  3.314917444469E+00  8.279937530528E+00
   127   138     7   -8.279937530528E+00 -1.655566183784E+00 -3.314917444469E+00

 SPACE  GROUP  N.                     :  197
 NUMBER OF SYMMETRY OPERATORS         :   12
 *******************************************************************************
 LATTICE PARAMETERS (ANGSTROMS AND DEGREES) - BOHR = 0.5291772083 ANGSTROM
 PRIMITIVE CELL - CENTRING CODE 6/0 VOLUME=  2937.942074 - DENSITY  0.936 g/cm^3
         A              B              C           ALPHA      BETA       GAMMA 
    15.62745918    15.62745918    15.62745918   109.471221 109.471221 109.471221
 *******************************************************************************
 ATOMS IN THE ASYMMETRIC UNIT   12 - ATOMS IN THE UNIT CELL:  138
     ATOM                 X/A                 Y/B                 Z/C    
 *******************************************************************************
      1 T   1 H    -1.364855262719E-01  3.118511639546E-01 -2.409163635486E-01
      2 F   1 H    -4.472324724969E-01  1.044308372766E-01  2.409163635486E-01
      3 F   1 H     1.364855262719E-01 -1.044308372766E-01  4.483366902265E-01
      4 F   1 H     4.472324724969E-01 -3.118511639546E-01 -4.483366902265E-01
      5 F   1 H    -2.409163635486E-01 -1.364855262719E-01  3.118511639546E-01
      6 F   1 H     3.118511639546E-01 -2.409163635486E-01 -1.364855262719E-01
      7 F   1 H    -4.483366902265E-01  4.472324724969E-01 -3.118511639546E-01
      8 F   1 H     1.044308372766E-01  2.409163635486E-01 -4.472324724969E-01
      9 F   1 H     2.409163635486E-01 -4.472324724969E-01  1.044308372766E-01
     10 F   1 H    -1.044308372766E-01  4.483366902265E-01  1.364855262719E-01
     11 F   1 H     4.483366902265E-01  1.364855262719E-01 -1.044308372766E-01
     12 F   1 H    -3.118511639546E-01 -4.483366902265E-01  4.472324724969E-01
     13 T   1 H    -2.408493730719E-01  3.196081141224E-01 -1.291429332765E-01
     14 F   1 H     4.487510473989E-01 -1.117064397953E-01  1.291429332765E-01
     15 F   1 H     2.408493730719E-01  1.117064397953E-01 -4.395425128057E-01
     16 F   1 H    -4.487510473989E-01 -3.196081141224E-01  4.395425128057E-01
     17 F   1 H    -1.291429332765E-01 -2.408493730719E-01  3.196081141224E-01
     18 F   1 H     3.196081141224E-01 -1.291429332765E-01 -2.408493730719E-01
     19 F   1 H     4.395425128057E-01 -4.487510473989E-01 -3.196081141224E-01
     20 F   1 H    -1.117064397953E-01  1.291429332765E-01  4.487510473989E-01
     21 F   1 H     1.291429332765E-01  4.487510473989E-01 -1.117064397953E-01
     22 F   1 H     1.117064397953E-01 -4.395425128057E-01  2.408493730719E-01
     23 F   1 H    -4.395425128057E-01  2.408493730719E-01  1.117064397953E-01
     24 F   1 H    -3.196081141224E-01  4.395425128057E-01 -4.487510473989E-01
     25 T   1 H     4.811601404325E-01  1.342314953974E-01  4.927071238180E-01
     26 F   1 H    -3.584756284207E-01 -1.154698338554E-02 -4.927071238180E-01
     27 F   1 H    -4.811601404325E-01  1.154698338554E-02 -3.469286450351E-01
     28 F   1 H     3.584756284207E-01 -1.342314953974E-01  3.469286450351E-01
     29 F   1 H     4.927071238180E-01  4.811601404325E-01  1.342314953974E-01
     30 F   1 H     1.342314953974E-01  4.927071238180E-01  4.811601404325E-01
     31 F   1 H     3.469286450351E-01  3.584756284207E-01 -1.342314953974E-01
     32 F   1 H    -1.154698338554E-02 -4.927071238180E-01 -3.584756284207E-01
     33 F   1 H    -4.927071238180E-01 -3.584756284207E-01 -1.154698338554E-02
     34 F   1 H     1.154698338554E-02 -3.469286450351E-01 -4.811601404325E-01
     35 F   1 H    -3.469286450351E-01 -4.811601404325E-01  1.154698338554E-02
     36 F   1 H    -1.342314953974E-01  3.469286450351E-01  3.584756284207E-01
     37 T   1 H     4.815889060121E-01  2.516919362354E-01 -4.441135275026E-01
     38 F   1 H    -3.041945362620E-01 -7.429756648532E-02  4.441135275026E-01
     39 F   1 H    -4.815889060121E-01  7.429756648532E-02 -2.298969697767E-01
     40 F   1 H     3.041945362620E-01 -2.516919362354E-01  2.298969697767E-01
     41 F   1 H    -4.441135275026E-01  4.815889060121E-01  2.516919362354E-01
     42 F   1 H     2.516919362354E-01 -4.441135275026E-01  4.815889060121E-01
     43 F   1 H     2.298969697767E-01  3.041945362620E-01 -2.516919362354E-01
     44 F   1 H    -7.429756648532E-02  4.441135275026E-01 -3.041945362620E-01
     45 F   1 H     4.441135275026E-01 -3.041945362620E-01 -7.429756648532E-02
     46 F   1 H     7.429756648532E-02 -2.298969697767E-01 -4.815889060121E-01
     47 F   1 H    -2.298969697767E-01 -4.815889060121E-01  7.429756648532E-02
     48 F   1 H    -2.516919362354E-01  2.298969697767E-01  3.041945362620E-01
     49 T   1 H    -4.523084819160E-01  2.442429477270E-01  4.835049647216E-01
     50 F   1 H    -2.392620169947E-01  6.418655336238E-02 -4.835049647216E-01
     51 F   1 H     4.523084819160E-01 -6.418655336238E-02 -3.034485703570E-01
     52 F   1 H     2.392620169947E-01 -2.442429477270E-01  3.034485703570E-01
     53 F   1 H     4.835049647216E-01 -4.523084819160E-01  2.442429477270E-01
     54 F   1 H     2.442429477270E-01  4.835049647216E-01 -4.523084819160E-01
     55 F   1 H     3.034485703570E-01  2.392620169947E-01 -2.442429477270E-01
     56 F   1 H     6.418655336238E-02 -4.835049647216E-01 -2.392620169947E-01
     57 F   1 H    -4.835049647216E-01 -2.392620169947E-01  6.418655336238E-02
     58 F   1 H    -6.418655336238E-02 -3.034485703570E-01  4.523084819160E-01
     59 F   1 H    -3.034485703570E-01  4.523084819160E-01 -6.418655336238E-02
     60 F   1 H    -2.442429477270E-01  3.034485703570E-01  2.392620169947E-01
     61 T 248 CD   -2.554992043227E-01  2.445007956773E-01  4.999999999999E-01
     62 F 248 CD    2.554992043228E-01 -2.445007956773E-01  4.999999999999E-01
     63 F 248 CD    4.999999999999E-01 -2.554992043227E-01  2.445007956773E-01
     64 F 248 CD    2.445007956773E-01  4.999999999999E-01 -2.554992043227E-01
     65 F 248 CD    4.999999999999E-01  2.554992043228E-01 -2.445007956773E-01
     66 F 248 CD   -2.445007956773E-01  4.999999999999E-01  2.554992043228E-01
     67 T   6 C    -3.732113541223E-01  2.564749574491E-01 -3.676912637907E-01
     68 F   6 C    -3.758337787602E-01 -5.520090331641E-03  3.676912637907E-01
     69 F   6 C     3.732113541223E-01  5.520090331641E-03 -3.703136884286E-01
     70 F   6 C     3.758337787602E-01 -2.564749574491E-01  3.703136884286E-01
     71 F   6 C    -3.676912637907E-01 -3.732113541223E-01  2.564749574491E-01
     72 F   6 C     2.564749574491E-01 -3.676912637907E-01 -3.732113541223E-01
     73 F   6 C     3.703136884286E-01  3.758337787602E-01 -2.564749574491E-01
     74 F   6 C    -5.520090331641E-03  3.676912637907E-01 -3.758337787602E-01
     75 F   6 C     3.676912637907E-01 -3.758337787602E-01 -5.520090331641E-03
     76 F   6 C     5.520090331641E-03 -3.703136884286E-01  3.732113541223E-01
     77 F   6 C    -3.703136884286E-01  3.732113541223E-01  5.520090331641E-03
     78 F   6 C    -2.564749574491E-01  3.703136884286E-01  3.758337787602E-01
     79 T   6 C    -2.155325142562E-01  2.971751431592E-01 -2.649060292053E-01
     80 F   6 C    -4.379188276355E-01  4.937351494912E-02  2.649060292053E-01
     81 F   6 C     2.155325142562E-01 -4.937351494912E-02 -4.872923425846E-01
     82 F   6 C     4.379188276355E-01 -2.971751431592E-01  4.872923425846E-01
     83 F   6 C    -2.649060292053E-01 -2.155325142562E-01  2.971751431592E-01
     84 F   6 C     2.971751431592E-01 -2.649060292053E-01 -2.155325142562E-01
     85 F   6 C     4.872923425846E-01  4.379188276355E-01 -2.971751431592E-01
     86 F   6 C     4.937351494912E-02  2.649060292053E-01 -4.379188276355E-01
     87 F   6 C     2.649060292053E-01 -4.379188276355E-01  4.937351494912E-02
     88 F   6 C    -4.937351494912E-02 -4.872923425846E-01  2.155325142562E-01
     89 F   6 C    -4.872923425846E-01  2.155325142562E-01 -4.937351494912E-02
     90 F   6 C    -2.971751431592E-01  4.872923425846E-01  4.379188276355E-01
     91 T   6 C    -4.709899336392E-01  2.197261997253E-01 -4.641654963638E-01
     92 F   6 C    -3.161083039109E-01 -6.824437275391E-03  4.641654963638E-01
     93 F   6 C     4.709899336392E-01  6.824437275391E-03 -3.092838666355E-01
     94 F   6 C     3.161083039109E-01 -2.197261997253E-01  3.092838666355E-01
     95 F   6 C    -4.641654963638E-01 -4.709899336392E-01  2.197261997253E-01
     96 F   6 C     2.197261997253E-01 -4.641654963638E-01 -4.709899336392E-01
     97 F   6 C     3.092838666355E-01  3.161083039109E-01 -2.197261997253E-01
     98 F   6 C    -6.824437275391E-03  4.641654963638E-01 -3.161083039109E-01
     99 F   6 C     4.641654963638E-01 -3.161083039109E-01 -6.824437275391E-03
    100 F   6 C     6.824437275391E-03 -3.092838666355E-01  4.709899336392E-01
    101 F   6 C    -3.092838666355E-01  4.709899336392E-01  6.824437275391E-03
    102 F   6 C    -2.197261997253E-01  3.092838666355E-01  3.161083039109E-01
    103 T   7 N    -2.831643093276E-01  2.691695180893E-01 -3.651036501278E-01
    104 F   7 N    -3.657268317829E-01  8.193934080020E-02  3.651036501278E-01
    105 F   7 N     2.831643093276E-01 -8.193934080020E-02 -4.476661725831E-01
    106 F   7 N     3.657268317829E-01 -2.691695180893E-01  4.476661725831E-01
    107 F   7 N    -3.651036501278E-01 -2.831643093276E-01  2.691695180893E-01
    108 F   7 N     2.691695180893E-01 -3.651036501278E-01 -2.831643093276E-01
    109 F   7 N     4.476661725831E-01  3.657268317829E-01 -2.691695180893E-01
    110 F   7 N     8.193934080020E-02  3.651036501278E-01 -3.657268317829E-01
    111 F   7 N     3.651036501278E-01 -3.657268317829E-01  8.193934080020E-02
    112 F   7 N    -8.193934080020E-02 -4.476661725831E-01  2.831643093276E-01
    113 F   7 N    -4.476661725831E-01  2.831643093276E-01 -8.193934080020E-02
    114 F   7 N    -2.691695180893E-01  4.476661725831E-01  3.657268317829E-01
    115 T   6 C    -2.672397161032E-01  3.009954671081E-01 -2.095495069359E-01
    116 F   6 C    -4.894550259560E-01 -5.769020916731E-02  2.095495069359E-01
    117 F   6 C     2.672397161032E-01  5.769020916731E-02 -4.317648167887E-01
    118 F   6 C     4.894550259560E-01 -3.009954671081E-01  4.317648167887E-01
    119 F   6 C    -2.095495069359E-01 -2.672397161032E-01  3.009954671081E-01
    120 F   6 C     3.009954671081E-01 -2.095495069359E-01 -2.672397161032E-01
    121 F   6 C     4.317648167887E-01  4.894550259560E-01 -3.009954671081E-01
    122 F   6 C    -5.769020916731E-02  2.095495069359E-01 -4.894550259560E-01
    123 F   6 C     2.095495069359E-01 -4.894550259560E-01 -5.769020916731E-02
    124 F   6 C     5.769020916731E-02 -4.317648167887E-01  2.672397161032E-01
    125 F   6 C    -4.317648167887E-01  2.672397161032E-01  5.769020916731E-02
    126 F   6 C    -3.009954671081E-01  4.317648167887E-01  4.894550259560E-01
    127 T   7 N    -3.671021504177E-01  2.754488136364E-01 -2.751460410436E-01
    128 F   7 N    -4.494051453200E-01 -9.195610937409E-02  2.751460410436E-01
    129 F   7 N     3.671021504177E-01  9.195610937409E-02 -3.574490359459E-01
    130 F   7 N     4.494051453200E-01 -2.754488136364E-01  3.574490359459E-01
    131 F   7 N    -2.751460410436E-01 -3.671021504177E-01  2.754488136364E-01
    132 F   7 N     2.754488136364E-01 -2.751460410436E-01 -3.671021504177E-01
    133 F   7 N     3.574490359459E-01  4.494051453200E-01 -2.754488136364E-01
    134 F   7 N    -9.195610937409E-02  2.751460410436E-01 -4.494051453200E-01
    135 F   7 N     2.751460410436E-01 -4.494051453200E-01 -9.195610937409E-02
    136 F   7 N     9.195610937409E-02 -3.574490359459E-01  3.671021504177E-01
    137 F   7 N    -3.574490359459E-01  3.671021504177E-01  9.195610937409E-02
    138 F   7 N    -2.754488136364E-01  3.574490359459E-01  4.494051453200E-01

 TRANSFORMATION MATRIX PRIMITIVE-CRYSTALLOGRAPHIC CELL
  0.0000  1.0000  1.0000  1.0000  0.0000  1.0000  1.0000  1.0000  0.0000

 *******************************************************************************
 CRYSTALLOGRAPHIC CELL (VOLUME=       5875.88414743)
         A              B              C           ALPHA      BETA       GAMMA 
    18.04503553    18.04503553    18.04503553    90.000000  90.000000  90.000000

 COORDINATES IN THE CRYSTALLOGRAPHIC CELL
     ATOM                 X/A                 Y/B                 Z/C    
 *******************************************************************************
      1 T   1 H     1.037101633390E-01 -3.446265268875E-01  2.081410006156E-01
      2 F   1 H    -1.037101633390E-01  3.446265268875E-01  2.081410006156E-01
      3 F   1 H     1.037101633390E-01  3.446265268875E-01 -2.081410006156E-01
      4 F   1 H    -1.037101633390E-01 -3.446265268875E-01 -2.081410006156E-01
      5 F   1 H     2.081410006156E-01  1.037101633390E-01 -3.446265268875E-01
      6 F   1 H    -3.446265268875E-01  2.081410006156E-01  1.037101633390E-01
      7 F   1 H    -2.081410006156E-01 -1.037101633390E-01 -3.446265268875E-01
      8 F   1 H     3.446265268875E-01  2.081410006156E-01 -1.037101633390E-01
      9 F   1 H     2.081410006156E-01 -1.037101633390E-01  3.446265268875E-01
     10 F   1 H     3.446265268875E-01 -2.081410006156E-01  1.037101633390E-01
     11 F   1 H    -2.081410006156E-01  1.037101633390E-01  3.446265268875E-01
     12 F   1 H    -3.446265268875E-01 -2.081410006156E-01 -1.037101633390E-01
     13 T   1 H     2.156572769589E-01 -3.448002102354E-01  1.039508371635E-01
     14 F   1 H    -2.156572769589E-01  3.448002102354E-01  1.039508371635E-01
     15 F   1 H     2.156572769589E-01  3.448002102354E-01 -1.039508371635E-01
     16 F   1 H    -2.156572769589E-01 -3.448002102354E-01 -1.039508371635E-01
     17 F   1 H     1.039508371635E-01  2.156572769589E-01 -3.448002102354E-01
     18 F   1 H    -3.448002102354E-01  1.039508371635E-01  2.156572769589E-01
     19 F   1 H    -1.039508371635E-01 -2.156572769589E-01 -3.448002102354E-01
     20 F   1 H     3.448002102354E-01  1.039508371635E-01 -2.156572769589E-01
     21 F   1 H     1.039508371635E-01 -2.156572769589E-01  3.448002102354E-01
     22 F   1 H     3.448002102354E-01 -1.039508371635E-01  2.156572769589E-01
     23 F   1 H    -1.039508371635E-01  2.156572769589E-01  3.448002102354E-01
     24 F   1 H    -3.448002102354E-01 -1.039508371635E-01 -2.156572769589E-01
     25 T   1 H     7.288923939146E-02  4.198178844266E-01  6.134225600592E-02
     26 F   1 H    -7.288923939146E-02 -4.198178844266E-01  6.134225600592E-02
     27 F   1 H     7.288923939146E-02 -4.198178844266E-01 -6.134225600592E-02
     28 F   1 H    -7.288923939146E-02  4.198178844266E-01 -6.134225600592E-02
     29 F   1 H     6.134225600592E-02  7.288923939146E-02  4.198178844266E-01
     30 F   1 H     4.198178844266E-01  6.134225600592E-02  7.288923939146E-02
     31 F   1 H    -6.134225600592E-02 -7.288923939146E-02  4.198178844266E-01
     32 F   1 H    -4.198178844266E-01  6.134225600592E-02 -7.288923939146E-02
     33 F   1 H     6.134225600592E-02 -7.288923939146E-02 -4.198178844266E-01
     34 F   1 H    -4.198178844266E-01 -6.134225600592E-02  7.288923939146E-02
     35 F   1 H    -6.134225600592E-02  7.288923939146E-02 -4.198178844266E-01
     36 F   1 H     4.198178844266E-01 -6.134225600592E-02 -7.288923939146E-02
     37 T   1 H     1.629947513604E-01  3.928917211370E-01  8.869718487503E-02
     38 F   1 H    -1.629947513604E-01 -3.928917211370E-01  8.869718487503E-02
     39 F   1 H     1.629947513604E-01 -3.928917211370E-01 -8.869718487503E-02
     40 F   1 H    -1.629947513604E-01  3.928917211370E-01 -8.869718487503E-02
     41 F   1 H     8.869718487503E-02  1.629947513604E-01  3.928917211370E-01
     42 F   1 H     3.928917211370E-01  8.869718487503E-02  1.629947513604E-01
     43 F   1 H    -8.869718487503E-02 -1.629947513604E-01  3.928917211370E-01
     44 F   1 H    -3.928917211370E-01  8.869718487503E-02 -1.629947513604E-01
     45 F   1 H     8.869718487503E-02 -1.629947513604E-01 -3.928917211370E-01
     46 F   1 H    -3.928917211370E-01 -8.869718487503E-02  1.629947513604E-01
     47 F   1 H    -8.869718487503E-02  1.629947513604E-01 -3.928917211370E-01
     48 F   1 H     3.928917211370E-01 -8.869718487503E-02 -1.629947513604E-01
     49 T   1 H     9.002819718230E-02  3.934767675393E-01  1.542147505447E-01
     50 F   1 H    -9.002819718230E-02 -3.934767675393E-01  1.542147505447E-01
     51 F   1 H     9.002819718230E-02 -3.934767675393E-01 -1.542147505447E-01
     52 F   1 H    -9.002819718230E-02  3.934767675393E-01 -1.542147505447E-01
     53 F   1 H     1.542147505447E-01  9.002819718230E-02  3.934767675393E-01
     54 F   1 H     3.934767675393E-01  1.542147505447E-01  9.002819718230E-02
     55 F   1 H    -1.542147505447E-01 -9.002819718230E-02  3.934767675393E-01
     56 F   1 H    -3.934767675393E-01  1.542147505447E-01 -9.002819718230E-02
     57 F   1 H     1.542147505447E-01 -9.002819718230E-02 -3.934767675393E-01
     58 F   1 H    -3.934767675393E-01 -1.542147505447E-01  9.002819718230E-02
     59 F   1 H    -1.542147505447E-01  9.002819718230E-02 -3.934767675393E-01
     60 F   1 H     3.934767675393E-01 -1.542147505447E-01 -9.002819718230E-02
     61 T 248 CD    4.999999999999E-01  0.000000000000E+00 -2.554992043227E-01
     62 F 248 CD    4.999999999999E-01  0.000000000000E+00  2.554992043228E-01
     63 F 248 CD   -2.554992043227E-01  4.999999999999E-01  0.000000000000E+00
     64 F 248 CD    0.000000000000E+00 -2.554992043227E-01  4.999999999999E-01
     65 F 248 CD    2.554992043228E-01  4.999999999999E-01  0.000000000000E+00
     66 F 248 CD    0.000000000000E+00  2.554992043228E-01  4.999999999999E-01
     67 T   6 C     1.309975238904E-01 -4.986887876811E-01  1.254774335587E-01
     68 F   6 C    -1.309975238904E-01  4.986887876811E-01  1.254774335587E-01
     69 F   6 C     1.309975238904E-01  4.986887876811E-01 -1.254774335587E-01
     70 F   6 C    -1.309975238904E-01 -4.986887876811E-01 -1.254774335587E-01
     71 F   6 C     1.254774335587E-01  1.309975238904E-01 -4.986887876811E-01
     72 F   6 C    -4.986887876811E-01  1.254774335587E-01  1.309975238904E-01
     73 F   6 C    -1.254774335587E-01 -1.309975238904E-01 -4.986887876811E-01
     74 F   6 C     4.986887876811E-01  1.254774335587E-01 -1.309975238904E-01
     75 F   6 C     1.254774335587E-01 -1.309975238904E-01  4.986887876811E-01
     76 F   6 C     4.986887876811E-01 -1.254774335587E-01  1.309975238904E-01
     77 F   6 C    -1.254774335587E-01  1.309975238904E-01  4.986887876811E-01
     78 F   6 C    -4.986887876811E-01 -1.254774335587E-01 -1.309975238904E-01
     79 T   6 C     1.239008141050E-01 -3.888068433103E-01  1.732743290542E-01
     80 F   6 C    -1.239008141050E-01  3.888068433103E-01  1.732743290542E-01
     81 F   6 C     1.239008141050E-01  3.888068433103E-01 -1.732743290542E-01
     82 F   6 C    -1.239008141050E-01 -3.888068433103E-01 -1.732743290542E-01
     83 F   6 C     1.732743290542E-01  1.239008141050E-01 -3.888068433103E-01
     84 F   6 C    -3.888068433103E-01  1.732743290542E-01  1.239008141050E-01
     85 F   6 C    -1.732743290542E-01 -1.239008141050E-01 -3.888068433103E-01
     86 F   6 C     3.888068433103E-01  1.732743290542E-01 -1.239008141050E-01
     87 F   6 C     1.732743290542E-01 -1.239008141050E-01  3.888068433103E-01
     88 F   6 C     3.888068433103E-01 -1.732743290542E-01  1.239008141050E-01
     89 F   6 C    -1.732743290542E-01  1.239008141050E-01  3.888068433103E-01
     90 F   6 C    -3.888068433103E-01 -1.732743290542E-01 -1.239008141050E-01
     91 T   6 C     1.132753185003E-01  4.225591851359E-01  1.064508812249E-01
     92 F   6 C    -1.132753185003E-01 -4.225591851359E-01  1.064508812249E-01
     93 F   6 C     1.132753185003E-01 -4.225591851359E-01 -1.064508812249E-01
     94 F   6 C    -1.132753185003E-01  4.225591851359E-01 -1.064508812249E-01
     95 F   6 C     1.064508812249E-01  1.132753185003E-01  4.225591851359E-01
     96 F   6 C     4.225591851359E-01  1.064508812249E-01  1.132753185003E-01
     97 F   6 C    -1.064508812249E-01 -1.132753185003E-01  4.225591851359E-01
     98 F   6 C    -4.225591851359E-01  1.064508812249E-01 -1.132753185003E-01
     99 F   6 C     1.064508812249E-01 -1.132753185003E-01 -4.225591851359E-01
    100 F   6 C    -4.225591851359E-01 -1.064508812249E-01  1.132753185003E-01
    101 F   6 C    -1.064508812249E-01  1.132753185003E-01 -4.225591851359E-01
    102 F   6 C     4.225591851359E-01 -1.064508812249E-01 -1.132753185003E-01
    103 T   7 N     9.361508864456E-02 -4.587187387723E-01  1.755544294448E-01
    104 F   7 N    -9.361508864456E-02  4.587187387723E-01  1.755544294448E-01
    105 F   7 N     9.361508864456E-02  4.587187387723E-01 -1.755544294448E-01
    106 F   7 N    -9.361508864456E-02 -4.587187387723E-01 -1.755544294448E-01
    107 F   7 N     1.755544294448E-01  9.361508864456E-02 -4.587187387723E-01
    108 F   7 N    -4.587187387723E-01  1.755544294448E-01  9.361508864456E-02
    109 F   7 N    -1.755544294448E-01 -9.361508864456E-02 -4.587187387723E-01
    110 F   7 N     4.587187387723E-01  1.755544294448E-01 -9.361508864456E-02
    111 F   7 N     1.755544294448E-01 -9.361508864456E-02  4.587187387723E-01
    112 F   7 N     4.587187387723E-01 -1.755544294448E-01  9.361508864456E-02
    113 F   7 N    -1.755544294448E-01  9.361508864456E-02  4.587187387723E-01
    114 F   7 N    -4.587187387723E-01 -1.755544294448E-01 -9.361508864456E-02
    115 T   6 C     1.793428381377E-01 -3.888923450736E-01  1.216526289704E-01
    116 F   6 C    -1.793428381377E-01  3.888923450736E-01  1.216526289704E-01
    117 F   6 C     1.793428381377E-01  3.888923450736E-01 -1.216526289704E-01
    118 F   6 C    -1.793428381377E-01 -3.888923450736E-01 -1.216526289704E-01
    119 F   6 C     1.216526289704E-01  1.793428381377E-01 -3.888923450736E-01
    120 F   6 C    -3.888923450736E-01  1.216526289704E-01  1.793428381377E-01
    121 F   6 C    -1.216526289704E-01 -1.793428381377E-01 -3.888923450736E-01
    122 F   6 C     3.888923450736E-01  1.216526289704E-01 -1.793428381377E-01
    123 F   6 C     1.216526289704E-01 -1.793428381377E-01  3.888923450736E-01
    124 F   6 C     3.888923450736E-01 -1.216526289704E-01  1.793428381377E-01
    125 F   6 C    -1.216526289704E-01  1.793428381377E-01  3.888923450736E-01
    126 F   6 C    -3.888923450736E-01 -1.216526289704E-01 -1.793428381377E-01
    127 T   7 N     1.837024615052E-01 -4.588485025489E-01  9.174635213116E-02
    128 F   7 N    -1.837024615052E-01  4.588485025489E-01  9.174635213116E-02
    129 F   7 N     1.837024615052E-01  4.588485025489E-01 -9.174635213116E-02
    130 F   7 N    -1.837024615052E-01 -4.588485025489E-01 -9.174635213116E-02
    131 F   7 N     9.174635213116E-02  1.837024615052E-01 -4.588485025489E-01
    132 F   7 N    -4.588485025489E-01  9.174635213116E-02  1.837024615052E-01
    133 F   7 N    -9.174635213116E-02 -1.837024615052E-01 -4.588485025489E-01
    134 F   7 N     4.588485025489E-01  9.174635213116E-02 -1.837024615052E-01
    135 F   7 N     9.174635213116E-02 -1.837024615052E-01  4.588485025489E-01
    136 F   7 N     4.588485025489E-01 -9.174635213116E-02  1.837024615052E-01
    137 F   7 N    -9.174635213116E-02  1.837024615052E-01  4.588485025489E-01
    138 F   7 N    -4.588485025489E-01 -9.174635213116E-02 -1.837024615052E-01

 T = ATOM BELONGING TO THE ASYMMETRIC UNIT
 *******************************************************************************
 * GEOMETRY EDITING - INPUT COORDINATES ARE GIVEN IN ANGSTROM         
 *******************************************************************************

 GEOMETRY NOW FULLY CONSISTENT WITH THE GROUP
 INFORMATION **** NEW DEFAULT **** FINALRUN 4 FOR GEOMETRY OPTIMIZATIONS
 INFORMATION **** NEW DEFAULT **** OPTGEOM OPTIMIZES BOTH ATOMIC COORDINATES AND CELL PARAMETERS
 INFORMATION **** NEW DEFAULT **** TOL. ON ATOMIC DISP TO REDEFINE REF. GEOMETRY: 0.8 Angs
 INFORMATION **** NEW DEFAULT **** N POINTS TO REDEFINE REF. GEOMETRY: N OF OPT DEGS OF FREEDOM
 INFORMATION **** NEW DEFAULT **** TOL. ON ENERGY TO REDEFINE REF. GEOMETRY: 10**-3*(5*N. ATOMS)

 IMPORTANT INFORMATION:
 THE COORDINATE SYSTEM ADOPTED IN THE OPTIMIZATION IS NOT IN
 GENERAL HOMOGENEOUS UNITS. FOR THIS REASON THE GRADIENT AND 
 HESSIAN MATRIX IN TERMS OF THIS SYSTEM ARE GIVEN WITHOUT
 UNITS. FOR MORE DETAILS SEE THE MANUAL.

 INITIAL TRUST RADIUS         0.50000 MAXIMUM TRUST RADIUS               4.00000
 MAXIMUM GRADIENT COMPONENT   0.00045 MAXIMUM DISPLACEMENT COMPONENT     0.00180
 R.M.S. OF GRADIENT COMPONENT 0.00030 R.M.S. OF DISPLACEMENT COMPONENTS  0.00120
 THRESHOLD ON ENERGY CHANGE 0.100E-06 EXTRAPOLATING POLYNOMIAL ORDER           2
 MAXIMUM ALLOWED NUMBER OF STEPS   -1 SORTING OF ENERGY POINTS:               NO
 ANALYTICAL  GRADIENT                 HESSIAN UPDATING                      BFGS
 STEP SIZE NUMERICAL GRADIENT 0.00100
 INITIAL HESSIAN MATRIX: SCHLEGEL MODEL 2
 *******************************************************************************


 ELAELAELAELAELAELAELAELAELAELAELAELAELAELAELAELAELAELAELAELAELAELAELAELAELAELA

                       ELASTIC CALCULATION

 INFORMATION **** TOLDEX ****  CONVERGENCE CRITERION FOR RMS DISPLACEMENT MODIFIED  6.200000E-04
 INFORMATION **** TOLDEG **** MODIFY CONVERGENCE CRITERION FOR RMS GRADIENT  3.000000E-04
 INFORMATION **** TOLDEE **** CONVERGENCE CRITERION FOR ENERGY MODIFIED: 10**-           8

 GCALCO - MAX INDICES DIRECT LATTICE VECTOR    14    14    14
 NO.OF VECTORS CREATED 6999 STARS  122 RMAX   321.70041 BOHR

 GEOMETRY FOR WAVE FUNCTION - DIMENSIONALITY OF THE SYSTEM    3
 (NON PERIODIC DIRECTION: LATTICE PARAMETER FORMALLY SET TO 500)
 *******************************************************************************
 LATTICE PARAMETERS (ANGSTROMS AND DEGREES) - BOHR = 0.5291772083 ANGSTROM
 PRIMITIVE CELL - CENTRING CODE 6/0 VOLUME=  2937.942074 - DENSITY  0.936 g/cm^3
         A              B              C           ALPHA      BETA       GAMMA 
    15.62745918    15.62745918    15.62745918   109.471221 109.471221 109.471221
 *******************************************************************************
 ATOMS IN THE ASYMMETRIC UNIT   12 - ATOMS IN THE UNIT CELL:  138
     ATOM                 X/A                 Y/B                 Z/C    
 *******************************************************************************
      1 T   1 H    -1.364855262719E-01  3.118511639546E-01 -2.409163635486E-01
      2 F   1 H    -4.472324724969E-01  1.044308372766E-01  2.409163635486E-01
      3 F   1 H     1.364855262719E-01 -1.044308372766E-01  4.483366902265E-01
      4 F   1 H     4.472324724969E-01 -3.118511639546E-01 -4.483366902265E-01
      5 F   1 H    -2.409163635486E-01 -1.364855262719E-01  3.118511639546E-01
      6 F   1 H     3.118511639546E-01 -2.409163635486E-01 -1.364855262719E-01
      7 F   1 H    -4.483366902265E-01  4.472324724969E-01 -3.118511639546E-01
      8 F   1 H     1.044308372766E-01  2.409163635486E-01 -4.472324724969E-01
      9 F   1 H     2.409163635486E-01 -4.472324724969E-01  1.044308372766E-01
     10 F   1 H    -1.044308372766E-01  4.483366902265E-01  1.364855262719E-01
     11 F   1 H     4.483366902265E-01  1.364855262719E-01 -1.044308372766E-01
     12 F   1 H    -3.118511639546E-01 -4.483366902265E-01  4.472324724969E-01
     13 T   1 H    -2.408493730719E-01  3.196081141224E-01 -1.291429332765E-01
     14 F   1 H     4.487510473989E-01 -1.117064397953E-01  1.291429332765E-01
     15 F   1 H     2.408493730719E-01  1.117064397953E-01 -4.395425128057E-01
     16 F   1 H    -4.487510473989E-01 -3.196081141224E-01  4.395425128057E-01
     17 F   1 H    -1.291429332765E-01 -2.408493730719E-01  3.196081141224E-01
     18 F   1 H     3.196081141224E-01 -1.291429332765E-01 -2.408493730719E-01
     19 F   1 H     4.395425128057E-01 -4.487510473989E-01 -3.196081141224E-01
     20 F   1 H    -1.117064397953E-01  1.291429332765E-01  4.487510473989E-01
     21 F   1 H     1.291429332765E-01  4.487510473989E-01 -1.117064397953E-01
     22 F   1 H     1.117064397953E-01 -4.395425128057E-01  2.408493730719E-01
     23 F   1 H    -4.395425128057E-01  2.408493730719E-01  1.117064397953E-01
     24 F   1 H    -3.196081141224E-01  4.395425128057E-01 -4.487510473989E-01
     25 T   1 H     4.811601404325E-01  1.342314953974E-01  4.927071238180E-01
     26 F   1 H    -3.584756284207E-01 -1.154698338554E-02 -4.927071238180E-01
     27 F   1 H    -4.811601404325E-01  1.154698338554E-02 -3.469286450351E-01
     28 F   1 H     3.584756284207E-01 -1.342314953974E-01  3.469286450351E-01
     29 F   1 H     4.927071238180E-01  4.811601404325E-01  1.342314953974E-01
     30 F   1 H     1.342314953974E-01  4.927071238180E-01  4.811601404325E-01
     31 F   1 H     3.469286450351E-01  3.584756284207E-01 -1.342314953974E-01
     32 F   1 H    -1.154698338554E-02 -4.927071238180E-01 -3.584756284207E-01
     33 F   1 H    -4.927071238180E-01 -3.584756284207E-01 -1.154698338554E-02
     34 F   1 H     1.154698338554E-02 -3.469286450351E-01 -4.811601404325E-01
     35 F   1 H    -3.469286450351E-01 -4.811601404325E-01  1.154698338554E-02
     36 F   1 H    -1.342314953974E-01  3.469286450351E-01  3.584756284207E-01
     37 T   1 H     4.815889060121E-01  2.516919362354E-01 -4.441135275026E-01
     38 F   1 H    -3.041945362620E-01 -7.429756648532E-02  4.441135275026E-01
     39 F   1 H    -4.815889060121E-01  7.429756648532E-02 -2.298969697767E-01
     40 F   1 H     3.041945362620E-01 -2.516919362354E-01  2.298969697767E-01
     41 F   1 H    -4.441135275026E-01  4.815889060121E-01  2.516919362354E-01
     42 F   1 H     2.516919362354E-01 -4.441135275026E-01  4.815889060121E-01
     43 F   1 H     2.298969697767E-01  3.041945362620E-01 -2.516919362354E-01
     44 F   1 H    -7.429756648532E-02  4.441135275026E-01 -3.041945362620E-01
     45 F   1 H     4.441135275026E-01 -3.041945362620E-01 -7.429756648532E-02
     46 F   1 H     7.429756648532E-02 -2.298969697767E-01 -4.815889060121E-01
     47 F   1 H    -2.298969697767E-01 -4.815889060121E-01  7.429756648532E-02
     48 F   1 H    -2.516919362354E-01  2.298969697767E-01  3.041945362620E-01
     49 T   1 H    -4.523084819160E-01  2.442429477270E-01  4.835049647216E-01
     50 F   1 H    -2.392620169947E-01  6.418655336238E-02 -4.835049647216E-01
     51 F   1 H     4.523084819160E-01 -6.418655336238E-02 -3.034485703570E-01
     52 F   1 H     2.392620169947E-01 -2.442429477270E-01  3.034485703570E-01
     53 F   1 H     4.835049647216E-01 -4.523084819160E-01  2.442429477270E-01
     54 F   1 H     2.442429477270E-01  4.835049647216E-01 -4.523084819160E-01
     55 F   1 H     3.034485703570E-01  2.392620169947E-01 -2.442429477270E-01
     56 F   1 H     6.418655336238E-02 -4.835049647216E-01 -2.392620169947E-01
     57 F   1 H    -4.835049647216E-01 -2.392620169947E-01  6.418655336238E-02
     58 F   1 H    -6.418655336238E-02 -3.034485703570E-01  4.523084819160E-01
     59 F   1 H    -3.034485703570E-01  4.523084819160E-01 -6.418655336238E-02
     60 F   1 H    -2.442429477270E-01  3.034485703570E-01  2.392620169947E-01
     61 T 248 CD   -2.554992043227E-01  2.445007956773E-01  5.000000000000E-01
     62 F 248 CD    2.554992043227E-01 -2.445007956773E-01  5.000000000000E-01
     63 F 248 CD    5.000000000000E-01 -2.554992043227E-01  2.445007956773E-01
     64 F 248 CD    2.445007956773E-01  5.000000000000E-01 -2.554992043227E-01
     65 F 248 CD    5.000000000000E-01  2.554992043227E-01 -2.445007956773E-01
     66 F 248 CD   -2.445007956773E-01  5.000000000000E-01  2.554992043227E-01
     67 T   6 C    -3.732113541223E-01  2.564749574491E-01 -3.676912637907E-01
     68 F   6 C    -3.758337787602E-01 -5.520090331641E-03  3.676912637907E-01
     69 F   6 C     3.732113541223E-01  5.520090331641E-03 -3.703136884286E-01
     70 F   6 C     3.758337787602E-01 -2.564749574491E-01  3.703136884286E-01
     71 F   6 C    -3.676912637907E-01 -3.732113541223E-01  2.564749574491E-01
     72 F   6 C     2.564749574491E-01 -3.676912637907E-01 -3.732113541223E-01
     73 F   6 C     3.703136884286E-01  3.758337787602E-01 -2.564749574491E-01
     74 F   6 C    -5.520090331641E-03  3.676912637907E-01 -3.758337787602E-01
     75 F   6 C     3.676912637907E-01 -3.758337787602E-01 -5.520090331641E-03
     76 F   6 C     5.520090331641E-03 -3.703136884286E-01  3.732113541223E-01
     77 F   6 C    -3.703136884286E-01  3.732113541223E-01  5.520090331641E-03
     78 F   6 C    -2.564749574491E-01  3.703136884286E-01  3.758337787602E-01
     79 T   6 C    -2.155325142562E-01  2.971751431592E-01 -2.649060292053E-01
     80 F   6 C    -4.379188276355E-01  4.937351494912E-02  2.649060292053E-01
     81 F   6 C     2.155325142562E-01 -4.937351494912E-02 -4.872923425846E-01
     82 F   6 C     4.379188276355E-01 -2.971751431592E-01  4.872923425846E-01
     83 F   6 C    -2.649060292053E-01 -2.155325142562E-01  2.971751431592E-01
     84 F   6 C     2.971751431592E-01 -2.649060292053E-01 -2.155325142562E-01
     85 F   6 C     4.872923425846E-01  4.379188276355E-01 -2.971751431592E-01
     86 F   6 C     4.937351494912E-02  2.649060292053E-01 -4.379188276355E-01
     87 F   6 C     2.649060292053E-01 -4.379188276355E-01  4.937351494912E-02
     88 F   6 C    -4.937351494912E-02 -4.872923425846E-01  2.155325142562E-01
     89 F   6 C    -4.872923425846E-01  2.155325142562E-01 -4.937351494912E-02
     90 F   6 C    -2.971751431592E-01  4.872923425846E-01  4.379188276355E-01
     91 T   6 C    -4.709899336392E-01  2.197261997253E-01 -4.641654963638E-01
     92 F   6 C    -3.161083039109E-01 -6.824437275391E-03  4.641654963638E-01
     93 F   6 C     4.709899336392E-01  6.824437275391E-03 -3.092838666355E-01
     94 F   6 C     3.161083039109E-01 -2.197261997253E-01  3.092838666355E-01
     95 F   6 C    -4.641654963638E-01 -4.709899336392E-01  2.197261997253E-01
     96 F   6 C     2.197261997253E-01 -4.641654963638E-01 -4.709899336392E-01
     97 F   6 C     3.092838666355E-01  3.161083039109E-01 -2.197261997253E-01
     98 F   6 C    -6.824437275391E-03  4.641654963638E-01 -3.161083039109E-01
     99 F   6 C     4.641654963638E-01 -3.161083039109E-01 -6.824437275391E-03
    100 F   6 C     6.824437275391E-03 -3.092838666355E-01  4.709899336392E-01
    101 F   6 C    -3.092838666355E-01  4.709899336392E-01  6.824437275391E-03
    102 F   6 C    -2.197261997253E-01  3.092838666355E-01  3.161083039109E-01
    103 T   7 N    -2.831643093276E-01  2.691695180893E-01 -3.651036501278E-01
    104 F   7 N    -3.657268317829E-01  8.193934080020E-02  3.651036501278E-01
    105 F   7 N     2.831643093276E-01 -8.193934080020E-02 -4.476661725831E-01
    106 F   7 N     3.657268317829E-01 -2.691695180893E-01  4.476661725831E-01
    107 F   7 N    -3.651036501278E-01 -2.831643093276E-01  2.691695180893E-01
    108 F   7 N     2.691695180893E-01 -3.651036501278E-01 -2.831643093276E-01
    109 F   7 N     4.476661725831E-01  3.657268317829E-01 -2.691695180893E-01
    110 F   7 N     8.193934080020E-02  3.651036501278E-01 -3.657268317829E-01
    111 F   7 N     3.651036501278E-01 -3.657268317829E-01  8.193934080020E-02
    112 F   7 N    -8.193934080020E-02 -4.476661725831E-01  2.831643093276E-01
    113 F   7 N    -4.476661725831E-01  2.831643093276E-01 -8.193934080020E-02
    114 F   7 N    -2.691695180893E-01  4.476661725831E-01  3.657268317829E-01
    115 T   6 C    -2.672397161032E-01  3.009954671081E-01 -2.095495069359E-01
    116 F   6 C    -4.894550259560E-01 -5.769020916731E-02  2.095495069359E-01
    117 F   6 C     2.672397161032E-01  5.769020916731E-02 -4.317648167887E-01
    118 F   6 C     4.894550259560E-01 -3.009954671081E-01  4.317648167887E-01
    119 F   6 C    -2.095495069359E-01 -2.672397161032E-01  3.009954671081E-01
    120 F   6 C     3.009954671081E-01 -2.095495069359E-01 -2.672397161032E-01
    121 F   6 C     4.317648167887E-01  4.894550259560E-01 -3.009954671081E-01
    122 F   6 C    -5.769020916731E-02  2.095495069359E-01 -4.894550259560E-01
    123 F   6 C     2.095495069359E-01 -4.894550259560E-01 -5.769020916731E-02
    124 F   6 C     5.769020916731E-02 -4.317648167887E-01  2.672397161032E-01
    125 F   6 C    -4.317648167887E-01  2.672397161032E-01  5.769020916731E-02
    126 F   6 C    -3.009954671081E-01  4.317648167887E-01  4.894550259560E-01
    127 T   7 N    -3.671021504177E-01  2.754488136364E-01 -2.751460410436E-01
    128 F   7 N    -4.494051453200E-01 -9.195610937409E-02  2.751460410436E-01
    129 F   7 N     3.671021504177E-01  9.195610937409E-02 -3.574490359459E-01
    130 F   7 N     4.494051453200E-01 -2.754488136364E-01  3.574490359459E-01
    131 F   7 N    -2.751460410436E-01 -3.671021504177E-01  2.754488136364E-01
    132 F   7 N     2.754488136364E-01 -2.751460410436E-01 -3.671021504177E-01
    133 F   7 N     3.574490359459E-01  4.494051453200E-01 -2.754488136364E-01
    134 F   7 N    -9.195610937409E-02  2.751460410436E-01 -4.494051453200E-01
    135 F   7 N     2.751460410436E-01 -4.494051453200E-01 -9.195610937409E-02
    136 F   7 N     9.195610937409E-02 -3.574490359459E-01  3.671021504177E-01
    137 F   7 N    -3.574490359459E-01  3.671021504177E-01  9.195610937409E-02
    138 F   7 N    -2.754488136364E-01  3.574490359459E-01  4.494051453200E-01

 TRANSFORMATION MATRIX PRIMITIVE-CRYSTALLOGRAPHIC CELL
  0.0000  1.0000  1.0000  1.0000  0.0000  1.0000  1.0000  1.0000  0.0000

 *******************************************************************************
 CRYSTALLOGRAPHIC CELL (VOLUME=       5875.88414743)
         A              B              C           ALPHA      BETA       GAMMA 
    18.04503553    18.04503553    18.04503553    90.000000  90.000000  90.000000

 COORDINATES IN THE CRYSTALLOGRAPHIC CELL
     ATOM                 X/A                 Y/B                 Z/C    
 *******************************************************************************
      1 T   1 H     1.037101633390E-01 -3.446265268875E-01  2.081410006156E-01
      2 F   1 H    -1.037101633390E-01  3.446265268875E-01  2.081410006156E-01
      3 F   1 H     1.037101633390E-01  3.446265268875E-01 -2.081410006156E-01
      4 F   1 H    -1.037101633390E-01 -3.446265268875E-01 -2.081410006156E-01
      5 F   1 H     2.081410006156E-01  1.037101633390E-01 -3.446265268875E-01
      6 F   1 H    -3.446265268875E-01  2.081410006156E-01  1.037101633390E-01
      7 F   1 H    -2.081410006156E-01 -1.037101633390E-01 -3.446265268875E-01
      8 F   1 H     3.446265268875E-01  2.081410006156E-01 -1.037101633390E-01
      9 F   1 H     2.081410006156E-01 -1.037101633390E-01  3.446265268875E-01
     10 F   1 H     3.446265268875E-01 -2.081410006156E-01  1.037101633390E-01
     11 F   1 H    -2.081410006156E-01  1.037101633390E-01  3.446265268875E-01
     12 F   1 H    -3.446265268875E-01 -2.081410006156E-01 -1.037101633390E-01
     13 T   1 H     2.156572769589E-01 -3.448002102354E-01  1.039508371635E-01
     14 F   1 H    -2.156572769589E-01  3.448002102354E-01  1.039508371635E-01
     15 F   1 H     2.156572769589E-01  3.448002102354E-01 -1.039508371635E-01
     16 F   1 H    -2.156572769589E-01 -3.448002102354E-01 -1.039508371635E-01
     17 F   1 H     1.039508371635E-01  2.156572769589E-01 -3.448002102354E-01
     18 F   1 H    -3.448002102354E-01  1.039508371635E-01  2.156572769589E-01
     19 F   1 H    -1.039508371635E-01 -2.156572769589E-01 -3.448002102354E-01
     20 F   1 H     3.448002102354E-01  1.039508371635E-01 -2.156572769589E-01
     21 F   1 H     1.039508371635E-01 -2.156572769589E-01  3.448002102354E-01
     22 F   1 H     3.448002102354E-01 -1.039508371635E-01  2.156572769589E-01
     23 F   1 H    -1.039508371635E-01  2.156572769589E-01  3.448002102354E-01
     24 F   1 H    -3.448002102354E-01 -1.039508371635E-01 -2.156572769589E-01
     25 T   1 H     7.288923939146E-02  4.198178844266E-01  6.134225600592E-02
     26 F   1 H    -7.288923939146E-02 -4.198178844266E-01  6.134225600592E-02
     27 F   1 H     7.288923939146E-02 -4.198178844266E-01 -6.134225600592E-02
     28 F   1 H    -7.288923939146E-02  4.198178844266E-01 -6.134225600592E-02
     29 F   1 H     6.134225600592E-02  7.288923939146E-02  4.198178844266E-01
     30 F   1 H     4.198178844266E-01  6.134225600592E-02  7.288923939146E-02
     31 F   1 H    -6.134225600592E-02 -7.288923939146E-02  4.198178844266E-01
     32 F   1 H    -4.198178844266E-01  6.134225600592E-02 -7.288923939146E-02
     33 F   1 H     6.134225600592E-02 -7.288923939146E-02 -4.198178844266E-01
     34 F   1 H    -4.198178844266E-01 -6.134225600592E-02  7.288923939146E-02
     35 F   1 H    -6.134225600592E-02  7.288923939146E-02 -4.198178844266E-01
     36 F   1 H     4.198178844266E-01 -6.134225600592E-02 -7.288923939146E-02
     37 T   1 H     1.629947513604E-01  3.928917211370E-01  8.869718487503E-02
     38 F   1 H    -1.629947513604E-01 -3.928917211370E-01  8.869718487503E-02
     39 F   1 H     1.629947513604E-01 -3.928917211370E-01 -8.869718487503E-02
     40 F   1 H    -1.629947513604E-01  3.928917211370E-01 -8.869718487503E-02
     41 F   1 H     8.869718487503E-02  1.629947513604E-01  3.928917211370E-01
     42 F   1 H     3.928917211370E-01  8.869718487503E-02  1.629947513604E-01
     43 F   1 H    -8.869718487503E-02 -1.629947513604E-01  3.928917211370E-01
     44 F   1 H    -3.928917211370E-01  8.869718487503E-02 -1.629947513604E-01
     45 F   1 H     8.869718487503E-02 -1.629947513604E-01 -3.928917211370E-01
     46 F   1 H    -3.928917211370E-01 -8.869718487503E-02  1.629947513604E-01
     47 F   1 H    -8.869718487503E-02  1.629947513604E-01 -3.928917211370E-01
     48 F   1 H     3.928917211370E-01 -8.869718487503E-02 -1.629947513604E-01
     49 T   1 H     9.002819718230E-02  3.934767675393E-01  1.542147505447E-01
     50 F   1 H    -9.002819718230E-02 -3.934767675393E-01  1.542147505447E-01
     51 F   1 H     9.002819718230E-02 -3.934767675393E-01 -1.542147505447E-01
     52 F   1 H    -9.002819718230E-02  3.934767675393E-01 -1.542147505447E-01
     53 F   1 H     1.542147505447E-01  9.002819718230E-02  3.934767675393E-01
     54 F   1 H     3.934767675393E-01  1.542147505447E-01  9.002819718230E-02
     55 F   1 H    -1.542147505447E-01 -9.002819718230E-02  3.934767675393E-01
     56 F   1 H    -3.934767675393E-01  1.542147505447E-01 -9.002819718230E-02
     57 F   1 H     1.542147505447E-01 -9.002819718230E-02 -3.934767675393E-01
     58 F   1 H    -3.934767675393E-01 -1.542147505447E-01  9.002819718230E-02
     59 F   1 H    -1.542147505447E-01  9.002819718230E-02 -3.934767675393E-01
     60 F   1 H     3.934767675393E-01 -1.542147505447E-01 -9.002819718230E-02
     61 T 248 CD    5.000000000000E-01  1.041846165116E-16 -2.554992043227E-01
     62 F 248 CD    5.000000000000E-01  1.041846165116E-16  2.554992043227E-01
     63 F 248 CD   -2.554992043227E-01  5.000000000000E-01  1.302307706395E-16
     64 F 248 CD    1.041846165116E-16 -2.554992043227E-01  5.000000000000E-01
     65 F 248 CD    2.554992043227E-01  5.000000000000E-01  0.000000000000E+00
     66 F 248 CD    1.562769247674E-16  2.554992043227E-01  5.000000000000E-01
     67 T   6 C     1.309975238904E-01 -4.986887876811E-01  1.254774335587E-01
     68 F   6 C    -1.309975238904E-01  4.986887876811E-01  1.254774335587E-01
     69 F   6 C     1.309975238904E-01  4.986887876811E-01 -1.254774335587E-01
     70 F   6 C    -1.309975238904E-01 -4.986887876811E-01 -1.254774335587E-01
     71 F   6 C     1.254774335587E-01  1.309975238904E-01 -4.986887876811E-01
     72 F   6 C    -4.986887876811E-01  1.254774335587E-01  1.309975238904E-01
     73 F   6 C    -1.254774335587E-01 -1.309975238904E-01 -4.986887876811E-01
     74 F   6 C     4.986887876811E-01  1.254774335587E-01 -1.309975238904E-01
     75 F   6 C     1.254774335587E-01 -1.309975238904E-01  4.986887876811E-01
     76 F   6 C     4.986887876811E-01 -1.254774335587E-01  1.309975238904E-01
     77 F   6 C    -1.254774335587E-01  1.309975238904E-01  4.986887876811E-01
     78 F   6 C    -4.986887876811E-01 -1.254774335587E-01 -1.309975238904E-01
     79 T   6 C     1.239008141050E-01 -3.888068433103E-01  1.732743290542E-01
     80 F   6 C    -1.239008141050E-01  3.888068433103E-01  1.732743290542E-01
     81 F   6 C     1.239008141050E-01  3.888068433103E-01 -1.732743290542E-01
     82 F   6 C    -1.239008141050E-01 -3.888068433103E-01 -1.732743290542E-01
     83 F   6 C     1.732743290542E-01  1.239008141050E-01 -3.888068433103E-01
     84 F   6 C    -3.888068433103E-01  1.732743290542E-01  1.239008141050E-01
     85 F   6 C    -1.732743290542E-01 -1.239008141050E-01 -3.888068433103E-01
     86 F   6 C     3.888068433103E-01  1.732743290542E-01 -1.239008141050E-01
     87 F   6 C     1.732743290542E-01 -1.239008141050E-01  3.888068433103E-01
     88 F   6 C     3.888068433103E-01 -1.732743290542E-01  1.239008141050E-01
     89 F   6 C    -1.732743290542E-01  1.239008141050E-01  3.888068433103E-01
     90 F   6 C    -3.888068433103E-01 -1.732743290542E-01 -1.239008141050E-01
     91 T   6 C     1.132753185003E-01  4.225591851359E-01  1.064508812249E-01
     92 F   6 C    -1.132753185003E-01 -4.225591851359E-01  1.064508812249E-01
     93 F   6 C     1.132753185003E-01 -4.225591851359E-01 -1.064508812249E-01
     94 F   6 C    -1.132753185003E-01  4.225591851359E-01 -1.064508812249E-01
     95 F   6 C     1.064508812249E-01  1.132753185003E-01  4.225591851359E-01
     96 F   6 C     4.225591851359E-01  1.064508812249E-01  1.132753185003E-01
     97 F   6 C    -1.064508812249E-01 -1.132753185003E-01  4.225591851359E-01
     98 F   6 C    -4.225591851359E-01  1.064508812249E-01 -1.132753185003E-01
     99 F   6 C     1.064508812249E-01 -1.132753185003E-01 -4.225591851359E-01
    100 F   6 C    -4.225591851359E-01 -1.064508812249E-01  1.132753185003E-01
    101 F   6 C    -1.064508812249E-01  1.132753185003E-01 -4.225591851359E-01
    102 F   6 C     4.225591851359E-01 -1.064508812249E-01 -1.132753185003E-01
    103 T   7 N     9.361508864456E-02 -4.587187387723E-01  1.755544294448E-01
    104 F   7 N    -9.361508864456E-02  4.587187387723E-01  1.755544294448E-01
    105 F   7 N     9.361508864456E-02  4.587187387723E-01 -1.755544294448E-01
    106 F   7 N    -9.361508864456E-02 -4.587187387723E-01 -1.755544294448E-01
    107 F   7 N     1.755544294448E-01  9.361508864456E-02 -4.587187387723E-01
    108 F   7 N    -4.587187387723E-01  1.755544294448E-01  9.361508864456E-02
    109 F   7 N    -1.755544294448E-01 -9.361508864456E-02 -4.587187387723E-01
    110 F   7 N     4.587187387723E-01  1.755544294448E-01 -9.361508864456E-02
    111 F   7 N     1.755544294448E-01 -9.361508864456E-02  4.587187387723E-01
    112 F   7 N     4.587187387723E-01 -1.755544294448E-01  9.361508864456E-02
    113 F   7 N    -1.755544294448E-01  9.361508864456E-02  4.587187387723E-01
    114 F   7 N    -4.587187387723E-01 -1.755544294448E-01 -9.361508864456E-02
    115 T   6 C     1.793428381377E-01 -3.888923450736E-01  1.216526289704E-01
    116 F   6 C    -1.793428381377E-01  3.888923450736E-01  1.216526289704E-01
    117 F   6 C     1.793428381377E-01  3.888923450736E-01 -1.216526289704E-01
    118 F   6 C    -1.793428381377E-01 -3.888923450736E-01 -1.216526289704E-01
    119 F   6 C     1.216526289704E-01  1.793428381377E-01 -3.888923450736E-01
    120 F   6 C    -3.888923450736E-01  1.216526289704E-01  1.793428381377E-01
    121 F   6 C    -1.216526289704E-01 -1.793428381377E-01 -3.888923450736E-01
    122 F   6 C     3.888923450736E-01  1.216526289704E-01 -1.793428381377E-01
    123 F   6 C     1.216526289704E-01 -1.793428381377E-01  3.888923450736E-01
    124 F   6 C     3.888923450736E-01 -1.216526289704E-01  1.793428381377E-01
    125 F   6 C    -1.216526289704E-01  1.793428381377E-01  3.888923450736E-01
    126 F   6 C    -3.888923450736E-01 -1.216526289704E-01 -1.793428381377E-01
    127 T   7 N     1.837024615052E-01 -4.588485025489E-01  9.174635213116E-02
    128 F   7 N    -1.837024615052E-01  4.588485025489E-01  9.174635213116E-02
    129 F   7 N     1.837024615052E-01  4.588485025489E-01 -9.174635213116E-02
    130 F   7 N    -1.837024615052E-01 -4.588485025489E-01 -9.174635213116E-02
    131 F   7 N     9.174635213116E-02  1.837024615052E-01 -4.588485025489E-01
    132 F   7 N    -4.588485025489E-01  9.174635213116E-02  1.837024615052E-01
    133 F   7 N    -9.174635213116E-02 -1.837024615052E-01 -4.588485025489E-01
    134 F   7 N     4.588485025489E-01  9.174635213116E-02 -1.837024615052E-01
    135 F   7 N     9.174635213116E-02 -1.837024615052E-01  4.588485025489E-01
    136 F   7 N     4.588485025489E-01 -9.174635213116E-02  1.837024615052E-01
    137 F   7 N    -9.174635213116E-02  1.837024615052E-01  4.588485025489E-01
    138 F   7 N    -4.588485025489E-01 -9.174635213116E-02 -1.837024615052E-01

 T = ATOM BELONGING TO THE ASYMMETRIC UNIT

 ****   12 SYMMOPS - TRANSLATORS IN FRACTIONAL UNITS
 **** MATRICES AND TRANSLATORS IN THE CRYSTALLOGRAPHIC REFERENCE FRAME
   V INV                    ROTATION MATRICES                   TRANSLATORS
   1   1  1.00  0.00  0.00  0.00  1.00  0.00  0.00  0.00  1.00  0.00  0.00  0.00
   2   2  0.00  1.00 -1.00  1.00  0.00 -1.00  0.00  0.00 -1.00  0.00  0.00  0.00
   3   3 -1.00  0.00  0.00 -1.00  0.00  1.00 -1.00  1.00  0.00  0.00  0.00  0.00
   4   4  0.00 -1.00  1.00  0.00 -1.00  0.00  1.00 -1.00  0.00  0.00  0.00  0.00
   5   6  0.00  0.00  1.00  1.00  0.00  0.00  0.00  1.00  0.00  0.00  0.00  0.00
   6   5  0.00  1.00  0.00  0.00  0.00  1.00  1.00  0.00  0.00  0.00  0.00  0.00
   7   8  1.00 -1.00  0.00  0.00 -1.00  1.00  0.00 -1.00  0.00  0.00  0.00  0.00
   8   7  1.00  0.00 -1.00  0.00  0.00 -1.00  0.00  1.00 -1.00  0.00  0.00  0.00
   9  10  0.00  0.00 -1.00  0.00  1.00 -1.00  1.00  0.00 -1.00  0.00  0.00  0.00
  10   9 -1.00  0.00  1.00 -1.00  1.00  0.00 -1.00  0.00  0.00  0.00  0.00  0.00
  11  12 -1.00  1.00  0.00 -1.00  0.00  0.00 -1.00  0.00  1.00  0.00  0.00  0.00
  12  11  0.00 -1.00  0.00  1.00 -1.00  0.00  0.00 -1.00  1.00  0.00  0.00  0.00

 DIRECT LATTICE VECTORS CARTESIAN COMPONENTS (ANGSTROM)
          X                    Y                    Z
  -0.902251776407E+01   0.902251776407E+01   0.902251776407E+01
   0.902251776407E+01  -0.902251776407E+01   0.902251776407E+01
   0.902251776407E+01   0.902251776407E+01  -0.902251776407E+01


 CARTESIAN COORDINATES - PRIMITIVE CELL
 *******************************************************************************
 *      ATOM          X(ANGSTROM)         Y(ANGSTROM)         Z(ANGSTROM)
 *******************************************************************************
    1     1 H     1.871453582081E+00 -6.218797921625E+00  3.755911750971E+00
    2     1 H    -1.871453582081E+00  6.218797921625E+00  3.755911750971E+00
    3     1 H     1.871453582081E+00  6.218797921625E+00 -3.755911750971E+00
    4     1 H    -1.871453582081E+00 -6.218797921625E+00 -3.755911750971E+00
    5     1 H     3.755911750971E+00  1.871453582081E+00 -6.218797921625E+00
    6     1 H    -6.218797921625E+00  3.755911750971E+00  1.871453582081E+00
    7     1 H    -3.755911750971E+00 -1.871453582081E+00 -6.218797921625E+00
    8     1 H     6.218797921625E+00  3.755911750971E+00 -1.871453582081E+00
    9     1 H     3.755911750971E+00 -1.871453582081E+00  6.218797921625E+00
   10     1 H     6.218797921625E+00 -3.755911750971E+00  1.871453582081E+00
   11     1 H    -3.755911750971E+00  1.871453582081E+00  6.218797921625E+00
   12     1 H    -6.218797921625E+00 -3.755911750971E+00 -1.871453582081E+00
   13     1 H     3.891543224625E+00 -6.221932043808E+00  1.875796549796E+00
   14     1 H    -3.891543224625E+00  6.221932043808E+00  1.875796549796E+00
   15     1 H     3.891543224625E+00  6.221932043808E+00 -1.875796549796E+00
   16     1 H    -3.891543224625E+00 -6.221932043808E+00 -1.875796549796E+00
   17     1 H     1.875796549796E+00  3.891543224625E+00 -6.221932043808E+00
   18     1 H    -6.221932043808E+00  1.875796549796E+00  3.891543224625E+00
   19     1 H    -1.875796549796E+00 -3.891543224625E+00 -6.221932043808E+00
   20     1 H     6.221932043808E+00  1.875796549796E+00 -3.891543224625E+00
   21     1 H     1.875796549796E+00 -3.891543224625E+00  6.221932043808E+00
   22     1 H     6.221932043808E+00 -1.875796549796E+00  3.891543224625E+00
   23     1 H    -1.875796549796E+00  3.891543224625E+00  6.221932043808E+00
   24     1 H    -6.221932043808E+00 -1.875796549796E+00 -3.891543224625E+00
   25     1 H     1.315288914438E+00  7.575628639826E+00  1.106923189003E+00
   26     1 H    -1.315288914438E+00 -7.575628639826E+00  1.106923189003E+00
   27     1 H     1.315288914438E+00 -7.575628639826E+00 -1.106923189003E+00
   28     1 H    -1.315288914438E+00  7.575628639826E+00 -1.106923189003E+00
   29     1 H     1.106923189003E+00  1.315288914438E+00  7.575628639826E+00
   30     1 H     7.575628639826E+00  1.106923189003E+00  1.315288914438E+00
   31     1 H    -1.106923189003E+00 -1.315288914438E+00  7.575628639826E+00
   32     1 H    -7.575628639826E+00  1.106923189003E+00 -1.315288914438E+00
   33     1 H     1.106923189003E+00 -1.315288914438E+00 -7.575628639826E+00
   34     1 H    -7.575628639826E+00 -1.106923189003E+00  1.315288914438E+00
   35     1 H    -1.106923189003E+00  1.315288914438E+00 -7.575628639826E+00
   36     1 H     7.575628639826E+00 -1.106923189003E+00 -1.315288914438E+00
   37     1 H     2.941246079198E+00  7.089745066630E+00  1.600543852316E+00
   38     1 H    -2.941246079198E+00 -7.089745066630E+00  1.600543852316E+00
   39     1 H     2.941246079198E+00 -7.089745066630E+00 -1.600543852316E+00
   40     1 H    -2.941246079198E+00  7.089745066630E+00 -1.600543852316E+00
   41     1 H     1.600543852316E+00  2.941246079198E+00  7.089745066630E+00
   42     1 H     7.089745066630E+00  1.600543852316E+00  2.941246079198E+00
   43     1 H    -1.600543852316E+00 -2.941246079198E+00  7.089745066630E+00
   44     1 H    -7.089745066630E+00  1.600543852316E+00 -2.941246079198E+00
   45     1 H     1.600543852316E+00 -2.941246079198E+00 -7.089745066630E+00
   46     1 H    -7.089745066630E+00 -1.600543852316E+00  2.941246079198E+00
   47     1 H    -1.600543852316E+00  2.941246079198E+00 -7.089745066630E+00
   48     1 H     7.089745066630E+00 -1.600543852316E+00 -2.941246079198E+00
   49     1 H     1.624562016689E+00  7.100302249745E+00  2.782810652542E+00
   50     1 H    -1.624562016689E+00 -7.100302249745E+00  2.782810652542E+00
   51     1 H     1.624562016689E+00 -7.100302249745E+00 -2.782810652542E+00
   52     1 H    -1.624562016689E+00  7.100302249745E+00 -2.782810652542E+00
   53     1 H     2.782810652542E+00  1.624562016689E+00  7.100302249745E+00
   54     1 H     7.100302249745E+00  2.782810652542E+00  1.624562016689E+00
   55     1 H    -2.782810652542E+00 -1.624562016689E+00  7.100302249745E+00
   56     1 H    -7.100302249745E+00  2.782810652542E+00 -1.624562016689E+00
   57     1 H     2.782810652542E+00 -1.624562016689E+00 -7.100302249745E+00
   58     1 H    -7.100302249745E+00 -2.782810652542E+00  1.624562016689E+00
   59     1 H    -2.782810652542E+00  1.624562016689E+00 -7.100302249745E+00
   60     1 H     7.100302249745E+00 -2.782810652542E+00 -1.624562016689E+00
   61   248 CD    9.022517764070E+00  1.880015106437E-15 -4.610492219414E+00
   62   248 CD    9.022517764070E+00  1.880015106437E-15 -1.343454330873E+01
   63   248 CD   -4.610492219414E+00  9.022517764070E+00  2.350018883046E-15
   64   248 CD    1.880015106437E-15 -4.610492219414E+00  9.022517764070E+00
   65   248 CD   -1.343454330873E+01  9.022517764070E+00  0.000000000000E+00
   66   248 CD    2.820022659655E-15 -1.343454330873E+01  9.022517764070E+00
   67     6 C     2.363854972700E+00  9.046178636950E+00  2.264244746547E+00
   68     6 C    -2.363854972700E+00 -9.046178636950E+00  2.264244746547E+00
   69     6 C     2.363854972700E+00 -9.046178636950E+00 -2.264244746547E+00
   70     6 C    -2.363854972700E+00  9.046178636950E+00 -2.264244746547E+00
   71     6 C     2.264244746547E+00  2.363854972700E+00  9.046178636950E+00
   72     6 C     9.046178636950E+00  2.264244746547E+00  2.363854972700E+00
   73     6 C    -2.264244746547E+00 -2.363854972700E+00  9.046178636950E+00
   74     6 C    -9.046178636950E+00  2.264244746547E+00 -2.363854972700E+00
   75     6 C     2.264244746547E+00 -2.363854972700E+00 -9.046178636950E+00
   76     6 C    -9.046178636950E+00 -2.264244746547E+00  2.363854972700E+00
   77     6 C    -2.264244746547E+00  2.363854972700E+00 -9.046178636950E+00
   78     6 C     9.046178636950E+00 -2.264244746547E+00 -2.363854972700E+00
   79     6 C     2.235794592491E+00 -7.016033301119E+00  3.126741423897E+00
   80     6 C    -2.235794592491E+00  7.016033301119E+00  3.126741423897E+00
   81     6 C     2.235794592491E+00  7.016033301119E+00 -3.126741423897E+00
   82     6 C    -2.235794592491E+00 -7.016033301119E+00 -3.126741423897E+00
   83     6 C     3.126741423897E+00  2.235794592491E+00 -7.016033301119E+00
   84     6 C    -7.016033301119E+00  3.126741423897E+00  2.235794592491E+00
   85     6 C    -3.126741423897E+00 -2.235794592491E+00 -7.016033301119E+00
   86     6 C     7.016033301119E+00  3.126741423897E+00 -2.235794592491E+00
   87     6 C     3.126741423897E+00 -2.235794592491E+00  7.016033301119E+00
   88     6 C     7.016033301119E+00 -3.126741423897E+00  2.235794592491E+00
   89     6 C    -3.126741423897E+00  2.235794592491E+00  7.016033301119E+00
   90     6 C    -7.016033301119E+00 -3.126741423897E+00 -2.235794592491E+00
   91     6 C     2.044057146800E+00  7.625095508519E+00  1.920909933706E+00
   92     6 C    -2.044057146800E+00 -7.625095508519E+00  1.920909933706E+00
   93     6 C     2.044057146800E+00 -7.625095508519E+00 -1.920909933706E+00
   94     6 C    -2.044057146800E+00  7.625095508519E+00 -1.920909933706E+00
   95     6 C     1.920909933706E+00  2.044057146800E+00  7.625095508519E+00
   96     6 C     7.625095508519E+00  1.920909933706E+00  2.044057146800E+00
   97     6 C    -1.920909933706E+00 -2.044057146800E+00  7.625095508519E+00
   98     6 C    -7.625095508519E+00  1.920909933706E+00 -2.044057146800E+00
   99     6 C     1.920909933706E+00 -2.044057146800E+00 -7.625095508519E+00
  100     6 C    -7.625095508519E+00 -1.920909933706E+00  2.044057146800E+00
  101     6 C    -1.920909933706E+00  2.044057146800E+00 -7.625095508519E+00
  102     6 C     7.625095508519E+00 -1.920909933706E+00 -2.044057146800E+00
  103     7 N     1.689287600561E+00 -8.277595938570E+00  3.167885916453E+00
  104     7 N    -1.689287600561E+00  8.277595938570E+00  3.167885916453E+00
  105     7 N     1.689287600561E+00  8.277595938570E+00 -3.167885916453E+00
  106     7 N    -1.689287600561E+00 -8.277595938570E+00 -3.167885916453E+00
  107     7 N     3.167885916453E+00  1.689287600561E+00 -8.277595938570E+00
  108     7 N    -8.277595938570E+00  3.167885916453E+00  1.689287600561E+00
  109     7 N    -3.167885916453E+00 -1.689287600561E+00 -8.277595938570E+00
  110     7 N     8.277595938570E+00  3.167885916453E+00 -1.689287600561E+00
  111     7 N     3.167885916453E+00 -1.689287600561E+00  8.277595938570E+00
  112     7 N     8.277595938570E+00 -3.167885916453E+00  1.689287600561E+00
  113     7 N    -3.167885916453E+00  1.689287600561E+00  8.277595938570E+00
  114     7 N    -8.277595938570E+00 -3.167885916453E+00 -1.689287600561E+00
  115     6 C     3.236247885912E+00 -7.017576183475E+00  2.195226011862E+00
  116     6 C    -3.236247885912E+00  7.017576183475E+00  2.195226011862E+00
  117     6 C     3.236247885912E+00  7.017576183475E+00 -2.195226011862E+00
  118     6 C    -3.236247885912E+00 -7.017576183475E+00 -2.195226011862E+00
  119     6 C     2.195226011862E+00  3.236247885912E+00 -7.017576183475E+00
  120     6 C    -7.017576183475E+00  2.195226011862E+00  3.236247885912E+00
  121     6 C    -2.195226011862E+00 -3.236247885912E+00 -7.017576183475E+00
  122     6 C     7.017576183475E+00  2.195226011862E+00 -3.236247885912E+00
  123     6 C     2.195226011862E+00 -3.236247885912E+00  7.017576183475E+00
  124     6 C     7.017576183475E+00 -2.195226011862E+00  3.236247885912E+00
  125     6 C    -2.195226011862E+00  3.236247885912E+00  7.017576183475E+00
  126     6 C    -7.017576183475E+00 -2.195226011862E+00 -3.236247885912E+00
  127     7 N     3.314917444469E+00 -8.279937530528E+00  1.655566183784E+00
  128     7 N    -3.314917444469E+00  8.279937530528E+00  1.655566183784E+00
  129     7 N     3.314917444469E+00  8.279937530528E+00 -1.655566183784E+00
  130     7 N    -3.314917444469E+00 -8.279937530528E+00 -1.655566183784E+00
  131     7 N     1.655566183784E+00  3.314917444469E+00 -8.279937530528E+00
  132     7 N    -8.279937530528E+00  1.655566183784E+00  3.314917444469E+00
  133     7 N    -1.655566183784E+00 -3.314917444469E+00 -8.279937530528E+00
  134     7 N     8.279937530528E+00  1.655566183784E+00 -3.314917444469E+00
  135     7 N     1.655566183784E+00 -3.314917444469E+00  8.279937530528E+00
  136     7 N     8.279937530528E+00 -1.655566183784E+00  3.314917444469E+00
  137     7 N    -1.655566183784E+00  3.314917444469E+00  8.279937530528E+00
  138     7 N    -8.279937530528E+00 -1.655566183784E+00 -3.314917444469E+00

 *******************************************************************************
 *** PSEUDOPOTENTIAL INFORMATION ***
 *******************************************************************************

 ATOMIC NUMBER  48, NUCLEAR CHARGE 20.000, GIVEN IN INPUT       PSEUDOPOTENTIAL
   TYPE       EXPONENT      COEFF.    N      EXPONENT      COEFF.    N
  P0 TMS    13.8358690  270.0094830   0     6.8572700   38.7673080   0
  P1 TMS    12.4049710  193.8296290   0     6.5677990   31.8965250   0
  P2 TMS    10.8969250   79.1936470   0     4.6411650   13.2308270   0
  P3 TMS    15.1847960  -35.4766260   0     7.5923980   -5.6176770   0

 *******************************************************************************
 LOCAL ATOMIC FUNCTIONS BASIS SET
 *******************************************************************************
   ATOM   X(AU)   Y(AU)   Z(AU)  N. TYPE  EXPONENT  S COEF   P COEF   D/F/G COEF
 *******************************************************************************
   1 H    3.537 -11.752   7.098
                                  1 S  
                                         3.387E+01 2.549E-02 0.000E+00 0.000E+00
                                         5.095E+00 1.904E-01 0.000E+00 0.000E+00
                                         1.159E+00 8.522E-01 0.000E+00 0.000E+00
                                  2 S  
                                         3.258E-01 1.000E+00 0.000E+00 0.000E+00
                                  3 S  
                                         1.027E-01 1.000E+00 0.000E+00 0.000E+00
                           4-     6 P  
                                         7.500E-01 0.000E+00 1.000E+00 0.000E+00
   2 H   -3.537  11.752   7.098
   3 H    3.537  11.752  -7.098
   4 H   -3.537 -11.752  -7.098
   5 H    7.098   3.537 -11.752
   6 H  -11.752   7.098   3.537
   7 H   -7.098  -3.537 -11.752
   8 H   11.752   7.098  -3.537
   9 H    7.098  -3.537  11.752
  10 H   11.752  -7.098   3.537
  11 H   -7.098   3.537  11.752
  12 H  -11.752  -7.098  -3.537
  13 H    7.354 -11.758   3.545
  14 H   -7.354  11.758   3.545
  15 H    7.354  11.758  -3.545
  16 H   -7.354 -11.758  -3.545
  17 H    3.545   7.354 -11.758
  18 H  -11.758   3.545   7.354
  19 H   -3.545  -7.354 -11.758
  20 H   11.758   3.545  -7.354
  21 H    3.545  -7.354  11.758
  22 H   11.758  -3.545   7.354
  23 H   -3.545   7.354  11.758
  24 H  -11.758  -3.545  -7.354
  25 H    2.486  14.316   2.092
  26 H   -2.486 -14.316   2.092
  27 H    2.486 -14.316  -2.092
  28 H   -2.486  14.316  -2.092
  29 H    2.092   2.486  14.316
  30 H   14.316   2.092   2.486
  31 H   -2.092  -2.486  14.316
  32 H  -14.316   2.092  -2.486
  33 H    2.092  -2.486 -14.316
  34 H  -14.316  -2.092   2.486
  35 H   -2.092   2.486 -14.316
  36 H   14.316  -2.092  -2.486
  37 H    5.558  13.398   3.025
  38 H   -5.558 -13.398   3.025
  39 H    5.558 -13.398  -3.025
  40 H   -5.558  13.398  -3.025
  41 H    3.025   5.558  13.398
  42 H   13.398   3.025   5.558
  43 H   -3.025  -5.558  13.398
  44 H  -13.398   3.025  -5.558
  45 H    3.025  -5.558 -13.398
  46 H  -13.398  -3.025   5.558
  47 H   -3.025   5.558 -13.398
  48 H   13.398  -3.025  -5.558
  49 H    3.070  13.418   5.259
  50 H   -3.070 -13.418   5.259
  51 H    3.070 -13.418  -5.259
  52 H   -3.070  13.418  -5.259
  53 H    5.259   3.070  13.418
  54 H   13.418   5.259   3.070
  55 H   -5.259  -3.070  13.418
  56 H  -13.418   5.259  -3.070
  57 H    5.259  -3.070 -13.418
  58 H  -13.418  -5.259   3.070
  59 H   -5.259   3.070 -13.418
  60 H   13.418  -5.259  -3.070
  61 CD  17.050   0.000  -8.713
                                361 S  
                                         9.727E+00-1.786E+00 0.000E+00 0.000E+00
                                         7.838E+00 2.578E+00 0.000E+00 0.000E+00
                                         5.089E+00 1.601E-01 0.000E+00 0.000E+00
                                362 S  
                                         1.553E+00 1.000E+00 0.000E+00 0.000E+00
                                363 S  
                                         7.141E-01 1.000E+00 0.000E+00 0.000E+00
                                364 S  
                                         5.000E-01 1.000E+00 0.000E+00 0.000E+00
                                365 S  
                                         2.500E-01 1.000E+00 0.000E+00 0.000E+00
                                366 S  
                                         1.200E-01 1.000E+00 0.000E+00 0.000E+00
                         367-   369 P  
                                         4.743E+00 0.000E+00-6.231E+00 0.000E+00
                                         3.937E+00 0.000E+00 6.574E+00 0.000E+00
                         370-   372 P  
                                         1.380E+00 0.000E+00 7.497E-01 0.000E+00
                                         6.685E-01 0.000E+00 2.811E-01 0.000E+00
                         373-   375 P  
                                         3.634E-01 0.000E+00 1.000E+00 0.000E+00
                         376-   378 P  
                                         1.800E-01 0.000E+00 1.000E+00 0.000E+00
                         379-   381 P  
                                         1.200E-01 0.000E+00 1.000E+00 0.000E+00
                         382-   386 D  
                                         8.469E+00 0.000E+00 0.000E+00-1.636E-02
                                         3.024E+00 0.000E+00 0.000E+00 2.865E-01
                                         1.316E+00 0.000E+00 0.000E+00 4.869E-01
                                         5.564E-01 0.000E+00 0.000E+00 3.794E-01
                         387-   391 D  
                                         2.239E-01 0.000E+00 0.000E+00 1.000E+00
                         392-   396 D  
                                         1.200E-01 0.000E+00 0.000E+00 1.000E+00
                         397-   403 F  
                                         1.598E+00 0.000E+00 0.000E+00 1.000E+00
  62 CD  17.050   0.000 -25.388
  63 CD  -8.713  17.050   0.000
  64 CD   0.000  -8.713  17.050
  65 CD -25.388  17.050   0.000
  66 CD   0.000 -25.388  17.050
  67 C    4.467  17.095   4.279
                                619 S  
                                         4.563E+03 1.967E-03 0.000E+00 0.000E+00
                                         6.820E+02 1.523E-02 0.000E+00 0.000E+00
                                         1.550E+02 7.613E-02 0.000E+00 0.000E+00
                                         4.446E+01 2.608E-01 0.000E+00 0.000E+00
                                         1.303E+01 6.165E-01 0.000E+00 0.000E+00
                                         1.828E+00 2.210E-01 0.000E+00 0.000E+00
                         620-   623 SP 
                                         2.096E+01 1.147E-01 4.025E-02 0.000E+00
                                         4.803E+00 9.200E-01 2.376E-01 0.000E+00
                                         1.459E+00-3.031E-03 8.159E-01 0.000E+00
                         624-   627 SP 
                                         4.835E-01 1.000E+00 1.000E+00 0.000E+00
                         628-   631 SP 
                                         1.456E-01 1.000E+00 1.000E+00 0.000E+00
                         632-   636 D  
                                         6.260E-01 0.000E+00 0.000E+00 1.000E+00
  68 C   -4.467 -17.095   4.279
  69 C    4.467 -17.095  -4.279
  70 C   -4.467  17.095  -4.279
  71 C    4.279   4.467  17.095
  72 C   17.095   4.279   4.467
  73 C   -4.279  -4.467  17.095
  74 C  -17.095   4.279  -4.467
  75 C    4.279  -4.467 -17.095
  76 C  -17.095  -4.279   4.467
  77 C   -4.279   4.467 -17.095
  78 C   17.095  -4.279  -4.467
  79 C    4.225 -13.258   5.909
  80 C   -4.225  13.258   5.909
  81 C    4.225  13.258  -5.909
  82 C   -4.225 -13.258  -5.909
  83 C    5.909   4.225 -13.258
  84 C  -13.258   5.909   4.225
  85 C   -5.909  -4.225 -13.258
  86 C   13.258   5.909  -4.225
  87 C    5.909  -4.225  13.258
  88 C   13.258  -5.909   4.225
  89 C   -5.909   4.225  13.258
  90 C  -13.258  -5.909  -4.225
  91 C    3.863  14.409   3.630
  92 C   -3.863 -14.409   3.630
  93 C    3.863 -14.409  -3.630
  94 C   -3.863  14.409  -3.630
  95 C    3.630   3.863  14.409
  96 C   14.409   3.630   3.863
  97 C   -3.630  -3.863  14.409
  98 C  -14.409   3.630  -3.863
  99 C    3.630  -3.863 -14.409
 100 C  -14.409  -3.630   3.863
 101 C   -3.630   3.863 -14.409
 102 C   14.409  -3.630  -3.863
 103 N    3.192 -15.642   5.986
                               1267 S  
                                         6.293E+03 1.970E-03 0.000E+00 0.000E+00
                                         9.490E+02 1.496E-02 0.000E+00 0.000E+00
                                         2.188E+02 7.350E-02 0.000E+00 0.000E+00
                                         6.369E+01 2.489E-01 0.000E+00 0.000E+00
                                         1.883E+01 6.025E-01 0.000E+00 0.000E+00
                                         2.720E+00 2.562E-01 0.000E+00 0.000E+00
                        1268-  1271 SP 
                                         3.063E+01 1.119E-01 3.831E-02 0.000E+00
                                         7.026E+00 9.217E-01 2.374E-01 0.000E+00
                                         2.112E+00-2.569E-03 8.176E-01 0.000E+00
                        1272-  1275 SP 
                                         6.840E-01 1.000E+00 1.000E+00 0.000E+00
                        1276-  1279 SP 
                                         2.009E-01 1.000E+00 1.000E+00 0.000E+00
                        1280-  1284 D  
                                         9.130E-01 0.000E+00 0.000E+00 1.000E+00
 104 N   -3.192  15.642   5.986
 105 N    3.192  15.642  -5.986
 106 N   -3.192 -15.642  -5.986
 107 N    5.986   3.192 -15.642
 108 N  -15.642   5.986   3.192
 109 N   -5.986  -3.192 -15.642
 110 N   15.642   5.986  -3.192
 111 N    5.986  -3.192  15.642
 112 N   15.642  -5.986   3.192
 113 N   -5.986   3.192  15.642
 114 N  -15.642  -5.986  -3.192
 115 C    6.116 -13.261   4.148
 116 C   -6.116  13.261   4.148
 117 C    6.116  13.261  -4.148
 118 C   -6.116 -13.261  -4.148
 119 C    4.148   6.116 -13.261
 120 C  -13.261   4.148   6.116
 121 C   -4.148  -6.116 -13.261
 122 C   13.261   4.148  -6.116
 123 C    4.148  -6.116  13.261
 124 C   13.261  -4.148   6.116
 125 C   -4.148   6.116  13.261
 126 C  -13.261  -4.148  -6.116
 127 N    6.264 -15.647   3.129
 128 N   -6.264  15.647   3.129
 129 N    6.264  15.647  -3.129
 130 N   -6.264 -15.647  -3.129
 131 N    3.129   6.264 -15.647
 132 N  -15.647   3.129   6.264
 133 N   -3.129  -6.264 -15.647
 134 N   15.647   3.129  -6.264
 135 N    3.129  -6.264  15.647
 136 N   15.647  -3.129   6.264
 137 N   -3.129   6.264  15.647
 138 N  -15.647  -3.129  -6.264
 INFORMATION **** SET_MPP **** PCRYSTAL CALCULATION
 INFORMATION **** READM2 **** NEW DEFAULT: FOCK/KS MATRIX MIXING SET TO 30 %
 INFORMATION **** READM2 **** NEW DEFAULT: FULL DIRECT SCF MODE
 INFORMATION **** READM2 **** NEW DEFAULT: COULOMB BIPOLAR BUFFER SET TO 32 Mb
 INFORMATION **** READM2 **** NEW DEFAULT: EXCHANGE BIPOLAR BUFFER SET TO 32 Mb

 *******************************************************************************
 NEW DEFAULT: DFT INTEGRATION GRID INCREASED TO XLGRID
 NEW DEFAULT: DIIS ACCELERATOR ACTIVE
 USE KEYWORD NODIIS TO TURN IT OFF
 *******************************************************************************

 INFORMATION **** TOLINTEG **** COULOMB AND EXCHANGE SERIES TOLERANCES MODIFIED
 INFORMATION **** TOLDEE **** SCF TOL ON TOTAL ENERGY SET TO           8
 INFORMATION **** MAXCYCLE **** MAX NUMBER OF SCF CYCLES SET TO         200
 *******************************************************************************
 N. OF ATOMS PER CELL       138  COULOMB OVERLAP TOL         (T1) 10**   -7
 NUMBER OF SHELLS           690  COULOMB PENETRATION TOL     (T2) 10**   -7
 NUMBER OF AO              1914  EXCHANGE OVERLAP TOL        (T3) 10**   -7
 N. OF ELECTRONS PER CELL   636  EXCHANGE PSEUDO OVP (F(G))  (T4) 10**  -10
 CORE ELECTRONS PER CELL    144  EXCHANGE PSEUDO OVP (P(G))  (T5) 10**  -40
 N. OF SYMMETRY OPERATORS    12  POLE ORDER IN MONO ZONE                  4
 *******************************************************************************
 TYPE OF CALCULATION :  RESTRICTED CLOSED SHELL
 KOHN-SHAM HAMILTONIAN

 (EXCHANGE)[CORRELATION] FUNCTIONAL:(M06-2X)[M06-2X]


 HYBRID EXCHANGE - PERCENTAGE OF FOCK EXCHANGE    54.0000
 CORE  PSEUDO POTENTIAL         TOL. ON PSEUDO              (TP) 10**- 6

 CAPPA:IS1  2;IS2  2;IS3  2; K PTS MONK NET   3; SYMMOPS:K SPACE  24;G SPACE  12

 *******************************************************************************
 MAX NUMBER OF SCF CYCLES     200  CONVERGENCE ON DELTAP        10**-18
 WEIGHT OF F(I) IN F(I+1)      30% CONVERGENCE ON ENERGY        10**- 8
 SHRINK. FACT.(MONKH.)    2  2  2  NUMBER OF K POINTS IN THE IBZ      3
 SHRINKING FACTOR(GILAT NET)    2  NUMBER OF K POINTS(GILAT NET)      3
 *******************************************************************************
 *** K POINTS COORDINATES (OBLIQUE COORDINATES IN UNITS OF IS =  2)
   1-R(  0  0  0)   2-R(  1  0  0)   3-R(  1  1  1)

 DIRECT LATTICE VECTORS COMPON. (A.U.)     RECIP. LATTICE VECTORS COMPON. (A.U.) 
        X            Y            Z              X            Y            Z
  -17.0500876   17.0500876   17.0500876      0.0000000    0.1842567    0.1842567
   17.0500876  -17.0500876   17.0500876      0.1842567    0.0000000    0.1842567
   17.0500876   17.0500876  -17.0500876      0.1842567    0.1842567    0.0000000

 DISK SPACE FOR EIGENVECTORS (FTN 10)    10990188 REALS

 SYMMETRY ADAPTION OF THE BLOCH FUNCTIONS ENABLED
 TTTTTTTTTTTTTTTTTTTTTTTTTTTTTT gordsh1     TELAPSE      128.86 TCPU        5.47

 MATRIX SIZE: P(G) 9424818, F(G)  675234, P(G) IRR  397259, F(G) IRR   57384
 MAX G-VECTOR INDEX FOR 1- AND 2-ELECTRON INTEGRALS 133

 TTTTTTTTTTTTTTTTTTTTTTTTTTTTTT INPUT       TELAPSE      128.93 TCPU        5.54

 NEIGHBORS OF THE NON-EQUIVALENT ATOMS

 N = NUMBER OF NEIGHBORS AT DISTANCE R
    ATOM  N     R/ANG      R/AU   NEIGHBORS (ATOM LABELS AND CELL INDICES)
   1 H    1     1.0790     2.0390   79 C    0 0 0
   1 H    1     2.1489     4.0608  103 N    0 0 0
   1 H    1     2.2218     4.1986  115 C    0 0 0
   1 H    1     2.6189     4.9490   44 H    0 1 0
   1 H    1     2.7596     5.2150   13 H    0 0 0
   1 H    1     3.1932     6.0342   67 C   -1 0-1

  13 H    1     1.0791     2.0392  115 C    0 0 0
  13 H    1     2.1486     4.0602  127 N    0 0 0
  13 H    1     2.2219     4.1988   79 C    0 0 0
  13 H    1     2.6266     4.9636   59 H    0 1 0
  13 H    1     2.7596     5.2150    1 H    0 0 0
  13 H    1     3.1931     6.0341   67 C   -1 0-1

  25 H    1     1.0937     2.0667   91 C    0 0 0
  25 H    1     1.7673     3.3398   37 H    0 0 0
  25 H    1     1.7692     3.3434   49 H    0 0 0
  25 H    1     2.1451     4.0536   67 C    0 0 0
  25 H    1     3.0155     5.6985  127 N    1 0 1
  25 H    1     3.0317     5.7292  103 N    1 0 1

  37 H    1     1.0928     2.0651   91 C    0 0 0
  37 H    1     1.7673     3.3398   25 H    0 0 0
  37 H    1     1.7696     3.3441   49 H    0 0 0
  37 H    1     2.1451     4.0537   67 C    0 0 0
  37 H    1     2.6189     4.9490    7 H    1 1 1
  37 H    1     2.7019     5.1058  127 N    1 0 1

  49 H    1     1.0928     2.0651   91 C    0 0 0
  49 H    1     1.7692     3.3434   25 H    0 0 0
  49 H    1     1.7696     3.3441   37 H    0 0 0
  49 H    1     2.1452     4.0538   67 C    0 0 0
  49 H    1     2.6266     4.9636   24 H    1 1 1
  49 H    1     2.6956     5.0939  103 N    1 0 1

  61 CD   2     2.2263     4.2071  103 N    0 0 1  104 N   -1 0 0
  61 CD   2     2.2295     4.2132  134 N    0 0 0  138 N    0 1 1
  61 CD   2     2.9981     5.6655   49 H   -1 0 0   50 H    0 0 1
  61 CD   2     3.0139     5.6955   44 H    0 1 1   48 H    0 0 0
  61 CD   2     3.1898     6.0278   74 C    0 1 1   78 C    0 0 0
  61 CD   2     3.1940     6.0357   67 C   -1 0 0   68 C    0 0 1

  67 C    1     1.3386     2.5296  103 N    1 0 1
  67 C    1     1.3386     2.5296  127 N    1 0 1
  67 C    1     1.4965     2.8280   91 C    0 0 0
  67 C    1     2.1451     4.0536   25 H    0 0 0
  67 C    1     2.1451     4.0537   37 H    0 0 0
  67 C    1     2.1452     4.0538   49 H    0 0 0

  79 C    1     1.0790     2.0390    1 H    0 0 0
  79 C    1     1.3670     2.5832  115 C    0 0 0
  79 C    1     1.3755     2.5993  103 N    0 0 0
  79 C    1     2.1661     4.0933   67 C   -1 0-1
  79 C    1     2.2195     4.1943  127 N    0 0 0
  79 C    1     2.2219     4.1988   13 H    0 0 0

  91 C    1     1.0928     2.0651   37 H    0 0 0
  91 C    1     1.0928     2.0651   49 H    0 0 0
  91 C    1     1.0937     2.0667   25 H    0 0 0
  91 C    1     1.4965     2.8280   67 C    0 0 0
  91 C    1     2.5030     4.7300  127 N    1 0 1
  91 C    1     2.5041     4.7320  103 N    1 0 1

 103 N    1     1.3386     2.5296   67 C   -1 0-1
 103 N    1     1.3755     2.5993   79 C    0 0 0
 103 N    1     2.1489     4.0608    1 H    0 0 0
 103 N    1     2.2196     4.1945  115 C    0 0 0
 103 N    1     2.2203     4.1958  127 N    0 0 0
 103 N    1     2.2263     4.2071   61 CD   0 0-1

 115 C    1     1.0791     2.0392   13 H    0 0 0
 115 C    1     1.3670     2.5832   79 C    0 0 0
 115 C    1     1.3751     2.5986  127 N    0 0 0
 115 C    1     2.1659     4.0930   67 C   -1 0-1
 115 C    1     2.2196     4.1945  103 N    0 0 0
 115 C    1     2.2218     4.1986    1 H    0 0 0

 127 N    1     1.3386     2.5296   67 C   -1 0-1
 127 N    1     1.3751     2.5986  115 C    0 0 0
 127 N    1     2.1486     4.0602   13 H    0 0 0
 127 N    1     2.2195     4.1943   79 C    0 0 0
 127 N    1     2.2203     4.1958  103 N    0 0 0
 127 N    1     2.2295     4.2132   65 CD  -1 1 0


 SYMMETRY ALLOWED ELASTIC DISTORTION 1
  0.5773503  0.0000000  0.0000000
  0.0000000  0.5773503  0.0000000
  0.0000000  0.0000000  0.5773503

 SYMMETRY ALLOWED INTERNAL DEGREE(S) OF FREEDOM:  34
 TTTTTTTTTTTTTTTTTTTTTTTTTTTTTT SYMM        TELAPSE      130.32 TCPU        6.93
 TTTTTTTTTTTTTTTTTTTTTTTTTTTTTT INT_SCREEN  TELAPSE      130.37 TCPU        6.98

 ************************************************************************
 ************************************************************************
 * ELAPIEZO OPTION, E. ALBANESE, A. ERBA, B. CIVALLERI, R. DOVESI       *
 *                                                                      *
 * IT IS ASSUMED THAT THE INPUT IS FROM AN OPTIMIZED RUN                *

 CONVERGENCE CRITERION FOR ENERGY, TOLDEE =          1.0000E-08
 CONVERGENCE CRITERION FOR RMS GRADIENT, TOLDEG =    3.0000E-04
 CONVERGENCE CRITERION FOR RMS DISPLACEMENT, TOLDEX  6.2000E-04
 MAGNITUDE OF STEPSIZE FOR ADIMENSIONAL STRAINS =    1.5000E-02
 NUMBER OF POINTS (TOTAL) IN NUMERICAL 2ND DERIVATIVE=        3
 ************************************************************************
 ************************************************************************

 ************************************************************************

  Y. NOEL POST DOC. TURIN 2002

  THIS ROUTINE EVALUATES THE NON ZERO ELEMENTS OF THE ELASTIC TENSOR 

  ORDER OF THE TENSOR : 4

 |  1 A    1 B    1 B     .      .      .     |
 |         1 A    1 B     .      .      .     |
 |                1 A     .      .      .     |
 |                       1 C     .      .     |
 |                              1 C     .     |
 |                                     1 C    |

 EACH  LETTER   CORRESPONDS  TO  AN  INDEPENDENT  COMPONENT.
 INTERDEPENDENT COMPONENTS (WITH SAME LETTER) ARE RELATED BY
 THE COEFFICIENT THAT PRECEEDS EACH LETTER.

 ************************************************************************


 ************************************************************************

  Y. NOEL POST DOC. TURIN 2002

  THIS ROUTINE EVALUATES THE NON ZERO ELEMENTS OF THE PIEZOELECTRIC TENSOR 

  ORDER OF THE TENSOR : 3

 |   .      .      .     1 A     .      .     |
 |   .      .      .      .     1 A     .     |
 |   .      .      .      .      .     1 A    |

 EACH  LETTER   CORRESPONDS  TO  AN  INDEPENDENT  COMPONENT.
 INTERDEPENDENT COMPONENTS (WITH SAME LETTER) ARE RELATED BY
 THE COEFFICIENT THAT PRECEEDS EACH LETTER.

 ************************************************************************


 LIST OF ACTIVE DEFORMATIONS: 
             4

 ************************************************************************
 CLAMPED ION APPROXIMATION - NO RELAXATION OF ATOMIC POSITIONS
 ************************************************************************

 INFORMATION **** EXCBUF **** EXCH. BIPO BUFFER: WORDS USED =     4000000
 WARNING **** EXCBUF **** EXCH. BIPO BUFFER TOO SMALL - TO AVOID I/O SET EXCHSIZE =     6715872

 DFT PARAMETERS

     ATOM       ELECTRONS   NET CHARGE   R(ANGSTROM)
   1   1  H       1.0000      0.0000     1.11000000
  61 248  CD     20.0000      0.0000     1.52000000
  67   6  C       6.0000      0.0000     0.77000000
 103   7  N       7.0000      0.0000     0.74000000

 SIZE OF GRID=     672057
 TTTTTTTTTTTTTTTTTTTTTTTTTTTTTT MAKE_GRID2  TELAPSE      137.01 TCPU       10.19
 BECKE WEIGHT FUNCTION
 RADSAFE =     2.00
 TOLERANCES - DENSITY:10**- 6; POTENTIAL:10**- 9; GRID WGT:10**-14

 RADIAL INTEGRATION  - INTERVALS (POINTS,UPPER LIMIT):            1( 99,  4.0*R)

 ANGULAR INTEGRATION - INTERVALS (ACCURACY LEVEL [N. POINTS] UPPER LIMIT):
  1(  6[ 146]   0.2)  2( 11[ 302]   0.5)  3( 14[ 590]   0.9)  4( 18[1454]   3.5)
  5( 14[ 590]9999.0)
 TTTTTTTTTTTTTTTTTTTTTTTTTTTTTT INT_CALC    TELAPSE      137.07 TCPU       10.25
 EEEEEEEEEE INT_CALC TERMINATION  DATE 04 05 2020 TIME 16:14:24.7

 *******************************************************************************
 zif8Cd60degrees                                                                 
 CRYSTAL - SCF - TYPE OF CALCULATION :  RESTRICTED CLOSED SHELL
 *******************************************************************************

 CAPPA:IS1  2;IS2  2;IS3  2; K PTS MONK NET   3; SYMMOPS:K SPACE  24;G SPACE  12

 TTTTTTTTTTTTTTTTTTTTTTTTTTTTTT SDIK        TELAPSE      137.81 TCPU       10.99

 AAAAAAAAAAAAAAAAAAAAAAAAAAAAAAAAAAAAAAAAAAAAAAAAAAAAAAAAAAAAAAAAAAAAAAAAAAAAAAA
         ATOMIC WAVEFUNCTION(S)


 NUCLEAR CHARGE  1.0  SYMMETRY SPECIES            S
 N. ELECTRONS    1.0  NUMBER OF PRIMITIVE GTOS    5
                      NUMBER OF CONTRACTED GTOS   3
                      NUMBER OF CLOSED SHELLS     0
                      OPEN SHELL OCCUPATION       1

  ZNUC SCFIT  TOTAL HF ENERGY   KINETIC ENERGY   VIRIAL THEOREM ACCURACY
   1.0   1   -4.998098153E-01  4.997907537E-01 -2.000038139E+00  9.6E-17

 NUCLEAR CHARGE 20.0  SYMMETRY SPECIES            S    P    D
 N. ELECTRONS   20.0  NUMBER OF PRIMITIVE GTOS    8    7    6
                      NUMBER OF CONTRACTED GTOS   6    5    3
                      NUMBER OF CLOSED SHELLS     2    1    1
                      OPEN SHELL OCCUPATION       0    0    0

  ZNUC SCFIT  TOTAL HF ENERGY   KINETIC ENERGY   VIRIAL THEOREM ACCURACY
  20.0  36   -1.668271145E+02  6.451544656E+01 -3.585847628E+00  4.4E-06

 NUCLEAR CHARGE  6.0  SYMMETRY SPECIES            S    P
 N. ELECTRONS    6.0  NUMBER OF PRIMITIVE GTOS   11    5
                      NUMBER OF CONTRACTED GTOS   4    3
                      NUMBER OF CLOSED SHELLS     2    0
                      OPEN SHELL OCCUPATION       0    2

  ZNUC SCFIT  TOTAL HF ENERGY   KINETIC ENERGY   VIRIAL THEOREM ACCURACY
   6.0  11   -3.768480057E+01  3.769831118E+01 -1.999641612E+00  2.0E-06

 NUCLEAR CHARGE  7.0  SYMMETRY SPECIES            S    P
 N. ELECTRONS    7.0  NUMBER OF PRIMITIVE GTOS   11    5
                      NUMBER OF CONTRACTED GTOS   4    3
                      NUMBER OF CLOSED SHELLS     2    0
                      OPEN SHELL OCCUPATION       0    3

  ZNUC SCFIT  TOTAL HF ENERGY   KINETIC ENERGY   VIRIAL THEOREM ACCURACY
   7.0  11   -5.439473665E+01  5.441433682E+01 -1.999639798E+00  3.6E-06

 AAAAAAAAAAAAAAAAAAAAAAAAAAAAAAAAAAAAAAAAAAAAAAAAAAAAAAAAAAAAAAAAAAAAAAAAAAAAAAA

 CHARGE NORMALIZATION FACTOR   1.00000000
 TOTAL ATOMIC CHARGES:
   1.0000000   1.0000000   1.0000000   1.0000000   1.0000000   1.0000000
   1.0000000   1.0000000   1.0000000   1.0000000   1.0000000   1.0000000
   1.0000000   1.0000000   1.0000000   1.0000000   1.0000000   1.0000000
   1.0000000   1.0000000   1.0000000   1.0000000   1.0000000   1.0000000
   1.0000000   1.0000000   1.0000000   1.0000000   1.0000000   1.0000000
   1.0000000   1.0000000   1.0000000   1.0000000   1.0000000   1.0000000
   1.0000000   1.0000000   1.0000000   1.0000000   1.0000000   1.0000000
   1.0000000   1.0000000   1.0000000   1.0000000   1.0000000   1.0000000
   1.0000000   1.0000000   1.0000000   1.0000000   1.0000000   1.0000000
   1.0000000   1.0000000   1.0000000   1.0000000   1.0000000   1.0000000
  20.0000000  20.0000000  20.0000000  20.0000000  20.0000000  20.0000000
   6.0000000   6.0000000   6.0000000   6.0000000   6.0000000   6.0000000
   6.0000000   6.0000000   6.0000000   6.0000000   6.0000000   6.0000000
   6.0000000   6.0000000   6.0000000   6.0000000   6.0000000   6.0000000
   6.0000000   6.0000000   6.0000000   6.0000000   6.0000000   6.0000000
   6.0000000   6.0000000   6.0000000   6.0000000   6.0000000   6.0000000
   6.0000000   6.0000000   6.0000000   6.0000000   6.0000000   6.0000000
   7.0000000   7.0000000   7.0000000   7.0000000   7.0000000   7.0000000
   7.0000000   7.0000000   7.0000000   7.0000000   7.0000000   7.0000000
   6.0000000   6.0000000   6.0000000   6.0000000   6.0000000   6.0000000
   6.0000000   6.0000000   6.0000000   6.0000000   6.0000000   6.0000000
   7.0000000   7.0000000   7.0000000   7.0000000   7.0000000   7.0000000
   7.0000000   7.0000000   7.0000000   7.0000000   7.0000000   7.0000000
 TTTTTTTTTTTTTTTTTTTTTTTTTTTTTT MOQGAD      TELAPSE      146.29 TCPU       19.47
 TTTTTTTTTTTTTTTTTTTTTTTTTTTTTT SHELLXN     TELAPSE      172.16 TCPU       28.00
 TTTTTTTTTTTTTTTTTTTTTTTTTTTTTT MONMO3      TELAPSE      176.69 TCPU       32.53
 NUMERICALLY INTEGRATED DENSITY    636.0000874140
 TTTTTTTTTTTTTTTTTTTTTTTTTTTTTT NUMDFT      TELAPSE      177.95 TCPU       33.79
 CYC   0 ETOT(AU) -4.209971747216E+03 DETOT -4.21E+03 tst  0.00E+00 PX  1.00E+00
 TTTTTTTTTTTTTTTTTTTTTTTTTTTTTT DIIS        TELAPSE      180.43 TCPU       36.27
 TTTTTTTTTTTTTTTTTTTTTTTTTTTTTT FDIK        TELAPSE      195.32 TCPU       45.58
 INSULATING STATE
 TOP OF VALENCE BANDS -    BAND    318; K    3; EIG -2.8263294E-01 AU
 TOP OF VALENCE BANDS -    BAND    318; K    1; EIG -2.8278609E-01 AU
 BOTTOM OF VIRTUAL BANDS - BAND    319; K    1; EIG -7.1305528E-02 AU
 INDIRECT ENERGY BAND GAP:   5.7505 eV
 TTTTTTTTTTTTTTTTTTTTTTTTTTTTTT PDIG        TELAPSE      197.07 TCPU       47.33
 CHARGE NORMALIZATION FACTOR   1.00000000
 TOTAL ATOMIC CHARGES:
   0.7873880   0.7873880   0.7873880   0.7873880   0.7873880   0.7873880
   0.7873880   0.7873880   0.7873880   0.7873880   0.7873880   0.7873880
   0.7871496   0.7871496   0.7871496   0.7871496   0.7871496   0.7871496
   0.7871496   0.7871496   0.7871496   0.7871496   0.7871496   0.7871496
   0.7507399   0.7507399   0.7507399   0.7507399   0.7507399   0.7507399
   0.7507399   0.7507399   0.7507399   0.7507399   0.7507399   0.7507399
   0.7699917   0.7699917   0.7699917   0.7699917   0.7699917   0.7699917
   0.7699917   0.7699917   0.7699917   0.7699917   0.7699917   0.7699917
   0.7700437   0.7700437   0.7700437   0.7700437   0.7700437   0.7700437
   0.7700437   0.7700437   0.7700437   0.7700437   0.7700437   0.7700437
  18.2678306  18.2678306  18.2678306  18.2678306  18.2678306  18.2678306
   5.5760858   5.5760858   5.5760858   5.5760858   5.5760858   5.5760858
   5.5760858   5.5760858   5.5760858   5.5760858   5.5760858   5.5760858
   6.1760869   6.1760869   6.1760869   6.1760869   6.1760869   6.1760869
   6.1760869   6.1760869   6.1760869   6.1760869   6.1760869   6.1760869
   6.6651070   6.6651070   6.6651070   6.6651070   6.6651070   6.6651070
   6.6651070   6.6651070   6.6651070   6.6651070   6.6651070   6.6651070
   7.7029078   7.7029078   7.7029078   7.7029078   7.7029078   7.7029078
   7.7029078   7.7029078   7.7029078   7.7029078   7.7029078   7.7029078
   6.1762018   6.1762018   6.1762018   6.1762018   6.1762018   6.1762018
   6.1762018   6.1762018   6.1762018   6.1762018   6.1762018   6.1762018
   7.7043825   7.7043825   7.7043825   7.7043825   7.7043825   7.7043825
   7.7043825   7.7043825   7.7043825   7.7043825   7.7043825   7.7043825
 TTTTTTTTTTTTTTTTTTTTTTTTTTTTTT MOQGAD      TELAPSE      197.09 TCPU       47.35
 TTTTTTTTTTTTTTTTTTTTTTTTTTTTTT SHELLXN     TELAPSE      226.08 TCPU       56.19
 TTTTTTTTTTTTTTTTTTTTTTTTTTTTTT MONMO3      TELAPSE      228.21 TCPU       58.32
 NUMERICALLY INTEGRATED DENSITY    636.0001009718
 TTTTTTTTTTTTTTTTTTTTTTTTTTTTTT NUMDFT      TELAPSE      230.25 TCPU       60.36
 CYC   1 ETOT(AU) -4.184686239368E+03 DETOT  2.53E+01 tst  0.00E+00 PX  1.00E+00
 TTTTTTTTTTTTTTTTTTTTTTTTTTTTTT DIIS        TELAPSE      232.45 TCPU       62.56
 DIIS TEST: 0.12652E+02 AT SCF   CYCLE   1 - MIX   30 %
 TTTTTTTTTTTTTTTTTTTTTTTTTTTTTT FDIK        TELAPSE      243.10 TCPU       68.59
 INSULATING STATE
 TOP OF VALENCE BANDS -    BAND    318; K    3; EIG -2.3863191E-01 AU
 TOP OF VALENCE BANDS -    BAND    318; K    1; EIG -2.3885304E-01 AU
 BOTTOM OF VIRTUAL BANDS - BAND    319; K    1; EIG -7.7273871E-03 AU
 INDIRECT ENERGY BAND GAP:   6.2832 eV
 TTTTTTTTTTTTTTTTTTTTTTTTTTTTTT PDIG        TELAPSE      243.68 TCPU       69.17
 CHARGE NORMALIZATION FACTOR   1.00000000
 TOTAL ATOMIC CHARGES:
   0.8837464   0.8837464   0.8837464   0.8837464   0.8837464   0.8837464
   0.8837464   0.8837464   0.8837464   0.8837464   0.8837464   0.8837464
   0.8837503   0.8837503   0.8837503   0.8837503   0.8837503   0.8837503
   0.8837503   0.8837503   0.8837503   0.8837503   0.8837503   0.8837503
   0.8285041   0.8285041   0.8285041   0.8285041   0.8285041   0.8285041
   0.8285041   0.8285041   0.8285041   0.8285041   0.8285041   0.8285041
   0.8527329   0.8527329   0.8527329   0.8527329   0.8527329   0.8527329
   0.8527329   0.8527329   0.8527329   0.8527329   0.8527329   0.8527329
   0.8536754   0.8536754   0.8536754   0.8536754   0.8536754   0.8536754
   0.8536754   0.8536754   0.8536754   0.8536754   0.8536754   0.8536754
  18.7770209  18.7770209  18.7770209  18.7770209  18.7770209  18.7770209
   5.7628168   5.7628168   5.7628168   5.7628168   5.7628168   5.7628168
   5.7628168   5.7628168   5.7628168   5.7628168   5.7628168   5.7628168
   6.0252160   6.0252160   6.0252160   6.0252160   6.0252160   6.0252160
   6.0252160   6.0252160   6.0252160   6.0252160   6.0252160   6.0252160
   6.3878717   6.3878717   6.3878717   6.3878717   6.3878717   6.3878717
   6.3878717   6.3878717   6.3878717   6.3878717   6.3878717   6.3878717
   7.5560116   7.5560116   7.5560116   7.5560116   7.5560116   7.5560116
   7.5560116   7.5560116   7.5560116   7.5560116   7.5560116   7.5560116
   6.0249854   6.0249854   6.0249854   6.0249854   6.0249854   6.0249854
   6.0249854   6.0249854   6.0249854   6.0249854   6.0249854   6.0249854
   7.5521791   7.5521791   7.5521791   7.5521791   7.5521791   7.5521791
   7.5521791   7.5521791   7.5521791   7.5521791   7.5521791   7.5521791
 TTTTTTTTTTTTTTTTTTTTTTTTTTTTTT MOQGAD      TELAPSE      243.70 TCPU       69.18
 TTTTTTTTTTTTTTTTTTTTTTTTTTTTTT SHELLXN     TELAPSE      263.42 TCPU       78.03
 TTTTTTTTTTTTTTTTTTTTTTTTTTTTTT MONMO3      TELAPSE      273.09 TCPU       87.70
 NUMERICALLY INTEGRATED DENSITY    636.0001132461
 TTTTTTTTTTTTTTTTTTTTTTTTTTTTTT NUMDFT      TELAPSE      275.11 TCPU       89.72
 CYC   2 ETOT(AU) -4.185386314664E+03 DETOT -7.00E-01 tst  1.70E-03 PX  1.18E-01
 TTTTTTTTTTTTTTTTTTTTTTTTTTTTTT DIIS        TELAPSE      278.78 TCPU       93.39
 DIIS TEST: 0.23444E+01 AT SCF   CYCLE   2 - DIIS ACTIVE - HISTORY:     2 CYCLES
 TTTTTTTTTTTTTTTTTTTTTTTTTTTTTT FDIK        TELAPSE      289.08 TCPU       97.14
 INSULATING STATE
 TOP OF VALENCE BANDS -    BAND    318; K    3; EIG -2.6953546E-01 AU
 TOP OF VALENCE BANDS -    BAND    318; K    1; EIG -2.6973816E-01 AU
 BOTTOM OF VIRTUAL BANDS - BAND    319; K    1; EIG  7.1123501E-03 AU
 INDIRECT ENERGY BAND GAP:   7.5280 eV
 TTTTTTTTTTTTTTTTTTTTTTTTTTTTTT PDIG        TELAPSE      289.61 TCPU       97.68
 CHARGE NORMALIZATION FACTOR   1.00000000
 TOTAL ATOMIC CHARGES:
   0.8615944   0.8615944   0.8615944   0.8615944   0.8615944   0.8615944
   0.8615944   0.8615944   0.8615944   0.8615944   0.8615944   0.8615944
   0.8615716   0.8615716   0.8615716   0.8615716   0.8615716   0.8615716
   0.8615716   0.8615716   0.8615716   0.8615716   0.8615716   0.8615716
   0.8225991   0.8225991   0.8225991   0.8225991   0.8225991   0.8225991
   0.8225991   0.8225991   0.8225991   0.8225991   0.8225991   0.8225991
   0.8467370   0.8467370   0.8467370   0.8467370   0.8467370   0.8467370
   0.8467370   0.8467370   0.8467370   0.8467370   0.8467370   0.8467370
   0.8484574   0.8484574   0.8484574   0.8484574   0.8484574   0.8484574
   0.8484574   0.8484574   0.8484574   0.8484574   0.8484574   0.8484574
  18.7138439  18.7138439  18.7138439  18.7138439  18.7138439  18.7138439
   5.6029133   5.6029133   5.6029133   5.6029133   5.6029133   5.6029133
   5.6029133   5.6029133   5.6029133   5.6029133   5.6029133   5.6029133
   6.0532901   6.0532901   6.0532901   6.0532901   6.0532901   6.0532901
   6.0532901   6.0532901   6.0532901   6.0532901   6.0532901   6.0532901
   6.4028930   6.4028930   6.4028930   6.4028930   6.4028930   6.4028930
   6.4028930   6.4028930   6.4028930   6.4028930   6.4028930   6.4028930
   7.6451040   7.6451040   7.6451040   7.6451040   7.6451040   7.6451040
   7.6451040   7.6451040   7.6451040   7.6451040   7.6451040   7.6451040
   6.0521211   6.0521211   6.0521211   6.0521211   6.0521211   6.0521211
   6.0521211   6.0521211   6.0521211   6.0521211   6.0521211   6.0521211
   7.6457971   7.6457971   7.6457971   7.6457971   7.6457971   7.6457971
   7.6457971   7.6457971   7.6457971   7.6457971   7.6457971   7.6457971
 TTTTTTTTTTTTTTTTTTTTTTTTTTTTTT MOQGAD      TELAPSE      289.62 TCPU       97.69
 TTTTTTTTTTTTTTTTTTTTTTTTTTTTTT SHELLXN     TELAPSE      316.50 TCPU      106.51
 TTTTTTTTTTTTTTTTTTTTTTTTTTTTTT MONMO3      TELAPSE      319.14 TCPU      109.16
 NUMERICALLY INTEGRATED DENSITY    636.0001112646
 TTTTTTTTTTTTTTTTTTTTTTTTTTTTTT NUMDFT      TELAPSE      321.25 TCPU      111.27
 CYC   3 ETOT(AU) -4.185504721335E+03 DETOT -1.18E-01 tst  3.93E-04 PX  5.91E-02
 TTTTTTTTTTTTTTTTTTTTTTTTTTTTTT DIIS        TELAPSE      323.01 TCPU      113.03
 DIIS TEST: 0.23299E+00 AT SCF   CYCLE   3 - DIIS ACTIVE - HISTORY:     3 CYCLES
 TTTTTTTTTTTTTTTTTTTTTTTTTTTTTT FDIK        TELAPSE      331.26 TCPU      116.39
 INSULATING STATE
 TOP OF VALENCE BANDS -    BAND    318; K    3; EIG -2.7234432E-01 AU
 TOP OF VALENCE BANDS -    BAND    318; K    1; EIG -2.7254604E-01 AU
 BOTTOM OF VIRTUAL BANDS - BAND    319; K    1; EIG  7.4233639E-03 AU
 INDIRECT ENERGY BAND GAP:   7.6129 eV
 TTTTTTTTTTTTTTTTTTTTTTTTTTTTTT PDIG        TELAPSE      332.36 TCPU      117.49
 CHARGE NORMALIZATION FACTOR   1.00000000
 TOTAL ATOMIC CHARGES:
   0.8620690   0.8620690   0.8620690   0.8620690   0.8620690   0.8620690
   0.8620690   0.8620690   0.8620690   0.8620690   0.8620690   0.8620690
   0.8620843   0.8620843   0.8620843   0.8620843   0.8620843   0.8620843
   0.8620843   0.8620843   0.8620843   0.8620843   0.8620843   0.8620843
   0.8147388   0.8147388   0.8147388   0.8147388   0.8147388   0.8147388
   0.8147388   0.8147388   0.8147388   0.8147388   0.8147388   0.8147388
   0.8360796   0.8360796   0.8360796   0.8360796   0.8360796   0.8360796
   0.8360796   0.8360796   0.8360796   0.8360796   0.8360796   0.8360796
   0.8376823   0.8376823   0.8376823   0.8376823   0.8376823   0.8376823
   0.8376823   0.8376823   0.8376823   0.8376823   0.8376823   0.8376823
  18.7301970  18.7301970  18.7301970  18.7301970  18.7301970  18.7301970
   5.6628647   5.6628647   5.6628647   5.6628647   5.6628647   5.6628647
   5.6628647   5.6628647   5.6628647   5.6628647   5.6628647   5.6628647
   6.0495598   6.0495598   6.0495598   6.0495598   6.0495598   6.0495598
   6.0495598   6.0495598   6.0495598   6.0495598   6.0495598   6.0495598
   6.4330531   6.4330531   6.4330531   6.4330531   6.4330531   6.4330531
   6.4330531   6.4330531   6.4330531   6.4330531   6.4330531   6.4330531
   7.6154843   7.6154843   7.6154843   7.6154843   7.6154843   7.6154843
   7.6154843   7.6154843   7.6154843   7.6154843   7.6154843   7.6154843
   6.0479471   6.0479471   6.0479471   6.0479471   6.0479471   6.0479471
   6.0479471   6.0479471   6.0479471   6.0479471   6.0479471   6.0479471
   7.6133384   7.6133384   7.6133384   7.6133384   7.6133384   7.6133384
   7.6133384   7.6133384   7.6133384   7.6133384   7.6133384   7.6133384
 TTTTTTTTTTTTTTTTTTTTTTTTTTTTTT MOQGAD      TELAPSE      332.38 TCPU      117.50
 TTTTTTTTTTTTTTTTTTTTTTTTTTTTTT SHELLXN     TELAPSE      357.06 TCPU      126.37
 TTTTTTTTTTTTTTTTTTTTTTTTTTTTTT MONMO3      TELAPSE      359.49 TCPU      128.80
 NUMERICALLY INTEGRATED DENSITY    636.0001119675
 TTTTTTTTTTTTTTTTTTTTTTTTTTTTTT NUMDFT      TELAPSE      361.56 TCPU      130.87
 CYC   4 ETOT(AU) -4.185513681802E+03 DETOT -8.96E-03 tst  4.40E-05 PX  8.67E-03
 TTTTTTTTTTTTTTTTTTTTTTTTTTTTTT DIIS        TELAPSE      364.95 TCPU      134.26
 DIIS TEST: 0.73809E-01 AT SCF   CYCLE   4 - DIIS ACTIVE - HISTORY:     4 CYCLES
 TTTTTTTTTTTTTTTTTTTTTTTTTTTTTT FDIK        TELAPSE      375.50 TCPU      141.68
 INSULATING STATE
 TOP OF VALENCE BANDS -    BAND    318; K    3; EIG -2.7128020E-01 AU
 TOP OF VALENCE BANDS -    BAND    318; K    1; EIG -2.7147947E-01 AU
 BOTTOM OF VIRTUAL BANDS - BAND    319; K    1; EIG  8.4450257E-03 AU
 INDIRECT ENERGY BAND GAP:   7.6117 eV
 TTTTTTTTTTTTTTTTTTTTTTTTTTTTTT PDIG        TELAPSE      375.86 TCPU      142.03
 CHARGE NORMALIZATION FACTOR   1.00000000
 TOTAL ATOMIC CHARGES:
   0.8616757   0.8616757   0.8616757   0.8616757   0.8616757   0.8616757
   0.8616757   0.8616757   0.8616757   0.8616757   0.8616757   0.8616757
   0.8614777   0.8614777   0.8614777   0.8614777   0.8614777   0.8614777
   0.8614777   0.8614777   0.8614777   0.8614777   0.8614777   0.8614777
   0.8184073   0.8184073   0.8184073   0.8184073   0.8184073   0.8184073
   0.8184073   0.8184073   0.8184073   0.8184073   0.8184073   0.8184073
   0.8416638   0.8416638   0.8416638   0.8416638   0.8416638   0.8416638
   0.8416638   0.8416638   0.8416638   0.8416638   0.8416638   0.8416638
   0.8432205   0.8432205   0.8432205   0.8432205   0.8432205   0.8432205
   0.8432205   0.8432205   0.8432205   0.8432205   0.8432205   0.8432205
  18.7268977  18.7268977  18.7268977  18.7268977  18.7268977  18.7268977
   5.6358286   5.6358286   5.6358286   5.6358286   5.6358286   5.6358286
   5.6358286   5.6358286   5.6358286   5.6358286   5.6358286   5.6358286
   6.0505132   6.0505132   6.0505132   6.0505132   6.0505132   6.0505132
   6.0505132   6.0505132   6.0505132   6.0505132   6.0505132   6.0505132
   6.4162808   6.4162808   6.4162808   6.4162808   6.4162808   6.4162808
   6.4162808   6.4162808   6.4162808   6.4162808   6.4162808   6.4162808
   7.6292246   7.6292246   7.6292246   7.6292246   7.6292246   7.6292246
   7.6292246   7.6292246   7.6292246   7.6292246   7.6292246   7.6292246
   6.0492998   6.0492998   6.0492998   6.0492998   6.0492998   6.0492998
   6.0492998   6.0492998   6.0492998   6.0492998   6.0492998   6.0492998
   7.6289592   7.6289592   7.6289592   7.6289592   7.6289592   7.6289592
   7.6289592   7.6289592   7.6289592   7.6289592   7.6289592   7.6289592
 TTTTTTTTTTTTTTTTTTTTTTTTTTTTTT MOQGAD      TELAPSE      375.87 TCPU      142.05
 TTTTTTTTTTTTTTTTTTTTTTTTTTTTTT SHELLXN     TELAPSE      396.61 TCPU      150.87
 TTTTTTTTTTTTTTTTTTTTTTTTTTTTTT MONMO3      TELAPSE      399.21 TCPU      153.47
 NUMERICALLY INTEGRATED DENSITY    636.0001118953
 TTTTTTTTTTTTTTTTTTTTTTTTTTTTTT NUMDFT      TELAPSE      401.23 TCPU      155.48
 CYC   5 ETOT(AU) -4.185517052981E+03 DETOT -3.37E-03 tst  5.56E-06 PX  7.89E-03
 TTTTTTTTTTTTTTTTTTTTTTTTTTTTTT DIIS        TELAPSE      406.11 TCPU      160.36
 DIIS TEST: 0.22842E-02 AT SCF   CYCLE   5 - DIIS ACTIVE - HISTORY:     5 CYCLES
 TTTTTTTTTTTTTTTTTTTTTTTTTTTTTT FDIK        TELAPSE      415.46 TCPU      167.17
 INSULATING STATE
 TOP OF VALENCE BANDS -    BAND    318; K    3; EIG -2.7139664E-01 AU
 TOP OF VALENCE BANDS -    BAND    318; K    1; EIG -2.7159579E-01 AU
 BOTTOM OF VIRTUAL BANDS - BAND    319; K    1; EIG  8.3247986E-03 AU
 INDIRECT ENERGY BAND GAP:   7.6116 eV
 TTTTTTTTTTTTTTTTTTTTTTTTTTTTTT PDIG        TELAPSE      415.87 TCPU      167.58
 CHARGE NORMALIZATION FACTOR   1.00000000
 TOTAL ATOMIC CHARGES:
   0.8617414   0.8617414   0.8617414   0.8617414   0.8617414   0.8617414
   0.8617414   0.8617414   0.8617414   0.8617414   0.8617414   0.8617414
   0.8615933   0.8615933   0.8615933   0.8615933   0.8615933   0.8615933
   0.8615933   0.8615933   0.8615933   0.8615933   0.8615933   0.8615933
   0.8187076   0.8187076   0.8187076   0.8187076   0.8187076   0.8187076
   0.8187076   0.8187076   0.8187076   0.8187076   0.8187076   0.8187076
   0.8412103   0.8412103   0.8412103   0.8412103   0.8412103   0.8412103
   0.8412103   0.8412103   0.8412103   0.8412103   0.8412103   0.8412103
   0.8428141   0.8428141   0.8428141   0.8428141   0.8428141   0.8428141
   0.8428141   0.8428141   0.8428141   0.8428141   0.8428141   0.8428141
  18.7260474  18.7260474  18.7260474  18.7260474  18.7260474  18.7260474
   5.6404266   5.6404266   5.6404266   5.6404266   5.6404266   5.6404266
   5.6404266   5.6404266   5.6404266   5.6404266   5.6404266   5.6404266
   6.0493624   6.0493624   6.0493624   6.0493624   6.0493624   6.0493624
   6.0493624   6.0493624   6.0493624   6.0493624   6.0493624   6.0493624
   6.4163096   6.4163096   6.4163096   6.4163096   6.4163096   6.4163096
   6.4163096   6.4163096   6.4163096   6.4163096   6.4163096   6.4163096
   7.6289772   7.6289772   7.6289772   7.6289772   7.6289772   7.6289772
   7.6289772   7.6289772   7.6289772   7.6289772   7.6289772   7.6289772
   6.0480265   6.0480265   6.0480265   6.0480265   6.0480265   6.0480265
   6.0480265   6.0480265   6.0480265   6.0480265   6.0480265   6.0480265
   7.6278073   7.6278073   7.6278073   7.6278073   7.6278073   7.6278073
   7.6278073   7.6278073   7.6278073   7.6278073   7.6278073   7.6278073
 TTTTTTTTTTTTTTTTTTTTTTTTTTTTTT MOQGAD      TELAPSE      415.88 TCPU      167.59
 TTTTTTTTTTTTTTTTTTTTTTTTTTTTTT SHELLXN     TELAPSE      435.28 TCPU      176.45
 TTTTTTTTTTTTTTTTTTTTTTTTTTTTTT MONMO3      TELAPSE      438.23 TCPU      179.40
 NUMERICALLY INTEGRATED DENSITY    636.0001119960
 TTTTTTTTTTTTTTTTTTTTTTTTTTTTTT NUMDFT      TELAPSE      440.34 TCPU      181.51
 CYC   6 ETOT(AU) -4.185517198138E+03 DETOT -1.45E-04 tst  3.77E-07 PX  2.00E-03
 TTTTTTTTTTTTTTTTTTTTTTTTTTTTTT DIIS        TELAPSE      443.07 TCPU      184.23
 DIIS TEST: 0.29246E-03 AT SCF   CYCLE   6 - DIIS ACTIVE - HISTORY:     6 CYCLES
 TTTTTTTTTTTTTTTTTTTTTTTTTTTTTT FDIK        TELAPSE      454.31 TCPU      192.88
 INSULATING STATE
 TOP OF VALENCE BANDS -    BAND    318; K    3; EIG -2.7128896E-01 AU
 TOP OF VALENCE BANDS -    BAND    318; K    1; EIG -2.7148813E-01 AU
 BOTTOM OF VIRTUAL BANDS - BAND    319; K    1; EIG  8.3984726E-03 AU
 INDIRECT ENERGY BAND GAP:   7.6107 eV
 TTTTTTTTTTTTTTTTTTTTTTTTTTTTTT PDIG        TELAPSE      454.93 TCPU      193.50
 CHARGE NORMALIZATION FACTOR   1.00000000
 TOTAL ATOMIC CHARGES:
   0.8617864   0.8617864   0.8617864   0.8617864   0.8617864   0.8617864
   0.8617864   0.8617864   0.8617864   0.8617864   0.8617864   0.8617864
   0.8615827   0.8615827   0.8615827   0.8615827   0.8615827   0.8615827
   0.8615827   0.8615827   0.8615827   0.8615827   0.8615827   0.8615827
   0.8184750   0.8184750   0.8184750   0.8184750   0.8184750   0.8184750
   0.8184750   0.8184750   0.8184750   0.8184750   0.8184750   0.8184750
   0.8413310   0.8413310   0.8413310   0.8413310   0.8413310   0.8413310
   0.8413310   0.8413310   0.8413310   0.8413310   0.8413310   0.8413310
   0.8429268   0.8429268   0.8429268   0.8429268   0.8429268   0.8429268
   0.8429268   0.8429268   0.8429268   0.8429268   0.8429268   0.8429268
  18.7270156  18.7270156  18.7270156  18.7270156  18.7270156  18.7270156
   5.6388791   5.6388791   5.6388791   5.6388791   5.6388791   5.6388791
   5.6388791   5.6388791   5.6388791   5.6388791   5.6388791   5.6388791
   6.0500912   6.0500912   6.0500912   6.0500912   6.0500912   6.0500912
   6.0500912   6.0500912   6.0500912   6.0500912   6.0500912   6.0500912
   6.4170149   6.4170149   6.4170149   6.4170149   6.4170149   6.4170149
   6.4170149   6.4170149   6.4170149   6.4170149   6.4170149   6.4170149
   7.6279541   7.6279541   7.6279541   7.6279541   7.6279541   7.6279541
   7.6279541   7.6279541   7.6279541   7.6279541   7.6279541   7.6279541
   6.0489432   6.0489432   6.0489432   6.0489432   6.0489432   6.0489432
   6.0489432   6.0489432   6.0489432   6.0489432   6.0489432   6.0489432
   7.6275078   7.6275078   7.6275078   7.6275078   7.6275078   7.6275078
   7.6275078   7.6275078   7.6275078   7.6275078   7.6275078   7.6275078
 TTTTTTTTTTTTTTTTTTTTTTTTTTTTTT MOQGAD      TELAPSE      454.95 TCPU      193.52
 TTTTTTTTTTTTTTTTTTTTTTTTTTTTTT SHELLXN     TELAPSE      481.49 TCPU      202.39
 TTTTTTTTTTTTTTTTTTTTTTTTTTTTTT MONMO3      TELAPSE      484.26 TCPU      205.16
 NUMERICALLY INTEGRATED DENSITY    636.0001119999
 TTTTTTTTTTTTTTTTTTTTTTTTTTTTTT NUMDFT      TELAPSE      486.29 TCPU      207.19
 CYC   7 ETOT(AU) -4.185517205841E+03 DETOT -7.70E-06 tst  5.18E-08 PX  6.26E-04
 TTTTTTTTTTTTTTTTTTTTTTTTTTTTTT DIIS        TELAPSE      488.66 TCPU      209.56
 DIIS TEST: 0.97149E-04 AT SCF   CYCLE   7 - DIIS ACTIVE - HISTORY:     7 CYCLES
 TTTTTTTTTTTTTTTTTTTTTTTTTTTTTT FDIK        TELAPSE      497.38 TCPU      215.40
 INSULATING STATE
 TOP OF VALENCE BANDS -    BAND    318; K    3; EIG -2.7133158E-01 AU
 TOP OF VALENCE BANDS -    BAND    318; K    1; EIG -2.7153067E-01 AU
 BOTTOM OF VIRTUAL BANDS - BAND    319; K    1; EIG  8.3497029E-03 AU
 INDIRECT ENERGY BAND GAP:   7.6105 eV
 TTTTTTTTTTTTTTTTTTTTTTTTTTTTTT PDIG        TELAPSE      497.78 TCPU      215.80
 CHARGE NORMALIZATION FACTOR   1.00000000
 TOTAL ATOMIC CHARGES:
   0.8617760   0.8617760   0.8617760   0.8617760   0.8617760   0.8617760
   0.8617760   0.8617760   0.8617760   0.8617760   0.8617760   0.8617760
   0.8615991   0.8615991   0.8615991   0.8615991   0.8615991   0.8615991
   0.8615991   0.8615991   0.8615991   0.8615991   0.8615991   0.8615991
   0.8184995   0.8184995   0.8184995   0.8184995   0.8184995   0.8184995
   0.8184995   0.8184995   0.8184995   0.8184995   0.8184995   0.8184995
   0.8412937   0.8412937   0.8412937   0.8412937   0.8412937   0.8412937
   0.8412937   0.8412937   0.8412937   0.8412937   0.8412937   0.8412937
   0.8428931   0.8428931   0.8428931   0.8428931   0.8428931   0.8428931
   0.8428931   0.8428931   0.8428931   0.8428931   0.8428931   0.8428931
  18.7264525  18.7264525  18.7264525  18.7264525  18.7264525  18.7264525
   5.6393804   5.6393804   5.6393804   5.6393804   5.6393804   5.6393804
   5.6393804   5.6393804   5.6393804   5.6393804   5.6393804   5.6393804
   6.0497235   6.0497235   6.0497235   6.0497235   6.0497235   6.0497235
   6.0497235   6.0497235   6.0497235   6.0497235   6.0497235   6.0497235
   6.4167649   6.4167649   6.4167649   6.4167649   6.4167649   6.4167649
   6.4167649   6.4167649   6.4167649   6.4167649   6.4167649   6.4167649
   7.6286527   7.6286527   7.6286527   7.6286527   7.6286527   7.6286527
   7.6286527   7.6286527   7.6286527   7.6286527   7.6286527   7.6286527
   6.0484307   6.0484307   6.0484307   6.0484307   6.0484307   6.0484307
   6.0484307   6.0484307   6.0484307   6.0484307   6.0484307   6.0484307
   7.6277601   7.6277601   7.6277601   7.6277601   7.6277601   7.6277601
   7.6277601   7.6277601   7.6277601   7.6277601   7.6277601   7.6277601
 TTTTTTTTTTTTTTTTTTTTTTTTTTTTTT MOQGAD      TELAPSE      497.79 TCPU      215.81
 TTTTTTTTTTTTTTTTTTTTTTTTTTTTTT SHELLXN     TELAPSE      516.50 TCPU      224.67
 TTTTTTTTTTTTTTTTTTTTTTTTTTTTTT MONMO3      TELAPSE      521.48 TCPU      229.65
 NUMERICALLY INTEGRATED DENSITY    636.0001119929
 TTTTTTTTTTTTTTTTTTTTTTTTTTTTTT NUMDFT      TELAPSE      523.50 TCPU      231.67
 CYC   8 ETOT(AU) -4.185517213103E+03 DETOT -7.26E-06 tst  5.94E-09 PX  2.23E-04
 TTTTTTTTTTTTTTTTTTTTTTTTTTTTTT DIIS        TELAPSE      526.07 TCPU      234.24
 DIIS TEST: 0.51387E-05 AT SCF   CYCLE   8 - DIIS ACTIVE - HISTORY:     8 CYCLES
 TTTTTTTTTTTTTTTTTTTTTTTTTTTTTT FDIK        TELAPSE      532.99 TCPU      237.89
 INSULATING STATE
 TOP OF VALENCE BANDS -    BAND    318; K    3; EIG -2.7134306E-01 AU
 TOP OF VALENCE BANDS -    BAND    318; K    1; EIG -2.7154212E-01 AU
 BOTTOM OF VIRTUAL BANDS - BAND    319; K    1; EIG  8.3615408E-03 AU
 INDIRECT ENERGY BAND GAP:   7.6112 eV
 TTTTTTTTTTTTTTTTTTTTTTTTTTTTTT PDIG        TELAPSE      533.39 TCPU      238.29
 CHARGE NORMALIZATION FACTOR   1.00000000
 TOTAL ATOMIC CHARGES:
   0.8617572   0.8617572   0.8617572   0.8617572   0.8617572   0.8617572
   0.8617572   0.8617572   0.8617572   0.8617572   0.8617572   0.8617572
   0.8615655   0.8615655   0.8615655   0.8615655   0.8615655   0.8615655
   0.8615655   0.8615655   0.8615655   0.8615655   0.8615655   0.8615655
   0.8185377   0.8185377   0.8185377   0.8185377   0.8185377   0.8185377
   0.8185377   0.8185377   0.8185377   0.8185377   0.8185377   0.8185377
   0.8413147   0.8413147   0.8413147   0.8413147   0.8413147   0.8413147
   0.8413147   0.8413147   0.8413147   0.8413147   0.8413147   0.8413147
   0.8429140   0.8429140   0.8429140   0.8429140   0.8429140   0.8429140
   0.8429140   0.8429140   0.8429140   0.8429140   0.8429140   0.8429140
  18.7264474  18.7264474  18.7264474  18.7264474  18.7264474  18.7264474
   5.6394025   5.6394025   5.6394025   5.6394025   5.6394025   5.6394025
   5.6394025   5.6394025   5.6394025   5.6394025   5.6394025   5.6394025
   6.0498248   6.0498248   6.0498248   6.0498248   6.0498248   6.0498248
   6.0498248   6.0498248   6.0498248   6.0498248   6.0498248   6.0498248
   6.4166893   6.4166893   6.4166893   6.4166893   6.4166893   6.4166893
   6.4166893   6.4166893   6.4166893   6.4166893   6.4166893   6.4166893
   7.6284375   7.6284375   7.6284375   7.6284375   7.6284375   7.6284375
   7.6284375   7.6284375   7.6284375   7.6284375   7.6284375   7.6284375
   6.0485979   6.0485979   6.0485979   6.0485979   6.0485979   6.0485979
   6.0485979   6.0485979   6.0485979   6.0485979   6.0485979   6.0485979
   7.6277354   7.6277354   7.6277354   7.6277354   7.6277354   7.6277354
   7.6277354   7.6277354   7.6277354   7.6277354   7.6277354   7.6277354
 TTTTTTTTTTTTTTTTTTTTTTTTTTTTTT MOQGAD      TELAPSE      533.41 TCPU      238.31
 TTTTTTTTTTTTTTTTTTTTTTTTTTTTTT SHELLXN     TELAPSE      553.30 TCPU      247.16
 TTTTTTTTTTTTTTTTTTTTTTTTTTTTTT MONMO3      TELAPSE      561.99 TCPU      255.85
 NUMERICALLY INTEGRATED DENSITY    636.0001119967
 TTTTTTTTTTTTTTTTTTTTTTTTTTTTTT NUMDFT      TELAPSE      564.02 TCPU      257.88
 CYC   9 ETOT(AU) -4.185517213431E+03 DETOT -3.28E-07 tst  1.20E-09 PX  1.34E-04
 TTTTTTTTTTTTTTTTTTTTTTTTTTTTTT DIIS        TELAPSE      567.83 TCPU      261.69
 DIIS TEST: 0.13002E-05 AT SCF   CYCLE   9 - DIIS ACTIVE - HISTORY:     9 CYCLES
 TTTTTTTTTTTTTTTTTTTTTTTTTTTTTT FDIK        TELAPSE      574.62 TCPU      263.24
 INSULATING STATE
 TOP OF VALENCE BANDS -    BAND    318; K    3; EIG -2.7133371E-01 AU
 TOP OF VALENCE BANDS -    BAND    318; K    1; EIG -2.7153278E-01 AU
 BOTTOM OF VIRTUAL BANDS - BAND    319; K    1; EIG  8.3573367E-03 AU
 INDIRECT ENERGY BAND GAP:   7.6108 eV
 TTTTTTTTTTTTTTTTTTTTTTTTTTTTTT PDIG        TELAPSE      574.90 TCPU      263.52
 CHARGE NORMALIZATION FACTOR   1.00000000
 TOTAL ATOMIC CHARGES:
   0.8617604   0.8617604   0.8617604   0.8617604   0.8617604   0.8617604
   0.8617604   0.8617604   0.8617604   0.8617604   0.8617604   0.8617604
   0.8615769   0.8615769   0.8615769   0.8615769   0.8615769   0.8615769
   0.8615769   0.8615769   0.8615769   0.8615769   0.8615769   0.8615769
   0.8185283   0.8185283   0.8185283   0.8185283   0.8185283   0.8185283
   0.8185283   0.8185283   0.8185283   0.8185283   0.8185283   0.8185283
   0.8413104   0.8413104   0.8413104   0.8413104   0.8413104   0.8413104
   0.8413104   0.8413104   0.8413104   0.8413104   0.8413104   0.8413104
   0.8429097   0.8429097   0.8429097   0.8429097   0.8429097   0.8429097
   0.8429097   0.8429097   0.8429097   0.8429097   0.8429097   0.8429097
  18.7264634  18.7264634  18.7264634  18.7264634  18.7264634  18.7264634
   5.6393545   5.6393545   5.6393545   5.6393545   5.6393545   5.6393545
   5.6393545   5.6393545   5.6393545   5.6393545   5.6393545   5.6393545
   6.0498083   6.0498083   6.0498083   6.0498083   6.0498083   6.0498083
   6.0498083   6.0498083   6.0498083   6.0498083   6.0498083   6.0498083
   6.4167260   6.4167260   6.4167260   6.4167260   6.4167260   6.4167260
   6.4167260   6.4167260   6.4167260   6.4167260   6.4167260   6.4167260
   7.6285359   7.6285359   7.6285359   7.6285359   7.6285359   7.6285359
   7.6285359   7.6285359   7.6285359   7.6285359   7.6285359   7.6285359
   6.0485386   6.0485386   6.0485386   6.0485386   6.0485386   6.0485386
   6.0485386   6.0485386   6.0485386   6.0485386   6.0485386   6.0485386
   7.6277194   7.6277194   7.6277194   7.6277194   7.6277194   7.6277194
   7.6277194   7.6277194   7.6277194   7.6277194   7.6277194   7.6277194
 TTTTTTTTTTTTTTTTTTTTTTTTTTTTTT MOQGAD      TELAPSE      574.92 TCPU      263.53
 TTTTTTTTTTTTTTTTTTTTTTTTTTTTTT SHELLXN     TELAPSE      598.25 TCPU      272.39
 TTTTTTTTTTTTTTTTTTTTTTTTTTTTTT MONMO3      TELAPSE      600.75 TCPU      274.89
 NUMERICALLY INTEGRATED DENSITY    636.0001119968
 TTTTTTTTTTTTTTTTTTTTTTTTTTTTTT NUMDFT      TELAPSE      602.79 TCPU      276.93
 CYC  10 ETOT(AU) -4.185517213522E+03 DETOT -9.10E-08 tst  7.27E-11 PX  8.08E-05
 TTTTTTTTTTTTTTTTTTTTTTTTTTTTTT DIIS        TELAPSE      604.67 TCPU      278.81
 DIIS TEST: 0.27210E-06 AT SCF   CYCLE  10 - DIIS ACTIVE - HISTORY:    10 CYCLES
 TTTTTTTTTTTTTTTTTTTTTTTTTTTTTT FDIK        TELAPSE      614.51 TCPU      284.85
 INSULATING STATE
 TOP OF VALENCE BANDS -    BAND    318; K    3; EIG -2.7133526E-01 AU
 TOP OF VALENCE BANDS -    BAND    318; K    1; EIG -2.7153432E-01 AU
 BOTTOM OF VIRTUAL BANDS - BAND    319; K    1; EIG  8.3570727E-03 AU
 INDIRECT ENERGY BAND GAP:   7.6108 eV
 TTTTTTTTTTTTTTTTTTTTTTTTTTTTTT PDIG        TELAPSE      615.17 TCPU      285.51
 CHARGE NORMALIZATION FACTOR   1.00000000
 TOTAL ATOMIC CHARGES:
   0.8617615   0.8617615   0.8617615   0.8617615   0.8617615   0.8617615
   0.8617615   0.8617615   0.8617615   0.8617615   0.8617615   0.8617615
   0.8615737   0.8615737   0.8615737   0.8615737   0.8615737   0.8615737
   0.8615737   0.8615737   0.8615737   0.8615737   0.8615737   0.8615737
   0.8185270   0.8185270   0.8185270   0.8185270   0.8185270   0.8185270
   0.8185270   0.8185270   0.8185270   0.8185270   0.8185270   0.8185270
   0.8413125   0.8413125   0.8413125   0.8413125   0.8413125   0.8413125
   0.8413125   0.8413125   0.8413125   0.8413125   0.8413125   0.8413125
   0.8429116   0.8429116   0.8429116   0.8429116   0.8429116   0.8429116
   0.8429116   0.8429116   0.8429116   0.8429116   0.8429116   0.8429116
  18.7264535  18.7264535  18.7264535  18.7264535  18.7264535  18.7264535
   5.6393630   5.6393630   5.6393630   5.6393630   5.6393630   5.6393630
   5.6393630   5.6393630   5.6393630   5.6393630   5.6393630   5.6393630
   6.0497954   6.0497954   6.0497954   6.0497954   6.0497954   6.0497954
   6.0497954   6.0497954   6.0497954   6.0497954   6.0497954   6.0497954
   6.4167163   6.4167163   6.4167163   6.4167163   6.4167163   6.4167163
   6.4167163   6.4167163   6.4167163   6.4167163   6.4167163   6.4167163
   7.6285098   7.6285098   7.6285098   7.6285098   7.6285098   7.6285098
   7.6285098   7.6285098   7.6285098   7.6285098   7.6285098   7.6285098
   6.0485477   6.0485477   6.0485477   6.0485477   6.0485477   6.0485477
   6.0485477   6.0485477   6.0485477   6.0485477   6.0485477   6.0485477
   7.6277548   7.6277548   7.6277548   7.6277548   7.6277548   7.6277548
   7.6277548   7.6277548   7.6277548   7.6277548   7.6277548   7.6277548
 TTTTTTTTTTTTTTTTTTTTTTTTTTTTTT MOQGAD      TELAPSE      615.19 TCPU      285.53
 TTTTTTTTTTTTTTTTTTTTTTTTTTTTTT SHELLXN     TELAPSE      639.82 TCPU      294.38
 TTTTTTTTTTTTTTTTTTTTTTTTTTTTTT MONMO3      TELAPSE      641.97 TCPU      296.54
 NUMERICALLY INTEGRATED DENSITY    636.0001119967
 TTTTTTTTTTTTTTTTTTTTTTTTTTTTTT NUMDFT      TELAPSE      643.99 TCPU      298.55
 CYC  11 ETOT(AU) -4.185517213476E+03 DETOT  4.61E-08 tst  1.77E-11 PX  5.79E-05
 TTTTTTTTTTTTTTTTTTTTTTTTTTTTTT DIIS        TELAPSE      647.24 TCPU      301.81
 DIIS TEST: 0.12412E-06 AT SCF   CYCLE  11 - DIIS ACTIVE - HISTORY:    11 CYCLES
 TTTTTTTTTTTTTTTTTTTTTTTTTTTTTT FDIK        TELAPSE      657.90 TCPU      308.84
 INSULATING STATE
 TOP OF VALENCE BANDS -    BAND    318; K    3; EIG -2.7133570E-01 AU
 TOP OF VALENCE BANDS -    BAND    318; K    1; EIG -2.7153476E-01 AU
 BOTTOM OF VIRTUAL BANDS - BAND    319; K    1; EIG  8.3574495E-03 AU
 INDIRECT ENERGY BAND GAP:   7.6108 eV
 TTTTTTTTTTTTTTTTTTTTTTTTTTTTTT PDIG        TELAPSE      658.38 TCPU      309.32
 CHARGE NORMALIZATION FACTOR   1.00000000
 TOTAL ATOMIC CHARGES:
   0.8617590   0.8617590   0.8617590   0.8617590   0.8617590   0.8617590
   0.8617590   0.8617590   0.8617590   0.8617590   0.8617590   0.8617590
   0.8615736   0.8615736   0.8615736   0.8615736   0.8615736   0.8615736
   0.8615736   0.8615736   0.8615736   0.8615736   0.8615736   0.8615736
   0.8185280   0.8185280   0.8185280   0.8185280   0.8185280   0.8185280
   0.8185280   0.8185280   0.8185280   0.8185280   0.8185280   0.8185280
   0.8413137   0.8413137   0.8413137   0.8413137   0.8413137   0.8413137
   0.8413137   0.8413137   0.8413137   0.8413137   0.8413137   0.8413137
   0.8429130   0.8429130   0.8429130   0.8429130   0.8429130   0.8429130
   0.8429130   0.8429130   0.8429130   0.8429130   0.8429130   0.8429130
  18.7264535  18.7264535  18.7264535  18.7264535  18.7264535  18.7264535
   5.6393616   5.6393616   5.6393616   5.6393616   5.6393616   5.6393616
   5.6393616   5.6393616   5.6393616   5.6393616   5.6393616   5.6393616
   6.0498076   6.0498076   6.0498076   6.0498076   6.0498076   6.0498076
   6.0498076   6.0498076   6.0498076   6.0498076   6.0498076   6.0498076
   6.4167138   6.4167138   6.4167138   6.4167138   6.4167138   6.4167138
   6.4167138   6.4167138   6.4167138   6.4167138   6.4167138   6.4167138
   7.6285221   7.6285221   7.6285221   7.6285221   7.6285221   7.6285221
   7.6285221   7.6285221   7.6285221   7.6285221   7.6285221   7.6285221
   6.0485476   6.0485476   6.0485476   6.0485476   6.0485476   6.0485476
   6.0485476   6.0485476   6.0485476   6.0485476   6.0485476   6.0485476
   7.6277334   7.6277334   7.6277334   7.6277334   7.6277334   7.6277334
   7.6277334   7.6277334   7.6277334   7.6277334   7.6277334   7.6277334
 TTTTTTTTTTTTTTTTTTTTTTTTTTTTTT MOQGAD      TELAPSE      658.39 TCPU      309.33
 TTTTTTTTTTTTTTTTTTTTTTTTTTTTTT SHELLXN     TELAPSE      679.81 TCPU      318.20
 TTTTTTTTTTTTTTTTTTTTTTTTTTTTTT MONMO3      TELAPSE      682.83 TCPU      321.22
 NUMERICALLY INTEGRATED DENSITY    636.0001119966
 TTTTTTTTTTTTTTTTTTTTTTTTTTTTTT NUMDFT      TELAPSE      684.94 TCPU      323.33
 CYC  12 ETOT(AU) -4.185517213441E+03 DETOT  3.47E-08 tst  1.22E-11 PX  4.56E-05
 TTTTTTTTTTTTTTTTTTTTTTTTTTTTTT DIIS        TELAPSE      688.87 TCPU      327.26
 DIIS TEST: 0.64146E-07 AT SCF   CYCLE  12 - DIIS ACTIVE - HISTORY:    12 CYCLES
 TTTTTTTTTTTTTTTTTTTTTTTTTTTTTT FDIK        TELAPSE      698.98 TCPU      331.61
 INSULATING STATE
 TOP OF VALENCE BANDS -    BAND    318; K    3; EIG -2.7133507E-01 AU
 TOP OF VALENCE BANDS -    BAND    318; K    1; EIG -2.7153413E-01 AU
 BOTTOM OF VIRTUAL BANDS - BAND    319; K    1; EIG  8.3570693E-03 AU
 INDIRECT ENERGY BAND GAP:   7.6108 eV
 TTTTTTTTTTTTTTTTTTTTTTTTTTTTTT PDIG        TELAPSE      699.58 TCPU      332.22
 CHARGE NORMALIZATION FACTOR   1.00000000
 TOTAL ATOMIC CHARGES:
   0.8617597   0.8617597   0.8617597   0.8617597   0.8617597   0.8617597
   0.8617597   0.8617597   0.8617597   0.8617597   0.8617597   0.8617597
   0.8615735   0.8615735   0.8615735   0.8615735   0.8615735   0.8615735
   0.8615735   0.8615735   0.8615735   0.8615735   0.8615735   0.8615735
   0.8185279   0.8185279   0.8185279   0.8185279   0.8185279   0.8185279
   0.8185279   0.8185279   0.8185279   0.8185279   0.8185279   0.8185279
   0.8413130   0.8413130   0.8413130   0.8413130   0.8413130   0.8413130
   0.8413130   0.8413130   0.8413130   0.8413130   0.8413130   0.8413130
   0.8429123   0.8429123   0.8429123   0.8429123   0.8429123   0.8429123
   0.8429123   0.8429123   0.8429123   0.8429123   0.8429123   0.8429123
  18.7264548  18.7264548  18.7264548  18.7264548  18.7264548  18.7264548
   5.6393598   5.6393598   5.6393598   5.6393598   5.6393598   5.6393598
   5.6393598   5.6393598   5.6393598   5.6393598   5.6393598   5.6393598
   6.0498029   6.0498029   6.0498029   6.0498029   6.0498029   6.0498029
   6.0498029   6.0498029   6.0498029   6.0498029   6.0498029   6.0498029
   6.4167166   6.4167166   6.4167166   6.4167166   6.4167166   6.4167166
   6.4167166   6.4167166   6.4167166   6.4167166   6.4167166   6.4167166
   7.6285182   7.6285182   7.6285182   7.6285182   7.6285182   7.6285182
   7.6285182   7.6285182   7.6285182   7.6285182   7.6285182   7.6285182
   6.0485466   6.0485466   6.0485466   6.0485466   6.0485466   6.0485466
   6.0485466   6.0485466   6.0485466   6.0485466   6.0485466   6.0485466
   7.6277421   7.6277421   7.6277421   7.6277421   7.6277421   7.6277421
   7.6277421   7.6277421   7.6277421   7.6277421   7.6277421   7.6277421
 TTTTTTTTTTTTTTTTTTTTTTTTTTTTTT MOQGAD      TELAPSE      699.60 TCPU      332.23
 TTTTTTTTTTTTTTTTTTTTTTTTTTTTTT SHELLXN     TELAPSE      719.72 TCPU      341.08
 TTTTTTTTTTTTTTTTTTTTTTTTTTTTTT MONMO3      TELAPSE      725.14 TCPU      346.50
 NUMERICALLY INTEGRATED DENSITY    636.0001119968
 TTTTTTTTTTTTTTTTTTTTTTTTTTTTTT NUMDFT      TELAPSE      727.16 TCPU      348.52
 CYC  13 ETOT(AU) -4.185517213425E+03 DETOT  1.59E-08 tst  7.15E-12 PX  3.60E-05
 TTTTTTTTTTTTTTTTTTTTTTTTTTTTTT DIIS        TELAPSE      729.31 TCPU      350.67
 DIIS TEST: 0.29920E-07 AT SCF   CYCLE  13 - DIIS ACTIVE - HISTORY:    13 CYCLES
 TTTTTTTTTTTTTTTTTTTTTTTTTTTTTT FDIK        TELAPSE      735.79 TCPU      352.26
 INSULATING STATE
 TOP OF VALENCE BANDS -    BAND    318; K    3; EIG -2.7133536E-01 AU
 TOP OF VALENCE BANDS -    BAND    318; K    1; EIG -2.7153441E-01 AU
 BOTTOM OF VIRTUAL BANDS - BAND    319; K    1; EIG  8.3571396E-03 AU
 INDIRECT ENERGY BAND GAP:   7.6108 eV
 TTTTTTTTTTTTTTTTTTTTTTTTTTTTTT PDIG        TELAPSE      736.20 TCPU      352.67
 CHARGE NORMALIZATION FACTOR   1.00000000
 TOTAL ATOMIC CHARGES:
   0.8617593   0.8617593   0.8617593   0.8617593   0.8617593   0.8617593
   0.8617593   0.8617593   0.8617593   0.8617593   0.8617593   0.8617593
   0.8615732   0.8615732   0.8615732   0.8615732   0.8615732   0.8615732
   0.8615732   0.8615732   0.8615732   0.8615732   0.8615732   0.8615732
   0.8185278   0.8185278   0.8185278   0.8185278   0.8185278   0.8185278
   0.8185278   0.8185278   0.8185278   0.8185278   0.8185278   0.8185278
   0.8413134   0.8413134   0.8413134   0.8413134   0.8413134   0.8413134
   0.8413134   0.8413134   0.8413134   0.8413134   0.8413134   0.8413134
   0.8429127   0.8429127   0.8429127   0.8429127   0.8429127   0.8429127
   0.8429127   0.8429127   0.8429127   0.8429127   0.8429127   0.8429127
  18.7264546  18.7264546  18.7264546  18.7264546  18.7264546  18.7264546
   5.6393605   5.6393605   5.6393605   5.6393605   5.6393605   5.6393605
   5.6393605   5.6393605   5.6393605   5.6393605   5.6393605   5.6393605
   6.0498038   6.0498038   6.0498038   6.0498038   6.0498038   6.0498038
   6.0498038   6.0498038   6.0498038   6.0498038   6.0498038   6.0498038
   6.4167155   6.4167155   6.4167155   6.4167155   6.4167155   6.4167155
   6.4167155   6.4167155   6.4167155   6.4167155   6.4167155   6.4167155
   7.6285187   7.6285187   7.6285187   7.6285187   7.6285187   7.6285187
   7.6285187   7.6285187   7.6285187   7.6285187   7.6285187   7.6285187
   6.0485468   6.0485468   6.0485468   6.0485468   6.0485468   6.0485468
   6.0485468   6.0485468   6.0485468   6.0485468   6.0485468   6.0485468
   7.6277410   7.6277410   7.6277410   7.6277410   7.6277410   7.6277410
   7.6277410   7.6277410   7.6277410   7.6277410   7.6277410   7.6277410
 TTTTTTTTTTTTTTTTTTTTTTTTTTTTTT MOQGAD      TELAPSE      736.22 TCPU      352.69
 TTTTTTTTTTTTTTTTTTTTTTTTTTTTTT SHELLXN     TELAPSE      763.41 TCPU      361.54
 TTTTTTTTTTTTTTTTTTTTTTTTTTTTTT MONMO3      TELAPSE      766.92 TCPU      365.05
 NUMERICALLY INTEGRATED DENSITY    636.0001119967
 TTTTTTTTTTTTTTTTTTTTTTTTTTTTTT NUMDFT      TELAPSE      769.03 TCPU      367.15
 CYC  14 ETOT(AU) -4.185517213404E+03 DETOT  2.14E-08 tst  4.99E-12 PX  2.88E-05
 TTTTTTTTTTTTTTTTTTTTTTTTTTTTTT DIIS        TELAPSE      771.73 TCPU      369.85
 DIIS TEST: 0.20561E-07 AT SCF   CYCLE  14 - DIIS ACTIVE - HISTORY:    14 CYCLES
 TTTTTTTTTTTTTTTTTTTTTTTTTTTTTT FDIK        TELAPSE      778.60 TCPU      373.60
 INSULATING STATE
 TOP OF VALENCE BANDS -    BAND    318; K    3; EIG -2.7133530E-01 AU
 TOP OF VALENCE BANDS -    BAND    318; K    1; EIG -2.7153436E-01 AU
 BOTTOM OF VIRTUAL BANDS - BAND    319; K    1; EIG  8.3571407E-03 AU
 INDIRECT ENERGY BAND GAP:   7.6108 eV
 TTTTTTTTTTTTTTTTTTTTTTTTTTTTTT PDIG        TELAPSE      779.07 TCPU      374.06
 CHARGE NORMALIZATION FACTOR   1.00000000
 TOTAL ATOMIC CHARGES:
   0.8617592   0.8617592   0.8617592   0.8617592   0.8617592   0.8617592
   0.8617592   0.8617592   0.8617592   0.8617592   0.8617592   0.8617592
   0.8615731   0.8615731   0.8615731   0.8615731   0.8615731   0.8615731
   0.8615731   0.8615731   0.8615731   0.8615731   0.8615731   0.8615731
   0.8185278   0.8185278   0.8185278   0.8185278   0.8185278   0.8185278
   0.8185278   0.8185278   0.8185278   0.8185278   0.8185278   0.8185278
   0.8413135   0.8413135   0.8413135   0.8413135   0.8413135   0.8413135
   0.8413135   0.8413135   0.8413135   0.8413135   0.8413135   0.8413135
   0.8429127   0.8429127   0.8429127   0.8429127   0.8429127   0.8429127
   0.8429127   0.8429127   0.8429127   0.8429127   0.8429127   0.8429127
  18.7264551  18.7264551  18.7264551  18.7264551  18.7264551  18.7264551
   5.6393605   5.6393605   5.6393605   5.6393605   5.6393605   5.6393605
   5.6393605   5.6393605   5.6393605   5.6393605   5.6393605   5.6393605
   6.0498038   6.0498038   6.0498038   6.0498038   6.0498038   6.0498038
   6.0498038   6.0498038   6.0498038   6.0498038   6.0498038   6.0498038
   6.4167153   6.4167153   6.4167153   6.4167153   6.4167153   6.4167153
   6.4167153   6.4167153   6.4167153   6.4167153   6.4167153   6.4167153
   7.6285195   7.6285195   7.6285195   7.6285195   7.6285195   7.6285195
   7.6285195   7.6285195   7.6285195   7.6285195   7.6285195   7.6285195
   6.0485468   6.0485468   6.0485468   6.0485468   6.0485468   6.0485468
   6.0485468   6.0485468   6.0485468   6.0485468   6.0485468   6.0485468
   7.6277402   7.6277402   7.6277402   7.6277402   7.6277402   7.6277402
   7.6277402   7.6277402   7.6277402   7.6277402   7.6277402   7.6277402
 TTTTTTTTTTTTTTTTTTTTTTTTTTTTTT MOQGAD      TELAPSE      779.08 TCPU      374.07
 TTTTTTTTTTTTTTTTTTTTTTTTTTTTTT SHELLXN     TELAPSE      800.79 TCPU      382.93
 TTTTTTTTTTTTTTTTTTTTTTTTTTTTTT MONMO3      TELAPSE      805.15 TCPU      387.29
 NUMERICALLY INTEGRATED DENSITY    636.0001119967
 TTTTTTTTTTTTTTTTTTTTTTTTTTTTTT NUMDFT      TELAPSE      807.17 TCPU      389.32
 CYC  15 ETOT(AU) -4.185517213388E+03 DETOT  1.61E-08 tst  2.21E-12 PX  2.11E-05
 TTTTTTTTTTTTTTTTTTTTTTTTTTTTTT DIIS        TELAPSE      815.74 TCPU      397.88
 DIIS TEST: 0.87330E-08 AT SCF   CYCLE  15 - DIIS ACTIVE - HISTORY:    15 CYCLES
 TTTTTTTTTTTTTTTTTTTTTTTTTTTTTT FDIK        TELAPSE      823.95 TCPU      399.18
 INSULATING STATE
 TOP OF VALENCE BANDS -    BAND    318; K    3; EIG -2.7133529E-01 AU
 TOP OF VALENCE BANDS -    BAND    318; K    1; EIG -2.7153434E-01 AU
 BOTTOM OF VIRTUAL BANDS - BAND    319; K    1; EIG  8.3571300E-03 AU
 INDIRECT ENERGY BAND GAP:   7.6108 eV
 TTTTTTTTTTTTTTTTTTTTTTTTTTTTTT PDIG        TELAPSE      824.54 TCPU      399.77
 CHARGE NORMALIZATION FACTOR   1.00000000
 TOTAL ATOMIC CHARGES:
   0.8617591   0.8617591   0.8617591   0.8617591   0.8617591   0.8617591
   0.8617591   0.8617591   0.8617591   0.8617591   0.8617591   0.8617591
   0.8615730   0.8615730   0.8615730   0.8615730   0.8615730   0.8615730
   0.8615730   0.8615730   0.8615730   0.8615730   0.8615730   0.8615730
   0.8185277   0.8185277   0.8185277   0.8185277   0.8185277   0.8185277
   0.8185277   0.8185277   0.8185277   0.8185277   0.8185277   0.8185277
   0.8413136   0.8413136   0.8413136   0.8413136   0.8413136   0.8413136
   0.8413136   0.8413136   0.8413136   0.8413136   0.8413136   0.8413136
   0.8429128   0.8429128   0.8429128   0.8429128   0.8429128   0.8429128
   0.8429128   0.8429128   0.8429128   0.8429128   0.8429128   0.8429128
  18.7264554  18.7264554  18.7264554  18.7264554  18.7264554  18.7264554
   5.6393605   5.6393605   5.6393605   5.6393605   5.6393605   5.6393605
   5.6393605   5.6393605   5.6393605   5.6393605   5.6393605   5.6393605
   6.0498035   6.0498035   6.0498035   6.0498035   6.0498035   6.0498035
   6.0498035   6.0498035   6.0498035   6.0498035   6.0498035   6.0498035
   6.4167153   6.4167153   6.4167153   6.4167153   6.4167153   6.4167153
   6.4167153   6.4167153   6.4167153   6.4167153   6.4167153   6.4167153
   7.6285192   7.6285192   7.6285192   7.6285192   7.6285192   7.6285192
   7.6285192   7.6285192   7.6285192   7.6285192   7.6285192   7.6285192
   6.0485469   6.0485469   6.0485469   6.0485469   6.0485469   6.0485469
   6.0485469   6.0485469   6.0485469   6.0485469   6.0485469   6.0485469
   7.6277407   7.6277407   7.6277407   7.6277407   7.6277407   7.6277407
   7.6277407   7.6277407   7.6277407   7.6277407   7.6277407   7.6277407
 TTTTTTTTTTTTTTTTTTTTTTTTTTTTTT MOQGAD      TELAPSE      824.55 TCPU      399.78
 TTTTTTTTTTTTTTTTTTTTTTTTTTTTTT SHELLXN     TELAPSE      847.39 TCPU      408.64
 TTTTTTTTTTTTTTTTTTTTTTTTTTTTTT MONMO3      TELAPSE      849.66 TCPU      410.91
 NUMERICALLY INTEGRATED DENSITY    636.0001119967
 TTTTTTTTTTTTTTTTTTTTTTTTTTTTTT NUMDFT      TELAPSE      851.74 TCPU      413.00
 CYC  16 ETOT(AU) -4.185517213375E+03 DETOT  1.29E-08 tst  2.02E-12 PX  1.80E-05
 TTTTTTTTTTTTTTTTTTTTTTTTTTTTTT DIIS        TELAPSE      854.52 TCPU      415.78
 DIIS TEST: 0.76462E-08 AT SCF   CYCLE  16 - DIIS ACTIVE - HISTORY:    16 CYCLES
 TTTTTTTTTTTTTTTTTTTTTTTTTTTTTT FDIK        TELAPSE      865.42 TCPU      418.41
 INSULATING STATE
 TOP OF VALENCE BANDS -    BAND    318; K    3; EIG -2.7133531E-01 AU
 TOP OF VALENCE BANDS -    BAND    318; K    1; EIG -2.7153437E-01 AU
 BOTTOM OF VIRTUAL BANDS - BAND    319; K    1; EIG  8.3571541E-03 AU
 INDIRECT ENERGY BAND GAP:   7.6108 eV
 TTTTTTTTTTTTTTTTTTTTTTTTTTTTTT PDIG        TELAPSE      866.17 TCPU      419.17
 CHARGE NORMALIZATION FACTOR   1.00000000
 TOTAL ATOMIC CHARGES:
   0.8617590   0.8617590   0.8617590   0.8617590   0.8617590   0.8617590
   0.8617590   0.8617590   0.8617590   0.8617590   0.8617590   0.8617590
   0.8615729   0.8615729   0.8615729   0.8615729   0.8615729   0.8615729
   0.8615729   0.8615729   0.8615729   0.8615729   0.8615729   0.8615729
   0.8185278   0.8185278   0.8185278   0.8185278   0.8185278   0.8185278
   0.8185278   0.8185278   0.8185278   0.8185278   0.8185278   0.8185278
   0.8413136   0.8413136   0.8413136   0.8413136   0.8413136   0.8413136
   0.8413136   0.8413136   0.8413136   0.8413136   0.8413136   0.8413136
   0.8429128   0.8429128   0.8429128   0.8429128   0.8429128   0.8429128
   0.8429128   0.8429128   0.8429128   0.8429128   0.8429128   0.8429128
  18.7264556  18.7264556  18.7264556  18.7264556  18.7264556  18.7264556
   5.6393605   5.6393605   5.6393605   5.6393605   5.6393605   5.6393605
   5.6393605   5.6393605   5.6393605   5.6393605   5.6393605   5.6393605
   6.0498038   6.0498038   6.0498038   6.0498038   6.0498038   6.0498038
   6.0498038   6.0498038   6.0498038   6.0498038   6.0498038   6.0498038
   6.4167153   6.4167153   6.4167153   6.4167153   6.4167153   6.4167153
   6.4167153   6.4167153   6.4167153   6.4167153   6.4167153   6.4167153
   7.6285195   7.6285195   7.6285195   7.6285195   7.6285195   7.6285195
   7.6285195   7.6285195   7.6285195   7.6285195   7.6285195   7.6285195
   6.0485469   6.0485469   6.0485469   6.0485469   6.0485469   6.0485469
   6.0485469   6.0485469   6.0485469   6.0485469   6.0485469   6.0485469
   7.6277402   7.6277402   7.6277402   7.6277402   7.6277402   7.6277402
   7.6277402   7.6277402   7.6277402   7.6277402   7.6277402   7.6277402
 TTTTTTTTTTTTTTTTTTTTTTTTTTTTTT MOQGAD      TELAPSE      866.19 TCPU      419.18
 TTTTTTTTTTTTTTTTTTTTTTTTTTTTTT SHELLXN     TELAPSE      889.89 TCPU      428.04
 TTTTTTTTTTTTTTTTTTTTTTTTTTTTTT MONMO3      TELAPSE      892.42 TCPU      430.57
 NUMERICALLY INTEGRATED DENSITY    636.0001119967
 TTTTTTTTTTTTTTTTTTTTTTTTTTTTTT NUMDFT      TELAPSE      894.43 TCPU      432.59
 CYC  17 ETOT(AU) -4.185517213370E+03 DETOT  5.25E-09 tst  5.82E-13 PX  1.19E-05
 TTTTTTTTTTTTTTTTTTTTTTTTTTTTTT DIIS        TELAPSE      898.33 TCPU      436.48
 DIIS TEST: 0.20189E-08 AT SCF   CYCLE  17 - DIIS ACTIVE - HISTORY:    17 CYCLES
 TTTTTTTTTTTTTTTTTTTTTTTTTTTTTT FDIK        TELAPSE      907.79 TCPU      441.44
 INSULATING STATE
 TOP OF VALENCE BANDS -    BAND    318; K    3; EIG -2.7133530E-01 AU
 TOP OF VALENCE BANDS -    BAND    318; K    1; EIG -2.7153436E-01 AU
 BOTTOM OF VIRTUAL BANDS - BAND    319; K    1; EIG  8.3571604E-03 AU
 INDIRECT ENERGY BAND GAP:   7.6108 eV
 TTTTTTTTTTTTTTTTTTTTTTTTTTTTTT PDIG        TELAPSE      908.01 TCPU      441.67
 CHARGE NORMALIZATION FACTOR   1.00000000
 TOTAL ATOMIC CHARGES:
   0.8617590   0.8617590   0.8617590   0.8617590   0.8617590   0.8617590
   0.8617590   0.8617590   0.8617590   0.8617590   0.8617590   0.8617590
   0.8615729   0.8615729   0.8615729   0.8615729   0.8615729   0.8615729
   0.8615729   0.8615729   0.8615729   0.8615729   0.8615729   0.8615729
   0.8185278   0.8185278   0.8185278   0.8185278   0.8185278   0.8185278
   0.8185278   0.8185278   0.8185278   0.8185278   0.8185278   0.8185278
   0.8413136   0.8413136   0.8413136   0.8413136   0.8413136   0.8413136
   0.8413136   0.8413136   0.8413136   0.8413136   0.8413136   0.8413136
   0.8429128   0.8429128   0.8429128   0.8429128   0.8429128   0.8429128
   0.8429128   0.8429128   0.8429128   0.8429128   0.8429128   0.8429128
  18.7264559  18.7264559  18.7264559  18.7264559  18.7264559  18.7264559
   5.6393605   5.6393605   5.6393605   5.6393605   5.6393605   5.6393605
   5.6393605   5.6393605   5.6393605   5.6393605   5.6393605   5.6393605
   6.0498035   6.0498035   6.0498035   6.0498035   6.0498035   6.0498035
   6.0498035   6.0498035   6.0498035   6.0498035   6.0498035   6.0498035
   6.4167153   6.4167153   6.4167153   6.4167153   6.4167153   6.4167153
   6.4167153   6.4167153   6.4167153   6.4167153   6.4167153   6.4167153
   7.6285193   7.6285193   7.6285193   7.6285193   7.6285193   7.6285193
   7.6285193   7.6285193   7.6285193   7.6285193   7.6285193   7.6285193
   6.0485469   6.0485469   6.0485469   6.0485469   6.0485469   6.0485469
   6.0485469   6.0485469   6.0485469   6.0485469   6.0485469   6.0485469
   7.6277405   7.6277405   7.6277405   7.6277405   7.6277405   7.6277405
   7.6277405   7.6277405   7.6277405   7.6277405   7.6277405   7.6277405
 TTTTTTTTTTTTTTTTTTTTTTTTTTTTTT MOQGAD      TELAPSE      908.03 TCPU      441.68
 TTTTTTTTTTTTTTTTTTTTTTTTTTTTTT SHELLXN     TELAPSE      916.91 TCPU      450.54
 +++ ENERGIES IN A.U. +++
 ::: EXT EL-POLE                                  -5.0891508226833E+03
 ::: EXT EL-SPHEROPOLE                             3.9965708078645E+01
 ::: BIELET ZONE E-E                               8.3284146640418E+03
 ::: TOTAL E-E                                     3.2792295494371E+03
 ::: TOTAL E-N + N-E                              -1.1861077329931E+04
 ::: TOTAL N-N                                     1.1046077479525E+03
 ::: KINETIC ENERGY                                3.5539222483574E+03
 ::: PSEUDO TOTAL   ENERGY                        -3.9233177841836E+03
 ::: VIRIAL COEFFICIENT                            9.5059734150321E-01
 TTTTTTTTTTTTTTTTTTTTTTTTTTTTTT MONMO3      TELAPSE      918.99 TCPU      452.62
 NUMERICALLY INTEGRATED DENSITY    636.0001119967
 TTTTTTTTTTTTTTTTTTTTTTTTTTTTTT NUMDFT      TELAPSE      921.01 TCPU      454.64
 CYC  18 ETOT(AU) -4.185517213361E+03 DETOT  8.71E-09 tst  7.54E-13 PX  1.19E-05

 == SCF ENDED - CONVERGENCE ON ENERGY      E(AU) -4.1855172133610E+03 CYCLES  18


 ENERGY EXPRESSION=HARTREE+FOCK EXCH*0.54000+(M06-2X     EXCH)*0.46000+M06-2X     CORR


 TOTAL ENERGY(DFT)(AU)( 18) -4.1855172133610E+03 DE 8.7E-09 tester 7.5E-13
 TTTTTTTTTTTTTTTTTTTTTTTTTTTTTT EDFT        TELAPSE      921.02 TCPU      454.65

 *******************************************************************************
 *                             FORCE CALCULATION                               *
 *******************************************************************************

 TTTTTTTTTTTTTTTTTTTTTTTTTTTTTT NUMDFG      TELAPSE      937.37 TCPU      470.99
 INFORMATION **** EXCPOG **** EXCH. BIPO BUFFER LENGTH (WORDS) =    16000000
 WARNING **** EXCPOG **** EXCH. BIPO BUFFER TOO SMALL - TO AVOID I/O SET EXCHSIZE =     6715872
 WARNING **** GENPOG **** COULOMB BIPO BUFFER TOO SMALL - TO AVOID I/O SET BIPOSIZE =     6148200
 INFORMATION **** GENPOG **** BIPO BUFFER LENGTH (WORDS) =     4000000
 TTTTTTTTTTTTTTTTTTTTTTTTTTTTTT SHELXG      TELAPSE     1006.05 TCPU      524.59

 CARTESIAN FORCES IN HARTREE/BOHR (ANALYTICAL)
   ATOM                     X                   Y                   Z
   1   1            -9.540570378858E-06  2.109856243449E-05  1.044616109491E-05
   2   1             9.540570381966E-06 -2.109856243671E-05  1.044616109558E-05
   3   1            -9.540570378136E-06 -2.109856243449E-05 -1.044616109691E-05
   4   1             9.540570375471E-06  2.109856243537E-05 -1.044616109158E-05
   5   1             1.044616109747E-05 -9.540570380245E-06  2.109856243893E-05
   6   1             2.109856243893E-05  1.044616109269E-05 -9.540570380745E-06
   7   1            -1.044616109325E-05  9.540570378636E-06  2.109856243404E-05
   8   1            -2.109856243759E-05  1.044616109569E-05  9.540570380107E-06
   9   1             1.044616109447E-05  9.540570378525E-06 -2.109856243626E-05
  10   1            -2.109856243404E-05 -1.044616110013E-05 -9.540570381106E-06
  11   1            -1.044616109835E-05 -9.540570380551E-06 -2.109856243715E-05
  12   1             2.109856243404E-05 -1.044616109547E-05  9.540570377220E-06
  13   1             5.951168668972E-06 -3.107436401084E-06  5.880500740345E-06
  14   1            -5.951168669971E-06  3.107436400640E-06  5.880500743939E-06
  15   1             5.951168666529E-06  3.107436400196E-06 -5.880500739658E-06
  16   1            -5.951168671303E-06 -3.107436395311E-06 -5.880500741177E-06
  17   1             5.880500742239E-06  5.951168667861E-06 -3.107436400196E-06
  18   1            -3.107436400640E-06  5.880500742836E-06  5.951168666973E-06
  19   1            -5.880500741663E-06 -5.951168671081E-06 -3.107436397087E-06
  20   1             3.107436399752E-06  5.880500744224E-06 -5.951168670415E-06
  21   1             5.880500742995E-06 -5.951168669638E-06  3.107436399308E-06
  22   1             3.107436404637E-06 -5.880500743273E-06  5.951168664309E-06
  23   1            -5.880500742794E-06  5.951168668861E-06  3.107436399752E-06
  24   1            -3.107436398420E-06 -5.880500741164E-06 -5.951168671192E-06
  25   1            -8.237141329248E-06 -3.243187366886E-06 -3.950515749929E-05
  26   1             8.237141331247E-06  3.243187366220E-06 -3.950515749507E-05
  27   1            -8.237141328804E-06  3.243187366886E-06  3.950515749285E-05
  28   1             8.237141333689E-06 -3.243187365332E-06  3.950515749662E-05
  29   1            -3.950515749618E-05 -8.237141331024E-06 -3.243187370883E-06
  30   1            -3.243187367108E-06 -3.950515749551E-05 -8.237141331691E-06
  31   1             3.950515749684E-05  8.237141332579E-06 -3.243187365776E-06
  32   1             3.243187365998E-06 -3.950515749573E-05  8.237141331691E-06
  33   1            -3.950515749462E-05  8.237141329914E-06  3.243187368884E-06
  34   1             3.243187367330E-06  3.950515749174E-05 -8.237141329026E-06
  35   1             3.950515749240E-05 -8.237141327694E-06  3.243187368662E-06
  36   1            -3.243187364443E-06  3.950515749573E-05  8.237141333689E-06
  37   1             1.496343286400E-05 -2.531960996865E-05 -5.421823656981E-06
  38   1            -1.496343286800E-05  2.531960997443E-05 -5.421823659063E-06
  39   1             1.496343286900E-05  2.531960997354E-05  5.421823656551E-06
  40   1            -1.496343286878E-05 -2.531960997132E-05  5.421823653706E-06
  41   1            -5.421823651139E-06  1.496343285778E-05 -2.531960997176E-05
  42   1            -2.531960997354E-05 -5.421823654303E-06  1.496343286123E-05
  43   1             5.421823654886E-06 -1.496343287133E-05 -2.531960997132E-05
  44   1             2.531960997576E-05 -5.421823659396E-06 -1.496343287255E-05
  45   1            -5.421823657398E-06 -1.496343286844E-05  2.531960997310E-05
  46   1             2.531960997443E-05  5.421823658244E-06  1.496343286878E-05
  47   1             5.421823659202E-06  1.496343287077E-05  2.531960997443E-05
  48   1            -2.531960997176E-05  5.421823654567E-06 -1.496343286955E-05
  49   1             4.598172316905E-06 -9.321172166121E-06 -5.986903341637E-06
  50   1            -4.598172314907E-06  9.321172166565E-06 -5.986903341748E-06
  51   1             4.598172314185E-06  9.321172167009E-06  5.986903342969E-06
  52   1            -4.598172315629E-06 -9.321172165677E-06  5.986903339861E-06
  53   1            -5.986903340416E-06  4.598172316794E-06 -9.321172167009E-06
  54   1            -9.321172165233E-06 -5.986903345190E-06  4.598172317627E-06
  55   1             5.986903339528E-06 -4.598172316850E-06 -9.321172164345E-06
  56   1             9.321172168342E-06 -5.986903341415E-06 -4.598172313408E-06
  57   1            -5.986903341859E-06 -4.598172316683E-06  9.321172166121E-06
  58   1             9.321172166121E-06  5.986903343635E-06  4.598172314296E-06
  59   1             5.986903340305E-06  4.598172311854E-06  9.321172168786E-06
  60   1            -9.321172164345E-06  5.986903340527E-06 -4.598172315629E-06
  61 248             1.154631945610E-14 -1.953992523340E-14  5.264172412422E-06
  62 248             1.401309623894E-14 -3.017724958809E-14 -5.264172405539E-06
  63 248             5.264172425301E-06  7.679042586991E-16 -1.754152378908E-14
  64 248             1.922073611382E-14  5.264172387554E-06 -4.376129088731E-15
  65 248            -5.264172446839E-06 -9.181313117187E-15 -2.063164454095E-14
  66 248             7.586524001605E-16 -5.264172388553E-06  4.366877230192E-15
  67   6             8.527361894495E-06  1.206976069579E-05 -2.414889301799E-05
  68   6            -8.527361842203E-06 -1.206976071266E-05 -2.414889299768E-05
  69   6             8.527361897270E-06 -1.206976069401E-05  2.414889300195E-05
  70   6            -8.527361862520E-06  1.206976068602E-05  2.414889299057E-05
  71   6            -2.414889296287E-05  8.527361850419E-06  1.206976068335E-05
  72   6             1.206976069490E-05 -2.414889299790E-05  8.527361882393E-06
  73   6             2.414889297692E-05 -8.527361852861E-06  1.206976068158E-05
  74   6            -1.206976070467E-05 -2.414889301555E-05 -8.527361874122E-06
  75   6            -2.414889298569E-05 -8.527361853583E-06 -1.206976069934E-05
  76   6            -1.206976070200E-05  2.414889299229E-05  8.527361873178E-06
  77   6             2.414889301094E-05  8.527361882005E-06 -1.206976070112E-05
  78   6             1.206976066825E-05  2.414889298913E-05 -8.527361854971E-06
  79   6            -9.086843501316E-06  1.122955874422E-05 -3.806861965217E-06
  80   6             9.086843507533E-06 -1.122955872468E-05 -3.806861956335E-06
  81   6            -9.086843508088E-06 -1.122955873534E-05  3.806861974098E-06
  82   6             9.086843471118E-06  1.122955873534E-05  3.806861998079E-06
  83   6            -3.806861969657E-06 -9.086843501760E-06  1.122955874067E-05
  84   6             1.122955873178E-05 -3.806861964328E-06 -9.086843490880E-06
  85   6             3.806861976763E-06  9.086843480999E-06  1.122955874067E-05
  86   6            -1.122955874777E-05 -3.806861966105E-06  9.086843493877E-06
  87   6            -3.806861966105E-06  9.086843501538E-06 -1.122955874067E-05
  88   6            -1.122955871224E-05  3.806861972322E-06 -9.086843544726E-06
  89   6             3.806861974098E-06 -9.086843507533E-06 -1.122955874244E-05
  90   6             1.122955873534E-05  3.806861978539E-06  9.086843504647E-06
  91   6             2.645569312953E-06 -2.444549871505E-05 -4.842020012941E-06
  92   6            -2.645569298076E-06  2.444549873992E-05 -4.842020010276E-06
  93   6             2.645569310511E-06  2.444549873637E-05  4.842020009610E-06
  94   6            -2.645569299187E-06 -2.444549872749E-05  4.842020008722E-06
  95   6            -4.842020001616E-06  2.645569293858E-06 -2.444549872926E-05
  96   6            -2.444549873104E-05 -4.842020006945E-06  2.645569292969E-06
  97   6             4.842019999174E-06 -2.645569304960E-06 -2.444549871505E-05
  98   6             2.444549873459E-05 -4.842020003837E-06 -2.645569306292E-06
  99   6            -4.842020007390E-06 -2.645569303850E-06  2.444549873459E-05
 100   6             2.444549873992E-05  4.842020002283E-06  2.645569310067E-06
 101   6             4.842020006723E-06  2.645569311621E-06  2.444549874170E-05
 102   6            -2.444549871505E-05  4.842020004503E-06 -2.645569299187E-06
 103   7            -6.948903415571E-06  2.358072961117E-05 -3.309435403942E-06
 104   7             6.948903383819E-06 -2.358072960851E-05 -3.309435414156E-06
 105   7            -6.948903426784E-06 -2.358072962183E-05  3.309435404830E-06
 106   7             6.948903370496E-06  2.358072960496E-05  3.309435441246E-06
 107   7            -3.309435406607E-06 -6.948903401360E-06  2.358072959741E-05
 108   7             2.358072959829E-05 -3.309435411492E-06 -6.948903405690E-06
 109   7             3.309435415932E-06  6.948903376713E-06  2.358072962183E-05
 110   7            -2.358072960762E-05 -3.309435410603E-06  6.948903392590E-06
 111   7            -3.309435413268E-06  6.948903409132E-06 -2.358072961517E-05
 112   7            -2.358072963293E-05  3.309435393728E-06 -6.948903412907E-06
 113   7             3.309435407939E-06 -6.948903373050E-06 -2.358072962405E-05
 114   7             2.358072962094E-05  3.309435430143E-06  6.948903392479E-06
 115   6             2.328801200857E-05  1.634190132194E-05 -6.139860282417E-06
 116   6            -2.328801198903E-05 -1.634190133615E-05 -6.139860298848E-06
 117   6             2.328801201212E-05 -1.634190131306E-05  6.139860264209E-06
 118   6            -2.328801199347E-05  1.634190132371E-05  6.139860257770E-06
 119   6            -6.139860258214E-06  2.328801201301E-05  1.634190133970E-05
 120   6             1.634190134148E-05 -6.139860260213E-06  2.328801200768E-05
 121   6             6.139860265097E-06 -2.328801199436E-05  1.634190130417E-05
 122   6            -1.634190133437E-05 -6.139860278420E-06 -2.328801198814E-05
 123   6            -6.139860272869E-06 -2.328801199614E-05 -1.634190132904E-05
 124   6            -1.634190132016E-05  6.139860270649E-06  2.328801202722E-05
 125   6             6.139860258436E-06  2.328801201301E-05 -1.634190132904E-05
 126   6             1.634190132016E-05  6.139860282195E-06 -2.328801201923E-05
 127   7             1.356256555951E-06 -2.958525943342E-05 -6.757522720391E-06
 128   7            -1.356256587925E-06  2.958525941432E-05 -6.757522691359E-06
 129   7             1.356256536411E-06  2.958525939301E-05  6.757522768394E-06
 130   7            -1.356256587037E-06 -2.958525941787E-05  6.757522744399E-06
 131   7            -6.757522747078E-06  1.356256580820E-06 -2.958525937347E-05
 132   7            -2.958525939301E-05 -6.757522720280E-06  1.356256552398E-06
 133   7             6.757522720446E-06 -1.356256579044E-06 -2.958525940899E-05
 134   7             2.958525941743E-05 -6.757522689013E-06 -1.356256542628E-06
 135   7            -6.757522708747E-06 -1.356256566609E-06  2.958525940233E-05
 136   7             2.958525941343E-05  6.757522723458E-06  1.356256553287E-06
 137   7             6.757522690665E-06  1.356256575491E-06  2.958525942764E-05
 138   7            -2.958525940189E-05  6.757522766854E-06 -1.356256595919E-06

 RESULTANT FORCE     1.003942073788E-14  2.459490944240E-14  2.153374592355E-15

 ATOMIC PART

 SYMMETRY ALLOWED FORCES (ANALYTICAL) (DIRECTION, FORCE)

    1  8.2170588E-05    2 -1.3784072E-05    3  2.8311183E-05    4 -6.3562087E-06
    5  2.9443370E-05    6  6.9656930E-06    7 -6.9022407E-05    8 -1.1879998E-04
    9 -2.8120947E-05   10 -9.1409733E-05   11  4.1633592E-05   12 -2.5367350E-05
   13 -3.9812496E-05   14  2.7514059E-06   15 -1.1568940E-05   16  1.2894536E-05
   17 -4.1212988E-05   18 -7.3313092E-05   19  5.0452440E-05   20  3.3019081E-05
   21 -3.9499163E-05   22  5.2485590E-06   23 -6.3866176E-05   24  2.4617255E-05
   25 -5.3398704E-05   26  5.4440395E-05   27 -5.2535918E-05   28  4.0739488E-05
   29 -2.6171942E-05   30 -7.5428634E-06   31  9.7073066E-05   32 -7.5398077E-05
   33  2.4644751E-05   34 -6.9146653E-05

 CELL PART

 GRADIENT WITH RESPECT TO THE CELL PARAMETER IN HARTREE/BOHR
ORDER: -D/DA1X, -D/DA1Y, -D/DA1Z
       -D/DA2X, -D/DA2Y, -D/DA2Z
       -D/DA3X, -D/DA3Y, -D/DA3Z
  0.924386062084E-14  0.327631200250E-04  0.327631198633E-04
  0.327631198935E-04 -0.247076071682E-13  0.327631200392E-04
  0.327631201387E-04  0.327631199273E-04 -0.158536297631E-13

STRESS TENSOR, IN HARTREE/BOHR^3:
ORDER: 11 12 13
       21 22 23
       31 32 33
 -0.563510518541E-07 -0.218761871446E-15  0.202862859186E-15
  0.105267391418E-15 -0.563510518146E-07 -0.627714497075E-16
 -0.137601201856E-15  0.164868712171E-15 -0.563510517642E-07

PRESSURE FROM THE STRESS TENSOR,
IN HARTREE/BOHR^3:  0.56351E-07
PRESSURE IN GIGAPASCAL:  0.1658E-02
CONVERSION FACTOR: 1 HARTREE/BOHR^3= 29421 GIGAPASCAL
WHEN USING VALUES FOR BOHR RADIUS AND HARTREE
FROM IUPAC WEBSITE, APRIL 2009
ENTHALPY: -4.1855160961328E+03

 SYMMETRY ALLOWED FORCES (ANALYTICAL) (DIRECTION, FORCE)

    1  1.9350959E-03
 TTTTTTTTTTTTTTTTTTTTTTTTTTTTTT TOTGRA_C    TELAPSE     1033.45 TCPU      552.00
 TTTTTTTTTTTTTTTTTTTTTTTTTTTTTT SMAT        TELAPSE     1210.55 TCPU      592.10
 TTTTTTTTTTTTTTTTTTTTTTTTTTTTTT POLAR2      TELAPSE     1211.24 TCPU      592.78

 CELL FORCES OF CENTRAL POINT

 |  9.24386E-15  3.27631E-05  3.27631E-05 |
 |  3.27631E-05 -2.47076E-14  3.27631E-05 |
 |  3.27631E-05  3.27631E-05 -1.58536E-14 |

 ENERGY OF CENTRAL POINT:   -0.4185517213E+04


 VOLUME OF THE CELL: **********

 DENSITY OF THE CRYSTAL =          0.9360 g/cm^3

 STRAIN MATRIX   4 :

  | 0 0 0 |
  | 0 0 1 |
  | 0 1 0 |
  
 *******************************************************************************
 LATTICE PARAMETERS (ANGSTROMS AND DEGREES) - BOHR = 0.5291772083 ANGSTROM
 PRIMITIVE CELL - CENTRING CODE 6/0 VOLUME=  2937.942074 - DENSITY  0.936 g/cm^3
         A              B              C           ALPHA      BETA       GAMMA 
    15.62745918    15.62745918    15.62745918   109.471221 109.471221 109.471221
 *******************************************************************************
 ATOMS IN THE ASYMMETRIC UNIT   12 - ATOMS IN THE UNIT CELL:  138
     ATOM                 X/A                 Y/B                 Z/C    
 *******************************************************************************
      1 T   1 H    -1.364855262719E-01  3.118511639546E-01 -2.409163635486E-01
      2 F   1 H    -4.472324724969E-01  1.044308372766E-01  2.409163635486E-01
      3 F   1 H     1.364855262719E-01 -1.044308372766E-01  4.483366902265E-01
      4 F   1 H     4.472324724969E-01 -3.118511639546E-01 -4.483366902265E-01
      5 F   1 H    -2.409163635486E-01 -1.364855262719E-01  3.118511639546E-01
      6 F   1 H     3.118511639546E-01 -2.409163635486E-01 -1.364855262719E-01
      7 F   1 H    -4.483366902265E-01  4.472324724969E-01 -3.118511639546E-01
      8 F   1 H     1.044308372766E-01  2.409163635486E-01 -4.472324724969E-01
      9 F   1 H     2.409163635486E-01 -4.472324724969E-01  1.044308372766E-01
     10 F   1 H    -1.044308372766E-01  4.483366902265E-01  1.364855262719E-01
     11 F   1 H     4.483366902265E-01  1.364855262719E-01 -1.044308372766E-01
     12 F   1 H    -3.118511639546E-01 -4.483366902265E-01  4.472324724969E-01
     13 T   1 H    -2.408493730719E-01  3.196081141224E-01 -1.291429332765E-01
     14 F   1 H     4.487510473989E-01 -1.117064397953E-01  1.291429332765E-01
     15 F   1 H     2.408493730719E-01  1.117064397953E-01 -4.395425128057E-01
     16 F   1 H    -4.487510473989E-01 -3.196081141224E-01  4.395425128057E-01
     17 F   1 H    -1.291429332765E-01 -2.408493730719E-01  3.196081141224E-01
     18 F   1 H     3.196081141224E-01 -1.291429332765E-01 -2.408493730719E-01
     19 F   1 H     4.395425128057E-01 -4.487510473989E-01 -3.196081141224E-01
     20 F   1 H    -1.117064397953E-01  1.291429332765E-01  4.487510473989E-01
     21 F   1 H     1.291429332765E-01  4.487510473989E-01 -1.117064397953E-01
     22 F   1 H     1.117064397953E-01 -4.395425128057E-01  2.408493730719E-01
     23 F   1 H    -4.395425128057E-01  2.408493730719E-01  1.117064397953E-01
     24 F   1 H    -3.196081141224E-01  4.395425128057E-01 -4.487510473989E-01
     25 T   1 H     4.811601404325E-01  1.342314953974E-01  4.927071238180E-01
     26 F   1 H    -3.584756284207E-01 -1.154698338554E-02 -4.927071238180E-01
     27 F   1 H    -4.811601404325E-01  1.154698338554E-02 -3.469286450351E-01
     28 F   1 H     3.584756284207E-01 -1.342314953974E-01  3.469286450351E-01
     29 F   1 H     4.927071238180E-01  4.811601404325E-01  1.342314953974E-01
     30 F   1 H     1.342314953974E-01  4.927071238180E-01  4.811601404325E-01
     31 F   1 H     3.469286450351E-01  3.584756284207E-01 -1.342314953974E-01
     32 F   1 H    -1.154698338554E-02 -4.927071238180E-01 -3.584756284207E-01
     33 F   1 H    -4.927071238180E-01 -3.584756284207E-01 -1.154698338554E-02
     34 F   1 H     1.154698338554E-02 -3.469286450351E-01 -4.811601404325E-01
     35 F   1 H    -3.469286450351E-01 -4.811601404325E-01  1.154698338554E-02
     36 F   1 H    -1.342314953974E-01  3.469286450351E-01  3.584756284207E-01
     37 T   1 H     4.815889060121E-01  2.516919362354E-01 -4.441135275026E-01
     38 F   1 H    -3.041945362620E-01 -7.429756648532E-02  4.441135275026E-01
     39 F   1 H    -4.815889060121E-01  7.429756648532E-02 -2.298969697767E-01
     40 F   1 H     3.041945362620E-01 -2.516919362354E-01  2.298969697767E-01
     41 F   1 H    -4.441135275026E-01  4.815889060121E-01  2.516919362354E-01
     42 F   1 H     2.516919362354E-01 -4.441135275026E-01  4.815889060121E-01
     43 F   1 H     2.298969697767E-01  3.041945362620E-01 -2.516919362354E-01
     44 F   1 H    -7.429756648532E-02  4.441135275026E-01 -3.041945362620E-01
     45 F   1 H     4.441135275026E-01 -3.041945362620E-01 -7.429756648532E-02
     46 F   1 H     7.429756648532E-02 -2.298969697767E-01 -4.815889060121E-01
     47 F   1 H    -2.298969697767E-01 -4.815889060121E-01  7.429756648532E-02
     48 F   1 H    -2.516919362354E-01  2.298969697767E-01  3.041945362620E-01
     49 T   1 H    -4.523084819160E-01  2.442429477270E-01  4.835049647216E-01
     50 F   1 H    -2.392620169947E-01  6.418655336238E-02 -4.835049647216E-01
     51 F   1 H     4.523084819160E-01 -6.418655336238E-02 -3.034485703570E-01
     52 F   1 H     2.392620169947E-01 -2.442429477270E-01  3.034485703570E-01
     53 F   1 H     4.835049647216E-01 -4.523084819160E-01  2.442429477270E-01
     54 F   1 H     2.442429477270E-01  4.835049647216E-01 -4.523084819160E-01
     55 F   1 H     3.034485703570E-01  2.392620169947E-01 -2.442429477270E-01
     56 F   1 H     6.418655336238E-02 -4.835049647216E-01 -2.392620169947E-01
     57 F   1 H    -4.835049647216E-01 -2.392620169947E-01  6.418655336238E-02
     58 F   1 H    -6.418655336238E-02 -3.034485703570E-01  4.523084819160E-01
     59 F   1 H    -3.034485703570E-01  4.523084819160E-01 -6.418655336238E-02
     60 F   1 H    -2.442429477270E-01  3.034485703570E-01  2.392620169947E-01
     61 T 248 CD   -2.554992043227E-01  2.445007956773E-01  5.000000000000E-01
     62 F 248 CD    2.554992043227E-01 -2.445007956773E-01  5.000000000000E-01
     63 F 248 CD    5.000000000000E-01 -2.554992043227E-01  2.445007956773E-01
     64 F 248 CD    2.445007956773E-01  5.000000000000E-01 -2.554992043227E-01
     65 F 248 CD    5.000000000000E-01  2.554992043227E-01 -2.445007956773E-01
     66 F 248 CD   -2.445007956773E-01  5.000000000000E-01  2.554992043227E-01
     67 T   6 C    -3.732113541223E-01  2.564749574491E-01 -3.676912637907E-01
     68 F   6 C    -3.758337787602E-01 -5.520090331641E-03  3.676912637907E-01
     69 F   6 C     3.732113541223E-01  5.520090331641E-03 -3.703136884286E-01
     70 F   6 C     3.758337787602E-01 -2.564749574491E-01  3.703136884286E-01
     71 F   6 C    -3.676912637907E-01 -3.732113541223E-01  2.564749574491E-01
     72 F   6 C     2.564749574491E-01 -3.676912637907E-01 -3.732113541223E-01
     73 F   6 C     3.703136884286E-01  3.758337787602E-01 -2.564749574491E-01
     74 F   6 C    -5.520090331641E-03  3.676912637907E-01 -3.758337787602E-01
     75 F   6 C     3.676912637907E-01 -3.758337787602E-01 -5.520090331641E-03
     76 F   6 C     5.520090331641E-03 -3.703136884286E-01  3.732113541223E-01
     77 F   6 C    -3.703136884286E-01  3.732113541223E-01  5.520090331641E-03
     78 F   6 C    -2.564749574491E-01  3.703136884286E-01  3.758337787602E-01
     79 T   6 C    -2.155325142562E-01  2.971751431592E-01 -2.649060292053E-01
     80 F   6 C    -4.379188276355E-01  4.937351494912E-02  2.649060292053E-01
     81 F   6 C     2.155325142562E-01 -4.937351494912E-02 -4.872923425846E-01
     82 F   6 C     4.379188276355E-01 -2.971751431592E-01  4.872923425846E-01
     83 F   6 C    -2.649060292053E-01 -2.155325142562E-01  2.971751431592E-01
     84 F   6 C     2.971751431592E-01 -2.649060292053E-01 -2.155325142562E-01
     85 F   6 C     4.872923425846E-01  4.379188276355E-01 -2.971751431592E-01
     86 F   6 C     4.937351494912E-02  2.649060292053E-01 -4.379188276355E-01
     87 F   6 C     2.649060292053E-01 -4.379188276355E-01  4.937351494912E-02
     88 F   6 C    -4.937351494912E-02 -4.872923425846E-01  2.155325142562E-01
     89 F   6 C    -4.872923425846E-01  2.155325142562E-01 -4.937351494912E-02
     90 F   6 C    -2.971751431592E-01  4.872923425846E-01  4.379188276355E-01
     91 T   6 C    -4.709899336392E-01  2.197261997253E-01 -4.641654963638E-01
     92 F   6 C    -3.161083039109E-01 -6.824437275391E-03  4.641654963638E-01
     93 F   6 C     4.709899336392E-01  6.824437275391E-03 -3.092838666355E-01
     94 F   6 C     3.161083039109E-01 -2.197261997253E-01  3.092838666355E-01
     95 F   6 C    -4.641654963638E-01 -4.709899336392E-01  2.197261997253E-01
     96 F   6 C     2.197261997253E-01 -4.641654963638E-01 -4.709899336392E-01
     97 F   6 C     3.092838666355E-01  3.161083039109E-01 -2.197261997253E-01
     98 F   6 C    -6.824437275391E-03  4.641654963638E-01 -3.161083039109E-01
     99 F   6 C     4.641654963638E-01 -3.161083039109E-01 -6.824437275391E-03
    100 F   6 C     6.824437275391E-03 -3.092838666355E-01  4.709899336392E-01
    101 F   6 C    -3.092838666355E-01  4.709899336392E-01  6.824437275391E-03
    102 F   6 C    -2.197261997253E-01  3.092838666355E-01  3.161083039109E-01
    103 T   7 N    -2.831643093276E-01  2.691695180893E-01 -3.651036501278E-01
    104 F   7 N    -3.657268317829E-01  8.193934080020E-02  3.651036501278E-01
    105 F   7 N     2.831643093276E-01 -8.193934080020E-02 -4.476661725831E-01
    106 F   7 N     3.657268317829E-01 -2.691695180893E-01  4.476661725831E-01
    107 F   7 N    -3.651036501278E-01 -2.831643093276E-01  2.691695180893E-01
    108 F   7 N     2.691695180893E-01 -3.651036501278E-01 -2.831643093276E-01
    109 F   7 N     4.476661725831E-01  3.657268317829E-01 -2.691695180893E-01
    110 F   7 N     8.193934080020E-02  3.651036501278E-01 -3.657268317829E-01
    111 F   7 N     3.651036501278E-01 -3.657268317829E-01  8.193934080020E-02
    112 F   7 N    -8.193934080020E-02 -4.476661725831E-01  2.831643093276E-01
    113 F   7 N    -4.476661725831E-01  2.831643093276E-01 -8.193934080020E-02
    114 F   7 N    -2.691695180893E-01  4.476661725831E-01  3.657268317829E-01
    115 T   6 C    -2.672397161032E-01  3.009954671081E-01 -2.095495069359E-01
    116 F   6 C    -4.894550259560E-01 -5.769020916731E-02  2.095495069359E-01
    117 F   6 C     2.672397161032E-01  5.769020916731E-02 -4.317648167887E-01
    118 F   6 C     4.894550259560E-01 -3.009954671081E-01  4.317648167887E-01
    119 F   6 C    -2.095495069359E-01 -2.672397161032E-01  3.009954671081E-01
    120 F   6 C     3.009954671081E-01 -2.095495069359E-01 -2.672397161032E-01
    121 F   6 C     4.317648167887E-01  4.894550259560E-01 -3.009954671081E-01
    122 F   6 C    -5.769020916731E-02  2.095495069359E-01 -4.894550259560E-01
    123 F   6 C     2.095495069359E-01 -4.894550259560E-01 -5.769020916731E-02
    124 F   6 C     5.769020916731E-02 -4.317648167887E-01  2.672397161032E-01
    125 F   6 C    -4.317648167887E-01  2.672397161032E-01  5.769020916731E-02
    126 F   6 C    -3.009954671081E-01  4.317648167887E-01  4.894550259560E-01
    127 T   7 N    -3.671021504177E-01  2.754488136364E-01 -2.751460410436E-01
    128 F   7 N    -4.494051453200E-01 -9.195610937409E-02  2.751460410436E-01
    129 F   7 N     3.671021504177E-01  9.195610937409E-02 -3.574490359459E-01
    130 F   7 N     4.494051453200E-01 -2.754488136364E-01  3.574490359459E-01
    131 F   7 N    -2.751460410436E-01 -3.671021504177E-01  2.754488136364E-01
    132 F   7 N     2.754488136364E-01 -2.751460410436E-01 -3.671021504177E-01
    133 F   7 N     3.574490359459E-01  4.494051453200E-01 -2.754488136364E-01
    134 F   7 N    -9.195610937409E-02  2.751460410436E-01 -4.494051453200E-01
    135 F   7 N     2.751460410436E-01 -4.494051453200E-01 -9.195610937409E-02
    136 F   7 N     9.195610937409E-02 -3.574490359459E-01  3.671021504177E-01
    137 F   7 N    -3.574490359459E-01  3.671021504177E-01  9.195610937409E-02
    138 F   7 N    -2.754488136364E-01  3.574490359459E-01  4.494051453200E-01

 TRANSFORMATION MATRIX PRIMITIVE-CRYSTALLOGRAPHIC CELL
  0.0000  1.0000  1.0000  1.0000  0.0000  1.0000  1.0000  1.0000  0.0000

 *******************************************************************************
 CRYSTALLOGRAPHIC CELL (VOLUME=       5875.88414743)
         A              B              C           ALPHA      BETA       GAMMA 
    18.04503553    18.04503553    18.04503553    90.000000  90.000000  90.000000

 COORDINATES IN THE CRYSTALLOGRAPHIC CELL
     ATOM                 X/A                 Y/B                 Z/C    
 *******************************************************************************
      1 T   1 H     1.037101633390E-01 -3.446265268875E-01  2.081410006156E-01
      2 F   1 H    -1.037101633390E-01  3.446265268875E-01  2.081410006156E-01
      3 F   1 H     1.037101633390E-01  3.446265268875E-01 -2.081410006156E-01
      4 F   1 H    -1.037101633390E-01 -3.446265268875E-01 -2.081410006156E-01
      5 F   1 H     2.081410006156E-01  1.037101633390E-01 -3.446265268875E-01
      6 F   1 H    -3.446265268875E-01  2.081410006156E-01  1.037101633390E-01
      7 F   1 H    -2.081410006156E-01 -1.037101633390E-01 -3.446265268875E-01
      8 F   1 H     3.446265268875E-01  2.081410006156E-01 -1.037101633390E-01
      9 F   1 H     2.081410006156E-01 -1.037101633390E-01  3.446265268875E-01
     10 F   1 H     3.446265268875E-01 -2.081410006156E-01  1.037101633390E-01
     11 F   1 H    -2.081410006156E-01  1.037101633390E-01  3.446265268875E-01
     12 F   1 H    -3.446265268875E-01 -2.081410006156E-01 -1.037101633390E-01
     13 T   1 H     2.156572769589E-01 -3.448002102354E-01  1.039508371635E-01
     14 F   1 H    -2.156572769589E-01  3.448002102354E-01  1.039508371635E-01
     15 F   1 H     2.156572769589E-01  3.448002102354E-01 -1.039508371635E-01
     16 F   1 H    -2.156572769589E-01 -3.448002102354E-01 -1.039508371635E-01
     17 F   1 H     1.039508371635E-01  2.156572769589E-01 -3.448002102354E-01
     18 F   1 H    -3.448002102354E-01  1.039508371635E-01  2.156572769589E-01
     19 F   1 H    -1.039508371635E-01 -2.156572769589E-01 -3.448002102354E-01
     20 F   1 H     3.448002102354E-01  1.039508371635E-01 -2.156572769589E-01
     21 F   1 H     1.039508371635E-01 -2.156572769589E-01  3.448002102354E-01
     22 F   1 H     3.448002102354E-01 -1.039508371635E-01  2.156572769589E-01
     23 F   1 H    -1.039508371635E-01  2.156572769589E-01  3.448002102354E-01
     24 F   1 H    -3.448002102354E-01 -1.039508371635E-01 -2.156572769589E-01
     25 T   1 H     7.288923939146E-02  4.198178844266E-01  6.134225600592E-02
     26 F   1 H    -7.288923939146E-02 -4.198178844266E-01  6.134225600592E-02
     27 F   1 H     7.288923939146E-02 -4.198178844266E-01 -6.134225600592E-02
     28 F   1 H    -7.288923939146E-02  4.198178844266E-01 -6.134225600592E-02
     29 F   1 H     6.134225600592E-02  7.288923939146E-02  4.198178844266E-01
     30 F   1 H     4.198178844266E-01  6.134225600592E-02  7.288923939146E-02
     31 F   1 H    -6.134225600592E-02 -7.288923939146E-02  4.198178844266E-01
     32 F   1 H    -4.198178844266E-01  6.134225600592E-02 -7.288923939146E-02
     33 F   1 H     6.134225600592E-02 -7.288923939146E-02 -4.198178844266E-01
     34 F   1 H    -4.198178844266E-01 -6.134225600592E-02  7.288923939146E-02
     35 F   1 H    -6.134225600592E-02  7.288923939146E-02 -4.198178844266E-01
     36 F   1 H     4.198178844266E-01 -6.134225600592E-02 -7.288923939146E-02
     37 T   1 H     1.629947513604E-01  3.928917211370E-01  8.869718487503E-02
     38 F   1 H    -1.629947513604E-01 -3.928917211370E-01  8.869718487503E-02
     39 F   1 H     1.629947513604E-01 -3.928917211370E-01 -8.869718487503E-02
     40 F   1 H    -1.629947513604E-01  3.928917211370E-01 -8.869718487503E-02
     41 F   1 H     8.869718487503E-02  1.629947513604E-01  3.928917211370E-01
     42 F   1 H     3.928917211370E-01  8.869718487503E-02  1.629947513604E-01
     43 F   1 H    -8.869718487503E-02 -1.629947513604E-01  3.928917211370E-01
     44 F   1 H    -3.928917211370E-01  8.869718487503E-02 -1.629947513604E-01
     45 F   1 H     8.869718487503E-02 -1.629947513604E-01 -3.928917211370E-01
     46 F   1 H    -3.928917211370E-01 -8.869718487503E-02  1.629947513604E-01
     47 F   1 H    -8.869718487503E-02  1.629947513604E-01 -3.928917211370E-01
     48 F   1 H     3.928917211370E-01 -8.869718487503E-02 -1.629947513604E-01
     49 T   1 H     9.002819718230E-02  3.934767675393E-01  1.542147505447E-01
     50 F   1 H    -9.002819718230E-02 -3.934767675393E-01  1.542147505447E-01
     51 F   1 H     9.002819718230E-02 -3.934767675393E-01 -1.542147505447E-01
     52 F   1 H    -9.002819718230E-02  3.934767675393E-01 -1.542147505447E-01
     53 F   1 H     1.542147505447E-01  9.002819718230E-02  3.934767675393E-01
     54 F   1 H     3.934767675393E-01  1.542147505447E-01  9.002819718230E-02
     55 F   1 H    -1.542147505447E-01 -9.002819718230E-02  3.934767675393E-01
     56 F   1 H    -3.934767675393E-01  1.542147505447E-01 -9.002819718230E-02
     57 F   1 H     1.542147505447E-01 -9.002819718230E-02 -3.934767675393E-01
     58 F   1 H    -3.934767675393E-01 -1.542147505447E-01  9.002819718230E-02
     59 F   1 H    -1.542147505447E-01  9.002819718230E-02 -3.934767675393E-01
     60 F   1 H     3.934767675393E-01 -1.542147505447E-01 -9.002819718230E-02
     61 T 248 CD    5.000000000000E-01  1.041846165116E-16 -2.554992043227E-01
     62 F 248 CD    5.000000000000E-01  1.041846165116E-16  2.554992043227E-01
     63 F 248 CD   -2.554992043227E-01  5.000000000000E-01  1.302307706395E-16
     64 F 248 CD    1.041846165116E-16 -2.554992043227E-01  5.000000000000E-01
     65 F 248 CD    2.554992043227E-01  5.000000000000E-01  0.000000000000E+00
     66 F 248 CD    1.562769247674E-16  2.554992043227E-01  5.000000000000E-01
     67 T   6 C     1.309975238904E-01 -4.986887876811E-01  1.254774335587E-01
     68 F   6 C    -1.309975238904E-01  4.986887876811E-01  1.254774335587E-01
     69 F   6 C     1.309975238904E-01  4.986887876811E-01 -1.254774335587E-01
     70 F   6 C    -1.309975238904E-01 -4.986887876811E-01 -1.254774335587E-01
     71 F   6 C     1.254774335587E-01  1.309975238904E-01 -4.986887876811E-01
     72 F   6 C    -4.986887876811E-01  1.254774335587E-01  1.309975238904E-01
     73 F   6 C    -1.254774335587E-01 -1.309975238904E-01 -4.986887876811E-01
     74 F   6 C     4.986887876811E-01  1.254774335587E-01 -1.309975238904E-01
     75 F   6 C     1.254774335587E-01 -1.309975238904E-01  4.986887876811E-01
     76 F   6 C     4.986887876811E-01 -1.254774335587E-01  1.309975238904E-01
     77 F   6 C    -1.254774335587E-01  1.309975238904E-01  4.986887876811E-01
     78 F   6 C    -4.986887876811E-01 -1.254774335587E-01 -1.309975238904E-01
     79 T   6 C     1.239008141050E-01 -3.888068433103E-01  1.732743290542E-01
     80 F   6 C    -1.239008141050E-01  3.888068433103E-01  1.732743290542E-01
     81 F   6 C     1.239008141050E-01  3.888068433103E-01 -1.732743290542E-01
     82 F   6 C    -1.239008141050E-01 -3.888068433103E-01 -1.732743290542E-01
     83 F   6 C     1.732743290542E-01  1.239008141050E-01 -3.888068433103E-01
     84 F   6 C    -3.888068433103E-01  1.732743290542E-01  1.239008141050E-01
     85 F   6 C    -1.732743290542E-01 -1.239008141050E-01 -3.888068433103E-01
     86 F   6 C     3.888068433103E-01  1.732743290542E-01 -1.239008141050E-01
     87 F   6 C     1.732743290542E-01 -1.239008141050E-01  3.888068433103E-01
     88 F   6 C     3.888068433103E-01 -1.732743290542E-01  1.239008141050E-01
     89 F   6 C    -1.732743290542E-01  1.239008141050E-01  3.888068433103E-01
     90 F   6 C    -3.888068433103E-01 -1.732743290542E-01 -1.239008141050E-01
     91 T   6 C     1.132753185003E-01  4.225591851359E-01  1.064508812249E-01
     92 F   6 C    -1.132753185003E-01 -4.225591851359E-01  1.064508812249E-01
     93 F   6 C     1.132753185003E-01 -4.225591851359E-01 -1.064508812249E-01
     94 F   6 C    -1.132753185003E-01  4.225591851359E-01 -1.064508812249E-01
     95 F   6 C     1.064508812249E-01  1.132753185003E-01  4.225591851359E-01
     96 F   6 C     4.225591851359E-01  1.064508812249E-01  1.132753185003E-01
     97 F   6 C    -1.064508812249E-01 -1.132753185003E-01  4.225591851359E-01
     98 F   6 C    -4.225591851359E-01  1.064508812249E-01 -1.132753185003E-01
     99 F   6 C     1.064508812249E-01 -1.132753185003E-01 -4.225591851359E-01
    100 F   6 C    -4.225591851359E-01 -1.064508812249E-01  1.132753185003E-01
    101 F   6 C    -1.064508812249E-01  1.132753185003E-01 -4.225591851359E-01
    102 F   6 C     4.225591851359E-01 -1.064508812249E-01 -1.132753185003E-01
    103 T   7 N     9.361508864456E-02 -4.587187387723E-01  1.755544294448E-01
    104 F   7 N    -9.361508864456E-02  4.587187387723E-01  1.755544294448E-01
    105 F   7 N     9.361508864456E-02  4.587187387723E-01 -1.755544294448E-01
    106 F   7 N    -9.361508864456E-02 -4.587187387723E-01 -1.755544294448E-01
    107 F   7 N     1.755544294448E-01  9.361508864456E-02 -4.587187387723E-01
    108 F   7 N    -4.587187387723E-01  1.755544294448E-01  9.361508864456E-02
    109 F   7 N    -1.755544294448E-01 -9.361508864456E-02 -4.587187387723E-01
    110 F   7 N     4.587187387723E-01  1.755544294448E-01 -9.361508864456E-02
    111 F   7 N     1.755544294448E-01 -9.361508864456E-02  4.587187387723E-01
    112 F   7 N     4.587187387723E-01 -1.755544294448E-01  9.361508864456E-02
    113 F   7 N    -1.755544294448E-01  9.361508864456E-02  4.587187387723E-01
    114 F   7 N    -4.587187387723E-01 -1.755544294448E-01 -9.361508864456E-02
    115 T   6 C     1.793428381377E-01 -3.888923450736E-01  1.216526289704E-01
    116 F   6 C    -1.793428381377E-01  3.888923450736E-01  1.216526289704E-01
    117 F   6 C     1.793428381377E-01  3.888923450736E-01 -1.216526289704E-01
    118 F   6 C    -1.793428381377E-01 -3.888923450736E-01 -1.216526289704E-01
    119 F   6 C     1.216526289704E-01  1.793428381377E-01 -3.888923450736E-01
    120 F   6 C    -3.888923450736E-01  1.216526289704E-01  1.793428381377E-01
    121 F   6 C    -1.216526289704E-01 -1.793428381377E-01 -3.888923450736E-01
    122 F   6 C     3.888923450736E-01  1.216526289704E-01 -1.793428381377E-01
    123 F   6 C     1.216526289704E-01 -1.793428381377E-01  3.888923450736E-01
    124 F   6 C     3.888923450736E-01 -1.216526289704E-01  1.793428381377E-01
    125 F   6 C    -1.216526289704E-01  1.793428381377E-01  3.888923450736E-01
    126 F   6 C    -3.888923450736E-01 -1.216526289704E-01 -1.793428381377E-01
    127 T   7 N     1.837024615052E-01 -4.588485025489E-01  9.174635213116E-02
    128 F   7 N    -1.837024615052E-01  4.588485025489E-01  9.174635213116E-02
    129 F   7 N     1.837024615052E-01  4.588485025489E-01 -9.174635213116E-02
    130 F   7 N    -1.837024615052E-01 -4.588485025489E-01 -9.174635213116E-02
    131 F   7 N     9.174635213116E-02  1.837024615052E-01 -4.588485025489E-01
    132 F   7 N    -4.588485025489E-01  9.174635213116E-02  1.837024615052E-01
    133 F   7 N    -9.174635213116E-02 -1.837024615052E-01 -4.588485025489E-01
    134 F   7 N     4.588485025489E-01  9.174635213116E-02 -1.837024615052E-01
    135 F   7 N     9.174635213116E-02 -1.837024615052E-01  4.588485025489E-01
    136 F   7 N     4.588485025489E-01 -9.174635213116E-02  1.837024615052E-01
    137 F   7 N    -9.174635213116E-02  1.837024615052E-01  4.588485025489E-01
    138 F   7 N    -4.588485025489E-01 -9.174635213116E-02 -1.837024615052E-01

 T = ATOM BELONGING TO THE ASYMMETRIC UNIT

 *******************************************************************************
 * CELL DEFORMATION
 *******************************************************************************

    ELASTIC STRAIN MATRIX (ADIMENSIONAL)

    1    0.0000000000    0.0000000000    0.0000000000
    2    0.0000000000    0.0000000000    0.0001000000
    3    0.0000000000    0.0001000000    0.0000000000

 LATTICE PARAMETERS (ANGSTROMS AND DEGREES) OF
 (1) ORIGINAL PRIMITIVE CELL
 (2) ORIGINAL CRYSTALLOGRAPHIC CELL
 (3) DEFORMED PRIMITIVE CELL
 (4) DEFORMED CRYSTALLOGRAPHIC CELL

            A           B           C        ALPHA       BETA        GAMMA         VOL
 (1)   15.627459   15.627459   15.627459  109.471221  109.471221  109.471221 2937.942074
 (2)   18.045036   18.045036   18.045036   90.000000   90.000000   90.000000 5875.884147
 (3)   15.628501   15.626417   15.626417  109.465818  109.471221  109.471221 2937.942044
 (4)   18.045036   18.045036   18.045036   89.988541   90.000000   90.000000 5875.884089

 * CELL DEFORMATION COMPLETE - NO. OF SYMMOPS   2

 *******************************************************************************
 * CELL DEFORMATION
 *******************************************************************************

    ELASTIC STRAIN MATRIX (ADIMENSIONAL)

    1    0.0000000000    0.0000000000    0.0000000000
    2    0.0000000000    0.0000000000   -0.0001000000
    3    0.0000000000   -0.0001000000    0.0000000000

 LATTICE PARAMETERS (ANGSTROMS AND DEGREES) OF
 (1) ORIGINAL PRIMITIVE CELL
 (2) ORIGINAL CRYSTALLOGRAPHIC CELL
 (3) DEFORMED PRIMITIVE CELL
 (4) DEFORMED CRYSTALLOGRAPHIC CELL

            A           B           C        ALPHA       BETA        GAMMA         VOL
 (1)   15.628501   15.626417   15.626417  109.465818  109.471221  109.471221 2937.942044
 (2)   18.045036   18.045036   18.045036   89.988541   90.000000   90.000000 5875.884089
 (3)   15.627459   15.627459   15.627459  109.471220  109.471221  109.471221 2937.942015
 (4)   18.045036   18.045035   18.045035   90.000000   90.000000   90.000000 5875.884030

 * CELL DEFORMATION COMPLETE - NO. OF SYMMOPS   2

 *****    2 SYMMOPS - TRANSLATORS IN ANGSTROM
 ***** MATRICES AND TRANSLATORS IN THE CARTESIAN REFERENCE FRAME

 ORDER   : ORDER OF THE OPERATOR

 TRANSLA : REAL TRANSLATION (WITHOUT ORIGIN SHIFT) IN CARTESIAN COORDINATES

 uvw/hkl : ORIENTATION OF THE OPERATOR IN CARTESIAN COORDINATES

 LOCATED : ORIGIN OF THE OPERATOR IN CARTESIAN COORDINATES

   NO.   1 INVERSE   1    ORDER   1        NO.   2 INVERSE   2    ORDER   2
    1.000   0.000   0.000     0.000         1.000   0.000   0.000     0.000
    0.000   1.000   0.000     0.000         0.000  -1.000   0.000     0.000
    0.000   0.000   1.000     0.000         0.000   0.000  -1.000     0.000
             OPERATION E(   1)                       OPERATION C(   2)
 DETERMINANT 1.; ROTATION(DEG)   0.      DETERMINANT 1.; ROTATION(DEG) 180.
 TRANSLA (  0.000    0.000    0.000)     TRANSLA (  0.000    0.000    0.000)
 uvw/hkl (  0.000    0.000    0.000)     uvw/hkl (  4.000    0.000    0.000)
 LOCATED (  0.000    0.000    0.000)     LOCATED (  0.000    0.000    0.000)

 GCALCO - MAX INDICES DIRECT LATTICE VECTOR    14    14    14
 NO.OF VECTORS CREATED 6999 STARS  122 RMAX   321.70041 BOHR

 CAPPA:IS1  2;IS2  2;IS3  2; K PTS MONK NET   6; SYMMOPS:K SPACE   4;G SPACE   2

 *******************************************************************************
 MAX NUMBER OF SCF CYCLES     200  CONVERGENCE ON DELTAP        10**-18
 WEIGHT OF F(I) IN F(I+1)      30% CONVERGENCE ON ENERGY        10**- 8
 SHRINK. FACT.(MONKH.)    2  2  2  NUMBER OF K POINTS IN THE IBZ      6
 SHRINKING FACTOR(GILAT NET)    2  NUMBER OF K POINTS(GILAT NET)      6
 *******************************************************************************
 *** K POINTS COORDINATES (OBLIQUE COORDINATES IN UNITS OF IS =  2)
   1-R(  0  0  0)   2-R(  1  0  0)   3-R(  0  1  0)   4-R(  1  1  0)
   5-R(  0  1  1)   6-R(  1  1  1)

 DIRECT LATTICE VECTORS COMPON. (A.U.)     RECIP. LATTICE VECTORS COMPON. (A.U.) 
        X            Y            Z              X            Y            Z
  -17.0500876   17.0500876   17.0500876      0.0000000    0.1842567    0.1842567
   17.0500876  -17.0500876   17.0500876      0.1842567    0.0000000    0.1842567
   17.0500876   17.0500876  -17.0500876      0.1842567    0.1842567    0.0000000

 DISK SPACE FOR EIGENVECTORS (FTN 10)    21980376 REALS
 TTTTTTTTTTTTTTTTTTTTTTTTTTTTTT gordsh1     TELAPSE     1227.63 TCPU      594.14

 MATRIX SIZE: P(G) 9424818, F(G)  675234, P(G) IRR 2369790, F(G) IRR  340710
 MAX G-VECTOR INDEX FOR 1- AND 2-ELECTRON INTEGRALS 133

 TTTTTTTTTTTTTTTTTTTTTTTTTTTTTT INPUT       TELAPSE     1228.62 TCPU      595.13

 SYMMETRY ALLOWED ELASTIC DISTORTION 1
  0.5773503  0.0000000  0.0000000
  0.0000000  0.5773503  0.0000000
  0.0000000  0.0000000  0.5773503

 SYMMETRY ALLOWED ELASTIC DISTORTION 2
  0.8164966  0.0000000  0.0000000
  0.0000000 -0.4082483  0.0000000
  0.0000000  0.0000000 -0.4082483

 SYMMETRY ALLOWED ELASTIC DISTORTION 3
  0.0000000  0.0000000  0.0000000
  0.0000000  0.7071068  0.0000000
  0.0000000  0.0000000 -0.7071068

 SYMMETRY ALLOWED ELASTIC DISTORTION 4
  0.0000000  0.0000000  0.0000000
  0.0000000  0.0000000  0.7071068
  0.0000000  0.7071068  0.0000000

 SYMMETRY ALLOWED INTERNAL DEGREE(S) OF FREEDOM: 205
 TTTTTTTTTTTTTTTTTTTTTTTTTTTTTT SYMM        TELAPSE     1230.55 TCPU      597.06
 TTTTTTTTTTTTTTTTTTTTTTTTTTTTTT INT_SCREEN  TELAPSE     1230.62 TCPU      597.13
 INFORMATION **** EXCBUF **** EXCH. BIPO BUFFER: WORDS USED =     4000000
 WARNING **** EXCBUF **** EXCH. BIPO BUFFER TOO SMALL - TO AVOID I/O SET EXCHSIZE =     7678242

 DFT PARAMETERS

     ATOM       ELECTRONS   NET CHARGE   R(ANGSTROM)
   1   1  H       1.0000      0.0000     1.11000000
  61 248  CD     20.0000      0.0000     1.52000000
  67   6  C       6.0000      0.0000     0.77000000
 103   7  N       7.0000      0.0000     0.74000000

 SIZE OF GRID=    4032054
 TTTTTTTTTTTTTTTTTTTTTTTTTTTTTT MAKE_GRID2  TELAPSE     1247.35 TCPU      608.34
 BECKE WEIGHT FUNCTION
 RADSAFE =     2.00
 TOLERANCES - DENSITY:10**- 6; POTENTIAL:10**- 9; GRID WGT:10**-14

 RADIAL INTEGRATION  - INTERVALS (POINTS,UPPER LIMIT):            1( 99,  4.0*R)

 ANGULAR INTEGRATION - INTERVALS (ACCURACY LEVEL [N. POINTS] UPPER LIMIT):
  1(  6[ 146]   0.2)  2( 11[ 302]   0.5)  3( 14[ 590]   0.9)  4( 18[1454]   3.5)
  5( 14[ 590]9999.0)
 TTTTTTTTTTTTTTTTTTTTTTTTTTTTTT INT_CALC    TELAPSE     1247.42 TCPU      608.42

 *******************************************************************************
 zif8Cd60degrees                                                                 
 CRYSTAL - SCF - TYPE OF CALCULATION :  RESTRICTED CLOSED SHELL
 *******************************************************************************

 CAPPA:IS1  2;IS2  2;IS3  2; K PTS MONK NET   6; SYMMOPS:K SPACE   4;G SPACE   2

 TTTTTTTTTTTTTTTTTTTTTTTTTTTTTT SDIK        TELAPSE     1251.76 TCPU      612.75

 AAAAAAAAAAAAAAAAAAAAAAAAAAAAAAAAAAAAAAAAAAAAAAAAAAAAAAAAAAAAAAAAAAAAAAAAAAAAAAA
         ATOMIC WAVEFUNCTION(S)


 NUCLEAR CHARGE  1.0  SYMMETRY SPECIES            S
 N. ELECTRONS    1.0  NUMBER OF PRIMITIVE GTOS    5
                      NUMBER OF CONTRACTED GTOS   3
                      NUMBER OF CLOSED SHELLS     0
                      OPEN SHELL OCCUPATION       1

  ZNUC SCFIT  TOTAL HF ENERGY   KINETIC ENERGY   VIRIAL THEOREM ACCURACY
   1.0   1   -4.998098153E-01  4.997907537E-01 -2.000038139E+00  9.6E-17

 NUCLEAR CHARGE 20.0  SYMMETRY SPECIES            S    P    D
 N. ELECTRONS   20.0  NUMBER OF PRIMITIVE GTOS    8    7    6
                      NUMBER OF CONTRACTED GTOS   6    5    3
                      NUMBER OF CLOSED SHELLS     2    1    1
                      OPEN SHELL OCCUPATION       0    0    0

  ZNUC SCFIT  TOTAL HF ENERGY   KINETIC ENERGY   VIRIAL THEOREM ACCURACY
  20.0  36   -1.668271145E+02  6.451544656E+01 -3.585847628E+00  4.4E-06

 NUCLEAR CHARGE  6.0  SYMMETRY SPECIES            S    P
 N. ELECTRONS    6.0  NUMBER OF PRIMITIVE GTOS   11    5
                      NUMBER OF CONTRACTED GTOS   4    3
                      NUMBER OF CLOSED SHELLS     2    0
                      OPEN SHELL OCCUPATION       0    2

  ZNUC SCFIT  TOTAL HF ENERGY   KINETIC ENERGY   VIRIAL THEOREM ACCURACY
   6.0  11   -3.768480057E+01  3.769831118E+01 -1.999641612E+00  2.0E-06

 NUCLEAR CHARGE  7.0  SYMMETRY SPECIES            S    P
 N. ELECTRONS    7.0  NUMBER OF PRIMITIVE GTOS   11    5
                      NUMBER OF CONTRACTED GTOS   4    3
                      NUMBER OF CLOSED SHELLS     2    0
                      OPEN SHELL OCCUPATION       0    3

  ZNUC SCFIT  TOTAL HF ENERGY   KINETIC ENERGY   VIRIAL THEOREM ACCURACY
   7.0  11   -5.439473665E+01  5.441433682E+01 -1.999639798E+00  3.6E-06

 AAAAAAAAAAAAAAAAAAAAAAAAAAAAAAAAAAAAAAAAAAAAAAAAAAAAAAAAAAAAAAAAAAAAAAAAAAAAAAA

 CHARGE NORMALIZATION FACTOR   1.00000000
 TOTAL ATOMIC CHARGES:
   1.0000000   1.0000000   1.0000000   1.0000000   1.0000000   1.0000000
   1.0000000   1.0000000   1.0000000   1.0000000   1.0000000   1.0000000
   1.0000000   1.0000000   1.0000000   1.0000000   1.0000000   1.0000000
   1.0000000   1.0000000   1.0000000   1.0000000   1.0000000   1.0000000
   1.0000000   1.0000000   1.0000000   1.0000000   1.0000000   1.0000000
   1.0000000   1.0000000   1.0000000   1.0000000   1.0000000   1.0000000
   1.0000000   1.0000000   1.0000000   1.0000000   1.0000000   1.0000000
   1.0000000   1.0000000   1.0000000   1.0000000   1.0000000   1.0000000
   1.0000000   1.0000000   1.0000000   1.0000000   1.0000000   1.0000000
   1.0000000   1.0000000   1.0000000   1.0000000   1.0000000   1.0000000
  20.0000000  20.0000000  20.0000000  20.0000000  20.0000000  20.0000000
   6.0000000   6.0000000   6.0000000   6.0000000   6.0000000   6.0000000
   6.0000000   6.0000000   6.0000000   6.0000000   6.0000000   6.0000000
   6.0000000   6.0000000   6.0000000   6.0000000   6.0000000   6.0000000
   6.0000000   6.0000000   6.0000000   6.0000000   6.0000000   6.0000000
   6.0000000   6.0000000   6.0000000   6.0000000   6.0000000   6.0000000
   6.0000000   6.0000000   6.0000000   6.0000000   6.0000000   6.0000000
   7.0000000   7.0000000   7.0000000   7.0000000   7.0000000   7.0000000
   7.0000000   7.0000000   7.0000000   7.0000000   7.0000000   7.0000000
   6.0000000   6.0000000   6.0000000   6.0000000   6.0000000   6.0000000
   6.0000000   6.0000000   6.0000000   6.0000000   6.0000000   6.0000000
   7.0000000   7.0000000   7.0000000   7.0000000   7.0000000   7.0000000
   7.0000000   7.0000000   7.0000000   7.0000000   7.0000000   7.0000000
 TTTTTTTTTTTTTTTTTTTTTTTTTTTTTT MOQGAD      TELAPSE     1261.45 TCPU      622.45
 TTTTTTTTTTTTTTTTTTTTTTTTTTTTTT SHELLXN     TELAPSE     1373.59 TCPU      682.49
 TTTTTTTTTTTTTTTTTTTTTTTTTTTTTT MONMO3      TELAPSE     1374.81 TCPU      683.72
 NUMERICALLY INTEGRATED DENSITY    636.0000853682
 TTTTTTTTTTTTTTTTTTTTTTTTTTTTTT NUMDFT      TELAPSE     1380.85 TCPU      689.75
 CYC   0 ETOT(AU) -4.209971746383E+03 DETOT -4.21E+03 tst  7.54E-13 PX  1.00E+00
 TTTTTTTTTTTTTTTTTTTTTTTTTTTTTT DIIS        TELAPSE     1382.55 TCPU      691.45
 TTTTTTTTTTTTTTTTTTTTTTTTTTTTTT FDIK        TELAPSE     1436.21 TCPU      736.99
 INSULATING STATE
 TOP OF VALENCE BANDS -    BAND    318; K    6; EIG -2.8263293E-01 AU
 TOP OF VALENCE BANDS -    BAND    318; K    1; EIG -2.8278608E-01 AU
 BOTTOM OF VIRTUAL BANDS - BAND    319; K    1; EIG -7.1305426E-02 AU
 INDIRECT ENERGY BAND GAP:   5.7505 eV
 TTTTTTTTTTTTTTTTTTTTTTTTTTTTTT PDIG        TELAPSE     1437.71 TCPU      738.49
 CHARGE NORMALIZATION FACTOR   1.00000000
 TOTAL ATOMIC CHARGES:
   0.7873876   0.7873879   0.7873876   0.7873879   0.7873876   0.7873877
   0.7873877   0.7873876   0.7873876   0.7873876   0.7873877   0.7873877
   0.7871493   0.7871493   0.7871493   0.7871493   0.7871492   0.7871494
   0.7871496   0.7871492   0.7871492   0.7871492   0.7871496   0.7871494
   0.7507399   0.7507398   0.7507399   0.7507398   0.7507399   0.7507398
   0.7507399   0.7507398   0.7507399   0.7507398   0.7507399   0.7507398
   0.7699918   0.7699919   0.7699918   0.7699919   0.7699918   0.7699918
   0.7699918   0.7699918   0.7699918   0.7699918   0.7699918   0.7699918
   0.7700438   0.7700439   0.7700438   0.7700439   0.7700438   0.7700438
   0.7700438   0.7700439   0.7700438   0.7700439   0.7700438   0.7700438
  18.2678324  18.2678324  18.2678325  18.2678321  18.2678316  18.2678321
   5.5760859   5.5760855   5.5760859   5.5760855   5.5760860   5.5760858
   5.5760858   5.5760858   5.5760860   5.5760858   5.5760858   5.5760858
   6.1760875   6.1760876   6.1760875   6.1760876   6.1760877   6.1760876
   6.1760872   6.1760874   6.1760877   6.1760874   6.1760872   6.1760876
   6.6651077   6.6651076   6.6651077   6.6651076   6.6651076   6.6651077
   6.6651076   6.6651075   6.6651076   6.6651075   6.6651076   6.6651077
   7.7029074   7.7029075   7.7029074   7.7029075   7.7029075   7.7029074
   7.7029077   7.7029077   7.7029075   7.7029077   7.7029077   7.7029074
   6.1762009   6.1762003   6.1762009   6.1762003   6.1762008   6.1762007
   6.1762009   6.1762010   6.1762008   6.1762010   6.1762009   6.1762007
   7.7043821   7.7043826   7.7043821   7.7043826   7.7043821   7.7043821
   7.7043820   7.7043824   7.7043821   7.7043824   7.7043820   7.7043821
 TTTTTTTTTTTTTTTTTTTTTTTTTTTTTT MOQGAD      TELAPSE     1437.73 TCPU      738.51
 TTTTTTTTTTTTTTTTTTTTTTTTTTTTTT SHELLXN     TELAPSE     1527.39 TCPU      800.41
 TTTTTTTTTTTTTTTTTTTTTTTTTTTTTT MONMO3      TELAPSE     1531.19 TCPU      804.21
 NUMERICALLY INTEGRATED DENSITY    636.0000984019
 TTTTTTTTTTTTTTTTTTTTTTTTTTTTTT NUMDFT      TELAPSE     1541.06 TCPU      814.07
 CYC   1 ETOT(AU) -4.184686238418E+03 DETOT  2.53E+01 tst  0.00E+00 PX  1.00E+00
 TTTTTTTTTTTTTTTTTTTTTTTTTTTTTT DIIS        TELAPSE     1548.60 TCPU      821.61
 DIIS TEST: 0.50344E+01 AT SCF   CYCLE   1 - MIX   30 %
 TTTTTTTTTTTTTTTTTTTTTTTTTTTTTT FDIK        TELAPSE     1574.41 TCPU      838.38
 INSULATING STATE
 TOP OF VALENCE BANDS -    BAND    318; K    6; EIG -2.3863080E-01 AU
 TOP OF VALENCE BANDS -    BAND    318; K    1; EIG -2.3884979E-01 AU
 BOTTOM OF VIRTUAL BANDS - BAND    319; K    1; EIG -7.7293645E-03 AU
 INDIRECT ENERGY BAND GAP:   6.2832 eV
 TTTTTTTTTTTTTTTTTTTTTTTTTTTTTT PDIG        TELAPSE     1575.80 TCPU      839.77
 CHARGE NORMALIZATION FACTOR   1.00000000
 TOTAL ATOMIC CHARGES:
   0.8833063   0.8833382   0.8833063   0.8833382   0.8831763   0.8829534
   0.8830371   0.8830375   0.8831763   0.8830375   0.8830371   0.8829534
   0.8833203   0.8828940   0.8833203   0.8828940   0.8832661   0.8831828
   0.8831076   0.8834378   0.8832661   0.8834378   0.8831076   0.8831828
   0.8282556   0.8282605   0.8282556   0.8282605   0.8282552   0.8282430
   0.8280834   0.8284228   0.8282552   0.8284228   0.8280834   0.8282430
   0.8529031   0.8526311   0.8529031   0.8526311   0.8524075   0.8524229
   0.8524919   0.8525549   0.8524075   0.8525549   0.8524919   0.8524229
   0.8537365   0.8533929   0.8537365   0.8533929   0.8534566   0.8536086
   0.8535745   0.8536274   0.8534566   0.8536274   0.8535745   0.8536086
  18.7769345  18.7769345  18.7772701  18.7779115  18.7772016  18.7779115
   5.7626986   5.7632916   5.7626986   5.7632916   5.7631779   5.7640662
   5.7629863   5.7635750   5.7631779   5.7635750   5.7629863   5.7640662
   6.0264260   6.0266980   6.0264260   6.0266980   6.0269463   6.0265434
   6.0274316   6.0264793   6.0269463   6.0264793   6.0274316   6.0265434
   6.3880223   6.3884501   6.3880223   6.3884501   6.3880487   6.3874421
   6.3880954   6.3875851   6.3880487   6.3875851   6.3880954   6.3874421
   7.5561001   7.5554730   7.5561001   7.5554730   7.5552594   7.5548352
   7.5552287   7.5552775   7.5552594   7.5552775   7.5552287   7.5548352
   6.0252649   6.0254606   6.0252649   6.0254606   6.0251984   6.0261609
   6.0251453   6.0256526   6.0251984   6.0256526   6.0251453   6.0261609
   7.5512848   7.5515914   7.5512848   7.5515914   7.5517715   7.5520390
   7.5520404   7.5517849   7.5517715   7.5517849   7.5520404   7.5520390
 TTTTTTTTTTTTTTTTTTTTTTTTTTTTTT MOQGAD      TELAPSE     1575.82 TCPU      839.79
 TTTTTTTTTTTTTTTTTTTTTTTTTTTTTT SHELLXN     TELAPSE     1671.42 TCPU      901.76
 TTTTTTTTTTTTTTTTTTTTTTTTTTTTTT MONMO3      TELAPSE     1674.91 TCPU      905.25
 NUMERICALLY INTEGRATED DENSITY    636.0001105456
 TTTTTTTTTTTTTTTTTTTTTTTTTTTTTT NUMDFT      TELAPSE     1684.76 TCPU      915.10
 CYC   2 ETOT(AU) -4.185385932926E+03 DETOT -7.00E-01 tst  1.70E-03 PX  1.18E-01
 TTTTTTTTTTTTTTTTTTTTTTTTTTTTTT DIIS        TELAPSE     1692.65 TCPU      922.98
 DIIS TEST: 0.94863E+00 AT SCF   CYCLE   2 - DIIS ACTIVE - HISTORY:     2 CYCLES
 TTTTTTTTTTTTTTTTTTTTTTTTTTTTTT FDIK        TELAPSE     1715.89 TCPU      937.79
 INSULATING STATE
 TOP OF VALENCE BANDS -    BAND    318; K    6; EIG -2.6943332E-01 AU
 TOP OF VALENCE BANDS -    BAND    318; K    1; EIG -2.6963585E-01 AU
 BOTTOM OF VIRTUAL BANDS - BAND    319; K    1; EIG  7.1044497E-03 AU
 INDIRECT ENERGY BAND GAP:   7.5250 eV
 TTTTTTTTTTTTTTTTTTTTTTTTTTTTTT PDIG        TELAPSE     1717.30 TCPU      939.20
 CHARGE NORMALIZATION FACTOR   1.00000000
 TOTAL ATOMIC CHARGES:
   0.8619536   0.8616643   0.8619536   0.8616643   0.8620115   0.8615234
   0.8619959   0.8614841   0.8620115   0.8614841   0.8619959   0.8615234
   0.8614885   0.8615058   0.8614885   0.8615058   0.8615818   0.8615947
   0.8613856   0.8616309   0.8615818   0.8616309   0.8613856   0.8615947
   0.8225952   0.8225763   0.8225952   0.8225763   0.8226955   0.8226129
   0.8226666   0.8227503   0.8226955   0.8227503   0.8226666   0.8226129
   0.8467373   0.8467471   0.8467373   0.8467471   0.8466471   0.8466528
   0.8467614   0.8467035   0.8466471   0.8467035   0.8467614   0.8466528
   0.8485226   0.8482353   0.8485226   0.8482353   0.8482810   0.8483462
   0.8482630   0.8483974   0.8482810   0.8483974   0.8482630   0.8483462
  18.7142818  18.7142818  18.7146868  18.7145370  18.7142357  18.7145370
   5.6030395   5.6031259   5.6030395   5.6031259   5.6027637   5.6036849
   5.6030468   5.6030057   5.6027637   5.6030057   5.6030468   5.6036849
   6.0525163   6.0527064   6.0525163   6.0527064   6.0519421   6.0529311
   6.0528807   6.0528169   6.0519421   6.0528169   6.0528807   6.0529311
   6.4036809   6.4039830   6.4036809   6.4039830   6.4037428   6.4033677
   6.4037755   6.4033752   6.4037428   6.4033752   6.4037755   6.4033677
   7.6449967   7.6447525   7.6449967   7.6447525   7.6450988   7.6444341
   7.6445016   7.6448242   7.6450988   7.6448242   7.6445016   7.6444341
   6.0525758   6.0524926   6.0525758   6.0524926   6.0529786   6.0525775
   6.0524010   6.0528652   6.0529786   6.0528652   6.0524010   6.0525775
   7.6448693   7.6449723   7.6448693   7.6449723   7.6449146   7.6450671
   7.6450498   7.6449512   7.6449146   7.6449512   7.6450498   7.6450671
 TTTTTTTTTTTTTTTTTTTTTTTTTTTTTT MOQGAD      TELAPSE     1717.32 TCPU      939.22
 TTTTTTTTTTTTTTTTTTTTTTTTTTTTTT SHELLXN     TELAPSE     1814.19 TCPU     1001.14
 TTTTTTTTTTTTTTTTTTTTTTTTTTTTTT MONMO3      TELAPSE     1822.67 TCPU     1009.63
 NUMERICALLY INTEGRATED DENSITY    636.0001086554
 TTTTTTTTTTTTTTTTTTTTTTTTTTTTTT NUMDFT      TELAPSE     1832.66 TCPU     1019.61
 CYC   3 ETOT(AU) -4.185505011850E+03 DETOT -1.19E-01 tst  3.93E-04 PX  5.91E-02
 TTTTTTTTTTTTTTTTTTTTTTTTTTTTTT DIIS        TELAPSE     1840.07 TCPU     1027.03
 DIIS TEST: 0.87097E-01 AT SCF   CYCLE   3 - DIIS ACTIVE - HISTORY:     3 CYCLES
 TTTTTTTTTTTTTTTTTTTTTTTTTTTTTT FDIK        TELAPSE     1861.11 TCPU     1033.78
 INSULATING STATE
 TOP OF VALENCE BANDS -    BAND    318; K    6; EIG -2.7236212E-01 AU
 TOP OF VALENCE BANDS -    BAND    318; K    1; EIG -2.7256332E-01 AU
 BOTTOM OF VIRTUAL BANDS - BAND    319; K    1; EIG  7.4102275E-03 AU
 INDIRECT ENERGY BAND GAP:   7.6130 eV
 TTTTTTTTTTTTTTTTTTTTTTTTTTTTTT PDIG        TELAPSE     1862.50 TCPU     1035.17
 CHARGE NORMALIZATION FACTOR   1.00000000
 TOTAL ATOMIC CHARGES:
   0.8621028   0.8620616   0.8621028   0.8620616   0.8621496   0.8620875
   0.8621523   0.8620854   0.8621496   0.8620854   0.8621523   0.8620875
   0.8621155   0.8621293   0.8621155   0.8621293   0.8620426   0.8621613
   0.8620821   0.8621784   0.8620426   0.8621784   0.8620821   0.8621613
   0.8147019   0.8146770   0.8147019   0.8146770   0.8146939   0.8146889
   0.8146931   0.8146907   0.8146939   0.8146907   0.8146931   0.8146889
   0.8360381   0.8360506   0.8360381   0.8360506   0.8360551   0.8360397
   0.8360340   0.8360100   0.8360551   0.8360100   0.8360340   0.8360397
   0.8376508   0.8376324   0.8376508   0.8376324   0.8376546   0.8376695
   0.8376908   0.8376799   0.8376546   0.8376799   0.8376908   0.8376695
  18.7304603  18.7304603  18.7304482  18.7305123  18.7304854  18.7305123
   5.6635671   5.6635256   5.6635671   5.6635256   5.6633798   5.6634206
   5.6633246   5.6634047   5.6633798   5.6634047   5.6633246   5.6634206
   6.0494067   6.0493933   6.0494067   6.0493933   6.0493301   6.0493882
   6.0494264   6.0493693   6.0493301   6.0493693   6.0494264   6.0493882
   6.4330840   6.4331863   6.4330840   6.4331863   6.4331414   6.4331979
   6.4331627   6.4332320   6.4331414   6.4332320   6.4331627   6.4331979
   7.6151864   7.6152039   7.6151864   7.6152039   7.6152376   7.6151209
   7.6151764   7.6151989   7.6152376   7.6151989   7.6151764   7.6151209
   6.0478903   6.0479743   6.0478903   6.0479743   6.0480563   6.0479141
   6.0479610   6.0479175   6.0480563   6.0479175   6.0479610   6.0479141
   7.6130231   7.6129408   7.6130231   7.6129408   7.6130265   7.6130588
   7.6130579   7.6129760   7.6130265   7.6129760   7.6130579   7.6130588
 TTTTTTTTTTTTTTTTTTTTTTTTTTTTTT MOQGAD      TELAPSE     1862.52 TCPU     1035.19
 TTTTTTTTTTTTTTTTTTTTTTTTTTTTTT SHELLXN     TELAPSE     1966.22 TCPU     1097.15
 TTTTTTTTTTTTTTTTTTTTTTTTTTTTTT MONMO3      TELAPSE     1972.03 TCPU     1102.95
 NUMERICALLY INTEGRATED DENSITY    636.0001093478
 TTTTTTTTTTTTTTTTTTTTTTTTTTTTTT NUMDFT      TELAPSE     1981.87 TCPU     1112.80
 CYC   4 ETOT(AU) -4.185513540229E+03 DETOT -8.53E-03 tst  4.28E-05 PX  8.71E-03
 TTTTTTTTTTTTTTTTTTTTTTTTTTTTTT DIIS        TELAPSE     1990.04 TCPU     1120.96
 DIIS TEST: 0.30502E-01 AT SCF   CYCLE   4 - DIIS ACTIVE - HISTORY:     4 CYCLES
 TTTTTTTTTTTTTTTTTTTTTTTTTTTTTT FDIK        TELAPSE     2016.64 TCPU     1138.82
 INSULATING STATE
 TOP OF VALENCE BANDS -    BAND    318; K    6; EIG -2.7130907E-01 AU
 TOP OF VALENCE BANDS -    BAND    318; K    1; EIG -2.7150851E-01 AU
 BOTTOM OF VIRTUAL BANDS - BAND    319; K    1; EIG  8.4211860E-03 AU
 INDIRECT ENERGY BAND GAP:   7.6119 eV
 TTTTTTTTTTTTTTTTTTTTTTTTTTTTTT PDIG        TELAPSE     2018.03 TCPU     1140.21
 CHARGE NORMALIZATION FACTOR   1.00000000
 TOTAL ATOMIC CHARGES:
   0.8616705   0.8616600   0.8616705   0.8616600   0.8616580   0.8616581
   0.8616736   0.8616158   0.8616580   0.8616158   0.8616736   0.8616581
   0.8614699   0.8614801   0.8614699   0.8614801   0.8614661   0.8614585
   0.8614861   0.8614830   0.8614661   0.8614830   0.8614861   0.8614585
   0.8183386   0.8183415   0.8183386   0.8183415   0.8183385   0.8183407
   0.8183342   0.8183416   0.8183385   0.8183416   0.8183342   0.8183407
   0.8415475   0.8415429   0.8415475   0.8415429   0.8415011   0.8415304
   0.8415077   0.8415252   0.8415011   0.8415252   0.8415077   0.8415304
   0.8431071   0.8431129   0.8431071   0.8431129   0.8431059   0.8430987
   0.8431219   0.8430971   0.8431059   0.8430971   0.8431219   0.8430987
  18.7269299  18.7269299  18.7269246  18.7269543  18.7268890  18.7269543
   5.6363374   5.6363182   5.6363374   5.6363182   5.6363507   5.6362685
   5.6363196   5.6363046   5.6363507   5.6363046   5.6363196   5.6362685
   6.0503368   6.0503974   6.0503368   6.0503974   6.0503886   6.0504766
   6.0504124   6.0504593   6.0503886   6.0504593   6.0504124   6.0504766
   6.4166513   6.4166602   6.4166513   6.4166602   6.4166772   6.4166384
   6.4166794   6.4166366   6.4166772   6.4166366   6.4166794   6.4166384
   7.6290062   7.6289720   7.6290062   7.6289720   7.6290083   7.6289851
   7.6290022   7.6289703   7.6290083   7.6289703   7.6290022   7.6289851
   6.0494732   6.0494354   6.0494732   6.0494354   6.0493967   6.0493743
   6.0493629   6.0493980   6.0493967   6.0493980   6.0493629   6.0493743
   7.6286250   7.6286217   7.6286250   7.6286217   7.6286378   7.6286897
   7.6286455   7.6286782   7.6286378   7.6286782   7.6286455   7.6286897
 TTTTTTTTTTTTTTTTTTTTTTTTTTTTTT MOQGAD      TELAPSE     2018.05 TCPU     1140.23
 TTTTTTTTTTTTTTTTTTTTTTTTTTTTTT SHELLXN     TELAPSE     2110.81 TCPU     1202.10
 TTTTTTTTTTTTTTTTTTTTTTTTTTTTTT MONMO3      TELAPSE     2124.36 TCPU     1215.65
 NUMERICALLY INTEGRATED DENSITY    636.0001092899
 TTTTTTTTTTTTTTTTTTTTTTTTTTTTTT NUMDFT      TELAPSE     2134.20 TCPU     1225.49
 CYC   5 ETOT(AU) -4.185517051233E+03 DETOT -3.51E-03 tst  5.60E-06 PX  7.84E-03
 TTTTTTTTTTTTTTTTTTTTTTTTTTTTTT DIIS        TELAPSE     2142.16 TCPU     1233.45
 DIIS TEST: 0.10236E-02 AT SCF   CYCLE   5 - DIIS ACTIVE - HISTORY:     5 CYCLES
 TTTTTTTTTTTTTTTTTTTTTTTTTTTTTT FDIK        TELAPSE     2168.23 TCPU     1252.86
 INSULATING STATE
 TOP OF VALENCE BANDS -    BAND    318; K    6; EIG -2.7139897E-01 AU
 TOP OF VALENCE BANDS -    BAND    318; K    1; EIG -2.7159784E-01 AU
 BOTTOM OF VIRTUAL BANDS - BAND    319; K    1; EIG  8.3250934E-03 AU
 INDIRECT ENERGY BAND GAP:   7.6117 eV
 TTTTTTTTTTTTTTTTTTTTTTTTTTTTTT PDIG        TELAPSE     2169.65 TCPU     1254.28
 CHARGE NORMALIZATION FACTOR   1.00000000
 TOTAL ATOMIC CHARGES:
   0.8617482   0.8617529   0.8617482   0.8617529   0.8617508   0.8617457
   0.8617501   0.8617509   0.8617508   0.8617509   0.8617501   0.8617457
   0.8615848   0.8615868   0.8615848   0.8615868   0.8615836   0.8615887
   0.8615824   0.8615857   0.8615836   0.8615857   0.8615824   0.8615887
   0.8186878   0.8186888   0.8186878   0.8186888   0.8186933   0.8186886
   0.8186930   0.8186937   0.8186933   0.8186937   0.8186930   0.8186886
   0.8412008   0.8412026   0.8412008   0.8412026   0.8412025   0.8412033
   0.8412024   0.8412040   0.8412025   0.8412040   0.8412024   0.8412033
   0.8428089   0.8428063   0.8428089   0.8428063   0.8428136   0.8428112
   0.8428158   0.8428096   0.8428136   0.8428096   0.8428158   0.8428112
  18.7260656  18.7260656  18.7260684  18.7260711  18.7260654  18.7260711
   5.6403460   5.6403455   5.6403460   5.6403455   5.6403190   5.6403373
   5.6403258   5.6403483   5.6403190   5.6403483   5.6403258   5.6403373
   6.0493896   6.0493913   6.0493896   6.0493913   6.0494042   6.0494091
   6.0494028   6.0493991   6.0494042   6.0493991   6.0494028   6.0494091
   6.4163818   6.4163872   6.4163818   6.4163872   6.4163702   6.4163793
   6.4163672   6.4163703   6.4163702   6.4163703   6.4163672   6.4163793
   7.6289451   7.6289459   7.6289451   7.6289459   7.6289576   7.6289506
   7.6289542   7.6289463   7.6289576   7.6289463   7.6289542   7.6289506
   6.0480569   6.0480430   6.0480569   6.0480430   6.0480405   6.0480263
   6.0480470   6.0480308   6.0480405   6.0480308   6.0480470   6.0480263
   7.6278161   7.6278178   7.6278161   7.6278178   7.6278312   7.6278239
   7.6278284   7.6278238   7.6278312   7.6278238   7.6278284   7.6278239
 TTTTTTTTTTTTTTTTTTTTTTTTTTTTTT MOQGAD      TELAPSE     2169.68 TCPU     1254.31
 TTTTTTTTTTTTTTTTTTTTTTTTTTTTTT SHELLXN     TELAPSE     2261.69 TCPU     1316.15
 TTTTTTTTTTTTTTTTTTTTTTTTTTTTTT MONMO3      TELAPSE     2266.66 TCPU     1321.12
 NUMERICALLY INTEGRATED DENSITY    636.0001093936
 TTTTTTTTTTTTTTTTTTTTTTTTTTTTTT NUMDFT      TELAPSE     2276.50 TCPU     1330.96
 CYC   6 ETOT(AU) -4.185517198394E+03 DETOT -1.47E-04 tst  3.27E-07 PX  2.07E-03
 TTTTTTTTTTTTTTTTTTTTTTTTTTTTTT DIIS        TELAPSE     2284.56 TCPU     1339.02
 DIIS TEST: 0.11219E-03 AT SCF   CYCLE   6 - DIIS ACTIVE - HISTORY:     6 CYCLES
 TTTTTTTTTTTTTTTTTTTTTTTTTTTTTT FDIK        TELAPSE     2312.08 TCPU     1357.11
 INSULATING STATE
 TOP OF VALENCE BANDS -    BAND    318; K    6; EIG -2.7128300E-01 AU
 TOP OF VALENCE BANDS -    BAND    318; K    1; EIG -2.7148215E-01 AU
 BOTTOM OF VIRTUAL BANDS - BAND    319; K    1; EIG  8.4038904E-03 AU
 INDIRECT ENERGY BAND GAP:   7.6107 eV
 TTTTTTTTTTTTTTTTTTTTTTTTTTTTTT PDIG        TELAPSE     2314.18 TCPU     1359.21
 CHARGE NORMALIZATION FACTOR   1.00000000
 TOTAL ATOMIC CHARGES:
   0.8617891   0.8617884   0.8617891   0.8617884   0.8617866   0.8617867
   0.8617836   0.8617883   0.8617866   0.8617883   0.8617836   0.8617867
   0.8615745   0.8615757   0.8615745   0.8615757   0.8615800   0.8615806
   0.8615785   0.8615776   0.8615800   0.8615776   0.8615785   0.8615806
   0.8184646   0.8184642   0.8184646   0.8184642   0.8184655   0.8184643
   0.8184661   0.8184649   0.8184655   0.8184649   0.8184661   0.8184643
   0.8413405   0.8413409   0.8413405   0.8413409   0.8413369   0.8413430
   0.8413376   0.8413416   0.8413369   0.8413416   0.8413376   0.8413430
   0.8429392   0.8429386   0.8429392   0.8429386   0.8429336   0.8429352
   0.8429352   0.8429350   0.8429336   0.8429350   0.8429352   0.8429352
  18.7270716  18.7270716  18.7270836  18.7270837  18.7270810  18.7270837
   5.6387956   5.6387887   5.6387956   5.6387887   5.6388137   5.6387974
   5.6388250   5.6388003   5.6388137   5.6388003   5.6388250   5.6387974
   6.0501226   6.0501235   6.0501226   6.0501235   6.0501324   6.0501253
   6.0501259   6.0501159   6.0501324   6.0501159   6.0501259   6.0501253
   6.4170351   6.4170380   6.4170351   6.4170380   6.4170411   6.4170371
   6.4170342   6.4170371   6.4170411   6.4170371   6.4170342   6.4170371
   7.6278982   7.6279020   7.6278982   7.6279020   7.6278930   7.6278918
   7.6278913   7.6278941   7.6278930   7.6278941   7.6278913   7.6278918
   6.0490040   6.0490047   6.0490040   6.0490047   6.0489841   6.0490070
   6.0489917   6.0490145   6.0489841   6.0490145   6.0489917   6.0490070
   7.6274977   7.6274966   7.6274977   7.6274966   7.6274908   7.6274946
   7.6274888   7.6274923   7.6274908   7.6274923   7.6274888   7.6274946
 TTTTTTTTTTTTTTTTTTTTTTTTTTTTTT MOQGAD      TELAPSE     2314.20 TCPU     1359.23
 TTTTTTTTTTTTTTTTTTTTTTTTTTTTTT SHELLXN     TELAPSE     2404.40 TCPU     1421.06
 TTTTTTTTTTTTTTTTTTTTTTTTTTTTTT MONMO3      TELAPSE     2413.89 TCPU     1430.55
 NUMERICALLY INTEGRATED DENSITY    636.0001094016
 TTTTTTTTTTTTTTTTTTTTTTTTTTTTTT NUMDFT      TELAPSE     2423.73 TCPU     1440.39
 CYC   7 ETOT(AU) -4.185517202640E+03 DETOT -4.25E-06 tst  5.67E-08 PX  5.84E-04
 TTTTTTTTTTTTTTTTTTTTTTTTTTTTTT DIIS        TELAPSE     2430.81 TCPU     1447.47
 DIIS TEST: 0.49142E-04 AT SCF   CYCLE   7 - DIIS ACTIVE - HISTORY:     7 CYCLES
 TTTTTTTTTTTTTTTTTTTTTTTTTTTTTT FDIK        TELAPSE     2454.53 TCPU     1464.57
 INSULATING STATE
 TOP OF VALENCE BANDS -    BAND    318; K    6; EIG -2.7133261E-01 AU
 TOP OF VALENCE BANDS -    BAND    318; K    1; EIG -2.7153170E-01 AU
 BOTTOM OF VIRTUAL BANDS - BAND    319; K    1; EIG  8.3490695E-03 AU
 INDIRECT ENERGY BAND GAP:   7.6105 eV
 TTTTTTTTTTTTTTTTTTTTTTTTTTTTTT PDIG        TELAPSE     2455.95 TCPU     1465.99
 CHARGE NORMALIZATION FACTOR   1.00000000
 TOTAL ATOMIC CHARGES:
   0.8617757   0.8617766   0.8617757   0.8617766   0.8617729   0.8617727
   0.8617743   0.8617737   0.8617729   0.8617737   0.8617743   0.8617727
   0.8615989   0.8615991   0.8615989   0.8615991   0.8615982   0.8615987
   0.8615984   0.8615995   0.8615982   0.8615995   0.8615984   0.8615987
   0.8185032   0.8185031   0.8185032   0.8185031   0.8185029   0.8185022
   0.8185034   0.8185032   0.8185029   0.8185032   0.8185034   0.8185022
   0.8412928   0.8412943   0.8412928   0.8412943   0.8412936   0.8412943
   0.8412926   0.8412947   0.8412936   0.8412947   0.8412926   0.8412943
   0.8428928   0.8428944   0.8428928   0.8428944   0.8428924   0.8428932
   0.8428925   0.8428936   0.8428924   0.8428936   0.8428925   0.8428932
  18.7264371  18.7264371  18.7264381  18.7264393  18.7264383  18.7264393
   5.6393996   5.6393991   5.6393996   5.6393991   5.6393920   5.6393972
   5.6393921   5.6393999   5.6393920   5.6393999   5.6393921   5.6393972
   6.0497176   6.0497182   6.0497176   6.0497182   6.0497175   6.0497146
   6.0497164   6.0497121   6.0497175   6.0497121   6.0497164   6.0497146
   6.4167496   6.4167470   6.4167496   6.4167470   6.4167534   6.4167513
   6.4167537   6.4167489   6.4167534   6.4167489   6.4167537   6.4167513
   7.6286713   7.6286705   7.6286713   7.6286705   7.6286703   7.6286714
   7.6286689   7.6286720   7.6286703   7.6286720   7.6286689   7.6286714
   6.0484064   6.0484053   6.0484064   6.0484053   6.0484103   6.0484111
   6.0484093   6.0484118   6.0484103   6.0484118   6.0484093   6.0484111
   7.6277730   7.6277734   7.6277730   7.6277734   7.6277767   7.6277748
   7.6277787   7.6277720   7.6277767   7.6277720   7.6277787   7.6277748
 TTTTTTTTTTTTTTTTTTTTTTTTTTTTTT MOQGAD      TELAPSE     2455.97 TCPU     1466.01
 TTTTTTTTTTTTTTTTTTTTTTTTTTTTTT SHELLXN     TELAPSE     2540.17 TCPU     1527.84
 TTTTTTTTTTTTTTTTTTTTTTTTTTTTTT MONMO3      TELAPSE     2553.42 TCPU     1541.10
 NUMERICALLY INTEGRATED DENSITY    636.0001093950
 TTTTTTTTTTTTTTTTTTTTTTTTTTTTTT NUMDFT      TELAPSE     2563.27 TCPU     1550.94
 CYC   8 ETOT(AU) -4.185517212033E+03 DETOT -9.39E-06 tst  7.56E-09 PX  2.32E-04
 TTTTTTTTTTTTTTTTTTTTTTTTTTTTTT DIIS        TELAPSE     2570.85 TCPU     1558.53
 DIIS TEST: 0.29229E-05 AT SCF   CYCLE   8 - DIIS ACTIVE - HISTORY:     8 CYCLES
 TTTTTTTTTTTTTTTTTTTTTTTTTTTTTT FDIK        TELAPSE     2612.21 TCPU     1592.63
 INSULATING STATE
 TOP OF VALENCE BANDS -    BAND    318; K    6; EIG -2.7134386E-01 AU
 TOP OF VALENCE BANDS -    BAND    318; K    1; EIG -2.7154290E-01 AU
 BOTTOM OF VIRTUAL BANDS - BAND    319; K    1; EIG  8.3623323E-03 AU
 INDIRECT ENERGY BAND GAP:   7.6112 eV
 TTTTTTTTTTTTTTTTTTTTTTTTTTTTTT PDIG        TELAPSE     2614.22 TCPU     1594.63
 CHARGE NORMALIZATION FACTOR   1.00000000
 TOTAL ATOMIC CHARGES:
   0.8617552   0.8617557   0.8617552   0.8617557   0.8617548   0.8617546
   0.8617550   0.8617548   0.8617548   0.8617548   0.8617550   0.8617546
   0.8615635   0.8615641   0.8615635   0.8615641   0.8615640   0.8615638
   0.8615643   0.8615643   0.8615640   0.8615643   0.8615643   0.8615638
   0.8185401   0.8185399   0.8185401   0.8185399   0.8185402   0.8185401
   0.8185402   0.8185398   0.8185402   0.8185398   0.8185402   0.8185401
   0.8413150   0.8413150   0.8413150   0.8413150   0.8413151   0.8413154
   0.8413146   0.8413153   0.8413151   0.8413153   0.8413146   0.8413154
   0.8429143   0.8429145   0.8429143   0.8429145   0.8429143   0.8429141
   0.8429149   0.8429146   0.8429143   0.8429146   0.8429149   0.8429141
  18.7264476  18.7264476  18.7264490  18.7264493  18.7264477  18.7264493
   5.6394066   5.6394059   5.6394066   5.6394059   5.6394046   5.6394044
   5.6394045   5.6394051   5.6394046   5.6394051   5.6394045   5.6394044
   6.0498300   6.0498295   6.0498300   6.0498295   6.0498293   6.0498302
   6.0498294   6.0498294   6.0498293   6.0498294   6.0498294   6.0498302
   6.4166856   6.4166862   6.4166856   6.4166862   6.4166865   6.4166875
   6.4166869   6.4166864   6.4166865   6.4166864   6.4166869   6.4166875
   7.6284296   7.6284296   7.6284296   7.6284296   7.6284319   7.6284288
   7.6284311   7.6284276   7.6284319   7.6284276   7.6284311   7.6284288
   6.0486034   6.0486020   6.0486034   6.0486020   6.0486026   6.0486027
   6.0486031   6.0486036   6.0486026   6.0486036   6.0486031   6.0486027
   7.6277324   7.6277337   7.6277324   7.6277337   7.6277321   7.6277341
   7.6277329   7.6277344   7.6277321   7.6277344   7.6277329   7.6277341
 TTTTTTTTTTTTTTTTTTTTTTTTTTTTTT MOQGAD      TELAPSE     2614.24 TCPU     1594.66
 TTTTTTTTTTTTTTTTTTTTTTTTTTTTTT SHELLXN     TELAPSE     2702.07 TCPU     1656.59
 TTTTTTTTTTTTTTTTTTTTTTTTTTTTTT MONMO3      TELAPSE     2710.78 TCPU     1665.30
 NUMERICALLY INTEGRATED DENSITY    636.0001093995
 TTTTTTTTTTTTTTTTTTTTTTTTTTTTTT NUMDFT      TELAPSE     2720.76 TCPU     1675.28
 CYC   9 ETOT(AU) -4.185517212420E+03 DETOT -3.88E-07 tst  1.51E-09 PX  1.42E-04
 TTTTTTTTTTTTTTTTTTTTTTTTTTTTTT DIIS        TELAPSE     2727.70 TCPU     1682.22
 DIIS TEST: 0.80253E-06 AT SCF   CYCLE   9 - DIIS ACTIVE - HISTORY:     9 CYCLES
 TTTTTTTTTTTTTTTTTTTTTTTTTTTTTT FDIK        TELAPSE     2748.93 TCPU     1697.65
 INSULATING STATE
 TOP OF VALENCE BANDS -    BAND    318; K    6; EIG -2.7133292E-01 AU
 TOP OF VALENCE BANDS -    BAND    318; K    1; EIG -2.7153198E-01 AU
 BOTTOM OF VIRTUAL BANDS - BAND    319; K    1; EIG  8.3573006E-03 AU
 INDIRECT ENERGY BAND GAP:   7.6108 eV
 TTTTTTTTTTTTTTTTTTTTTTTTTTTTTT PDIG        TELAPSE     2750.32 TCPU     1699.03
 CHARGE NORMALIZATION FACTOR   1.00000000
 TOTAL ATOMIC CHARGES:
   0.8617597   0.8617606   0.8617597   0.8617606   0.8617597   0.8617594
   0.8617600   0.8617595   0.8617597   0.8617595   0.8617600   0.8617594
   0.8615771   0.8615774   0.8615771   0.8615774   0.8615770   0.8615771
   0.8615774   0.8615774   0.8615770   0.8615774   0.8615774   0.8615771
   0.8185273   0.8185273   0.8185273   0.8185273   0.8185272   0.8185273
   0.8185270   0.8185271   0.8185272   0.8185271   0.8185270   0.8185273
   0.8413101   0.8413099   0.8413101   0.8413099   0.8413098   0.8413100
   0.8413098   0.8413099   0.8413098   0.8413099   0.8413098   0.8413100
   0.8429093   0.8429096   0.8429093   0.8429096   0.8429093   0.8429094
   0.8429096   0.8429095   0.8429093   0.8429095   0.8429096   0.8429094
  18.7264662  18.7264662  18.7264674  18.7264664  18.7264663  18.7264664
   5.6393512   5.6393511   5.6393512   5.6393511   5.6393527   5.6393514
   5.6393528   5.6393515   5.6393527   5.6393515   5.6393528   5.6393514
   6.0498089   6.0498073   6.0498089   6.0498073   6.0498066   6.0498074
   6.0498056   6.0498066   6.0498066   6.0498066   6.0498056   6.0498074
   6.4167305   6.4167299   6.4167305   6.4167299   6.4167309   6.4167308
   6.4167308   6.4167304   6.4167309   6.4167304   6.4167308   6.4167308
   7.6285429   7.6285431   7.6285429   7.6285431   7.6285414   7.6285431
   7.6285412   7.6285434   7.6285414   7.6285434   7.6285412   7.6285431
   6.0485331   6.0485330   6.0485331   6.0485330   6.0485344   6.0485345
   6.0485355   6.0485339   6.0485344   6.0485339   6.0485355   6.0485345
   7.6277166   7.6277179   7.6277166   7.6277179   7.6277176   7.6277165
   7.6277172   7.6277172   7.6277176   7.6277172   7.6277172   7.6277165
 TTTTTTTTTTTTTTTTTTTTTTTTTTTTTT MOQGAD      TELAPSE     2750.34 TCPU     1699.06
 TTTTTTTTTTTTTTTTTTTTTTTTTTTTTT SHELLXN     TELAPSE     2830.37 TCPU     1760.93
 TTTTTTTTTTTTTTTTTTTTTTTTTTTTTT MONMO3      TELAPSE     2846.68 TCPU     1777.25
 NUMERICALLY INTEGRATED DENSITY    636.0001093995
 TTTTTTTTTTTTTTTTTTTTTTTTTTTTTT NUMDFT      TELAPSE     2856.68 TCPU     1787.25
 CYC  10 ETOT(AU) -4.185517212503E+03 DETOT -8.23E-08 tst  8.99E-11 PX  9.20E-05
 TTTTTTTTTTTTTTTTTTTTTTTTTTTTTT DIIS        TELAPSE     2862.63 TCPU     1793.19
 DIIS TEST: 0.25028E-06 AT SCF   CYCLE  10 - DIIS ACTIVE - HISTORY:    10 CYCLES
 TTTTTTTTTTTTTTTTTTTTTTTTTTTTTT FDIK        TELAPSE     2883.30 TCPU     1809.96
 INSULATING STATE
 TOP OF VALENCE BANDS -    BAND    318; K    6; EIG -2.7133566E-01 AU
 TOP OF VALENCE BANDS -    BAND    318; K    1; EIG -2.7153471E-01 AU
 BOTTOM OF VIRTUAL BANDS - BAND    319; K    1; EIG  8.3573189E-03 AU
 INDIRECT ENERGY BAND GAP:   7.6108 eV
 TTTTTTTTTTTTTTTTTTTTTTTTTTTTTT PDIG        TELAPSE     2884.68 TCPU     1811.35
 CHARGE NORMALIZATION FACTOR   1.00000000
 TOTAL ATOMIC CHARGES:
   0.8617602   0.8617612   0.8617602   0.8617612   0.8617600   0.8617606
   0.8617604   0.8617608   0.8617600   0.8617608   0.8617604   0.8617606
   0.8615726   0.8615728   0.8615726   0.8615728   0.8615726   0.8615726
   0.8615729   0.8615728   0.8615726   0.8615728   0.8615729   0.8615726
   0.8185271   0.8185270   0.8185271   0.8185270   0.8185271   0.8185272
   0.8185269   0.8185270   0.8185271   0.8185270   0.8185269   0.8185272
   0.8413132   0.8413129   0.8413132   0.8413129   0.8413130   0.8413130
   0.8413130   0.8413130   0.8413130   0.8413130   0.8413130   0.8413130
   0.8429119   0.8429121   0.8429119   0.8429121   0.8429120   0.8429118
   0.8429123   0.8429120   0.8429120   0.8429120   0.8429123   0.8429118
  18.7264508  18.7264508  18.7264520  18.7264511  18.7264505  18.7264511
   5.6393662   5.6393660   5.6393662   5.6393660   5.6393660   5.6393652
   5.6393650   5.6393650   5.6393660   5.6393650   5.6393650   5.6393652
   6.0497960   6.0497944   6.0497960   6.0497944   6.0497959   6.0497939
   6.0497946   6.0497933   6.0497959   6.0497933   6.0497946   6.0497939
   6.4167147   6.4167141   6.4167147   6.4167141   6.4167150   6.4167156
   6.4167152   6.4167150   6.4167150   6.4167150   6.4167152   6.4167156
   7.6285060   7.6285060   7.6285060   7.6285060   7.6285065   7.6285054
   7.6285070   7.6285060   7.6285065   7.6285060   7.6285070   7.6285054
   6.0485482   6.0485488   6.0485482   6.0485488   6.0485487   6.0485504
   6.0485494   6.0485502   6.0485487   6.0485502   6.0485494   6.0485504
   7.6277582   7.6277592   7.6277582   7.6277592   7.6277576   7.6277588
   7.6277581   7.6277592   7.6277576   7.6277592   7.6277581   7.6277588
 TTTTTTTTTTTTTTTTTTTTTTTTTTTTTT MOQGAD      TELAPSE     2884.70 TCPU     1811.37
 TTTTTTTTTTTTTTTTTTTTTTTTTTTTTT SHELLXN     TELAPSE     2971.47 TCPU     1873.39
 TTTTTTTTTTTTTTTTTTTTTTTTTTTTTT MONMO3      TELAPSE     2995.68 TCPU     1897.60
 NUMERICALLY INTEGRATED DENSITY    636.0001093995
 TTTTTTTTTTTTTTTTTTTTTTTTTTTTTT NUMDFT      TELAPSE     3005.65 TCPU     1907.57
 CYC  11 ETOT(AU) -4.185517212460E+03 DETOT  4.30E-08 tst  2.75E-11 PX  5.86E-05
 TTTTTTTTTTTTTTTTTTTTTTTTTTTTTT DIIS        TELAPSE     3013.76 TCPU     1915.68
 DIIS TEST: 0.96305E-07 AT SCF   CYCLE  11 - DIIS ACTIVE - HISTORY:    11 CYCLES
 TTTTTTTTTTTTTTTTTTTTTTTTTTTTTT FDIK        TELAPSE     3037.76 TCPU     1934.25
 INSULATING STATE
 TOP OF VALENCE BANDS -    BAND    318; K    6; EIG -2.7133583E-01 AU
 TOP OF VALENCE BANDS -    BAND    318; K    1; EIG -2.7153488E-01 AU
 BOTTOM OF VIRTUAL BANDS - BAND    319; K    1; EIG  8.3577624E-03 AU
 INDIRECT ENERGY BAND GAP:   7.6109 eV
 TTTTTTTTTTTTTTTTTTTTTTTTTTTTTT PDIG        TELAPSE     3039.19 TCPU     1935.68
 CHARGE NORMALIZATION FACTOR   1.00000000
 TOTAL ATOMIC CHARGES:
   0.8617575   0.8617582   0.8617575   0.8617582   0.8617575   0.8617574
   0.8617576   0.8617573   0.8617575   0.8617573   0.8617576   0.8617574
   0.8615731   0.8615731   0.8615731   0.8615731   0.8615731   0.8615732
   0.8615732   0.8615731   0.8615731   0.8615731   0.8615732   0.8615732
   0.8185284   0.8185283   0.8185284   0.8185283   0.8185285   0.8185286
   0.8185283   0.8185282   0.8185285   0.8185282   0.8185283   0.8185286
   0.8413140   0.8413139   0.8413140   0.8413139   0.8413140   0.8413139
   0.8413139   0.8413141   0.8413140   0.8413141   0.8413139   0.8413139
   0.8429131   0.8429132   0.8429131   0.8429132   0.8429130   0.8429129
   0.8429133   0.8429132   0.8429130   0.8429132   0.8429133   0.8429129
  18.7264535  18.7264535  18.7264547  18.7264536  18.7264534  18.7264536
   5.6393621   5.6393619   5.6393621   5.6393619   5.6393625   5.6393621
   5.6393620   5.6393615   5.6393625   5.6393615   5.6393620   5.6393621
   6.0498130   6.0498128   6.0498130   6.0498128   6.0498117   6.0498124
   6.0498107   6.0498122   6.0498117   6.0498122   6.0498107   6.0498124
   6.4167137   6.4167132   6.4167137   6.4167132   6.4167138   6.4167140
   6.4167139   6.4167140   6.4167138   6.4167140   6.4167139   6.4167140
   7.6285255   7.6285252   7.6285255   7.6285252   7.6285249   7.6285253
   7.6285253   7.6285256   7.6285249   7.6285256   7.6285253   7.6285253
   6.0485460   6.0485455   6.0485460   6.0485455   6.0485467   6.0485461
   6.0485473   6.0485464   6.0485467   6.0485464   6.0485473   6.0485461
   7.6277269   7.6277278   7.6277269   7.6277278   7.6277276   7.6277269
   7.6277277   7.6277275   7.6277276   7.6277275   7.6277277   7.6277269
 TTTTTTTTTTTTTTTTTTTTTTTTTTTTTT MOQGAD      TELAPSE     3039.21 TCPU     1935.70
 TTTTTTTTTTTTTTTTTTTTTTTTTTTTTT SHELLXN     TELAPSE     3120.31 TCPU     1998.03
 TTTTTTTTTTTTTTTTTTTTTTTTTTTTTT MONMO3      TELAPSE     3132.88 TCPU     2010.60
 NUMERICALLY INTEGRATED DENSITY    636.0001093994
 TTTTTTTTTTTTTTTTTTTTTTTTTTTTTT NUMDFT      TELAPSE     3142.70 TCPU     2020.43
 CYC  12 ETOT(AU) -4.185517212425E+03 DETOT  3.46E-08 tst  1.23E-11 PX  5.41E-05
 TTTTTTTTTTTTTTTTTTTTTTTTTTTTTT DIIS        TELAPSE     3148.96 TCPU     2026.68
 DIIS TEST: 0.88425E-07 AT SCF   CYCLE  12 - DIIS ACTIVE - HISTORY:    12 CYCLES
 TTTTTTTTTTTTTTTTTTTTTTTTTTTTTT FDIK        TELAPSE     3174.94 TCPU     2048.31
 INSULATING STATE
 TOP OF VALENCE BANDS -    BAND    318; K    6; EIG -2.7133522E-01 AU
 TOP OF VALENCE BANDS -    BAND    318; K    1; EIG -2.7153428E-01 AU
 BOTTOM OF VIRTUAL BANDS - BAND    319; K    1; EIG  8.3573318E-03 AU
 INDIRECT ENERGY BAND GAP:   7.6108 eV
 TTTTTTTTTTTTTTTTTTTTTTTTTTTTTT PDIG        TELAPSE     3176.38 TCPU     2049.76
 CHARGE NORMALIZATION FACTOR   1.00000000
 TOTAL ATOMIC CHARGES:
   0.8617581   0.8617593   0.8617581   0.8617593   0.8617589   0.8617591
   0.8617590   0.8617589   0.8617589   0.8617589   0.8617590   0.8617591
   0.8615729   0.8615730   0.8615729   0.8615730   0.8615733   0.8615730
   0.8615732   0.8615729   0.8615733   0.8615729   0.8615732   0.8615730
   0.8185278   0.8185278   0.8185278   0.8185278   0.8185278   0.8185278
   0.8185278   0.8185278   0.8185278   0.8185278   0.8185278   0.8185278
   0.8413132   0.8413133   0.8413132   0.8413133   0.8413132   0.8413132
   0.8413131   0.8413133   0.8413132   0.8413133   0.8413131   0.8413132
   0.8429123   0.8429124   0.8429123   0.8429124   0.8429123   0.8429124
   0.8429125   0.8429124   0.8429123   0.8429124   0.8429125   0.8429124
  18.7264550  18.7264550  18.7264557  18.7264553  18.7264548  18.7264553
   5.6393612   5.6393610   5.6393612   5.6393610   5.6393614   5.6393609
   5.6393614   5.6393605   5.6393614   5.6393605   5.6393614   5.6393609
   6.0498054   6.0498051   6.0498054   6.0498051   6.0498047   6.0498045
   6.0498043   6.0498045   6.0498047   6.0498045   6.0498043   6.0498045
   6.4167168   6.4167165   6.4167168   6.4167165   6.4167168   6.4167171
   6.4167169   6.4167168   6.4167168   6.4167168   6.4167169   6.4167171
   7.6285184   7.6285183   7.6285184   7.6285183   7.6285184   7.6285183
   7.6285185   7.6285185   7.6285184   7.6285185   7.6285185   7.6285183
   6.0485461   6.0485452   6.0485461   6.0485452   6.0485458   6.0485459
   6.0485460   6.0485461   6.0485458   6.0485461   6.0485460   6.0485459
   7.6277400   7.6277406   7.6277400   7.6277406   7.6277399   7.6277400
   7.6277399   7.6277406   7.6277399   7.6277406   7.6277399   7.6277400
 TTTTTTTTTTTTTTTTTTTTTTTTTTTTTT MOQGAD      TELAPSE     3176.41 TCPU     2049.78
 TTTTTTTTTTTTTTTTTTTTTTTTTTTTTT SHELLXN     TELAPSE     3262.51 TCPU     2111.68
 TTTTTTTTTTTTTTTTTTTTTTTTTTTTTT MONMO3      TELAPSE     3272.15 TCPU     2121.33
 NUMERICALLY INTEGRATED DENSITY    636.0001093996
 TTTTTTTTTTTTTTTTTTTTTTTTTTTTTT NUMDFT      TELAPSE     3282.02 TCPU     2131.19
 CYC  13 ETOT(AU) -4.185517212422E+03 DETOT  3.33E-09 tst  3.03E-12 PX  2.60E-05
 TTTTTTTTTTTTTTTTTTTTTTTTTTTTTT DIIS        TELAPSE     3289.15 TCPU     2138.32
 DIIS TEST: 0.84923E-08 AT SCF   CYCLE  13 - DIIS ACTIVE - HISTORY:    13 CYCLES
 TTTTTTTTTTTTTTTTTTTTTTTTTTTTTT FDIK        TELAPSE     3311.12 TCPU     2154.58
 INSULATING STATE
 TOP OF VALENCE BANDS -    BAND    318; K    6; EIG -2.7133540E-01 AU
 TOP OF VALENCE BANDS -    BAND    318; K    1; EIG -2.7153445E-01 AU
 BOTTOM OF VIRTUAL BANDS - BAND    319; K    1; EIG  8.3573318E-03 AU
 INDIRECT ENERGY BAND GAP:   7.6108 eV
 TTTTTTTTTTTTTTTTTTTTTTTTTTTTTT PDIG        TELAPSE     3312.50 TCPU     2155.96
 CHARGE NORMALIZATION FACTOR   1.00000000
 TOTAL ATOMIC CHARGES:
   0.8617578   0.8617590   0.8617578   0.8617590   0.8617587   0.8617589
   0.8617588   0.8617587   0.8617587   0.8617587   0.8617588   0.8617589
   0.8615727   0.8615728   0.8615727   0.8615728   0.8615731   0.8615729
   0.8615730   0.8615728   0.8615731   0.8615728   0.8615730   0.8615729
   0.8185278   0.8185278   0.8185278   0.8185278   0.8185279   0.8185278
   0.8185278   0.8185277   0.8185279   0.8185277   0.8185278   0.8185278
   0.8413133   0.8413134   0.8413133   0.8413134   0.8413133   0.8413134
   0.8413133   0.8413134   0.8413133   0.8413134   0.8413133   0.8413134
   0.8429125   0.8429126   0.8429125   0.8429126   0.8429124   0.8429125
   0.8429125   0.8429126   0.8429124   0.8429126   0.8429125   0.8429125
  18.7264551  18.7264551  18.7264560  18.7264554  18.7264549  18.7264554
   5.6393617   5.6393615   5.6393617   5.6393615   5.6393617   5.6393614
   5.6393618   5.6393609   5.6393617   5.6393609   5.6393618   5.6393614
   6.0498053   6.0498049   6.0498053   6.0498049   6.0498043   6.0498042
   6.0498040   6.0498043   6.0498043   6.0498043   6.0498040   6.0498042
   6.4167165   6.4167161   6.4167165   6.4167161   6.4167165   6.4167168
   6.4167166   6.4167165   6.4167165   6.4167165   6.4167166   6.4167168
   7.6285185   7.6285184   7.6285185   7.6285184   7.6285186   7.6285184
   7.6285186   7.6285187   7.6285186   7.6285187   7.6285186   7.6285184
   6.0485462   6.0485453   6.0485462   6.0485453   6.0485461   6.0485460
   6.0485462   6.0485462   6.0485461   6.0485462   6.0485462   6.0485460
   7.6277399   7.6277405   7.6277399   7.6277405   7.6277399   7.6277399
   7.6277398   7.6277405   7.6277399   7.6277405   7.6277398   7.6277399
 TTTTTTTTTTTTTTTTTTTTTTTTTTTTTT MOQGAD      TELAPSE     3312.52 TCPU     2155.98
 TTTTTTTTTTTTTTTTTTTTTTTTTTTTTT SHELLXN     TELAPSE     3374.39 TCPU     2217.79
 +++ ENERGIES IN A.U. +++
 ::: EXT EL-POLE                                  -5.0891510025942E+03
 ::: EXT EL-SPHEROPOLE                             3.9965710601604E+01
 ::: BIELET ZONE E-E                               8.3284147790092E+03
 ::: TOTAL E-E                                     3.2792294870166E+03
 ::: TOTAL E-N + N-E                              -1.1861077211189E+04
 ::: TOTAL N-N                                     1.1046077479525E+03
 ::: KINETIC ENERGY                                3.5539221883527E+03
 ::: PSEUDO TOTAL   ENERGY                        -3.9233177878673E+03
 ::: VIRIAL COEFFICIENT                            9.5059733261346E-01
 TTTTTTTTTTTTTTTTTTTTTTTTTTTTTT MONMO3      TELAPSE     3378.45 TCPU     2221.85
 NUMERICALLY INTEGRATED DENSITY    636.0001093997
 TTTTTTTTTTTTTTTTTTTTTTTTTTTTTT NUMDFT      TELAPSE     3388.51 TCPU     2231.91
 CYC  14 ETOT(AU) -4.185517212389E+03 DETOT  3.23E-08 tst  7.42E-12 PX  2.60E-05

 == SCF ENDED - CONVERGENCE ON ENERGY      E(AU) -4.1855172123895E+03 CYCLES  14


 ENERGY EXPRESSION=HARTREE+FOCK EXCH*0.54000+(M06-2X     EXCH)*0.46000+M06-2X     CORR


 TOTAL ENERGY(DFT)(AU)( 14) -4.1855172123895E+03 DE 3.2E-08 tester 7.4E-12
 TTTTTTTTTTTTTTTTTTTTTTTTTTTTTT EDFT        TELAPSE     3388.56 TCPU     2231.96

 *******************************************************************************
 *                             FORCE CALCULATION                               *
 *******************************************************************************

 TTTTTTTTTTTTTTTTTTTTTTTTTTTTTT NUMDFG      TELAPSE     3468.92 TCPU     2312.32
 INFORMATION **** EXCPOG **** EXCH. BIPO BUFFER LENGTH (WORDS) =    16000000
 WARNING **** EXCPOG **** EXCH. BIPO BUFFER TOO SMALL - TO AVOID I/O SET EXCHSIZE =     7678242
 WARNING **** GENPOG **** COULOMB BIPO BUFFER TOO SMALL - TO AVOID I/O SET BIPOSIZE =     6148200
 INFORMATION **** GENPOG **** BIPO BUFFER LENGTH (WORDS) =     4000000
 TTTTTTTTTTTTTTTTTTTTTTTTTTTTTT SHELXG      TELAPSE     3835.03 TCPU     2649.92

 CARTESIAN FORCES IN HARTREE/BOHR (ANALYTICAL)
   ATOM                     X                   Y                   Z
   1   1            -9.533570359099E-06  2.114521631746E-05  1.046370177538E-05
   2   1             9.547324488379E-06 -2.114826131372E-05  1.048681263893E-05
   3   1            -9.533570358378E-06 -2.114521631746E-05 -1.046370177737E-05
   4   1             9.547324481884E-06  2.114826131239E-05 -1.048681263494E-05
   5   1             1.045824516610E-05 -9.547349167194E-06  2.111848914055E-05
   6   1             2.115145487558E-05  1.046339955679E-05 -9.541187638351E-06
   7   1            -1.047590262659E-05  9.518791179081E-06  2.114207567105E-05
   8   1            -2.116095227089E-05  1.048557784500E-05  9.547242170171E-06
   9   1             1.045824516321E-05  9.547349165473E-06 -2.111848913788E-05
  10   1            -2.116095226734E-05 -1.048557784944E-05 -9.547242171115E-06
  11   1            -1.047590263159E-05 -9.518791181024E-06 -2.114207567416E-05
  12   1             2.115145487069E-05 -1.046339955946E-05  9.541187634798E-06
  13   1             5.948246390108E-06 -3.002188444068E-06  5.895091423215E-06
  14   1            -5.954596092650E-06  2.993955957820E-06  5.921646028938E-06
  15   1             5.948246387666E-06  3.002188443180E-06 -5.895091422528E-06
  16   1            -5.954596093982E-06 -2.993955952491E-06 -5.921646026176E-06
  17   1             5.902764782705E-06  5.954914855333E-06 -2.963028963521E-06
  18   1            -2.995805252759E-06  5.888895840196E-06  5.959002546518E-06
  19   1            -5.893420692481E-06 -5.992525687670E-06 -2.973627550418E-06
  20   1             3.001174576411E-06  5.900867338184E-06 -5.969691544427E-06
  21   1             5.902764783461E-06 -5.954914857109E-06  2.963028962633E-06
  22   1             3.001174581296E-06 -5.900867337233E-06  5.969691538654E-06
  23   1            -5.893420693688E-06  5.992525685783E-06  2.973627553082E-06
  24   1            -2.995805250539E-06 -5.888895838531E-06 -5.959002550404E-06
  25   1            -8.375902687208E-06 -3.246382875632E-06 -3.961028733213E-05
  26   1             8.383567600134E-06  3.244958475257E-06 -3.965468989175E-05
  27   1            -8.375902686764E-06  3.246382875632E-06  3.961028732569E-05
  28   1             8.383567602577E-06 -3.244958474369E-06  3.965468989287E-05
  29   1            -3.963962474196E-05 -8.371947022079E-06 -3.258483770807E-06
  30   1            -3.251157627115E-06 -3.963307448629E-05 -8.400867274050E-06
  31   1             3.965847056175E-05  8.401736091734E-06 -3.273473311527E-06
  32   1             3.252429081169E-06 -3.965161221298E-05  8.389453713731E-06
  33   1            -3.963962474041E-05  8.371947021191E-06  3.258483769031E-06
  34   1             3.252429082723E-06  3.965161220942E-05 -8.389453711066E-06
  35   1             3.965847055731E-05 -8.401736086849E-06  3.273473314191E-06
  36   1            -3.251157624451E-06  3.963307448651E-05  8.400867276270E-06
  37   1             1.501448105734E-05 -2.542878388434E-05 -5.404926524746E-06
  38   1            -1.499974570240E-05  2.541140364443E-05 -5.425139155510E-06
  39   1             1.501448106234E-05  2.542878388923E-05  5.404926524386E-06
  40   1            -1.499974570318E-05 -2.541140364132E-05  5.425139150153E-06
  41   1            -5.386464573723E-06  1.498261964450E-05 -2.542962767338E-05
  42   1            -2.546362227696E-05 -5.399896592095E-06  1.499516616210E-05
  43   1             5.401041955705E-06 -1.496026906223E-05 -2.542957560658E-05
  44   1             2.541963468872E-05 -5.423536201685E-06 -1.501878671284E-05
  45   1            -5.386464579954E-06 -1.498261965527E-05  2.542962767471E-05
  46   1             2.541963468738E-05  5.423536200533E-06  1.501878670906E-05
  47   1             5.401041960174E-06  1.496026906178E-05  2.542957560969E-05
  48   1            -2.546362227518E-05  5.399896592401E-06 -1.499516617043E-05
  49   1             4.613945079668E-06 -9.463330392201E-06 -5.949089939228E-06
  50   1            -4.612467128018E-06  9.462927322179E-06 -5.957275853619E-06
  51   1             4.613945076948E-06  9.463330393089E-06  5.949089940560E-06
  52   1            -4.612467128740E-06 -9.462927321291E-06  5.957275851731E-06
  53   1            -5.958147432317E-06  4.619111795834E-06 -9.460364714720E-06
  54   1            -9.404259238011E-06 -5.936349402380E-06  4.610416877993E-06
  55   1             5.974017840749E-06 -4.624024175726E-06 -9.448335888340E-06
  56   1             9.420601105870E-06 -5.964219498611E-06 -4.627484056441E-06
  57   1            -5.958147433760E-06 -4.619111795612E-06  9.460364713831E-06
  58   1             9.420601103649E-06  5.964219500942E-06  4.627484057329E-06
  59   1             5.974017841526E-06  4.624024170619E-06  9.448335892781E-06
  60   1            -9.404259237122E-06  5.936349397828E-06 -4.610416875994E-06
  61 248            -1.120142969491E-07 -4.434809675047E-08  5.082219804553E-06
  62 248            -1.120142944823E-07  4.434804703329E-08 -5.082219797670E-06
  63 248             5.032986287290E-06  4.718447854657E-16 -1.754152378908E-14
  64 248            -2.020137198494E-07  4.826111166256E-06 -1.147278293201E-07
  65 248            -5.123440010246E-06 -8.885253643953E-15 -2.181588243388E-14
  66 248            -2.020137384595E-07 -4.826111167811E-06  1.147278299030E-07
  67   6             8.799147954153E-06  1.205137315985E-05 -2.446360100583E-05
  68   6            -8.865956539705E-06 -1.210931602724E-05 -2.452073596382E-05
  69   6             8.799147956928E-06 -1.205137315807E-05  2.446360098984E-05
  70   6            -8.865956560022E-06  1.210931600060E-05  2.452073595671E-05
  71   6            -2.430213037774E-05  8.451100931506E-06  1.199769851823E-05
  72   6             1.239582168200E-05 -2.444104617244E-05  8.834557254422E-06
  73   6             2.441146624715E-05 -8.641636596751E-06  1.219923538720E-05
  74   6            -1.246035104163E-05 -2.462224577199E-05 -9.016024927755E-06
  75   6            -2.430213040056E-05 -8.451100934337E-06 -1.199769853333E-05
  76   6            -1.246035103808E-05  2.462224574895E-05  9.016024926201E-06
  77   6             2.441146628118E-05  8.641636625728E-06 -1.219923540674E-05
  78   6             1.239582165535E-05  2.444104616339E-05 -8.834557227333E-06
  79   6            -8.561881042368E-06  1.099297638163E-05 -4.324919706811E-06
  80   6             8.527010846859E-06 -1.101981210638E-05 -4.349607734433E-06
  81   6            -8.561881049141E-06 -1.099297637275E-05  4.324919714804E-06
  82   6             8.527010810444E-06  1.101981211704E-05  4.349607775289E-06
  83   6            -4.313058105332E-06 -8.656752713665E-06  1.090375843127E-05
  84   6             1.093735082058E-05 -4.549448026303E-06 -8.345588358383E-06
  85   6             4.273031958490E-06  8.476526124790E-06  1.127101740828E-05
  86   6            -1.117387391858E-05 -4.438991873634E-06  8.412980095018E-06
  87   6            -4.313058101779E-06  8.656752713443E-06 -1.090375843127E-05
  88   6            -1.117387388305E-05  4.438991879852E-06 -8.412980145867E-06
  89   6             4.273031954938E-06 -8.476526150991E-06 -1.127101741005E-05
  90   6             1.093735082414E-05  4.549448038738E-06  8.345588372149E-06
  91   6             2.771421179881E-06 -2.431133123970E-05 -4.764221001929E-06
  92   6            -2.805521746474E-06  2.436577526410E-05 -4.775229616838E-06
  93   6             2.771421177439E-06  2.431133126102E-05  4.764220998599E-06
  94   6            -2.805521747584E-06 -2.436577525167E-05  4.775229615284E-06
  95   6            -4.717499269669E-06  2.792918517347E-06 -2.429939004145E-05
  96   6            -2.441804357467E-05 -4.720547914561E-06  2.717700445798E-06
  97   6             4.746262314059E-06 -2.753839170477E-06 -2.439018397205E-05
  98   6             2.453687059578E-05 -4.754441905064E-06 -2.729605146801E-06
  99   6            -4.717499275442E-06 -2.792918527339E-06  2.429939004678E-05
 100   6             2.453687060111E-05  4.754441903732E-06  2.729605150575E-06
 101   6             4.746262322053E-06  2.753839177139E-06  2.439018399869E-05
 102   6            -2.441804355691E-05  4.720547912118E-06 -2.717700452015E-06
 103   7            -7.243063609774E-06  2.368189562363E-05 -2.904258886272E-06
 104   7             7.368798329965E-06 -2.358851953943E-05 -2.797057053527E-06
 105   7            -7.243063620987E-06 -2.368189563429E-05  2.904258887160E-06
 106   7             7.368798316643E-06  2.358851953588E-05  2.797057080617E-06
 107   7            -2.959767577693E-06 -7.077704959002E-06  2.365619706568E-05
 108   7             2.366874430493E-05 -3.084178169299E-06 -7.200947585995E-06
 109   7             3.028346563294E-06  7.148334609131E-06  2.344991855052E-05
 110   7            -2.348849283473E-05 -2.800423976268E-06  7.520292260921E-06
 111   7            -2.959767583910E-06  7.077704966552E-06 -2.365619708433E-05
 112   7            -2.348849285960E-05  2.800423959393E-06 -7.520292281238E-06
 113   7             3.028346555300E-06 -7.148334605689E-06 -2.344991855363E-05
 114   7             2.366874432846E-05  3.084178187507E-06  7.200947572783E-06
 115   6             2.269634593155E-05  1.664012455826E-05 -5.546506465448E-06
 116   6            -2.259553542050E-05 -1.672295481292E-05 -5.426545166554E-06
 117   6             2.269634593510E-05 -1.664012454938E-05  5.546506447240E-06
 118   6            -2.259553542316E-05  1.672295480049E-05  5.426545125475E-06
 119   6            -5.554693778054E-06  2.272366115808E-05  1.655413728230E-05
 120   6             1.663415715392E-05 -5.293545129126E-06  2.253961852450E-05
 121   6             5.551869157960E-06 -2.263231179445E-05  1.624024537605E-05
 122   6            -1.641858148105E-05 -5.411250141751E-06 -2.262577919421E-05
 123   6            -5.554693792709E-06 -2.272366114120E-05 -1.655413727164E-05
 124   6            -1.641858146684E-05  5.411250133980E-06  2.262577923329E-05
 125   6             5.551869151077E-06  2.263231181310E-05 -1.624024540092E-05
 126   6             1.663415713260E-05  5.293545151330E-06 -2.253961853604E-05
 127   7             1.379529362744E-06 -2.972106433097E-05 -6.840950001474E-06
 128   7            -1.365765500694E-06  2.979595623698E-05 -6.872786123491E-06
 129   7             1.379529343204E-06  2.972106429100E-05  6.840950049478E-06
 130   7            -1.365765499806E-06 -2.979595624053E-05  6.872786176532E-06
 131   7            -6.632362202039E-06  1.464340404489E-06 -2.944299836427E-05
 132   7            -2.988701690310E-05 -6.717208283158E-06  1.291096710432E-06
 133   7             6.547622635689E-06 -1.427935814036E-06 -2.941105044796E-05
 134   7             2.980729233482E-05 -6.576357011734E-06 -1.245513737480E-06
 135   7            -6.632362163708E-06 -1.464340390278E-06  2.944299839269E-05
 136   7             2.980729233037E-05  6.576357046775E-06  1.245513748138E-06
 137   7             6.547622605907E-06  1.427935810483E-06  2.941105046617E-05
 138   7            -2.988701691198E-05  6.717208329288E-06 -1.291096753953E-06

 RESULTANT FORCE     1.102902491557E-13  2.419939248988E-14 -2.338407245617E-15

 ATOMIC PART

 SYMMETRY ALLOWED FORCES (ANALYTICAL) (DIRECTION, FORCE)

    1  3.3674138E-05    2 -5.7522577E-06    3  1.1429503E-05    4 -1.6426232E-05
    5  2.9844142E-05    6 -1.1557686E-05    7  9.1077563E-07    8  3.5977673E-05
    9  1.0655342E-06   10 -1.6688855E-05   11 -4.7010752E-06   12  3.1978610E-05
   13  3.3276227E-05   14  1.3045559E-05   15 -6.2424724E-07   16  3.3452007E-05
   17 -7.1890896E-06   18 -1.0633474E-05   19 -2.5011293E-06   20  1.1999829E-05
   21  3.0295897E-06   22  1.2095868E-05   23  1.6827119E-06   24 -2.9489029E-06
   25 -2.3829781E-06   26 -3.4472123E-06   27  1.1906224E-05   28  1.2073359E-05
   29  1.7627910E-06   30  2.9296388E-06   31 -2.5560622E-06   32 -3.3426892E-06
   33 -1.1886652E-05   34 -2.4714355E-06   35 -8.5996329E-06   36  8.8631649E-06
   37 -2.8236039E-05   38 -4.8654101E-05   39 -1.1719741E-05   40 -3.6560352E-05
   41 -4.2818727E-05   42  1.1576074E-05   43  2.2938990E-05   44 -2.1947033E-05
   45 -4.8521471E-05   46 -3.6077188E-05   47  1.1055979E-05   48 -4.3488788E-05
   49 -2.7620072E-05   50  1.3944306E-05   51  4.7768988E-05   52 -2.8220928E-05
   53  3.4606299E-05   54 -3.6221613E-05   55 -3.7558196E-05   56  1.7311762E-05
   57 -1.0063367E-05   58  2.8415277E-05   59 -2.9606280E-05   60  1.0359701E-05
   61 -4.1466694E-06   62 -4.1173808E-05   63  9.4357009E-06   64  2.8816686E-05
   65  5.5344777E-06   66 -3.1352777E-05   67 -3.6984201E-05   68 -1.7832177E-05
   69 -1.0057142E-05   70 -3.7129851E-05   71  3.3773091E-07   72  1.9886105E-05
   73 -1.6412505E-05   74  1.3470064E-06   75 -4.7176106E-06   76  6.5675710E-06
   77 -1.5008640E-05   78  4.8227242E-06   79  9.1531388E-07   80 -1.7068951E-05
   81 -1.4719334E-06   82  6.7383621E-06   83  3.2081365E-06   84 -1.5620113E-05
   85 -1.6127747E-05   86 -4.9244171E-06   87  1.1086153E-06   88 -1.6216243E-05
   89  3.5070313E-06   90  3.4355001E-06   91  4.2220718E-06   92  5.8169166E-06
   93 -1.5718045E-07   94 -5.0645674E-06   95  3.9762209E-06   96 -3.0297079E-06
   97  4.6538160E-06   98  5.0969856E-06   99 -1.7392523E-05  100 -3.0086872E-05
  101  2.0943786E-05  102 -2.2976828E-05  103 -2.6209244E-05  104 -2.0833944E-05
  105  3.6728696E-05  106 -5.3319542E-06  107 -1.6474764E-05  108 -2.2366239E-05
  109  3.1277598E-05  110 -1.2333325E-05  111 -1.6801246E-05  112  3.3159712E-05
  113  1.6032051E-05  114 -1.7706398E-05  115 -3.0362997E-06  116 -3.6788608E-05
  117  1.2514149E-05  118 -1.6435627E-05  119  2.1060731E-06  120 -1.9372393E-05
  121  6.2622507E-06  122 -2.4840903E-06  123  5.3994221E-06  124  1.5090487E-05
  125 -1.3023385E-05  126 -1.9437670E-05  127 -6.2680000E-07  128  6.5654558E-06
  129  1.2519125E-05  130  1.0646944E-05  131  1.3040715E-05  132  1.2105473E-05
  133  5.9744220E-06  134 -1.5479573E-05  135 -2.6163124E-05  136  1.0414813E-05
  137 -2.1218320E-05  138  1.8344451E-05  139 -2.1416338E-05  140  2.1288560E-05
  141 -1.3787565E-05  142 -3.2388601E-05  143 -2.1563239E-06  144  1.8660678E-05
  145 -8.6287469E-06  146 -3.0253782E-05  147 -2.5030353E-05  148 -2.4500580E-05
  149  6.6404264E-07  150 -2.5290265E-05  151  1.3373905E-05  152  1.9483817E-05
  153  2.3118242E-05  154 -2.1633172E-05  155  1.5751199E-05  156 -2.7457161E-05
  157  1.4838067E-05  158 -1.5997415E-05  159  1.6142972E-05  160  2.9595981E-05
  161 -1.0095360E-05  162 -2.7850893E-05  163  7.4863387E-06  164  2.1651137E-05
  165  2.1585491E-05  166  2.5323070E-05  167  1.1747185E-05  168  2.1848941E-05
  169 -2.6434179E-06  170 -2.5771070E-05  171 -9.5967330E-06  172 -2.7443300E-06
  173  4.0475298E-05  174 -1.3286922E-06  175 -8.5117170E-06  176 -3.8376973E-05
  177  3.7236511E-05  178  1.9088228E-06  179  1.6103608E-05  180  1.0284133E-06
  181  3.8672369E-05  182  1.2338067E-05  183 -1.1110576E-05  184  3.6553774E-05
  185 -1.4214497E-05  186 -1.1701099E-05  187 -3.1101983E-05  188 -2.0949292E-05
  189 -3.1898375E-05  190  1.1531450E-05  191 -2.6730790E-05  192  2.0269241E-05
  193 -2.7230256E-05  194  2.6843005E-05  195 -1.8239246E-05  196 -3.8409283E-05
  197 -6.7806951E-06  198  2.3050887E-05  199 -1.5545556E-05  200 -4.8998227E-05
  201 -1.7181187E-05  202 -3.9668605E-05  203 -2.0157346E-05  204 -7.8218708E-06
  205  5.3308433E-06

 CELL PART

 GRADIENT WITH RESPECT TO THE CELL PARAMETER IN HARTREE/BOHR
ORDER: -D/DA1X, -D/DA1Y, -D/DA1Z
       -D/DA2X, -D/DA2Y, -D/DA2Z
       -D/DA3X, -D/DA3Y, -D/DA3Z
  0.835568220114E-14  0.332702192232E-04  0.330160422202E-04
  0.333918913071E-04 -0.155439552953E-06  0.331688793924E-04
  0.333918915558E-04  0.334256586534E-04 -0.152837015369E-06

STRESS TENSOR, IN HARTREE/BOHR^3:
ORDER: 11 12 13
       21 22 23
       31 32 33
 -0.574325096226E-07 -0.221053310437E-15  0.206681920526E-15
  0.105550508048E-15 -0.574905877961E-07  0.267348739906E-09
 -0.134915192773E-15  0.262872736037E-09 -0.570489390971E-07

PRESSURE FROM THE STRESS TENSOR,
IN HARTREE/BOHR^3:  0.57324E-07
PRESSURE IN GIGAPASCAL:  0.1687E-02
CONVERSION FACTOR: 1 HARTREE/BOHR^3= 29421 GIGAPASCAL
WHEN USING VALUES FOR BOHR RADIUS AND HARTREE
FROM IUPAC WEBSITE, APRIL 2009
ENTHALPY: -4.1855160758712E+03

 SYMMETRY ALLOWED FORCES (ANALYTICAL) (DIRECTION, FORCE)

    1  1.9685074E-03    2  2.6345412E-06    3  6.1915844E-06    4 -7.4333084E-06
 TTTTTTTTTTTTTTTTTTTTTTTTTTTTTT TOTGRA_C    TELAPSE     4052.09 TCPU     2866.98
 *******************************************************************************
 LATTICE PARAMETERS (ANGSTROMS AND DEGREES) - BOHR = 0.5291772083 ANGSTROM
 PRIMITIVE CELL - CENTRING CODE 6/1 VOLUME=  2937.942074 - DENSITY  0.936 g/cm^3
         A              B              C           ALPHA      BETA       GAMMA 
    15.62745918    15.62745918    15.62745918   109.471221 109.471221 109.471221
 *******************************************************************************
 ATOMS IN THE ASYMMETRIC UNIT   70 - ATOMS IN THE UNIT CELL:  138
     ATOM                 X/A                 Y/B                 Z/C    
 *******************************************************************************
      1 T   1 H    -1.364855262719E-01  3.118511639546E-01 -2.409163635486E-01
      2 T   1 H    -4.472324724969E-01  1.044308372766E-01  2.409163635486E-01
      3 F   1 H     1.364855262719E-01 -1.044308372766E-01  4.483366902265E-01
      4 F   1 H     4.472324724969E-01 -3.118511639546E-01 -4.483366902265E-01
      5 T   1 H    -2.409163635486E-01 -1.364855262719E-01  3.118511639546E-01
      6 T   1 H     3.118511639546E-01 -2.409163635486E-01 -1.364855262719E-01
      7 T   1 H    -4.483366902265E-01  4.472324724969E-01 -3.118511639546E-01
      8 T   1 H     1.044308372766E-01  2.409163635486E-01 -4.472324724969E-01
      9 F   1 H     2.409163635486E-01 -4.472324724969E-01  1.044308372766E-01
     10 F   1 H    -1.044308372766E-01  4.483366902265E-01  1.364855262719E-01
     11 F   1 H     4.483366902265E-01  1.364855262719E-01 -1.044308372766E-01
     12 F   1 H    -3.118511639546E-01 -4.483366902265E-01  4.472324724969E-01
     13 T   1 H    -2.408493730719E-01  3.196081141224E-01 -1.291429332765E-01
     14 T   1 H     4.487510473989E-01 -1.117064397953E-01  1.291429332765E-01
     15 F   1 H     2.408493730719E-01  1.117064397953E-01 -4.395425128057E-01
     16 F   1 H    -4.487510473989E-01 -3.196081141224E-01  4.395425128057E-01
     17 T   1 H    -1.291429332765E-01 -2.408493730719E-01  3.196081141224E-01
     18 T   1 H     3.196081141224E-01 -1.291429332765E-01 -2.408493730719E-01
     19 T   1 H     4.395425128057E-01 -4.487510473989E-01 -3.196081141224E-01
     20 T   1 H    -1.117064397953E-01  1.291429332765E-01  4.487510473989E-01
     21 F   1 H     1.291429332765E-01  4.487510473989E-01 -1.117064397953E-01
     22 F   1 H     1.117064397953E-01 -4.395425128057E-01  2.408493730719E-01
     23 F   1 H    -4.395425128057E-01  2.408493730719E-01  1.117064397953E-01
     24 F   1 H    -3.196081141224E-01  4.395425128057E-01 -4.487510473989E-01
     25 T   1 H     4.811601404325E-01  1.342314953974E-01  4.927071238180E-01
     26 T   1 H    -3.584756284207E-01 -1.154698338554E-02 -4.927071238180E-01
     27 F   1 H    -4.811601404325E-01  1.154698338554E-02 -3.469286450351E-01
     28 F   1 H     3.584756284207E-01 -1.342314953974E-01  3.469286450351E-01
     29 T   1 H     4.927071238180E-01  4.811601404325E-01  1.342314953974E-01
     30 T   1 H     1.342314953974E-01  4.927071238180E-01  4.811601404325E-01
     31 T   1 H     3.469286450351E-01  3.584756284207E-01 -1.342314953974E-01
     32 T   1 H    -1.154698338554E-02 -4.927071238180E-01 -3.584756284207E-01
     33 F   1 H    -4.927071238180E-01 -3.584756284207E-01 -1.154698338554E-02
     34 F   1 H     1.154698338554E-02 -3.469286450351E-01 -4.811601404325E-01
     35 F   1 H    -3.469286450351E-01 -4.811601404325E-01  1.154698338554E-02
     36 F   1 H    -1.342314953974E-01  3.469286450351E-01  3.584756284207E-01
     37 T   1 H     4.815889060121E-01  2.516919362354E-01 -4.441135275026E-01
     38 T   1 H    -3.041945362620E-01 -7.429756648532E-02  4.441135275026E-01
     39 F   1 H    -4.815889060121E-01  7.429756648532E-02 -2.298969697767E-01
     40 F   1 H     3.041945362620E-01 -2.516919362354E-01  2.298969697767E-01
     41 T   1 H    -4.441135275026E-01  4.815889060121E-01  2.516919362354E-01
     42 T   1 H     2.516919362354E-01 -4.441135275026E-01  4.815889060121E-01
     43 T   1 H     2.298969697767E-01  3.041945362620E-01 -2.516919362354E-01
     44 T   1 H    -7.429756648532E-02  4.441135275026E-01 -3.041945362620E-01
     45 F   1 H     4.441135275026E-01 -3.041945362620E-01 -7.429756648532E-02
     46 F   1 H     7.429756648532E-02 -2.298969697767E-01 -4.815889060121E-01
     47 F   1 H    -2.298969697767E-01 -4.815889060121E-01  7.429756648532E-02
     48 F   1 H    -2.516919362354E-01  2.298969697767E-01  3.041945362620E-01
     49 T   1 H    -4.523084819160E-01  2.442429477270E-01  4.835049647216E-01
     50 T   1 H    -2.392620169947E-01  6.418655336238E-02 -4.835049647216E-01
     51 F   1 H     4.523084819160E-01 -6.418655336238E-02 -3.034485703570E-01
     52 F   1 H     2.392620169947E-01 -2.442429477270E-01  3.034485703570E-01
     53 T   1 H     4.835049647216E-01 -4.523084819160E-01  2.442429477270E-01
     54 T   1 H     2.442429477270E-01  4.835049647216E-01 -4.523084819160E-01
     55 T   1 H     3.034485703570E-01  2.392620169947E-01 -2.442429477270E-01
     56 T   1 H     6.418655336238E-02 -4.835049647216E-01 -2.392620169947E-01
     57 F   1 H    -4.835049647216E-01 -2.392620169947E-01  6.418655336238E-02
     58 F   1 H    -6.418655336238E-02 -3.034485703570E-01  4.523084819160E-01
     59 F   1 H    -3.034485703570E-01  4.523084819160E-01 -6.418655336238E-02
     60 F   1 H    -2.442429477270E-01  3.034485703570E-01  2.392620169947E-01
     61 T 248 CD   -2.554992043227E-01  2.445007956773E-01  5.000000000000E-01
     62 F 248 CD    2.554992043227E-01 -2.445007956773E-01  5.000000000000E-01
     63 T 248 CD    5.000000000000E-01 -2.554992043227E-01  2.445007956773E-01
     64 T 248 CD    2.445007956773E-01  5.000000000000E-01 -2.554992043227E-01
     65 T 248 CD    5.000000000000E-01  2.554992043227E-01 -2.445007956773E-01
     66 F 248 CD   -2.445007956773E-01  5.000000000000E-01  2.554992043227E-01
     67 T   6 C    -3.732113541223E-01  2.564749574491E-01 -3.676912637907E-01
     68 T   6 C    -3.758337787602E-01 -5.520090331641E-03  3.676912637907E-01
     69 F   6 C     3.732113541223E-01  5.520090331641E-03 -3.703136884286E-01
     70 F   6 C     3.758337787602E-01 -2.564749574491E-01  3.703136884286E-01
     71 T   6 C    -3.676912637907E-01 -3.732113541223E-01  2.564749574491E-01
     72 T   6 C     2.564749574491E-01 -3.676912637907E-01 -3.732113541223E-01
     73 T   6 C     3.703136884286E-01  3.758337787602E-01 -2.564749574491E-01
     74 T   6 C    -5.520090331641E-03  3.676912637907E-01 -3.758337787602E-01
     75 F   6 C     3.676912637907E-01 -3.758337787602E-01 -5.520090331641E-03
     76 F   6 C     5.520090331641E-03 -3.703136884286E-01  3.732113541223E-01
     77 F   6 C    -3.703136884286E-01  3.732113541223E-01  5.520090331641E-03
     78 F   6 C    -2.564749574491E-01  3.703136884286E-01  3.758337787602E-01
     79 T   6 C    -2.155325142562E-01  2.971751431592E-01 -2.649060292053E-01
     80 T   6 C    -4.379188276355E-01  4.937351494912E-02  2.649060292053E-01
     81 F   6 C     2.155325142562E-01 -4.937351494912E-02 -4.872923425846E-01
     82 F   6 C     4.379188276355E-01 -2.971751431592E-01  4.872923425846E-01
     83 T   6 C    -2.649060292053E-01 -2.155325142562E-01  2.971751431592E-01
     84 T   6 C     2.971751431592E-01 -2.649060292053E-01 -2.155325142562E-01
     85 T   6 C     4.872923425846E-01  4.379188276355E-01 -2.971751431592E-01
     86 T   6 C     4.937351494912E-02  2.649060292053E-01 -4.379188276355E-01
     87 F   6 C     2.649060292053E-01 -4.379188276355E-01  4.937351494912E-02
     88 F   6 C    -4.937351494912E-02 -4.872923425846E-01  2.155325142562E-01
     89 F   6 C    -4.872923425846E-01  2.155325142562E-01 -4.937351494912E-02
     90 F   6 C    -2.971751431592E-01  4.872923425846E-01  4.379188276355E-01
     91 T   6 C    -4.709899336392E-01  2.197261997253E-01 -4.641654963638E-01
     92 T   6 C    -3.161083039109E-01 -6.824437275391E-03  4.641654963638E-01
     93 F   6 C     4.709899336392E-01  6.824437275391E-03 -3.092838666355E-01
     94 F   6 C     3.161083039109E-01 -2.197261997253E-01  3.092838666355E-01
     95 T   6 C    -4.641654963638E-01 -4.709899336392E-01  2.197261997253E-01
     96 T   6 C     2.197261997253E-01 -4.641654963638E-01 -4.709899336392E-01
     97 T   6 C     3.092838666355E-01  3.161083039109E-01 -2.197261997253E-01
     98 T   6 C    -6.824437275391E-03  4.641654963638E-01 -3.161083039109E-01
     99 F   6 C     4.641654963638E-01 -3.161083039109E-01 -6.824437275391E-03
    100 F   6 C     6.824437275391E-03 -3.092838666355E-01  4.709899336392E-01
    101 F   6 C    -3.092838666355E-01  4.709899336392E-01  6.824437275391E-03
    102 F   6 C    -2.197261997253E-01  3.092838666355E-01  3.161083039109E-01
    103 T   7 N    -2.831643093276E-01  2.691695180893E-01 -3.651036501278E-01
    104 T   7 N    -3.657268317829E-01  8.193934080020E-02  3.651036501278E-01
    105 F   7 N     2.831643093276E-01 -8.193934080020E-02 -4.476661725831E-01
    106 F   7 N     3.657268317829E-01 -2.691695180893E-01  4.476661725831E-01
    107 T   7 N    -3.651036501278E-01 -2.831643093276E-01  2.691695180893E-01
    108 T   7 N     2.691695180893E-01 -3.651036501278E-01 -2.831643093276E-01
    109 T   7 N     4.476661725831E-01  3.657268317829E-01 -2.691695180893E-01
    110 T   7 N     8.193934080020E-02  3.651036501278E-01 -3.657268317829E-01
    111 F   7 N     3.651036501278E-01 -3.657268317829E-01  8.193934080020E-02
    112 F   7 N    -8.193934080020E-02 -4.476661725831E-01  2.831643093276E-01
    113 F   7 N    -4.476661725831E-01  2.831643093276E-01 -8.193934080020E-02
    114 F   7 N    -2.691695180893E-01  4.476661725831E-01  3.657268317829E-01
    115 T   6 C    -2.672397161032E-01  3.009954671081E-01 -2.095495069359E-01
    116 T   6 C    -4.894550259560E-01 -5.769020916731E-02  2.095495069359E-01
    117 F   6 C     2.672397161032E-01  5.769020916731E-02 -4.317648167887E-01
    118 F   6 C     4.894550259560E-01 -3.009954671081E-01  4.317648167887E-01
    119 T   6 C    -2.095495069359E-01 -2.672397161032E-01  3.009954671081E-01
    120 T   6 C     3.009954671081E-01 -2.095495069359E-01 -2.672397161032E-01
    121 T   6 C     4.317648167887E-01  4.894550259560E-01 -3.009954671081E-01
    122 T   6 C    -5.769020916731E-02  2.095495069359E-01 -4.894550259560E-01
    123 F   6 C     2.095495069359E-01 -4.894550259560E-01 -5.769020916731E-02
    124 F   6 C     5.769020916731E-02 -4.317648167887E-01  2.672397161032E-01
    125 F   6 C    -4.317648167887E-01  2.672397161032E-01  5.769020916731E-02
    126 F   6 C    -3.009954671081E-01  4.317648167887E-01  4.894550259560E-01
    127 T   7 N    -3.671021504177E-01  2.754488136364E-01 -2.751460410436E-01
    128 T   7 N    -4.494051453200E-01 -9.195610937409E-02  2.751460410436E-01
    129 F   7 N     3.671021504177E-01  9.195610937409E-02 -3.574490359459E-01
    130 F   7 N     4.494051453200E-01 -2.754488136364E-01  3.574490359459E-01
    131 T   7 N    -2.751460410436E-01 -3.671021504177E-01  2.754488136364E-01
    132 T   7 N     2.754488136364E-01 -2.751460410436E-01 -3.671021504177E-01
    133 T   7 N     3.574490359459E-01  4.494051453200E-01 -2.754488136364E-01
    134 T   7 N    -9.195610937409E-02  2.751460410436E-01 -4.494051453200E-01
    135 F   7 N     2.751460410436E-01 -4.494051453200E-01 -9.195610937409E-02
    136 F   7 N     9.195610937409E-02 -3.574490359459E-01  3.671021504177E-01
    137 F   7 N    -3.574490359459E-01  3.671021504177E-01  9.195610937409E-02
    138 F   7 N    -2.754488136364E-01  3.574490359459E-01  4.494051453200E-01

 TRANSFORMATION MATRIX PRIMITIVE-CRYSTALLOGRAPHIC CELL
  0.0000  1.0000  1.0000  1.0000  0.0000  1.0000  1.0000  1.0000  0.0000

 *******************************************************************************
 CRYSTALLOGRAPHIC CELL (VOLUME=       5875.88414743)
         A              B              C           ALPHA      BETA       GAMMA 
    18.04503553    18.04503553    18.04503553    90.000000  90.000000  90.000000

 COORDINATES IN THE CRYSTALLOGRAPHIC CELL
     ATOM                 X/A                 Y/B                 Z/C    
 *******************************************************************************
      1 T   1 H     1.037101633390E-01 -3.446265268875E-01  2.081410006156E-01
      2 T   1 H    -1.037101633390E-01  3.446265268875E-01  2.081410006156E-01
      3 F   1 H     1.037101633390E-01  3.446265268875E-01 -2.081410006156E-01
      4 F   1 H    -1.037101633390E-01 -3.446265268875E-01 -2.081410006156E-01
      5 T   1 H     2.081410006156E-01  1.037101633390E-01 -3.446265268875E-01
      6 T   1 H    -3.446265268875E-01  2.081410006156E-01  1.037101633390E-01
      7 T   1 H    -2.081410006156E-01 -1.037101633390E-01 -3.446265268875E-01
      8 T   1 H     3.446265268875E-01  2.081410006156E-01 -1.037101633390E-01
      9 F   1 H     2.081410006156E-01 -1.037101633390E-01  3.446265268875E-01
     10 F   1 H     3.446265268875E-01 -2.081410006156E-01  1.037101633390E-01
     11 F   1 H    -2.081410006156E-01  1.037101633390E-01  3.446265268875E-01
     12 F   1 H    -3.446265268875E-01 -2.081410006156E-01 -1.037101633390E-01
     13 T   1 H     2.156572769589E-01 -3.448002102354E-01  1.039508371635E-01
     14 T   1 H    -2.156572769589E-01  3.448002102354E-01  1.039508371635E-01
     15 F   1 H     2.156572769589E-01  3.448002102354E-01 -1.039508371635E-01
     16 F   1 H    -2.156572769589E-01 -3.448002102354E-01 -1.039508371635E-01
     17 T   1 H     1.039508371635E-01  2.156572769589E-01 -3.448002102354E-01
     18 T   1 H    -3.448002102354E-01  1.039508371635E-01  2.156572769589E-01
     19 T   1 H    -1.039508371635E-01 -2.156572769589E-01 -3.448002102354E-01
     20 T   1 H     3.448002102354E-01  1.039508371635E-01 -2.156572769589E-01
     21 F   1 H     1.039508371635E-01 -2.156572769589E-01  3.448002102354E-01
     22 F   1 H     3.448002102354E-01 -1.039508371635E-01  2.156572769589E-01
     23 F   1 H    -1.039508371635E-01  2.156572769589E-01  3.448002102354E-01
     24 F   1 H    -3.448002102354E-01 -1.039508371635E-01 -2.156572769589E-01
     25 T   1 H     7.288923939146E-02  4.198178844266E-01  6.134225600592E-02
     26 T   1 H    -7.288923939146E-02 -4.198178844266E-01  6.134225600592E-02
     27 F   1 H     7.288923939146E-02 -4.198178844266E-01 -6.134225600592E-02
     28 F   1 H    -7.288923939146E-02  4.198178844266E-01 -6.134225600592E-02
     29 T   1 H     6.134225600592E-02  7.288923939146E-02  4.198178844266E-01
     30 T   1 H     4.198178844266E-01  6.134225600592E-02  7.288923939146E-02
     31 T   1 H    -6.134225600592E-02 -7.288923939146E-02  4.198178844266E-01
     32 T   1 H    -4.198178844266E-01  6.134225600592E-02 -7.288923939146E-02
     33 F   1 H     6.134225600592E-02 -7.288923939146E-02 -4.198178844266E-01
     34 F   1 H    -4.198178844266E-01 -6.134225600592E-02  7.288923939146E-02
     35 F   1 H    -6.134225600592E-02  7.288923939146E-02 -4.198178844266E-01
     36 F   1 H     4.198178844266E-01 -6.134225600592E-02 -7.288923939146E-02
     37 T   1 H     1.629947513604E-01  3.928917211370E-01  8.869718487503E-02
     38 T   1 H    -1.629947513604E-01 -3.928917211370E-01  8.869718487503E-02
     39 F   1 H     1.629947513604E-01 -3.928917211370E-01 -8.869718487503E-02
     40 F   1 H    -1.629947513604E-01  3.928917211370E-01 -8.869718487503E-02
     41 T   1 H     8.869718487503E-02  1.629947513604E-01  3.928917211370E-01
     42 T   1 H     3.928917211370E-01  8.869718487503E-02  1.629947513604E-01
     43 T   1 H    -8.869718487503E-02 -1.629947513604E-01  3.928917211370E-01
     44 T   1 H    -3.928917211370E-01  8.869718487503E-02 -1.629947513604E-01
     45 F   1 H     8.869718487503E-02 -1.629947513604E-01 -3.928917211370E-01
     46 F   1 H    -3.928917211370E-01 -8.869718487503E-02  1.629947513604E-01
     47 F   1 H    -8.869718487503E-02  1.629947513604E-01 -3.928917211370E-01
     48 F   1 H     3.928917211370E-01 -8.869718487503E-02 -1.629947513604E-01
     49 T   1 H     9.002819718230E-02  3.934767675393E-01  1.542147505447E-01
     50 T   1 H    -9.002819718230E-02 -3.934767675393E-01  1.542147505447E-01
     51 F   1 H     9.002819718230E-02 -3.934767675393E-01 -1.542147505447E-01
     52 F   1 H    -9.002819718230E-02  3.934767675393E-01 -1.542147505447E-01
     53 T   1 H     1.542147505447E-01  9.002819718230E-02  3.934767675393E-01
     54 T   1 H     3.934767675393E-01  1.542147505447E-01  9.002819718230E-02
     55 T   1 H    -1.542147505447E-01 -9.002819718230E-02  3.934767675393E-01
     56 T   1 H    -3.934767675393E-01  1.542147505447E-01 -9.002819718230E-02
     57 F   1 H     1.542147505447E-01 -9.002819718230E-02 -3.934767675393E-01
     58 F   1 H    -3.934767675393E-01 -1.542147505447E-01  9.002819718230E-02
     59 F   1 H    -1.542147505447E-01  9.002819718230E-02 -3.934767675393E-01
     60 F   1 H     3.934767675393E-01 -1.542147505447E-01 -9.002819718230E-02
     61 T 248 CD    5.000000000000E-01  1.041846165116E-16 -2.554992043227E-01
     62 F 248 CD    5.000000000000E-01  1.041846165116E-16  2.554992043227E-01
     63 T 248 CD   -2.554992043227E-01  5.000000000000E-01  1.302307706395E-16
     64 T 248 CD    1.041846165116E-16 -2.554992043227E-01  5.000000000000E-01
     65 T 248 CD    2.554992043227E-01  5.000000000000E-01  0.000000000000E+00
     66 F 248 CD    1.562769247674E-16  2.554992043227E-01  5.000000000000E-01
     67 T   6 C     1.309975238904E-01 -4.986887876811E-01  1.254774335587E-01
     68 T   6 C    -1.309975238904E-01  4.986887876811E-01  1.254774335587E-01
     69 F   6 C     1.309975238904E-01  4.986887876811E-01 -1.254774335587E-01
     70 F   6 C    -1.309975238904E-01 -4.986887876811E-01 -1.254774335587E-01
     71 T   6 C     1.254774335587E-01  1.309975238904E-01 -4.986887876811E-01
     72 T   6 C    -4.986887876811E-01  1.254774335587E-01  1.309975238904E-01
     73 T   6 C    -1.254774335587E-01 -1.309975238904E-01 -4.986887876811E-01
     74 T   6 C     4.986887876811E-01  1.254774335587E-01 -1.309975238904E-01
     75 F   6 C     1.254774335587E-01 -1.309975238904E-01  4.986887876811E-01
     76 F   6 C     4.986887876811E-01 -1.254774335587E-01  1.309975238904E-01
     77 F   6 C    -1.254774335587E-01  1.309975238904E-01  4.986887876811E-01
     78 F   6 C    -4.986887876811E-01 -1.254774335587E-01 -1.309975238904E-01
     79 T   6 C     1.239008141050E-01 -3.888068433103E-01  1.732743290542E-01
     80 T   6 C    -1.239008141050E-01  3.888068433103E-01  1.732743290542E-01
     81 F   6 C     1.239008141050E-01  3.888068433103E-01 -1.732743290542E-01
     82 F   6 C    -1.239008141050E-01 -3.888068433103E-01 -1.732743290542E-01
     83 T   6 C     1.732743290542E-01  1.239008141050E-01 -3.888068433103E-01
     84 T   6 C    -3.888068433103E-01  1.732743290542E-01  1.239008141050E-01
     85 T   6 C    -1.732743290542E-01 -1.239008141050E-01 -3.888068433103E-01
     86 T   6 C     3.888068433103E-01  1.732743290542E-01 -1.239008141050E-01
     87 F   6 C     1.732743290542E-01 -1.239008141050E-01  3.888068433103E-01
     88 F   6 C     3.888068433103E-01 -1.732743290542E-01  1.239008141050E-01
     89 F   6 C    -1.732743290542E-01  1.239008141050E-01  3.888068433103E-01
     90 F   6 C    -3.888068433103E-01 -1.732743290542E-01 -1.239008141050E-01
     91 T   6 C     1.132753185003E-01  4.225591851359E-01  1.064508812249E-01
     92 T   6 C    -1.132753185003E-01 -4.225591851359E-01  1.064508812249E-01
     93 F   6 C     1.132753185003E-01 -4.225591851359E-01 -1.064508812249E-01
     94 F   6 C    -1.132753185003E-01  4.225591851359E-01 -1.064508812249E-01
     95 T   6 C     1.064508812249E-01  1.132753185003E-01  4.225591851359E-01
     96 T   6 C     4.225591851359E-01  1.064508812249E-01  1.132753185003E-01
     97 T   6 C    -1.064508812249E-01 -1.132753185003E-01  4.225591851359E-01
     98 T   6 C    -4.225591851359E-01  1.064508812249E-01 -1.132753185003E-01
     99 F   6 C     1.064508812249E-01 -1.132753185003E-01 -4.225591851359E-01
    100 F   6 C    -4.225591851359E-01 -1.064508812249E-01  1.132753185003E-01
    101 F   6 C    -1.064508812249E-01  1.132753185003E-01 -4.225591851359E-01
    102 F   6 C     4.225591851359E-01 -1.064508812249E-01 -1.132753185003E-01
    103 T   7 N     9.361508864456E-02 -4.587187387723E-01  1.755544294448E-01
    104 T   7 N    -9.361508864456E-02  4.587187387723E-01  1.755544294448E-01
    105 F   7 N     9.361508864456E-02  4.587187387723E-01 -1.755544294448E-01
    106 F   7 N    -9.361508864456E-02 -4.587187387723E-01 -1.755544294448E-01
    107 T   7 N     1.755544294448E-01  9.361508864456E-02 -4.587187387723E-01
    108 T   7 N    -4.587187387723E-01  1.755544294448E-01  9.361508864456E-02
    109 T   7 N    -1.755544294448E-01 -9.361508864456E-02 -4.587187387723E-01
    110 T   7 N     4.587187387723E-01  1.755544294448E-01 -9.361508864456E-02
    111 F   7 N     1.755544294448E-01 -9.361508864456E-02  4.587187387723E-01
    112 F   7 N     4.587187387723E-01 -1.755544294448E-01  9.361508864456E-02
    113 F   7 N    -1.755544294448E-01  9.361508864456E-02  4.587187387723E-01
    114 F   7 N    -4.587187387723E-01 -1.755544294448E-01 -9.361508864456E-02
    115 T   6 C     1.793428381377E-01 -3.888923450736E-01  1.216526289704E-01
    116 T   6 C    -1.793428381377E-01  3.888923450736E-01  1.216526289704E-01
    117 F   6 C     1.793428381377E-01  3.888923450736E-01 -1.216526289704E-01
    118 F   6 C    -1.793428381377E-01 -3.888923450736E-01 -1.216526289704E-01
    119 T   6 C     1.216526289704E-01  1.793428381377E-01 -3.888923450736E-01
    120 T   6 C    -3.888923450736E-01  1.216526289704E-01  1.793428381377E-01
    121 T   6 C    -1.216526289704E-01 -1.793428381377E-01 -3.888923450736E-01
    122 T   6 C     3.888923450736E-01  1.216526289704E-01 -1.793428381377E-01
    123 F   6 C     1.216526289704E-01 -1.793428381377E-01  3.888923450736E-01
    124 F   6 C     3.888923450736E-01 -1.216526289704E-01  1.793428381377E-01
    125 F   6 C    -1.216526289704E-01  1.793428381377E-01  3.888923450736E-01
    126 F   6 C    -3.888923450736E-01 -1.216526289704E-01 -1.793428381377E-01
    127 T   7 N     1.837024615052E-01 -4.588485025489E-01  9.174635213116E-02
    128 T   7 N    -1.837024615052E-01  4.588485025489E-01  9.174635213116E-02
    129 F   7 N     1.837024615052E-01  4.588485025489E-01 -9.174635213116E-02
    130 F   7 N    -1.837024615052E-01 -4.588485025489E-01 -9.174635213116E-02
    131 T   7 N     9.174635213116E-02  1.837024615052E-01 -4.588485025489E-01
    132 T   7 N    -4.588485025489E-01  9.174635213116E-02  1.837024615052E-01
    133 T   7 N    -9.174635213116E-02 -1.837024615052E-01 -4.588485025489E-01
    134 T   7 N     4.588485025489E-01  9.174635213116E-02 -1.837024615052E-01
    135 F   7 N     9.174635213116E-02 -1.837024615052E-01  4.588485025489E-01
    136 F   7 N     4.588485025489E-01 -9.174635213116E-02  1.837024615052E-01
    137 F   7 N    -9.174635213116E-02  1.837024615052E-01  4.588485025489E-01
    138 F   7 N    -4.588485025489E-01 -9.174635213116E-02 -1.837024615052E-01

 T = ATOM BELONGING TO THE ASYMMETRIC UNIT

 *******************************************************************************
 * CELL DEFORMATION
 *******************************************************************************

    ELASTIC STRAIN MATRIX (ADIMENSIONAL)

    1    0.0000000000    0.0000000000    0.0000000000
    2    0.0000000000    0.0000000000   -0.0150000000
    3    0.0000000000   -0.0150000000    0.0000000000

 LATTICE PARAMETERS (ANGSTROMS AND DEGREES) OF
 (1) ORIGINAL PRIMITIVE CELL
 (2) ORIGINAL CRYSTALLOGRAPHIC CELL
 (3) DEFORMED PRIMITIVE CELL
 (4) DEFORMED CRYSTALLOGRAPHIC CELL

            A           B           C        ALPHA       BETA        GAMMA         VOL
 (1)   15.627459   15.627459   15.627459  109.471221  109.471221  109.471221 2937.942074
 (2)   18.045036   18.045036   18.045036   90.000000   90.000000   90.000000 5875.884147
 (3)   15.471579   15.784121   15.784121  110.273470  109.472233  109.472233 2937.281037
 (4)   18.045036   18.047065   18.047065   91.718744   90.000000   90.000000 5874.562073

 * CELL DEFORMATION COMPLETE - NO. OF SYMMOPS   2
 *******************************************************************************
 LATTICE PARAMETERS (ANGSTROMS AND DEGREES) - BOHR = 0.5291772083 ANGSTROM
 PRIMITIVE CELL - CENTRING CODE 6/1 VOLUME=  2937.281037 - DENSITY  0.936 g/cm^3
         A              B              C           ALPHA      BETA       GAMMA 
    15.47157922    15.78412058    15.78412058   110.273470 109.472233 109.472233
 *******************************************************************************
 ATOMS IN THE ASYMMETRIC UNIT   70 - ATOMS IN THE UNIT CELL:  138
     ATOM                 X/A                 Y/B                 Z/C    
 *******************************************************************************
      1 T   1 H    -1.364855262719E-01  3.118511639546E-01 -2.409163635486E-01
      2 T   1 H    -4.472324724969E-01  1.044308372766E-01  2.409163635486E-01
      3 F   1 H     1.364855262719E-01 -1.044308372766E-01  4.483366902265E-01
      4 F   1 H     4.472324724969E-01 -3.118511639546E-01 -4.483366902265E-01
      5 T   1 H    -2.409163635486E-01 -1.364855262719E-01  3.118511639546E-01
      6 T   1 H     3.118511639546E-01 -2.409163635486E-01 -1.364855262719E-01
      7 T   1 H    -4.483366902265E-01  4.472324724969E-01 -3.118511639546E-01
      8 T   1 H     1.044308372766E-01  2.409163635486E-01 -4.472324724969E-01
      9 F   1 H     2.409163635486E-01 -4.472324724969E-01  1.044308372766E-01
     10 F   1 H    -1.044308372766E-01  4.483366902265E-01  1.364855262719E-01
     11 F   1 H     4.483366902265E-01  1.364855262719E-01 -1.044308372766E-01
     12 F   1 H    -3.118511639546E-01 -4.483366902265E-01  4.472324724969E-01
     13 T   1 H    -2.408493730719E-01  3.196081141224E-01 -1.291429332765E-01
     14 T   1 H     4.487510473989E-01 -1.117064397953E-01  1.291429332765E-01
     15 F   1 H     2.408493730719E-01  1.117064397953E-01 -4.395425128057E-01
     16 F   1 H    -4.487510473989E-01 -3.196081141224E-01  4.395425128057E-01
     17 T   1 H    -1.291429332765E-01 -2.408493730719E-01  3.196081141224E-01
     18 T   1 H     3.196081141224E-01 -1.291429332765E-01 -2.408493730719E-01
     19 T   1 H     4.395425128057E-01 -4.487510473989E-01 -3.196081141224E-01
     20 T   1 H    -1.117064397953E-01  1.291429332765E-01  4.487510473989E-01
     21 F   1 H     1.291429332765E-01  4.487510473989E-01 -1.117064397953E-01
     22 F   1 H     1.117064397953E-01 -4.395425128057E-01  2.408493730719E-01
     23 F   1 H    -4.395425128057E-01  2.408493730719E-01  1.117064397953E-01
     24 F   1 H    -3.196081141224E-01  4.395425128057E-01 -4.487510473989E-01
     25 T   1 H     4.811601404325E-01  1.342314953974E-01  4.927071238180E-01
     26 T   1 H    -3.584756284207E-01 -1.154698338554E-02 -4.927071238180E-01
     27 F   1 H    -4.811601404325E-01  1.154698338554E-02 -3.469286450351E-01
     28 F   1 H     3.584756284207E-01 -1.342314953974E-01  3.469286450351E-01
     29 T   1 H     4.927071238180E-01  4.811601404325E-01  1.342314953974E-01
     30 T   1 H     1.342314953974E-01  4.927071238180E-01  4.811601404325E-01
     31 T   1 H     3.469286450351E-01  3.584756284207E-01 -1.342314953974E-01
     32 T   1 H    -1.154698338554E-02 -4.927071238180E-01 -3.584756284207E-01
     33 F   1 H    -4.927071238180E-01 -3.584756284207E-01 -1.154698338554E-02
     34 F   1 H     1.154698338554E-02 -3.469286450351E-01 -4.811601404325E-01
     35 F   1 H    -3.469286450351E-01 -4.811601404325E-01  1.154698338554E-02
     36 F   1 H    -1.342314953974E-01  3.469286450351E-01  3.584756284207E-01
     37 T   1 H     4.815889060121E-01  2.516919362354E-01 -4.441135275026E-01
     38 T   1 H    -3.041945362620E-01 -7.429756648532E-02  4.441135275026E-01
     39 F   1 H    -4.815889060121E-01  7.429756648532E-02 -2.298969697767E-01
     40 F   1 H     3.041945362620E-01 -2.516919362354E-01  2.298969697767E-01
     41 T   1 H    -4.441135275026E-01  4.815889060121E-01  2.516919362354E-01
     42 T   1 H     2.516919362354E-01 -4.441135275026E-01  4.815889060121E-01
     43 T   1 H     2.298969697767E-01  3.041945362620E-01 -2.516919362354E-01
     44 T   1 H    -7.429756648532E-02  4.441135275026E-01 -3.041945362620E-01
     45 F   1 H     4.441135275026E-01 -3.041945362620E-01 -7.429756648532E-02
     46 F   1 H     7.429756648532E-02 -2.298969697767E-01 -4.815889060121E-01
     47 F   1 H    -2.298969697767E-01 -4.815889060121E-01  7.429756648532E-02
     48 F   1 H    -2.516919362354E-01  2.298969697767E-01  3.041945362620E-01
     49 T   1 H    -4.523084819160E-01  2.442429477270E-01  4.835049647216E-01
     50 T   1 H    -2.392620169947E-01  6.418655336238E-02 -4.835049647216E-01
     51 F   1 H     4.523084819160E-01 -6.418655336238E-02 -3.034485703570E-01
     52 F   1 H     2.392620169947E-01 -2.442429477270E-01  3.034485703570E-01
     53 T   1 H     4.835049647216E-01 -4.523084819160E-01  2.442429477270E-01
     54 T   1 H     2.442429477270E-01  4.835049647216E-01 -4.523084819160E-01
     55 T   1 H     3.034485703570E-01  2.392620169947E-01 -2.442429477270E-01
     56 T   1 H     6.418655336238E-02 -4.835049647216E-01 -2.392620169947E-01
     57 F   1 H    -4.835049647216E-01 -2.392620169947E-01  6.418655336238E-02
     58 F   1 H    -6.418655336238E-02 -3.034485703570E-01  4.523084819160E-01
     59 F   1 H    -3.034485703570E-01  4.523084819160E-01 -6.418655336238E-02
     60 F   1 H    -2.442429477270E-01  3.034485703570E-01  2.392620169947E-01
     61 T 248 CD   -2.554992043227E-01  2.445007956773E-01  5.000000000000E-01
     62 F 248 CD    2.554992043227E-01 -2.445007956773E-01  5.000000000000E-01
     63 T 248 CD    5.000000000000E-01 -2.554992043227E-01  2.445007956773E-01
     64 T 248 CD    2.445007956773E-01  5.000000000000E-01 -2.554992043227E-01
     65 T 248 CD    5.000000000000E-01  2.554992043227E-01 -2.445007956773E-01
     66 F 248 CD   -2.445007956773E-01  5.000000000000E-01  2.554992043227E-01
     67 T   6 C    -3.732113541223E-01  2.564749574491E-01 -3.676912637907E-01
     68 T   6 C    -3.758337787602E-01 -5.520090331641E-03  3.676912637907E-01
     69 F   6 C     3.732113541223E-01  5.520090331641E-03 -3.703136884286E-01
     70 F   6 C     3.758337787602E-01 -2.564749574491E-01  3.703136884286E-01
     71 T   6 C    -3.676912637907E-01 -3.732113541223E-01  2.564749574491E-01
     72 T   6 C     2.564749574491E-01 -3.676912637907E-01 -3.732113541223E-01
     73 T   6 C     3.703136884286E-01  3.758337787602E-01 -2.564749574491E-01
     74 T   6 C    -5.520090331641E-03  3.676912637907E-01 -3.758337787602E-01
     75 F   6 C     3.676912637907E-01 -3.758337787602E-01 -5.520090331641E-03
     76 F   6 C     5.520090331641E-03 -3.703136884286E-01  3.732113541223E-01
     77 F   6 C    -3.703136884286E-01  3.732113541223E-01  5.520090331641E-03
     78 F   6 C    -2.564749574491E-01  3.703136884286E-01  3.758337787602E-01
     79 T   6 C    -2.155325142562E-01  2.971751431592E-01 -2.649060292053E-01
     80 T   6 C    -4.379188276355E-01  4.937351494912E-02  2.649060292053E-01
     81 F   6 C     2.155325142562E-01 -4.937351494912E-02 -4.872923425846E-01
     82 F   6 C     4.379188276355E-01 -2.971751431592E-01  4.872923425846E-01
     83 T   6 C    -2.649060292053E-01 -2.155325142562E-01  2.971751431592E-01
     84 T   6 C     2.971751431592E-01 -2.649060292053E-01 -2.155325142562E-01
     85 T   6 C     4.872923425846E-01  4.379188276355E-01 -2.971751431592E-01
     86 T   6 C     4.937351494912E-02  2.649060292053E-01 -4.379188276355E-01
     87 F   6 C     2.649060292053E-01 -4.379188276355E-01  4.937351494912E-02
     88 F   6 C    -4.937351494912E-02 -4.872923425846E-01  2.155325142562E-01
     89 F   6 C    -4.872923425846E-01  2.155325142562E-01 -4.937351494912E-02
     90 F   6 C    -2.971751431592E-01  4.872923425846E-01  4.379188276355E-01
     91 T   6 C    -4.709899336392E-01  2.197261997253E-01 -4.641654963638E-01
     92 T   6 C    -3.161083039109E-01 -6.824437275391E-03  4.641654963638E-01
     93 F   6 C     4.709899336392E-01  6.824437275391E-03 -3.092838666355E-01
     94 F   6 C     3.161083039109E-01 -2.197261997253E-01  3.092838666355E-01
     95 T   6 C    -4.641654963638E-01 -4.709899336392E-01  2.197261997253E-01
     96 T   6 C     2.197261997253E-01 -4.641654963638E-01 -4.709899336392E-01
     97 T   6 C     3.092838666355E-01  3.161083039109E-01 -2.197261997253E-01
     98 T   6 C    -6.824437275391E-03  4.641654963638E-01 -3.161083039109E-01
     99 F   6 C     4.641654963638E-01 -3.161083039109E-01 -6.824437275391E-03
    100 F   6 C     6.824437275391E-03 -3.092838666355E-01  4.709899336392E-01
    101 F   6 C    -3.092838666355E-01  4.709899336392E-01  6.824437275391E-03
    102 F   6 C    -2.197261997253E-01  3.092838666355E-01  3.161083039109E-01
    103 T   7 N    -2.831643093276E-01  2.691695180893E-01 -3.651036501278E-01
    104 T   7 N    -3.657268317829E-01  8.193934080020E-02  3.651036501278E-01
    105 F   7 N     2.831643093276E-01 -8.193934080020E-02 -4.476661725831E-01
    106 F   7 N     3.657268317829E-01 -2.691695180893E-01  4.476661725831E-01
    107 T   7 N    -3.651036501278E-01 -2.831643093276E-01  2.691695180893E-01
    108 T   7 N     2.691695180893E-01 -3.651036501278E-01 -2.831643093276E-01
    109 T   7 N     4.476661725831E-01  3.657268317829E-01 -2.691695180893E-01
    110 T   7 N     8.193934080020E-02  3.651036501278E-01 -3.657268317829E-01
    111 F   7 N     3.651036501278E-01 -3.657268317829E-01  8.193934080020E-02
    112 F   7 N    -8.193934080020E-02 -4.476661725831E-01  2.831643093276E-01
    113 F   7 N    -4.476661725831E-01  2.831643093276E-01 -8.193934080020E-02
    114 F   7 N    -2.691695180893E-01  4.476661725831E-01  3.657268317829E-01
    115 T   6 C    -2.672397161032E-01  3.009954671081E-01 -2.095495069359E-01
    116 T   6 C    -4.894550259560E-01 -5.769020916731E-02  2.095495069359E-01
    117 F   6 C     2.672397161032E-01  5.769020916731E-02 -4.317648167887E-01
    118 F   6 C     4.894550259560E-01 -3.009954671081E-01  4.317648167887E-01
    119 T   6 C    -2.095495069359E-01 -2.672397161032E-01  3.009954671081E-01
    120 T   6 C     3.009954671081E-01 -2.095495069359E-01 -2.672397161032E-01
    121 T   6 C     4.317648167887E-01  4.894550259560E-01 -3.009954671081E-01
    122 T   6 C    -5.769020916731E-02  2.095495069359E-01 -4.894550259560E-01
    123 F   6 C     2.095495069359E-01 -4.894550259560E-01 -5.769020916731E-02
    124 F   6 C     5.769020916731E-02 -4.317648167887E-01  2.672397161032E-01
    125 F   6 C    -4.317648167887E-01  2.672397161032E-01  5.769020916731E-02
    126 F   6 C    -3.009954671081E-01  4.317648167887E-01  4.894550259560E-01
    127 T   7 N    -3.671021504177E-01  2.754488136364E-01 -2.751460410436E-01
    128 T   7 N    -4.494051453200E-01 -9.195610937409E-02  2.751460410436E-01
    129 F   7 N     3.671021504177E-01  9.195610937409E-02 -3.574490359459E-01
    130 F   7 N     4.494051453200E-01 -2.754488136364E-01  3.574490359459E-01
    131 T   7 N    -2.751460410436E-01 -3.671021504177E-01  2.754488136364E-01
    132 T   7 N     2.754488136364E-01 -2.751460410436E-01 -3.671021504177E-01
    133 T   7 N     3.574490359459E-01  4.494051453200E-01 -2.754488136364E-01
    134 T   7 N    -9.195610937409E-02  2.751460410436E-01 -4.494051453200E-01
    135 F   7 N     2.751460410436E-01 -4.494051453200E-01 -9.195610937409E-02
    136 F   7 N     9.195610937409E-02 -3.574490359459E-01  3.671021504177E-01
    137 F   7 N    -3.574490359459E-01  3.671021504177E-01  9.195610937409E-02
    138 F   7 N    -2.754488136364E-01  3.574490359459E-01  4.494051453200E-01

 TRANSFORMATION MATRIX PRIMITIVE-CRYSTALLOGRAPHIC CELL
  0.0000  1.0000  1.0000  1.0000  0.0000  1.0000  1.0000  1.0000  0.0000

 *******************************************************************************
 CRYSTALLOGRAPHIC CELL (VOLUME=       5874.56207349)
         A              B              C           ALPHA      BETA       GAMMA 
    18.04503553    18.04706548    18.04706548    91.718744  90.000000  90.000000

 COORDINATES IN THE CRYSTALLOGRAPHIC CELL
     ATOM                 X/A                 Y/B                 Z/C    
 *******************************************************************************
      1 T   1 H     1.037101633390E-01 -3.446265268875E-01  2.081410006156E-01
      2 T   1 H    -1.037101633390E-01  3.446265268875E-01  2.081410006156E-01
      3 F   1 H     1.037101633390E-01  3.446265268875E-01 -2.081410006156E-01
      4 F   1 H    -1.037101633390E-01 -3.446265268875E-01 -2.081410006156E-01
      5 T   1 H     2.081410006156E-01  1.037101633390E-01 -3.446265268875E-01
      6 T   1 H    -3.446265268875E-01  2.081410006156E-01  1.037101633390E-01
      7 T   1 H    -2.081410006156E-01 -1.037101633390E-01 -3.446265268875E-01
      8 T   1 H     3.446265268875E-01  2.081410006156E-01 -1.037101633390E-01
      9 F   1 H     2.081410006156E-01 -1.037101633390E-01  3.446265268875E-01
     10 F   1 H     3.446265268875E-01 -2.081410006156E-01  1.037101633390E-01
     11 F   1 H    -2.081410006156E-01  1.037101633390E-01  3.446265268875E-01
     12 F   1 H    -3.446265268875E-01 -2.081410006156E-01 -1.037101633390E-01
     13 T   1 H     2.156572769589E-01 -3.448002102354E-01  1.039508371635E-01
     14 T   1 H    -2.156572769589E-01  3.448002102354E-01  1.039508371635E-01
     15 F   1 H     2.156572769589E-01  3.448002102354E-01 -1.039508371635E-01
     16 F   1 H    -2.156572769589E-01 -3.448002102354E-01 -1.039508371635E-01
     17 T   1 H     1.039508371635E-01  2.156572769589E-01 -3.448002102354E-01
     18 T   1 H    -3.448002102354E-01  1.039508371635E-01  2.156572769589E-01
     19 T   1 H    -1.039508371635E-01 -2.156572769589E-01 -3.448002102354E-01
     20 T   1 H     3.448002102354E-01  1.039508371635E-01 -2.156572769589E-01
     21 F   1 H     1.039508371635E-01 -2.156572769589E-01  3.448002102354E-01
     22 F   1 H     3.448002102354E-01 -1.039508371635E-01  2.156572769589E-01
     23 F   1 H    -1.039508371635E-01  2.156572769589E-01  3.448002102354E-01
     24 F   1 H    -3.448002102354E-01 -1.039508371635E-01 -2.156572769589E-01
     25 T   1 H     7.288923939146E-02  4.198178844266E-01  6.134225600592E-02
     26 T   1 H    -7.288923939146E-02 -4.198178844266E-01  6.134225600592E-02
     27 F   1 H     7.288923939146E-02 -4.198178844266E-01 -6.134225600592E-02
     28 F   1 H    -7.288923939146E-02  4.198178844266E-01 -6.134225600592E-02
     29 T   1 H     6.134225600592E-02  7.288923939146E-02  4.198178844266E-01
     30 T   1 H     4.198178844266E-01  6.134225600592E-02  7.288923939146E-02
     31 T   1 H    -6.134225600592E-02 -7.288923939146E-02  4.198178844266E-01
     32 T   1 H    -4.198178844266E-01  6.134225600592E-02 -7.288923939146E-02
     33 F   1 H     6.134225600592E-02 -7.288923939146E-02 -4.198178844266E-01
     34 F   1 H    -4.198178844266E-01 -6.134225600592E-02  7.288923939146E-02
     35 F   1 H    -6.134225600592E-02  7.288923939146E-02 -4.198178844266E-01
     36 F   1 H     4.198178844266E-01 -6.134225600592E-02 -7.288923939146E-02
     37 T   1 H     1.629947513604E-01  3.928917211370E-01  8.869718487503E-02
     38 T   1 H    -1.629947513604E-01 -3.928917211370E-01  8.869718487503E-02
     39 F   1 H     1.629947513604E-01 -3.928917211370E-01 -8.869718487503E-02
     40 F   1 H    -1.629947513604E-01  3.928917211370E-01 -8.869718487503E-02
     41 T   1 H     8.869718487503E-02  1.629947513604E-01  3.928917211370E-01
     42 T   1 H     3.928917211370E-01  8.869718487503E-02  1.629947513604E-01
     43 T   1 H    -8.869718487503E-02 -1.629947513604E-01  3.928917211370E-01
     44 T   1 H    -3.928917211370E-01  8.869718487503E-02 -1.629947513604E-01
     45 F   1 H     8.869718487503E-02 -1.629947513604E-01 -3.928917211370E-01
     46 F   1 H    -3.928917211370E-01 -8.869718487503E-02  1.629947513604E-01
     47 F   1 H    -8.869718487503E-02  1.629947513604E-01 -3.928917211370E-01
     48 F   1 H     3.928917211370E-01 -8.869718487503E-02 -1.629947513604E-01
     49 T   1 H     9.002819718230E-02  3.934767675393E-01  1.542147505447E-01
     50 T   1 H    -9.002819718230E-02 -3.934767675393E-01  1.542147505447E-01
     51 F   1 H     9.002819718230E-02 -3.934767675393E-01 -1.542147505447E-01
     52 F   1 H    -9.002819718230E-02  3.934767675393E-01 -1.542147505447E-01
     53 T   1 H     1.542147505447E-01  9.002819718230E-02  3.934767675393E-01
     54 T   1 H     3.934767675393E-01  1.542147505447E-01  9.002819718230E-02
     55 T   1 H    -1.542147505447E-01 -9.002819718230E-02  3.934767675393E-01
     56 T   1 H    -3.934767675393E-01  1.542147505447E-01 -9.002819718230E-02
     57 F   1 H     1.542147505447E-01 -9.002819718230E-02 -3.934767675393E-01
     58 F   1 H    -3.934767675393E-01 -1.542147505447E-01  9.002819718230E-02
     59 F   1 H    -1.542147505447E-01  9.002819718230E-02 -3.934767675393E-01
     60 F   1 H     3.934767675393E-01 -1.542147505447E-01 -9.002819718230E-02
     61 T 248 CD    5.000000000000E-01  8.500145032286E-17 -2.554992043227E-01
     62 F 248 CD    5.000000000000E-01  4.857225732735E-17  2.554992043227E-01
     63 T 248 CD   -2.554992043227E-01  5.000000000000E-01  1.665334536938E-16
     64 T 248 CD    9.061209586656E-17 -2.554992043227E-01  5.000000000000E-01
     65 T 248 CD    2.554992043227E-01  5.000000000000E-01  3.642919299551E-17
     66 F 248 CD    1.698494454124E-16  2.554992043227E-01  5.000000000000E-01
     67 T   6 C     1.309975238904E-01 -4.986887876811E-01  1.254774335587E-01
     68 T   6 C    -1.309975238904E-01  4.986887876811E-01  1.254774335587E-01
     69 F   6 C     1.309975238904E-01  4.986887876811E-01 -1.254774335587E-01
     70 F   6 C    -1.309975238904E-01 -4.986887876811E-01 -1.254774335587E-01
     71 T   6 C     1.254774335587E-01  1.309975238904E-01 -4.986887876811E-01
     72 T   6 C    -4.986887876811E-01  1.254774335587E-01  1.309975238904E-01
     73 T   6 C    -1.254774335587E-01 -1.309975238904E-01 -4.986887876811E-01
     74 T   6 C     4.986887876811E-01  1.254774335587E-01 -1.309975238904E-01
     75 F   6 C     1.254774335587E-01 -1.309975238904E-01  4.986887876811E-01
     76 F   6 C     4.986887876811E-01 -1.254774335587E-01  1.309975238904E-01
     77 F   6 C    -1.254774335587E-01  1.309975238904E-01  4.986887876811E-01
     78 F   6 C    -4.986887876811E-01 -1.254774335587E-01 -1.309975238904E-01
     79 T   6 C     1.239008141050E-01 -3.888068433103E-01  1.732743290542E-01
     80 T   6 C    -1.239008141050E-01  3.888068433103E-01  1.732743290542E-01
     81 F   6 C     1.239008141050E-01  3.888068433103E-01 -1.732743290542E-01
     82 F   6 C    -1.239008141050E-01 -3.888068433103E-01 -1.732743290542E-01
     83 T   6 C     1.732743290542E-01  1.239008141050E-01 -3.888068433103E-01
     84 T   6 C    -3.888068433103E-01  1.732743290542E-01  1.239008141050E-01
     85 T   6 C    -1.732743290542E-01 -1.239008141050E-01 -3.888068433103E-01
     86 T   6 C     3.888068433103E-01  1.732743290542E-01 -1.239008141050E-01
     87 F   6 C     1.732743290542E-01 -1.239008141050E-01  3.888068433103E-01
     88 F   6 C     3.888068433103E-01 -1.732743290542E-01  1.239008141050E-01
     89 F   6 C    -1.732743290542E-01  1.239008141050E-01  3.888068433103E-01
     90 F   6 C    -3.888068433103E-01 -1.732743290542E-01 -1.239008141050E-01
     91 T   6 C     1.132753185003E-01  4.225591851359E-01  1.064508812249E-01
     92 T   6 C    -1.132753185003E-01 -4.225591851359E-01  1.064508812249E-01
     93 F   6 C     1.132753185003E-01 -4.225591851359E-01 -1.064508812249E-01
     94 F   6 C    -1.132753185003E-01  4.225591851359E-01 -1.064508812249E-01
     95 T   6 C     1.064508812249E-01  1.132753185003E-01  4.225591851359E-01
     96 T   6 C     4.225591851359E-01  1.064508812249E-01  1.132753185003E-01
     97 T   6 C    -1.064508812249E-01 -1.132753185003E-01  4.225591851359E-01
     98 T   6 C    -4.225591851359E-01  1.064508812249E-01 -1.132753185003E-01
     99 F   6 C     1.064508812249E-01 -1.132753185003E-01 -4.225591851359E-01
    100 F   6 C    -4.225591851359E-01 -1.064508812249E-01  1.132753185003E-01
    101 F   6 C    -1.064508812249E-01  1.132753185003E-01 -4.225591851359E-01
    102 F   6 C     4.225591851359E-01 -1.064508812249E-01 -1.132753185003E-01
    103 T   7 N     9.361508864456E-02 -4.587187387723E-01  1.755544294448E-01
    104 T   7 N    -9.361508864456E-02  4.587187387723E-01  1.755544294448E-01
    105 F   7 N     9.361508864456E-02  4.587187387723E-01 -1.755544294448E-01
    106 F   7 N    -9.361508864456E-02 -4.587187387723E-01 -1.755544294448E-01
    107 T   7 N     1.755544294448E-01  9.361508864456E-02 -4.587187387723E-01
    108 T   7 N    -4.587187387723E-01  1.755544294448E-01  9.361508864456E-02
    109 T   7 N    -1.755544294448E-01 -9.361508864456E-02 -4.587187387723E-01
    110 T   7 N     4.587187387723E-01  1.755544294448E-01 -9.361508864456E-02
    111 F   7 N     1.755544294448E-01 -9.361508864456E-02  4.587187387723E-01
    112 F   7 N     4.587187387723E-01 -1.755544294448E-01  9.361508864456E-02
    113 F   7 N    -1.755544294448E-01  9.361508864456E-02  4.587187387723E-01
    114 F   7 N    -4.587187387723E-01 -1.755544294448E-01 -9.361508864456E-02
    115 T   6 C     1.793428381377E-01 -3.888923450736E-01  1.216526289704E-01
    116 T   6 C    -1.793428381377E-01  3.888923450736E-01  1.216526289704E-01
    117 F   6 C     1.793428381377E-01  3.888923450736E-01 -1.216526289704E-01
    118 F   6 C    -1.793428381377E-01 -3.888923450736E-01 -1.216526289704E-01
    119 T   6 C     1.216526289704E-01  1.793428381377E-01 -3.888923450736E-01
    120 T   6 C    -3.888923450736E-01  1.216526289704E-01  1.793428381377E-01
    121 T   6 C    -1.216526289704E-01 -1.793428381377E-01 -3.888923450736E-01
    122 T   6 C     3.888923450736E-01  1.216526289704E-01 -1.793428381377E-01
    123 F   6 C     1.216526289704E-01 -1.793428381377E-01  3.888923450736E-01
    124 F   6 C     3.888923450736E-01 -1.216526289704E-01  1.793428381377E-01
    125 F   6 C    -1.216526289704E-01  1.793428381377E-01  3.888923450736E-01
    126 F   6 C    -3.888923450736E-01 -1.216526289704E-01 -1.793428381377E-01
    127 T   7 N     1.837024615052E-01 -4.588485025489E-01  9.174635213116E-02
    128 T   7 N    -1.837024615052E-01  4.588485025489E-01  9.174635213116E-02
    129 F   7 N     1.837024615052E-01  4.588485025489E-01 -9.174635213116E-02
    130 F   7 N    -1.837024615052E-01 -4.588485025489E-01 -9.174635213116E-02
    131 T   7 N     9.174635213116E-02  1.837024615052E-01 -4.588485025489E-01
    132 T   7 N    -4.588485025489E-01  9.174635213116E-02  1.837024615052E-01
    133 T   7 N    -9.174635213116E-02 -1.837024615052E-01 -4.588485025489E-01
    134 T   7 N     4.588485025489E-01  9.174635213116E-02 -1.837024615052E-01
    135 F   7 N     9.174635213116E-02 -1.837024615052E-01  4.588485025489E-01
    136 F   7 N     4.588485025489E-01 -9.174635213116E-02  1.837024615052E-01
    137 F   7 N    -9.174635213116E-02  1.837024615052E-01  4.588485025489E-01
    138 F   7 N    -4.588485025489E-01 -9.174635213116E-02 -1.837024615052E-01

 T = ATOM BELONGING TO THE ASYMMETRIC UNIT

 ****    2 SYMMOPS - TRANSLATORS IN FRACTIONAL UNITS
 **** MATRICES AND TRANSLATORS IN THE CRYSTALLOGRAPHIC REFERENCE FRAME
   V INV                    ROTATION MATRICES                   TRANSLATORS
   1   1  1.00  0.00  0.00  0.00  1.00  0.00  0.00  0.00  1.00  0.00  0.00  0.00
   2   2 -1.00  0.00  0.00 -1.00 -0.00  1.00 -1.00  1.00 -0.00  0.00  0.00  0.00

 DIRECT LATTICE VECTORS CARTESIAN COMPONENTS (ANGSTROM)
          X                    Y                    Z
  -0.902251776407E+01   0.888717999761E+01   0.888717999761E+01
   0.902251776407E+01  -0.915785553053E+01   0.915785553053E+01
   0.902251776407E+01   0.915785553053E+01  -0.915785553053E+01


 CARTESIAN COORDINATES - PRIMITIVE CELL
 *******************************************************************************
 *      ATOM          X(ANGSTROM)         Y(ANGSTROM)         Z(ANGSTROM)
 *******************************************************************************
    1     1 H     1.871453582081E+00 -6.275136597890E+00  3.849193719795E+00
    2     1 H    -1.871453582081E+00  6.162459245360E+00  3.662629782147E+00
    3     1 H     1.871453582081E+00  6.275136597890E+00 -3.849193719795E+00
    4     1 H    -1.871453582081E+00 -6.162459245360E+00 -3.662629782147E+00
    5     1 H     3.755911750971E+00  1.964735550905E+00 -6.246869725356E+00
    6     1 H    -6.218797921625E+00  3.727839947240E+00  1.815114905816E+00
    7     1 H    -3.755911750971E+00 -1.778171613257E+00 -6.190726117894E+00
    8     1 H     6.218797921625E+00  3.783983554702E+00 -1.927792258346E+00
    9     1 H     3.755911750971E+00 -1.964735550905E+00  6.246869725356E+00
   10     1 H     6.218797921625E+00 -3.783983554702E+00  1.927792258346E+00
   11     1 H    -3.755911750971E+00  1.778171613257E+00  6.190726117894E+00
   12     1 H    -6.218797921625E+00 -3.727839947240E+00 -1.815114905816E+00
   13     1 H     3.891543224625E+00 -6.250068992055E+00  1.969125530453E+00
   14     1 H    -3.891543224625E+00  6.193795095561E+00  1.782467569139E+00
   15     1 H     3.891543224625E+00  6.250068992055E+00 -1.969125530453E+00
   16     1 H    -3.891543224625E+00 -6.193795095561E+00 -1.782467569139E+00
   17     1 H     1.875796549796E+00  3.984872205282E+00 -6.280305192177E+00
   18     1 H    -6.221932043808E+00  1.817423401427E+00  3.863406276378E+00
   19     1 H    -1.875796549796E+00 -3.798214243968E+00 -6.163558895439E+00
   20     1 H     6.221932043808E+00  1.934169698165E+00 -3.919680172872E+00
   21     1 H     1.875796549796E+00 -3.984872205282E+00  6.280305192177E+00
   22     1 H     6.221932043808E+00 -1.934169698165E+00  3.919680172872E+00
   23     1 H    -1.875796549796E+00  3.798214243968E+00  6.163558895439E+00
   24     1 H    -6.221932043808E+00 -1.817423401427E+00 -3.863406276378E+00
   25     1 H     1.315288914438E+00  7.559024791991E+00  9.932887594056E-01
   26     1 H    -1.315288914438E+00 -7.592232487661E+00  1.220557618600E+00
   27     1 H     1.315288914438E+00 -7.559024791991E+00 -9.932887594056E-01
   28     1 H    -1.315288914438E+00  7.592232487661E+00 -1.220557618600E+00
   29     1 H     1.106923189003E+00  1.201654484841E+00  7.555899306109E+00
   30     1 H     7.575628639826E+00  1.087193855286E+00  1.298685066603E+00
   31     1 H    -1.106923189003E+00 -1.428923344035E+00  7.595357973543E+00
   32     1 H    -7.575628639826E+00  1.126652522720E+00 -1.331892762273E+00
   33     1 H     1.106923189003E+00 -1.201654484841E+00 -7.555899306109E+00
   34     1 H    -7.575628639826E+00 -1.126652522720E+00  1.331892762273E+00
   35     1 H    -1.106923189003E+00  1.428923344035E+00 -7.595357973543E+00
   36     1 H     7.575628639826E+00 -1.087193855286E+00 -1.298685066603E+00
   37     1 H     2.941246079198E+00  7.065736908845E+00  1.494197676317E+00
   38     1 H    -2.941246079198E+00 -7.113753224415E+00  1.706890028315E+00
   39     1 H     2.941246079198E+00 -7.065736908845E+00 -1.494197676317E+00
   40     1 H    -2.941246079198E+00  7.113753224415E+00 -1.706890028315E+00
   41     1 H     1.600543852316E+00  2.834899903199E+00  7.045626375442E+00
   42     1 H     7.089745066630E+00  1.556425161128E+00  2.917237921413E+00
   43     1 H    -1.600543852316E+00 -3.047592255197E+00  7.133863757818E+00
   44     1 H    -7.089745066630E+00  1.644662543504E+00 -2.965254236983E+00
   45     1 H     1.600543852316E+00 -2.834899903199E+00 -7.045626375442E+00
   46     1 H    -7.089745066630E+00 -1.644662543504E+00  2.965254236983E+00
   47     1 H    -1.600543852316E+00  3.047592255197E+00 -7.133863757818E+00
   48     1 H     7.089745066630E+00 -1.556425161128E+00 -2.917237921413E+00
   49     1 H     1.624562016689E+00  7.058560089957E+00  2.676306118796E+00
   50     1 H    -1.624562016689E+00 -7.142044409533E+00  2.889315186288E+00
   51     1 H     1.624562016689E+00 -7.058560089957E+00 -2.676306118796E+00
   52     1 H    -1.624562016689E+00  7.142044409533E+00 -2.889315186288E+00
   53     1 H     2.782810652542E+00  1.518057482943E+00  7.075933819495E+00
   54     1 H     7.100302249745E+00  2.758442222292E+00  1.582819856901E+00
   55     1 H    -2.782810652542E+00 -1.731066550435E+00  7.124670679995E+00
   56     1 H    -7.100302249745E+00  2.807179082792E+00 -1.666304176477E+00
   57     1 H     2.782810652542E+00 -1.518057482943E+00 -7.075933819495E+00
   58     1 H    -7.100302249745E+00 -2.807179082792E+00  1.666304176477E+00
   59     1 H    -2.782810652542E+00  1.731066550435E+00 -7.124670679995E+00
   60     1 H     7.100302249745E+00 -2.758442222292E+00 -1.582819856901E+00
   61   248 CD    9.022517764070E+00  6.915738329121E-02 -4.610492219414E+00
   62   248 CD    9.022517764070E+00  2.015181496309E-01 -1.343454330873E+01
   63   248 CD   -4.610492219414E+00  9.022517764070E+00 -1.353377664610E-01
   64   248 CD    1.635098489191E-15 -4.745829985875E+00  9.091675147361E+00
   65   248 CD   -1.343454330873E+01  9.022517764070E+00 -1.353377664611E-01
   66   248 CD    3.064939276901E-15 -1.356988107519E+01  9.224035913701E+00
   67     6 C     2.363854972700E+00  9.012214965752E+00  2.128552066993E+00
   68     6 C    -2.363854972700E+00 -9.080142308148E+00  2.399937426101E+00
   69     6 C     2.363854972700E+00 -9.012214965752E+00 -2.128552066993E+00
   70     6 C    -2.363854972700E+00  9.080142308148E+00 -2.399937426101E+00
   71     6 C     2.264244746547E+00  2.228162293146E+00  9.010720812359E+00
   72     6 C     9.046178636950E+00  2.228786921956E+00  2.329891301502E+00
   73     6 C    -2.264244746547E+00 -2.499547652254E+00  9.081636461540E+00
   74     6 C    -9.046178636950E+00  2.299702571137E+00 -2.397818643898E+00
   75     6 C     2.264244746547E+00 -2.228162293146E+00 -9.010720812359E+00
   76     6 C    -9.046178636950E+00 -2.299702571137E+00  2.397818643898E+00
   77     6 C    -2.264244746547E+00  2.499547652254E+00 -9.081636461540E+00
   78     6 C     9.046178636950E+00 -2.228786921956E+00 -2.329891301502E+00
   79     6 C     2.235794592491E+00 -7.062934422477E+00  3.231981923414E+00
   80     6 C    -2.235794592491E+00  6.969132179761E+00  3.021500924380E+00
   81     6 C     2.235794592491E+00  7.062934422477E+00 -3.231981923414E+00
   82     6 C    -2.235794592491E+00 -6.969132179761E+00 -3.021500924380E+00
   83     6 C     3.126741423897E+00  2.341035092008E+00 -7.049570220006E+00
   84     6 C    -7.016033301119E+00  3.093204505010E+00  2.188893471133E+00
   85     6 C    -3.126741423897E+00 -2.130554092974E+00 -6.982496382232E+00
   86     6 C     7.016033301119E+00  3.160278342784E+00 -2.282695713849E+00
   87     6 C     3.126741423897E+00 -2.341035092008E+00  7.049570220006E+00
   88     6 C     7.016033301119E+00 -3.160278342784E+00  2.282695713849E+00
   89     6 C    -3.126741423897E+00  2.130554092974E+00  6.982496382232E+00
   90     6 C    -7.016033301119E+00 -3.093204505010E+00 -2.188893471133E+00
   91     6 C     2.044057146800E+00  7.596281859513E+00  1.806533501078E+00
   92     6 C    -2.044057146800E+00 -7.653909157525E+00  2.035286366334E+00
   93     6 C     2.044057146800E+00 -7.596281859513E+00 -1.806533501078E+00
   94     6 C    -2.044057146800E+00  7.653909157525E+00 -2.035286366334E+00
   95     6 C     1.920909933706E+00  1.929680714172E+00  7.594434651317E+00
   96     6 C     7.625095508519E+00  1.890249076504E+00  2.015243497794E+00
   97     6 C    -1.920909933706E+00 -2.158433579428E+00  7.655756365721E+00
   98     6 C    -7.625095508519E+00  1.951570790908E+00 -2.072870795806E+00
   99     6 C     1.920909933706E+00 -1.929680714172E+00 -7.594434651317E+00
  100     6 C    -7.625095508519E+00 -1.951570790908E+00  2.072870795806E+00
  101     6 C    -1.920909933706E+00  2.158433579428E+00 -7.655756365721E+00
  102     6 C     7.625095508519E+00 -1.890249076504E+00 -2.015243497794E+00
  103     7 N     1.689287600561E+00 -8.325114227317E+00  3.292049855532E+00
  104     7 N    -1.689287600561E+00  8.230077649823E+00  3.043721977374E+00
  105     7 N     1.689287600561E+00  8.325114227317E+00 -3.292049855532E+00
  106     7 N    -1.689287600561E+00 -8.230077649823E+00 -3.043721977374E+00
  107     7 N     3.167885916453E+00  1.813451539640E+00 -8.302935252578E+00
  108     7 N    -8.277595938570E+00  3.142546602445E+00  1.641769311814E+00
  109     7 N    -3.167885916453E+00 -1.565123661482E+00 -8.252256624562E+00
  110     7 N     8.277595938570E+00  3.193225230461E+00 -1.736805889308E+00
  111     7 N     3.167885916453E+00 -1.813451539640E+00  8.302935252578E+00
  112     7 N     8.277595938570E+00 -3.193225230461E+00  1.736805889308E+00
  113     7 N    -3.167885916453E+00  1.565123661482E+00  8.252256624562E+00
  114     7 N    -8.277595938570E+00 -3.142546602445E+00 -1.641769311814E+00
  115     6 C     3.236247885912E+00 -7.050504573653E+00  2.300489654614E+00
  116     6 C    -3.236247885912E+00  6.984647793297E+00  2.089962369110E+00
  117     6 C     3.236247885912E+00  7.050504573653E+00 -2.300489654614E+00
  118     6 C    -3.236247885912E+00 -6.984647793297E+00 -2.089962369110E+00
  119     6 C     2.195226011862E+00  3.341511528664E+00 -7.066119901764E+00
  120     6 C    -7.017576183475E+00  2.146682293573E+00  3.203319495734E+00
  121     6 C    -2.195226011862E+00 -3.130984243160E+00 -6.969032465186E+00
  122     6 C     7.017576183475E+00  2.243769730151E+00 -3.269176276090E+00
  123     6 C     2.195226011862E+00 -3.341511528664E+00  7.066119901764E+00
  124     6 C     7.017576183475E+00 -2.243769730151E+00  3.269176276090E+00
  125     6 C    -2.195226011862E+00  3.130984243160E+00  6.969032465186E+00
  126     6 C    -7.017576183475E+00 -2.146682293573E+00 -3.203319495734E+00
  127     7 N     3.314917444469E+00 -8.304771023285E+00  1.779765246742E+00
  128     7 N    -3.314917444469E+00  8.255104037771E+00  1.531367120826E+00
  129     7 N     3.314917444469E+00  8.304771023285E+00 -1.779765246742E+00
  130     7 N    -3.314917444469E+00 -8.255104037771E+00 -1.531367120826E+00
  131     7 N     1.655566183784E+00  3.439116507427E+00 -8.329661292195E+00
  132     7 N    -8.279937530528E+00  1.605842422117E+00  3.290083951712E+00
  133     7 N    -1.655566183784E+00 -3.190718381511E+00 -8.230213768861E+00
  134     7 N     8.279937530528E+00  1.705289945451E+00 -3.339750937226E+00
  135     7 N     1.655566183784E+00 -3.439116507427E+00  8.329661292195E+00
  136     7 N     8.279937530528E+00 -1.705289945451E+00  3.339750937226E+00
  137     7 N    -1.655566183784E+00  3.190718381511E+00  8.230213768861E+00
  138     7 N    -8.279937530528E+00 -1.605842422117E+00 -3.290083951712E+00
 INFORMATION **** EXCBUF **** EXCH. BIPO BUFFER: WORDS USED =     4000000
 WARNING **** EXCBUF **** EXCH. BIPO BUFFER TOO SMALL - TO AVOID I/O SET EXCHSIZE =     7678242

 DFT PARAMETERS

     ATOM       ELECTRONS   NET CHARGE   R(ANGSTROM)
   1   1  H       1.0000      0.0000     1.11000000
  61 248  CD     20.0000      0.0000     1.52000000
  67   6  C       6.0000      0.0000     0.77000000
 103   7  N       7.0000      0.0000     0.74000000

 SIZE OF GRID=    4032054
 TTTTTTTTTTTTTTTTTTTTTTTTTTTTTT MAKE_GRID2  TELAPSE     4064.13 TCPU     2874.89
 BECKE WEIGHT FUNCTION
 RADSAFE =     2.00
 TOLERANCES - DENSITY:10**- 6; POTENTIAL:10**- 9; GRID WGT:10**-14

 RADIAL INTEGRATION  - INTERVALS (POINTS,UPPER LIMIT):            1( 99,  4.0*R)

 ANGULAR INTEGRATION - INTERVALS (ACCURACY LEVEL [N. POINTS] UPPER LIMIT):
  1(  6[ 146]   0.2)  2( 11[ 302]   0.5)  3( 14[ 590]   0.9)  4( 18[1454]   3.5)
  5( 14[ 590]9999.0)
 EEEEEEEEEE INT_CALC TERMINATION  DATE 04 05 2020 TIME 17:19:57.1

 *******************************************************************************
 zif8Cd60degrees                                                                 
 CRYSTAL - SCF - TYPE OF CALCULATION :  RESTRICTED CLOSED SHELL
 *******************************************************************************

 CAPPA:IS1  2;IS2  2;IS3  2; K PTS MONK NET   6; SYMMOPS:K SPACE   4;G SPACE   2

 TTTTTTTTTTTTTTTTTTTTTTTTTTTTTT SDIK        TELAPSE     4073.81 TCPU     2879.25

 INFORMATION FROM INTEGRAL EVALUATION

 RESTART FROM A PREVIOUS DENSITY MATRIX - DEP ACTIVE
 NUMBER OF COUPLE SETS (NEW, OLD, FOUND):  100463  100463  100463
 NUMBER OF IRREDUCIBLE G VECTORS        :  358360  358360  358360
 CHARGE NORMALIZATION FACTOR   1.00002649
 TOTAL ATOMIC CHARGES:
   0.8655773   0.8579600   0.8655773   0.8579600   0.8593459   0.8605665
   0.8641601   0.8629202   0.8593459   0.8629202   0.8641601   0.8605665
   0.8594063   0.8637237   0.8594063   0.8637237   0.8655873   0.8605731
   0.8575852   0.8625397   0.8655873   0.8625397   0.8575852   0.8605731
   0.8183242   0.8186823   0.8183242   0.8186823   0.8183190   0.8220585
   0.8187056   0.8150065   0.8183190   0.8150065   0.8187056   0.8220585
   0.8418734   0.8407754   0.8418734   0.8407754   0.8380683   0.8389106
   0.8445589   0.8436545   0.8380683   0.8436545   0.8445589   0.8389106
   0.8398231   0.8460046   0.8398231   0.8460046   0.8438208   0.8400010
   0.8420251   0.8457781   0.8438208   0.8457781   0.8420251   0.8400010
  18.7268734  18.7268734  18.7268893  18.7268742  18.7269203  18.7268742
   5.6384686   5.6402242   5.6384686   5.6402242   5.6386230   5.6293242
   5.6400602   5.6493338   5.6386230   5.6493338   5.6400602   5.6293242
   6.0481861   6.0511638   6.0481861   6.0511638   6.0545565   6.0400131
   6.0449214   6.0596452   6.0545565   6.0596452   6.0449214   6.0400131
   6.4157614   6.4175725   6.4157614   6.4175725   6.4158467   6.4167476
   6.4174947   6.4167777   6.4158467   6.4167777   6.4174947   6.4167476
   7.6330163   7.6239343   7.6330163   7.6239343   7.6269580   7.6276511
   7.6301115   7.6293568   7.6269580   7.6293568   7.6301115   7.6276511
   6.0532598   6.0437379   6.0532598   6.0437379   6.0465777   6.0385580
   6.0502139   6.0585898   6.0465777   6.0585898   6.0502139   6.0385580
   7.6265076   7.6290003   7.6265076   7.6290003   7.6322693   7.6270838
   7.6231237   7.6283424   7.6322693   7.6283424   7.6231237   7.6270838
 TTTTTTTTTTTTTTTTTTTTTTTTTTTTTT MOQGAD      TELAPSE     4094.73 TCPU     2893.07
 TTTTTTTTTTTTTTTTTTTTTTTTTTTTTT SHELLXN     TELAPSE     4186.95 TCPU     2954.97
 TTTTTTTTTTTTTTTTTTTTTTTTTTTTTT MONMO3      TELAPSE     4191.08 TCPU     2959.10
 NUMERICALLY INTEGRATED DENSITY    636.0002159505
 TTTTTTTTTTTTTTTTTTTTTTTTTTTTTT NUMDFT      TELAPSE     4201.18 TCPU     2969.20
 CYC   0 ETOT(AU) -4.185568862421E+03 DETOT -4.19E+03 tst  7.42E-12 PX  1.00E+00
 TTTTTTTTTTTTTTTTTTTTTTTTTTTTTT DIIS        TELAPSE     4202.18 TCPU     2970.20
 TTTTTTTTTTTTTTTTTTTTTTTTTTTTTT FDIK        TELAPSE     4261.11 TCPU     3015.60
 INSULATING STATE
 TOP OF VALENCE BANDS -    BAND    318; K    6; EIG -2.6829388E-01 AU
 TOP OF VALENCE BANDS -    BAND    318; K    1; EIG -2.6837279E-01 AU
 BOTTOM OF VIRTUAL BANDS - BAND    319; K    1; EIG  8.1244679E-03 AU
 INDIRECT ENERGY BAND GAP:   7.5217 eV
 TTTTTTTTTTTTTTTTTTTTTTTTTTTTTT PDIG        TELAPSE     4262.50 TCPU     3017.00
 CHARGE NORMALIZATION FACTOR   1.00000000
 TOTAL ATOMIC CHARGES:
   0.8615910   0.8619431   0.8615910   0.8619431   0.8611215   0.8579483
   0.8623957   0.8655152   0.8611215   0.8655152   0.8623957   0.8579483
   0.8610415   0.8621269   0.8610415   0.8621269   0.8613105   0.8578546
   0.8618054   0.8652273   0.8613105   0.8652273   0.8618054   0.8578546
   0.8176933   0.8194006   0.8176933   0.8194006   0.8178009   0.8122181
   0.8192953   0.8251684   0.8178009   0.8251684   0.8192953   0.8122181
   0.8415990   0.8411594   0.8415990   0.8411594   0.8457721   0.8430631
   0.8370716   0.8393883   0.8457721   0.8393883   0.8370716   0.8430631
   0.8472352   0.8387777   0.8472352   0.8387777   0.8429127   0.8449339
   0.8430266   0.8407637   0.8429127   0.8407637   0.8430266   0.8449339
  18.7252883  18.7252883  18.7256518  18.7252659  18.7258680  18.7252659
   5.6401676   5.6373051   5.6401676   5.6373051   5.6403996   5.6611682
   5.6369053   5.6196752   5.6403996   5.6196752   5.6369053   5.6611682
   6.0662751   6.0340738   6.0662751   6.0340738   6.0348331   6.0623706
   6.0650489   6.0373747   6.0348331   6.0373747   6.0650489   6.0623706
   6.4192461   6.4142929   6.4192461   6.4142929   6.4193880   6.4099472
   6.4141834   6.4234964   6.4193880   6.4234964   6.4141834   6.4099472
   7.6043285   7.6532430   7.6043285   7.6532430   7.6437506   7.6165740
   7.6133932   7.6399685   7.6437506   7.6399685   7.6133932   7.6165740
   6.0348794   6.0624287   6.0348794   6.0624287   6.0659812   6.0624673
   6.0319501   6.0348902   6.0659812   6.0348902   6.0319501   6.0624673
   7.6415807   7.6139847   7.6415807   7.6139847   7.6028092   7.6144679
   7.6532275   7.6404487   7.6028092   7.6404487   7.6532275   7.6144679
 TTTTTTTTTTTTTTTTTTTTTTTTTTTTTT MOQGAD      TELAPSE     4262.52 TCPU     3017.02
 TTTTTTTTTTTTTTTTTTTTTTTTTTTTTT SHELLXN     TELAPSE     4361.83 TCPU     3078.67
 TTTTTTTTTTTTTTTTTTTTTTTTTTTTTT MONMO3      TELAPSE     4363.04 TCPU     3079.88
 NUMERICALLY INTEGRATED DENSITY    636.0002110544
 TTTTTTTTTTTTTTTTTTTTTTTTTTTTTT NUMDFT      TELAPSE     4372.89 TCPU     3089.72
 CYC   1 ETOT(AU) -4.185497243649E+03 DETOT  7.16E-02 tst  0.00E+00 PX  7.56E-03
 TTTTTTTTTTTTTTTTTTTTTTTTTTTTTT DIIS        TELAPSE     4379.77 TCPU     3096.60
 DIIS TEST: 0.10783E-01 AT SCF   CYCLE   1 - MIX   30 %
 TTTTTTTTTTTTTTTTTTTTTTTTTTTTTT FDIK        TELAPSE     4406.95 TCPU     3118.04
 INSULATING STATE
 TOP OF VALENCE BANDS -    BAND    318; K    6; EIG -2.6472487E-01 AU
 TOP OF VALENCE BANDS -    BAND    318; K    1; EIG -2.6477779E-01 AU
 BOTTOM OF VIRTUAL BANDS - BAND    319; K    1; EIG  8.2443317E-03 AU
 INDIRECT ENERGY BAND GAP:   7.4279 eV
 TTTTTTTTTTTTTTTTTTTTTTTTTTTTTT PDIG        TELAPSE     4408.34 TCPU     3119.44
 CHARGE NORMALIZATION FACTOR   1.00000000
 TOTAL ATOMIC CHARGES:
   0.8641887   0.8592042   0.8641887   0.8592042   0.8602771   0.8635826
   0.8632390   0.8602060   0.8602771   0.8602060   0.8632390   0.8635826
   0.8603619   0.8627805   0.8603619   0.8627805   0.8640645   0.8634815
   0.8589374   0.8598183   0.8640645   0.8598183   0.8589374   0.8634815
   0.8192931   0.8177659   0.8192931   0.8177659   0.8192018   0.8182600
   0.8178338   0.8185557   0.8192018   0.8185557   0.8178338   0.8182600
   0.8420358   0.8405069   0.8420358   0.8405069   0.8424226   0.8431595
   0.8401258   0.8396048   0.8424226   0.8396048   0.8401258   0.8431595
   0.8439591   0.8417699   0.8439591   0.8417699   0.8436753   0.8449231
   0.8421062   0.8410524   0.8436753   0.8410524   0.8421062   0.8449231
  18.7254041  18.7254041  18.7260948  18.7254203  18.7260560  18.7254203
   5.6344035   5.6440784   5.6344035   5.6440784   5.6345851   5.6456626
   5.6438282   5.6337751   5.6345851   5.6337751   5.6438282   5.6456626
   6.0615739   6.0380039   6.0615739   6.0380039   6.0428020   6.0504414
   6.0565598   6.0486240   6.0428020   6.0486240   6.0565598   6.0504414
   6.4172638   6.4166517   6.4172638   6.4166517   6.4173355   6.4154381
   6.4165540   6.4178814   6.4173355   6.4178814   6.4165540   6.4154381
   7.6204553   7.6368147   7.6204553   7.6368147   7.6351401   7.6185165
   7.6225608   7.6392000   7.6351401   7.6392000   7.6225608   7.6185165
   6.0420419   6.0547277   6.0420419   6.0547277   6.0610851   6.0504347
   6.0359538   6.0463254   6.0610851   6.0463254   6.0359538   6.0504347
   7.6340859   7.6220613   7.6340859   7.6220613   7.6193810   7.6174964
   7.6362795   7.6386845   7.6193810   7.6386845   7.6362795   7.6174964
 TTTTTTTTTTTTTTTTTTTTTTTTTTTTTT MOQGAD      TELAPSE     4408.37 TCPU     3119.46
 TTTTTTTTTTTTTTTTTTTTTTTTTTTTTT SHELLXN     TELAPSE     4498.26 TCPU     3180.46
 TTTTTTTTTTTTTTTTTTTTTTTTTTTTTT MONMO3      TELAPSE     4505.28 TCPU     3187.49
 NUMERICALLY INTEGRATED DENSITY    636.0002116095
 TTTTTTTTTTTTTTTTTTTTTTTTTTTTTT NUMDFT      TELAPSE     4515.16 TCPU     3197.37
 CYC   2 ETOT(AU) -4.185498537707E+03 DETOT -1.29E-03 tst  2.20E-06 PX  5.85E-03
 TTTTTTTTTTTTTTTTTTTTTTTTTTTTTT DIIS        TELAPSE     4522.96 TCPU     3205.16
 DIIS TEST: 0.22531E-02 AT SCF   CYCLE   2 - DIIS ACTIVE - HISTORY:     2 CYCLES
 TTTTTTTTTTTTTTTTTTTTTTTTTTTTTT FDIK        TELAPSE     4550.98 TCPU     3226.24
 INSULATING STATE
 TOP OF VALENCE BANDS -    BAND    318; K    6; EIG -2.6636455E-01 AU
 TOP OF VALENCE BANDS -    BAND    318; K    1; EIG -2.6642827E-01 AU
 BOTTOM OF VIRTUAL BANDS - BAND    319; K    1; EIG  8.2764174E-03 AU
 INDIRECT ENERGY BAND GAP:   7.4734 eV
 TTTTTTTTTTTTTTTTTTTTTTTTTTTTTT PDIG        TELAPSE     4552.36 TCPU     3227.63
 CHARGE NORMALIZATION FACTOR   1.00000000
 TOTAL ATOMIC CHARGES:
   0.8649753   0.8583258   0.8649753   0.8583258   0.8604663   0.8623192
   0.8629920   0.8612944   0.8604663   0.8612944   0.8629920   0.8623192
   0.8606131   0.8624907   0.8606131   0.8624907   0.8649263   0.8622537
   0.8579816   0.8609054   0.8649263   0.8609054   0.8579816   0.8622537
   0.8187858   0.8183465   0.8187858   0.8183465   0.8186443   0.8184236
   0.8184443   0.8184536   0.8186443   0.8184536   0.8184443   0.8184236
   0.8416496   0.8410230   0.8416496   0.8410230   0.8418553   0.8432741
   0.8408124   0.8394416   0.8418553   0.8394416   0.8408124   0.8432741
   0.8434060   0.8424396   0.8434060   0.8424396   0.8432599   0.8450296
   0.8426179   0.8408889   0.8432599   0.8408889   0.8426179   0.8450296
  18.7254303  18.7254303  18.7260325  18.7254556  18.7262204  18.7254556
   5.6392456   5.6382621   5.6392456   5.6382621   5.6396643   5.6493557
   5.6378790   5.6314053   5.6396643   5.6314053   5.6378790   5.6493557
   6.0615347   6.0387753   6.0615347   6.0387753   6.0402128   6.0529793
   6.0596162   6.0464661   6.0402128   6.0464661   6.0596162   6.0529793
   6.4182077   6.4156165   6.4182077   6.4156165   6.4183108   6.4142566
   6.4153968   6.4190093   6.4183108   6.4190093   6.4153968   6.4142566
   7.6113280   7.6463451   7.6113280   7.6463451   7.6414232   7.6163986
   7.6155950   7.6404298   7.6414232   7.6404298   7.6155950   7.6163986
   6.0396034   6.0576142   6.0396034   6.0576142   6.0609208   6.0530122
   6.0368606   6.0441383   6.0609208   6.0441383   6.0368606   6.0530122
   7.6397788   7.6157153   7.6397788   7.6157153   7.6097662   7.6145520
   7.6463432   7.6406295   7.6097662   7.6406295   7.6463432   7.6145520
 TTTTTTTTTTTTTTTTTTTTTTTTTTTTTT MOQGAD      TELAPSE     4552.39 TCPU     3227.65
 TTTTTTTTTTTTTTTTTTTTTTTTTTTTTT SHELLXN     TELAPSE     4641.59 TCPU     3288.61
 TTTTTTTTTTTTTTTTTTTTTTTTTTTTTT MONMO3      TELAPSE     4653.16 TCPU     3300.18
 NUMERICALLY INTEGRATED DENSITY    636.0002119876
 TTTTTTTTTTTTTTTTTTTTTTTTTTTTTT NUMDFT      TELAPSE     4663.04 TCPU     3310.06
 CYC   3 ETOT(AU) -4.185498791721E+03 DETOT -2.54E-04 tst  1.29E-06 PX  1.66E-03
 TTTTTTTTTTTTTTTTTTTTTTTTTTTTTT DIIS        TELAPSE     4670.49 TCPU     3317.51
 DIIS TEST: 0.52125E-03 AT SCF   CYCLE   3 - DIIS ACTIVE - HISTORY:     3 CYCLES
 TTTTTTTTTTTTTTTTTTTTTTTTTTTTTT FDIK        TELAPSE     4693.61 TCPU     3334.13
 INSULATING STATE
 TOP OF VALENCE BANDS -    BAND    318; K    6; EIG -2.6694725E-01 AU
 TOP OF VALENCE BANDS -    BAND    318; K    1; EIG -2.6701590E-01 AU
 BOTTOM OF VIRTUAL BANDS - BAND    319; K    1; EIG  8.2656438E-03 AU
 INDIRECT ENERGY BAND GAP:   7.4889 eV
 TTTTTTTTTTTTTTTTTTTTTTTTTTTTTT PDIG        TELAPSE     4695.00 TCPU     3335.52
 CHARGE NORMALIZATION FACTOR   1.00000000
 TOTAL ATOMIC CHARGES:
   0.8645220   0.8588497   0.8645220   0.8588497   0.8606346   0.8619912
   0.8628824   0.8616177   0.8606346   0.8616177   0.8628824   0.8619912
   0.8607387   0.8623999   0.8607387   0.8623999   0.8644469   0.8619031
   0.8585523   0.8612733   0.8644469   0.8612733   0.8585523   0.8619031
   0.8187818   0.8183234   0.8187818   0.8183234   0.8187205   0.8180570
   0.8183709   0.8188430   0.8187205   0.8188430   0.8183709   0.8180570
   0.8417328   0.8409279   0.8417328   0.8409279   0.8423333   0.8432343
   0.8403326   0.8395080   0.8423333   0.8395080   0.8403326   0.8432343
   0.8438790   0.8419376   0.8438790   0.8419376   0.8432947   0.8450427
   0.8425579   0.8409353   0.8432947   0.8409353   0.8425579   0.8450427
  18.7254529  18.7254529  18.7260867  18.7254505  18.7261180  18.7254505
   5.6373974   5.6406995   5.6373974   5.6406995   5.6377052   5.6498863
   5.6404163   5.6304873   5.6377052   5.6304873   5.6404163   5.6498863
   6.0633993   6.0365003   6.0633993   6.0365003   6.0390373   6.0537266
   6.0605569   6.0457379   6.0390373   6.0457379   6.0605569   6.0537266
   6.4179659   6.4158239   6.4179659   6.4158239   6.4181079   6.4141849
   6.4156196   6.4190262   6.4181079   6.4190262   6.4156196   6.4141849
   7.6149046   7.6422415   7.6149046   7.6422415   7.6386672   7.6160103
   7.6188386   7.6409912   7.6386672   7.6409912   7.6188386   7.6160103
   6.0385405   6.0584583   6.0385405   6.0584583   6.0629312   6.0539663
   6.0343918   6.0431275   6.0629312   6.0431275   6.0343918   6.0539663
   7.6372732   7.6186632   7.6372732   7.6186632   7.6136139   7.6145576
   7.6419394   7.6409744   7.6136139   7.6409744   7.6419394   7.6145576
 TTTTTTTTTTTTTTTTTTTTTTTTTTTTTT MOQGAD      TELAPSE     4695.02 TCPU     3335.54
 TTTTTTTTTTTTTTTTTTTTTTTTTTTTTT SHELLXN     TELAPSE     4784.74 TCPU     3396.57
 TTTTTTTTTTTTTTTTTTTTTTTTTTTTTT MONMO3      TELAPSE     4797.99 TCPU     3409.82
 NUMERICALLY INTEGRATED DENSITY    636.0002118869
 TTTTTTTTTTTTTTTTTTTTTTTTTTTTTT NUMDFT      TELAPSE     4807.85 TCPU     3419.68
 CYC   4 ETOT(AU) -4.185498849542E+03 DETOT -5.78E-05 tst  1.97E-07 PX  1.14E-03
 TTTTTTTTTTTTTTTTTTTTTTTTTTTTTT DIIS        TELAPSE     4814.75 TCPU     3426.57
 DIIS TEST: 0.92417E-04 AT SCF   CYCLE   4 - DIIS ACTIVE - HISTORY:     4 CYCLES
 TTTTTTTTTTTTTTTTTTTTTTTTTTTTTT FDIK        TELAPSE     4837.84 TCPU     3443.91
 INSULATING STATE
 TOP OF VALENCE BANDS -    BAND    318; K    6; EIG -2.6674009E-01 AU
 TOP OF VALENCE BANDS -    BAND    318; K    1; EIG -2.6680696E-01 AU
 BOTTOM OF VIRTUAL BANDS - BAND    319; K    1; EIG  8.2664178E-03 AU
 INDIRECT ENERGY BAND GAP:   7.4833 eV
 TTTTTTTTTTTTTTTTTTTTTTTTTTTTTT PDIG        TELAPSE     4839.25 TCPU     3445.32
 CHARGE NORMALIZATION FACTOR   1.00000000
 TOTAL ATOMIC CHARGES:
   0.8645907   0.8587735   0.8645907   0.8587735   0.8605338   0.8622174
   0.8629708   0.8613666   0.8605338   0.8613666   0.8629708   0.8622174
   0.8606455   0.8625065   0.8606455   0.8625065   0.8645156   0.8621480
   0.8584591   0.8610489   0.8645156   0.8610489   0.8584591   0.8621480
   0.8188009   0.8183021   0.8188009   0.8183021   0.8187180   0.8180454
   0.8183672   0.8188433   0.8187180   0.8188433   0.8183672   0.8180454
   0.8416916   0.8409584   0.8416916   0.8409584   0.8424031   0.8433404
   0.8403111   0.8394114   0.8424031   0.8394114   0.8403111   0.8433404
   0.8439486   0.8419261   0.8439486   0.8419261   0.8432456   0.8451311
   0.8425935   0.8408339   0.8432456   0.8408339   0.8425935   0.8451311
  18.7254305  18.7254305  18.7261357  18.7254185  18.7261248  18.7254185
   5.6373141   5.6407113   5.6373141   5.6407113   5.6375057   5.6495115
   5.6403803   5.6307750   5.6375057   5.6307750   5.6403803   5.6495115
   6.0626912   6.0373748   6.0626912   6.0373748   6.0397509   6.0532479
   6.0597050   6.0462528   6.0397509   6.0462528   6.0597050   6.0532479
   6.4179167   6.4157864   6.4179167   6.4157864   6.4181174   6.4144143
   6.4156203   6.4188751   6.4181174   6.4188751   6.4156203   6.4144143
   7.6141581   7.6432625   7.6141581   7.6432625   7.6398634   7.6162167
   7.6174218   7.6408749   7.6398634   7.6408749   7.6174218   7.6162167
   6.0391838   6.0577565   6.0391838   6.0577565   6.0621859   6.0532663
   6.0354208   6.0437454   6.0621859   6.0437454   6.0354208   6.0532663
   7.6383751   7.6173104   7.6383751   7.6173104   7.6128079   7.6146681
   7.6430762   7.6408280   7.6128079   7.6408280   7.6430762   7.6146681
 TTTTTTTTTTTTTTTTTTTTTTTTTTTTTT MOQGAD      TELAPSE     4839.28 TCPU     3445.34
 TTTTTTTTTTTTTTTTTTTTTTTTTTTTTT SHELLXN     TELAPSE     4921.91 TCPU     3506.37
 TTTTTTTTTTTTTTTTTTTTTTTTTTTTTT MONMO3      TELAPSE     4937.12 TCPU     3521.59
 NUMERICALLY INTEGRATED DENSITY    636.0002118956
 TTTTTTTTTTTTTTTTTTTTTTTTTTTTTT NUMDFT      TELAPSE     4947.00 TCPU     3531.47
 CYC   5 ETOT(AU) -4.185498864138E+03 DETOT -1.46E-05 tst  4.14E-08 PX  5.54E-04
 TTTTTTTTTTTTTTTTTTTTTTTTTTTTTT DIIS        TELAPSE     4953.78 TCPU     3538.25
 DIIS TEST: 0.23315E-04 AT SCF   CYCLE   5 - DIIS ACTIVE - HISTORY:     5 CYCLES
 TTTTTTTTTTTTTTTTTTTTTTTTTTTTTT FDIK        TELAPSE     4981.17 TCPU     3559.52
 INSULATING STATE
 TOP OF VALENCE BANDS -    BAND    318; K    6; EIG -2.6675620E-01 AU
 TOP OF VALENCE BANDS -    BAND    318; K    1; EIG -2.6682313E-01 AU
 BOTTOM OF VIRTUAL BANDS - BAND    319; K    1; EIG  8.2675031E-03 AU
 INDIRECT ENERGY BAND GAP:   7.4838 eV
 TTTTTTTTTTTTTTTTTTTTTTTTTTTTTT PDIG        TELAPSE     4982.71 TCPU     3561.05
 CHARGE NORMALIZATION FACTOR   1.00000000
 TOTAL ATOMIC CHARGES:
   0.8646133   0.8587523   0.8646133   0.8587523   0.8605965   0.8621844
   0.8628954   0.8613985   0.8605965   0.8613985   0.8628954   0.8621844
   0.8606984   0.8624408   0.8606984   0.8624408   0.8645474   0.8621138
   0.8584300   0.8610844   0.8645474   0.8610844   0.8584300   0.8621138
   0.8187814   0.8183111   0.8187814   0.8183111   0.8187002   0.8181502
   0.8183814   0.8187379   0.8187002   0.8187379   0.8183814   0.8181502
   0.8416772   0.8409820   0.8416772   0.8409820   0.8423396   0.8433533
   0.8403568   0.8393972   0.8423396   0.8393972   0.8403568   0.8433533
   0.8438881   0.8419773   0.8438881   0.8419773   0.8432359   0.8451442
   0.8426200   0.8408187   0.8432359   0.8408187   0.8426200   0.8451442
  18.7254398  18.7254398  18.7261120  18.7254402  18.7260912  18.7254402
   5.6378186   5.6402355   5.6378186   5.6402355   5.6380492   5.6493723
   5.6399054   5.6310529   5.6380492   5.6310529   5.6399054   5.6493723
   6.0631580   6.0368098   6.0631580   6.0368098   6.0391503   6.0534716
   6.0604550   6.0460680   6.0391503   6.0460680   6.0604550   6.0534716
   6.4179223   6.4157822   6.4179223   6.4157822   6.4181131   6.4142560
   6.4156189   6.4190302   6.4181131   6.4190302   6.4156189   6.4142560
   7.6140466   7.6431439   7.6140466   7.6431439   7.6394551   7.6161530
   7.6180179   7.6407870   7.6394551   7.6407870   7.6180179   7.6161530
   6.0386329   6.0584325   6.0386329   6.0584325   6.0626719   6.0535180
   6.0348186   6.0435823   6.0626719   6.0435823   6.0348186   6.0535180
   7.6379909   7.6178805   7.6379909   7.6178805   7.6127160   7.6145825
   7.6429065   7.6408054   7.6127160   7.6408054   7.6429065   7.6145825
 TTTTTTTTTTTTTTTTTTTTTTTTTTTTTT MOQGAD      TELAPSE     4982.73 TCPU     3561.08
 TTTTTTTTTTTTTTTTTTTTTTTTTTTTTT SHELLXN     TELAPSE     5069.99 TCPU     3622.05
 TTTTTTTTTTTTTTTTTTTTTTTTTTTTTT MONMO3      TELAPSE     5076.46 TCPU     3628.52
 NUMERICALLY INTEGRATED DENSITY    636.0002119306
 TTTTTTTTTTTTTTTTTTTTTTTTTTTTTT NUMDFT      TELAPSE     5086.39 TCPU     3638.45
 CYC   6 ETOT(AU) -4.185498866357E+03 DETOT -2.22E-06 tst  1.13E-08 PX  1.91E-04
 TTTTTTTTTTTTTTTTTTTTTTTTTTTTTT DIIS        TELAPSE     5093.17 TCPU     3645.23
 DIIS TEST: 0.51239E-05 AT SCF   CYCLE   6 - DIIS ACTIVE - HISTORY:     6 CYCLES
 TTTTTTTTTTTTTTTTTTTTTTTTTTTTTT FDIK        TELAPSE     5120.20 TCPU     3665.95
 INSULATING STATE
 TOP OF VALENCE BANDS -    BAND    318; K    6; EIG -2.6676760E-01 AU
 TOP OF VALENCE BANDS -    BAND    318; K    1; EIG -2.6683467E-01 AU
 BOTTOM OF VIRTUAL BANDS - BAND    319; K    1; EIG  8.2658124E-03 AU
 INDIRECT ENERGY BAND GAP:   7.4840 eV
 TTTTTTTTTTTTTTTTTTTTTTTTTTTTTT PDIG        TELAPSE     5121.58 TCPU     3667.34
 CHARGE NORMALIZATION FACTOR   1.00000000
 TOTAL ATOMIC CHARGES:
   0.8646153   0.8587437   0.8646153   0.8587437   0.8605678   0.8621731
   0.8629482   0.8614028   0.8605678   0.8614028   0.8629482   0.8621731
   0.8606747   0.8624870   0.8606747   0.8624870   0.8645461   0.8620994
   0.8584216   0.8610933   0.8645461   0.8610933   0.8584216   0.8620994
   0.8188105   0.8182843   0.8188105   0.8182843   0.8187309   0.8181133
   0.8183513   0.8187748   0.8187309   0.8187748   0.8183513   0.8181133
   0.8416831   0.8409549   0.8416831   0.8409549   0.8423806   0.8433327
   0.8403345   0.8394184   0.8423806   0.8394184   0.8403345   0.8433327
   0.8439309   0.8419515   0.8439309   0.8419515   0.8432451   0.8451243
   0.8425876   0.8408415   0.8432451   0.8408415   0.8425876   0.8451243
  18.7254225  18.7254225  18.7261297  18.7254217  18.7261071  18.7254217
   5.6374479   5.6406113   5.6374479   5.6406113   5.6376640   5.6496134
   5.6402992   5.6307465   5.6376640   5.6307465   5.6402992   5.6496134
   6.0630667   6.0369992   6.0630667   6.0369992   6.0393615   6.0533639
   6.0600783   6.0461395   6.0393615   6.0461395   6.0600783   6.0533639
   6.4178884   6.4158131   6.4178884   6.4158131   6.4180810   6.4143056
   6.4156511   6.4189670   6.4180810   6.4189670   6.4156511   6.4143056
   7.6141908   7.6432092   7.6141908   7.6432092   7.6396176   7.6161980
   7.6176507   7.6408690   7.6396176   7.6408690   7.6176507   7.6161980
   6.0388324   6.0580944   6.0388324   6.0580944   6.0625896   6.0533972
   6.0350197   6.0436264   6.0625896   6.0436264   6.0350197   6.0533972
   7.6381521   7.6175433   7.6381521   7.6175433   7.6128482   7.6146584
   7.6430068   7.6408128   7.6128482   7.6408128   7.6430068   7.6146584
 TTTTTTTTTTTTTTTTTTTTTTTTTTTTTT MOQGAD      TELAPSE     5121.60 TCPU     3667.36
 TTTTTTTTTTTTTTTTTTTTTTTTTTTTTT SHELLXN     TELAPSE     5211.37 TCPU     3728.40
 TTTTTTTTTTTTTTTTTTTTTTTTTTTTTT MONMO3      TELAPSE     5224.37 TCPU     3741.40
 NUMERICALLY INTEGRATED DENSITY    636.0002119275
 TTTTTTTTTTTTTTTTTTTTTTTTTTTTTT NUMDFT      TELAPSE     5234.15 TCPU     3751.18
 CYC   7 ETOT(AU) -4.185498866827E+03 DETOT -4.70E-07 tst  1.50E-09 PX  1.23E-04
 TTTTTTTTTTTTTTTTTTTTTTTTTTTTTT DIIS        TELAPSE     5243.72 TCPU     3760.75
 DIIS TEST: 0.15723E-05 AT SCF   CYCLE   7 - DIIS ACTIVE - HISTORY:     7 CYCLES
 TTTTTTTTTTTTTTTTTTTTTTTTTTTTTT FDIK        TELAPSE     5276.72 TCPU     3785.74
 INSULATING STATE
 TOP OF VALENCE BANDS -    BAND    318; K    6; EIG -2.6674538E-01 AU
 TOP OF VALENCE BANDS -    BAND    318; K    1; EIG -2.6681223E-01 AU
 BOTTOM OF VIRTUAL BANDS - BAND    319; K    1; EIG  8.2667658E-03 AU
 INDIRECT ENERGY BAND GAP:   7.4835 eV
 TTTTTTTTTTTTTTTTTTTTTTTTTTTTTT PDIG        TELAPSE     5278.41 TCPU     3787.43
 CHARGE NORMALIZATION FACTOR   1.00000000
 TOTAL ATOMIC CHARGES:
   0.8646204   0.8587446   0.8646204   0.8587446   0.8605678   0.8621890
   0.8629305   0.8613933   0.8605678   0.8613933   0.8629305   0.8621890
   0.8606728   0.8624720   0.8606728   0.8624720   0.8645537   0.8621190
   0.8584220   0.8610798   0.8645537   0.8610798   0.8584220   0.8621190
   0.8187912   0.8183014   0.8187912   0.8183014   0.8187119   0.8181267
   0.8183710   0.8187615   0.8187119   0.8187615   0.8183710   0.8181267
   0.8416809   0.8409732   0.8416809   0.8409732   0.8423664   0.8433503
   0.8403354   0.8394050   0.8423664   0.8394050   0.8403354   0.8433503
   0.8439156   0.8419553   0.8439156   0.8419553   0.8432421   0.8451402
   0.8426084   0.8408266   0.8432421   0.8408266   0.8426084   0.8451402
  18.7254349  18.7254349  18.7261139  18.7254383  18.7260910  18.7254383
   5.6376415   5.6404043   5.6376415   5.6404043   5.6378622   5.6494349
   5.6400831   5.6309249   5.6378622   5.6309249   5.6400831   5.6494349
   6.0630427   6.0369383   6.0630427   6.0369383   6.0393039   6.0534147
   6.0602554   6.0461121   6.0393039   6.0461121   6.0602554   6.0534147
   6.4179043   6.4157960   6.4179043   6.4157960   6.4180964   6.4143086
   6.4156335   6.4189737   6.4180964   6.4189737   6.4156335   6.4143086
   7.6140801   7.6431617   7.6140801   7.6431617   7.6396138   7.6161826
   7.6178321   7.6408200   7.6396138   7.6408200   7.6178321   7.6161826
   6.0387746   6.0582546   6.0387746   6.0582546   6.0625612   6.0534376
   6.0349543   6.0436288   6.0625612   6.0436288   6.0349543   6.0534376
   7.6381479   7.6177048   7.6381479   7.6177048   7.6127366   7.6146191
   7.6429360   7.6408202   7.6127366   7.6408202   7.6429360   7.6146191
 TTTTTTTTTTTTTTTTTTTTTTTTTTTTTT MOQGAD      TELAPSE     5278.43 TCPU     3787.45
 TTTTTTTTTTTTTTTTTTTTTTTTTTTTTT SHELLXN     TELAPSE     5379.12 TCPU     3848.47
 TTTTTTTTTTTTTTTTTTTTTTTTTTTTTT MONMO3      TELAPSE     5384.96 TCPU     3854.30
 NUMERICALLY INTEGRATED DENSITY    636.0002119278
 TTTTTTTTTTTTTTTTTTTTTTTTTTTTTT NUMDFT      TELAPSE     5394.73 TCPU     3864.07
 CYC   8 ETOT(AU) -4.185498866963E+03 DETOT -1.36E-07 tst  6.81E-10 PX  9.77E-05
 TTTTTTTTTTTTTTTTTTTTTTTTTTTTTT DIIS        TELAPSE     5402.84 TCPU     3872.18
 DIIS TEST: 0.34763E-06 AT SCF   CYCLE   8 - DIIS ACTIVE - HISTORY:     8 CYCLES
 TTTTTTTTTTTTTTTTTTTTTTTTTTTTTT FDIK        TELAPSE     5431.63 TCPU     3894.12
 INSULATING STATE
 TOP OF VALENCE BANDS -    BAND    318; K    6; EIG -2.6674903E-01 AU
 TOP OF VALENCE BANDS -    BAND    318; K    1; EIG -2.6681592E-01 AU
 BOTTOM OF VIRTUAL BANDS - BAND    319; K    1; EIG  8.2664819E-03 AU
 INDIRECT ENERGY BAND GAP:   7.4836 eV
 TTTTTTTTTTTTTTTTTTTTTTTTTTTTTT PDIG        TELAPSE     5434.27 TCPU     3896.76
 CHARGE NORMALIZATION FACTOR   1.00000000
 TOTAL ATOMIC CHARGES:
   0.8646172   0.8587436   0.8646172   0.8587436   0.8605735   0.8621854
   0.8629358   0.8613912   0.8605735   0.8613912   0.8629358   0.8621854
   0.8606789   0.8624759   0.8606789   0.8624759   0.8645499   0.8621137
   0.8584199   0.8610803   0.8645499   0.8610803   0.8584199   0.8621137
   0.8188003   0.8182938   0.8188003   0.8182938   0.8187208   0.8181285
   0.8183624   0.8187579   0.8187208   0.8187579   0.8183624   0.8181285
   0.8416807   0.8409629   0.8416807   0.8409629   0.8423684   0.8433468
   0.8403429   0.8394059   0.8423684   0.8394059   0.8403429   0.8433468
   0.8439178   0.8419620   0.8439178   0.8419620   0.8432416   0.8451377
   0.8425974   0.8408283   0.8432416   0.8408283   0.8425974   0.8451377
  18.7254274  18.7254274  18.7261263  18.7254287  18.7261058  18.7254287
   5.6375931   5.6404604   5.6375931   5.6404604   5.6378141   5.6495124
   5.6401431   5.6308783   5.6378141   5.6308783   5.6401431   5.6495124
   6.0631157   6.0369306   6.0631157   6.0369306   6.0392672   6.0533931
   6.0602149   6.0461253   6.0392672   6.0461253   6.0602149   6.0533931
   6.4178987   6.4158019   6.4178987   6.4158019   6.4180903   6.4142907
   6.4156402   6.4189838   6.4180903   6.4189838   6.4156402   6.4142907
   7.6141310   7.6432246   7.6141310   7.6432246   7.6395599   7.6161802
   7.6177480   7.6408432   7.6395599   7.6408432   7.6177480   7.6161802
   6.0387447   6.0582207   6.0387447   6.0582207   6.0626385   6.0534245
   6.0349500   6.0436197   6.0626385   6.0436197   6.0349500   6.0534245
   7.6380931   7.6176347   7.6380931   7.6176347   7.6127905   7.6146266
   7.6430118   7.6408107   7.6127905   7.6408107   7.6430118   7.6146266
 TTTTTTTTTTTTTTTTTTTTTTTTTTTTTT MOQGAD      TELAPSE     5434.29 TCPU     3896.78
 TTTTTTTTTTTTTTTTTTTTTTTTTTTTTT SHELLXN     TELAPSE     5538.81 TCPU     3957.85
 TTTTTTTTTTTTTTTTTTTTTTTTTTTTTT MONMO3      TELAPSE     5543.21 TCPU     3962.25
 NUMERICALLY INTEGRATED DENSITY    636.0002119310
 TTTTTTTTTTTTTTTTTTTTTTTTTTTTTT NUMDFT      TELAPSE     5552.99 TCPU     3972.03
 CYC   9 ETOT(AU) -4.185498866984E+03 DETOT -2.14E-08 tst  1.21E-10 PX  7.58E-05
 TTTTTTTTTTTTTTTTTTTTTTTTTTTTTT DIIS        TELAPSE     5560.99 TCPU     3980.04
 DIIS TEST: 0.11179E-06 AT SCF   CYCLE   9 - DIIS ACTIVE - HISTORY:     9 CYCLES
 TTTTTTTTTTTTTTTTTTTTTTTTTTTTTT FDIK        TELAPSE     5593.16 TCPU     4003.56
 INSULATING STATE
 TOP OF VALENCE BANDS -    BAND    318; K    6; EIG -2.6674945E-01 AU
 TOP OF VALENCE BANDS -    BAND    318; K    1; EIG -2.6681634E-01 AU
 BOTTOM OF VIRTUAL BANDS - BAND    319; K    1; EIG  8.2665162E-03 AU
 INDIRECT ENERGY BAND GAP:   7.4836 eV
 TTTTTTTTTTTTTTTTTTTTTTTTTTTTTT PDIG        TELAPSE     5595.23 TCPU     4005.63
 CHARGE NORMALIZATION FACTOR   1.00000000
 TOTAL ATOMIC CHARGES:
   0.8646204   0.8587440   0.8646204   0.8587440   0.8605681   0.8621844
   0.8629345   0.8613950   0.8605681   0.8613950   0.8629345   0.8621844
   0.8606736   0.8624749   0.8606736   0.8624749   0.8645528   0.8621129
   0.8584210   0.8610834   0.8645528   0.8610834   0.8584210   0.8621129
   0.8187986   0.8182944   0.8187986   0.8182944   0.8187192   0.8181266
   0.8183636   0.8187621   0.8187192   0.8187621   0.8183636   0.8181266
   0.8416829   0.8409675   0.8416829   0.8409675   0.8423677   0.8433476
   0.8403375   0.8394076   0.8423677   0.8394076   0.8403375   0.8433476
   0.8439166   0.8419575   0.8439166   0.8419575   0.8432442   0.8451373
   0.8426024   0.8408300   0.8432442   0.8408300   0.8426024   0.8451373
  18.7254317  18.7254317  18.7261165  18.7254348  18.7260941  18.7254348
   5.6375891   5.6404643   5.6375891   5.6404643   5.6378078   5.6494957
   5.6401453   5.6308662   5.6378078   5.6308662   5.6401453   5.6494957
   6.0630638   6.0369350   6.0630638   6.0369350   6.0393044   6.0534031
   6.0602249   6.0461211   6.0393044   6.0461211   6.0602249   6.0534031
   6.4178985   6.4158012   6.4178985   6.4158012   6.4180904   6.4142986
   6.4156399   6.4189777   6.4180904   6.4189777   6.4156399   6.4142986
   7.6141022   7.6431712   7.6141022   7.6431712   7.6396210   7.6161826
   7.6177865   7.6408369   7.6396210   7.6408369   7.6177865   7.6161826
   6.0387770   6.0582269   6.0387770   6.0582269   6.0625855   6.0534313
   6.0349508   6.0436247   6.0625855   6.0436247   6.0349508   6.0534313
   7.6381535   7.6176657   7.6381535   7.6176657   7.6127587   7.6146259
   7.6429517   7.6408207   7.6127587   7.6408207   7.6429517   7.6146259
 TTTTTTTTTTTTTTTTTTTTTTTTTTTTTT MOQGAD      TELAPSE     5595.25 TCPU     4005.65
 TTTTTTTTTTTTTTTTTTTTTTTTTTTTTT SHELLXN     TELAPSE     5689.32 TCPU     4066.67
 TTTTTTTTTTTTTTTTTTTTTTTTTTTTTT MONMO3      TELAPSE     5702.21 TCPU     4079.56
 NUMERICALLY INTEGRATED DENSITY    636.0002119307
 TTTTTTTTTTTTTTTTTTTTTTTTTTTTTT NUMDFT      TELAPSE     5711.99 TCPU     4089.34
 CYC  10 ETOT(AU) -4.185498866990E+03 DETOT -6.18E-09 tst  4.60E-11 PX  6.77E-05
 TTTTTTTTTTTTTTTTTTTTTTTTTTTTTT DIIS        TELAPSE     5722.29 TCPU     4099.64
 DIIS TEST: 0.41260E-07 AT SCF   CYCLE  10 - DIIS ACTIVE - HISTORY:    10 CYCLES
 TTTTTTTTTTTTTTTTTTTTTTTTTTTTTT FDIK        TELAPSE     5751.34 TCPU     4122.55
 INSULATING STATE
 TOP OF VALENCE BANDS -    BAND    318; K    6; EIG -2.6674877E-01 AU
 TOP OF VALENCE BANDS -    BAND    318; K    1; EIG -2.6681566E-01 AU
 BOTTOM OF VIRTUAL BANDS - BAND    319; K    1; EIG  8.2665754E-03 AU
 INDIRECT ENERGY BAND GAP:   7.4836 eV
 TTTTTTTTTTTTTTTTTTTTTTTTTTTTTT PDIG        TELAPSE     5753.14 TCPU     4124.34
 CHARGE NORMALIZATION FACTOR   1.00000000
 TOTAL ATOMIC CHARGES:
   0.8646191   0.8587435   0.8646191   0.8587435   0.8605704   0.8621853
   0.8629354   0.8613933   0.8605704   0.8613933   0.8629354   0.8621853
   0.8606760   0.8624763   0.8606760   0.8624763   0.8645515   0.8621138
   0.8584202   0.8610816   0.8645515   0.8610816   0.8584202   0.8621138
   0.8187979   0.8182962   0.8187979   0.8182962   0.8187179   0.8181266
   0.8183651   0.8187607   0.8187179   0.8187607   0.8183651   0.8181266
   0.8416805   0.8409665   0.8416805   0.8409665   0.8423697   0.8433476
   0.8403395   0.8394067   0.8423697   0.8394067   0.8403395   0.8433476
   0.8439188   0.8419593   0.8439188   0.8419593   0.8432417   0.8451377
   0.8426011   0.8408293   0.8432417   0.8408293   0.8426011   0.8451377
  18.7254304  18.7254304  18.7261218  18.7254332  18.7260992  18.7254332
   5.6375989   5.6404504   5.6375989   5.6404504   5.6378175   5.6494890
   5.6401313   5.6308858   5.6378175   5.6308858   5.6401313   5.6494890
   6.0630850   6.0369413   6.0630850   6.0369413   6.0392848   6.0534023
   6.0602207   6.0461185   6.0392848   6.0461185   6.0602207   6.0534023
   6.4178999   6.4158000   6.4178999   6.4158000   6.4180927   6.4143005
   6.4156386   6.4189748   6.4180927   6.4189748   6.4156386   6.4143005
   7.6141205   7.6431984   7.6141205   7.6431984   7.6395856   7.6161817
   7.6177681   7.6408385   7.6395856   7.6408385   7.6177681   7.6161817
   6.0387589   6.0582242   6.0387589   6.0582242   6.0626062   6.0534297
   6.0349591   6.0436211   6.0626062   6.0436211   6.0349591   6.0534297
   7.6381192   7.6176502   7.6381192   7.6176502   7.6127798   7.6146237
   7.6429825   7.6408175   7.6127798   7.6408175   7.6429825   7.6146237
 TTTTTTTTTTTTTTTTTTTTTTTTTTTTTT MOQGAD      TELAPSE     5753.16 TCPU     4124.36
 TTTTTTTTTTTTTTTTTTTTTTTTTTTTTT SHELLXN     TELAPSE     5814.37 TCPU     4185.43
 +++ ENERGIES IN A.U. +++
 ::: EXT EL-POLE                                  -5.0890726498276E+03
 ::: EXT EL-SPHEROPOLE                             3.9971453234616E+01
 ::: BIELET ZONE E-E                               8.3285136237368E+03
 ::: TOTAL E-E                                     3.2794124271439E+03
 ::: TOTAL E-N + N-E                              -1.1861480984106E+04
 ::: TOTAL N-N                                     1.1047963309849E+03
 ::: KINETIC ENERGY                                3.5539762651085E+03
 ::: PSEUDO TOTAL   ENERGY                        -3.9232959608691E+03
 ::: VIRIAL COEFFICIENT                            9.5060769695164E-01
 TTTTTTTTTTTTTTTTTTTTTTTTTTTTTT MONMO3      TELAPSE     5817.93 TCPU     4188.99
 NUMERICALLY INTEGRATED DENSITY    636.0002119303
 TTTTTTTTTTTTTTTTTTTTTTTTTTTTTT NUMDFT      TELAPSE     5827.71 TCPU     4198.77
 CYC  11 ETOT(AU) -4.185498866989E+03 DETOT  1.67E-09 tst  1.37E-11 PX  6.77E-05

 == SCF ENDED - CONVERGENCE ON ENERGY      E(AU) -4.1854988669887E+03 CYCLES  11


 ENERGY EXPRESSION=HARTREE+FOCK EXCH*0.54000+(M06-2X     EXCH)*0.46000+M06-2X     CORR


 TOTAL ENERGY(DFT)(AU)( 11) -4.1854988669887E+03 DE 1.7E-09 tester 1.4E-11
 TTTTTTTTTTTTTTTTTTTTTTTTTTTTTT EDFT        TELAPSE     5827.75 TCPU     4198.81
 TTTTTTTTTTTTTTTTTTTTTTTTTTTTTT SMAT        TELAPSE     5877.32 TCPU     4232.20
 TTTTTTTTTTTTTTTTTTTTTTTTTTTTTT POLAR2      TELAPSE     5878.00 TCPU     4232.88
 *****************************************************************************
 *                                                                           *
 *                             PIEZOELECTRICITY                              *
 *                    EVALUATED THROUGH THE  BERRY  PHASE                    *
 *                                                                           *
 *****************************************************************************

                                   STRAIN TENSOR
                           -0.00000   0.00000   0.00000
                           -0.00000  -0.00000  -0.01500
                           -0.00000  -0.01500  -0.00000

 %%%%%%%%%%%%%%%%%%%%%%%%%%%%%%%%%%%%%%%%%%%%%%%%%%%%%%%%%%%%%%%%%%%%%%%%%%%%%
          INFORMATION ON SYSTEM A TO THE LEFT ON SYSTEM B TO THE RIGHT
                      (A) SHOULD BE THE EQUILIBRIUM SYSTEM

         a, b, c (ANGSTROM), ALPHA, BETA, GAMMA (DEGREES) V (ANGSTROM**3)
  a= 15.62746    ALPHA= 109.47122           a= 15.47158    ALPHA= 110.27347
  b= 15.62746    BETA = 109.47122           b= 15.78412    BETA = 109.47223
  c= 15.62746    GAMMA= 109.47122           c= 15.78412    GAMMA= 109.47223
          VA= 2937.94207                              VB= 2937.28104

                      DIRECT LATTICE VECTORS COMPONENTS ( ANGSTROM )
           X         Y         Z                  X         Y         Z
       -9.02252   9.02252   9.02252           -9.02252   8.88718   8.88718
        9.02252  -9.02252   9.02252            9.02252  -9.15786   9.15786
        9.02252   9.02252  -9.02252            9.02252   9.15786  -9.15786

                  RECIPROCAL LATTICE VECTORS COMPONENTS (ANGSTROM-1)
           X         Y         Z                  X         Y         Z
        0.00000   0.34819   0.34819            0.00000   0.34819   0.34819
        0.34819   0.00000   0.34819            0.35350   0.00522   0.34827
        0.34819   0.34819   0.00000            0.35350   0.34827   0.00522

                         ATOMIC FRACTIONAL COORDINATES
    ATOM       a        b        c              a        b        c
    1 H    -0.13649  0.31185 -0.24092       -0.13649  0.31185 -0.24092
    2 H     0.55277  0.10443  0.24092        0.55277  0.10443  0.24092
    3 H     0.13649 -0.10443  0.44834        0.13649 -0.10443  0.44834
    4 H    -0.55277 -0.31185 -0.44834       -0.55277 -0.31185 -0.44834
    5 H    -0.24092 -0.13649  0.31185       -0.24092 -0.13649  0.31185
    6 H     0.31185 -0.24092 -0.13649        0.31185 -0.24092 -0.13649
    7 H    -0.44834 -0.55277 -0.31185       -0.44834 -0.55277 -0.31185
    8 H     0.10443  0.24092  0.55277        0.10443  0.24092  0.55277
    9 H     0.24092  0.55277  0.10443        0.24092  0.55277  0.10443
   10 H    -0.10443  0.44834  0.13649       -0.10443  0.44834  0.13649
   11 H     0.44834  0.13649 -0.10443        0.44834  0.13649 -0.10443
   12 H    -0.31185 -0.44834 -0.55277       -0.31185 -0.44834 -0.55277
   13 H    -0.24085  0.31961 -0.12914       -0.24085  0.31961 -0.12914
   14 H     0.44875 -0.11171  0.12914        0.44875 -0.11171  0.12914
   15 H     0.24085  0.11171  0.56046        0.24085  0.11171  0.56046
   16 H    -0.44875 -0.31961 -0.56046       -0.44875 -0.31961 -0.56046
   17 H    -0.12914 -0.24085  0.31961       -0.12914 -0.24085  0.31961
   18 H     0.31961 -0.12914 -0.24085        0.31961 -0.12914 -0.24085
   19 H    -0.56046 -0.44875 -0.31961       -0.56046 -0.44875 -0.31961
   20 H    -0.11171  0.12914  0.44875       -0.11171  0.12914  0.44875
   21 H     0.12914  0.44875 -0.11171        0.12914  0.44875 -0.11171
   22 H     0.11171  0.56046  0.24085        0.11171  0.56046  0.24085
   23 H     0.56046  0.24085  0.11171        0.56046  0.24085  0.11171
   24 H    -0.31961 -0.56046 -0.44875       -0.31961 -0.56046 -0.44875
   25 H     0.48116  0.13423  0.49271        0.48116  0.13423  0.49271
   26 H    -0.35848 -0.01155 -0.49271       -0.35848 -0.01155 -0.49271
   27 H    -0.48116  0.01155 -0.34693       -0.48116  0.01155 -0.34693
   28 H     0.35848 -0.13423  0.34693        0.35848 -0.13423  0.34693
   29 H     0.49271  0.48116  0.13423        0.49271  0.48116  0.13423
   30 H     0.13423  0.49271  0.48116        0.13423  0.49271  0.48116
   31 H     0.34693  0.35848 -0.13423        0.34693  0.35848 -0.13423
   32 H    -0.01155 -0.49271 -0.35848       -0.01155 -0.49271 -0.35848
   33 H    -0.49271 -0.35848 -0.01155       -0.49271 -0.35848 -0.01155
   34 H     0.01155 -0.34693 -0.48116        0.01155 -0.34693 -0.48116
   35 H    -0.34693 -0.48116  0.01155       -0.34693 -0.48116  0.01155
   36 H    -0.13423  0.34693  0.35848       -0.13423  0.34693  0.35848
   37 H     0.48159  0.25169  0.55589        0.48159  0.25169  0.55589
   38 H    -0.30419 -0.07430 -0.55589       -0.30419 -0.07430 -0.55589
   39 H    -0.48159  0.07430 -0.22990       -0.48159  0.07430 -0.22990
   40 H     0.30419 -0.25169  0.22990        0.30419 -0.25169  0.22990
   41 H     0.55589  0.48159  0.25169        0.55589  0.48159  0.25169
   42 H     0.25169  0.55589  0.48159        0.25169  0.55589  0.48159
   43 H     0.22990  0.30419 -0.25169        0.22990  0.30419 -0.25169
   44 H    -0.07430 -0.55589 -0.30419       -0.07430 -0.55589 -0.30419
   45 H    -0.55589 -0.30419 -0.07430       -0.55589 -0.30419 -0.07430
   46 H     0.07430 -0.22990 -0.48159        0.07430 -0.22990 -0.48159
   47 H    -0.22990 -0.48159  0.07430       -0.22990 -0.48159  0.07430
   48 H    -0.25169  0.22990  0.30419       -0.25169  0.22990  0.30419
   49 H     0.54769  0.24424  0.48350        0.54769  0.24424  0.48350
   50 H    -0.23926  0.06419 -0.48350       -0.23926  0.06419 -0.48350
   51 H    -0.54769 -0.06419 -0.30345       -0.54769 -0.06419 -0.30345
   52 H     0.23926 -0.24424  0.30345        0.23926 -0.24424  0.30345
   53 H     0.48350  0.54769  0.24424        0.48350  0.54769  0.24424
   54 H     0.24424  0.48350  0.54769        0.24424  0.48350  0.54769
   55 H     0.30345  0.23926 -0.24424        0.30345  0.23926 -0.24424
   56 H     0.06419 -0.48350 -0.23926        0.06419 -0.48350 -0.23926
   57 H    -0.48350 -0.23926  0.06419       -0.48350 -0.23926  0.06419
   58 H    -0.06419 -0.30345 -0.54769       -0.06419 -0.30345 -0.54769
   59 H    -0.30345 -0.54769 -0.06419       -0.30345 -0.54769 -0.06419
   60 H    -0.24424  0.30345  0.23926       -0.24424  0.30345  0.23926
   61 CD   -0.25550  0.24450  0.50000       -0.25550  0.24450  0.50000
   62 CD   -0.74450 -0.24450  0.50000       -0.74450 -0.24450  0.50000
   63 CD    0.50000 -0.25550  0.24450        0.50000 -0.25550  0.24450
   64 CD    0.24450  0.50000 -0.25550        0.24450  0.50000 -0.25550
   65 CD    0.50000 -0.74450 -0.24450        0.50000 -0.74450 -0.24450
   66 CD   -0.24450  0.50000 -0.74450       -0.24450  0.50000 -0.74450
   67 C     0.62679  0.25647  0.63231        0.62679  0.25647  0.63231
   68 C    -0.37583 -0.00552 -0.63231       -0.37583 -0.00552 -0.63231
   69 C    -0.62679  0.00552 -0.37031       -0.62679  0.00552 -0.37031
   70 C     0.37583 -0.25647  0.37031        0.37583 -0.25647  0.37031
   71 C     0.63231  0.62679  0.25647        0.63231  0.62679  0.25647
   72 C     0.25647  0.63231  0.62679        0.25647  0.63231  0.62679
   73 C     0.37031  0.37583 -0.25647        0.37031  0.37583 -0.25647
   74 C    -0.00552 -0.63231 -0.37583       -0.00552 -0.63231 -0.37583
   75 C    -0.63231 -0.37583 -0.00552       -0.63231 -0.37583 -0.00552
   76 C     0.00552 -0.37031 -0.62679        0.00552 -0.37031 -0.62679
   77 C    -0.37031 -0.62679  0.00552       -0.37031 -0.62679  0.00552
   78 C    -0.25647  0.37031  0.37583       -0.25647  0.37031  0.37583
   79 C    -0.21553  0.29718 -0.26491       -0.21553  0.29718 -0.26491
   80 C     0.56208  0.04937  0.26491        0.56208  0.04937  0.26491
   81 C     0.21553 -0.04937  0.51271        0.21553 -0.04937  0.51271
   82 C    -0.56208 -0.29718 -0.51271       -0.56208 -0.29718 -0.51271
   83 C    -0.26491 -0.21553  0.29718       -0.26491 -0.21553  0.29718
   84 C     0.29718 -0.26491 -0.21553        0.29718 -0.26491 -0.21553
   85 C    -0.51271 -0.56208 -0.29718       -0.51271 -0.56208 -0.29718
   86 C     0.04937  0.26491  0.56208        0.04937  0.26491  0.56208
   87 C     0.26491  0.56208  0.04937        0.26491  0.56208  0.04937
   88 C    -0.04937  0.51271  0.21553       -0.04937  0.51271  0.21553
   89 C     0.51271  0.21553 -0.04937        0.51271  0.21553 -0.04937
   90 C    -0.29718 -0.51271 -0.56208       -0.29718 -0.51271 -0.56208
   91 C     0.52901  0.21973  0.53583        0.52901  0.21973  0.53583
   92 C    -0.31611 -0.00682 -0.53583       -0.31611 -0.00682 -0.53583
   93 C    -0.52901  0.00682 -0.30928       -0.52901  0.00682 -0.30928
   94 C     0.31611 -0.21973  0.30928        0.31611 -0.21973  0.30928
   95 C     0.53583  0.52901  0.21973        0.53583  0.52901  0.21973
   96 C     0.21973  0.53583  0.52901        0.21973  0.53583  0.52901
   97 C     0.30928  0.31611 -0.21973        0.30928  0.31611 -0.21973
   98 C    -0.00682 -0.53583 -0.31611       -0.00682 -0.53583 -0.31611
   99 C    -0.53583 -0.31611 -0.00682       -0.53583 -0.31611 -0.00682
  100 C     0.00682 -0.30928 -0.52901        0.00682 -0.30928 -0.52901
  101 C    -0.30928 -0.52901  0.00682       -0.30928 -0.52901  0.00682
  102 C    -0.21973  0.30928  0.31611       -0.21973  0.30928  0.31611
  103 N    -0.28316  0.26917 -0.36510       -0.28316  0.26917 -0.36510
  104 N     0.63427  0.08194  0.36510        0.63427  0.08194  0.36510
  105 N     0.28316 -0.08194  0.55233        0.28316 -0.08194  0.55233
  106 N    -0.63427 -0.26917 -0.55233       -0.63427 -0.26917 -0.55233
  107 N    -0.36510 -0.28316  0.26917       -0.36510 -0.28316  0.26917
  108 N     0.26917 -0.36510 -0.28316        0.26917 -0.36510 -0.28316
  109 N    -0.55233 -0.63427 -0.26917       -0.55233 -0.63427 -0.26917
  110 N     0.08194  0.36510  0.63427        0.08194  0.36510  0.63427
  111 N     0.36510  0.63427  0.08194        0.36510  0.63427  0.08194
  112 N    -0.08194  0.55233  0.28316       -0.08194  0.55233  0.28316
  113 N     0.55233  0.28316 -0.08194        0.55233  0.28316 -0.08194
  114 N    -0.26917 -0.55233 -0.63427       -0.26917 -0.55233 -0.63427
  115 C    -0.26724  0.30100 -0.20955       -0.26724  0.30100 -0.20955
  116 C     0.51054 -0.05769  0.20955        0.51054 -0.05769  0.20955
  117 C     0.26724  0.05769  0.56824        0.26724  0.05769  0.56824
  118 C    -0.51054 -0.30100 -0.56824       -0.51054 -0.30100 -0.56824
  119 C    -0.20955 -0.26724  0.30100       -0.20955 -0.26724  0.30100
  120 C     0.30100 -0.20955 -0.26724        0.30100 -0.20955 -0.26724
  121 C    -0.56824 -0.51054 -0.30100       -0.56824 -0.51054 -0.30100
  122 C    -0.05769  0.20955  0.51054       -0.05769  0.20955  0.51054
  123 C     0.20955  0.51054 -0.05769        0.20955  0.51054 -0.05769
  124 C     0.05769  0.56824  0.26724        0.05769  0.56824  0.26724
  125 C     0.56824  0.26724  0.05769        0.56824  0.26724  0.05769
  126 C    -0.30100 -0.56824 -0.51054       -0.30100 -0.56824 -0.51054
  127 N    -0.36710  0.27545 -0.27515       -0.36710  0.27545 -0.27515
  128 N     0.55059 -0.09196  0.27515        0.55059 -0.09196  0.27515
  129 N     0.36710  0.09196  0.64255        0.36710  0.09196  0.64255
  130 N    -0.55059 -0.27545 -0.64255       -0.55059 -0.27545 -0.64255
  131 N    -0.27515 -0.36710  0.27545       -0.27515 -0.36710  0.27545
  132 N     0.27545 -0.27515 -0.36710        0.27545 -0.27515 -0.36710
  133 N    -0.64255 -0.55059 -0.27545       -0.64255 -0.55059 -0.27545
  134 N    -0.09196  0.27515  0.55059       -0.09196  0.27515  0.55059
  135 N     0.27515  0.55059 -0.09196        0.27515  0.55059 -0.09196
  136 N     0.09196  0.64255  0.36710        0.09196  0.64255  0.36710
  137 N     0.64255  0.36710  0.09196        0.64255  0.36710  0.09196
  138 N    -0.27545 -0.64255 -0.55059       -0.27545 -0.64255 -0.55059

 %%%%%%%%%%%%%%%%%%%%%%%%%%%%%%%%%%%%%%%%%%%%%%%%%%%%%%%%%%%%%%%%%%%%%%%%%%%%%

            PHASE PROJECTED ALONG THE RECIPROCAL LATTICE VECTORS
                              B1         B2         B3
                     PHI  -0.000000  -0.065268  -0.065271

               PREFACTOR: |e|/(2.PI.VA)=  0.00086794E+10 (C/m**3)


 *******************************************************************************
 * CELL DEFORMATION
 *******************************************************************************

    ELASTIC STRAIN MATRIX (ADIMENSIONAL)

    1    0.0000000000    0.0000000000    0.0000000000
    2    0.0000000000    0.0000000000    0.0150000000
    3    0.0000000000    0.0150000000    0.0000000000

 LATTICE PARAMETERS (ANGSTROMS AND DEGREES) OF
 (1) ORIGINAL PRIMITIVE CELL
 (2) ORIGINAL CRYSTALLOGRAPHIC CELL
 (3) DEFORMED PRIMITIVE CELL
 (4) DEFORMED CRYSTALLOGRAPHIC CELL

            A           B           C        ALPHA       BETA        GAMMA         VOL
 (1)   15.627459   15.627459   15.627459  109.471221  109.471221  109.471221 2937.942074
 (2)   18.045036   18.045036   18.045036   90.000000   90.000000   90.000000 5875.884147
 (3)   15.784121   15.471579   15.471579  108.652765  109.472233  109.472233 2937.281037
 (4)   18.045036   18.047065   18.047065   88.281256   90.000000   90.000000 5874.562073

 * CELL DEFORMATION COMPLETE - NO. OF SYMMOPS   2
 *******************************************************************************
 LATTICE PARAMETERS (ANGSTROMS AND DEGREES) - BOHR = 0.5291772083 ANGSTROM
 PRIMITIVE CELL - CENTRING CODE 6/1 VOLUME=  2937.281037 - DENSITY  0.936 g/cm^3
         A              B              C           ALPHA      BETA       GAMMA 
    15.78412058    15.47157922    15.47157922   108.652765 109.472233 109.472233
 *******************************************************************************
 ATOMS IN THE ASYMMETRIC UNIT   70 - ATOMS IN THE UNIT CELL:  138
     ATOM                 X/A                 Y/B                 Z/C    
 *******************************************************************************
      1 T   1 H    -1.364855262719E-01  3.118511639546E-01 -2.409163635486E-01
      2 T   1 H    -4.472324724969E-01  1.044308372766E-01  2.409163635486E-01
      3 F   1 H     1.364855262719E-01 -1.044308372766E-01  4.483366902265E-01
      4 F   1 H     4.472324724969E-01 -3.118511639546E-01 -4.483366902265E-01
      5 T   1 H    -2.409163635486E-01 -1.364855262719E-01  3.118511639546E-01
      6 T   1 H     3.118511639546E-01 -2.409163635486E-01 -1.364855262719E-01
      7 T   1 H    -4.483366902265E-01  4.472324724969E-01 -3.118511639546E-01
      8 T   1 H     1.044308372766E-01  2.409163635486E-01 -4.472324724969E-01
      9 F   1 H     2.409163635486E-01 -4.472324724969E-01  1.044308372766E-01
     10 F   1 H    -1.044308372766E-01  4.483366902265E-01  1.364855262719E-01
     11 F   1 H     4.483366902265E-01  1.364855262719E-01 -1.044308372766E-01
     12 F   1 H    -3.118511639546E-01 -4.483366902265E-01  4.472324724969E-01
     13 T   1 H    -2.408493730719E-01  3.196081141224E-01 -1.291429332765E-01
     14 T   1 H     4.487510473989E-01 -1.117064397953E-01  1.291429332765E-01
     15 F   1 H     2.408493730719E-01  1.117064397953E-01 -4.395425128057E-01
     16 F   1 H    -4.487510473989E-01 -3.196081141224E-01  4.395425128057E-01
     17 T   1 H    -1.291429332765E-01 -2.408493730719E-01  3.196081141224E-01
     18 T   1 H     3.196081141224E-01 -1.291429332765E-01 -2.408493730719E-01
     19 T   1 H     4.395425128057E-01 -4.487510473989E-01 -3.196081141224E-01
     20 T   1 H    -1.117064397953E-01  1.291429332765E-01  4.487510473989E-01
     21 F   1 H     1.291429332765E-01  4.487510473989E-01 -1.117064397953E-01
     22 F   1 H     1.117064397953E-01 -4.395425128057E-01  2.408493730719E-01
     23 F   1 H    -4.395425128057E-01  2.408493730719E-01  1.117064397953E-01
     24 F   1 H    -3.196081141224E-01  4.395425128057E-01 -4.487510473989E-01
     25 T   1 H     4.811601404325E-01  1.342314953974E-01  4.927071238180E-01
     26 T   1 H    -3.584756284207E-01 -1.154698338554E-02 -4.927071238180E-01
     27 F   1 H    -4.811601404325E-01  1.154698338554E-02 -3.469286450351E-01
     28 F   1 H     3.584756284207E-01 -1.342314953974E-01  3.469286450351E-01
     29 T   1 H     4.927071238180E-01  4.811601404325E-01  1.342314953974E-01
     30 T   1 H     1.342314953974E-01  4.927071238180E-01  4.811601404325E-01
     31 T   1 H     3.469286450351E-01  3.584756284207E-01 -1.342314953974E-01
     32 T   1 H    -1.154698338554E-02 -4.927071238180E-01 -3.584756284207E-01
     33 F   1 H    -4.927071238180E-01 -3.584756284207E-01 -1.154698338554E-02
     34 F   1 H     1.154698338554E-02 -3.469286450351E-01 -4.811601404325E-01
     35 F   1 H    -3.469286450351E-01 -4.811601404325E-01  1.154698338554E-02
     36 F   1 H    -1.342314953974E-01  3.469286450351E-01  3.584756284207E-01
     37 T   1 H     4.815889060121E-01  2.516919362354E-01 -4.441135275026E-01
     38 T   1 H    -3.041945362620E-01 -7.429756648532E-02  4.441135275026E-01
     39 F   1 H    -4.815889060121E-01  7.429756648532E-02 -2.298969697767E-01
     40 F   1 H     3.041945362620E-01 -2.516919362354E-01  2.298969697767E-01
     41 T   1 H    -4.441135275026E-01  4.815889060121E-01  2.516919362354E-01
     42 T   1 H     2.516919362354E-01 -4.441135275026E-01  4.815889060121E-01
     43 T   1 H     2.298969697767E-01  3.041945362620E-01 -2.516919362354E-01
     44 T   1 H    -7.429756648532E-02  4.441135275026E-01 -3.041945362620E-01
     45 F   1 H     4.441135275026E-01 -3.041945362620E-01 -7.429756648532E-02
     46 F   1 H     7.429756648532E-02 -2.298969697767E-01 -4.815889060121E-01
     47 F   1 H    -2.298969697767E-01 -4.815889060121E-01  7.429756648532E-02
     48 F   1 H    -2.516919362354E-01  2.298969697767E-01  3.041945362620E-01
     49 T   1 H    -4.523084819160E-01  2.442429477270E-01  4.835049647216E-01
     50 T   1 H    -2.392620169947E-01  6.418655336238E-02 -4.835049647216E-01
     51 F   1 H     4.523084819160E-01 -6.418655336238E-02 -3.034485703570E-01
     52 F   1 H     2.392620169947E-01 -2.442429477270E-01  3.034485703570E-01
     53 T   1 H     4.835049647216E-01 -4.523084819160E-01  2.442429477270E-01
     54 T   1 H     2.442429477270E-01  4.835049647216E-01 -4.523084819160E-01
     55 T   1 H     3.034485703570E-01  2.392620169947E-01 -2.442429477270E-01
     56 T   1 H     6.418655336238E-02 -4.835049647216E-01 -2.392620169947E-01
     57 F   1 H    -4.835049647216E-01 -2.392620169947E-01  6.418655336238E-02
     58 F   1 H    -6.418655336238E-02 -3.034485703570E-01  4.523084819160E-01
     59 F   1 H    -3.034485703570E-01  4.523084819160E-01 -6.418655336238E-02
     60 F   1 H    -2.442429477270E-01  3.034485703570E-01  2.392620169947E-01
     61 T 248 CD   -2.554992043227E-01  2.445007956773E-01  5.000000000000E-01
     62 F 248 CD    2.554992043227E-01 -2.445007956773E-01  5.000000000000E-01
     63 T 248 CD   -5.000000000000E-01 -2.554992043227E-01  2.445007956773E-01
     64 T 248 CD    2.445007956773E-01  5.000000000000E-01 -2.554992043227E-01
     65 T 248 CD   -5.000000000000E-01  2.554992043227E-01 -2.445007956773E-01
     66 F 248 CD   -2.445007956773E-01  5.000000000000E-01  2.554992043227E-01
     67 T   6 C    -3.732113541223E-01  2.564749574491E-01 -3.676912637907E-01
     68 T   6 C    -3.758337787602E-01 -5.520090331641E-03  3.676912637907E-01
     69 F   6 C     3.732113541223E-01  5.520090331641E-03 -3.703136884286E-01
     70 F   6 C     3.758337787602E-01 -2.564749574491E-01  3.703136884286E-01
     71 T   6 C    -3.676912637907E-01 -3.732113541223E-01  2.564749574491E-01
     72 T   6 C     2.564749574491E-01 -3.676912637907E-01 -3.732113541223E-01
     73 T   6 C     3.703136884286E-01  3.758337787602E-01 -2.564749574491E-01
     74 T   6 C    -5.520090331641E-03  3.676912637907E-01 -3.758337787602E-01
     75 F   6 C     3.676912637907E-01 -3.758337787602E-01 -5.520090331641E-03
     76 F   6 C     5.520090331641E-03 -3.703136884286E-01  3.732113541223E-01
     77 F   6 C    -3.703136884286E-01  3.732113541223E-01  5.520090331641E-03
     78 F   6 C    -2.564749574491E-01  3.703136884286E-01  3.758337787602E-01
     79 T   6 C    -2.155325142562E-01  2.971751431592E-01 -2.649060292053E-01
     80 T   6 C    -4.379188276355E-01  4.937351494912E-02  2.649060292053E-01
     81 F   6 C     2.155325142562E-01 -4.937351494912E-02 -4.872923425846E-01
     82 F   6 C     4.379188276355E-01 -2.971751431592E-01  4.872923425846E-01
     83 T   6 C    -2.649060292053E-01 -2.155325142562E-01  2.971751431592E-01
     84 T   6 C     2.971751431592E-01 -2.649060292053E-01 -2.155325142562E-01
     85 T   6 C     4.872923425846E-01  4.379188276355E-01 -2.971751431592E-01
     86 T   6 C     4.937351494912E-02  2.649060292053E-01 -4.379188276355E-01
     87 F   6 C     2.649060292053E-01 -4.379188276355E-01  4.937351494912E-02
     88 F   6 C    -4.937351494912E-02 -4.872923425846E-01  2.155325142562E-01
     89 F   6 C    -4.872923425846E-01  2.155325142562E-01 -4.937351494912E-02
     90 F   6 C    -2.971751431592E-01  4.872923425846E-01  4.379188276355E-01
     91 T   6 C    -4.709899336392E-01  2.197261997253E-01 -4.641654963638E-01
     92 T   6 C    -3.161083039109E-01 -6.824437275391E-03  4.641654963638E-01
     93 F   6 C     4.709899336392E-01  6.824437275391E-03 -3.092838666355E-01
     94 F   6 C     3.161083039109E-01 -2.197261997253E-01  3.092838666355E-01
     95 T   6 C    -4.641654963638E-01 -4.709899336392E-01  2.197261997253E-01
     96 T   6 C     2.197261997253E-01 -4.641654963638E-01 -4.709899336392E-01
     97 T   6 C     3.092838666355E-01  3.161083039109E-01 -2.197261997253E-01
     98 T   6 C    -6.824437275391E-03  4.641654963638E-01 -3.161083039109E-01
     99 F   6 C     4.641654963638E-01 -3.161083039109E-01 -6.824437275391E-03
    100 F   6 C     6.824437275391E-03 -3.092838666355E-01  4.709899336392E-01
    101 F   6 C    -3.092838666355E-01  4.709899336392E-01  6.824437275391E-03
    102 F   6 C    -2.197261997253E-01  3.092838666355E-01  3.161083039109E-01
    103 T   7 N    -2.831643093276E-01  2.691695180893E-01 -3.651036501278E-01
    104 T   7 N    -3.657268317829E-01  8.193934080020E-02  3.651036501278E-01
    105 F   7 N     2.831643093276E-01 -8.193934080020E-02 -4.476661725831E-01
    106 F   7 N     3.657268317829E-01 -2.691695180893E-01  4.476661725831E-01
    107 T   7 N    -3.651036501278E-01 -2.831643093276E-01  2.691695180893E-01
    108 T   7 N     2.691695180893E-01 -3.651036501278E-01 -2.831643093276E-01
    109 T   7 N     4.476661725831E-01  3.657268317829E-01 -2.691695180893E-01
    110 T   7 N     8.193934080020E-02  3.651036501278E-01 -3.657268317829E-01
    111 F   7 N     3.651036501278E-01 -3.657268317829E-01  8.193934080020E-02
    112 F   7 N    -8.193934080020E-02 -4.476661725831E-01  2.831643093276E-01
    113 F   7 N    -4.476661725831E-01  2.831643093276E-01 -8.193934080020E-02
    114 F   7 N    -2.691695180893E-01  4.476661725831E-01  3.657268317829E-01
    115 T   6 C    -2.672397161032E-01  3.009954671081E-01 -2.095495069359E-01
    116 T   6 C    -4.894550259560E-01 -5.769020916731E-02  2.095495069359E-01
    117 F   6 C     2.672397161032E-01  5.769020916731E-02 -4.317648167887E-01
    118 F   6 C     4.894550259560E-01 -3.009954671081E-01  4.317648167887E-01
    119 T   6 C    -2.095495069359E-01 -2.672397161032E-01  3.009954671081E-01
    120 T   6 C     3.009954671081E-01 -2.095495069359E-01 -2.672397161032E-01
    121 T   6 C     4.317648167887E-01  4.894550259560E-01 -3.009954671081E-01
    122 T   6 C    -5.769020916731E-02  2.095495069359E-01 -4.894550259560E-01
    123 F   6 C     2.095495069359E-01 -4.894550259560E-01 -5.769020916731E-02
    124 F   6 C     5.769020916731E-02 -4.317648167887E-01  2.672397161032E-01
    125 F   6 C    -4.317648167887E-01  2.672397161032E-01  5.769020916731E-02
    126 F   6 C    -3.009954671081E-01  4.317648167887E-01  4.894550259560E-01
    127 T   7 N    -3.671021504177E-01  2.754488136364E-01 -2.751460410436E-01
    128 T   7 N    -4.494051453200E-01 -9.195610937409E-02  2.751460410436E-01
    129 F   7 N     3.671021504177E-01  9.195610937409E-02 -3.574490359459E-01
    130 F   7 N     4.494051453200E-01 -2.754488136364E-01  3.574490359459E-01
    131 T   7 N    -2.751460410436E-01 -3.671021504177E-01  2.754488136364E-01
    132 T   7 N     2.754488136364E-01 -2.751460410436E-01 -3.671021504177E-01
    133 T   7 N     3.574490359459E-01  4.494051453200E-01 -2.754488136364E-01
    134 T   7 N    -9.195610937409E-02  2.751460410436E-01 -4.494051453200E-01
    135 F   7 N     2.751460410436E-01 -4.494051453200E-01 -9.195610937409E-02
    136 F   7 N     9.195610937409E-02 -3.574490359459E-01  3.671021504177E-01
    137 F   7 N    -3.574490359459E-01  3.671021504177E-01  9.195610937409E-02
    138 F   7 N    -2.754488136364E-01  3.574490359459E-01  4.494051453200E-01

 TRANSFORMATION MATRIX PRIMITIVE-CRYSTALLOGRAPHIC CELL
  0.0000  1.0000  1.0000  1.0000  0.0000  1.0000  1.0000  1.0000  0.0000

 *******************************************************************************
 CRYSTALLOGRAPHIC CELL (VOLUME=       5874.56207349)
         A              B              C           ALPHA      BETA       GAMMA 
    18.04503553    18.04706548    18.04706548    88.281256  90.000000  90.000000

 COORDINATES IN THE CRYSTALLOGRAPHIC CELL
     ATOM                 X/A                 Y/B                 Z/C    
 *******************************************************************************
      1 T   1 H     1.037101633390E-01 -3.446265268875E-01  2.081410006156E-01
      2 T   1 H    -1.037101633390E-01  3.446265268875E-01  2.081410006156E-01
      3 F   1 H     1.037101633390E-01  3.446265268875E-01 -2.081410006156E-01
      4 F   1 H    -1.037101633390E-01 -3.446265268875E-01 -2.081410006156E-01
      5 T   1 H     2.081410006156E-01  1.037101633390E-01 -3.446265268875E-01
      6 T   1 H    -3.446265268875E-01  2.081410006156E-01  1.037101633390E-01
      7 T   1 H    -2.081410006156E-01 -1.037101633390E-01 -3.446265268875E-01
      8 T   1 H     3.446265268875E-01  2.081410006156E-01 -1.037101633390E-01
      9 F   1 H     2.081410006156E-01 -1.037101633390E-01  3.446265268875E-01
     10 F   1 H     3.446265268875E-01 -2.081410006156E-01  1.037101633390E-01
     11 F   1 H    -2.081410006156E-01  1.037101633390E-01  3.446265268875E-01
     12 F   1 H    -3.446265268875E-01 -2.081410006156E-01 -1.037101633390E-01
     13 T   1 H     2.156572769589E-01 -3.448002102354E-01  1.039508371635E-01
     14 T   1 H    -2.156572769589E-01  3.448002102354E-01  1.039508371635E-01
     15 F   1 H     2.156572769589E-01  3.448002102354E-01 -1.039508371635E-01
     16 F   1 H    -2.156572769589E-01 -3.448002102354E-01 -1.039508371635E-01
     17 T   1 H     1.039508371635E-01  2.156572769589E-01 -3.448002102354E-01
     18 T   1 H    -3.448002102354E-01  1.039508371635E-01  2.156572769589E-01
     19 T   1 H    -1.039508371635E-01 -2.156572769589E-01 -3.448002102354E-01
     20 T   1 H     3.448002102354E-01  1.039508371635E-01 -2.156572769589E-01
     21 F   1 H     1.039508371635E-01 -2.156572769589E-01  3.448002102354E-01
     22 F   1 H     3.448002102354E-01 -1.039508371635E-01  2.156572769589E-01
     23 F   1 H    -1.039508371635E-01  2.156572769589E-01  3.448002102354E-01
     24 F   1 H    -3.448002102354E-01 -1.039508371635E-01 -2.156572769589E-01
     25 T   1 H     7.288923939146E-02  4.198178844266E-01  6.134225600592E-02
     26 T   1 H    -7.288923939146E-02 -4.198178844266E-01  6.134225600592E-02
     27 F   1 H     7.288923939146E-02 -4.198178844266E-01 -6.134225600592E-02
     28 F   1 H    -7.288923939146E-02  4.198178844266E-01 -6.134225600592E-02
     29 T   1 H     6.134225600592E-02  7.288923939146E-02  4.198178844266E-01
     30 T   1 H     4.198178844266E-01  6.134225600592E-02  7.288923939146E-02
     31 T   1 H    -6.134225600592E-02 -7.288923939146E-02  4.198178844266E-01
     32 T   1 H    -4.198178844266E-01  6.134225600592E-02 -7.288923939146E-02
     33 F   1 H     6.134225600592E-02 -7.288923939146E-02 -4.198178844266E-01
     34 F   1 H    -4.198178844266E-01 -6.134225600592E-02  7.288923939146E-02
     35 F   1 H    -6.134225600592E-02  7.288923939146E-02 -4.198178844266E-01
     36 F   1 H     4.198178844266E-01 -6.134225600592E-02 -7.288923939146E-02
     37 T   1 H     1.629947513604E-01  3.928917211370E-01  8.869718487503E-02
     38 T   1 H    -1.629947513604E-01 -3.928917211370E-01  8.869718487503E-02
     39 F   1 H     1.629947513604E-01 -3.928917211370E-01 -8.869718487503E-02
     40 F   1 H    -1.629947513604E-01  3.928917211370E-01 -8.869718487503E-02
     41 T   1 H     8.869718487503E-02  1.629947513604E-01  3.928917211370E-01
     42 T   1 H     3.928917211370E-01  8.869718487503E-02  1.629947513604E-01
     43 T   1 H    -8.869718487503E-02 -1.629947513604E-01  3.928917211370E-01
     44 T   1 H    -3.928917211370E-01  8.869718487503E-02 -1.629947513604E-01
     45 F   1 H     8.869718487503E-02 -1.629947513604E-01 -3.928917211370E-01
     46 F   1 H    -3.928917211370E-01 -8.869718487503E-02  1.629947513604E-01
     47 F   1 H    -8.869718487503E-02  1.629947513604E-01 -3.928917211370E-01
     48 F   1 H     3.928917211370E-01 -8.869718487503E-02 -1.629947513604E-01
     49 T   1 H     9.002819718230E-02  3.934767675393E-01  1.542147505447E-01
     50 T   1 H    -9.002819718230E-02 -3.934767675393E-01  1.542147505447E-01
     51 F   1 H     9.002819718230E-02 -3.934767675393E-01 -1.542147505447E-01
     52 F   1 H    -9.002819718230E-02  3.934767675393E-01 -1.542147505447E-01
     53 T   1 H     1.542147505447E-01  9.002819718230E-02  3.934767675393E-01
     54 T   1 H     3.934767675393E-01  1.542147505447E-01  9.002819718230E-02
     55 T   1 H    -1.542147505447E-01 -9.002819718230E-02  3.934767675393E-01
     56 T   1 H    -3.934767675393E-01  1.542147505447E-01 -9.002819718230E-02
     57 F   1 H     1.542147505447E-01 -9.002819718230E-02 -3.934767675393E-01
     58 F   1 H    -3.934767675393E-01 -1.542147505447E-01  9.002819718230E-02
     59 F   1 H    -1.542147505447E-01  9.002819718230E-02 -3.934767675393E-01
     60 F   1 H     3.934767675393E-01 -1.542147505447E-01 -9.002819718230E-02
     61 T 248 CD    5.000000000000E-01  8.109832250192E-17 -2.554992043227E-01
     62 F 248 CD    5.000000000000E-01  3.642919299551E-17  2.554992043227E-01
     63 T 248 CD   -2.554992043227E-01  5.000000000000E-01  1.752070710737E-16
     64 T 248 CD    9.061209586656E-17 -2.554992043227E-01  5.000000000000E-01
     65 T 248 CD    2.554992043227E-01  5.000000000000E-01  4.510281037540E-17
     66 F 248 CD    1.698494454124E-16  2.554992043227E-01  5.000000000000E-01
     67 T   6 C     1.309975238904E-01 -4.986887876811E-01  1.254774335587E-01
     68 T   6 C    -1.309975238904E-01  4.986887876811E-01  1.254774335587E-01
     69 F   6 C     1.309975238904E-01  4.986887876811E-01 -1.254774335587E-01
     70 F   6 C    -1.309975238904E-01 -4.986887876811E-01 -1.254774335587E-01
     71 T   6 C     1.254774335587E-01  1.309975238904E-01 -4.986887876811E-01
     72 T   6 C    -4.986887876811E-01  1.254774335587E-01  1.309975238904E-01
     73 T   6 C    -1.254774335587E-01 -1.309975238904E-01 -4.986887876811E-01
     74 T   6 C     4.986887876811E-01  1.254774335587E-01 -1.309975238904E-01
     75 F   6 C     1.254774335587E-01 -1.309975238904E-01  4.986887876811E-01
     76 F   6 C     4.986887876811E-01 -1.254774335587E-01  1.309975238904E-01
     77 F   6 C    -1.254774335587E-01  1.309975238904E-01  4.986887876811E-01
     78 F   6 C    -4.986887876811E-01 -1.254774335587E-01 -1.309975238904E-01
     79 T   6 C     1.239008141050E-01 -3.888068433103E-01  1.732743290542E-01
     80 T   6 C    -1.239008141050E-01  3.888068433103E-01  1.732743290542E-01
     81 F   6 C     1.239008141050E-01  3.888068433103E-01 -1.732743290542E-01
     82 F   6 C    -1.239008141050E-01 -3.888068433103E-01 -1.732743290542E-01
     83 T   6 C     1.732743290542E-01  1.239008141050E-01 -3.888068433103E-01
     84 T   6 C    -3.888068433103E-01  1.732743290542E-01  1.239008141050E-01
     85 T   6 C    -1.732743290542E-01 -1.239008141050E-01 -3.888068433103E-01
     86 T   6 C     3.888068433103E-01  1.732743290542E-01 -1.239008141050E-01
     87 F   6 C     1.732743290542E-01 -1.239008141050E-01  3.888068433103E-01
     88 F   6 C     3.888068433103E-01 -1.732743290542E-01  1.239008141050E-01
     89 F   6 C    -1.732743290542E-01  1.239008141050E-01  3.888068433103E-01
     90 F   6 C    -3.888068433103E-01 -1.732743290542E-01 -1.239008141050E-01
     91 T   6 C     1.132753185003E-01  4.225591851359E-01  1.064508812249E-01
     92 T   6 C    -1.132753185003E-01 -4.225591851359E-01  1.064508812249E-01
     93 F   6 C     1.132753185003E-01 -4.225591851359E-01 -1.064508812249E-01
     94 F   6 C    -1.132753185003E-01  4.225591851359E-01 -1.064508812249E-01
     95 T   6 C     1.064508812249E-01  1.132753185003E-01  4.225591851359E-01
     96 T   6 C     4.225591851359E-01  1.064508812249E-01  1.132753185003E-01
     97 T   6 C    -1.064508812249E-01 -1.132753185003E-01  4.225591851359E-01
     98 T   6 C    -4.225591851359E-01  1.064508812249E-01 -1.132753185003E-01
     99 F   6 C     1.064508812249E-01 -1.132753185003E-01 -4.225591851359E-01
    100 F   6 C    -4.225591851359E-01 -1.064508812249E-01  1.132753185003E-01
    101 F   6 C    -1.064508812249E-01  1.132753185003E-01 -4.225591851359E-01
    102 F   6 C     4.225591851359E-01 -1.064508812249E-01 -1.132753185003E-01
    103 T   7 N     9.361508864456E-02 -4.587187387723E-01  1.755544294448E-01
    104 T   7 N    -9.361508864456E-02  4.587187387723E-01  1.755544294448E-01
    105 F   7 N     9.361508864456E-02  4.587187387723E-01 -1.755544294448E-01
    106 F   7 N    -9.361508864456E-02 -4.587187387723E-01 -1.755544294448E-01
    107 T   7 N     1.755544294448E-01  9.361508864456E-02 -4.587187387723E-01
    108 T   7 N    -4.587187387723E-01  1.755544294448E-01  9.361508864456E-02
    109 T   7 N    -1.755544294448E-01 -9.361508864456E-02 -4.587187387723E-01
    110 T   7 N     4.587187387723E-01  1.755544294448E-01 -9.361508864456E-02
    111 F   7 N     1.755544294448E-01 -9.361508864456E-02  4.587187387723E-01
    112 F   7 N     4.587187387723E-01 -1.755544294448E-01  9.361508864456E-02
    113 F   7 N    -1.755544294448E-01  9.361508864456E-02  4.587187387723E-01
    114 F   7 N    -4.587187387723E-01 -1.755544294448E-01 -9.361508864456E-02
    115 T   6 C     1.793428381377E-01 -3.888923450736E-01  1.216526289704E-01
    116 T   6 C    -1.793428381377E-01  3.888923450736E-01  1.216526289704E-01
    117 F   6 C     1.793428381377E-01  3.888923450736E-01 -1.216526289704E-01
    118 F   6 C    -1.793428381377E-01 -3.888923450736E-01 -1.216526289704E-01
    119 T   6 C     1.216526289704E-01  1.793428381377E-01 -3.888923450736E-01
    120 T   6 C    -3.888923450736E-01  1.216526289704E-01  1.793428381377E-01
    121 T   6 C    -1.216526289704E-01 -1.793428381377E-01 -3.888923450736E-01
    122 T   6 C     3.888923450736E-01  1.216526289704E-01 -1.793428381377E-01
    123 F   6 C     1.216526289704E-01 -1.793428381377E-01  3.888923450736E-01
    124 F   6 C     3.888923450736E-01 -1.216526289704E-01  1.793428381377E-01
    125 F   6 C    -1.216526289704E-01  1.793428381377E-01  3.888923450736E-01
    126 F   6 C    -3.888923450736E-01 -1.216526289704E-01 -1.793428381377E-01
    127 T   7 N     1.837024615052E-01 -4.588485025489E-01  9.174635213116E-02
    128 T   7 N    -1.837024615052E-01  4.588485025489E-01  9.174635213116E-02
    129 F   7 N     1.837024615052E-01  4.588485025489E-01 -9.174635213116E-02
    130 F   7 N    -1.837024615052E-01 -4.588485025489E-01 -9.174635213116E-02
    131 T   7 N     9.174635213116E-02  1.837024615052E-01 -4.588485025489E-01
    132 T   7 N    -4.588485025489E-01  9.174635213116E-02  1.837024615052E-01
    133 T   7 N    -9.174635213116E-02 -1.837024615052E-01 -4.588485025489E-01
    134 T   7 N     4.588485025489E-01  9.174635213116E-02 -1.837024615052E-01
    135 F   7 N     9.174635213116E-02 -1.837024615052E-01  4.588485025489E-01
    136 F   7 N     4.588485025489E-01 -9.174635213116E-02  1.837024615052E-01
    137 F   7 N    -9.174635213116E-02  1.837024615052E-01  4.588485025489E-01
    138 F   7 N    -4.588485025489E-01 -9.174635213116E-02 -1.837024615052E-01

 T = ATOM BELONGING TO THE ASYMMETRIC UNIT

 ****    2 SYMMOPS - TRANSLATORS IN FRACTIONAL UNITS
 **** MATRICES AND TRANSLATORS IN THE CRYSTALLOGRAPHIC REFERENCE FRAME
   V INV                    ROTATION MATRICES                   TRANSLATORS
   1   1  1.00  0.00  0.00  0.00  1.00  0.00  0.00  0.00  1.00  0.00  0.00  0.00
   2   2 -1.00  0.00  0.00 -1.00 -0.00  1.00 -1.00  1.00 -0.00  0.00  0.00  0.00

 DIRECT LATTICE VECTORS CARTESIAN COMPONENTS (ANGSTROM)
          X                    Y                    Z
  -0.902251776407E+01   0.915785553053E+01   0.915785553053E+01
   0.902251776407E+01  -0.888717999761E+01   0.888717999761E+01
   0.902251776407E+01   0.888717999761E+01  -0.888717999761E+01


 CARTESIAN COORDINATES - PRIMITIVE CELL
 *******************************************************************************
 *      ATOM          X(ANGSTROM)         Y(ANGSTROM)         Z(ANGSTROM)
 *******************************************************************************
    1     1 H     1.871453582081E+00 -6.162459245360E+00  3.662629782147E+00
    2     1 H    -1.871453582081E+00  6.275136597890E+00  3.849193719795E+00
    3     1 H     1.871453582081E+00  6.162459245360E+00 -3.662629782147E+00
    4     1 H    -1.871453582081E+00 -6.275136597890E+00 -3.849193719795E+00
    5     1 H     3.755911750971E+00  1.778171613257E+00 -6.190726117894E+00
    6     1 H    -6.218797921625E+00  3.783983554702E+00  1.927792258346E+00
    7     1 H    -3.755911750971E+00 -1.964735550905E+00 -6.246869725356E+00
    8     1 H     6.218797921625E+00  3.727839947240E+00 -1.815114905816E+00
    9     1 H     3.755911750971E+00 -1.778171613257E+00  6.190726117894E+00
   10     1 H     6.218797921625E+00 -3.727839947240E+00  1.815114905816E+00
   11     1 H    -3.755911750971E+00  1.964735550905E+00  6.246869725356E+00
   12     1 H    -6.218797921625E+00 -3.783983554702E+00 -1.927792258346E+00
   13     1 H     3.891543224625E+00 -6.193795095561E+00  1.782467569139E+00
   14     1 H    -3.891543224625E+00  6.250068992055E+00  1.969125530453E+00
   15     1 H     3.891543224625E+00  6.193795095561E+00 -1.782467569139E+00
   16     1 H    -3.891543224625E+00 -6.250068992055E+00 -1.969125530453E+00
   17     1 H     1.875796549796E+00  3.798214243968E+00 -6.163558895439E+00
   18     1 H    -6.221932043808E+00  1.934169698165E+00  3.919680172872E+00
   19     1 H    -1.875796549796E+00 -3.984872205282E+00 -6.280305192177E+00
   20     1 H     6.221932043808E+00  1.817423401427E+00 -3.863406276378E+00
   21     1 H     1.875796549796E+00 -3.798214243968E+00  6.163558895439E+00
   22     1 H     6.221932043808E+00 -1.817423401427E+00  3.863406276378E+00
   23     1 H    -1.875796549796E+00  3.984872205282E+00  6.280305192177E+00
   24     1 H    -6.221932043808E+00 -1.934169698165E+00 -3.919680172872E+00
   25     1 H     1.315288914438E+00  7.592232487661E+00  1.220557618600E+00
   26     1 H    -1.315288914438E+00 -7.559024791991E+00  9.932887594056E-01
   27     1 H     1.315288914438E+00 -7.592232487661E+00 -1.220557618600E+00
   28     1 H    -1.315288914438E+00  7.559024791991E+00 -9.932887594056E-01
   29     1 H     1.106923189003E+00  1.428923344035E+00  7.595357973543E+00
   30     1 H     7.575628639826E+00  1.126652522720E+00  1.331892762273E+00
   31     1 H    -1.106923189003E+00 -1.201654484841E+00  7.555899306109E+00
   32     1 H    -7.575628639826E+00  1.087193855286E+00 -1.298685066603E+00
   33     1 H     1.106923189003E+00 -1.428923344035E+00 -7.595357973543E+00
   34     1 H    -7.575628639826E+00 -1.087193855286E+00  1.298685066603E+00
   35     1 H    -1.106923189003E+00  1.201654484841E+00 -7.555899306109E+00
   36     1 H     7.575628639826E+00 -1.126652522720E+00 -1.331892762273E+00
   37     1 H     2.941246079198E+00  7.113753224415E+00  1.706890028315E+00
   38     1 H    -2.941246079198E+00 -7.065736908845E+00  1.494197676317E+00
   39     1 H     2.941246079198E+00 -7.113753224415E+00 -1.706890028315E+00
   40     1 H    -2.941246079198E+00  7.065736908845E+00 -1.494197676317E+00
   41     1 H     1.600543852316E+00  3.047592255197E+00  7.133863757818E+00
   42     1 H     7.089745066630E+00  1.644662543504E+00  2.965254236983E+00
   43     1 H    -1.600543852316E+00 -2.834899903199E+00  7.045626375442E+00
   44     1 H    -7.089745066630E+00  1.556425161128E+00 -2.917237921413E+00
   45     1 H     1.600543852316E+00 -3.047592255197E+00 -7.133863757818E+00
   46     1 H    -7.089745066630E+00 -1.556425161128E+00  2.917237921413E+00
   47     1 H    -1.600543852316E+00  2.834899903199E+00 -7.045626375442E+00
   48     1 H     7.089745066630E+00 -1.644662543504E+00 -2.965254236983E+00
   49     1 H     1.624562016689E+00  7.142044409533E+00  2.889315186288E+00
   50     1 H    -1.624562016689E+00 -7.058560089957E+00  2.676306118796E+00
   51     1 H     1.624562016689E+00 -7.142044409533E+00 -2.889315186288E+00
   52     1 H    -1.624562016689E+00  7.058560089957E+00 -2.676306118796E+00
   53     1 H     2.782810652542E+00  1.731066550435E+00  7.124670679995E+00
   54     1 H     7.100302249745E+00  2.807179082792E+00  1.666304176477E+00
   55     1 H    -2.782810652542E+00 -1.518057482943E+00  7.075933819495E+00
   56     1 H    -7.100302249745E+00  2.758442222292E+00 -1.582819856901E+00
   57     1 H     2.782810652542E+00 -1.731066550435E+00 -7.124670679995E+00
   58     1 H    -7.100302249745E+00 -2.758442222292E+00  1.582819856901E+00
   59     1 H    -2.782810652542E+00  1.518057482943E+00 -7.075933819495E+00
   60     1 H     7.100302249745E+00 -2.807179082792E+00 -1.666304176477E+00
   61   248 CD    9.022517764070E+00 -6.915738329121E-02 -4.610492219414E+00
   62   248 CD    9.022517764070E+00 -2.015181496309E-01 -1.343454330873E+01
   63   248 CD   -4.610492219414E+00  9.022517764070E+00  1.353377664611E-01
   64   248 CD    1.635098489191E-15 -4.475154452953E+00  8.953360380779E+00
   65   248 CD   -1.343454330873E+01  9.022517764070E+00  1.353377664611E-01
   66   248 CD    3.064939276901E-15 -1.329920554226E+01  8.820999614439E+00
   67     6 C     2.363854972700E+00  9.080142308148E+00  2.399937426101E+00
   68     6 C    -2.363854972700E+00 -9.012214965752E+00  2.128552066993E+00
[truncated: 58,347 more chars]
