# Supplementary material for: Structure–Property Relationship of Piezoelectric Properties in Zeolitic Imidazolate Frameworks: A Computational Study
Source: ACS Appl Mater Interfaces. 2022 Nov 2;14(45):50803–14. doi: 10.1021/acsami.2c13506 (PMC9674201; doi:10.1021/acsami.2c13506)
Supplement: Supplementary file 5 — am2c13506_si_005.zip [file am2c13506_si_005.zip › Outputfiles_crystal17/CdIF-1/ClampedIon_results/Clamped_M06L-D3.out]

zif8Cd60degrees
EXTERNAL
PIEZOCON
CLAMPION
PRINT
END
END
6 5
0 0 6 2.0 1.00
  0.4563240000D+04  0.1966650000D-02
  0.6820240000D+03  0.1523060000D-01
  0.1549730000D+03  0.7612690000D-01
  0.4445530000D+02  0.2608010000D+00
  0.1302900000D+02  0.6164620000D+00
  0.1827730000D+01  0.2210060000D+00
0 1 3 4.0 1.00
  0.2096420000D+02  0.1146600000D+00  0.4024870000D-01
  0.4803310000D+01  0.9199990000D+00  0.2375940000D+00
  0.1459330000D+01 -0.3030680000D-02  0.8158540000D+00
0 1 1 0.0 1.00
  0.4834560000D+00  0.1000000000D+01  0.1000000000D+01
0 1 1 0.0 1.00
  0.1455850000D+00  0.1000000000D+01  0.1000000000D+01
0 3 1 0.0 1.00
  0.6260000000D+00  0.1000000000D+01
7 5
0 0 6 2.0 1.00
  0.6293480000D+04  0.1969790000D-02
  0.9490440000D+03  0.1496130000D-01
  0.2187760000D+03  0.7350060000D-01
  0.6369160000D+02  0.2489370000D+00
  0.1882820000D+02  0.6024600000D+00
  0.2720230000D+01  0.2562020000D+00
0 1 3 5.0 1.00
  0.3063310000D+02  0.1119060000D+00  0.3831190000D-01
  0.7026140000D+01  0.9216660000D+00  0.2374030000D+00
  0.2112050000D+01 -0.2569190000D-02  0.8175920000D+00
0 1 1 0.0 1.00
  0.6840090000D+00  0.1000000000D+01  0.1000000000D+01
0 1 1 0.0 1.00
  0.2008780000D+00  0.1000000000D+01  0.1000000000D+01
0 3 1 0.0 1.00
  0.9130000000D+00  0.1000000000D+01
1 4
0 0 3 1.0 1.00
  0.3386500000D+02  0.2549380000D-01
  0.5094790000D+01  0.1903730000D+00
  0.1158790000D+01  0.8521610000D+00
0 0 1 0.0 1.00
  0.3258400000D+00  0.1000000000D+01
0 0 1 0.0 1.00
  0.1027410000D+00  0.1000000000D+01
0 2 1 0.0 1.00
  0.7500000000D+00  0.1000000000D+01
248 15
INPUT
20. 0 2 2 2 2 0
 13.835869 270.009483 0
 6.857270 38.767308 0
 12.404971 193.829629 0
 6.567799 31.896525 0
 10.896925 79.193647 0
 4.641165 13.230827 0
 15.184796 -35.476626 0
 7.592398 -5.617677 0
0 0 3 2. 1.
       9.72701100         -1.78642590
       7.83752300          2.57789480
       5.08919400         0.160117100
0 0 1 2. 1.
       1.55332600          1.00000000
0 0 1 0. 1.
      0.714079000          1.00000000
0 0 1 0. 1.
      0.500000000          1.00000000
0 0 1 0. 1.
      0.250000000          1.00000000
0 0 1 0. 1.
      0.120000000          1.00000000
0 2 2 6. 1.
       4.74271600         -6.23119940
       3.93665500          6.57419200
0 2 2 0. 1.
       1.38039100         0.749726500
      0.668485000         0.281108200
0 2 1 0. 1.
      0.363423000          1.00000000
0 2 1 0. 1.
      0.180000000          1.00000000
0 2 1 0. 1.
      0.120000000          1.00000000
0 3 4 10. 1.
       8.46934100        -0.163606000E-01
       3.02423100         0.286472800
       1.31636700         0.486851800
      0.556393000         0.379411100
0 3 1 0. 1.
      0.223856000          1.00000000
0 3 1 0. 1.
      0.120000000          1.00000000
0 4 1 0. 1.
      1.59813   1.0000
99 0
END
DFT
M06L-D3
xxlgrid
END
TOLINTEG
7 7 7 10 40
TOLDEE
8
MAXCYCLE
200
DFTD3
ABC
END
SHRINK
2 2
END

          60 PROCESSORS WORKING

         
 *******************************************************************************
 *                                                                             *
 *                               CRYSTAL17                                     *
 *                      public : 1.0.2 - March 1st, 2018                       *
 *                       HTTP://WWW.CRYSTAL.UNITO.IT                           *
 *                                                                             *
 *                              MAIN AUTHORS                                   *
 *                                                                             *
 *  R. DOVESI(1,11), V.R. SAUNDERS(2), C. ROETTI(1,11), R. ORLANDO(1,11),      *
 *  C.M. ZICOVICH-WILSON(1,3), F. PASCALE(4), B. CIVALLERI(1,11),              *
 *  K. DOLL(5), N.M. HARRISON(2,6), I.J. BUSH(7), Ph. D'ARCO(8),               *
 *  M. LLUNELL(9), M. CAUSA'(10), Y. NOEL(8), L. MASCHIO(1,11), A. ERBA(1,11)  *
 *  M. RE'RAT(14), S. CASASSA(1,11)                                            *
 *                                                                             *
 *        CONTRIBUTIONS TO THE CODE HAVE ALSO BEEN GIVEN BY                    *
 *                                                                             *
 *  M. FERRABONE(1,11), M. DE LA PIERRE(1,11), M. FERRERO(1,11),               *
 *  J. BAIMA(1,11), E. ALBANESE(1,11), M.F. PEINTINGER(12), R. BAST(13),       *
 *  B. KIRTMAN(15), V. LACIVITA(1,11), R. DEMICHELIS(1,16)                     *
 *  G. BRANDEBURG(17), S. SALUSTRO(1,11), G. SANSONE(1,11)                     *
 *  M.T. RUGGIERO(18)                                                          *
 *                                                                             *
 * (1) THEORETICAL CHEMISTRY GROUP - UNIVERSITA' DI TORINO - TORINO (ITALY)    *
 * (2) COMPUTATIONAL SCIENCE & ENGINEERING DEPARTMENT - STFC DARESBURY (UK)    *
 * (3) UNIVERSIDAD AUTONOMA DEL ESTADO DE MORELOS - CUERNAVACA (MEXICO)        *
 * (4) UNIVERSITE' DE LORRAINE - NANCY (FRANCE)                                *
 * (5) UNIVERSITAET STUTTGART- STUTTGART (GERMANY)                             *
 * (6) IMPERIAL COLLEGE - LONDON (UK)                                          *
 * (7) OXFORD E-RESEARCH CENTRE - OXFORD (UK)                                  *
 * (8) UPMC - SORBONNE UNIVERSITES - PARIS (FRANCE)                            *
 * (9) UNIVERSIDAD DE BARCELONA - BARCELONA (SPAIN)                            *
 *(10) UNIVERSITA' DI NAPOLI "FEDERICO II" - NAPOLI (ITALY)                    *
 *(11) NIS - NANOSTRUCTURED INTERFACES AND SURFACES - TORINO (ITALY)           *
 *(12) MPI FUER CHEMISCHE ENERGIEKONVERSION - MUELHEIM AN DER RUHR (GERMANY)   *
 *(13) UNIVERSITY OF TROMSO - TROMSO (NORWAY)                                  *
 *(14) UNIVERSITE' DE PAU ET DES PAYS DE L'ADOUR - PAU (FRANCE)                *
 *(15) UNIVERSITY OF CALIFORNIA SANTA BARBARA - SANTA BARBARA (USA)            *
 *(16) CURTIN UNIVERSITY - PERTH (AUSTRALIA)                                   *
 *(17) UNIVERSITY COLLEGE LONDON - LONDON (UK)                                 *
 *(18) CAMBRIDGE UNIVERSITY - CAMBRIDGE (UK)                                   *
 *                                                                             *
 *******************************************************************************
 EEEEEEEEEE STARTING  DATE 04 05 2020 TIME 15:46:47.9
 zif8Cd60degrees                                                                 

 GEOMETRY INPUT FROM EXTERNAL FILE (FORTRAN UNIT 34)
 3D - CRYSTAL 

 *******************************************************************************
 LATTICE PARAMETERS  (ANGSTROMS AND DEGREES) - PRIMITIVE CELL
       A          B          C        ALPHA      BETA     GAMMA        VOLUME
   15.54790   15.54790   15.54790   109.47122 109.47122 109.47122   2893.301395
 INFORMATION **** CHKGRP **** SPGR WITH NO INVERSION

 NUMBER OF IRREDUCIBLE ATOMS IN THE CELL:   12

 CARTESIAN COORDINATES (ANGSTROM) - IRREDUCIBLE ATOMS AND SYMMETRY RELATED

 AT.IRR.  AT  AT.N.          X                   Y                   Z
     1     1     1    1.937298035461E+00 -6.166858906578E+00  3.858743034504E+00
     1     2     1   -1.937298035461E+00  6.166858906578E+00  3.858743034504E+00
     1     3     1    1.937298035461E+00  6.166858906578E+00 -3.858743034504E+00
     1     4     1   -1.937298035461E+00 -6.166858906578E+00 -3.858743034504E+00
     1     5     1    3.858743034504E+00  1.937298035461E+00 -6.166858906578E+00
     1     6     1   -6.166858906578E+00  3.858743034504E+00  1.937298035461E+00
     1     7     1   -3.858743034504E+00 -1.937298035461E+00 -6.166858906578E+00
     1     8     1    6.166858906578E+00  3.858743034504E+00 -1.937298035461E+00
     1     9     1    3.858743034504E+00 -1.937298035461E+00  6.166858906578E+00
     1    10     1    6.166858906578E+00 -3.858743034504E+00  1.937298035461E+00
     1    11     1   -3.858743034504E+00  1.937298035461E+00  6.166858906578E+00
     1    12     1   -6.166858906578E+00 -3.858743034504E+00 -1.937298035461E+00
    13    13     1    3.929979672144E+00 -6.171439435908E+00  1.944378468592E+00
    13    14     1   -3.929979672144E+00  6.171439435908E+00  1.944378468592E+00
    13    15     1    3.929979672144E+00  6.171439435908E+00 -1.944378468592E+00
    13    16     1   -3.929979672144E+00 -6.171439435908E+00 -1.944378468592E+00
    13    17     1    1.944378468592E+00  3.929979672144E+00 -6.171439435908E+00
    13    18     1   -6.171439435908E+00  1.944378468592E+00  3.929979672144E+00
    13    19     1   -1.944378468592E+00 -3.929979672144E+00 -6.171439435908E+00
    13    20     1    6.171439435908E+00  1.944378468592E+00 -3.929979672144E+00
    13    21     1    1.944378468592E+00 -3.929979672144E+00  6.171439435908E+00
    13    22     1    6.171439435908E+00 -1.944378468592E+00  3.929979672144E+00
    13    23     1   -1.944378468592E+00  3.929979672144E+00  6.171439435908E+00
    13    24     1   -6.171439435908E+00 -1.944378468592E+00 -3.929979672144E+00
    25    25     1    1.115538850128E+00  7.703492488344E+00  1.018904125344E+00
    25    26     1   -1.115538850128E+00 -7.703492488344E+00  1.018904125344E+00
    25    27     1    1.115538850128E+00 -7.703492488344E+00 -1.018904125344E+00
    25    28     1   -1.115538850128E+00  7.703492488344E+00 -1.018904125344E+00
    25    29     1    1.018904125344E+00  1.115538850128E+00  7.703492488344E+00
    25    30     1    7.703492488344E+00  1.018904125344E+00  1.115538850128E+00
    25    31     1   -1.018904125344E+00 -1.115538850128E+00  7.703492488344E+00
    25    32     1   -7.703492488344E+00  1.018904125344E+00 -1.115538850128E+00
    25    33     1    1.018904125344E+00 -1.115538850128E+00 -7.703492488344E+00
    25    34     1   -7.703492488344E+00 -1.018904125344E+00  1.115538850128E+00
    25    35     1   -1.018904125344E+00  1.115538850128E+00 -7.703492488344E+00
    25    36     1    7.703492488344E+00 -1.018904125344E+00 -1.115538850128E+00
    37    37     1    2.728948117045E+00  7.124252316816E+00  1.425483618671E+00
    37    38     1   -2.728948117045E+00 -7.124252316816E+00  1.425483618671E+00
    37    39     1    2.728948117045E+00 -7.124252316816E+00 -1.425483618671E+00
    37    40     1   -2.728948117045E+00  7.124252316816E+00 -1.425483618671E+00
    37    41     1    1.425483618671E+00  2.728948117045E+00  7.124252316816E+00
    37    42     1    7.124252316816E+00  1.425483618671E+00  2.728948117045E+00
    37    43     1   -1.425483618671E+00 -2.728948117045E+00  7.124252316816E+00
    37    44     1   -7.124252316816E+00  1.425483618671E+00 -2.728948117045E+00
    37    45     1    1.425483618671E+00 -2.728948117045E+00 -7.124252316816E+00
    37    46     1   -7.124252316816E+00 -1.425483618671E+00  2.728948117045E+00
    37    47     1   -1.425483618671E+00  2.728948117045E+00 -7.124252316816E+00
    37    48     1    7.124252316816E+00 -1.425483618671E+00 -2.728948117045E+00
    49    49     1    1.453266468131E+00  7.129065578867E+00  2.650207102471E+00
    49    50     1   -1.453266468131E+00 -7.129065578867E+00  2.650207102471E+00
    49    51     1    1.453266468131E+00 -7.129065578867E+00 -2.650207102471E+00
    49    52     1   -1.453266468131E+00  7.129065578867E+00 -2.650207102471E+00
    49    53     1    2.650207102471E+00  1.453266468131E+00  7.129065578867E+00
    49    54     1    7.129065578867E+00  2.650207102471E+00  1.453266468131E+00
    49    55     1   -2.650207102471E+00 -1.453266468131E+00  7.129065578867E+00
    49    56     1   -7.129065578867E+00  2.650207102471E+00 -1.453266468131E+00
    49    57     1    2.650207102471E+00 -1.453266468131E+00 -7.129065578867E+00
    49    58     1   -7.129065578867E+00 -2.650207102471E+00  1.453266468131E+00
    49    59     1   -2.650207102471E+00  1.453266468131E+00 -7.129065578867E+00
    49    60     1    7.129065578867E+00 -2.650207102471E+00 -1.453266468131E+00
    61    61   248    8.976586669280E+00  0.000000000000E+00 -4.541107833438E+00
    61    62   248    8.976586669280E+00  0.000000000000E+00 -1.341206550512E+01
    61    63   248   -4.541107833438E+00  8.976586669280E+00  0.000000000000E+00
    61    64   248    0.000000000000E+00 -4.541107833438E+00  8.976586669280E+00
    61    65   248   -1.341206550512E+01  8.976586669280E+00  0.000000000000E+00
    61    66   248    0.000000000000E+00 -1.341206550512E+01  8.976586669280E+00
    67    67     6    2.269535910778E+00  9.064996895566E+00  2.216652866388E+00
    67    68     6   -2.269535910778E+00 -9.064996895566E+00  2.216652866388E+00
    67    69     6    2.269535910778E+00 -9.064996895566E+00 -2.216652866388E+00
    67    70     6   -2.269535910778E+00  9.064996895566E+00 -2.216652866388E+00
    67    71     6    2.216652866388E+00  2.269535910778E+00  9.064996895566E+00
    67    72     6    9.064996895566E+00  2.216652866388E+00  2.269535910778E+00
    67    73     6   -2.216652866388E+00 -2.269535910778E+00  9.064996895566E+00
    67    74     6   -9.064996895566E+00  2.216652866388E+00 -2.269535910778E+00
    67    75     6    2.216652866388E+00 -2.269535910778E+00 -9.064996895566E+00
    67    76     6   -9.064996895566E+00 -2.216652866388E+00  2.269535910778E+00
    67    77     6   -2.216652866388E+00  2.269535910778E+00 -9.064996895566E+00
    67    78     6    9.064996895566E+00 -2.216652866388E+00 -2.269535910778E+00
    79    79     6    2.250231701387E+00 -6.946710583207E+00  3.179309285880E+00
    79    80     6   -2.250231701387E+00  6.946710583207E+00  3.179309285880E+00
    79    81     6    2.250231701387E+00  6.946710583207E+00 -3.179309285880E+00
    79    82     6   -2.250231701387E+00 -6.946710583207E+00 -3.179309285880E+00
    79    83     6    3.179309285880E+00  2.250231701387E+00 -6.946710583207E+00
    79    84     6   -6.946710583207E+00  3.179309285880E+00  2.250231701387E+00
    79    85     6   -3.179309285880E+00 -2.250231701387E+00 -6.946710583207E+00
    79    86     6    6.946710583207E+00  3.179309285880E+00 -2.250231701387E+00
    79    87     6    3.179309285880E+00 -2.250231701387E+00  6.946710583207E+00
    79    88     6    6.946710583207E+00 -3.179309285880E+00  2.250231701387E+00
    79    89     6   -3.179309285880E+00  2.250231701387E+00  6.946710583207E+00
    79    90     6   -6.946710583207E+00 -3.179309285880E+00 -2.250231701387E+00
    91    91     6    1.875032207085E+00  7.689603722060E+00  1.810550647163E+00
    91    92     6   -1.875032207085E+00 -7.689603722060E+00  1.810550647163E+00
    91    93     6    1.875032207085E+00 -7.689603722060E+00 -1.810550647163E+00
    91    94     6   -1.875032207085E+00  7.689603722060E+00 -1.810550647163E+00
    91    95     6    1.810550647163E+00  1.875032207085E+00  7.689603722060E+00
    91    96     6    7.689603722060E+00  1.810550647163E+00  1.875032207085E+00
    91    97     6   -1.810550647163E+00 -1.875032207085E+00  7.689603722060E+00
    91    98     6   -7.689603722060E+00  1.810550647163E+00 -1.875032207085E+00
    91    99     6    1.810550647163E+00 -1.875032207085E+00 -7.689603722060E+00
    91   100     6   -7.689603722060E+00 -1.810550647163E+00  1.875032207085E+00
    91   101     6   -1.810550647163E+00  1.875032207085E+00 -7.689603722060E+00
    91   102     6    7.689603722060E+00 -1.810550647163E+00 -1.875032207085E+00
   103   103     7    1.642328776080E+00 -8.179777499012E+00  3.169178604412E+00
   103   104     7   -1.642328776080E+00  8.179777499012E+00  3.169178604412E+00
   103   105     7    1.642328776080E+00  8.179777499012E+00 -3.169178604412E+00
   103   106     7   -1.642328776080E+00 -8.179777499012E+00 -3.169178604412E+00
   103   107     7    3.169178604412E+00  1.642328776080E+00 -8.179777499012E+00
   103   108     7   -8.179777499012E+00  3.169178604412E+00  1.642328776080E+00
   103   109     7   -3.169178604412E+00 -1.642328776080E+00 -8.179777499012E+00
   103   110     7    8.179777499012E+00  3.169178604412E+00 -1.642328776080E+00
   103   111     7    3.169178604412E+00 -1.642328776080E+00  8.179777499012E+00
   103   112     7    8.179777499012E+00 -3.169178604412E+00  1.642328776080E+00
   103   113     7   -3.169178604412E+00  1.642328776080E+00  8.179777499012E+00
   103   114     7   -8.179777499012E+00 -3.169178604412E+00 -1.642328776080E+00
   115   115     6    3.236857959871E+00 -6.949192668603E+00  2.231477011235E+00
   115   116     6   -3.236857959871E+00  6.949192668603E+00  2.231477011235E+00
   115   117     6    3.236857959871E+00  6.949192668603E+00 -2.231477011235E+00
   115   118     6   -3.236857959871E+00 -6.949192668603E+00 -2.231477011235E+00
   115   119     6    2.231477011235E+00  3.236857959871E+00 -6.949192668603E+00
   115   120     6   -6.949192668603E+00  2.231477011235E+00  3.236857959871E+00
   115   121     6   -2.231477011235E+00 -3.236857959871E+00 -6.949192668603E+00
   115   122     6    6.949192668603E+00  2.231477011235E+00 -3.236857959871E+00
   115   123     6    2.231477011235E+00 -3.236857959871E+00  6.949192668603E+00
   115   124     6    6.949192668603E+00 -2.231477011235E+00  3.236857959871E+00
   115   125     6   -2.231477011235E+00  3.236857959871E+00  6.949192668603E+00
   115   126     6   -6.949192668603E+00 -2.231477011235E+00 -3.236857959871E+00
   127   127     7    3.248616006355E+00 -8.183819413178E+00  1.626971726396E+00
   127   128     7   -3.248616006355E+00  8.183819413178E+00  1.626971726396E+00
   127   129     7    3.248616006355E+00  8.183819413178E+00 -1.626971726396E+00
   127   130     7   -3.248616006355E+00 -8.183819413178E+00 -1.626971726396E+00
   127   131     7    1.626971726396E+00  3.248616006355E+00 -8.183819413178E+00
   127   132     7   -8.183819413178E+00  1.626971726396E+00  3.248616006355E+00
   127   133     7   -1.626971726396E+00 -3.248616006355E+00 -8.183819413178E+00
   127   134     7    8.183819413178E+00  1.626971726396E+00 -3.248616006355E+00
   127   135     7    1.626971726396E+00 -3.248616006355E+00  8.183819413178E+00
   127   136     7    8.183819413178E+00 -1.626971726396E+00  3.248616006355E+00
   127   137     7   -1.626971726396E+00  3.248616006355E+00  8.183819413178E+00
   127   138     7   -8.183819413178E+00 -1.626971726396E+00 -3.248616006355E+00

 SPACE  GROUP  N.                     :  197
 NUMBER OF SYMMETRY OPERATORS         :   12
 *******************************************************************************
 LATTICE PARAMETERS (ANGSTROMS AND DEGREES) - BOHR = 0.5291772083 ANGSTROM
 PRIMITIVE CELL - CENTRING CODE 6/0 VOLUME=  2893.301395 - DENSITY  0.950 g/cm^3
         A              B              C           ALPHA      BETA       GAMMA 
    15.54790419    15.54790419    15.54790419   109.471221 109.471221 109.471221
 *******************************************************************************
 ATOMS IN THE ASYMMETRIC UNIT   12 - ATOMS IN THE UNIT CELL:  138
     ATOM                 X/A                 Y/B                 Z/C    
 *******************************************************************************
      1 T   1 H    -1.285631140828E-01  3.228421494442E-01 -2.355884829582E-01
      2 F   1 H    -4.415693675976E-01  1.070253688754E-01  2.355884829582E-01
      3 F   1 H     1.285631140828E-01 -1.070253688754E-01  4.514052635270E-01
      4 F   1 H     4.415693675976E-01 -3.228421494442E-01 -4.514052635270E-01
      5 F   1 H    -2.355884829582E-01 -1.285631140828E-01  3.228421494442E-01
      6 F   1 H     3.228421494442E-01 -2.355884829582E-01 -1.285631140828E-01
      7 F   1 H    -4.514052635270E-01  4.415693675976E-01 -3.228421494442E-01
      8 F   1 H     1.070253688754E-01  2.355884829582E-01 -4.415693675976E-01
      9 F   1 H     2.355884829582E-01 -4.415693675976E-01  1.070253688754E-01
     10 F   1 H    -1.070253688754E-01  4.514052635270E-01  1.285631140828E-01
     11 F   1 H     4.514052635270E-01  1.285631140828E-01 -1.070253688754E-01
     12 F   1 H    -3.228421494442E-01 -4.514052635270E-01  4.415693675976E-01
     13 T   1 H    -2.354492371684E-01  3.272044462535E-01 -1.248503382380E-01
     14 F   1 H     4.520547844914E-01 -1.105988989304E-01  1.248503382380E-01
     15 F   1 H     2.354492371684E-01  1.105988989304E-01 -4.373463165781E-01
     16 F   1 H    -4.520547844914E-01 -3.272044462535E-01  4.373463165781E-01
     17 F   1 H    -1.248503382380E-01 -2.354492371684E-01  3.272044462535E-01
     18 F   1 H     3.272044462535E-01 -1.248503382380E-01 -2.354492371684E-01
     19 F   1 H     4.373463165781E-01 -4.520547844914E-01 -3.272044462535E-01
     20 F   1 H    -1.105988989304E-01  1.248503382380E-01  4.520547844914E-01
     21 F   1 H     1.248503382380E-01  4.520547844914E-01 -1.105988989304E-01
     22 F   1 H     1.105988989304E-01 -4.373463165781E-01  2.354492371684E-01
     23 F   1 H    -4.373463165781E-01  2.354492371684E-01  1.105988989304E-01
     24 F   1 H    -3.272044462535E-01  4.373463165781E-01 -4.520547844914E-01
     25 T   1 H     4.858414971661E-01  1.188894539824E-01  4.912240957163E-01
     26 F   1 H    -3.723346417339E-01 -5.382598550221E-03 -4.912240957163E-01
     27 F   1 H    -4.858414971661E-01  5.382598550221E-03 -3.669520431837E-01
     28 F   1 H     3.723346417339E-01 -1.188894539824E-01  3.669520431837E-01
     29 F   1 H     4.912240957163E-01  4.858414971661E-01  1.188894539824E-01
     30 F   1 H     1.188894539824E-01  4.912240957163E-01  4.858414971661E-01
     31 F   1 H     3.669520431837E-01  3.723346417339E-01 -1.188894539824E-01
     32 F   1 H    -5.382598550221E-03 -4.912240957163E-01 -3.723346417339E-01
     33 F   1 H    -4.912240957163E-01 -3.723346417339E-01 -5.382598550221E-03
     34 F   1 H     5.382598550221E-03 -3.669520431837E-01 -4.858414971661E-01
     35 F   1 H    -3.669520431837E-01 -4.858414971661E-01  5.382598550221E-03
     36 F   1 H    -1.188894539824E-01  3.669520431837E-01  3.723346417339E-01
     37 T   1 H     4.762242180954E-01  2.314037556131E-01 -4.511722107257E-01
     38 F   1 H    -3.174240336612E-01 -7.260357117894E-02  4.511722107257E-01
     39 F   1 H    -4.762242180954E-01  7.260357117894E-02 -2.448204624823E-01
     40 F   1 H     3.174240336612E-01 -2.314037556131E-01  2.448204624823E-01
     41 F   1 H    -4.511722107257E-01  4.762242180954E-01  2.314037556131E-01
     42 F   1 H     2.314037556131E-01 -4.511722107257E-01  4.762242180954E-01
     43 F   1 H     2.448204624823E-01  3.174240336612E-01 -2.314037556131E-01
     44 F   1 H    -7.260357117894E-02  4.511722107257E-01 -3.174240336612E-01
     45 F   1 H     4.511722107257E-01 -3.174240336612E-01 -7.260357117894E-02
     46 F   1 H     7.260357117894E-02 -2.448204624823E-01 -4.762242180954E-01
     47 F   1 H    -2.448204624823E-01 -4.762242180954E-01  7.260357117894E-02
     48 F   1 H    -2.314037556131E-01  2.448204624823E-01  3.174240336612E-01
     49 T   1 H    -4.552900204927E-01  2.285653624136E-01  4.780398364764E-01
     50 F   1 H    -2.494744740628E-01  6.667014303088E-02 -4.780398364764E-01
     51 F   1 H     4.552900204927E-01 -6.667014303088E-02 -3.161446170937E-01
     52 F   1 H     2.494744740628E-01 -2.285653624136E-01  3.161446170937E-01
     53 F   1 H     4.780398364764E-01 -4.552900204927E-01  2.285653624136E-01
     54 F   1 H     2.285653624136E-01  4.780398364764E-01 -4.552900204927E-01
     55 F   1 H     3.161446170937E-01  2.494744740628E-01 -2.285653624136E-01
     56 F   1 H     6.667014303088E-02 -4.780398364764E-01 -2.494744740628E-01
     57 F   1 H    -4.780398364764E-01 -2.494744740628E-01  6.667014303088E-02
     58 F   1 H    -6.667014303088E-02 -3.161446170937E-01  4.552900204927E-01
     59 F   1 H    -3.161446170937E-01  4.552900204927E-01 -6.667014303088E-02
     60 F   1 H    -2.285653624136E-01  3.161446170937E-01  2.494744740628E-01
     61 T 248 CD   -2.529417918382E-01  2.470582081618E-01 -5.000000000000E-01
     62 F 248 CD    2.529417918382E-01 -2.470582081618E-01 -5.000000000000E-01
     63 F 248 CD   -5.000000000000E-01 -2.529417918382E-01  2.470582081618E-01
     64 F 248 CD    2.470582081618E-01 -5.000000000000E-01 -2.529417918382E-01
     65 F 248 CD   -5.000000000000E-01  2.529417918382E-01 -2.470582081618E-01
     66 F 248 CD   -2.470582081618E-01 -5.000000000000E-01  2.529417918382E-01
     67 T   6 C    -3.716069271318E-01  2.498827751822E-01 -3.686613172726E-01
     68 F   6 C    -3.814559075453E-01 -2.945609859201E-03  3.686613172726E-01
     69 F   6 C     3.716069271318E-01  2.945609859201E-03 -3.785102976861E-01
     70 F   6 C     3.814559075453E-01 -2.498827751822E-01  3.785102976861E-01
     71 F   6 C    -3.686613172726E-01 -3.716069271318E-01  2.498827751822E-01
     72 F   6 C     2.498827751822E-01 -3.686613172726E-01 -3.716069271318E-01
     73 F   6 C     3.785102976861E-01  3.814559075453E-01 -2.498827751822E-01
     74 F   6 C    -2.945609859201E-03  3.686613172726E-01 -3.814559075453E-01
     75 F   6 C     3.686613172726E-01 -3.814559075453E-01 -2.945609859201E-03
     76 F   6 C     2.945609859201E-03 -3.785102976861E-01  3.716069271318E-01
     77 F   6 C    -3.785102976861E-01  3.716069271318E-01  2.945609859201E-03
     78 F   6 C    -2.498827751822E-01  3.785102976861E-01  3.814559075453E-01
     79 T   6 C    -2.098459824501E-01  3.024279265218E-01 -2.615960305877E-01
     80 F   6 C    -4.359760428905E-01  5.175004813759E-02  2.615960305877E-01
     81 F   6 C     2.098459824501E-01 -5.175004813759E-02 -4.877260910281E-01
     82 F   6 C     4.359760428905E-01 -3.024279265218E-01  4.877260910281E-01
     83 F   6 C    -2.615960305877E-01 -2.098459824501E-01  3.024279265218E-01
     84 F   6 C     3.024279265218E-01 -2.615960305877E-01 -2.098459824501E-01
     85 F   6 C     4.877260910281E-01  4.359760428905E-01 -3.024279265218E-01
     86 F   6 C     5.175004813759E-02  2.615960305877E-01 -4.359760428905E-01
     87 F   6 C     2.615960305877E-01 -4.359760428905E-01  5.175004813759E-02
     88 F   6 C    -5.175004813759E-02 -4.877260910281E-01  2.098459824501E-01
     89 F   6 C    -4.877260910281E-01  2.098459824501E-01 -5.175004813759E-02
     90 F   6 C    -3.024279265218E-01  4.877260910281E-01  4.359760428905E-01
     91 T   6 C    -4.708370386633E-01  2.052886575953E-01 -4.672453861623E-01
     92 F   6 C    -3.274659562424E-01 -3.591652500982E-03  4.672453861623E-01
     93 F   6 C     4.708370386633E-01  3.591652500982E-03 -3.238743037414E-01
     94 F   6 C     3.274659562424E-01 -2.052886575953E-01  3.238743037414E-01
     95 F   6 C    -4.672453861623E-01 -4.708370386633E-01  2.052886575953E-01
     96 F   6 C     2.052886575953E-01 -4.672453861623E-01 -4.708370386633E-01
     97 F   6 C     3.238743037414E-01  3.274659562424E-01 -2.052886575953E-01
     98 F   6 C    -3.591652500982E-03  4.672453861623E-01 -3.274659562424E-01
     99 F   6 C     4.672453861623E-01 -3.274659562424E-01 -3.591652500982E-03
    100 F   6 C     3.591652500982E-03 -3.238743037414E-01  4.708370386633E-01
    101 F   6 C    -3.238743037414E-01  4.708370386633E-01  3.591652500982E-03
    102 F   6 C    -2.052886575953E-01  3.238743037414E-01  3.274659562424E-01
    103 T   7 N    -2.790926595600E-01  2.680031707909E-01 -3.641388962079E-01
    104 F   7 N    -3.678579330013E-01  8.504623664790E-02  3.641388962079E-01
    105 F   7 N     2.790926595600E-01 -8.504623664790E-02 -4.529041696492E-01
    106 F   7 N     3.678579330013E-01 -2.680031707909E-01  4.529041696492E-01
    107 F   7 N    -3.641388962079E-01 -2.790926595600E-01  2.680031707909E-01
    108 F   7 N     2.680031707909E-01 -3.641388962079E-01 -2.790926595600E-01
    109 F   7 N     4.529041696492E-01  3.678579330013E-01 -2.680031707909E-01
    110 F   7 N     8.504623664790E-02  3.641388962079E-01 -3.678579330013E-01
    111 F   7 N     3.641388962079E-01 -3.678579330013E-01  8.504623664790E-02
    112 F   7 N    -8.504623664790E-02 -4.529041696492E-01  2.790926595600E-01
    113 F   7 N    -4.529041696492E-01  2.790926595600E-01 -8.504623664790E-02
    114 F   7 N    -2.680031707909E-01  4.529041696492E-01  3.678579330013E-01
    115 T   6 C    -2.627789287388E-01  3.045887692379E-01 -2.067787481759E-01
    116 F   6 C    -4.886324825863E-01 -5.600018056288E-02  2.067787481759E-01
    117 F   6 C     2.627789287388E-01  5.600018056288E-02 -4.326323020234E-01
    118 F   6 C     4.886324825863E-01 -3.045887692379E-01  4.326323020234E-01
    119 F   6 C    -2.067787481759E-01 -2.627789287388E-01  3.045887692379E-01
    120 F   6 C     3.045887692379E-01 -2.067787481759E-01 -2.627789287388E-01
    121 F   6 C     4.326323020234E-01  4.886324825863E-01 -3.045887692379E-01
    122 F   6 C    -5.600018056288E-02  2.067787481759E-01 -4.886324825863E-01
    123 F   6 C     2.067787481759E-01 -4.886324825863E-01 -5.600018056288E-02
    124 F   6 C     5.600018056288E-02 -4.326323020234E-01  2.627789287388E-01
    125 F   6 C    -4.326323020234E-01  2.627789287388E-01  5.600018056288E-02
    126 F   6 C    -3.045887692379E-01  4.326323020234E-01  4.886324825863E-01
    127 T   7 N    -3.652194274034E-01  2.715724758408E-01 -2.748930962652E-01
    128 F   7 N    -4.535344278940E-01 -9.032633113813E-02  2.748930962652E-01
    129 F   7 N     3.652194274034E-01  9.032633113813E-02 -3.632080967559E-01
    130 F   7 N     4.535344278940E-01 -2.715724758408E-01  3.632080967559E-01
    131 F   7 N    -2.748930962652E-01 -3.652194274034E-01  2.715724758408E-01
    132 F   7 N     2.715724758408E-01 -2.748930962652E-01 -3.652194274034E-01
    133 F   7 N     3.632080967559E-01  4.535344278940E-01 -2.715724758408E-01
    134 F   7 N    -9.032633113813E-02  2.748930962652E-01 -4.535344278940E-01
    135 F   7 N     2.748930962652E-01 -4.535344278940E-01 -9.032633113813E-02
    136 F   7 N     9.032633113813E-02 -3.632080967559E-01  3.652194274034E-01
    137 F   7 N    -3.632080967559E-01  3.652194274034E-01  9.032633113813E-02
    138 F   7 N    -2.715724758408E-01  3.632080967559E-01  4.535344278940E-01

 TRANSFORMATION MATRIX PRIMITIVE-CRYSTALLOGRAPHIC CELL
  0.0000  1.0000  1.0000  1.0000  0.0000  1.0000  1.0000  1.0000  0.0000

 *******************************************************************************
 CRYSTALLOGRAPHIC CELL (VOLUME=       5786.60279016)
         A              B              C           ALPHA      BETA       GAMMA 
    17.95317334    17.95317334    17.95317334    90.000000  90.000000  90.000000

 COORDINATES IN THE CRYSTALLOGRAPHIC CELL
     ATOM                 X/A                 Y/B                 Z/C    
 *******************************************************************************
      1 T   1 H     1.079083902844E-01 -3.434968732426E-01  2.149337591598E-01
      2 F   1 H    -1.079083902844E-01  3.434968732426E-01  2.149337591598E-01
      3 F   1 H     1.079083902844E-01  3.434968732426E-01 -2.149337591598E-01
      4 F   1 H    -1.079083902844E-01 -3.434968732426E-01 -2.149337591598E-01
      5 F   1 H     2.149337591598E-01  1.079083902844E-01 -3.434968732426E-01
      6 F   1 H    -3.434968732426E-01  2.149337591598E-01  1.079083902844E-01
      7 F   1 H    -2.149337591598E-01 -1.079083902844E-01 -3.434968732426E-01
      8 F   1 H     3.434968732426E-01  2.149337591598E-01 -1.079083902844E-01
      9 F   1 H     2.149337591598E-01 -1.079083902844E-01  3.434968732426E-01
     10 F   1 H     3.434968732426E-01 -2.149337591598E-01  1.079083902844E-01
     11 F   1 H    -2.149337591598E-01  1.079083902844E-01  3.434968732426E-01
     12 F   1 H    -3.434968732426E-01 -2.149337591598E-01 -1.079083902844E-01
     13 T   1 H     2.189016725920E-01 -3.437520108299E-01  1.083027736615E-01
     14 F   1 H    -2.189016725920E-01  3.437520108299E-01  1.083027736615E-01
     15 F   1 H     2.189016725920E-01  3.437520108299E-01 -1.083027736615E-01
     16 F   1 H    -2.189016725920E-01 -3.437520108299E-01 -1.083027736615E-01
     17 F   1 H     1.083027736615E-01  2.189016725920E-01 -3.437520108299E-01
     18 F   1 H    -3.437520108299E-01  1.083027736615E-01  2.189016725920E-01
     19 F   1 H    -1.083027736615E-01 -2.189016725920E-01 -3.437520108299E-01
     20 F   1 H     3.437520108299E-01  1.083027736615E-01 -2.189016725920E-01
     21 F   1 H     1.083027736615E-01 -2.189016725920E-01  3.437520108299E-01
     22 F   1 H     3.437520108299E-01 -1.083027736615E-01  2.189016725920E-01
     23 F   1 H    -1.083027736615E-01  2.189016725920E-01  3.437520108299E-01
     24 F   1 H    -3.437520108299E-01 -1.083027736615E-01 -2.189016725920E-01
     25 T   1 H     6.213602626629E-02  4.290880694500E-01  5.675342771607E-02
     26 F   1 H    -6.213602626629E-02 -4.290880694500E-01  5.675342771607E-02
     27 F   1 H     6.213602626629E-02 -4.290880694500E-01 -5.675342771607E-02
     28 F   1 H    -6.213602626629E-02  4.290880694500E-01 -5.675342771607E-02
     29 F   1 H     5.675342771607E-02  6.213602626629E-02  4.290880694500E-01
     30 F   1 H     4.290880694500E-01  5.675342771607E-02  6.213602626629E-02
     31 F   1 H    -5.675342771607E-02 -6.213602626629E-02  4.290880694500E-01
     32 F   1 H    -4.290880694500E-01  5.675342771607E-02 -6.213602626629E-02
     33 F   1 H     5.675342771607E-02 -6.213602626629E-02 -4.290880694500E-01
     34 F   1 H    -4.290880694500E-01 -5.675342771607E-02  6.213602626629E-02
     35 F   1 H    -5.675342771607E-02  6.213602626629E-02 -4.290880694500E-01
     36 F   1 H     4.290880694500E-01 -5.675342771607E-02 -6.213602626629E-02
     37 T   1 H     1.520036633960E-01  3.968241258783E-01  7.940009221709E-02
     38 F   1 H    -1.520036633960E-01 -3.968241258783E-01  7.940009221709E-02
     39 F   1 H     1.520036633960E-01 -3.968241258783E-01 -7.940009221709E-02
     40 F   1 H    -1.520036633960E-01  3.968241258783E-01 -7.940009221709E-02
     41 F   1 H     7.940009221709E-02  1.520036633960E-01  3.968241258783E-01
     42 F   1 H     3.968241258783E-01  7.940009221709E-02  1.520036633960E-01
     43 F   1 H    -7.940009221709E-02 -1.520036633960E-01  3.968241258783E-01
     44 F   1 H    -3.968241258783E-01  7.940009221709E-02 -1.520036633960E-01
     45 F   1 H     7.940009221709E-02 -1.520036633960E-01 -3.968241258783E-01
     46 F   1 H    -3.968241258783E-01 -7.940009221709E-02  1.520036633960E-01
     47 F   1 H    -7.940009221709E-02  1.520036633960E-01 -3.968241258783E-01
     48 F   1 H     3.968241258783E-01 -7.940009221709E-02 -1.520036633960E-01
     49 T   1 H     8.094760969136E-02  3.970922267851E-01  1.476177527222E-01
     50 F   1 H    -8.094760969136E-02 -3.970922267851E-01  1.476177527222E-01
     51 F   1 H     8.094760969136E-02 -3.970922267851E-01 -1.476177527222E-01
     52 F   1 H    -8.094760969136E-02  3.970922267851E-01 -1.476177527222E-01
     53 F   1 H     1.476177527222E-01  8.094760969136E-02  3.970922267851E-01
     54 F   1 H     3.970922267851E-01  1.476177527222E-01  8.094760969136E-02
     55 F   1 H    -1.476177527222E-01 -8.094760969136E-02  3.970922267851E-01
     56 F   1 H    -3.970922267851E-01  1.476177527222E-01 -8.094760969136E-02
     57 F   1 H     1.476177527222E-01 -8.094760969136E-02 -3.970922267851E-01
     58 F   1 H    -3.970922267851E-01 -1.476177527222E-01  8.094760969136E-02
     59 F   1 H    -1.476177527222E-01  8.094760969136E-02 -3.970922267851E-01
     60 F   1 H     3.970922267851E-01 -1.476177527222E-01 -8.094760969136E-02
     61 T 248 CD   -5.000000000000E-01  0.000000000000E+00 -2.529417918382E-01
     62 F 248 CD   -5.000000000000E-01  0.000000000000E+00  2.529417918382E-01
     63 F 248 CD   -2.529417918382E-01 -5.000000000000E-01  0.000000000000E+00
     64 F 248 CD    0.000000000000E+00 -2.529417918382E-01 -5.000000000000E-01
     65 F 248 CD    2.529417918382E-01 -5.000000000000E-01  0.000000000000E+00
     66 F 248 CD    0.000000000000E+00  2.529417918382E-01 -5.000000000000E-01
     67 T   6 C     1.264141925207E-01 -4.950755097932E-01  1.234685826615E-01
     68 F   6 C    -1.264141925207E-01  4.950755097932E-01  1.234685826615E-01
     69 F   6 C     1.264141925207E-01  4.950755097932E-01 -1.234685826615E-01
     70 F   6 C    -1.264141925207E-01 -4.950755097932E-01 -1.234685826615E-01
     71 F   6 C     1.234685826615E-01  1.264141925207E-01 -4.950755097932E-01
     72 F   6 C    -4.950755097932E-01  1.234685826615E-01  1.264141925207E-01
     73 F   6 C    -1.234685826615E-01 -1.264141925207E-01 -4.950755097932E-01
     74 F   6 C     4.950755097932E-01  1.234685826615E-01 -1.264141925207E-01
     75 F   6 C     1.234685826615E-01 -1.264141925207E-01  4.950755097932E-01
     76 F   6 C     4.950755097932E-01 -1.234685826615E-01  1.264141925207E-01
     77 F   6 C    -1.234685826615E-01  1.264141925207E-01  4.950755097932E-01
     78 F   6 C    -4.950755097932E-01 -1.234685826615E-01 -1.264141925207E-01
     79 T   6 C     1.253389391921E-01 -3.869349697798E-01  1.770889873297E-01
     80 F   6 C    -1.253389391921E-01  3.869349697798E-01  1.770889873297E-01
     81 F   6 C     1.253389391921E-01  3.869349697798E-01 -1.770889873297E-01
     82 F   6 C    -1.253389391921E-01 -3.869349697798E-01 -1.770889873297E-01
     83 F   6 C     1.770889873297E-01  1.253389391921E-01 -3.869349697798E-01
     84 F   6 C    -3.869349697798E-01  1.770889873297E-01  1.253389391921E-01
     85 F   6 C    -1.770889873297E-01 -1.253389391921E-01 -3.869349697798E-01
     86 F   6 C     3.869349697798E-01  1.770889873297E-01 -1.253389391921E-01
     87 F   6 C     1.770889873297E-01 -1.253389391921E-01  3.869349697798E-01
     88 F   6 C     3.869349697798E-01 -1.770889873297E-01  1.253389391921E-01
     89 F   6 C    -1.770889873297E-01  1.253389391921E-01  3.869349697798E-01
     90 F   6 C    -3.869349697798E-01 -1.770889873297E-01 -1.253389391921E-01
     91 T   6 C     1.044401550481E-01  4.283144587895E-01  1.008485025471E-01
     92 F   6 C    -1.044401550481E-01 -4.283144587895E-01  1.008485025471E-01
     93 F   6 C     1.044401550481E-01 -4.283144587895E-01 -1.008485025471E-01
     94 F   6 C    -1.044401550481E-01  4.283144587895E-01 -1.008485025471E-01
     95 F   6 C     1.008485025471E-01  1.044401550481E-01  4.283144587895E-01
     96 F   6 C     4.283144587895E-01  1.008485025471E-01  1.044401550481E-01
     97 F   6 C    -1.008485025471E-01 -1.044401550481E-01  4.283144587895E-01
     98 F   6 C    -4.283144587895E-01  1.008485025471E-01 -1.044401550481E-01
     99 F   6 C     1.008485025471E-01 -1.044401550481E-01 -4.283144587895E-01
    100 F   6 C    -4.283144587895E-01 -1.008485025471E-01  1.044401550481E-01
    101 F   6 C    -1.008485025471E-01  1.044401550481E-01 -4.283144587895E-01
    102 F   6 C     4.283144587895E-01 -1.008485025471E-01 -1.044401550481E-01
    103 T   7 N     9.147846707148E-02 -4.556173632794E-01  1.765247037194E-01
    104 F   7 N    -9.147846707148E-02  4.556173632794E-01  1.765247037194E-01
    105 F   7 N     9.147846707148E-02  4.556173632794E-01 -1.765247037194E-01
    106 F   7 N    -9.147846707148E-02 -4.556173632794E-01 -1.765247037194E-01
    107 F   7 N     1.765247037194E-01  9.147846707148E-02 -4.556173632794E-01
    108 F   7 N    -4.556173632794E-01  1.765247037194E-01  9.147846707148E-02
    109 F   7 N    -1.765247037194E-01 -9.147846707148E-02 -4.556173632794E-01
    110 F   7 N     4.556173632794E-01  1.765247037194E-01 -9.147846707148E-02
    111 F   7 N     1.765247037194E-01 -9.147846707148E-02  4.556173632794E-01
    112 F   7 N     4.556173632794E-01 -1.765247037194E-01  9.147846707148E-02
    113 F   7 N    -1.765247037194E-01  9.147846707148E-02  4.556173632794E-01
    114 F   7 N    -4.556173632794E-01 -1.765247037194E-01 -9.147846707148E-02
    115 T   6 C     1.802944749004E-01 -3.870732230762E-01  1.242942943375E-01
    116 F   6 C    -1.802944749004E-01  3.870732230762E-01  1.242942943375E-01
    117 F   6 C     1.802944749004E-01  3.870732230762E-01 -1.242942943375E-01
    118 F   6 C    -1.802944749004E-01 -3.870732230762E-01 -1.242942943375E-01
    119 F   6 C     1.242942943375E-01  1.802944749004E-01 -3.870732230762E-01
    120 F   6 C    -3.870732230762E-01  1.242942943375E-01  1.802944749004E-01
    121 F   6 C    -1.242942943375E-01 -1.802944749004E-01 -3.870732230762E-01
    122 F   6 C     3.870732230762E-01  1.242942943375E-01 -1.802944749004E-01
    123 F   6 C     1.242942943375E-01 -1.802944749004E-01  3.870732230762E-01
    124 F   6 C     3.870732230762E-01 -1.242942943375E-01  1.802944749004E-01
    125 F   6 C    -1.242942943375E-01  1.802944749004E-01  3.870732230762E-01
    126 F   6 C    -3.870732230762E-01 -1.242942943375E-01 -1.802944749004E-01
    127 T   7 N     1.809494034894E-01 -4.558424997547E-01  9.062307235131E-02
    128 F   7 N    -1.809494034894E-01  4.558424997547E-01  9.062307235131E-02
    129 F   7 N     1.809494034894E-01  4.558424997547E-01 -9.062307235131E-02
    130 F   7 N    -1.809494034894E-01 -4.558424997547E-01 -9.062307235131E-02
    131 F   7 N     9.062307235131E-02  1.809494034894E-01 -4.558424997547E-01
    132 F   7 N    -4.558424997547E-01  9.062307235131E-02  1.809494034894E-01
    133 F   7 N    -9.062307235131E-02 -1.809494034894E-01 -4.558424997547E-01
    134 F   7 N     4.558424997547E-01  9.062307235131E-02 -1.809494034894E-01
    135 F   7 N     9.062307235131E-02 -1.809494034894E-01  4.558424997547E-01
    136 F   7 N     4.558424997547E-01 -9.062307235131E-02  1.809494034894E-01
    137 F   7 N    -9.062307235131E-02  1.809494034894E-01  4.558424997547E-01
    138 F   7 N    -4.558424997547E-01 -9.062307235131E-02 -1.809494034894E-01

 T = ATOM BELONGING TO THE ASYMMETRIC UNIT
 *******************************************************************************
 * GEOMETRY EDITING - INPUT COORDINATES ARE GIVEN IN ANGSTROM         
 *******************************************************************************

 GEOMETRY NOW FULLY CONSISTENT WITH THE GROUP
 INFORMATION **** NEW DEFAULT **** FINALRUN 4 FOR GEOMETRY OPTIMIZATIONS
 INFORMATION **** NEW DEFAULT **** OPTGEOM OPTIMIZES BOTH ATOMIC COORDINATES AND CELL PARAMETERS
 INFORMATION **** NEW DEFAULT **** TOL. ON ATOMIC DISP TO REDEFINE REF. GEOMETRY: 0.8 Angs
 INFORMATION **** NEW DEFAULT **** N POINTS TO REDEFINE REF. GEOMETRY: N OF OPT DEGS OF FREEDOM
 INFORMATION **** NEW DEFAULT **** TOL. ON ENERGY TO REDEFINE REF. GEOMETRY: 10**-3*(5*N. ATOMS)

 IMPORTANT INFORMATION:
 THE COORDINATE SYSTEM ADOPTED IN THE OPTIMIZATION IS NOT IN
 GENERAL HOMOGENEOUS UNITS. FOR THIS REASON THE GRADIENT AND 
 HESSIAN MATRIX IN TERMS OF THIS SYSTEM ARE GIVEN WITHOUT
 UNITS. FOR MORE DETAILS SEE THE MANUAL.

 INITIAL TRUST RADIUS         0.50000 MAXIMUM TRUST RADIUS               4.00000
 MAXIMUM GRADIENT COMPONENT   0.00045 MAXIMUM DISPLACEMENT COMPONENT     0.00180
 R.M.S. OF GRADIENT COMPONENT 0.00030 R.M.S. OF DISPLACEMENT COMPONENTS  0.00120
 THRESHOLD ON ENERGY CHANGE 0.100E-06 EXTRAPOLATING POLYNOMIAL ORDER           2
 MAXIMUM ALLOWED NUMBER OF STEPS   -1 SORTING OF ENERGY POINTS:               NO
 ANALYTICAL  GRADIENT                 HESSIAN UPDATING                      BFGS
 STEP SIZE NUMERICAL GRADIENT 0.00100
 INITIAL HESSIAN MATRIX: SCHLEGEL MODEL 2
 *******************************************************************************


 ELAELAELAELAELAELAELAELAELAELAELAELAELAELAELAELAELAELAELAELAELAELAELAELAELAELA

                       ELASTIC CALCULATION

 INFORMATION **** TOLDEX ****  CONVERGENCE CRITERION FOR RMS DISPLACEMENT MODIFIED  6.200000E-04
 INFORMATION **** TOLDEG **** MODIFY CONVERGENCE CRITERION FOR RMS GRADIENT  3.000000E-04
 INFORMATION **** TOLDEE **** CONVERGENCE CRITERION FOR ENERGY MODIFIED: 10**-           8

 GCALCO - MAX INDICES DIRECT LATTICE VECTOR    14    14    14
 NO.OF VECTORS CREATED 6999 STARS  122 RMAX   320.06272 BOHR

 GEOMETRY FOR WAVE FUNCTION - DIMENSIONALITY OF THE SYSTEM    3
 (NON PERIODIC DIRECTION: LATTICE PARAMETER FORMALLY SET TO 500)
 *******************************************************************************
 LATTICE PARAMETERS (ANGSTROMS AND DEGREES) - BOHR = 0.5291772083 ANGSTROM
 PRIMITIVE CELL - CENTRING CODE 6/0 VOLUME=  2893.301395 - DENSITY  0.950 g/cm^3
         A              B              C           ALPHA      BETA       GAMMA 
    15.54790419    15.54790419    15.54790419   109.471221 109.471221 109.471221
 *******************************************************************************
 ATOMS IN THE ASYMMETRIC UNIT   12 - ATOMS IN THE UNIT CELL:  138
     ATOM                 X/A                 Y/B                 Z/C    
 *******************************************************************************
      1 T   1 H    -1.285631140828E-01  3.228421494442E-01 -2.355884829582E-01
      2 F   1 H    -4.415693675976E-01  1.070253688754E-01  2.355884829582E-01
      3 F   1 H     1.285631140828E-01 -1.070253688754E-01  4.514052635270E-01
      4 F   1 H     4.415693675976E-01 -3.228421494442E-01 -4.514052635270E-01
      5 F   1 H    -2.355884829582E-01 -1.285631140828E-01  3.228421494442E-01
      6 F   1 H     3.228421494442E-01 -2.355884829582E-01 -1.285631140828E-01
      7 F   1 H    -4.514052635270E-01  4.415693675976E-01 -3.228421494442E-01
      8 F   1 H     1.070253688754E-01  2.355884829582E-01 -4.415693675976E-01
      9 F   1 H     2.355884829582E-01 -4.415693675976E-01  1.070253688754E-01
     10 F   1 H    -1.070253688754E-01  4.514052635270E-01  1.285631140828E-01
     11 F   1 H     4.514052635270E-01  1.285631140828E-01 -1.070253688754E-01
     12 F   1 H    -3.228421494442E-01 -4.514052635270E-01  4.415693675976E-01
     13 T   1 H    -2.354492371684E-01  3.272044462535E-01 -1.248503382380E-01
     14 F   1 H     4.520547844914E-01 -1.105988989304E-01  1.248503382380E-01
     15 F   1 H     2.354492371684E-01  1.105988989304E-01 -4.373463165781E-01
     16 F   1 H    -4.520547844914E-01 -3.272044462535E-01  4.373463165781E-01
     17 F   1 H    -1.248503382380E-01 -2.354492371684E-01  3.272044462535E-01
     18 F   1 H     3.272044462535E-01 -1.248503382380E-01 -2.354492371684E-01
     19 F   1 H     4.373463165781E-01 -4.520547844914E-01 -3.272044462535E-01
     20 F   1 H    -1.105988989304E-01  1.248503382380E-01  4.520547844914E-01
     21 F   1 H     1.248503382380E-01  4.520547844914E-01 -1.105988989304E-01
     22 F   1 H     1.105988989304E-01 -4.373463165781E-01  2.354492371684E-01
     23 F   1 H    -4.373463165781E-01  2.354492371684E-01  1.105988989304E-01
     24 F   1 H    -3.272044462535E-01  4.373463165781E-01 -4.520547844914E-01
     25 T   1 H     4.858414971661E-01  1.188894539824E-01  4.912240957163E-01
     26 F   1 H    -3.723346417339E-01 -5.382598550221E-03 -4.912240957163E-01
     27 F   1 H    -4.858414971661E-01  5.382598550221E-03 -3.669520431837E-01
     28 F   1 H     3.723346417339E-01 -1.188894539824E-01  3.669520431837E-01
     29 F   1 H     4.912240957163E-01  4.858414971661E-01  1.188894539824E-01
     30 F   1 H     1.188894539824E-01  4.912240957163E-01  4.858414971661E-01
     31 F   1 H     3.669520431837E-01  3.723346417339E-01 -1.188894539824E-01
     32 F   1 H    -5.382598550221E-03 -4.912240957163E-01 -3.723346417339E-01
     33 F   1 H    -4.912240957163E-01 -3.723346417339E-01 -5.382598550221E-03
     34 F   1 H     5.382598550221E-03 -3.669520431837E-01 -4.858414971661E-01
     35 F   1 H    -3.669520431837E-01 -4.858414971661E-01  5.382598550221E-03
     36 F   1 H    -1.188894539824E-01  3.669520431837E-01  3.723346417339E-01
     37 T   1 H     4.762242180954E-01  2.314037556131E-01 -4.511722107257E-01
     38 F   1 H    -3.174240336612E-01 -7.260357117894E-02  4.511722107257E-01
     39 F   1 H    -4.762242180954E-01  7.260357117894E-02 -2.448204624823E-01
     40 F   1 H     3.174240336612E-01 -2.314037556131E-01  2.448204624823E-01
     41 F   1 H    -4.511722107257E-01  4.762242180954E-01  2.314037556131E-01
     42 F   1 H     2.314037556131E-01 -4.511722107257E-01  4.762242180954E-01
     43 F   1 H     2.448204624823E-01  3.174240336612E-01 -2.314037556131E-01
     44 F   1 H    -7.260357117894E-02  4.511722107257E-01 -3.174240336612E-01
     45 F   1 H     4.511722107257E-01 -3.174240336612E-01 -7.260357117894E-02
     46 F   1 H     7.260357117894E-02 -2.448204624823E-01 -4.762242180954E-01
     47 F   1 H    -2.448204624823E-01 -4.762242180954E-01  7.260357117894E-02
     48 F   1 H    -2.314037556131E-01  2.448204624823E-01  3.174240336612E-01
     49 T   1 H    -4.552900204927E-01  2.285653624136E-01  4.780398364764E-01
     50 F   1 H    -2.494744740628E-01  6.667014303088E-02 -4.780398364764E-01
     51 F   1 H     4.552900204927E-01 -6.667014303088E-02 -3.161446170937E-01
     52 F   1 H     2.494744740628E-01 -2.285653624136E-01  3.161446170937E-01
     53 F   1 H     4.780398364764E-01 -4.552900204927E-01  2.285653624136E-01
     54 F   1 H     2.285653624136E-01  4.780398364764E-01 -4.552900204927E-01
     55 F   1 H     3.161446170937E-01  2.494744740628E-01 -2.285653624136E-01
     56 F   1 H     6.667014303088E-02 -4.780398364764E-01 -2.494744740628E-01
     57 F   1 H    -4.780398364764E-01 -2.494744740628E-01  6.667014303088E-02
     58 F   1 H    -6.667014303088E-02 -3.161446170937E-01  4.552900204927E-01
     59 F   1 H    -3.161446170937E-01  4.552900204927E-01 -6.667014303088E-02
     60 F   1 H    -2.285653624136E-01  3.161446170937E-01  2.494744740628E-01
     61 T 248 CD   -2.529417918382E-01  2.470582081618E-01 -5.000000000000E-01
     62 F 248 CD    2.529417918382E-01 -2.470582081618E-01 -5.000000000000E-01
     63 F 248 CD   -5.000000000000E-01 -2.529417918382E-01  2.470582081618E-01
     64 F 248 CD    2.470582081618E-01 -5.000000000000E-01 -2.529417918382E-01
     65 F 248 CD   -5.000000000000E-01  2.529417918382E-01 -2.470582081618E-01
     66 F 248 CD   -2.470582081618E-01 -5.000000000000E-01  2.529417918382E-01
     67 T   6 C    -3.716069271318E-01  2.498827751822E-01 -3.686613172726E-01
     68 F   6 C    -3.814559075453E-01 -2.945609859201E-03  3.686613172726E-01
     69 F   6 C     3.716069271318E-01  2.945609859201E-03 -3.785102976861E-01
     70 F   6 C     3.814559075453E-01 -2.498827751822E-01  3.785102976861E-01
     71 F   6 C    -3.686613172726E-01 -3.716069271318E-01  2.498827751822E-01
     72 F   6 C     2.498827751822E-01 -3.686613172726E-01 -3.716069271318E-01
     73 F   6 C     3.785102976861E-01  3.814559075453E-01 -2.498827751822E-01
     74 F   6 C    -2.945609859201E-03  3.686613172726E-01 -3.814559075453E-01
     75 F   6 C     3.686613172726E-01 -3.814559075453E-01 -2.945609859201E-03
     76 F   6 C     2.945609859201E-03 -3.785102976861E-01  3.716069271318E-01
     77 F   6 C    -3.785102976861E-01  3.716069271318E-01  2.945609859201E-03
     78 F   6 C    -2.498827751822E-01  3.785102976861E-01  3.814559075453E-01
     79 T   6 C    -2.098459824501E-01  3.024279265218E-01 -2.615960305877E-01
     80 F   6 C    -4.359760428905E-01  5.175004813759E-02  2.615960305877E-01
     81 F   6 C     2.098459824501E-01 -5.175004813759E-02 -4.877260910281E-01
     82 F   6 C     4.359760428905E-01 -3.024279265218E-01  4.877260910281E-01
     83 F   6 C    -2.615960305877E-01 -2.098459824501E-01  3.024279265218E-01
     84 F   6 C     3.024279265218E-01 -2.615960305877E-01 -2.098459824501E-01
     85 F   6 C     4.877260910281E-01  4.359760428905E-01 -3.024279265218E-01
     86 F   6 C     5.175004813759E-02  2.615960305877E-01 -4.359760428905E-01
     87 F   6 C     2.615960305877E-01 -4.359760428905E-01  5.175004813759E-02
     88 F   6 C    -5.175004813759E-02 -4.877260910281E-01  2.098459824501E-01
     89 F   6 C    -4.877260910281E-01  2.098459824501E-01 -5.175004813759E-02
     90 F   6 C    -3.024279265218E-01  4.877260910281E-01  4.359760428905E-01
     91 T   6 C    -4.708370386633E-01  2.052886575953E-01 -4.672453861623E-01
     92 F   6 C    -3.274659562424E-01 -3.591652500982E-03  4.672453861623E-01
     93 F   6 C     4.708370386633E-01  3.591652500982E-03 -3.238743037414E-01
     94 F   6 C     3.274659562424E-01 -2.052886575953E-01  3.238743037414E-01
     95 F   6 C    -4.672453861623E-01 -4.708370386633E-01  2.052886575953E-01
     96 F   6 C     2.052886575953E-01 -4.672453861623E-01 -4.708370386633E-01
     97 F   6 C     3.238743037414E-01  3.274659562424E-01 -2.052886575953E-01
     98 F   6 C    -3.591652500982E-03  4.672453861623E-01 -3.274659562424E-01
     99 F   6 C     4.672453861623E-01 -3.274659562424E-01 -3.591652500982E-03
    100 F   6 C     3.591652500982E-03 -3.238743037414E-01  4.708370386633E-01
    101 F   6 C    -3.238743037414E-01  4.708370386633E-01  3.591652500982E-03
    102 F   6 C    -2.052886575953E-01  3.238743037414E-01  3.274659562424E-01
    103 T   7 N    -2.790926595600E-01  2.680031707909E-01 -3.641388962079E-01
    104 F   7 N    -3.678579330013E-01  8.504623664790E-02  3.641388962079E-01
    105 F   7 N     2.790926595600E-01 -8.504623664790E-02 -4.529041696492E-01
    106 F   7 N     3.678579330013E-01 -2.680031707909E-01  4.529041696492E-01
    107 F   7 N    -3.641388962079E-01 -2.790926595600E-01  2.680031707909E-01
    108 F   7 N     2.680031707909E-01 -3.641388962079E-01 -2.790926595600E-01
    109 F   7 N     4.529041696492E-01  3.678579330013E-01 -2.680031707909E-01
    110 F   7 N     8.504623664790E-02  3.641388962079E-01 -3.678579330013E-01
    111 F   7 N     3.641388962079E-01 -3.678579330013E-01  8.504623664790E-02
    112 F   7 N    -8.504623664790E-02 -4.529041696492E-01  2.790926595600E-01
    113 F   7 N    -4.529041696492E-01  2.790926595600E-01 -8.504623664790E-02
    114 F   7 N    -2.680031707909E-01  4.529041696492E-01  3.678579330013E-01
    115 T   6 C    -2.627789287388E-01  3.045887692379E-01 -2.067787481759E-01
    116 F   6 C    -4.886324825863E-01 -5.600018056288E-02  2.067787481759E-01
    117 F   6 C     2.627789287388E-01  5.600018056288E-02 -4.326323020234E-01
    118 F   6 C     4.886324825863E-01 -3.045887692379E-01  4.326323020234E-01
    119 F   6 C    -2.067787481759E-01 -2.627789287388E-01  3.045887692379E-01
    120 F   6 C     3.045887692379E-01 -2.067787481759E-01 -2.627789287388E-01
    121 F   6 C     4.326323020234E-01  4.886324825863E-01 -3.045887692379E-01
    122 F   6 C    -5.600018056288E-02  2.067787481759E-01 -4.886324825863E-01
    123 F   6 C     2.067787481759E-01 -4.886324825863E-01 -5.600018056288E-02
    124 F   6 C     5.600018056288E-02 -4.326323020234E-01  2.627789287388E-01
    125 F   6 C    -4.326323020234E-01  2.627789287388E-01  5.600018056288E-02
    126 F   6 C    -3.045887692379E-01  4.326323020234E-01  4.886324825863E-01
    127 T   7 N    -3.652194274034E-01  2.715724758408E-01 -2.748930962652E-01
    128 F   7 N    -4.535344278940E-01 -9.032633113813E-02  2.748930962652E-01
    129 F   7 N     3.652194274034E-01  9.032633113813E-02 -3.632080967559E-01
    130 F   7 N     4.535344278940E-01 -2.715724758408E-01  3.632080967559E-01
    131 F   7 N    -2.748930962652E-01 -3.652194274034E-01  2.715724758408E-01
    132 F   7 N     2.715724758408E-01 -2.748930962652E-01 -3.652194274034E-01
    133 F   7 N     3.632080967559E-01  4.535344278940E-01 -2.715724758408E-01
    134 F   7 N    -9.032633113813E-02  2.748930962652E-01 -4.535344278940E-01
    135 F   7 N     2.748930962652E-01 -4.535344278940E-01 -9.032633113813E-02
    136 F   7 N     9.032633113813E-02 -3.632080967559E-01  3.652194274034E-01
    137 F   7 N    -3.632080967559E-01  3.652194274034E-01  9.032633113813E-02
    138 F   7 N    -2.715724758408E-01  3.632080967559E-01  4.535344278940E-01

 TRANSFORMATION MATRIX PRIMITIVE-CRYSTALLOGRAPHIC CELL
  0.0000  1.0000  1.0000  1.0000  0.0000  1.0000  1.0000  1.0000  0.0000

 *******************************************************************************
 CRYSTALLOGRAPHIC CELL (VOLUME=       5786.60279016)
         A              B              C           ALPHA      BETA       GAMMA 
    17.95317334    17.95317334    17.95317334    90.000000  90.000000  90.000000

 COORDINATES IN THE CRYSTALLOGRAPHIC CELL
     ATOM                 X/A                 Y/B                 Z/C    
 *******************************************************************************
      1 T   1 H     1.079083902844E-01 -3.434968732426E-01  2.149337591598E-01
      2 F   1 H    -1.079083902844E-01  3.434968732426E-01  2.149337591598E-01
      3 F   1 H     1.079083902844E-01  3.434968732426E-01 -2.149337591598E-01
      4 F   1 H    -1.079083902844E-01 -3.434968732426E-01 -2.149337591598E-01
      5 F   1 H     2.149337591598E-01  1.079083902844E-01 -3.434968732426E-01
      6 F   1 H    -3.434968732426E-01  2.149337591598E-01  1.079083902844E-01
      7 F   1 H    -2.149337591598E-01 -1.079083902844E-01 -3.434968732426E-01
      8 F   1 H     3.434968732426E-01  2.149337591598E-01 -1.079083902844E-01
      9 F   1 H     2.149337591598E-01 -1.079083902844E-01  3.434968732426E-01
     10 F   1 H     3.434968732426E-01 -2.149337591598E-01  1.079083902844E-01
     11 F   1 H    -2.149337591598E-01  1.079083902844E-01  3.434968732426E-01
     12 F   1 H    -3.434968732426E-01 -2.149337591598E-01 -1.079083902844E-01
     13 T   1 H     2.189016725920E-01 -3.437520108299E-01  1.083027736615E-01
     14 F   1 H    -2.189016725920E-01  3.437520108299E-01  1.083027736615E-01
     15 F   1 H     2.189016725920E-01  3.437520108299E-01 -1.083027736615E-01
     16 F   1 H    -2.189016725920E-01 -3.437520108299E-01 -1.083027736615E-01
     17 F   1 H     1.083027736615E-01  2.189016725920E-01 -3.437520108299E-01
     18 F   1 H    -3.437520108299E-01  1.083027736615E-01  2.189016725920E-01
     19 F   1 H    -1.083027736615E-01 -2.189016725920E-01 -3.437520108299E-01
     20 F   1 H     3.437520108299E-01  1.083027736615E-01 -2.189016725920E-01
     21 F   1 H     1.083027736615E-01 -2.189016725920E-01  3.437520108299E-01
     22 F   1 H     3.437520108299E-01 -1.083027736615E-01  2.189016725920E-01
     23 F   1 H    -1.083027736615E-01  2.189016725920E-01  3.437520108299E-01
     24 F   1 H    -3.437520108299E-01 -1.083027736615E-01 -2.189016725920E-01
     25 T   1 H     6.213602626629E-02  4.290880694500E-01  5.675342771607E-02
     26 F   1 H    -6.213602626629E-02 -4.290880694500E-01  5.675342771607E-02
     27 F   1 H     6.213602626629E-02 -4.290880694500E-01 -5.675342771607E-02
     28 F   1 H    -6.213602626629E-02  4.290880694500E-01 -5.675342771607E-02
     29 F   1 H     5.675342771607E-02  6.213602626629E-02  4.290880694500E-01
     30 F   1 H     4.290880694500E-01  5.675342771607E-02  6.213602626629E-02
     31 F   1 H    -5.675342771607E-02 -6.213602626629E-02  4.290880694500E-01
     32 F   1 H    -4.290880694500E-01  5.675342771607E-02 -6.213602626629E-02
     33 F   1 H     5.675342771607E-02 -6.213602626629E-02 -4.290880694500E-01
     34 F   1 H    -4.290880694500E-01 -5.675342771607E-02  6.213602626629E-02
     35 F   1 H    -5.675342771607E-02  6.213602626629E-02 -4.290880694500E-01
     36 F   1 H     4.290880694500E-01 -5.675342771607E-02 -6.213602626629E-02
     37 T   1 H     1.520036633960E-01  3.968241258783E-01  7.940009221709E-02
     38 F   1 H    -1.520036633960E-01 -3.968241258783E-01  7.940009221709E-02
     39 F   1 H     1.520036633960E-01 -3.968241258783E-01 -7.940009221709E-02
     40 F   1 H    -1.520036633960E-01  3.968241258783E-01 -7.940009221709E-02
     41 F   1 H     7.940009221709E-02  1.520036633960E-01  3.968241258783E-01
     42 F   1 H     3.968241258783E-01  7.940009221709E-02  1.520036633960E-01
     43 F   1 H    -7.940009221709E-02 -1.520036633960E-01  3.968241258783E-01
     44 F   1 H    -3.968241258783E-01  7.940009221709E-02 -1.520036633960E-01
     45 F   1 H     7.940009221709E-02 -1.520036633960E-01 -3.968241258783E-01
     46 F   1 H    -3.968241258783E-01 -7.940009221709E-02  1.520036633960E-01
     47 F   1 H    -7.940009221709E-02  1.520036633960E-01 -3.968241258783E-01
     48 F   1 H     3.968241258783E-01 -7.940009221709E-02 -1.520036633960E-01
     49 T   1 H     8.094760969136E-02  3.970922267851E-01  1.476177527222E-01
     50 F   1 H    -8.094760969136E-02 -3.970922267851E-01  1.476177527222E-01
     51 F   1 H     8.094760969136E-02 -3.970922267851E-01 -1.476177527222E-01
     52 F   1 H    -8.094760969136E-02  3.970922267851E-01 -1.476177527222E-01
     53 F   1 H     1.476177527222E-01  8.094760969136E-02  3.970922267851E-01
     54 F   1 H     3.970922267851E-01  1.476177527222E-01  8.094760969136E-02
     55 F   1 H    -1.476177527222E-01 -8.094760969136E-02  3.970922267851E-01
     56 F   1 H    -3.970922267851E-01  1.476177527222E-01 -8.094760969136E-02
     57 F   1 H     1.476177527222E-01 -8.094760969136E-02 -3.970922267851E-01
     58 F   1 H    -3.970922267851E-01 -1.476177527222E-01  8.094760969136E-02
     59 F   1 H    -1.476177527222E-01  8.094760969136E-02 -3.970922267851E-01
     60 F   1 H     3.970922267851E-01 -1.476177527222E-01 -8.094760969136E-02
     61 T 248 CD   -5.000000000000E-01 -5.235885241522E-17 -2.529417918382E-01
     62 F 248 CD   -5.000000000000E-01 -5.235885241522E-17  2.529417918382E-01
     63 F 248 CD   -2.529417918382E-01 -5.000000000000E-01 -5.235885241522E-17
     64 F 248 CD    0.000000000000E+00 -2.529417918382E-01 -5.000000000000E-01
     65 F 248 CD    2.529417918382E-01 -5.000000000000E-01 -7.853827862282E-17
     66 F 248 CD   -1.570765572456E-16  2.529417918382E-01 -5.000000000000E-01
     67 T   6 C     1.264141925207E-01 -4.950755097932E-01  1.234685826615E-01
     68 F   6 C    -1.264141925207E-01  4.950755097932E-01  1.234685826615E-01
     69 F   6 C     1.264141925207E-01  4.950755097932E-01 -1.234685826615E-01
     70 F   6 C    -1.264141925207E-01 -4.950755097932E-01 -1.234685826615E-01
     71 F   6 C     1.234685826615E-01  1.264141925207E-01 -4.950755097932E-01
     72 F   6 C    -4.950755097932E-01  1.234685826615E-01  1.264141925207E-01
     73 F   6 C    -1.234685826615E-01 -1.264141925207E-01 -4.950755097932E-01
     74 F   6 C     4.950755097932E-01  1.234685826615E-01 -1.264141925207E-01
     75 F   6 C     1.234685826615E-01 -1.264141925207E-01  4.950755097932E-01
     76 F   6 C     4.950755097932E-01 -1.234685826615E-01  1.264141925207E-01
     77 F   6 C    -1.234685826615E-01  1.264141925207E-01  4.950755097932E-01
     78 F   6 C    -4.950755097932E-01 -1.234685826615E-01 -1.264141925207E-01
     79 T   6 C     1.253389391921E-01 -3.869349697798E-01  1.770889873297E-01
     80 F   6 C    -1.253389391921E-01  3.869349697798E-01  1.770889873297E-01
     81 F   6 C     1.253389391921E-01  3.869349697798E-01 -1.770889873297E-01
     82 F   6 C    -1.253389391921E-01 -3.869349697798E-01 -1.770889873297E-01
     83 F   6 C     1.770889873297E-01  1.253389391921E-01 -3.869349697798E-01
     84 F   6 C    -3.869349697798E-01  1.770889873297E-01  1.253389391921E-01
     85 F   6 C    -1.770889873297E-01 -1.253389391921E-01 -3.869349697798E-01
     86 F   6 C     3.869349697798E-01  1.770889873297E-01 -1.253389391921E-01
     87 F   6 C     1.770889873297E-01 -1.253389391921E-01  3.869349697798E-01
     88 F   6 C     3.869349697798E-01 -1.770889873297E-01  1.253389391921E-01
     89 F   6 C    -1.770889873297E-01  1.253389391921E-01  3.869349697798E-01
     90 F   6 C    -3.869349697798E-01 -1.770889873297E-01 -1.253389391921E-01
     91 T   6 C     1.044401550481E-01  4.283144587895E-01  1.008485025471E-01
     92 F   6 C    -1.044401550481E-01 -4.283144587895E-01  1.008485025471E-01
     93 F   6 C     1.044401550481E-01 -4.283144587895E-01 -1.008485025471E-01
     94 F   6 C    -1.044401550481E-01  4.283144587895E-01 -1.008485025471E-01
     95 F   6 C     1.008485025471E-01  1.044401550481E-01  4.283144587895E-01
     96 F   6 C     4.283144587895E-01  1.008485025471E-01  1.044401550481E-01
     97 F   6 C    -1.008485025471E-01 -1.044401550481E-01  4.283144587895E-01
     98 F   6 C    -4.283144587895E-01  1.008485025471E-01 -1.044401550481E-01
     99 F   6 C     1.008485025471E-01 -1.044401550481E-01 -4.283144587895E-01
    100 F   6 C    -4.283144587895E-01 -1.008485025471E-01  1.044401550481E-01
    101 F   6 C    -1.008485025471E-01  1.044401550481E-01 -4.283144587895E-01
    102 F   6 C     4.283144587895E-01 -1.008485025471E-01 -1.044401550481E-01
    103 T   7 N     9.147846707148E-02 -4.556173632794E-01  1.765247037194E-01
    104 F   7 N    -9.147846707148E-02  4.556173632794E-01  1.765247037194E-01
    105 F   7 N     9.147846707148E-02  4.556173632794E-01 -1.765247037194E-01
    106 F   7 N    -9.147846707148E-02 -4.556173632794E-01 -1.765247037194E-01
    107 F   7 N     1.765247037194E-01  9.147846707148E-02 -4.556173632794E-01
    108 F   7 N    -4.556173632794E-01  1.765247037194E-01  9.147846707148E-02
    109 F   7 N    -1.765247037194E-01 -9.147846707148E-02 -4.556173632794E-01
    110 F   7 N     4.556173632794E-01  1.765247037194E-01 -9.147846707148E-02
    111 F   7 N     1.765247037194E-01 -9.147846707148E-02  4.556173632794E-01
    112 F   7 N     4.556173632794E-01 -1.765247037194E-01  9.147846707148E-02
    113 F   7 N    -1.765247037194E-01  9.147846707148E-02  4.556173632794E-01
    114 F   7 N    -4.556173632794E-01 -1.765247037194E-01 -9.147846707148E-02
    115 T   6 C     1.802944749004E-01 -3.870732230762E-01  1.242942943375E-01
    116 F   6 C    -1.802944749004E-01  3.870732230762E-01  1.242942943375E-01
    117 F   6 C     1.802944749004E-01  3.870732230762E-01 -1.242942943375E-01
    118 F   6 C    -1.802944749004E-01 -3.870732230762E-01 -1.242942943375E-01
    119 F   6 C     1.242942943375E-01  1.802944749004E-01 -3.870732230762E-01
    120 F   6 C    -3.870732230762E-01  1.242942943375E-01  1.802944749004E-01
    121 F   6 C    -1.242942943375E-01 -1.802944749004E-01 -3.870732230762E-01
    122 F   6 C     3.870732230762E-01  1.242942943375E-01 -1.802944749004E-01
    123 F   6 C     1.242942943375E-01 -1.802944749004E-01  3.870732230762E-01
    124 F   6 C     3.870732230762E-01 -1.242942943375E-01  1.802944749004E-01
    125 F   6 C    -1.242942943375E-01  1.802944749004E-01  3.870732230762E-01
    126 F   6 C    -3.870732230762E-01 -1.242942943375E-01 -1.802944749004E-01
    127 T   7 N     1.809494034894E-01 -4.558424997547E-01  9.062307235131E-02
    128 F   7 N    -1.809494034894E-01  4.558424997547E-01  9.062307235131E-02
    129 F   7 N     1.809494034894E-01  4.558424997547E-01 -9.062307235131E-02
    130 F   7 N    -1.809494034894E-01 -4.558424997547E-01 -9.062307235131E-02
    131 F   7 N     9.062307235131E-02  1.809494034894E-01 -4.558424997547E-01
    132 F   7 N    -4.558424997547E-01  9.062307235131E-02  1.809494034894E-01
    133 F   7 N    -9.062307235131E-02 -1.809494034894E-01 -4.558424997547E-01
    134 F   7 N     4.558424997547E-01  9.062307235131E-02 -1.809494034894E-01
    135 F   7 N     9.062307235131E-02 -1.809494034894E-01  4.558424997547E-01
    136 F   7 N     4.558424997547E-01 -9.062307235131E-02  1.809494034894E-01
    137 F   7 N    -9.062307235131E-02  1.809494034894E-01  4.558424997547E-01
    138 F   7 N    -4.558424997547E-01 -9.062307235131E-02 -1.809494034894E-01

 T = ATOM BELONGING TO THE ASYMMETRIC UNIT

 ****   12 SYMMOPS - TRANSLATORS IN FRACTIONAL UNITS
 **** MATRICES AND TRANSLATORS IN THE CRYSTALLOGRAPHIC REFERENCE FRAME
   V INV                    ROTATION MATRICES                   TRANSLATORS
   1   1  1.00  0.00  0.00  0.00  1.00  0.00  0.00  0.00  1.00  0.00  0.00  0.00
   2   2  0.00  1.00 -1.00  1.00  0.00 -1.00  0.00  0.00 -1.00  0.00  0.00  0.00
   3   3 -1.00  0.00  0.00 -1.00  0.00  1.00 -1.00  1.00  0.00  0.00  0.00  0.00
   4   4  0.00 -1.00  1.00  0.00 -1.00  0.00  1.00 -1.00  0.00  0.00  0.00  0.00
   5   6  0.00  0.00  1.00  1.00  0.00  0.00  0.00  1.00  0.00  0.00  0.00  0.00
   6   5  0.00  1.00  0.00  0.00  0.00  1.00  1.00  0.00  0.00  0.00  0.00  0.00
   7   8  1.00 -1.00  0.00  0.00 -1.00  1.00  0.00 -1.00  0.00  0.00  0.00  0.00
   8   7  1.00  0.00 -1.00  0.00  0.00 -1.00  0.00  1.00 -1.00  0.00  0.00  0.00
   9  10  0.00  0.00 -1.00  0.00  1.00 -1.00  1.00  0.00 -1.00  0.00  0.00  0.00
  10   9 -1.00  0.00  1.00 -1.00  1.00  0.00 -1.00  0.00  0.00  0.00  0.00  0.00
  11  12 -1.00  1.00  0.00 -1.00  0.00  0.00 -1.00  0.00  1.00  0.00  0.00  0.00
  12  11  0.00 -1.00  0.00  1.00 -1.00  0.00  0.00 -1.00  1.00  0.00  0.00  0.00

 DIRECT LATTICE VECTORS CARTESIAN COMPONENTS (ANGSTROM)
          X                    Y                    Z
  -0.897658666928E+01   0.897658666928E+01   0.897658666928E+01
   0.897658666928E+01  -0.897658666928E+01   0.897658666928E+01
   0.897658666928E+01   0.897658666928E+01  -0.897658666928E+01


 CARTESIAN COORDINATES - PRIMITIVE CELL
 *******************************************************************************
 *      ATOM          X(ANGSTROM)         Y(ANGSTROM)         Z(ANGSTROM)
 *******************************************************************************
    1     1 H     1.937298035461E+00 -6.166858906578E+00  3.858743034504E+00
    2     1 H    -1.937298035461E+00  6.166858906578E+00  3.858743034504E+00
    3     1 H     1.937298035461E+00  6.166858906578E+00 -3.858743034504E+00
    4     1 H    -1.937298035461E+00 -6.166858906578E+00 -3.858743034504E+00
    5     1 H     3.858743034504E+00  1.937298035461E+00 -6.166858906578E+00
    6     1 H    -6.166858906578E+00  3.858743034504E+00  1.937298035461E+00
    7     1 H    -3.858743034504E+00 -1.937298035461E+00 -6.166858906578E+00
    8     1 H     6.166858906578E+00  3.858743034504E+00 -1.937298035461E+00
    9     1 H     3.858743034504E+00 -1.937298035461E+00  6.166858906578E+00
   10     1 H     6.166858906578E+00 -3.858743034504E+00  1.937298035461E+00
   11     1 H    -3.858743034504E+00  1.937298035461E+00  6.166858906578E+00
   12     1 H    -6.166858906578E+00 -3.858743034504E+00 -1.937298035461E+00
   13     1 H     3.929979672144E+00 -6.171439435908E+00  1.944378468592E+00
   14     1 H    -3.929979672144E+00  6.171439435908E+00  1.944378468592E+00
   15     1 H     3.929979672144E+00  6.171439435908E+00 -1.944378468592E+00
   16     1 H    -3.929979672144E+00 -6.171439435908E+00 -1.944378468592E+00
   17     1 H     1.944378468592E+00  3.929979672144E+00 -6.171439435908E+00
   18     1 H    -6.171439435908E+00  1.944378468592E+00  3.929979672144E+00
   19     1 H    -1.944378468592E+00 -3.929979672144E+00 -6.171439435908E+00
   20     1 H     6.171439435908E+00  1.944378468592E+00 -3.929979672144E+00
   21     1 H     1.944378468592E+00 -3.929979672144E+00  6.171439435908E+00
   22     1 H     6.171439435908E+00 -1.944378468592E+00  3.929979672144E+00
   23     1 H    -1.944378468592E+00  3.929979672144E+00  6.171439435908E+00
   24     1 H    -6.171439435908E+00 -1.944378468592E+00 -3.929979672144E+00
   25     1 H     1.115538850128E+00  7.703492488344E+00  1.018904125344E+00
   26     1 H    -1.115538850128E+00 -7.703492488344E+00  1.018904125344E+00
   27     1 H     1.115538850128E+00 -7.703492488344E+00 -1.018904125344E+00
   28     1 H    -1.115538850128E+00  7.703492488344E+00 -1.018904125344E+00
   29     1 H     1.018904125344E+00  1.115538850128E+00  7.703492488344E+00
   30     1 H     7.703492488344E+00  1.018904125344E+00  1.115538850128E+00
   31     1 H    -1.018904125344E+00 -1.115538850128E+00  7.703492488344E+00
   32     1 H    -7.703492488344E+00  1.018904125344E+00 -1.115538850128E+00
   33     1 H     1.018904125344E+00 -1.115538850128E+00 -7.703492488344E+00
   34     1 H    -7.703492488344E+00 -1.018904125344E+00  1.115538850128E+00
   35     1 H    -1.018904125344E+00  1.115538850128E+00 -7.703492488344E+00
   36     1 H     7.703492488344E+00 -1.018904125344E+00 -1.115538850128E+00
   37     1 H     2.728948117045E+00  7.124252316816E+00  1.425483618671E+00
   38     1 H    -2.728948117045E+00 -7.124252316816E+00  1.425483618671E+00
   39     1 H     2.728948117045E+00 -7.124252316816E+00 -1.425483618671E+00
   40     1 H    -2.728948117045E+00  7.124252316816E+00 -1.425483618671E+00
   41     1 H     1.425483618671E+00  2.728948117045E+00  7.124252316816E+00
   42     1 H     7.124252316816E+00  1.425483618671E+00  2.728948117045E+00
   43     1 H    -1.425483618671E+00 -2.728948117045E+00  7.124252316816E+00
   44     1 H    -7.124252316816E+00  1.425483618671E+00 -2.728948117045E+00
   45     1 H     1.425483618671E+00 -2.728948117045E+00 -7.124252316816E+00
   46     1 H    -7.124252316816E+00 -1.425483618671E+00  2.728948117045E+00
   47     1 H    -1.425483618671E+00  2.728948117045E+00 -7.124252316816E+00
   48     1 H     7.124252316816E+00 -1.425483618671E+00 -2.728948117045E+00
   49     1 H     1.453266468131E+00  7.129065578867E+00  2.650207102471E+00
   50     1 H    -1.453266468131E+00 -7.129065578867E+00  2.650207102471E+00
   51     1 H     1.453266468131E+00 -7.129065578867E+00 -2.650207102471E+00
   52     1 H    -1.453266468131E+00  7.129065578867E+00 -2.650207102471E+00
   53     1 H     2.650207102471E+00  1.453266468131E+00  7.129065578867E+00
   54     1 H     7.129065578867E+00  2.650207102471E+00  1.453266468131E+00
   55     1 H    -2.650207102471E+00 -1.453266468131E+00  7.129065578867E+00
   56     1 H    -7.129065578867E+00  2.650207102471E+00 -1.453266468131E+00
   57     1 H     2.650207102471E+00 -1.453266468131E+00 -7.129065578867E+00
   58     1 H    -7.129065578867E+00 -2.650207102471E+00  1.453266468131E+00
   59     1 H    -2.650207102471E+00  1.453266468131E+00 -7.129065578867E+00
   60     1 H     7.129065578867E+00 -2.650207102471E+00 -1.453266468131E+00
   61   248 CD    8.976586669280E+00 -9.400075532184E-16 -4.541107833438E+00
   62   248 CD    8.976586669280E+00 -9.400075532184E-16 -1.341206550512E+01
   63   248 CD   -4.541107833438E+00  8.976586669280E+00 -9.400075532184E-16
   64   248 CD    0.000000000000E+00 -4.541107833438E+00  8.976586669280E+00
   65   248 CD   -1.341206550512E+01  8.976586669280E+00 -1.410011329828E-15
   66   248 CD   -2.820022659655E-15 -1.341206550512E+01  8.976586669280E+00
   67     6 C     2.269535910778E+00  9.064996895566E+00  2.216652866388E+00
   68     6 C    -2.269535910778E+00 -9.064996895566E+00  2.216652866388E+00
   69     6 C     2.269535910778E+00 -9.064996895566E+00 -2.216652866388E+00
   70     6 C    -2.269535910778E+00  9.064996895566E+00 -2.216652866388E+00
   71     6 C     2.216652866388E+00  2.269535910778E+00  9.064996895566E+00
   72     6 C     9.064996895566E+00  2.216652866388E+00  2.269535910778E+00
   73     6 C    -2.216652866388E+00 -2.269535910778E+00  9.064996895566E+00
   74     6 C    -9.064996895566E+00  2.216652866388E+00 -2.269535910778E+00
   75     6 C     2.216652866388E+00 -2.269535910778E+00 -9.064996895566E+00
   76     6 C    -9.064996895566E+00 -2.216652866388E+00  2.269535910778E+00
   77     6 C    -2.216652866388E+00  2.269535910778E+00 -9.064996895566E+00
   78     6 C     9.064996895566E+00 -2.216652866388E+00 -2.269535910778E+00
   79     6 C     2.250231701387E+00 -6.946710583207E+00  3.179309285880E+00
   80     6 C    -2.250231701387E+00  6.946710583207E+00  3.179309285880E+00
   81     6 C     2.250231701387E+00  6.946710583207E+00 -3.179309285880E+00
   82     6 C    -2.250231701387E+00 -6.946710583207E+00 -3.179309285880E+00
   83     6 C     3.179309285880E+00  2.250231701387E+00 -6.946710583207E+00
   84     6 C    -6.946710583207E+00  3.179309285880E+00  2.250231701387E+00
   85     6 C    -3.179309285880E+00 -2.250231701387E+00 -6.946710583207E+00
   86     6 C     6.946710583207E+00  3.179309285880E+00 -2.250231701387E+00
   87     6 C     3.179309285880E+00 -2.250231701387E+00  6.946710583207E+00
   88     6 C     6.946710583207E+00 -3.179309285880E+00  2.250231701387E+00
   89     6 C    -3.179309285880E+00  2.250231701387E+00  6.946710583207E+00
   90     6 C    -6.946710583207E+00 -3.179309285880E+00 -2.250231701387E+00
   91     6 C     1.875032207085E+00  7.689603722060E+00  1.810550647163E+00
   92     6 C    -1.875032207085E+00 -7.689603722060E+00  1.810550647163E+00
   93     6 C     1.875032207085E+00 -7.689603722060E+00 -1.810550647163E+00
   94     6 C    -1.875032207085E+00  7.689603722060E+00 -1.810550647163E+00
   95     6 C     1.810550647163E+00  1.875032207085E+00  7.689603722060E+00
   96     6 C     7.689603722060E+00  1.810550647163E+00  1.875032207085E+00
   97     6 C    -1.810550647163E+00 -1.875032207085E+00  7.689603722060E+00
   98     6 C    -7.689603722060E+00  1.810550647163E+00 -1.875032207085E+00
   99     6 C     1.810550647163E+00 -1.875032207085E+00 -7.689603722060E+00
  100     6 C    -7.689603722060E+00 -1.810550647163E+00  1.875032207085E+00
  101     6 C    -1.810550647163E+00  1.875032207085E+00 -7.689603722060E+00
  102     6 C     7.689603722060E+00 -1.810550647163E+00 -1.875032207085E+00
  103     7 N     1.642328776080E+00 -8.179777499012E+00  3.169178604412E+00
  104     7 N    -1.642328776080E+00  8.179777499012E+00  3.169178604412E+00
  105     7 N     1.642328776080E+00  8.179777499012E+00 -3.169178604412E+00
  106     7 N    -1.642328776080E+00 -8.179777499012E+00 -3.169178604412E+00
  107     7 N     3.169178604412E+00  1.642328776080E+00 -8.179777499012E+00
  108     7 N    -8.179777499012E+00  3.169178604412E+00  1.642328776080E+00
  109     7 N    -3.169178604412E+00 -1.642328776080E+00 -8.179777499012E+00
  110     7 N     8.179777499012E+00  3.169178604412E+00 -1.642328776080E+00
  111     7 N     3.169178604412E+00 -1.642328776080E+00  8.179777499012E+00
  112     7 N     8.179777499012E+00 -3.169178604412E+00  1.642328776080E+00
  113     7 N    -3.169178604412E+00  1.642328776080E+00  8.179777499012E+00
  114     7 N    -8.179777499012E+00 -3.169178604412E+00 -1.642328776080E+00
  115     6 C     3.236857959871E+00 -6.949192668603E+00  2.231477011235E+00
  116     6 C    -3.236857959871E+00  6.949192668603E+00  2.231477011235E+00
  117     6 C     3.236857959871E+00  6.949192668603E+00 -2.231477011235E+00
  118     6 C    -3.236857959871E+00 -6.949192668603E+00 -2.231477011235E+00
  119     6 C     2.231477011235E+00  3.236857959871E+00 -6.949192668603E+00
  120     6 C    -6.949192668603E+00  2.231477011235E+00  3.236857959871E+00
  121     6 C    -2.231477011235E+00 -3.236857959871E+00 -6.949192668603E+00
  122     6 C     6.949192668603E+00  2.231477011235E+00 -3.236857959871E+00
  123     6 C     2.231477011235E+00 -3.236857959871E+00  6.949192668603E+00
  124     6 C     6.949192668603E+00 -2.231477011235E+00  3.236857959871E+00
  125     6 C    -2.231477011235E+00  3.236857959871E+00  6.949192668603E+00
  126     6 C    -6.949192668603E+00 -2.231477011235E+00 -3.236857959871E+00
  127     7 N     3.248616006355E+00 -8.183819413178E+00  1.626971726396E+00
  128     7 N    -3.248616006355E+00  8.183819413178E+00  1.626971726396E+00
  129     7 N     3.248616006355E+00  8.183819413178E+00 -1.626971726396E+00
  130     7 N    -3.248616006355E+00 -8.183819413178E+00 -1.626971726396E+00
  131     7 N     1.626971726396E+00  3.248616006355E+00 -8.183819413178E+00
  132     7 N    -8.183819413178E+00  1.626971726396E+00  3.248616006355E+00
  133     7 N    -1.626971726396E+00 -3.248616006355E+00 -8.183819413178E+00
  134     7 N     8.183819413178E+00  1.626971726396E+00 -3.248616006355E+00
  135     7 N     1.626971726396E+00 -3.248616006355E+00  8.183819413178E+00
  136     7 N     8.183819413178E+00 -1.626971726396E+00  3.248616006355E+00
  137     7 N    -1.626971726396E+00  3.248616006355E+00  8.183819413178E+00
  138     7 N    -8.183819413178E+00 -1.626971726396E+00 -3.248616006355E+00

 *******************************************************************************
 *** PSEUDOPOTENTIAL INFORMATION ***
 *******************************************************************************

 ATOMIC NUMBER  48, NUCLEAR CHARGE 20.000, GIVEN IN INPUT       PSEUDOPOTENTIAL
   TYPE       EXPONENT      COEFF.    N      EXPONENT      COEFF.    N
  P0 TMS    13.8358690  270.0094830   0     6.8572700   38.7673080   0
  P1 TMS    12.4049710  193.8296290   0     6.5677990   31.8965250   0
  P2 TMS    10.8969250   79.1936470   0     4.6411650   13.2308270   0
  P3 TMS    15.1847960  -35.4766260   0     7.5923980   -5.6176770   0

 *******************************************************************************
 LOCAL ATOMIC FUNCTIONS BASIS SET
 *******************************************************************************
   ATOM   X(AU)   Y(AU)   Z(AU)  N. TYPE  EXPONENT  S COEF   P COEF   D/F/G COEF
 *******************************************************************************
   1 H    3.661 -11.654   7.292
                                  1 S  
                                         3.387E+01 2.549E-02 0.000E+00 0.000E+00
                                         5.095E+00 1.904E-01 0.000E+00 0.000E+00
                                         1.159E+00 8.522E-01 0.000E+00 0.000E+00
                                  2 S  
                                         3.258E-01 1.000E+00 0.000E+00 0.000E+00
                                  3 S  
                                         1.027E-01 1.000E+00 0.000E+00 0.000E+00
                           4-     6 P  
                                         7.500E-01 0.000E+00 1.000E+00 0.000E+00
   2 H   -3.661  11.654   7.292
   3 H    3.661  11.654  -7.292
   4 H   -3.661 -11.654  -7.292
   5 H    7.292   3.661 -11.654
   6 H  -11.654   7.292   3.661
   7 H   -7.292  -3.661 -11.654
   8 H   11.654   7.292  -3.661
   9 H    7.292  -3.661  11.654
  10 H   11.654  -7.292   3.661
  11 H   -7.292   3.661  11.654
  12 H  -11.654  -7.292  -3.661
  13 H    7.427 -11.662   3.674
  14 H   -7.427  11.662   3.674
  15 H    7.427  11.662  -3.674
  16 H   -7.427 -11.662  -3.674
  17 H    3.674   7.427 -11.662
  18 H  -11.662   3.674   7.427
  19 H   -3.674  -7.427 -11.662
  20 H   11.662   3.674  -7.427
  21 H    3.674  -7.427  11.662
  22 H   11.662  -3.674   7.427
  23 H   -3.674   7.427  11.662
  24 H  -11.662  -3.674  -7.427
  25 H    2.108  14.557   1.925
  26 H   -2.108 -14.557   1.925
  27 H    2.108 -14.557  -1.925
  28 H   -2.108  14.557  -1.925
  29 H    1.925   2.108  14.557
  30 H   14.557   1.925   2.108
  31 H   -1.925  -2.108  14.557
  32 H  -14.557   1.925  -2.108
  33 H    1.925  -2.108 -14.557
  34 H  -14.557  -1.925   2.108
  35 H   -1.925   2.108 -14.557
  36 H   14.557  -1.925  -2.108
  37 H    5.157  13.463   2.694
  38 H   -5.157 -13.463   2.694
  39 H    5.157 -13.463  -2.694
  40 H   -5.157  13.463  -2.694
  41 H    2.694   5.157  13.463
  42 H   13.463   2.694   5.157
  43 H   -2.694  -5.157  13.463
  44 H  -13.463   2.694  -5.157
  45 H    2.694  -5.157 -13.463
  46 H  -13.463  -2.694   5.157
  47 H   -2.694   5.157 -13.463
  48 H   13.463  -2.694  -5.157
  49 H    2.746  13.472   5.008
  50 H   -2.746 -13.472   5.008
  51 H    2.746 -13.472  -5.008
  52 H   -2.746  13.472  -5.008
  53 H    5.008   2.746  13.472
  54 H   13.472   5.008   2.746
  55 H   -5.008  -2.746  13.472
  56 H  -13.472   5.008  -2.746
  57 H    5.008  -2.746 -13.472
  58 H  -13.472  -5.008   2.746
  59 H   -5.008   2.746 -13.472
  60 H   13.472  -5.008  -2.746
  61 CD  16.963  -0.000  -8.581
                                361 S  
                                         9.727E+00-1.786E+00 0.000E+00 0.000E+00
                                         7.838E+00 2.578E+00 0.000E+00 0.000E+00
                                         5.089E+00 1.601E-01 0.000E+00 0.000E+00
                                362 S  
                                         1.553E+00 1.000E+00 0.000E+00 0.000E+00
                                363 S  
                                         7.141E-01 1.000E+00 0.000E+00 0.000E+00
                                364 S  
                                         5.000E-01 1.000E+00 0.000E+00 0.000E+00
                                365 S  
                                         2.500E-01 1.000E+00 0.000E+00 0.000E+00
                                366 S  
                                         1.200E-01 1.000E+00 0.000E+00 0.000E+00
                         367-   369 P  
                                         4.743E+00 0.000E+00-6.231E+00 0.000E+00
                                         3.937E+00 0.000E+00 6.574E+00 0.000E+00
                         370-   372 P  
                                         1.380E+00 0.000E+00 7.497E-01 0.000E+00
                                         6.685E-01 0.000E+00 2.811E-01 0.000E+00
                         373-   375 P  
                                         3.634E-01 0.000E+00 1.000E+00 0.000E+00
                         376-   378 P  
                                         1.800E-01 0.000E+00 1.000E+00 0.000E+00
                         379-   381 P  
                                         1.200E-01 0.000E+00 1.000E+00 0.000E+00
                         382-   386 D  
                                         8.469E+00 0.000E+00 0.000E+00-1.636E-02
                                         3.024E+00 0.000E+00 0.000E+00 2.865E-01
                                         1.316E+00 0.000E+00 0.000E+00 4.869E-01
                                         5.564E-01 0.000E+00 0.000E+00 3.794E-01
                         387-   391 D  
                                         2.239E-01 0.000E+00 0.000E+00 1.000E+00
                         392-   396 D  
                                         1.200E-01 0.000E+00 0.000E+00 1.000E+00
                         397-   403 F  
                                         1.598E+00 0.000E+00 0.000E+00 1.000E+00
  62 CD  16.963  -0.000 -25.345
  63 CD  -8.581  16.963  -0.000
  64 CD   0.000  -8.581  16.963
  65 CD -25.345  16.963  -0.000
  66 CD  -0.000 -25.345  16.963
  67 C    4.289  17.130   4.189
                                619 S  
                                         4.563E+03 1.967E-03 0.000E+00 0.000E+00
                                         6.820E+02 1.523E-02 0.000E+00 0.000E+00
                                         1.550E+02 7.613E-02 0.000E+00 0.000E+00
                                         4.446E+01 2.608E-01 0.000E+00 0.000E+00
                                         1.303E+01 6.165E-01 0.000E+00 0.000E+00
                                         1.828E+00 2.210E-01 0.000E+00 0.000E+00
                         620-   623 SP 
                                         2.096E+01 1.147E-01 4.025E-02 0.000E+00
                                         4.803E+00 9.200E-01 2.376E-01 0.000E+00
                                         1.459E+00-3.031E-03 8.159E-01 0.000E+00
                         624-   627 SP 
                                         4.835E-01 1.000E+00 1.000E+00 0.000E+00
                         628-   631 SP 
                                         1.456E-01 1.000E+00 1.000E+00 0.000E+00
                         632-   636 D  
                                         6.260E-01 0.000E+00 0.000E+00 1.000E+00
  68 C   -4.289 -17.130   4.189
  69 C    4.289 -17.130  -4.189
  70 C   -4.289  17.130  -4.189
  71 C    4.189   4.289  17.130
  72 C   17.130   4.189   4.289
  73 C   -4.189  -4.289  17.130
  74 C  -17.130   4.189  -4.289
  75 C    4.189  -4.289 -17.130
  76 C  -17.130  -4.189   4.289
  77 C   -4.189   4.289 -17.130
  78 C   17.130  -4.189  -4.289
  79 C    4.252 -13.127   6.008
  80 C   -4.252  13.127   6.008
  81 C    4.252  13.127  -6.008
  82 C   -4.252 -13.127  -6.008
  83 C    6.008   4.252 -13.127
  84 C  -13.127   6.008   4.252
  85 C   -6.008  -4.252 -13.127
  86 C   13.127   6.008  -4.252
  87 C    6.008  -4.252  13.127
  88 C   13.127  -6.008   4.252
  89 C   -6.008   4.252  13.127
  90 C  -13.127  -6.008  -4.252
  91 C    3.543  14.531   3.421
  92 C   -3.543 -14.531   3.421
  93 C    3.543 -14.531  -3.421
  94 C   -3.543  14.531  -3.421
  95 C    3.421   3.543  14.531
  96 C   14.531   3.421   3.543
  97 C   -3.421  -3.543  14.531
  98 C  -14.531   3.421  -3.543
  99 C    3.421  -3.543 -14.531
 100 C  -14.531  -3.421   3.543
 101 C   -3.421   3.543 -14.531
 102 C   14.531  -3.421  -3.543
 103 N    3.104 -15.458   5.989
                               1267 S  
                                         6.293E+03 1.970E-03 0.000E+00 0.000E+00
                                         9.490E+02 1.496E-02 0.000E+00 0.000E+00
                                         2.188E+02 7.350E-02 0.000E+00 0.000E+00
                                         6.369E+01 2.489E-01 0.000E+00 0.000E+00
                                         1.883E+01 6.025E-01 0.000E+00 0.000E+00
                                         2.720E+00 2.562E-01 0.000E+00 0.000E+00
                        1268-  1271 SP 
                                         3.063E+01 1.119E-01 3.831E-02 0.000E+00
                                         7.026E+00 9.217E-01 2.374E-01 0.000E+00
                                         2.112E+00-2.569E-03 8.176E-01 0.000E+00
                        1272-  1275 SP 
                                         6.840E-01 1.000E+00 1.000E+00 0.000E+00
                        1276-  1279 SP 
                                         2.009E-01 1.000E+00 1.000E+00 0.000E+00
                        1280-  1284 D  
                                         9.130E-01 0.000E+00 0.000E+00 1.000E+00
 104 N   -3.104  15.458   5.989
 105 N    3.104  15.458  -5.989
 106 N   -3.104 -15.458  -5.989
 107 N    5.989   3.104 -15.458
 108 N  -15.458   5.989   3.104
 109 N   -5.989  -3.104 -15.458
 110 N   15.458   5.989  -3.104
 111 N    5.989  -3.104  15.458
 112 N   15.458  -5.989   3.104
 113 N   -5.989   3.104  15.458
 114 N  -15.458  -5.989  -3.104
 115 C    6.117 -13.132   4.217
 116 C   -6.117  13.132   4.217
 117 C    6.117  13.132  -4.217
 118 C   -6.117 -13.132  -4.217
 119 C    4.217   6.117 -13.132
 120 C  -13.132   4.217   6.117
 121 C   -4.217  -6.117 -13.132
 122 C   13.132   4.217  -6.117
 123 C    4.217  -6.117  13.132
 124 C   13.132  -4.217   6.117
 125 C   -4.217   6.117  13.132
 126 C  -13.132  -4.217  -6.117
 127 N    6.139 -15.465   3.075
 128 N   -6.139  15.465   3.075
 129 N    6.139  15.465  -3.075
 130 N   -6.139 -15.465  -3.075
 131 N    3.075   6.139 -15.465
 132 N  -15.465   3.075   6.139
 133 N   -3.075  -6.139 -15.465
 134 N   15.465   3.075  -6.139
 135 N    3.075  -6.139  15.465
 136 N   15.465  -3.075   6.139
 137 N   -3.075   6.139  15.465
 138 N  -15.465  -3.075  -6.139
 INFORMATION **** SET_MPP **** PCRYSTAL CALCULATION
 INFORMATION **** READM2 **** NEW DEFAULT: FOCK/KS MATRIX MIXING SET TO 30 %
 INFORMATION **** READM2 **** NEW DEFAULT: FULL DIRECT SCF MODE
 INFORMATION **** READM2 **** NEW DEFAULT: COULOMB BIPOLAR BUFFER SET TO 32 Mb
 INFORMATION **** READM2 **** NEW DEFAULT: EXCHANGE BIPOLAR BUFFER SET TO 32 Mb

 *******************************************************************************
 NEW DEFAULT: DFT INTEGRATION GRID INCREASED TO XLGRID
 NEW DEFAULT: DIIS ACCELERATOR ACTIVE
 USE KEYWORD NODIIS TO TURN IT OFF
 *******************************************************************************

 INFORMATION **** DFTD3_INPUT **** PERFORM LATEST DISPERSION CORRECTION DFT-D3(BJ) WITH AUTOMATIC PARAMETER SETUP
 PLEASE CITE:
 (1) DFT-D3 Reference
  S. Grimme, J. Antony, S. Ehrlich, and H. Krieg, J. Chem. Phys. 132 (2010), 154104
 (2) BJ-Damping Reference
  S. Grimme, S. Ehrlich, and L. Goerigk, J. Comput. Chem. 32 (2011), 1456-1465
 (3) General DFT-D Review
  S. Grimme, A. Hansen, J. G. Brandenburg, and C. Bannwarth,
  Chem. Rev. 116 (2016), 5105-5154

 INFORMATION **** TOLINTEG **** COULOMB AND EXCHANGE SERIES TOLERANCES MODIFIED
 INFORMATION **** TOLDEE **** SCF TOL ON TOTAL ENERGY SET TO           8
 INFORMATION **** MAXCYCLE **** MAX NUMBER OF SCF CYCLES SET TO         200
 INFORMATION **** DFTD3_INPUT **** PERFORM DISPERSION CORRECTION DFT-D3 IN THE ZERO DAMPING SCHEME

 PLEASE CITE:
 (1) DFT-D3 Reference
  S. Grimme, J. Antony, S. Ehrlich, and H. Krieg, J. Chem. Phys. 132 (2010), 154104
 (2) General DFT-D Review
  S. Grimme, A. Hansen, J. G. Brandenburg, and C. Bannwarth,
  Chem. Rev. 116 (2016), 5105-5154

 *******************************************************************************
 N. OF ATOMS PER CELL       138  COULOMB OVERLAP TOL         (T1) 10**   -7
 NUMBER OF SHELLS           690  COULOMB PENETRATION TOL     (T2) 10**   -7
 NUMBER OF AO              1914  EXCHANGE OVERLAP TOL        (T3) 10**   20
 N. OF ELECTRONS PER CELL   636  EXCHANGE PSEUDO OVP (F(G))  (T4) 10**   20
 CORE ELECTRONS PER CELL    144  EXCHANGE PSEUDO OVP (P(G))  (T5) 10**   20
 N. OF SYMMETRY OPERATORS    12  POLE ORDER IN MONO ZONE                  4
 *******************************************************************************
 TYPE OF CALCULATION :  RESTRICTED CLOSED SHELL
 KOHN-SHAM HAMILTONIAN

 (EXCHANGE)[CORRELATION] FUNCTIONAL:(M06-L)[M06-L]

 CORE  PSEUDO POTENTIAL         TOL. ON PSEUDO              (TP) 10**- 6

 CAPPA:IS1  2;IS2  2;IS3  2; K PTS MONK NET   3; SYMMOPS:K SPACE  24;G SPACE  12

 *******************************************************************************
 MAX NUMBER OF SCF CYCLES     200  CONVERGENCE ON DELTAP        10**-18
 WEIGHT OF F(I) IN F(I+1)      30% CONVERGENCE ON ENERGY        10**- 8
 SHRINK. FACT.(MONKH.)    2  2  2  NUMBER OF K POINTS IN THE IBZ      3
 SHRINKING FACTOR(GILAT NET)    2  NUMBER OF K POINTS(GILAT NET)      3
 *******************************************************************************
 *** K POINTS COORDINATES (OBLIQUE COORDINATES IN UNITS OF IS =  2)
   1-R(  0  0  0)   2-R(  1  0  0)   3-R(  1  1  1)

 DIRECT LATTICE VECTORS COMPON. (A.U.)     RECIP. LATTICE VECTORS COMPON. (A.U.) 
        X            Y            Z              X            Y            Z
  -16.9632904   16.9632904   16.9632904      0.0000000    0.1851995    0.1851995
   16.9632904  -16.9632904   16.9632904      0.1851995    0.0000000    0.1851995
   16.9632904   16.9632904  -16.9632904      0.1851995    0.1851995    0.0000000

 DISK SPACE FOR EIGENVECTORS (FTN 10)    10990188 REALS

 SYMMETRY ADAPTION OF THE BLOCH FUNCTIONS ENABLED
 TTTTTTTTTTTTTTTTTTTTTTTTTTTTTT gordsh1     TELAPSE      112.84 TCPU        7.05

 MATRIX SIZE: P(G)  862338, F(G)  432126, P(G) IRR   36891, F(G) IRR   36891
 MAX G-VECTOR INDEX FOR 1- AND 2-ELECTRON INTEGRALS  47

 TTTTTTTTTTTTTTTTTTTTTTTTTTTTTT INPUT       TELAPSE      112.85 TCPU        7.06

 NEIGHBORS OF THE NON-EQUIVALENT ATOMS

 N = NUMBER OF NEIGHBORS AT DISTANCE R
    ATOM  N     R/ANG      R/AU   NEIGHBORS (ATOM LABELS AND CELL INDICES)
   1 H    1     1.0806     2.0421   79 C    0 0 0
   1 H    1     2.1481     4.0593  103 N    0 0 0
   1 H    1     2.2246     4.2039  115 C    0 0 0
   1 H    1     2.7623     5.2199   44 H    0 1 0
   1 H    1     2.7633     5.2218   13 H    0 0 0
   1 H    1     3.1957     6.0390   67 C   -1 0-1

  13 H    1     1.0806     2.0421  115 C    0 0 0
  13 H    1     2.1482     4.0595  127 N    0 0 0
  13 H    1     2.2243     4.2034   79 C    0 0 0
  13 H    1     2.7531     5.2027   59 H    0 1 0
  13 H    1     2.7633     5.2218    1 H    0 0 0
  13 H    1     3.1956     6.0388   67 C   -1 0-1

  25 H    1     1.0971     2.0733   91 C    0 0 0
  25 H    1     1.7618     3.3293   37 H    0 0 0
  25 H    1     1.7622     3.3300   49 H    0 0 0
  25 H    1     2.1494     4.0618   67 C    0 0 0
  25 H    1     3.0217     5.7101   28 H    0 0 0
  25 H    1     3.0308     5.7274  103 N    1 0 1

  37 H    1     1.0941     2.0676   91 C    0 0 0
  37 H    1     1.7618     3.3293   25 H    0 0 0
  37 H    1     1.7684     3.3418   49 H    0 0 0
  37 H    1     2.1456     4.0546   67 C    0 0 0
  37 H    1     2.7032     5.1083  127 N    1 0 1
  37 H    1     2.7623     5.2199    7 H    1 1 1

  49 H    1     1.0941     2.0676   91 C    0 0 0
  49 H    1     1.7622     3.3300   25 H    0 0 0
  49 H    1     1.7684     3.3418   37 H    0 0 0
  49 H    1     2.1452     4.0539   67 C    0 0 0
  49 H    1     2.7014     5.1049  103 N    1 0 1
  49 H    1     2.7531     5.2027   24 H    1 1 1

  61 CD   2     2.2216     4.1983  103 N    0 0 1  104 N   -1 0 0
  61 CD   2     2.2240     4.2027  134 N    0 0 0  138 N    0 1 1
  61 CD   2     2.9517     5.5779   49 H   -1 0 0   50 H    0 0 1
  61 CD   2     2.9575     5.5889   44 H    0 1 1   48 H    0 0 0
  61 CD   2     3.1751     6.0001   74 C    0 1 1   78 C    0 0 0
  61 CD   2     3.1752     6.0002   67 C   -1 0 0   68 C    0 0 1

  67 C    1     1.3426     2.5371  127 N    1 0 1
  67 C    1     1.3426     2.5371  103 N    1 0 1
  67 C    1     1.4874     2.8107   91 C    0 0 0
  67 C    1     2.1452     4.0539   49 H    0 0 0
  67 C    1     2.1456     4.0546   37 H    0 0 0
  67 C    1     2.1494     4.0618   25 H    0 0 0

  79 C    1     1.0806     2.0421    1 H    0 0 0
  79 C    1     1.3681     2.5854  115 C    0 0 0
  79 C    1     1.3748     2.5980  103 N    0 0 0
  79 C    1     2.1671     4.0952   67 C   -1 0-1
  79 C    1     2.2219     4.1988  127 N    0 0 0
  79 C    1     2.2243     4.2034   13 H    0 0 0

  91 C    1     1.0941     2.0676   37 H    0 0 0
  91 C    1     1.0941     2.0676   49 H    0 0 0
  91 C    1     1.0971     2.0733   25 H    0 0 0
  91 C    1     1.4874     2.8107   67 C    0 0 0
  91 C    1     2.4984     4.7214  103 N    1 0 1
  91 C    1     2.4992     4.7227  127 N    1 0 1

 103 N    1     1.3426     2.5371   67 C   -1 0-1
 103 N    1     1.3748     2.5980   79 C    0 0 0
 103 N    1     2.1481     4.0593    1 H    0 0 0
 103 N    1     2.2216     4.1983   61 CD   0 0-1
 103 N    1     2.2217     4.1985  115 C    0 0 0
 103 N    1     2.2268     4.2080  127 N    0 0 0

 115 C    1     1.0806     2.0421   13 H    0 0 0
 115 C    1     1.3681     2.5854   79 C    0 0 0
 115 C    1     1.3747     2.5979  127 N    0 0 0
 115 C    1     2.1669     4.0949   67 C   -1 0-1
 115 C    1     2.2217     4.1985  103 N    0 0 0
 115 C    1     2.2246     4.2039    1 H    0 0 0

 127 N    1     1.3426     2.5371   67 C   -1 0-1
 127 N    1     1.3747     2.5979  115 C    0 0 0
 127 N    1     2.1482     4.0595   13 H    0 0 0
 127 N    1     2.2219     4.1988   79 C    0 0 0
 127 N    1     2.2240     4.2027   65 CD  -1 1 0
 127 N    1     2.2268     4.2080  103 N    0 0 0


 SYMMETRY ALLOWED ELASTIC DISTORTION 1
  0.5773503  0.0000000  0.0000000
  0.0000000  0.5773503  0.0000000
  0.0000000  0.0000000  0.5773503

 SYMMETRY ALLOWED INTERNAL DEGREE(S) OF FREEDOM:  34
 TTTTTTTTTTTTTTTTTTTTTTTTTTTTTT SYMM        TELAPSE      113.99 TCPU        8.20
 TTTTTTTTTTTTTTTTTTTTTTTTTTTTTT INT_SCREEN  TELAPSE      113.99 TCPU        8.20

 ************************************************************************
 ************************************************************************
 * ELAPIEZO OPTION, E. ALBANESE, A. ERBA, B. CIVALLERI, R. DOVESI       *
 *                                                                      *
 * IT IS ASSUMED THAT THE INPUT IS FROM AN OPTIMIZED RUN                *

 CONVERGENCE CRITERION FOR ENERGY, TOLDEE =          1.0000E-08
 CONVERGENCE CRITERION FOR RMS GRADIENT, TOLDEG =    3.0000E-04
 CONVERGENCE CRITERION FOR RMS DISPLACEMENT, TOLDEX  6.2000E-04
 MAGNITUDE OF STEPSIZE FOR ADIMENSIONAL STRAINS =    1.5000E-02
 NUMBER OF POINTS (TOTAL) IN NUMERICAL 2ND DERIVATIVE=        3
 ************************************************************************
 ************************************************************************

 ************************************************************************

  Y. NOEL POST DOC. TURIN 2002

  THIS ROUTINE EVALUATES THE NON ZERO ELEMENTS OF THE ELASTIC TENSOR 

  ORDER OF THE TENSOR : 4

 |  1 A    1 B    1 B     .      .      .     |
 |         1 A    1 B     .      .      .     |
 |                1 A     .      .      .     |
 |                       1 C     .      .     |
 |                              1 C     .     |
 |                                     1 C    |

 EACH  LETTER   CORRESPONDS  TO  AN  INDEPENDENT  COMPONENT.
 INTERDEPENDENT COMPONENTS (WITH SAME LETTER) ARE RELATED BY
 THE COEFFICIENT THAT PRECEEDS EACH LETTER.

 ************************************************************************


 ************************************************************************

  Y. NOEL POST DOC. TURIN 2002

  THIS ROUTINE EVALUATES THE NON ZERO ELEMENTS OF THE PIEZOELECTRIC TENSOR 

  ORDER OF THE TENSOR : 3

 |   .      .      .     1 A     .      .     |
 |   .      .      .      .     1 A     .     |
 |   .      .      .      .      .     1 A    |

 EACH  LETTER   CORRESPONDS  TO  AN  INDEPENDENT  COMPONENT.
 INTERDEPENDENT COMPONENTS (WITH SAME LETTER) ARE RELATED BY
 THE COEFFICIENT THAT PRECEEDS EACH LETTER.

 ************************************************************************


 LIST OF ACTIVE DEFORMATIONS: 
             4

 ************************************************************************
 CLAMPED ION APPROXIMATION - NO RELAXATION OF ATOMIC POSITIONS
 ************************************************************************

 INFORMATION **** EXCBUF **** EXCH. BIPO BUFFER: WORDS USED =           0

 DFT PARAMETERS

     ATOM       ELECTRONS   NET CHARGE   R(ANGSTROM)
   1   1  H       1.0000      0.0000     1.11000000
  61 248  CD     20.0000      0.0000     1.52000000
  67   6  C       6.0000      0.0000     0.77000000
 103   7  N       7.0000      0.0000     0.74000000

 SIZE OF GRID=     668735
 TTTTTTTTTTTTTTTTTTTTTTTTTTTTTT MAKE_GRID2  TELAPSE      116.72 TCPU       10.93
 BECKE WEIGHT FUNCTION
 RADSAFE =     2.00
 TOLERANCES - DENSITY:10**- 6; POTENTIAL:10**- 9; GRID WGT:10**-14

 RADIAL INTEGRATION  - INTERVALS (POINTS,UPPER LIMIT):            1( 99,  4.0*R)

 ANGULAR INTEGRATION - INTERVALS (ACCURACY LEVEL [N. POINTS] UPPER LIMIT):
  1(  6[ 146]   0.2)  2( 11[ 302]   0.5)  3( 14[ 590]   0.9)  4( 18[1454]   3.5)
  5( 14[ 590]9999.0)
 TTTTTTTTTTTTTTTTTTTTTTTTTTTTTT INT_CALC    TELAPSE      116.78 TCPU       10.99
 EEEEEEEEEE INT_CALC TERMINATION  DATE 04 05 2020 TIME 15:48:33.1

 *******************************************************************************
 zif8Cd60degrees                                                                 
 CRYSTAL - SCF - TYPE OF CALCULATION :  RESTRICTED CLOSED SHELL
 *******************************************************************************

 CAPPA:IS1  2;IS2  2;IS3  2; K PTS MONK NET   3; SYMMOPS:K SPACE  24;G SPACE  12

 TTTTTTTTTTTTTTTTTTTTTTTTTTTTTT SDIK        TELAPSE      117.53 TCPU       11.74

 AAAAAAAAAAAAAAAAAAAAAAAAAAAAAAAAAAAAAAAAAAAAAAAAAAAAAAAAAAAAAAAAAAAAAAAAAAAAAAA
         ATOMIC WAVEFUNCTION(S)


 NUCLEAR CHARGE  1.0  SYMMETRY SPECIES            S
 N. ELECTRONS    1.0  NUMBER OF PRIMITIVE GTOS    5
                      NUMBER OF CONTRACTED GTOS   3
                      NUMBER OF CLOSED SHELLS     0
                      OPEN SHELL OCCUPATION       1

  ZNUC SCFIT  TOTAL HF ENERGY   KINETIC ENERGY   VIRIAL THEOREM ACCURACY
   1.0   1   -4.998098153E-01  4.997907537E-01 -2.000038139E+00  9.6E-17

 NUCLEAR CHARGE 20.0  SYMMETRY SPECIES            S    P    D
 N. ELECTRONS   20.0  NUMBER OF PRIMITIVE GTOS    8    7    6
                      NUMBER OF CONTRACTED GTOS   6    5    3
                      NUMBER OF CLOSED SHELLS     2    1    1
                      OPEN SHELL OCCUPATION       0    0    0

  ZNUC SCFIT  TOTAL HF ENERGY   KINETIC ENERGY   VIRIAL THEOREM ACCURACY
  20.0  36   -1.668271145E+02  6.451544656E+01 -3.585847628E+00  4.4E-06

 NUCLEAR CHARGE  6.0  SYMMETRY SPECIES            S    P
 N. ELECTRONS    6.0  NUMBER OF PRIMITIVE GTOS   11    5
                      NUMBER OF CONTRACTED GTOS   4    3
                      NUMBER OF CLOSED SHELLS     2    0
                      OPEN SHELL OCCUPATION       0    2

  ZNUC SCFIT  TOTAL HF ENERGY   KINETIC ENERGY   VIRIAL THEOREM ACCURACY
   6.0  11   -3.768480057E+01  3.769831118E+01 -1.999641612E+00  2.0E-06

 NUCLEAR CHARGE  7.0  SYMMETRY SPECIES            S    P
 N. ELECTRONS    7.0  NUMBER OF PRIMITIVE GTOS   11    5
                      NUMBER OF CONTRACTED GTOS   4    3
                      NUMBER OF CLOSED SHELLS     2    0
                      OPEN SHELL OCCUPATION       0    3

  ZNUC SCFIT  TOTAL HF ENERGY   KINETIC ENERGY   VIRIAL THEOREM ACCURACY
   7.0  11   -5.439473665E+01  5.441433682E+01 -1.999639798E+00  3.6E-06

 AAAAAAAAAAAAAAAAAAAAAAAAAAAAAAAAAAAAAAAAAAAAAAAAAAAAAAAAAAAAAAAAAAAAAAAAAAAAAAA

 CHARGE NORMALIZATION FACTOR   1.00000000
 TOTAL ATOMIC CHARGES:
   1.0000000   1.0000000   1.0000000   1.0000000   1.0000000   1.0000000
   1.0000000   1.0000000   1.0000000   1.0000000   1.0000000   1.0000000
   1.0000000   1.0000000   1.0000000   1.0000000   1.0000000   1.0000000
   1.0000000   1.0000000   1.0000000   1.0000000   1.0000000   1.0000000
   1.0000000   1.0000000   1.0000000   1.0000000   1.0000000   1.0000000
   1.0000000   1.0000000   1.0000000   1.0000000   1.0000000   1.0000000
   1.0000000   1.0000000   1.0000000   1.0000000   1.0000000   1.0000000
   1.0000000   1.0000000   1.0000000   1.0000000   1.0000000   1.0000000
   1.0000000   1.0000000   1.0000000   1.0000000   1.0000000   1.0000000
   1.0000000   1.0000000   1.0000000   1.0000000   1.0000000   1.0000000
  20.0000000  20.0000000  20.0000000  20.0000000  20.0000000  20.0000000
   6.0000000   6.0000000   6.0000000   6.0000000   6.0000000   6.0000000
   6.0000000   6.0000000   6.0000000   6.0000000   6.0000000   6.0000000
   6.0000000   6.0000000   6.0000000   6.0000000   6.0000000   6.0000000
   6.0000000   6.0000000   6.0000000   6.0000000   6.0000000   6.0000000
   6.0000000   6.0000000   6.0000000   6.0000000   6.0000000   6.0000000
   6.0000000   6.0000000   6.0000000   6.0000000   6.0000000   6.0000000
   7.0000000   7.0000000   7.0000000   7.0000000   7.0000000   7.0000000
   7.0000000   7.0000000   7.0000000   7.0000000   7.0000000   7.0000000
   6.0000000   6.0000000   6.0000000   6.0000000   6.0000000   6.0000000
   6.0000000   6.0000000   6.0000000   6.0000000   6.0000000   6.0000000
   7.0000000   7.0000000   7.0000000   7.0000000   7.0000000   7.0000000
   7.0000000   7.0000000   7.0000000   7.0000000   7.0000000   7.0000000
 TTTTTTTTTTTTTTTTTTTTTTTTTTTTTT MOQGAD      TELAPSE      124.37 TCPU       18.58
 TTTTTTTTTTTTTTTTTTTTTTTTTTTTTT SHELLXN     TELAPSE      131.82 TCPU       19.84
 TTTTTTTTTTTTTTTTTTTTTTTTTTTTTT MONMO3      TELAPSE      132.03 TCPU       20.05
 NUMERICALLY INTEGRATED DENSITY    636.0000052442
 TTTTTTTTTTTTTTTTTTTTTTTTTTTTTT NUMDFT      TELAPSE      133.13 TCPU       21.15
 CYC   0 ETOT(AU) -4.203298002905E+03 DETOT -4.20E+03 tst  0.00E+00 PX  1.00E+00
 TTTTTTTTTTTTTTTTTTTTTTTTTTTTTT DIIS        TELAPSE      133.78 TCPU       21.80
 TTTTTTTTTTTTTTTTTTTTTTTTTTTTTT FDIK        TELAPSE      144.04 TCPU       28.39
 INSULATING STATE
 TOP OF VALENCE BANDS -    BAND    318; K    3; EIG -3.1638773E-01 AU
 TOP OF VALENCE BANDS -    BAND    318; K    1; EIG -3.1653394E-01 AU
 BOTTOM OF VIRTUAL BANDS - BAND    319; K    2; EIG -9.9021517E-02 AU
 INDIRECT ENERGY BAND GAP:   5.9148 eV
 BOTTOM OF VIRTUAL BANDS - BAND    319; K    1; EIG -9.8845672E-02 AU
 TTTTTTTTTTTTTTTTTTTTTTTTTTTTTT PDIG        TELAPSE      144.94 TCPU       29.29
 CHARGE NORMALIZATION FACTOR   1.00000000
 TOTAL ATOMIC CHARGES:
   0.7859901   0.7859901   0.7859901   0.7859901   0.7859901   0.7859901
   0.7859901   0.7859901   0.7859901   0.7859901   0.7859901   0.7859901
   0.7857048   0.7857048   0.7857048   0.7857048   0.7857048   0.7857048
   0.7857048   0.7857048   0.7857048   0.7857048   0.7857048   0.7857048
   0.7370837   0.7370837   0.7370837   0.7370837   0.7370837   0.7370837
   0.7370837   0.7370837   0.7370837   0.7370837   0.7370837   0.7370837
   0.7516047   0.7516047   0.7516047   0.7516047   0.7516047   0.7516047
   0.7516047   0.7516047   0.7516047   0.7516047   0.7516047   0.7516047
   0.7519911   0.7519911   0.7519911   0.7519911   0.7519911   0.7519911
   0.7519911   0.7519911   0.7519911   0.7519911   0.7519911   0.7519911
  18.1913485  18.1913485  18.1913485  18.1913485  18.1913485  18.1913485
   5.5386665   5.5386665   5.5386665   5.5386665   5.5386665   5.5386665
   5.5386665   5.5386665   5.5386665   5.5386665   5.5386665   5.5386665
   6.2051329   6.2051329   6.2051329   6.2051329   6.2051329   6.2051329
   6.2051329   6.2051329   6.2051329   6.2051329   6.2051329   6.2051329
   6.7128330   6.7128330   6.7128330   6.7128330   6.7128330   6.7128330
   6.7128330   6.7128330   6.7128330   6.7128330   6.7128330   6.7128330
   7.7151531   7.7151531   7.7151531   7.7151531   7.7151531   7.7151531
   7.7151531   7.7151531   7.7151531   7.7151531   7.7151531   7.7151531
   6.2045401   6.2045401   6.2045401   6.2045401   6.2045401   6.2045401
   6.2045401   6.2045401   6.2045401   6.2045401   6.2045401   6.2045401
   7.7156258   7.7156258   7.7156258   7.7156258   7.7156258   7.7156258
   7.7156258   7.7156258   7.7156258   7.7156258   7.7156258   7.7156258
 TTTTTTTTTTTTTTTTTTTTTTTTTTTTTT MOQGAD      TELAPSE      144.95 TCPU       29.30
 TTTTTTTTTTTTTTTTTTTTTTTTTTTTTT SHELLXN     TELAPSE      151.13 TCPU       30.73
 TTTTTTTTTTTTTTTTTTTTTTTTTTTTTT MONMO3      TELAPSE      151.34 TCPU       30.95
 NUMERICALLY INTEGRATED DENSITY    636.0000048546
 TTTTTTTTTTTTTTTTTTTTTTTTTTTTTT NUMDFT      TELAPSE      153.18 TCPU       32.79
 CYC   1 ETOT(AU) -4.185432783059E+03 DETOT  1.79E+01 tst  0.00E+00 PX  1.00E+00
 TTTTTTTTTTTTTTTTTTTTTTTTTTTTTT DIIS        TELAPSE      153.99 TCPU       33.60
 DIIS TEST: 0.32966E+02 AT SCF   CYCLE   1 - MIX   30 %
 TTTTTTTTTTTTTTTTTTTTTTTTTTTTTT FDIK        TELAPSE      159.89 TCPU       36.82
 INSULATING STATE
 TOP OF VALENCE BANDS -    BAND    318; K    3; EIG -1.6013221E-01 AU
 TOP OF VALENCE BANDS -    BAND    318; K    1; EIG -1.6035733E-01 AU
 BOTTOM OF VIRTUAL BANDS - BAND    319; K    1; EIG -3.5852288E-02 AU
 INDIRECT ENERGY BAND GAP:   3.3818 eV
 TTTTTTTTTTTTTTTTTTTTTTTTTTTTTT PDIG        TELAPSE      160.07 TCPU       37.00
 CHARGE NORMALIZATION FACTOR   1.00000000
 TOTAL ATOMIC CHARGES:
   0.9787761   0.9787761   0.9787761   0.9787761   0.9787761   0.9787761
   0.9787761   0.9787761   0.9787761   0.9787761   0.9787761   0.9787761
   0.9787456   0.9787456   0.9787456   0.9787456   0.9787456   0.9787456
   0.9787456   0.9787456   0.9787456   0.9787456   0.9787456   0.9787456
   0.9349214   0.9349214   0.9349214   0.9349214   0.9349214   0.9349214
   0.9349214   0.9349214   0.9349214   0.9349214   0.9349214   0.9349214
   0.9519935   0.9519935   0.9519935   0.9519935   0.9519935   0.9519935
   0.9519935   0.9519935   0.9519935   0.9519935   0.9519935   0.9519935
   0.9537001   0.9537001   0.9537001   0.9537001   0.9537001   0.9537001
   0.9537001   0.9537001   0.9537001   0.9537001   0.9537001   0.9537001
  19.2847396  19.2847396  19.2847396  19.2847396  19.2847396  19.2847396
   5.7328311   5.7328311   5.7328311   5.7328311   5.7328311   5.7328311
   5.7328311   5.7328311   5.7328311   5.7328311   5.7328311   5.7328311
   5.9063401   5.9063401   5.9063401   5.9063401   5.9063401   5.9063401
   5.9063401   5.9063401   5.9063401   5.9063401   5.9063401   5.9063401
   6.0955711   6.0955711   6.0955711   6.0955711   6.0955711   6.0955711
   6.0955711   6.0955711   6.0955711   6.0955711   6.0955711   6.0955711
   7.4585336   7.4585336   7.4585336   7.4585336   7.4585336   7.4585336
   7.4585336   7.4585336   7.4585336   7.4585336   7.4585336   7.4585336
   5.9087723   5.9087723   5.9087723   5.9087723   5.9087723   5.9087723
   5.9087723   5.9087723   5.9087723   5.9087723   5.9087723   5.9087723
   7.4574453   7.4574453   7.4574453   7.4574453   7.4574453   7.4574453
   7.4574453   7.4574453   7.4574453   7.4574453   7.4574453   7.4574453
 TTTTTTTTTTTTTTTTTTTTTTTTTTTTTT MOQGAD      TELAPSE      160.08 TCPU       37.01
 TTTTTTTTTTTTTTTTTTTTTTTTTTTTTT SHELLXN     TELAPSE      165.45 TCPU       38.45
 TTTTTTTTTTTTTTTTTTTTTTTTTTTTTT MONMO3      TELAPSE      165.68 TCPU       38.68
 NUMERICALLY INTEGRATED DENSITY    636.0000195000
 TTTTTTTTTTTTTTTTTTTTTTTTTTTTTT NUMDFT      TELAPSE      167.51 TCPU       40.51
 CYC   2 ETOT(AU) -4.186630517484E+03 DETOT -1.20E+00 tst  9.51E-03 PX  3.58E-01
 TTTTTTTTTTTTTTTTTTTTTTTTTTTTTT DIIS        TELAPSE      168.36 TCPU       41.36
 DIIS TEST: 0.14935E+02 AT SCF   CYCLE   2 - DIIS ACTIVE - HISTORY:     2 CYCLES
 TTTTTTTTTTTTTTTTTTTTTTTTTTTTTT FDIK        TELAPSE      172.69 TCPU       42.69
 INSULATING STATE
 TOP OF VALENCE BANDS -    BAND    318; K    3; EIG -1.9055402E-01 AU
 TOP OF VALENCE BANDS -    BAND    318; K    1; EIG -1.9071890E-01 AU
 BOTTOM OF VIRTUAL BANDS - BAND    319; K    1; EIG -2.5895011E-02 AU
 INDIRECT ENERGY BAND GAP:   4.4806 eV
 TTTTTTTTTTTTTTTTTTTTTTTTTTTTTT PDIG        TELAPSE      172.82 TCPU       42.82
 CHARGE NORMALIZATION FACTOR   1.00000000
 TOTAL ATOMIC CHARGES:
   0.8875441   0.8875441   0.8875441   0.8875441   0.8875441   0.8875441
   0.8875441   0.8875441   0.8875441   0.8875441   0.8875441   0.8875441
   0.8874170   0.8874170   0.8874170   0.8874170   0.8874170   0.8874170
   0.8874170   0.8874170   0.8874170   0.8874170   0.8874170   0.8874170
   0.8795788   0.8795788   0.8795788   0.8795788   0.8795788   0.8795788
   0.8795788   0.8795788   0.8795788   0.8795788   0.8795788   0.8795788
   0.8966558   0.8966558   0.8966558   0.8966558   0.8966558   0.8966558
   0.8966558   0.8966558   0.8966558   0.8966558   0.8966558   0.8966558
   0.8970047   0.8970047   0.8970047   0.8970047   0.8970047   0.8970047
   0.8970047   0.8970047   0.8970047   0.8970047   0.8970047   0.8970047
  18.7630604  18.7630604  18.7630604  18.7630604  18.7630604  18.7630604
   5.5494581   5.5494581   5.5494581   5.5494581   5.5494581   5.5494581
   5.5494581   5.5494581   5.5494581   5.5494581   5.5494581   5.5494581
   6.0485982   6.0485982   6.0485982   6.0485982   6.0485982   6.0485982
   6.0485982   6.0485982   6.0485982   6.0485982   6.0485982   6.0485982
   6.2345736   6.2345736   6.2345736   6.2345736   6.2345736   6.2345736
   6.2345736   6.2345736   6.2345736   6.2345736   6.2345736   6.2345736
   7.6435440   7.6435440   7.6435440   7.6435440   7.6435440   7.6435440
   7.6435440   7.6435440   7.6435440   7.6435440   7.6435440   7.6435440
   6.0491053   6.0491053   6.0491053   6.0491053   6.0491053   6.0491053
   6.0491053   6.0491053   6.0491053   6.0491053   6.0491053   6.0491053
   7.6449904   7.6449904   7.6449904   7.6449904   7.6449904   7.6449904
   7.6449904   7.6449904   7.6449904   7.6449904   7.6449904   7.6449904
 TTTTTTTTTTTTTTTTTTTTTTTTTTTTTT MOQGAD      TELAPSE      172.83 TCPU       42.83
 TTTTTTTTTTTTTTTTTTTTTTTTTTTTTT SHELLXN     TELAPSE      178.05 TCPU       44.26
 TTTTTTTTTTTTTTTTTTTTTTTTTTTTTT MONMO3      TELAPSE      178.44 TCPU       44.65
 NUMERICALLY INTEGRATED DENSITY    636.0000164292
 TTTTTTTTTTTTTTTTTTTTTTTTTTTTTT NUMDFT      TELAPSE      180.27 TCPU       46.48
 CYC   3 ETOT(AU) -4.187405106221E+03 DETOT -7.75E-01 tst  2.39E-03 PX  1.78E-01
 TTTTTTTTTTTTTTTTTTTTTTTTTTTTTT DIIS        TELAPSE      181.81 TCPU       48.02
 DIIS TEST: 0.96527E+00 AT SCF   CYCLE   3 - DIIS ACTIVE - HISTORY:     3 CYCLES
 TTTTTTTTTTTTTTTTTTTTTTTTTTTTTT FDIK        TELAPSE      187.88 TCPU       51.48
 INSULATING STATE
 TOP OF VALENCE BANDS -    BAND    318; K    3; EIG -1.9246184E-01 AU
 TOP OF VALENCE BANDS -    BAND    318; K    1; EIG -1.9262560E-01 AU
 BOTTOM OF VIRTUAL BANDS - BAND    319; K    1; EIG -2.8232797E-02 AU
 INDIRECT ENERGY BAND GAP:   4.4689 eV
 TTTTTTTTTTTTTTTTTTTTTTTTTTTTTT PDIG        TELAPSE      188.01 TCPU       51.60
 CHARGE NORMALIZATION FACTOR   1.00000000
 TOTAL ATOMIC CHARGES:
   0.8911080   0.8911080   0.8911080   0.8911080   0.8911080   0.8911080
   0.8911080   0.8911080   0.8911080   0.8911080   0.8911080   0.8911080
   0.8909801   0.8909801   0.8909801   0.8909801   0.8909801   0.8909801
   0.8909801   0.8909801   0.8909801   0.8909801   0.8909801   0.8909801
   0.8633571   0.8633571   0.8633571   0.8633571   0.8633571   0.8633571
   0.8633571   0.8633571   0.8633571   0.8633571   0.8633571   0.8633571
   0.8747936   0.8747936   0.8747936   0.8747936   0.8747936   0.8747936
   0.8747936   0.8747936   0.8747936   0.8747936   0.8747936   0.8747936
   0.8758198   0.8758198   0.8758198   0.8758198   0.8758198   0.8758198
   0.8758198   0.8758198   0.8758198   0.8758198   0.8758198   0.8758198
  18.8201484  18.8201484  18.8201484  18.8201484  18.8201484  18.8201484
   5.6596210   5.6596210   5.6596210   5.6596210   5.6596210   5.6596210
   5.6596210   5.6596210   5.6596210   5.6596210   5.6596210   5.6596210
   6.0420890   6.0420890   6.0420890   6.0420890   6.0420890   6.0420890
   6.0420890   6.0420890   6.0420890   6.0420890   6.0420890   6.0420890
   6.3075961   6.3075961   6.3075961   6.3075961   6.3075961   6.3075961
   6.3075961   6.3075961   6.3075961   6.3075961   6.3075961   6.3075961
   7.5720337   7.5720337   7.5720337   7.5720337   7.5720337   7.5720337
   7.5720337   7.5720337   7.5720337   7.5720337   7.5720337   7.5720337
   6.0406463   6.0406463   6.0406463   6.0406463   6.0406463   6.0406463
   6.0406463   6.0406463   6.0406463   6.0406463   6.0406463   6.0406463
   7.5718811   7.5718811   7.5718811   7.5718811   7.5718811   7.5718811
   7.5718811   7.5718811   7.5718811   7.5718811   7.5718811   7.5718811
 TTTTTTTTTTTTTTTTTTTTTTTTTTTTTT MOQGAD      TELAPSE      188.02 TCPU       51.61
 TTTTTTTTTTTTTTTTTTTTTTTTTTTTTT SHELLXN     TELAPSE      193.65 TCPU       53.09
 TTTTTTTTTTTTTTTTTTTTTTTTTTTTTT MONMO3      TELAPSE      193.86 TCPU       53.30
 NUMERICALLY INTEGRATED DENSITY    636.0000158109
 TTTTTTTTTTTTTTTTTTTTTTTTTTTTTT NUMDFT      TELAPSE      195.69 TCPU       55.14
 CYC   4 ETOT(AU) -4.187448039796E+03 DETOT -4.29E-02 tst  1.45E-04 PX  2.30E-02
 TTTTTTTTTTTTTTTTTTTTTTTTTTTTTT DIIS        TELAPSE      196.74 TCPU       56.18
 DIIS TEST: 0.99586E-01 AT SCF   CYCLE   4 - DIIS ACTIVE - HISTORY:     4 CYCLES
 TTTTTTTTTTTTTTTTTTTTTTTTTTTTTT FDIK        TELAPSE      200.84 TCPU       59.14
 INSULATING STATE
 TOP OF VALENCE BANDS -    BAND    318; K    3; EIG -1.9367491E-01 AU
 TOP OF VALENCE BANDS -    BAND    318; K    1; EIG -1.9384061E-01 AU
 BOTTOM OF VIRTUAL BANDS - BAND    319; K    1; EIG -3.0192986E-02 AU
 INDIRECT ENERGY BAND GAP:   4.4486 eV
 TTTTTTTTTTTTTTTTTTTTTTTTTTTTTT PDIG        TELAPSE      200.97 TCPU       59.27
 CHARGE NORMALIZATION FACTOR   1.00000000
 TOTAL ATOMIC CHARGES:
   0.8887683   0.8887683   0.8887683   0.8887683   0.8887683   0.8887683
   0.8887683   0.8887683   0.8887683   0.8887683   0.8887683   0.8887683
   0.8885868   0.8885868   0.8885868   0.8885868   0.8885868   0.8885868
   0.8885868   0.8885868   0.8885868   0.8885868   0.8885868   0.8885868
   0.8648339   0.8648339   0.8648339   0.8648339   0.8648339   0.8648339
   0.8648339   0.8648339   0.8648339   0.8648339   0.8648339   0.8648339
   0.8795993   0.8795993   0.8795993   0.8795993   0.8795993   0.8795993
   0.8795993   0.8795993   0.8795993   0.8795993   0.8795993   0.8795993
   0.8806509   0.8806509   0.8806509   0.8806509   0.8806509   0.8806509
   0.8806509   0.8806509   0.8806509   0.8806509   0.8806509   0.8806509
  18.8130366  18.8130366  18.8130366  18.8130366  18.8130366  18.8130366
   5.6188909   5.6188909   5.6188909   5.6188909   5.6188909   5.6188909
   5.6188909   5.6188909   5.6188909   5.6188909   5.6188909   5.6188909
   6.0507821   6.0507821   6.0507821   6.0507821   6.0507821   6.0507821
   6.0507821   6.0507821   6.0507821   6.0507821   6.0507821   6.0507821
   6.2974361   6.2974361   6.2974361   6.2974361   6.2974361   6.2974361
   6.2974361   6.2974361   6.2974361   6.2974361   6.2974361   6.2974361
   7.5866587   7.5866587   7.5866587   7.5866587   7.5866587   7.5866587
   7.5866587   7.5866587   7.5866587   7.5866587   7.5866587   7.5866587
   6.0497127   6.0497127   6.0497127   6.0497127   6.0497127   6.0497127
   6.0497127   6.0497127   6.0497127   6.0497127   6.0497127   6.0497127
   7.5875621   7.5875621   7.5875621   7.5875621   7.5875621   7.5875621
   7.5875621   7.5875621   7.5875621   7.5875621   7.5875621   7.5875621
 TTTTTTTTTTTTTTTTTTTTTTTTTTTTTT MOQGAD      TELAPSE      200.98 TCPU       59.28
 TTTTTTTTTTTTTTTTTTTTTTTTTTTTTT SHELLXN     TELAPSE      208.27 TCPU       60.72
 TTTTTTTTTTTTTTTTTTTTTTTTTTTTTT MONMO3      TELAPSE      208.48 TCPU       60.93
 NUMERICALLY INTEGRATED DENSITY    636.0000160911
 TTTTTTTTTTTTTTTTTTTTTTTTTTTTTT NUMDFT      TELAPSE      210.31 TCPU       62.76
 CYC   5 ETOT(AU) -4.187452366709E+03 DETOT -4.33E-03 tst  2.33E-05 PX  4.45E-03
 TTTTTTTTTTTTTTTTTTTTTTTTTTTTTT DIIS        TELAPSE      211.32 TCPU       63.78
 DIIS TEST: 0.12412E-01 AT SCF   CYCLE   5 - DIIS ACTIVE - HISTORY:     5 CYCLES
 TTTTTTTTTTTTTTTTTTTTTTTTTTTTTT FDIK        TELAPSE      216.55 TCPU       66.08
 INSULATING STATE
 TOP OF VALENCE BANDS -    BAND    318; K    3; EIG -1.9467310E-01 AU
 TOP OF VALENCE BANDS -    BAND    318; K    1; EIG -1.9483716E-01 AU
 BOTTOM OF VIRTUAL BANDS - BAND    319; K    1; EIG -3.0752961E-02 AU
 INDIRECT ENERGY BAND GAP:   4.4605 eV
 TTTTTTTTTTTTTTTTTTTTTTTTTTTTTT PDIG        TELAPSE      216.85 TCPU       66.39
 CHARGE NORMALIZATION FACTOR   1.00000000
 TOTAL ATOMIC CHARGES:
   0.8882361   0.8882361   0.8882361   0.8882361   0.8882361   0.8882361
   0.8882361   0.8882361   0.8882361   0.8882361   0.8882361   0.8882361
   0.8881002   0.8881002   0.8881002   0.8881002   0.8881002   0.8881002
   0.8881002   0.8881002   0.8881002   0.8881002   0.8881002   0.8881002
   0.8670479   0.8670479   0.8670479   0.8670479   0.8670479   0.8670479
   0.8670479   0.8670479   0.8670479   0.8670479   0.8670479   0.8670479
   0.8787977   0.8787977   0.8787977   0.8787977   0.8787977   0.8787977
   0.8787977   0.8787977   0.8787977   0.8787977   0.8787977   0.8787977
   0.8798382   0.8798382   0.8798382   0.8798382   0.8798382   0.8798382
   0.8798382   0.8798382   0.8798382   0.8798382   0.8798382   0.8798382
  18.8086454  18.8086454  18.8086454  18.8086454  18.8086454  18.8086454
   5.6369261   5.6369261   5.6369261   5.6369261   5.6369261   5.6369261
   5.6369261   5.6369261   5.6369261   5.6369261   5.6369261   5.6369261
   6.0473306   6.0473306   6.0473306   6.0473306   6.0473306   6.0473306
   6.0473306   6.0473306   6.0473306   6.0473306   6.0473306   6.0473306
   6.2934563   6.2934563   6.2934563   6.2934563   6.2934563   6.2934563
   6.2934563   6.2934563   6.2934563   6.2934563   6.2934563   6.2934563
   7.5847564   7.5847564   7.5847564   7.5847564   7.5847564   7.5847564
   7.5847564   7.5847564   7.5847564   7.5847564   7.5847564   7.5847564
   6.0461240   6.0461240   6.0461240   6.0461240   6.0461240   6.0461240
   6.0461240   6.0461240   6.0461240   6.0461240   6.0461240   6.0461240
   7.5850638   7.5850638   7.5850638   7.5850638   7.5850638   7.5850638
   7.5850638   7.5850638   7.5850638   7.5850638   7.5850638   7.5850638
 TTTTTTTTTTTTTTTTTTTTTTTTTTTTTT MOQGAD      TELAPSE      216.87 TCPU       66.40
 TTTTTTTTTTTTTTTTTTTTTTTTTTTTTT SHELLXN     TELAPSE      225.21 TCPU       67.75
 TTTTTTTTTTTTTTTTTTTTTTTTTTTTTT MONMO3      TELAPSE      229.29 TCPU       71.83
 NUMERICALLY INTEGRATED DENSITY    636.0000159246
 TTTTTTTTTTTTTTTTTTTTTTTTTTTTTT NUMDFT      TELAPSE      231.12 TCPU       73.66
 CYC   6 ETOT(AU) -4.187452966275E+03 DETOT -6.00E-04 tst  3.04E-06 PX  3.78E-03
 TTTTTTTTTTTTTTTTTTTTTTTTTTTTTT DIIS        TELAPSE      234.16 TCPU       76.70
 DIIS TEST: 0.28758E-02 AT SCF   CYCLE   6 - DIIS ACTIVE - HISTORY:     6 CYCLES
 TTTTTTTTTTTTTTTTTTTTTTTTTTTTTT FDIK        TELAPSE      245.12 TCPU       82.73
 INSULATING STATE
 TOP OF VALENCE BANDS -    BAND    318; K    3; EIG -1.9467327E-01 AU
 TOP OF VALENCE BANDS -    BAND    318; K    1; EIG -1.9483834E-01 AU
 BOTTOM OF VIRTUAL BANDS - BAND    319; K    1; EIG -3.0758499E-02 AU
 INDIRECT ENERGY BAND GAP:   4.4603 eV
 TTTTTTTTTTTTTTTTTTTTTTTTTTTTTT PDIG        TELAPSE      245.60 TCPU       83.20
 CHARGE NORMALIZATION FACTOR   1.00000000
 TOTAL ATOMIC CHARGES:
   0.8880733   0.8880733   0.8880733   0.8880733   0.8880733   0.8880733
   0.8880733   0.8880733   0.8880733   0.8880733   0.8880733   0.8880733
   0.8879255   0.8879255   0.8879255   0.8879255   0.8879255   0.8879255
   0.8879255   0.8879255   0.8879255   0.8879255   0.8879255   0.8879255
   0.8666076   0.8666076   0.8666076   0.8666076   0.8666076   0.8666076
   0.8666076   0.8666076   0.8666076   0.8666076   0.8666076   0.8666076
   0.8789555   0.8789555   0.8789555   0.8789555   0.8789555   0.8789555
   0.8789555   0.8789555   0.8789555   0.8789555   0.8789555   0.8789555
   0.8799563   0.8799563   0.8799563   0.8799563   0.8799563   0.8799563
   0.8799563   0.8799563   0.8799563   0.8799563   0.8799563   0.8799563
  18.8140985  18.8140985  18.8140985  18.8140985  18.8140985  18.8140985
   5.6324737   5.6324737   5.6324737   5.6324737   5.6324737   5.6324737
   5.6324737   5.6324737   5.6324737   5.6324737   5.6324737   5.6324737
   6.0507245   6.0507245   6.0507245   6.0507245   6.0507245   6.0507245
   6.0507245   6.0507245   6.0507245   6.0507245   6.0507245   6.0507245
   6.2955810   6.2955810   6.2955810   6.2955810   6.2955810   6.2955810
   6.2955810   6.2955810   6.2955810   6.2955810   6.2955810   6.2955810
   7.5811545   7.5811545   7.5811545   7.5811545   7.5811545   7.5811545
   7.5811545   7.5811545   7.5811545   7.5811545   7.5811545   7.5811545
   6.0496674   6.0496674   6.0496674   6.0496674   6.0496674   6.0496674
   6.0496674   6.0496674   6.0496674   6.0496674   6.0496674   6.0496674
   7.5818316   7.5818316   7.5818316   7.5818316   7.5818316   7.5818316
   7.5818316   7.5818316   7.5818316   7.5818316   7.5818316   7.5818316
 TTTTTTTTTTTTTTTTTTTTTTTTTTTTTT MOQGAD      TELAPSE      245.61 TCPU       83.22
 TTTTTTTTTTTTTTTTTTTTTTTTTTTTTT SHELLXN     TELAPSE      251.28 TCPU       84.60
 TTTTTTTTTTTTTTTTTTTTTTTTTTTTTT MONMO3      TELAPSE      252.96 TCPU       86.28
 NUMERICALLY INTEGRATED DENSITY    636.0000159845
 TTTTTTTTTTTTTTTTTTTTTTTTTTTTTT NUMDFT      TELAPSE      254.86 TCPU       88.19
 CYC   7 ETOT(AU) -4.187453081130E+03 DETOT -1.15E-04 tst  4.56E-07 PX  2.55E-03
 TTTTTTTTTTTTTTTTTTTTTTTTTTTTTT DIIS        TELAPSE      256.50 TCPU       89.83
 DIIS TEST: 0.47470E-03 AT SCF   CYCLE   7 - DIIS ACTIVE - HISTORY:     7 CYCLES
 TTTTTTTTTTTTTTTTTTTTTTTTTTTTTT FDIK        TELAPSE      264.75 TCPU       94.50
 INSULATING STATE
 TOP OF VALENCE BANDS -    BAND    318; K    3; EIG -1.9467647E-01 AU
 TOP OF VALENCE BANDS -    BAND    318; K    1; EIG -1.9484119E-01 AU
 BOTTOM OF VIRTUAL BANDS - BAND    319; K    1; EIG -3.1066798E-02 AU
 INDIRECT ENERGY BAND GAP:   4.4520 eV
 TTTTTTTTTTTTTTTTTTTTTTTTTTTTTT PDIG        TELAPSE      265.62 TCPU       95.37
 CHARGE NORMALIZATION FACTOR   1.00000000
 TOTAL ATOMIC CHARGES:
   0.8882128   0.8882128   0.8882128   0.8882128   0.8882128   0.8882128
   0.8882128   0.8882128   0.8882128   0.8882128   0.8882128   0.8882128
   0.8880885   0.8880885   0.8880885   0.8880885   0.8880885   0.8880885
   0.8880885   0.8880885   0.8880885   0.8880885   0.8880885   0.8880885
   0.8662772   0.8662772   0.8662772   0.8662772   0.8662772   0.8662772
   0.8662772   0.8662772   0.8662772   0.8662772   0.8662772   0.8662772
   0.8786656   0.8786656   0.8786656   0.8786656   0.8786656   0.8786656
   0.8786656   0.8786656   0.8786656   0.8786656   0.8786656   0.8786656
   0.8796619   0.8796619   0.8796619   0.8796619   0.8796619   0.8796619
   0.8796619   0.8796619   0.8796619   0.8796619   0.8796619   0.8796619
  18.8139871  18.8139871  18.8139871  18.8139871  18.8139871  18.8139871
   5.6322530   5.6322530   5.6322530   5.6322530   5.6322530   5.6322530
   5.6322530   5.6322530   5.6322530   5.6322530   5.6322530   5.6322530
   6.0489781   6.0489781   6.0489781   6.0489781   6.0489781   6.0489781
   6.0489781   6.0489781   6.0489781   6.0489781   6.0489781   6.0489781
   6.2962294   6.2962294   6.2962294   6.2962294   6.2962294   6.2962294
   6.2962294   6.2962294   6.2962294   6.2962294   6.2962294   6.2962294
   7.5832063   7.5832063   7.5832063   7.5832063   7.5832063   7.5832063
   7.5832063   7.5832063   7.5832063   7.5832063   7.5832063   7.5832063
   6.0477903   6.0477903   6.0477903   6.0477903   6.0477903   6.0477903
   6.0477903   6.0477903   6.0477903   6.0477903   6.0477903   6.0477903
   7.5836434   7.5836434   7.5836434   7.5836434   7.5836434   7.5836434
   7.5836434   7.5836434   7.5836434   7.5836434   7.5836434   7.5836434
 TTTTTTTTTTTTTTTTTTTTTTTTTTTTTT MOQGAD      TELAPSE      265.64 TCPU       95.38
 TTTTTTTTTTTTTTTTTTTTTTTTTTTTTT SHELLXN     TELAPSE      271.17 TCPU       96.85
 TTTTTTTTTTTTTTTTTTTTTTTTTTTTTT MONMO3      TELAPSE      271.56 TCPU       97.24
 NUMERICALLY INTEGRATED DENSITY    636.0000159928
 TTTTTTTTTTTTTTTTTTTTTTTTTTTTTT NUMDFT      TELAPSE      273.38 TCPU       99.07
 CYC   8 ETOT(AU) -4.187453100793E+03 DETOT -1.97E-05 tst  1.47E-07 PX  5.32E-04
 TTTTTTTTTTTTTTTTTTTTTTTTTTTTTT DIIS        TELAPSE      274.83 TCPU      100.52
 DIIS TEST: 0.14080E-03 AT SCF   CYCLE   8 - DIIS ACTIVE - HISTORY:     8 CYCLES
 TTTTTTTTTTTTTTTTTTTTTTTTTTTTTT FDIK        TELAPSE      280.78 TCPU      103.14
 INSULATING STATE
 TOP OF VALENCE BANDS -    BAND    318; K    3; EIG -1.9475996E-01 AU
 TOP OF VALENCE BANDS -    BAND    318; K    1; EIG -1.9492477E-01 AU
 BOTTOM OF VIRTUAL BANDS - BAND    319; K    1; EIG -3.0976366E-02 AU
 INDIRECT ENERGY BAND GAP:   4.4568 eV
 TTTTTTTTTTTTTTTTTTTTTTTTTTTTTT PDIG        TELAPSE      281.01 TCPU      103.37
 CHARGE NORMALIZATION FACTOR   1.00000000
 TOTAL ATOMIC CHARGES:
   0.8881009   0.8881009   0.8881009   0.8881009   0.8881009   0.8881009
   0.8881009   0.8881009   0.8881009   0.8881009   0.8881009   0.8881009
   0.8879686   0.8879686   0.8879686   0.8879686   0.8879686   0.8879686
   0.8879686   0.8879686   0.8879686   0.8879686   0.8879686   0.8879686
   0.8664322   0.8664322   0.8664322   0.8664322   0.8664322   0.8664322
   0.8664322   0.8664322   0.8664322   0.8664322   0.8664322   0.8664322
   0.8788165   0.8788165   0.8788165   0.8788165   0.8788165   0.8788165
   0.8788165   0.8788165   0.8788165   0.8788165   0.8788165   0.8788165
   0.8798143   0.8798143   0.8798143   0.8798143   0.8798143   0.8798143
   0.8798143   0.8798143   0.8798143   0.8798143   0.8798143   0.8798143
  18.8135033  18.8135033  18.8135033  18.8135033  18.8135033  18.8135033
   5.6327797   5.6327797   5.6327797   5.6327797   5.6327797   5.6327797
   5.6327797   5.6327797   5.6327797   5.6327797   5.6327797   5.6327797
   6.0497337   6.0497337   6.0497337   6.0497337   6.0497337   6.0497337
   6.0497337   6.0497337   6.0497337   6.0497337   6.0497337   6.0497337
   6.2956036   6.2956036   6.2956036   6.2956036   6.2956036   6.2956036
   6.2956036   6.2956036   6.2956036   6.2956036   6.2956036   6.2956036
   7.5823924   7.5823924   7.5823924   7.5823924   7.5823924   7.5823924
   7.5823924   7.5823924   7.5823924   7.5823924   7.5823924   7.5823924
   6.0486208   6.0486208   6.0486208   6.0486208   6.0486208   6.0486208
   6.0486208   6.0486208   6.0486208   6.0486208   6.0486208   6.0486208
   7.5829857   7.5829857   7.5829857   7.5829857   7.5829857   7.5829857
   7.5829857   7.5829857   7.5829857   7.5829857   7.5829857   7.5829857
 TTTTTTTTTTTTTTTTTTTTTTTTTTTTTT MOQGAD      TELAPSE      281.02 TCPU      103.39
 TTTTTTTTTTTTTTTTTTTTTTTTTTTTTT SHELLXN     TELAPSE      286.37 TCPU      104.82
 TTTTTTTTTTTTTTTTTTTTTTTTTTTTTT MONMO3      TELAPSE      287.28 TCPU      105.72
 NUMERICALLY INTEGRATED DENSITY    636.0000159879
 TTTTTTTTTTTTTTTTTTTTTTTTTTTTTT NUMDFT      TELAPSE      289.19 TCPU      107.64
 CYC   9 ETOT(AU) -4.187453106875E+03 DETOT -6.08E-06 tst  2.06E-08 PX  2.42E-04
 TTTTTTTTTTTTTTTTTTTTTTTTTTTTTT DIIS        TELAPSE      290.78 TCPU      109.23
 DIIS TEST: 0.46089E-05 AT SCF   CYCLE   9 - DIIS ACTIVE - HISTORY:     9 CYCLES
 TTTTTTTTTTTTTTTTTTTTTTTTTTTTTT FDIK        TELAPSE      300.22 TCPU      115.56
 INSULATING STATE
 TOP OF VALENCE BANDS -    BAND    318; K    3; EIG -1.9474044E-01 AU
 TOP OF VALENCE BANDS -    BAND    318; K    1; EIG -1.9490527E-01 AU
 BOTTOM OF VIRTUAL BANDS - BAND    319; K    1; EIG -3.0984563E-02 AU
 INDIRECT ENERGY BAND GAP:   4.4560 eV
 TTTTTTTTTTTTTTTTTTTTTTTTTTTTTT PDIG        TELAPSE      301.57 TCPU      116.91
 CHARGE NORMALIZATION FACTOR   1.00000000
 TOTAL ATOMIC CHARGES:
   0.8881094   0.8881094   0.8881094   0.8881094   0.8881094   0.8881094
   0.8881094   0.8881094   0.8881094   0.8881094   0.8881094   0.8881094
   0.8879852   0.8879852   0.8879852   0.8879852   0.8879852   0.8879852
   0.8879852   0.8879852   0.8879852   0.8879852   0.8879852   0.8879852
   0.8664657   0.8664657   0.8664657   0.8664657   0.8664657   0.8664657
   0.8664657   0.8664657   0.8664657   0.8664657   0.8664657   0.8664657
   0.8787681   0.8787681   0.8787681   0.8787681   0.8787681   0.8787681
   0.8787681   0.8787681   0.8787681   0.8787681   0.8787681   0.8787681
   0.8797666   0.8797666   0.8797666   0.8797666   0.8797666   0.8797666
   0.8797666   0.8797666   0.8797666   0.8797666   0.8797666   0.8797666
  18.8136189  18.8136189  18.8136189  18.8136189  18.8136189  18.8136189
   5.6326458   5.6326458   5.6326458   5.6326458   5.6326458   5.6326458
   5.6326458   5.6326458   5.6326458   5.6326458   5.6326458   5.6326458
   6.0496698   6.0496698   6.0496698   6.0496698   6.0496698   6.0496698
   6.0496698   6.0496698   6.0496698   6.0496698   6.0496698   6.0496698
   6.2958027   6.2958027   6.2958027   6.2958027   6.2958027   6.2958027
   6.2958027   6.2958027   6.2958027   6.2958027   6.2958027   6.2958027
   7.5825040   7.5825040   7.5825040   7.5825040   7.5825040   7.5825040
   7.5825040   7.5825040   7.5825040   7.5825040   7.5825040   7.5825040
   6.0485095   6.0485095   6.0485095   6.0485095   6.0485095   6.0485095
   6.0485095   6.0485095   6.0485095   6.0485095   6.0485095   6.0485095
   7.5829639   7.5829639   7.5829639   7.5829639   7.5829639   7.5829639
   7.5829639   7.5829639   7.5829639   7.5829639   7.5829639   7.5829639
 TTTTTTTTTTTTTTTTTTTTTTTTTTTTTT MOQGAD      TELAPSE      301.58 TCPU      116.93
 TTTTTTTTTTTTTTTTTTTTTTTTTTTTTT SHELLXN     TELAPSE      306.30 TCPU      118.36
 TTTTTTTTTTTTTTTTTTTTTTTTTTTTTT MONMO3      TELAPSE      306.51 TCPU      118.57
 NUMERICALLY INTEGRATED DENSITY    636.0000159887
 TTTTTTTTTTTTTTTTTTTTTTTTTTTTTT NUMDFT      TELAPSE      308.35 TCPU      120.40
 CYC  10 ETOT(AU) -4.187453107961E+03 DETOT -1.09E-06 tst  4.32E-10 PX  7.14E-05
 TTTTTTTTTTTTTTTTTTTTTTTTTTTTTT DIIS        TELAPSE      309.48 TCPU      121.53
 DIIS TEST: 0.10636E-05 AT SCF   CYCLE  10 - DIIS ACTIVE - HISTORY:    10 CYCLES
 TTTTTTTTTTTTTTTTTTTTTTTTTTTTTT FDIK        TELAPSE      313.82 TCPU      123.58
 INSULATING STATE
 TOP OF VALENCE BANDS -    BAND    318; K    3; EIG -1.9474882E-01 AU
 TOP OF VALENCE BANDS -    BAND    318; K    1; EIG -1.9491364E-01 AU
 BOTTOM OF VIRTUAL BANDS - BAND    319; K    1; EIG -3.0994146E-02 AU
 INDIRECT ENERGY BAND GAP:   4.4560 eV
 TTTTTTTTTTTTTTTTTTTTTTTTTTTTTT PDIG        TELAPSE      313.94 TCPU      123.70
 CHARGE NORMALIZATION FACTOR   1.00000000
 TOTAL ATOMIC CHARGES:
   0.8881055   0.8881055   0.8881055   0.8881055   0.8881055   0.8881055
   0.8881055   0.8881055   0.8881055   0.8881055   0.8881055   0.8881055
   0.8879721   0.8879721   0.8879721   0.8879721   0.8879721   0.8879721
   0.8879721   0.8879721   0.8879721   0.8879721   0.8879721   0.8879721
   0.8664471   0.8664471   0.8664471   0.8664471   0.8664471   0.8664471
   0.8664471   0.8664471   0.8664471   0.8664471   0.8664471   0.8664471
   0.8787816   0.8787816   0.8787816   0.8787816   0.8787816   0.8787816
   0.8787816   0.8787816   0.8787816   0.8787816   0.8787816   0.8787816
   0.8797778   0.8797778   0.8797778   0.8797778   0.8797778   0.8797778
   0.8797778   0.8797778   0.8797778   0.8797778   0.8797778   0.8797778
  18.8136537  18.8136537  18.8136537  18.8136537  18.8136537  18.8136537
   5.6326885   5.6326885   5.6326885   5.6326885   5.6326885   5.6326885
   5.6326885   5.6326885   5.6326885   5.6326885   5.6326885   5.6326885
   6.0496425   6.0496425   6.0496425   6.0496425   6.0496425   6.0496425
   6.0496425   6.0496425   6.0496425   6.0496425   6.0496425   6.0496425
   6.2957598   6.2957598   6.2957598   6.2957598   6.2957598   6.2957598
   6.2957598   6.2957598   6.2957598   6.2957598   6.2957598   6.2957598
   7.5824171   7.5824171   7.5824171   7.5824171   7.5824171   7.5824171
   7.5824171   7.5824171   7.5824171   7.5824171   7.5824171   7.5824171
   6.0485524   6.0485524   6.0485524   6.0485524   6.0485524   6.0485524
   6.0485524   6.0485524   6.0485524   6.0485524   6.0485524   6.0485524
   7.5830288   7.5830288   7.5830288   7.5830288   7.5830288   7.5830288
   7.5830288   7.5830288   7.5830288   7.5830288   7.5830288   7.5830288
 TTTTTTTTTTTTTTTTTTTTTTTTTTTTTT MOQGAD      TELAPSE      313.95 TCPU      123.72
 TTTTTTTTTTTTTTTTTTTTTTTTTTTTTT SHELLXN     TELAPSE      319.90 TCPU      125.13
 TTTTTTTTTTTTTTTTTTTTTTTTTTTTTT MONMO3      TELAPSE      321.52 TCPU      126.75
 NUMERICALLY INTEGRATED DENSITY    636.0000159880
 TTTTTTTTTTTTTTTTTTTTTTTTTTTTTT NUMDFT      TELAPSE      323.42 TCPU      128.66
 CYC  11 ETOT(AU) -4.187453107900E+03 DETOT  6.16E-08 tst  1.14E-10 PX  4.23E-05
 TTTTTTTTTTTTTTTTTTTTTTTTTTTTTT DIIS        TELAPSE      327.04 TCPU      132.28
 DIIS TEST: 0.28332E-06 AT SCF   CYCLE  11 - DIIS ACTIVE - HISTORY:    11 CYCLES
 TTTTTTTTTTTTTTTTTTTTTTTTTTTTTT FDIK        TELAPSE      338.70 TCPU      139.85
 INSULATING STATE
 TOP OF VALENCE BANDS -    BAND    318; K    3; EIG -1.9474923E-01 AU
 TOP OF VALENCE BANDS -    BAND    318; K    1; EIG -1.9491405E-01 AU
 BOTTOM OF VIRTUAL BANDS - BAND    319; K    1; EIG -3.0993339E-02 AU
 INDIRECT ENERGY BAND GAP:   4.4560 eV
 TTTTTTTTTTTTTTTTTTTTTTTTTTTTTT PDIG        TELAPSE      339.42 TCPU      140.56
 CHARGE NORMALIZATION FACTOR   1.00000000
 TOTAL ATOMIC CHARGES:
   0.8881034   0.8881034   0.8881034   0.8881034   0.8881034   0.8881034
   0.8881034   0.8881034   0.8881034   0.8881034   0.8881034   0.8881034
   0.8879783   0.8879783   0.8879783   0.8879783   0.8879783   0.8879783
   0.8879783   0.8879783   0.8879783   0.8879783   0.8879783   0.8879783
   0.8664443   0.8664443   0.8664443   0.8664443   0.8664443   0.8664443
   0.8664443   0.8664443   0.8664443   0.8664443   0.8664443   0.8664443
   0.8787826   0.8787826   0.8787826   0.8787826   0.8787826   0.8787826
   0.8787826   0.8787826   0.8787826   0.8787826   0.8787826   0.8787826
   0.8797806   0.8797806   0.8797806   0.8797806   0.8797806   0.8797806
   0.8797806   0.8797806   0.8797806   0.8797806   0.8797806   0.8797806
  18.8136455  18.8136455  18.8136455  18.8136455  18.8136455  18.8136455
   5.6326851   5.6326851   5.6326851   5.6326851   5.6326851   5.6326851
   5.6326851   5.6326851   5.6326851   5.6326851   5.6326851   5.6326851
   6.0496780   6.0496780   6.0496780   6.0496780   6.0496780   6.0496780
   6.0496780   6.0496780   6.0496780   6.0496780   6.0496780   6.0496780
   6.2957566   6.2957566   6.2957566   6.2957566   6.2957566   6.2957566
   6.2957566   6.2957566   6.2957566   6.2957566   6.2957566   6.2957566
   7.5824840   7.5824840   7.5824840   7.5824840   7.5824840   7.5824840
   7.5824840   7.5824840   7.5824840   7.5824840   7.5824840   7.5824840
   6.0485242   6.0485242   6.0485242   6.0485242   6.0485242   6.0485242
   6.0485242   6.0485242   6.0485242   6.0485242   6.0485242   6.0485242
   7.5829601   7.5829601   7.5829601   7.5829601   7.5829601   7.5829601
   7.5829601   7.5829601   7.5829601   7.5829601   7.5829601   7.5829601
 TTTTTTTTTTTTTTTTTTTTTTTTTTTTTT MOQGAD      TELAPSE      339.43 TCPU      140.58
 TTTTTTTTTTTTTTTTTTTTTTTTTTTTTT SHELLXN     TELAPSE      347.23 TCPU      142.00
 TTTTTTTTTTTTTTTTTTTTTTTTTTTTTT MONMO3      TELAPSE      347.88 TCPU      142.64
 NUMERICALLY INTEGRATED DENSITY    636.0000159886
 TTTTTTTTTTTTTTTTTTTTTTTTTTTTTT NUMDFT      TELAPSE      349.71 TCPU      144.48
 CYC  12 ETOT(AU) -4.187453107809E+03 DETOT  9.13E-08 tst  9.15E-11 PX  9.81E-06
 TTTTTTTTTTTTTTTTTTTTTTTTTTTTTT DIIS        TELAPSE      352.89 TCPU      147.66
 DIIS TEST: 0.14061E-06 AT SCF   CYCLE  12 - DIIS ACTIVE - HISTORY:    12 CYCLES
 TTTTTTTTTTTTTTTTTTTTTTTTTTTTTT FDIK        TELAPSE      361.52 TCPU      152.20
 INSULATING STATE
 TOP OF VALENCE BANDS -    BAND    318; K    3; EIG -1.9474853E-01 AU
 TOP OF VALENCE BANDS -    BAND    318; K    1; EIG -1.9491335E-01 AU
 BOTTOM OF VIRTUAL BANDS - BAND    319; K    1; EIG -3.0992454E-02 AU
 INDIRECT ENERGY BAND GAP:   4.4560 eV
 TTTTTTTTTTTTTTTTTTTTTTTTTTTTTT PDIG        TELAPSE      361.96 TCPU      152.64
 CHARGE NORMALIZATION FACTOR   1.00000000
 TOTAL ATOMIC CHARGES:
   0.8881067   0.8881067   0.8881067   0.8881067   0.8881067   0.8881067
   0.8881067   0.8881067   0.8881067   0.8881067   0.8881067   0.8881067
   0.8879780   0.8879780   0.8879780   0.8879780   0.8879780   0.8879780
   0.8879780   0.8879780   0.8879780   0.8879780   0.8879780   0.8879780
   0.8664458   0.8664458   0.8664458   0.8664458   0.8664458   0.8664458
   0.8664458   0.8664458   0.8664458   0.8664458   0.8664458   0.8664458
   0.8787813   0.8787813   0.8787813   0.8787813   0.8787813   0.8787813
   0.8787813   0.8787813   0.8787813   0.8787813   0.8787813   0.8787813
   0.8797786   0.8797786   0.8797786   0.8797786   0.8797786   0.8797786
   0.8797786   0.8797786   0.8797786   0.8797786   0.8797786   0.8797786
  18.8136406  18.8136406  18.8136406  18.8136406  18.8136406  18.8136406
   5.6326786   5.6326786   5.6326786   5.6326786   5.6326786   5.6326786
   5.6326786   5.6326786   5.6326786   5.6326786   5.6326786   5.6326786
   6.0496628   6.0496628   6.0496628   6.0496628   6.0496628   6.0496628
   6.0496628   6.0496628   6.0496628   6.0496628   6.0496628   6.0496628
   6.2957624   6.2957624   6.2957624   6.2957624   6.2957624   6.2957624
   6.2957624   6.2957624   6.2957624   6.2957624   6.2957624   6.2957624
   7.5824567   7.5824567   7.5824567   7.5824567   7.5824567   7.5824567
   7.5824567   7.5824567   7.5824567   7.5824567   7.5824567   7.5824567
   6.0485371   6.0485371   6.0485371   6.0485371   6.0485371   6.0485371
   6.0485371   6.0485371   6.0485371   6.0485371   6.0485371   6.0485371
   7.5829916   7.5829916   7.5829916   7.5829916   7.5829916   7.5829916
   7.5829916   7.5829916   7.5829916   7.5829916   7.5829916   7.5829916
 TTTTTTTTTTTTTTTTTTTTTTTTTTTTTT MOQGAD      TELAPSE      361.97 TCPU      152.65
 TTTTTTTTTTTTTTTTTTTTTTTTTTTTTT SHELLXN     TELAPSE      366.88 TCPU      154.09
 TTTTTTTTTTTTTTTTTTTTTTTTTTTTTT MONMO3      TELAPSE      367.09 TCPU      154.30
 NUMERICALLY INTEGRATED DENSITY    636.0000159886
 TTTTTTTTTTTTTTTTTTTTTTTTTTTTTT NUMDFT      TELAPSE      368.92 TCPU      156.12
 CYC  13 ETOT(AU) -4.187453107822E+03 DETOT -1.38E-08 tst  1.70E-11 PX  4.87E-06
 TTTTTTTTTTTTTTTTTTTTTTTTTTTTTT DIIS        TELAPSE      370.78 TCPU      157.98
 DIIS TEST: 0.36035E-08 AT SCF   CYCLE  13 - DIIS ACTIVE - HISTORY:    13 CYCLES
 TTTTTTTTTTTTTTTTTTTTTTTTTTTTTT FDIK        TELAPSE      377.48 TCPU      162.59
 INSULATING STATE
 TOP OF VALENCE BANDS -    BAND    318; K    3; EIG -1.9474904E-01 AU
 TOP OF VALENCE BANDS -    BAND    318; K    1; EIG -1.9491386E-01 AU
 BOTTOM OF VIRTUAL BANDS - BAND    319; K    1; EIG -3.0993434E-02 AU
 INDIRECT ENERGY BAND GAP:   4.4560 eV
 TTTTTTTTTTTTTTTTTTTTTTTTTTTTTT PDIG        TELAPSE      377.71 TCPU      162.81
 CHARGE NORMALIZATION FACTOR   1.00000000
 TOTAL ATOMIC CHARGES:
   0.8881047   0.8881047   0.8881047   0.8881047   0.8881047   0.8881047
   0.8881047   0.8881047   0.8881047   0.8881047   0.8881047   0.8881047
   0.8879762   0.8879762   0.8879762   0.8879762   0.8879762   0.8879762
   0.8879762   0.8879762   0.8879762   0.8879762   0.8879762   0.8879762
   0.8664475   0.8664475   0.8664475   0.8664475   0.8664475   0.8664475
   0.8664475   0.8664475   0.8664475   0.8664475   0.8664475   0.8664475
   0.8787810   0.8787810   0.8787810   0.8787810   0.8787810   0.8787810
   0.8787810   0.8787810   0.8787810   0.8787810   0.8787810   0.8787810
   0.8797781   0.8797781   0.8797781   0.8797781   0.8797781   0.8797781
   0.8797781   0.8797781   0.8797781   0.8797781   0.8797781   0.8797781
  18.8136448  18.8136448  18.8136448  18.8136448  18.8136448  18.8136448
   5.6326803   5.6326803   5.6326803   5.6326803   5.6326803   5.6326803
   5.6326803   5.6326803   5.6326803   5.6326803   5.6326803   5.6326803
   6.0496644   6.0496644   6.0496644   6.0496644   6.0496644   6.0496644
   6.0496644   6.0496644   6.0496644   6.0496644   6.0496644   6.0496644
   6.2957613   6.2957613   6.2957613   6.2957613   6.2957613   6.2957613
   6.2957613   6.2957613   6.2957613   6.2957613   6.2957613   6.2957613
   7.5824577   7.5824577   7.5824577   7.5824577   7.5824577   7.5824577
   7.5824577   7.5824577   7.5824577   7.5824577   7.5824577   7.5824577
   6.0485367   6.0485367   6.0485367   6.0485367   6.0485367   6.0485367
   6.0485367   6.0485367   6.0485367   6.0485367   6.0485367   6.0485367
   7.5829897   7.5829897   7.5829897   7.5829897   7.5829897   7.5829897
   7.5829897   7.5829897   7.5829897   7.5829897   7.5829897   7.5829897
 TTTTTTTTTTTTTTTTTTTTTTTTTTTTTT MOQGAD      TELAPSE      377.72 TCPU      162.82
 TTTTTTTTTTTTTTTTTTTTTTTTTTTTTT SHELLXN     TELAPSE      386.84 TCPU      164.27
 TTTTTTTTTTTTTTTTTTTTTTTTTTTTTT MONMO3      TELAPSE      387.54 TCPU      164.97
 NUMERICALLY INTEGRATED DENSITY    636.0000159885
 TTTTTTTTTTTTTTTTTTTTTTTTTTTTTT NUMDFT      TELAPSE      389.36 TCPU      166.80
 CYC  14 ETOT(AU) -4.187453107865E+03 DETOT -4.26E-08 tst  2.90E-13 PX  1.97E-06
 TTTTTTTTTTTTTTTTTTTTTTTTTTTTTT DIIS        TELAPSE      390.38 TCPU      167.82
 DIIS TEST: 0.85732E-09 AT SCF   CYCLE  14 - DIIS ACTIVE - HISTORY:    14 CYCLES
 TTTTTTTTTTTTTTTTTTTTTTTTTTTTTT FDIK        TELAPSE      396.68 TCPU      171.29
 INSULATING STATE
 TOP OF VALENCE BANDS -    BAND    318; K    3; EIG -1.9474892E-01 AU
 TOP OF VALENCE BANDS -    BAND    318; K    1; EIG -1.9491374E-01 AU
 BOTTOM OF VIRTUAL BANDS - BAND    319; K    1; EIG -3.0993188E-02 AU
 INDIRECT ENERGY BAND GAP:   4.4560 eV
 TTTTTTTTTTTTTTTTTTTTTTTTTTTTTT PDIG        TELAPSE      397.58 TCPU      172.20
 CHARGE NORMALIZATION FACTOR   1.00000000
 TOTAL ATOMIC CHARGES:
   0.8881055   0.8881055   0.8881055   0.8881055   0.8881055   0.8881055
   0.8881055   0.8881055   0.8881055   0.8881055   0.8881055   0.8881055
   0.8879769   0.8879769   0.8879769   0.8879769   0.8879769   0.8879769
   0.8879769   0.8879769   0.8879769   0.8879769   0.8879769   0.8879769
   0.8664463   0.8664463   0.8664463   0.8664463   0.8664463   0.8664463
   0.8664463   0.8664463   0.8664463   0.8664463   0.8664463   0.8664463
   0.8787815   0.8787815   0.8787815   0.8787815   0.8787815   0.8787815
   0.8787815   0.8787815   0.8787815   0.8787815   0.8787815   0.8787815
   0.8797786   0.8797786   0.8797786   0.8797786   0.8797786   0.8797786
   0.8797786   0.8797786   0.8797786   0.8797786   0.8797786   0.8797786
  18.8136433  18.8136433  18.8136433  18.8136433  18.8136433  18.8136433
   5.6326804   5.6326804   5.6326804   5.6326804   5.6326804   5.6326804
   5.6326804   5.6326804   5.6326804   5.6326804   5.6326804   5.6326804
   6.0496634   6.0496634   6.0496634   6.0496634   6.0496634   6.0496634
   6.0496634   6.0496634   6.0496634   6.0496634   6.0496634   6.0496634
   6.2957616   6.2957616   6.2957616   6.2957616   6.2957616   6.2957616
   6.2957616   6.2957616   6.2957616   6.2957616   6.2957616   6.2957616
   7.5824574   7.5824574   7.5824574   7.5824574   7.5824574   7.5824574
   7.5824574   7.5824574   7.5824574   7.5824574   7.5824574   7.5824574
   6.0485367   6.0485367   6.0485367   6.0485367   6.0485367   6.0485367
   6.0485367   6.0485367   6.0485367   6.0485367   6.0485367   6.0485367
   7.5829901   7.5829901   7.5829901   7.5829901   7.5829901   7.5829901
   7.5829901   7.5829901   7.5829901   7.5829901   7.5829901   7.5829901
 TTTTTTTTTTTTTTTTTTTTTTTTTTTTTT MOQGAD      TELAPSE      397.59 TCPU      172.21
 TTTTTTTTTTTTTTTTTTTTTTTTTTTTTT SHELLXN     TELAPSE      403.02 TCPU      173.64
 TTTTTTTTTTTTTTTTTTTTTTTTTTTTTT MONMO3      TELAPSE      403.36 TCPU      173.98
 NUMERICALLY INTEGRATED DENSITY    636.0000159885
 TTTTTTTTTTTTTTTTTTTTTTTTTTTTTT NUMDFT      TELAPSE      405.19 TCPU      175.81
 CYC  15 ETOT(AU) -4.187453107847E+03 DETOT  1.78E-08 tst  4.98E-14 PX  1.07E-06
 TTTTTTTTTTTTTTTTTTTTTTTTTTTTTT DIIS        TELAPSE      406.05 TCPU      176.67
 DIIS TEST: 0.18342E-09 AT SCF   CYCLE  15 - DIIS ACTIVE - HISTORY:    15 CYCLES
 TTTTTTTTTTTTTTTTTTTTTTTTTTTTTT FDIK        TELAPSE      412.62 TCPU      180.09
 INSULATING STATE
 TOP OF VALENCE BANDS -    BAND    318; K    3; EIG -1.9474899E-01 AU
 TOP OF VALENCE BANDS -    BAND    318; K    1; EIG -1.9491381E-01 AU
 BOTTOM OF VIRTUAL BANDS - BAND    319; K    1; EIG -3.0993275E-02 AU
 INDIRECT ENERGY BAND GAP:   4.4560 eV
 TTTTTTTTTTTTTTTTTTTTTTTTTTTTTT PDIG        TELAPSE      413.48 TCPU      180.96
 CHARGE NORMALIZATION FACTOR   1.00000000
 TOTAL ATOMIC CHARGES:
   0.8881053   0.8881053   0.8881053   0.8881053   0.8881053   0.8881053
   0.8881053   0.8881053   0.8881053   0.8881053   0.8881053   0.8881053
   0.8879767   0.8879767   0.8879767   0.8879767   0.8879767   0.8879767
   0.8879767   0.8879767   0.8879767   0.8879767   0.8879767   0.8879767
   0.8664468   0.8664468   0.8664468   0.8664468   0.8664468   0.8664468
   0.8664468   0.8664468   0.8664468   0.8664468   0.8664468   0.8664468
   0.8787813   0.8787813   0.8787813   0.8787813   0.8787813   0.8787813
   0.8787813   0.8787813   0.8787813   0.8787813   0.8787813   0.8787813
   0.8797784   0.8797784   0.8797784   0.8797784   0.8797784   0.8797784
   0.8797784   0.8797784   0.8797784   0.8797784   0.8797784   0.8797784
  18.8136438  18.8136438  18.8136438  18.8136438  18.8136438  18.8136438
   5.6326800   5.6326800   5.6326800   5.6326800   5.6326800   5.6326800
   5.6326800   5.6326800   5.6326800   5.6326800   5.6326800   5.6326800
   6.0496639   6.0496639   6.0496639   6.0496639   6.0496639   6.0496639
   6.0496639   6.0496639   6.0496639   6.0496639   6.0496639   6.0496639
   6.2957615   6.2957615   6.2957615   6.2957615   6.2957615   6.2957615
   6.2957615   6.2957615   6.2957615   6.2957615   6.2957615   6.2957615
   7.5824574   7.5824574   7.5824574   7.5824574   7.5824574   7.5824574
   7.5824574   7.5824574   7.5824574   7.5824574   7.5824574   7.5824574
   6.0485366   6.0485366   6.0485366   6.0485366   6.0485366   6.0485366
   6.0485366   6.0485366   6.0485366   6.0485366   6.0485366   6.0485366
   7.5829901   7.5829901   7.5829901   7.5829901   7.5829901   7.5829901
   7.5829901   7.5829901   7.5829901   7.5829901   7.5829901   7.5829901
 TTTTTTTTTTTTTTTTTTTTTTTTTTTTTT MOQGAD      TELAPSE      413.50 TCPU      180.97
 TTTTTTTTTTTTTTTTTTTTTTTTTTTTTT SHELLXN     TELAPSE      420.74 TCPU      182.39
 TTTTTTTTTTTTTTTTTTTTTTTTTTTTTT MONMO3      TELAPSE      421.14 TCPU      182.79
 NUMERICALLY INTEGRATED DENSITY    636.0000159885
 TTTTTTTTTTTTTTTTTTTTTTTTTTTTTT NUMDFT      TELAPSE      422.96 TCPU      184.61
 CYC  16 ETOT(AU) -4.187453107852E+03 DETOT -4.90E-09 tst  9.73E-15 PX  4.08E-07
 TTTTTTTTTTTTTTTTTTTTTTTTTTTTTT DIIS        TELAPSE      429.51 TCPU      191.16
 DIIS TEST: 0.80451E-10 AT SCF   CYCLE  16 - DIIS ACTIVE - HISTORY:    16 CYCLES
 TTTTTTTTTTTTTTTTTTTTTTTTTTTTTT FDIK        TELAPSE      438.96 TCPU      195.58
 INSULATING STATE
 TOP OF VALENCE BANDS -    BAND    318; K    3; EIG -1.9474898E-01 AU
 TOP OF VALENCE BANDS -    BAND    318; K    1; EIG -1.9491380E-01 AU
 BOTTOM OF VIRTUAL BANDS - BAND    319; K    1; EIG -3.0993276E-02 AU
 INDIRECT ENERGY BAND GAP:   4.4560 eV
 TTTTTTTTTTTTTTTTTTTTTTTTTTTTTT PDIG        TELAPSE      439.71 TCPU      196.33
 CHARGE NORMALIZATION FACTOR   1.00000000
 TOTAL ATOMIC CHARGES:
   0.8881053   0.8881053   0.8881053   0.8881053   0.8881053   0.8881053
   0.8881053   0.8881053   0.8881053   0.8881053   0.8881053   0.8881053
   0.8879767   0.8879767   0.8879767   0.8879767   0.8879767   0.8879767
   0.8879767   0.8879767   0.8879767   0.8879767   0.8879767   0.8879767
   0.8664468   0.8664468   0.8664468   0.8664468   0.8664468   0.8664468
   0.8664468   0.8664468   0.8664468   0.8664468   0.8664468   0.8664468
   0.8787813   0.8787813   0.8787813   0.8787813   0.8787813   0.8787813
   0.8787813   0.8787813   0.8787813   0.8787813   0.8787813   0.8787813
   0.8797784   0.8797784   0.8797784   0.8797784   0.8797784   0.8797784
   0.8797784   0.8797784   0.8797784   0.8797784   0.8797784   0.8797784
  18.8136438  18.8136438  18.8136438  18.8136438  18.8136438  18.8136438
   5.6326801   5.6326801   5.6326801   5.6326801   5.6326801   5.6326801
   5.6326801   5.6326801   5.6326801   5.6326801   5.6326801   5.6326801
   6.0496638   6.0496638   6.0496638   6.0496638   6.0496638   6.0496638
   6.0496638   6.0496638   6.0496638   6.0496638   6.0496638   6.0496638
   6.2957615   6.2957615   6.2957615   6.2957615   6.2957615   6.2957615
   6.2957615   6.2957615   6.2957615   6.2957615   6.2957615   6.2957615
   7.5824574   7.5824574   7.5824574   7.5824574   7.5824574   7.5824574
   7.5824574   7.5824574   7.5824574   7.5824574   7.5824574   7.5824574
   6.0485367   6.0485367   6.0485367   6.0485367   6.0485367   6.0485367
   6.0485367   6.0485367   6.0485367   6.0485367   6.0485367   6.0485367
   7.5829901   7.5829901   7.5829901   7.5829901   7.5829901   7.5829901
   7.5829901   7.5829901   7.5829901   7.5829901   7.5829901   7.5829901
 TTTTTTTTTTTTTTTTTTTTTTTTTTTTTT MOQGAD      TELAPSE      439.72 TCPU      196.34
 TTTTTTTTTTTTTTTTTTTTTTTTTTTTTT SHELLXN     TELAPSE      441.17 TCPU      197.79
 +++ ENERGIES IN A.U. +++
 ::: EXT EL-POLE                                  -5.0493488433514E+03
 ::: EXT EL-SPHEROPOLE                             3.9557517368813E+01
 ::: BIELET ZONE E-E                               8.5693337652079E+03
 ::: TOTAL E-E                                     3.5595424392253E+03
 ::: TOTAL E-N + N-E                              -1.1859129354125E+04
 ::: TOTAL N-N                                     1.1010226589861E+03
 ::: KINETIC ENERGY                                3.5550746332201E+03
 ::: PSEUDO TOTAL   ENERGY                        -3.6434896226937E+03
 ::: VIRIAL COEFFICIENT                            9.8771769114918E-01
 TTTTTTTTTTTTTTTTTTTTTTTTTTTTTT MONMO3      TELAPSE      441.51 TCPU      198.13
 NUMERICALLY INTEGRATED DENSITY    636.0000159885
 TTTTTTTTTTTTTTTTTTTTTTTTTTTTTT NUMDFT      TELAPSE      443.34 TCPU      199.96
 CYC  17 ETOT(AU) -4.187453107852E+03 DETOT -3.76E-10 tst  7.87E-16 PX  4.08E-07

 == SCF ENDED - CONVERGENCE ON ENERGY      E(AU) -4.1874531078524E+03 CYCLES  17


 ENERGY EXPRESSION=HARTREE+FOCK EXCH*0.00000+(M06-L      EXCH)*1.00000+M06-L      CORR


 TOTAL ENERGY(DFT)(AU)( 17) -4.1874531078524E+03 DE-3.8E-10 tester 7.9E-16
 TTTTTTTTTTTTTTTTTTTTTTTTTTTTTT EDFT        TELAPSE      443.34 TCPU      199.96

 *******************************************************************************
 *                             FORCE CALCULATION                               *
 *******************************************************************************

 TTTTTTTTTTTTTTTTTTTTTTTTTTTTTT NUMDFG      TELAPSE      459.91 TCPU      216.53
 INFORMATION **** EXCPOG **** EXCH. BIPO BUFFER LENGTH (WORDS) =           0
 WARNING **** GENPOG **** COULOMB BIPO BUFFER TOO SMALL - TO AVOID I/O SET BIPOSIZE =     6219600
 INFORMATION **** GENPOG **** BIPO BUFFER LENGTH (WORDS) =     4000000
 TTTTTTTTTTTTTTTTTTTTTTTTTTTTTT SHELXG      TELAPSE      475.62 TCPU      228.32


 D3 DISPERSION ENERGY (AU)       -3.8036448614618E-02
 TOTAL ENERGY + DISP (AU)        -4.1874911443010E+03

 CARTESIAN FORCES IN HARTREE/BOHR (ANALYTICAL)
   ATOM                     X                   Y                   Z
   1   1             1.129809354364E-05  4.483169719016E-06 -3.024328705248E-06
   2   1            -1.129809354385E-05 -4.483169716352E-06 -3.024328706913E-06
   3   1             1.129809354102E-05 -4.483169723013E-06  3.024328703360E-06
   4   1            -1.129809354396E-05  4.483169715019E-06  3.024328704804E-06
   5   1            -3.024328703805E-06  1.129809354271E-05  4.483169718572E-06
   6   1             4.483169719460E-06 -3.024328697920E-06  1.129809354300E-05
   7   1             3.024328701806E-06 -1.129809354167E-05  4.483169721681E-06
   8   1            -4.483169719904E-06 -3.024328704804E-06 -1.129809354009E-05
   9   1            -3.024328710577E-06 -1.129809354298E-05 -4.483169717240E-06
  10   1            -4.483169721681E-06  3.024328707801E-06  1.129809354310E-05
  11   1             3.024328700141E-06  1.129809354299E-05 -4.483169720793E-06
  12   1             4.483169714575E-06  3.024328707579E-06 -1.129809354330E-05
  13   1            -9.225276712876E-06 -1.164981660917E-06  1.121578752783E-05
  14   1             9.225276707547E-06  1.164981660029E-06  1.121578752922E-05
  15   1            -9.225276707991E-06  1.164981652924E-06 -1.121578752288E-05
  16   1             9.225276707547E-06 -1.164981655588E-06 -1.121578752881E-05
  17   1             1.121578752885E-05 -9.225276704328E-06 -1.164981655144E-06
  18   1            -1.164981659141E-06  1.121578752786E-05 -9.225276710323E-06
  19   1            -1.121578752974E-05  9.225276713432E-06 -1.164981657809E-06
  20   1             1.164981659141E-06  1.121578752739E-05  9.225276710545E-06
  21   1             1.121578752652E-05  9.225276712543E-06  1.164981656032E-06
  22   1             1.164981659585E-06 -1.121578752778E-05 -9.225276713209E-06
  23   1            -1.121578752531E-05 -9.225276711877E-06  1.164981657809E-06
  24   1            -1.164981656920E-06 -1.121578753037E-05  9.225276716207E-06
  25   1            -1.744755412281E-05 -8.524076568817E-06 -7.686128900675E-06
  26   1             1.744755411703E-05  8.524076567706E-06 -7.686128896234E-06
  27   1            -1.744755411992E-05  8.524076566596E-06  7.686128899120E-06
  28   1             1.744755412014E-05 -8.524076566374E-06  7.686128900231E-06
  29   1            -7.686128899564E-06 -1.744755412081E-05 -8.524076572369E-06
  30   1            -8.524076566818E-06 -7.686128897566E-06 -1.744755412170E-05
  31   1             7.686128897788E-06  1.744755412192E-05 -8.524076566374E-06
  32   1             8.524076570149E-06 -7.686128898454E-06  1.744755411837E-05
  33   1            -7.686128900897E-06  1.744755412170E-05  8.524076566152E-06
  34   1             8.524076569261E-06  7.686128897122E-06 -1.744755412081E-05
  35   1             7.686128898898E-06 -1.744755412370E-05  8.524076567262E-06
  36   1            -8.524076565930E-06  7.686128898454E-06  1.744755412192E-05
  37   1            -5.060593832207E-06  8.133089410389E-06 -1.774609734514E-05
  38   1             5.060593831874E-06 -8.133089410389E-06 -1.774609734606E-05
  39   1            -5.060593828987E-06 -8.133089409945E-06  1.774609734434E-05
  40   1             5.060593831652E-06  8.133089410833E-06  1.774609734667E-05
  41   1            -1.774609734645E-05 -5.060593828543E-06  8.133089407725E-06
  42   1             8.133089411722E-06 -1.774609734492E-05 -5.060593832540E-06
  43   1             1.774609734578E-05  5.060593830430E-06  8.133089409057E-06
  44   1            -8.133089409501E-06 -1.774609734587E-05  5.060593833206E-06
  45   1            -1.774609734684E-05  5.060593833095E-06 -8.133089409501E-06
  46   1            -8.133089407281E-06  1.774609734626E-05 -5.060593834982E-06
  47   1             1.774609734689E-05 -5.060593834538E-06 -8.133089409057E-06
  48   1             8.133089409945E-06  1.774609734681E-05  5.060593831874E-06
  49   1            -2.055151447777E-05  2.334983170815E-06 -1.373506942237E-05
  50   1             2.055151448005E-05 -2.334983169039E-06 -1.373506942293E-05
  51   1            -2.055151447872E-05 -2.334983169039E-06  1.373506941804E-05
  52   1             2.055151447733E-05  2.334983169927E-06  1.373506941826E-05
  53   1            -1.373506942015E-05 -2.055151447816E-05  2.334983167263E-06
  54   1             2.334983170371E-06 -1.373506942182E-05 -2.055151447627E-05
  55   1             1.373506942404E-05  2.055151447683E-05  2.334983173036E-06
  56   1            -2.334983170371E-06 -1.373506942259E-05  2.055151447772E-05
  57   1            -1.373506942148E-05  2.055151447933E-05 -2.334983170815E-06
  58   1            -2.334983168595E-06  1.373506942448E-05 -2.055151448022E-05
  59   1             1.373506942237E-05 -2.055151447927E-05 -2.334983169927E-06
  60   1             2.334983173036E-06  1.373506941904E-05  2.055151447777E-05
  61 248             5.329070518201E-15 -3.552713678801E-15 -1.579443986860E-05
  62 248             1.013194158202E-14 -7.459310946700E-15  1.579443984911E-05
  63 248            -1.579443985783E-05  7.128557003947E-15 -1.079691891448E-14
  64 248            -1.950870021084E-14 -1.579443983329E-05 -1.094494865110E-14
  65 248             1.579443989430E-05 -8.537152466441E-15 -1.282307593442E-14
  66 248             9.992007221626E-16  1.579443992228E-05 -1.620925615953E-14
  67   6             1.421171350144E-06  7.804549895241E-07 -2.097478536806E-05
  68   6            -1.421171362814E-06 -7.804549806423E-07 -2.097478542601E-05
  69   6             1.421171360150E-06 -7.804549841950E-07  2.097478540181E-05
  70   6            -1.421171364702E-06  7.804549948531E-07  2.097478541588E-05
  71   6            -2.097478538507E-05  1.421171348381E-06  7.804550046231E-07
  72   6             7.804549859713E-07 -2.097478539262E-05  1.421171363383E-06
  73   6             2.097478537627E-05 -1.421171347923E-06  7.804549975177E-07
  74   6            -7.804549957413E-07 -2.097478542734E-05 -1.421171373112E-06
  75   6            -2.097478542992E-05 -1.421171373001E-06 -7.804549886359E-07
  76   6            -7.804550117285E-07  2.097478541127E-05  1.421171342081E-06
  77   6             2.097478540106E-05  1.421171346772E-06 -7.804549966295E-07
  78   6             7.804549966295E-07  2.097478540022E-05 -1.421171345606E-06
  79   6            -2.916028347300E-05 -7.014212490830E-06  2.056137902784E-05
  80   6             2.916028346345E-05  7.014212512146E-06  2.056137903406E-05
  81   6            -2.916028345257E-05  7.014212501488E-06 -2.056137902784E-05
  82   6             2.916028348010E-05 -7.014212513923E-06 -2.056137903228E-05
  83   6             2.056137902695E-05 -2.916028346500E-05 -7.014212501488E-06
  84   6            -7.014212503265E-06  2.056137901096E-05 -2.916028349254E-05
  85   6            -2.056137903139E-05  2.916028347855E-05 -7.014212506817E-06
  86   6             7.014212513923E-06  2.056137901807E-05  2.916028349587E-05
  87   6             2.056137901540E-05  2.916028347877E-05  7.014212490830E-06
  88   6             7.014212501488E-06 -2.056137903139E-05 -2.916028344191E-05
  89   6            -2.056137901096E-05 -2.916028347366E-05  7.014212508594E-06
  90   6            -7.014212528134E-06 -2.056137903672E-05  2.916028350031E-05
  91   6             2.677369815363E-05  6.409746546865E-07  3.349857082835E-05
  92   6            -2.677369816184E-05 -6.409746742264E-07  3.349857083101E-05
  93   6             2.677369815207E-05 -6.409746529101E-07 -3.349857082124E-05
  94   6            -2.677369817050E-05  6.409746706737E-07 -3.349857082258E-05
  95   6             3.349857083368E-05  2.677369815340E-05  6.409746671210E-07
  96   6             6.409746706737E-07  3.349857083013E-05  2.677369816162E-05
  97   6            -3.349857083434E-05 -2.677369816184E-05  6.409746777791E-07
  98   6            -6.409746635683E-07  3.349857082169E-05 -2.677369816562E-05
  99   6             3.349857082657E-05 -2.677369816606E-05 -6.409746600156E-07
 100   6            -6.409746617919E-07 -3.349857083323E-05  2.677369815851E-05
 101   6            -3.349857083834E-05  2.677369814830E-05 -6.409746688973E-07
 102   6             6.409746724501E-07 -3.349857083146E-05 -2.677369816273E-05
 103   7            -9.617238262538E-06  3.518838914029E-06  1.399789622303E-05
 104   7             9.617238276860E-06 -3.518838917138E-06  1.399789627143E-05
 105   7            -9.617238266202E-06 -3.518838931349E-06 -1.399789622747E-05
 106   7             9.617238260429E-06  3.518838920247E-06 -1.399789626166E-05
 107   7             1.399789623679E-05 -9.617238276416E-06  3.518838910477E-06
 108   7             3.518838944228E-06  1.399789623813E-05 -9.617238266202E-06
 109   7            -1.399789623369E-05  9.617238293513E-06  3.518838912697E-06
 110   7            -3.518838940231E-06  1.399789628387E-05  9.617238270643E-06
 111   7             1.399789629186E-05  9.617238293069E-06 -3.518838906480E-06
 112   7            -3.518838911809E-06 -1.399789622036E-05 -9.617238280968E-06
 113   7            -1.399789623902E-05 -9.617238290516E-06 -3.518838927352E-06
 114   7             3.518838914029E-06 -1.399789628476E-05  9.617238301507E-06
 115   6             2.337199564906E-05 -5.304335740419E-06 -2.680566589697E-05
 116   6            -2.337199563485E-05  5.304335752854E-06 -2.680566591406E-05
 117   6             2.337199563751E-05  5.304335745748E-06  2.680566590785E-05
 118   6            -2.337199563573E-05 -5.304335747525E-06  2.680566591473E-05
 119   6            -2.680566589475E-05  2.337199562419E-05 -5.304335749301E-06
 120   6            -5.304335751077E-06 -2.680566590407E-05  2.337199564106E-05
 121   6             2.680566591162E-05 -2.337199564817E-05 -5.304335740419E-06
 122   6             5.304335759959E-06 -2.680566590074E-05 -2.337199564817E-05
 123   6            -2.680566588742E-05 -2.337199563573E-05  5.304335735090E-06
 124   6             5.304335735090E-06  2.680566591362E-05  2.337199562508E-05
 125   6             2.680566592561E-05  2.337199562596E-05  5.304335759959E-06
 126   6            -5.304335747525E-06  2.680566590230E-05 -2.337199564639E-05
 127   7            -8.824933661167E-06 -2.691451169046E-06  2.481547858313E-06
 128   7             8.824933656726E-06  2.691451163273E-06  2.481547854760E-06
 129   7            -8.824933670937E-06  2.691451145953E-06 -2.481547869748E-06
 130   7             8.824933665608E-06 -2.691451164605E-06 -2.481547863642E-06
 131   7             2.481547888955E-06 -8.824933677154E-06 -2.691451166825E-06
 132   7            -2.691451181036E-06  2.481547854372E-06 -8.824933657614E-06
 133   7            -2.481547843047E-06  8.824933687812E-06 -2.691451174375E-06
 134   7             2.691451161052E-06  2.481547838995E-06  8.824933648732E-06
 135   7             2.481547831112E-06  8.824933664719E-06  2.691451179704E-06
 136   7             2.691451168602E-06 -2.481547846156E-06 -8.824933667384E-06
 137   7            -2.481547896505E-06 -8.824933664719E-06  2.691451140624E-06
 138   7            -2.691451173487E-06 -2.481547858757E-06  8.824933674489E-06

 RESULTANT FORCE     6.553202533573E-15  8.056055822436E-15 -9.503397960069E-15

 ATOMIC PART

 SYMMETRY ALLOWED FORCES (ANALYTICAL) (DIRECTION, FORCE)

    1 -1.9678505E-05    2  1.0836644E-06    3  3.8656042E-05    4  3.8552165E-05
    5  2.0324059E-05    6 -2.5450831E-05    7  2.4746973E-06    8 -3.4359358E-05
    9 -6.3617243E-05   10 -9.1048282E-06   11 -6.8852229E-05   12  7.5260464E-06
   13  1.8302856E-05   14 -7.1215038E-05   15 -4.4621207E-05   16 -3.8688318E-05
   17 -4.3231004E-05   18 -5.8419542E-05   19  5.3928612E-06   20  8.5414900E-05
   21  2.6837088E-05   22 -8.8609057E-05   23  1.4731695E-05   24  1.3170552E-04
   25  6.7151960E-05   26  5.4267947E-05   27  2.1014811E-05   28 -1.4937967E-05
   29 -1.1096399E-04   30 -3.5263416E-05   31  4.4256548E-05   32  1.7230061E-05
   33 -1.6551769E-06   34 -2.8209267E-05

 CELL PART

 GRADIENT WITH RESPECT TO THE CELL PARAMETER IN HARTREE/BOHR
ORDER: -D/DA1X, -D/DA1Y, -D/DA1Z
       -D/DA2X, -D/DA2Y, -D/DA2Z
       -D/DA3X, -D/DA3Y, -D/DA3Z
  0.194167433332E-13  0.766748325702E-04  0.766748326484E-04
  0.766748327639E-04  0.307424020528E-13  0.766748325418E-04
  0.766748326448E-04  0.766748326946E-04  0.238837134128E-13

STRESS TENSOR, IN HARTREE/BOHR^3:
ORDER: 11 12 13
       21 22 23
       31 32 33
 -0.133230189699E-06  0.865317564002E-16 -0.120270298956E-15
 -0.134739917060E-15 -0.133230189564E-06  0.813219129224E-16
  0.718477647915E-16 -0.113348105345E-15 -0.133230189505E-06

PRESSURE FROM THE STRESS TENSOR,
IN HARTREE/BOHR^3:  0.13323E-06
PRESSURE IN GIGAPASCAL:  0.3920E-02
CONVERSION FACTOR: 1 HARTREE/BOHR^3= 29421 GIGAPASCAL
WHEN USING VALUES FOR BOHR RADIUS AND HARTREE
FROM IUPAC WEBSITE, APRIL 2009
ENTHALPY: -4.1874885429861E+03

 SYMMETRY ALLOWED FORCES (ANALYTICAL) (DIRECTION, FORCE)

    1  4.5056096E-03
 TTTTTTTTTTTTTTTTTTTTTTTTTTTTTT TOTGRA_C    TELAPSE      487.80 TCPU      240.51
 TTTTTTTTTTTTTTTTTTTTTTTTTTTTTT SMAT        TELAPSE      583.87 TCPU      277.76
 TTTTTTTTTTTTTTTTTTTTTTTTTTTTTT POLAR2      TELAPSE      584.34 TCPU      278.22

 CELL FORCES OF CENTRAL POINT

 |  1.94167E-14  7.66748E-05  7.66748E-05 |
 |  7.66748E-05  3.07424E-14  7.66748E-05 |
 |  7.66748E-05  7.66748E-05  2.38837E-14 |

 ENERGY OF CENTRAL POINT:   -0.4187491144E+04


 VOLUME OF THE CELL: **********

 DENSITY OF THE CRYSTAL =          0.9504 g/cm^3

 STRAIN MATRIX   4 :

  | 0 0 0 |
  | 0 0 1 |
  | 0 1 0 |
  
 *******************************************************************************
 LATTICE PARAMETERS (ANGSTROMS AND DEGREES) - BOHR = 0.5291772083 ANGSTROM
 PRIMITIVE CELL - CENTRING CODE 6/0 VOLUME=  2893.301395 - DENSITY  0.950 g/cm^3
         A              B              C           ALPHA      BETA       GAMMA 
    15.54790419    15.54790419    15.54790419   109.471221 109.471221 109.471221
 *******************************************************************************
 ATOMS IN THE ASYMMETRIC UNIT   12 - ATOMS IN THE UNIT CELL:  138
     ATOM                 X/A                 Y/B                 Z/C    
 *******************************************************************************
      1 T   1 H    -1.285631140828E-01  3.228421494442E-01 -2.355884829582E-01
      2 F   1 H    -4.415693675976E-01  1.070253688754E-01  2.355884829582E-01
      3 F   1 H     1.285631140828E-01 -1.070253688754E-01  4.514052635270E-01
      4 F   1 H     4.415693675976E-01 -3.228421494442E-01 -4.514052635270E-01
      5 F   1 H    -2.355884829582E-01 -1.285631140828E-01  3.228421494442E-01
      6 F   1 H     3.228421494442E-01 -2.355884829582E-01 -1.285631140828E-01
      7 F   1 H    -4.514052635270E-01  4.415693675976E-01 -3.228421494442E-01
      8 F   1 H     1.070253688754E-01  2.355884829582E-01 -4.415693675976E-01
      9 F   1 H     2.355884829582E-01 -4.415693675976E-01  1.070253688754E-01
     10 F   1 H    -1.070253688754E-01  4.514052635270E-01  1.285631140828E-01
     11 F   1 H     4.514052635270E-01  1.285631140828E-01 -1.070253688754E-01
     12 F   1 H    -3.228421494442E-01 -4.514052635270E-01  4.415693675976E-01
     13 T   1 H    -2.354492371684E-01  3.272044462535E-01 -1.248503382380E-01
     14 F   1 H     4.520547844914E-01 -1.105988989304E-01  1.248503382380E-01
     15 F   1 H     2.354492371684E-01  1.105988989304E-01 -4.373463165781E-01
     16 F   1 H    -4.520547844914E-01 -3.272044462535E-01  4.373463165781E-01
     17 F   1 H    -1.248503382380E-01 -2.354492371684E-01  3.272044462535E-01
     18 F   1 H     3.272044462535E-01 -1.248503382380E-01 -2.354492371684E-01
     19 F   1 H     4.373463165781E-01 -4.520547844914E-01 -3.272044462535E-01
     20 F   1 H    -1.105988989304E-01  1.248503382380E-01  4.520547844914E-01
     21 F   1 H     1.248503382380E-01  4.520547844914E-01 -1.105988989304E-01
     22 F   1 H     1.105988989304E-01 -4.373463165781E-01  2.354492371684E-01
     23 F   1 H    -4.373463165781E-01  2.354492371684E-01  1.105988989304E-01
     24 F   1 H    -3.272044462535E-01  4.373463165781E-01 -4.520547844914E-01
     25 T   1 H     4.858414971661E-01  1.188894539824E-01  4.912240957163E-01
     26 F   1 H    -3.723346417339E-01 -5.382598550221E-03 -4.912240957163E-01
     27 F   1 H    -4.858414971661E-01  5.382598550221E-03 -3.669520431837E-01
     28 F   1 H     3.723346417339E-01 -1.188894539824E-01  3.669520431837E-01
     29 F   1 H     4.912240957163E-01  4.858414971661E-01  1.188894539824E-01
     30 F   1 H     1.188894539824E-01  4.912240957163E-01  4.858414971661E-01
     31 F   1 H     3.669520431837E-01  3.723346417339E-01 -1.188894539824E-01
     32 F   1 H    -5.382598550221E-03 -4.912240957163E-01 -3.723346417339E-01
     33 F   1 H    -4.912240957163E-01 -3.723346417339E-01 -5.382598550221E-03
     34 F   1 H     5.382598550221E-03 -3.669520431837E-01 -4.858414971661E-01
     35 F   1 H    -3.669520431837E-01 -4.858414971661E-01  5.382598550221E-03
     36 F   1 H    -1.188894539824E-01  3.669520431837E-01  3.723346417339E-01
     37 T   1 H     4.762242180954E-01  2.314037556131E-01 -4.511722107257E-01
     38 F   1 H    -3.174240336612E-01 -7.260357117894E-02  4.511722107257E-01
     39 F   1 H    -4.762242180954E-01  7.260357117894E-02 -2.448204624823E-01
     40 F   1 H     3.174240336612E-01 -2.314037556131E-01  2.448204624823E-01
     41 F   1 H    -4.511722107257E-01  4.762242180954E-01  2.314037556131E-01
     42 F   1 H     2.314037556131E-01 -4.511722107257E-01  4.762242180954E-01
     43 F   1 H     2.448204624823E-01  3.174240336612E-01 -2.314037556131E-01
     44 F   1 H    -7.260357117894E-02  4.511722107257E-01 -3.174240336612E-01
     45 F   1 H     4.511722107257E-01 -3.174240336612E-01 -7.260357117894E-02
     46 F   1 H     7.260357117894E-02 -2.448204624823E-01 -4.762242180954E-01
     47 F   1 H    -2.448204624823E-01 -4.762242180954E-01  7.260357117894E-02
     48 F   1 H    -2.314037556131E-01  2.448204624823E-01  3.174240336612E-01
     49 T   1 H    -4.552900204927E-01  2.285653624136E-01  4.780398364764E-01
     50 F   1 H    -2.494744740628E-01  6.667014303088E-02 -4.780398364764E-01
     51 F   1 H     4.552900204927E-01 -6.667014303088E-02 -3.161446170937E-01
     52 F   1 H     2.494744740628E-01 -2.285653624136E-01  3.161446170937E-01
     53 F   1 H     4.780398364764E-01 -4.552900204927E-01  2.285653624136E-01
     54 F   1 H     2.285653624136E-01  4.780398364764E-01 -4.552900204927E-01
     55 F   1 H     3.161446170937E-01  2.494744740628E-01 -2.285653624136E-01
     56 F   1 H     6.667014303088E-02 -4.780398364764E-01 -2.494744740628E-01
     57 F   1 H    -4.780398364764E-01 -2.494744740628E-01  6.667014303088E-02
     58 F   1 H    -6.667014303088E-02 -3.161446170937E-01  4.552900204927E-01
     59 F   1 H    -3.161446170937E-01  4.552900204927E-01 -6.667014303088E-02
     60 F   1 H    -2.285653624136E-01  3.161446170937E-01  2.494744740628E-01
     61 T 248 CD   -2.529417918382E-01  2.470582081618E-01 -5.000000000000E-01
     62 F 248 CD    2.529417918382E-01 -2.470582081618E-01 -5.000000000000E-01
     63 F 248 CD   -5.000000000000E-01 -2.529417918382E-01  2.470582081618E-01
     64 F 248 CD    2.470582081618E-01 -5.000000000000E-01 -2.529417918382E-01
     65 F 248 CD   -5.000000000000E-01  2.529417918382E-01 -2.470582081618E-01
     66 F 248 CD   -2.470582081618E-01 -5.000000000000E-01  2.529417918382E-01
     67 T   6 C    -3.716069271318E-01  2.498827751822E-01 -3.686613172726E-01
     68 F   6 C    -3.814559075453E-01 -2.945609859201E-03  3.686613172726E-01
     69 F   6 C     3.716069271318E-01  2.945609859201E-03 -3.785102976861E-01
     70 F   6 C     3.814559075453E-01 -2.498827751822E-01  3.785102976861E-01
     71 F   6 C    -3.686613172726E-01 -3.716069271318E-01  2.498827751822E-01
     72 F   6 C     2.498827751822E-01 -3.686613172726E-01 -3.716069271318E-01
     73 F   6 C     3.785102976861E-01  3.814559075453E-01 -2.498827751822E-01
     74 F   6 C    -2.945609859201E-03  3.686613172726E-01 -3.814559075453E-01
     75 F   6 C     3.686613172726E-01 -3.814559075453E-01 -2.945609859201E-03
     76 F   6 C     2.945609859201E-03 -3.785102976861E-01  3.716069271318E-01
     77 F   6 C    -3.785102976861E-01  3.716069271318E-01  2.945609859201E-03
     78 F   6 C    -2.498827751822E-01  3.785102976861E-01  3.814559075453E-01
     79 T   6 C    -2.098459824501E-01  3.024279265218E-01 -2.615960305877E-01
     80 F   6 C    -4.359760428905E-01  5.175004813759E-02  2.615960305877E-01
     81 F   6 C     2.098459824501E-01 -5.175004813759E-02 -4.877260910281E-01
     82 F   6 C     4.359760428905E-01 -3.024279265218E-01  4.877260910281E-01
     83 F   6 C    -2.615960305877E-01 -2.098459824501E-01  3.024279265218E-01
     84 F   6 C     3.024279265218E-01 -2.615960305877E-01 -2.098459824501E-01
     85 F   6 C     4.877260910281E-01  4.359760428905E-01 -3.024279265218E-01
     86 F   6 C     5.175004813759E-02  2.615960305877E-01 -4.359760428905E-01
     87 F   6 C     2.615960305877E-01 -4.359760428905E-01  5.175004813759E-02
     88 F   6 C    -5.175004813759E-02 -4.877260910281E-01  2.098459824501E-01
     89 F   6 C    -4.877260910281E-01  2.098459824501E-01 -5.175004813759E-02
     90 F   6 C    -3.024279265218E-01  4.877260910281E-01  4.359760428905E-01
     91 T   6 C    -4.708370386633E-01  2.052886575953E-01 -4.672453861623E-01
     92 F   6 C    -3.274659562424E-01 -3.591652500982E-03  4.672453861623E-01
     93 F   6 C     4.708370386633E-01  3.591652500982E-03 -3.238743037414E-01
     94 F   6 C     3.274659562424E-01 -2.052886575953E-01  3.238743037414E-01
     95 F   6 C    -4.672453861623E-01 -4.708370386633E-01  2.052886575953E-01
     96 F   6 C     2.052886575953E-01 -4.672453861623E-01 -4.708370386633E-01
     97 F   6 C     3.238743037414E-01  3.274659562424E-01 -2.052886575953E-01
     98 F   6 C    -3.591652500982E-03  4.672453861623E-01 -3.274659562424E-01
     99 F   6 C     4.672453861623E-01 -3.274659562424E-01 -3.591652500982E-03
    100 F   6 C     3.591652500982E-03 -3.238743037414E-01  4.708370386633E-01
    101 F   6 C    -3.238743037414E-01  4.708370386633E-01  3.591652500982E-03
    102 F   6 C    -2.052886575953E-01  3.238743037414E-01  3.274659562424E-01
    103 T   7 N    -2.790926595600E-01  2.680031707909E-01 -3.641388962079E-01
    104 F   7 N    -3.678579330013E-01  8.504623664790E-02  3.641388962079E-01
    105 F   7 N     2.790926595600E-01 -8.504623664790E-02 -4.529041696492E-01
    106 F   7 N     3.678579330013E-01 -2.680031707909E-01  4.529041696492E-01
    107 F   7 N    -3.641388962079E-01 -2.790926595600E-01  2.680031707909E-01
    108 F   7 N     2.680031707909E-01 -3.641388962079E-01 -2.790926595600E-01
    109 F   7 N     4.529041696492E-01  3.678579330013E-01 -2.680031707909E-01
    110 F   7 N     8.504623664790E-02  3.641388962079E-01 -3.678579330013E-01
    111 F   7 N     3.641388962079E-01 -3.678579330013E-01  8.504623664790E-02
    112 F   7 N    -8.504623664790E-02 -4.529041696492E-01  2.790926595600E-01
    113 F   7 N    -4.529041696492E-01  2.790926595600E-01 -8.504623664790E-02
    114 F   7 N    -2.680031707909E-01  4.529041696492E-01  3.678579330013E-01
    115 T   6 C    -2.627789287388E-01  3.045887692379E-01 -2.067787481759E-01
    116 F   6 C    -4.886324825863E-01 -5.600018056288E-02  2.067787481759E-01
    117 F   6 C     2.627789287388E-01  5.600018056288E-02 -4.326323020234E-01
    118 F   6 C     4.886324825863E-01 -3.045887692379E-01  4.326323020234E-01
    119 F   6 C    -2.067787481759E-01 -2.627789287388E-01  3.045887692379E-01
    120 F   6 C     3.045887692379E-01 -2.067787481759E-01 -2.627789287388E-01
    121 F   6 C     4.326323020234E-01  4.886324825863E-01 -3.045887692379E-01
    122 F   6 C    -5.600018056288E-02  2.067787481759E-01 -4.886324825863E-01
    123 F   6 C     2.067787481759E-01 -4.886324825863E-01 -5.600018056288E-02
    124 F   6 C     5.600018056288E-02 -4.326323020234E-01  2.627789287388E-01
    125 F   6 C    -4.326323020234E-01  2.627789287388E-01  5.600018056288E-02
    126 F   6 C    -3.045887692379E-01  4.326323020234E-01  4.886324825863E-01
    127 T   7 N    -3.652194274034E-01  2.715724758408E-01 -2.748930962652E-01
    128 F   7 N    -4.535344278940E-01 -9.032633113813E-02  2.748930962652E-01
    129 F   7 N     3.652194274034E-01  9.032633113813E-02 -3.632080967559E-01
    130 F   7 N     4.535344278940E-01 -2.715724758408E-01  3.632080967559E-01
    131 F   7 N    -2.748930962652E-01 -3.652194274034E-01  2.715724758408E-01
    132 F   7 N     2.715724758408E-01 -2.748930962652E-01 -3.652194274034E-01
    133 F   7 N     3.632080967559E-01  4.535344278940E-01 -2.715724758408E-01
    134 F   7 N    -9.032633113813E-02  2.748930962652E-01 -4.535344278940E-01
    135 F   7 N     2.748930962652E-01 -4.535344278940E-01 -9.032633113813E-02
    136 F   7 N     9.032633113813E-02 -3.632080967559E-01  3.652194274034E-01
    137 F   7 N    -3.632080967559E-01  3.652194274034E-01  9.032633113813E-02
    138 F   7 N    -2.715724758408E-01  3.632080967559E-01  4.535344278940E-01

 TRANSFORMATION MATRIX PRIMITIVE-CRYSTALLOGRAPHIC CELL
  0.0000  1.0000  1.0000  1.0000  0.0000  1.0000  1.0000  1.0000  0.0000

 *******************************************************************************
 CRYSTALLOGRAPHIC CELL (VOLUME=       5786.60279016)
         A              B              C           ALPHA      BETA       GAMMA 
    17.95317334    17.95317334    17.95317334    90.000000  90.000000  90.000000

 COORDINATES IN THE CRYSTALLOGRAPHIC CELL
     ATOM                 X/A                 Y/B                 Z/C    
 *******************************************************************************
      1 T   1 H     1.079083902844E-01 -3.434968732426E-01  2.149337591598E-01
      2 F   1 H    -1.079083902844E-01  3.434968732426E-01  2.149337591598E-01
      3 F   1 H     1.079083902844E-01  3.434968732426E-01 -2.149337591598E-01
      4 F   1 H    -1.079083902844E-01 -3.434968732426E-01 -2.149337591598E-01
      5 F   1 H     2.149337591598E-01  1.079083902844E-01 -3.434968732426E-01
      6 F   1 H    -3.434968732426E-01  2.149337591598E-01  1.079083902844E-01
      7 F   1 H    -2.149337591598E-01 -1.079083902844E-01 -3.434968732426E-01
      8 F   1 H     3.434968732426E-01  2.149337591598E-01 -1.079083902844E-01
      9 F   1 H     2.149337591598E-01 -1.079083902844E-01  3.434968732426E-01
     10 F   1 H     3.434968732426E-01 -2.149337591598E-01  1.079083902844E-01
     11 F   1 H    -2.149337591598E-01  1.079083902844E-01  3.434968732426E-01
     12 F   1 H    -3.434968732426E-01 -2.149337591598E-01 -1.079083902844E-01
     13 T   1 H     2.189016725920E-01 -3.437520108299E-01  1.083027736615E-01
     14 F   1 H    -2.189016725920E-01  3.437520108299E-01  1.083027736615E-01
     15 F   1 H     2.189016725920E-01  3.437520108299E-01 -1.083027736615E-01
     16 F   1 H    -2.189016725920E-01 -3.437520108299E-01 -1.083027736615E-01
     17 F   1 H     1.083027736615E-01  2.189016725920E-01 -3.437520108299E-01
     18 F   1 H    -3.437520108299E-01  1.083027736615E-01  2.189016725920E-01
     19 F   1 H    -1.083027736615E-01 -2.189016725920E-01 -3.437520108299E-01
     20 F   1 H     3.437520108299E-01  1.083027736615E-01 -2.189016725920E-01
     21 F   1 H     1.083027736615E-01 -2.189016725920E-01  3.437520108299E-01
     22 F   1 H     3.437520108299E-01 -1.083027736615E-01  2.189016725920E-01
     23 F   1 H    -1.083027736615E-01  2.189016725920E-01  3.437520108299E-01
     24 F   1 H    -3.437520108299E-01 -1.083027736615E-01 -2.189016725920E-01
     25 T   1 H     6.213602626629E-02  4.290880694500E-01  5.675342771607E-02
     26 F   1 H    -6.213602626629E-02 -4.290880694500E-01  5.675342771607E-02
     27 F   1 H     6.213602626629E-02 -4.290880694500E-01 -5.675342771607E-02
     28 F   1 H    -6.213602626629E-02  4.290880694500E-01 -5.675342771607E-02
     29 F   1 H     5.675342771607E-02  6.213602626629E-02  4.290880694500E-01
     30 F   1 H     4.290880694500E-01  5.675342771607E-02  6.213602626629E-02
     31 F   1 H    -5.675342771607E-02 -6.213602626629E-02  4.290880694500E-01
     32 F   1 H    -4.290880694500E-01  5.675342771607E-02 -6.213602626629E-02
     33 F   1 H     5.675342771607E-02 -6.213602626629E-02 -4.290880694500E-01
     34 F   1 H    -4.290880694500E-01 -5.675342771607E-02  6.213602626629E-02
     35 F   1 H    -5.675342771607E-02  6.213602626629E-02 -4.290880694500E-01
     36 F   1 H     4.290880694500E-01 -5.675342771607E-02 -6.213602626629E-02
     37 T   1 H     1.520036633960E-01  3.968241258783E-01  7.940009221709E-02
     38 F   1 H    -1.520036633960E-01 -3.968241258783E-01  7.940009221709E-02
     39 F   1 H     1.520036633960E-01 -3.968241258783E-01 -7.940009221709E-02
     40 F   1 H    -1.520036633960E-01  3.968241258783E-01 -7.940009221709E-02
     41 F   1 H     7.940009221709E-02  1.520036633960E-01  3.968241258783E-01
     42 F   1 H     3.968241258783E-01  7.940009221709E-02  1.520036633960E-01
     43 F   1 H    -7.940009221709E-02 -1.520036633960E-01  3.968241258783E-01
     44 F   1 H    -3.968241258783E-01  7.940009221709E-02 -1.520036633960E-01
     45 F   1 H     7.940009221709E-02 -1.520036633960E-01 -3.968241258783E-01
     46 F   1 H    -3.968241258783E-01 -7.940009221709E-02  1.520036633960E-01
     47 F   1 H    -7.940009221709E-02  1.520036633960E-01 -3.968241258783E-01
     48 F   1 H     3.968241258783E-01 -7.940009221709E-02 -1.520036633960E-01
     49 T   1 H     8.094760969136E-02  3.970922267851E-01  1.476177527222E-01
     50 F   1 H    -8.094760969136E-02 -3.970922267851E-01  1.476177527222E-01
     51 F   1 H     8.094760969136E-02 -3.970922267851E-01 -1.476177527222E-01
     52 F   1 H    -8.094760969136E-02  3.970922267851E-01 -1.476177527222E-01
     53 F   1 H     1.476177527222E-01  8.094760969136E-02  3.970922267851E-01
     54 F   1 H     3.970922267851E-01  1.476177527222E-01  8.094760969136E-02
     55 F   1 H    -1.476177527222E-01 -8.094760969136E-02  3.970922267851E-01
     56 F   1 H    -3.970922267851E-01  1.476177527222E-01 -8.094760969136E-02
     57 F   1 H     1.476177527222E-01 -8.094760969136E-02 -3.970922267851E-01
     58 F   1 H    -3.970922267851E-01 -1.476177527222E-01  8.094760969136E-02
     59 F   1 H    -1.476177527222E-01  8.094760969136E-02 -3.970922267851E-01
     60 F   1 H     3.970922267851E-01 -1.476177527222E-01 -8.094760969136E-02
     61 T 248 CD   -5.000000000000E-01 -5.235885241522E-17 -2.529417918382E-01
     62 F 248 CD   -5.000000000000E-01 -5.235885241522E-17  2.529417918382E-01
     63 F 248 CD   -2.529417918382E-01 -5.000000000000E-01 -5.235885241522E-17
     64 F 248 CD    0.000000000000E+00 -2.529417918382E-01 -5.000000000000E-01
     65 F 248 CD    2.529417918382E-01 -5.000000000000E-01 -7.853827862282E-17
     66 F 248 CD   -1.570765572456E-16  2.529417918382E-01 -5.000000000000E-01
     67 T   6 C     1.264141925207E-01 -4.950755097932E-01  1.234685826615E-01
     68 F   6 C    -1.264141925207E-01  4.950755097932E-01  1.234685826615E-01
     69 F   6 C     1.264141925207E-01  4.950755097932E-01 -1.234685826615E-01
     70 F   6 C    -1.264141925207E-01 -4.950755097932E-01 -1.234685826615E-01
     71 F   6 C     1.234685826615E-01  1.264141925207E-01 -4.950755097932E-01
     72 F   6 C    -4.950755097932E-01  1.234685826615E-01  1.264141925207E-01
     73 F   6 C    -1.234685826615E-01 -1.264141925207E-01 -4.950755097932E-01
     74 F   6 C     4.950755097932E-01  1.234685826615E-01 -1.264141925207E-01
     75 F   6 C     1.234685826615E-01 -1.264141925207E-01  4.950755097932E-01
     76 F   6 C     4.950755097932E-01 -1.234685826615E-01  1.264141925207E-01
     77 F   6 C    -1.234685826615E-01  1.264141925207E-01  4.950755097932E-01
     78 F   6 C    -4.950755097932E-01 -1.234685826615E-01 -1.264141925207E-01
     79 T   6 C     1.253389391921E-01 -3.869349697798E-01  1.770889873297E-01
     80 F   6 C    -1.253389391921E-01  3.869349697798E-01  1.770889873297E-01
     81 F   6 C     1.253389391921E-01  3.869349697798E-01 -1.770889873297E-01
     82 F   6 C    -1.253389391921E-01 -3.869349697798E-01 -1.770889873297E-01
     83 F   6 C     1.770889873297E-01  1.253389391921E-01 -3.869349697798E-01
     84 F   6 C    -3.869349697798E-01  1.770889873297E-01  1.253389391921E-01
     85 F   6 C    -1.770889873297E-01 -1.253389391921E-01 -3.869349697798E-01
     86 F   6 C     3.869349697798E-01  1.770889873297E-01 -1.253389391921E-01
     87 F   6 C     1.770889873297E-01 -1.253389391921E-01  3.869349697798E-01
     88 F   6 C     3.869349697798E-01 -1.770889873297E-01  1.253389391921E-01
     89 F   6 C    -1.770889873297E-01  1.253389391921E-01  3.869349697798E-01
     90 F   6 C    -3.869349697798E-01 -1.770889873297E-01 -1.253389391921E-01
     91 T   6 C     1.044401550481E-01  4.283144587895E-01  1.008485025471E-01
     92 F   6 C    -1.044401550481E-01 -4.283144587895E-01  1.008485025471E-01
     93 F   6 C     1.044401550481E-01 -4.283144587895E-01 -1.008485025471E-01
     94 F   6 C    -1.044401550481E-01  4.283144587895E-01 -1.008485025471E-01
     95 F   6 C     1.008485025471E-01  1.044401550481E-01  4.283144587895E-01
     96 F   6 C     4.283144587895E-01  1.008485025471E-01  1.044401550481E-01
     97 F   6 C    -1.008485025471E-01 -1.044401550481E-01  4.283144587895E-01
     98 F   6 C    -4.283144587895E-01  1.008485025471E-01 -1.044401550481E-01
     99 F   6 C     1.008485025471E-01 -1.044401550481E-01 -4.283144587895E-01
    100 F   6 C    -4.283144587895E-01 -1.008485025471E-01  1.044401550481E-01
    101 F   6 C    -1.008485025471E-01  1.044401550481E-01 -4.283144587895E-01
    102 F   6 C     4.283144587895E-01 -1.008485025471E-01 -1.044401550481E-01
    103 T   7 N     9.147846707148E-02 -4.556173632794E-01  1.765247037194E-01
    104 F   7 N    -9.147846707148E-02  4.556173632794E-01  1.765247037194E-01
    105 F   7 N     9.147846707148E-02  4.556173632794E-01 -1.765247037194E-01
    106 F   7 N    -9.147846707148E-02 -4.556173632794E-01 -1.765247037194E-01
    107 F   7 N     1.765247037194E-01  9.147846707148E-02 -4.556173632794E-01
    108 F   7 N    -4.556173632794E-01  1.765247037194E-01  9.147846707148E-02
    109 F   7 N    -1.765247037194E-01 -9.147846707148E-02 -4.556173632794E-01
    110 F   7 N     4.556173632794E-01  1.765247037194E-01 -9.147846707148E-02
    111 F   7 N     1.765247037194E-01 -9.147846707148E-02  4.556173632794E-01
    112 F   7 N     4.556173632794E-01 -1.765247037194E-01  9.147846707148E-02
    113 F   7 N    -1.765247037194E-01  9.147846707148E-02  4.556173632794E-01
    114 F   7 N    -4.556173632794E-01 -1.765247037194E-01 -9.147846707148E-02
    115 T   6 C     1.802944749004E-01 -3.870732230762E-01  1.242942943375E-01
    116 F   6 C    -1.802944749004E-01  3.870732230762E-01  1.242942943375E-01
    117 F   6 C     1.802944749004E-01  3.870732230762E-01 -1.242942943375E-01
    118 F   6 C    -1.802944749004E-01 -3.870732230762E-01 -1.242942943375E-01
    119 F   6 C     1.242942943375E-01  1.802944749004E-01 -3.870732230762E-01
    120 F   6 C    -3.870732230762E-01  1.242942943375E-01  1.802944749004E-01
    121 F   6 C    -1.242942943375E-01 -1.802944749004E-01 -3.870732230762E-01
    122 F   6 C     3.870732230762E-01  1.242942943375E-01 -1.802944749004E-01
    123 F   6 C     1.242942943375E-01 -1.802944749004E-01  3.870732230762E-01
    124 F   6 C     3.870732230762E-01 -1.242942943375E-01  1.802944749004E-01
    125 F   6 C    -1.242942943375E-01  1.802944749004E-01  3.870732230762E-01
    126 F   6 C    -3.870732230762E-01 -1.242942943375E-01 -1.802944749004E-01
    127 T   7 N     1.809494034894E-01 -4.558424997547E-01  9.062307235131E-02
    128 F   7 N    -1.809494034894E-01  4.558424997547E-01  9.062307235131E-02
    129 F   7 N     1.809494034894E-01  4.558424997547E-01 -9.062307235131E-02
    130 F   7 N    -1.809494034894E-01 -4.558424997547E-01 -9.062307235131E-02
    131 F   7 N     9.062307235131E-02  1.809494034894E-01 -4.558424997547E-01
    132 F   7 N    -4.558424997547E-01  9.062307235131E-02  1.809494034894E-01
    133 F   7 N    -9.062307235131E-02 -1.809494034894E-01 -4.558424997547E-01
    134 F   7 N     4.558424997547E-01  9.062307235131E-02 -1.809494034894E-01
    135 F   7 N     9.062307235131E-02 -1.809494034894E-01  4.558424997547E-01
    136 F   7 N     4.558424997547E-01 -9.062307235131E-02  1.809494034894E-01
    137 F   7 N    -9.062307235131E-02  1.809494034894E-01  4.558424997547E-01
    138 F   7 N    -4.558424997547E-01 -9.062307235131E-02 -1.809494034894E-01

 T = ATOM BELONGING TO THE ASYMMETRIC UNIT

 *******************************************************************************
 * CELL DEFORMATION
 *******************************************************************************

    ELASTIC STRAIN MATRIX (ADIMENSIONAL)

    1    0.0000000000    0.0000000000    0.0000000000
    2    0.0000000000    0.0000000000    0.0001000000
    3    0.0000000000    0.0001000000    0.0000000000

 LATTICE PARAMETERS (ANGSTROMS AND DEGREES) OF
 (1) ORIGINAL PRIMITIVE CELL
 (2) ORIGINAL CRYSTALLOGRAPHIC CELL
 (3) DEFORMED PRIMITIVE CELL
 (4) DEFORMED CRYSTALLOGRAPHIC CELL

            A           B           C        ALPHA       BETA        GAMMA         VOL
 (1)   15.547904   15.547904   15.547904  109.471221  109.471221  109.471221 2893.301395
 (2)   17.953173   17.953173   17.953173   90.000000   90.000000   90.000000 5786.602790
 (3)   15.548941   15.546868   15.546868  109.465818  109.471221  109.471221 2893.301366
 (4)   17.953173   17.953173   17.953173   89.988541   90.000000   90.000000 5786.602732

 * CELL DEFORMATION COMPLETE - NO. OF SYMMOPS   2

 *******************************************************************************
 * CELL DEFORMATION
 *******************************************************************************

    ELASTIC STRAIN MATRIX (ADIMENSIONAL)

    1    0.0000000000    0.0000000000    0.0000000000
    2    0.0000000000    0.0000000000   -0.0001000000
    3    0.0000000000   -0.0001000000    0.0000000000

 LATTICE PARAMETERS (ANGSTROMS AND DEGREES) OF
 (1) ORIGINAL PRIMITIVE CELL
 (2) ORIGINAL CRYSTALLOGRAPHIC CELL
 (3) DEFORMED PRIMITIVE CELL
 (4) DEFORMED CRYSTALLOGRAPHIC CELL

            A           B           C        ALPHA       BETA        GAMMA         VOL
 (1)   15.548941   15.546868   15.546868  109.465818  109.471221  109.471221 2893.301366
 (2)   17.953173   17.953173   17.953173   89.988541   90.000000   90.000000 5786.602732
 (3)   15.547904   15.547904   15.547904  109.471220  109.471221  109.471221 2893.301337
 (4)   17.953173   17.953173   17.953173   90.000000   90.000000   90.000000 5786.602674

 * CELL DEFORMATION COMPLETE - NO. OF SYMMOPS   2

 *****    2 SYMMOPS - TRANSLATORS IN ANGSTROM
 ***** MATRICES AND TRANSLATORS IN THE CARTESIAN REFERENCE FRAME

 ORDER   : ORDER OF THE OPERATOR

 TRANSLA : REAL TRANSLATION (WITHOUT ORIGIN SHIFT) IN CARTESIAN COORDINATES

 uvw/hkl : ORIENTATION OF THE OPERATOR IN CARTESIAN COORDINATES

 LOCATED : ORIGIN OF THE OPERATOR IN CARTESIAN COORDINATES

   NO.   1 INVERSE   1    ORDER   1        NO.   2 INVERSE   2    ORDER   2
    1.000   0.000   0.000     0.000         1.000   0.000   0.000     0.000
    0.000   1.000   0.000     0.000         0.000  -1.000   0.000     0.000
    0.000   0.000   1.000     0.000         0.000   0.000  -1.000     0.000
             OPERATION E(   1)                       OPERATION C(   2)
 DETERMINANT 1.; ROTATION(DEG)   0.      DETERMINANT 1.; ROTATION(DEG) 180.
 TRANSLA (  0.000    0.000    0.000)     TRANSLA (  0.000    0.000    0.000)
 uvw/hkl (  0.000    0.000    0.000)     uvw/hkl (  4.000    0.000    0.000)
 LOCATED (  0.000    0.000    0.000)     LOCATED (  0.000    0.000    0.000)

 GCALCO - MAX INDICES DIRECT LATTICE VECTOR    14    14    14
 NO.OF VECTORS CREATED 6999 STARS  122 RMAX   320.06272 BOHR

 CAPPA:IS1  2;IS2  2;IS3  2; K PTS MONK NET   6; SYMMOPS:K SPACE   4;G SPACE   2

 *******************************************************************************
 MAX NUMBER OF SCF CYCLES     200  CONVERGENCE ON DELTAP        10**-18
 WEIGHT OF F(I) IN F(I+1)      30% CONVERGENCE ON ENERGY        10**- 8
 SHRINK. FACT.(MONKH.)    2  2  2  NUMBER OF K POINTS IN THE IBZ      6
 SHRINKING FACTOR(GILAT NET)    2  NUMBER OF K POINTS(GILAT NET)      6
 *******************************************************************************
 *** K POINTS COORDINATES (OBLIQUE COORDINATES IN UNITS OF IS =  2)
   1-R(  0  0  0)   2-R(  1  0  0)   3-R(  0  1  0)   4-R(  1  1  0)
   5-R(  0  1  1)   6-R(  1  1  1)

 DIRECT LATTICE VECTORS COMPON. (A.U.)     RECIP. LATTICE VECTORS COMPON. (A.U.) 
        X            Y            Z              X            Y            Z
  -16.9632904   16.9632904   16.9632904      0.0000000    0.1851995    0.1851995
   16.9632904  -16.9632904   16.9632904      0.1851995    0.0000000    0.1851995
   16.9632904   16.9632904  -16.9632904      0.1851995    0.1851995    0.0000000

 DISK SPACE FOR EIGENVECTORS (FTN 10)    21980376 REALS
 TTTTTTTTTTTTTTTTTTTTTTTTTTTTTT gordsh1     TELAPSE      596.15 TCPU      279.99

 MATRIX SIZE: P(G)  862338, F(G)  432126, P(G) IRR  218688, F(G) IRR  218688
 MAX G-VECTOR INDEX FOR 1- AND 2-ELECTRON INTEGRALS  47

 TTTTTTTTTTTTTTTTTTTTTTTTTTTTTT INPUT       TELAPSE      605.17 TCPU      289.01

 SYMMETRY ALLOWED ELASTIC DISTORTION 1
  0.5773503  0.0000000  0.0000000
  0.0000000  0.5773503  0.0000000
  0.0000000  0.0000000  0.5773503

 SYMMETRY ALLOWED ELASTIC DISTORTION 2
  0.8164966  0.0000000  0.0000000
  0.0000000 -0.4082483  0.0000000
  0.0000000  0.0000000 -0.4082483

 SYMMETRY ALLOWED ELASTIC DISTORTION 3
  0.0000000  0.0000000  0.0000000
  0.0000000  0.7071068  0.0000000
  0.0000000  0.0000000 -0.7071068

 SYMMETRY ALLOWED ELASTIC DISTORTION 4
  0.0000000  0.0000000  0.0000000
  0.0000000  0.0000000  0.7071068
  0.0000000  0.7071068  0.0000000

 SYMMETRY ALLOWED INTERNAL DEGREE(S) OF FREEDOM: 205
 TTTTTTTTTTTTTTTTTTTTTTTTTTTTTT SYMM        TELAPSE      606.49 TCPU      290.33
 TTTTTTTTTTTTTTTTTTTTTTTTTTTTTT INT_SCREEN  TELAPSE      606.50 TCPU      290.34
 INFORMATION **** EXCBUF **** EXCH. BIPO BUFFER: WORDS USED =           0

 DFT PARAMETERS

     ATOM       ELECTRONS   NET CHARGE   R(ANGSTROM)
   1   1  H       1.0000      0.0000     1.11000000
  61 248  CD     20.0000      0.0000     1.52000000
  67   6  C       6.0000      0.0000     0.77000000
 103   7  N       7.0000      0.0000     0.74000000

 SIZE OF GRID=    4012132
 TTTTTTTTTTTTTTTTTTTTTTTTTTTTTT MAKE_GRID2  TELAPSE      617.04 TCPU      300.88
 BECKE WEIGHT FUNCTION
 RADSAFE =     2.00
 TOLERANCES - DENSITY:10**- 6; POTENTIAL:10**- 9; GRID WGT:10**-14

 RADIAL INTEGRATION  - INTERVALS (POINTS,UPPER LIMIT):            1( 99,  4.0*R)

 ANGULAR INTEGRATION - INTERVALS (ACCURACY LEVEL [N. POINTS] UPPER LIMIT):
  1(  6[ 146]   0.2)  2( 11[ 302]   0.5)  3( 14[ 590]   0.9)  4( 18[1454]   3.5)
  5( 14[ 590]9999.0)
 TTTTTTTTTTTTTTTTTTTTTTTTTTTTTT INT_CALC    TELAPSE      617.12 TCPU      300.97

 *******************************************************************************
 zif8Cd60degrees                                                                 
 CRYSTAL - SCF - TYPE OF CALCULATION :  RESTRICTED CLOSED SHELL
 *******************************************************************************

 CAPPA:IS1  2;IS2  2;IS3  2; K PTS MONK NET   6; SYMMOPS:K SPACE   4;G SPACE   2

 TTTTTTTTTTTTTTTTTTTTTTTTTTTTTT SDIK        TELAPSE      622.94 TCPU      306.78

 AAAAAAAAAAAAAAAAAAAAAAAAAAAAAAAAAAAAAAAAAAAAAAAAAAAAAAAAAAAAAAAAAAAAAAAAAAAAAAA
         ATOMIC WAVEFUNCTION(S)


 NUCLEAR CHARGE  1.0  SYMMETRY SPECIES            S
 N. ELECTRONS    1.0  NUMBER OF PRIMITIVE GTOS    5
                      NUMBER OF CONTRACTED GTOS   3
                      NUMBER OF CLOSED SHELLS     0
                      OPEN SHELL OCCUPATION       1

  ZNUC SCFIT  TOTAL HF ENERGY   KINETIC ENERGY   VIRIAL THEOREM ACCURACY
   1.0   1   -4.998098153E-01  4.997907537E-01 -2.000038139E+00  9.6E-17

 NUCLEAR CHARGE 20.0  SYMMETRY SPECIES            S    P    D
 N. ELECTRONS   20.0  NUMBER OF PRIMITIVE GTOS    8    7    6
                      NUMBER OF CONTRACTED GTOS   6    5    3
                      NUMBER OF CLOSED SHELLS     2    1    1
                      OPEN SHELL OCCUPATION       0    0    0

  ZNUC SCFIT  TOTAL HF ENERGY   KINETIC ENERGY   VIRIAL THEOREM ACCURACY
  20.0  36   -1.668271145E+02  6.451544656E+01 -3.585847628E+00  4.4E-06

 NUCLEAR CHARGE  6.0  SYMMETRY SPECIES            S    P
 N. ELECTRONS    6.0  NUMBER OF PRIMITIVE GTOS   11    5
                      NUMBER OF CONTRACTED GTOS   4    3
                      NUMBER OF CLOSED SHELLS     2    0
                      OPEN SHELL OCCUPATION       0    2

  ZNUC SCFIT  TOTAL HF ENERGY   KINETIC ENERGY   VIRIAL THEOREM ACCURACY
   6.0  11   -3.768480057E+01  3.769831118E+01 -1.999641612E+00  2.0E-06

 NUCLEAR CHARGE  7.0  SYMMETRY SPECIES            S    P
 N. ELECTRONS    7.0  NUMBER OF PRIMITIVE GTOS   11    5
                      NUMBER OF CONTRACTED GTOS   4    3
                      NUMBER OF CLOSED SHELLS     2    0
                      OPEN SHELL OCCUPATION       0    3

  ZNUC SCFIT  TOTAL HF ENERGY   KINETIC ENERGY   VIRIAL THEOREM ACCURACY
   7.0  11   -5.439473665E+01  5.441433682E+01 -1.999639798E+00  3.6E-06

 AAAAAAAAAAAAAAAAAAAAAAAAAAAAAAAAAAAAAAAAAAAAAAAAAAAAAAAAAAAAAAAAAAAAAAAAAAAAAAA

 CHARGE NORMALIZATION FACTOR   1.00000000
 TOTAL ATOMIC CHARGES:
   1.0000000   1.0000000   1.0000000   1.0000000   1.0000000   1.0000000
   1.0000000   1.0000000   1.0000000   1.0000000   1.0000000   1.0000000
   1.0000000   1.0000000   1.0000000   1.0000000   1.0000000   1.0000000
   1.0000000   1.0000000   1.0000000   1.0000000   1.0000000   1.0000000
   1.0000000   1.0000000   1.0000000   1.0000000   1.0000000   1.0000000
   1.0000000   1.0000000   1.0000000   1.0000000   1.0000000   1.0000000
   1.0000000   1.0000000   1.0000000   1.0000000   1.0000000   1.0000000
   1.0000000   1.0000000   1.0000000   1.0000000   1.0000000   1.0000000
   1.0000000   1.0000000   1.0000000   1.0000000   1.0000000   1.0000000
   1.0000000   1.0000000   1.0000000   1.0000000   1.0000000   1.0000000
  20.0000000  20.0000000  20.0000000  20.0000000  20.0000000  20.0000000
   6.0000000   6.0000000   6.0000000   6.0000000   6.0000000   6.0000000
   6.0000000   6.0000000   6.0000000   6.0000000   6.0000000   6.0000000
   6.0000000   6.0000000   6.0000000   6.0000000   6.0000000   6.0000000
   6.0000000   6.0000000   6.0000000   6.0000000   6.0000000   6.0000000
   6.0000000   6.0000000   6.0000000   6.0000000   6.0000000   6.0000000
   6.0000000   6.0000000   6.0000000   6.0000000   6.0000000   6.0000000
   7.0000000   7.0000000   7.0000000   7.0000000   7.0000000   7.0000000
   7.0000000   7.0000000   7.0000000   7.0000000   7.0000000   7.0000000
   6.0000000   6.0000000   6.0000000   6.0000000   6.0000000   6.0000000
   6.0000000   6.0000000   6.0000000   6.0000000   6.0000000   6.0000000
   7.0000000   7.0000000   7.0000000   7.0000000   7.0000000   7.0000000
   7.0000000   7.0000000   7.0000000   7.0000000   7.0000000   7.0000000
 TTTTTTTTTTTTTTTTTTTTTTTTTTTTTT MOQGAD      TELAPSE      631.07 TCPU      314.91
 TTTTTTTTTTTTTTTTTTTTTTTTTTTTTT SHELLXN     TELAPSE      643.11 TCPU      322.54
 TTTTTTTTTTTTTTTTTTTTTTTTTTTTTT MONMO3      TELAPSE      644.82 TCPU      324.24
 NUMERICALLY INTEGRATED DENSITY    636.0000031104
 TTTTTTTTTTTTTTTTTTTTTTTTTTTTTT NUMDFT      TELAPSE      649.79 TCPU      329.22
 CYC   0 ETOT(AU) -4.203298002319E+03 DETOT -4.20E+03 tst  7.87E-16 PX  1.00E+00
 TTTTTTTTTTTTTTTTTTTTTTTTTTTTTT DIIS        TELAPSE      653.93 TCPU      333.36
 TTTTTTTTTTTTTTTTTTTTTTTTTTTTTT FDIK        TELAPSE      714.56 TCPU      377.66
 INSULATING STATE
 TOP OF VALENCE BANDS -    BAND    318; K    6; EIG -3.1638772E-01 AU
 TOP OF VALENCE BANDS -    BAND    318; K    1; EIG -3.1653392E-01 AU
 BOTTOM OF VIRTUAL BANDS - BAND    319; K    4; EIG -9.9021525E-02 AU
 INDIRECT ENERGY BAND GAP:   5.9148 eV
 BOTTOM OF VIRTUAL BANDS - BAND    319; K    1; EIG -9.8845683E-02 AU
 TTTTTTTTTTTTTTTTTTTTTTTTTTTTTT PDIG        TELAPSE      715.25 TCPU      378.34
 CHARGE NORMALIZATION FACTOR   1.00000000
 TOTAL ATOMIC CHARGES:
   0.7859888   0.7859886   0.7859888   0.7859886   0.7859888   0.7859886
   0.7859884   0.7859886   0.7859888   0.7859886   0.7859884   0.7859886
   0.7857035   0.7857038   0.7857035   0.7857038   0.7857034   0.7857036
   0.7857032   0.7857035   0.7857034   0.7857035   0.7857032   0.7857036
   0.7370831   0.7370830   0.7370831   0.7370830   0.7370832   0.7370831
   0.7370833   0.7370830   0.7370832   0.7370830   0.7370833   0.7370831
   0.7516050   0.7516050   0.7516050   0.7516050   0.7516050   0.7516050
   0.7516052   0.7516050   0.7516050   0.7516050   0.7516052   0.7516050
   0.7519915   0.7519918   0.7519915   0.7519918   0.7519915   0.7519914
   0.7519914   0.7519918   0.7519915   0.7519918   0.7519914   0.7519914
  18.1913484  18.1913484  18.1913498  18.1913474  18.1913465  18.1913474
   5.5386699   5.5386708   5.5386699   5.5386708   5.5386695   5.5386690
   5.5386698   5.5386712   5.5386695   5.5386712   5.5386698   5.5386690
   6.2051345   6.2051330   6.2051345   6.2051330   6.2051347   6.2051350
   6.2051348   6.2051331   6.2051347   6.2051331   6.2051348   6.2051350
   6.7128344   6.7128340   6.7128344   6.7128340   6.7128342   6.7128346
   6.7128340   6.7128339   6.7128342   6.7128339   6.7128340   6.7128346
   7.7151517   7.7151516   7.7151517   7.7151516   7.7151519   7.7151519
   7.7151526   7.7151516   7.7151519   7.7151516   7.7151526   7.7151519
   6.2045379   6.2045390   6.2045379   6.2045390   6.2045381   6.2045377
   6.2045387   6.2045391   6.2045381   6.2045391   6.2045387   6.2045377
   7.7156252   7.7156256   7.7156252   7.7156256   7.7156255   7.7156253
   7.7156255   7.7156254   7.7156255   7.7156254   7.7156255   7.7156253
 TTTTTTTTTTTTTTTTTTTTTTTTTTTTTT MOQGAD      TELAPSE      715.26 TCPU      378.36
 TTTTTTTTTTTTTTTTTTTTTTTTTTTTTT SHELLXN     TELAPSE      731.54 TCPU      386.87
 TTTTTTTTTTTTTTTTTTTTTTTTTTTTTT MONMO3      TELAPSE      733.09 TCPU      388.41
 NUMERICALLY INTEGRATED DENSITY    636.0000026224
 TTTTTTTTTTTTTTTTTTTTTTTTTTTTTT NUMDFT      TELAPSE      742.01 TCPU      397.33
 CYC   1 ETOT(AU) -4.185432782523E+03 DETOT  1.79E+01 tst  0.00E+00 PX  1.00E+00
 TTTTTTTTTTTTTTTTTTTTTTTTTTTTTT DIIS        TELAPSE      744.36 TCPU      399.68
 DIIS TEST: 0.13283E+02 AT SCF   CYCLE   1 - MIX   30 %
 TTTTTTTTTTTTTTTTTTTTTTTTTTTTTT FDIK        TELAPSE      761.69 TCPU      409.32
 INSULATING STATE
 TOP OF VALENCE BANDS -    BAND    318; K    6; EIG -1.6013196E-01 AU
 TOP OF VALENCE BANDS -    BAND    318; K    1; EIG -1.6035816E-01 AU
 BOTTOM OF VIRTUAL BANDS - BAND    319; K    1; EIG -3.5850672E-02 AU
 INDIRECT ENERGY BAND GAP:   3.3819 eV
 TTTTTTTTTTTTTTTTTTTTTTTTTTTTTT PDIG        TELAPSE      762.30 TCPU      409.93
 CHARGE NORMALIZATION FACTOR   1.00000000
 TOTAL ATOMIC CHARGES:
   0.9790754   0.9793030   0.9790754   0.9793030   0.9791332   0.9794261
   0.9789789   0.9790784   0.9791332   0.9790784   0.9789789   0.9794261
   0.9788369   0.9790359   0.9788369   0.9790359   0.9787881   0.9784224
   0.9788483   0.9785937   0.9787881   0.9785937   0.9788483   0.9784224
   0.9347680   0.9346010   0.9347680   0.9346010   0.9346489   0.9347595
   0.9344875   0.9349400   0.9346489   0.9349400   0.9344875   0.9347595
   0.9526585   0.9530198   0.9526585   0.9530198   0.9529775   0.9525075
   0.9529699   0.9523329   0.9529775   0.9523329   0.9529699   0.9525075
   0.9544807   0.9544706   0.9544807   0.9544706   0.9538727   0.9540183
   0.9542480   0.9540340   0.9538727   0.9540340   0.9542480   0.9540183
  19.2834614  19.2834614  19.2828035  19.2833403  19.2827175  19.2833403
   5.7311844   5.7316994   5.7311844   5.7316994   5.7316506   5.7323008
   5.7325420   5.7308665   5.7316506   5.7308665   5.7325420   5.7323008
   5.9079253   5.9074928   5.9079253   5.9074928   5.9080702   5.9077836
   5.9078376   5.9073581   5.9080702   5.9073581   5.9078376   5.9077836
   6.0950664   6.0944773   6.0950664   6.0944773   6.0948548   6.0939734
   6.0946481   6.0951757   6.0948548   6.0951757   6.0946481   6.0939734
   7.4600195   7.4602648   7.4600195   7.4602648   7.4593717   7.4600410
   7.4588246   7.4602574   7.4593717   7.4602574   7.4588246   7.4600410
   5.9056774   5.9054217   5.9056774   5.9054217   5.9052031   5.9062409
   5.9056782   5.9064232   5.9052031   5.9064232   5.9056782   5.9062409
   7.4592857   7.4591872   7.4592857   7.4591872   7.4596795   7.4587565
   7.4592268   7.4586557   7.4596795   7.4586557   7.4592268   7.4587565
 TTTTTTTTTTTTTTTTTTTTTTTTTTTTTT MOQGAD      TELAPSE      762.31 TCPU      409.94
 TTTTTTTTTTTTTTTTTTTTTTTTTTTTTT SHELLXN     TELAPSE      779.10 TCPU      418.45
 TTTTTTTTTTTTTTTTTTTTTTTTTTTTTT MONMO3      TELAPSE      780.40 TCPU      419.75
 NUMERICALLY INTEGRATED DENSITY    636.0000169484
 TTTTTTTTTTTTTTTTTTTTTTTTTTTTTT NUMDFT      TELAPSE      789.31 TCPU      428.66
 CYC   2 ETOT(AU) -4.186630150862E+03 DETOT -1.20E+00 tst  9.51E-03 PX  3.58E-01
 TTTTTTTTTTTTTTTTTTTTTTTTTTTTTT DIIS        TELAPSE      796.25 TCPU      435.60
 DIIS TEST: 0.60204E+01 AT SCF   CYCLE   2 - DIIS ACTIVE - HISTORY:     2 CYCLES
 TTTTTTTTTTTTTTTTTTTTTTTTTTTTTT FDIK        TELAPSE      817.49 TCPU      449.12
 INSULATING STATE
 TOP OF VALENCE BANDS -    BAND    318; K    6; EIG -1.9054258E-01 AU
 TOP OF VALENCE BANDS -    BAND    318; K    1; EIG -1.9071625E-01 AU
 BOTTOM OF VIRTUAL BANDS - BAND    319; K    1; EIG -2.5861375E-02 AU
 INDIRECT ENERGY BAND GAP:   4.4812 eV
 TTTTTTTTTTTTTTTTTTTTTTTTTTTTTT PDIG        TELAPSE      817.88 TCPU      449.51
 CHARGE NORMALIZATION FACTOR   1.00000000
 TOTAL ATOMIC CHARGES:
   0.8876758   0.8878768   0.8876758   0.8878768   0.8876443   0.8874710
   0.8876406   0.8873975   0.8876443   0.8873975   0.8876406   0.8874710
   0.8873735   0.8873133   0.8873735   0.8873133   0.8873867   0.8871180
   0.8873748   0.8871620   0.8873867   0.8871620   0.8873748   0.8871180
   0.8793416   0.8794604   0.8793416   0.8794604   0.8793316   0.8791597
   0.8792602   0.8791573   0.8793316   0.8791573   0.8792602   0.8791597
   0.8965721   0.8965309   0.8965721   0.8965309   0.8965022   0.8965319
   0.8966854   0.8964718   0.8965022   0.8964718   0.8966854   0.8965319
   0.8970005   0.8970105   0.8970005   0.8970105   0.8969486   0.8971349
   0.8970295   0.8969654   0.8969486   0.8969654   0.8970295   0.8971349
  18.7629710  18.7629710  18.7635117  18.7627736  18.7623495  18.7627736
   5.5485189   5.5489127   5.5485189   5.5489127   5.5481321   5.5481989
   5.5478732   5.5476905   5.5481321   5.5476905   5.5478732   5.5481989
   6.0496879   6.0494273   6.0496879   6.0494273   6.0495338   6.0495688
   6.0497113   6.0496358   6.0495338   6.0496358   6.0497113   6.0495688
   6.2349008   6.2348567   6.2349008   6.2348567   6.2354419   6.2352026
   6.2355864   6.2356301   6.2354419   6.2356301   6.2355864   6.2352026
   7.6435041   7.6433514   7.6435041   7.6433514   7.6436344   7.6439543
   7.6440429   7.6439636   7.6436344   7.6439636   7.6440429   7.6439543
   6.0481289   6.0483091   6.0481289   6.0483091   6.0483297   6.0485371
   6.0481420   6.0482551   6.0483297   6.0482551   6.0481420   6.0485371
   7.6458081   7.6456684   7.6458081   7.6456684   7.6454769   7.6457269
   7.6455363   7.6459171   7.6454769   7.6459171   7.6455363   7.6457269
 TTTTTTTTTTTTTTTTTTTTTTTTTTTTTT MOQGAD      TELAPSE      817.89 TCPU      449.52
 TTTTTTTTTTTTTTTTTTTTTTTTTTTTTT SHELLXN     TELAPSE      835.40 TCPU      458.03
 TTTTTTTTTTTTTTTTTTTTTTTTTTTTTT MONMO3      TELAPSE      837.06 TCPU      459.69
 NUMERICALLY INTEGRATED DENSITY    636.0000140511
 TTTTTTTTTTTTTTTTTTTTTTTTTTTTTT NUMDFT      TELAPSE      845.97 TCPU      468.60
 CYC   3 ETOT(AU) -4.187404510049E+03 DETOT -7.74E-01 tst  2.33E-03 PX  1.77E-01
 TTTTTTTTTTTTTTTTTTTTTTTTTTTTTT DIIS        TELAPSE      847.76 TCPU      470.39
 DIIS TEST: 0.39088E+00 AT SCF   CYCLE   3 - DIIS ACTIVE - HISTORY:     3 CYCLES
 TTTTTTTTTTTTTTTTTTTTTTTTTTTTTT FDIK        TELAPSE      865.76 TCPU      480.64
 INSULATING STATE
 TOP OF VALENCE BANDS -    BAND    318; K    6; EIG -1.9240237E-01 AU
 TOP OF VALENCE BANDS -    BAND    318; K    1; EIG -1.9256616E-01 AU
 BOTTOM OF VIRTUAL BANDS - BAND    319; K    1; EIG -2.8202452E-02 AU
 INDIRECT ENERGY BAND GAP:   4.4681 eV
 TTTTTTTTTTTTTTTTTTTTTTTTTTTTTT PDIG        TELAPSE      866.54 TCPU      481.42
 CHARGE NORMALIZATION FACTOR   1.00000000
 TOTAL ATOMIC CHARGES:
   0.8911563   0.8911564   0.8911563   0.8911564   0.8910752   0.8910229
   0.8910971   0.8910622   0.8910752   0.8910622   0.8910971   0.8910229
   0.8910359   0.8910039   0.8910359   0.8910039   0.8910539   0.8909030
   0.8910028   0.8909250   0.8910539   0.8909250   0.8910028   0.8909030
   0.8633790   0.8633593   0.8633790   0.8633593   0.8633967   0.8633491
   0.8633674   0.8633274   0.8633967   0.8633274   0.8633674   0.8633491
   0.8749054   0.8748729   0.8749054   0.8748729   0.8748997   0.8749118
   0.8748377   0.8749164   0.8748997   0.8749164   0.8748377   0.8749118
   0.8758273   0.8758443   0.8758273   0.8758443   0.8758883   0.8758938
   0.8758867   0.8758810   0.8758883   0.8758810   0.8758867   0.8758938
  18.8198754  18.8198754  18.8199795  18.8200535  18.8199345  18.8200535
   5.6589382   5.6590015   5.6589382   5.6590015   5.6591787   5.6590463
   5.6590780   5.6588303   5.6591787   5.6588303   5.6590780   5.6590463
   6.0421225   6.0420695   6.0421225   6.0420695   6.0417057   6.0418907
   6.0417306   6.0418138   6.0417057   6.0418138   6.0417306   6.0418907
   6.3075278   6.3075841   6.3075278   6.3075841   6.3073576   6.3074367
   6.3075861   6.3075346   6.3073576   6.3075346   6.3075861   6.3074367
   7.5725842   7.5726196   7.5725842   7.5726196   7.5723853   7.5725214
   7.5723887   7.5725940   7.5723853   7.5725940   7.5723887   7.5725214
   6.0403408   6.0403622   6.0403408   6.0403622   6.0407844   6.0408410
   6.0407163   6.0407394   6.0407844   6.0407394   6.0407163   6.0408410
   7.5722353   7.5722277   7.5722353   7.5722277   7.5722200   7.5722123
   7.5722832   7.5723867   7.5722200   7.5723867   7.5722832   7.5722123
 TTTTTTTTTTTTTTTTTTTTTTTTTTTTTT MOQGAD      TELAPSE      866.55 TCPU      481.43
 TTTTTTTTTTTTTTTTTTTTTTTTTTTTTT SHELLXN     TELAPSE      881.57 TCPU      489.94
 TTTTTTTTTTTTTTTTTTTTTTTTTTTTTT MONMO3      TELAPSE      882.90 TCPU      491.27
 NUMERICALLY INTEGRATED DENSITY    636.0000134204
 TTTTTTTTTTTTTTTTTTTTTTTTTTTTTT NUMDFT      TELAPSE      891.82 TCPU      500.18
 CYC   4 ETOT(AU) -4.187448142675E+03 DETOT -4.36E-02 tst  1.44E-04 PX  2.28E-02
 TTTTTTTTTTTTTTTTTTTTTTTTTTTTTT DIIS        TELAPSE      894.42 TCPU      502.78
 DIIS TEST: 0.38905E-01 AT SCF   CYCLE   4 - DIIS ACTIVE - HISTORY:     4 CYCLES
 TTTTTTTTTTTTTTTTTTTTTTTTTTTTTT FDIK        TELAPSE      911.52 TCPU      512.60
 INSULATING STATE
 TOP OF VALENCE BANDS -    BAND    318; K    6; EIG -1.9367999E-01 AU
 TOP OF VALENCE BANDS -    BAND    318; K    1; EIG -1.9384619E-01 AU
 BOTTOM OF VIRTUAL BANDS - BAND    319; K    1; EIG -3.0220229E-02 AU
 INDIRECT ENERGY BAND GAP:   4.4480 eV
 TTTTTTTTTTTTTTTTTTTTTTTTTTTTTT PDIG        TELAPSE      912.19 TCPU      513.28
 CHARGE NORMALIZATION FACTOR   1.00000000
 TOTAL ATOMIC CHARGES:
   0.8887759   0.8887864   0.8887759   0.8887864   0.8887033   0.8887575
   0.8887176   0.8887670   0.8887033   0.8887670   0.8887176   0.8887575
   0.8884977   0.8885309   0.8884977   0.8885309   0.8885595   0.8885231
   0.8885344   0.8885318   0.8885595   0.8885318   0.8885344   0.8885231
   0.8648481   0.8648449   0.8648481   0.8648449   0.8648511   0.8648573
   0.8648145   0.8648444   0.8648511   0.8648444   0.8648145   0.8648573
   0.8797201   0.8797246   0.8797201   0.8797246   0.8797192   0.8796984
   0.8797211   0.8796888   0.8797192   0.8796888   0.8797211   0.8796984
   0.8807837   0.8807903   0.8807837   0.8807903   0.8808067   0.8807481
   0.8808041   0.8807725   0.8808067   0.8807725   0.8808041   0.8807481
  18.8129926  18.8129926  18.8129050  18.8129239  18.8129011  18.8129239
   5.6178495   5.6177933   5.6178495   5.6177933   5.6177425   5.6178341
   5.6177373   5.6177993   5.6177425   5.6177993   5.6177373   5.6178341
   6.0509401   6.0509399   6.0509401   6.0509399   6.0509909   6.0509483
   6.0510295   6.0510304   6.0509909   6.0510304   6.0510295   6.0509483
   6.2972932   6.2972834   6.2972932   6.2972834   6.2972698   6.2973394
   6.2973550   6.2973520   6.2972698   6.2973520   6.2973550   6.2973394
   7.5868727   7.5869155   7.5868727   7.5869155   7.5870698   7.5870386
   7.5870253   7.5869893   7.5870698   7.5869893   7.5870253   7.5870386
   6.0499589   6.0499291   6.0499589   6.0499291   6.0499206   6.0499204
   6.0499012   6.0498338   6.0499206   6.0498338   6.0499012   6.0499204
   7.5879859   7.5879739   7.5879859   7.5879739   7.5879211   7.5878536
   7.5878999   7.5879198   7.5879211   7.5879198   7.5878999   7.5878536
 TTTTTTTTTTTTTTTTTTTTTTTTTTTTTT MOQGAD      TELAPSE      912.21 TCPU      513.29
 TTTTTTTTTTTTTTTTTTTTTTTTTTTTTT SHELLXN     TELAPSE      932.45 TCPU      521.78
 TTTTTTTTTTTTTTTTTTTTTTTTTTTTTT MONMO3      TELAPSE      934.14 TCPU      523.47
 NUMERICALLY INTEGRATED DENSITY    636.0000136946
 TTTTTTTTTTTTTTTTTTTTTTTTTTTTTT NUMDFT      TELAPSE      943.06 TCPU      532.39
 CYC   5 ETOT(AU) -4.187452271478E+03 DETOT -4.13E-03 tst  2.41E-05 PX  4.50E-03
 TTTTTTTTTTTTTTTTTTTTTTTTTTTTTT DIIS        TELAPSE      946.87 TCPU      536.20
 DIIS TEST: 0.55325E-02 AT SCF   CYCLE   5 - DIIS ACTIVE - HISTORY:     5 CYCLES
 TTTTTTTTTTTTTTTTTTTTTTTTTTTTTT FDIK        TELAPSE      964.10 TCPU      546.53
 INSULATING STATE
 TOP OF VALENCE BANDS -    BAND    318; K    6; EIG -1.9468826E-01 AU
 TOP OF VALENCE BANDS -    BAND    318; K    1; EIG -1.9485223E-01 AU
 BOTTOM OF VIRTUAL BANDS - BAND    319; K    1; EIG -3.0770352E-02 AU
 INDIRECT ENERGY BAND GAP:   4.4604 eV
 TTTTTTTTTTTTTTTTTTTTTTTTTTTTTT PDIG        TELAPSE      964.92 TCPU      547.35
 CHARGE NORMALIZATION FACTOR   1.00000000
 TOTAL ATOMIC CHARGES:
   0.8882154   0.8882288   0.8882154   0.8882288   0.8882295   0.8882328
   0.8882262   0.8882310   0.8882295   0.8882310   0.8882262   0.8882328
   0.8880816   0.8880792   0.8880816   0.8880792   0.8880815   0.8880756
   0.8880751   0.8880667   0.8880815   0.8880667   0.8880751   0.8880756
   0.8670796   0.8670794   0.8670796   0.8670794   0.8670758   0.8670707
   0.8670640   0.8670644   0.8670758   0.8670644   0.8670640   0.8670707
   0.8788014   0.8788073   0.8788014   0.8788073   0.8788083   0.8788148
   0.8788106   0.8788118   0.8788083   0.8788118   0.8788106   0.8788148
   0.8798456   0.8798500   0.8798456   0.8798500   0.8798373   0.8798259
   0.8798323   0.8798371   0.8798373   0.8798371   0.8798323   0.8798259
  18.8084975  18.8084975  18.8085152  18.8084832  18.8085174  18.8084832
   5.6369364   5.6369503   5.6369364   5.6369503   5.6369428   5.6369420
   5.6369178   5.6369276   5.6369428   5.6369276   5.6369178   5.6369420
   6.0473284   6.0473250   6.0473284   6.0473250   6.0472385   6.0472855
   6.0472549   6.0472694   6.0472385   6.0472694   6.0472549   6.0472855
   6.2934045   6.2933890   6.2934045   6.2933890   6.2933972   6.2933970
   6.2934043   6.2933945   6.2933972   6.2933945   6.2934043   6.2933970
   7.5849380   7.5849172   7.5849380   7.5849172   7.5848249   7.5848348
   7.5848276   7.5848497   7.5848249   7.5848497   7.5848276   7.5848348
   6.0460052   6.0460054   6.0460052   6.0460054   6.0461027   6.0460643
   6.0460903   6.0460662   6.0461027   6.0460662   6.0460903   6.0460643
   7.5851126   7.5851254   7.5851126   7.5851254   7.5852128   7.5851958
   7.5852598   7.5852252   7.5852128   7.5852252   7.5852598   7.5851958
 TTTTTTTTTTTTTTTTTTTTTTTTTTTTTT MOQGAD      TELAPSE      964.93 TCPU      547.36
 TTTTTTTTTTTTTTTTTTTTTTTTTTTTTT SHELLXN     TELAPSE      982.27 TCPU      555.92
 TTTTTTTTTTTTTTTTTTTTTTTTTTTTTT MONMO3      TELAPSE      984.19 TCPU      557.85
 NUMERICALLY INTEGRATED DENSITY    636.0000135172
 TTTTTTTTTTTTTTTTTTTTTTTTTTTTTT NUMDFT      TELAPSE      993.11 TCPU      566.76
 CYC   6 ETOT(AU) -4.187452951467E+03 DETOT -6.80E-04 tst  3.41E-06 PX  3.74E-03
 TTTTTTTTTTTTTTTTTTTTTTTTTTTTTT DIIS        TELAPSE      995.56 TCPU      569.21
 DIIS TEST: 0.12355E-02 AT SCF   CYCLE   6 - DIIS ACTIVE - HISTORY:     6 CYCLES
 TTTTTTTTTTTTTTTTTTTTTTTTTTTTTT FDIK        TELAPSE     1011.60 TCPU      577.47
 INSULATING STATE
 TOP OF VALENCE BANDS -    BAND    318; K    6; EIG -1.9467206E-01 AU
 TOP OF VALENCE BANDS -    BAND    318; K    1; EIG -1.9483714E-01 AU
 BOTTOM OF VIRTUAL BANDS - BAND    319; K    1; EIG -3.0752976E-02 AU
 INDIRECT ENERGY BAND GAP:   4.4605 eV
 TTTTTTTTTTTTTTTTTTTTTTTTTTTTTT PDIG        TELAPSE     1012.02 TCPU      577.89
 CHARGE NORMALIZATION FACTOR   1.00000000
 TOTAL ATOMIC CHARGES:
   0.8880731   0.8880743   0.8880731   0.8880743   0.8880608   0.8880678
   0.8880582   0.8880720   0.8880608   0.8880720   0.8880582   0.8880678
   0.8879167   0.8879202   0.8879167   0.8879202   0.8879251   0.8879210
   0.8879274   0.8879163   0.8879251   0.8879163   0.8879274   0.8879210
   0.8666113   0.8666129   0.8666113   0.8666129   0.8666114   0.8666040
   0.8666096   0.8666003   0.8666114   0.8666003   0.8666096   0.8666040
   0.8789598   0.8789591   0.8789598   0.8789591   0.8789473   0.8789535
   0.8789494   0.8789509   0.8789473   0.8789509   0.8789494   0.8789535
   0.8799446   0.8799433   0.8799446   0.8799433   0.8799553   0.8799492
   0.8799520   0.8799518   0.8799553   0.8799518   0.8799520   0.8799492
  18.8139934  18.8139934  18.8139926  18.8140001  18.8139991  18.8140001
   5.6325425   5.6325625   5.6325425   5.6325625   5.6325654   5.6325503
   5.6325570   5.6325632   5.6325654   5.6325632   5.6325570   5.6325503
   6.0506556   6.0506545   6.0506556   6.0506545   6.0506828   6.0507233
   6.0507017   6.0507229   6.0506828   6.0507229   6.0507017   6.0507233
   6.2955643   6.2955536   6.2955643   6.2955536   6.2955589   6.2955816
   6.2955548   6.2955795   6.2955589   6.2955795   6.2955548   6.2955816
   7.5811528   7.5811444   7.5811528   7.5811444   7.5812688   7.5812179
   7.5812724   7.5812183   7.5812688   7.5812183   7.5812724   7.5812179
   6.0496613   6.0496554   6.0496613   6.0496554   6.0496247   6.0496044
   6.0496084   6.0495976   6.0496247   6.0495976   6.0496084   6.0496044
   7.5819189   7.5819227   7.5819189   7.5819227   7.5817915   7.5818360
   7.5818061   7.5818361   7.5817915   7.5818361   7.5818061   7.5818360
 TTTTTTTTTTTTTTTTTTTTTTTTTTTTTT MOQGAD      TELAPSE     1012.03 TCPU      577.90
 TTTTTTTTTTTTTTTTTTTTTTTTTTTTTT SHELLXN     TELAPSE     1025.61 TCPU      586.45
 TTTTTTTTTTTTTTTTTTTTTTTTTTTTTT MONMO3      TELAPSE     1028.17 TCPU      589.01
 NUMERICALLY INTEGRATED DENSITY    636.0000135801
 TTTTTTTTTTTTTTTTTTTTTTTTTTTTTT NUMDFT      TELAPSE     1037.08 TCPU      597.93
 CYC   7 ETOT(AU) -4.187453080631E+03 DETOT -1.29E-04 tst  4.69E-07 PX  2.52E-03
 TTTTTTTTTTTTTTTTTTTTTTTTTTTTTT DIIS        TELAPSE     1039.48 TCPU      600.33
 DIIS TEST: 0.18474E-03 AT SCF   CYCLE   7 - DIIS ACTIVE - HISTORY:     7 CYCLES
 TTTTTTTTTTTTTTTTTTTTTTTTTTTTTT FDIK        TELAPSE     1058.78 TCPU      614.41
 INSULATING STATE
 TOP OF VALENCE BANDS -    BAND    318; K    6; EIG -1.9467339E-01 AU
 TOP OF VALENCE BANDS -    BAND    318; K    1; EIG -1.9483813E-01 AU
 BOTTOM OF VIRTUAL BANDS - BAND    319; K    1; EIG -3.1065399E-02 AU
 INDIRECT ENERGY BAND GAP:   4.4520 eV
 TTTTTTTTTTTTTTTTTTTTTTTTTTTTTT PDIG        TELAPSE     1059.80 TCPU      615.43
 CHARGE NORMALIZATION FACTOR   1.00000000
 TOTAL ATOMIC CHARGES:
   0.8882133   0.8882100   0.8882133   0.8882100   0.8882154   0.8882126
   0.8882171   0.8882135   0.8882154   0.8882135   0.8882171   0.8882126
   0.8880926   0.8880924   0.8880926   0.8880924   0.8880886   0.8880855
   0.8880896   0.8880842   0.8880886   0.8880842   0.8880896   0.8880855
   0.8662721   0.8662729   0.8662721   0.8662729   0.8662722   0.8662705
   0.8662715   0.8662703   0.8662722   0.8662703   0.8662715   0.8662705
   0.8786568   0.8786573   0.8786568   0.8786573   0.8786661   0.8786638
   0.8786670   0.8786643   0.8786661   0.8786643   0.8786670   0.8786638
   0.8796643   0.8796655   0.8796643   0.8796655   0.8796583   0.8796566
   0.8796582   0.8796572   0.8796583   0.8796572   0.8796582   0.8796566
  18.8139661  18.8139661  18.8139673  18.8139598  18.8139630  18.8139598
   5.6322588   5.6322601   5.6322588   5.6322601   5.6322450   5.6322606
   5.6322412   5.6322705   5.6322450   5.6322705   5.6322412   5.6322606
   6.0489770   6.0489792   6.0489770   6.0489792   6.0489380   6.0489373
   6.0489345   6.0489314   6.0489380   6.0489314   6.0489345   6.0489373
   6.2962419   6.2962344   6.2962419   6.2962344   6.2962341   6.2962400
   6.2962341   6.2962335   6.2962341   6.2962335   6.2962341   6.2962400
   7.5832873   7.5832937   7.5832873   7.5832937   7.5831854   7.5831995
   7.5831858   7.5832003   7.5831854   7.5832003   7.5831858   7.5831995
   6.0477394   6.0477422   6.0477394   6.0477422   6.0478001   6.0477816
   6.0477991   6.0477864   6.0478001   6.0477864   6.0477991   6.0477816
   7.5836140   7.5836102   7.5836140   7.5836102   7.5837217   7.5837032
   7.5837265   7.5837011   7.5837217   7.5837011   7.5837265   7.5837032
 TTTTTTTTTTTTTTTTTTTTTTTTTTTTTT MOQGAD      TELAPSE     1059.82 TCPU      615.44
 TTTTTTTTTTTTTTTTTTTTTTTTTTTTTT SHELLXN     TELAPSE     1076.31 TCPU      623.95
 TTTTTTTTTTTTTTTTTTTTTTTTTTTTTT MONMO3      TELAPSE     1078.02 TCPU      625.67
 NUMERICALLY INTEGRATED DENSITY    636.0000135881
 TTTTTTTTTTTTTTTTTTTTTTTTTTTTTT NUMDFT      TELAPSE     1086.95 TCPU      634.60
 CYC   8 ETOT(AU) -4.187453100063E+03 DETOT -1.94E-05 tst  1.44E-07 PX  5.49E-04
 TTTTTTTTTTTTTTTTTTTTTTTTTTTTTT DIIS        TELAPSE     1090.04 TCPU      637.69
 DIIS TEST: 0.59833E-04 AT SCF   CYCLE   8 - DIIS ACTIVE - HISTORY:     8 CYCLES
 TTTTTTTTTTTTTTTTTTTTTTTTTTTTTT FDIK        TELAPSE     1107.96 TCPU      648.86
 INSULATING STATE
 TOP OF VALENCE BANDS -    BAND    318; K    6; EIG -1.9476001E-01 AU
 TOP OF VALENCE BANDS -    BAND    318; K    1; EIG -1.9492489E-01 AU
 BOTTOM OF VIRTUAL BANDS - BAND    319; K    1; EIG -3.0975648E-02 AU
 INDIRECT ENERGY BAND GAP:   4.4568 eV
 TTTTTTTTTTTTTTTTTTTTTTTTTTTTTT PDIG        TELAPSE     1108.60 TCPU      649.49
 CHARGE NORMALIZATION FACTOR   1.00000000
 TOTAL ATOMIC CHARGES:
   0.8881014   0.8880998   0.8881014   0.8880998   0.8880960   0.8880987
   0.8880951   0.8880990   0.8880960   0.8880990   0.8880951   0.8880987
   0.8879618   0.8879614   0.8879618   0.8879614   0.8879651   0.8879669
   0.8879652   0.8879667   0.8879651   0.8879667   0.8879652   0.8879669
   0.8664329   0.8664328   0.8664329   0.8664328   0.8664327   0.8664341
   0.8664321   0.8664342   0.8664327   0.8664342   0.8664321   0.8664341
   0.8788236   0.8788229   0.8788236   0.8788229   0.8788133   0.8788152
   0.8788142   0.8788162   0.8788133   0.8788162   0.8788142   0.8788152
   0.8798119   0.8798136   0.8798119   0.8798136   0.8798191   0.8798186
   0.8798180   0.8798194   0.8798191   0.8798194   0.8798180   0.8798186
  18.8135116  18.8135116  18.8135085  18.8135077  18.8135037  18.8135077
   5.6327916   5.6327915   5.6327916   5.6327915   5.6327997   5.6327808
   5.6327995   5.6327837   5.6327997   5.6327837   5.6327995   5.6327808
   6.0497073   6.0497074   6.0497073   6.0497074   6.0497620   6.0497625
   6.0497599   6.0497595   6.0497620   6.0497595   6.0497599   6.0497625
   6.2955984   6.2955953   6.2955984   6.2955953   6.2955993   6.2956016
   6.2956017   6.2955979   6.2955993   6.2955979   6.2956017   6.2956016
   7.5823232   7.5823244   7.5823232   7.5823244   7.5824206   7.5824043
   7.5824222   7.5824047   7.5824206   7.5824047   7.5824222   7.5824043
   6.0486651   6.0486669   6.0486651   6.0486669   6.0485996   6.0486199
   6.0486028   6.0486213   6.0485996   6.0486213   6.0486028   6.0486199
   7.5830272   7.5830280   7.5830272   7.5830280   7.5829341   7.5829475
   7.5829330   7.5829483   7.5829341   7.5829483   7.5829330   7.5829475
 TTTTTTTTTTTTTTTTTTTTTTTTTTTTTT MOQGAD      TELAPSE     1108.61 TCPU      649.50
 TTTTTTTTTTTTTTTTTTTTTTTTTTTTTT SHELLXN     TELAPSE     1127.09 TCPU      658.00
 TTTTTTTTTTTTTTTTTTTTTTTTTTTTTT MONMO3      TELAPSE     1128.39 TCPU      659.30
 NUMERICALLY INTEGRATED DENSITY    636.0000135837
 TTTTTTTTTTTTTTTTTTTTTTTTTTTTTT NUMDFT      TELAPSE     1137.35 TCPU      668.26
 CYC   9 ETOT(AU) -4.187453106264E+03 DETOT -6.20E-06 tst  2.19E-08 PX  2.43E-04
 TTTTTTTTTTTTTTTTTTTTTTTTTTTTTT DIIS        TELAPSE     1139.72 TCPU      670.63
 DIIS TEST: 0.25609E-05 AT SCF   CYCLE   9 - DIIS ACTIVE - HISTORY:     9 CYCLES
 TTTTTTTTTTTTTTTTTTTTTTTTTTTTTT FDIK        TELAPSE     1161.38 TCPU      686.15
 INSULATING STATE
 TOP OF VALENCE BANDS -    BAND    318; K    6; EIG -1.9473910E-01 AU
 TOP OF VALENCE BANDS -    BAND    318; K    1; EIG -1.9490396E-01 AU
 BOTTOM OF VIRTUAL BANDS - BAND    319; K    1; EIG -3.0984032E-02 AU
 INDIRECT ENERGY BAND GAP:   4.4560 eV
 TTTTTTTTTTTTTTTTTTTTTTTTTTTTTT PDIG        TELAPSE     1163.11 TCPU      687.88
 CHARGE NORMALIZATION FACTOR   1.00000000
 TOTAL ATOMIC CHARGES:
   0.8881051   0.8881052   0.8881051   0.8881052   0.8881144   0.8881086
   0.8881136   0.8881088   0.8881144   0.8881088   0.8881136   0.8881086
   0.8879885   0.8879886   0.8879885   0.8879886   0.8879826   0.8879792
   0.8879826   0.8879798   0.8879826   0.8879798   0.8879826   0.8879792
   0.8664653   0.8664652   0.8664653   0.8664652   0.8664663   0.8664635
   0.8664665   0.8664633   0.8664663   0.8664633   0.8664665   0.8664635
   0.8787606   0.8787606   0.8787606   0.8787606   0.8787757   0.8787713
   0.8787756   0.8787709   0.8787757   0.8787709   0.8787756   0.8787713
   0.8797747   0.8797750   0.8797747   0.8797750   0.8797634   0.8797634
   0.8797629   0.8797637   0.8797634   0.8797637   0.8797629   0.8797634
  18.8136145  18.8136145  18.8136259  18.8136193  18.8136223  18.8136193
   5.6326459   5.6326466   5.6326459   5.6326466   5.6326350   5.6326601
   5.6326327   5.6326654   5.6326350   5.6326654   5.6326327   5.6326601
   6.0497305   6.0497280   6.0497305   6.0497280   6.0496395   6.0496400
   6.0496414   6.0496369   6.0496395   6.0496369   6.0496414   6.0496400
   6.2958059   6.2958055   6.2958059   6.2958055   6.2958015   6.2958059
   6.2958030   6.2958050   6.2958015   6.2958050   6.2958030   6.2958059
   7.5825915   7.5825905   7.5825915   7.5825905   7.5824332   7.5824597
   7.5824344   7.5824601   7.5824332   7.5824601   7.5824344   7.5824597
   6.0484504   6.0484531   6.0484504   6.0484531   6.0485593   6.0485259
   6.0485570   6.0485256   6.0485593   6.0485256   6.0485570   6.0485259
   7.5828740   7.5828743   7.5828740   7.5828743   7.5830247   7.5830041
   7.5830273   7.5830030   7.5830247   7.5830030   7.5830273   7.5830041
 TTTTTTTTTTTTTTTTTTTTTTTTTTTTTT MOQGAD      TELAPSE     1163.12 TCPU      687.89
 TTTTTTTTTTTTTTTTTTTTTTTTTTTTTT SHELLXN     TELAPSE     1179.55 TCPU      696.38
 TTTTTTTTTTTTTTTTTTTTTTTTTTTTTT MONMO3      TELAPSE     1182.40 TCPU      699.23
 NUMERICALLY INTEGRATED DENSITY    636.0000135843
 TTTTTTTTTTTTTTTTTTTTTTTTTTTTTT NUMDFT      TELAPSE     1191.35 TCPU      708.18
 CYC  10 ETOT(AU) -4.187453107324E+03 DETOT -1.06E-06 tst  9.32E-10 PX  7.08E-05
 TTTTTTTTTTTTTTTTTTTTTTTTTTTTTT DIIS        TELAPSE     1199.01 TCPU      715.84
 DIIS TEST: 0.83047E-06 AT SCF   CYCLE  10 - DIIS ACTIVE - HISTORY:    10 CYCLES
 TTTTTTTTTTTTTTTTTTTTTTTTTTTTTT FDIK        TELAPSE     1219.94 TCPU      730.07
 INSULATING STATE
 TOP OF VALENCE BANDS -    BAND    318; K    6; EIG -1.9474675E-01 AU
 TOP OF VALENCE BANDS -    BAND    318; K    1; EIG -1.9491156E-01 AU
 BOTTOM OF VIRTUAL BANDS - BAND    319; K    1; EIG -3.0994069E-02 AU
 INDIRECT ENERGY BAND GAP:   4.4559 eV
 TTTTTTTTTTTTTTTTTTTTTTTTTTTTTT PDIG        TELAPSE     1220.28 TCPU      730.42
 CHARGE NORMALIZATION FACTOR   1.00000000
 TOTAL ATOMIC CHARGES:
   0.8881085   0.8881086   0.8881085   0.8881086   0.8881001   0.8881057
   0.8880992   0.8881055   0.8881001   0.8881055   0.8880992   0.8881057
   0.8879672   0.8879672   0.8879672   0.8879672   0.8879726   0.8879764
   0.8879727   0.8879770   0.8879726   0.8879770   0.8879727   0.8879764
   0.8664460   0.8664460   0.8664460   0.8664460   0.8664450   0.8664485
   0.8664452   0.8664484   0.8664450   0.8664484   0.8664452   0.8664485
   0.8787904   0.8787904   0.8787904   0.8787904   0.8787735   0.8787782
   0.8787734   0.8787780   0.8787735   0.8787780   0.8787734   0.8787782
   0.8797666   0.8797670   0.8797666   0.8797670   0.8797821   0.8797819
   0.8797817   0.8797822   0.8797821   0.8797822   0.8797817   0.8797819
  18.8136616  18.8136616  18.8136462  18.8136548  18.8136427  18.8136548
   5.6326876   5.6326878   5.6326876   5.6326878   5.6327029   5.6326681
   5.6327016   5.6326722   5.6327029   5.6326722   5.6327016   5.6326681
   6.0495730   6.0495708   6.0495730   6.0495708   6.0496786   6.0496826
   6.0496799   6.0496796   6.0496786   6.0496796   6.0496799   6.0496826
   6.2957681   6.2957673   6.2957681   6.2957673   6.2957674   6.2957661
   6.2957684   6.2957650   6.2957674   6.2957650   6.2957684   6.2957661
   7.5823132   7.5823134   7.5823132   7.5823134   7.5825057   7.5824707
   7.5825071   7.5824712   7.5825057   7.5824712   7.5825071   7.5824707
   6.0486099   6.0486122   6.0486099   6.0486122   6.0484854   6.0485230
   6.0484835   6.0485240   6.0484854   6.0485240   6.0484835   6.0485230
   7.5831401   7.5831408   7.5831401   7.5831408   7.5829527   7.5829802
   7.5829543   7.5829795   7.5829527   7.5829795   7.5829543   7.5829802
 TTTTTTTTTTTTTTTTTTTTTTTTTTTTTT MOQGAD      TELAPSE     1220.30 TCPU      730.43
 TTTTTTTTTTTTTTTTTTTTTTTTTTTTTT SHELLXN     TELAPSE     1234.85 TCPU      738.93
 TTTTTTTTTTTTTTTTTTTTTTTTTTTTTT MONMO3      TELAPSE     1236.26 TCPU      740.35
 NUMERICALLY INTEGRATED DENSITY    636.0000135837
 TTTTTTTTTTTTTTTTTTTTTTTTTTTTTT NUMDFT      TELAPSE     1245.21 TCPU      749.30
 CYC  11 ETOT(AU) -4.187453107281E+03 DETOT  4.31E-08 tst  1.57E-09 PX  4.31E-05
 TTTTTTTTTTTTTTTTTTTTTTTTTTTTTT DIIS        TELAPSE     1251.72 TCPU      755.81
 DIIS TEST: 0.69136E-06 AT SCF   CYCLE  11 - DIIS ACTIVE - HISTORY:    11 CYCLES
 TTTTTTTTTTTTTTTTTTTTTTTTTTTTTT FDIK        TELAPSE     1273.41 TCPU      770.47
 INSULATING STATE
 TOP OF VALENCE BANDS -    BAND    318; K    6; EIG -1.9474979E-01 AU
 TOP OF VALENCE BANDS -    BAND    318; K    1; EIG -1.9491460E-01 AU
 BOTTOM OF VIRTUAL BANDS - BAND    319; K    1; EIG -3.0994382E-02 AU
 INDIRECT ENERGY BAND GAP:   4.4560 eV
 TTTTTTTTTTTTTTTTTTTTTTTTTTTTTT PDIG        TELAPSE     1274.19 TCPU      771.24
 CHARGE NORMALIZATION FACTOR   1.00000000
 TOTAL ATOMIC CHARGES:
   0.8881012   0.8881011   0.8881012   0.8881011   0.8881037   0.8881021
   0.8881031   0.8881020   0.8881037   0.8881020   0.8881031   0.8881021
   0.8879748   0.8879747   0.8879748   0.8879747   0.8879730   0.8879726
   0.8879732   0.8879729   0.8879730   0.8879729   0.8879732   0.8879726
   0.8664428   0.8664429   0.8664428   0.8664429   0.8664427   0.8664425
   0.8664427   0.8664423   0.8664427   0.8664423   0.8664427   0.8664425
   0.8787827   0.8787826   0.8787827   0.8787826   0.8787857   0.8787847
   0.8787857   0.8787847   0.8787857   0.8787847   0.8787857   0.8787847
   0.8797831   0.8797833   0.8797831   0.8797833   0.8797805   0.8797805
   0.8797806   0.8797811   0.8797805   0.8797811   0.8797806   0.8797805
  18.8136502  18.8136502  18.8136534  18.8136500  18.8136502  18.8136500
   5.6326940   5.6326944   5.6326940   5.6326944   5.6326932   5.6326956
   5.6326925   5.6326974   5.6326932   5.6326974   5.6326925   5.6326956
   6.0496790   6.0496776   6.0496790   6.0496776   6.0496606   6.0496617
   6.0496605   6.0496590   6.0496606   6.0496590   6.0496605   6.0496617
   6.2957539   6.2957530   6.2957539   6.2957530   6.2957531   6.2957542
   6.2957536   6.2957531   6.2957531   6.2957531   6.2957536   6.2957542
   7.5824727   7.5824729   7.5824727   7.5824729   7.5824413   7.5824473
   7.5824420   7.5824474   7.5824413   7.5824474   7.5824420   7.5824473
   6.0485230   6.0485243   6.0485230   6.0485243   6.0485432   6.0485356
   6.0485434   6.0485377   6.0485432   6.0485377   6.0485434   6.0485356
   7.5829668   7.5829680   7.5829668   7.5829680   7.5829989   7.5829959
   7.5829997   7.5829961   7.5829989   7.5829961   7.5829997   7.5829959
 TTTTTTTTTTTTTTTTTTTTTTTTTTTTTT MOQGAD      TELAPSE     1274.20 TCPU      771.25
 TTTTTTTTTTTTTTTTTTTTTTTTTTTTTT SHELLXN     TELAPSE     1289.70 TCPU      779.76
 TTTTTTTTTTTTTTTTTTTTTTTTTTTTTT MONMO3      TELAPSE     1292.02 TCPU      782.08
 NUMERICALLY INTEGRATED DENSITY    636.0000135840
 TTTTTTTTTTTTTTTTTTTTTTTTTTTTTT NUMDFT      TELAPSE     1300.95 TCPU      791.01
 CYC  12 ETOT(AU) -4.187453107246E+03 DETOT  3.49E-08 tst  5.80E-10 PX  2.20E-05
 TTTTTTTTTTTTTTTTTTTTTTTTTTTTTT DIIS        TELAPSE     1306.72 TCPU      796.78
 DIIS TEST: 0.70392E-07 AT SCF   CYCLE  12 - DIIS ACTIVE - HISTORY:    12 CYCLES
 TTTTTTTTTTTTTTTTTTTTTTTTTTTTTT FDIK        TELAPSE     1332.25 TCPU      814.76
 INSULATING STATE
 TOP OF VALENCE BANDS -    BAND    318; K    6; EIG -1.9474831E-01 AU
 TOP OF VALENCE BANDS -    BAND    318; K    1; EIG -1.9491313E-01 AU
 BOTTOM OF VIRTUAL BANDS - BAND    319; K    1; EIG -3.0992065E-02 AU
 INDIRECT ENERGY BAND GAP:   4.4560 eV
 TTTTTTTTTTTTTTTTTTTTTTTTTTTTTT PDIG        TELAPSE     1333.06 TCPU      815.57
 CHARGE NORMALIZATION FACTOR   1.00000000
 TOTAL ATOMIC CHARGES:
   0.8881054   0.8881051   0.8881054   0.8881051   0.8881050   0.8881052
   0.8881045   0.8881053   0.8881050   0.8881053   0.8881045   0.8881052
   0.8879771   0.8879773   0.8879771   0.8879773   0.8879771   0.8879778
   0.8879771   0.8879777   0.8879771   0.8879777   0.8879771   0.8879778
   0.8664456   0.8664459   0.8664456   0.8664459   0.8664460   0.8664460
   0.8664460   0.8664459   0.8664460   0.8664459   0.8664460   0.8664460
   0.8787819   0.8787819   0.8787819   0.8787819   0.8787813   0.8787813
   0.8787814   0.8787814   0.8787813   0.8787814   0.8787814   0.8787813
   0.8797782   0.8797786   0.8797782   0.8797786   0.8797794   0.8797791
   0.8797792   0.8797797   0.8797794   0.8797797   0.8797792   0.8797791
  18.8136400  18.8136400  18.8136415  18.8136393  18.8136379  18.8136393
   5.6326814   5.6326821   5.6326814   5.6326821   5.6326800   5.6326800
   5.6326803   5.6326817   5.6326800   5.6326817   5.6326803   5.6326800
   6.0496635   6.0496618   6.0496635   6.0496618   6.0496707   6.0496705
   6.0496707   6.0496681   6.0496707   6.0496681   6.0496707   6.0496705
   6.2957649   6.2957641   6.2957649   6.2957641   6.2957639   6.2957646
   6.2957640   6.2957637   6.2957639   6.2957637   6.2957640   6.2957646
   7.5824571   7.5824573   7.5824571   7.5824573   7.5824665   7.5824641
   7.5824674   7.5824641   7.5824665   7.5824641   7.5824674   7.5824641
   6.0485347   6.0485359   6.0485347   6.0485359   6.0485292   6.0485302
   6.0485299   6.0485322   6.0485292   6.0485322   6.0485299   6.0485302
   7.5829899   7.5829906   7.5829899   7.5829906   7.5829805   7.5829809
   7.5829803   7.5829810   7.5829805   7.5829810   7.5829803   7.5829809
 TTTTTTTTTTTTTTTTTTTTTTTTTTTTTT MOQGAD      TELAPSE     1333.07 TCPU      815.58
 TTTTTTTTTTTTTTTTTTTTTTTTTTTTTT SHELLXN     TELAPSE     1350.22 TCPU      824.09
 TTTTTTTTTTTTTTTTTTTTTTTTTTTTTT MONMO3      TELAPSE     1351.93 TCPU      825.80
 NUMERICALLY INTEGRATED DENSITY    636.0000135843
 TTTTTTTTTTTTTTTTTTTTTTTTTTTTTT NUMDFT      TELAPSE     1360.85 TCPU      834.73
 CYC  13 ETOT(AU) -4.187453107256E+03 DETOT -9.92E-09 tst  1.03E-11 PX  1.27E-05
 TTTTTTTTTTTTTTTTTTTTTTTTTTTTTT DIIS        TELAPSE     1369.29 TCPU      843.17
 DIIS TEST: 0.68135E-08 AT SCF   CYCLE  13 - DIIS ACTIVE - HISTORY:    13 CYCLES
 TTTTTTTTTTTTTTTTTTTTTTTTTTTTTT FDIK        TELAPSE     1398.97 TCPU      863.93
 INSULATING STATE
 TOP OF VALENCE BANDS -    BAND    318; K    6; EIG -1.9474898E-01 AU
 TOP OF VALENCE BANDS -    BAND    318; K    1; EIG -1.9491379E-01 AU
 BOTTOM OF VIRTUAL BANDS - BAND    319; K    1; EIG -3.0993389E-02 AU
 INDIRECT ENERGY BAND GAP:   4.4560 eV
 TTTTTTTTTTTTTTTTTTTTTTTTTTTTTT PDIG        TELAPSE     1400.34 TCPU      865.30
 CHARGE NORMALIZATION FACTOR   1.00000000
 TOTAL ATOMIC CHARGES:
   0.8881037   0.8881034   0.8881037   0.8881034   0.8881045   0.8881038
   0.8881040   0.8881039   0.8881045   0.8881039   0.8881040   0.8881038
   0.8879741   0.8879743   0.8879741   0.8879743   0.8879737   0.8879736
   0.8879737   0.8879734   0.8879737   0.8879734   0.8879737   0.8879736
   0.8664470   0.8664472   0.8664470   0.8664472   0.8664473   0.8664470
   0.8664473   0.8664469   0.8664473   0.8664469   0.8664473   0.8664470
   0.8787809   0.8787809   0.8787809   0.8787809   0.8787815   0.8787814
   0.8787816   0.8787814   0.8787815   0.8787814   0.8787816   0.8787814
   0.8797787   0.8797791   0.8797787   0.8797791   0.8797774   0.8797776
   0.8797772   0.8797781   0.8797774   0.8797781   0.8797772   0.8797776
  18.8136447  18.8136447  18.8136473  18.8136438  18.8136435  18.8136438
   5.6326817   5.6326826   5.6326817   5.6326826   5.6326842   5.6326819
   5.6326842   5.6326841   5.6326842   5.6326841   5.6326842   5.6326819
   6.0496649   6.0496632   6.0496649   6.0496632   6.0496564   6.0496577
   6.0496564   6.0496554   6.0496564   6.0496554   6.0496564   6.0496577
   6.2957635   6.2957628   6.2957635   6.2957628   6.2957634   6.2957640
   6.2957635   6.2957632   6.2957634   6.2957632   6.2957635   6.2957640
   7.5824477   7.5824475   7.5824477   7.5824475   7.5824374   7.5824407
   7.5824384   7.5824407   7.5824374   7.5824407   7.5824384   7.5824407
   6.0485370   6.0485383   6.0485370   6.0485383   6.0485429   6.0485406
   6.0485433   6.0485422   6.0485429   6.0485422   6.0485433   6.0485406
   7.5829975   7.5829979   7.5829975   7.5829979   7.5830093   7.5830087
   7.5830096   7.5830086   7.5830093   7.5830086   7.5830096   7.5830087
 TTTTTTTTTTTTTTTTTTTTTTTTTTTTTT MOQGAD      TELAPSE     1400.35 TCPU      865.31
 TTTTTTTTTTTTTTTTTTTTTTTTTTTTTT SHELLXN     TELAPSE     1408.89 TCPU      873.86
 +++ ENERGIES IN A.U. +++
 ::: EXT EL-POLE                                  -5.0493487942282E+03
 ::: EXT EL-SPHEROPOLE                             3.9557541126543E+01
 ::: BIELET ZONE E-E                               8.5693338251327E+03
 ::: TOTAL E-E                                     3.5595425720311E+03
 ::: TOTAL E-N + N-E                              -1.1859129474656E+04
 ::: TOTAL N-N                                     1.1010226589861E+03
 ::: KINETIC ENERGY                                3.5550746218430E+03
 ::: PSEUDO TOTAL   ENERGY                        -3.6434896217958E+03
 ::: VIRIAL COEFFICIENT                            9.8771768967251E-01
 TTTTTTTTTTTTTTTTTTTTTTTTTTTTTT MONMO3      TELAPSE     1410.33 TCPU      875.29
 NUMERICALLY INTEGRATED DENSITY    636.0000135840
 TTTTTTTTTTTTTTTTTTTTTTTTTTTTTT NUMDFT      TELAPSE     1419.27 TCPU      884.23
 CYC  14 ETOT(AU) -4.187453107298E+03 DETOT -4.23E-08 tst  1.51E-11 PX  1.27E-05

 == SCF ENDED - CONVERGENCE ON ENERGY      E(AU) -4.1874531072983E+03 CYCLES  14


 ENERGY EXPRESSION=HARTREE+FOCK EXCH*0.00000+(M06-L      EXCH)*1.00000+M06-L      CORR


 TOTAL ENERGY(DFT)(AU)( 14) -4.1874531072983E+03 DE-4.2E-08 tester 1.5E-11
 TTTTTTTTTTTTTTTTTTTTTTTTTTTTTT EDFT        TELAPSE     1419.30 TCPU      884.26

 *******************************************************************************
 *                             FORCE CALCULATION                               *
 *******************************************************************************

 TTTTTTTTTTTTTTTTTTTTTTTTTTTTTT NUMDFG      TELAPSE     1499.82 TCPU      964.78
 INFORMATION **** EXCPOG **** EXCH. BIPO BUFFER LENGTH (WORDS) =           0
 WARNING **** GENPOG **** COULOMB BIPO BUFFER TOO SMALL - TO AVOID I/O SET BIPOSIZE =     6219600
 INFORMATION **** GENPOG **** BIPO BUFFER LENGTH (WORDS) =     4000000
 TTTTTTTTTTTTTTTTTTTTTTTTTTTTTT SHELXG      TELAPSE     1596.93 TCPU     1031.77


 D3 DISPERSION ENERGY (AU)       -3.8036448614618E-02
 TOTAL ENERGY + DISP (AU)        -4.1874911437469E+03

 CARTESIAN FORCES IN HARTREE/BOHR (ANALYTICAL)
   ATOM                     X                   Y                   Z
   1   1             1.135114513885E-05  4.682577981807E-06 -3.013417668729E-06
   2   1            -1.133546641843E-05 -4.693733260730E-06 -2.982228911375E-06
   3   1             1.135114513623E-05 -4.682577985804E-06  3.013417666842E-06
   4   1            -1.133546641855E-05  4.693733259398E-06  2.982228909265E-06
   5   1            -3.216243105508E-06  1.155416923670E-05  4.721497472104E-06
   6   1             4.753902650201E-06 -3.162578288030E-06  1.149716970623E-05
   7   1             3.162125018830E-06 -1.156184170378E-05  4.767466568190E-06
   8   1            -4.761637431461E-06 -3.090795636318E-06 -1.144962811331E-05
   9   1            -3.216243112281E-06 -1.155416923700E-05 -4.721497470772E-06
  10   1            -4.761637433237E-06  3.090795639316E-06  1.144962811634E-05
  11   1             3.162125017164E-06  1.156184170507E-05 -4.767466567301E-06
  12   1             4.753902645316E-06  3.162578297577E-06 -1.149716970654E-05
  13   1            -9.281869804423E-06 -1.128425549890E-06  1.121545375066E-05
  14   1             9.230638290281E-06  1.064713274435E-06  1.121127449813E-05
  15   1            -9.281869799538E-06  1.128425541896E-06 -1.121545374570E-05
  16   1             9.230638290281E-06 -1.064713269994E-06 -1.121127449773E-05
  17   1             1.094940463089E-05 -9.032224354222E-06 -1.191662451383E-06
  18   1            -1.204144749245E-06  1.097476648946E-05 -9.058678617890E-06
  19   1            -1.092591253136E-05  9.004123173062E-06 -1.207772477585E-06
  20   1             1.190216874836E-06  1.097004265799E-05  9.036017015851E-06
  21   1             1.094940462859E-05  9.032224362104E-06  1.191662452271E-06
  22   1             1.190216875280E-06 -1.097004265835E-05 -9.036017018849E-06
  23   1            -1.092591252697E-05 -9.004123171175E-06  1.207772477585E-06
  24   1            -1.204144747025E-06 -1.097476649198E-05  9.058678623441E-06
  25   1            -1.769328108780E-05 -8.543452317156E-06 -7.841637967854E-06
  26   1             1.770861543338E-05  8.519401575313E-06 -7.921776361997E-06
  27   1            -1.769328108492E-05  8.543452314935E-06  7.841637966077E-06
  28   1             1.770861543648E-05 -8.519401573981E-06  7.921776365993E-06
  29   1            -7.960862852929E-06 -1.770785213395E-05 -8.533318549109E-06
  30   1            -8.514287360040E-06 -7.991855524692E-06 -1.780175400201E-05
  31   1             7.978225221361E-06  1.771735229172E-05 -8.493490843753E-06
  32   1             8.497248901396E-06 -8.070063642451E-06  1.781174892534E-05
  33   1            -7.960862854040E-06  1.770785213484E-05  8.533318542892E-06
  34   1             8.497248900508E-06  8.070063641119E-06 -1.781174892801E-05
  35   1             7.978225222471E-06 -1.771735229350E-05  8.493490844641E-06
  36   1            -8.514287359151E-06  7.991855525580E-06  1.780175400223E-05
  37   1            -5.110509374573E-06  8.089215024931E-06 -1.772264466504E-05
  38   1             5.192119859387E-06 -8.153376525044E-06 -1.770464580222E-05
  39   1            -5.110509371353E-06 -8.089215024487E-06  1.772264466424E-05
  40   1             5.192119859165E-06  8.153376525488E-06  1.770464580284E-05
  41   1            -1.786355077246E-05 -4.683191973553E-06  7.950379949495E-06
  42   1             7.837204341943E-06 -1.792269886103E-05 -4.546829021956E-06
  43   1             1.789907342986E-05  4.674023981743E-06  7.949474766011E-06
  44   1            -7.900615003997E-06 -1.790730903189E-05  4.593005154097E-06
  45   1            -1.786355077285E-05  4.683191978327E-06 -7.950379951271E-06
  46   1            -7.900615001777E-06  1.790730903220E-05 -4.593005155984E-06
  47   1             1.789907343089E-05 -4.674023985851E-06 -7.949474766011E-06
  48   1             7.837204340166E-06  1.792269886294E-05  4.546829021179E-06
  49   1            -2.058619678147E-05  2.240891413763E-06 -1.361670401123E-05
  50   1             2.059468198173E-05 -2.218337546100E-06 -1.360726139776E-05
  51   1            -2.058619678241E-05 -2.240891411986E-06  1.361670400690E-05
  52   1             2.059468197912E-05  2.218337546989E-06  1.360726139343E-05
  53   1            -1.420922413586E-05 -2.036899445618E-05  2.469863182863E-06
  54   1             2.337616582970E-06 -1.390021841940E-05 -2.049443344743E-05
  55   1             1.425549714451E-05  2.036049357240E-05  2.506783800982E-06
  56   1            -2.324507110352E-06 -1.393278307715E-05  2.050328816555E-05
  57   1            -1.420922413720E-05  2.036899445734E-05 -2.469863186416E-06
  58   1            -2.324507108575E-06  1.393278307871E-05 -2.050328816794E-05
  59   1             1.425549714285E-05 -2.036049357484E-05 -2.506783797873E-06
  60   1             2.337616585635E-06  1.390021841663E-05  2.049443344893E-05
  61 248             2.404703502989E-08  6.415792164205E-08 -1.558237425581E-05
  62 248             2.404703953671E-08 -6.415793265407E-08  1.558237423394E-05
  63 248            -1.565079714005E-05  7.424616477181E-15 -1.079691891448E-14
  64 248            -1.906609889066E-08 -1.556437678674E-05 -7.418829467420E-09
  65 248             1.560214218077E-05 -7.945033519974E-15 -1.282307593442E-14
  66 248            -1.906607749458E-08  1.556437687467E-05  7.418803349424E-09
  67   6             2.283116846830E-07  5.950837476121E-07 -2.020028381178E-05
  68   6            -1.294340160329E-07 -6.862583212808E-07 -2.016177104081E-05
  69   6             2.283116946888E-07 -5.950837422830E-07  2.020028384567E-05
  70   6            -1.294340179203E-07  6.862583354916E-07  2.016177103081E-05
  71   6            -1.788198596694E-05 -2.381977697058E-06  7.896906097926E-07
  72   6             7.231157361787E-07 -1.834045028465E-05 -1.836609927655E-06
  73   6             1.787060237934E-05  2.346779415338E-06  1.003006166123E-06
  74   6            -6.533679606235E-07 -1.832294613413E-05  1.890432967389E-06
  75   6            -1.788198601210E-05  2.381977672439E-06 -7.896905938054E-07
  76   6            -6.533679766108E-07  1.832294611789E-05 -1.890432998419E-06
  77   6             1.787060240427E-05 -2.346779416490E-06 -1.003006165234E-06
  78   6             7.231157459486E-07  1.834045029225E-05  1.836609945238E-06
  79   6            -2.901803027577E-05 -7.804516597432E-06  2.032462495460E-05
  80   6             2.903106526397E-05  7.840133404713E-06  2.032212841829E-05
  81   6            -2.901803025535E-05  7.804516608090E-06 -2.032462495460E-05
  82   6             2.903106528063E-05 -7.840133406489E-06 -2.032212841652E-05
  83   6             2.017139121424E-05 -2.963183818649E-05 -9.292498656777E-06
  84   6            -8.596519796455E-06  2.012834730447E-05 -2.927752361037E-05
  85   6            -2.016283494566E-05  2.967421568001E-05 -9.353720979988E-06
  86   6             8.685410293197E-06  1.994111668413E-05  2.913185128528E-05
  87   6             2.017139120358E-05  2.963183820048E-05  9.292498646118E-06
  88   6             8.685410280762E-06 -1.994111669745E-05 -2.913185123132E-05
  89   6            -2.016283492434E-05 -2.967421567579E-05  9.353720981764E-06
  90   6            -8.596519821324E-06 -2.012834733112E-05  2.927752361814E-05
  91   6             2.723673751714E-05  8.928431949329E-07  3.340715675182E-05
  92   6            -2.733375517106E-05 -8.483573594731E-07  3.335913070268E-05
  93   6             2.723673751603E-05 -8.928431931565E-07 -3.340715674471E-05
  94   6            -2.733375517971E-05  8.483573559204E-07 -3.335913069424E-05
  95   6             3.345917226949E-05  2.727972194561E-05  6.316709626475E-07
  96   6             6.919368207292E-07  3.337840823381E-05  2.719811513985E-05
  97   6            -3.349882919501E-05 -2.727405389025E-05  5.906090816410E-07
  98   6            -7.306692513254E-07  3.337525660774E-05 -2.732389141658E-05
  99   6             3.345917226238E-05 -2.727972195826E-05 -6.316709555421E-07
 100   6            -7.306692495490E-07 -3.337525661884E-05  2.732389140880E-05
 101   6            -3.349882919945E-05  2.727405387670E-05 -5.906090727592E-07
 102   6             6.919368207292E-07 -3.337840823536E-05 -2.719811514029E-05
 103   7            -8.523104512492E-06  3.794247796840E-06  1.316225412884E-05
 104   7             8.343493396401E-06 -3.729126730523E-06  1.308586664095E-05
 105   7            -8.523104516267E-06 -3.794247814159E-06 -1.316225413417E-05
 106   7             8.343493379637E-06  3.729126733631E-06 -1.308586663118E-05
 107   7             1.239510703011E-05 -7.133867434117E-06  4.279888517811E-06
 108   7             4.014698800514E-06  1.264480748819E-05 -7.705473437536E-06
 109   7            -1.233791883681E-05  7.042402275892E-06  4.270113599159E-06
 110   7            -4.070109692389E-06  1.263635661930E-05  7.632177107642E-06
 111   7             1.239510708562E-05  7.133867450992E-06 -4.279888513814E-06
 112   7            -4.070109663967E-06 -1.263635655535E-05 -7.632177117634E-06
 113   7            -1.233791884214E-05 -7.042402272561E-06 -4.270113615146E-06
 114   7             4.014698770316E-06 -1.264480753660E-05  7.705473472397E-06
 115   6             2.297449239475E-05 -4.356992095111E-06 -2.621267453384E-05
 116   6            -2.290153064255E-05  4.535241656001E-06 -2.623217452546E-05
 117   6             2.297449238320E-05  4.356992100440E-06  2.621267454472E-05
 118   6            -2.290153064344E-05 -4.535241650672E-06  2.623217452613E-05
 119   6            -2.498703583531E-05  2.249212375105E-05 -2.764356116458E-06
 120   6            -2.967199709047E-06 -2.501446550718E-05  2.238323943970E-05
 121   6             2.495929278656E-05 -2.246161671771E-05 -2.925190939251E-06
 122   6             2.979385914870E-06 -2.488128572908E-05 -2.230143438897E-05
 123   6            -2.498703582798E-05 -2.249212376260E-05  2.764356102247E-06
 124   6             2.979385890001E-06  2.488128574196E-05  2.230143436588E-05
 125   6             2.495929280055E-05  2.246161669550E-05  2.925190958791E-06
 126   6            -2.967199705495E-06  2.501446550540E-05 -2.238323944415E-05
 127   7            -8.615484515140E-06 -3.399941446602E-06  2.499628322439E-06
 128   7             8.615797584710E-06  3.262453895481E-06  2.552961546498E-06
 129   7            -8.615484524910E-06  3.399941423510E-06 -2.499628333874E-06
 130   7             8.615797591816E-06 -3.262453896813E-06 -2.552961554769E-06
 131   7             9.792494927718E-07 -7.201639667720E-06 -3.923592259980E-06
 132   7            -3.770023725203E-06  1.089338948324E-06 -7.294014652715E-06
 133   7            -1.029393451424E-06  7.243342115437E-06 -3.966591322513E-06
 134   7             3.817906224057E-06  1.085775066190E-06  7.300092664586E-06
 135   7             9.792494355398E-07  7.201639655285E-06  3.923592272859E-06
 136   7             3.817906231607E-06 -1.085775073628E-06 -7.300092681461E-06
 137   7            -1.029393504604E-06 -7.243342090568E-06  3.966591288762E-06
 138   7            -3.770023717653E-06 -1.089338952542E-06  7.294014668702E-06

 RESULTANT FORCE    -6.013679137995E-13  7.195632978352E-15 -1.158968754300E-14

 ATOMIC PART

 SYMMETRY ALLOWED FORCES (ANALYTICAL) (DIRECTION, FORCE)

    1 -7.9244719E-06    2  3.9812291E-07    3  1.6141417E-05    4  2.8586913E-06
    5 -7.2006179E-06    6 -1.5969489E-05    7  1.5954624E-05    8 -3.1358406E-06
    9  8.2582107E-06   10  2.9707262E-06   11  1.7830378E-05   12  1.6090451E-06
   13 -8.1699361E-06   14  1.4067522E-05   15 -8.2937033E-06   16 -8.0655358E-06
   17 -1.4131741E-05   18 -7.8221869E-06   19  1.5857243E-05   20  8.1940934E-06
   21 -1.0518420E-05   22  2.6164041E-06   23  1.7587209E-05   24  1.0251825E-05
   25 -1.7334042E-05   26  1.0240702E-05   27  2.0893593E-06   28  2.4066768E-06
   29 -1.7420964E-05   30  9.8923165E-06   31  1.5196136E-05   32 -1.2886014E-05
   33 -1.9355001E-06   34  1.5425453E-05   35  4.7187430E-06   36  1.2105739E-05
   37  1.0725323E-06   38 -1.4363876E-05   39 -2.6436496E-05   40 -1.3752803E-05
   41 -3.9730987E-06   42  2.6108293E-05   43 -1.4970166E-05   44 -4.1687716E-06
   45 -2.5698779E-05   46 -1.4030411E-05   47 -2.0914281E-05   48 -1.6739588E-05
   49  1.2760032E-06   50 -1.5641047E-05   51  2.5408915E-05   52  1.1543398E-06
   53  3.0080540E-05   54  4.2369802E-07   55 -3.7039175E-06   56 -2.8115135E-05
   57  2.8607835E-06   58 -2.5352351E-05   59 -1.2699796E-05   60 -2.9460714E-06
   61  1.7312004E-05   62  1.4897287E-06   63 -2.2800260E-05   64 -2.4526950E-05
   65  9.5450703E-06   66 -1.0244274E-05   67 -4.1482082E-06   68  1.6742502E-05
   69  2.2621836E-05   70 -4.5767788E-06   71  1.1223880E-05   72 -2.5666139E-05
   73  7.5485919E-06   74 -2.8996512E-05   75 -1.8707600E-05   76 -2.9466507E-05
   77 -2.6582033E-06   78  1.8270197E-05   79 -3.0243522E-06   80  6.4373913E-06
   81 -3.4710771E-05   82 -2.9833969E-05   83 -1.4346104E-05   84 -1.1780780E-05
   85  7.2978320E-06   86 -8.4130115E-07   87  3.4460629E-05   88  7.2445384E-06
   89  3.0432597E-05   90 -1.6152809E-05   91 -1.2745825E-05   92 -1.7976825E-05
   93  8.9550748E-08   94  1.5752844E-05   95 -1.2586028E-05   96  8.9467184E-06
   97 -1.5689252E-05   98 -1.5495739E-05   99 -1.6270176E-05  100 -2.3484465E-05
  101  8.2490621E-07  102 -1.7003854E-05  103 -2.2895107E-05  104 -8.0599523E-07
  105  1.3363054E-05  106 -8.1481779E-06  107 -2.0646113E-05  108 -1.6710280E-05
  109  8.7172495E-06  110 -1.8009367E-05  111 -1.1481626E-05  112  9.9247641E-06
  113  2.0083187E-05  114 -1.2975711E-05  115  1.2533374E-05  116 -1.8813936E-05
  117  3.4100628E-05  118  1.0986315E-05  119 -3.7494860E-05  120  1.0294903E-07
  121  3.5228298E-05  122  3.6553428E-05  123 -4.8547138E-05  124  1.8494899E-05
  125 -8.6264306E-06  126 -1.0739456E-06  127 -5.0102850E-05  128  1.1871118E-05
  129  3.2896269E-05  130 -3.9742097E-05  131  9.0854708E-06  132  3.3474151E-05
  133  2.6719073E-05  134  2.8345194E-05  135  5.7973993E-06  136  5.3924957E-05
  137  2.9013070E-05  138  4.8236195E-05  139  2.3508276E-05  140 -2.7858195E-05
  141 -4.5719623E-06  142  4.3685596E-06  143  6.1612580E-05  144  4.7969065E-05
  145  1.2969219E-05  146  3.5348806E-05  147  4.1974544E-06  148 -1.9785322E-06
  149 -5.9944366E-05  150  5.5497469E-06  151 -5.1516013E-05  152  3.2207129E-05
  153  2.0993755E-05  154  7.8505938E-06  155 -5.1478619E-06  156  1.2430396E-06
  157  2.1887390E-05  158  4.5403917E-06  159 -1.2579633E-05  160  1.6490208E-05
  161  5.9848349E-06  162  8.4314877E-08  163 -1.3483394E-05  164  1.7517479E-05
  165  1.8579312E-05  166 -5.9370657E-06  167 -4.8934796E-06  168  1.9876754E-05
  169 -1.0261757E-06  170  8.3886456E-06  171 -4.4334949E-05  172 -1.3705694E-05
  173  2.0246025E-05  174 -7.2878763E-07  175 -4.5267180E-05  176 -1.7921954E-05
  177  3.7132169E-05  178 -3.1768330E-05  179 -5.1287642E-06  180  2.5879809E-06
  181  3.7264117E-05  182 -3.0534029E-05  183 -3.9078945E-05  184  2.3416661E-05
  185  2.0020589E-06  186 -4.1612757E-05  187 -8.5838881E-06  188 -2.1042353E-05
  189  6.4817677E-06  190 -3.9251076E-07  191 -1.3098796E-05  192 -9.1080155E-07
  193  5.1818723E-06  194  1.1199456E-05  195 -1.0323219E-05  196  8.4783408E-07
  197 -5.4579131E-06  198 -2.3918083E-06  199 -1.1195243E-05  200 -3.6447382E-06
  201  5.0985933E-06  202 -1.1404956E-05  203  1.9563604E-06  204  8.3858677E-06
  205  6.2143176E-06

 CELL PART

 GRADIENT WITH RESPECT TO THE CELL PARAMETER IN HARTREE/BOHR
ORDER: -D/DA1X, -D/DA1Y, -D/DA1Z
       -D/DA2X, -D/DA2Y, -D/DA2Z
       -D/DA3X, -D/DA3Y, -D/DA3Z
  0.185285649135E-13  0.768325023124E-04  0.768071726078E-04
  0.770388386506E-04 -0.658960620325E-07  0.768922369918E-04
  0.770388385209E-04  0.768983985324E-04 -0.850644669886E-07

STRESS TENSOR, IN HARTREE/BOHR^3:
ORDER: 11 12 13
       21 22 23
       31 32 33
 -0.133862686321E-06  0.965631955714E-16 -0.128758431250E-15
 -0.137273550647E-15 -0.133618657563E-06  0.114501135013E-09
  0.721169091791E-16  0.147807946176E-09 -0.133607951479E-06

PRESSURE FROM THE STRESS TENSOR,
IN HARTREE/BOHR^3:  0.13370E-06
PRESSURE IN GIGAPASCAL:  0.3933E-02
CONVERSION FACTOR: 1 HARTREE/BOHR^3= 29421 GIGAPASCAL
WHEN USING VALUES FOR BOHR RADIUS AND HARTREE
FROM IUPAC WEBSITE, APRIL 2009
ENTHALPY: -4.1874885333287E+03

 SYMMETRY ALLOWED FORCES (ANALYTICAL) (DIRECTION, FORCE)

    1  4.5213771E-03    2  3.9756616E-06    3  1.4781071E-07    4 -3.6215010E-06
 TTTTTTTTTTTTTTTTTTTTTTTTTTTTTT TOTGRA_C    TELAPSE     1651.27 TCPU     1086.10
 *******************************************************************************
 LATTICE PARAMETERS (ANGSTROMS AND DEGREES) - BOHR = 0.5291772083 ANGSTROM
 PRIMITIVE CELL - CENTRING CODE 6/1 VOLUME=  2893.301395 - DENSITY  0.950 g/cm^3
         A              B              C           ALPHA      BETA       GAMMA 
    15.54790419    15.54790419    15.54790419   109.471221 109.471221 109.471221
 *******************************************************************************
 ATOMS IN THE ASYMMETRIC UNIT   70 - ATOMS IN THE UNIT CELL:  138
     ATOM                 X/A                 Y/B                 Z/C    
 *******************************************************************************
      1 T   1 H    -1.285631140828E-01  3.228421494442E-01 -2.355884829582E-01
      2 T   1 H    -4.415693675976E-01  1.070253688754E-01  2.355884829582E-01
      3 F   1 H     1.285631140828E-01 -1.070253688754E-01  4.514052635270E-01
      4 F   1 H     4.415693675976E-01 -3.228421494442E-01 -4.514052635270E-01
      5 T   1 H    -2.355884829582E-01 -1.285631140828E-01  3.228421494442E-01
      6 T   1 H     3.228421494442E-01 -2.355884829582E-01 -1.285631140828E-01
      7 T   1 H    -4.514052635270E-01  4.415693675976E-01 -3.228421494442E-01
      8 T   1 H     1.070253688754E-01  2.355884829582E-01 -4.415693675976E-01
      9 F   1 H     2.355884829582E-01 -4.415693675976E-01  1.070253688754E-01
     10 F   1 H    -1.070253688754E-01  4.514052635270E-01  1.285631140828E-01
     11 F   1 H     4.514052635270E-01  1.285631140828E-01 -1.070253688754E-01
     12 F   1 H    -3.228421494442E-01 -4.514052635270E-01  4.415693675976E-01
     13 T   1 H    -2.354492371684E-01  3.272044462535E-01 -1.248503382380E-01
     14 T   1 H     4.520547844914E-01 -1.105988989304E-01  1.248503382380E-01
     15 F   1 H     2.354492371684E-01  1.105988989304E-01 -4.373463165781E-01
     16 F   1 H    -4.520547844914E-01 -3.272044462535E-01  4.373463165781E-01
     17 T   1 H    -1.248503382380E-01 -2.354492371684E-01  3.272044462535E-01
     18 T   1 H     3.272044462535E-01 -1.248503382380E-01 -2.354492371684E-01
     19 T   1 H     4.373463165781E-01 -4.520547844914E-01 -3.272044462535E-01
     20 T   1 H    -1.105988989304E-01  1.248503382380E-01  4.520547844914E-01
     21 F   1 H     1.248503382380E-01  4.520547844914E-01 -1.105988989304E-01
     22 F   1 H     1.105988989304E-01 -4.373463165781E-01  2.354492371684E-01
     23 F   1 H    -4.373463165781E-01  2.354492371684E-01  1.105988989304E-01
     24 F   1 H    -3.272044462535E-01  4.373463165781E-01 -4.520547844914E-01
     25 T   1 H     4.858414971661E-01  1.188894539824E-01  4.912240957163E-01
     26 T   1 H    -3.723346417339E-01 -5.382598550221E-03 -4.912240957163E-01
     27 F   1 H    -4.858414971661E-01  5.382598550221E-03 -3.669520431837E-01
     28 F   1 H     3.723346417339E-01 -1.188894539824E-01  3.669520431837E-01
     29 T   1 H     4.912240957163E-01  4.858414971661E-01  1.188894539824E-01
     30 T   1 H     1.188894539824E-01  4.912240957163E-01  4.858414971661E-01
     31 T   1 H     3.669520431837E-01  3.723346417339E-01 -1.188894539824E-01
     32 T   1 H    -5.382598550221E-03 -4.912240957163E-01 -3.723346417339E-01
     33 F   1 H    -4.912240957163E-01 -3.723346417339E-01 -5.382598550221E-03
     34 F   1 H     5.382598550221E-03 -3.669520431837E-01 -4.858414971661E-01
     35 F   1 H    -3.669520431837E-01 -4.858414971661E-01  5.382598550221E-03
     36 F   1 H    -1.188894539824E-01  3.669520431837E-01  3.723346417339E-01
     37 T   1 H     4.762242180954E-01  2.314037556131E-01 -4.511722107257E-01
     38 T   1 H    -3.174240336612E-01 -7.260357117894E-02  4.511722107257E-01
     39 F   1 H    -4.762242180954E-01  7.260357117894E-02 -2.448204624823E-01
     40 F   1 H     3.174240336612E-01 -2.314037556131E-01  2.448204624823E-01
     41 T   1 H    -4.511722107257E-01  4.762242180954E-01  2.314037556131E-01
     42 T   1 H     2.314037556131E-01 -4.511722107257E-01  4.762242180954E-01
     43 T   1 H     2.448204624823E-01  3.174240336612E-01 -2.314037556131E-01
     44 T   1 H    -7.260357117894E-02  4.511722107257E-01 -3.174240336612E-01
     45 F   1 H     4.511722107257E-01 -3.174240336612E-01 -7.260357117894E-02
     46 F   1 H     7.260357117894E-02 -2.448204624823E-01 -4.762242180954E-01
     47 F   1 H    -2.448204624823E-01 -4.762242180954E-01  7.260357117894E-02
     48 F   1 H    -2.314037556131E-01  2.448204624823E-01  3.174240336612E-01
     49 T   1 H    -4.552900204927E-01  2.285653624136E-01  4.780398364764E-01
     50 T   1 H    -2.494744740628E-01  6.667014303088E-02 -4.780398364764E-01
     51 F   1 H     4.552900204927E-01 -6.667014303088E-02 -3.161446170937E-01
     52 F   1 H     2.494744740628E-01 -2.285653624136E-01  3.161446170937E-01
     53 T   1 H     4.780398364764E-01 -4.552900204927E-01  2.285653624136E-01
     54 T   1 H     2.285653624136E-01  4.780398364764E-01 -4.552900204927E-01
     55 T   1 H     3.161446170937E-01  2.494744740628E-01 -2.285653624136E-01
     56 T   1 H     6.667014303088E-02 -4.780398364764E-01 -2.494744740628E-01
     57 F   1 H    -4.780398364764E-01 -2.494744740628E-01  6.667014303088E-02
     58 F   1 H    -6.667014303088E-02 -3.161446170937E-01  4.552900204927E-01
     59 F   1 H    -3.161446170937E-01  4.552900204927E-01 -6.667014303088E-02
     60 F   1 H    -2.285653624136E-01  3.161446170937E-01  2.494744740628E-01
     61 T 248 CD   -2.529417918382E-01  2.470582081618E-01 -5.000000000000E-01
     62 F 248 CD    2.529417918382E-01 -2.470582081618E-01 -5.000000000000E-01
     63 T 248 CD   -5.000000000000E-01 -2.529417918382E-01  2.470582081618E-01
     64 T 248 CD    2.470582081618E-01 -5.000000000000E-01 -2.529417918382E-01
     65 T 248 CD   -5.000000000000E-01  2.529417918382E-01 -2.470582081618E-01
     66 F 248 CD   -2.470582081618E-01 -5.000000000000E-01  2.529417918382E-01
     67 T   6 C    -3.716069271318E-01  2.498827751822E-01 -3.686613172726E-01
     68 T   6 C    -3.814559075453E-01 -2.945609859201E-03  3.686613172726E-01
     69 F   6 C     3.716069271318E-01  2.945609859201E-03 -3.785102976861E-01
     70 F   6 C     3.814559075453E-01 -2.498827751822E-01  3.785102976861E-01
     71 T   6 C    -3.686613172726E-01 -3.716069271318E-01  2.498827751822E-01
     72 T   6 C     2.498827751822E-01 -3.686613172726E-01 -3.716069271318E-01
     73 T   6 C     3.785102976861E-01  3.814559075453E-01 -2.498827751822E-01
     74 T   6 C    -2.945609859201E-03  3.686613172726E-01 -3.814559075453E-01
     75 F   6 C     3.686613172726E-01 -3.814559075453E-01 -2.945609859201E-03
     76 F   6 C     2.945609859201E-03 -3.785102976861E-01  3.716069271318E-01
     77 F   6 C    -3.785102976861E-01  3.716069271318E-01  2.945609859201E-03
     78 F   6 C    -2.498827751822E-01  3.785102976861E-01  3.814559075453E-01
     79 T   6 C    -2.098459824501E-01  3.024279265218E-01 -2.615960305877E-01
     80 T   6 C    -4.359760428905E-01  5.175004813759E-02  2.615960305877E-01
     81 F   6 C     2.098459824501E-01 -5.175004813759E-02 -4.877260910281E-01
     82 F   6 C     4.359760428905E-01 -3.024279265218E-01  4.877260910281E-01
     83 T   6 C    -2.615960305877E-01 -2.098459824501E-01  3.024279265218E-01
     84 T   6 C     3.024279265218E-01 -2.615960305877E-01 -2.098459824501E-01
     85 T   6 C     4.877260910281E-01  4.359760428905E-01 -3.024279265218E-01
     86 T   6 C     5.175004813759E-02  2.615960305877E-01 -4.359760428905E-01
     87 F   6 C     2.615960305877E-01 -4.359760428905E-01  5.175004813759E-02
     88 F   6 C    -5.175004813759E-02 -4.877260910281E-01  2.098459824501E-01
     89 F   6 C    -4.877260910281E-01  2.098459824501E-01 -5.175004813759E-02
     90 F   6 C    -3.024279265218E-01  4.877260910281E-01  4.359760428905E-01
     91 T   6 C    -4.708370386633E-01  2.052886575953E-01 -4.672453861623E-01
     92 T   6 C    -3.274659562424E-01 -3.591652500982E-03  4.672453861623E-01
     93 F   6 C     4.708370386633E-01  3.591652500982E-03 -3.238743037414E-01
     94 F   6 C     3.274659562424E-01 -2.052886575953E-01  3.238743037414E-01
     95 T   6 C    -4.672453861623E-01 -4.708370386633E-01  2.052886575953E-01
     96 T   6 C     2.052886575953E-01 -4.672453861623E-01 -4.708370386633E-01
     97 T   6 C     3.238743037414E-01  3.274659562424E-01 -2.052886575953E-01
     98 T   6 C    -3.591652500982E-03  4.672453861623E-01 -3.274659562424E-01
     99 F   6 C     4.672453861623E-01 -3.274659562424E-01 -3.591652500982E-03
    100 F   6 C     3.591652500982E-03 -3.238743037414E-01  4.708370386633E-01
    101 F   6 C    -3.238743037414E-01  4.708370386633E-01  3.591652500982E-03
    102 F   6 C    -2.052886575953E-01  3.238743037414E-01  3.274659562424E-01
    103 T   7 N    -2.790926595600E-01  2.680031707909E-01 -3.641388962079E-01
    104 T   7 N    -3.678579330013E-01  8.504623664790E-02  3.641388962079E-01
    105 F   7 N     2.790926595600E-01 -8.504623664790E-02 -4.529041696492E-01
    106 F   7 N     3.678579330013E-01 -2.680031707909E-01  4.529041696492E-01
    107 T   7 N    -3.641388962079E-01 -2.790926595600E-01  2.680031707909E-01
    108 T   7 N     2.680031707909E-01 -3.641388962079E-01 -2.790926595600E-01
    109 T   7 N     4.529041696492E-01  3.678579330013E-01 -2.680031707909E-01
    110 T   7 N     8.504623664790E-02  3.641388962079E-01 -3.678579330013E-01
    111 F   7 N     3.641388962079E-01 -3.678579330013E-01  8.504623664790E-02
    112 F   7 N    -8.504623664790E-02 -4.529041696492E-01  2.790926595600E-01
    113 F   7 N    -4.529041696492E-01  2.790926595600E-01 -8.504623664790E-02
    114 F   7 N    -2.680031707909E-01  4.529041696492E-01  3.678579330013E-01
    115 T   6 C    -2.627789287388E-01  3.045887692379E-01 -2.067787481759E-01
    116 T   6 C    -4.886324825863E-01 -5.600018056288E-02  2.067787481759E-01
    117 F   6 C     2.627789287388E-01  5.600018056288E-02 -4.326323020234E-01
    118 F   6 C     4.886324825863E-01 -3.045887692379E-01  4.326323020234E-01
    119 T   6 C    -2.067787481759E-01 -2.627789287388E-01  3.045887692379E-01
    120 T   6 C     3.045887692379E-01 -2.067787481759E-01 -2.627789287388E-01
    121 T   6 C     4.326323020234E-01  4.886324825863E-01 -3.045887692379E-01
    122 T   6 C    -5.600018056288E-02  2.067787481759E-01 -4.886324825863E-01
    123 F   6 C     2.067787481759E-01 -4.886324825863E-01 -5.600018056288E-02
    124 F   6 C     5.600018056288E-02 -4.326323020234E-01  2.627789287388E-01
    125 F   6 C    -4.326323020234E-01  2.627789287388E-01  5.600018056288E-02
    126 F   6 C    -3.045887692379E-01  4.326323020234E-01  4.886324825863E-01
    127 T   7 N    -3.652194274034E-01  2.715724758408E-01 -2.748930962652E-01
    128 T   7 N    -4.535344278940E-01 -9.032633113813E-02  2.748930962652E-01
    129 F   7 N     3.652194274034E-01  9.032633113813E-02 -3.632080967559E-01
    130 F   7 N     4.535344278940E-01 -2.715724758408E-01  3.632080967559E-01
    131 T   7 N    -2.748930962652E-01 -3.652194274034E-01  2.715724758408E-01
    132 T   7 N     2.715724758408E-01 -2.748930962652E-01 -3.652194274034E-01
    133 T   7 N     3.632080967559E-01  4.535344278940E-01 -2.715724758408E-01
    134 T   7 N    -9.032633113813E-02  2.748930962652E-01 -4.535344278940E-01
    135 F   7 N     2.748930962652E-01 -4.535344278940E-01 -9.032633113813E-02
    136 F   7 N     9.032633113813E-02 -3.632080967559E-01  3.652194274034E-01
    137 F   7 N    -3.632080967559E-01  3.652194274034E-01  9.032633113813E-02
    138 F   7 N    -2.715724758408E-01  3.632080967559E-01  4.535344278940E-01

 TRANSFORMATION MATRIX PRIMITIVE-CRYSTALLOGRAPHIC CELL
  0.0000  1.0000  1.0000  1.0000  0.0000  1.0000  1.0000  1.0000  0.0000

 *******************************************************************************
 CRYSTALLOGRAPHIC CELL (VOLUME=       5786.60279016)
         A              B              C           ALPHA      BETA       GAMMA 
    17.95317334    17.95317334    17.95317334    90.000000  90.000000  90.000000

 COORDINATES IN THE CRYSTALLOGRAPHIC CELL
     ATOM                 X/A                 Y/B                 Z/C    
 *******************************************************************************
      1 T   1 H     1.079083902844E-01 -3.434968732426E-01  2.149337591598E-01
      2 T   1 H    -1.079083902844E-01  3.434968732426E-01  2.149337591598E-01
      3 F   1 H     1.079083902844E-01  3.434968732426E-01 -2.149337591598E-01
      4 F   1 H    -1.079083902844E-01 -3.434968732426E-01 -2.149337591598E-01
      5 T   1 H     2.149337591598E-01  1.079083902844E-01 -3.434968732426E-01
      6 T   1 H    -3.434968732426E-01  2.149337591598E-01  1.079083902844E-01
      7 T   1 H    -2.149337591598E-01 -1.079083902844E-01 -3.434968732426E-01
      8 T   1 H     3.434968732426E-01  2.149337591598E-01 -1.079083902844E-01
      9 F   1 H     2.149337591598E-01 -1.079083902844E-01  3.434968732426E-01
     10 F   1 H     3.434968732426E-01 -2.149337591598E-01  1.079083902844E-01
     11 F   1 H    -2.149337591598E-01  1.079083902844E-01  3.434968732426E-01
     12 F   1 H    -3.434968732426E-01 -2.149337591598E-01 -1.079083902844E-01
     13 T   1 H     2.189016725920E-01 -3.437520108299E-01  1.083027736615E-01
     14 T   1 H    -2.189016725920E-01  3.437520108299E-01  1.083027736615E-01
     15 F   1 H     2.189016725920E-01  3.437520108299E-01 -1.083027736615E-01
     16 F   1 H    -2.189016725920E-01 -3.437520108299E-01 -1.083027736615E-01
     17 T   1 H     1.083027736615E-01  2.189016725920E-01 -3.437520108299E-01
     18 T   1 H    -3.437520108299E-01  1.083027736615E-01  2.189016725920E-01
     19 T   1 H    -1.083027736615E-01 -2.189016725920E-01 -3.437520108299E-01
     20 T   1 H     3.437520108299E-01  1.083027736615E-01 -2.189016725920E-01
     21 F   1 H     1.083027736615E-01 -2.189016725920E-01  3.437520108299E-01
     22 F   1 H     3.437520108299E-01 -1.083027736615E-01  2.189016725920E-01
     23 F   1 H    -1.083027736615E-01  2.189016725920E-01  3.437520108299E-01
     24 F   1 H    -3.437520108299E-01 -1.083027736615E-01 -2.189016725920E-01
     25 T   1 H     6.213602626629E-02  4.290880694500E-01  5.675342771607E-02
     26 T   1 H    -6.213602626629E-02 -4.290880694500E-01  5.675342771607E-02
     27 F   1 H     6.213602626629E-02 -4.290880694500E-01 -5.675342771607E-02
     28 F   1 H    -6.213602626629E-02  4.290880694500E-01 -5.675342771607E-02
     29 T   1 H     5.675342771607E-02  6.213602626629E-02  4.290880694500E-01
     30 T   1 H     4.290880694500E-01  5.675342771607E-02  6.213602626629E-02
     31 T   1 H    -5.675342771607E-02 -6.213602626629E-02  4.290880694500E-01
     32 T   1 H    -4.290880694500E-01  5.675342771607E-02 -6.213602626629E-02
     33 F   1 H     5.675342771607E-02 -6.213602626629E-02 -4.290880694500E-01
     34 F   1 H    -4.290880694500E-01 -5.675342771607E-02  6.213602626629E-02
     35 F   1 H    -5.675342771607E-02  6.213602626629E-02 -4.290880694500E-01
     36 F   1 H     4.290880694500E-01 -5.675342771607E-02 -6.213602626629E-02
     37 T   1 H     1.520036633960E-01  3.968241258783E-01  7.940009221709E-02
     38 T   1 H    -1.520036633960E-01 -3.968241258783E-01  7.940009221709E-02
     39 F   1 H     1.520036633960E-01 -3.968241258783E-01 -7.940009221709E-02
     40 F   1 H    -1.520036633960E-01  3.968241258783E-01 -7.940009221709E-02
     41 T   1 H     7.940009221709E-02  1.520036633960E-01  3.968241258783E-01
     42 T   1 H     3.968241258783E-01  7.940009221709E-02  1.520036633960E-01
     43 T   1 H    -7.940009221709E-02 -1.520036633960E-01  3.968241258783E-01
     44 T   1 H    -3.968241258783E-01  7.940009221709E-02 -1.520036633960E-01
     45 F   1 H     7.940009221709E-02 -1.520036633960E-01 -3.968241258783E-01
     46 F   1 H    -3.968241258783E-01 -7.940009221709E-02  1.520036633960E-01
     47 F   1 H    -7.940009221709E-02  1.520036633960E-01 -3.968241258783E-01
     48 F   1 H     3.968241258783E-01 -7.940009221709E-02 -1.520036633960E-01
     49 T   1 H     8.094760969136E-02  3.970922267851E-01  1.476177527222E-01
     50 T   1 H    -8.094760969136E-02 -3.970922267851E-01  1.476177527222E-01
     51 F   1 H     8.094760969136E-02 -3.970922267851E-01 -1.476177527222E-01
     52 F   1 H    -8.094760969136E-02  3.970922267851E-01 -1.476177527222E-01
     53 T   1 H     1.476177527222E-01  8.094760969136E-02  3.970922267851E-01
     54 T   1 H     3.970922267851E-01  1.476177527222E-01  8.094760969136E-02
     55 T   1 H    -1.476177527222E-01 -8.094760969136E-02  3.970922267851E-01
     56 T   1 H    -3.970922267851E-01  1.476177527222E-01 -8.094760969136E-02
     57 F   1 H     1.476177527222E-01 -8.094760969136E-02 -3.970922267851E-01
     58 F   1 H    -3.970922267851E-01 -1.476177527222E-01  8.094760969136E-02
     59 F   1 H    -1.476177527222E-01  8.094760969136E-02 -3.970922267851E-01
     60 F   1 H     3.970922267851E-01 -1.476177527222E-01 -8.094760969136E-02
     61 T 248 CD   -5.000000000000E-01 -5.235885241522E-17 -2.529417918382E-01
     62 F 248 CD   -5.000000000000E-01 -5.235885241522E-17  2.529417918382E-01
     63 T 248 CD   -2.529417918382E-01 -5.000000000000E-01 -5.235885241522E-17
     64 T 248 CD    0.000000000000E+00 -2.529417918382E-01 -5.000000000000E-01
     65 T 248 CD    2.529417918382E-01 -5.000000000000E-01 -7.853827862282E-17
     66 F 248 CD   -1.570765572456E-16  2.529417918382E-01 -5.000000000000E-01
     67 T   6 C     1.264141925207E-01 -4.950755097932E-01  1.234685826615E-01
     68 T   6 C    -1.264141925207E-01  4.950755097932E-01  1.234685826615E-01
     69 F   6 C     1.264141925207E-01  4.950755097932E-01 -1.234685826615E-01
     70 F   6 C    -1.264141925207E-01 -4.950755097932E-01 -1.234685826615E-01
     71 T   6 C     1.234685826615E-01  1.264141925207E-01 -4.950755097932E-01
     72 T   6 C    -4.950755097932E-01  1.234685826615E-01  1.264141925207E-01
     73 T   6 C    -1.234685826615E-01 -1.264141925207E-01 -4.950755097932E-01
     74 T   6 C     4.950755097932E-01  1.234685826615E-01 -1.264141925207E-01
     75 F   6 C     1.234685826615E-01 -1.264141925207E-01  4.950755097932E-01
     76 F   6 C     4.950755097932E-01 -1.234685826615E-01  1.264141925207E-01
     77 F   6 C    -1.234685826615E-01  1.264141925207E-01  4.950755097932E-01
     78 F   6 C    -4.950755097932E-01 -1.234685826615E-01 -1.264141925207E-01
     79 T   6 C     1.253389391921E-01 -3.869349697798E-01  1.770889873297E-01
     80 T   6 C    -1.253389391921E-01  3.869349697798E-01  1.770889873297E-01
     81 F   6 C     1.253389391921E-01  3.869349697798E-01 -1.770889873297E-01
     82 F   6 C    -1.253389391921E-01 -3.869349697798E-01 -1.770889873297E-01
     83 T   6 C     1.770889873297E-01  1.253389391921E-01 -3.869349697798E-01
     84 T   6 C    -3.869349697798E-01  1.770889873297E-01  1.253389391921E-01
     85 T   6 C    -1.770889873297E-01 -1.253389391921E-01 -3.869349697798E-01
     86 T   6 C     3.869349697798E-01  1.770889873297E-01 -1.253389391921E-01
     87 F   6 C     1.770889873297E-01 -1.253389391921E-01  3.869349697798E-01
     88 F   6 C     3.869349697798E-01 -1.770889873297E-01  1.253389391921E-01
     89 F   6 C    -1.770889873297E-01  1.253389391921E-01  3.869349697798E-01
     90 F   6 C    -3.869349697798E-01 -1.770889873297E-01 -1.253389391921E-01
     91 T   6 C     1.044401550481E-01  4.283144587895E-01  1.008485025471E-01
     92 T   6 C    -1.044401550481E-01 -4.283144587895E-01  1.008485025471E-01
     93 F   6 C     1.044401550481E-01 -4.283144587895E-01 -1.008485025471E-01
     94 F   6 C    -1.044401550481E-01  4.283144587895E-01 -1.008485025471E-01
     95 T   6 C     1.008485025471E-01  1.044401550481E-01  4.283144587895E-01
     96 T   6 C     4.283144587895E-01  1.008485025471E-01  1.044401550481E-01
     97 T   6 C    -1.008485025471E-01 -1.044401550481E-01  4.283144587895E-01
     98 T   6 C    -4.283144587895E-01  1.008485025471E-01 -1.044401550481E-01
     99 F   6 C     1.008485025471E-01 -1.044401550481E-01 -4.283144587895E-01
    100 F   6 C    -4.283144587895E-01 -1.008485025471E-01  1.044401550481E-01
    101 F   6 C    -1.008485025471E-01  1.044401550481E-01 -4.283144587895E-01
    102 F   6 C     4.283144587895E-01 -1.008485025471E-01 -1.044401550481E-01
    103 T   7 N     9.147846707148E-02 -4.556173632794E-01  1.765247037194E-01
    104 T   7 N    -9.147846707148E-02  4.556173632794E-01  1.765247037194E-01
    105 F   7 N     9.147846707148E-02  4.556173632794E-01 -1.765247037194E-01
    106 F   7 N    -9.147846707148E-02 -4.556173632794E-01 -1.765247037194E-01
    107 T   7 N     1.765247037194E-01  9.147846707148E-02 -4.556173632794E-01
    108 T   7 N    -4.556173632794E-01  1.765247037194E-01  9.147846707148E-02
    109 T   7 N    -1.765247037194E-01 -9.147846707148E-02 -4.556173632794E-01
    110 T   7 N     4.556173632794E-01  1.765247037194E-01 -9.147846707148E-02
    111 F   7 N     1.765247037194E-01 -9.147846707148E-02  4.556173632794E-01
    112 F   7 N     4.556173632794E-01 -1.765247037194E-01  9.147846707148E-02
    113 F   7 N    -1.765247037194E-01  9.147846707148E-02  4.556173632794E-01
    114 F   7 N    -4.556173632794E-01 -1.765247037194E-01 -9.147846707148E-02
    115 T   6 C     1.802944749004E-01 -3.870732230762E-01  1.242942943375E-01
    116 T   6 C    -1.802944749004E-01  3.870732230762E-01  1.242942943375E-01
    117 F   6 C     1.802944749004E-01  3.870732230762E-01 -1.242942943375E-01
    118 F   6 C    -1.802944749004E-01 -3.870732230762E-01 -1.242942943375E-01
    119 T   6 C     1.242942943375E-01  1.802944749004E-01 -3.870732230762E-01
    120 T   6 C    -3.870732230762E-01  1.242942943375E-01  1.802944749004E-01
    121 T   6 C    -1.242942943375E-01 -1.802944749004E-01 -3.870732230762E-01
    122 T   6 C     3.870732230762E-01  1.242942943375E-01 -1.802944749004E-01
    123 F   6 C     1.242942943375E-01 -1.802944749004E-01  3.870732230762E-01
    124 F   6 C     3.870732230762E-01 -1.242942943375E-01  1.802944749004E-01
    125 F   6 C    -1.242942943375E-01  1.802944749004E-01  3.870732230762E-01
    126 F   6 C    -3.870732230762E-01 -1.242942943375E-01 -1.802944749004E-01
    127 T   7 N     1.809494034894E-01 -4.558424997547E-01  9.062307235131E-02
    128 T   7 N    -1.809494034894E-01  4.558424997547E-01  9.062307235131E-02
    129 F   7 N     1.809494034894E-01  4.558424997547E-01 -9.062307235131E-02
    130 F   7 N    -1.809494034894E-01 -4.558424997547E-01 -9.062307235131E-02
    131 T   7 N     9.062307235131E-02  1.809494034894E-01 -4.558424997547E-01
    132 T   7 N    -4.558424997547E-01  9.062307235131E-02  1.809494034894E-01
    133 T   7 N    -9.062307235131E-02 -1.809494034894E-01 -4.558424997547E-01
    134 T   7 N     4.558424997547E-01  9.062307235131E-02 -1.809494034894E-01
    135 F   7 N     9.062307235131E-02 -1.809494034894E-01  4.558424997547E-01
    136 F   7 N     4.558424997547E-01 -9.062307235131E-02  1.809494034894E-01
    137 F   7 N    -9.062307235131E-02  1.809494034894E-01  4.558424997547E-01
    138 F   7 N    -4.558424997547E-01 -9.062307235131E-02 -1.809494034894E-01

 T = ATOM BELONGING TO THE ASYMMETRIC UNIT

 *******************************************************************************
 * CELL DEFORMATION
 *******************************************************************************

    ELASTIC STRAIN MATRIX (ADIMENSIONAL)

    1    0.0000000000    0.0000000000    0.0000000000
    2    0.0000000000    0.0000000000   -0.0150000000
    3    0.0000000000   -0.0150000000    0.0000000000

 LATTICE PARAMETERS (ANGSTROMS AND DEGREES) OF
 (1) ORIGINAL PRIMITIVE CELL
 (2) ORIGINAL CRYSTALLOGRAPHIC CELL
 (3) DEFORMED PRIMITIVE CELL
 (4) DEFORMED CRYSTALLOGRAPHIC CELL

            A           B           C        ALPHA       BETA        GAMMA         VOL
 (1)   15.547904   15.547904   15.547904  109.471221  109.471221  109.471221 2893.301395
 (2)   17.953173   17.953173   17.953173   90.000000   90.000000   90.000000 5786.602790
 (3)   15.392818   15.703768   15.703768  110.273470  109.472233  109.472233 2892.650402
 (4)   17.953173   17.955193   17.955193   91.718744   90.000000   90.000000 5785.300805

 * CELL DEFORMATION COMPLETE - NO. OF SYMMOPS   2
 *******************************************************************************
 LATTICE PARAMETERS (ANGSTROMS AND DEGREES) - BOHR = 0.5291772083 ANGSTROM
 PRIMITIVE CELL - CENTRING CODE 6/1 VOLUME=  2892.650402 - DENSITY  0.951 g/cm^3
         A              B              C           ALPHA      BETA       GAMMA 
    15.39281777    15.70376808    15.70376808   110.273470 109.472233 109.472233
 *******************************************************************************
 ATOMS IN THE ASYMMETRIC UNIT   70 - ATOMS IN THE UNIT CELL:  138
     ATOM                 X/A                 Y/B                 Z/C    
 *******************************************************************************
      1 T   1 H    -1.285631140828E-01  3.228421494442E-01 -2.355884829582E-01
      2 T   1 H    -4.415693675976E-01  1.070253688754E-01  2.355884829582E-01
      3 F   1 H     1.285631140828E-01 -1.070253688754E-01  4.514052635270E-01
      4 F   1 H     4.415693675976E-01 -3.228421494442E-01 -4.514052635270E-01
      5 T   1 H    -2.355884829582E-01 -1.285631140828E-01  3.228421494442E-01
      6 T   1 H     3.228421494442E-01 -2.355884829582E-01 -1.285631140828E-01
      7 T   1 H    -4.514052635270E-01  4.415693675976E-01 -3.228421494442E-01
      8 T   1 H     1.070253688754E-01  2.355884829582E-01 -4.415693675976E-01
      9 F   1 H     2.355884829582E-01 -4.415693675976E-01  1.070253688754E-01
     10 F   1 H    -1.070253688754E-01  4.514052635270E-01  1.285631140828E-01
     11 F   1 H     4.514052635270E-01  1.285631140828E-01 -1.070253688754E-01
     12 F   1 H    -3.228421494442E-01 -4.514052635270E-01  4.415693675976E-01
     13 T   1 H    -2.354492371684E-01  3.272044462535E-01 -1.248503382380E-01
     14 T   1 H     4.520547844914E-01 -1.105988989304E-01  1.248503382380E-01
     15 F   1 H     2.354492371684E-01  1.105988989304E-01 -4.373463165781E-01
     16 F   1 H    -4.520547844914E-01 -3.272044462535E-01  4.373463165781E-01
     17 T   1 H    -1.248503382380E-01 -2.354492371684E-01  3.272044462535E-01
     18 T   1 H     3.272044462535E-01 -1.248503382380E-01 -2.354492371684E-01
     19 T   1 H     4.373463165781E-01 -4.520547844914E-01 -3.272044462535E-01
     20 T   1 H    -1.105988989304E-01  1.248503382380E-01  4.520547844914E-01
     21 F   1 H     1.248503382380E-01  4.520547844914E-01 -1.105988989304E-01
     22 F   1 H     1.105988989304E-01 -4.373463165781E-01  2.354492371684E-01
     23 F   1 H    -4.373463165781E-01  2.354492371684E-01  1.105988989304E-01
     24 F   1 H    -3.272044462535E-01  4.373463165781E-01 -4.520547844914E-01
     25 T   1 H     4.858414971661E-01  1.188894539824E-01  4.912240957163E-01
     26 T   1 H    -3.723346417339E-01 -5.382598550221E-03 -4.912240957163E-01
     27 F   1 H    -4.858414971661E-01  5.382598550221E-03 -3.669520431837E-01
     28 F   1 H     3.723346417339E-01 -1.188894539824E-01  3.669520431837E-01
     29 T   1 H     4.912240957163E-01  4.858414971661E-01  1.188894539824E-01
     30 T   1 H     1.188894539824E-01  4.912240957163E-01  4.858414971661E-01
     31 T   1 H     3.669520431837E-01  3.723346417339E-01 -1.188894539824E-01
     32 T   1 H    -5.382598550221E-03 -4.912240957163E-01 -3.723346417339E-01
     33 F   1 H    -4.912240957163E-01 -3.723346417339E-01 -5.382598550221E-03
     34 F   1 H     5.382598550221E-03 -3.669520431837E-01 -4.858414971661E-01
     35 F   1 H    -3.669520431837E-01 -4.858414971661E-01  5.382598550221E-03
     36 F   1 H    -1.188894539824E-01  3.669520431837E-01  3.723346417339E-01
     37 T   1 H     4.762242180954E-01  2.314037556131E-01 -4.511722107257E-01
     38 T   1 H    -3.174240336612E-01 -7.260357117894E-02  4.511722107257E-01
     39 F   1 H    -4.762242180954E-01  7.260357117894E-02 -2.448204624823E-01
     40 F   1 H     3.174240336612E-01 -2.314037556131E-01  2.448204624823E-01
     41 T   1 H    -4.511722107257E-01  4.762242180954E-01  2.314037556131E-01
     42 T   1 H     2.314037556131E-01 -4.511722107257E-01  4.762242180954E-01
     43 T   1 H     2.448204624823E-01  3.174240336612E-01 -2.314037556131E-01
     44 T   1 H    -7.260357117894E-02  4.511722107257E-01 -3.174240336612E-01
     45 F   1 H     4.511722107257E-01 -3.174240336612E-01 -7.260357117894E-02
     46 F   1 H     7.260357117894E-02 -2.448204624823E-01 -4.762242180954E-01
     47 F   1 H    -2.448204624823E-01 -4.762242180954E-01  7.260357117894E-02
     48 F   1 H    -2.314037556131E-01  2.448204624823E-01  3.174240336612E-01
     49 T   1 H    -4.552900204927E-01  2.285653624136E-01  4.780398364764E-01
     50 T   1 H    -2.494744740628E-01  6.667014303088E-02 -4.780398364764E-01
     51 F   1 H     4.552900204927E-01 -6.667014303088E-02 -3.161446170937E-01
     52 F   1 H     2.494744740628E-01 -2.285653624136E-01  3.161446170937E-01
     53 T   1 H     4.780398364764E-01 -4.552900204927E-01  2.285653624136E-01
     54 T   1 H     2.285653624136E-01  4.780398364764E-01 -4.552900204927E-01
     55 T   1 H     3.161446170937E-01  2.494744740628E-01 -2.285653624136E-01
     56 T   1 H     6.667014303088E-02 -4.780398364764E-01 -2.494744740628E-01
     57 F   1 H    -4.780398364764E-01 -2.494744740628E-01  6.667014303088E-02
     58 F   1 H    -6.667014303088E-02 -3.161446170937E-01  4.552900204927E-01
     59 F   1 H    -3.161446170937E-01  4.552900204927E-01 -6.667014303088E-02
     60 F   1 H    -2.285653624136E-01  3.161446170937E-01  2.494744740628E-01
     61 T 248 CD   -2.529417918382E-01  2.470582081618E-01 -5.000000000000E-01
     62 F 248 CD    2.529417918382E-01 -2.470582081618E-01 -5.000000000000E-01
     63 T 248 CD   -5.000000000000E-01 -2.529417918382E-01  2.470582081618E-01
     64 T 248 CD    2.470582081618E-01 -5.000000000000E-01 -2.529417918382E-01
     65 T 248 CD   -5.000000000000E-01  2.529417918382E-01 -2.470582081618E-01
     66 F 248 CD   -2.470582081618E-01 -5.000000000000E-01  2.529417918382E-01
     67 T   6 C    -3.716069271318E-01  2.498827751822E-01 -3.686613172726E-01
     68 T   6 C    -3.814559075453E-01 -2.945609859201E-03  3.686613172726E-01
     69 F   6 C     3.716069271318E-01  2.945609859201E-03 -3.785102976861E-01
     70 F   6 C     3.814559075453E-01 -2.498827751822E-01  3.785102976861E-01
     71 T   6 C    -3.686613172726E-01 -3.716069271318E-01  2.498827751822E-01
     72 T   6 C     2.498827751822E-01 -3.686613172726E-01 -3.716069271318E-01
     73 T   6 C     3.785102976861E-01  3.814559075453E-01 -2.498827751822E-01
     74 T   6 C    -2.945609859201E-03  3.686613172726E-01 -3.814559075453E-01
     75 F   6 C     3.686613172726E-01 -3.814559075453E-01 -2.945609859201E-03
     76 F   6 C     2.945609859201E-03 -3.785102976861E-01  3.716069271318E-01
     77 F   6 C    -3.785102976861E-01  3.716069271318E-01  2.945609859201E-03
     78 F   6 C    -2.498827751822E-01  3.785102976861E-01  3.814559075453E-01
     79 T   6 C    -2.098459824501E-01  3.024279265218E-01 -2.615960305877E-01
     80 T   6 C    -4.359760428905E-01  5.175004813759E-02  2.615960305877E-01
     81 F   6 C     2.098459824501E-01 -5.175004813759E-02 -4.877260910281E-01
     82 F   6 C     4.359760428905E-01 -3.024279265218E-01  4.877260910281E-01
     83 T   6 C    -2.615960305877E-01 -2.098459824501E-01  3.024279265218E-01
     84 T   6 C     3.024279265218E-01 -2.615960305877E-01 -2.098459824501E-01
     85 T   6 C     4.877260910281E-01  4.359760428905E-01 -3.024279265218E-01
     86 T   6 C     5.175004813759E-02  2.615960305877E-01 -4.359760428905E-01
     87 F   6 C     2.615960305877E-01 -4.359760428905E-01  5.175004813759E-02
     88 F   6 C    -5.175004813759E-02 -4.877260910281E-01  2.098459824501E-01
     89 F   6 C    -4.877260910281E-01  2.098459824501E-01 -5.175004813759E-02
     90 F   6 C    -3.024279265218E-01  4.877260910281E-01  4.359760428905E-01
     91 T   6 C    -4.708370386633E-01  2.052886575953E-01 -4.672453861623E-01
     92 T   6 C    -3.274659562424E-01 -3.591652500982E-03  4.672453861623E-01
     93 F   6 C     4.708370386633E-01  3.591652500982E-03 -3.238743037414E-01
     94 F   6 C     3.274659562424E-01 -2.052886575953E-01  3.238743037414E-01
     95 T   6 C    -4.672453861623E-01 -4.708370386633E-01  2.052886575953E-01
     96 T   6 C     2.052886575953E-01 -4.672453861623E-01 -4.708370386633E-01
     97 T   6 C     3.238743037414E-01  3.274659562424E-01 -2.052886575953E-01
     98 T   6 C    -3.591652500982E-03  4.672453861623E-01 -3.274659562424E-01
     99 F   6 C     4.672453861623E-01 -3.274659562424E-01 -3.591652500982E-03
    100 F   6 C     3.591652500982E-03 -3.238743037414E-01  4.708370386633E-01
    101 F   6 C    -3.238743037414E-01  4.708370386633E-01  3.591652500982E-03
    102 F   6 C    -2.052886575953E-01  3.238743037414E-01  3.274659562424E-01
    103 T   7 N    -2.790926595600E-01  2.680031707909E-01 -3.641388962079E-01
    104 T   7 N    -3.678579330013E-01  8.504623664790E-02  3.641388962079E-01
    105 F   7 N     2.790926595600E-01 -8.504623664790E-02 -4.529041696492E-01
    106 F   7 N     3.678579330013E-01 -2.680031707909E-01  4.529041696492E-01
    107 T   7 N    -3.641388962079E-01 -2.790926595600E-01  2.680031707909E-01
    108 T   7 N     2.680031707909E-01 -3.641388962079E-01 -2.790926595600E-01
    109 T   7 N     4.529041696492E-01  3.678579330013E-01 -2.680031707909E-01
    110 T   7 N     8.504623664790E-02  3.641388962079E-01 -3.678579330013E-01
    111 F   7 N     3.641388962079E-01 -3.678579330013E-01  8.504623664790E-02
    112 F   7 N    -8.504623664790E-02 -4.529041696492E-01  2.790926595600E-01
    113 F   7 N    -4.529041696492E-01  2.790926595600E-01 -8.504623664790E-02
    114 F   7 N    -2.680031707909E-01  4.529041696492E-01  3.678579330013E-01
    115 T   6 C    -2.627789287388E-01  3.045887692379E-01 -2.067787481759E-01
    116 T   6 C    -4.886324825863E-01 -5.600018056288E-02  2.067787481759E-01
    117 F   6 C     2.627789287388E-01  5.600018056288E-02 -4.326323020234E-01
    118 F   6 C     4.886324825863E-01 -3.045887692379E-01  4.326323020234E-01
    119 T   6 C    -2.067787481759E-01 -2.627789287388E-01  3.045887692379E-01
    120 T   6 C     3.045887692379E-01 -2.067787481759E-01 -2.627789287388E-01
    121 T   6 C     4.326323020234E-01  4.886324825863E-01 -3.045887692379E-01
    122 T   6 C    -5.600018056288E-02  2.067787481759E-01 -4.886324825863E-01
    123 F   6 C     2.067787481759E-01 -4.886324825863E-01 -5.600018056288E-02
    124 F   6 C     5.600018056288E-02 -4.326323020234E-01  2.627789287388E-01
    125 F   6 C    -4.326323020234E-01  2.627789287388E-01  5.600018056288E-02
    126 F   6 C    -3.045887692379E-01  4.326323020234E-01  4.886324825863E-01
    127 T   7 N    -3.652194274034E-01  2.715724758408E-01 -2.748930962652E-01
    128 T   7 N    -4.535344278940E-01 -9.032633113813E-02  2.748930962652E-01
    129 F   7 N     3.652194274034E-01  9.032633113813E-02 -3.632080967559E-01
    130 F   7 N     4.535344278940E-01 -2.715724758408E-01  3.632080967559E-01
    131 T   7 N    -2.748930962652E-01 -3.652194274034E-01  2.715724758408E-01
    132 T   7 N     2.715724758408E-01 -2.748930962652E-01 -3.652194274034E-01
    133 T   7 N     3.632080967559E-01  4.535344278940E-01 -2.715724758408E-01
    134 T   7 N    -9.032633113813E-02  2.748930962652E-01 -4.535344278940E-01
    135 F   7 N     2.748930962652E-01 -4.535344278940E-01 -9.032633113813E-02
    136 F   7 N     9.032633113813E-02 -3.632080967559E-01  3.652194274034E-01
    137 F   7 N    -3.632080967559E-01  3.652194274034E-01  9.032633113813E-02
    138 F   7 N    -2.715724758408E-01  3.632080967559E-01  4.535344278940E-01

 TRANSFORMATION MATRIX PRIMITIVE-CRYSTALLOGRAPHIC CELL
  0.0000  1.0000  1.0000  1.0000  0.0000  1.0000  1.0000  1.0000  0.0000

 *******************************************************************************
 CRYSTALLOGRAPHIC CELL (VOLUME=       5785.30080453)
         A              B              C           ALPHA      BETA       GAMMA 
    17.95317334    17.95519296    17.95519296    91.718744  90.000000  90.000000

 COORDINATES IN THE CRYSTALLOGRAPHIC CELL
     ATOM                 X/A                 Y/B                 Z/C    
 *******************************************************************************
      1 T   1 H     1.079083902844E-01 -3.434968732426E-01  2.149337591598E-01
      2 T   1 H    -1.079083902844E-01  3.434968732426E-01  2.149337591598E-01
      3 F   1 H     1.079083902844E-01  3.434968732426E-01 -2.149337591598E-01
      4 F   1 H    -1.079083902844E-01 -3.434968732426E-01 -2.149337591598E-01
      5 T   1 H     2.149337591598E-01  1.079083902844E-01 -3.434968732426E-01
      6 T   1 H    -3.434968732426E-01  2.149337591598E-01  1.079083902844E-01
      7 T   1 H    -2.149337591598E-01 -1.079083902844E-01 -3.434968732426E-01
      8 T   1 H     3.434968732426E-01  2.149337591598E-01 -1.079083902844E-01
      9 F   1 H     2.149337591598E-01 -1.079083902844E-01  3.434968732426E-01
     10 F   1 H     3.434968732426E-01 -2.149337591598E-01  1.079083902844E-01
     11 F   1 H    -2.149337591598E-01  1.079083902844E-01  3.434968732426E-01
     12 F   1 H    -3.434968732426E-01 -2.149337591598E-01 -1.079083902844E-01
     13 T   1 H     2.189016725920E-01 -3.437520108299E-01  1.083027736615E-01
     14 T   1 H    -2.189016725920E-01  3.437520108299E-01  1.083027736615E-01
     15 F   1 H     2.189016725920E-01  3.437520108299E-01 -1.083027736615E-01
     16 F   1 H    -2.189016725920E-01 -3.437520108299E-01 -1.083027736615E-01
     17 T   1 H     1.083027736615E-01  2.189016725920E-01 -3.437520108299E-01
     18 T   1 H    -3.437520108299E-01  1.083027736615E-01  2.189016725920E-01
     19 T   1 H    -1.083027736615E-01 -2.189016725920E-01 -3.437520108299E-01
     20 T   1 H     3.437520108299E-01  1.083027736615E-01 -2.189016725920E-01
     21 F   1 H     1.083027736615E-01 -2.189016725920E-01  3.437520108299E-01
     22 F   1 H     3.437520108299E-01 -1.083027736615E-01  2.189016725920E-01
     23 F   1 H    -1.083027736615E-01  2.189016725920E-01  3.437520108299E-01
     24 F   1 H    -3.437520108299E-01 -1.083027736615E-01 -2.189016725920E-01
     25 T   1 H     6.213602626629E-02  4.290880694500E-01  5.675342771607E-02
     26 T   1 H    -6.213602626629E-02 -4.290880694500E-01  5.675342771607E-02
     27 F   1 H     6.213602626629E-02 -4.290880694500E-01 -5.675342771607E-02
     28 F   1 H    -6.213602626629E-02  4.290880694500E-01 -5.675342771607E-02
     29 T   1 H     5.675342771607E-02  6.213602626629E-02  4.290880694500E-01
     30 T   1 H     4.290880694500E-01  5.675342771607E-02  6.213602626629E-02
     31 T   1 H    -5.675342771607E-02 -6.213602626629E-02  4.290880694500E-01
     32 T   1 H    -4.290880694500E-01  5.675342771607E-02 -6.213602626629E-02
     33 F   1 H     5.675342771607E-02 -6.213602626629E-02 -4.290880694500E-01
     34 F   1 H    -4.290880694500E-01 -5.675342771607E-02  6.213602626629E-02
     35 F   1 H    -5.675342771607E-02  6.213602626629E-02 -4.290880694500E-01
     36 F   1 H     4.290880694500E-01 -5.675342771607E-02 -6.213602626629E-02
     37 T   1 H     1.520036633960E-01  3.968241258783E-01  7.940009221709E-02
     38 T   1 H    -1.520036633960E-01 -3.968241258783E-01  7.940009221709E-02
     39 F   1 H     1.520036633960E-01 -3.968241258783E-01 -7.940009221709E-02
     40 F   1 H    -1.520036633960E-01  3.968241258783E-01 -7.940009221709E-02
     41 T   1 H     7.940009221709E-02  1.520036633960E-01  3.968241258783E-01
     42 T   1 H     3.968241258783E-01  7.940009221709E-02  1.520036633960E-01
     43 T   1 H    -7.940009221709E-02 -1.520036633960E-01  3.968241258783E-01
     44 T   1 H    -3.968241258783E-01  7.940009221709E-02 -1.520036633960E-01
     45 F   1 H     7.940009221709E-02 -1.520036633960E-01 -3.968241258783E-01
     46 F   1 H    -3.968241258783E-01 -7.940009221709E-02  1.520036633960E-01
     47 F   1 H    -7.940009221709E-02  1.520036633960E-01 -3.968241258783E-01
     48 F   1 H     3.968241258783E-01 -7.940009221709E-02 -1.520036633960E-01
     49 T   1 H     8.094760969136E-02  3.970922267851E-01  1.476177527222E-01
     50 T   1 H    -8.094760969136E-02 -3.970922267851E-01  1.476177527222E-01
     51 F   1 H     8.094760969136E-02 -3.970922267851E-01 -1.476177527222E-01
     52 F   1 H    -8.094760969136E-02  3.970922267851E-01 -1.476177527222E-01
     53 T   1 H     1.476177527222E-01  8.094760969136E-02  3.970922267851E-01
     54 T   1 H     3.970922267851E-01  1.476177527222E-01  8.094760969136E-02
     55 T   1 H    -1.476177527222E-01 -8.094760969136E-02  3.970922267851E-01
     56 T   1 H    -3.970922267851E-01  1.476177527222E-01 -8.094760969136E-02
     57 F   1 H     1.476177527222E-01 -8.094760969136E-02 -3.970922267851E-01
     58 F   1 H    -3.970922267851E-01 -1.476177527222E-01  8.094760969136E-02
     59 F   1 H    -1.476177527222E-01  8.094760969136E-02 -3.970922267851E-01
     60 F   1 H     3.970922267851E-01 -1.476177527222E-01 -8.094760969136E-02
     61 T 248 CD   -5.000000000000E-01 -3.729655473350E-17 -2.529417918382E-01
     62 F 248 CD   -5.000000000000E-01 -6.938893903907E-18  2.529417918382E-01
     63 T 248 CD   -2.529417918382E-01 -5.000000000000E-01 -8.239936510890E-17
     64 T 248 CD    2.742897111238E-17 -2.529417918382E-01 -5.000000000000E-01
     65 T 248 CD    2.529417918382E-01 -5.000000000000E-01 -1.084202172486E-16
     66 F 248 CD   -1.845055283580E-16  2.529417918382E-01 -5.000000000000E-01
     67 T   6 C     1.264141925207E-01 -4.950755097932E-01  1.234685826615E-01
     68 T   6 C    -1.264141925207E-01  4.950755097932E-01  1.234685826615E-01
     69 F   6 C     1.264141925207E-01  4.950755097932E-01 -1.234685826615E-01
     70 F   6 C    -1.264141925207E-01 -4.950755097932E-01 -1.234685826615E-01
     71 T   6 C     1.234685826615E-01  1.264141925207E-01 -4.950755097932E-01
     72 T   6 C    -4.950755097932E-01  1.234685826615E-01  1.264141925207E-01
     73 T   6 C    -1.234685826615E-01 -1.264141925207E-01 -4.950755097932E-01
     74 T   6 C     4.950755097932E-01  1.234685826615E-01 -1.264141925207E-01
     75 F   6 C     1.234685826615E-01 -1.264141925207E-01  4.950755097932E-01
     76 F   6 C     4.950755097932E-01 -1.234685826615E-01  1.264141925207E-01
     77 F   6 C    -1.234685826615E-01  1.264141925207E-01  4.950755097932E-01
     78 F   6 C    -4.950755097932E-01 -1.234685826615E-01 -1.264141925207E-01
     79 T   6 C     1.253389391921E-01 -3.869349697798E-01  1.770889873297E-01
     80 T   6 C    -1.253389391921E-01  3.869349697798E-01  1.770889873297E-01
     81 F   6 C     1.253389391921E-01  3.869349697798E-01 -1.770889873297E-01
     82 F   6 C    -1.253389391921E-01 -3.869349697798E-01 -1.770889873297E-01
     83 T   6 C     1.770889873297E-01  1.253389391921E-01 -3.869349697798E-01
     84 T   6 C    -3.869349697798E-01  1.770889873297E-01  1.253389391921E-01
     85 T   6 C    -1.770889873297E-01 -1.253389391921E-01 -3.869349697798E-01
     86 T   6 C     3.869349697798E-01  1.770889873297E-01 -1.253389391921E-01
     87 F   6 C     1.770889873297E-01 -1.253389391921E-01  3.869349697798E-01
     88 F   6 C     3.869349697798E-01 -1.770889873297E-01  1.253389391921E-01
     89 F   6 C    -1.770889873297E-01  1.253389391921E-01  3.869349697798E-01
     90 F   6 C    -3.869349697798E-01 -1.770889873297E-01 -1.253389391921E-01
     91 T   6 C     1.044401550481E-01  4.283144587895E-01  1.008485025471E-01
     92 T   6 C    -1.044401550481E-01 -4.283144587895E-01  1.008485025471E-01
     93 F   6 C     1.044401550481E-01 -4.283144587895E-01 -1.008485025471E-01
     94 F   6 C    -1.044401550481E-01  4.283144587895E-01 -1.008485025471E-01
     95 T   6 C     1.008485025471E-01  1.044401550481E-01  4.283144587895E-01
     96 T   6 C     4.283144587895E-01  1.008485025471E-01  1.044401550481E-01
     97 T   6 C    -1.008485025471E-01 -1.044401550481E-01  4.283144587895E-01
     98 T   6 C    -4.283144587895E-01  1.008485025471E-01 -1.044401550481E-01
     99 F   6 C     1.008485025471E-01 -1.044401550481E-01 -4.283144587895E-01
    100 F   6 C    -4.283144587895E-01 -1.008485025471E-01  1.044401550481E-01
    101 F   6 C    -1.008485025471E-01  1.044401550481E-01 -4.283144587895E-01
    102 F   6 C     4.283144587895E-01 -1.008485025471E-01 -1.044401550481E-01
    103 T   7 N     9.147846707148E-02 -4.556173632794E-01  1.765247037194E-01
    104 T   7 N    -9.147846707148E-02  4.556173632794E-01  1.765247037194E-01
    105 F   7 N     9.147846707148E-02  4.556173632794E-01 -1.765247037194E-01
    106 F   7 N    -9.147846707148E-02 -4.556173632794E-01 -1.765247037194E-01
    107 T   7 N     1.765247037194E-01  9.147846707148E-02 -4.556173632794E-01
    108 T   7 N    -4.556173632794E-01  1.765247037194E-01  9.147846707148E-02
    109 T   7 N    -1.765247037194E-01 -9.147846707148E-02 -4.556173632794E-01
    110 T   7 N     4.556173632794E-01  1.765247037194E-01 -9.147846707148E-02
    111 F   7 N     1.765247037194E-01 -9.147846707148E-02  4.556173632794E-01
    112 F   7 N     4.556173632794E-01 -1.765247037194E-01  9.147846707148E-02
    113 F   7 N    -1.765247037194E-01  9.147846707148E-02  4.556173632794E-01
    114 F   7 N    -4.556173632794E-01 -1.765247037194E-01 -9.147846707148E-02
    115 T   6 C     1.802944749004E-01 -3.870732230762E-01  1.242942943375E-01
    116 T   6 C    -1.802944749004E-01  3.870732230762E-01  1.242942943375E-01
    117 F   6 C     1.802944749004E-01  3.870732230762E-01 -1.242942943375E-01
    118 F   6 C    -1.802944749004E-01 -3.870732230762E-01 -1.242942943375E-01
    119 T   6 C     1.242942943375E-01  1.802944749004E-01 -3.870732230762E-01
    120 T   6 C    -3.870732230762E-01  1.242942943375E-01  1.802944749004E-01
    121 T   6 C    -1.242942943375E-01 -1.802944749004E-01 -3.870732230762E-01
    122 T   6 C     3.870732230762E-01  1.242942943375E-01 -1.802944749004E-01
    123 F   6 C     1.242942943375E-01 -1.802944749004E-01  3.870732230762E-01
    124 F   6 C     3.870732230762E-01 -1.242942943375E-01  1.802944749004E-01
    125 F   6 C    -1.242942943375E-01  1.802944749004E-01  3.870732230762E-01
    126 F   6 C    -3.870732230762E-01 -1.242942943375E-01 -1.802944749004E-01
    127 T   7 N     1.809494034894E-01 -4.558424997547E-01  9.062307235131E-02
    128 T   7 N    -1.809494034894E-01  4.558424997547E-01  9.062307235131E-02
    129 F   7 N     1.809494034894E-01  4.558424997547E-01 -9.062307235131E-02
    130 F   7 N    -1.809494034894E-01 -4.558424997547E-01 -9.062307235131E-02
    131 T   7 N     9.062307235131E-02  1.809494034894E-01 -4.558424997547E-01
    132 T   7 N    -4.558424997547E-01  9.062307235131E-02  1.809494034894E-01
    133 T   7 N    -9.062307235131E-02 -1.809494034894E-01 -4.558424997547E-01
    134 T   7 N     4.558424997547E-01  9.062307235131E-02 -1.809494034894E-01
    135 F   7 N     9.062307235131E-02 -1.809494034894E-01  4.558424997547E-01
    136 F   7 N     4.558424997547E-01 -9.062307235131E-02  1.809494034894E-01
    137 F   7 N    -9.062307235131E-02  1.809494034894E-01  4.558424997547E-01
    138 F   7 N    -4.558424997547E-01 -9.062307235131E-02 -1.809494034894E-01

 T = ATOM BELONGING TO THE ASYMMETRIC UNIT

 ****    2 SYMMOPS - TRANSLATORS IN FRACTIONAL UNITS
 **** MATRICES AND TRANSLATORS IN THE CRYSTALLOGRAPHIC REFERENCE FRAME
   V INV                    ROTATION MATRICES                   TRANSLATORS
   1   1  1.00  0.00  0.00  0.00  1.00  0.00  0.00  0.00  1.00  0.00  0.00  0.00
   2   2 -1.00  0.00  0.00 -1.00  0.00  1.00 -1.00  1.00  0.00  0.00  0.00  0.00

 DIRECT LATTICE VECTORS CARTESIAN COMPONENTS (ANGSTROM)
          X                    Y                    Z
  -0.897658666928E+01   0.884193786924E+01   0.884193786924E+01
   0.897658666928E+01  -0.911123546932E+01   0.911123546932E+01
   0.897658666928E+01   0.911123546932E+01  -0.911123546932E+01


 CARTESIAN COORDINATES - PRIMITIVE CELL
 *******************************************************************************
 *      ATOM          X(ANGSTROM)         Y(ANGSTROM)         Z(ANGSTROM)
 *******************************************************************************
    1     1 H     1.937298035461E+00 -6.224740052096E+00  3.951245918103E+00
    2     1 H    -1.937298035461E+00  6.108977761060E+00  3.766240150905E+00
    3     1 H     1.937298035461E+00  6.224740052096E+00 -3.951245918103E+00
    4     1 H    -1.937298035461E+00 -6.108977761060E+00 -3.766240150905E+00
    5     1 H     3.858743034504E+00  2.029800919060E+00 -6.195918377110E+00
    6     1 H    -6.166858906578E+00  3.829683563972E+00  1.879416889943E+00
    7     1 H    -3.858743034504E+00 -1.844795151862E+00 -6.137799436046E+00
    8     1 H     6.166858906578E+00  3.887802505036E+00 -1.995179180979E+00
    9     1 H     3.858743034504E+00 -2.029800919060E+00  6.195918377110E+00
   10     1 H     6.166858906578E+00 -3.887802505036E+00  1.995179180979E+00
   11     1 H    -3.858743034504E+00  1.844795151862E+00  6.137799436046E+00
   12     1 H    -6.166858906578E+00 -3.829683563972E+00 -1.879416889943E+00
   13     1 H     3.929979672144E+00 -6.200605112937E+00  2.036950060131E+00
   14     1 H    -3.929979672144E+00  6.142273758879E+00  1.851806877053E+00
   15     1 H     3.929979672144E+00  6.200605112937E+00 -2.036950060131E+00
   16     1 H    -3.929979672144E+00 -6.142273758879E+00 -1.851806877053E+00
   17     1 H     1.944378468592E+00  4.022551263683E+00 -6.230389130990E+00
   18     1 H    -6.171439435908E+00  1.885428773510E+00  3.900813995115E+00
   19     1 H    -1.944378468592E+00 -3.837408080605E+00 -6.112489740826E+00
   20     1 H     6.171439435908E+00  2.003328163674E+00 -3.959145349173E+00
   21     1 H     1.944378468592E+00 -4.022551263683E+00  6.230389130990E+00
   22     1 H     6.171439435908E+00 -2.003328163674E+00  3.959145349173E+00
   23     1 H    -1.944378468592E+00  3.837408080605E+00  6.112489740826E+00
   24     1 H    -6.171439435908E+00 -1.885428773510E+00 -3.900813995115E+00
   25     1 H     1.115538850128E+00  7.688208926464E+00  9.033517380188E-01
   26     1 H    -1.115538850128E+00 -7.718776050224E+00  1.134456512669E+00
   27     1 H     1.115538850128E+00 -7.688208926464E+00 -9.033517380188E-01
   28     1 H    -1.115538850128E+00  7.718776050224E+00 -1.134456512669E+00
   29     1 H     1.018904125344E+00  9.999864628028E-01  7.686759405592E+00
   30     1 H     7.703492488344E+00  1.002171042592E+00  1.100255288248E+00
   31     1 H    -1.018904125344E+00 -1.231091237453E+00  7.720225571096E+00
   32     1 H    -7.703492488344E+00  1.035637208096E+00 -1.130822412008E+00
   33     1 H     1.018904125344E+00 -9.999864628028E-01 -7.686759405592E+00
   34     1 H    -7.703492488344E+00 -1.035637208096E+00  1.130822412008E+00
   35     1 H    -1.018904125344E+00  1.231091237453E+00 -7.720225571096E+00
   36     1 H     7.703492488344E+00 -1.002171042592E+00 -1.100255288248E+00
   37     1 H     2.728948117045E+00  7.102870062536E+00  1.318619833919E+00
   38     1 H    -2.728948117045E+00 -7.145634571096E+00  1.532347403423E+00
   39     1 H     2.728948117045E+00 -7.102870062536E+00 -1.318619833919E+00
   40     1 H    -2.728948117045E+00  7.145634571096E+00 -1.532347403423E+00
   41     1 H     1.425483618671E+00  2.622084332293E+00  7.083318095060E+00
   42     1 H     7.124252316816E+00  1.384549396915E+00  2.707565862765E+00
   43     1 H    -1.425483618671E+00 -2.835811901797E+00  7.165186538572E+00
   44     1 H    -7.124252316816E+00  1.466417840427E+00 -2.750330371325E+00
   45     1 H     1.425483618671E+00 -2.622084332293E+00 -7.083318095060E+00
   46     1 H    -7.124252316816E+00 -1.466417840427E+00  2.750330371325E+00
   47     1 H    -1.425483618671E+00  2.835811901797E+00 -7.165186538572E+00
   48     1 H     7.124252316816E+00 -1.384549396915E+00 -2.707565862765E+00
   49     1 H     1.453266468131E+00  7.089312472330E+00  2.543271118788E+00
   50     1 H    -1.453266468131E+00 -7.168818685404E+00  2.757143086154E+00
   51     1 H     1.453266468131E+00 -7.089312472330E+00 -2.543271118788E+00
   52     1 H    -1.453266468131E+00  7.168818685404E+00 -2.757143086154E+00
   53     1 H     2.650207102471E+00  1.346330484448E+00  7.107266581845E+00
   54     1 H     7.129065578867E+00  2.628408105449E+00  1.413513361594E+00
   55     1 H    -2.650207102471E+00 -1.560202451814E+00  7.150864575889E+00
   56     1 H    -7.129065578867E+00  2.672006099493E+00 -1.493019574668E+00
   57     1 H     2.650207102471E+00 -1.346330484448E+00 -7.107266581845E+00
   58     1 H    -7.129065578867E+00 -2.672006099493E+00  1.493019574668E+00
   59     1 H    -2.650207102471E+00  1.560202451814E+00 -7.150864575889E+00
   60     1 H     7.129065578867E+00 -2.628408105449E+00 -1.413513361594E+00
   61   248 CD    8.976586669280E+00  6.811661750157E-02 -4.541107833438E+00
   62   248 CD    8.976586669280E+00  2.011809825768E-01 -1.341206550512E+01
   63   248 CD   -4.541107833438E+00  8.976586669280E+00 -1.346488000392E-01
   64   248 CD    4.924370728789E-16 -4.675756633477E+00  9.044703286782E+00
   65   248 CD   -1.341206550512E+01  8.976586669280E+00 -1.346488000392E-01
   66   248 CD   -3.312459732534E-15 -1.354671430516E+01  9.177767651857E+00
   67     6 C     2.269535910778E+00  9.031747102570E+00  2.080677912955E+00
   68     6 C    -2.269535910778E+00 -9.098246688562E+00  2.352627819821E+00
   69     6 C     2.269535910778E+00 -9.031747102570E+00 -2.080677912955E+00
   70     6 C    -2.269535910778E+00  9.098246688562E+00 -2.352627819821E+00
   71     6 C     2.216652866388E+00  2.133560957345E+00  9.030953856904E+00
   72     6 C     9.064996895566E+00  2.182609827726E+00  2.236286117782E+00
   73     6 C    -2.216652866388E+00 -2.405510864211E+00  9.099039934228E+00
   74     6 C    -9.064996895566E+00  2.250695905050E+00 -2.302785703774E+00
   75     6 C     2.216652866388E+00 -2.133560957345E+00 -9.030953856904E+00
   76     6 C    -9.064996895566E+00 -2.250695905050E+00  2.302785703774E+00
   77     6 C    -2.216652866388E+00  2.405510864211E+00 -9.099039934228E+00
   78     6 C     9.064996895566E+00 -2.182609827726E+00 -2.236286117782E+00
   79     6 C     2.250231701387E+00 -6.994400222495E+00  3.283509944628E+00
   80     6 C    -2.250231701387E+00  6.899020943919E+00  3.075108627132E+00
   81     6 C     2.250231701387E+00  6.994400222495E+00 -3.283509944628E+00
   82     6 C    -2.250231701387E+00 -6.899020943919E+00 -3.075108627132E+00
   83     6 C     3.179309285880E+00  2.354432360135E+00 -6.980464058728E+00
   84     6 C    -6.946710583207E+00  3.145555810359E+00  2.202542062099E+00
   85     6 C    -3.179309285880E+00 -2.146031042639E+00 -6.912957107686E+00
   86     6 C     6.946710583207E+00  3.213062761401E+00 -2.297921340675E+00
   87     6 C     3.179309285880E+00 -2.354432360135E+00  6.980464058728E+00
   88     6 C     6.946710583207E+00 -3.213062761401E+00  2.297921340675E+00
   89     6 C    -3.179309285880E+00  2.146031042639E+00  6.912957107686E+00
   90     6 C    -6.946710583207E+00 -3.145555810359E+00 -2.202542062099E+00
   91     6 C     1.875032207085E+00  7.662445462353E+00  1.695206591332E+00
   92     6 C    -1.875032207085E+00 -7.716761981767E+00  1.925894702994E+00
   93     6 C     1.875032207085E+00 -7.662445462353E+00 -1.695206591332E+00
   94     6 C    -1.875032207085E+00  7.716761981767E+00 -1.925894702994E+00
   95     6 C     1.810550647163E+00  1.759688151254E+00  7.661478238954E+00
   96     6 C     7.689603722060E+00  1.782425164057E+00  1.847873947378E+00
   97     6 C    -1.810550647163E+00 -1.990376262916E+00  7.717729205166E+00
   98     6 C    -7.689603722060E+00  1.838676130269E+00 -1.902190466792E+00
   99     6 C     1.810550647163E+00 -1.759688151254E+00 -7.661478238954E+00
  100     6 C    -7.689603722060E+00 -1.838676130269E+00  1.902190466792E+00
  101     6 C    -1.810550647163E+00  1.990376262916E+00 -7.717729205166E+00
  102     6 C     7.689603722060E+00 -1.782425164057E+00 -1.847873947378E+00
  103     7 N     1.642328776080E+00 -8.227315178078E+00  3.291875266897E+00
  104     7 N    -1.642328776080E+00  8.132239819946E+00  3.046481941927E+00
  105     7 N     1.642328776080E+00  8.227315178078E+00 -3.291875266897E+00
  106     7 N    -1.642328776080E+00 -8.132239819946E+00 -3.046481941927E+00
  107     7 N     3.169178604412E+00  1.765025438565E+00 -8.204412430653E+00
  108     7 N    -8.179777499012E+00  3.144543672771E+00  1.594791097014E+00
  109     7 N    -3.169178604412E+00 -1.519632113595E+00 -8.155142567371E+00
  110     7 N     8.179777499012E+00  3.193813536053E+00 -1.689866455146E+00
  111     7 N     3.169178604412E+00 -1.765025438565E+00  8.204412430653E+00
  112     7 N     8.179777499012E+00 -3.193813536053E+00  1.689866455146E+00
  113     7 N    -3.169178604412E+00  1.519632113595E+00  8.155142567371E+00
  114     7 N    -8.179777499012E+00 -3.144543672771E+00 -1.594791097014E+00
  115     6 C     3.236857959871E+00 -6.982664823772E+00  2.335714901264E+00
  116     6 C    -3.236857959871E+00  6.915720513434E+00  2.127239121206E+00
  117     6 C     3.236857959871E+00  6.982664823772E+00 -2.335714901264E+00
  118     6 C    -3.236857959871E+00 -6.915720513434E+00 -2.127239121206E+00
  119     6 C     2.231477011235E+00  3.341095849900E+00 -6.997745538001E+00
  120     6 C    -6.949192668603E+00  2.182924141837E+00  3.203385804702E+00
  121     6 C    -2.231477011235E+00 -3.132620069842E+00 -6.900639799205E+00
  122     6 C     6.949192668603E+00  2.280029880633E+00 -3.270330115040E+00
  123     6 C     2.231477011235E+00 -3.341095849900E+00  6.997745538001E+00
  124     6 C     6.949192668603E+00 -2.280029880633E+00  3.270330115040E+00
  125     6 C    -2.231477011235E+00  3.132620069842E+00  6.900639799205E+00
  126     6 C    -6.949192668603E+00 -2.182924141837E+00 -3.203385804702E+00
  127     7 N     3.248616006355E+00 -8.208223989074E+00  1.749729017594E+00
  128     7 N    -3.248616006355E+00  8.159414837282E+00  1.504214435198E+00
  129     7 N     3.248616006355E+00  8.208223989074E+00 -1.749729017594E+00
  130     7 N    -3.248616006355E+00 -8.159414837282E+00 -1.504214435198E+00
  131     7 N     1.626971726396E+00  3.371373297553E+00 -8.232548653273E+00
  132     7 N    -8.183819413178E+00  1.578242486301E+00  3.224211430459E+00
  133     7 N    -1.626971726396E+00 -3.125858715157E+00 -8.135090173083E+00
  134     7 N     8.183819413178E+00  1.675700966491E+00 -3.273020582251E+00
  135     7 N     1.626971726396E+00 -3.371373297553E+00  8.232548653273E+00
  136     7 N     8.183819413178E+00 -1.675700966491E+00  3.273020582251E+00
  137     7 N    -1.626971726396E+00  3.125858715157E+00  8.135090173083E+00
  138     7 N    -8.183819413178E+00 -1.578242486301E+00 -3.224211430459E+00
 INFORMATION **** EXCBUF **** EXCH. BIPO BUFFER: WORDS USED =           0

 DFT PARAMETERS

     ATOM       ELECTRONS   NET CHARGE   R(ANGSTROM)
   1   1  H       1.0000      0.0000     1.11000000
  61 248  CD     20.0000      0.0000     1.52000000
  67   6  C       6.0000      0.0000     0.77000000
 103   7  N       7.0000      0.0000     0.74000000

 SIZE OF GRID=    4012132
 TTTTTTTTTTTTTTTTTTTTTTTTTTTTTT MAKE_GRID2  TELAPSE     1664.31 TCPU     1093.30
 BECKE WEIGHT FUNCTION
 RADSAFE =     2.00
 TOLERANCES - DENSITY:10**- 6; POTENTIAL:10**- 9; GRID WGT:10**-14

 RADIAL INTEGRATION  - INTERVALS (POINTS,UPPER LIMIT):            1( 99,  4.0*R)

 ANGULAR INTEGRATION - INTERVALS (ACCURACY LEVEL [N. POINTS] UPPER LIMIT):
  1(  6[ 146]   0.2)  2( 11[ 302]   0.5)  3( 14[ 590]   0.9)  4( 18[1454]   3.5)
  5( 14[ 590]9999.0)
 EEEEEEEEEE INT_CALC TERMINATION  DATE 04 05 2020 TIME 16:14:21.0

 *******************************************************************************
 zif8Cd60degrees                                                                 
 CRYSTAL - SCF - TYPE OF CALCULATION :  RESTRICTED CLOSED SHELL
 *******************************************************************************

 CAPPA:IS1  2;IS2  2;IS3  2; K PTS MONK NET   6; SYMMOPS:K SPACE   4;G SPACE   2

 TTTTTTTTTTTTTTTTTTTTTTTTTTTTTT SDIK        TELAPSE     1668.87 TCPU     1097.62

 INFORMATION FROM INTEGRAL EVALUATION

 RESTART FROM A PREVIOUS DENSITY MATRIX - DEP ACTIVE
 NUMBER OF COUPLE SETS (NEW, OLD, FOUND):   30956   30956   30956
 NUMBER OF IRREDUCIBLE G VECTORS        :   31256   31256   31256
 CHARGE NORMALIZATION FACTOR   1.00002636
 TOTAL ATOMIC CHARGES:
   0.8924058   0.8838318   0.8924058   0.8838318   0.8857790   0.8869681
   0.8904069   0.8892053   0.8857790   0.8892053   0.8904069   0.8869681
   0.8857958   0.8901280   0.8857958   0.8901280   0.8923746   0.8869680
   0.8836066   0.8889434   0.8923746   0.8889434   0.8836066   0.8869680
   0.8660149   0.8668318   0.8660149   0.8668318   0.8659716   0.8702573
   0.8668838   0.8626523   0.8659716   0.8626523   0.8668838   0.8702573
   0.8798105   0.8777642   0.8798105   0.8777642   0.8753860   0.8758616
   0.8821876   0.8816557   0.8753860   0.8816557   0.8821876   0.8758616
   0.8764663   0.8831027   0.8764663   0.8831027   0.8809465   0.8766719
   0.8786217   0.8828444   0.8809465   0.8828444   0.8786217   0.8766719
  18.8140696  18.8140696  18.8141024  18.8140673  18.8140390  18.8140673
   5.6322951   5.6330403   5.6322951   5.6330403   5.6322221   5.6231687
   5.6331145   5.6421030   5.6322221   5.6421030   5.6331145   5.6231687
   6.0485480   6.0505169   6.0485480   6.0505169   6.0547410   6.0401452
   6.0444799   6.0592020   6.0547410   6.0592020   6.0444799   6.0401452
   6.2954294   6.2959800   6.2954294   6.2959800   6.2954570   6.2961135
   6.2959577   6.2954972   6.2954570   6.2954972   6.2959577   6.2961135
   7.5869539   7.5778376   7.5869539   7.5778376   7.5824307   7.5806121
   7.5824893   7.5842532   7.5824307   7.5842532   7.5824893   7.5806121
   6.0536211   6.0433818   6.0536211   6.0433818   6.0471555   6.0388915
   6.0496463   6.0582291   6.0471555   6.0582291   6.0496463   6.0388915
   7.5831833   7.5828525   7.5831833   7.5828525   7.5875219   7.5812775
   7.5783917   7.5847081   7.5875219   7.5847081   7.5783917   7.5812775
 TTTTTTTTTTTTTTTTTTTTTTTTTTTTTT MOQGAD      TELAPSE     1690.99 TCPU     1118.76
 TTTTTTTTTTTTTTTTTTTTTTTTTTTTTT SHELLXN     TELAPSE     1706.79 TCPU     1127.27
 TTTTTTTTTTTTTTTTTTTTTTTTTTTTTT MONMO3      TELAPSE     1709.22 TCPU     1129.70
 NUMERICALLY INTEGRATED DENSITY    636.0001135837
 TTTTTTTTTTTTTTTTTTTTTTTTTTTTTT NUMDFT      TELAPSE     1718.36 TCPU     1138.85
 CYC   0 ETOT(AU) -4.187498321201E+03 DETOT -4.19E+03 tst  1.51E-11 PX  1.00E+00
 TTTTTTTTTTTTTTTTTTTTTTTTTTTTTT DIIS        TELAPSE     1719.03 TCPU     1139.52
 TTTTTTTTTTTTTTTTTTTTTTTTTTTTTT FDIK        TELAPSE     1770.92 TCPU     1185.96
 INSULATING STATE
 TOP OF VALENCE BANDS -    BAND    318; K    6; EIG -1.9164947E-01 AU
 TOP OF VALENCE BANDS -    BAND    318; K    1; EIG -1.9173455E-01 AU
 BOTTOM OF VIRTUAL BANDS - BAND    319; K    1; EIG -3.1392660E-02 AU
 INDIRECT ENERGY BAND GAP:   4.3608 eV
 TTTTTTTTTTTTTTTTTTTTTTTTTTTTTT PDIG        TELAPSE     1772.63 TCPU     1187.68
 CHARGE NORMALIZATION FACTOR   1.00000000
 TOTAL ATOMIC CHARGES:
   0.8895047   0.8869347   0.8895047   0.8869347   0.8878208   0.8826407
   0.8884806   0.8935753   0.8878208   0.8935753   0.8884806   0.8826407
   0.8878747   0.8881907   0.8878747   0.8881907   0.8892520   0.8825236
   0.8868603   0.8934465   0.8892520   0.8934465   0.8868603   0.8825236
   0.8668621   0.8660130   0.8668621   0.8660130   0.8668341   0.8586472
   0.8660122   0.8751290   0.8668341   0.8751290   0.8660122   0.8586472
   0.8798284   0.8778479   0.8798284   0.8778479   0.8846176   0.8801096
   0.8734058   0.8773113   0.8846176   0.8773113   0.8734058   0.8801096
   0.8856341   0.8743647   0.8856341   0.8743647   0.8807397   0.8812799
   0.8789248   0.8781873   0.8807397   0.8781873   0.8789248   0.8812799
  18.8129371  18.8129371  18.8128335  18.8129070  18.8130925  18.8129070
   5.6342313   5.6298816   5.6342313   5.6298816   5.6345923   5.6585560
   5.6294303   5.6099406   5.6345923   5.6099406   5.6294303   5.6585560
   6.0645386   6.0357587   6.0645386   6.0357587   6.0373586   6.0677387
   6.0624003   6.0318717   6.0373586   6.0318717   6.0624003   6.0677387
   6.2965071   6.2951054   6.2965071   6.2951054   6.2965062   6.2901920
   6.2951425   6.3005721   6.2965062   6.3005721   6.2951425   6.2901920
   7.5527073   7.6126768   7.5527073   7.6126768   7.5953015   7.5723199
   7.5690756   7.5911067   7.5953015   7.5911067   7.5690756   7.5723199
   6.0366257   6.0607624   6.0366257   6.0607624   6.0637078   6.0673010
   6.0343984   6.0300664   6.0637078   6.0300664   6.0343984   6.0673010
   7.5947527   7.5705755   7.5947527   7.5705755   7.5527714   7.5719094
   7.6135729   7.5923842   7.5527714   7.5923842   7.6135729   7.5719094
 TTTTTTTTTTTTTTTTTTTTTTTTTTTTTT MOQGAD      TELAPSE     1772.64 TCPU     1187.69
 TTTTTTTTTTTTTTTTTTTTTTTTTTTTTT SHELLXN     TELAPSE     1788.61 TCPU     1196.20
 TTTTTTTTTTTTTTTTTTTTTTTTTTTTTT MONMO3      TELAPSE     1789.90 TCPU     1197.49
 NUMERICALLY INTEGRATED DENSITY    636.0001088454
 TTTTTTTTTTTTTTTTTTTTTTTTTTTTTT NUMDFT      TELAPSE     1798.84 TCPU     1206.42
 CYC   1 ETOT(AU) -4.187431731641E+03 DETOT  6.66E-02 tst  0.00E+00 PX  9.86E-03
 TTTTTTTTTTTTTTTTTTTTTTTTTTTTTT DIIS        TELAPSE     1800.93 TCPU     1208.52
 DIIS TEST: 0.19447E-01 AT SCF   CYCLE   1 - MIX   30 %
 TTTTTTTTTTTTTTTTTTTTTTTTTTTTTT FDIK        TELAPSE     1821.64 TCPU     1222.87
 INSULATING STATE
 TOP OF VALENCE BANDS -    BAND    318; K    6; EIG -1.8620141E-01 AU
 TOP OF VALENCE BANDS -    BAND    318; K    1; EIG -1.8622878E-01 AU
 BOTTOM OF VIRTUAL BANDS - BAND    319; K    1; EIG -3.1315569E-02 AU
 INDIRECT ENERGY BAND GAP:   4.2147 eV
 TTTTTTTTTTTTTTTTTTTTTTTTTTTTTT PDIG        TELAPSE     1822.37 TCPU     1223.60
 CHARGE NORMALIZATION FACTOR   1.00000000
 TOTAL ATOMIC CHARGES:
   0.8928570   0.8833352   0.8928570   0.8833352   0.8860155   0.8936439
   0.8903157   0.8832070   0.8860155   0.8832070   0.8903157   0.8936439
   0.8860789   0.8899292   0.8860789   0.8899292   0.8928359   0.8935875
   0.8830285   0.8829514   0.8928359   0.8829514   0.8830285   0.8935875
   0.8684508   0.8645844   0.8684508   0.8645844   0.8682595   0.8709197
   0.8646760   0.8615365   0.8682595   0.8615365   0.8646760   0.8709197
   0.8803557   0.8769877   0.8803557   0.8769877   0.8768381   0.8808223
   0.8804812   0.8773561   0.8768381   0.8773561   0.8804812   0.8808223
   0.8777960   0.8815154   0.8777960   0.8815154   0.8814239   0.8818099
   0.8778403   0.8783283   0.8814239   0.8783283   0.8778403   0.8818099
  18.8134220  18.8134220  18.8138077  18.8134455  18.8138256  18.8134455
   5.6224541   5.6439803   5.6224541   5.6439803   5.6225465   5.6292785
   5.6436822   5.6355405   5.6225465   5.6355405   5.6436822   5.6292785
   6.0570353   6.0416765   6.0570353   6.0416765   6.0505450   6.0431218
   6.0473878   6.0550216   6.0505450   6.0550216   6.0473878   6.0431218
   6.2945142   6.2977359   6.2945142   6.2977359   6.2945703   6.2972028
   6.2980650   6.2930964   6.2945703   6.2930964   6.2980650   6.2972028
   7.5882851   7.5752309   7.5882851   7.5752309   7.5828316   7.5751336
   7.5834931   7.5910197   7.5828316   7.5910197   7.5834931   7.5751336
   6.0492170   6.0465787   6.0492170   6.0465787   6.0561510   6.0422501
   6.0402656   6.0536306   6.0561510   6.0536306   6.0402656   6.0422501
   7.5839948   7.5835295   7.5839948   7.5835295   7.5890479   7.5761254
   7.5758044   7.5915045   7.5890479   7.5915045   7.5758044   7.5761254
 TTTTTTTTTTTTTTTTTTTTTTTTTTTTTT MOQGAD      TELAPSE     1822.38 TCPU     1223.62
 TTTTTTTTTTTTTTTTTTTTTTTTTTTTTT SHELLXN     TELAPSE     1837.67 TCPU     1232.13
 TTTTTTTTTTTTTTTTTTTTTTTTTTTTTT MONMO3      TELAPSE     1838.96 TCPU     1233.42
 NUMERICALLY INTEGRATED DENSITY    636.0001098636
 TTTTTTTTTTTTTTTTTTTTTTTTTTTTTT NUMDFT      TELAPSE     1847.88 TCPU     1242.34
 CYC   2 ETOT(AU) -4.187432491522E+03 DETOT -7.60E-04 tst  1.35E-05 PX  6.37E-03
 TTTTTTTTTTTTTTTTTTTTTTTTTTTTTT DIIS        TELAPSE     1853.39 TCPU     1247.84
 DIIS TEST: 0.15372E-01 AT SCF   CYCLE   2 - DIIS ACTIVE - HISTORY:     2 CYCLES
 TTTTTTTTTTTTTTTTTTTTTTTTTTTTTT FDIK        TELAPSE     1874.16 TCPU     1261.26
 INSULATING STATE
 TOP OF VALENCE BANDS -    BAND    318; K    6; EIG -1.8920210E-01 AU
 TOP OF VALENCE BANDS -    BAND    318; K    1; EIG -1.8923937E-01 AU
 BOTTOM OF VIRTUAL BANDS - BAND    319; K    1; EIG -3.1240505E-02 AU
 INDIRECT ENERGY BAND GAP:   4.2984 eV
 TTTTTTTTTTTTTTTTTTTTTTTTTTTTTT PDIG        TELAPSE     1874.62 TCPU     1261.72
 CHARGE NORMALIZATION FACTOR   1.00000000
 TOTAL ATOMIC CHARGES:
   0.8940731   0.8819812   0.8940731   0.8819812   0.8867790   0.8889444
   0.8894149   0.8874645   0.8867790   0.8874645   0.8894149   0.8889444
   0.8868162   0.8890777   0.8868162   0.8890777   0.8940745   0.8889286
   0.8815574   0.8872114   0.8940745   0.8872114   0.8815574   0.8889286
   0.8673863   0.8657340   0.8673863   0.8657340   0.8671452   0.8683105
   0.8659070   0.8645796   0.8671452   0.8645796   0.8659070   0.8683105
   0.8798452   0.8778681   0.8798452   0.8778681   0.8773146   0.8806142
   0.8805693   0.8772107   0.8773146   0.8772107   0.8805693   0.8806142
   0.8782855   0.8815672   0.8782855   0.8815672   0.8809473   0.8817014
   0.8787784   0.8781647   0.8809473   0.8781647   0.8787784   0.8817014
  18.8130670  18.8130670  18.8133109  18.8130036  18.8136095  18.8130036
   5.6357213   5.6277866   5.6357213   5.6277866   5.6360191   5.6371390
   5.6271536   5.6309971   5.6360191   5.6309971   5.6271536   5.6371390
   6.0548226   6.0459198   6.0548226   6.0459198   6.0468652   6.0513124
   6.0527190   6.0478575   6.0468652   6.0478575   6.0527190   6.0513124
   6.2966979   6.2947130   6.2966979   6.2947130   6.2967522   6.2940801
   6.2948932   6.2964009   6.2967522   6.2964009   6.2948932   6.2940801
   7.5611880   7.6054013   7.5611880   7.6054013   7.5955199   7.5748277
   7.5681559   7.5891861   7.5955199   7.5891861   7.5681559   7.5748277
   6.0457110   6.0515492   6.0457110   6.0515492   6.0534195   6.0505381
   6.0451050   6.0463048   6.0534195   6.0463048   6.0451050   6.0505381
   7.5954100   7.5693150   7.5954100   7.5693150   7.5611630   7.5746253
   7.6066391   7.5903079   7.5611630   7.5903079   7.6066391   7.5746253
 TTTTTTTTTTTTTTTTTTTTTTTTTTTTTT MOQGAD      TELAPSE     1874.64 TCPU     1261.73
 TTTTTTTTTTTTTTTTTTTTTTTTTTTTTT SHELLXN     TELAPSE     1888.27 TCPU     1270.25
 TTTTTTTTTTTTTTTTTTTTTTTTTTTTTT MONMO3      TELAPSE     1889.72 TCPU     1271.71
 NUMERICALLY INTEGRATED DENSITY    636.0001103357
 TTTTTTTTTTTTTTTTTTTTTTTTTTTTTT NUMDFT      TELAPSE     1898.67 TCPU     1280.65
 CYC   3 ETOT(AU) -4.187434143244E+03 DETOT -1.65E-03 tst  5.64E-06 PX  3.94E-03
 TTTTTTTTTTTTTTTTTTTTTTTTTTTTTT DIIS        TELAPSE     1901.56 TCPU     1283.55
 DIIS TEST: 0.30064E-02 AT SCF   CYCLE   3 - DIIS ACTIVE - HISTORY:     3 CYCLES
 TTTTTTTTTTTTTTTTTTTTTTTTTTTTTT FDIK        TELAPSE     1927.08 TCPU     1300.64
 INSULATING STATE
 TOP OF VALENCE BANDS -    BAND    318; K    6; EIG -1.9026392E-01 AU
 TOP OF VALENCE BANDS -    BAND    318; K    1; EIG -1.9030862E-01 AU
 BOTTOM OF VIRTUAL BANDS - BAND    319; K    1; EIG -3.1262467E-02 AU
 INDIRECT ENERGY BAND GAP:   4.3267 eV
 TTTTTTTTTTTTTTTTTTTTTTTTTTTTTT PDIG        TELAPSE     1928.01 TCPU     1301.57
 CHARGE NORMALIZATION FACTOR   1.00000000
 TOTAL ATOMIC CHARGES:
   0.8930507   0.8832175   0.8930507   0.8832175   0.8869802   0.8881402
   0.8892901   0.8883079   0.8869802   0.8883079   0.8892901   0.8881402
   0.8870418   0.8889471   0.8870418   0.8889471   0.8930409   0.8881126
   0.8828976   0.8880814   0.8930409   0.8880814   0.8828976   0.8881126
   0.8675844   0.8654115   0.8675844   0.8654115   0.8674061   0.8670025
   0.8655281   0.8659969   0.8674061   0.8659969   0.8655281   0.8670025
   0.8800730   0.8775812   0.8800730   0.8775812   0.8787008   0.8803450
   0.8789223   0.8775206   0.8787008   0.8775206   0.8789223   0.8803450
   0.8796429   0.8799797   0.8796429   0.8799797   0.8811010   0.8814393
   0.8785501   0.8784251   0.8811010   0.8784251   0.8785501   0.8814393
  18.8130870  18.8130870  18.8131975  18.8130536  18.8134492  18.8130536
   5.6303292   5.6347642   5.6303292   5.6347642   5.6306168   5.6404214
   5.6343474   5.6269582   5.6306168   5.6269582   5.6343474   5.6404214
   6.0599329   6.0391067   6.0599329   6.0391067   6.0432999   6.0540395
   6.0561127   6.0451311   6.0432999   6.0451311   6.0561127   6.0540395
   6.2960049   6.2957714   6.2960049   6.2957714   6.2960151   6.2941062
   6.2959257   6.2962800   6.2960151   6.2962800   6.2959257   6.2941062
   7.5700517   7.5943674   7.5700517   7.5943674   7.5893751   7.5730231
   7.5761753   7.5913741   7.5893751   7.5913741   7.5761753   7.5730231
   6.0424712   6.0548057   6.0424712   6.0548057   6.0590612   6.0534496
   6.0378779   6.0435387   6.0590612   6.0435387   6.0378779   6.0534496
   7.5896863   7.5768628   7.5896863   7.5768628   7.5704234   7.5731686
   7.5950234   7.5923182   7.5704234   7.5923182   7.5950234   7.5731686
 TTTTTTTTTTTTTTTTTTTTTTTTTTTTTT MOQGAD      TELAPSE     1928.03 TCPU     1301.58
 TTTTTTTTTTTTTTTTTTTTTTTTTTTTTT SHELLXN     TELAPSE     1946.02 TCPU     1310.08
 TTTTTTTTTTTTTTTTTTTTTTTTTTTTTT MONMO3      TELAPSE     1948.41 TCPU     1312.47
 NUMERICALLY INTEGRATED DENSITY    636.0001099615
 TTTTTTTTTTTTTTTTTTTTTTTTTTTTTT NUMDFT      TELAPSE     1957.33 TCPU     1321.39
 CYC   4 ETOT(AU) -4.187434500702E+03 DETOT -3.57E-04 tst  1.53E-06 PX  1.28E-03
 TTTTTTTTTTTTTTTTTTTTTTTTTTTTTT DIIS        TELAPSE     1959.64 TCPU     1323.70
 DIIS TEST: 0.30389E-03 AT SCF   CYCLE   4 - DIIS ACTIVE - HISTORY:     4 CYCLES
 TTTTTTTTTTTTTTTTTTTTTTTTTTTTTT FDIK        TELAPSE     1977.96 TCPU     1336.90
 INSULATING STATE
 TOP OF VALENCE BANDS -    BAND    318; K    6; EIG -1.9011804E-01 AU
 TOP OF VALENCE BANDS -    BAND    318; K    1; EIG -1.9016178E-01 AU
 BOTTOM OF VIRTUAL BANDS - BAND    319; K    1; EIG -3.1266146E-02 AU
 INDIRECT ENERGY BAND GAP:   4.3226 eV
 TTTTTTTTTTTTTTTTTTTTTTTTTTTTTT PDIG        TELAPSE     1979.31 TCPU     1338.25
 CHARGE NORMALIZATION FACTOR   1.00000000
 TOTAL ATOMIC CHARGES:
   0.8930425   0.8832114   0.8930425   0.8832114   0.8866223   0.8888490
   0.8896557   0.8876463   0.8866223   0.8876463   0.8896557   0.8888490
   0.8867295   0.8892985   0.8867295   0.8892985   0.8930152   0.8888054
   0.8828928   0.8874182   0.8930152   0.8874182   0.8828928   0.8888054
   0.8676315   0.8653526   0.8676315   0.8653526   0.8674489   0.8668121
   0.8654910   0.8661359   0.8674489   0.8661359   0.8654910   0.8668121
   0.8799701   0.8775909   0.8799701   0.8775909   0.8789573   0.8806327
   0.8787882   0.8772529   0.8789573   0.8772529   0.8787882   0.8806327
   0.8798936   0.8798431   0.8798936   0.8798431   0.8810035   0.8817445
   0.8785430   0.8781456   0.8810035   0.8781456   0.8785430   0.8817445
  18.8130512  18.8130512  18.8132978  18.8130341  18.8134879  18.8130341
   5.6294097   5.6351976   5.6294097   5.6351976   5.6297436   5.6404434
   5.6347859   5.6266698   5.6297436   5.6266698   5.6347859   5.6404434
   6.0578428   6.0421095   6.0578428   6.0421095   6.0453738   6.0525583
   6.0534054   6.0462835   6.0453738   6.0462835   6.0534054   6.0525583
   6.2961128   6.2957374   6.2961128   6.2957374   6.2960721   6.2943288
   6.2958981   6.2961736   6.2960721   6.2961736   6.2958981   6.2943288
   7.5696230   7.5959979   7.5696230   7.5959979   7.5916704   7.5731251
   7.5728387   7.5915637   7.5916704   7.5915637   7.5728387   7.5731251
   6.0442369   6.0522808   6.0442369   6.0522808   6.0568053   6.0519477
   6.0409839   6.0447241   6.0568053   6.0447241   6.0409839   6.0519477
   7.5919919   7.5736475   7.5919919   7.5736475   7.5699036   7.5733070
   7.5968595   7.5924448   7.5699036   7.5924448   7.5968595   7.5733070
 TTTTTTTTTTTTTTTTTTTTTTTTTTTTTT MOQGAD      TELAPSE     1979.32 TCPU     1338.26
 TTTTTTTTTTTTTTTTTTTTTTTTTTTTTT SHELLXN     TELAPSE     1996.14 TCPU     1346.78
 TTTTTTTTTTTTTTTTTTTTTTTTTTTTTT MONMO3      TELAPSE     2003.23 TCPU     1353.87
 NUMERICALLY INTEGRATED DENSITY    636.0001098828
 TTTTTTTTTTTTTTTTTTTTTTTTTTTTTT NUMDFT      TELAPSE     2012.17 TCPU     1362.81
 CYC   5 ETOT(AU) -4.187434533342E+03 DETOT -3.26E-05 tst  2.87E-07 PX  9.97E-04
 TTTTTTTTTTTTTTTTTTTTTTTTTTTTTT DIIS        TELAPSE     2015.25 TCPU     1365.88
 DIIS TEST: 0.68371E-04 AT SCF   CYCLE   5 - DIIS ACTIVE - HISTORY:     5 CYCLES
 TTTTTTTTTTTTTTTTTTTTTTTTTTTTTT FDIK        TELAPSE     2034.73 TCPU     1379.62
 INSULATING STATE
 TOP OF VALENCE BANDS -    BAND    318; K    6; EIG -1.9012965E-01 AU
 TOP OF VALENCE BANDS -    BAND    318; K    1; EIG -1.9017330E-01 AU
 BOTTOM OF VIRTUAL BANDS - BAND    319; K    1; EIG -3.1262593E-02 AU
 INDIRECT ENERGY BAND GAP:   4.3230 eV
 TTTTTTTTTTTTTTTTTTTTTTTTTTTTTT PDIG        TELAPSE     2035.22 TCPU     1380.11
 CHARGE NORMALIZATION FACTOR   1.00000000
 TOTAL ATOMIC CHARGES:
   0.8931323   0.8831401   0.8931323   0.8831401   0.8867348   0.8888301
   0.8894525   0.8876732   0.8867348   0.8876732   0.8894525   0.8888301
   0.8868348   0.8891020   0.8868348   0.8891020   0.8931239   0.8887923
   0.8828163   0.8874422   0.8931239   0.8874422   0.8828163   0.8887923
   0.8675972   0.8653806   0.8675972   0.8653806   0.8674005   0.8670440
   0.8655352   0.8658982   0.8674005   0.8658982   0.8655352   0.8670440
   0.8799656   0.8777061   0.8799656   0.8777061   0.8787219   0.8806762
   0.8789260   0.8772065   0.8787219   0.8772065   0.8789260   0.8806762
   0.8796471   0.8799779   0.8796471   0.8799779   0.8810020   0.8817848
   0.8786598   0.8780918   0.8810020   0.8780918   0.8786598   0.8817848
  18.8131097  18.8131097  18.8132606  18.8130752  18.8134689  18.8130752
   5.6309750   5.6337115   5.6309750   5.6337115   5.6313412   5.6390263
   5.6332659   5.6282552   5.6313412   5.6282552   5.6332659   5.6390263
   6.0585434   6.0406581   6.0585434   6.0406581   6.0444974   6.0530652
   6.0551642   6.0460847   6.0444974   6.0460847   6.0551642   6.0530652
   6.2962986   6.2955486   6.2962986   6.2955486   6.2962406   6.2940374
   6.2956848   6.2965052   6.2962406   6.2965052   6.2956848   6.2940374
   7.5686344   7.5959099   7.5686344   7.5959099   7.5907533   7.5735794
   7.5748231   7.5907348   7.5907533   7.5907348   7.5748231   7.5735794
   6.0434057   6.0539383   6.0434057   6.0539383   6.0574640   6.0523896
   6.0395406   6.0445554   6.0574640   6.0445554   6.0395406   6.0523896
   7.5910096   7.5755846   7.5910096   7.5755846   7.5689224   7.5736034
   7.5966601   7.5917426   7.5689224   7.5917426   7.5966601   7.5736034
 TTTTTTTTTTTTTTTTTTTTTTTTTTTTTT MOQGAD      TELAPSE     2035.23 TCPU     1380.13
 TTTTTTTTTTTTTTTTTTTTTTTTTTTTTT SHELLXN     TELAPSE     2049.62 TCPU     1388.63
 TTTTTTTTTTTTTTTTTTTTTTTTTTTTTT MONMO3      TELAPSE     2053.56 TCPU     1392.57
 NUMERICALLY INTEGRATED DENSITY    636.0001099149
 TTTTTTTTTTTTTTTTTTTTTTTTTTTTTT NUMDFT      TELAPSE     2062.78 TCPU     1401.79
 CYC   6 ETOT(AU) -4.187434536849E+03 DETOT -3.51E-06 tst  6.36E-08 PX  2.80E-04
 TTTTTTTTTTTTTTTTTTTTTTTTTTTTTT DIIS        TELAPSE     2076.40 TCPU     1415.42
 DIIS TEST: 0.28312E-04 AT SCF   CYCLE   6 - DIIS ACTIVE - HISTORY:     6 CYCLES
 TTTTTTTTTTTTTTTTTTTTTTTTTTTTTT FDIK        TELAPSE     2106.88 TCPU     1438.08
 INSULATING STATE
 TOP OF VALENCE BANDS -    BAND    318; K    6; EIG -1.9018797E-01 AU
 TOP OF VALENCE BANDS -    BAND    318; K    1; EIG -1.9023219E-01 AU
 BOTTOM OF VIRTUAL BANDS - BAND    319; K    1; EIG -3.1265490E-02 AU
 INDIRECT ENERGY BAND GAP:   4.3245 eV
 TTTTTTTTTTTTTTTTTTTTTTTTTTTTTT PDIG        TELAPSE     2108.18 TCPU     1439.39
 CHARGE NORMALIZATION FACTOR   1.00000000
 TOTAL ATOMIC CHARGES:
   0.8931359   0.8831058   0.8931359   0.8831058   0.8867486   0.8887068
   0.8895377   0.8877454   0.8867486   0.8877454   0.8895377   0.8887068
   0.8868536   0.8891789   0.8868536   0.8891789   0.8931234   0.8886641
   0.8827794   0.8875216   0.8931234   0.8875216   0.8827794   0.8886641
   0.8676806   0.8653151   0.8676806   0.8653151   0.8674818   0.8669828
   0.8654624   0.8659588   0.8674818   0.8659588   0.8654624   0.8669828
   0.8799726   0.8775833   0.8799726   0.8775833   0.8787932   0.8805789
   0.8789593   0.8772861   0.8787932   0.8772861   0.8789593   0.8805789
   0.8797213   0.8800112   0.8797213   0.8800112   0.8810083   0.8816857
   0.8785314   0.8781777   0.8810083   0.8781777   0.8785314   0.8816857
  18.8130565  18.8130565  18.8133074  18.8130227  18.8135257  18.8130227
   5.6299405   5.6347836   5.6299405   5.6347836   5.6303025   5.6404165
   5.6343881   5.6270254   5.6303025   5.6270254   5.6343881   5.6404165
   6.0586757   6.0412923   6.0586757   6.0412923   6.0445972   6.0528669
   6.0541799   6.0460712   6.0445972   6.0460712   6.0541799   6.0528669
   6.2961457   6.2956881   6.2961457   6.2956881   6.2960944   6.2941494
   6.2958271   6.2963670   6.2960944   6.2963670   6.2958271   6.2941494
   7.5694705   7.5961954   7.5694705   7.5961954   7.5908326   7.5732039
   7.5735041   7.5912905   7.5908326   7.5912905   7.5735041   7.5732039
   6.0435212   6.0530157   6.0435212   6.0530157   6.0576380   6.0522676
   6.0401711   6.0444666   6.0576380   6.0444666   6.0401711   6.0522676
   7.5911417   7.5743093   7.5911417   7.5743093   7.5697915   7.5733805
   7.5970066   7.5921942   7.5697915   7.5921942   7.5970066   7.5733805
 TTTTTTTTTTTTTTTTTTTTTTTTTTTTTT MOQGAD      TELAPSE     2108.20 TCPU     1439.40
 TTTTTTTTTTTTTTTTTTTTTTTTTTTTTT SHELLXN     TELAPSE     2123.91 TCPU     1447.91
 TTTTTTTTTTTTTTTTTTTTTTTTTTTTTT MONMO3      TELAPSE     2126.03 TCPU     1450.03
 NUMERICALLY INTEGRATED DENSITY    636.0001099314
 TTTTTTTTTTTTTTTTTTTTTTTTTTTTTT NUMDFT      TELAPSE     2134.96 TCPU     1458.96
 CYC   7 ETOT(AU) -4.187434539120E+03 DETOT -2.27E-06 tst  2.04E-08 PX  1.95E-04
 TTTTTTTTTTTTTTTTTTTTTTTTTTTTTT DIIS        TELAPSE     2139.84 TCPU     1463.84
 DIIS TEST: 0.11391E-04 AT SCF   CYCLE   7 - DIIS ACTIVE - HISTORY:     7 CYCLES
 TTTTTTTTTTTTTTTTTTTTTTTTTTTTTT FDIK        TELAPSE     2159.40 TCPU     1477.89
 INSULATING STATE
 TOP OF VALENCE BANDS -    BAND    318; K    6; EIG -1.9016284E-01 AU
 TOP OF VALENCE BANDS -    BAND    318; K    1; EIG -1.9020683E-01 AU
 BOTTOM OF VIRTUAL BANDS - BAND    319; K    1; EIG -3.1264918E-02 AU
 INDIRECT ENERGY BAND GAP:   4.3238 eV
 TTTTTTTTTTTTTTTTTTTTTTTTTTTTTT PDIG        TELAPSE     2159.96 TCPU     1478.45
 CHARGE NORMALIZATION FACTOR   1.00000000
 TOTAL ATOMIC CHARGES:
   0.8931331   0.8831414   0.8931331   0.8831414   0.8866922   0.8887605
   0.8895279   0.8877344   0.8866922   0.8877344   0.8895279   0.8887605
   0.8867980   0.8891712   0.8867980   0.8891712   0.8931184   0.8887250
   0.8828142   0.8875075   0.8931184   0.8875075   0.8828142   0.8887250
   0.8676244   0.8653551   0.8676244   0.8653551   0.8674283   0.8669553
   0.8655077   0.8659975   0.8674283   0.8659975   0.8655077   0.8669553
   0.8799848   0.8776561   0.8799848   0.8776561   0.8787996   0.8806410
   0.8788781   0.8772516   0.8787996   0.8772516   0.8788781   0.8806410
   0.8797265   0.8799319   0.8797265   0.8799319   0.8810227   0.8817490
   0.8786061   0.8781432   0.8810227   0.8781432   0.8786061   0.8817490
  18.8130800  18.8130800  18.8132547  18.8130498  18.8134613  18.8130498
   5.6302083   5.6344732   5.6302083   5.6344732   5.6305709   5.6398431
   5.6340607   5.6272683   5.6305709   5.6272683   5.6340607   5.6398431
   6.0581477   6.0412051   6.0581477   6.0412051   6.0449173   6.0529771
   6.0544756   6.0460871   6.0449173   6.0460871   6.0544756   6.0529771
   6.2961918   6.2956581   6.2961918   6.2956581   6.2961352   6.2941295
   6.2957927   6.2963770   6.2961352   6.2963770   6.2957927   6.2941295
   7.5690670   7.5957168   7.5690670   7.5957168   7.5912973   7.5733276
   7.5740472   7.5911856   7.5912973   7.5911856   7.5740472   7.5733276
   6.0437957   6.0533034   6.0437957   6.0533034   6.0570790   6.0523230
   6.0400958   6.0445221   6.0570790   6.0445221   6.0400958   6.0523230
   7.5915832   7.5748378   7.5915832   7.5748378   7.5693465   7.5734243
   7.5965174   7.5921416   7.5693465   7.5921416   7.5965174   7.5734243
 TTTTTTTTTTTTTTTTTTTTTTTTTTTTTT MOQGAD      TELAPSE     2159.98 TCPU     1478.47
 TTTTTTTTTTTTTTTTTTTTTTTTTTTTTT SHELLXN     TELAPSE     2173.78 TCPU     1486.98
 TTTTTTTTTTTTTTTTTTTTTTTTTTTTTT MONMO3      TELAPSE     2178.19 TCPU     1491.39
 NUMERICALLY INTEGRATED DENSITY    636.0001099117
 TTTTTTTTTTTTTTTTTTTTTTTTTTTTTT NUMDFT      TELAPSE     2187.12 TCPU     1500.32
 CYC   8 ETOT(AU) -4.187434540156E+03 DETOT -1.04E-06 tst  7.75E-09 PX  8.65E-05
 TTTTTTTTTTTTTTTTTTTTTTTTTTTTTT DIIS        TELAPSE     2189.29 TCPU     1502.49
 DIIS TEST: 0.30837E-05 AT SCF   CYCLE   8 - DIIS ACTIVE - HISTORY:     8 CYCLES
 TTTTTTTTTTTTTTTTTTTTTTTTTTTTTT FDIK        TELAPSE     2211.17 TCPU     1516.71
 INSULATING STATE
 TOP OF VALENCE BANDS -    BAND    318; K    6; EIG -1.9015540E-01 AU
 TOP OF VALENCE BANDS -    BAND    318; K    1; EIG -1.9019934E-01 AU
 BOTTOM OF VIRTUAL BANDS - BAND    319; K    1; EIG -3.1264356E-02 AU
 INDIRECT ENERGY BAND GAP:   4.3236 eV
 TTTTTTTTTTTTTTTTTTTTTTTTTTTTTT PDIG        TELAPSE     2212.04 TCPU     1517.58
 CHARGE NORMALIZATION FACTOR   1.00000000
 TOTAL ATOMIC CHARGES:
   0.8931108   0.8831458   0.8931108   0.8831458   0.8867240   0.8887840
   0.8895332   0.8876958   0.8867240   0.8876958   0.8895332   0.8887840
   0.8868256   0.8891784   0.8868256   0.8891784   0.8930949   0.8887455
   0.8828190   0.8874680   0.8930949   0.8874680   0.8828190   0.8887455
   0.8676263   0.8653590   0.8676263   0.8653590   0.8674290   0.8669603
   0.8655107   0.8659753   0.8674290   0.8659753   0.8655107   0.8669603
   0.8799556   0.8776314   0.8799556   0.8776314   0.8788177   0.8806492
   0.8789135   0.8772272   0.8788177   0.8772272   0.8789135   0.8806492
   0.8797455   0.8799668   0.8797455   0.8799668   0.8809913   0.8817579
   0.8785844   0.8781170   0.8809913   0.8781170   0.8785844   0.8817579
  18.8130702  18.8130702  18.8132865  18.8130434  18.8134943  18.8130434
   5.6303140   5.6343421   5.6303140   5.6343421   5.6306766   5.6397806
   5.6339340   5.6275598   5.6306766   5.6275598   5.6339340   5.6397806
   6.0585776   6.0411913   6.0585776   6.0411913   6.0446163   6.0528904
   6.0544355   6.0460907   6.0446163   6.0460907   6.0544355   6.0528904
   6.2962176   6.2956364   6.2962176   6.2956364   6.2961645   6.2941165
   6.2957667   6.2964222   6.2961645   6.2964222   6.2957667   6.2941165
   7.5692321   7.5961557   7.5692321   7.5961557   7.5907776   7.5733684
   7.5738954   7.5910904   7.5907776   7.5910904   7.5738954   7.5733684
   6.0435141   6.0532511   6.0435141   6.0532511   6.0575149   6.0522548
   6.0400778   6.0445227   6.0575149   6.0445227   6.0400778   6.0522548
   7.5910767   7.5746881   7.5910767   7.5746881   7.5695378   7.5734791
   7.5969460   7.5920373   7.5695378   7.5920373   7.5969460   7.5734791
 TTTTTTTTTTTTTTTTTTTTTTTTTTTTTT MOQGAD      TELAPSE     2212.06 TCPU     1517.60
 TTTTTTTTTTTTTTTTTTTTTTTTTTTTTT SHELLXN     TELAPSE     2226.89 TCPU     1526.11
 TTTTTTTTTTTTTTTTTTTTTTTTTTTTTT MONMO3      TELAPSE     2231.23 TCPU     1530.45
 NUMERICALLY INTEGRATED DENSITY    636.0001099104
 TTTTTTTTTTTTTTTTTTTTTTTTTTTTTT NUMDFT      TELAPSE     2240.15 TCPU     1539.38
 CYC   9 ETOT(AU) -4.187434540352E+03 DETOT -1.96E-07 tst  4.25E-09 PX  5.67E-05
 TTTTTTTTTTTTTTTTTTTTTTTTTTTTTT DIIS        TELAPSE     2248.19 TCPU     1547.42
 DIIS TEST: 0.18465E-05 AT SCF   CYCLE   9 - DIIS ACTIVE - HISTORY:     9 CYCLES
 TTTTTTTTTTTTTTTTTTTTTTTTTTTTTT FDIK        TELAPSE     2274.75 TCPU     1567.92
 INSULATING STATE
 TOP OF VALENCE BANDS -    BAND    318; K    6; EIG -1.9015516E-01 AU
 TOP OF VALENCE BANDS -    BAND    318; K    1; EIG -1.9019908E-01 AU
 BOTTOM OF VIRTUAL BANDS - BAND    319; K    1; EIG -3.1264452E-02 AU
 INDIRECT ENERGY BAND GAP:   4.3236 eV
 TTTTTTTTTTTTTTTTTTTTTTTTTTTTTT PDIG        TELAPSE     2276.26 TCPU     1569.43
 CHARGE NORMALIZATION FACTOR   1.00000000
 TOTAL ATOMIC CHARGES:
   0.8931231   0.8831423   0.8931231   0.8831423   0.8867141   0.8887765
   0.8895244   0.8877048   0.8867141   0.8877048   0.8895244   0.8887765
   0.8868160   0.8891701   0.8868160   0.8891701   0.8931076   0.8887371
   0.8828152   0.8874788   0.8931076   0.8874788   0.8828152   0.8887371
   0.8676399   0.8653421   0.8676399   0.8653421   0.8674434   0.8669683
   0.8654945   0.8659761   0.8674434   0.8659761   0.8654945   0.8669683
   0.8799767   0.8776365   0.8799767   0.8776365   0.8787874   0.8806381
   0.8789128   0.8772410   0.8787874   0.8772410   0.8789128   0.8806381
   0.8797151   0.8799661   0.8797151   0.8799661   0.8810127   0.8817475
   0.8785888   0.8781296   0.8810127   0.8781296   0.8785888   0.8817475
  18.8130727  18.8130727  18.8132734  18.8130434  18.8134850  18.8130434
   5.6302315   5.6344730   5.6302315   5.6344730   5.6305960   5.6399084
   5.6340715   5.6273745   5.6305960   5.6273745   5.6340715   5.6399084
   6.0584493   6.0411015   6.0584493   6.0411015   6.0447419   6.0529004
   6.0544723   6.0461283   6.0447419   6.0461283   6.0544723   6.0529004
   6.2962039   6.2956508   6.2962039   6.2956508   6.2961485   6.2941098
   6.2957789   6.2964165   6.2961485   6.2964165   6.2957789   6.2941098
   7.5690782   7.5959698   7.5690782   7.5959698   7.5910481   7.5733233
   7.5739576   7.5911369   7.5910481   7.5911369   7.5739576   7.5733233
   6.0436416   6.0532946   6.0436416   6.0532946   6.0573852   6.0522725
   6.0399939   6.0445480   6.0573852   6.0445480   6.0399939   6.0522725
   7.5913409   7.5747598   7.5913409   7.5747598   7.5693801   7.5734466
   7.5967677   7.5920764   7.5693801   7.5920764   7.5967677   7.5734466
 TTTTTTTTTTTTTTTTTTTTTTTTTTTTTT MOQGAD      TELAPSE     2276.28 TCPU     1569.45
 TTTTTTTTTTTTTTTTTTTTTTTTTTTTTT SHELLXN     TELAPSE     2293.44 TCPU     1577.96
 TTTTTTTTTTTTTTTTTTTTTTTTTTTTTT MONMO3      TELAPSE     2298.13 TCPU     1582.65
 NUMERICALLY INTEGRATED DENSITY    636.0001099173
 TTTTTTTTTTTTTTTTTTTTTTTTTTTTTT NUMDFT      TELAPSE     2307.03 TCPU     1591.55
 CYC  10 ETOT(AU) -4.187434540528E+03 DETOT -1.76E-07 tst  8.18E-10 PX  2.94E-05
 TTTTTTTTTTTTTTTTTTTTTTTTTTTTTT DIIS        TELAPSE     2309.99 TCPU     1594.51
 DIIS TEST: 0.21328E-06 AT SCF   CYCLE  10 - DIIS ACTIVE - HISTORY:    10 CYCLES
 TTTTTTTTTTTTTTTTTTTTTTTTTTTTTT FDIK        TELAPSE     2333.60 TCPU     1610.08
 INSULATING STATE
 TOP OF VALENCE BANDS -    BAND    318; K    6; EIG -1.9016434E-01 AU
 TOP OF VALENCE BANDS -    BAND    318; K    1; EIG -1.9020835E-01 AU
 BOTTOM OF VIRTUAL BANDS - BAND    319; K    1; EIG -3.1264698E-02 AU
 INDIRECT ENERGY BAND GAP:   4.3239 eV
 TTTTTTTTTTTTTTTTTTTTTTTTTTTTTT PDIG        TELAPSE     2334.23 TCPU     1610.70
 CHARGE NORMALIZATION FACTOR   1.00000000
 TOTAL ATOMIC CHARGES:
   0.8931285   0.8831319   0.8931285   0.8831319   0.8867143   0.8887642
   0.8895283   0.8877157   0.8867143   0.8877157   0.8895283   0.8887642
   0.8868168   0.8891744   0.8868168   0.8891744   0.8931129   0.8887269
   0.8828048   0.8874886   0.8931129   0.8874886   0.8828048   0.8887269
   0.8676302   0.8653527   0.8676302   0.8653527   0.8674324   0.8669653
   0.8655055   0.8659784   0.8674324   0.8659784   0.8655055   0.8669653
   0.8799668   0.8776428   0.8799668   0.8776428   0.8787991   0.8806411
   0.8789129   0.8772423   0.8787991   0.8772423   0.8789129   0.8806411
   0.8797258   0.8799669   0.8797258   0.8799669   0.8810030   0.8817500
   0.8785954   0.8781319   0.8810030   0.8781319   0.8785954   0.8817500
  18.8130704  18.8130704  18.8132743  18.8130415  18.8134825  18.8130415
   5.6302705   5.6343858   5.6302705   5.6343858   5.6306327   5.6398194
   5.6339789   5.6274030   5.6306327   5.6274030   5.6339789   5.6398194
   6.0583690   6.0412499   6.0583690   6.0412499   6.0447362   6.0529524
   6.0544462   6.0460730   6.0447362   6.0460730   6.0544462   6.0529524
   6.2962085   6.2956420   6.2962085   6.2956420   6.2961542   6.2941108
   6.2957713   6.2964113   6.2961542   6.2964113   6.2957713   6.2941108
   7.5692121   7.5959505   7.5692121   7.5959505   7.5909986   7.5733552
   7.5739354   7.5911405   7.5909986   7.5911405   7.5739354   7.5733552
   6.0436233   6.0532677   6.0436233   6.0532677   6.0573021   6.0523011
   6.0401405   6.0445085   6.0573021   6.0445085   6.0401405   6.0523011
   7.5912894   7.5747242   7.5912894   7.5747242   7.5695015   7.5734511
   7.5967415   7.5921012   7.5695015   7.5921012   7.5967415   7.5734511
 TTTTTTTTTTTTTTTTTTTTTTTTTTTTTT MOQGAD      TELAPSE     2334.24 TCPU     1610.72
 TTTTTTTTTTTTTTTTTTTTTTTTTTTTTT SHELLXN     TELAPSE     2350.20 TCPU     1619.23
 TTTTTTTTTTTTTTTTTTTTTTTTTTTTTT MONMO3      TELAPSE     2355.46 TCPU     1624.49
 NUMERICALLY INTEGRATED DENSITY    636.0001099154
 TTTTTTTTTTTTTTTTTTTTTTTTTTTTTT NUMDFT      TELAPSE     2364.56 TCPU     1633.58
 CYC  11 ETOT(AU) -4.187434540545E+03 DETOT -1.72E-08 tst  1.38E-10 PX  1.79E-05
 TTTTTTTTTTTTTTTTTTTTTTTTTTTTTT DIIS        TELAPSE     2370.16 TCPU     1639.19
 DIIS TEST: 0.16808E-06 AT SCF   CYCLE  11 - DIIS ACTIVE - HISTORY:    11 CYCLES
 TTTTTTTTTTTTTTTTTTTTTTTTTTTTTT FDIK        TELAPSE     2390.73 TCPU     1655.49
 INSULATING STATE
 TOP OF VALENCE BANDS -    BAND    318; K    6; EIG -1.9015692E-01 AU
 TOP OF VALENCE BANDS -    BAND    318; K    1; EIG -1.9020087E-01 AU
 BOTTOM OF VIRTUAL BANDS - BAND    319; K    1; EIG -3.1264575E-02 AU
 INDIRECT ENERGY BAND GAP:   4.3237 eV
 TTTTTTTTTTTTTTTTTTTTTTTTTTTTTT PDIG        TELAPSE     2391.50 TCPU     1656.26
 CHARGE NORMALIZATION FACTOR   1.00000000
 TOTAL ATOMIC CHARGES:
   0.8931243   0.8831400   0.8931243   0.8831400   0.8867140   0.8887763
   0.8895273   0.8877077   0.8867140   0.8877077   0.8895273   0.8887763
   0.8868160   0.8891731   0.8868160   0.8891731   0.8931080   0.8887370
   0.8828124   0.8874817   0.8931080   0.8874817   0.8828124   0.8887370
   0.8676345   0.8653480   0.8676345   0.8653480   0.8674372   0.8669666
   0.8655005   0.8659767   0.8674372   0.8659767   0.8655005   0.8669666
   0.8799723   0.8776383   0.8799723   0.8776383   0.8787976   0.8806392
   0.8789079   0.8772399   0.8787976   0.8772399   0.8789079   0.8806392
   0.8797253   0.8799612   0.8797253   0.8799612   0.8810077   0.8817486
   0.8785903   0.8781295   0.8810077   0.8781295   0.8785903   0.8817486
  18.8130739  18.8130739  18.8132737  18.8130447  18.8134831  18.8130447
   5.6302433   5.6344405   5.6302433   5.6344405   5.6306081   5.6398695
   5.6340371   5.6274037   5.6306081   5.6274037   5.6340371   5.6398695
   6.0584289   6.0411502   6.0584289   6.0411502   6.0447447   6.0529062
   6.0544497   6.0461106   6.0447447   6.0461106   6.0544497   6.0529062
   6.2962069   6.2956467   6.2962069   6.2956467   6.2961530   6.2941189
   6.2957763   6.2964108   6.2961530   6.2964108   6.2957763   6.2941189
   7.5691195   7.5959885   7.5691195   7.5959885   7.5910073   7.5733300
   7.5739526   7.5911374   7.5910073   7.5911374   7.5739526   7.5733300
   6.0436419   6.0532726   6.0436419   6.0532726   6.0573659   6.0522747
   6.0400412   6.0445330   6.0573659   6.0445330   6.0400412   6.0522747
   7.5913044   7.5747512   7.5913044   7.5747512   7.5694216   7.5734543
   7.5967859   7.5920768   7.5694216   7.5920768   7.5967859   7.5734543
 TTTTTTTTTTTTTTTTTTTTTTTTTTTTTT MOQGAD      TELAPSE     2391.51 TCPU     1656.27
 TTTTTTTTTTTTTTTTTTTTTTTTTTTTTT SHELLXN     TELAPSE     2409.15 TCPU     1664.76
 TTTTTTTTTTTTTTTTTTTTTTTTTTTTTT MONMO3      TELAPSE     2414.84 TCPU     1670.46
 NUMERICALLY INTEGRATED DENSITY    636.0001099148
 TTTTTTTTTTTTTTTTTTTTTTTTTTTTTT NUMDFT      TELAPSE     2423.77 TCPU     1679.38
 CYC  12 ETOT(AU) -4.187434540563E+03 DETOT -1.72E-08 tst  7.44E-11 PX  1.29E-05
 TTTTTTTTTTTTTTTTTTTTTTTTTTTTTT DIIS        TELAPSE     2434.31 TCPU     1689.93
 DIIS TEST: 0.21361E-07 AT SCF   CYCLE  12 - DIIS ACTIVE - HISTORY:    12 CYCLES
 TTTTTTTTTTTTTTTTTTTTTTTTTTTTTT FDIK        TELAPSE     2462.40 TCPU     1711.34
 INSULATING STATE
 TOP OF VALENCE BANDS -    BAND    318; K    6; EIG -1.9015913E-01 AU
 TOP OF VALENCE BANDS -    BAND    318; K    1; EIG -1.9020309E-01 AU
 BOTTOM OF VIRTUAL BANDS - BAND    319; K    1; EIG -3.1264461E-02 AU
 INDIRECT ENERGY BAND GAP:   4.3237 eV
 TTTTTTTTTTTTTTTTTTTTTTTTTTTTTT PDIG        TELAPSE     2464.05 TCPU     1713.00
 CHARGE NORMALIZATION FACTOR   1.00000000
 TOTAL ATOMIC CHARGES:
   0.8931239   0.8831391   0.8931239   0.8831391   0.8867145   0.8887728
   0.8895268   0.8877073   0.8867145   0.8877073   0.8895268   0.8887728
   0.8868167   0.8891730   0.8868167   0.8891730   0.8931083   0.8887347
   0.8828116   0.8874807   0.8931083   0.8874807   0.8828116   0.8887347
   0.8676342   0.8653486   0.8676342   0.8653486   0.8674365   0.8669665
   0.8655018   0.8659774   0.8674365   0.8659774   0.8655018   0.8669665
   0.8799715   0.8776387   0.8799715   0.8776387   0.8787951   0.8806409
   0.8789120   0.8772398   0.8787951   0.8772398   0.8789120   0.8806409
   0.8797221   0.8799658   0.8797221   0.8799658   0.8810075   0.8817503
   0.8785909   0.8781290   0.8810075   0.8781290   0.8785909   0.8817503
  18.8130714  18.8130714  18.8132745  18.8130421  18.8134845  18.8130421
   5.6302523   5.6344294   5.6302523   5.6344294   5.6306156   5.6398647
   5.6340247   5.6273935   5.6306156   5.6273935   5.6340247   5.6398647
   6.0584287   6.0411645   6.0584287   6.0411645   6.0447264   6.0529225
   6.0544688   6.0461057   6.0447264   6.0461057   6.0544688   6.0529225
   6.2962064   6.2956462   6.2962064   6.2956462   6.2961520   6.2941093
   6.2957755   6.2964154   6.2961520   6.2964154   6.2957755   6.2941093
   7.5691463   7.5959735   7.5691463   7.5959735   7.5910194   7.5733406
   7.5739355   7.5911344   7.5910194   7.5911344   7.5739355   7.5733406
   6.0436184   6.0532892   6.0436184   6.0532892   6.0573611   6.0522809
   6.0400553   6.0445346   6.0573611   6.0445346   6.0400553   6.0522809
   7.5913080   7.5747304   7.5913080   7.5747304   7.5694397   7.5734443
   7.5967667   7.5920888   7.5694397   7.5920888   7.5967667   7.5734443
 TTTTTTTTTTTTTTTTTTTTTTTTTTTTTT MOQGAD      TELAPSE     2464.06 TCPU     1713.01
 TTTTTTTTTTTTTTTTTTTTTTTTTTTTTT SHELLXN     TELAPSE     2480.60 TCPU     1721.53
 TTTTTTTTTTTTTTTTTTTTTTTTTTTTTT MONMO3      TELAPSE     2490.68 TCPU     1731.61
 NUMERICALLY INTEGRATED DENSITY    636.0001099154
 TTTTTTTTTTTTTTTTTTTTTTTTTTTTTT NUMDFT      TELAPSE     2499.91 TCPU     1740.83
 CYC  13 ETOT(AU) -4.187434540564E+03 DETOT -9.99E-10 tst  8.49E-12 PX  3.68E-06
 TTTTTTTTTTTTTTTTTTTTTTTTTTTTTT DIIS        TELAPSE     2508.95 TCPU     1749.88
 DIIS TEST: 0.45112E-08 AT SCF   CYCLE  13 - DIIS ACTIVE - HISTORY:    13 CYCLES
 TTTTTTTTTTTTTTTTTTTTTTTTTTTTTT FDIK        TELAPSE     2535.33 TCPU     1768.34
 INSULATING STATE
 TOP OF VALENCE BANDS -    BAND    318; K    6; EIG -1.9015919E-01 AU
 TOP OF VALENCE BANDS -    BAND    318; K    1; EIG -1.9020315E-01 AU
 BOTTOM OF VIRTUAL BANDS - BAND    319; K    1; EIG -3.1264645E-02 AU
 INDIRECT ENERGY BAND GAP:   4.3237 eV
 TTTTTTTTTTTTTTTTTTTTTTTTTTTTTT PDIG        TELAPSE     2537.05 TCPU     1770.07
 CHARGE NORMALIZATION FACTOR   1.00000000
 TOTAL ATOMIC CHARGES:
   0.8931261   0.8831374   0.8931261   0.8831374   0.8867144   0.8887728
   0.8895272   0.8877095   0.8867144   0.8877095   0.8895272   0.8887728
   0.8868162   0.8891731   0.8868162   0.8891731   0.8931100   0.8887337
   0.8828097   0.8874836   0.8931100   0.8874836   0.8828097   0.8887337
   0.8676344   0.8653483   0.8676344   0.8653483   0.8674371   0.8669663
   0.8655009   0.8659773   0.8674371   0.8659773   0.8655009   0.8669663
   0.8799715   0.8776390   0.8799715   0.8776390   0.8787961   0.8806399
   0.8789108   0.8772398   0.8787961   0.8772398   0.8789108   0.8806399
   0.8797234   0.8799642   0.8797234   0.8799642   0.8810071   0.8817492
   0.8785912   0.8781293   0.8810071   0.8781293   0.8785912   0.8817492
  18.8130723  18.8130723  18.8132737  18.8130429  18.8134829  18.8130429
   5.6302508   5.6344272   5.6302508   5.6344272   5.6306145   5.6398615
   5.6340238   5.6274017   5.6306145   5.6274017   5.6340238   5.6398615
   6.0584127   6.0411734   6.0584127   6.0411734   6.0447427   6.0529167
   6.0544477   6.0461026   6.0447427   6.0461026   6.0544477   6.0529167
   6.2962070   6.2956453   6.2962070   6.2956453   6.2961531   6.2941138
   6.2957747   6.2964140   6.2961531   6.2964140   6.2957747   6.2941138
   7.5691384   7.5959789   7.5691384   7.5959789   7.5910029   7.5733331
   7.5739515   7.5911406   7.5910029   7.5911406   7.5739515   7.5733331
   6.0436396   6.0532709   6.0436396   6.0532709   6.0573509   6.0522843
   6.0400641   6.0445244   6.0573509   6.0445244   6.0400641   6.0522843
   7.5913018   7.5747485   7.5913018   7.5747485   7.5694410   7.5734568
   7.5967756   7.5920805   7.5694410   7.5920805   7.5967756   7.5734568
 TTTTTTTTTTTTTTTTTTTTTTTTTTTTTT MOQGAD      TELAPSE     2537.07 TCPU     1770.08
 TTTTTTTTTTTTTTTTTTTTTTTTTTTTTT SHELLXN     TELAPSE     2545.60 TCPU     1778.62
 +++ ENERGIES IN A.U. +++
 ::: EXT EL-POLE                                  -5.0492927326953E+03
 ::: EXT EL-SPHEROPOLE                             3.9562624155023E+01
 ::: BIELET ZONE E-E                               8.5694621069399E+03
 ::: TOTAL E-E                                     3.5597319983996E+03
 ::: TOTAL E-N + N-E                              -1.1859545234261E+04
 ::: TOTAL N-N                                     1.1012165366498E+03
 ::: KINETIC ENERGY                                3.5551324531647E+03
 ::: PSEUDO TOTAL   ENERGY                        -3.6434642460470E+03
 ::: VIRIAL COEFFICIENT                            9.8772930383891E-01
 TTTTTTTTTTTTTTTTTTTTTTTTTTTTTT MONMO3      TELAPSE     2546.99 TCPU     1780.01
 NUMERICALLY INTEGRATED DENSITY    636.0001099156
 TTTTTTTTTTTTTTTTTTTTTTTTTTTTTT NUMDFT      TELAPSE     2555.90 TCPU     1788.92
 CYC  14 ETOT(AU) -4.187434540564E+03 DETOT  6.18E-11 tst  2.58E-12 PX  3.68E-06

 == SCF ENDED - CONVERGENCE ON ENERGY      E(AU) -4.1874345405636E+03 CYCLES  14


 ENERGY EXPRESSION=HARTREE+FOCK EXCH*0.00000+(M06-L      EXCH)*1.00000+M06-L      CORR


 TOTAL ENERGY(DFT)(AU)( 14) -4.1874345405636E+03 DE 6.2E-11 tester 2.6E-12
 TTTTTTTTTTTTTTTTTTTTTTTTTTTTTT EDFT        TELAPSE     2555.93 TCPU     1788.95
 
 INFORMATION **** DFTD3 ENERGY **** CALCULATE DFTD3 ENERGY

           DFT-D V3
 DF                                         m06l      
 parameters
 s6       :    1.0000
 s8       :    0.0000
 rs6      :    1.5810
 rs18     :    1.0000
 alpha6   :   14.0000
 alpha8   :   16.0000
 k1 k3    :   16.0000   -4.0000
 Cutoff   :   50.2022
 CN-Cutoff:   21.1671
 
 Edisp /kcal,au:   -23.8644 -0.03803041

 E6    /kcal :   -26.9314
 E8    /kcal :     0.0000
 E6(ABC) "   :   3.066991
 
 INFORMATION **** DFTD3 ENERGY **** NORMAL TERMINATION OF DFTD3 MODULE

 *******************************************************************************

 DFT-D3 DISPERSION ENERGY CORRECTION

 D3 DISPERSION ENERGY (AU)       -3.8030405661738E-02
 TOTAL ENERGY + DISP (AU)        -4.1874725709692E+03

 *******************************************************************************

 TTTTTTTTTTTTTTTTTTTTTTTTTTTTTT SMAT        TELAPSE     2595.88 TCPU     1811.39
 TTTTTTTTTTTTTTTTTTTTTTTTTTTTTT POLAR2      TELAPSE     2596.33 TCPU     1811.85
 *****************************************************************************
 *                                                                           *
 *                             PIEZOELECTRICITY                              *
 *                    EVALUATED THROUGH THE  BERRY  PHASE                    *
 *                                                                           *
 *****************************************************************************

                                   STRAIN TENSOR
                            0.00000   0.00000   0.00000
                            0.00000   0.00000  -0.01500
                            0.00000  -0.01500   0.00000

 %%%%%%%%%%%%%%%%%%%%%%%%%%%%%%%%%%%%%%%%%%%%%%%%%%%%%%%%%%%%%%%%%%%%%%%%%%%%%
          INFORMATION ON SYSTEM A TO THE LEFT ON SYSTEM B TO THE RIGHT
                      (A) SHOULD BE THE EQUILIBRIUM SYSTEM

         a, b, c (ANGSTROM), ALPHA, BETA, GAMMA (DEGREES) V (ANGSTROM**3)
  a= 15.54790    ALPHA= 109.47122           a= 15.39282    ALPHA= 110.27347
  b= 15.54790    BETA = 109.47122           b= 15.70377    BETA = 109.47223
  c= 15.54790    GAMMA= 109.47122           c= 15.70377    GAMMA= 109.47223
          VA= 2893.30140                              VB= 2892.65040

                      DIRECT LATTICE VECTORS COMPONENTS ( ANGSTROM )
           X         Y         Z                  X         Y         Z
       -8.97659   8.97659   8.97659           -8.97659   8.84194   8.84194
        8.97659  -8.97659   8.97659            8.97659  -9.11124   9.11124
        8.97659   8.97659  -8.97659            8.97659   9.11124  -9.11124

                  RECIPROCAL LATTICE VECTORS COMPONENTS (ANGSTROM-1)
           X         Y         Z                  X         Y         Z
        0.00000   0.34998   0.34998            0.00000   0.34998   0.34998
        0.34998   0.00000   0.34998            0.35531   0.00525   0.35006
        0.34998   0.34998   0.00000            0.35531   0.35006   0.00525

                         ATOMIC FRACTIONAL COORDINATES
    ATOM       a        b        c              a        b        c
    1 H    -0.12856  0.32284 -0.23559       -0.12856  0.32284 -0.23559
    2 H     0.55843  0.10703  0.23559        0.55843  0.10703  0.23559
    3 H     0.12856 -0.10703  0.45141        0.12856 -0.10703  0.45141
    4 H    -0.55843 -0.32284 -0.45141       -0.55843 -0.32284 -0.45141
    5 H    -0.23559 -0.12856  0.32284       -0.23559 -0.12856  0.32284
    6 H     0.32284 -0.23559 -0.12856        0.32284 -0.23559 -0.12856
    7 H    -0.45141 -0.55843 -0.32284       -0.45141 -0.55843 -0.32284
    8 H     0.10703  0.23559  0.55843        0.10703  0.23559  0.55843
    9 H     0.23559  0.55843  0.10703        0.23559  0.55843  0.10703
   10 H    -0.10703  0.45141  0.12856       -0.10703  0.45141  0.12856
   11 H     0.45141  0.12856 -0.10703        0.45141  0.12856 -0.10703
   12 H    -0.32284 -0.45141 -0.55843       -0.32284 -0.45141 -0.55843
   13 H    -0.23545  0.32720 -0.12485       -0.23545  0.32720 -0.12485
   14 H     0.45205 -0.11060  0.12485        0.45205 -0.11060  0.12485
   15 H     0.23545  0.11060  0.56265        0.23545  0.11060  0.56265
   16 H    -0.45205 -0.32720 -0.56265       -0.45205 -0.32720 -0.56265
   17 H    -0.12485 -0.23545  0.32720       -0.12485 -0.23545  0.32720
   18 H     0.32720 -0.12485 -0.23545        0.32720 -0.12485 -0.23545
   19 H    -0.56265 -0.45205 -0.32720       -0.56265 -0.45205 -0.32720
   20 H    -0.11060  0.12485  0.45205       -0.11060  0.12485  0.45205
   21 H     0.12485  0.45205 -0.11060        0.12485  0.45205 -0.11060
   22 H     0.11060  0.56265  0.23545        0.11060  0.56265  0.23545
   23 H     0.56265  0.23545  0.11060        0.56265  0.23545  0.11060
   24 H    -0.32720 -0.56265 -0.45205       -0.32720 -0.56265 -0.45205
   25 H     0.48584  0.11889  0.49122        0.48584  0.11889  0.49122
   26 H    -0.37233 -0.00538 -0.49122       -0.37233 -0.00538 -0.49122
   27 H    -0.48584  0.00538 -0.36695       -0.48584  0.00538 -0.36695
   28 H     0.37233 -0.11889  0.36695        0.37233 -0.11889  0.36695
   29 H     0.49122  0.48584  0.11889        0.49122  0.48584  0.11889
   30 H     0.11889  0.49122  0.48584        0.11889  0.49122  0.48584
   31 H     0.36695  0.37233 -0.11889        0.36695  0.37233 -0.11889
   32 H    -0.00538 -0.49122 -0.37233       -0.00538 -0.49122 -0.37233
   33 H    -0.49122 -0.37233 -0.00538       -0.49122 -0.37233 -0.00538
   34 H     0.00538 -0.36695 -0.48584        0.00538 -0.36695 -0.48584
   35 H    -0.36695 -0.48584  0.00538       -0.36695 -0.48584  0.00538
   36 H    -0.11889  0.36695  0.37233       -0.11889  0.36695  0.37233
   37 H     0.47622  0.23140  0.54883        0.47622  0.23140  0.54883
   38 H    -0.31742 -0.07260 -0.54883       -0.31742 -0.07260 -0.54883
   39 H    -0.47622  0.07260 -0.24482       -0.47622  0.07260 -0.24482
   40 H     0.31742 -0.23140  0.24482        0.31742 -0.23140  0.24482
   41 H     0.54883  0.47622  0.23140        0.54883  0.47622  0.23140
   42 H     0.23140  0.54883  0.47622        0.23140  0.54883  0.47622
   43 H     0.24482  0.31742 -0.23140        0.24482  0.31742 -0.23140
   44 H    -0.07260 -0.54883 -0.31742       -0.07260 -0.54883 -0.31742
   45 H    -0.54883 -0.31742 -0.07260       -0.54883 -0.31742 -0.07260
   46 H     0.07260 -0.24482 -0.47622        0.07260 -0.24482 -0.47622
   47 H    -0.24482 -0.47622  0.07260       -0.24482 -0.47622  0.07260
   48 H    -0.23140  0.24482  0.31742       -0.23140  0.24482  0.31742
   49 H     0.54471  0.22857  0.47804        0.54471  0.22857  0.47804
   50 H    -0.24947  0.06667 -0.47804       -0.24947  0.06667 -0.47804
   51 H    -0.54471 -0.06667 -0.31614       -0.54471 -0.06667 -0.31614
   52 H     0.24947 -0.22857  0.31614        0.24947 -0.22857  0.31614
   53 H     0.47804  0.54471  0.22857        0.47804  0.54471  0.22857
   54 H     0.22857  0.47804  0.54471        0.22857  0.47804  0.54471
   55 H     0.31614  0.24947 -0.22857        0.31614  0.24947 -0.22857
   56 H     0.06667 -0.47804 -0.24947        0.06667 -0.47804 -0.24947
   57 H    -0.47804 -0.24947  0.06667       -0.47804 -0.24947  0.06667
   58 H    -0.06667 -0.31614 -0.54471       -0.06667 -0.31614 -0.54471
   59 H    -0.31614 -0.54471 -0.06667       -0.31614 -0.54471 -0.06667
   60 H    -0.22857  0.31614  0.24947       -0.22857  0.31614  0.24947
   61 CD   -0.25294  0.24706  0.50000       -0.25294  0.24706  0.50000
   62 CD   -0.74706 -0.24706  0.50000       -0.74706 -0.24706  0.50000
   63 CD    0.50000 -0.25294  0.24706        0.50000 -0.25294  0.24706
   64 CD    0.24706  0.50000 -0.25294        0.24706  0.50000 -0.25294
   65 CD    0.50000 -0.74706 -0.24706        0.50000 -0.74706 -0.24706
   66 CD   -0.24706  0.50000 -0.74706       -0.24706  0.50000 -0.74706
   67 C     0.62839  0.24988  0.63134        0.62839  0.24988  0.63134
   68 C    -0.38146 -0.00295 -0.63134       -0.38146 -0.00295 -0.63134
   69 C    -0.62839  0.00295 -0.37851       -0.62839  0.00295 -0.37851
   70 C     0.38146 -0.24988  0.37851        0.38146 -0.24988  0.37851
   71 C     0.63134  0.62839  0.24988        0.63134  0.62839  0.24988
   72 C     0.24988  0.63134  0.62839        0.24988  0.63134  0.62839
   73 C     0.37851  0.38146 -0.24988        0.37851  0.38146 -0.24988
   74 C    -0.00295 -0.63134 -0.38146       -0.00295 -0.63134 -0.38146
   75 C    -0.63134 -0.38146 -0.00295       -0.63134 -0.38146 -0.00295
   76 C     0.00295 -0.37851 -0.62839        0.00295 -0.37851 -0.62839
   77 C    -0.37851 -0.62839  0.00295       -0.37851 -0.62839  0.00295
   78 C    -0.24988  0.37851  0.38146       -0.24988  0.37851  0.38146
   79 C    -0.20985  0.30243 -0.26160       -0.20985  0.30243 -0.26160
   80 C     0.56402  0.05175  0.26160        0.56402  0.05175  0.26160
   81 C     0.20985 -0.05175  0.51227        0.20985 -0.05175  0.51227
   82 C    -0.56402 -0.30243 -0.51227       -0.56402 -0.30243 -0.51227
   83 C    -0.26160 -0.20985  0.30243       -0.26160 -0.20985  0.30243
   84 C     0.30243 -0.26160 -0.20985        0.30243 -0.26160 -0.20985
   85 C    -0.51227 -0.56402 -0.30243       -0.51227 -0.56402 -0.30243
   86 C     0.05175  0.26160  0.56402        0.05175  0.26160  0.56402
   87 C     0.26160  0.56402  0.05175        0.26160  0.56402  0.05175
   88 C    -0.05175  0.51227  0.20985       -0.05175  0.51227  0.20985
   89 C     0.51227  0.20985 -0.05175        0.51227  0.20985 -0.05175
   90 C    -0.30243 -0.51227 -0.56402       -0.30243 -0.51227 -0.56402
   91 C     0.52916  0.20529  0.53275        0.52916  0.20529  0.53275
   92 C    -0.32747 -0.00359 -0.53275       -0.32747 -0.00359 -0.53275
   93 C    -0.52916  0.00359 -0.32387       -0.52916  0.00359 -0.32387
   94 C     0.32747 -0.20529  0.32387        0.32747 -0.20529  0.32387
   95 C     0.53275  0.52916  0.20529        0.53275  0.52916  0.20529
   96 C     0.20529  0.53275  0.52916        0.20529  0.53275  0.52916
   97 C     0.32387  0.32747 -0.20529        0.32387  0.32747 -0.20529
   98 C    -0.00359 -0.53275 -0.32747       -0.00359 -0.53275 -0.32747
   99 C    -0.53275 -0.32747 -0.00359       -0.53275 -0.32747 -0.00359
  100 C     0.00359 -0.32387 -0.52916        0.00359 -0.32387 -0.52916
  101 C    -0.32387 -0.52916  0.00359       -0.32387 -0.52916  0.00359
  102 C    -0.20529  0.32387  0.32747       -0.20529  0.32387  0.32747
  103 N    -0.27909  0.26800 -0.36414       -0.27909  0.26800 -0.36414
  104 N     0.63214  0.08505  0.36414        0.63214  0.08505  0.36414
  105 N     0.27909 -0.08505  0.54710        0.27909 -0.08505  0.54710
  106 N    -0.63214 -0.26800 -0.54710       -0.63214 -0.26800 -0.54710
  107 N    -0.36414 -0.27909  0.26800       -0.36414 -0.27909  0.26800
  108 N     0.26800 -0.36414 -0.27909        0.26800 -0.36414 -0.27909
  109 N    -0.54710 -0.63214 -0.26800       -0.54710 -0.63214 -0.26800
  110 N     0.08505  0.36414  0.63214        0.08505  0.36414  0.63214
  111 N     0.36414  0.63214  0.08505        0.36414  0.63214  0.08505
  112 N    -0.08505  0.54710  0.27909       -0.08505  0.54710  0.27909
  113 N     0.54710  0.27909 -0.08505        0.54710  0.27909 -0.08505
  114 N    -0.26800 -0.54710 -0.63214       -0.26800 -0.54710 -0.63214
  115 C    -0.26278  0.30459 -0.20678       -0.26278  0.30459 -0.20678
  116 C     0.51137 -0.05600  0.20678        0.51137 -0.05600  0.20678
  117 C     0.26278  0.05600  0.56737        0.26278  0.05600  0.56737
  118 C    -0.51137 -0.30459 -0.56737       -0.51137 -0.30459 -0.56737
  119 C    -0.20678 -0.26278  0.30459       -0.20678 -0.26278  0.30459
  120 C     0.30459 -0.20678 -0.26278        0.30459 -0.20678 -0.26278
  121 C    -0.56737 -0.51137 -0.30459       -0.56737 -0.51137 -0.30459
  122 C    -0.05600  0.20678  0.51137       -0.05600  0.20678  0.51137
  123 C     0.20678  0.51137 -0.05600        0.20678  0.51137 -0.05600
  124 C     0.05600  0.56737  0.26278        0.05600  0.56737  0.26278
  125 C     0.56737  0.26278  0.05600        0.56737  0.26278  0.05600
  126 C    -0.30459 -0.56737 -0.51137       -0.30459 -0.56737 -0.51137
  127 N    -0.36522  0.27157 -0.27489       -0.36522  0.27157 -0.27489
  128 N     0.54647 -0.09033  0.27489        0.54647 -0.09033  0.27489
  129 N     0.36522  0.09033  0.63679        0.36522  0.09033  0.63679
  130 N    -0.54647 -0.27157 -0.63679       -0.54647 -0.27157 -0.63679
  131 N    -0.27489 -0.36522  0.27157       -0.27489 -0.36522  0.27157
  132 N     0.27157 -0.27489 -0.36522        0.27157 -0.27489 -0.36522
  133 N    -0.63679 -0.54647 -0.27157       -0.63679 -0.54647 -0.27157
  134 N    -0.09033  0.27489  0.54647       -0.09033  0.27489  0.54647
  135 N     0.27489  0.54647 -0.09033        0.27489  0.54647 -0.09033
  136 N     0.09033  0.63679  0.36522        0.09033  0.63679  0.36522
  137 N     0.63679  0.36522  0.09033        0.63679  0.36522  0.09033
  138 N    -0.27157 -0.63679 -0.54647       -0.27157 -0.63679 -0.54647

 %%%%%%%%%%%%%%%%%%%%%%%%%%%%%%%%%%%%%%%%%%%%%%%%%%%%%%%%%%%%%%%%%%%%%%%%%%%%%

            PHASE PROJECTED ALONG THE RECIPROCAL LATTICE VECTORS
                              B1         B2         B3
                     PHI   0.000000  -0.072822  -0.072832

               PREFACTOR: |e|/(2.PI.VA)=  0.00088133E+10 (C/m**3)


 *******************************************************************************
 * CELL DEFORMATION
 *******************************************************************************

    ELASTIC STRAIN MATRIX (ADIMENSIONAL)

    1    0.0000000000    0.0000000000    0.0000000000
    2    0.0000000000    0.0000000000    0.0150000000
    3    0.0000000000    0.0150000000    0.0000000000

 LATTICE PARAMETERS (ANGSTROMS AND DEGREES) OF
 (1) ORIGINAL PRIMITIVE CELL
 (2) ORIGINAL CRYSTALLOGRAPHIC CELL
 (3) DEFORMED PRIMITIVE CELL
 (4) DEFORMED CRYSTALLOGRAPHIC CELL

            A           B           C        ALPHA       BETA        GAMMA         VOL
 (1)   15.547904   15.547904   15.547904  109.471221  109.471221  109.471221 2893.301395
 (2)   17.953173   17.953173   17.953173   90.000000   90.000000   90.000000 5786.602790
 (3)   15.703768   15.392818   15.392818  108.652765  109.472233  109.472233 2892.650402
 (4)   17.953173   17.955193   17.955193   88.281256   90.000000   90.000000 5785.300805

 * CELL DEFORMATION COMPLETE - NO. OF SYMMOPS   2
 *******************************************************************************
 LATTICE PARAMETERS (ANGSTROMS AND DEGREES) - BOHR = 0.5291772083 ANGSTROM
 PRIMITIVE CELL - CENTRING CODE 6/1 VOLUME=  2892.650402 - DENSITY  0.951 g/cm^3
         A              B              C           ALPHA      BETA       GAMMA 
    15.70376808    15.39281777    15.39281777   108.652765 109.472233 109.472233
 *******************************************************************************
 ATOMS IN THE ASYMMETRIC UNIT   70 - ATOMS IN THE UNIT CELL:  138
     ATOM                 X/A                 Y/B                 Z/C    
 *******************************************************************************
      1 T   1 H    -1.285631140828E-01  3.228421494442E-01 -2.355884829582E-01
      2 T   1 H    -4.415693675976E-01  1.070253688754E-01  2.355884829582E-01
      3 F   1 H     1.285631140828E-01 -1.070253688754E-01  4.514052635270E-01
      4 F   1 H     4.415693675976E-01 -3.228421494442E-01 -4.514052635270E-01
      5 T   1 H    -2.355884829582E-01 -1.285631140828E-01  3.228421494442E-01
      6 T   1 H     3.228421494442E-01 -2.355884829582E-01 -1.285631140828E-01
      7 T   1 H    -4.514052635270E-01  4.415693675976E-01 -3.228421494442E-01
      8 T   1 H     1.070253688754E-01  2.355884829582E-01 -4.415693675976E-01
      9 F   1 H     2.355884829582E-01 -4.415693675976E-01  1.070253688754E-01
     10 F   1 H    -1.070253688754E-01  4.514052635270E-01  1.285631140828E-01
     11 F   1 H     4.514052635270E-01  1.285631140828E-01 -1.070253688754E-01
     12 F   1 H    -3.228421494442E-01 -4.514052635270E-01  4.415693675976E-01
     13 T   1 H    -2.354492371684E-01  3.272044462535E-01 -1.248503382380E-01
     14 T   1 H     4.520547844914E-01 -1.105988989304E-01  1.248503382380E-01
     15 F   1 H     2.354492371684E-01  1.105988989304E-01 -4.373463165781E-01
     16 F   1 H    -4.520547844914E-01 -3.272044462535E-01  4.373463165781E-01
     17 T   1 H    -1.248503382380E-01 -2.354492371684E-01  3.272044462535E-01
     18 T   1 H     3.272044462535E-01 -1.248503382380E-01 -2.354492371684E-01
     19 T   1 H     4.373463165781E-01 -4.520547844914E-01 -3.272044462535E-01
     20 T   1 H    -1.105988989304E-01  1.248503382380E-01  4.520547844914E-01
     21 F   1 H     1.248503382380E-01  4.520547844914E-01 -1.105988989304E-01
     22 F   1 H     1.105988989304E-01 -4.373463165781E-01  2.354492371684E-01
     23 F   1 H    -4.373463165781E-01  2.354492371684E-01  1.105988989304E-01
     24 F   1 H    -3.272044462535E-01  4.373463165781E-01 -4.520547844914E-01
     25 T   1 H     4.858414971661E-01  1.188894539824E-01  4.912240957163E-01
     26 T   1 H    -3.723346417339E-01 -5.382598550221E-03 -4.912240957163E-01
     27 F   1 H    -4.858414971661E-01  5.382598550221E-03 -3.669520431837E-01
     28 F   1 H     3.723346417339E-01 -1.188894539824E-01  3.669520431837E-01
     29 T   1 H     4.912240957163E-01  4.858414971661E-01  1.188894539824E-01
     30 T   1 H     1.188894539824E-01  4.912240957163E-01  4.858414971661E-01
     31 T   1 H     3.669520431837E-01  3.723346417339E-01 -1.188894539824E-01
     32 T   1 H    -5.382598550221E-03 -4.912240957163E-01 -3.723346417339E-01
     33 F   1 H    -4.912240957163E-01 -3.723346417339E-01 -5.382598550221E-03
     34 F   1 H     5.382598550221E-03 -3.669520431837E-01 -4.858414971661E-01
     35 F   1 H    -3.669520431837E-01 -4.858414971661E-01  5.382598550221E-03
     36 F   1 H    -1.188894539824E-01  3.669520431837E-01  3.723346417339E-01
     37 T   1 H     4.762242180954E-01  2.314037556131E-01 -4.511722107257E-01
     38 T   1 H    -3.174240336612E-01 -7.260357117894E-02  4.511722107257E-01
     39 F   1 H    -4.762242180954E-01  7.260357117894E-02 -2.448204624823E-01
     40 F   1 H     3.174240336612E-01 -2.314037556131E-01  2.448204624823E-01
     41 T   1 H    -4.511722107257E-01  4.762242180954E-01  2.314037556131E-01
     42 T   1 H     2.314037556131E-01 -4.511722107257E-01  4.762242180954E-01
     43 T   1 H     2.448204624823E-01  3.174240336612E-01 -2.314037556131E-01
     44 T   1 H    -7.260357117894E-02  4.511722107257E-01 -3.174240336612E-01
     45 F   1 H     4.511722107257E-01 -3.174240336612E-01 -7.260357117894E-02
     46 F   1 H     7.260357117894E-02 -2.448204624823E-01 -4.762242180954E-01
     47 F   1 H    -2.448204624823E-01 -4.762242180954E-01  7.260357117894E-02
     48 F   1 H    -2.314037556131E-01  2.448204624823E-01  3.174240336612E-01
     49 T   1 H    -4.552900204927E-01  2.285653624136E-01  4.780398364764E-01
     50 T   1 H    -2.494744740628E-01  6.667014303088E-02 -4.780398364764E-01
     51 F   1 H     4.552900204927E-01 -6.667014303088E-02 -3.161446170937E-01
     52 F   1 H     2.494744740628E-01 -2.285653624136E-01  3.161446170937E-01
     53 T   1 H     4.780398364764E-01 -4.552900204927E-01  2.285653624136E-01
     54 T   1 H     2.285653624136E-01  4.780398364764E-01 -4.552900204927E-01
     55 T   1 H     3.161446170937E-01  2.494744740628E-01 -2.285653624136E-01
     56 T   1 H     6.667014303088E-02 -4.780398364764E-01 -2.494744740628E-01
     57 F   1 H    -4.780398364764E-01 -2.494744740628E-01  6.667014303088E-02
     58 F   1 H    -6.667014303088E-02 -3.161446170937E-01  4.552900204927E-01
     59 F   1 H    -3.161446170937E-01  4.552900204927E-01 -6.667014303088E-02
     60 F   1 H    -2.285653624136E-01  3.161446170937E-01  2.494744740628E-01
     61 T 248 CD   -2.529417918382E-01  2.470582081618E-01 -5.000000000000E-01
     62 F 248 CD    2.529417918382E-01 -2.470582081618E-01 -5.000000000000E-01
     63 T 248 CD    5.000000000000E-01 -2.529417918382E-01  2.470582081618E-01
     64 T 248 CD    2.470582081618E-01 -5.000000000000E-01 -2.529417918382E-01
     65 T 248 CD    5.000000000000E-01  2.529417918382E-01 -2.470582081618E-01
     66 F 248 CD   -2.470582081618E-01 -5.000000000000E-01  2.529417918382E-01
     67 T   6 C    -3.716069271318E-01  2.498827751822E-01 -3.686613172726E-01
     68 T   6 C    -3.814559075453E-01 -2.945609859201E-03  3.686613172726E-01
     69 F   6 C     3.716069271318E-01  2.945609859201E-03 -3.785102976861E-01
     70 F   6 C     3.814559075453E-01 -2.498827751822E-01  3.785102976861E-01
     71 T   6 C    -3.686613172726E-01 -3.716069271318E-01  2.498827751822E-01
     72 T   6 C     2.498827751822E-01 -3.686613172726E-01 -3.716069271318E-01
     73 T   6 C     3.785102976861E-01  3.814559075453E-01 -2.498827751822E-01
     74 T   6 C    -2.945609859201E-03  3.686613172726E-01 -3.814559075453E-01
     75 F   6 C     3.686613172726E-01 -3.814559075453E-01 -2.945609859201E-03
     76 F   6 C     2.945609859201E-03 -3.785102976861E-01  3.716069271318E-01
     77 F   6 C    -3.785102976861E-01  3.716069271318E-01  2.945609859201E-03
     78 F   6 C    -2.498827751822E-01  3.785102976861E-01  3.814559075453E-01
     79 T   6 C    -2.098459824501E-01  3.024279265218E-01 -2.615960305877E-01
     80 T   6 C    -4.359760428905E-01  5.175004813759E-02  2.615960305877E-01
     81 F   6 C     2.098459824501E-01 -5.175004813759E-02 -4.877260910281E-01
     82 F   6 C     4.359760428905E-01 -3.024279265218E-01  4.877260910281E-01
     83 T   6 C    -2.615960305877E-01 -2.098459824501E-01  3.024279265218E-01
     84 T   6 C     3.024279265218E-01 -2.615960305877E-01 -2.098459824501E-01
     85 T   6 C     4.877260910281E-01  4.359760428905E-01 -3.024279265218E-01
     86 T   6 C     5.175004813759E-02  2.615960305877E-01 -4.359760428905E-01
     87 F   6 C     2.615960305877E-01 -4.359760428905E-01  5.175004813759E-02
     88 F   6 C    -5.175004813759E-02 -4.877260910281E-01  2.098459824501E-01
     89 F   6 C    -4.877260910281E-01  2.098459824501E-01 -5.175004813759E-02
     90 F   6 C    -3.024279265218E-01  4.877260910281E-01  4.359760428905E-01
     91 T   6 C    -4.708370386633E-01  2.052886575953E-01 -4.672453861623E-01
     92 T   6 C    -3.274659562424E-01 -3.591652500982E-03  4.672453861623E-01
     93 F   6 C     4.708370386633E-01  3.591652500982E-03 -3.238743037414E-01
     94 F   6 C     3.274659562424E-01 -2.052886575953E-01  3.238743037414E-01
     95 T   6 C    -4.672453861623E-01 -4.708370386633E-01  2.052886575953E-01
     96 T   6 C     2.052886575953E-01 -4.672453861623E-01 -4.708370386633E-01
     97 T   6 C     3.238743037414E-01  3.274659562424E-01 -2.052886575953E-01
     98 T   6 C    -3.591652500982E-03  4.672453861623E-01 -3.274659562424E-01
     99 F   6 C     4.672453861623E-01 -3.274659562424E-01 -3.591652500982E-03
    100 F   6 C     3.591652500982E-03 -3.238743037414E-01  4.708370386633E-01
    101 F   6 C    -3.238743037414E-01  4.708370386633E-01  3.591652500982E-03
    102 F   6 C    -2.052886575953E-01  3.238743037414E-01  3.274659562424E-01
    103 T   7 N    -2.790926595600E-01  2.680031707909E-01 -3.641388962079E-01
    104 T   7 N    -3.678579330013E-01  8.504623664790E-02  3.641388962079E-01
    105 F   7 N     2.790926595600E-01 -8.504623664790E-02 -4.529041696492E-01
    106 F   7 N     3.678579330013E-01 -2.680031707909E-01  4.529041696492E-01
    107 T   7 N    -3.641388962079E-01 -2.790926595600E-01  2.680031707909E-01
    108 T   7 N     2.680031707909E-01 -3.641388962079E-01 -2.790926595600E-01
    109 T   7 N     4.529041696492E-01  3.678579330013E-01 -2.680031707909E-01
    110 T   7 N     8.504623664790E-02  3.641388962079E-01 -3.678579330013E-01
    111 F   7 N     3.641388962079E-01 -3.678579330013E-01  8.504623664790E-02
    112 F   7 N    -8.504623664790E-02 -4.529041696492E-01  2.790926595600E-01
    113 F   7 N    -4.529041696492E-01  2.790926595600E-01 -8.504623664790E-02
    114 F   7 N    -2.680031707909E-01  4.529041696492E-01  3.678579330013E-01
    115 T   6 C    -2.627789287388E-01  3.045887692379E-01 -2.067787481759E-01
    116 T   6 C    -4.886324825863E-01 -5.600018056288E-02  2.067787481759E-01
    117 F   6 C     2.627789287388E-01  5.600018056288E-02 -4.326323020234E-01
    118 F   6 C     4.886324825863E-01 -3.045887692379E-01  4.326323020234E-01
    119 T   6 C    -2.067787481759E-01 -2.627789287388E-01  3.045887692379E-01
    120 T   6 C     3.045887692379E-01 -2.067787481759E-01 -2.627789287388E-01
    121 T   6 C     4.326323020234E-01  4.886324825863E-01 -3.045887692379E-01
    122 T   6 C    -5.600018056288E-02  2.067787481759E-01 -4.886324825863E-01
    123 F   6 C     2.067787481759E-01 -4.886324825863E-01 -5.600018056288E-02
    124 F   6 C     5.600018056288E-02 -4.326323020234E-01  2.627789287388E-01
    125 F   6 C    -4.326323020234E-01  2.627789287388E-01  5.600018056288E-02
    126 F   6 C    -3.045887692379E-01  4.326323020234E-01  4.886324825863E-01
    127 T   7 N    -3.652194274034E-01  2.715724758408E-01 -2.748930962652E-01
    128 T   7 N    -4.535344278940E-01 -9.032633113813E-02  2.748930962652E-01
    129 F   7 N     3.652194274034E-01  9.032633113813E-02 -3.632080967559E-01
    130 F   7 N     4.535344278940E-01 -2.715724758408E-01  3.632080967559E-01
    131 T   7 N    -2.748930962652E-01 -3.652194274034E-01  2.715724758408E-01
    132 T   7 N     2.715724758408E-01 -2.748930962652E-01 -3.652194274034E-01
    133 T   7 N     3.632080967559E-01  4.535344278940E-01 -2.715724758408E-01
    134 T   7 N    -9.032633113813E-02  2.748930962652E-01 -4.535344278940E-01
    135 F   7 N     2.748930962652E-01 -4.535344278940E-01 -9.032633113813E-02
    136 F   7 N     9.032633113813E-02 -3.632080967559E-01  3.652194274034E-01
    137 F   7 N    -3.632080967559E-01  3.652194274034E-01  9.032633113813E-02
    138 F   7 N    -2.715724758408E-01  3.632080967559E-01  4.535344278940E-01

 TRANSFORMATION MATRIX PRIMITIVE-CRYSTALLOGRAPHIC CELL
  0.0000  1.0000  1.0000  1.0000  0.0000  1.0000  1.0000  1.0000  0.0000

 *******************************************************************************
 CRYSTALLOGRAPHIC CELL (VOLUME=       5785.30080453)
         A              B              C           ALPHA      BETA       GAMMA 
    17.95317334    17.95519296    17.95519296    88.281256  90.000000  90.000000

 COORDINATES IN THE CRYSTALLOGRAPHIC CELL
     ATOM                 X/A                 Y/B                 Z/C    
 *******************************************************************************
      1 T   1 H     1.079083902844E-01 -3.434968732426E-01  2.149337591598E-01
      2 T   1 H    -1.079083902844E-01  3.434968732426E-01  2.149337591598E-01
      3 F   1 H     1.079083902844E-01  3.434968732426E-01 -2.149337591598E-01
      4 F   1 H    -1.079083902844E-01 -3.434968732426E-01 -2.149337591598E-01
      5 T   1 H     2.149337591598E-01  1.079083902844E-01 -3.434968732426E-01
      6 T   1 H    -3.434968732426E-01  2.149337591598E-01  1.079083902844E-01
      7 T   1 H    -2.149337591598E-01 -1.079083902844E-01 -3.434968732426E-01
      8 T   1 H     3.434968732426E-01  2.149337591598E-01 -1.079083902844E-01
      9 F   1 H     2.149337591598E-01 -1.079083902844E-01  3.434968732426E-01
     10 F   1 H     3.434968732426E-01 -2.149337591598E-01  1.079083902844E-01
     11 F   1 H    -2.149337591598E-01  1.079083902844E-01  3.434968732426E-01
     12 F   1 H    -3.434968732426E-01 -2.149337591598E-01 -1.079083902844E-01
     13 T   1 H     2.189016725920E-01 -3.437520108299E-01  1.083027736615E-01
     14 T   1 H    -2.189016725920E-01  3.437520108299E-01  1.083027736615E-01
     15 F   1 H     2.189016725920E-01  3.437520108299E-01 -1.083027736615E-01
     16 F   1 H    -2.189016725920E-01 -3.437520108299E-01 -1.083027736615E-01
     17 T   1 H     1.083027736615E-01  2.189016725920E-01 -3.437520108299E-01
     18 T   1 H    -3.437520108299E-01  1.083027736615E-01  2.189016725920E-01
     19 T   1 H    -1.083027736615E-01 -2.189016725920E-01 -3.437520108299E-01
     20 T   1 H     3.437520108299E-01  1.083027736615E-01 -2.189016725920E-01
     21 F   1 H     1.083027736615E-01 -2.189016725920E-01  3.437520108299E-01
     22 F   1 H     3.437520108299E-01 -1.083027736615E-01  2.189016725920E-01
     23 F   1 H    -1.083027736615E-01  2.189016725920E-01  3.437520108299E-01
     24 F   1 H    -3.437520108299E-01 -1.083027736615E-01 -2.189016725920E-01
     25 T   1 H     6.213602626629E-02  4.290880694500E-01  5.675342771607E-02
     26 T   1 H    -6.213602626629E-02 -4.290880694500E-01  5.675342771607E-02
     27 F   1 H     6.213602626629E-02 -4.290880694500E-01 -5.675342771607E-02
     28 F   1 H    -6.213602626629E-02  4.290880694500E-01 -5.675342771607E-02
     29 T   1 H     5.675342771607E-02  6.213602626629E-02  4.290880694500E-01
     30 T   1 H     4.290880694500E-01  5.675342771607E-02  6.213602626629E-02
     31 T   1 H    -5.675342771607E-02 -6.213602626629E-02  4.290880694500E-01
     32 T   1 H    -4.290880694500E-01  5.675342771607E-02 -6.213602626629E-02
     33 F   1 H     5.675342771607E-02 -6.213602626629E-02 -4.290880694500E-01
     34 F   1 H    -4.290880694500E-01 -5.675342771607E-02  6.213602626629E-02
     35 F   1 H    -5.675342771607E-02  6.213602626629E-02 -4.290880694500E-01
     36 F   1 H     4.290880694500E-01 -5.675342771607E-02 -6.213602626629E-02
     37 T   1 H     1.520036633960E-01  3.968241258783E-01  7.940009221709E-02
     38 T   1 H    -1.520036633960E-01 -3.968241258783E-01  7.940009221709E-02
     39 F   1 H     1.520036633960E-01 -3.968241258783E-01 -7.940009221709E-02
     40 F   1 H    -1.520036633960E-01  3.968241258783E-01 -7.940009221709E-02
     41 T   1 H     7.940009221709E-02  1.520036633960E-01  3.968241258783E-01
     42 T   1 H     3.968241258783E-01  7.940009221709E-02  1.520036633960E-01
     43 T   1 H    -7.940009221709E-02 -1.520036633960E-01  3.968241258783E-01
     44 T   1 H    -3.968241258783E-01  7.940009221709E-02 -1.520036633960E-01
     45 F   1 H     7.940009221709E-02 -1.520036633960E-01 -3.968241258783E-01
     46 F   1 H    -3.968241258783E-01 -7.940009221709E-02  1.520036633960E-01
     47 F   1 H    -7.940009221709E-02  1.520036633960E-01 -3.968241258783E-01
     48 F   1 H     3.968241258783E-01 -7.940009221709E-02 -1.520036633960E-01
     49 T   1 H     8.094760969136E-02  3.970922267851E-01  1.476177527222E-01
     50 T   1 H    -8.094760969136E-02 -3.970922267851E-01  1.476177527222E-01
     51 F   1 H     8.094760969136E-02 -3.970922267851E-01 -1.476177527222E-01
     52 F   1 H    -8.094760969136E-02  3.970922267851E-01 -1.476177527222E-01
     53 T   1 H     1.476177527222E-01  8.094760969136E-02  3.970922267851E-01
     54 T   1 H     3.970922267851E-01  1.476177527222E-01  8.094760969136E-02
     55 T   1 H    -1.476177527222E-01 -8.094760969136E-02  3.970922267851E-01
     56 T   1 H    -3.970922267851E-01  1.476177527222E-01 -8.094760969136E-02
     57 F   1 H     1.476177527222E-01 -8.094760969136E-02 -3.970922267851E-01
     58 F   1 H    -3.970922267851E-01 -1.476177527222E-01  8.094760969136E-02
     59 F   1 H    -1.476177527222E-01  8.094760969136E-02 -3.970922267851E-01
     60 F   1 H     3.970922267851E-01 -1.476177527222E-01 -8.094760969136E-02
     61 T 248 CD   -5.000000000000E-01 -2.645453300865E-17 -2.529417918382E-01
     62 F 248 CD   -5.000000000000E-01  2.255140518770E-17  2.529417918382E-01
     63 T 248 CD   -2.529417918382E-01 -5.000000000000E-01 -1.040834085586E-16
     64 T 248 CD    2.742897111238E-17 -2.529417918382E-01 -5.000000000000E-01
     65 T 248 CD    2.529417918382E-01 -5.000000000000E-01 -1.301042606983E-16
     66 F 248 CD   -1.845055283580E-16  2.529417918382E-01 -5.000000000000E-01
     67 T   6 C     1.264141925207E-01 -4.950755097932E-01  1.234685826615E-01
     68 T   6 C    -1.264141925207E-01  4.950755097932E-01  1.234685826615E-01
     69 F   6 C     1.264141925207E-01  4.950755097932E-01 -1.234685826615E-01
     70 F   6 C    -1.264141925207E-01 -4.950755097932E-01 -1.234685826615E-01
     71 T   6 C     1.234685826615E-01  1.264141925207E-01 -4.950755097932E-01
     72 T   6 C    -4.950755097932E-01  1.234685826615E-01  1.264141925207E-01
     73 T   6 C    -1.234685826615E-01 -1.264141925207E-01 -4.950755097932E-01
     74 T   6 C     4.950755097932E-01  1.234685826615E-01 -1.264141925207E-01
     75 F   6 C     1.234685826615E-01 -1.264141925207E-01  4.950755097932E-01
     76 F   6 C     4.950755097932E-01 -1.234685826615E-01  1.264141925207E-01
     77 F   6 C    -1.234685826615E-01  1.264141925207E-01  4.950755097932E-01
     78 F   6 C    -4.950755097932E-01 -1.234685826615E-01 -1.264141925207E-01
     79 T   6 C     1.253389391921E-01 -3.869349697798E-01  1.770889873297E-01
     80 T   6 C    -1.253389391921E-01  3.869349697798E-01  1.770889873297E-01
     81 F   6 C     1.253389391921E-01  3.869349697798E-01 -1.770889873297E-01
     82 F   6 C    -1.253389391921E-01 -3.869349697798E-01 -1.770889873297E-01
     83 T   6 C     1.770889873297E-01  1.253389391921E-01 -3.869349697798E-01
     84 T   6 C    -3.869349697798E-01  1.770889873297E-01  1.253389391921E-01
     85 T   6 C    -1.770889873297E-01 -1.253389391921E-01 -3.869349697798E-01
     86 T   6 C     3.869349697798E-01  1.770889873297E-01 -1.253389391921E-01
     87 F   6 C     1.770889873297E-01 -1.253389391921E-01  3.869349697798E-01
     88 F   6 C     3.869349697798E-01 -1.770889873297E-01  1.253389391921E-01
     89 F   6 C    -1.770889873297E-01  1.253389391921E-01  3.869349697798E-01
     90 F   6 C    -3.869349697798E-01 -1.770889873297E-01 -1.253389391921E-01
     91 T   6 C     1.044401550481E-01  4.283144587895E-01  1.008485025471E-01
     92 T   6 C    -1.044401550481E-01 -4.283144587895E-01  1.008485025471E-01
     93 F   6 C     1.044401550481E-01 -4.283144587895E-01 -1.008485025471E-01
     94 F   6 C    -1.044401550481E-01  4.283144587895E-01 -1.008485025471E-01
     95 T   6 C     1.008485025471E-01  1.044401550481E-01  4.283144587895E-01
     96 T   6 C     4.283144587895E-01  1.008485025471E-01  1.044401550481E-01
     97 T   6 C    -1.008485025471E-01 -1.044401550481E-01  4.283144587895E-01
     98 T   6 C    -4.283144587895E-01  1.008485025471E-01 -1.044401550481E-01
     99 F   6 C     1.008485025471E-01 -1.044401550481E-01 -4.283144587895E-01
    100 F   6 C    -4.283144587895E-01 -1.008485025471E-01  1.044401550481E-01
    101 F   6 C    -1.008485025471E-01  1.044401550481E-01 -4.283144587895E-01
    102 F   6 C     4.283144587895E-01 -1.008485025471E-01 -1.044401550481E-01
    103 T   7 N     9.147846707148E-02 -4.556173632794E-01  1.765247037194E-01
    104 T   7 N    -9.147846707148E-02  4.556173632794E-01  1.765247037194E-01
    105 F   7 N     9.147846707148E-02  4.556173632794E-01 -1.765247037194E-01
    106 F   7 N    -9.147846707148E-02 -4.556173632794E-01 -1.765247037194E-01
    107 T   7 N     1.765247037194E-01  9.147846707148E-02 -4.556173632794E-01
    108 T   7 N    -4.556173632794E-01  1.765247037194E-01  9.147846707148E-02
    109 T   7 N    -1.765247037194E-01 -9.147846707148E-02 -4.556173632794E-01
    110 T   7 N     4.556173632794E-01  1.765247037194E-01 -9.147846707148E-02
    111 F   7 N     1.765247037194E-01 -9.147846707148E-02  4.556173632794E-01
    112 F   7 N     4.556173632794E-01 -1.765247037194E-01  9.147846707148E-02
    113 F   7 N    -1.765247037194E-01  9.147846707148E-02  4.556173632794E-01
    114 F   7 N    -4.556173632794E-01 -1.765247037194E-01 -9.147846707148E-02
    115 T   6 C     1.802944749004E-01 -3.870732230762E-01  1.242942943375E-01
    116 T   6 C    -1.802944749004E-01  3.870732230762E-01  1.242942943375E-01
    117 F   6 C     1.802944749004E-01  3.870732230762E-01 -1.242942943375E-01
    118 F   6 C    -1.802944749004E-01 -3.870732230762E-01 -1.242942943375E-01
    119 T   6 C     1.242942943375E-01  1.802944749004E-01 -3.870732230762E-01
    120 T   6 C    -3.870732230762E-01  1.242942943375E-01  1.802944749004E-01
    121 T   6 C    -1.242942943375E-01 -1.802944749004E-01 -3.870732230762E-01
    122 T   6 C     3.870732230762E-01  1.242942943375E-01 -1.802944749004E-01
    123 F   6 C     1.242942943375E-01 -1.802944749004E-01  3.870732230762E-01
    124 F   6 C     3.870732230762E-01 -1.242942943375E-01  1.802944749004E-01
    125 F   6 C    -1.242942943375E-01  1.802944749004E-01  3.870732230762E-01
    126 F   6 C    -3.870732230762E-01 -1.242942943375E-01 -1.802944749004E-01
    127 T   7 N     1.809494034894E-01 -4.558424997547E-01  9.062307235131E-02
[truncated: 68,997 more chars]
