# Supplementary material for: Structure–Property Relationship of Piezoelectric Properties in Zeolitic Imidazolate Frameworks: A Computational Study
Source: ACS Appl Mater Interfaces. 2022 Nov 2;14(45):50803–14. doi: 10.1021/acsami.2c13506 (PMC9674201; doi:10.1021/acsami.2c13506)
Supplement: Supplementary file 5 — am2c13506_si_005.zip [file am2c13506_si_005.zip › Outputfiles_crystal17/CdIF-8/Piezoelectric_results/Elapiezo_M06-D3.out]

ZIF65Cd (cif CCDC 743558, GUPCUQ01)
EXTERNAL
ELAPIEZO
PRINT
END
END
6 5
0 0 6 2.0 1.00
  0.4563240000D+04  0.1966650000D-02
  0.6820240000D+03  0.1523060000D-01
  0.1549730000D+03  0.7612690000D-01
  0.4445530000D+02  0.2608010000D+00
  0.1302900000D+02  0.6164620000D+00
  0.1827730000D+01  0.2210060000D+00
0 1 3 4.0 1.00
  0.2096420000D+02  0.1146600000D+00  0.4024870000D-01
  0.4803310000D+01  0.9199990000D+00  0.2375940000D+00
  0.1459330000D+01 -0.3030680000D-02  0.8158540000D+00
0 1 1 0.0 1.00
  0.4834560000D+00  0.1000000000D+01  0.1000000000D+01
0 1 1 0.0 1.00
  0.1455850000D+00  0.1000000000D+01  0.1000000000D+01
0 3 1 0.0 1.00
  0.6260000000D+00  0.1000000000D+01
7 5
0 0 6 2.0 1.00
  0.6293480000D+04  0.1969790000D-02
  0.9490440000D+03  0.1496130000D-01
  0.2187760000D+03  0.7350060000D-01
  0.6369160000D+02  0.2489370000D+00
  0.1882820000D+02  0.6024600000D+00
  0.2720230000D+01  0.2562020000D+00
0 1 3 5.0 1.00
  0.3063310000D+02  0.1119060000D+00  0.3831190000D-01
  0.7026140000D+01  0.9216660000D+00  0.2374030000D+00
  0.2112050000D+01 -0.2569190000D-02  0.8175920000D+00
0 1 1 0.0 1.00
  0.6840090000D+00  0.1000000000D+01  0.1000000000D+01
0 1 1 0.0 1.00
  0.2008780000D+00  0.1000000000D+01  0.1000000000D+01
0 3 1 0.0 1.00
  0.9130000000D+00  0.1000000000D+01
1 4
0 0 3 1.0 1.00
  0.3386500000D+02  0.2549380000D-01
  0.5094790000D+01  0.1903730000D+00
  0.1158790000D+01  0.8521610000D+00
0 0 1 0.0 1.00
  0.3258400000D+00  0.1000000000D+01
0 0 1 0.0 1.00
  0.1027410000D+00  0.1000000000D+01
0 2 1 0.0 1.00
  0.7500000000D+00  0.1000000000D+01
8 5
0 0 6 2. 1.
       8588.50000         0.189515000E-02
       1297.23000         0.143859000E-01
       299.296000         0.707320000E-01
       87.3771000         0.240001000
       25.6789000         0.594797000
       3.74004000         0.280802000
0 1 3 6. 1.
       42.1175000         0.113889000         0.365114000E-01
       9.62837000         0.920811000         0.237153000
       2.85332000        -0.327447000E-02     0.819702000
0 1 1 0. 1.
      0.905661000          1.00000000          1.00000000
0 1 1 0. 1.
      0.255611000          1.00000000          1.00000000
0 3 1 0. 1.
       1.29200000          1.00000000
248 15
INPUT
20. 0 2 2 2 2 0
 13.835869 270.009483 0
 6.857270 38.767308 0
 12.404971 193.829629 0
 6.567799 31.896525 0
 10.896925 79.193647 0
 4.641165 13.230827 0
 15.184796 -35.476626 0
 7.592398 -5.617677 0
0 0 3 2. 1.
       9.72701100         -1.78642590
       7.83752300          2.57789480
       5.08919400         0.160117100
0 0 1 2. 1.
       1.55332600          1.00000000
0 0 1 0. 1.
      0.714079000          1.00000000
0 0 1 0. 1.
      0.500000000          1.00000000
0 0 1 0. 1.
      0.250000000          1.00000000
0 0 1 0. 1.
      0.120000000          1.00000000
0 2 2 6. 1.
       4.74271600         -6.23119940
       3.93665500          6.57419200
0 2 2 0. 1.
       1.38039100         0.749726500
      0.668485000         0.281108200
0 2 1 0. 1.
      0.363423000          1.00000000
0 2 1 0. 1.
      0.180000000          1.00000000
0 2 1 0. 1.
      0.120000000          1.00000000
0 3 4 10. 1.
       8.46934100        -0.163606000E-01
       3.02423100         0.286472800
       1.31636700         0.486851800
      0.556393000         0.379411100
0 3 1 0. 1.
      0.223856000          1.00000000
0 3 1 0. 1.
      0.120000000          1.00000000
0 4 1 0. 1.
      1.59813   1.0000
99 0
END
DFT
M06-D3
xxlgrid
END
TOLINTEG
7 7 7 10 40
SHRINK
2 2
TOLDEE
8
DFTD3
ABC
END
END
          48 PROCESSORS WORKING

         
 *******************************************************************************
 *                                                                             *
 *                               CRYSTAL17                                     *
 *                      public : 1.0.2 - March 1st, 2018                       *
 *                       HTTP://WWW.CRYSTAL.UNITO.IT                           *
 *                                                                             *
 *                              MAIN AUTHORS                                   *
 *                                                                             *
 *  R. DOVESI(1,11), V.R. SAUNDERS(2), C. ROETTI(1,11), R. ORLANDO(1,11),      *
 *  C.M. ZICOVICH-WILSON(1,3), F. PASCALE(4), B. CIVALLERI(1,11),              *
 *  K. DOLL(5), N.M. HARRISON(2,6), I.J. BUSH(7), Ph. D'ARCO(8),               *
 *  M. LLUNELL(9), M. CAUSA'(10), Y. NOEL(8), L. MASCHIO(1,11), A. ERBA(1,11)  *
 *  M. RE'RAT(14), S. CASASSA(1,11)                                            *
 *                                                                             *
 *        CONTRIBUTIONS TO THE CODE HAVE ALSO BEEN GIVEN BY                    *
 *                                                                             *
 *  M. FERRABONE(1,11), M. DE LA PIERRE(1,11), M. FERRERO(1,11),               *
 *  J. BAIMA(1,11), E. ALBANESE(1,11), M.F. PEINTINGER(12), R. BAST(13),       *
 *  B. KIRTMAN(15), V. LACIVITA(1,11), R. DEMICHELIS(1,16)                     *
 *  G. BRANDEBURG(17), S. SALUSTRO(1,11), G. SANSONE(1,11)                     *
 *  M.T. RUGGIERO(18)                                                          *
 *                                                                             *
 * (1) THEORETICAL CHEMISTRY GROUP - UNIVERSITA' DI TORINO - TORINO (ITALY)    *
 * (2) COMPUTATIONAL SCIENCE & ENGINEERING DEPARTMENT - STFC DARESBURY (UK)    *
 * (3) UNIVERSIDAD AUTONOMA DEL ESTADO DE MORELOS - CUERNAVACA (MEXICO)        *
 * (4) UNIVERSITE' DE LORRAINE - NANCY (FRANCE)                                *
 * (5) UNIVERSITAET STUTTGART- STUTTGART (GERMANY)                             *
 * (6) IMPERIAL COLLEGE - LONDON (UK)                                          *
 * (7) OXFORD E-RESEARCH CENTRE - OXFORD (UK)                                  *
 * (8) UPMC - SORBONNE UNIVERSITES - PARIS (FRANCE)                            *
 * (9) UNIVERSIDAD DE BARCELONA - BARCELONA (SPAIN)                            *
 *(10) UNIVERSITA' DI NAPOLI "FEDERICO II" - NAPOLI (ITALY)                    *
 *(11) NIS - NANOSTRUCTURED INTERFACES AND SURFACES - TORINO (ITALY)           *
 *(12) MPI FUER CHEMISCHE ENERGIEKONVERSION - MUELHEIM AN DER RUHR (GERMANY)   *
 *(13) UNIVERSITY OF TROMSO - TROMSO (NORWAY)                                  *
 *(14) UNIVERSITE' DE PAU ET DES PAYS DE L'ADOUR - PAU (FRANCE)                *
 *(15) UNIVERSITY OF CALIFORNIA SANTA BARBARA - SANTA BARBARA (USA)            *
 *(16) CURTIN UNIVERSITY - PERTH (AUSTRALIA)                                   *
 *(17) UNIVERSITY COLLEGE LONDON - LONDON (UK)                                 *
 *(18) CAMBRIDGE UNIVERSITY - CAMBRIDGE (UK)                                   *
 *                                                                             *
 *******************************************************************************
 EEEEEEEEEE STARTING  DATE 16 03 2020 TIME 14:07:13.6
 ZIF65Cd (cif CCDC 743558, GUPCUQ01)                                             

 GEOMETRY INPUT FROM EXTERNAL FILE (FORTRAN UNIT 34)
 3D - CRYSTAL 

 *******************************************************************************
 LATTICE PARAMETERS  (ANGSTROMS AND DEGREES) - PRIMITIVE CELL
       A          B          C        ALPHA      BETA     GAMMA        VOLUME
   15.55589   15.55589   15.55589   109.47122 109.47122 109.47122   2897.760948
 INFORMATION **** CHKGRP **** SPGR WITH NO INVERSION

 NUMBER OF IRREDUCIBLE ATOMS IN THE CELL:    7

 CARTESIAN COORDINATES (ANGSTROM) - IRREDUCIBLE ATOMS AND SYMMETRY RELATED

 AT.IRR.  AT  AT.N.          X                   Y                   Z
     1     1   248    0.000000000000E+00 -1.347179442616E+01  8.981196284110E+00
     1     2   248    8.981196284110E+00 -1.347179442616E+01  0.000000000000E+00
     1     3   248    8.981196284110E+00  0.000000000000E+00 -1.347179442616E+01
     1     4   248   -1.347179442616E+01  8.981196284110E+00  0.000000000000E+00
     1     5   248   -1.347179442616E+01  0.000000000000E+00  8.981196284110E+00
     1     6   248    0.000000000000E+00  8.981196284110E+00 -1.347179442616E+01
     7     7     7   -4.930079800640E-01  5.338229842756E+00  6.929281610370E+00
     7     8     7    4.930079800640E-01 -5.338229842756E+00  6.929281610370E+00
     7     9     7   -4.930079800640E-01 -5.338229842756E+00 -6.929281610370E+00
     7    10     7    4.930079800640E-01  5.338229842756E+00 -6.929281610370E+00
     7    11     7    6.929281610370E+00 -4.930079800640E-01  5.338229842756E+00
     7    12     7    5.338229842756E+00  6.929281610370E+00 -4.930079800640E-01
     7    13     7   -6.929281610370E+00  4.930079800640E-01  5.338229842756E+00
     7    14     7   -5.338229842756E+00  6.929281610370E+00  4.930079800640E-01
     7    15     7    6.929281610370E+00  4.930079800640E-01 -5.338229842756E+00
     7    16     7   -5.338229842756E+00 -6.929281610370E+00 -4.930079800640E-01
     7    17     7   -6.929281610370E+00 -4.930079800640E-01 -5.338229842756E+00
     7    18     7    5.338229842756E+00 -6.929281610370E+00  4.930079800640E-01
     7    19     7    5.338229842756E+00 -4.930079800640E-01  6.929281610370E+00
     7    20     7   -5.338229842756E+00  4.930079800640E-01  6.929281610370E+00
     7    21     7   -5.338229842756E+00 -4.930079800640E-01 -6.929281610370E+00
     7    22     7    5.338229842756E+00  4.930079800640E-01 -6.929281610370E+00
     7    23     7   -4.930079800640E-01  6.929281610370E+00  5.338229842756E+00
     7    24     7    6.929281610370E+00  5.338229842756E+00 -4.930079800640E-01
     7    25     7    4.930079800640E-01 -6.929281610370E+00  5.338229842756E+00
     7    26     7    6.929281610370E+00 -5.338229842756E+00  4.930079800640E-01
     7    27     7    4.930079800640E-01  6.929281610370E+00 -5.338229842756E+00
     7    28     7   -6.929281610370E+00 -5.338229842756E+00 -4.930079800640E-01
     7    29     7   -4.930079800640E-01 -6.929281610370E+00 -5.338229842756E+00
     7    30     7   -6.929281610370E+00  5.338229842756E+00  4.930079800640E-01
    31    31     7   -8.047271484231E+00 -1.724103843290E+00 -1.724103843290E+00
    31    32     7    8.047271484231E+00  1.724103843290E+00 -1.724103843290E+00
    31    33     7   -8.047271484231E+00  1.724103843290E+00  1.724103843290E+00
    31    34     7    8.047271484231E+00 -1.724103843290E+00  1.724103843290E+00
    31    35     7   -1.724103843290E+00 -8.047271484231E+00 -1.724103843290E+00
    31    36     7   -1.724103843290E+00 -1.724103843290E+00 -8.047271484231E+00
    31    37     7    1.724103843290E+00  8.047271484231E+00 -1.724103843290E+00
    31    38     7    1.724103843290E+00 -1.724103843290E+00  8.047271484231E+00
    31    39     7   -1.724103843290E+00  8.047271484231E+00  1.724103843290E+00
    31    40     7    1.724103843290E+00  1.724103843290E+00 -8.047271484231E+00
    31    41     7    1.724103843290E+00 -8.047271484231E+00  1.724103843290E+00
    31    42     7   -1.724103843290E+00  1.724103843290E+00  8.047271484231E+00
    43    43     6   -2.366520837900E-02  6.511313561447E+00  6.511313561447E+00
    43    44     6    2.366520837900E-02 -6.511313561447E+00  6.511313561447E+00
    43    45     6   -2.366520837900E-02 -6.511313561447E+00 -6.511313561447E+00
    43    46     6    2.366520837900E-02  6.511313561447E+00 -6.511313561447E+00
    43    47     6    6.511313561447E+00 -2.366520837900E-02  6.511313561447E+00
    43    48     6    6.511313561447E+00  6.511313561447E+00 -2.366520837900E-02
    43    49     6   -6.511313561447E+00  2.366520837900E-02  6.511313561447E+00
    43    50     6   -6.511313561447E+00  6.511313561447E+00  2.366520837900E-02
    43    51     6    6.511313561447E+00  2.366520837900E-02 -6.511313561447E+00
    43    52     6   -6.511313561447E+00 -6.511313561447E+00 -2.366520837900E-02
    43    53     6   -6.511313561447E+00 -2.366520837900E-02 -6.511313561447E+00
    43    54     6    6.511313561447E+00 -6.511313561447E+00  2.366520837900E-02
    55    55     6   -1.338534470689E+00  4.965206370730E+00  5.947913124132E+00
    55    56     6    1.338534470689E+00 -4.965206370730E+00  5.947913124132E+00
    55    57     6   -1.338534470689E+00 -4.965206370730E+00 -5.947913124132E+00
    55    58     6    1.338534470689E+00  4.965206370730E+00 -5.947913124132E+00
    55    59     6    5.947913124132E+00 -1.338534470689E+00  4.965206370730E+00
    55    60     6    4.965206370730E+00  5.947913124132E+00 -1.338534470689E+00
    55    61     6   -5.947913124132E+00  1.338534470689E+00  4.965206370730E+00
    55    62     6   -4.965206370730E+00  5.947913124132E+00  1.338534470689E+00
    55    63     6    5.947913124132E+00  1.338534470689E+00 -4.965206370730E+00
    55    64     6   -4.965206370730E+00 -5.947913124132E+00 -1.338534470689E+00
    55    65     6   -5.947913124132E+00 -1.338534470689E+00 -4.965206370730E+00
    55    66     6    4.965206370730E+00 -5.947913124132E+00  1.338534470689E+00
    55    67     6    4.965206370730E+00 -1.338534470689E+00  5.947913124132E+00
    55    68     6   -4.965206370730E+00  1.338534470689E+00  5.947913124132E+00
    55    69     6   -4.965206370730E+00 -1.338534470689E+00 -5.947913124132E+00
    55    70     6    4.965206370730E+00  1.338534470689E+00 -5.947913124132E+00
    55    71     6   -1.338534470689E+00  5.947913124132E+00  4.965206370730E+00
    55    72     6    5.947913124132E+00  4.965206370730E+00 -1.338534470689E+00
    55    73     6    1.338534470689E+00 -5.947913124132E+00  4.965206370730E+00
    55    74     6    5.947913124132E+00 -4.965206370730E+00  1.338534470689E+00
    55    75     6    1.338534470689E+00  5.947913124132E+00 -4.965206370730E+00
    55    76     6   -5.947913124132E+00 -4.965206370730E+00 -1.338534470689E+00
    55    77     6   -1.338534470689E+00 -5.947913124132E+00 -4.965206370730E+00
    55    78     6   -5.947913124132E+00  4.965206370730E+00  1.338534470689E+00
    79    79     1   -1.879235936295E+00  4.030132857080E+00  5.988951703604E+00
    79    80     1    1.879235936295E+00 -4.030132857080E+00  5.988951703604E+00
    79    81     1   -1.879235936295E+00 -4.030132857080E+00 -5.988951703604E+00
    79    82     1    1.879235936295E+00  4.030132857080E+00 -5.988951703604E+00
    79    83     1    5.988951703604E+00 -1.879235936295E+00  4.030132857080E+00
    79    84     1    4.030132857080E+00  5.988951703604E+00 -1.879235936295E+00
    79    85     1   -5.988951703604E+00  1.879235936295E+00  4.030132857080E+00
    79    86     1   -4.030132857080E+00  5.988951703604E+00  1.879235936295E+00
    79    87     1    5.988951703604E+00  1.879235936295E+00 -4.030132857080E+00
    79    88     1   -4.030132857080E+00 -5.988951703604E+00 -1.879235936295E+00
    79    89     1   -5.988951703604E+00 -1.879235936295E+00 -4.030132857080E+00
    79    90     1    4.030132857080E+00 -5.988951703604E+00  1.879235936295E+00
    79    91     1    4.030132857080E+00 -1.879235936295E+00  5.988951703604E+00
    79    92     1   -4.030132857080E+00  1.879235936295E+00  5.988951703604E+00
    79    93     1   -4.030132857080E+00 -1.879235936295E+00 -5.988951703604E+00
    79    94     1    4.030132857080E+00  1.879235936295E+00 -5.988951703604E+00
    79    95     1   -1.879235936295E+00  5.988951703604E+00  4.030132857080E+00
    79    96     1    5.988951703604E+00  4.030132857080E+00 -1.879235936295E+00
    79    97     1    1.879235936295E+00 -5.988951703604E+00  4.030132857080E+00
    79    98     1    5.988951703604E+00 -4.030132857080E+00  1.879235936295E+00
    79    99     1    1.879235936295E+00  5.988951703604E+00 -4.030132857080E+00
    79   100     1   -5.988951703604E+00 -4.030132857080E+00 -1.879235936295E+00
    79   101     1   -1.879235936295E+00 -5.988951703604E+00 -4.030132857080E+00
    79   102     1   -5.988951703604E+00  4.030132857080E+00  1.879235936295E+00
   103   103     8   -7.649909509346E+00 -6.655500245920E-01 -2.190807164814E+00
   103   104     8    7.649909509346E+00  6.655500245920E-01 -2.190807164814E+00
   103   105     8   -7.649909509346E+00  6.655500245920E-01  2.190807164814E+00
   103   106     8    7.649909509346E+00 -6.655500245920E-01  2.190807164814E+00
   103   107     8   -2.190807164814E+00 -7.649909509346E+00 -6.655500245920E-01
   103   108     8   -6.655500245920E-01 -2.190807164814E+00 -7.649909509346E+00
   103   109     8    2.190807164814E+00  7.649909509346E+00 -6.655500245920E-01
   103   110     8    6.655500245920E-01 -2.190807164814E+00  7.649909509346E+00
   103   111     8   -2.190807164814E+00  7.649909509346E+00  6.655500245920E-01
   103   112     8    6.655500245920E-01  2.190807164814E+00 -7.649909509346E+00
   103   113     8    2.190807164814E+00 -7.649909509346E+00  6.655500245920E-01
   103   114     8   -6.655500245920E-01  2.190807164814E+00  7.649909509346E+00
   103   115     8   -6.655500245920E-01 -7.649909509346E+00 -2.190807164814E+00
   103   116     8    6.655500245920E-01  7.649909509346E+00 -2.190807164814E+00
   103   117     8    6.655500245920E-01 -7.649909509346E+00  2.190807164814E+00
   103   118     8   -6.655500245920E-01  7.649909509346E+00  2.190807164814E+00
   103   119     8   -7.649909509346E+00 -2.190807164814E+00 -6.655500245920E-01
   103   120     8   -2.190807164814E+00 -6.655500245920E-01 -7.649909509346E+00
   103   121     8    7.649909509346E+00  2.190807164814E+00 -6.655500245920E-01
   103   122     8   -2.190807164814E+00  6.655500245920E-01  7.649909509346E+00
   103   123     8    7.649909509346E+00 -2.190807164814E+00  6.655500245920E-01
   103   124     8    2.190807164814E+00  6.655500245920E-01 -7.649909509346E+00
   103   125     8   -7.649909509346E+00  2.190807164814E+00  6.655500245920E-01
   103   126     8    2.190807164814E+00 -6.655500245920E-01  7.649909509346E+00

 SPACE  GROUP  N.                     :  217
 NUMBER OF SYMMETRY OPERATORS         :   24
 *******************************************************************************
 LATTICE PARAMETERS (ANGSTROMS AND DEGREES) - BOHR = 0.5291772083 ANGSTROM
 PRIMITIVE CELL - CENTRING CODE 6/0 VOLUME=  2897.760948 - DENSITY  1.162 g/cm^3
         A              B              C           ALPHA      BETA       GAMMA 
    15.55588828    15.55588828    15.55588828   109.471221 109.471221 109.471221
 *******************************************************************************
 ATOMS IN THE ASYMMETRIC UNIT    7 - ATOMS IN THE UNIT CELL:  126
     ATOM                 X/A                 Y/B                 Z/C    
 *******************************************************************************
      1 T 248 CD   -2.500000000000E-01 -5.000000000000E-01  2.500000000000E-01
      2 F 248 CD    2.500000000000E-01 -5.000000000000E-01 -2.500000000000E-01
      3 F 248 CD    2.500000000000E-01 -2.500000000000E-01 -5.000000000000E-01
      4 F 248 CD   -5.000000000000E-01  2.500000000000E-01 -2.500000000000E-01
      5 F 248 CD   -5.000000000000E-01 -2.500000000000E-01  2.500000000000E-01
      6 F 248 CD   -2.500000000000E-01  2.500000000000E-01 -5.000000000000E-01
      7 T   7 N    -3.170446861945E-01  3.583193945830E-01  2.697425659911E-01
      8 F   7 N     8.857682859181E-02  4.132127478143E-01 -2.697425659911E-01
      9 F   7 N     3.170446861945E-01 -4.132127478143E-01 -3.246359192225E-01
     10 F   7 N    -8.857682859181E-02 -3.583193945830E-01  3.246359192225E-01
     11 F   7 N     2.697425659911E-01 -3.170446861945E-01  3.583193945830E-01
     12 F   7 N     3.583193945830E-01  2.697425659911E-01 -3.170446861945E-01
     13 F   7 N     3.246359192225E-01 -8.857682859181E-02 -3.583193945830E-01
     14 F   7 N     4.132127478143E-01 -2.697425659911E-01  8.857682859181E-02
     15 F   7 N    -2.697425659911E-01  8.857682859181E-02  4.132127478143E-01
     16 F   7 N    -4.132127478143E-01 -3.246359192225E-01  3.170446861945E-01
     17 F   7 N    -3.246359192225E-01  3.170446861945E-01 -4.132127478143E-01
     18 F   7 N    -3.583193945830E-01  3.246359192225E-01 -8.857682859181E-02
     19 F   7 N     3.583193945830E-01 -3.170446861945E-01  2.697425659911E-01
     20 F   7 N     4.132127478143E-01  8.857682859181E-02 -2.697425659911E-01
     21 F   7 N    -4.132127478143E-01  3.170446861945E-01 -3.246359192225E-01
     22 F   7 N    -3.583193945830E-01 -8.857682859181E-02  3.246359192225E-01
     23 F   7 N    -3.170446861945E-01  2.697425659911E-01  3.583193945830E-01
     24 F   7 N     2.697425659911E-01  3.583193945830E-01 -3.170446861945E-01
     25 F   7 N    -8.857682859181E-02  3.246359192225E-01 -3.583193945830E-01
     26 F   7 N    -2.697425659911E-01  4.132127478143E-01  8.857682859181E-02
     27 F   7 N     8.857682859181E-02 -2.697425659911E-01  4.132127478143E-01
     28 F   7 N    -3.246359192225E-01 -4.132127478143E-01  3.170446861945E-01
     29 F   7 N     3.170446861945E-01 -3.246359192225E-01 -4.132127478143E-01
     30 F   7 N     3.246359192225E-01 -3.583193945830E-01 -8.857682859181E-02
     31 T   7 N    -1.919681731420E-01  4.560092543123E-01  4.560092543123E-01
     32 F   7 N     0.000000000000E+00  3.520225725457E-01 -4.560092543123E-01
     33 F   7 N     1.919681731420E-01 -3.520225725457E-01 -3.520225725457E-01
     34 F   7 N     0.000000000000E+00 -4.560092543123E-01  3.520225725457E-01
     35 F   7 N     4.560092543123E-01 -1.919681731420E-01  4.560092543123E-01
     36 F   7 N     4.560092543123E-01  4.560092543123E-01 -1.919681731420E-01
     37 F   7 N     3.520225725457E-01  0.000000000000E+00 -4.560092543123E-01
     38 F   7 N     3.520225725457E-01 -4.560092543123E-01  0.000000000000E+00
     39 F   7 N    -4.560092543123E-01  0.000000000000E+00  3.520225725457E-01
     40 F   7 N    -3.520225725457E-01 -3.520225725457E-01  1.919681731420E-01
     41 F   7 N    -3.520225725457E-01  1.919681731420E-01 -3.520225725457E-01
     42 F   7 N    -4.560092543123E-01  3.520225725457E-01  0.000000000000E+00
     43 T   6 C    -2.750059841174E-01  3.611795215158E-01  3.611795215158E-01
     44 F   6 C     0.000000000000E+00  3.638144943669E-01 -3.611795215158E-01
     45 F   6 C     2.750059841174E-01 -3.638144943669E-01 -3.638144943669E-01
     46 F   6 C     0.000000000000E+00 -3.611795215158E-01  3.638144943669E-01
     47 F   6 C     3.611795215158E-01 -2.750059841174E-01  3.611795215158E-01
     48 F   6 C     3.611795215158E-01  3.611795215158E-01 -2.750059841174E-01
     49 F   6 C     3.638144943669E-01  0.000000000000E+00 -3.611795215158E-01
     50 F   6 C     3.638144943669E-01 -3.611795215158E-01  0.000000000000E+00
     51 F   6 C    -3.611795215158E-01  0.000000000000E+00  3.638144943669E-01
     52 F   6 C    -3.638144943669E-01 -3.638144943669E-01  2.750059841174E-01
     53 F   6 C    -3.638144943669E-01  2.750059841174E-01 -3.638144943669E-01
     54 F   6 C    -3.611795215158E-01  3.638144943669E-01  0.000000000000E+00
     55 T   6 C    -3.924462204345E-01  2.566127332947E-01  2.019036097929E-01
     56 F   6 C     5.470912350177E-02  4.056501697726E-01 -2.019036097929E-01
     57 F   6 C     3.924462204345E-01 -4.056501697726E-01 -3.509410462709E-01
     58 F   6 C    -5.470912350177E-02 -2.566127332947E-01  3.509410462709E-01
     59 F   6 C     2.019036097929E-01 -3.924462204345E-01  2.566127332947E-01
     60 F   6 C     2.566127332947E-01  2.019036097929E-01 -3.924462204345E-01
     61 F   6 C     3.509410462709E-01 -5.470912350177E-02 -2.566127332947E-01
     62 F   6 C     4.056501697726E-01 -2.019036097929E-01  5.470912350177E-02
     63 F   6 C    -2.019036097929E-01  5.470912350177E-02  4.056501697726E-01
     64 F   6 C    -4.056501697726E-01 -3.509410462709E-01  3.924462204345E-01
     65 F   6 C    -3.509410462709E-01  3.924462204345E-01 -4.056501697726E-01
     66 F   6 C    -2.566127332947E-01  3.509410462709E-01 -5.470912350177E-02
     67 F   6 C     2.566127332947E-01 -3.924462204345E-01  2.019036097929E-01
     68 F   6 C     4.056501697726E-01  5.470912350177E-02 -2.019036097929E-01
     69 F   6 C    -4.056501697726E-01  3.924462204345E-01 -3.509410462709E-01
     70 F   6 C    -2.566127332947E-01 -5.470912350177E-02  3.509410462709E-01
     71 F   6 C    -3.924462204345E-01  2.019036097929E-01  2.566127332947E-01
     72 F   6 C     2.019036097929E-01  2.566127332947E-01 -3.924462204345E-01
     73 F   6 C    -5.470912350177E-02  3.509410462709E-01 -2.566127332947E-01
     74 F   6 C    -2.019036097929E-01  4.056501697726E-01  5.470912350177E-02
     75 F   6 C     5.470912350177E-02 -2.019036097929E-01  4.056501697726E-01
     76 F   6 C    -3.509410462709E-01 -4.056501697726E-01  3.924462204345E-01
     77 F   6 C     3.924462204345E-01 -3.509410462709E-01 -4.056501697726E-01
     78 F   6 C     3.509410462709E-01 -2.566127332947E-01 -5.470912350177E-02
     79 T   1 H    -4.422188178645E-01  2.287955656075E-01  1.197444556796E-01
     80 F   1 H     1.090511099278E-01  4.380367264559E-01 -1.197444556796E-01
     81 F   1 H     4.422188178645E-01 -4.380367264559E-01 -3.289856165281E-01
     82 F   1 H    -1.090511099278E-01 -2.287955656075E-01  3.289856165281E-01
     83 F   1 H     1.197444556796E-01 -4.422188178645E-01  2.287955656075E-01
     84 F   1 H     2.287955656075E-01  1.197444556796E-01 -4.422188178645E-01
     85 F   1 H     3.289856165281E-01 -1.090511099278E-01 -2.287955656075E-01
     86 F   1 H     4.380367264559E-01 -1.197444556796E-01  1.090511099278E-01
     87 F   1 H    -1.197444556796E-01  1.090511099278E-01  4.380367264559E-01
     88 F   1 H    -4.380367264559E-01 -3.289856165281E-01  4.422188178645E-01
     89 F   1 H    -3.289856165281E-01  4.422188178645E-01 -4.380367264559E-01
     90 F   1 H    -2.287955656075E-01  3.289856165281E-01 -1.090511099278E-01
     91 F   1 H     2.287955656075E-01 -4.422188178645E-01  1.197444556796E-01
     92 F   1 H     4.380367264559E-01  1.090511099278E-01 -1.197444556796E-01
     93 F   1 H    -4.380367264559E-01  4.422188178645E-01 -3.289856165281E-01
     94 F   1 H    -2.287955656075E-01 -1.090511099278E-01  3.289856165281E-01
     95 F   1 H    -4.422188178645E-01  1.197444556796E-01  2.287955656075E-01
     96 F   1 H     1.197444556796E-01  2.287955656075E-01 -4.422188178645E-01
     97 F   1 H    -1.090511099278E-01  3.289856165281E-01 -2.287955656075E-01
     98 F   1 H    -1.197444556796E-01  4.380367264559E-01  1.090511099278E-01
     99 F   1 H     1.090511099278E-01 -1.197444556796E-01  4.380367264559E-01
    100 F   1 H    -3.289856165281E-01 -4.380367264559E-01  4.422188178645E-01
    101 F   1 H     4.422188178645E-01 -3.289856165281E-01 -4.380367264559E-01
    102 F   1 H     3.289856165281E-01 -2.287955656075E-01 -1.090511099278E-01
    103 T   8 O    -1.590187486749E-01  4.521488918146E-01 -4.629371895952E-01
    104 F   8 O    -8.491391859014E-02  3.039184409203E-01  4.629371895952E-01
    105 F   8 O     1.590187486749E-01 -3.039184409203E-01 -3.888323595105E-01
    106 F   8 O     8.491391859014E-02 -4.521488918146E-01  3.888323595105E-01
    107 F   8 O    -4.629371895952E-01 -1.590187486749E-01  4.521488918146E-01
    108 F   8 O     4.521488918146E-01 -4.629371895952E-01 -1.590187486749E-01
    109 F   8 O     3.888323595105E-01  8.491391859014E-02 -4.521488918146E-01
    110 F   8 O     3.039184409203E-01  4.629371895952E-01 -8.491391859014E-02
    111 F   8 O     4.629371895952E-01 -8.491391859014E-02  3.039184409203E-01
    112 F   8 O    -3.039184409203E-01 -3.888323595105E-01  1.590187486749E-01
    113 F   8 O    -3.888323595105E-01  1.590187486749E-01 -3.039184409203E-01
    114 F   8 O    -4.521488918146E-01  3.888323595105E-01  8.491391859014E-02
    115 F   8 O     4.521488918146E-01 -1.590187486749E-01 -4.629371895952E-01
    116 F   8 O     3.039184409203E-01 -8.491391859014E-02  4.629371895952E-01
    117 F   8 O    -3.039184409203E-01  1.590187486749E-01 -3.888323595105E-01
    118 F   8 O    -4.521488918146E-01  8.491391859014E-02  3.888323595105E-01
    119 F   8 O    -1.590187486749E-01 -4.629371895952E-01  4.521488918146E-01
    120 F   8 O    -4.629371895952E-01  4.521488918146E-01 -1.590187486749E-01
    121 F   8 O     8.491391859014E-02  3.888323595105E-01 -4.521488918146E-01
    122 F   8 O     4.629371895952E-01  3.039184409203E-01 -8.491391859014E-02
    123 F   8 O    -8.491391859014E-02  4.629371895952E-01  3.039184409203E-01
    124 F   8 O    -3.888323595105E-01 -3.039184409203E-01  1.590187486749E-01
    125 F   8 O     1.590187486749E-01 -3.888323595105E-01 -3.039184409203E-01
    126 F   8 O     3.888323595105E-01 -4.521488918146E-01  8.491391859014E-02

 TRANSFORMATION MATRIX PRIMITIVE-CRYSTALLOGRAPHIC CELL
  0.0000  1.0000  1.0000  1.0000  0.0000  1.0000  1.0000  1.0000  0.0000

 *******************************************************************************
 CRYSTALLOGRAPHIC CELL (VOLUME=       5795.52189634)
         A              B              C           ALPHA      BETA       GAMMA 
    17.96239257    17.96239257    17.96239257    90.000000  90.000000  90.000000

 COORDINATES IN THE CRYSTALLOGRAPHIC CELL
     ATOM                 X/A                 Y/B                 Z/C    
 *******************************************************************************
      1 T 248 CD    0.000000000000E+00  2.500000000000E-01 -5.000000000000E-01
      2 F 248 CD   -5.000000000000E-01  2.500000000000E-01  0.000000000000E+00
      3 F 248 CD   -5.000000000000E-01  0.000000000000E+00  2.500000000000E-01
      4 F 248 CD    2.500000000000E-01 -5.000000000000E-01  0.000000000000E+00
      5 F 248 CD    2.500000000000E-01  0.000000000000E+00 -5.000000000000E-01
      6 F 248 CD    0.000000000000E+00 -5.000000000000E-01  2.500000000000E-01
      7 T   7 N    -2.744667661569E-02  2.971892426068E-01  3.857660711986E-01
      8 F   7 N     2.744667661569E-02 -2.971892426068E-01  3.857660711986E-01
      9 F   7 N    -2.744667661569E-02 -2.971892426068E-01 -3.857660711986E-01
     10 F   7 N     2.744667661569E-02  2.971892426068E-01 -3.857660711986E-01
     11 F   7 N     3.857660711986E-01 -2.744667661569E-02  2.971892426068E-01
     12 F   7 N     2.971892426068E-01  3.857660711986E-01 -2.744667661569E-02
     13 F   7 N    -3.857660711986E-01  2.744667661569E-02  2.971892426068E-01
     14 F   7 N    -2.971892426068E-01  3.857660711986E-01  2.744667661569E-02
     15 F   7 N     3.857660711986E-01  2.744667661569E-02 -2.971892426068E-01
     16 F   7 N    -2.971892426068E-01 -3.857660711986E-01 -2.744667661569E-02
     17 F   7 N    -3.857660711986E-01 -2.744667661569E-02 -2.971892426068E-01
     18 F   7 N     2.971892426068E-01 -3.857660711986E-01  2.744667661569E-02
     19 F   7 N     2.971892426068E-01 -2.744667661569E-02  3.857660711986E-01
     20 F   7 N    -2.971892426068E-01  2.744667661569E-02  3.857660711986E-01
     21 F   7 N    -2.971892426068E-01 -2.744667661569E-02 -3.857660711986E-01
     22 F   7 N     2.971892426068E-01  2.744667661569E-02 -3.857660711986E-01
     23 F   7 N    -2.744667661569E-02  3.857660711986E-01  2.971892426068E-01
     24 F   7 N     3.857660711986E-01  2.971892426068E-01 -2.744667661569E-02
     25 F   7 N     2.744667661569E-02 -3.857660711986E-01  2.971892426068E-01
     26 F   7 N     3.857660711986E-01 -2.971892426068E-01  2.744667661569E-02
     27 F   7 N     2.744667661569E-02  3.857660711986E-01 -2.971892426068E-01
     28 F   7 N    -3.857660711986E-01 -2.971892426068E-01 -2.744667661569E-02
     29 F   7 N    -2.744667661569E-02 -3.857660711986E-01 -2.971892426068E-01
     30 F   7 N    -3.857660711986E-01  2.971892426068E-01  2.744667661569E-02
     31 T   7 N    -4.480066591167E-01 -9.598408657098E-02 -9.598408657098E-02
     32 F   7 N     4.480066591167E-01  9.598408657098E-02 -9.598408657098E-02
     33 F   7 N    -4.480066591167E-01  9.598408657098E-02  9.598408657098E-02
     34 F   7 N     4.480066591167E-01 -9.598408657098E-02  9.598408657098E-02
     35 F   7 N    -9.598408657098E-02 -4.480066591167E-01 -9.598408657098E-02
     36 F   7 N    -9.598408657098E-02 -9.598408657098E-02 -4.480066591167E-01
     37 F   7 N     9.598408657098E-02  4.480066591167E-01 -9.598408657098E-02
     38 F   7 N     9.598408657098E-02 -9.598408657098E-02  4.480066591167E-01
     39 F   7 N    -9.598408657098E-02  4.480066591167E-01  9.598408657098E-02
     40 F   7 N     9.598408657098E-02  9.598408657098E-02 -4.480066591167E-01
     41 F   7 N     9.598408657098E-02 -4.480066591167E-01  9.598408657098E-02
     42 F   7 N    -9.598408657098E-02  9.598408657098E-02  4.480066591167E-01
     43 T   6 C    -1.317486425548E-03  3.624970079413E-01  3.624970079413E-01
     44 F   6 C     1.317486425548E-03 -3.624970079413E-01  3.624970079413E-01
     45 F   6 C    -1.317486425548E-03 -3.624970079413E-01 -3.624970079413E-01
     46 F   6 C     1.317486425548E-03  3.624970079413E-01 -3.624970079413E-01
     47 F   6 C     3.624970079413E-01 -1.317486425548E-03  3.624970079413E-01
     48 F   6 C     3.624970079413E-01  3.624970079413E-01 -1.317486425548E-03
     49 F   6 C    -3.624970079413E-01  1.317486425548E-03  3.624970079413E-01
     50 F   6 C    -3.624970079413E-01  3.624970079413E-01  1.317486425548E-03
     51 F   6 C     3.624970079413E-01  1.317486425548E-03 -3.624970079413E-01
     52 F   6 C    -3.624970079413E-01 -3.624970079413E-01 -1.317486425548E-03
     53 F   6 C    -3.624970079413E-01 -1.317486425548E-03 -3.624970079413E-01
     54 F   6 C     3.624970079413E-01 -3.624970079413E-01  1.317486425548E-03
     55 T   6 C    -7.451871823897E-02  2.764223280319E-01  3.311314515337E-01
     56 F   6 C     7.451871823897E-02 -2.764223280319E-01  3.311314515337E-01
     57 F   6 C    -7.451871823897E-02 -2.764223280319E-01 -3.311314515337E-01
     58 F   6 C     7.451871823897E-02  2.764223280319E-01 -3.311314515337E-01
     59 F   6 C     3.311314515337E-01 -7.451871823897E-02  2.764223280319E-01
     60 F   6 C     2.764223280319E-01  3.311314515337E-01 -7.451871823897E-02
     61 F   6 C    -3.311314515337E-01  7.451871823897E-02  2.764223280319E-01
     62 F   6 C    -2.764223280319E-01  3.311314515337E-01  7.451871823897E-02
     63 F   6 C     3.311314515337E-01  7.451871823897E-02 -2.764223280319E-01
     64 F   6 C    -2.764223280319E-01 -3.311314515337E-01 -7.451871823897E-02
     65 F   6 C    -3.311314515337E-01 -7.451871823897E-02 -2.764223280319E-01
     66 F   6 C     2.764223280319E-01 -3.311314515337E-01  7.451871823897E-02
     67 F   6 C     2.764223280319E-01 -7.451871823897E-02  3.311314515337E-01
     68 F   6 C    -2.764223280319E-01  7.451871823897E-02  3.311314515337E-01
     69 F   6 C    -2.764223280319E-01 -7.451871823897E-02 -3.311314515337E-01
     70 F   6 C     2.764223280319E-01  7.451871823897E-02 -3.311314515337E-01
     71 F   6 C    -7.451871823897E-02  3.311314515337E-01  2.764223280319E-01
     72 F   6 C     3.311314515337E-01  2.764223280319E-01 -7.451871823897E-02
     73 F   6 C     7.451871823897E-02 -3.311314515337E-01  2.764223280319E-01
     74 F   6 C     3.311314515337E-01 -2.764223280319E-01  7.451871823897E-02
     75 F   6 C     7.451871823897E-02  3.311314515337E-01 -2.764223280319E-01
     76 F   6 C    -3.311314515337E-01 -2.764223280319E-01 -7.451871823897E-02
     77 F   6 C    -7.451871823897E-02 -3.311314515337E-01 -2.764223280319E-01
     78 F   6 C    -3.311314515337E-01  2.764223280319E-01  7.451871823897E-02
     79 T   1 H    -1.046205804242E-01  2.243650361038E-01  3.334161460317E-01
     80 F   1 H     1.046205804242E-01 -2.243650361038E-01  3.334161460317E-01
     81 F   1 H    -1.046205804242E-01 -2.243650361038E-01 -3.334161460317E-01
     82 F   1 H     1.046205804242E-01  2.243650361038E-01 -3.334161460317E-01
     83 F   1 H     3.334161460317E-01 -1.046205804242E-01  2.243650361038E-01
     84 F   1 H     2.243650361038E-01  3.334161460317E-01 -1.046205804242E-01
     85 F   1 H    -3.334161460317E-01  1.046205804242E-01  2.243650361038E-01
     86 F   1 H    -2.243650361038E-01  3.334161460317E-01  1.046205804242E-01
     87 F   1 H     3.334161460317E-01  1.046205804242E-01 -2.243650361038E-01
     88 F   1 H    -2.243650361038E-01 -3.334161460317E-01 -1.046205804242E-01
     89 F   1 H    -3.334161460317E-01 -1.046205804242E-01 -2.243650361038E-01
     90 F   1 H     2.243650361038E-01 -3.334161460317E-01  1.046205804242E-01
     91 F   1 H     2.243650361038E-01 -1.046205804242E-01  3.334161460317E-01
     92 F   1 H    -2.243650361038E-01  1.046205804242E-01  3.334161460317E-01
     93 F   1 H    -2.243650361038E-01 -1.046205804242E-01 -3.334161460317E-01
     94 F   1 H     2.243650361038E-01  1.046205804242E-01 -3.334161460317E-01
     95 F   1 H    -1.046205804242E-01  3.334161460317E-01  2.243650361038E-01
     96 F   1 H     3.334161460317E-01  2.243650361038E-01 -1.046205804242E-01
     97 F   1 H     1.046205804242E-01 -3.334161460317E-01  2.243650361038E-01
     98 F   1 H     3.334161460317E-01 -2.243650361038E-01  1.046205804242E-01
     99 F   1 H     1.046205804242E-01  3.334161460317E-01 -2.243650361038E-01
    100 F   1 H    -3.334161460317E-01 -2.243650361038E-01 -1.046205804242E-01
    101 F   1 H    -1.046205804242E-01 -3.334161460317E-01 -2.243650361038E-01
    102 F   1 H    -3.334161460317E-01  2.243650361038E-01  1.046205804242E-01
    103 T   8 O    -4.258847745528E-01 -3.705241504239E-02 -1.219663336325E-01
    104 F   8 O     4.258847745528E-01  3.705241504239E-02 -1.219663336325E-01
    105 F   8 O    -4.258847745528E-01  3.705241504239E-02  1.219663336325E-01
    106 F   8 O     4.258847745528E-01 -3.705241504239E-02  1.219663336325E-01
    107 F   8 O    -1.219663336325E-01 -4.258847745528E-01 -3.705241504239E-02
    108 F   8 O    -3.705241504239E-02 -1.219663336325E-01 -4.258847745528E-01
    109 F   8 O     1.219663336325E-01  4.258847745528E-01 -3.705241504239E-02
    110 F   8 O     3.705241504239E-02 -1.219663336325E-01  4.258847745528E-01
    111 F   8 O    -1.219663336325E-01  4.258847745528E-01  3.705241504239E-02
    112 F   8 O     3.705241504239E-02  1.219663336325E-01 -4.258847745528E-01
    113 F   8 O     1.219663336325E-01 -4.258847745528E-01  3.705241504239E-02
    114 F   8 O    -3.705241504239E-02  1.219663336325E-01  4.258847745528E-01
    115 F   8 O    -3.705241504239E-02 -4.258847745528E-01 -1.219663336325E-01
    116 F   8 O     3.705241504239E-02  4.258847745528E-01 -1.219663336325E-01
    117 F   8 O     3.705241504239E-02 -4.258847745528E-01  1.219663336325E-01
    118 F   8 O    -3.705241504239E-02  4.258847745528E-01  1.219663336325E-01
    119 F   8 O    -4.258847745528E-01 -1.219663336325E-01 -3.705241504239E-02
    120 F   8 O    -1.219663336325E-01 -3.705241504239E-02 -4.258847745528E-01
    121 F   8 O     4.258847745528E-01  1.219663336325E-01 -3.705241504239E-02
    122 F   8 O    -1.219663336325E-01  3.705241504239E-02  4.258847745528E-01
    123 F   8 O     4.258847745528E-01 -1.219663336325E-01  3.705241504239E-02
    124 F   8 O     1.219663336325E-01  3.705241504239E-02 -4.258847745528E-01
    125 F   8 O    -4.258847745528E-01  1.219663336325E-01  3.705241504239E-02
    126 F   8 O     1.219663336325E-01 -3.705241504239E-02  4.258847745528E-01

 T = ATOM BELONGING TO THE ASYMMETRIC UNIT
 *******************************************************************************
 * GEOMETRY EDITING - INPUT COORDINATES ARE GIVEN IN ANGSTROM         
 *******************************************************************************

 GEOMETRY NOW FULLY CONSISTENT WITH THE GROUP
 INFORMATION **** NEW DEFAULT **** FINALRUN 4 FOR GEOMETRY OPTIMIZATIONS
 INFORMATION **** NEW DEFAULT **** OPTGEOM OPTIMIZES BOTH ATOMIC COORDINATES AND CELL PARAMETERS
 INFORMATION **** NEW DEFAULT **** TOL. ON ATOMIC DISP TO REDEFINE REF. GEOMETRY: 0.8 Angs
 INFORMATION **** NEW DEFAULT **** N POINTS TO REDEFINE REF. GEOMETRY: N OF OPT DEGS OF FREEDOM
 INFORMATION **** NEW DEFAULT **** TOL. ON ENERGY TO REDEFINE REF. GEOMETRY: 10**-3*(5*N. ATOMS)

 IMPORTANT INFORMATION:
 THE COORDINATE SYSTEM ADOPTED IN THE OPTIMIZATION IS NOT IN
 GENERAL HOMOGENEOUS UNITS. FOR THIS REASON THE GRADIENT AND 
 HESSIAN MATRIX IN TERMS OF THIS SYSTEM ARE GIVEN WITHOUT
 UNITS. FOR MORE DETAILS SEE THE MANUAL.

 INITIAL TRUST RADIUS         0.50000 MAXIMUM TRUST RADIUS               4.00000
 MAXIMUM GRADIENT COMPONENT   0.00045 MAXIMUM DISPLACEMENT COMPONENT     0.00180
 R.M.S. OF GRADIENT COMPONENT 0.00030 R.M.S. OF DISPLACEMENT COMPONENTS  0.00120
 THRESHOLD ON ENERGY CHANGE 0.100E-06 EXTRAPOLATING POLYNOMIAL ORDER           2
 MAXIMUM ALLOWED NUMBER OF STEPS   -1 SORTING OF ENERGY POINTS:               NO
 ANALYTICAL  GRADIENT                 HESSIAN UPDATING                      BFGS
 STEP SIZE NUMERICAL GRADIENT 0.00100
 INITIAL HESSIAN MATRIX: SCHLEGEL MODEL 2
 *******************************************************************************


 ELAELAELAELAELAELAELAELAELAELAELAELAELAELAELAELAELAELAELAELAELAELAELAELAELAELA

                       ELASTIC CALCULATION

 INFORMATION **** TOLDEX ****  CONVERGENCE CRITERION FOR RMS DISPLACEMENT MODIFIED  6.200000E-04
 INFORMATION **** TOLDEG **** MODIFY CONVERGENCE CRITERION FOR RMS GRADIENT  3.000000E-04
 INFORMATION **** TOLDEE **** CONVERGENCE CRITERION FOR ENERGY MODIFIED: 10**-           8

 GCALCO - MAX INDICES DIRECT LATTICE VECTOR    14    14    14
 NO.OF VECTORS CREATED 6999 STARS  122 RMAX   320.22708 BOHR

 GEOMETRY FOR WAVE FUNCTION - DIMENSIONALITY OF THE SYSTEM    3
 (NON PERIODIC DIRECTION: LATTICE PARAMETER FORMALLY SET TO 500)
 *******************************************************************************
 LATTICE PARAMETERS (ANGSTROMS AND DEGREES) - BOHR = 0.5291772083 ANGSTROM
 PRIMITIVE CELL - CENTRING CODE 6/0 VOLUME=  2897.760948 - DENSITY  1.162 g/cm^3
         A              B              C           ALPHA      BETA       GAMMA 
    15.55588828    15.55588828    15.55588828   109.471221 109.471221 109.471221
 *******************************************************************************
 ATOMS IN THE ASYMMETRIC UNIT    7 - ATOMS IN THE UNIT CELL:  126
     ATOM                 X/A                 Y/B                 Z/C    
 *******************************************************************************
      1 T 248 CD   -2.500000000000E-01 -5.000000000000E-01  2.500000000000E-01
      2 F 248 CD    2.500000000000E-01 -5.000000000000E-01 -2.500000000000E-01
      3 F 248 CD    2.500000000000E-01 -2.500000000000E-01  5.000000000000E-01
      4 F 248 CD   -5.000000000000E-01  2.500000000000E-01 -2.500000000000E-01
      5 F 248 CD    5.000000000000E-01 -2.500000000000E-01  2.500000000000E-01
      6 F 248 CD   -2.500000000000E-01  2.500000000000E-01  5.000000000000E-01
      7 T   7 N    -3.170446861945E-01  3.583193945830E-01  2.697425659911E-01
      8 F   7 N     8.857682859181E-02  4.132127478143E-01 -2.697425659911E-01
      9 F   7 N     3.170446861945E-01 -4.132127478143E-01 -3.246359192225E-01
     10 F   7 N    -8.857682859181E-02 -3.583193945830E-01  3.246359192225E-01
     11 F   7 N     2.697425659911E-01 -3.170446861945E-01  3.583193945830E-01
     12 F   7 N     3.583193945830E-01  2.697425659911E-01 -3.170446861945E-01
     13 F   7 N     3.246359192225E-01 -8.857682859181E-02 -3.583193945830E-01
     14 F   7 N     4.132127478143E-01 -2.697425659911E-01  8.857682859181E-02
     15 F   7 N    -2.697425659911E-01  8.857682859181E-02  4.132127478143E-01
     16 F   7 N    -4.132127478143E-01 -3.246359192225E-01  3.170446861945E-01
     17 F   7 N    -3.246359192225E-01  3.170446861945E-01 -4.132127478143E-01
     18 F   7 N    -3.583193945830E-01  3.246359192225E-01 -8.857682859181E-02
     19 F   7 N     3.583193945830E-01 -3.170446861945E-01  2.697425659911E-01
     20 F   7 N     4.132127478143E-01  8.857682859181E-02 -2.697425659911E-01
     21 F   7 N    -4.132127478143E-01  3.170446861945E-01 -3.246359192225E-01
     22 F   7 N    -3.583193945830E-01 -8.857682859181E-02  3.246359192225E-01
     23 F   7 N    -3.170446861945E-01  2.697425659911E-01  3.583193945830E-01
     24 F   7 N     2.697425659911E-01  3.583193945830E-01 -3.170446861945E-01
     25 F   7 N    -8.857682859181E-02  3.246359192225E-01 -3.583193945830E-01
     26 F   7 N    -2.697425659911E-01  4.132127478143E-01  8.857682859181E-02
     27 F   7 N     8.857682859181E-02 -2.697425659911E-01  4.132127478143E-01
     28 F   7 N    -3.246359192225E-01 -4.132127478143E-01  3.170446861945E-01
     29 F   7 N     3.170446861945E-01 -3.246359192225E-01 -4.132127478143E-01
     30 F   7 N     3.246359192225E-01 -3.583193945830E-01 -8.857682859181E-02
     31 T   7 N    -1.919681731420E-01  4.560092543123E-01  4.560092543123E-01
     32 F   7 N     0.000000000000E+00  3.520225725457E-01 -4.560092543123E-01
     33 F   7 N     1.919681731420E-01 -3.520225725457E-01 -3.520225725457E-01
     34 F   7 N     0.000000000000E+00 -4.560092543123E-01  3.520225725457E-01
     35 F   7 N     4.560092543123E-01 -1.919681731420E-01  4.560092543123E-01
     36 F   7 N     4.560092543123E-01  4.560092543123E-01 -1.919681731420E-01
     37 F   7 N     3.520225725457E-01  0.000000000000E+00 -4.560092543123E-01
     38 F   7 N     3.520225725457E-01 -4.560092543123E-01  0.000000000000E+00
     39 F   7 N    -4.560092543123E-01  0.000000000000E+00  3.520225725457E-01
     40 F   7 N    -3.520225725457E-01 -3.520225725457E-01  1.919681731420E-01
     41 F   7 N    -3.520225725457E-01  1.919681731420E-01 -3.520225725457E-01
     42 F   7 N    -4.560092543123E-01  3.520225725457E-01  0.000000000000E+00
     43 T   6 C    -2.750059841174E-01  3.611795215158E-01  3.611795215158E-01
     44 F   6 C     0.000000000000E+00  3.638144943669E-01 -3.611795215158E-01
     45 F   6 C     2.750059841174E-01 -3.638144943669E-01 -3.638144943669E-01
     46 F   6 C     0.000000000000E+00 -3.611795215158E-01  3.638144943669E-01
     47 F   6 C     3.611795215158E-01 -2.750059841174E-01  3.611795215158E-01
     48 F   6 C     3.611795215158E-01  3.611795215158E-01 -2.750059841174E-01
     49 F   6 C     3.638144943669E-01  0.000000000000E+00 -3.611795215158E-01
     50 F   6 C     3.638144943669E-01 -3.611795215158E-01  0.000000000000E+00
     51 F   6 C    -3.611795215158E-01  0.000000000000E+00  3.638144943669E-01
     52 F   6 C    -3.638144943669E-01 -3.638144943669E-01  2.750059841174E-01
     53 F   6 C    -3.638144943669E-01  2.750059841174E-01 -3.638144943669E-01
     54 F   6 C    -3.611795215158E-01  3.638144943669E-01  0.000000000000E+00
     55 T   6 C    -3.924462204345E-01  2.566127332947E-01  2.019036097929E-01
     56 F   6 C     5.470912350177E-02  4.056501697726E-01 -2.019036097929E-01
     57 F   6 C     3.924462204345E-01 -4.056501697726E-01 -3.509410462709E-01
     58 F   6 C    -5.470912350177E-02 -2.566127332947E-01  3.509410462709E-01
     59 F   6 C     2.019036097929E-01 -3.924462204345E-01  2.566127332947E-01
     60 F   6 C     2.566127332947E-01  2.019036097929E-01 -3.924462204345E-01
     61 F   6 C     3.509410462709E-01 -5.470912350177E-02 -2.566127332947E-01
     62 F   6 C     4.056501697726E-01 -2.019036097929E-01  5.470912350177E-02
     63 F   6 C    -2.019036097929E-01  5.470912350177E-02  4.056501697726E-01
     64 F   6 C    -4.056501697726E-01 -3.509410462709E-01  3.924462204345E-01
     65 F   6 C    -3.509410462709E-01  3.924462204345E-01 -4.056501697726E-01
     66 F   6 C    -2.566127332947E-01  3.509410462709E-01 -5.470912350177E-02
     67 F   6 C     2.566127332947E-01 -3.924462204345E-01  2.019036097929E-01
     68 F   6 C     4.056501697726E-01  5.470912350177E-02 -2.019036097929E-01
     69 F   6 C    -4.056501697726E-01  3.924462204345E-01 -3.509410462709E-01
     70 F   6 C    -2.566127332947E-01 -5.470912350177E-02  3.509410462709E-01
     71 F   6 C    -3.924462204345E-01  2.019036097929E-01  2.566127332947E-01
     72 F   6 C     2.019036097929E-01  2.566127332947E-01 -3.924462204345E-01
     73 F   6 C    -5.470912350177E-02  3.509410462709E-01 -2.566127332947E-01
     74 F   6 C    -2.019036097929E-01  4.056501697726E-01  5.470912350177E-02
     75 F   6 C     5.470912350177E-02 -2.019036097929E-01  4.056501697726E-01
     76 F   6 C    -3.509410462709E-01 -4.056501697726E-01  3.924462204345E-01
     77 F   6 C     3.924462204345E-01 -3.509410462709E-01 -4.056501697726E-01
     78 F   6 C     3.509410462709E-01 -2.566127332947E-01 -5.470912350177E-02
     79 T   1 H    -4.422188178645E-01  2.287955656075E-01  1.197444556796E-01
     80 F   1 H     1.090511099278E-01  4.380367264559E-01 -1.197444556796E-01
     81 F   1 H     4.422188178645E-01 -4.380367264559E-01 -3.289856165281E-01
     82 F   1 H    -1.090511099278E-01 -2.287955656075E-01  3.289856165281E-01
     83 F   1 H     1.197444556796E-01 -4.422188178645E-01  2.287955656075E-01
     84 F   1 H     2.287955656075E-01  1.197444556796E-01 -4.422188178645E-01
     85 F   1 H     3.289856165281E-01 -1.090511099278E-01 -2.287955656075E-01
     86 F   1 H     4.380367264559E-01 -1.197444556796E-01  1.090511099278E-01
     87 F   1 H    -1.197444556796E-01  1.090511099278E-01  4.380367264559E-01
     88 F   1 H    -4.380367264559E-01 -3.289856165281E-01  4.422188178645E-01
     89 F   1 H    -3.289856165281E-01  4.422188178645E-01 -4.380367264559E-01
     90 F   1 H    -2.287955656075E-01  3.289856165281E-01 -1.090511099278E-01
     91 F   1 H     2.287955656075E-01 -4.422188178645E-01  1.197444556796E-01
     92 F   1 H     4.380367264559E-01  1.090511099278E-01 -1.197444556796E-01
     93 F   1 H    -4.380367264559E-01  4.422188178645E-01 -3.289856165281E-01
     94 F   1 H    -2.287955656075E-01 -1.090511099278E-01  3.289856165281E-01
     95 F   1 H    -4.422188178645E-01  1.197444556796E-01  2.287955656075E-01
     96 F   1 H     1.197444556796E-01  2.287955656075E-01 -4.422188178645E-01
     97 F   1 H    -1.090511099278E-01  3.289856165281E-01 -2.287955656075E-01
     98 F   1 H    -1.197444556796E-01  4.380367264559E-01  1.090511099278E-01
     99 F   1 H     1.090511099278E-01 -1.197444556796E-01  4.380367264559E-01
    100 F   1 H    -3.289856165281E-01 -4.380367264559E-01  4.422188178645E-01
    101 F   1 H     4.422188178645E-01 -3.289856165281E-01 -4.380367264559E-01
    102 F   1 H     3.289856165281E-01 -2.287955656075E-01 -1.090511099278E-01
    103 T   8 O    -1.590187486749E-01  4.521488918146E-01 -4.629371895952E-01
    104 F   8 O    -8.491391859014E-02  3.039184409203E-01  4.629371895952E-01
    105 F   8 O     1.590187486749E-01 -3.039184409203E-01 -3.888323595105E-01
    106 F   8 O     8.491391859014E-02 -4.521488918146E-01  3.888323595105E-01
    107 F   8 O    -4.629371895952E-01 -1.590187486749E-01  4.521488918146E-01
    108 F   8 O     4.521488918146E-01 -4.629371895952E-01 -1.590187486749E-01
    109 F   8 O     3.888323595105E-01  8.491391859014E-02 -4.521488918146E-01
    110 F   8 O     3.039184409203E-01  4.629371895952E-01 -8.491391859014E-02
    111 F   8 O     4.629371895952E-01 -8.491391859014E-02  3.039184409203E-01
    112 F   8 O    -3.039184409203E-01 -3.888323595105E-01  1.590187486749E-01
    113 F   8 O    -3.888323595105E-01  1.590187486749E-01 -3.039184409203E-01
    114 F   8 O    -4.521488918146E-01  3.888323595105E-01  8.491391859014E-02
    115 F   8 O     4.521488918146E-01 -1.590187486749E-01 -4.629371895952E-01
    116 F   8 O     3.039184409203E-01 -8.491391859014E-02  4.629371895952E-01
    117 F   8 O    -3.039184409203E-01  1.590187486749E-01 -3.888323595105E-01
    118 F   8 O    -4.521488918146E-01  8.491391859014E-02  3.888323595105E-01
    119 F   8 O    -1.590187486749E-01 -4.629371895952E-01  4.521488918146E-01
    120 F   8 O    -4.629371895952E-01  4.521488918146E-01 -1.590187486749E-01
    121 F   8 O     8.491391859014E-02  3.888323595105E-01 -4.521488918146E-01
    122 F   8 O     4.629371895952E-01  3.039184409203E-01 -8.491391859014E-02
    123 F   8 O    -8.491391859014E-02  4.629371895952E-01  3.039184409203E-01
    124 F   8 O    -3.888323595105E-01 -3.039184409203E-01  1.590187486749E-01
    125 F   8 O     1.590187486749E-01 -3.888323595105E-01 -3.039184409203E-01
    126 F   8 O     3.888323595105E-01 -4.521488918146E-01  8.491391859014E-02

 TRANSFORMATION MATRIX PRIMITIVE-CRYSTALLOGRAPHIC CELL
  0.0000  1.0000  1.0000  1.0000  0.0000  1.0000  1.0000  1.0000  0.0000

 *******************************************************************************
 CRYSTALLOGRAPHIC CELL (VOLUME=       5795.52189634)
         A              B              C           ALPHA      BETA       GAMMA 
    17.96239257    17.96239257    17.96239257    90.000000  90.000000  90.000000

 COORDINATES IN THE CRYSTALLOGRAPHIC CELL
     ATOM                 X/A                 Y/B                 Z/C    
 *******************************************************************************
      1 T 248 CD    1.046639582838E-16  2.500000000000E-01  5.000000000000E-01
      2 F 248 CD   -5.000000000000E-01  2.500000000000E-01  0.000000000000E+00
      3 F 248 CD    5.000000000000E-01  5.233197914188E-17  2.500000000000E-01
      4 F 248 CD    2.500000000000E-01  5.000000000000E-01  7.849796871283E-17
      5 F 248 CD    2.500000000000E-01  0.000000000000E+00  5.000000000000E-01
      6 F 248 CD    0.000000000000E+00  5.000000000000E-01  2.500000000000E-01
      7 T   7 N    -2.744667661569E-02  2.971892426068E-01  3.857660711986E-01
      8 F   7 N     2.744667661569E-02 -2.971892426068E-01  3.857660711986E-01
      9 F   7 N    -2.744667661569E-02 -2.971892426068E-01 -3.857660711986E-01
     10 F   7 N     2.744667661569E-02  2.971892426068E-01 -3.857660711986E-01
     11 F   7 N     3.857660711986E-01 -2.744667661569E-02  2.971892426068E-01
     12 F   7 N     2.971892426068E-01  3.857660711986E-01 -2.744667661569E-02
     13 F   7 N    -3.857660711986E-01  2.744667661569E-02  2.971892426068E-01
     14 F   7 N    -2.971892426068E-01  3.857660711986E-01  2.744667661569E-02
     15 F   7 N     3.857660711986E-01  2.744667661569E-02 -2.971892426068E-01
     16 F   7 N    -2.971892426068E-01 -3.857660711986E-01 -2.744667661569E-02
     17 F   7 N    -3.857660711986E-01 -2.744667661569E-02 -2.971892426068E-01
     18 F   7 N     2.971892426068E-01 -3.857660711986E-01  2.744667661569E-02
     19 F   7 N     2.971892426068E-01 -2.744667661569E-02  3.857660711986E-01
     20 F   7 N    -2.971892426068E-01  2.744667661569E-02  3.857660711986E-01
     21 F   7 N    -2.971892426068E-01 -2.744667661569E-02 -3.857660711986E-01
     22 F   7 N     2.971892426068E-01  2.744667661569E-02 -3.857660711986E-01
     23 F   7 N    -2.744667661569E-02  3.857660711986E-01  2.971892426068E-01
     24 F   7 N     3.857660711986E-01  2.971892426068E-01 -2.744667661569E-02
     25 F   7 N     2.744667661569E-02 -3.857660711986E-01  2.971892426068E-01
     26 F   7 N     3.857660711986E-01 -2.971892426068E-01  2.744667661569E-02
     27 F   7 N     2.744667661569E-02  3.857660711986E-01 -2.971892426068E-01
     28 F   7 N    -3.857660711986E-01 -2.971892426068E-01 -2.744667661569E-02
     29 F   7 N    -2.744667661569E-02 -3.857660711986E-01 -2.971892426068E-01
     30 F   7 N    -3.857660711986E-01  2.971892426068E-01  2.744667661569E-02
     31 T   7 N    -4.480066591167E-01 -9.598408657098E-02 -9.598408657098E-02
     32 F   7 N     4.480066591167E-01  9.598408657098E-02 -9.598408657098E-02
     33 F   7 N    -4.480066591167E-01  9.598408657098E-02  9.598408657098E-02
     34 F   7 N     4.480066591167E-01 -9.598408657098E-02  9.598408657098E-02
     35 F   7 N    -9.598408657098E-02 -4.480066591167E-01 -9.598408657098E-02
     36 F   7 N    -9.598408657098E-02 -9.598408657098E-02 -4.480066591167E-01
     37 F   7 N     9.598408657098E-02  4.480066591167E-01 -9.598408657098E-02
     38 F   7 N     9.598408657098E-02 -9.598408657098E-02  4.480066591167E-01
     39 F   7 N    -9.598408657098E-02  4.480066591167E-01  9.598408657098E-02
     40 F   7 N     9.598408657098E-02  9.598408657098E-02 -4.480066591167E-01
     41 F   7 N     9.598408657098E-02 -4.480066591167E-01  9.598408657098E-02
     42 F   7 N    -9.598408657098E-02  9.598408657098E-02  4.480066591167E-01
     43 T   6 C    -1.317486425548E-03  3.624970079413E-01  3.624970079413E-01
     44 F   6 C     1.317486425548E-03 -3.624970079413E-01  3.624970079413E-01
     45 F   6 C    -1.317486425548E-03 -3.624970079413E-01 -3.624970079413E-01
     46 F   6 C     1.317486425548E-03  3.624970079413E-01 -3.624970079413E-01
     47 F   6 C     3.624970079413E-01 -1.317486425548E-03  3.624970079413E-01
     48 F   6 C     3.624970079413E-01  3.624970079413E-01 -1.317486425548E-03
     49 F   6 C    -3.624970079413E-01  1.317486425548E-03  3.624970079413E-01
     50 F   6 C    -3.624970079413E-01  3.624970079413E-01  1.317486425548E-03
     51 F   6 C     3.624970079413E-01  1.317486425548E-03 -3.624970079413E-01
     52 F   6 C    -3.624970079413E-01 -3.624970079413E-01 -1.317486425548E-03
     53 F   6 C    -3.624970079413E-01 -1.317486425548E-03 -3.624970079413E-01
     54 F   6 C     3.624970079413E-01 -3.624970079413E-01  1.317486425548E-03
     55 T   6 C    -7.451871823897E-02  2.764223280319E-01  3.311314515337E-01
     56 F   6 C     7.451871823897E-02 -2.764223280319E-01  3.311314515337E-01
     57 F   6 C    -7.451871823897E-02 -2.764223280319E-01 -3.311314515337E-01
     58 F   6 C     7.451871823897E-02  2.764223280319E-01 -3.311314515337E-01
     59 F   6 C     3.311314515337E-01 -7.451871823897E-02  2.764223280319E-01
     60 F   6 C     2.764223280319E-01  3.311314515337E-01 -7.451871823897E-02
     61 F   6 C    -3.311314515337E-01  7.451871823897E-02  2.764223280319E-01
     62 F   6 C    -2.764223280319E-01  3.311314515337E-01  7.451871823897E-02
     63 F   6 C     3.311314515337E-01  7.451871823897E-02 -2.764223280319E-01
     64 F   6 C    -2.764223280319E-01 -3.311314515337E-01 -7.451871823897E-02
     65 F   6 C    -3.311314515337E-01 -7.451871823897E-02 -2.764223280319E-01
     66 F   6 C     2.764223280319E-01 -3.311314515337E-01  7.451871823897E-02
     67 F   6 C     2.764223280319E-01 -7.451871823897E-02  3.311314515337E-01
     68 F   6 C    -2.764223280319E-01  7.451871823897E-02  3.311314515337E-01
     69 F   6 C    -2.764223280319E-01 -7.451871823897E-02 -3.311314515337E-01
     70 F   6 C     2.764223280319E-01  7.451871823897E-02 -3.311314515337E-01
     71 F   6 C    -7.451871823897E-02  3.311314515337E-01  2.764223280319E-01
     72 F   6 C     3.311314515337E-01  2.764223280319E-01 -7.451871823897E-02
     73 F   6 C     7.451871823897E-02 -3.311314515337E-01  2.764223280319E-01
     74 F   6 C     3.311314515337E-01 -2.764223280319E-01  7.451871823897E-02
     75 F   6 C     7.451871823897E-02  3.311314515337E-01 -2.764223280319E-01
     76 F   6 C    -3.311314515337E-01 -2.764223280319E-01 -7.451871823897E-02
     77 F   6 C    -7.451871823897E-02 -3.311314515337E-01 -2.764223280319E-01
     78 F   6 C    -3.311314515337E-01  2.764223280319E-01  7.451871823897E-02
     79 T   1 H    -1.046205804242E-01  2.243650361038E-01  3.334161460317E-01
     80 F   1 H     1.046205804242E-01 -2.243650361038E-01  3.334161460317E-01
     81 F   1 H    -1.046205804242E-01 -2.243650361038E-01 -3.334161460317E-01
     82 F   1 H     1.046205804242E-01  2.243650361038E-01 -3.334161460317E-01
     83 F   1 H     3.334161460317E-01 -1.046205804242E-01  2.243650361038E-01
     84 F   1 H     2.243650361038E-01  3.334161460317E-01 -1.046205804242E-01
     85 F   1 H    -3.334161460317E-01  1.046205804242E-01  2.243650361038E-01
     86 F   1 H    -2.243650361038E-01  3.334161460317E-01  1.046205804242E-01
     87 F   1 H     3.334161460317E-01  1.046205804242E-01 -2.243650361038E-01
     88 F   1 H    -2.243650361038E-01 -3.334161460317E-01 -1.046205804242E-01
     89 F   1 H    -3.334161460317E-01 -1.046205804242E-01 -2.243650361038E-01
     90 F   1 H     2.243650361038E-01 -3.334161460317E-01  1.046205804242E-01
     91 F   1 H     2.243650361038E-01 -1.046205804242E-01  3.334161460317E-01
     92 F   1 H    -2.243650361038E-01  1.046205804242E-01  3.334161460317E-01
     93 F   1 H    -2.243650361038E-01 -1.046205804242E-01 -3.334161460317E-01
     94 F   1 H     2.243650361038E-01  1.046205804242E-01 -3.334161460317E-01
     95 F   1 H    -1.046205804242E-01  3.334161460317E-01  2.243650361038E-01
     96 F   1 H     3.334161460317E-01  2.243650361038E-01 -1.046205804242E-01
     97 F   1 H     1.046205804242E-01 -3.334161460317E-01  2.243650361038E-01
     98 F   1 H     3.334161460317E-01 -2.243650361038E-01  1.046205804242E-01
     99 F   1 H     1.046205804242E-01  3.334161460317E-01 -2.243650361038E-01
    100 F   1 H    -3.334161460317E-01 -2.243650361038E-01 -1.046205804242E-01
    101 F   1 H    -1.046205804242E-01 -3.334161460317E-01 -2.243650361038E-01
    102 F   1 H    -3.334161460317E-01  2.243650361038E-01  1.046205804242E-01
    103 T   8 O    -4.258847745528E-01 -3.705241504239E-02 -1.219663336325E-01
    104 F   8 O     4.258847745528E-01  3.705241504239E-02 -1.219663336325E-01
    105 F   8 O    -4.258847745528E-01  3.705241504239E-02  1.219663336325E-01
    106 F   8 O     4.258847745528E-01 -3.705241504239E-02  1.219663336325E-01
    107 F   8 O    -1.219663336325E-01 -4.258847745528E-01 -3.705241504239E-02
    108 F   8 O    -3.705241504239E-02 -1.219663336325E-01 -4.258847745528E-01
    109 F   8 O     1.219663336325E-01  4.258847745528E-01 -3.705241504239E-02
    110 F   8 O     3.705241504239E-02 -1.219663336325E-01  4.258847745528E-01
    111 F   8 O    -1.219663336325E-01  4.258847745528E-01  3.705241504239E-02
    112 F   8 O     3.705241504239E-02  1.219663336325E-01 -4.258847745528E-01
    113 F   8 O     1.219663336325E-01 -4.258847745528E-01  3.705241504239E-02
    114 F   8 O    -3.705241504239E-02  1.219663336325E-01  4.258847745528E-01
    115 F   8 O    -3.705241504239E-02 -4.258847745528E-01 -1.219663336325E-01
    116 F   8 O     3.705241504239E-02  4.258847745528E-01 -1.219663336325E-01
    117 F   8 O     3.705241504239E-02 -4.258847745528E-01  1.219663336325E-01
    118 F   8 O    -3.705241504239E-02  4.258847745528E-01  1.219663336325E-01
    119 F   8 O    -4.258847745528E-01 -1.219663336325E-01 -3.705241504239E-02
    120 F   8 O    -1.219663336325E-01 -3.705241504239E-02 -4.258847745528E-01
    121 F   8 O     4.258847745528E-01  1.219663336325E-01 -3.705241504239E-02
    122 F   8 O    -1.219663336325E-01  3.705241504239E-02  4.258847745528E-01
    123 F   8 O     4.258847745528E-01 -1.219663336325E-01  3.705241504239E-02
    124 F   8 O     1.219663336325E-01  3.705241504239E-02 -4.258847745528E-01
    125 F   8 O    -4.258847745528E-01  1.219663336325E-01  3.705241504239E-02
    126 F   8 O     1.219663336325E-01 -3.705241504239E-02  4.258847745528E-01

 T = ATOM BELONGING TO THE ASYMMETRIC UNIT

 ****   24 SYMMOPS - TRANSLATORS IN FRACTIONAL UNITS
 **** MATRICES AND TRANSLATORS IN THE CRYSTALLOGRAPHIC REFERENCE FRAME
   V INV                    ROTATION MATRICES                   TRANSLATORS
   1   1  1.00  0.00  0.00  0.00  1.00  0.00  0.00  0.00  1.00  0.00  0.00  0.00
   2   2  0.00  1.00 -1.00  1.00  0.00 -1.00  0.00  0.00 -1.00  0.00  0.00  0.00
   3   3 -1.00  0.00  0.00 -1.00  0.00  1.00 -1.00  1.00  0.00  0.00  0.00  0.00
   4   4  0.00 -1.00  1.00  0.00 -1.00  0.00  1.00 -1.00  0.00  0.00  0.00  0.00
   5   6  0.00  0.00  1.00  1.00  0.00  0.00  0.00  1.00  0.00  0.00  0.00  0.00
   6   5  0.00  1.00  0.00  0.00  0.00  1.00  1.00  0.00  0.00  0.00  0.00  0.00
   7   8  1.00 -1.00  0.00  0.00 -1.00  1.00  0.00 -1.00  0.00  0.00  0.00  0.00
   8   7  1.00  0.00 -1.00  0.00  0.00 -1.00  0.00  1.00 -1.00  0.00  0.00  0.00
   9  10  0.00  0.00 -1.00  0.00  1.00 -1.00  1.00  0.00 -1.00  0.00  0.00  0.00
  10   9 -1.00  0.00  1.00 -1.00  1.00  0.00 -1.00  0.00  0.00  0.00  0.00  0.00
  11  12 -1.00  1.00  0.00 -1.00  0.00  0.00 -1.00  0.00  1.00  0.00  0.00  0.00
  12  11  0.00 -1.00  0.00  1.00 -1.00  0.00  0.00 -1.00  1.00  0.00  0.00  0.00
  13  13  0.00  1.00  0.00  1.00  0.00  0.00  0.00  0.00  1.00  0.00  0.00  0.00
  14  14  1.00  0.00 -1.00  0.00  1.00 -1.00  0.00  0.00 -1.00  0.00  0.00  0.00
  15  16 -1.00  0.00  1.00 -1.00  0.00  0.00 -1.00  1.00  0.00  0.00  0.00  0.00
  16  15  0.00 -1.00  0.00  0.00 -1.00  1.00  1.00 -1.00  0.00  0.00  0.00  0.00
  17  17  1.00  0.00  0.00  0.00  0.00  1.00  0.00  1.00  0.00  0.00  0.00  0.00
  18  18  0.00  0.00  1.00  0.00  1.00  0.00  1.00  0.00  0.00  0.00  0.00  0.00
  19  20  0.00 -1.00  1.00  1.00 -1.00  0.00  0.00 -1.00  0.00  0.00  0.00  0.00
  20  19  0.00  1.00 -1.00  0.00  0.00 -1.00  1.00  0.00 -1.00  0.00  0.00  0.00
  21  22  0.00  0.00 -1.00  1.00  0.00 -1.00  0.00  1.00 -1.00  0.00  0.00  0.00
  22  21 -1.00  1.00  0.00 -1.00  0.00  1.00 -1.00  0.00  0.00  0.00  0.00  0.00
  23  23 -1.00  0.00  0.00 -1.00  1.00  0.00 -1.00  0.00  1.00  0.00  0.00  0.00
  24  24  1.00 -1.00  0.00  0.00 -1.00  0.00  0.00 -1.00  1.00  0.00  0.00  0.00

 DIRECT LATTICE VECTORS CARTESIAN COMPONENTS (ANGSTROM)
          X                    Y                    Z
  -0.898119628411E+01   0.898119628411E+01   0.898119628411E+01
   0.898119628411E+01  -0.898119628411E+01   0.898119628411E+01
   0.898119628411E+01   0.898119628411E+01  -0.898119628411E+01


 CARTESIAN COORDINATES - PRIMITIVE CELL
 *******************************************************************************
 *      ATOM          X(ANGSTROM)         Y(ANGSTROM)         Z(ANGSTROM)
 *******************************************************************************
    1   248 CD    1.880015106437E-15 -1.347179442617E+01  8.981196284110E+00
    2   248 CD    8.981196284110E+00 -1.347179442616E+01  0.000000000000E+00
    3   248 CD    8.981196284110E+00  9.400075532184E-16 -1.347179442616E+01
    4   248 CD   -1.347179442617E+01  8.981196284110E+00  1.410011329828E-15
    5   248 CD   -1.347179442616E+01  0.000000000000E+00  8.981196284110E+00
    6   248 CD    0.000000000000E+00  8.981196284110E+00 -1.347179442616E+01
    7     7 N    -4.930079800640E-01  5.338229842756E+00  6.929281610370E+00
    8     7 N     4.930079800640E-01 -5.338229842756E+00  6.929281610370E+00
    9     7 N    -4.930079800640E-01 -5.338229842756E+00 -6.929281610370E+00
   10     7 N     4.930079800640E-01  5.338229842756E+00 -6.929281610370E+00
   11     7 N     6.929281610370E+00 -4.930079800640E-01  5.338229842756E+00
   12     7 N     5.338229842756E+00  6.929281610370E+00 -4.930079800640E-01
   13     7 N    -6.929281610370E+00  4.930079800640E-01  5.338229842756E+00
   14     7 N    -5.338229842756E+00  6.929281610370E+00  4.930079800640E-01
   15     7 N     6.929281610370E+00  4.930079800640E-01 -5.338229842756E+00
   16     7 N    -5.338229842756E+00 -6.929281610370E+00 -4.930079800640E-01
   17     7 N    -6.929281610370E+00 -4.930079800640E-01 -5.338229842756E+00
   18     7 N     5.338229842756E+00 -6.929281610370E+00  4.930079800640E-01
   19     7 N     5.338229842756E+00 -4.930079800640E-01  6.929281610370E+00
   20     7 N    -5.338229842756E+00  4.930079800640E-01  6.929281610370E+00
   21     7 N    -5.338229842756E+00 -4.930079800640E-01 -6.929281610370E+00
   22     7 N     5.338229842756E+00  4.930079800640E-01 -6.929281610370E+00
   23     7 N    -4.930079800640E-01  6.929281610370E+00  5.338229842756E+00
   24     7 N     6.929281610370E+00  5.338229842756E+00 -4.930079800640E-01
   25     7 N     4.930079800640E-01 -6.929281610370E+00  5.338229842756E+00
   26     7 N     6.929281610370E+00 -5.338229842756E+00  4.930079800640E-01
   27     7 N     4.930079800640E-01  6.929281610370E+00 -5.338229842756E+00
   28     7 N    -6.929281610370E+00 -5.338229842756E+00 -4.930079800640E-01
   29     7 N    -4.930079800640E-01 -6.929281610370E+00 -5.338229842756E+00
   30     7 N    -6.929281610370E+00  5.338229842756E+00  4.930079800640E-01
   31     7 N    -8.047271484231E+00 -1.724103843290E+00 -1.724103843290E+00
   32     7 N     8.047271484231E+00  1.724103843290E+00 -1.724103843290E+00
   33     7 N    -8.047271484231E+00  1.724103843290E+00  1.724103843290E+00
   34     7 N     8.047271484231E+00 -1.724103843290E+00  1.724103843290E+00
   35     7 N    -1.724103843290E+00 -8.047271484231E+00 -1.724103843290E+00
   36     7 N    -1.724103843290E+00 -1.724103843290E+00 -8.047271484231E+00
   37     7 N     1.724103843290E+00  8.047271484231E+00 -1.724103843290E+00
   38     7 N     1.724103843290E+00 -1.724103843290E+00  8.047271484231E+00
   39     7 N    -1.724103843290E+00  8.047271484231E+00  1.724103843290E+00
   40     7 N     1.724103843290E+00  1.724103843290E+00 -8.047271484231E+00
   41     7 N     1.724103843290E+00 -8.047271484231E+00  1.724103843290E+00
   42     7 N    -1.724103843290E+00  1.724103843290E+00  8.047271484231E+00
   43     6 C    -2.366520837900E-02  6.511313561447E+00  6.511313561447E+00
   44     6 C     2.366520837900E-02 -6.511313561447E+00  6.511313561447E+00
   45     6 C    -2.366520837900E-02 -6.511313561447E+00 -6.511313561447E+00
   46     6 C     2.366520837900E-02  6.511313561447E+00 -6.511313561447E+00
   47     6 C     6.511313561447E+00 -2.366520837900E-02  6.511313561447E+00
   48     6 C     6.511313561447E+00  6.511313561447E+00 -2.366520837900E-02
   49     6 C    -6.511313561447E+00  2.366520837900E-02  6.511313561447E+00
   50     6 C    -6.511313561447E+00  6.511313561447E+00  2.366520837900E-02
   51     6 C     6.511313561447E+00  2.366520837900E-02 -6.511313561447E+00
   52     6 C    -6.511313561447E+00 -6.511313561447E+00 -2.366520837900E-02
   53     6 C    -6.511313561447E+00 -2.366520837900E-02 -6.511313561447E+00
   54     6 C     6.511313561447E+00 -6.511313561447E+00  2.366520837900E-02
   55     6 C    -1.338534470689E+00  4.965206370730E+00  5.947913124132E+00
   56     6 C     1.338534470689E+00 -4.965206370730E+00  5.947913124132E+00
   57     6 C    -1.338534470689E+00 -4.965206370730E+00 -5.947913124132E+00
   58     6 C     1.338534470689E+00  4.965206370730E+00 -5.947913124132E+00
   59     6 C     5.947913124132E+00 -1.338534470689E+00  4.965206370730E+00
   60     6 C     4.965206370730E+00  5.947913124132E+00 -1.338534470689E+00
   61     6 C    -5.947913124132E+00  1.338534470689E+00  4.965206370730E+00
   62     6 C    -4.965206370730E+00  5.947913124132E+00  1.338534470689E+00
   63     6 C     5.947913124132E+00  1.338534470689E+00 -4.965206370730E+00
   64     6 C    -4.965206370730E+00 -5.947913124132E+00 -1.338534470689E+00
   65     6 C    -5.947913124132E+00 -1.338534470689E+00 -4.965206370730E+00
   66     6 C     4.965206370730E+00 -5.947913124132E+00  1.338534470689E+00
   67     6 C     4.965206370730E+00 -1.338534470689E+00  5.947913124132E+00
   68     6 C    -4.965206370730E+00  1.338534470689E+00  5.947913124132E+00
   69     6 C    -4.965206370730E+00 -1.338534470689E+00 -5.947913124132E+00
   70     6 C     4.965206370730E+00  1.338534470689E+00 -5.947913124132E+00
   71     6 C    -1.338534470689E+00  5.947913124132E+00  4.965206370730E+00
   72     6 C     5.947913124132E+00  4.965206370730E+00 -1.338534470689E+00
   73     6 C     1.338534470689E+00 -5.947913124132E+00  4.965206370730E+00
   74     6 C     5.947913124132E+00 -4.965206370730E+00  1.338534470689E+00
   75     6 C     1.338534470689E+00  5.947913124132E+00 -4.965206370730E+00
   76     6 C    -5.947913124132E+00 -4.965206370730E+00 -1.338534470689E+00
   77     6 C    -1.338534470689E+00 -5.947913124132E+00 -4.965206370730E+00
   78     6 C    -5.947913124132E+00  4.965206370730E+00  1.338534470689E+00
   79     1 H    -1.879235936295E+00  4.030132857080E+00  5.988951703604E+00
   80     1 H     1.879235936295E+00 -4.030132857080E+00  5.988951703604E+00
   81     1 H    -1.879235936295E+00 -4.030132857080E+00 -5.988951703604E+00
   82     1 H     1.879235936295E+00  4.030132857080E+00 -5.988951703604E+00
   83     1 H     5.988951703604E+00 -1.879235936295E+00  4.030132857080E+00
   84     1 H     4.030132857080E+00  5.988951703604E+00 -1.879235936295E+00
   85     1 H    -5.988951703604E+00  1.879235936295E+00  4.030132857080E+00
   86     1 H    -4.030132857080E+00  5.988951703604E+00  1.879235936295E+00
   87     1 H     5.988951703604E+00  1.879235936295E+00 -4.030132857080E+00
   88     1 H    -4.030132857080E+00 -5.988951703604E+00 -1.879235936295E+00
   89     1 H    -5.988951703604E+00 -1.879235936295E+00 -4.030132857080E+00
   90     1 H     4.030132857080E+00 -5.988951703604E+00  1.879235936295E+00
   91     1 H     4.030132857080E+00 -1.879235936295E+00  5.988951703604E+00
   92     1 H    -4.030132857080E+00  1.879235936295E+00  5.988951703604E+00
   93     1 H    -4.030132857080E+00 -1.879235936295E+00 -5.988951703604E+00
   94     1 H     4.030132857080E+00  1.879235936295E+00 -5.988951703604E+00
   95     1 H    -1.879235936295E+00  5.988951703604E+00  4.030132857080E+00
   96     1 H     5.988951703604E+00  4.030132857080E+00 -1.879235936295E+00
   97     1 H     1.879235936295E+00 -5.988951703604E+00  4.030132857080E+00
   98     1 H     5.988951703604E+00 -4.030132857080E+00  1.879235936295E+00
   99     1 H     1.879235936295E+00  5.988951703604E+00 -4.030132857080E+00
  100     1 H    -5.988951703604E+00 -4.030132857080E+00 -1.879235936295E+00
  101     1 H    -1.879235936295E+00 -5.988951703604E+00 -4.030132857080E+00
  102     1 H    -5.988951703604E+00  4.030132857080E+00  1.879235936295E+00
  103     8 O    -7.649909509346E+00 -6.655500245920E-01 -2.190807164814E+00
  104     8 O     7.649909509346E+00  6.655500245920E-01 -2.190807164814E+00
  105     8 O    -7.649909509346E+00  6.655500245920E-01  2.190807164814E+00
  106     8 O     7.649909509346E+00 -6.655500245920E-01  2.190807164814E+00
  107     8 O    -2.190807164814E+00 -7.649909509346E+00 -6.655500245920E-01
  108     8 O    -6.655500245920E-01 -2.190807164814E+00 -7.649909509346E+00
  109     8 O     2.190807164814E+00  7.649909509346E+00 -6.655500245920E-01
  110     8 O     6.655500245920E-01 -2.190807164814E+00  7.649909509346E+00
  111     8 O    -2.190807164814E+00  7.649909509346E+00  6.655500245920E-01
  112     8 O     6.655500245920E-01  2.190807164814E+00 -7.649909509346E+00
  113     8 O     2.190807164814E+00 -7.649909509346E+00  6.655500245920E-01
  114     8 O    -6.655500245920E-01  2.190807164814E+00  7.649909509346E+00
  115     8 O    -6.655500245920E-01 -7.649909509346E+00 -2.190807164814E+00
  116     8 O     6.655500245920E-01  7.649909509346E+00 -2.190807164814E+00
  117     8 O     6.655500245920E-01 -7.649909509346E+00  2.190807164814E+00
  118     8 O    -6.655500245920E-01  7.649909509346E+00  2.190807164814E+00
  119     8 O    -7.649909509346E+00 -2.190807164814E+00 -6.655500245920E-01
  120     8 O    -2.190807164814E+00 -6.655500245920E-01 -7.649909509346E+00
  121     8 O     7.649909509346E+00  2.190807164814E+00 -6.655500245920E-01
  122     8 O    -2.190807164814E+00  6.655500245920E-01  7.649909509346E+00
  123     8 O     7.649909509346E+00 -2.190807164814E+00  6.655500245920E-01
  124     8 O     2.190807164814E+00  6.655500245920E-01 -7.649909509346E+00
  125     8 O    -7.649909509346E+00  2.190807164814E+00  6.655500245920E-01
  126     8 O     2.190807164814E+00 -6.655500245920E-01  7.649909509346E+00

 *******************************************************************************
 *** PSEUDOPOTENTIAL INFORMATION ***
 *******************************************************************************

 ATOMIC NUMBER  48, NUCLEAR CHARGE 20.000, GIVEN IN INPUT       PSEUDOPOTENTIAL
   TYPE       EXPONENT      COEFF.    N      EXPONENT      COEFF.    N
  P0 TMS    13.8358690  270.0094830   0     6.8572700   38.7673080   0
  P1 TMS    12.4049710  193.8296290   0     6.5677990   31.8965250   0
  P2 TMS    10.8969250   79.1936470   0     4.6411650   13.2308270   0
  P3 TMS    15.1847960  -35.4766260   0     7.5923980   -5.6176770   0

 *******************************************************************************
 LOCAL ATOMIC FUNCTIONS BASIS SET
 *******************************************************************************
   ATOM   X(AU)   Y(AU)   Z(AU)  N. TYPE  EXPONENT  S COEF   P COEF   D/F/G COEF
 *******************************************************************************
   1 CD   0.000 -25.458  16.972
                                  1 S  
                                         9.727E+00-1.786E+00 0.000E+00 0.000E+00
                                         7.838E+00 2.578E+00 0.000E+00 0.000E+00
                                         5.089E+00 1.601E-01 0.000E+00 0.000E+00
                                  2 S  
                                         1.553E+00 1.000E+00 0.000E+00 0.000E+00
                                  3 S  
                                         7.141E-01 1.000E+00 0.000E+00 0.000E+00
                                  4 S  
                                         5.000E-01 1.000E+00 0.000E+00 0.000E+00
                                  5 S  
                                         2.500E-01 1.000E+00 0.000E+00 0.000E+00
                                  6 S  
                                         1.200E-01 1.000E+00 0.000E+00 0.000E+00
                           7-     9 P  
                                         4.743E+00 0.000E+00-6.231E+00 0.000E+00
                                         3.937E+00 0.000E+00 6.574E+00 0.000E+00
                          10-    12 P  
                                         1.380E+00 0.000E+00 7.497E-01 0.000E+00
                                         6.685E-01 0.000E+00 2.811E-01 0.000E+00
                          13-    15 P  
                                         3.634E-01 0.000E+00 1.000E+00 0.000E+00
                          16-    18 P  
                                         1.800E-01 0.000E+00 1.000E+00 0.000E+00
                          19-    21 P  
                                         1.200E-01 0.000E+00 1.000E+00 0.000E+00
                          22-    26 D  
                                         8.469E+00 0.000E+00 0.000E+00-1.636E-02
                                         3.024E+00 0.000E+00 0.000E+00 2.865E-01
                                         1.316E+00 0.000E+00 0.000E+00 4.869E-01
                                         5.564E-01 0.000E+00 0.000E+00 3.794E-01
                          27-    31 D  
                                         2.239E-01 0.000E+00 0.000E+00 1.000E+00
                          32-    36 D  
                                         1.200E-01 0.000E+00 0.000E+00 1.000E+00
                          37-    43 F  
                                         1.598E+00 0.000E+00 0.000E+00 1.000E+00
   2 CD  16.972 -25.458   0.000
   3 CD  16.972   0.000 -25.458
   4 CD -25.458  16.972   0.000
   5 CD -25.458   0.000  16.972
   6 CD   0.000  16.972 -25.458
   7 N   -0.932  10.088  13.094
                                259 S  
                                         6.293E+03 1.970E-03 0.000E+00 0.000E+00
                                         9.490E+02 1.496E-02 0.000E+00 0.000E+00
                                         2.188E+02 7.350E-02 0.000E+00 0.000E+00
                                         6.369E+01 2.489E-01 0.000E+00 0.000E+00
                                         1.883E+01 6.025E-01 0.000E+00 0.000E+00
                                         2.720E+00 2.562E-01 0.000E+00 0.000E+00
                         260-   263 SP 
                                         3.063E+01 1.119E-01 3.831E-02 0.000E+00
                                         7.026E+00 9.217E-01 2.374E-01 0.000E+00
                                         2.112E+00-2.569E-03 8.176E-01 0.000E+00
                         264-   267 SP 
                                         6.840E-01 1.000E+00 1.000E+00 0.000E+00
                         268-   271 SP 
                                         2.009E-01 1.000E+00 1.000E+00 0.000E+00
                         272-   276 D  
                                         9.130E-01 0.000E+00 0.000E+00 1.000E+00
   8 N    0.932 -10.088  13.094
   9 N   -0.932 -10.088 -13.094
  10 N    0.932  10.088 -13.094
  11 N   13.094  -0.932  10.088
  12 N   10.088  13.094  -0.932
  13 N  -13.094   0.932  10.088
  14 N  -10.088  13.094   0.932
  15 N   13.094   0.932 -10.088
  16 N  -10.088 -13.094  -0.932
  17 N  -13.094  -0.932 -10.088
  18 N   10.088 -13.094   0.932
  19 N   10.088  -0.932  13.094
  20 N  -10.088   0.932  13.094
  21 N  -10.088  -0.932 -13.094
  22 N   10.088   0.932 -13.094
  23 N   -0.932  13.094  10.088
  24 N   13.094  10.088  -0.932
  25 N    0.932 -13.094  10.088
  26 N   13.094 -10.088   0.932
  27 N    0.932  13.094 -10.088
  28 N  -13.094 -10.088  -0.932
  29 N   -0.932 -13.094 -10.088
  30 N  -13.094  10.088   0.932
  31 N  -15.207  -3.258  -3.258
  32 N   15.207   3.258  -3.258
  33 N  -15.207   3.258   3.258
  34 N   15.207  -3.258   3.258
  35 N   -3.258 -15.207  -3.258
  36 N   -3.258  -3.258 -15.207
  37 N    3.258  15.207  -3.258
  38 N    3.258  -3.258  15.207
  39 N   -3.258  15.207   3.258
  40 N    3.258   3.258 -15.207
  41 N    3.258 -15.207   3.258
  42 N   -3.258   3.258  15.207
  43 C   -0.045  12.305  12.305
                                907 S  
                                         4.563E+03 1.967E-03 0.000E+00 0.000E+00
                                         6.820E+02 1.523E-02 0.000E+00 0.000E+00
                                         1.550E+02 7.613E-02 0.000E+00 0.000E+00
                                         4.446E+01 2.608E-01 0.000E+00 0.000E+00
                                         1.303E+01 6.165E-01 0.000E+00 0.000E+00
                                         1.828E+00 2.210E-01 0.000E+00 0.000E+00
                         908-   911 SP 
                                         2.096E+01 1.147E-01 4.025E-02 0.000E+00
                                         4.803E+00 9.200E-01 2.376E-01 0.000E+00
                                         1.459E+00-3.031E-03 8.159E-01 0.000E+00
                         912-   915 SP 
                                         4.835E-01 1.000E+00 1.000E+00 0.000E+00
                         916-   919 SP 
                                         1.456E-01 1.000E+00 1.000E+00 0.000E+00
                         920-   924 D  
                                         6.260E-01 0.000E+00 0.000E+00 1.000E+00
  44 C    0.045 -12.305  12.305
  45 C   -0.045 -12.305 -12.305
  46 C    0.045  12.305 -12.305
  47 C   12.305  -0.045  12.305
  48 C   12.305  12.305  -0.045
  49 C  -12.305   0.045  12.305
  50 C  -12.305  12.305   0.045
  51 C   12.305   0.045 -12.305
  52 C  -12.305 -12.305  -0.045
  53 C  -12.305  -0.045 -12.305
  54 C   12.305 -12.305   0.045
  55 C   -2.529   9.383  11.240
  56 C    2.529  -9.383  11.240
  57 C   -2.529  -9.383 -11.240
  58 C    2.529   9.383 -11.240
  59 C   11.240  -2.529   9.383
  60 C    9.383  11.240  -2.529
  61 C  -11.240   2.529   9.383
  62 C   -9.383  11.240   2.529
  63 C   11.240   2.529  -9.383
  64 C   -9.383 -11.240  -2.529
  65 C  -11.240  -2.529  -9.383
  66 C    9.383 -11.240   2.529
  67 C    9.383  -2.529  11.240
  68 C   -9.383   2.529  11.240
  69 C   -9.383  -2.529 -11.240
  70 C    9.383   2.529 -11.240
  71 C   -2.529  11.240   9.383
  72 C   11.240   9.383  -2.529
  73 C    2.529 -11.240   9.383
  74 C   11.240  -9.383   2.529
  75 C    2.529  11.240  -9.383
  76 C  -11.240  -9.383  -2.529
  77 C   -2.529 -11.240  -9.383
  78 C  -11.240   9.383   2.529
  79 H   -3.551   7.616  11.317
                               1555 S  
                                         3.387E+01 2.549E-02 0.000E+00 0.000E+00
                                         5.095E+00 1.904E-01 0.000E+00 0.000E+00
                                         1.159E+00 8.522E-01 0.000E+00 0.000E+00
                               1556 S  
                                         3.258E-01 1.000E+00 0.000E+00 0.000E+00
                               1557 S  
                                         1.027E-01 1.000E+00 0.000E+00 0.000E+00
                        1558-  1560 P  
                                         7.500E-01 0.000E+00 1.000E+00 0.000E+00
  80 H    3.551  -7.616  11.317
  81 H   -3.551  -7.616 -11.317
  82 H    3.551   7.616 -11.317
  83 H   11.317  -3.551   7.616
  84 H    7.616  11.317  -3.551
  85 H  -11.317   3.551   7.616
  86 H   -7.616  11.317   3.551
  87 H   11.317   3.551  -7.616
  88 H   -7.616 -11.317  -3.551
  89 H  -11.317  -3.551  -7.616
  90 H    7.616 -11.317   3.551
  91 H    7.616  -3.551  11.317
  92 H   -7.616   3.551  11.317
  93 H   -7.616  -3.551 -11.317
  94 H    7.616   3.551 -11.317
  95 H   -3.551  11.317   7.616
  96 H   11.317   7.616  -3.551
  97 H    3.551 -11.317   7.616
  98 H   11.317  -7.616   3.551
  99 H    3.551  11.317  -7.616
 100 H  -11.317  -7.616  -3.551
 101 H   -3.551 -11.317  -7.616
 102 H  -11.317   7.616   3.551
 103 O  -14.456  -1.258  -4.140
                               1699 S  
                                         8.588E+03 1.895E-03 0.000E+00 0.000E+00
                                         1.297E+03 1.439E-02 0.000E+00 0.000E+00
                                         2.993E+02 7.073E-02 0.000E+00 0.000E+00
                                         8.738E+01 2.400E-01 0.000E+00 0.000E+00
                                         2.568E+01 5.948E-01 0.000E+00 0.000E+00
                                         3.740E+00 2.808E-01 0.000E+00 0.000E+00
                        1700-  1703 SP 
                                         4.212E+01 1.139E-01 3.651E-02 0.000E+00
                                         9.628E+00 9.208E-01 2.372E-01 0.000E+00
                                         2.853E+00-3.274E-03 8.197E-01 0.000E+00
                        1704-  1707 SP 
                                         9.057E-01 1.000E+00 1.000E+00 0.000E+00
                        1708-  1711 SP 
                                         2.556E-01 1.000E+00 1.000E+00 0.000E+00
                        1712-  1716 D  
                                         1.292E+00 0.000E+00 0.000E+00 1.000E+00
 104 O   14.456   1.258  -4.140
 105 O  -14.456   1.258   4.140
 106 O   14.456  -1.258   4.140
 107 O   -4.140 -14.456  -1.258
 108 O   -1.258  -4.140 -14.456
 109 O    4.140  14.456  -1.258
 110 O    1.258  -4.140  14.456
 111 O   -4.140  14.456   1.258
 112 O    1.258   4.140 -14.456
 113 O    4.140 -14.456   1.258
 114 O   -1.258   4.140  14.456
 115 O   -1.258 -14.456  -4.140
 116 O    1.258  14.456  -4.140
 117 O    1.258 -14.456   4.140
 118 O   -1.258  14.456   4.140
 119 O  -14.456  -4.140  -1.258
 120 O   -4.140  -1.258 -14.456
 121 O   14.456   4.140  -1.258
 122 O   -4.140   1.258  14.456
 123 O   14.456  -4.140   1.258
 124 O    4.140   1.258 -14.456
 125 O  -14.456   4.140   1.258
 126 O    4.140  -1.258  14.456
 INFORMATION **** SET_MPP **** PCRYSTAL CALCULATION
 INFORMATION **** READM2 **** NEW DEFAULT: FOCK/KS MATRIX MIXING SET TO 30 %
 INFORMATION **** READM2 **** NEW DEFAULT: FULL DIRECT SCF MODE
 INFORMATION **** READM2 **** NEW DEFAULT: COULOMB BIPOLAR BUFFER SET TO 32 Mb
 INFORMATION **** READM2 **** NEW DEFAULT: EXCHANGE BIPOLAR BUFFER SET TO 32 Mb

 *******************************************************************************
 NEW DEFAULT: DFT INTEGRATION GRID INCREASED TO XLGRID
 NEW DEFAULT: DIIS ACCELERATOR ACTIVE
 USE KEYWORD NODIIS TO TURN IT OFF
 *******************************************************************************

 INFORMATION **** DFTD3_INPUT **** PERFORM LATEST DISPERSION CORRECTION DFT-D3(BJ) WITH AUTOMATIC PARAMETER SETUP
 PLEASE CITE:
 (1) DFT-D3 Reference
  S. Grimme, J. Antony, S. Ehrlich, and H. Krieg, J. Chem. Phys. 132 (2010), 154104
 (2) BJ-Damping Reference
  S. Grimme, S. Ehrlich, and L. Goerigk, J. Comput. Chem. 32 (2011), 1456-1465
 (3) General DFT-D Review
  S. Grimme, A. Hansen, J. G. Brandenburg, and C. Bannwarth,
  Chem. Rev. 116 (2016), 5105-5154

 INFORMATION **** TOLINTEG **** COULOMB AND EXCHANGE SERIES TOLERANCES MODIFIED
 INFORMATION **** TOLDEE **** SCF TOL ON TOTAL ENERGY SET TO           8
 INFORMATION **** DFTD3_INPUT **** PERFORM DISPERSION CORRECTION DFT-D3 IN THE ZERO DAMPING SCHEME

 PLEASE CITE:
 (1) DFT-D3 Reference
  S. Grimme, J. Antony, S. Ehrlich, and H. Krieg, J. Chem. Phys. 132 (2010), 154104
 (2) General DFT-D Review
  S. Grimme, A. Hansen, J. G. Brandenburg, and C. Bannwarth,
  Chem. Rev. 116 (2016), 5105-5154

 *******************************************************************************
 N. OF ATOMS PER CELL       126  COULOMB OVERLAP TOL         (T1) 10**   -7
 NUMBER OF SHELLS           666  COULOMB PENETRATION TOL     (T2) 10**   -7
 NUMBER OF AO              2130  EXCHANGE OVERLAP TOL        (T3) 10**   -7
 N. OF ELECTRONS PER CELL   804  EXCHANGE PSEUDO OVP (F(G))  (T4) 10**  -10
 CORE ELECTRONS PER CELL    192  EXCHANGE PSEUDO OVP (P(G))  (T5) 10**  -40
 N. OF SYMMETRY OPERATORS    24  POLE ORDER IN MONO ZONE                  4
 *******************************************************************************
 TYPE OF CALCULATION :  RESTRICTED CLOSED SHELL
 KOHN-SHAM HAMILTONIAN

 (EXCHANGE)[CORRELATION] FUNCTIONAL:(M06)[M06]


 HYBRID EXCHANGE - PERCENTAGE OF FOCK EXCHANGE    27.0000
 CORE  PSEUDO POTENTIAL         TOL. ON PSEUDO              (TP) 10**- 6

 CAPPA:IS1  2;IS2  2;IS3  2; K PTS MONK NET   3; SYMMOPS:K SPACE  48;G SPACE  24

 *******************************************************************************
 MAX NUMBER OF SCF CYCLES      50  CONVERGENCE ON DELTAP        10**-18
 WEIGHT OF F(I) IN F(I+1)      30% CONVERGENCE ON ENERGY        10**- 8
 SHRINK. FACT.(MONKH.)    2  2  2  NUMBER OF K POINTS IN THE IBZ      3
 SHRINKING FACTOR(GILAT NET)    2  NUMBER OF K POINTS(GILAT NET)      3
 *******************************************************************************
 *** K POINTS COORDINATES (OBLIQUE COORDINATES IN UNITS OF IS =  2)
   1-R(  0  0  0)   2-R(  1  0  0)   3-R(  1  1  1)

 DIRECT LATTICE VECTORS COMPON. (A.U.)     RECIP. LATTICE VECTORS COMPON. (A.U.) 
        X            Y            Z              X            Y            Z
  -16.9720013   16.9720013   16.9720013      0.0000000    0.1851044    0.1851044
   16.9720013  -16.9720013   16.9720013      0.1851044    0.0000000    0.1851044
   16.9720013   16.9720013  -16.9720013      0.1851044    0.1851044    0.0000000

 DISK SPACE FOR EIGENVECTORS (FTN 10)    13610700 REALS

 SYMMETRY ADAPTION OF THE BLOCH FUNCTIONS ENABLED
 TTTTTTTTTTTTTTTTTTTTTTTTTTTTTT gordsh1     TELAPSE       10.20 TCPU        2.26

 MATRIX SIZE: P(G) 9579246, F(G)  712974, P(G) IRR  205433, F(G) IRR   31528
 MAX G-VECTOR INDEX FOR 1- AND 2-ELECTRON INTEGRALS 181

 TTTTTTTTTTTTTTTTTTTTTTTTTTTTTT INPUT       TELAPSE       18.68 TCPU       10.74

 NEIGHBORS OF THE NON-EQUIVALENT ATOMS

 N = NUMBER OF NEIGHBORS AT DISTANCE R
    ATOM  N     R/ANG      R/AU   NEIGHBORS (ATOM LABELS AND CELL INDICES)
   1 CD   4     2.2742     4.2976    7 N   -1 0-1   10 N    0 1-1   26 N    0 0-1
                                    28 N    0 1 0
   1 CD   4     2.7394     5.1767  112 O    0 1-1  114 O   -1 0-1  119 O    0 1 0
                                   123 O    0 0-1
   1 CD   4     3.1913     6.0306   43 C   -1 0-1   46 C    0 1-1   52 C    0 1 0
                                    54 C    0 0-1
   1 CD   4     3.3493     6.3292   55 C   -1 0-1   58 C    0 1-1   74 C    0 0-1
                                    76 C    0 1 0
   1 CD   4     3.3909     6.4079   31 N    0 1 0   34 N    0 0-1   40 N    0 1-1
                                    42 N   -1 0-1
   1 CD   4     3.5633     6.7337   79 H   -1 0-1   82 H    0 1-1   98 H    0 0-1
                                   100 H    0 1 0

   7 N    1     1.3308     2.5149   43 C    0 0 0
   7 N    1     1.3480     2.5474   55 C    0 0 0
   7 N    1     2.1253     4.0163   79 H    0 0 0
   7 N    1     2.2236     4.2019   71 C    0 0 0
   7 N    1     2.2501     4.2520   23 N    0 0 0
   7 N    1     2.2742     4.2976    1 CD   1 0 1

  31 N    2     1.2232     2.3115  103 O    0 0 0  119 O    0 0 0
  31 N    1     1.4246     2.6920   43 C   -1-1-1
  31 N    2     2.4136     4.5611    7 N   -1-1-1   23 N   -1-1-1
  31 N    2     3.0949     5.8485   89 H    0 0 0  100 H    0 0 0
  31 N    2     3.3256     6.2844  104 O    0-1-1  123 O    0-1-1
  31 N    2     3.3909     6.4079    1 CD   0-1 0    6 CD   0 0-1

  43 C    2     1.3308     2.5149    7 N    0 0 0   23 N    0 0 0
  43 C    1     1.4246     2.6920   31 N    1 1 1
  43 C    2     2.1064     3.9804   55 C    0 0 0   71 C    0 0 0
  43 C    2     2.2736     4.2965  103 O    1 1 1  119 O    1 1 1
  43 C    2     3.1420     5.9375   79 H    0 0 0   95 H    0 0 0
  43 C    2     3.1913     6.0306    1 CD   1 0 1    6 CD   1 1 0

  55 C    1     1.0809     2.0427   79 H    0 0 0
  55 C    1     1.3480     2.5474    7 N    0 0 0
  55 C    1     1.3898     2.6263   71 C    0 0 0
  55 C    1     2.1064     3.9804   43 C    0 0 0
  55 C    1     2.2236     4.2019   23 N    0 0 0
  55 C    1     2.2402     4.2333   95 H    0 0 0

  79 H    1     1.0809     2.0427   55 C    0 0 0
  79 H    1     2.1253     4.0163    7 N    0 0 0
  79 H    1     2.2402     4.2333   71 C    0 0 0
  79 H    1     2.7595     5.2147  114 O    0 0 0
  79 H    1     2.7702     5.2349   95 H    0 0 0
  79 H    1     3.0418     5.7482   92 H    0 0 0

 103 O    1     1.2232     2.3115   31 N    0 0 0
 103 O    1     2.1570     4.0762  119 O    0 0 0
 103 O    1     2.2736     4.2965   43 C   -1-1-1
 103 O    1     2.7127     5.1263   23 N   -1-1-1
 103 O    1     2.7394     5.1767    6 CD   0 0-1
 103 O    1     2.7595     5.2147   89 H    0 0 0


 SYMMETRY ALLOWED ELASTIC DISTORTION 1
  0.5773503  0.0000000  0.0000000
  0.0000000  0.5773503  0.0000000
  0.0000000  0.0000000  0.5773503

 SYMMETRY ALLOWED INTERNAL DEGREE(S) OF FREEDOM:  16
 TTTTTTTTTTTTTTTTTTTTTTTTTTTTTT SYMM        TELAPSE       18.91 TCPU       10.96
 TTTTTTTTTTTTTTTTTTTTTTTTTTTTTT INT_SCREEN  TELAPSE       18.94 TCPU       11.00

 ************************************************************************
 ************************************************************************
 * ELAPIEZO OPTION, E. ALBANESE, A. ERBA, B. CIVALLERI, R. DOVESI       *
 *                                                                      *
 * IT IS ASSUMED THAT THE INPUT IS FROM AN OPTIMIZED RUN                *

 CONVERGENCE CRITERION FOR ENERGY, TOLDEE =          1.0000E-08
 CONVERGENCE CRITERION FOR RMS GRADIENT, TOLDEG =    3.0000E-04
 CONVERGENCE CRITERION FOR RMS DISPLACEMENT, TOLDEX  6.2000E-04
 MAGNITUDE OF STEPSIZE FOR ADIMENSIONAL STRAINS =    1.5000E-02
 NUMBER OF POINTS (TOTAL) IN NUMERICAL 2ND DERIVATIVE=        3
 ************************************************************************
 ************************************************************************

 ************************************************************************

  Y. NOEL POST DOC. TURIN 2002

  THIS ROUTINE EVALUATES THE NON ZERO ELEMENTS OF THE ELASTIC TENSOR 

  ORDER OF THE TENSOR : 4

 |  1 A    1 B    1 B     .      .      .     |
 |         1 A    1 B     .      .      .     |
 |                1 A     .      .      .     |
 |                       1 C     .      .     |
 |                              1 C     .     |
 |                                     1 C    |

 EACH  LETTER   CORRESPONDS  TO  AN  INDEPENDENT  COMPONENT.
 INTERDEPENDENT COMPONENTS (WITH SAME LETTER) ARE RELATED BY
 THE COEFFICIENT THAT PRECEEDS EACH LETTER.

 ************************************************************************


 ************************************************************************

  Y. NOEL POST DOC. TURIN 2002

  THIS ROUTINE EVALUATES THE NON ZERO ELEMENTS OF THE PIEZOELECTRIC TENSOR 

  ORDER OF THE TENSOR : 3

 |   .      .      .     1 A     .      .     |
 |   .      .      .      .     1 A     .     |
 |   .      .      .      .      .     1 A    |

 EACH  LETTER   CORRESPONDS  TO  AN  INDEPENDENT  COMPONENT.
 INTERDEPENDENT COMPONENTS (WITH SAME LETTER) ARE RELATED BY
 THE COEFFICIENT THAT PRECEEDS EACH LETTER.

 ************************************************************************


 LIST OF ACTIVE DEFORMATIONS: 
             1
             4
 INFORMATION **** EXCBUF **** EXCH. BIPO BUFFER: WORDS USED =     4000000
 WARNING **** EXCBUF **** EXCH. BIPO BUFFER TOO SMALL - TO AVOID I/O SET EXCHSIZE =     6993855

 DFT PARAMETERS

     ATOM       ELECTRONS   NET CHARGE   R(ANGSTROM)
   1 248  CD     20.0000      0.0000     1.52000000
   7   7  N       7.0000      0.0000     0.74000000
  43   6  C       6.0000      0.0000     0.77000000
  79   1  H       1.0000      0.0000     1.11000000
 103   8  O       8.0000      0.0000     0.74000000

 SIZE OF GRID=     339491
 TTTTTTTTTTTTTTTTTTTTTTTTTTTTTT MAKE_GRID2  TELAPSE       20.74 TCPU       12.67
 BECKE WEIGHT FUNCTION
 RADSAFE =     2.00
 TOLERANCES - DENSITY:10**- 6; POTENTIAL:10**- 9; GRID WGT:10**-14

 RADIAL INTEGRATION  - INTERVALS (POINTS,UPPER LIMIT):            1( 99,  4.0*R)

 ANGULAR INTEGRATION - INTERVALS (ACCURACY LEVEL [N. POINTS] UPPER LIMIT):
  1(  6[ 146]   0.2)  2( 11[ 302]   0.5)  3( 14[ 590]   0.9)  4( 18[1454]   3.5)
  5( 14[ 590]9999.0)
 TTTTTTTTTTTTTTTTTTTTTTTTTTTTTT INT_CALC    TELAPSE       20.79 TCPU       12.72
 EEEEEEEEEE INT_CALC TERMINATION  DATE 16 03 2020 TIME 14:07:31.9

 *******************************************************************************
 ZIF65Cd (cif CCDC 743558, GUPCUQ01)                                             
 CRYSTAL - SCF - TYPE OF CALCULATION :  RESTRICTED CLOSED SHELL
 *******************************************************************************

 CAPPA:IS1  2;IS2  2;IS3  2; K PTS MONK NET   3; SYMMOPS:K SPACE  48;G SPACE  24

 TTTTTTTTTTTTTTTTTTTTTTTTTTTTTT SDIK        TELAPSE       21.12 TCPU       13.05

 AAAAAAAAAAAAAAAAAAAAAAAAAAAAAAAAAAAAAAAAAAAAAAAAAAAAAAAAAAAAAAAAAAAAAAAAAAAAAAA
         ATOMIC WAVEFUNCTION(S)


 NUCLEAR CHARGE 20.0  SYMMETRY SPECIES            S    P    D
 N. ELECTRONS   20.0  NUMBER OF PRIMITIVE GTOS    8    7    6
                      NUMBER OF CONTRACTED GTOS   6    5    3
                      NUMBER OF CLOSED SHELLS     2    1    1
                      OPEN SHELL OCCUPATION       0    0    0

  ZNUC SCFIT  TOTAL HF ENERGY   KINETIC ENERGY   VIRIAL THEOREM ACCURACY
  20.0  36   -1.668271145E+02  6.451544656E+01 -3.585847628E+00  4.4E-06

 NUCLEAR CHARGE  7.0  SYMMETRY SPECIES            S    P
 N. ELECTRONS    7.0  NUMBER OF PRIMITIVE GTOS   11    5
                      NUMBER OF CONTRACTED GTOS   4    3
                      NUMBER OF CLOSED SHELLS     2    0
                      OPEN SHELL OCCUPATION       0    3

  ZNUC SCFIT  TOTAL HF ENERGY   KINETIC ENERGY   VIRIAL THEOREM ACCURACY
   7.0  11   -5.439473665E+01  5.441433682E+01 -1.999639798E+00  3.6E-06

 NUCLEAR CHARGE  6.0  SYMMETRY SPECIES            S    P
 N. ELECTRONS    6.0  NUMBER OF PRIMITIVE GTOS   11    5
                      NUMBER OF CONTRACTED GTOS   4    3
                      NUMBER OF CLOSED SHELLS     2    0
                      OPEN SHELL OCCUPATION       0    2

  ZNUC SCFIT  TOTAL HF ENERGY   KINETIC ENERGY   VIRIAL THEOREM ACCURACY
   6.0  11   -3.768480057E+01  3.769831118E+01 -1.999641612E+00  2.0E-06

 NUCLEAR CHARGE  1.0  SYMMETRY SPECIES            S
 N. ELECTRONS    1.0  NUMBER OF PRIMITIVE GTOS    5
                      NUMBER OF CONTRACTED GTOS   3
                      NUMBER OF CLOSED SHELLS     0
                      OPEN SHELL OCCUPATION       1

  ZNUC SCFIT  TOTAL HF ENERGY   KINETIC ENERGY   VIRIAL THEOREM ACCURACY
   1.0   1   -4.998098153E-01  4.997907537E-01 -2.000038139E+00  9.6E-17

 NUCLEAR CHARGE  8.0  SYMMETRY SPECIES            S    P
 N. ELECTRONS    8.0  NUMBER OF PRIMITIVE GTOS   11    5
                      NUMBER OF CONTRACTED GTOS   4    3
                      NUMBER OF CLOSED SHELLS     2    0
                      OPEN SHELL OCCUPATION       0    4

  ZNUC SCFIT  TOTAL HF ENERGY   KINETIC ENERGY   VIRIAL THEOREM ACCURACY
   8.0  13   -7.479861895E+01  7.482603849E+01 -1.999633556E+00  2.7E-06

 AAAAAAAAAAAAAAAAAAAAAAAAAAAAAAAAAAAAAAAAAAAAAAAAAAAAAAAAAAAAAAAAAAAAAAAAAAAAAAA

 CHARGE NORMALIZATION FACTOR   1.00000000
 TOTAL ATOMIC CHARGES:
  20.0000000  20.0000000  20.0000000  20.0000000  20.0000000  20.0000000
   7.0000000   7.0000000   7.0000000   7.0000000   7.0000000   7.0000000
   7.0000000   7.0000000   7.0000000   7.0000000   7.0000000   7.0000000
   7.0000000   7.0000000   7.0000000   7.0000000   7.0000000   7.0000000
   7.0000000   7.0000000   7.0000000   7.0000000   7.0000000   7.0000000
   7.0000000   7.0000000   7.0000000   7.0000000   7.0000000   7.0000000
   7.0000000   7.0000000   7.0000000   7.0000000   7.0000000   7.0000000
   6.0000000   6.0000000   6.0000000   6.0000000   6.0000000   6.0000000
   6.0000000   6.0000000   6.0000000   6.0000000   6.0000000   6.0000000
   6.0000000   6.0000000   6.0000000   6.0000000   6.0000000   6.0000000
   6.0000000   6.0000000   6.0000000   6.0000000   6.0000000   6.0000000
   6.0000000   6.0000000   6.0000000   6.0000000   6.0000000   6.0000000
   6.0000000   6.0000000   6.0000000   6.0000000   6.0000000   6.0000000
   1.0000000   1.0000000   1.0000000   1.0000000   1.0000000   1.0000000
   1.0000000   1.0000000   1.0000000   1.0000000   1.0000000   1.0000000
   1.0000000   1.0000000   1.0000000   1.0000000   1.0000000   1.0000000
   1.0000000   1.0000000   1.0000000   1.0000000   1.0000000   1.0000000
   8.0000000   8.0000000   8.0000000   8.0000000   8.0000000   8.0000000
   8.0000000   8.0000000   8.0000000   8.0000000   8.0000000   8.0000000
   8.0000000   8.0000000   8.0000000   8.0000000   8.0000000   8.0000000
   8.0000000   8.0000000   8.0000000   8.0000000   8.0000000   8.0000000
 TTTTTTTTTTTTTTTTTTTTTTTTTTTTTT MOQGAD      TELAPSE       22.07 TCPU       14.00
 TTTTTTTTTTTTTTTTTTTTTTTTTTTTTT SHELLXN     TELAPSE       26.41 TCPU       17.29
 TTTTTTTTTTTTTTTTTTTTTTTTTTTTTT MONMO3      TELAPSE       27.82 TCPU       18.70
 NUMERICALLY INTEGRATED DENSITY    803.9998846005
 TTTTTTTTTTTTTTTTTTTTTTTTTTTTTT NUMDFT      TELAPSE       28.58 TCPU       19.47
 CYC   0 ETOT(AU) -6.196537352573E+03 DETOT -6.20E+03 tst  0.00E+00 PX  1.00E+00
 TTTTTTTTTTTTTTTTTTTTTTTTTTTTTT DIIS        TELAPSE       28.71 TCPU       19.59
 TTTTTTTTTTTTTTTTTTTTTTTTTTTTTT FDIK        TELAPSE       30.25 TCPU       20.63
 INSULATING STATE
 TOP OF VALENCE BANDS -    BAND    402; K    3; EIG -3.0086240E-01 AU
 TOP OF VALENCE BANDS -    BAND    402; K    1; EIG -3.0183238E-01 AU
 BOTTOM OF VIRTUAL BANDS - BAND    403; K    2; EIG -1.5991079E-01 AU
 INDIRECT ENERGY BAND GAP:   3.8355 eV
 BOTTOM OF VIRTUAL BANDS - BAND    403; K    1; EIG -1.5979707E-01 AU
 TTTTTTTTTTTTTTTTTTTTTTTTTTTTTT PDIG        TELAPSE       30.45 TCPU       20.83
 CHARGE NORMALIZATION FACTOR   1.00000000
 TOTAL ATOMIC CHARGES:
  18.4482778  18.4482778  18.4482778  18.4482778  18.4482778  18.4482778
   7.6548953   7.6548953   7.6548953   7.6548953   7.6548953   7.6548953
   7.6548953   7.6548953   7.6548953   7.6548953   7.6548953   7.6548953
   7.6548953   7.6548953   7.6548953   7.6548953   7.6548953   7.6548953
   7.6548953   7.6548953   7.6548953   7.6548953   7.6548953   7.6548953
   6.0868644   6.0868644   6.0868644   6.0868644   6.0868644   6.0868644
   6.0868644   6.0868644   6.0868644   6.0868644   6.0868644   6.0868644
   5.2848020   5.2848020   5.2848020   5.2848020   5.2848020   5.2848020
   5.2848020   5.2848020   5.2848020   5.2848020   5.2848020   5.2848020
   6.1680419   6.1680419   6.1680419   6.1680419   6.1680419   6.1680419
   6.1680419   6.1680419   6.1680419   6.1680419   6.1680419   6.1680419
   6.1680419   6.1680419   6.1680419   6.1680419   6.1680419   6.1680419
   6.1680419   6.1680419   6.1680419   6.1680419   6.1680419   6.1680419
   0.7913556   0.7913556   0.7913556   0.7913556   0.7913556   0.7913556
   0.7913556   0.7913556   0.7913556   0.7913556   0.7913556   0.7913556
   0.7913556   0.7913556   0.7913556   0.7913556   0.7913556   0.7913556
   0.7913556   0.7913556   0.7913556   0.7913556   0.7913556   0.7913556
   8.5878046   8.5878046   8.5878046   8.5878046   8.5878046   8.5878046
   8.5878046   8.5878046   8.5878046   8.5878046   8.5878046   8.5878046
   8.5878046   8.5878046   8.5878046   8.5878046   8.5878046   8.5878046
   8.5878046   8.5878046   8.5878046   8.5878046   8.5878046   8.5878046
 TTTTTTTTTTTTTTTTTTTTTTTTTTTTTT MOQGAD      TELAPSE       30.47 TCPU       20.85
 TTTTTTTTTTTTTTTTTTTTTTTTTTTTTT SHELLXN     TELAPSE       46.10 TCPU       24.31
 TTTTTTTTTTTTTTTTTTTTTTTTTTTTTT MONMO3      TELAPSE       47.17 TCPU       25.38
 NUMERICALLY INTEGRATED DENSITY    803.9998985319
 TTTTTTTTTTTTTTTTTTTTTTTTTTTTTT NUMDFT      TELAPSE       48.46 TCPU       26.67
 CYC   1 ETOT(AU) -6.164566136771E+03 DETOT  3.20E+01 tst  0.00E+00 PX  1.00E+00
 TTTTTTTTTTTTTTTTTTTTTTTTTTTTTT DIIS        TELAPSE       49.76 TCPU       27.97
 DIIS TEST: 0.58150E+02 AT SCF   CYCLE   1 - MIX   30 %
 TTTTTTTTTTTTTTTTTTTTTTTTTTTTTT FDIK        TELAPSE       51.64 TCPU       29.08
 INSULATING STATE
 TOP OF VALENCE BANDS -    BAND    402; K    3; EIG -2.3775740E-01 AU
 TOP OF VALENCE BANDS -    BAND    402; K    1; EIG -2.3919928E-01 AU
 BOTTOM OF VIRTUAL BANDS - BAND    403; K    3; EIG -1.4948315E-01 AU
 DIRECT ENERGY BAND GAP:   2.4021 eV
 BOTTOM OF VIRTUAL BANDS - BAND    403; K    1; EIG -1.4854210E-01 AU
 TTTTTTTTTTTTTTTTTTTTTTTTTTTTTT PDIG        TELAPSE       51.90 TCPU       29.34
 CHARGE NORMALIZATION FACTOR   1.00000000
 TOTAL ATOMIC CHARGES:
  18.9693042  18.9693042  18.9693042  18.9693042  18.9693042  18.9693042
   7.4120756   7.4120756   7.4120756   7.4120756   7.4120756   7.4120756
   7.4120756   7.4120756   7.4120756   7.4120756   7.4120756   7.4120756
   7.4120756   7.4120756   7.4120756   7.4120756   7.4120756   7.4120756
   7.4120756   7.4120756   7.4120756   7.4120756   7.4120756   7.4120756
   7.4217349   7.4217349   7.4217349   7.4217349   7.4217349   7.4217349
   7.4217349   7.4217349   7.4217349   7.4217349   7.4217349   7.4217349
   5.6830185   5.6830185   5.6830185   5.6830185   5.6830185   5.6830185
   5.6830185   5.6830185   5.6830185   5.6830185   5.6830185   5.6830185
   5.7723515   5.7723515   5.7723515   5.7723515   5.7723515   5.7723515
   5.7723515   5.7723515   5.7723515   5.7723515   5.7723515   5.7723515
   5.7723515   5.7723515   5.7723515   5.7723515   5.7723515   5.7723515
   5.7723515   5.7723515   5.7723515   5.7723515   5.7723515   5.7723515
   0.9288053   0.9288053   0.9288053   0.9288053   0.9288053   0.9288053
   0.9288053   0.9288053   0.9288053   0.9288053   0.9288053   0.9288053
   0.9288053   0.9288053   0.9288053   0.9288053   0.9288053   0.9288053
   0.9288053   0.9288053   0.9288053   0.9288053   0.9288053   0.9288053
   8.0920650   8.0920650   8.0920650   8.0920650   8.0920650   8.0920650
   8.0920650   8.0920650   8.0920650   8.0920650   8.0920650   8.0920650
   8.0920650   8.0920650   8.0920650   8.0920650   8.0920650   8.0920650
   8.0920650   8.0920650   8.0920650   8.0920650   8.0920650   8.0920650
 TTTTTTTTTTTTTTTTTTTTTTTTTTTTTT MOQGAD      TELAPSE       51.91 TCPU       29.35
 TTTTTTTTTTTTTTTTTTTTTTTTTTTTTT SHELLXN     TELAPSE       76.09 TCPU       32.86
 TTTTTTTTTTTTTTTTTTTTTTTTTTTTTT MONMO3      TELAPSE       88.11 TCPU       44.88
 NUMERICALLY INTEGRATED DENSITY    803.9998890844
 TTTTTTTTTTTTTTTTTTTTTTTTTTTTTT NUMDFT      TELAPSE       89.28 TCPU       46.04
 CYC   2 ETOT(AU) -6.164528787089E+03 DETOT  3.73E-02 tst  2.09E-02 PX  2.19E-01
 TTTTTTTTTTTTTTTTTTTTTTTTTTTTTT DIIS        TELAPSE       89.35 TCPU       46.11
 DIIS TEST: 0.61602E+02 AT SCF   CYCLE   2 - DIIS ACTIVE - HISTORY:     2 CYCLES
 TTTTTTTTTTTTTTTTTTTTTTTTTTTTTT FDIK        TELAPSE       89.87 TCPU       46.47
 INSULATING STATE
 TOP OF VALENCE BANDS -    BAND    402; K    3; EIG -2.4481268E-01 AU
 TOP OF VALENCE BANDS -    BAND    402; K    1; EIG -2.4607968E-01 AU
 BOTTOM OF VIRTUAL BANDS - BAND    403; K    3; EIG -7.2596194E-02 AU
 DIRECT ENERGY BAND GAP:   4.6863 eV
 BOTTOM OF VIRTUAL BANDS - BAND    403; K    1; EIG -7.1921725E-02 AU
 TTTTTTTTTTTTTTTTTTTTTTTTTTTTTT PDIG        TELAPSE       90.07 TCPU       46.67
 CHARGE NORMALIZATION FACTOR   1.00000000
 TOTAL ATOMIC CHARGES:
  18.7732054  18.7732054  18.7732054  18.7732054  18.7732054  18.7732054
   7.5293333   7.5293333   7.5293333   7.5293333   7.5293333   7.5293333
   7.5293333   7.5293333   7.5293333   7.5293333   7.5293333   7.5293333
   7.5293333   7.5293333   7.5293333   7.5293333   7.5293333   7.5293333
   7.5293333   7.5293333   7.5293333   7.5293333   7.5293333   7.5293333
   6.7518217   6.7518217   6.7518217   6.7518217   6.7518217   6.7518217
   6.7518217   6.7518217   6.7518217   6.7518217   6.7518217   6.7518217
   5.3582433   5.3582433   5.3582433   5.3582433   5.3582433   5.3582433
   5.3582433   5.3582433   5.3582433   5.3582433   5.3582433   5.3582433
   6.0652328   6.0652328   6.0652328   6.0652328   6.0652328   6.0652328
   6.0652328   6.0652328   6.0652328   6.0652328   6.0652328   6.0652328
   6.0652328   6.0652328   6.0652328   6.0652328   6.0652328   6.0652328
   6.0652328   6.0652328   6.0652328   6.0652328   6.0652328   6.0652328
   0.8741123   0.8741123   0.8741123   0.8741123   0.8741123   0.8741123
   0.8741123   0.8741123   0.8741123   0.8741123   0.8741123   0.8741123
   0.8741123   0.8741123   0.8741123   0.8741123   0.8741123   0.8741123
   0.8741123   0.8741123   0.8741123   0.8741123   0.8741123   0.8741123
   8.2829878   8.2829878   8.2829878   8.2829878   8.2829878   8.2829878
   8.2829878   8.2829878   8.2829878   8.2829878   8.2829878   8.2829878
   8.2829878   8.2829878   8.2829878   8.2829878   8.2829878   8.2829878
   8.2829878   8.2829878   8.2829878   8.2829878   8.2829878   8.2829878
 TTTTTTTTTTTTTTTTTTTTTTTTTTTTTT MOQGAD      TELAPSE       90.09 TCPU       46.68
 TTTTTTTTTTTTTTTTTTTTTTTTTTTTTT SHELLXN     TELAPSE       95.05 TCPU       50.14
 TTTTTTTTTTTTTTTTTTTTTTTTTTTTTT MONMO3      TELAPSE       98.83 TCPU       53.93
 NUMERICALLY INTEGRATED DENSITY    803.9998773646
 TTTTTTTTTTTTTTTTTTTTTTTTTTTTTT NUMDFT      TELAPSE       99.98 TCPU       55.08
 CYC   3 ETOT(AU) -6.167099290355E+03 DETOT -2.57E+00 tst  6.80E-03 PX  1.43E-01
 TTTTTTTTTTTTTTTTTTTTTTTTTTTTTT DIIS        TELAPSE      100.19 TCPU       55.29
 DIIS TEST: 0.17944E+01 AT SCF   CYCLE   3 - DIIS ACTIVE - HISTORY:     3 CYCLES
 TTTTTTTTTTTTTTTTTTTTTTTTTTTTTT FDIK        TELAPSE      102.76 TCPU       57.64
 INSULATING STATE
 TOP OF VALENCE BANDS -    BAND    402; K    3; EIG -2.5422622E-01 AU
 TOP OF VALENCE BANDS -    BAND    402; K    1; EIG -2.5551685E-01 AU
 BOTTOM OF VIRTUAL BANDS - BAND    403; K    3; EIG -1.0273862E-01 AU
 DIRECT ENERGY BAND GAP:   4.1222 eV
 BOTTOM OF VIRTUAL BANDS - BAND    403; K    1; EIG -1.0198053E-01 AU
 TTTTTTTTTTTTTTTTTTTTTTTTTTTTTT PDIG        TELAPSE      103.01 TCPU       57.88
 CHARGE NORMALIZATION FACTOR   1.00000000
 TOTAL ATOMIC CHARGES:
  18.6754960  18.6754960  18.6754960  18.6754960  18.6754960  18.6754960
   7.5790885   7.5790885   7.5790885   7.5790885   7.5790885   7.5790885
   7.5790885   7.5790885   7.5790885   7.5790885   7.5790885   7.5790885
   7.5790885   7.5790885   7.5790885   7.5790885   7.5790885   7.5790885
   7.5790885   7.5790885   7.5790885   7.5790885   7.5790885   7.5790885
   6.7669161   6.7669161   6.7669161   6.7669161   6.7669161   6.7669161
   6.7669161   6.7669161   6.7669161   6.7669161   6.7669161   6.7669161
   5.4272125   5.4272125   5.4272125   5.4272125   5.4272125   5.4272125
   5.4272125   5.4272125   5.4272125   5.4272125   5.4272125   5.4272125
   5.9633077   5.9633077   5.9633077   5.9633077   5.9633077   5.9633077
   5.9633077   5.9633077   5.9633077   5.9633077   5.9633077   5.9633077
   5.9633077   5.9633077   5.9633077   5.9633077   5.9633077   5.9633077
   5.9633077   5.9633077   5.9633077   5.9633077   5.9633077   5.9633077
   0.8710646   0.8710646   0.8710646   0.8710646   0.8710646   0.8710646
   0.8710646   0.8710646   0.8710646   0.8710646   0.8710646   0.8710646
   0.8710646   0.8710646   0.8710646   0.8710646   0.8710646   0.8710646
   0.8710646   0.8710646   0.8710646   0.8710646   0.8710646   0.8710646
   8.3206009   8.3206009   8.3206009   8.3206009   8.3206009   8.3206009
   8.3206009   8.3206009   8.3206009   8.3206009   8.3206009   8.3206009
   8.3206009   8.3206009   8.3206009   8.3206009   8.3206009   8.3206009
   8.3206009   8.3206009   8.3206009   8.3206009   8.3206009   8.3206009
 TTTTTTTTTTTTTTTTTTTTTTTTTTTTTT MOQGAD      TELAPSE      103.02 TCPU       57.90
 TTTTTTTTTTTTTTTTTTTTTTTTTTTTTT SHELLXN     TELAPSE      108.94 TCPU       61.38
 TTTTTTTTTTTTTTTTTTTTTTTTTTTTTT MONMO3      TELAPSE      113.71 TCPU       66.15
 NUMERICALLY INTEGRATED DENSITY    803.9998836893
 TTTTTTTTTTTTTTTTTTTTTTTTTTTTTT NUMDFT      TELAPSE      114.86 TCPU       67.30
 CYC   4 ETOT(AU) -6.167191996494E+03 DETOT -9.27E-02 tst  6.47E-04 PX  2.72E-02
 TTTTTTTTTTTTTTTTTTTTTTTTTTTTTT DIIS        TELAPSE      115.53 TCPU       67.98
 DIIS TEST: 0.39519E+00 AT SCF   CYCLE   4 - DIIS ACTIVE - HISTORY:     4 CYCLES
 TTTTTTTTTTTTTTTTTTTTTTTTTTTTTT FDIK        TELAPSE      116.60 TCPU       68.45
 INSULATING STATE
 TOP OF VALENCE BANDS -    BAND    402; K    3; EIG -2.5931765E-01 AU
 TOP OF VALENCE BANDS -    BAND    402; K    1; EIG -2.6057010E-01 AU
 BOTTOM OF VIRTUAL BANDS - BAND    403; K    3; EIG -9.9223594E-02 AU
 DIRECT ENERGY BAND GAP:   4.3564 eV
 BOTTOM OF VIRTUAL BANDS - BAND    403; K    1; EIG -9.8527831E-02 AU
 TTTTTTTTTTTTTTTTTTTTTTTTTTTTTT PDIG        TELAPSE      116.82 TCPU       68.67
 CHARGE NORMALIZATION FACTOR   1.00000000
 TOTAL ATOMIC CHARGES:
  18.6705425  18.6705425  18.6705425  18.6705425  18.6705425  18.6705425
   7.5571227   7.5571227   7.5571227   7.5571227   7.5571227   7.5571227
   7.5571227   7.5571227   7.5571227   7.5571227   7.5571227   7.5571227
   7.5571227   7.5571227   7.5571227   7.5571227   7.5571227   7.5571227
   7.5571227   7.5571227   7.5571227   7.5571227   7.5571227   7.5571227
   6.7842537   6.7842537   6.7842537   6.7842537   6.7842537   6.7842537
   6.7842537   6.7842537   6.7842537   6.7842537   6.7842537   6.7842537
   5.4115420   5.4115420   5.4115420   5.4115420   5.4115420   5.4115420
   5.4115420   5.4115420   5.4115420   5.4115420   5.4115420   5.4115420
   6.0157401   6.0157401   6.0157401   6.0157401   6.0157401   6.0157401
   6.0157401   6.0157401   6.0157401   6.0157401   6.0157401   6.0157401
   6.0157401   6.0157401   6.0157401   6.0157401   6.0157401   6.0157401
   6.0157401   6.0157401   6.0157401   6.0157401   6.0157401   6.0157401
   0.8606867   0.8606867   0.8606867   0.8606867   0.8606867   0.8606867
   0.8606867   0.8606867   0.8606867   0.8606867   0.8606867   0.8606867
   0.8606867   0.8606867   0.8606867   0.8606867   0.8606867   0.8606867
   0.8606867   0.8606867   0.8606867   0.8606867   0.8606867   0.8606867
   8.3009170   8.3009170   8.3009170   8.3009170   8.3009170   8.3009170
   8.3009170   8.3009170   8.3009170   8.3009170   8.3009170   8.3009170
   8.3009170   8.3009170   8.3009170   8.3009170   8.3009170   8.3009170
   8.3009170   8.3009170   8.3009170   8.3009170   8.3009170   8.3009170
 TTTTTTTTTTTTTTTTTTTTTTTTTTTTTT MOQGAD      TELAPSE      116.84 TCPU       68.69
 TTTTTTTTTTTTTTTTTTTTTTTTTTTTTT SHELLXN     TELAPSE      122.23 TCPU       72.12
 TTTTTTTTTTTTTTTTTTTTTTTTTTTTTT MONMO3      TELAPSE      123.43 TCPU       73.32
 NUMERICALLY INTEGRATED DENSITY    803.9998836433
 TTTTTTTTTTTTTTTTTTTTTTTTTTTTTT NUMDFT      TELAPSE      124.65 TCPU       74.54
 CYC   5 ETOT(AU) -6.167210524019E+03 DETOT -1.85E-02 tst  1.02E-04 PX  8.96E-03
 TTTTTTTTTTTTTTTTTTTTTTTTTTTTTT DIIS        TELAPSE      125.52 TCPU       75.41
 DIIS TEST: 0.46687E-01 AT SCF   CYCLE   5 - DIIS ACTIVE - HISTORY:     5 CYCLES
 TTTTTTTTTTTTTTTTTTTTTTTTTTTTTT FDIK        TELAPSE      127.10 TCPU       76.76
 INSULATING STATE
 TOP OF VALENCE BANDS -    BAND    402; K    3; EIG -2.5632430E-01 AU
 TOP OF VALENCE BANDS -    BAND    402; K    1; EIG -2.5758998E-01 AU
 BOTTOM OF VIRTUAL BANDS - BAND    403; K    3; EIG -9.7071095E-02 AU
 DIRECT ENERGY BAND GAP:   4.3335 eV
 BOTTOM OF VIRTUAL BANDS - BAND    403; K    1; EIG -9.6356589E-02 AU
 TTTTTTTTTTTTTTTTTTTTTTTTTTTTTT PDIG        TELAPSE      127.32 TCPU       76.98
 CHARGE NORMALIZATION FACTOR   1.00000000
 TOTAL ATOMIC CHARGES:
  18.6871428  18.6871428  18.6871428  18.6871428  18.6871428  18.6871428
   7.5615313   7.5615313   7.5615313   7.5615313   7.5615313   7.5615313
   7.5615313   7.5615313   7.5615313   7.5615313   7.5615313   7.5615313
   7.5615313   7.5615313   7.5615313   7.5615313   7.5615313   7.5615313
   7.5615313   7.5615313   7.5615313   7.5615313   7.5615313   7.5615313
   6.7718573   6.7718573   6.7718573   6.7718573   6.7718573   6.7718573
   6.7718573   6.7718573   6.7718573   6.7718573   6.7718573   6.7718573
   5.4076057   5.4076057   5.4076057   5.4076057   5.4076057   5.4076057
   5.4076057   5.4076057   5.4076057   5.4076057   5.4076057   5.4076057
   6.0033239   6.0033239   6.0033239   6.0033239   6.0033239   6.0033239
   6.0033239   6.0033239   6.0033239   6.0033239   6.0033239   6.0033239
   6.0033239   6.0033239   6.0033239   6.0033239   6.0033239   6.0033239
   6.0033239   6.0033239   6.0033239   6.0033239   6.0033239   6.0033239
   0.8653870   0.8653870   0.8653870   0.8653870   0.8653870   0.8653870
   0.8653870   0.8653870   0.8653870   0.8653870   0.8653870   0.8653870
   0.8653870   0.8653870   0.8653870   0.8653870   0.8653870   0.8653870
   0.8653870   0.8653870   0.8653870   0.8653870   0.8653870   0.8653870
   8.3082407   8.3082407   8.3082407   8.3082407   8.3082407   8.3082407
   8.3082407   8.3082407   8.3082407   8.3082407   8.3082407   8.3082407
   8.3082407   8.3082407   8.3082407   8.3082407   8.3082407   8.3082407
   8.3082407   8.3082407   8.3082407   8.3082407   8.3082407   8.3082407
 TTTTTTTTTTTTTTTTTTTTTTTTTTTTTT MOQGAD      TELAPSE      127.34 TCPU       77.00
 TTTTTTTTTTTTTTTTTTTTTTTTTTTTTT SHELLXN     TELAPSE      132.33 TCPU       80.43
 TTTTTTTTTTTTTTTTTTTTTTTTTTTTTT MONMO3      TELAPSE      133.87 TCPU       81.98
 NUMERICALLY INTEGRATED DENSITY    803.9998826275
 TTTTTTTTTTTTTTTTTTTTTTTTTTTTTT NUMDFT      TELAPSE      135.02 TCPU       83.12
 CYC   6 ETOT(AU) -6.167212566025E+03 DETOT -2.04E-03 tst  2.73E-06 PX  3.88E-03
 TTTTTTTTTTTTTTTTTTTTTTTTTTTTTT DIIS        TELAPSE      141.44 TCPU       89.55
 DIIS TEST: 0.38491E-02 AT SCF   CYCLE   6 - DIIS ACTIVE - HISTORY:     6 CYCLES
 TTTTTTTTTTTTTTTTTTTTTTTTTTTTTT FDIK        TELAPSE      142.54 TCPU       90.44
 INSULATING STATE
 TOP OF VALENCE BANDS -    BAND    402; K    3; EIG -2.5694642E-01 AU
 TOP OF VALENCE BANDS -    BAND    402; K    1; EIG -2.5820739E-01 AU
 BOTTOM OF VIRTUAL BANDS - BAND    403; K    3; EIG -9.6982281E-02 AU
 DIRECT ENERGY BAND GAP:   4.3528 eV
 BOTTOM OF VIRTUAL BANDS - BAND    403; K    1; EIG -9.6271829E-02 AU
 TTTTTTTTTTTTTTTTTTTTTTTTTTTTTT PDIG        TELAPSE      142.76 TCPU       90.67
 CHARGE NORMALIZATION FACTOR   1.00000000
 TOTAL ATOMIC CHARGES:
  18.6818424  18.6818424  18.6818424  18.6818424  18.6818424  18.6818424
   7.5620209   7.5620209   7.5620209   7.5620209   7.5620209   7.5620209
   7.5620209   7.5620209   7.5620209   7.5620209   7.5620209   7.5620209
   7.5620209   7.5620209   7.5620209   7.5620209   7.5620209   7.5620209
   7.5620209   7.5620209   7.5620209   7.5620209   7.5620209   7.5620209
   6.7738019   6.7738019   6.7738019   6.7738019   6.7738019   6.7738019
   6.7738019   6.7738019   6.7738019   6.7738019   6.7738019   6.7738019
   5.4089818   5.4089818   5.4089818   5.4089818   5.4089818   5.4089818
   5.4089818   5.4089818   5.4089818   5.4089818   5.4089818   5.4089818
   6.0050358   6.0050358   6.0050358   6.0050358   6.0050358   6.0050358
   6.0050358   6.0050358   6.0050358   6.0050358   6.0050358   6.0050358
   6.0050358   6.0050358   6.0050358   6.0050358   6.0050358   6.0050358
   6.0050358   6.0050358   6.0050358   6.0050358   6.0050358   6.0050358
   0.8648293   0.8648293   0.8648293   0.8648293   0.8648293   0.8648293
   0.8648293   0.8648293   0.8648293   0.8648293   0.8648293   0.8648293
   0.8648293   0.8648293   0.8648293   0.8648293   0.8648293   0.8648293
   0.8648293   0.8648293   0.8648293   0.8648293   0.8648293   0.8648293
   8.3062615   8.3062615   8.3062615   8.3062615   8.3062615   8.3062615
   8.3062615   8.3062615   8.3062615   8.3062615   8.3062615   8.3062615
   8.3062615   8.3062615   8.3062615   8.3062615   8.3062615   8.3062615
   8.3062615   8.3062615   8.3062615   8.3062615   8.3062615   8.3062615
 TTTTTTTTTTTTTTTTTTTTTTTTTTTTTT MOQGAD      TELAPSE      142.78 TCPU       90.68
 TTTTTTTTTTTTTTTTTTTTTTTTTTTTTT SHELLXN     TELAPSE      148.46 TCPU       94.11
 TTTTTTTTTTTTTTTTTTTTTTTTTTTTTT MONMO3      TELAPSE      149.66 TCPU       95.31
 NUMERICALLY INTEGRATED DENSITY    803.9998827090
 TTTTTTTTTTTTTTTTTTTTTTTTTTTTTT NUMDFT      TELAPSE      150.81 TCPU       96.46
 CYC   7 ETOT(AU) -6.167212721817E+03 DETOT -1.56E-04 tst  4.69E-07 PX  1.61E-03
 TTTTTTTTTTTTTTTTTTTTTTTTTTTTTT DIIS        TELAPSE      151.43 TCPU       97.08
 DIIS TEST: 0.45919E-03 AT SCF   CYCLE   7 - DIIS ACTIVE - HISTORY:     7 CYCLES
 TTTTTTTTTTTTTTTTTTTTTTTTTTTTTT FDIK        TELAPSE      152.66 TCPU       98.12
 INSULATING STATE
 TOP OF VALENCE BANDS -    BAND    402; K    3; EIG -2.5687417E-01 AU
 TOP OF VALENCE BANDS -    BAND    402; K    1; EIG -2.5813658E-01 AU
 BOTTOM OF VIRTUAL BANDS - BAND    403; K    3; EIG -9.7313208E-02 AU
 DIRECT ENERGY BAND GAP:   4.3419 eV
 BOTTOM OF VIRTUAL BANDS - BAND    403; K    1; EIG -9.6603280E-02 AU
 TTTTTTTTTTTTTTTTTTTTTTTTTTTTTT PDIG        TELAPSE      152.89 TCPU       98.35
 CHARGE NORMALIZATION FACTOR   1.00000000
 TOTAL ATOMIC CHARGES:
  18.6831702  18.6831702  18.6831702  18.6831702  18.6831702  18.6831702
   7.5610005   7.5610005   7.5610005   7.5610005   7.5610005   7.5610005
   7.5610005   7.5610005   7.5610005   7.5610005   7.5610005   7.5610005
   7.5610005   7.5610005   7.5610005   7.5610005   7.5610005   7.5610005
   7.5610005   7.5610005   7.5610005   7.5610005   7.5610005   7.5610005
   6.7737501   6.7737501   6.7737501   6.7737501   6.7737501   6.7737501
   6.7737501   6.7737501   6.7737501   6.7737501   6.7737501   6.7737501
   5.4074653   5.4074653   5.4074653   5.4074653   5.4074653   5.4074653
   5.4074653   5.4074653   5.4074653   5.4074653   5.4074653   5.4074653
   6.0052592   6.0052592   6.0052592   6.0052592   6.0052592   6.0052592
   6.0052592   6.0052592   6.0052592   6.0052592   6.0052592   6.0052592
   6.0052592   6.0052592   6.0052592   6.0052592   6.0052592   6.0052592
   6.0052592   6.0052592   6.0052592   6.0052592   6.0052592   6.0052592
   0.8648102   0.8648102   0.8648102   0.8648102   0.8648102   0.8648102
   0.8648102   0.8648102   0.8648102   0.8648102   0.8648102   0.8648102
   0.8648102   0.8648102   0.8648102   0.8648102   0.8648102   0.8648102
   0.8648102   0.8648102   0.8648102   0.8648102   0.8648102   0.8648102
   8.3075298   8.3075298   8.3075298   8.3075298   8.3075298   8.3075298
   8.3075298   8.3075298   8.3075298   8.3075298   8.3075298   8.3075298
   8.3075298   8.3075298   8.3075298   8.3075298   8.3075298   8.3075298
   8.3075298   8.3075298   8.3075298   8.3075298   8.3075298   8.3075298
 TTTTTTTTTTTTTTTTTTTTTTTTTTTTTT MOQGAD      TELAPSE      152.91 TCPU       98.37
 TTTTTTTTTTTTTTTTTTTTTTTTTTTTTT SHELLXN     TELAPSE      158.90 TCPU      101.78
 TTTTTTTTTTTTTTTTTTTTTTTTTTTTTT MONMO3      TELAPSE      161.15 TCPU      104.03
 NUMERICALLY INTEGRATED DENSITY    803.9998827494
 TTTTTTTTTTTTTTTTTTTTTTTTTTTTTT NUMDFT      TELAPSE      162.30 TCPU      105.18
 CYC   8 ETOT(AU) -6.167212735617E+03 DETOT -1.38E-05 tst  1.02E-07 PX  7.21E-04
 TTTTTTTTTTTTTTTTTTTTTTTTTTTTTT DIIS        TELAPSE      164.05 TCPU      106.93
 DIIS TEST: 0.25257E-03 AT SCF   CYCLE   8 - DIIS ACTIVE - HISTORY:     8 CYCLES
 TTTTTTTTTTTTTTTTTTTTTTTTTTTTTT FDIK        TELAPSE      164.64 TCPU      107.36
 INSULATING STATE
 TOP OF VALENCE BANDS -    BAND    402; K    3; EIG -2.5692377E-01 AU
 TOP OF VALENCE BANDS -    BAND    402; K    1; EIG -2.5818527E-01 AU
 BOTTOM OF VIRTUAL BANDS - BAND    403; K    3; EIG -9.7149058E-02 AU
 DIRECT ENERGY BAND GAP:   4.3477 eV
 BOTTOM OF VIRTUAL BANDS - BAND    403; K    1; EIG -9.6438839E-02 AU
 TTTTTTTTTTTTTTTTTTTTTTTTTTTTTT PDIG        TELAPSE      164.87 TCPU      107.59
 CHARGE NORMALIZATION FACTOR   1.00000000
 TOTAL ATOMIC CHARGES:
  18.6829200  18.6829200  18.6829200  18.6829200  18.6829200  18.6829200
   7.5617874   7.5617874   7.5617874   7.5617874   7.5617874   7.5617874
   7.5617874   7.5617874   7.5617874   7.5617874   7.5617874   7.5617874
   7.5617874   7.5617874   7.5617874   7.5617874   7.5617874   7.5617874
   7.5617874   7.5617874   7.5617874   7.5617874   7.5617874   7.5617874
   6.7736260   6.7736260   6.7736260   6.7736260   6.7736260   6.7736260
   6.7736260   6.7736260   6.7736260   6.7736260   6.7736260   6.7736260
   5.4079133   5.4079133   5.4079133   5.4079133   5.4079133   5.4079133
   5.4079133   5.4079133   5.4079133   5.4079133   5.4079133   5.4079133
   6.0051279   6.0051279   6.0051279   6.0051279   6.0051279   6.0051279
   6.0051279   6.0051279   6.0051279   6.0051279   6.0051279   6.0051279
   6.0051279   6.0051279   6.0051279   6.0051279   6.0051279   6.0051279
   6.0051279   6.0051279   6.0051279   6.0051279   6.0051279   6.0051279
   0.8647499   0.8647499   0.8647499   0.8647499   0.8647499   0.8647499
   0.8647499   0.8647499   0.8647499   0.8647499   0.8647499   0.8647499
   0.8647499   0.8647499   0.8647499   0.8647499   0.8647499   0.8647499
   0.8647499   0.8647499   0.8647499   0.8647499   0.8647499   0.8647499
   8.3068351   8.3068351   8.3068351   8.3068351   8.3068351   8.3068351
   8.3068351   8.3068351   8.3068351   8.3068351   8.3068351   8.3068351
   8.3068351   8.3068351   8.3068351   8.3068351   8.3068351   8.3068351
   8.3068351   8.3068351   8.3068351   8.3068351   8.3068351   8.3068351
 TTTTTTTTTTTTTTTTTTTTTTTTTTTTTT MOQGAD      TELAPSE      164.89 TCPU      107.60
 TTTTTTTTTTTTTTTTTTTTTTTTTTTTTT SHELLXN     TELAPSE      169.50 TCPU      111.04
 TTTTTTTTTTTTTTTTTTTTTTTTTTTTTT MONMO3      TELAPSE      170.72 TCPU      112.25
 NUMERICALLY INTEGRATED DENSITY    803.9998827234
 TTTTTTTTTTTTTTTTTTTTTTTTTTTTTT NUMDFT      TELAPSE      171.87 TCPU      113.41
 CYC   9 ETOT(AU) -6.167212748733E+03 DETOT -1.31E-05 tst  4.33E-08 PX  2.18E-04
 TTTTTTTTTTTTTTTTTTTTTTTTTTTTTT DIIS        TELAPSE      175.10 TCPU      116.64
 DIIS TEST: 0.14413E-04 AT SCF   CYCLE   9 - DIIS ACTIVE - HISTORY:     9 CYCLES
 TTTTTTTTTTTTTTTTTTTTTTTTTTTTTT FDIK        TELAPSE      176.23 TCPU      117.56
 INSULATING STATE
 TOP OF VALENCE BANDS -    BAND    402; K    3; EIG -2.5690887E-01 AU
 TOP OF VALENCE BANDS -    BAND    402; K    1; EIG -2.5817052E-01 AU
 BOTTOM OF VIRTUAL BANDS - BAND    403; K    3; EIG -9.7156167E-02 AU
 DIRECT ENERGY BAND GAP:   4.3471 eV
 BOTTOM OF VIRTUAL BANDS - BAND    403; K    1; EIG -9.6446007E-02 AU
 TTTTTTTTTTTTTTTTTTTTTTTTTTTTTT PDIG        TELAPSE      176.45 TCPU      117.79
 CHARGE NORMALIZATION FACTOR   1.00000000
 TOTAL ATOMIC CHARGES:
  18.6828254  18.6828254  18.6828254  18.6828254  18.6828254  18.6828254
   7.5615583   7.5615583   7.5615583   7.5615583   7.5615583   7.5615583
   7.5615583   7.5615583   7.5615583   7.5615583   7.5615583   7.5615583
   7.5615583   7.5615583   7.5615583   7.5615583   7.5615583   7.5615583
   7.5615583   7.5615583   7.5615583   7.5615583   7.5615583   7.5615583
   6.7735754   6.7735754   6.7735754   6.7735754   6.7735754   6.7735754
   6.7735754   6.7735754   6.7735754   6.7735754   6.7735754   6.7735754
   5.4080601   5.4080601   5.4080601   5.4080601   5.4080601   5.4080601
   5.4080601   5.4080601   5.4080601   5.4080601   5.4080601   5.4080601
   6.0051481   6.0051481   6.0051481   6.0051481   6.0051481   6.0051481
   6.0051481   6.0051481   6.0051481   6.0051481   6.0051481   6.0051481
   6.0051481   6.0051481   6.0051481   6.0051481   6.0051481   6.0051481
   6.0051481   6.0051481   6.0051481   6.0051481   6.0051481   6.0051481
   0.8647969   0.8647969   0.8647969   0.8647969   0.8647969   0.8647969
   0.8647969   0.8647969   0.8647969   0.8647969   0.8647969   0.8647969
   0.8647969   0.8647969   0.8647969   0.8647969   0.8647969   0.8647969
   0.8647969   0.8647969   0.8647969   0.8647969   0.8647969   0.8647969
   8.3069725   8.3069725   8.3069725   8.3069725   8.3069725   8.3069725
   8.3069725   8.3069725   8.3069725   8.3069725   8.3069725   8.3069725
   8.3069725   8.3069725   8.3069725   8.3069725   8.3069725   8.3069725
   8.3069725   8.3069725   8.3069725   8.3069725   8.3069725   8.3069725
 TTTTTTTTTTTTTTTTTTTTTTTTTTTTTT MOQGAD      TELAPSE      176.47 TCPU      117.80
 TTTTTTTTTTTTTTTTTTTTTTTTTTTTTT SHELLXN     TELAPSE      181.53 TCPU      121.24
 TTTTTTTTTTTTTTTTTTTTTTTTTTTTTT MONMO3      TELAPSE      184.03 TCPU      123.74
 NUMERICALLY INTEGRATED DENSITY    803.9998827238
 TTTTTTTTTTTTTTTTTTTTTTTTTTTTTT NUMDFT      TELAPSE      185.23 TCPU      124.94
 CYC  10 ETOT(AU) -6.167212749469E+03 DETOT -7.36E-07 tst  1.28E-09 PX  1.36E-04
 TTTTTTTTTTTTTTTTTTTTTTTTTTTTTT DIIS        TELAPSE      186.67 TCPU      126.38
 DIIS TEST: 0.15376E-05 AT SCF   CYCLE  10 - DIIS ACTIVE - HISTORY:    10 CYCLES
 TTTTTTTTTTTTTTTTTTTTTTTTTTTTTT FDIK        TELAPSE      189.83 TCPU      129.24
 INSULATING STATE
 TOP OF VALENCE BANDS -    BAND    402; K    3; EIG -2.5690917E-01 AU
 TOP OF VALENCE BANDS -    BAND    402; K    1; EIG -2.5817082E-01 AU
 BOTTOM OF VIRTUAL BANDS - BAND    403; K    3; EIG -9.7164682E-02 AU
 DIRECT ENERGY BAND GAP:   4.3469 eV
 BOTTOM OF VIRTUAL BANDS - BAND    403; K    1; EIG -9.6454537E-02 AU
 TTTTTTTTTTTTTTTTTTTTTTTTTTTTTT PDIG        TELAPSE      190.08 TCPU      129.50
 CHARGE NORMALIZATION FACTOR   1.00000000
 TOTAL ATOMIC CHARGES:
  18.6828461  18.6828461  18.6828461  18.6828461  18.6828461  18.6828461
   7.5616432   7.5616432   7.5616432   7.5616432   7.5616432   7.5616432
   7.5616432   7.5616432   7.5616432   7.5616432   7.5616432   7.5616432
   7.5616432   7.5616432   7.5616432   7.5616432   7.5616432   7.5616432
   7.5616432   7.5616432   7.5616432   7.5616432   7.5616432   7.5616432
   6.7736303   6.7736303   6.7736303   6.7736303   6.7736303   6.7736303
   6.7736303   6.7736303   6.7736303   6.7736303   6.7736303   6.7736303
   5.4079029   5.4079029   5.4079029   5.4079029   5.4079029   5.4079029
   5.4079029   5.4079029   5.4079029   5.4079029   5.4079029   5.4079029
   6.0051335   6.0051335   6.0051335   6.0051335   6.0051335   6.0051335
   6.0051335   6.0051335   6.0051335   6.0051335   6.0051335   6.0051335
   6.0051335   6.0051335   6.0051335   6.0051335   6.0051335   6.0051335
   6.0051335   6.0051335   6.0051335   6.0051335   6.0051335   6.0051335
   0.8647858   0.8647858   0.8647858   0.8647858   0.8647858   0.8647858
   0.8647858   0.8647858   0.8647858   0.8647858   0.8647858   0.8647858
   0.8647858   0.8647858   0.8647858   0.8647858   0.8647858   0.8647858
   0.8647858   0.8647858   0.8647858   0.8647858   0.8647858   0.8647858
   8.3069593   8.3069593   8.3069593   8.3069593   8.3069593   8.3069593
   8.3069593   8.3069593   8.3069593   8.3069593   8.3069593   8.3069593
   8.3069593   8.3069593   8.3069593   8.3069593   8.3069593   8.3069593
   8.3069593   8.3069593   8.3069593   8.3069593   8.3069593   8.3069593
 TTTTTTTTTTTTTTTTTTTTTTTTTTTTTT MOQGAD      TELAPSE      190.10 TCPU      129.52
 TTTTTTTTTTTTTTTTTTTTTTTTTTTTTT SHELLXN     TELAPSE      195.17 TCPU      132.96
 TTTTTTTTTTTTTTTTTTTTTTTTTTTTTT MONMO3      TELAPSE      202.50 TCPU      140.30
 NUMERICALLY INTEGRATED DENSITY    803.9998827250
 TTTTTTTTTTTTTTTTTTTTTTTTTTTTTT NUMDFT      TELAPSE      203.65 TCPU      141.44
 CYC  11 ETOT(AU) -6.167212749661E+03 DETOT -1.92E-07 tst  1.20E-10 PX  6.12E-05
 TTTTTTTTTTTTTTTTTTTTTTTTTTTTTT DIIS        TELAPSE      205.73 TCPU      143.52
 DIIS TEST: 0.24001E-06 AT SCF   CYCLE  11 - DIIS ACTIVE - HISTORY:    11 CYCLES
 TTTTTTTTTTTTTTTTTTTTTTTTTTTTTT FDIK        TELAPSE      207.11 TCPU      144.63
 INSULATING STATE
 TOP OF VALENCE BANDS -    BAND    402; K    3; EIG -2.5691226E-01 AU
 TOP OF VALENCE BANDS -    BAND    402; K    1; EIG -2.5817388E-01 AU
 BOTTOM OF VIRTUAL BANDS - BAND    403; K    3; EIG -9.7162058E-02 AU
 DIRECT ENERGY BAND GAP:   4.3470 eV
 BOTTOM OF VIRTUAL BANDS - BAND    403; K    1; EIG -9.6451903E-02 AU
 TTTTTTTTTTTTTTTTTTTTTTTTTTTTTT PDIG        TELAPSE      207.33 TCPU      144.85
 CHARGE NORMALIZATION FACTOR   1.00000000
 TOTAL ATOMIC CHARGES:
  18.6828625  18.6828625  18.6828625  18.6828625  18.6828625  18.6828625
   7.5616129   7.5616129   7.5616129   7.5616129   7.5616129   7.5616129
   7.5616129   7.5616129   7.5616129   7.5616129   7.5616129   7.5616129
   7.5616129   7.5616129   7.5616129   7.5616129   7.5616129   7.5616129
   7.5616129   7.5616129   7.5616129   7.5616129   7.5616129   7.5616129
   6.7736002   6.7736002   6.7736002   6.7736002   6.7736002   6.7736002
   6.7736002   6.7736002   6.7736002   6.7736002   6.7736002   6.7736002
   5.4079744   5.4079744   5.4079744   5.4079744   5.4079744   5.4079744
   5.4079744   5.4079744   5.4079744   5.4079744   5.4079744   5.4079744
   6.0051393   6.0051393   6.0051393   6.0051393   6.0051393   6.0051393
   6.0051393   6.0051393   6.0051393   6.0051393   6.0051393   6.0051393
   6.0051393   6.0051393   6.0051393   6.0051393   6.0051393   6.0051393
   6.0051393   6.0051393   6.0051393   6.0051393   6.0051393   6.0051393
   0.8647846   0.8647846   0.8647846   0.8647846   0.8647846   0.8647846
   0.8647846   0.8647846   0.8647846   0.8647846   0.8647846   0.8647846
   0.8647846   0.8647846   0.8647846   0.8647846   0.8647846   0.8647846
   0.8647846   0.8647846   0.8647846   0.8647846   0.8647846   0.8647846
   8.3069604   8.3069604   8.3069604   8.3069604   8.3069604   8.3069604
   8.3069604   8.3069604   8.3069604   8.3069604   8.3069604   8.3069604
   8.3069604   8.3069604   8.3069604   8.3069604   8.3069604   8.3069604
   8.3069604   8.3069604   8.3069604   8.3069604   8.3069604   8.3069604
 TTTTTTTTTTTTTTTTTTTTTTTTTTTTTT MOQGAD      TELAPSE      207.35 TCPU      144.87
 TTTTTTTTTTTTTTTTTTTTTTTTTTTTTT SHELLXN     TELAPSE      212.73 TCPU      148.29
 TTTTTTTTTTTTTTTTTTTTTTTTTTTTTT MONMO3      TELAPSE      221.29 TCPU      156.85
 NUMERICALLY INTEGRATED DENSITY    803.9998827252
 TTTTTTTTTTTTTTTTTTTTTTTTTTTTTT NUMDFT      TELAPSE      222.44 TCPU      158.00
 CYC  12 ETOT(AU) -6.167212749605E+03 DETOT  5.64E-08 tst  3.22E-11 PX  1.53E-05
 TTTTTTTTTTTTTTTTTTTTTTTTTTTTTT DIIS        TELAPSE      222.75 TCPU      158.31
 DIIS TEST: 0.33714E-07 AT SCF   CYCLE  12 - DIIS ACTIVE - HISTORY:    12 CYCLES
 TTTTTTTTTTTTTTTTTTTTTTTTTTTTTT FDIK        TELAPSE      223.77 TCPU      159.13
 INSULATING STATE
 TOP OF VALENCE BANDS -    BAND    402; K    3; EIG -2.5691096E-01 AU
 TOP OF VALENCE BANDS -    BAND    402; K    1; EIG -2.5817260E-01 AU
 BOTTOM OF VIRTUAL BANDS - BAND    403; K    3; EIG -9.7162143E-02 AU
 DIRECT ENERGY BAND GAP:   4.3470 eV
 BOTTOM OF VIRTUAL BANDS - BAND    403; K    1; EIG -9.6451992E-02 AU
 TTTTTTTTTTTTTTTTTTTTTTTTTTTTTT PDIG        TELAPSE      223.97 TCPU      159.33
 CHARGE NORMALIZATION FACTOR   1.00000000
 TOTAL ATOMIC CHARGES:
  18.6828534  18.6828534  18.6828534  18.6828534  18.6828534  18.6828534
   7.5616213   7.5616213   7.5616213   7.5616213   7.5616213   7.5616213
   7.5616213   7.5616213   7.5616213   7.5616213   7.5616213   7.5616213
   7.5616213   7.5616213   7.5616213   7.5616213   7.5616213   7.5616213
   7.5616213   7.5616213   7.5616213   7.5616213   7.5616213   7.5616213
   6.7736075   6.7736075   6.7736075   6.7736075   6.7736075   6.7736075
   6.7736075   6.7736075   6.7736075   6.7736075   6.7736075   6.7736075
   5.4079532   5.4079532   5.4079532   5.4079532   5.4079532   5.4079532
   5.4079532   5.4079532   5.4079532   5.4079532   5.4079532   5.4079532
   6.0051383   6.0051383   6.0051383   6.0051383   6.0051383   6.0051383
   6.0051383   6.0051383   6.0051383   6.0051383   6.0051383   6.0051383
   6.0051383   6.0051383   6.0051383   6.0051383   6.0051383   6.0051383
   6.0051383   6.0051383   6.0051383   6.0051383   6.0051383   6.0051383
   0.8647860   0.8647860   0.8647860   0.8647860   0.8647860   0.8647860
   0.8647860   0.8647860   0.8647860   0.8647860   0.8647860   0.8647860
   0.8647860   0.8647860   0.8647860   0.8647860   0.8647860   0.8647860
   0.8647860   0.8647860   0.8647860   0.8647860   0.8647860   0.8647860
   8.3069607   8.3069607   8.3069607   8.3069607   8.3069607   8.3069607
   8.3069607   8.3069607   8.3069607   8.3069607   8.3069607   8.3069607
   8.3069607   8.3069607   8.3069607   8.3069607   8.3069607   8.3069607
   8.3069607   8.3069607   8.3069607   8.3069607   8.3069607   8.3069607
 TTTTTTTTTTTTTTTTTTTTTTTTTTTTTT MOQGAD      TELAPSE      223.99 TCPU      159.35
 TTTTTTTTTTTTTTTTTTTTTTTTTTTTTT SHELLXN     TELAPSE      230.22 TCPU      162.79
 TTTTTTTTTTTTTTTTTTTTTTTTTTTTTT MONMO3      TELAPSE      232.06 TCPU      164.63
 NUMERICALLY INTEGRATED DENSITY    803.9998827250
 TTTTTTTTTTTTTTTTTTTTTTTTTTTTTT NUMDFT      TELAPSE      233.21 TCPU      165.78
 CYC  13 ETOT(AU) -6.167212749629E+03 DETOT -2.47E-08 tst  2.36E-12 PX  8.84E-06
 TTTTTTTTTTTTTTTTTTTTTTTTTTTTTT DIIS        TELAPSE      233.47 TCPU      166.04
 DIIS TEST: 0.17716E-08 AT SCF   CYCLE  13 - DIIS ACTIVE - HISTORY:    13 CYCLES
 TTTTTTTTTTTTTTTTTTTTTTTTTTTTTT FDIK        TELAPSE      234.44 TCPU      166.88
 INSULATING STATE
 TOP OF VALENCE BANDS -    BAND    402; K    3; EIG -2.5691108E-01 AU
 TOP OF VALENCE BANDS -    BAND    402; K    1; EIG -2.5817271E-01 AU
 BOTTOM OF VIRTUAL BANDS - BAND    403; K    3; EIG -9.7162191E-02 AU
 DIRECT ENERGY BAND GAP:   4.3470 eV
 BOTTOM OF VIRTUAL BANDS - BAND    403; K    1; EIG -9.6452039E-02 AU
 TTTTTTTTTTTTTTTTTTTTTTTTTTTTTT PDIG        TELAPSE      234.64 TCPU      167.08
 CHARGE NORMALIZATION FACTOR   1.00000000
 TOTAL ATOMIC CHARGES:
  18.6828547  18.6828547  18.6828547  18.6828547  18.6828547  18.6828547
   7.5616199   7.5616199   7.5616199   7.5616199   7.5616199   7.5616199
   7.5616199   7.5616199   7.5616199   7.5616199   7.5616199   7.5616199
   7.5616199   7.5616199   7.5616199   7.5616199   7.5616199   7.5616199
   7.5616199   7.5616199   7.5616199   7.5616199   7.5616199   7.5616199
   6.7736064   6.7736064   6.7736064   6.7736064   6.7736064   6.7736064
   6.7736064   6.7736064   6.7736064   6.7736064   6.7736064   6.7736064
   5.4079562   5.4079562   5.4079562   5.4079562   5.4079562   5.4079562
   5.4079562   5.4079562   5.4079562   5.4079562   5.4079562   5.4079562
   6.0051379   6.0051379   6.0051379   6.0051379   6.0051379   6.0051379
   6.0051379   6.0051379   6.0051379   6.0051379   6.0051379   6.0051379
   6.0051379   6.0051379   6.0051379   6.0051379   6.0051379   6.0051379
   6.0051379   6.0051379   6.0051379   6.0051379   6.0051379   6.0051379
   0.8647861   0.8647861   0.8647861   0.8647861   0.8647861   0.8647861
   0.8647861   0.8647861   0.8647861   0.8647861   0.8647861   0.8647861
   0.8647861   0.8647861   0.8647861   0.8647861   0.8647861   0.8647861
   0.8647861   0.8647861   0.8647861   0.8647861   0.8647861   0.8647861
   8.3069611   8.3069611   8.3069611   8.3069611   8.3069611   8.3069611
   8.3069611   8.3069611   8.3069611   8.3069611   8.3069611   8.3069611
   8.3069611   8.3069611   8.3069611   8.3069611   8.3069611   8.3069611
   8.3069611   8.3069611   8.3069611   8.3069611   8.3069611   8.3069611
 TTTTTTTTTTTTTTTTTTTTTTTTTTTTTT MOQGAD      TELAPSE      234.65 TCPU      167.09
 TTTTTTTTTTTTTTTTTTTTTTTTTTTTTT SHELLXN     TELAPSE      239.32 TCPU      170.51
 TTTTTTTTTTTTTTTTTTTTTTTTTTTTTT MONMO3      TELAPSE      240.70 TCPU      171.89
 NUMERICALLY INTEGRATED DENSITY    803.9998827251
 TTTTTTTTTTTTTTTTTTTTTTTTTTTTTT NUMDFT      TELAPSE      241.85 TCPU      173.04
 CYC  14 ETOT(AU) -6.167212749630E+03 DETOT -2.38E-10 tst  1.68E-13 PX  6.51E-06
 TTTTTTTTTTTTTTTTTTTTTTTTTTTTTT DIIS        TELAPSE      242.82 TCPU      174.02
 DIIS TEST: 0.21818E-09 AT SCF   CYCLE  14 - DIIS ACTIVE - HISTORY:    14 CYCLES
 TTTTTTTTTTTTTTTTTTTTTTTTTTTTTT FDIK        TELAPSE      244.71 TCPU      175.54
 INSULATING STATE
 TOP OF VALENCE BANDS -    BAND    402; K    3; EIG -2.5691108E-01 AU
 TOP OF VALENCE BANDS -    BAND    402; K    1; EIG -2.5817272E-01 AU
 BOTTOM OF VIRTUAL BANDS - BAND    403; K    3; EIG -9.7162186E-02 AU
 DIRECT ENERGY BAND GAP:   4.3470 eV
 BOTTOM OF VIRTUAL BANDS - BAND    403; K    1; EIG -9.6452035E-02 AU
 TTTTTTTTTTTTTTTTTTTTTTTTTTTTTT PDIG        TELAPSE      244.95 TCPU      175.79
 CHARGE NORMALIZATION FACTOR   1.00000000
 TOTAL ATOMIC CHARGES:
  18.6828549  18.6828549  18.6828549  18.6828549  18.6828549  18.6828549
   7.5616201   7.5616201   7.5616201   7.5616201   7.5616201   7.5616201
   7.5616201   7.5616201   7.5616201   7.5616201   7.5616201   7.5616201
   7.5616201   7.5616201   7.5616201   7.5616201   7.5616201   7.5616201
   7.5616201   7.5616201   7.5616201   7.5616201   7.5616201   7.5616201
   6.7736064   6.7736064   6.7736064   6.7736064   6.7736064   6.7736064
   6.7736064   6.7736064   6.7736064   6.7736064   6.7736064   6.7736064
   5.4079560   5.4079560   5.4079560   5.4079560   5.4079560   5.4079560
   5.4079560   5.4079560   5.4079560   5.4079560   5.4079560   5.4079560
   6.0051379   6.0051379   6.0051379   6.0051379   6.0051379   6.0051379
   6.0051379   6.0051379   6.0051379   6.0051379   6.0051379   6.0051379
   6.0051379   6.0051379   6.0051379   6.0051379   6.0051379   6.0051379
   6.0051379   6.0051379   6.0051379   6.0051379   6.0051379   6.0051379
   0.8647860   0.8647860   0.8647860   0.8647860   0.8647860   0.8647860
   0.8647860   0.8647860   0.8647860   0.8647860   0.8647860   0.8647860
   0.8647860   0.8647860   0.8647860   0.8647860   0.8647860   0.8647860
   0.8647860   0.8647860   0.8647860   0.8647860   0.8647860   0.8647860
   8.3069611   8.3069611   8.3069611   8.3069611   8.3069611   8.3069611
   8.3069611   8.3069611   8.3069611   8.3069611   8.3069611   8.3069611
   8.3069611   8.3069611   8.3069611   8.3069611   8.3069611   8.3069611
   8.3069611   8.3069611   8.3069611   8.3069611   8.3069611   8.3069611
 TTTTTTTTTTTTTTTTTTTTTTTTTTTTTT MOQGAD      TELAPSE      244.97 TCPU      175.81
 TTTTTTTTTTTTTTTTTTTTTTTTTTTTTT SHELLXN     TELAPSE      248.30 TCPU      179.14
 +++ ENERGIES IN A.U. +++
 ::: EXT EL-POLE                                  -6.9458105603694E+03
 ::: EXT EL-SPHEROPOLE                             5.6040748987082E+01
 ::: BIELET ZONE E-E                               1.1877275840705E+04
 ::: TOTAL E-E                                     4.9875060293222E+03
 ::: TOTAL E-N + N-E                              -1.7876276216940E+04
 ::: TOTAL N-N                                     1.7443635677976E+03
 ::: KINETIC ENERGY                                5.5341804866103E+03
 ::: PSEUDO TOTAL   ENERGY                        -5.6102261332094E+03
 ::: VIRIAL COEFFICIENT                            9.9317633955819E-01
 TTTTTTTTTTTTTTTTTTTTTTTTTTTTTT MONMO3      TELAPSE      249.47 TCPU      180.31
 NUMERICALLY INTEGRATED DENSITY    803.9998827251
 TTTTTTTTTTTTTTTTTTTTTTTTTTTTTT NUMDFT      TELAPSE      251.25 TCPU      182.09
 CYC  15 ETOT(AU) -6.167212749629E+03 DETOT  4.00E-10 tst  4.44E-14 PX  6.51E-06

 == SCF ENDED - CONVERGENCE ON ENERGY      E(AU) -6.1672127496293E+03 CYCLES  15


 ENERGY EXPRESSION=HARTREE+FOCK EXCH*0.27000+(M06        EXCH)*0.73000+M06        CORR


 TOTAL ENERGY(DFT)(AU)( 15) -6.1672127496293E+03 DE 4.0E-10 tester 4.4E-14
 TTTTTTTTTTTTTTTTTTTTTTTTTTTTTT EDFT        TELAPSE      251.26 TCPU      182.09

 *******************************************************************************
 *                             FORCE CALCULATION                               *
 *******************************************************************************

 TTTTTTTTTTTTTTTTTTTTTTTTTTTTTT NUMDFG      TELAPSE      260.66 TCPU      191.49
 INFORMATION **** EXCPOG **** EXCH. BIPO BUFFER LENGTH (WORDS) =    16000000
 WARNING **** EXCPOG **** EXCH. BIPO BUFFER TOO SMALL - TO AVOID I/O SET EXCHSIZE =     6993855
 WARNING **** GENPOG **** COULOMB BIPO BUFFER TOO SMALL - TO AVOID I/O SET BIPOSIZE =     4515600
 INFORMATION **** GENPOG **** BIPO BUFFER LENGTH (WORDS) =     4000000
 TTTTTTTTTTTTTTTTTTTTTTTTTTTTTT SHELXG      TELAPSE      295.58 TCPU      218.81


 D3 DISPERSION ENERGY (AU)       -7.6016941126534E-02
 TOTAL ENERGY + DISP (AU)        -6.1672887665704E+03

 CARTESIAN FORCES IN HARTREE/BOHR (ANALYTICAL)
   ATOM                     X                   Y                   Z
   1 248            -1.110223024625E-16  9.325873406851E-15  5.245803791354E-15
   2 248            -6.957397620984E-15 -3.619327060278E-14 -5.551115123126E-16
   3 248             1.160183060733E-14 -2.120106752194E-14 -1.054249280467E-14
   4 248             4.773959005888E-15  2.490369022112E-14 -3.289035710452E-15
   5 248            -1.687538997430E-14 -1.021405182655E-14 -6.217248937901E-15
   6 248            -5.204170427930E-15  1.804112415016E-16 -2.243575695597E-16
   7   7             4.772882352899E-06  2.631163136702E-05 -8.684583577612E-06
   8   7            -4.772882395532E-06 -2.631163133060E-05 -8.684583583385E-06
   9   7             4.772882412851E-06 -2.631163132882E-05  8.684583566509E-06
  10   7            -4.772882404858E-06  2.631163132172E-05  8.684583566954E-06
  11   7            -8.684583594487E-06  4.772882398640E-06  2.631163131017E-05
  12   7             2.631163131994E-05 -8.684583582497E-06  4.772882407966E-06
  13   7             8.684583578500E-06 -4.772882397308E-06  2.631163131905E-05
  14   7            -2.631163131817E-05 -8.684583573171E-06 -4.772882379545E-06
  15   7            -8.684583583385E-06 -4.772882399084E-06 -2.631163131372E-05
  16   7            -2.631163132438E-05  8.684583567842E-06  4.772882400861E-06
  17   7             8.684583577168E-06  4.772882425730E-06 -2.631163132794E-05
  18   7             2.631163131905E-05  8.684583562069E-06 -4.772882377768E-06
  19   7             2.631163131905E-05  4.772882430171E-06 -8.684583583829E-06
  20   7            -2.631163131639E-05 -4.772882395532E-06 -8.684583573615E-06
  21   7            -2.631163133149E-05  4.772882410187E-06  8.684583585605E-06
  22   7             2.631163131994E-05 -4.772882395088E-06  8.684583582941E-06
  23   7             4.772882413739E-06 -8.684583594487E-06  2.631163130573E-05
  24   7            -8.684583577168E-06  2.631163131461E-05  4.772882419957E-06
  25   7            -4.772882395532E-06  8.684583586938E-06  2.631163132527E-05
  26   7            -8.684583571839E-06 -2.631163131017E-05 -4.772882374660E-06
  27   7            -4.772882398640E-06 -8.684583574059E-06 -2.631163130928E-05
  28   7             8.684583595819E-06 -2.631163133593E-05  4.772882406634E-06
  29   7             4.772882425286E-06  8.684583588270E-06 -2.631163133149E-05
  30   7             8.684583596708E-06  2.631163132527E-05 -4.772882363557E-06
  31   7             9.403904730476E-07  2.595211753442E-05  2.595211754042E-05
  32   7            -9.403904552840E-07 -2.595211754586E-05  2.595211757117E-05
  33   7             9.403904517313E-07 -2.595211755918E-05 -2.595211754408E-05
  34   7            -9.403904730476E-07  2.595211757284E-05 -2.595211754608E-05
  35   7             2.595211754275E-05  9.403904837058E-07  2.595211755241E-05
  36   7             2.595211756384E-05  2.595211756251E-05  9.403904979166E-07
  37   7            -2.595211754808E-05 -9.403904597249E-07  2.595211756540E-05
  38   7            -2.595211755863E-05  2.595211755629E-05 -9.403904641658E-07
  39   7             2.595211757961E-05 -9.403904819294E-07 -2.595211754530E-05
  40   7            -2.595211756484E-05 -2.595211756640E-05  9.403905050220E-07
  41   7            -2.595211756229E-05  9.403904588368E-07 -2.595211754275E-05
  42   7             2.595211754708E-05 -2.595211756340E-05 -9.403904668304E-07
  43   6            -1.553365878049E-05 -2.528912297661E-05 -2.528912295796E-05
  44   6             1.553365878071E-05  2.528912297306E-05 -2.528912296640E-05
  45   6            -1.553365878926E-05  2.528912296418E-05  2.528912297217E-05
  46   6             1.553365878049E-05 -2.528912296773E-05  2.528912296196E-05
  47   6            -2.528912296151E-05 -1.553365878737E-05 -2.528912295174E-05
  48   6            -2.528912296551E-05 -2.528912296063E-05 -1.553365880758E-05
  49   6             2.528912296862E-05  1.553365878060E-05 -2.528912297484E-05
  50   6             2.528912297439E-05 -2.528912296995E-05  1.553365877305E-05
  51   6            -2.528912296196E-05  1.553365878093E-05  2.528912297173E-05
  52   6             2.528912297484E-05  2.528912296729E-05 -1.553365878992E-05
  53   6             2.528912296329E-05 -1.553365878681E-05  2.528912297661E-05
  54   6            -2.528912297128E-05  2.528912297217E-05  1.553365877360E-05
  55   6            -8.202174674565E-06 -6.707842139519E-07 -1.004982147990E-05
  56   6             8.202174683447E-06  6.707842175047E-07 -1.004982149055E-05
  57   6            -8.202174697658E-06  6.707842281628E-07  1.004982148167E-05
  58   6             8.202174690553E-06 -6.707842281628E-07  1.004982148167E-05
  59   6            -1.004982147812E-05 -8.202174695882E-06 -6.707842192810E-07
  60   6            -6.707842246101E-07 -1.004982148167E-05 -8.202174695882E-06
  61   6             1.004982148878E-05  8.202174676342E-06 -6.707842246101E-07
  62   6             6.707842370446E-07 -1.004982145680E-05  8.202174692329E-06
  63   6            -1.004982146924E-05  8.202174690553E-06  6.707842299392E-07
  64   6             6.707842441500E-07  1.004982147990E-05 -8.202174690553E-06
  65   6             1.004982149588E-05 -8.202174711869E-06  6.707842175047E-07
  66   6            -6.707842477027E-07  1.004982147101E-05  8.202174674565E-06
  67   6            -6.707842299392E-07 -8.202174695882E-06 -1.004982148523E-05
  68   6             6.707842263864E-07  8.202174676342E-06 -1.004982148345E-05
  69   6             6.707842263864E-07 -8.202174697658E-06  1.004982149055E-05
  70   6            -6.707842370446E-07  8.202174692329E-06  1.004982148167E-05
  71   6            -8.202174687000E-06 -1.004982148167E-05 -6.707842228337E-07
  72   6            -1.004982148700E-05 -6.707842246101E-07 -8.202174694105E-06
  73   6             8.202174676342E-06  1.004982148700E-05 -6.707842246101E-07
  74   6            -1.004982145503E-05  6.707842334919E-07  8.202174690553E-06
  75   6             8.202174687000E-06 -1.004982146569E-05  6.707842334919E-07
  76   6             1.004982147990E-05  6.707842477027E-07 -8.202174694105E-06
  77   6            -8.202174702987E-06  1.004982150477E-05  6.707842192810E-07
  78   6             1.004982146569E-05 -6.707842459264E-07  8.202174679894E-06
  79   1            -5.489055072250E-06  7.246593305199E-06 -1.822252005779E-05
  80   1             5.489055073582E-06 -7.246593306087E-06 -1.822252005779E-05
  81   1            -5.489055071362E-06 -7.246593306309E-06  1.822252005823E-05
  82   1             5.489055071140E-06  7.246593307197E-06  1.822252005801E-05
  83   1            -1.822252005756E-05 -5.489055072694E-06  7.246593304311E-06
  84   1             7.246593306309E-06 -1.822252005668E-05 -5.489055072472E-06
  85   1             1.822252005801E-05  5.489055072472E-06  7.246593305199E-06
  86   1            -7.246593309418E-06 -1.822252005801E-05  5.489055068031E-06
  87   1            -1.822252005779E-05  5.489055072028E-06 -7.246593307197E-06
  88   1            -7.246593308752E-06  1.822252005690E-05 -5.489055071806E-06
  89   1             1.822252005712E-05 -5.489055072694E-06 -7.246593305865E-06
  90   1             7.246593308752E-06  1.822252005668E-05  5.489055069585E-06
  91   1             7.246593306087E-06 -5.489055073582E-06 -1.822252005756E-05
  92   1            -7.246593306309E-06  5.489055073360E-06 -1.822252005712E-05
  93   1            -7.246593306087E-06 -5.489055071362E-06  1.822252005801E-05
  94   1             7.246593307642E-06  5.489055072028E-06  1.822252005801E-05
  95   1            -5.489055071806E-06 -1.822252005779E-05  7.246593305199E-06
  96   1            -1.822252005779E-05  7.246593307197E-06 -5.489055072694E-06
  97   1             5.489055072916E-06  1.822252005734E-05  7.246593305643E-06
  98   1            -1.822252005712E-05 -7.246593309196E-06  5.489055068475E-06
  99   1             5.489055072028E-06 -1.822252005734E-05 -7.246593307642E-06
 100   1             1.822252005690E-05 -7.246593308974E-06 -5.489055072028E-06
 101   1            -5.489055072916E-06  1.822252005801E-05 -7.246593306309E-06
 102   1             1.822252005645E-05  7.246593308530E-06  5.489055070029E-06
 103   8             1.977537522180E-06  8.093196843362E-06 -1.306879640599E-05
 104   8            -1.977537547049E-06 -8.093196843362E-06 -1.306879642417E-05
 105   8             1.977537529285E-06 -8.093196823822E-06  1.306879641241E-05
 106   8            -1.977537532838E-06  8.093196816716E-06  1.306879640324E-05
 107   8            -1.306879640087E-05  1.977537515074E-06  8.093196822045E-06
 108   8             8.093196816716E-06 -1.306879640274E-05  1.977537518627E-06
 109   8             1.306879641204E-05 -1.977537529285E-06  8.093196820269E-06
 110   8            -8.093196832704E-06 -1.306879641513E-05 -1.977537539943E-06
 111   8            -1.306879641391E-05 -1.977537522180E-06 -8.093196829151E-06
 112   8            -8.093196813164E-06  1.306879640334E-05  1.977537525732E-06
 113   8             1.306879640892E-05  1.977537543496E-06 -8.093196843362E-06
 114   8             8.093196829151E-06  1.306879641233E-05 -1.977537543496E-06
 115   8             8.093196829151E-06  1.977537522180E-06 -1.306879638775E-05
 116   8            -8.093196843362E-06 -1.977537539943E-06 -1.306879642884E-05
 117   8            -8.093196820269E-06  1.977537529285E-06  1.306879641015E-05
 118   8             8.093196820269E-06 -1.977537532838E-06  1.306879640660E-05
 119   8             1.977537522180E-06 -1.306879639695E-05  8.093196829151E-06
 120   8            -1.306879640109E-05  8.093196822045E-06  1.977537515074E-06
 121   8            -1.977537529285E-06  1.306879641910E-05  8.093196822045E-06
 122   8            -1.306879642876E-05 -8.093196838033E-06 -1.977537539943E-06
 123   8            -1.977537518627E-06 -1.306879642914E-05 -8.093196829151E-06
 124   8             1.306879640942E-05 -8.093196809611E-06  1.977537515074E-06
 125   8             1.977537543496E-06  1.306879641357E-05 -8.093196838033E-06
 126   8             1.306879642310E-05  8.093196836256E-06 -1.977537536391E-06

 RESULTANT FORCE     6.948150279955E-15  2.501890025448E-14 -5.840244737473E-15

 ATOMIC PART

 SYMMETRY ALLOWED FORCES (ANALYTICAL) (DIRECTION, FORCE)

    1  3.6357070E-05    2 -7.7815832E-05    3  1.0767991E-04    4  1.0192769E-04
    5  7.6063499E-05    6 -7.0089174E-05    7 -1.1546426E-04    8 -7.1231986E-06
    9 -5.5262067E-05   10 -3.0736831E-05   11 -1.5519217E-05   12 -9.8361377E-05
   13  6.0882910E-06   14 -1.9666442E-05   15 -6.4506504E-05   16  3.4886047E-05

 CELL PART

 GRADIENT WITH RESPECT TO THE CELL PARAMETER IN HARTREE/BOHR
ORDER: -D/DA1X, -D/DA1Y, -D/DA1Z
       -D/DA2X, -D/DA2Y, -D/DA2Z
       -D/DA3X, -D/DA3Y, -D/DA3Z
 -0.361393223645E-13  0.427927352220E-05  0.427927358615E-05
  0.427927357194E-05 -0.366345553984E-13  0.427927344759E-05
  0.427927360036E-05  0.427927360036E-05 -0.415769706606E-13

STRESS TENSOR, IN HARTREE/BOHR^3:
ORDER: 11 12 13
       21 22 23
       31 32 33
 -0.742803505907E-08  0.669818156238E-17  0.560330618309E-16
 -0.360400225209E-16 -0.742803501633E-08  0.996309002968E-16
  0.156338774516E-15 -0.841687699121E-16 -0.742803494353E-08

PRESSURE FROM THE STRESS TENSOR,
IN HARTREE/BOHR^3:  0.74280E-08
PRESSURE IN GIGAPASCAL:  0.2185E-03
CONVERSION FACTOR: 1 HARTREE/BOHR^3= 29421 GIGAPASCAL
WHEN USING VALUES FOR BOHR RADIUS AND HARTREE
FROM IUPAC WEBSITE, APRIL 2009
ENTHALPY: -6.1672886213147E+03

 SYMMETRY ALLOWED FORCES (ANALYTICAL) (DIRECTION, FORCE)

    1  2.5159021E-04
 TTTTTTTTTTTTTTTTTTTTTTTTTTTTTT TOTGRA_C    TELAPSE      317.59 TCPU      240.81
 TTTTTTTTTTTTTTTTTTTTTTTTTTTTTT SMAT        TELAPSE      613.08 TCPU      455.38
 TTTTTTTTTTTTTTTTTTTTTTTTTTTTTT POLAR2      TELAPSE      613.71 TCPU      456.01

 CELL FORCES OF CENTRAL POINT

 | -3.61393E-14  4.27927E-06  4.27927E-06 |
 |  4.27927E-06 -3.66346E-14  4.27927E-06 |
 |  4.27927E-06  4.27927E-06 -4.15770E-14 |

 ENERGY OF CENTRAL POINT:   -0.6167288767E+04


 VOLUME OF THE CELL: **********

 DENSITY OF THE CRYSTAL =          1.1619 g/cm^3

 STRAIN MATRIX   1 :

  | 1 0 0 |
  | 0 0 0 |
  | 0 0 0 |
  
 *******************************************************************************
 LATTICE PARAMETERS (ANGSTROMS AND DEGREES) - BOHR = 0.5291772083 ANGSTROM
 PRIMITIVE CELL - CENTRING CODE 6/0 VOLUME=  2897.760948 - DENSITY  1.162 g/cm^3
         A              B              C           ALPHA      BETA       GAMMA 
    15.55588828    15.55588828    15.55588828   109.471221 109.471221 109.471221
 *******************************************************************************
 ATOMS IN THE ASYMMETRIC UNIT    7 - ATOMS IN THE UNIT CELL:  126
     ATOM                 X/A                 Y/B                 Z/C    
 *******************************************************************************
      1 T 248 CD   -2.500000000000E-01 -5.000000000000E-01  2.500000000000E-01
      2 F 248 CD    2.500000000000E-01 -5.000000000000E-01 -2.500000000000E-01
      3 F 248 CD    2.500000000000E-01 -2.500000000000E-01  5.000000000000E-01
      4 F 248 CD   -5.000000000000E-01  2.500000000000E-01 -2.500000000000E-01
      5 F 248 CD    5.000000000000E-01 -2.500000000000E-01  2.500000000000E-01
      6 F 248 CD   -2.500000000000E-01  2.500000000000E-01  5.000000000000E-01
      7 T   7 N    -3.170446861945E-01  3.583193945830E-01  2.697425659911E-01
      8 F   7 N     8.857682859181E-02  4.132127478143E-01 -2.697425659911E-01
      9 F   7 N     3.170446861945E-01 -4.132127478143E-01 -3.246359192225E-01
     10 F   7 N    -8.857682859181E-02 -3.583193945830E-01  3.246359192225E-01
     11 F   7 N     2.697425659911E-01 -3.170446861945E-01  3.583193945830E-01
     12 F   7 N     3.583193945830E-01  2.697425659911E-01 -3.170446861945E-01
     13 F   7 N     3.246359192225E-01 -8.857682859181E-02 -3.583193945830E-01
     14 F   7 N     4.132127478143E-01 -2.697425659911E-01  8.857682859181E-02
     15 F   7 N    -2.697425659911E-01  8.857682859181E-02  4.132127478143E-01
     16 F   7 N    -4.132127478143E-01 -3.246359192225E-01  3.170446861945E-01
     17 F   7 N    -3.246359192225E-01  3.170446861945E-01 -4.132127478143E-01
     18 F   7 N    -3.583193945830E-01  3.246359192225E-01 -8.857682859181E-02
     19 F   7 N     3.583193945830E-01 -3.170446861945E-01  2.697425659911E-01
     20 F   7 N     4.132127478143E-01  8.857682859181E-02 -2.697425659911E-01
     21 F   7 N    -4.132127478143E-01  3.170446861945E-01 -3.246359192225E-01
     22 F   7 N    -3.583193945830E-01 -8.857682859181E-02  3.246359192225E-01
     23 F   7 N    -3.170446861945E-01  2.697425659911E-01  3.583193945830E-01
     24 F   7 N     2.697425659911E-01  3.583193945830E-01 -3.170446861945E-01
     25 F   7 N    -8.857682859181E-02  3.246359192225E-01 -3.583193945830E-01
     26 F   7 N    -2.697425659911E-01  4.132127478143E-01  8.857682859181E-02
     27 F   7 N     8.857682859181E-02 -2.697425659911E-01  4.132127478143E-01
     28 F   7 N    -3.246359192225E-01 -4.132127478143E-01  3.170446861945E-01
     29 F   7 N     3.170446861945E-01 -3.246359192225E-01 -4.132127478143E-01
     30 F   7 N     3.246359192225E-01 -3.583193945830E-01 -8.857682859181E-02
     31 T   7 N    -1.919681731420E-01  4.560092543123E-01  4.560092543123E-01
     32 F   7 N     0.000000000000E+00  3.520225725457E-01 -4.560092543123E-01
     33 F   7 N     1.919681731420E-01 -3.520225725457E-01 -3.520225725457E-01
     34 F   7 N     0.000000000000E+00 -4.560092543123E-01  3.520225725457E-01
     35 F   7 N     4.560092543123E-01 -1.919681731420E-01  4.560092543123E-01
     36 F   7 N     4.560092543123E-01  4.560092543123E-01 -1.919681731420E-01
     37 F   7 N     3.520225725457E-01  0.000000000000E+00 -4.560092543123E-01
     38 F   7 N     3.520225725457E-01 -4.560092543123E-01  0.000000000000E+00
     39 F   7 N    -4.560092543123E-01  0.000000000000E+00  3.520225725457E-01
     40 F   7 N    -3.520225725457E-01 -3.520225725457E-01  1.919681731420E-01
     41 F   7 N    -3.520225725457E-01  1.919681731420E-01 -3.520225725457E-01
     42 F   7 N    -4.560092543123E-01  3.520225725457E-01  0.000000000000E+00
     43 T   6 C    -2.750059841174E-01  3.611795215158E-01  3.611795215158E-01
     44 F   6 C     0.000000000000E+00  3.638144943669E-01 -3.611795215158E-01
     45 F   6 C     2.750059841174E-01 -3.638144943669E-01 -3.638144943669E-01
     46 F   6 C     0.000000000000E+00 -3.611795215158E-01  3.638144943669E-01
     47 F   6 C     3.611795215158E-01 -2.750059841174E-01  3.611795215158E-01
     48 F   6 C     3.611795215158E-01  3.611795215158E-01 -2.750059841174E-01
     49 F   6 C     3.638144943669E-01  0.000000000000E+00 -3.611795215158E-01
     50 F   6 C     3.638144943669E-01 -3.611795215158E-01  0.000000000000E+00
     51 F   6 C    -3.611795215158E-01  0.000000000000E+00  3.638144943669E-01
     52 F   6 C    -3.638144943669E-01 -3.638144943669E-01  2.750059841174E-01
     53 F   6 C    -3.638144943669E-01  2.750059841174E-01 -3.638144943669E-01
     54 F   6 C    -3.611795215158E-01  3.638144943669E-01  0.000000000000E+00
     55 T   6 C    -3.924462204345E-01  2.566127332947E-01  2.019036097929E-01
     56 F   6 C     5.470912350177E-02  4.056501697726E-01 -2.019036097929E-01
     57 F   6 C     3.924462204345E-01 -4.056501697726E-01 -3.509410462709E-01
     58 F   6 C    -5.470912350177E-02 -2.566127332947E-01  3.509410462709E-01
     59 F   6 C     2.019036097929E-01 -3.924462204345E-01  2.566127332947E-01
     60 F   6 C     2.566127332947E-01  2.019036097929E-01 -3.924462204345E-01
     61 F   6 C     3.509410462709E-01 -5.470912350177E-02 -2.566127332947E-01
     62 F   6 C     4.056501697726E-01 -2.019036097929E-01  5.470912350177E-02
     63 F   6 C    -2.019036097929E-01  5.470912350177E-02  4.056501697726E-01
     64 F   6 C    -4.056501697726E-01 -3.509410462709E-01  3.924462204345E-01
     65 F   6 C    -3.509410462709E-01  3.924462204345E-01 -4.056501697726E-01
     66 F   6 C    -2.566127332947E-01  3.509410462709E-01 -5.470912350177E-02
     67 F   6 C     2.566127332947E-01 -3.924462204345E-01  2.019036097929E-01
     68 F   6 C     4.056501697726E-01  5.470912350177E-02 -2.019036097929E-01
     69 F   6 C    -4.056501697726E-01  3.924462204345E-01 -3.509410462709E-01
     70 F   6 C    -2.566127332947E-01 -5.470912350177E-02  3.509410462709E-01
     71 F   6 C    -3.924462204345E-01  2.019036097929E-01  2.566127332947E-01
     72 F   6 C     2.019036097929E-01  2.566127332947E-01 -3.924462204345E-01
     73 F   6 C    -5.470912350177E-02  3.509410462709E-01 -2.566127332947E-01
     74 F   6 C    -2.019036097929E-01  4.056501697726E-01  5.470912350177E-02
     75 F   6 C     5.470912350177E-02 -2.019036097929E-01  4.056501697726E-01
     76 F   6 C    -3.509410462709E-01 -4.056501697726E-01  3.924462204345E-01
     77 F   6 C     3.924462204345E-01 -3.509410462709E-01 -4.056501697726E-01
     78 F   6 C     3.509410462709E-01 -2.566127332947E-01 -5.470912350177E-02
     79 T   1 H    -4.422188178645E-01  2.287955656075E-01  1.197444556796E-01
     80 F   1 H     1.090511099278E-01  4.380367264559E-01 -1.197444556796E-01
     81 F   1 H     4.422188178645E-01 -4.380367264559E-01 -3.289856165281E-01
     82 F   1 H    -1.090511099278E-01 -2.287955656075E-01  3.289856165281E-01
     83 F   1 H     1.197444556796E-01 -4.422188178645E-01  2.287955656075E-01
     84 F   1 H     2.287955656075E-01  1.197444556796E-01 -4.422188178645E-01
     85 F   1 H     3.289856165281E-01 -1.090511099278E-01 -2.287955656075E-01
     86 F   1 H     4.380367264559E-01 -1.197444556796E-01  1.090511099278E-01
     87 F   1 H    -1.197444556796E-01  1.090511099278E-01  4.380367264559E-01
     88 F   1 H    -4.380367264559E-01 -3.289856165281E-01  4.422188178645E-01
     89 F   1 H    -3.289856165281E-01  4.422188178645E-01 -4.380367264559E-01
     90 F   1 H    -2.287955656075E-01  3.289856165281E-01 -1.090511099278E-01
     91 F   1 H     2.287955656075E-01 -4.422188178645E-01  1.197444556796E-01
     92 F   1 H     4.380367264559E-01  1.090511099278E-01 -1.197444556796E-01
     93 F   1 H    -4.380367264559E-01  4.422188178645E-01 -3.289856165281E-01
     94 F   1 H    -2.287955656075E-01 -1.090511099278E-01  3.289856165281E-01
     95 F   1 H    -4.422188178645E-01  1.197444556796E-01  2.287955656075E-01
     96 F   1 H     1.197444556796E-01  2.287955656075E-01 -4.422188178645E-01
     97 F   1 H    -1.090511099278E-01  3.289856165281E-01 -2.287955656075E-01
     98 F   1 H    -1.197444556796E-01  4.380367264559E-01  1.090511099278E-01
     99 F   1 H     1.090511099278E-01 -1.197444556796E-01  4.380367264559E-01
    100 F   1 H    -3.289856165281E-01 -4.380367264559E-01  4.422188178645E-01
    101 F   1 H     4.422188178645E-01 -3.289856165281E-01 -4.380367264559E-01
    102 F   1 H     3.289856165281E-01 -2.287955656075E-01 -1.090511099278E-01
    103 T   8 O    -1.590187486749E-01  4.521488918146E-01 -4.629371895952E-01
    104 F   8 O    -8.491391859014E-02  3.039184409203E-01  4.629371895952E-01
    105 F   8 O     1.590187486749E-01 -3.039184409203E-01 -3.888323595105E-01
    106 F   8 O     8.491391859014E-02 -4.521488918146E-01  3.888323595105E-01
    107 F   8 O    -4.629371895952E-01 -1.590187486749E-01  4.521488918146E-01
    108 F   8 O     4.521488918146E-01 -4.629371895952E-01 -1.590187486749E-01
    109 F   8 O     3.888323595105E-01  8.491391859014E-02 -4.521488918146E-01
    110 F   8 O     3.039184409203E-01  4.629371895952E-01 -8.491391859014E-02
    111 F   8 O     4.629371895952E-01 -8.491391859014E-02  3.039184409203E-01
    112 F   8 O    -3.039184409203E-01 -3.888323595105E-01  1.590187486749E-01
    113 F   8 O    -3.888323595105E-01  1.590187486749E-01 -3.039184409203E-01
    114 F   8 O    -4.521488918146E-01  3.888323595105E-01  8.491391859014E-02
    115 F   8 O     4.521488918146E-01 -1.590187486749E-01 -4.629371895952E-01
    116 F   8 O     3.039184409203E-01 -8.491391859014E-02  4.629371895952E-01
    117 F   8 O    -3.039184409203E-01  1.590187486749E-01 -3.888323595105E-01
    118 F   8 O    -4.521488918146E-01  8.491391859014E-02  3.888323595105E-01
    119 F   8 O    -1.590187486749E-01 -4.629371895952E-01  4.521488918146E-01
    120 F   8 O    -4.629371895952E-01  4.521488918146E-01 -1.590187486749E-01
    121 F   8 O     8.491391859014E-02  3.888323595105E-01 -4.521488918146E-01
    122 F   8 O     4.629371895952E-01  3.039184409203E-01 -8.491391859014E-02
    123 F   8 O    -8.491391859014E-02  4.629371895952E-01  3.039184409203E-01
    124 F   8 O    -3.888323595105E-01 -3.039184409203E-01  1.590187486749E-01
    125 F   8 O     1.590187486749E-01 -3.888323595105E-01 -3.039184409203E-01
    126 F   8 O     3.888323595105E-01 -4.521488918146E-01  8.491391859014E-02

 TRANSFORMATION MATRIX PRIMITIVE-CRYSTALLOGRAPHIC CELL
  0.0000  1.0000  1.0000  1.0000  0.0000  1.0000  1.0000  1.0000  0.0000

 *******************************************************************************
 CRYSTALLOGRAPHIC CELL (VOLUME=       5795.52189634)
         A              B              C           ALPHA      BETA       GAMMA 
    17.96239257    17.96239257    17.96239257    90.000000  90.000000  90.000000

 COORDINATES IN THE CRYSTALLOGRAPHIC CELL
     ATOM                 X/A                 Y/B                 Z/C    
 *******************************************************************************
      1 T 248 CD    1.046639582838E-16  2.500000000000E-01  5.000000000000E-01
      2 F 248 CD   -5.000000000000E-01  2.500000000000E-01  0.000000000000E+00
      3 F 248 CD    5.000000000000E-01  5.233197914188E-17  2.500000000000E-01
      4 F 248 CD    2.500000000000E-01  5.000000000000E-01  7.849796871283E-17
      5 F 248 CD    2.500000000000E-01  0.000000000000E+00  5.000000000000E-01
      6 F 248 CD    0.000000000000E+00  5.000000000000E-01  2.500000000000E-01
      7 T   7 N    -2.744667661569E-02  2.971892426068E-01  3.857660711986E-01
      8 F   7 N     2.744667661569E-02 -2.971892426068E-01  3.857660711986E-01
      9 F   7 N    -2.744667661569E-02 -2.971892426068E-01 -3.857660711986E-01
     10 F   7 N     2.744667661569E-02  2.971892426068E-01 -3.857660711986E-01
     11 F   7 N     3.857660711986E-01 -2.744667661569E-02  2.971892426068E-01
     12 F   7 N     2.971892426068E-01  3.857660711986E-01 -2.744667661569E-02
     13 F   7 N    -3.857660711986E-01  2.744667661569E-02  2.971892426068E-01
     14 F   7 N    -2.971892426068E-01  3.857660711986E-01  2.744667661569E-02
     15 F   7 N     3.857660711986E-01  2.744667661569E-02 -2.971892426068E-01
     16 F   7 N    -2.971892426068E-01 -3.857660711986E-01 -2.744667661569E-02
     17 F   7 N    -3.857660711986E-01 -2.744667661569E-02 -2.971892426068E-01
     18 F   7 N     2.971892426068E-01 -3.857660711986E-01  2.744667661569E-02
     19 F   7 N     2.971892426068E-01 -2.744667661569E-02  3.857660711986E-01
     20 F   7 N    -2.971892426068E-01  2.744667661569E-02  3.857660711986E-01
     21 F   7 N    -2.971892426068E-01 -2.744667661569E-02 -3.857660711986E-01
     22 F   7 N     2.971892426068E-01  2.744667661569E-02 -3.857660711986E-01
     23 F   7 N    -2.744667661569E-02  3.857660711986E-01  2.971892426068E-01
     24 F   7 N     3.857660711986E-01  2.971892426068E-01 -2.744667661569E-02
     25 F   7 N     2.744667661569E-02 -3.857660711986E-01  2.971892426068E-01
     26 F   7 N     3.857660711986E-01 -2.971892426068E-01  2.744667661569E-02
     27 F   7 N     2.744667661569E-02  3.857660711986E-01 -2.971892426068E-01
     28 F   7 N    -3.857660711986E-01 -2.971892426068E-01 -2.744667661569E-02
     29 F   7 N    -2.744667661569E-02 -3.857660711986E-01 -2.971892426068E-01
     30 F   7 N    -3.857660711986E-01  2.971892426068E-01  2.744667661569E-02
     31 T   7 N    -4.480066591167E-01 -9.598408657098E-02 -9.598408657098E-02
     32 F   7 N     4.480066591167E-01  9.598408657098E-02 -9.598408657098E-02
     33 F   7 N    -4.480066591167E-01  9.598408657098E-02  9.598408657098E-02
     34 F   7 N     4.480066591167E-01 -9.598408657098E-02  9.598408657098E-02
     35 F   7 N    -9.598408657098E-02 -4.480066591167E-01 -9.598408657098E-02
     36 F   7 N    -9.598408657098E-02 -9.598408657098E-02 -4.480066591167E-01
     37 F   7 N     9.598408657098E-02  4.480066591167E-01 -9.598408657098E-02
     38 F   7 N     9.598408657098E-02 -9.598408657098E-02  4.480066591167E-01
     39 F   7 N    -9.598408657098E-02  4.480066591167E-01  9.598408657098E-02
     40 F   7 N     9.598408657098E-02  9.598408657098E-02 -4.480066591167E-01
     41 F   7 N     9.598408657098E-02 -4.480066591167E-01  9.598408657098E-02
     42 F   7 N    -9.598408657098E-02  9.598408657098E-02  4.480066591167E-01
     43 T   6 C    -1.317486425548E-03  3.624970079413E-01  3.624970079413E-01
     44 F   6 C     1.317486425548E-03 -3.624970079413E-01  3.624970079413E-01
     45 F   6 C    -1.317486425548E-03 -3.624970079413E-01 -3.624970079413E-01
     46 F   6 C     1.317486425548E-03  3.624970079413E-01 -3.624970079413E-01
     47 F   6 C     3.624970079413E-01 -1.317486425548E-03  3.624970079413E-01
     48 F   6 C     3.624970079413E-01  3.624970079413E-01 -1.317486425548E-03
     49 F   6 C    -3.624970079413E-01  1.317486425548E-03  3.624970079413E-01
     50 F   6 C    -3.624970079413E-01  3.624970079413E-01  1.317486425548E-03
     51 F   6 C     3.624970079413E-01  1.317486425548E-03 -3.624970079413E-01
     52 F   6 C    -3.624970079413E-01 -3.624970079413E-01 -1.317486425548E-03
     53 F   6 C    -3.624970079413E-01 -1.317486425548E-03 -3.624970079413E-01
     54 F   6 C     3.624970079413E-01 -3.624970079413E-01  1.317486425548E-03
     55 T   6 C    -7.451871823897E-02  2.764223280319E-01  3.311314515337E-01
     56 F   6 C     7.451871823897E-02 -2.764223280319E-01  3.311314515337E-01
     57 F   6 C    -7.451871823897E-02 -2.764223280319E-01 -3.311314515337E-01
     58 F   6 C     7.451871823897E-02  2.764223280319E-01 -3.311314515337E-01
     59 F   6 C     3.311314515337E-01 -7.451871823897E-02  2.764223280319E-01
     60 F   6 C     2.764223280319E-01  3.311314515337E-01 -7.451871823897E-02
     61 F   6 C    -3.311314515337E-01  7.451871823897E-02  2.764223280319E-01
     62 F   6 C    -2.764223280319E-01  3.311314515337E-01  7.451871823897E-02
     63 F   6 C     3.311314515337E-01  7.451871823897E-02 -2.764223280319E-01
     64 F   6 C    -2.764223280319E-01 -3.311314515337E-01 -7.451871823897E-02
     65 F   6 C    -3.311314515337E-01 -7.451871823897E-02 -2.764223280319E-01
     66 F   6 C     2.764223280319E-01 -3.311314515337E-01  7.451871823897E-02
     67 F   6 C     2.764223280319E-01 -7.451871823897E-02  3.311314515337E-01
     68 F   6 C    -2.764223280319E-01  7.451871823897E-02  3.311314515337E-01
     69 F   6 C    -2.764223280319E-01 -7.451871823897E-02 -3.311314515337E-01
     70 F   6 C     2.764223280319E-01  7.451871823897E-02 -3.311314515337E-01
     71 F   6 C    -7.451871823897E-02  3.311314515337E-01  2.764223280319E-01
     72 F   6 C     3.311314515337E-01  2.764223280319E-01 -7.451871823897E-02
     73 F   6 C     7.451871823897E-02 -3.311314515337E-01  2.764223280319E-01
     74 F   6 C     3.311314515337E-01 -2.764223280319E-01  7.451871823897E-02
     75 F   6 C     7.451871823897E-02  3.311314515337E-01 -2.764223280319E-01
     76 F   6 C    -3.311314515337E-01 -2.764223280319E-01 -7.451871823897E-02
     77 F   6 C    -7.451871823897E-02 -3.311314515337E-01 -2.764223280319E-01
     78 F   6 C    -3.311314515337E-01  2.764223280319E-01  7.451871823897E-02
     79 T   1 H    -1.046205804242E-01  2.243650361038E-01  3.334161460317E-01
     80 F   1 H     1.046205804242E-01 -2.243650361038E-01  3.334161460317E-01
     81 F   1 H    -1.046205804242E-01 -2.243650361038E-01 -3.334161460317E-01
     82 F   1 H     1.046205804242E-01  2.243650361038E-01 -3.334161460317E-01
     83 F   1 H     3.334161460317E-01 -1.046205804242E-01  2.243650361038E-01
     84 F   1 H     2.243650361038E-01  3.334161460317E-01 -1.046205804242E-01
     85 F   1 H    -3.334161460317E-01  1.046205804242E-01  2.243650361038E-01
     86 F   1 H    -2.243650361038E-01  3.334161460317E-01  1.046205804242E-01
     87 F   1 H     3.334161460317E-01  1.046205804242E-01 -2.243650361038E-01
     88 F   1 H    -2.243650361038E-01 -3.334161460317E-01 -1.046205804242E-01
     89 F   1 H    -3.334161460317E-01 -1.046205804242E-01 -2.243650361038E-01
     90 F   1 H     2.243650361038E-01 -3.334161460317E-01  1.046205804242E-01
     91 F   1 H     2.243650361038E-01 -1.046205804242E-01  3.334161460317E-01
     92 F   1 H    -2.243650361038E-01  1.046205804242E-01  3.334161460317E-01
     93 F   1 H    -2.243650361038E-01 -1.046205804242E-01 -3.334161460317E-01
     94 F   1 H     2.243650361038E-01  1.046205804242E-01 -3.334161460317E-01
     95 F   1 H    -1.046205804242E-01  3.334161460317E-01  2.243650361038E-01
     96 F   1 H     3.334161460317E-01  2.243650361038E-01 -1.046205804242E-01
     97 F   1 H     1.046205804242E-01 -3.334161460317E-01  2.243650361038E-01
     98 F   1 H     3.334161460317E-01 -2.243650361038E-01  1.046205804242E-01
     99 F   1 H     1.046205804242E-01  3.334161460317E-01 -2.243650361038E-01
    100 F   1 H    -3.334161460317E-01 -2.243650361038E-01 -1.046205804242E-01
    101 F   1 H    -1.046205804242E-01 -3.334161460317E-01 -2.243650361038E-01
    102 F   1 H    -3.334161460317E-01  2.243650361038E-01  1.046205804242E-01
    103 T   8 O    -4.258847745528E-01 -3.705241504239E-02 -1.219663336325E-01
    104 F   8 O     4.258847745528E-01  3.705241504239E-02 -1.219663336325E-01
    105 F   8 O    -4.258847745528E-01  3.705241504239E-02  1.219663336325E-01
    106 F   8 O     4.258847745528E-01 -3.705241504239E-02  1.219663336325E-01
    107 F   8 O    -1.219663336325E-01 -4.258847745528E-01 -3.705241504239E-02
    108 F   8 O    -3.705241504239E-02 -1.219663336325E-01 -4.258847745528E-01
    109 F   8 O     1.219663336325E-01  4.258847745528E-01 -3.705241504239E-02
    110 F   8 O     3.705241504239E-02 -1.219663336325E-01  4.258847745528E-01
    111 F   8 O    -1.219663336325E-01  4.258847745528E-01  3.705241504239E-02
    112 F   8 O     3.705241504239E-02  1.219663336325E-01 -4.258847745528E-01
    113 F   8 O     1.219663336325E-01 -4.258847745528E-01  3.705241504239E-02
    114 F   8 O    -3.705241504239E-02  1.219663336325E-01  4.258847745528E-01
    115 F   8 O    -3.705241504239E-02 -4.258847745528E-01 -1.219663336325E-01
    116 F   8 O     3.705241504239E-02  4.258847745528E-01 -1.219663336325E-01
    117 F   8 O     3.705241504239E-02 -4.258847745528E-01  1.219663336325E-01
    118 F   8 O    -3.705241504239E-02  4.258847745528E-01  1.219663336325E-01
    119 F   8 O    -4.258847745528E-01 -1.219663336325E-01 -3.705241504239E-02
    120 F   8 O    -1.219663336325E-01 -3.705241504239E-02 -4.258847745528E-01
    121 F   8 O     4.258847745528E-01  1.219663336325E-01 -3.705241504239E-02
    122 F   8 O    -1.219663336325E-01  3.705241504239E-02  4.258847745528E-01
    123 F   8 O     4.258847745528E-01 -1.219663336325E-01  3.705241504239E-02
    124 F   8 O     1.219663336325E-01  3.705241504239E-02 -4.258847745528E-01
    125 F   8 O    -4.258847745528E-01  1.219663336325E-01  3.705241504239E-02
    126 F   8 O     1.219663336325E-01 -3.705241504239E-02  4.258847745528E-01

 T = ATOM BELONGING TO THE ASYMMETRIC UNIT

 *******************************************************************************
 * CELL DEFORMATION
 *******************************************************************************

    ELASTIC STRAIN MATRIX (ADIMENSIONAL)

    1    0.0001000000    0.0000000000    0.0000000000
    2    0.0000000000    0.0000000000    0.0000000000
    3    0.0000000000    0.0000000000    0.0000000000

 LATTICE PARAMETERS (ANGSTROMS AND DEGREES) OF
 (1) ORIGINAL PRIMITIVE CELL
 (2) ORIGINAL CRYSTALLOGRAPHIC CELL
 (3) DEFORMED PRIMITIVE CELL
 (4) DEFORMED CRYSTALLOGRAPHIC CELL

            A           B           C        ALPHA       BETA        GAMMA         VOL
 (1)   15.555888   15.555888   15.555888  109.471221  109.471221  109.471221 2897.760948
 (2)   17.962393   17.962393   17.962393   90.000000   90.000000   90.000000 5795.521896
 (3)   15.556407   15.556407   15.556407  109.465819  109.473922  109.473922 2898.050724
 (4)   17.964189   17.962393   17.962393   90.000000   90.000000   90.000000 5796.101449

 * CELL DEFORMATION COMPLETE - NO. OF SYMMOPS   8

 *******************************************************************************
 * CELL DEFORMATION
 *******************************************************************************

    ELASTIC STRAIN MATRIX (ADIMENSIONAL)

    1   -0.0001000000    0.0000000000    0.0000000000
    2    0.0000000000    0.0000000000    0.0000000000
    3    0.0000000000    0.0000000000    0.0000000000

 LATTICE PARAMETERS (ANGSTROMS AND DEGREES) OF
 (1) ORIGINAL PRIMITIVE CELL
 (2) ORIGINAL CRYSTALLOGRAPHIC CELL
 (3) DEFORMED PRIMITIVE CELL
 (4) DEFORMED CRYSTALLOGRAPHIC CELL

            A           B           C        ALPHA       BETA        GAMMA         VOL
 (1)   15.556407   15.556407   15.556407  109.465819  109.473922  109.473922 2898.050724
 (2)   17.964189   17.962393   17.962393   90.000000   90.000000   90.000000 5796.101449
 (3)   15.555888   15.555888   15.555888  109.471221  109.471220  109.471220 2897.760919
 (4)   17.962392   17.962393   17.962393   90.000000   90.000000   90.000000 5795.521838

 * CELL DEFORMATION COMPLETE - NO. OF SYMMOPS   8

 *****    8 SYMMOPS - TRANSLATORS IN ANGSTROM
 ***** MATRICES AND TRANSLATORS IN THE CARTESIAN REFERENCE FRAME

 ORDER   : ORDER OF THE OPERATOR

 TRANSLA : REAL TRANSLATION (WITHOUT ORIGIN SHIFT) IN CARTESIAN COORDINATES

 uvw/hkl : ORIENTATION OF THE OPERATOR IN CARTESIAN COORDINATES

 LOCATED : ORIGIN OF THE OPERATOR IN CARTESIAN COORDINATES

   NO.   1 INVERSE   1    ORDER   1        NO.   2 INVERSE   2    ORDER   2
    1.000   0.000   0.000     0.000        -1.000   0.000   0.000     0.000
    0.000   1.000   0.000     0.000         0.000  -1.000   0.000     0.000
    0.000   0.000   1.000     0.000         0.000   0.000   1.000     0.000
             OPERATION E(   1)                       OPERATION C(   2)
 DETERMINANT 1.; ROTATION(DEG)   0.      DETERMINANT 1.; ROTATION(DEG) 180.
 TRANSLA (  0.000    0.000    0.000)     TRANSLA (  0.000    0.000    0.000)
 uvw/hkl (  0.000    0.000    0.000)     uvw/hkl (  0.000    0.000    4.000)
 LOCATED (  0.000    0.000    0.000)     LOCATED (  0.000    0.000    0.000)

   NO.   3 INVERSE   3    ORDER   2        NO.   4 INVERSE   4    ORDER   2
    1.000   0.000   0.000     0.000        -1.000   0.000   0.000     0.000
    0.000  -1.000   0.000     0.000         0.000   1.000   0.000     0.000
    0.000   0.000  -1.000     0.000         0.000   0.000  -1.000     0.000
             OPERATION C(   2)                       OPERATION C(   2)
 DETERMINANT 1.; ROTATION(DEG) 180.      DETERMINANT 1.; ROTATION(DEG) 180.
 TRANSLA (  0.000    0.000    0.000)     TRANSLA (  0.000    0.000    0.000)
 uvw/hkl (  4.000    0.000    0.000)     uvw/hkl (  0.000   -4.000    0.000)
 LOCATED (  0.000    0.000    0.000)     LOCATED (  0.000    0.000    0.000)

   NO.   5 INVERSE   5    ORDER   2        NO.   6 INVERSE   7    ORDER   4
    1.000   0.000   0.000     0.000        -1.000   0.000   0.000     0.000
    0.000   0.000   1.000     0.000         0.000   0.000  -1.000     0.000
    0.000   1.000   0.000     0.000         0.000   1.000   0.000     0.000
             OPERATION M(   2)                       OPERATION S(   4)
 DETERMINANT-1.; ROTATION(DEG)   0.      DETERMINANT-1.; ROTATION(DEG)  90.
 TRANSLA (  0.000    0.000    0.000)     TRANSLA (  0.000    0.000    0.000)
 uvw/hkl (  0.000   -1.000    1.000)     uvw/hkl (  0.000   -2.000    2.000)
 LOCATED (  0.000    0.000    0.000)     LOCATED (  0.000    0.000    0.000)

   NO.   7 INVERSE   6    ORDER   4        NO.   8 INVERSE   8    ORDER   2
   -1.000   0.000   0.000     0.000         1.000   0.000   0.000     0.000
    0.000   0.000   1.000     0.000         0.000   0.000  -1.000     0.000
    0.000  -1.000   0.000     0.000         0.000  -1.000   0.000     0.000
             OPERATION S(   4)                       OPERATION M(   2)
 DETERMINANT-1.; ROTATION(DEG)  90.      DETERMINANT-1.; ROTATION(DEG)   0.
 TRANSLA (  0.000    0.000    0.000)     TRANSLA (  0.000    0.000    0.000)
 uvw/hkl (  0.000    2.000    2.000)     uvw/hkl (  0.000   -1.000   -1.000)
 LOCATED (  0.000    0.000    0.000)     LOCATED (  0.000    0.000    0.000)

 GCALCO - MAX INDICES DIRECT LATTICE VECTOR    14    14    14
 NO.OF VECTORS CREATED 6999 STARS  122 RMAX   320.22708 BOHR

 CAPPA:IS1  2;IS2  2;IS3  2; K PTS MONK NET   4; SYMMOPS:K SPACE  16;G SPACE   8

 *******************************************************************************
 MAX NUMBER OF SCF CYCLES      50  CONVERGENCE ON DELTAP        10**-18
 WEIGHT OF F(I) IN F(I+1)      30% CONVERGENCE ON ENERGY        10**- 8
 SHRINK. FACT.(MONKH.)    2  2  2  NUMBER OF K POINTS IN THE IBZ      4
 SHRINKING FACTOR(GILAT NET)    2  NUMBER OF K POINTS(GILAT NET)      4
 *******************************************************************************
 *** K POINTS COORDINATES (OBLIQUE COORDINATES IN UNITS OF IS =  2)
   1-R(  0  0  0)   2-R(  1  0  0)   3-R(  0  1  0)   4-R(  1  1  1)

 DIRECT LATTICE VECTORS COMPON. (A.U.)     RECIP. LATTICE VECTORS COMPON. (A.U.) 
        X            Y            Z              X            Y            Z
  -16.9720013   16.9720013   16.9720013      0.0000000    0.1851044    0.1851044
   16.9720013  -16.9720013   16.9720013      0.1851044    0.0000000    0.1851044
   16.9720013   16.9720013  -16.9720013      0.1851044    0.1851044    0.0000000

 DISK SPACE FOR EIGENVECTORS (FTN 10)    18147600 REALS
 TTTTTTTTTTTTTTTTTTTTTTTTTTTTTT gordsh1     TELAPSE      631.49 TCPU      462.92

 MATRIX SIZE: P(G) 9579246, F(G)  712974, P(G) IRR  609119, F(G) IRR   92118
 MAX G-VECTOR INDEX FOR 1- AND 2-ELECTRON INTEGRALS 181

 TTTTTTTTTTTTTTTTTTTTTTTTTTTTTT INPUT       TELAPSE      651.11 TCPU      482.55

 SYMMETRY ALLOWED ELASTIC DISTORTION 1
  0.5773503  0.0000000  0.0000000
  0.0000000  0.5773503  0.0000000
  0.0000000  0.0000000  0.5773503

 SYMMETRY ALLOWED ELASTIC DISTORTION 2
  0.8164966  0.0000000  0.0000000
  0.0000000 -0.4082483  0.0000000
  0.0000000  0.0000000 -0.4082483

 SYMMETRY ALLOWED INTERNAL DEGREE(S) OF FREEDOM:  47
 TTTTTTTTTTTTTTTTTTTTTTTTTTTTTT SYMM        TELAPSE      651.50 TCPU      482.93
 TTTTTTTTTTTTTTTTTTTTTTTTTTTTTT INT_SCREEN  TELAPSE      651.55 TCPU      482.99
 INFORMATION **** EXCBUF **** EXCH. BIPO BUFFER: WORDS USED =     4000000
 WARNING **** EXCBUF **** EXCH. BIPO BUFFER TOO SMALL - TO AVOID I/O SET EXCHSIZE =     7604154

 DFT PARAMETERS

     ATOM       ELECTRONS   NET CHARGE   R(ANGSTROM)
   1 248  CD     20.0000      0.0000     1.52000000
   7   7  N       7.0000      0.0000     0.74000000
  43   6  C       6.0000      0.0000     0.77000000
  79   1  H       1.0000      0.0000     1.11000000
 103   8  O       8.0000      0.0000     0.74000000

 SIZE OF GRID=    1010720
 TTTTTTTTTTTTTTTTTTTTTTTTTTTTTT MAKE_GRID2  TELAPSE      659.24 TCPU      486.31
 BECKE WEIGHT FUNCTION
 RADSAFE =     2.00
 TOLERANCES - DENSITY:10**- 6; POTENTIAL:10**- 9; GRID WGT:10**-14

 RADIAL INTEGRATION  - INTERVALS (POINTS,UPPER LIMIT):            1( 99,  4.0*R)

 ANGULAR INTEGRATION - INTERVALS (ACCURACY LEVEL [N. POINTS] UPPER LIMIT):
  1(  6[ 146]   0.2)  2( 11[ 302]   0.5)  3( 14[ 590]   0.9)  4( 18[1454]   3.5)
  5( 14[ 590]9999.0)
 TTTTTTTTTTTTTTTTTTTTTTTTTTTTTT INT_CALC    TELAPSE      659.28 TCPU      486.36

 *******************************************************************************
 ZIF65Cd (cif CCDC 743558, GUPCUQ01)                                             
 CRYSTAL - SCF - TYPE OF CALCULATION :  RESTRICTED CLOSED SHELL
 *******************************************************************************

 CAPPA:IS1  2;IS2  2;IS3  2; K PTS MONK NET   4; SYMMOPS:K SPACE  16;G SPACE   8

 TTTTTTTTTTTTTTTTTTTTTTTTTTTTTT SDIK        TELAPSE      660.26 TCPU      487.33

 AAAAAAAAAAAAAAAAAAAAAAAAAAAAAAAAAAAAAAAAAAAAAAAAAAAAAAAAAAAAAAAAAAAAAAAAAAAAAAA
         ATOMIC WAVEFUNCTION(S)


 NUCLEAR CHARGE 20.0  SYMMETRY SPECIES            S    P    D
 N. ELECTRONS   20.0  NUMBER OF PRIMITIVE GTOS    8    7    6
                      NUMBER OF CONTRACTED GTOS   6    5    3
                      NUMBER OF CLOSED SHELLS     2    1    1
                      OPEN SHELL OCCUPATION       0    0    0

  ZNUC SCFIT  TOTAL HF ENERGY   KINETIC ENERGY   VIRIAL THEOREM ACCURACY
  20.0  36   -1.668271145E+02  6.451544656E+01 -3.585847628E+00  4.4E-06

 NUCLEAR CHARGE  7.0  SYMMETRY SPECIES            S    P
 N. ELECTRONS    7.0  NUMBER OF PRIMITIVE GTOS   11    5
                      NUMBER OF CONTRACTED GTOS   4    3
                      NUMBER OF CLOSED SHELLS     2    0
                      OPEN SHELL OCCUPATION       0    3

  ZNUC SCFIT  TOTAL HF ENERGY   KINETIC ENERGY   VIRIAL THEOREM ACCURACY
   7.0  11   -5.439473665E+01  5.441433682E+01 -1.999639798E+00  3.6E-06

 NUCLEAR CHARGE  6.0  SYMMETRY SPECIES            S    P
 N. ELECTRONS    6.0  NUMBER OF PRIMITIVE GTOS   11    5
                      NUMBER OF CONTRACTED GTOS   4    3
                      NUMBER OF CLOSED SHELLS     2    0
                      OPEN SHELL OCCUPATION       0    2

  ZNUC SCFIT  TOTAL HF ENERGY   KINETIC ENERGY   VIRIAL THEOREM ACCURACY
   6.0  11   -3.768480057E+01  3.769831118E+01 -1.999641612E+00  2.0E-06

 NUCLEAR CHARGE  1.0  SYMMETRY SPECIES            S
 N. ELECTRONS    1.0  NUMBER OF PRIMITIVE GTOS    5
                      NUMBER OF CONTRACTED GTOS   3
                      NUMBER OF CLOSED SHELLS     0
                      OPEN SHELL OCCUPATION       1

  ZNUC SCFIT  TOTAL HF ENERGY   KINETIC ENERGY   VIRIAL THEOREM ACCURACY
   1.0   1   -4.998098153E-01  4.997907537E-01 -2.000038139E+00  9.6E-17

 NUCLEAR CHARGE  8.0  SYMMETRY SPECIES            S    P
 N. ELECTRONS    8.0  NUMBER OF PRIMITIVE GTOS   11    5
                      NUMBER OF CONTRACTED GTOS   4    3
                      NUMBER OF CLOSED SHELLS     2    0
                      OPEN SHELL OCCUPATION       0    4

  ZNUC SCFIT  TOTAL HF ENERGY   KINETIC ENERGY   VIRIAL THEOREM ACCURACY
   8.0  13   -7.479861895E+01  7.482603849E+01 -1.999633556E+00  2.7E-06

 AAAAAAAAAAAAAAAAAAAAAAAAAAAAAAAAAAAAAAAAAAAAAAAAAAAAAAAAAAAAAAAAAAAAAAAAAAAAAAA

 CHARGE NORMALIZATION FACTOR   1.00000000
 TOTAL ATOMIC CHARGES:
  20.0000000  20.0000000  20.0000000  20.0000000  20.0000000  20.0000000
   7.0000000   7.0000000   7.0000000   7.0000000   7.0000000   7.0000000
   7.0000000   7.0000000   7.0000000   7.0000000   7.0000000   7.0000000
   7.0000000   7.0000000   7.0000000   7.0000000   7.0000000   7.0000000
   7.0000000   7.0000000   7.0000000   7.0000000   7.0000000   7.0000000
   7.0000000   7.0000000   7.0000000   7.0000000   7.0000000   7.0000000
   7.0000000   7.0000000   7.0000000   7.0000000   7.0000000   7.0000000
   6.0000000   6.0000000   6.0000000   6.0000000   6.0000000   6.0000000
   6.0000000   6.0000000   6.0000000   6.0000000   6.0000000   6.0000000
   6.0000000   6.0000000   6.0000000   6.0000000   6.0000000   6.0000000
   6.0000000   6.0000000   6.0000000   6.0000000   6.0000000   6.0000000
   6.0000000   6.0000000   6.0000000   6.0000000   6.0000000   6.0000000
   6.0000000   6.0000000   6.0000000   6.0000000   6.0000000   6.0000000
   1.0000000   1.0000000   1.0000000   1.0000000   1.0000000   1.0000000
   1.0000000   1.0000000   1.0000000   1.0000000   1.0000000   1.0000000
   1.0000000   1.0000000   1.0000000   1.0000000   1.0000000   1.0000000
   1.0000000   1.0000000   1.0000000   1.0000000   1.0000000   1.0000000
   8.0000000   8.0000000   8.0000000   8.0000000   8.0000000   8.0000000
   8.0000000   8.0000000   8.0000000   8.0000000   8.0000000   8.0000000
   8.0000000   8.0000000   8.0000000   8.0000000   8.0000000   8.0000000
   8.0000000   8.0000000   8.0000000   8.0000000   8.0000000   8.0000000
 TTTTTTTTTTTTTTTTTTTTTTTTTTTTTT MOQGAD      TELAPSE      664.66 TCPU      491.73
 TTTTTTTTTTTTTTTTTTTTTTTTTTTTTT SHELLXN     TELAPSE      679.13 TCPU      501.60
 TTTTTTTTTTTTTTTTTTTTTTTTTTTTTT MONMO3      TELAPSE      697.11 TCPU      519.58
 NUMERICALLY INTEGRATED DENSITY    803.9998838897
 TTTTTTTTTTTTTTTTTTTTTTTTTTTTTT NUMDFT      TELAPSE      698.91 TCPU      521.38
 CYC   0 ETOT(AU) -6.196537352286E+03 DETOT -6.20E+03 tst  4.44E-14 PX  1.00E+00
 TTTTTTTTTTTTTTTTTTTTTTTTTTTTTT DIIS        TELAPSE      699.45 TCPU      521.92
 TTTTTTTTTTTTTTTTTTTTTTTTTTTTTT FDIK        TELAPSE      709.36 TCPU      531.13
 INSULATING STATE
 TOP OF VALENCE BANDS -    BAND    402; K    4; EIG -3.0086241E-01 AU
 TOP OF VALENCE BANDS -    BAND    402; K    1; EIG -3.0183238E-01 AU
 BOTTOM OF VIRTUAL BANDS - BAND    403; K    3; EIG -1.5991079E-01 AU
 INDIRECT ENERGY BAND GAP:   3.8355 eV
 BOTTOM OF VIRTUAL BANDS - BAND    403; K    1; EIG -1.5979707E-01 AU
 TTTTTTTTTTTTTTTTTTTTTTTTTTTTTT PDIG        TELAPSE      710.00 TCPU      531.77
 CHARGE NORMALIZATION FACTOR   1.00000000
 TOTAL ATOMIC CHARGES:
  18.4482769  18.4482769  18.4482769  18.4482772  18.4482772  18.4482769
   7.6548948   7.6548948   7.6548948   7.6548948   7.6548948   7.6548947
   7.6548948   7.6548947   7.6548948   7.6548947   7.6548948   7.6548947
   7.6548947   7.6548947   7.6548947   7.6548947   7.6548948   7.6548948
   7.6548948   7.6548948   7.6548948   7.6548948   7.6548948   7.6548948
   6.0868634   6.0868634   6.0868634   6.0868634   6.0868631   6.0868631
   6.0868631   6.0868631   6.0868631   6.0868631   6.0868631   6.0868631
   5.2848049   5.2848049   5.2848049   5.2848049   5.2848050   5.2848050
   5.2848050   5.2848050   5.2848050   5.2848050   5.2848050   5.2848050
   6.1680416   6.1680416   6.1680416   6.1680416   6.1680417   6.1680416
   6.1680417   6.1680416   6.1680417   6.1680416   6.1680417   6.1680416
   6.1680416   6.1680416   6.1680416   6.1680416   6.1680416   6.1680417
   6.1680416   6.1680417   6.1680416   6.1680417   6.1680416   6.1680417
   0.7913553   0.7913553   0.7913553   0.7913553   0.7913554   0.7913554
   0.7913554   0.7913554   0.7913554   0.7913554   0.7913554   0.7913554
   0.7913554   0.7913554   0.7913554   0.7913554   0.7913553   0.7913554
   0.7913553   0.7913554   0.7913553   0.7913554   0.7913553   0.7913554
   8.5878049   8.5878049   8.5878049   8.5878049   8.5878049   8.5878050
   8.5878049   8.5878050   8.5878049   8.5878050   8.5878049   8.5878050
   8.5878050   8.5878050   8.5878050   8.5878050   8.5878049   8.5878049
   8.5878049   8.5878049   8.5878049   8.5878049   8.5878049   8.5878049
 TTTTTTTTTTTTTTTTTTTTTTTTTTTTTT MOQGAD      TELAPSE      710.02 TCPU      531.79
 TTTTTTTTTTTTTTTTTTTTTTTTTTTTTT SHELLXN     TELAPSE      731.41 TCPU      542.11
 TTTTTTTTTTTTTTTTTTTTTTTTTTTTTT MONMO3      TELAPSE      751.12 TCPU      561.82
 NUMERICALLY INTEGRATED DENSITY    803.9998976961
 TTTTTTTTTTTTTTTTTTTTTTTTTTTTTT NUMDFT      TELAPSE      753.88 TCPU      564.58
 CYC   1 ETOT(AU) -6.164566136184E+03 DETOT  3.20E+01 tst  0.00E+00 PX  1.00E+00
 TTTTTTTTTTTTTTTTTTTTTTTTTTTTTT DIIS        TELAPSE      754.46 TCPU      565.16
 DIIS TEST: 0.32713E+02 AT SCF   CYCLE   1 - MIX   30 %
 TTTTTTTTTTTTTTTTTTTTTTTTTTTTTT FDIK        TELAPSE      758.12 TCPU      568.43
 INSULATING STATE
 TOP OF VALENCE BANDS -    BAND    402; K    4; EIG -2.3776347E-01 AU
 TOP OF VALENCE BANDS -    BAND    402; K    1; EIG -2.3919972E-01 AU
 BOTTOM OF VIRTUAL BANDS - BAND    403; K    4; EIG -1.4950054E-01 AU
 DIRECT ENERGY BAND GAP:   2.4018 eV
 BOTTOM OF VIRTUAL BANDS - BAND    403; K    1; EIG -1.4854683E-01 AU
 TTTTTTTTTTTTTTTTTTTTTTTTTTTTTT PDIG        TELAPSE      758.48 TCPU      568.78
 CHARGE NORMALIZATION FACTOR   1.00000000
 TOTAL ATOMIC CHARGES:
  18.9702760  18.9702760  18.9702760  18.9707587  18.9707587  18.9702760
   7.4151327   7.4151327   7.4151327   7.4151327   7.4155543   7.4148247
   7.4155543   7.4148247   7.4155543   7.4148247   7.4155543   7.4148247
   7.4148247   7.4148247   7.4148247   7.4148247   7.4151327   7.4155543
   7.4151327   7.4155543   7.4151327   7.4155543   7.4151327   7.4155543
   7.4210558   7.4210558   7.4210558   7.4210558   7.4219025   7.4219025
   7.4219025   7.4219025   7.4219025   7.4219025   7.4219025   7.4219025
   5.6809259   5.6809259   5.6809259   5.6809259   5.6798538   5.6798538
   5.6798538   5.6798538   5.6798538   5.6798538   5.6798538   5.6798538
   5.7712898   5.7712898   5.7712898   5.7712898   5.7696044   5.7705767
   5.7696044   5.7705767   5.7696044   5.7705767   5.7696044   5.7705767
   5.7705767   5.7705767   5.7705767   5.7705767   5.7712898   5.7696044
   5.7712898   5.7696044   5.7712898   5.7696044   5.7712898   5.7696044
   0.9278052   0.9278052   0.9278052   0.9278052   0.9295155   0.9286514
   0.9295155   0.9286514   0.9295155   0.9286514   0.9295155   0.9286514
   0.9286514   0.9286514   0.9286514   0.9286514   0.9278052   0.9295155
   0.9278052   0.9295155   0.9278052   0.9295155   0.9278052   0.9295155
   8.0923175   8.0923175   8.0923175   8.0923175   8.0923730   8.0917798
   8.0923730   8.0917798   8.0923730   8.0917798   8.0923730   8.0917798
   8.0917798   8.0917798   8.0917798   8.0917798   8.0923175   8.0923730
   8.0923175   8.0923730   8.0923175   8.0923730   8.0923175   8.0923730
 TTTTTTTTTTTTTTTTTTTTTTTTTTTTTT MOQGAD      TELAPSE      758.51 TCPU      568.81
 TTTTTTTTTTTTTTTTTTTTTTTTTTTTTT SHELLXN     TELAPSE      773.97 TCPU      579.13
 TTTTTTTTTTTTTTTTTTTTTTTTTTTTTT MONMO3      TELAPSE      782.21 TCPU      587.38
 NUMERICALLY INTEGRATED DENSITY    803.9998881593
 TTTTTTTTTTTTTTTTTTTTTTTTTTTTTT NUMDFT      TELAPSE      785.07 TCPU      590.23
 CYC   2 ETOT(AU) -6.164517175639E+03 DETOT  4.90E-02 tst  2.09E-02 PX  2.21E-01
 TTTTTTTTTTTTTTTTTTTTTTTTTTTTTT DIIS        TELAPSE      785.76 TCPU      590.92
 DIIS TEST: 0.34798E+02 AT SCF   CYCLE   2 - DIIS ACTIVE - HISTORY:     2 CYCLES
 TTTTTTTTTTTTTTTTTTTTTTTTTTTTTT FDIK        TELAPSE      789.24 TCPU      593.80
 INSULATING STATE
 TOP OF VALENCE BANDS -    BAND    402; K    4; EIG -2.4480514E-01 AU
 TOP OF VALENCE BANDS -    BAND    402; K    1; EIG -2.4605845E-01 AU
 BOTTOM OF VIRTUAL BANDS - BAND    403; K    4; EIG -7.2575941E-02 AU
 DIRECT ENERGY BAND GAP:   4.6866 eV
 BOTTOM OF VIRTUAL BANDS - BAND    403; K    1; EIG -7.1929524E-02 AU
 TTTTTTTTTTTTTTTTTTTTTTTTTTTTTT PDIG        TELAPSE      789.58 TCPU      594.13
 CHARGE NORMALIZATION FACTOR   1.00000000
 TOTAL ATOMIC CHARGES:
  18.7730729  18.7730729  18.7730729  18.7736002  18.7736002  18.7730729
   7.5302318   7.5302318   7.5302318   7.5302318   7.5302215   7.5302083
   7.5302215   7.5302083   7.5302215   7.5302083   7.5302215   7.5302083
   7.5302083   7.5302083   7.5302083   7.5302083   7.5302318   7.5302215
   7.5302318   7.5302215   7.5302318   7.5302215   7.5302318   7.5302215
   6.7504124   6.7504124   6.7504124   6.7504124   6.7506506   6.7506506
   6.7506506   6.7506506   6.7506506   6.7506506   6.7506506   6.7506506
   5.3574670   5.3574670   5.3574670   5.3574670   5.3569775   5.3569775
   5.3569775   5.3569775   5.3569775   5.3569775   5.3569775   5.3569775
   6.0644642   6.0644642   6.0644642   6.0644642   6.0643349   6.0643479
   6.0643349   6.0643479   6.0643349   6.0643479   6.0643349   6.0643479
   6.0643479   6.0643479   6.0643479   6.0643479   6.0644642   6.0643349
   6.0644642   6.0643349   6.0644642   6.0643349   6.0644642   6.0643349
   0.8744557   0.8744557   0.8744557   0.8744557   0.8746979   0.8741869
   0.8746979   0.8741869   0.8746979   0.8741869   0.8746979   0.8741869
   0.8741869   0.8741869   0.8741869   0.8741869   0.8744557   0.8746979
   0.8744557   0.8746979   0.8744557   0.8746979   0.8744557   0.8746979
   8.2837565   8.2837565   8.2837565   8.2837565   8.2836891   8.2839010
   8.2836891   8.2839010   8.2836891   8.2839010   8.2836891   8.2839010
   8.2839010   8.2839010   8.2839010   8.2839010   8.2837565   8.2836891
   8.2837565   8.2836891   8.2837565   8.2836891   8.2837565   8.2836891
 TTTTTTTTTTTTTTTTTTTTTTTTTTTTTT MOQGAD      TELAPSE      789.60 TCPU      594.15
 TTTTTTTTTTTTTTTTTTTTTTTTTTTTTT SHELLXN     TELAPSE      806.78 TCPU      604.41
 TTTTTTTTTTTTTTTTTTTTTTTTTTTTTT MONMO3      TELAPSE      808.72 TCPU      606.35
 NUMERICALLY INTEGRATED DENSITY    803.9998764624
 TTTTTTTTTTTTTTTTTTTTTTTTTTTTTT NUMDFT      TELAPSE      811.45 TCPU      609.08
 CYC   3 ETOT(AU) -6.167099558713E+03 DETOT -2.58E+00 tst  6.80E-03 PX  1.45E-01
 TTTTTTTTTTTTTTTTTTTTTTTTTTTTTT DIIS        TELAPSE      812.42 TCPU      610.04
 DIIS TEST: 0.99517E+00 AT SCF   CYCLE   3 - DIIS ACTIVE - HISTORY:     3 CYCLES
 TTTTTTTTTTTTTTTTTTTTTTTTTTTTTT FDIK        TELAPSE      816.24 TCPU      612.19
 INSULATING STATE
 TOP OF VALENCE BANDS -    BAND    402; K    4; EIG -2.5430390E-01 AU
 TOP OF VALENCE BANDS -    BAND    402; K    1; EIG -2.5559192E-01 AU
 BOTTOM OF VIRTUAL BANDS - BAND    403; K    4; EIG -1.0282992E-01 AU
 DIRECT ENERGY BAND GAP:   4.1218 eV
 BOTTOM OF VIRTUAL BANDS - BAND    403; K    1; EIG -1.0207313E-01 AU
 TTTTTTTTTTTTTTTTTTTTTTTTTTTTTT PDIG        TELAPSE      816.57 TCPU      612.51
 CHARGE NORMALIZATION FACTOR   1.00000000
 TOTAL ATOMIC CHARGES:
  18.6746494  18.6746494  18.6746494  18.6748407  18.6748407  18.6746494
   7.5793821   7.5793821   7.5793821   7.5793821   7.5791856   7.5793456
   7.5791856   7.5793456   7.5791856   7.5793456   7.5791856   7.5793456
   7.5793456   7.5793456   7.5793456   7.5793456   7.5793821   7.5791856
   7.5793821   7.5791856   7.5793821   7.5791856   7.5793821   7.5791856
   6.7662350   6.7662350   6.7662350   6.7662350   6.7663376   6.7663376
   6.7663376   6.7663376   6.7663376   6.7663376   6.7663376   6.7663376
   5.4275091   5.4275091   5.4275091   5.4275091   5.4275484   5.4275484
   5.4275484   5.4275484   5.4275484   5.4275484   5.4275484   5.4275484
   5.9631001   5.9631001   5.9631001   5.9631001   5.9631676   5.9631017
   5.9631676   5.9631017   5.9631676   5.9631017   5.9631676   5.9631017
   5.9631017   5.9631017   5.9631017   5.9631017   5.9631001   5.9631676
   5.9631001   5.9631676   5.9631001   5.9631676   5.9631001   5.9631676
   0.8709366   0.8709366   0.8709366   0.8709366   0.8710126   0.8710066
   0.8710126   0.8710066   0.8710126   0.8710066   0.8710126   0.8710066
   0.8710066   0.8710066   0.8710066   0.8710066   0.8709366   0.8710126
   0.8709366   0.8710126   0.8709366   0.8710126   0.8709366   0.8710126
   8.3210259   8.3210259   8.3210259   8.3210259   8.3210097   8.3209329
   8.3210097   8.3209329   8.3210097   8.3209329   8.3210097   8.3209329
   8.3209329   8.3209329   8.3209329   8.3209329   8.3210259   8.3210097
   8.3210259   8.3210097   8.3210259   8.3210097   8.3210259   8.3210097
 TTTTTTTTTTTTTTTTTTTTTTTTTTTTTT MOQGAD      TELAPSE      816.58 TCPU      612.53
 TTTTTTTTTTTTTTTTTTTTTTTTTTTTTT SHELLXN     TELAPSE      832.58 TCPU      622.89
 TTTTTTTTTTTTTTTTTTTTTTTTTTTTTT MONMO3      TELAPSE      835.90 TCPU      626.22
 NUMERICALLY INTEGRATED DENSITY    803.9998828256
 TTTTTTTTTTTTTTTTTTTTTTTTTTTTTT NUMDFT      TELAPSE      839.18 TCPU      629.49
 CYC   4 ETOT(AU) -6.167191754845E+03 DETOT -9.22E-02 tst  6.51E-04 PX  2.77E-02
 TTTTTTTTTTTTTTTTTTTTTTTTTTTTTT DIIS        TELAPSE      844.15 TCPU      634.47
 DIIS TEST: 0.22739E+00 AT SCF   CYCLE   4 - DIIS ACTIVE - HISTORY:     4 CYCLES
 TTTTTTTTTTTTTTTTTTTTTTTTTTTTTT FDIK        TELAPSE      860.54 TCPU      648.11
 INSULATING STATE
 TOP OF VALENCE BANDS -    BAND    402; K    4; EIG -2.5926088E-01 AU
 TOP OF VALENCE BANDS -    BAND    402; K    1; EIG -2.6050987E-01 AU
 BOTTOM OF VIRTUAL BANDS - BAND    403; K    4; EIG -9.9247026E-02 AU
 DIRECT ENERGY BAND GAP:   4.3542 eV
 BOTTOM OF VIRTUAL BANDS - BAND    403; K    1; EIG -9.8557233E-02 AU
 TTTTTTTTTTTTTTTTTTTTTTTTTTTTTT PDIG        TELAPSE      860.89 TCPU      648.46
 CHARGE NORMALIZATION FACTOR   1.00000000
 TOTAL ATOMIC CHARGES:
  18.6705018  18.6705018  18.6705018  18.6704830  18.6704830  18.6705018
   7.5575107   7.5575107   7.5575107   7.5575107   7.5574894   7.5575335
   7.5574894   7.5575335   7.5574894   7.5575335   7.5574894   7.5575335
   7.5575335   7.5575335   7.5575335   7.5575335   7.5575107   7.5574894
   7.5575107   7.5574894   7.5575107   7.5574894   7.5575107   7.5574894
   6.7838129   6.7838129   6.7838129   6.7838129   6.7838259   6.7838259
   6.7838259   6.7838259   6.7838259   6.7838259   6.7838259   6.7838259
   5.4115889   5.4115889   5.4115889   5.4115889   5.4115709   5.4115709
   5.4115709   5.4115709   5.4115709   5.4115709   5.4115709   5.4115709
   6.0151998   6.0151998   6.0151998   6.0151998   6.0152130   6.0151102
   6.0152130   6.0151102   6.0152130   6.0151102   6.0152130   6.0151102
   6.0151102   6.0151102   6.0151102   6.0151102   6.0151998   6.0152130
   6.0151998   6.0152130   6.0151998   6.0152130   6.0151998   6.0152130
   0.8607819   0.8607819   0.8607819   0.8607819   0.8608029   0.8607953
   0.8608029   0.8607953   0.8608029   0.8607953   0.8608029   0.8607953
   0.8607953   0.8607953   0.8607953   0.8607953   0.8607819   0.8608029
   0.8607819   0.8608029   0.8607819   0.8608029   0.8607819   0.8608029
   8.3011837   8.3011837   8.3011837   8.3011837   8.3012291   8.3011810
   8.3012291   8.3011810   8.3012291   8.3011810   8.3012291   8.3011810
   8.3011810   8.3011810   8.3011810   8.3011810   8.3011837   8.3012291
   8.3011837   8.3012291   8.3011837   8.3012291   8.3011837   8.3012291
 TTTTTTTTTTTTTTTTTTTTTTTTTTTTTT MOQGAD      TELAPSE      860.91 TCPU      648.48
 TTTTTTTTTTTTTTTTTTTTTTTTTTTTTT SHELLXN     TELAPSE      877.65 TCPU      658.76
 TTTTTTTTTTTTTTTTTTTTTTTTTTTTTT MONMO3      TELAPSE      881.55 TCPU      662.66
 NUMERICALLY INTEGRATED DENSITY    803.9998827470
 TTTTTTTTTTTTTTTTTTTTTTTTTTTTTT NUMDFT      TELAPSE      884.39 TCPU      665.50
 CYC   5 ETOT(AU) -6.167210648659E+03 DETOT -1.89E-02 tst  1.02E-04 PX  8.83E-03
 TTTTTTTTTTTTTTTTTTTTTTTTTTTTTT DIIS        TELAPSE      885.15 TCPU      666.25
 DIIS TEST: 0.24376E-01 AT SCF   CYCLE   5 - DIIS ACTIVE - HISTORY:     5 CYCLES
 TTTTTTTTTTTTTTTTTTTTTTTTTTTTTT FDIK        TELAPSE      888.96 TCPU      669.04
 INSULATING STATE
 TOP OF VALENCE BANDS -    BAND    402; K    4; EIG -2.5629264E-01 AU
 TOP OF VALENCE BANDS -    BAND    402; K    1; EIG -2.5755735E-01 AU
 BOTTOM OF VIRTUAL BANDS - BAND    403; K    4; EIG -9.7066039E-02 AU
 DIRECT ENERGY BAND GAP:   4.3328 eV
 BOTTOM OF VIRTUAL BANDS - BAND    403; K    1; EIG -9.6352518E-02 AU
 TTTTTTTTTTTTTTTTTTTTTTTTTTTTTT PDIG        TELAPSE      889.31 TCPU      669.39
 CHARGE NORMALIZATION FACTOR   1.00000000
 TOTAL ATOMIC CHARGES:
  18.6872179  18.6872179  18.6872179  18.6872192  18.6872192  18.6872179
   7.5616199   7.5616199   7.5616199   7.5616199   7.5615725   7.5615812
   7.5615725   7.5615812   7.5615725   7.5615812   7.5615725   7.5615812
   7.5615812   7.5615812   7.5615812   7.5615812   7.5616199   7.5615725
   7.5616199   7.5615725   7.5616199   7.5615725   7.5616199   7.5615725
   6.7717476   6.7717476   6.7717476   6.7717476   6.7717444   6.7717444
   6.7717444   6.7717444   6.7717444   6.7717444   6.7717444   6.7717444
   5.4075938   5.4075938   5.4075938   5.4075938   5.4076188   5.4076188
   5.4076188   5.4076188   5.4076188   5.4076188   5.4076188   5.4076188
   6.0031715   6.0031715   6.0031715   6.0031715   6.0032135   6.0031639
   6.0032135   6.0031639   6.0032135   6.0031639   6.0032135   6.0031639
   6.0031639   6.0031639   6.0031639   6.0031639   6.0031715   6.0032135
   6.0031715   6.0032135   6.0031715   6.0032135   6.0031715   6.0032135
   0.8654287   0.8654287   0.8654287   0.8654287   0.8654340   0.8654329
   0.8654340   0.8654329   0.8654340   0.8654329   0.8654340   0.8654329
   0.8654329   0.8654329   0.8654329   0.8654329   0.8654287   0.8654340
   0.8654287   0.8654340   0.8654287   0.8654340   0.8654287   0.8654340
   8.3083104   8.3083104   8.3083104   8.3083104   8.3083115   8.3083123
   8.3083115   8.3083123   8.3083115   8.3083123   8.3083115   8.3083123
   8.3083123   8.3083123   8.3083123   8.3083123   8.3083104   8.3083115
   8.3083104   8.3083115   8.3083104   8.3083115   8.3083104   8.3083115
 TTTTTTTTTTTTTTTTTTTTTTTTTTTTTT MOQGAD      TELAPSE      889.33 TCPU      669.41
 TTTTTTTTTTTTTTTTTTTTTTTTTTTTTT SHELLXN     TELAPSE      905.54 TCPU      679.73
 TTTTTTTTTTTTTTTTTTTTTTTTTTTTTT MONMO3      TELAPSE      908.85 TCPU      683.04
 NUMERICALLY INTEGRATED DENSITY    803.9998817175
 TTTTTTTTTTTTTTTTTTTTTTTTTTTTTT NUMDFT      TELAPSE      912.47 TCPU      686.66
 CYC   6 ETOT(AU) -6.167212553824E+03 DETOT -1.91E-03 tst  2.68E-06 PX  3.76E-03
 TTTTTTTTTTTTTTTTTTTTTTTTTTTTTT DIIS        TELAPSE      916.02 TCPU      690.21
 DIIS TEST: 0.23332E-02 AT SCF   CYCLE   6 - DIIS ACTIVE - HISTORY:     6 CYCLES
 TTTTTTTTTTTTTTTTTTTTTTTTTTTTTT FDIK        TELAPSE      920.36 TCPU      693.57
 INSULATING STATE
 TOP OF VALENCE BANDS -    BAND    402; K    4; EIG -2.5693505E-01 AU
 TOP OF VALENCE BANDS -    BAND    402; K    1; EIG -2.5819551E-01 AU
 BOTTOM OF VIRTUAL BANDS - BAND    403; K    4; EIG -9.6977693E-02 AU
 DIRECT ENERGY BAND GAP:   4.3527 eV
 BOTTOM OF VIRTUAL BANDS - BAND    403; K    1; EIG -9.6267196E-02 AU
 TTTTTTTTTTTTTTTTTTTTTTTTTTTTTT PDIG        TELAPSE      920.71 TCPU      693.92
 CHARGE NORMALIZATION FACTOR   1.00000000
 TOTAL ATOMIC CHARGES:
  18.6819194  18.6819194  18.6819194  18.6819096  18.6819096  18.6819194
   7.5620336   7.5620336   7.5620336   7.5620336   7.5620192   7.5620309
   7.5620192   7.5620309   7.5620192   7.5620309   7.5620192   7.5620309
   7.5620309   7.5620309   7.5620309   7.5620309   7.5620336   7.5620192
   7.5620336   7.5620192   7.5620336   7.5620192   7.5620336   7.5620192
   6.7737798   6.7737798   6.7737798   6.7737798   6.7737744   6.7737744
   6.7737744   6.7737744   6.7737744   6.7737744   6.7737744   6.7737744
   5.4089546   5.4089546   5.4089546   5.4089546   5.4089560   5.4089560
   5.4089560   5.4089560   5.4089560   5.4089560   5.4089560   5.4089560
   6.0050163   6.0050163   6.0050163   6.0050163   6.0050204   6.0050247
   6.0050204   6.0050247   6.0050204   6.0050247   6.0050204   6.0050247
   6.0050247   6.0050247   6.0050247   6.0050247   6.0050163   6.0050204
   6.0050163   6.0050204   6.0050163   6.0050204   6.0050163   6.0050204
   0.8648294   0.8648294   0.8648294   0.8648294   0.8648331   0.8648325
   0.8648331   0.8648325   0.8648331   0.8648325   0.8648331   0.8648325
   0.8648325   0.8648325   0.8648325   0.8648325   0.8648294   0.8648331
   0.8648294   0.8648331   0.8648294   0.8648331   0.8648294   0.8648331
   8.3062748   8.3062748   8.3062748   8.3062748   8.3062874   8.3062631
   8.3062874   8.3062631   8.3062874   8.3062631   8.3062874   8.3062631
   8.3062631   8.3062631   8.3062631   8.3062631   8.3062748   8.3062874
   8.3062748   8.3062874   8.3062748   8.3062874   8.3062748   8.3062874
 TTTTTTTTTTTTTTTTTTTTTTTTTTTTTT MOQGAD      TELAPSE      920.72 TCPU      693.94
 TTTTTTTTTTTTTTTTTTTTTTTTTTTTTT SHELLXN     TELAPSE      941.16 TCPU      704.21
 TTTTTTTTTTTTTTTTTTTTTTTTTTTTTT MONMO3      TELAPSE      943.89 TCPU      706.94
 NUMERICALLY INTEGRATED DENSITY    803.9998818038
 TTTTTTTTTTTTTTTTTTTTTTTTTTTTTT NUMDFT      TELAPSE      946.63 TCPU      709.68
 CYC   7 ETOT(AU) -6.167212722379E+03 DETOT -1.69E-04 tst  4.94E-07 PX  1.61E-03
 TTTTTTTTTTTTTTTTTTTTTTTTTTTTTT DIIS        TELAPSE      947.27 TCPU      710.32
 DIIS TEST: 0.24210E-03 AT SCF   CYCLE   7 - DIIS ACTIVE - HISTORY:     7 CYCLES
 TTTTTTTTTTTTTTTTTTTTTTTTTTTTTT FDIK        TELAPSE      953.32 TCPU      715.86
 INSULATING STATE
 TOP OF VALENCE BANDS -    BAND    402; K    4; EIG -2.5687302E-01 AU
 TOP OF VALENCE BANDS -    BAND    402; K    1; EIG -2.5813521E-01 AU
 BOTTOM OF VIRTUAL BANDS - BAND    403; K    4; EIG -9.7319497E-02 AU
 DIRECT ENERGY BAND GAP:   4.3417 eV
 BOTTOM OF VIRTUAL BANDS - BAND    403; K    1; EIG -9.6609605E-02 AU
 TTTTTTTTTTTTTTTTTTTTTTTTTTTTTT PDIG        TELAPSE      953.67 TCPU      716.21
 CHARGE NORMALIZATION FACTOR   1.00000000
 TOTAL ATOMIC CHARGES:
  18.6831980  18.6831980  18.6831980  18.6831947  18.6831947  18.6831980
   7.5609674   7.5609674   7.5609674   7.5609674   7.5609683   7.5609622
   7.5609683   7.5609622   7.5609683   7.5609622   7.5609683   7.5609622
   7.5609622   7.5609622   7.5609622   7.5609622   7.5609674   7.5609683
   7.5609674   7.5609683   7.5609674   7.5609683   7.5609674   7.5609683
   6.7737569   6.7737569   6.7737569   6.7737569   6.7737658   6.7737658
   6.7737658   6.7737658   6.7737658   6.7737658   6.7737658   6.7737658
   5.4074531   5.4074531   5.4074531   5.4074531   5.4074518   5.4074518
   5.4074518   5.4074518   5.4074518   5.4074518   5.4074518   5.4074518
   6.0052678   6.0052678   6.0052678   6.0052678   6.0052648   6.0052698
   6.0052648   6.0052698   6.0052648   6.0052698   6.0052648   6.0052698
   6.0052698   6.0052698   6.0052698   6.0052698   6.0052678   6.0052648
   6.0052678   6.0052648   6.0052678   6.0052648   6.0052678   6.0052648
   0.8648095   0.8648095   0.8648095   0.8648095   0.8648102   0.8648107
   0.8648102   0.8648107   0.8648102   0.8648107   0.8648102   0.8648107
   0.8648107   0.8648107   0.8648107   0.8648107   0.8648095   0.8648102
   0.8648095   0.8648102   0.8648095   0.8648102   0.8648095   0.8648102
   8.3075503   8.3075503   8.3075503   8.3075503   8.3075426   8.3075562
   8.3075426   8.3075562   8.3075426   8.3075562   8.3075426   8.3075562
   8.3075562   8.3075562   8.3075562   8.3075562   8.3075503   8.3075426
   8.3075503   8.3075426   8.3075503   8.3075426   8.3075503   8.3075426
 TTTTTTTTTTTTTTTTTTTTTTTTTTTTTT MOQGAD      TELAPSE      953.69 TCPU      716.22
 TTTTTTTTTTTTTTTTTTTTTTTTTTTTTT SHELLXN     TELAPSE      968.05 TCPU      726.59
 TTTTTTTTTTTTTTTTTTTTTTTTTTTTTT MONMO3      TELAPSE      972.14 TCPU      730.69
 NUMERICALLY INTEGRATED DENSITY    803.9998818475
 TTTTTTTTTTTTTTTTTTTTTTTTTTTTTT NUMDFT      TELAPSE      974.98 TCPU      733.53
 CYC   8 ETOT(AU) -6.167212734058E+03 DETOT -1.17E-05 tst  1.06E-07 PX  7.29E-04
 TTTTTTTTTTTTTTTTTTTTTTTTTTTTTT DIIS        TELAPSE      975.47 TCPU      734.01
 DIIS TEST: 0.15580E-03 AT SCF   CYCLE   8 - DIIS ACTIVE - HISTORY:     8 CYCLES
 TTTTTTTTTTTTTTTTTTTTTTTTTTTTTT FDIK        TELAPSE      979.87 TCPU      737.56
 INSULATING STATE
 TOP OF VALENCE BANDS -    BAND    402; K    4; EIG -2.5692288E-01 AU
 TOP OF VALENCE BANDS -    BAND    402; K    1; EIG -2.5818435E-01 AU
 BOTTOM OF VIRTUAL BANDS - BAND    403; K    4; EIG -9.7153734E-02 AU
 DIRECT ENERGY BAND GAP:   4.3475 eV
 BOTTOM OF VIRTUAL BANDS - BAND    403; K    1; EIG -9.6443568E-02 AU
 TTTTTTTTTTTTTTTTTTTTTTTTTTTTTT PDIG        TELAPSE      980.21 TCPU      737.90
 CHARGE NORMALIZATION FACTOR   1.00000000
 TOTAL ATOMIC CHARGES:
  18.6829254  18.6829254  18.6829254  18.6829234  18.6829234  18.6829254
   7.5617694   7.5617694   7.5617694   7.5617694   7.5617678   7.5617682
   7.5617678   7.5617682   7.5617678   7.5617682   7.5617678   7.5617682
   7.5617682   7.5617682   7.5617682   7.5617682   7.5617694   7.5617678
   7.5617694   7.5617678   7.5617694   7.5617678   7.5617694   7.5617678
   6.7736321   6.7736321   6.7736321   6.7736321   6.7736346   6.7736346
   6.7736346   6.7736346   6.7736346   6.7736346   6.7736346   6.7736346
   5.4079032   5.4079032   5.4079032   5.4079032   5.4079029   5.4079029
   5.4079029   5.4079029   5.4079029   5.4079029   5.4079029   5.4079029
   6.0051301   6.0051301   6.0051301   6.0051301   6.0051281   6.0051333
   6.0051281   6.0051333   6.0051281   6.0051333   6.0051281   6.0051333
   6.0051333   6.0051333   6.0051333   6.0051333   6.0051301   6.0051281
   6.0051301   6.0051281   6.0051301   6.0051281   6.0051301   6.0051281
   0.8647500   0.8647500   0.8647500   0.8647500   0.8647503   0.8647505
   0.8647503   0.8647505   0.8647503   0.8647505   0.8647503   0.8647505
   0.8647505   0.8647505   0.8647505   0.8647505   0.8647500   0.8647503
   0.8647500   0.8647503   0.8647500   0.8647503   0.8647500   0.8647503
   8.3068516   8.3068516   8.3068516   8.3068516   8.3068524   8.3068496
   8.3068524   8.3068496   8.3068524   8.3068496   8.3068524   8.3068496
   8.3068496   8.3068496   8.3068496   8.3068496   8.3068516   8.3068524
   8.3068516   8.3068524   8.3068516   8.3068524   8.3068516   8.3068524
 TTTTTTTTTTTTTTTTTTTTTTTTTTTTTT MOQGAD      TELAPSE      980.23 TCPU      737.92
 TTTTTTTTTTTTTTTTTTTTTTTTTTTTTT SHELLXN     TELAPSE     1000.15 TCPU      748.21
 TTTTTTTTTTTTTTTTTTTTTTTTTTTTTT MONMO3      TELAPSE     1015.64 TCPU      763.70
 NUMERICALLY INTEGRATED DENSITY    803.9998818211
 TTTTTTTTTTTTTTTTTTTTTTTTTTTTTT NUMDFT      TELAPSE     1018.47 TCPU      766.52
 CYC   9 ETOT(AU) -6.167212748329E+03 DETOT -1.43E-05 tst  4.37E-08 PX  2.20E-04
 TTTTTTTTTTTTTTTTTTTTTTTTTTTTTT DIIS        TELAPSE     1018.94 TCPU      766.99
 DIIS TEST: 0.76310E-05 AT SCF   CYCLE   9 - DIIS ACTIVE - HISTORY:     9 CYCLES
 TTTTTTTTTTTTTTTTTTTTTTTTTTTTTT FDIK        TELAPSE     1022.97 TCPU      770.40
 INSULATING STATE
 TOP OF VALENCE BANDS -    BAND    402; K    4; EIG -2.5690896E-01 AU
 TOP OF VALENCE BANDS -    BAND    402; K    1; EIG -2.5817058E-01 AU
 BOTTOM OF VIRTUAL BANDS - BAND    403; K    4; EIG -9.7156912E-02 AU
 DIRECT ENERGY BAND GAP:   4.3471 eV
 BOTTOM OF VIRTUAL BANDS - BAND    403; K    1; EIG -9.6446782E-02 AU
 TTTTTTTTTTTTTTTTTTTTTTTTTTTTTT PDIG        TELAPSE     1023.30 TCPU      770.73
 CHARGE NORMALIZATION FACTOR   1.00000000
 TOTAL ATOMIC CHARGES:
  18.6828241  18.6828241  18.6828241  18.6828254  18.6828254  18.6828241
   7.5615571   7.5615571   7.5615571   7.5615571   7.5615563   7.5615576
   7.5615563   7.5615576   7.5615563   7.5615576   7.5615563   7.5615576
   7.5615576   7.5615576   7.5615576   7.5615576   7.5615571   7.5615563
   7.5615571   7.5615563   7.5615571   7.5615563   7.5615571   7.5615563
   6.7735739   6.7735739   6.7735739   6.7735739   6.7735741   6.7735741
   6.7735741   6.7735741   6.7735741   6.7735741   6.7735741   6.7735741
   5.4080617   5.4080617   5.4080617   5.4080617   5.4080615   5.4080615
   5.4080615   5.4080615   5.4080615   5.4080615   5.4080615   5.4080615
   6.0051466   6.0051466   6.0051466   6.0051466   6.0051472   6.0051469
   6.0051472   6.0051469   6.0051472   6.0051469   6.0051472   6.0051469
   6.0051469   6.0051469   6.0051469   6.0051469   6.0051466   6.0051472
   6.0051466   6.0051472   6.0051466   6.0051472   6.0051466   6.0051472
   0.8647967   0.8647967   0.8647967   0.8647967   0.8647967   0.8647967
   0.8647967   0.8647967   0.8647967   0.8647967   0.8647967   0.8647967
   0.8647967   0.8647967   0.8647967   0.8647967   0.8647967   0.8647967
   0.8647967   0.8647967   0.8647967   0.8647967   0.8647967   0.8647967
   8.3069757   8.3069757   8.3069757   8.3069757   8.3069758   8.3069749
   8.3069758   8.3069749   8.3069758   8.3069749   8.3069758   8.3069749
   8.3069749   8.3069749   8.3069749   8.3069749   8.3069757   8.3069758
   8.3069757   8.3069758   8.3069757   8.3069758   8.3069757   8.3069758
 TTTTTTTTTTTTTTTTTTTTTTTTTTTTTT MOQGAD      TELAPSE     1023.33 TCPU      770.75
 TTTTTTTTTTTTTTTTTTTTTTTTTTTTTT SHELLXN     TELAPSE     1039.09 TCPU      781.17
 TTTTTTTTTTTTTTTTTTTTTTTTTTTTTT MONMO3      TELAPSE     1046.84 TCPU      788.91
 NUMERICALLY INTEGRATED DENSITY    803.9998818211
 TTTTTTTTTTTTTTTTTTTTTTTTTTTTTT NUMDFT      TELAPSE     1049.67 TCPU      791.75
 CYC  10 ETOT(AU) -6.167212749031E+03 DETOT -7.02E-07 tst  1.00E-09 PX  1.47E-04
 TTTTTTTTTTTTTTTTTTTTTTTTTTTTTT DIIS        TELAPSE     1064.91 TCPU      806.99
 DIIS TEST: 0.88030E-06 AT SCF   CYCLE  10 - DIIS ACTIVE - HISTORY:    10 CYCLES
 TTTTTTTTTTTTTTTTTTTTTTTTTTTTTT FDIK        TELAPSE     1067.32 TCPU      809.03
 INSULATING STATE
 TOP OF VALENCE BANDS -    BAND    402; K    4; EIG -2.5690913E-01 AU
 TOP OF VALENCE BANDS -    BAND    402; K    1; EIG -2.5817075E-01 AU
 BOTTOM OF VIRTUAL BANDS - BAND    403; K    4; EIG -9.7164794E-02 AU
 DIRECT ENERGY BAND GAP:   4.3469 eV
 BOTTOM OF VIRTUAL BANDS - BAND    403; K    1; EIG -9.6454661E-02 AU
 TTTTTTTTTTTTTTTTTTTTTTTTTTTTTT PDIG        TELAPSE     1067.62 TCPU      809.33
 CHARGE NORMALIZATION FACTOR   1.00000000
 TOTAL ATOMIC CHARGES:
  18.6828461  18.6828461  18.6828461  18.6828467  18.6828467  18.6828461
   7.5616460   7.5616460   7.5616460   7.5616460   7.5616462   7.5616455
   7.5616462   7.5616455   7.5616462   7.5616455   7.5616462   7.5616455
   7.5616455   7.5616455   7.5616455   7.5616455   7.5616460   7.5616462
   7.5616460   7.5616462   7.5616460   7.5616462   7.5616460   7.5616462
   6.7736303   6.7736303   6.7736303   6.7736303   6.7736302   6.7736302
   6.7736302   6.7736302   6.7736302   6.7736302   6.7736302   6.7736302
   5.4079003   5.4079003   5.4079003   5.4079003   5.4079007   5.4079007
   5.4079007   5.4079007   5.4079007   5.4079007   5.4079007   5.4079007
   6.0051325   6.0051325   6.0051325   6.0051325   6.0051325   6.0051323
   6.0051325   6.0051323   6.0051325   6.0051323   6.0051325   6.0051323
   6.0051323   6.0051323   6.0051323   6.0051323   6.0051325   6.0051325
   6.0051325   6.0051325   6.0051325   6.0051325   6.0051325   6.0051325
   0.8647853   0.8647853   0.8647853   0.8647853   0.8647853   0.8647853
   0.8647853   0.8647853   0.8647853   0.8647853   0.8647853   0.8647853
   0.8647853   0.8647853   0.8647853   0.8647853   0.8647853   0.8647853
   0.8647853   0.8647853   0.8647853   0.8647853   0.8647853   0.8647853
   8.3069593   8.3069593   8.3069593   8.3069593   8.3069586   8.3069602
   8.3069586   8.3069602   8.3069586   8.3069602   8.3069586   8.3069602
   8.3069602   8.3069602   8.3069602   8.3069602   8.3069593   8.3069586
   8.3069593   8.3069586   8.3069593   8.3069586   8.3069593   8.3069586
 TTTTTTTTTTTTTTTTTTTTTTTTTTTTTT MOQGAD      TELAPSE     1067.64 TCPU      809.35
 TTTTTTTTTTTTTTTTTTTTTTTTTTTTTT SHELLXN     TELAPSE     1083.33 TCPU      819.64
 TTTTTTTTTTTTTTTTTTTTTTTTTTTTTT MONMO3      TELAPSE     1091.13 TCPU      827.44
 NUMERICALLY INTEGRATED DENSITY    803.9998818223
 TTTTTTTTTTTTTTTTTTTTTTTTTTTTTT NUMDFT      TELAPSE     1093.96 TCPU      830.26
 CYC  11 ETOT(AU) -6.167212749232E+03 DETOT -2.02E-07 tst  1.28E-10 PX  6.28E-05
 TTTTTTTTTTTTTTTTTTTTTTTTTTTTTT DIIS        TELAPSE     1100.04 TCPU      836.34
 DIIS TEST: 0.16641E-06 AT SCF   CYCLE  11 - DIIS ACTIVE - HISTORY:    11 CYCLES
 TTTTTTTTTTTTTTTTTTTTTTTTTTTTTT FDIK        TELAPSE     1102.26 TCPU      838.11
 INSULATING STATE
 TOP OF VALENCE BANDS -    BAND    402; K    4; EIG -2.5691237E-01 AU
 TOP OF VALENCE BANDS -    BAND    402; K    1; EIG -2.5817397E-01 AU
 BOTTOM OF VIRTUAL BANDS - BAND    403; K    4; EIG -9.7161993E-02 AU
 DIRECT ENERGY BAND GAP:   4.3470 eV
 BOTTOM OF VIRTUAL BANDS - BAND    403; K    1; EIG -9.6451858E-02 AU
 TTTTTTTTTTTTTTTTTTTTTTTTTTTTTT PDIG        TELAPSE     1102.54 TCPU      838.40
 CHARGE NORMALIZATION FACTOR   1.00000000
 TOTAL ATOMIC CHARGES:
  18.6828623  18.6828623  18.6828623  18.6828629  18.6828629  18.6828623
   7.5616118   7.5616118   7.5616118   7.5616118   7.5616114   7.5616120
   7.5616114   7.5616120   7.5616114   7.5616120   7.5616114   7.5616120
   7.5616120   7.5616120   7.5616120   7.5616120   7.5616118   7.5616114
   7.5616118   7.5616114   7.5616118   7.5616114   7.5616118   7.5616114
   6.7735982   6.7735982   6.7735982   6.7735982   6.7735981   6.7735981
   6.7735981   6.7735981   6.7735981   6.7735981   6.7735981   6.7735981
   5.4079788   5.4079788   5.4079788   5.4079788   5.4079790   5.4079790
   5.4079790   5.4079790   5.4079790   5.4079790   5.4079790   5.4079790
   6.0051391   6.0051391   6.0051391   6.0051391   6.0051391   6.0051393
   6.0051391   6.0051393   6.0051391   6.0051393   6.0051391   6.0051393
   6.0051393   6.0051393   6.0051393   6.0051393   6.0051391   6.0051391
   6.0051391   6.0051391   6.0051391   6.0051391   6.0051391   6.0051391
   0.8647843   0.8647843   0.8647843   0.8647843   0.8647842   0.8647842
   0.8647842   0.8647842   0.8647842   0.8647842   0.8647842   0.8647842
   0.8647842   0.8647842   0.8647842   0.8647842   0.8647843   0.8647842
   0.8647843   0.8647842   0.8647843   0.8647842   0.8647843   0.8647842
   8.3069607   8.3069607   8.3069607   8.3069607   8.3069615   8.3069598
   8.3069615   8.3069598   8.3069615   8.3069598   8.3069615   8.3069598
   8.3069598   8.3069598   8.3069598   8.3069598   8.3069607   8.3069615
   8.3069607   8.3069615   8.3069607   8.3069615   8.3069607   8.3069615
 TTTTTTTTTTTTTTTTTTTTTTTTTTTTTT MOQGAD      TELAPSE     1102.56 TCPU      838.41
 TTTTTTTTTTTTTTTTTTTTTTTTTTTTTT SHELLXN     TELAPSE     1117.62 TCPU      848.67
 TTTTTTTTTTTTTTTTTTTTTTTTTTTTTT MONMO3      TELAPSE     1120.93 TCPU      851.98
 NUMERICALLY INTEGRATED DENSITY    803.9998818226
 TTTTTTTTTTTTTTTTTTTTTTTTTTTTTT NUMDFT      TELAPSE     1123.67 TCPU      854.71
 CYC  12 ETOT(AU) -6.167212749170E+03 DETOT  6.26E-08 tst  3.50E-11 PX  1.57E-05
 TTTTTTTTTTTTTTTTTTTTTTTTTTTTTT DIIS        TELAPSE     1126.86 TCPU      857.90
 DIIS TEST: 0.23305E-07 AT SCF   CYCLE  12 - DIIS ACTIVE - HISTORY:    12 CYCLES
 TTTTTTTTTTTTTTTTTTTTTTTTTTTTTT FDIK        TELAPSE     1135.43 TCPU      863.49
 INSULATING STATE
 TOP OF VALENCE BANDS -    BAND    402; K    4; EIG -2.5691096E-01 AU
 TOP OF VALENCE BANDS -    BAND    402; K    1; EIG -2.5817258E-01 AU
 BOTTOM OF VIRTUAL BANDS - BAND    403; K    4; EIG -9.7162176E-02 AU
 DIRECT ENERGY BAND GAP:   4.3470 eV
 BOTTOM OF VIRTUAL BANDS - BAND    403; K    1; EIG -9.6452039E-02 AU
 TTTTTTTTTTTTTTTTTTTTTTTTTTTTTT PDIG        TELAPSE     1135.78 TCPU      863.83
 CHARGE NORMALIZATION FACTOR   1.00000000
 TOTAL ATOMIC CHARGES:
  18.6828523  18.6828523  18.6828523  18.6828525  18.6828525  18.6828523
   7.5616208   7.5616208   7.5616208   7.5616208   7.5616210   7.5616203
   7.5616210   7.5616203   7.5616210   7.5616203   7.5616210   7.5616203
   7.5616203   7.5616203   7.5616203   7.5616203   7.5616208   7.5616210
   7.5616208   7.5616210   7.5616208   7.5616210   7.5616208   7.5616210
   6.7736067   6.7736067   6.7736067   6.7736067   6.7736064   6.7736064
   6.7736064   6.7736064   6.7736064   6.7736064   6.7736064   6.7736064
   5.4079558   5.4079558   5.4079558   5.4079558   5.4079558   5.4079558
   5.4079558   5.4079558   5.4079558   5.4079558   5.4079558   5.4079558
   6.0051380   6.0051380   6.0051380   6.0051380   6.0051383   6.0051380
   6.0051383   6.0051380   6.0051383   6.0051380   6.0051383   6.0051380
   6.0051380   6.0051380   6.0051380   6.0051380   6.0051380   6.0051383
   6.0051380   6.0051383   6.0051380   6.0051383   6.0051380   6.0051383
   0.8647858   0.8647858   0.8647858   0.8647858   0.8647858   0.8647858
   0.8647858   0.8647858   0.8647858   0.8647858   0.8647858   0.8647858
   0.8647858   0.8647858   0.8647858   0.8647858   0.8647858   0.8647858
   0.8647858   0.8647858   0.8647858   0.8647858   0.8647858   0.8647858
   8.3069611   8.3069611   8.3069611   8.3069611   8.3069602   8.3069621
   8.3069602   8.3069621   8.3069602   8.3069621   8.3069602   8.3069621
   8.3069621   8.3069621   8.3069621   8.3069621   8.3069611   8.3069602
   8.3069611   8.3069602   8.3069611   8.3069602   8.3069611   8.3069602
 TTTTTTTTTTTTTTTTTTTTTTTTTTTTTT MOQGAD      TELAPSE     1135.79 TCPU      863.85
 TTTTTTTTTTTTTTTTTTTTTTTTTTTTTT SHELLXN     TELAPSE     1150.25 TCPU      874.08
 TTTTTTTTTTTTTTTTTTTTTTTTTTTTTT MONMO3      TELAPSE     1163.31 TCPU      887.15
 NUMERICALLY INTEGRATED DENSITY    803.9998818223
 TTTTTTTTTTTTTTTTTTTTTTTTTTTTTT NUMDFT      TELAPSE     1166.05 TCPU      889.89
 CYC  13 ETOT(AU) -6.167212749200E+03 DETOT -2.99E-08 tst  3.07E-12 PX  8.82E-06
 TTTTTTTTTTTTTTTTTTTTTTTTTTTTTT DIIS        TELAPSE     1174.92 TCPU      898.76
 DIIS TEST: 0.15294E-08 AT SCF   CYCLE  13 - DIIS ACTIVE - HISTORY:    13 CYCLES
 TTTTTTTTTTTTTTTTTTTTTTTTTTTTTT FDIK        TELAPSE     1178.75 TCPU      901.72
 INSULATING STATE
 TOP OF VALENCE BANDS -    BAND    402; K    4; EIG -2.5691110E-01 AU
 TOP OF VALENCE BANDS -    BAND    402; K    1; EIG -2.5817270E-01 AU
 BOTTOM OF VIRTUAL BANDS - BAND    403; K    4; EIG -9.7162223E-02 AU
 DIRECT ENERGY BAND GAP:   4.3470 eV
 BOTTOM OF VIRTUAL BANDS - BAND    403; K    1; EIG -9.6452110E-02 AU
 TTTTTTTTTTTTTTTTTTTTTTTTTTTTTT PDIG        TELAPSE     1179.08 TCPU      902.05
 CHARGE NORMALIZATION FACTOR   1.00000000
 TOTAL ATOMIC CHARGES:
  18.6828538  18.6828538  18.6828538  18.6828544  18.6828544  18.6828538
   7.5616192   7.5616192   7.5616192   7.5616192   7.5616187   7.5616197
   7.5616187   7.5616197   7.5616187   7.5616197   7.5616187   7.5616197
   7.5616197   7.5616197   7.5616197   7.5616197   7.5616192   7.5616187
   7.5616192   7.5616187   7.5616192   7.5616187   7.5616192   7.5616187
   6.7736053   6.7736053   6.7736053   6.7736053   6.7736051   6.7736051
   6.7736051   6.7736051   6.7736051   6.7736051   6.7736051   6.7736051
   5.4079593   5.4079593   5.4079593   5.4079593   5.4079593   5.4079593
   5.4079593   5.4079593   5.4079593   5.4079593   5.4079593   5.4079593
   6.0051377   6.0051377   6.0051377   6.0051377   6.0051374   6.0051378
   6.0051374   6.0051378   6.0051374   6.0051378   6.0051374   6.0051378
   6.0051378   6.0051378   6.0051378   6.0051378   6.0051377   6.0051374
   6.0051377   6.0051374   6.0051377   6.0051374   6.0051377   6.0051374
   0.8647859   0.8647859   0.8647859   0.8647859   0.8647859   0.8647859
   0.8647859   0.8647859   0.8647859   0.8647859   0.8647859   0.8647859
   0.8647859   0.8647859   0.8647859   0.8647859   0.8647859   0.8647859
   0.8647859   0.8647859   0.8647859   0.8647859   0.8647859   0.8647859
   8.3069615   8.3069615   8.3069615   8.3069615   8.3069634   8.3069598
   8.3069634   8.3069598   8.3069634   8.3069598   8.3069634   8.3069598
   8.3069598   8.3069598   8.3069598   8.3069598   8.3069615   8.3069634
   8.3069615   8.3069634   8.3069615   8.3069634   8.3069615   8.3069634
 TTTTTTTTTTTTTTTTTTTTTTTTTTTTTT MOQGAD      TELAPSE     1179.10 TCPU      902.07
 TTTTTTTTTTTTTTTTTTTTTTTTTTTTTT SHELLXN     TELAPSE     1194.96 TCPU      912.35
 TTTTTTTTTTTTTTTTTTTTTTTTTTTTTT MONMO3      TELAPSE     1197.15 TCPU      914.54
 NUMERICALLY INTEGRATED DENSITY    803.9998818224
 TTTTTTTTTTTTTTTTTTTTTTTTTTTTTT NUMDFT      TELAPSE     1199.98 TCPU      917.37
 CYC  14 ETOT(AU) -6.167212749198E+03 DETOT  1.39E-09 tst  3.56E-13 PX  6.59E-06
 TTTTTTTTTTTTTTTTTTTTTTTTTTTTTT DIIS        TELAPSE     1203.09 TCPU      920.48
 DIIS TEST: 0.44381E-09 AT SCF   CYCLE  14 - DIIS ACTIVE - HISTORY:    14 CYCLES
 TTTTTTTTTTTTTTTTTTTTTTTTTTTTTT FDIK        TELAPSE     1207.33 TCPU      924.18
 INSULATING STATE
 TOP OF VALENCE BANDS -    BAND    402; K    4; EIG -2.5691111E-01 AU
 TOP OF VALENCE BANDS -    BAND    402; K    1; EIG -2.5817270E-01 AU
 BOTTOM OF VIRTUAL BANDS - BAND    403; K    4; EIG -9.7162208E-02 AU
 DIRECT ENERGY BAND GAP:   4.3470 eV
 BOTTOM OF VIRTUAL BANDS - BAND    403; K    1; EIG -9.6452097E-02 AU
 TTTTTTTTTTTTTTTTTTTTTTTTTTTTTT PDIG        TELAPSE     1207.68 TCPU      924.53
 CHARGE NORMALIZATION FACTOR   1.00000000
 TOTAL ATOMIC CHARGES:
  18.6828543  18.6828543  18.6828543  18.6828544  18.6828544  18.6828543
   7.5616194   7.5616194   7.5616194   7.5616194   7.5616202   7.5616184
   7.5616202   7.5616184   7.5616202   7.5616184   7.5616202   7.5616184
   7.5616184   7.5616184   7.5616184   7.5616184   7.5616194   7.5616202
   7.5616194   7.5616202   7.5616194   7.5616202   7.5616194   7.5616202
   6.7736053   6.7736053   6.7736053   6.7736053   6.7736051   6.7736051
   6.7736051   6.7736051   6.7736051   6.7736051   6.7736051   6.7736051
   5.4079591   5.4079591   5.4079591   5.4079591   5.4079591   5.4079591
   5.4079591   5.4079591   5.4079591   5.4079591   5.4079591   5.4079591
   6.0051375   6.0051375   6.0051375   6.0051375   6.0051380   6.0051374
   6.0051380   6.0051374   6.0051380   6.0051374   6.0051380   6.0051374
   6.0051374   6.0051374   6.0051374   6.0051374   6.0051375   6.0051380
   6.0051375   6.0051380   6.0051375   6.0051380   6.0051375   6.0051380
   0.8647857   0.8647857   0.8647857   0.8647857   0.8647858   0.8647859
   0.8647858   0.8647859   0.8647858   0.8647859   0.8647858   0.8647859
   0.8647859   0.8647859   0.8647859   0.8647859   0.8647857   0.8647858
   0.8647857   0.8647858   0.8647857   0.8647858   0.8647857   0.8647858
   8.3069614   8.3069614   8.3069614   8.3069614   8.3069592   8.3069639
   8.3069592   8.3069639   8.3069592   8.3069639   8.3069592   8.3069639
   8.3069639   8.3069639   8.3069639   8.3069639   8.3069614   8.3069592
   8.3069614   8.3069592   8.3069614   8.3069592   8.3069614   8.3069592
 TTTTTTTTTTTTTTTTTTTTTTTTTTTTTT MOQGAD      TELAPSE     1207.70 TCPU      924.54
 TTTTTTTTTTTTTTTTTTTTTTTTTTTTTT SHELLXN     TELAPSE     1217.81 TCPU      934.66
 +++ ENERGIES IN A.U. +++
 ::: EXT EL-POLE                                  -6.9458104105977E+03
 ::: EXT EL-SPHEROPOLE                             5.6040753606921E+01
 ::: BIELET ZONE E-E                               1.1877275696974E+04
 ::: TOTAL E-E                                     4.9875060399828E+03
 ::: TOTAL E-N + N-E                              -1.7876276235833E+04
 ::: TOTAL N-N                                     1.7443635677976E+03
 ::: KINETIC ENERGY                                5.5341804955425E+03
 ::: PSEUDO TOTAL   ENERGY                        -5.6102261325095E+03
 ::: VIRIAL COEFFICIENT                            9.9317634042753E-01
 TTTTTTTTTTTTTTTTTTTTTTTTTTTTTT MONMO3      TELAPSE     1219.90 TCPU      936.75
 NUMERICALLY INTEGRATED DENSITY    803.9998818224
 TTTTTTTTTTTTTTTTTTTTTTTTTTTTTT NUMDFT      TELAPSE     1222.74 TCPU      939.59
 CYC  15 ETOT(AU) -6.167212749199E+03 DETOT -9.50E-10 tst  7.63E-13 PX  6.59E-06

 == SCF ENDED - CONVERGENCE ON ENERGY      E(AU) -6.1672127491994E+03 CYCLES  15


 ENERGY EXPRESSION=HARTREE+FOCK EXCH*0.27000+(M06        EXCH)*0.73000+M06        CORR


 TOTAL ENERGY(DFT)(AU)( 15) -6.1672127491994E+03 DE-9.5E-10 tester 7.6E-13
 TTTTTTTTTTTTTTTTTTTTTTTTTTTTTT EDFT        TELAPSE     1222.76 TCPU      939.61

 *******************************************************************************
 *                             FORCE CALCULATION                               *
 *******************************************************************************

 TTTTTTTTTTTTTTTTTTTTTTTTTTTTTT NUMDFG      TELAPSE     1246.16 TCPU      963.01
 INFORMATION **** EXCPOG **** EXCH. BIPO BUFFER LENGTH (WORDS) =    16000000
 WARNING **** EXCPOG **** EXCH. BIPO BUFFER TOO SMALL - TO AVOID I/O SET EXCHSIZE =     7604154
 WARNING **** GENPOG **** COULOMB BIPO BUFFER TOO SMALL - TO AVOID I/O SET BIPOSIZE =     4515600
 INFORMATION **** GENPOG **** BIPO BUFFER LENGTH (WORDS) =     4000000
 TTTTTTTTTTTTTTTTTTTTTTTTTTTTTT SHELXG      TELAPSE     1331.35 TCPU     1040.65


 D3 DISPERSION ENERGY (AU)       -7.6016941126534E-02
 TOTAL ENERGY + DISP (AU)        -6.1672887661406E+03

 CARTESIAN FORCES IN HARTREE/BOHR (ANALYTICAL)
   ATOM                     X                   Y                   Z
   1 248            -1.110223024625E-16  2.418584199582E-07  5.245803791354E-15
   2 248            -7.549516567451E-15 -2.418584468256E-07 -5.551115123126E-16
   3 248             1.071365218763E-14 -2.105303778532E-14 -2.418584223590E-07
   4 248             4.773959005888E-15  2.490369022112E-14 -3.289035710452E-15
   5 248            -1.687538997430E-14 -1.110223024625E-14 -7.105427357601E-15
   6 248            -5.204170427930E-15 -2.636779683485E-16  2.418584092237E-07
   7   7             4.892823476599E-06  2.644152150655E-05 -8.624693735193E-06
   8   7            -4.892823519231E-06 -2.644152147013E-05 -8.624693740966E-06
   9   7             4.892823536551E-06 -2.644152146836E-05  8.624693724091E-06
  10   7            -4.892823528557E-06  2.644152146125E-05  8.624693724535E-06
  11   7            -8.623195737911E-06  4.863620338469E-06  2.628928650861E-05
  12   7             2.668726129151E-05 -9.136968296186E-06  4.751573998263E-06
  13   7             8.623195721924E-06 -4.863620337137E-06  2.628928651749E-05
  14   7            -2.668726128974E-05 -9.136968286860E-06 -4.751573969841E-06
  15   7            -8.623195726809E-06 -4.863620338913E-06 -2.628928651216E-05
  16   7            -2.668726129595E-05  9.136968281531E-06  4.751573991157E-06
  17   7             8.623195720592E-06  4.863620365558E-06 -2.628928652459E-05
  18   7             2.668726129240E-05  9.136968275758E-06 -4.751573968065E-06
  19   7             2.668726128974E-05  4.751574020023E-06 -9.136968297963E-06
  20   7            -2.668726128796E-05 -4.751573985828E-06 -9.136968287304E-06
  21   7            -2.668726130395E-05  4.751574000927E-06  9.136968299739E-06
  22   7             2.668726129063E-05 -4.751573985384E-06  9.136968297074E-06
  23   7             4.892823537883E-06 -8.624693752068E-06  2.644152144526E-05
  24   7            -8.623195720592E-06  2.628928651305E-05  4.863620360229E-06
  25   7            -4.892823519675E-06  8.624693744519E-06  2.644152146480E-05
  26   7            -8.623195714819E-06 -2.628928650772E-05 -4.863620314488E-06
  27   7            -4.892823522340E-06 -8.624693731640E-06 -2.644152144970E-05
  28   7             8.623195738799E-06 -2.628928653259E-05  4.863620346462E-06
  29   7             4.892823548541E-06  8.624693746295E-06 -2.644152147280E-05
  30   7             8.623195740132E-06  2.628928652548E-05 -4.863620303386E-06
  31   7             7.999374380674E-07  2.587769560802E-05  2.587769561357E-05
  32   7            -7.999374203038E-07 -2.587769561990E-05  2.587769564433E-05
  33   7             7.999374167511E-07 -2.587769563256E-05 -2.587769561679E-05
  34   7            -7.999374389556E-07  2.587769564666E-05 -2.587769561879E-05
  35   7             2.486417438263E-05  8.470145207440E-07  2.689154885616E-05
  36   7             2.486417440417E-05  2.689154886582E-05  8.470145349548E-07
  37   7            -2.486417438796E-05 -8.470144967632E-07  2.689154886915E-05
  38   7            -2.486417439851E-05  2.689154885915E-05 -8.470145012041E-07
  39   7             2.486417441949E-05 -8.470145189676E-07 -2.689154884827E-05
  40   7            -2.486417440484E-05 -2.689154886981E-05  8.470145411721E-07
  41   7            -2.486417440262E-05  8.470144949868E-07 -2.689154884672E-05
  42   7             2.486417438707E-05 -2.689154886637E-05 -8.470145047568E-07
  43   6            -1.563615816769E-05 -2.534374781460E-05 -2.534374779550E-05
  44   6             1.563615816791E-05  2.534374781105E-05 -2.534374780483E-05
  45   6            -1.563615817668E-05  2.534374780216E-05  2.534374780971E-05
  46   6             1.563615816769E-05 -2.534374780572E-05  2.534374780039E-05
  47   6            -2.555472444543E-05 -1.563613100763E-05 -2.512749123751E-05
  48   6            -2.555472444898E-05 -2.512749124639E-05 -1.563613102784E-05
  49   6             2.555472445209E-05  1.563613100086E-05 -2.512749126060E-05
  50   6             2.555472445787E-05 -2.512749125572E-05  1.563613099331E-05
  51   6            -2.555472444543E-05  1.563613100120E-05  2.512749125749E-05
  52   6             2.555472445875E-05  2.512749125305E-05 -1.563613101052E-05
  53   6             2.555472444721E-05 -1.563613100741E-05  2.512749126238E-05
  54   6            -2.555472445476E-05  2.512749125749E-05  1.563613099420E-05
  55   6            -8.267117646454E-06 -7.304202629399E-07 -1.009942376307E-05
  56   6             8.267117655336E-06  7.304202664926E-07 -1.009942377372E-05
  57   6            -8.267117669547E-06  7.304202771508E-07  1.009942376484E-05
  58   6             8.267117662442E-06 -7.304202771508E-07  1.009942376307E-05
  59   6            -1.006568582262E-05 -8.249033173868E-06 -7.095047607208E-07
  60   6            -7.769676475533E-07 -9.809877022704E-06 -8.125637169343E-06
  61   6             1.006568583328E-05  8.249033154328E-06 -7.095047660499E-07
  62   6             7.769676599878E-07 -9.809876997835E-06  8.125637165790E-06
  63   6            -1.006568581374E-05  8.249033166763E-06  7.095047713790E-07
  64   6             7.769676670932E-07  9.809877022704E-06 -8.125637164014E-06
  65   6             1.006568584039E-05 -8.249033189855E-06  7.095047589445E-07
  66   6            -7.769676688696E-07  9.809877012046E-06  8.125637148026E-06
  67   6            -7.769676528824E-07 -8.125637169343E-06 -9.809877026257E-06
  68   6             7.769676493297E-07  8.125637149803E-06 -9.809877024480E-06
  69   6             7.769676493297E-07 -8.125637172895E-06  9.809877031586E-06
  70   6            -7.769676617642E-07  8.125637167566E-06  9.809877022704E-06
  71   6            -8.267117660665E-06 -1.009942376484E-05 -7.304202682690E-07
  72   6            -1.006568583151E-05 -7.095047678263E-07 -8.249033172092E-06
  73   6             8.267117648231E-06  1.009942377017E-05 -7.304202735980E-07
  74   6            -1.006568579953E-05  7.095047767081E-07  8.249033168539E-06
  75   6             8.267117658889E-06 -1.009942374885E-05  7.304202824798E-07
  76   6             1.006568582618E-05  7.095047891426E-07 -8.249033172092E-06
  77   6            -8.267117674876E-06  1.009942378793E-05  7.304202682690E-07
  78   6             1.006568581197E-05 -7.095047909189E-07  8.249033157881E-06
  79   1            -5.507010785166E-06  7.230289139626E-06 -1.822997587908E-05
  80   1             5.507010786499E-06 -7.230289140514E-06 -1.822997587908E-05
  81   1            -5.507010784278E-06 -7.230289140736E-06  1.822997587952E-05
  82   1             5.507010784056E-06  7.230289141624E-06  1.822997587908E-05
  83   1            -1.822387931583E-05 -5.502858224649E-06  7.225096641195E-06
  84   1             7.300782582709E-06 -1.826980150632E-05 -5.478310313389E-06
  85   1             1.822387931627E-05  5.502858224427E-06  7.225096642083E-06
  86   1            -7.300782585817E-06 -1.826980150765E-05  5.478310308948E-06
  87   1            -1.822387931605E-05  5.502858223760E-06 -7.225096644081E-06
  88   1            -7.300782585151E-06  1.826980150654E-05 -5.478310312723E-06
  89   1             1.822387931538E-05 -5.502858224649E-06 -7.225096642527E-06
  90   1             7.300782585151E-06  1.826980150610E-05  5.478310310503E-06
  91   1             7.300782582487E-06 -5.478310314500E-06 -1.826980150721E-05
  92   1            -7.300782582709E-06  5.478310314055E-06 -1.826980150677E-05
  93   1            -7.300782582487E-06 -5.478310312057E-06  1.826980150765E-05
  94   1             7.300782583819E-06  5.478310312945E-06  1.826980150765E-05
  95   1            -5.507010784722E-06 -1.822997587908E-05  7.230289139626E-06
  96   1            -1.822387931605E-05  7.225096644081E-06 -5.502858224649E-06
  97   1             5.507010785832E-06  1.822997587864E-05  7.230289140070E-06
  98   1            -1.822387931538E-05 -7.225096646080E-06  5.502858220208E-06
  99   1             5.507010784722E-06 -1.822997587864E-05 -7.230289142068E-06
 100   1             1.822387931538E-05 -7.225096645636E-06 -5.502858223760E-06
 101   1            -5.507010785832E-06  1.822997587908E-05 -7.230289140736E-06
 102   1             1.822387931472E-05  7.225096645413E-06  5.502858221984E-06
 103   8             2.041585364765E-06  8.223567995458E-06 -1.310942040968E-05
 104   8            -2.041585389634E-06 -8.223567995458E-06 -1.310942042786E-05
 105   8             2.041585371870E-06 -8.223567975918E-06  1.310942041610E-05
 106   8            -2.041585375423E-06  8.223567968813E-06  1.310942040633E-05
 107   8            -1.277556261120E-05  1.808948407955E-06  7.588344910658E-06
 108   8             8.693947590288E-06 -1.331775291713E-05  2.220770735306E-06
 109   8             1.277556262178E-05 -1.808948422166E-06  7.588344908882E-06
 110   8            -8.693947606275E-06 -1.331775293012E-05 -2.220770756622E-06
 111   8            -1.277556262436E-05 -1.808948415061E-06 -7.588344917764E-06
 112   8            -8.693947586735E-06  1.331775291802E-05  2.220770742412E-06
 113   8             1.277556261876E-05  1.808948436377E-06 -7.588344931975E-06
 114   8             8.693947602723E-06  1.331775292723E-05 -2.220770760175E-06
 115   8             8.693947602723E-06  2.220770738859E-06 -1.331775290221E-05
 116   8            -8.693947616933E-06 -2.220770756622E-06 -1.331775294339E-05
 117   8            -8.693947593841E-06  2.220770745964E-06  1.331775292397E-05
 118   8             8.693947593841E-06 -2.220770749517E-06  1.331775292139E-05
 119   8             2.041585368318E-06 -1.310942040089E-05  8.223567984800E-06
 120   8            -1.277556261153E-05  7.588344910658E-06  1.808948404403E-06
 121   8            -2.041585378976E-06  1.310942042264E-05  8.223567974142E-06
 122   8            -1.277556263890E-05 -7.588344926646E-06 -1.808948429272E-06
 123   8            -2.041585368318E-06 -1.310942043194E-05 -8.223567983023E-06
 124   8             1.277556261930E-05 -7.588344898224E-06  1.808948407955E-06
 125   8             2.041585389634E-06  1.310942041638E-05 -8.223567990129E-06
 126   8             1.277556263313E-05  7.588344926646E-06 -1.808948432824E-06

 RESULTANT FORCE    -3.941291737419E-15  2.443141175479E-14 -1.041527974976E-14

 ATOMIC PART

 SYMMETRY ALLOWED FORCES (ANALYTICAL) (DIRECTION, FORCE)

    1  4.8371685E-07    2  2.1104810E-05    3 -4.4800170E-05    4  6.2668690E-05
    5  6.4954104E-05    6  4.5139273E-05    7 -7.5191508E-06    8 -5.0741434E-05
    9  5.2339547E-05   10  3.5100586E-05   11  5.8838290E-05   12  4.3564392E-05
   13  4.6938575E-06   14  8.9835999E-05   15  5.1422378E-05   16 -4.0473798E-05
   17 -6.6919906E-05   18 -2.4836026E-05   19 -6.9482461E-05   20 -8.2381711E-05
   21 -4.1849147E-06   22 -3.2026249E-05   23 -1.7995076E-05   24  1.8079649E-06
   25 -3.7362209E-06   26 -3.6629438E-05   27 -2.8019789E-05   28 -8.3350499E-06
   29 -2.1173689E-05   30 -8.9695023E-06   31 -5.6808093E-05   32  3.4465567E-06
   33  3.2571874E-05   34  1.9966761E-06   35 -4.7453475E-05   36 -5.0702632E-05
   37  1.6874751E-05   38 -2.1938038E-05   39 -1.1312459E-05   40 -3.7413248E-05
   41  2.0530307E-05   42  3.6208122E-05   43  6.8378917E-07   44 -2.1933228E-05
   45 -3.2318453E-05   46  3.0545573E-05   47 -9.2476106E-06

 CELL PART

 GRADIENT WITH RESPECT TO THE CELL PARAMETER IN HARTREE/BOHR
ORDER: -D/DA1X, -D/DA1Y, -D/DA1Z
       -D/DA2X, -D/DA2Y, -D/DA2Z
       -D/DA3X, -D/DA3Y, -D/DA3Z
 -0.375456048623E-13  0.446634580697E-05  0.446634586382E-05
  0.453197909067E-05 -0.378187932913E-13  0.446634573592E-05
  0.453197911909E-05  0.446634587448E-05 -0.411328814508E-13

STRESS TENSOR, IN HARTREE/BOHR^3:
ORDER: 11 12 13
       21 22 23
       31 32 33
 -0.786668554782E-08  0.791870500913E-17  0.572535866638E-16
 -0.257619223494E-16 -0.775275822480E-08  0.914084200210E-16
  0.146703055534E-15 -0.753039084464E-16 -0.775275815676E-08

PRESSURE FROM THE STRESS TENSOR,
IN HARTREE/BOHR^3:  0.77907E-08
PRESSURE IN GIGAPASCAL:  0.2292E-03
CONVERSION FACTOR: 1 HARTREE/BOHR^3= 29421 GIGAPASCAL
WHEN USING VALUES FOR BOHR RADIUS AND HARTREE
FROM IUPAC WEBSITE, APRIL 2009
ENTHALPY: -6.1672886137923E+03

 SYMMETRY ALLOWED FORCES (ANALYTICAL) (DIRECTION, FORCE)

    1  2.6387495E-04    2  1.8190371E-06
 TTTTTTTTTTTTTTTTTTTTTTTTTTTTTT TOTGRA_C    TELAPSE     1368.56 TCPU     1077.85
 *******************************************************************************
 LATTICE PARAMETERS (ANGSTROMS AND DEGREES) - BOHR = 0.5291772083 ANGSTROM
 PRIMITIVE CELL - CENTRING CODE 6/1 VOLUME=  2897.760948 - DENSITY  1.162 g/cm^3
         A              B              C           ALPHA      BETA       GAMMA 
    15.55588828    15.55588828    15.55588828   109.471221 109.471221 109.471221
 *******************************************************************************
 ATOMS IN THE ASYMMETRIC UNIT   18 - ATOMS IN THE UNIT CELL:  126
     ATOM                 X/A                 Y/B                 Z/C    
 *******************************************************************************
      1 T 248 CD   -2.500000000000E-01 -5.000000000000E-01  2.500000000000E-01
      2 F 248 CD    2.500000000000E-01 -5.000000000000E-01 -2.500000000000E-01
      3 F 248 CD    2.500000000000E-01 -2.500000000000E-01  5.000000000000E-01
      4 T 248 CD   -5.000000000000E-01  2.500000000000E-01 -2.500000000000E-01
      5 F 248 CD    5.000000000000E-01 -2.500000000000E-01  2.500000000000E-01
      6 F 248 CD   -2.500000000000E-01  2.500000000000E-01  5.000000000000E-01
      7 T   7 N    -3.170446861945E-01  3.583193945830E-01  2.697425659911E-01
      8 F   7 N     8.857682859181E-02  4.132127478143E-01 -2.697425659911E-01
      9 F   7 N     3.170446861945E-01 -4.132127478143E-01 -3.246359192225E-01
     10 F   7 N    -8.857682859181E-02 -3.583193945830E-01  3.246359192225E-01
     11 T   7 N     2.697425659911E-01 -3.170446861945E-01  3.583193945830E-01
     12 T   7 N     3.583193945830E-01  2.697425659911E-01 -3.170446861945E-01
     13 F   7 N     3.246359192225E-01 -8.857682859181E-02 -3.583193945830E-01
     14 F   7 N     4.132127478143E-01 -2.697425659911E-01  8.857682859181E-02
     15 F   7 N    -2.697425659911E-01  8.857682859181E-02  4.132127478143E-01
     16 F   7 N    -4.132127478143E-01 -3.246359192225E-01  3.170446861945E-01
     17 F   7 N    -3.246359192225E-01  3.170446861945E-01 -4.132127478143E-01
     18 F   7 N    -3.583193945830E-01  3.246359192225E-01 -8.857682859181E-02
     19 F   7 N     3.583193945830E-01 -3.170446861945E-01  2.697425659911E-01
     20 F   7 N     4.132127478143E-01  8.857682859181E-02 -2.697425659911E-01
     21 F   7 N    -4.132127478143E-01  3.170446861945E-01 -3.246359192225E-01
     22 F   7 N    -3.583193945830E-01 -8.857682859181E-02  3.246359192225E-01
     23 F   7 N    -3.170446861945E-01  2.697425659911E-01  3.583193945830E-01
     24 F   7 N     2.697425659911E-01  3.583193945830E-01 -3.170446861945E-01
     25 F   7 N    -8.857682859181E-02  3.246359192225E-01 -3.583193945830E-01
     26 F   7 N    -2.697425659911E-01  4.132127478143E-01  8.857682859181E-02
     27 F   7 N     8.857682859181E-02 -2.697425659911E-01  4.132127478143E-01
     28 F   7 N    -3.246359192225E-01 -4.132127478143E-01  3.170446861945E-01
     29 F   7 N     3.170446861945E-01 -3.246359192225E-01 -4.132127478143E-01
     30 F   7 N     3.246359192225E-01 -3.583193945830E-01 -8.857682859181E-02
     31 T   7 N    -1.919681731420E-01  4.560092543123E-01  4.560092543123E-01
     32 F   7 N     0.000000000000E+00  3.520225725457E-01 -4.560092543123E-01
     33 F   7 N     1.919681731420E-01 -3.520225725457E-01 -3.520225725457E-01
     34 F   7 N     0.000000000000E+00 -4.560092543123E-01  3.520225725457E-01
     35 T   7 N     4.560092543123E-01 -1.919681731420E-01  4.560092543123E-01
     36 F   7 N     4.560092543123E-01  4.560092543123E-01 -1.919681731420E-01
     37 F   7 N     3.520225725457E-01  0.000000000000E+00 -4.560092543123E-01
     38 F   7 N     3.520225725457E-01 -4.560092543123E-01  0.000000000000E+00
     39 F   7 N    -4.560092543123E-01  0.000000000000E+00  3.520225725457E-01
     40 F   7 N    -3.520225725457E-01 -3.520225725457E-01  1.919681731420E-01
     41 F   7 N    -3.520225725457E-01  1.919681731420E-01 -3.520225725457E-01
     42 F   7 N    -4.560092543123E-01  3.520225725457E-01  0.000000000000E+00
     43 T   6 C    -2.750059841174E-01  3.611795215158E-01  3.611795215158E-01
     44 F   6 C     0.000000000000E+00  3.638144943669E-01 -3.611795215158E-01
     45 F   6 C     2.750059841174E-01 -3.638144943669E-01 -3.638144943669E-01
     46 F   6 C     0.000000000000E+00 -3.611795215158E-01  3.638144943669E-01
     47 T   6 C     3.611795215158E-01 -2.750059841174E-01  3.611795215158E-01
     48 F   6 C     3.611795215158E-01  3.611795215158E-01 -2.750059841174E-01
     49 F   6 C     3.638144943669E-01  0.000000000000E+00 -3.611795215158E-01
     50 F   6 C     3.638144943669E-01 -3.611795215158E-01  0.000000000000E+00
     51 F   6 C    -3.611795215158E-01  0.000000000000E+00  3.638144943669E-01
     52 F   6 C    -3.638144943669E-01 -3.638144943669E-01  2.750059841174E-01
     53 F   6 C    -3.638144943669E-01  2.750059841174E-01 -3.638144943669E-01
     54 F   6 C    -3.611795215158E-01  3.638144943669E-01  0.000000000000E+00
     55 T   6 C    -3.924462204345E-01  2.566127332947E-01  2.019036097929E-01
     56 F   6 C     5.470912350177E-02  4.056501697726E-01 -2.019036097929E-01
     57 F   6 C     3.924462204345E-01 -4.056501697726E-01 -3.509410462709E-01
     58 F   6 C    -5.470912350177E-02 -2.566127332947E-01  3.509410462709E-01
     59 T   6 C     2.019036097929E-01 -3.924462204345E-01  2.566127332947E-01
     60 T   6 C     2.566127332947E-01  2.019036097929E-01 -3.924462204345E-01
     61 F   6 C     3.509410462709E-01 -5.470912350177E-02 -2.566127332947E-01
     62 F   6 C     4.056501697726E-01 -2.019036097929E-01  5.470912350177E-02
     63 F   6 C    -2.019036097929E-01  5.470912350177E-02  4.056501697726E-01
     64 F   6 C    -4.056501697726E-01 -3.509410462709E-01  3.924462204345E-01
     65 F   6 C    -3.509410462709E-01  3.924462204345E-01 -4.056501697726E-01
     66 F   6 C    -2.566127332947E-01  3.509410462709E-01 -5.470912350177E-02
     67 F   6 C     2.566127332947E-01 -3.924462204345E-01  2.019036097929E-01
     68 F   6 C     4.056501697726E-01  5.470912350177E-02 -2.019036097929E-01
     69 F   6 C    -4.056501697726E-01  3.924462204345E-01 -3.509410462709E-01
     70 F   6 C    -2.566127332947E-01 -5.470912350177E-02  3.509410462709E-01
     71 F   6 C    -3.924462204345E-01  2.019036097929E-01  2.566127332947E-01
     72 F   6 C     2.019036097929E-01  2.566127332947E-01 -3.924462204345E-01
     73 F   6 C    -5.470912350177E-02  3.509410462709E-01 -2.566127332947E-01
     74 F   6 C    -2.019036097929E-01  4.056501697726E-01  5.470912350177E-02
     75 F   6 C     5.470912350177E-02 -2.019036097929E-01  4.056501697726E-01
     76 F   6 C    -3.509410462709E-01 -4.056501697726E-01  3.924462204345E-01
     77 F   6 C     3.924462204345E-01 -3.509410462709E-01 -4.056501697726E-01
     78 F   6 C     3.509410462709E-01 -2.566127332947E-01 -5.470912350177E-02
     79 T   1 H    -4.422188178645E-01  2.287955656075E-01  1.197444556796E-01
     80 F   1 H     1.090511099278E-01  4.380367264559E-01 -1.197444556796E-01
     81 F   1 H     4.422188178645E-01 -4.380367264559E-01 -3.289856165281E-01
     82 F   1 H    -1.090511099278E-01 -2.287955656075E-01  3.289856165281E-01
     83 T   1 H     1.197444556796E-01 -4.422188178645E-01  2.287955656075E-01
     84 T   1 H     2.287955656075E-01  1.197444556796E-01 -4.422188178645E-01
     85 F   1 H     3.289856165281E-01 -1.090511099278E-01 -2.287955656075E-01
     86 F   1 H     4.380367264559E-01 -1.197444556796E-01  1.090511099278E-01
     87 F   1 H    -1.197444556796E-01  1.090511099278E-01  4.380367264559E-01
     88 F   1 H    -4.380367264559E-01 -3.289856165281E-01  4.422188178645E-01
     89 F   1 H    -3.289856165281E-01  4.422188178645E-01 -4.380367264559E-01
     90 F   1 H    -2.287955656075E-01  3.289856165281E-01 -1.090511099278E-01
     91 F   1 H     2.287955656075E-01 -4.422188178645E-01  1.197444556796E-01
     92 F   1 H     4.380367264559E-01  1.090511099278E-01 -1.197444556796E-01
     93 F   1 H    -4.380367264559E-01  4.422188178645E-01 -3.289856165281E-01
     94 F   1 H    -2.287955656075E-01 -1.090511099278E-01  3.289856165281E-01
     95 F   1 H    -4.422188178645E-01  1.197444556796E-01  2.287955656075E-01
     96 F   1 H     1.197444556796E-01  2.287955656075E-01 -4.422188178645E-01
     97 F   1 H    -1.090511099278E-01  3.289856165281E-01 -2.287955656075E-01
     98 F   1 H    -1.197444556796E-01  4.380367264559E-01  1.090511099278E-01
     99 F   1 H     1.090511099278E-01 -1.197444556796E-01  4.380367264559E-01
    100 F   1 H    -3.289856165281E-01 -4.380367264559E-01  4.422188178645E-01
    101 F   1 H     4.422188178645E-01 -3.289856165281E-01 -4.380367264559E-01
    102 F   1 H     3.289856165281E-01 -2.287955656075E-01 -1.090511099278E-01
    103 T   8 O    -1.590187486749E-01  4.521488918146E-01 -4.629371895952E-01
    104 F   8 O    -8.491391859014E-02  3.039184409203E-01  4.629371895952E-01
    105 F   8 O     1.590187486749E-01 -3.039184409203E-01 -3.888323595105E-01
    106 F   8 O     8.491391859014E-02 -4.521488918146E-01  3.888323595105E-01
    107 T   8 O    -4.629371895952E-01 -1.590187486749E-01  4.521488918146E-01
    108 T   8 O     4.521488918146E-01 -4.629371895952E-01 -1.590187486749E-01
    109 F   8 O     3.888323595105E-01  8.491391859014E-02 -4.521488918146E-01
    110 F   8 O     3.039184409203E-01  4.629371895952E-01 -8.491391859014E-02
    111 F   8 O     4.629371895952E-01 -8.491391859014E-02  3.039184409203E-01
    112 F   8 O    -3.039184409203E-01 -3.888323595105E-01  1.590187486749E-01
    113 F   8 O    -3.888323595105E-01  1.590187486749E-01 -3.039184409203E-01
    114 F   8 O    -4.521488918146E-01  3.888323595105E-01  8.491391859014E-02
    115 F   8 O     4.521488918146E-01 -1.590187486749E-01 -4.629371895952E-01
    116 F   8 O     3.039184409203E-01 -8.491391859014E-02  4.629371895952E-01
    117 F   8 O    -3.039184409203E-01  1.590187486749E-01 -3.888323595105E-01
    118 F   8 O    -4.521488918146E-01  8.491391859014E-02  3.888323595105E-01
    119 F   8 O    -1.590187486749E-01 -4.629371895952E-01  4.521488918146E-01
    120 F   8 O    -4.629371895952E-01  4.521488918146E-01 -1.590187486749E-01
    121 F   8 O     8.491391859014E-02  3.888323595105E-01 -4.521488918146E-01
    122 F   8 O     4.629371895952E-01  3.039184409203E-01 -8.491391859014E-02
    123 F   8 O    -8.491391859014E-02  4.629371895952E-01  3.039184409203E-01
    124 F   8 O    -3.888323595105E-01 -3.039184409203E-01  1.590187486749E-01
    125 F   8 O     1.590187486749E-01 -3.888323595105E-01 -3.039184409203E-01
    126 F   8 O     3.888323595105E-01 -4.521488918146E-01  8.491391859014E-02

 TRANSFORMATION MATRIX PRIMITIVE-CRYSTALLOGRAPHIC CELL
  0.0000  1.0000  1.0000  1.0000  0.0000  1.0000  1.0000  1.0000  0.0000

 *******************************************************************************
 CRYSTALLOGRAPHIC CELL (VOLUME=       5795.52189634)
         A              B              C           ALPHA      BETA       GAMMA 
    17.96239257    17.96239257    17.96239257    90.000000  90.000000  90.000000

 COORDINATES IN THE CRYSTALLOGRAPHIC CELL
     ATOM                 X/A                 Y/B                 Z/C    
 *******************************************************************************
      1 T 248 CD    1.046639582838E-16  2.500000000000E-01  5.000000000000E-01
      2 F 248 CD   -5.000000000000E-01  2.500000000000E-01  0.000000000000E+00
      3 F 248 CD    5.000000000000E-01  5.233197914188E-17  2.500000000000E-01
      4 T 248 CD    2.500000000000E-01  5.000000000000E-01  7.849796871283E-17
      5 F 248 CD    2.500000000000E-01  0.000000000000E+00  5.000000000000E-01
      6 F 248 CD    0.000000000000E+00  5.000000000000E-01  2.500000000000E-01
      7 T   7 N    -2.744667661569E-02  2.971892426068E-01  3.857660711986E-01
      8 F   7 N     2.744667661569E-02 -2.971892426068E-01  3.857660711986E-01
      9 F   7 N    -2.744667661569E-02 -2.971892426068E-01 -3.857660711986E-01
     10 F   7 N     2.744667661569E-02  2.971892426068E-01 -3.857660711986E-01
     11 T   7 N     3.857660711986E-01 -2.744667661569E-02  2.971892426068E-01
     12 T   7 N     2.971892426068E-01  3.857660711986E-01 -2.744667661569E-02
     13 F   7 N    -3.857660711986E-01  2.744667661569E-02  2.971892426068E-01
     14 F   7 N    -2.971892426068E-01  3.857660711986E-01  2.744667661569E-02
     15 F   7 N     3.857660711986E-01  2.744667661569E-02 -2.971892426068E-01
     16 F   7 N    -2.971892426068E-01 -3.857660711986E-01 -2.744667661569E-02
     17 F   7 N    -3.857660711986E-01 -2.744667661569E-02 -2.971892426068E-01
     18 F   7 N     2.971892426068E-01 -3.857660711986E-01  2.744667661569E-02
     19 F   7 N     2.971892426068E-01 -2.744667661569E-02  3.857660711986E-01
     20 F   7 N    -2.971892426068E-01  2.744667661569E-02  3.857660711986E-01
     21 F   7 N    -2.971892426068E-01 -2.744667661569E-02 -3.857660711986E-01
     22 F   7 N     2.971892426068E-01  2.744667661569E-02 -3.857660711986E-01
     23 F   7 N    -2.744667661569E-02  3.857660711986E-01  2.971892426068E-01
     24 F   7 N     3.857660711986E-01  2.971892426068E-01 -2.744667661569E-02
     25 F   7 N     2.744667661569E-02 -3.857660711986E-01  2.971892426068E-01
     26 F   7 N     3.857660711986E-01 -2.971892426068E-01  2.744667661569E-02
     27 F   7 N     2.744667661569E-02  3.857660711986E-01 -2.971892426068E-01
     28 F   7 N    -3.857660711986E-01 -2.971892426068E-01 -2.744667661569E-02
     29 F   7 N    -2.744667661569E-02 -3.857660711986E-01 -2.971892426068E-01
     30 F   7 N    -3.857660711986E-01  2.971892426068E-01  2.744667661569E-02
     31 T   7 N    -4.480066591167E-01 -9.598408657098E-02 -9.598408657098E-02
     32 F   7 N     4.480066591167E-01  9.598408657098E-02 -9.598408657098E-02
     33 F   7 N    -4.480066591167E-01  9.598408657098E-02  9.598408657098E-02
     34 F   7 N     4.480066591167E-01 -9.598408657098E-02  9.598408657098E-02
     35 T   7 N    -9.598408657098E-02 -4.480066591167E-01 -9.598408657098E-02
     36 F   7 N    -9.598408657098E-02 -9.598408657098E-02 -4.480066591167E-01
     37 F   7 N     9.598408657098E-02  4.480066591167E-01 -9.598408657098E-02
     38 F   7 N     9.598408657098E-02 -9.598408657098E-02  4.480066591167E-01
     39 F   7 N    -9.598408657098E-02  4.480066591167E-01  9.598408657098E-02
     40 F   7 N     9.598408657098E-02  9.598408657098E-02 -4.480066591167E-01
     41 F   7 N     9.598408657098E-02 -4.480066591167E-01  9.598408657098E-02
     42 F   7 N    -9.598408657098E-02  9.598408657098E-02  4.480066591167E-01
     43 T   6 C    -1.317486425548E-03  3.624970079413E-01  3.624970079413E-01
     44 F   6 C     1.317486425548E-03 -3.624970079413E-01  3.624970079413E-01
     45 F   6 C    -1.317486425548E-03 -3.624970079413E-01 -3.624970079413E-01
     46 F   6 C     1.317486425548E-03  3.624970079413E-01 -3.624970079413E-01
     47 T   6 C     3.624970079413E-01 -1.317486425548E-03  3.624970079413E-01
     48 F   6 C     3.624970079413E-01  3.624970079413E-01 -1.317486425548E-03
     49 F   6 C    -3.624970079413E-01  1.317486425548E-03  3.624970079413E-01
     50 F   6 C    -3.624970079413E-01  3.624970079413E-01  1.317486425548E-03
     51 F   6 C     3.624970079413E-01  1.317486425548E-03 -3.624970079413E-01
     52 F   6 C    -3.624970079413E-01 -3.624970079413E-01 -1.317486425548E-03
     53 F   6 C    -3.624970079413E-01 -1.317486425548E-03 -3.624970079413E-01
     54 F   6 C     3.624970079413E-01 -3.624970079413E-01  1.317486425548E-03
     55 T   6 C    -7.451871823897E-02  2.764223280319E-01  3.311314515337E-01
     56 F   6 C     7.451871823897E-02 -2.764223280319E-01  3.311314515337E-01
     57 F   6 C    -7.451871823897E-02 -2.764223280319E-01 -3.311314515337E-01
     58 F   6 C     7.451871823897E-02  2.764223280319E-01 -3.311314515337E-01
     59 T   6 C     3.311314515337E-01 -7.451871823897E-02  2.764223280319E-01
     60 T   6 C     2.764223280319E-01  3.311314515337E-01 -7.451871823897E-02
     61 F   6 C    -3.311314515337E-01  7.451871823897E-02  2.764223280319E-01
     62 F   6 C    -2.764223280319E-01  3.311314515337E-01  7.451871823897E-02
     63 F   6 C     3.311314515337E-01  7.451871823897E-02 -2.764223280319E-01
     64 F   6 C    -2.764223280319E-01 -3.311314515337E-01 -7.451871823897E-02
     65 F   6 C    -3.311314515337E-01 -7.451871823897E-02 -2.764223280319E-01
     66 F   6 C     2.764223280319E-01 -3.311314515337E-01  7.451871823897E-02
     67 F   6 C     2.764223280319E-01 -7.451871823897E-02  3.311314515337E-01
     68 F   6 C    -2.764223280319E-01  7.451871823897E-02  3.311314515337E-01
     69 F   6 C    -2.764223280319E-01 -7.451871823897E-02 -3.311314515337E-01
     70 F   6 C     2.764223280319E-01  7.451871823897E-02 -3.311314515337E-01
     71 F   6 C    -7.451871823897E-02  3.311314515337E-01  2.764223280319E-01
     72 F   6 C     3.311314515337E-01  2.764223280319E-01 -7.451871823897E-02
     73 F   6 C     7.451871823897E-02 -3.311314515337E-01  2.764223280319E-01
     74 F   6 C     3.311314515337E-01 -2.764223280319E-01  7.451871823897E-02
     75 F   6 C     7.451871823897E-02  3.311314515337E-01 -2.764223280319E-01
     76 F   6 C    -3.311314515337E-01 -2.764223280319E-01 -7.451871823897E-02
     77 F   6 C    -7.451871823897E-02 -3.311314515337E-01 -2.764223280319E-01
     78 F   6 C    -3.311314515337E-01  2.764223280319E-01  7.451871823897E-02
     79 T   1 H    -1.046205804242E-01  2.243650361038E-01  3.334161460317E-01
     80 F   1 H     1.046205804242E-01 -2.243650361038E-01  3.334161460317E-01
     81 F   1 H    -1.046205804242E-01 -2.243650361038E-01 -3.334161460317E-01
     82 F   1 H     1.046205804242E-01  2.243650361038E-01 -3.334161460317E-01
     83 T   1 H     3.334161460317E-01 -1.046205804242E-01  2.243650361038E-01
     84 T   1 H     2.243650361038E-01  3.334161460317E-01 -1.046205804242E-01
     85 F   1 H    -3.334161460317E-01  1.046205804242E-01  2.243650361038E-01
     86 F   1 H    -2.243650361038E-01  3.334161460317E-01  1.046205804242E-01
     87 F   1 H     3.334161460317E-01  1.046205804242E-01 -2.243650361038E-01
     88 F   1 H    -2.243650361038E-01 -3.334161460317E-01 -1.046205804242E-01
     89 F   1 H    -3.334161460317E-01 -1.046205804242E-01 -2.243650361038E-01
     90 F   1 H     2.243650361038E-01 -3.334161460317E-01  1.046205804242E-01
     91 F   1 H     2.243650361038E-01 -1.046205804242E-01  3.334161460317E-01
     92 F   1 H    -2.243650361038E-01  1.046205804242E-01  3.334161460317E-01
     93 F   1 H    -2.243650361038E-01 -1.046205804242E-01 -3.334161460317E-01
     94 F   1 H     2.243650361038E-01  1.046205804242E-01 -3.334161460317E-01
     95 F   1 H    -1.046205804242E-01  3.334161460317E-01  2.243650361038E-01
     96 F   1 H     3.334161460317E-01  2.243650361038E-01 -1.046205804242E-01
     97 F   1 H     1.046205804242E-01 -3.334161460317E-01  2.243650361038E-01
     98 F   1 H     3.334161460317E-01 -2.243650361038E-01  1.046205804242E-01
     99 F   1 H     1.046205804242E-01  3.334161460317E-01 -2.243650361038E-01
    100 F   1 H    -3.334161460317E-01 -2.243650361038E-01 -1.046205804242E-01
    101 F   1 H    -1.046205804242E-01 -3.334161460317E-01 -2.243650361038E-01
    102 F   1 H    -3.334161460317E-01  2.243650361038E-01  1.046205804242E-01
    103 T   8 O    -4.258847745528E-01 -3.705241504239E-02 -1.219663336325E-01
    104 F   8 O     4.258847745528E-01  3.705241504239E-02 -1.219663336325E-01
    105 F   8 O    -4.258847745528E-01  3.705241504239E-02  1.219663336325E-01
    106 F   8 O     4.258847745528E-01 -3.705241504239E-02  1.219663336325E-01
    107 T   8 O    -1.219663336325E-01 -4.258847745528E-01 -3.705241504239E-02
    108 T   8 O    -3.705241504239E-02 -1.219663336325E-01 -4.258847745528E-01
    109 F   8 O     1.219663336325E-01  4.258847745528E-01 -3.705241504239E-02
    110 F   8 O     3.705241504239E-02 -1.219663336325E-01  4.258847745528E-01
    111 F   8 O    -1.219663336325E-01  4.258847745528E-01  3.705241504239E-02
    112 F   8 O     3.705241504239E-02  1.219663336325E-01 -4.258847745528E-01
    113 F   8 O     1.219663336325E-01 -4.258847745528E-01  3.705241504239E-02
    114 F   8 O    -3.705241504239E-02  1.219663336325E-01  4.258847745528E-01
    115 F   8 O    -3.705241504239E-02 -4.258847745528E-01 -1.219663336325E-01
    116 F   8 O     3.705241504239E-02  4.258847745528E-01 -1.219663336325E-01
    117 F   8 O     3.705241504239E-02 -4.258847745528E-01  1.219663336325E-01
    118 F   8 O    -3.705241504239E-02  4.258847745528E-01  1.219663336325E-01
    119 F   8 O    -4.258847745528E-01 -1.219663336325E-01 -3.705241504239E-02
    120 F   8 O    -1.219663336325E-01 -3.705241504239E-02 -4.258847745528E-01
    121 F   8 O     4.258847745528E-01  1.219663336325E-01 -3.705241504239E-02
    122 F   8 O    -1.219663336325E-01  3.705241504239E-02  4.258847745528E-01
    123 F   8 O     4.258847745528E-01 -1.219663336325E-01  3.705241504239E-02
    124 F   8 O     1.219663336325E-01  3.705241504239E-02 -4.258847745528E-01
    125 F   8 O    -4.258847745528E-01  1.219663336325E-01  3.705241504239E-02
    126 F   8 O     1.219663336325E-01 -3.705241504239E-02  4.258847745528E-01

 T = ATOM BELONGING TO THE ASYMMETRIC UNIT

 *******************************************************************************
 * CELL DEFORMATION
 *******************************************************************************

    ELASTIC STRAIN MATRIX (ADIMENSIONAL)

    1   -0.0150000000    0.0000000000    0.0000000000
    2    0.0000000000    0.0000000000    0.0000000000
    3    0.0000000000    0.0000000000    0.0000000000

 LATTICE PARAMETERS (ANGSTROMS AND DEGREES) OF
 (1) ORIGINAL PRIMITIVE CELL
 (2) ORIGINAL CRYSTALLOGRAPHIC CELL
 (3) DEFORMED PRIMITIVE CELL
 (4) DEFORMED CRYSTALLOGRAPHIC CELL

            A           B           C        ALPHA       BETA        GAMMA         VOL
 (1)   15.555888   15.555888   15.555888  109.471221  109.471221  109.471221 2897.760948
 (2)   17.962393   17.962393   17.962393   90.000000   90.000000   90.000000 5795.521896
 (3)   15.478500   15.478500   15.478500  110.285563  109.065590  109.065590 2854.294534
 (4)   17.692957   17.962393   17.962393   90.000000   90.000000   90.000000 5708.589068

 * CELL DEFORMATION COMPLETE - NO. OF SYMMOPS   8
 *******************************************************************************
 LATTICE PARAMETERS (ANGSTROMS AND DEGREES) - BOHR = 0.5291772083 ANGSTROM
 PRIMITIVE CELL - CENTRING CODE 6/1 VOLUME=  2854.294534 - DENSITY  1.180 g/cm^3
         A              B              C           ALPHA      BETA       GAMMA 
    15.47849968    15.47849968    15.47849968   110.285563 109.065590 109.065590
 *******************************************************************************
 ATOMS IN THE ASYMMETRIC UNIT   18 - ATOMS IN THE UNIT CELL:  126
     ATOM                 X/A                 Y/B                 Z/C    
 *******************************************************************************
      1 T 248 CD   -2.500000000000E-01  5.000000000000E-01  2.500000000000E-01
      2 F 248 CD    2.500000000000E-01 -5.000000000000E-01 -2.500000000000E-01
      3 F 248 CD    2.500000000000E-01 -2.500000000000E-01 -5.000000000000E-01
      4 T 248 CD   -5.000000000000E-01  2.500000000000E-01 -2.500000000000E-01
      5 F 248 CD    5.000000000000E-01 -2.500000000000E-01  2.500000000000E-01
      6 F 248 CD   -2.500000000000E-01  2.500000000000E-01  5.000000000000E-01
      7 T   7 N    -3.170446861945E-01  3.583193945830E-01  2.697425659911E-01
      8 F   7 N     8.857682859181E-02  4.132127478143E-01 -2.697425659911E-01
      9 F   7 N     3.170446861945E-01 -4.132127478143E-01 -3.246359192225E-01
     10 F   7 N    -8.857682859181E-02 -3.583193945830E-01  3.246359192225E-01
     11 T   7 N     2.697425659911E-01 -3.170446861945E-01  3.583193945830E-01
     12 T   7 N     3.583193945830E-01  2.697425659911E-01 -3.170446861945E-01
     13 F   7 N     3.246359192225E-01 -8.857682859181E-02 -3.583193945830E-01
     14 F   7 N     4.132127478143E-01 -2.697425659911E-01  8.857682859181E-02
     15 F   7 N    -2.697425659911E-01  8.857682859181E-02  4.132127478143E-01
     16 F   7 N    -4.132127478143E-01 -3.246359192225E-01  3.170446861945E-01
     17 F   7 N    -3.246359192225E-01  3.170446861945E-01 -4.132127478143E-01
     18 F   7 N    -3.583193945830E-01  3.246359192225E-01 -8.857682859181E-02
     19 F   7 N     3.583193945830E-01 -3.170446861945E-01  2.697425659911E-01
     20 F   7 N     4.132127478143E-01  8.857682859181E-02 -2.697425659911E-01
     21 F   7 N    -4.132127478143E-01  3.170446861945E-01 -3.246359192225E-01
     22 F   7 N    -3.583193945830E-01 -8.857682859181E-02  3.246359192225E-01
     23 F   7 N    -3.170446861945E-01  2.697425659911E-01  3.583193945830E-01
     24 F   7 N     2.697425659911E-01  3.583193945830E-01 -3.170446861945E-01
     25 F   7 N    -8.857682859181E-02  3.246359192225E-01 -3.583193945830E-01
     26 F   7 N    -2.697425659911E-01  4.132127478143E-01  8.857682859181E-02
     27 F   7 N     8.857682859181E-02 -2.697425659911E-01  4.132127478143E-01
     28 F   7 N    -3.246359192225E-01 -4.132127478143E-01  3.170446861945E-01
     29 F   7 N     3.170446861945E-01 -3.246359192225E-01 -4.132127478143E-01
     30 F   7 N     3.246359192225E-01 -3.583193945830E-01 -8.857682859181E-02
     31 T   7 N    -1.919681731420E-01  4.560092543123E-01  4.560092543123E-01
     32 F   7 N     0.000000000000E+00  3.520225725457E-01 -4.560092543123E-01
     33 F   7 N     1.919681731420E-01 -3.520225725457E-01 -3.520225725457E-01
     34 F   7 N     0.000000000000E+00 -4.560092543123E-01  3.520225725457E-01
     35 T   7 N     4.560092543123E-01 -1.919681731420E-01  4.560092543123E-01
     36 F   7 N     4.560092543123E-01  4.560092543123E-01 -1.919681731420E-01
     37 F   7 N     3.520225725457E-01  0.000000000000E+00 -4.560092543123E-01
     38 F   7 N     3.520225725457E-01 -4.560092543123E-01  0.000000000000E+00
     39 F   7 N    -4.560092543123E-01  0.000000000000E+00  3.520225725457E-01
     40 F   7 N    -3.520225725457E-01 -3.520225725457E-01  1.919681731420E-01
     41 F   7 N    -3.520225725457E-01  1.919681731420E-01 -3.520225725457E-01
     42 F   7 N    -4.560092543123E-01  3.520225725457E-01  0.000000000000E+00
     43 T   6 C    -2.750059841174E-01  3.611795215158E-01  3.611795215158E-01
     44 F   6 C     0.000000000000E+00  3.638144943669E-01 -3.611795215158E-01
     45 F   6 C     2.750059841174E-01 -3.638144943669E-01 -3.638144943669E-01
     46 F   6 C     0.000000000000E+00 -3.611795215158E-01  3.638144943669E-01
     47 T   6 C     3.611795215158E-01 -2.750059841174E-01  3.611795215158E-01
     48 F   6 C     3.611795215158E-01  3.611795215158E-01 -2.750059841174E-01
     49 F   6 C     3.638144943669E-01 -5.551115123126E-17 -3.611795215158E-01
     50 F   6 C     3.638144943669E-01 -3.611795215158E-01 -5.551115123126E-17
     51 F   6 C    -3.611795215158E-01  5.551115123126E-17  3.638144943669E-01
     52 F   6 C    -3.638144943669E-01 -3.638144943669E-01  2.750059841174E-01
     53 F   6 C    -3.638144943669E-01  2.750059841174E-01 -3.638144943669E-01
     54 F   6 C    -3.611795215158E-01  3.638144943669E-01  5.551115123126E-17
     55 T   6 C    -3.924462204345E-01  2.566127332947E-01  2.019036097929E-01
     56 F   6 C     5.470912350177E-02  4.056501697726E-01 -2.019036097929E-01
     57 F   6 C     3.924462204345E-01 -4.056501697726E-01 -3.509410462709E-01
     58 F   6 C    -5.470912350177E-02 -2.566127332947E-01  3.509410462709E-01
     59 T   6 C     2.019036097929E-01 -3.924462204345E-01  2.566127332947E-01
     60 T   6 C     2.566127332947E-01  2.019036097929E-01 -3.924462204345E-01
     61 F   6 C     3.509410462709E-01 -5.470912350177E-02 -2.566127332947E-01
     62 F   6 C     4.056501697726E-01 -2.019036097929E-01  5.470912350177E-02
     63 F   6 C    -2.019036097929E-01  5.470912350177E-02  4.056501697726E-01
     64 F   6 C    -4.056501697726E-01 -3.509410462709E-01  3.924462204345E-01
     65 F   6 C    -3.509410462709E-01  3.924462204345E-01 -4.056501697726E-01
     66 F   6 C    -2.566127332947E-01  3.509410462709E-01 -5.470912350177E-02
     67 F   6 C     2.566127332947E-01 -3.924462204345E-01  2.019036097929E-01
     68 F   6 C     4.056501697726E-01  5.470912350177E-02 -2.019036097929E-01
     69 F   6 C    -4.056501697726E-01  3.924462204345E-01 -3.509410462709E-01
     70 F   6 C    -2.566127332947E-01 -5.470912350177E-02  3.509410462709E-01
     71 F   6 C    -3.924462204345E-01  2.019036097929E-01  2.566127332947E-01
     72 F   6 C     2.019036097929E-01  2.566127332947E-01 -3.924462204345E-01
     73 F   6 C    -5.470912350177E-02  3.509410462709E-01 -2.566127332947E-01
     74 F   6 C    -2.019036097929E-01  4.056501697726E-01  5.470912350177E-02
     75 F   6 C     5.470912350177E-02 -2.019036097929E-01  4.056501697726E-01
     76 F   6 C    -3.509410462709E-01 -4.056501697726E-01  3.924462204345E-01
     77 F   6 C     3.924462204345E-01 -3.509410462709E-01 -4.056501697726E-01
     78 F   6 C     3.509410462709E-01 -2.566127332947E-01 -5.470912350177E-02
     79 T   1 H    -4.422188178645E-01  2.287955656075E-01  1.197444556796E-01
     80 F   1 H     1.090511099278E-01  4.380367264559E-01 -1.197444556796E-01
     81 F   1 H     4.422188178645E-01 -4.380367264559E-01 -3.289856165281E-01
     82 F   1 H    -1.090511099278E-01 -2.287955656075E-01  3.289856165281E-01
     83 T   1 H     1.197444556796E-01 -4.422188178645E-01  2.287955656075E-01
     84 T   1 H     2.287955656075E-01  1.197444556796E-01 -4.422188178645E-01
     85 F   1 H     3.289856165281E-01 -1.090511099278E-01 -2.287955656075E-01
     86 F   1 H     4.380367264559E-01 -1.197444556796E-01  1.090511099278E-01
     87 F   1 H    -1.197444556796E-01  1.090511099278E-01  4.380367264559E-01
     88 F   1 H    -4.380367264559E-01 -3.289856165281E-01  4.422188178645E-01
     89 F   1 H    -3.289856165281E-01  4.422188178645E-01 -4.380367264559E-01
     90 F   1 H    -2.287955656075E-01  3.289856165281E-01 -1.090511099278E-01
     91 F   1 H     2.287955656075E-01 -4.422188178645E-01  1.197444556796E-01
     92 F   1 H     4.380367264559E-01  1.090511099278E-01 -1.197444556796E-01
     93 F   1 H    -4.380367264559E-01  4.422188178645E-01 -3.289856165281E-01
     94 F   1 H    -2.287955656075E-01 -1.090511099278E-01  3.289856165281E-01
     95 F   1 H    -4.422188178645E-01  1.197444556796E-01  2.287955656075E-01
     96 F   1 H     1.197444556796E-01  2.287955656075E-01 -4.422188178645E-01
     97 F   1 H    -1.090511099278E-01  3.289856165281E-01 -2.287955656075E-01
     98 F   1 H    -1.197444556796E-01  4.380367264559E-01  1.090511099278E-01
     99 F   1 H     1.090511099278E-01 -1.197444556796E-01  4.380367264559E-01
    100 F   1 H    -3.289856165281E-01 -4.380367264559E-01  4.422188178645E-01
    101 F   1 H     4.422188178645E-01 -3.289856165281E-01 -4.380367264559E-01
    102 F   1 H     3.289856165281E-01 -2.287955656075E-01 -1.090511099278E-01
    103 T   8 O    -1.590187486749E-01  4.521488918146E-01 -4.629371895952E-01
    104 F   8 O    -8.491391859014E-02  3.039184409203E-01  4.629371895952E-01
    105 F   8 O     1.590187486749E-01 -3.039184409203E-01 -3.888323595105E-01
    106 F   8 O     8.491391859014E-02 -4.521488918146E-01  3.888323595105E-01
    107 T   8 O    -4.629371895952E-01 -1.590187486749E-01  4.521488918146E-01
    108 T   8 O     4.521488918146E-01 -4.629371895952E-01 -1.590187486749E-01
    109 F   8 O     3.888323595105E-01  8.491391859014E-02 -4.521488918146E-01
    110 F   8 O     3.039184409203E-01  4.629371895952E-01 -8.491391859014E-02
    111 F   8 O     4.629371895952E-01 -8.491391859014E-02  3.039184409203E-01
    112 F   8 O    -3.039184409203E-01 -3.888323595105E-01  1.590187486749E-01
    113 F   8 O    -3.888323595105E-01  1.590187486749E-01 -3.039184409203E-01
    114 F   8 O    -4.521488918146E-01  3.888323595105E-01  8.491391859014E-02
    115 F   8 O     4.521488918146E-01 -1.590187486749E-01 -4.629371895952E-01
    116 F   8 O     3.039184409203E-01 -8.491391859014E-02  4.629371895952E-01
    117 F   8 O    -3.039184409203E-01  1.590187486749E-01 -3.888323595105E-01
    118 F   8 O    -4.521488918146E-01  8.491391859014E-02  3.888323595105E-01
    119 F   8 O    -1.590187486749E-01 -4.629371895952E-01  4.521488918146E-01
    120 F   8 O    -4.629371895952E-01  4.521488918146E-01 -1.590187486749E-01
    121 F   8 O     8.491391859014E-02  3.888323595105E-01 -4.521488918146E-01
    122 F   8 O     4.629371895952E-01  3.039184409203E-01 -8.491391859014E-02
    123 F   8 O    -8.491391859014E-02  4.629371895952E-01  3.039184409203E-01
    124 F   8 O    -3.888323595105E-01 -3.039184409203E-01  1.590187486749E-01
    125 F   8 O     1.590187486749E-01 -3.888323595105E-01 -3.039184409203E-01
    126 F   8 O     3.888323595105E-01 -4.521488918146E-01  8.491391859014E-02

 TRANSFORMATION MATRIX PRIMITIVE-CRYSTALLOGRAPHIC CELL
  0.0000  1.0000  1.0000  1.0000  0.0000  1.0000  1.0000  1.0000  0.0000

 *******************************************************************************
 CRYSTALLOGRAPHIC CELL (VOLUME=       5708.58906790)
         A              B              C           ALPHA      BETA       GAMMA 
    17.69295668    17.96239257    17.96239257    90.000000  90.000000  90.000000

 COORDINATES IN THE CRYSTALLOGRAPHIC CELL
     ATOM                 X/A                 Y/B                 Z/C    
 *******************************************************************************
      1 T 248 CD    1.046639582838E-16  2.500000000000E-01  5.000000000000E-01
      2 F 248 CD   -5.000000000000E-01  2.500000000000E-01  0.000000000000E+00
      3 F 248 CD    5.000000000000E-01  5.233197914188E-17  2.500000000000E-01
      4 T 248 CD    2.500000000000E-01  5.000000000000E-01  7.849796871283E-17
      5 F 248 CD    2.500000000000E-01  0.000000000000E+00  5.000000000000E-01
      6 F 248 CD    0.000000000000E+00  5.000000000000E-01  2.500000000000E-01
      7 T   7 N    -2.744667661569E-02  2.971892426068E-01  3.857660711986E-01
      8 F   7 N     2.744667661569E-02 -2.971892426068E-01  3.857660711986E-01
      9 F   7 N    -2.744667661569E-02 -2.971892426068E-01 -3.857660711986E-01
     10 F   7 N     2.744667661569E-02  2.971892426068E-01 -3.857660711986E-01
     11 T   7 N     3.857660711986E-01 -2.744667661569E-02  2.971892426068E-01
     12 T   7 N     2.971892426068E-01  3.857660711986E-01 -2.744667661569E-02
     13 F   7 N    -3.857660711986E-01  2.744667661569E-02  2.971892426068E-01
     14 F   7 N    -2.971892426068E-01  3.857660711986E-01  2.744667661569E-02
     15 F   7 N     3.857660711986E-01  2.744667661569E-02 -2.971892426068E-01
     16 F   7 N    -2.971892426068E-01 -3.857660711986E-01 -2.744667661569E-02
     17 F   7 N    -3.857660711986E-01 -2.744667661569E-02 -2.971892426068E-01
     18 F   7 N     2.971892426068E-01 -3.857660711986E-01  2.744667661569E-02
     19 F   7 N     2.971892426068E-01 -2.744667661569E-02  3.857660711986E-01
     20 F   7 N    -2.971892426068E-01  2.744667661569E-02  3.857660711986E-01
     21 F   7 N    -2.971892426068E-01 -2.744667661569E-02 -3.857660711986E-01
     22 F   7 N     2.971892426068E-01  2.744667661569E-02 -3.857660711986E-01
     23 F   7 N    -2.744667661569E-02  3.857660711986E-01  2.971892426068E-01
     24 F   7 N     3.857660711986E-01  2.971892426068E-01 -2.744667661569E-02
     25 F   7 N     2.744667661569E-02 -3.857660711986E-01  2.971892426068E-01
     26 F   7 N     3.857660711986E-01 -2.971892426068E-01  2.744667661569E-02
     27 F   7 N     2.744667661569E-02  3.857660711986E-01 -2.971892426068E-01
     28 F   7 N    -3.857660711986E-01 -2.971892426068E-01 -2.744667661569E-02
     29 F   7 N    -2.744667661569E-02 -3.857660711986E-01 -2.971892426068E-01
     30 F   7 N    -3.857660711986E-01  2.971892426068E-01  2.744667661569E-02
     31 T   7 N    -4.480066591167E-01 -9.598408657098E-02 -9.598408657098E-02
     32 F   7 N     4.480066591167E-01  9.598408657098E-02 -9.598408657098E-02
     33 F   7 N    -4.480066591167E-01  9.598408657098E-02  9.598408657098E-02
     34 F   7 N     4.480066591167E-01 -9.598408657098E-02  9.598408657098E-02
     35 T   7 N    -9.598408657098E-02 -4.480066591167E-01 -9.598408657098E-02
     36 F   7 N    -9.598408657098E-02 -9.598408657098E-02 -4.480066591167E-01
     37 F   7 N     9.598408657098E-02  4.480066591167E-01 -9.598408657098E-02
     38 F   7 N     9.598408657098E-02 -9.598408657098E-02  4.480066591167E-01
     39 F   7 N    -9.598408657098E-02  4.480066591167E-01  9.598408657098E-02
     40 F   7 N     9.598408657098E-02  9.598408657098E-02 -4.480066591167E-01
     41 F   7 N     9.598408657098E-02 -4.480066591167E-01  9.598408657098E-02
     42 F   7 N    -9.598408657098E-02  9.598408657098E-02  4.480066591167E-01
     43 T   6 C    -1.317486425548E-03  3.624970079413E-01  3.624970079413E-01
     44 F   6 C     1.317486425548E-03 -3.624970079413E-01  3.624970079413E-01
     45 F   6 C    -1.317486425548E-03 -3.624970079413E-01 -3.624970079413E-01
     46 F   6 C     1.317486425548E-03  3.624970079413E-01 -3.624970079413E-01
     47 T   6 C     3.624970079413E-01 -1.317486425548E-03  3.624970079413E-01
     48 F   6 C     3.624970079413E-01  3.624970079413E-01 -1.317486425548E-03
     49 F   6 C    -3.624970079413E-01  1.317486425548E-03  3.624970079413E-01
     50 F   6 C    -3.624970079413E-01  3.624970079413E-01  1.317486425548E-03
     51 F   6 C     3.624970079413E-01  1.317486425548E-03 -3.624970079413E-01
     52 F   6 C    -3.624970079413E-01 -3.624970079413E-01 -1.317486425548E-03
     53 F   6 C    -3.624970079413E-01 -1.317486425548E-03 -3.624970079413E-01
     54 F   6 C     3.624970079413E-01 -3.624970079413E-01  1.317486425548E-03
     55 T   6 C    -7.451871823897E-02  2.764223280319E-01  3.311314515337E-01
     56 F   6 C     7.451871823897E-02 -2.764223280319E-01  3.311314515337E-01
     57 F   6 C    -7.451871823897E-02 -2.764223280319E-01 -3.311314515337E-01
     58 F   6 C     7.451871823897E-02  2.764223280319E-01 -3.311314515337E-01
     59 T   6 C     3.311314515337E-01 -7.451871823897E-02  2.764223280319E-01
     60 T   6 C     2.764223280319E-01  3.311314515337E-01 -7.451871823897E-02
     61 F   6 C    -3.311314515337E-01  7.451871823897E-02  2.764223280319E-01
     62 F   6 C    -2.764223280319E-01  3.311314515337E-01  7.451871823897E-02
     63 F   6 C     3.311314515337E-01  7.451871823897E-02 -2.764223280319E-01
     64 F   6 C    -2.764223280319E-01 -3.311314515337E-01 -7.451871823897E-02
     65 F   6 C    -3.311314515337E-01 -7.451871823897E-02 -2.764223280319E-01
     66 F   6 C     2.764223280319E-01 -3.311314515337E-01  7.451871823897E-02
     67 F   6 C     2.764223280319E-01 -7.451871823897E-02  3.311314515337E-01
     68 F   6 C    -2.764223280319E-01  7.451871823897E-02  3.311314515337E-01
     69 F   6 C    -2.764223280319E-01 -7.451871823897E-02 -3.311314515337E-01
     70 F   6 C     2.764223280319E-01  7.451871823897E-02 -3.311314515337E-01
     71 F   6 C    -7.451871823897E-02  3.311314515337E-01  2.764223280319E-01
     72 F   6 C     3.311314515337E-01  2.764223280319E-01 -7.451871823897E-02
     73 F   6 C     7.451871823897E-02 -3.311314515337E-01  2.764223280319E-01
     74 F   6 C     3.311314515337E-01 -2.764223280319E-01  7.451871823897E-02
     75 F   6 C     7.451871823897E-02  3.311314515337E-01 -2.764223280319E-01
     76 F   6 C    -3.311314515337E-01 -2.764223280319E-01 -7.451871823897E-02
     77 F   6 C    -7.451871823897E-02 -3.311314515337E-01 -2.764223280319E-01
     78 F   6 C    -3.311314515337E-01  2.764223280319E-01  7.451871823897E-02
     79 T   1 H    -1.046205804242E-01  2.243650361038E-01  3.334161460317E-01
     80 F   1 H     1.046205804242E-01 -2.243650361038E-01  3.334161460317E-01
     81 F   1 H    -1.046205804242E-01 -2.243650361038E-01 -3.334161460317E-01
     82 F   1 H     1.046205804242E-01  2.243650361038E-01 -3.334161460317E-01
     83 T   1 H     3.334161460317E-01 -1.046205804242E-01  2.243650361038E-01
     84 T   1 H     2.243650361038E-01  3.334161460317E-01 -1.046205804242E-01
     85 F   1 H    -3.334161460317E-01  1.046205804242E-01  2.243650361038E-01
     86 F   1 H    -2.243650361038E-01  3.334161460317E-01  1.046205804242E-01
     87 F   1 H     3.334161460317E-01  1.046205804242E-01 -2.243650361038E-01
     88 F   1 H    -2.243650361038E-01 -3.334161460317E-01 -1.046205804242E-01
     89 F   1 H    -3.334161460317E-01 -1.046205804242E-01 -2.243650361038E-01
     90 F   1 H     2.243650361038E-01 -3.334161460317E-01  1.046205804242E-01
     91 F   1 H     2.243650361038E-01 -1.046205804242E-01  3.334161460317E-01
     92 F   1 H    -2.243650361038E-01  1.046205804242E-01  3.334161460317E-01
     93 F   1 H    -2.243650361038E-01 -1.046205804242E-01 -3.334161460317E-01
     94 F   1 H     2.243650361038E-01  1.046205804242E-01 -3.334161460317E-01
     95 F   1 H    -1.046205804242E-01  3.334161460317E-01  2.243650361038E-01
     96 F   1 H     3.334161460317E-01  2.243650361038E-01 -1.046205804242E-01
     97 F   1 H     1.046205804242E-01 -3.334161460317E-01  2.243650361038E-01
     98 F   1 H     3.334161460317E-01 -2.243650361038E-01  1.046205804242E-01
     99 F   1 H     1.046205804242E-01  3.334161460317E-01 -2.243650361038E-01
    100 F   1 H    -3.334161460317E-01 -2.243650361038E-01 -1.046205804242E-01
    101 F   1 H    -1.046205804242E-01 -3.334161460317E-01 -2.243650361038E-01
    102 F   1 H    -3.334161460317E-01  2.243650361038E-01  1.046205804242E-01
    103 T   8 O    -4.258847745528E-01 -3.705241504239E-02 -1.219663336325E-01
    104 F   8 O     4.258847745528E-01  3.705241504239E-02 -1.219663336325E-01
    105 F   8 O    -4.258847745528E-01  3.705241504239E-02  1.219663336325E-01
    106 F   8 O     4.258847745528E-01 -3.705241504239E-02  1.219663336325E-01
    107 T   8 O    -1.219663336325E-01 -4.258847745528E-01 -3.705241504239E-02
    108 T   8 O    -3.705241504239E-02 -1.219663336325E-01 -4.258847745528E-01
    109 F   8 O     1.219663336325E-01  4.258847745528E-01 -3.705241504239E-02
    110 F   8 O     3.705241504239E-02 -1.219663336325E-01  4.258847745528E-01
    111 F   8 O    -1.219663336325E-01  4.258847745528E-01  3.705241504239E-02
    112 F   8 O     3.705241504239E-02  1.219663336325E-01 -4.258847745528E-01
    113 F   8 O     1.219663336325E-01 -4.258847745528E-01  3.705241504239E-02
    114 F   8 O    -3.705241504239E-02  1.219663336325E-01  4.258847745528E-01
    115 F   8 O    -3.705241504239E-02 -4.258847745528E-01 -1.219663336325E-01
    116 F   8 O     3.705241504239E-02  4.258847745528E-01 -1.219663336325E-01
    117 F   8 O     3.705241504239E-02 -4.258847745528E-01  1.219663336325E-01
    118 F   8 O    -3.705241504239E-02  4.258847745528E-01  1.219663336325E-01
    119 F   8 O    -4.258847745528E-01 -1.219663336325E-01 -3.705241504239E-02
    120 F   8 O    -1.219663336325E-01 -3.705241504239E-02 -4.258847745528E-01
    121 F   8 O     4.258847745528E-01  1.219663336325E-01 -3.705241504239E-02
    122 F   8 O    -1.219663336325E-01  3.705241504239E-02  4.258847745528E-01
    123 F   8 O     4.258847745528E-01 -1.219663336325E-01  3.705241504239E-02
    124 F   8 O     1.219663336325E-01  3.705241504239E-02 -4.258847745528E-01
    125 F   8 O    -4.258847745528E-01  1.219663336325E-01  3.705241504239E-02
    126 F   8 O     1.219663336325E-01 -3.705241504239E-02  4.258847745528E-01

 T = ATOM BELONGING TO THE ASYMMETRIC UNIT

 ****    8 SYMMOPS - TRANSLATORS IN FRACTIONAL UNITS
 **** MATRICES AND TRANSLATORS IN THE CRYSTALLOGRAPHIC REFERENCE FRAME
   V INV                    ROTATION MATRICES                   TRANSLATORS
   1   1  1.00  0.00  0.00  0.00  1.00  0.00  0.00  0.00  1.00  0.00  0.00  0.00
   2   2  0.00  1.00 -1.00  1.00  0.00 -1.00  0.00  0.00 -1.00  0.00  0.00  0.00
   3   3 -1.00  0.00  0.00 -1.00  0.00  1.00 -1.00  1.00  0.00  0.00  0.00  0.00
   4   4  0.00 -1.00  1.00  0.00 -1.00  0.00  1.00 -1.00  0.00  0.00  0.00  0.00
   5   5  1.00  0.00  0.00  0.00  0.00  1.00  0.00  1.00  0.00  0.00  0.00  0.00
   6   7  0.00 -1.00  1.00  1.00 -1.00  0.00  0.00 -1.00  0.00  0.00  0.00  0.00
   7   6  0.00  1.00 -1.00  0.00  0.00 -1.00  1.00  0.00 -1.00  0.00  0.00  0.00
   8   8 -1.00  0.00  0.00 -1.00  1.00  0.00 -1.00  0.00  1.00  0.00  0.00  0.00

 DIRECT LATTICE VECTORS CARTESIAN COMPONENTS (ANGSTROM)
          X                    Y                    Z
  -0.884647833985E+01   0.898119628411E+01   0.898119628411E+01
   0.884647833985E+01  -0.898119628411E+01   0.898119628411E+01
   0.884647833985E+01   0.898119628411E+01  -0.898119628411E+01


 CARTESIAN COORDINATES - PRIMITIVE CELL
 *******************************************************************************
 *      ATOM          X(ANGSTROM)         Y(ANGSTROM)         Z(ANGSTROM)
 *******************************************************************************
    1   248 CD    1.851814879840E-15 -1.347179442616E+01  8.981196284110E+00
    2   248 CD    8.846478339848E+00 -1.347179442616E+01  0.000000000000E+00
    3   248 CD    8.846478339848E+00  9.400075532184E-16 -1.347179442616E+01
    4   248 CD   -1.326971750977E+01  8.981196284110E+00  1.410011329828E-15
    5   248 CD   -1.326971750977E+01  0.000000000000E+00  8.981196284110E+00
    6   248 CD    0.000000000000E+00  8.981196284110E+00 -1.347179442616E+01
    7     7 N    -4.856128603630E-01  5.338229842756E+00  6.929281610370E+00
    8     7 N     4.856128603630E-01 -5.338229842756E+00  6.929281610370E+00
    9     7 N    -4.856128603630E-01 -5.338229842756E+00 -6.929281610370E+00
   10     7 N     4.856128603630E-01  5.338229842756E+00 -6.929281610370E+00
   11     7 N     6.825342386214E+00 -4.930079800640E-01  5.338229842756E+00
   12     7 N     5.258156395115E+00  6.929281610370E+00 -4.930079800640E-01
   13     7 N    -6.825342386214E+00  4.930079800640E-01  5.338229842756E+00
   14     7 N    -5.258156395115E+00  6.929281610370E+00  4.930079800640E-01
   15     7 N     6.825342386214E+00  4.930079800640E-01 -5.338229842756E+00
   16     7 N    -5.258156395115E+00 -6.929281610370E+00 -4.930079800640E-01
   17     7 N    -6.825342386214E+00 -4.930079800640E-01 -5.338229842756E+00
   18     7 N     5.258156395115E+00 -6.929281610370E+00  4.930079800640E-01
   19     7 N     5.258156395115E+00 -4.930079800640E-01  6.929281610370E+00
   20     7 N    -5.258156395115E+00  4.930079800640E-01  6.929281610370E+00
   21     7 N    -5.258156395115E+00 -4.930079800640E-01 -6.929281610370E+00
   22     7 N     5.258156395115E+00  4.930079800640E-01 -6.929281610370E+00
   23     7 N    -4.856128603630E-01  6.929281610370E+00  5.338229842756E+00
   24     7 N     6.825342386214E+00  5.338229842756E+00 -4.930079800640E-01
   25     7 N     4.856128603630E-01 -6.929281610370E+00  5.338229842756E+00
   26     7 N     6.825342386214E+00 -5.338229842756E+00  4.930079800640E-01
   27     7 N     4.856128603630E-01  6.929281610370E+00 -5.338229842756E+00
   28     7 N    -6.825342386214E+00 -5.338229842756E+00 -4.930079800640E-01
   29     7 N    -4.856128603630E-01 -6.929281610370E+00 -5.338229842756E+00
   30     7 N    -6.825342386214E+00  5.338229842756E+00  4.930079800640E-01
   31     7 N    -7.926562411968E+00 -1.724103843290E+00 -1.724103843290E+00
   32     7 N     7.926562411968E+00  1.724103843290E+00 -1.724103843290E+00
   33     7 N    -7.926562411968E+00  1.724103843290E+00  1.724103843290E+00
   34     7 N     7.926562411968E+00 -1.724103843290E+00  1.724103843290E+00
   35     7 N    -1.698242285641E+00 -8.047271484231E+00 -1.724103843290E+00
   36     7 N    -1.698242285641E+00 -1.724103843290E+00 -8.047271484231E+00
   37     7 N     1.698242285641E+00  8.047271484231E+00 -1.724103843290E+00
   38     7 N     1.698242285641E+00 -1.724103843290E+00  8.047271484231E+00
   39     7 N    -1.698242285641E+00  8.047271484231E+00  1.724103843290E+00
   40     7 N     1.698242285641E+00  1.724103843290E+00 -8.047271484231E+00
   41     7 N     1.698242285641E+00 -8.047271484231E+00  1.724103843290E+00
   42     7 N    -1.698242285641E+00  1.724103843290E+00  8.047271484231E+00
   43     6 C    -2.331023025332E-02  6.511313561447E+00  6.511313561447E+00
   44     6 C     2.331023025332E-02 -6.511313561447E+00  6.511313561447E+00
   45     6 C    -2.331023025332E-02 -6.511313561447E+00 -6.511313561447E+00
   46     6 C     2.331023025332E-02  6.511313561447E+00 -6.511313561447E+00
   47     6 C     6.413643858025E+00 -2.366520837900E-02  6.511313561447E+00
   48     6 C     6.413643858025E+00  6.511313561447E+00 -2.366520837900E-02
   49     6 C    -6.413643858025E+00  2.366520837900E-02  6.511313561447E+00
   50     6 C    -6.413643858025E+00  6.511313561447E+00  2.366520837900E-02
   51     6 C     6.413643858025E+00  2.366520837900E-02 -6.511313561447E+00
   52     6 C    -6.413643858025E+00 -6.511313561447E+00 -2.366520837900E-02
   53     6 C    -6.413643858025E+00 -2.366520837900E-02 -6.511313561447E+00
   54     6 C     6.413643858025E+00 -6.511313561447E+00  2.366520837900E-02
   55     6 C    -1.318456453629E+00  4.965206370730E+00  5.947913124132E+00
   56     6 C     1.318456453629E+00 -4.965206370730E+00  5.947913124132E+00
   57     6 C    -1.318456453629E+00 -4.965206370730E+00 -5.947913124132E+00
   58     6 C     1.318456453629E+00  4.965206370730E+00 -5.947913124132E+00
   59     6 C     5.858694427270E+00 -1.338534470689E+00  4.965206370730E+00
   60     6 C     4.890728275169E+00  5.947913124132E+00 -1.338534470689E+00
   61     6 C    -5.858694427270E+00  1.338534470689E+00  4.965206370730E+00
   62     6 C    -4.890728275169E+00  5.947913124132E+00  1.338534470689E+00
   63     6 C     5.858694427270E+00  1.338534470689E+00 -4.965206370730E+00
   64     6 C    -4.890728275169E+00 -5.947913124132E+00 -1.338534470689E+00
   65     6 C    -5.858694427270E+00 -1.338534470689E+00 -4.965206370730E+00
   66     6 C     4.890728275169E+00 -5.947913124132E+00  1.338534470689E+00
   67     6 C     4.890728275169E+00 -1.338534470689E+00  5.947913124132E+00
   68     6 C    -4.890728275169E+00  1.338534470689E+00  5.947913124132E+00
   69     6 C    -4.890728275169E+00 -1.338534470689E+00 -5.947913124132E+00
   70     6 C     4.890728275169E+00  1.338534470689E+00 -5.947913124132E+00
   71     6 C    -1.318456453629E+00  5.947913124132E+00  4.965206370730E+00
   72     6 C     5.858694427270E+00  4.965206370730E+00 -1.338534470689E+00
   73     6 C     1.318456453629E+00 -5.947913124132E+00  4.965206370730E+00
   74     6 C     5.858694427270E+00 -4.965206370730E+00  1.338534470689E+00
   75     6 C     1.318456453629E+00  5.947913124132E+00 -4.965206370730E+00
   76     6 C    -5.858694427270E+00 -4.965206370730E+00 -1.338534470689E+00
   77     6 C    -1.318456453629E+00 -5.947913124132E+00 -4.965206370730E+00
   78     6 C    -5.858694427270E+00  4.965206370730E+00  1.338534470689E+00
   79     1 H    -1.851047397251E+00  4.030132857080E+00  5.988951703604E+00
   80     1 H     1.851047397251E+00 -4.030132857080E+00  5.988951703604E+00
   81     1 H    -1.851047397251E+00 -4.030132857080E+00 -5.988951703604E+00
   82     1 H     1.851047397251E+00  4.030132857080E+00 -5.988951703604E+00
   83     1 H     5.899117428050E+00 -1.879235936295E+00  4.030132857080E+00
   84     1 H     3.969680864224E+00  5.988951703604E+00 -1.879235936295E+00
   85     1 H    -5.899117428050E+00  1.879235936295E+00  4.030132857080E+00
   86     1 H    -3.969680864224E+00  5.988951703604E+00  1.879235936295E+00
   87     1 H     5.899117428050E+00  1.879235936295E+00 -4.030132857080E+00
   88     1 H    -3.969680864224E+00 -5.988951703604E+00 -1.879235936295E+00
   89     1 H    -5.899117428050E+00 -1.879235936295E+00 -4.030132857080E+00
   90     1 H     3.969680864224E+00 -5.988951703604E+00  1.879235936295E+00
   91     1 H     3.969680864224E+00 -1.879235936295E+00  5.988951703604E+00
   92     1 H    -3.969680864224E+00  1.879235936295E+00  5.988951703604E+00
   93     1 H    -3.969680864224E+00 -1.879235936295E+00 -5.988951703604E+00
   94     1 H     3.969680864224E+00  1.879235936295E+00 -5.988951703604E+00
   95     1 H    -1.851047397251E+00  5.988951703604E+00  4.030132857080E+00
   96     1 H     5.899117428050E+00  4.030132857080E+00 -1.879235936295E+00
   97     1 H     1.851047397251E+00 -5.988951703604E+00  4.030132857080E+00
   98     1 H     5.899117428050E+00 -4.030132857080E+00  1.879235936295E+00
   99     1 H     1.851047397251E+00  5.988951703604E+00 -4.030132857080E+00
  100     1 H    -5.899117428050E+00 -4.030132857080E+00 -1.879235936295E+00
  101     1 H    -1.851047397251E+00 -5.988951703604E+00 -4.030132857080E+00
  102     1 H    -5.899117428050E+00  4.030132857080E+00  1.879235936295E+00
  103     8 O    -7.535160866706E+00 -6.655500245920E-01 -2.190807164814E+00
  104     8 O     7.535160866706E+00  6.655500245920E-01 -2.190807164814E+00
  105     8 O    -7.535160866706E+00  6.655500245920E-01  2.190807164814E+00
  106     8 O     7.535160866706E+00 -6.655500245920E-01  2.190807164814E+00
  107     8 O    -2.157945057342E+00 -7.649909509346E+00 -6.655500245920E-01
  108     8 O    -6.555667742231E-01 -2.190807164814E+00 -7.649909509346E+00
  109     8 O     2.157945057342E+00  7.649909509346E+00 -6.655500245920E-01
  110     8 O     6.555667742231E-01 -2.190807164814E+00  7.649909509346E+00
  111     8 O    -2.157945057342E+00  7.649909509346E+00  6.655500245920E-01
  112     8 O     6.555667742231E-01  2.190807164814E+00 -7.649909509346E+00
  113     8 O     2.157945057342E+00 -7.649909509346E+00  6.655500245920E-01
  114     8 O    -6.555667742231E-01  2.190807164814E+00  7.649909509346E+00
  115     8 O    -6.555667742231E-01 -7.649909509346E+00 -2.190807164814E+00
  116     8 O     6.555667742231E-01  7.649909509346E+00 -2.190807164814E+00
  117     8 O     6.555667742231E-01 -7.649909509346E+00  2.190807164814E+00
  118     8 O    -6.555667742231E-01  7.649909509346E+00  2.190807164814E+00
  119     8 O    -7.535160866706E+00 -2.190807164814E+00 -6.655500245920E-01
  120     8 O    -2.157945057342E+00 -6.655500245920E-01 -7.649909509346E+00
  121     8 O     7.535160866706E+00  2.190807164814E+00 -6.655500245920E-01
  122     8 O    -2.157945057342E+00  6.655500245920E-01  7.649909509346E+00
  123     8 O     7.535160866706E+00 -2.190807164814E+00  6.655500245920E-01
  124     8 O     2.157945057342E+00  6.655500245920E-01 -7.649909509346E+00
  125     8 O    -7.535160866706E+00  2.190807164814E+00  6.655500245920E-01
  126     8 O     2.157945057342E+00 -6.655500245920E-01  7.649909509346E+00

 *******************************************************************************
 *                             OPTIMIZATION STARTS                             *
 *******************************************************************************
 RECLASIFICATION OF INDICES FOR INTEGRAL CALC ACCORDING TO DIFFERENT CRITERIA:
           FIXDELTE                  FIXDELTX              FIXDELTN
           0.0000000                0.0000000              *****
 *******************************************************************************

 *******************************************************************************
 COORDINATE OPTIMIZATION - POINT    1
 INFORMATION **** EXCBUF **** EXCH. BIPO BUFFER: WORDS USED =     4000000
 WARNING **** EXCBUF **** EXCH. BIPO BUFFER TOO SMALL - TO AVOID I/O SET EXCHSIZE =     7604154

 DFT PARAMETERS

     ATOM       ELECTRONS   NET CHARGE   R(ANGSTROM)
   1 248  CD     20.0000      0.0000     1.52000000
   7   7  N       7.0000      0.0000     0.74000000
  43   6  C       6.0000      0.0000     0.77000000
  79   1  H       1.0000      0.0000     1.11000000
 103   8  O       8.0000      0.0000     0.74000000

 SIZE OF GRID=    1010720
 TTTTTTTTTTTTTTTTTTTTTTTTTTTTTT MAKE_GRID2  TELAPSE     1465.09 TCPU     1144.92
 BECKE WEIGHT FUNCTION
 RADSAFE =     2.00
 TOLERANCES - DENSITY:10**- 6; POTENTIAL:10**- 9; GRID WGT:10**-14

 RADIAL INTEGRATION  - INTERVALS (POINTS,UPPER LIMIT):            1( 99,  4.0*R)

 ANGULAR INTEGRATION - INTERVALS (ACCURACY LEVEL [N. POINTS] UPPER LIMIT):
  1(  6[ 146]   0.2)  2( 11[ 302]   0.5)  3( 14[ 590]   0.9)  4( 18[1454]   3.5)
  5( 14[ 590]9999.0)

 *******************************************************************************
 ZIF65Cd (cif CCDC 743558, GUPCUQ01)                                             
 CRYSTAL - SCF - TYPE OF CALCULATION :  RESTRICTED CLOSED SHELL
 *******************************************************************************

 CAPPA:IS1  2;IS2  2;IS3  2; K PTS MONK NET   4; SYMMOPS:K SPACE  16;G SPACE   8

 TTTTTTTTTTTTTTTTTTTTTTTTTTTTTT SDIK        TELAPSE     1467.55 TCPU     1146.05

 INFORMATION FROM INTEGRAL EVALUATION

 RESTART FROM A PREVIOUS DENSITY MATRIX - DEP ACTIVE
 NUMBER OF COUPLE SETS (NEW, OLD, FOUND):   21832   21832   21832
 NUMBER OF IRREDUCIBLE G VECTORS        :   63301   63301   63301
 CHARGE NORMALIZATION FACTOR   0.99960367
 TOTAL ATOMIC CHARGES:
  18.6762574  18.6762574  18.6762574  18.6780058  18.6780058  18.6762574
   7.5608085   7.5608085   7.5608085   7.5608085   7.5603298   7.5617030
   7.5603298   7.5617030   7.5603298   7.5617030   7.5603298   7.5617030
   7.5617030   7.5617030   7.5617030   7.5617030   7.5608085   7.5603298
   7.5608085   7.5603298   7.5608085   7.5603298   7.5608085   7.5603298
   6.7749988   6.7749988   6.7749988   6.7749988   6.7782730   6.7782730
   6.7782730   6.7782730   6.7782730   6.7782730   6.7782730   6.7782730
   5.4057561   5.4057561   5.4057561   5.4057561   5.4102519   5.4102519
   5.4102519   5.4102519   5.4102519   5.4102519   5.4102519   5.4102519
   6.0049619   6.0049619   6.0049619   6.0049619   6.0114696   6.0075353
   6.0114696   6.0075353   6.0114696   6.0075353   6.0114696   6.0075353
   6.0075353   6.0075353   6.0075353   6.0075353   6.0049619   6.0114696
   6.0049619   6.0114696   6.0049619   6.0114696   6.0049619   6.0114696
   0.8655348   0.8655348   0.8655348   0.8655348   0.8639458   0.8675832
   0.8639458   0.8675832   0.8639458   0.8675832   0.8639458   0.8675832
   0.8675832   0.8675832   0.8675832   0.8675832   0.8655348   0.8639458
   0.8655348   0.8639458   0.8655348   0.8639458   0.8655348   0.8639458
   8.3031126   8.3031126   8.3031126   8.3031126   8.3027935   8.3036896
   8.3027935   8.3036896   8.3027935   8.3036896   8.3027935   8.3036896
   8.3036896   8.3036896   8.3036896   8.3036896   8.3031126   8.3027935
   8.3031126   8.3027935   8.3031126   8.3027935   8.3031126   8.3027935
 TTTTTTTTTTTTTTTTTTTTTTTTTTTTTT MOQGAD      TELAPSE     1473.89 TCPU     1152.06
 TTTTTTTTTTTTTTTTTTTTTTTTTTTTTT SHELLXN     TELAPSE     1488.08 TCPU     1162.40
 TTTTTTTTTTTTTTTTTTTTTTTTTTTTTT MONMO3      TELAPSE     1494.10 TCPU     1168.42
 NUMERICALLY INTEGRATED DENSITY    804.0019738624
 TTTTTTTTTTTTTTTTTTTTTTTTTTTTTT NUMDFT      TELAPSE     1497.13 TCPU     1171.45
 CYC   0 ETOT(AU) -6.166334815597E+03 DETOT -6.17E+03 tst  7.63E-13 PX  1.00E+00
 TTTTTTTTTTTTTTTTTTTTTTTTTTTTTT DIIS        TELAPSE     1497.20 TCPU     1171.52
 TTTTTTTTTTTTTTTTTTTTTTTTTTTTTT FDIK        TELAPSE     1505.79 TCPU     1179.48
 INSULATING STATE
 TOP OF VALENCE BANDS -    BAND    402; K    4; EIG -2.5716148E-01 AU
 TOP OF VALENCE BANDS -    BAND    402; K    1; EIG -2.5799998E-01 AU
 BOTTOM OF VIRTUAL BANDS - BAND    403; K    4; EIG -9.8674700E-02 AU
 DIRECT ENERGY BAND GAP:   4.3126 eV
 BOTTOM OF VIRTUAL BANDS - BAND    403; K    1; EIG -9.8671173E-02 AU
 TTTTTTTTTTTTTTTTTTTTTTTTTTTTTT PDIG        TELAPSE     1506.13 TCPU     1179.83
 CHARGE NORMALIZATION FACTOR   1.00000000
 TOTAL ATOMIC CHARGES:
  18.6689911  18.6689911  18.6689911  18.6719743  18.6719743  18.6689911
   7.5594036   7.5594036   7.5594036   7.5594036   7.5790521   7.5556174
   7.5790521   7.5556174   7.5790521   7.5556174   7.5790521   7.5556174
   7.5556174   7.5556174   7.5556174   7.5556174   7.5594036   7.5790521
   7.5594036   7.5790521   7.5594036   7.5790521   7.5594036   7.5790521
   6.7706518   6.7706518   6.7706518   6.7706518   6.7575698   6.7575698
   6.7575698   6.7575698   6.7575698   6.7575698   6.7575698   6.7575698
   5.4172483   5.4172483   5.4172483   5.4172483   5.4057084   5.4057084
   5.4057084   5.4057084   5.4057084   5.4057084   5.4057084   5.4057084
   6.0053096   6.0053096   6.0053096   6.0053096   5.9922063   6.0110199
   5.9922063   6.0110199   5.9922063   6.0110199   5.9922063   6.0110199
   6.0110199   6.0110199   6.0110199   6.0110199   6.0053096   5.9922063
   6.0053096   5.9922063   6.0053096   5.9922063   6.0053096   5.9922063
   0.8630917   0.8630917   0.8630917   0.8630917   0.8670017   0.8671535
   0.8670017   0.8671535   0.8670017   0.8671535   0.8670017   0.8671535
   0.8671535   0.8671535   0.8671535   0.8671535   0.8630917   0.8670017
   0.8630917   0.8670017   0.8630917   0.8670017   0.8630917   0.8670017
   8.3146386   8.3146386   8.3146386   8.3146386   8.3193747   8.3064136
   8.3193747   8.3064136   8.3193747   8.3064136   8.3193747   8.3064136
   8.3064136   8.3064136   8.3064136   8.3064136   8.3146386   8.3193747
   8.3146386   8.3193747   8.3146386   8.3193747   8.3146386   8.3193747
 TTTTTTTTTTTTTTTTTTTTTTTTTTTTTT MOQGAD      TELAPSE     1506.14 TCPU     1179.84
 TTTTTTTTTTTTTTTTTTTTTTTTTTTTTT SHELLXN     TELAPSE     1521.35 TCPU     1190.20
 TTTTTTTTTTTTTTTTTTTTTTTTTTTTTT MONMO3      TELAPSE     1531.23 TCPU     1200.08
 NUMERICALLY INTEGRATED DENSITY    804.0019616823
 TTTTTTTTTTTTTTTTTTTTTTTTTTTTTT NUMDFT      TELAPSE     1533.95 TCPU     1202.80
 CYC   1 ETOT(AU) -6.167200047538E+03 DETOT -8.65E-01 tst  0.00E+00 PX  1.26E-02
 TTTTTTTTTTTTTTTTTTTTTTTTTTTTTT DIIS        TELAPSE     1538.70 TCPU     1207.55
 DIIS TEST: 0.15896E-01 AT SCF   CYCLE   1 - MIX   30 %
 TTTTTTTTTTTTTTTTTTTTTTTTTTTTTT FDIK        TELAPSE     1542.04 TCPU     1210.37
 INSULATING STATE
 TOP OF VALENCE BANDS -    BAND    402; K    4; EIG -2.5582852E-01 AU
 TOP OF VALENCE BANDS -    BAND    402; K    1; EIG -2.5625315E-01 AU
 BOTTOM OF VIRTUAL BANDS - BAND    403; K    4; EIG -9.3970184E-02 AU
 DIRECT ENERGY BAND GAP:   4.4044 eV
 BOTTOM OF VIRTUAL BANDS - BAND    403; K    1; EIG -9.3631501E-02 AU
 TTTTTTTTTTTTTTTTTTTTTTTTTTTTTT PDIG        TELAPSE     1542.36 TCPU     1210.69
 CHARGE NORMALIZATION FACTOR   1.00000000
 TOTAL ATOMIC CHARGES:
  18.6681171  18.6681171  18.6681171  18.6717472  18.6717472  18.6681171
   7.5570065   7.5570065   7.5570065   7.5570065   7.5622790   7.5595936
   7.5622790   7.5595936   7.5622790   7.5595936   7.5622790   7.5595936
   7.5595936   7.5595936   7.5595936   7.5595936   7.5570065   7.5622790
   7.5570065   7.5622790   7.5570065   7.5622790   7.5570065   7.5622790
   6.7714190   6.7714190   6.7714190   6.7714190   6.7770328   6.7770328
   6.7770328   6.7770328   6.7770328   6.7770328   6.7770328   6.7770328
   5.4091041   5.4091041   5.4091041   5.4091041   5.4125513   5.4125513
   5.4125513   5.4125513   5.4125513   5.4125513   5.4125513   5.4125513
   6.0137918   6.0137918   6.0137918   6.0137918   6.0038682   6.0121295
   6.0038682   6.0121295   6.0038682   6.0121295   6.0038682   6.0121295
   6.0121295   6.0121295   6.0121295   6.0121295   6.0137918   6.0038682
   6.0137918   6.0038682   6.0137918   6.0038682   6.0137918   6.0038682
   0.8668571   0.8668571   0.8668571   0.8668571   0.8649971   0.8683682
   0.8649971   0.8683682   0.8649971   0.8683682   0.8649971   0.8683682
   0.8683682   0.8683682   0.8683682   0.8683682   0.8668571   0.8649971
   0.8668571   0.8649971   0.8668571   0.8649971   0.8668571   0.8649971
   8.3065999   8.3065999   8.3065999   8.3065999   8.3032088   8.2994593
   8.3032088   8.2994593   8.3032088   8.2994593   8.3032088   8.2994593
   8.2994593   8.2994593   8.2994593   8.2994593   8.3065999   8.3032088
   8.3065999   8.3032088   8.3065999   8.3032088   8.3065999   8.3032088
 TTTTTTTTTTTTTTTTTTTTTTTTTTTTTT MOQGAD      TELAPSE     1542.38 TCPU     1210.70
 TTTTTTTTTTTTTTTTTTTTTTTTTTTTTT SHELLXN     TELAPSE     1559.32 TCPU     1220.99
 TTTTTTTTTTTTTTTTTTTTTTTTTTTTTT MONMO3      TELAPSE     1571.96 TCPU     1233.64
 NUMERICALLY INTEGRATED DENSITY    804.0019671058
 TTTTTTTTTTTTTTTTTTTTTTTTTTTTTT NUMDFT      TELAPSE     1575.20 TCPU     1236.87
 CYC   2 ETOT(AU) -6.167200698346E+03 DETOT -6.51E-04 tst  1.49E-05 PX  5.59E-03
 TTTTTTTTTTTTTTTTTTTTTTTTTTTTTT DIIS        TELAPSE     1586.04 TCPU     1247.71
 DIIS TEST: 0.10959E-01 AT SCF   CYCLE   2 - DIIS ACTIVE - HISTORY:     2 CYCLES
 TTTTTTTTTTTTTTTTTTTTTTTTTTTTTT FDIK        TELAPSE     1589.62 TCPU     1250.60
 INSULATING STATE
 TOP OF VALENCE BANDS -    BAND    402; K    4; EIG -2.5544892E-01 AU
 TOP OF VALENCE BANDS -    BAND    402; K    1; EIG -2.5593964E-01 AU
 BOTTOM OF VIRTUAL BANDS - BAND    403; K    4; EIG -9.4221676E-02 AU
 DIRECT ENERGY BAND GAP:   4.3872 eV
 BOTTOM OF VIRTUAL BANDS - BAND    403; K    1; EIG -9.3587871E-02 AU
 TTTTTTTTTTTTTTTTTTTTTTTTTTTTTT PDIG        TELAPSE     1589.95 TCPU     1250.93
 CHARGE NORMALIZATION FACTOR   1.00000000
 TOTAL ATOMIC CHARGES:
  18.6664518  18.6664518  18.6664518  18.6708659  18.6708659  18.6664518
   7.5586534   7.5586534   7.5586534   7.5586534   7.5742142   7.5564823
   7.5742142   7.5564823   7.5742142   7.5564823   7.5742142   7.5564823
   7.5564823   7.5564823   7.5564823   7.5564823   7.5586534   7.5742142
   7.5586534   7.5742142   7.5586534   7.5742142   7.5586534   7.5742142
   6.7716326   6.7716326   6.7716326   6.7716326   6.7669458   6.7669458
   6.7669458   6.7669458   6.7669458   6.7669458   6.7669458   6.7669458
   5.4142543   5.4142543   5.4142543   5.4142543   5.4064598   5.4064598
   5.4064598   5.4064598   5.4064598   5.4064598   5.4064598   5.4064598
   6.0036902   6.0036902   6.0036902   6.0036902   6.0002316   6.0098423
   6.0002316   6.0098423   6.0002316   6.0098423   6.0002316   6.0098423
   6.0098423   6.0098423   6.0098423   6.0098423   6.0036902   6.0002316
   6.0036902   6.0002316   6.0036902   6.0002316   6.0036902   6.0002316
   0.8680152   0.8680152   0.8680152   0.8680152   0.8656288   0.8690723
   0.8656288   0.8690723   0.8656288   0.8690723   0.8656288   0.8690723
   0.8690723   0.8690723   0.8690723   0.8690723   0.8680152   0.8656288
   0.8680152   0.8656288   0.8680152   0.8656288   0.8680152   0.8656288
   8.3111352   8.3111352   8.3111352   8.3111352   8.3137616   8.3019815
   8.3137616   8.3019815   8.3137616   8.3019815   8.3137616   8.3019815
   8.3019815   8.3019815   8.3019815   8.3019815   8.3111352   8.3137616
   8.3111352   8.3137616   8.3111352   8.3137616   8.3111352   8.3137616
 TTTTTTTTTTTTTTTTTTTTTTTTTTTTTT MOQGAD      TELAPSE     1589.97 TCPU     1250.94
 TTTTTTTTTTTTTTTTTTTTTTTTTTTTTT SHELLXN     TELAPSE     1603.47 TCPU     1261.31
 TTTTTTTTTTTTTTTTTTTTTTTTTTTTTT MONMO3      TELAPSE     1609.36 TCPU     1267.21
 NUMERICALLY INTEGRATED DENSITY    804.0019668171
 TTTTTTTTTTTTTTTTTTTTTTTTTTTTTT NUMDFT      TELAPSE     1612.67 TCPU     1270.52
 CYC   3 ETOT(AU) -6.167201557354E+03 DETOT -8.59E-04 tst  8.20E-06 PX  2.41E-03
 TTTTTTTTTTTTTTTTTTTTTTTTTTTTTT DIIS        TELAPSE     1613.34 TCPU     1271.19
 DIIS TEST: 0.13099E-02 AT SCF   CYCLE   3 - DIIS ACTIVE - HISTORY:     3 CYCLES
 TTTTTTTTTTTTTTTTTTTTTTTTTTTTTT FDIK        TELAPSE     1617.53 TCPU     1273.82
 INSULATING STATE
 TOP OF VALENCE BANDS -    BAND    402; K    4; EIG -2.5605351E-01 AU
 TOP OF VALENCE BANDS -    BAND    402; K    1; EIG -2.5669689E-01 AU
 BOTTOM OF VIRTUAL BANDS - BAND    403; K    4; EIG -9.4474429E-02 AU
 DIRECT ENERGY BAND GAP:   4.3968 eV
 BOTTOM OF VIRTUAL BANDS - BAND    403; K    1; EIG -9.3785138E-02 AU
 TTTTTTTTTTTTTTTTTTTTTTTTTTTTTT PDIG        TELAPSE     1617.85 TCPU     1274.14
 CHARGE NORMALIZATION FACTOR   1.00000000
 TOTAL ATOMIC CHARGES:
  18.6660654  18.6660654  18.6660654  18.6701641  18.6701641  18.6660654
   7.5585588   7.5585588   7.5585588   7.5585588   7.5724023   7.5592607
   7.5724023   7.5592607   7.5724023   7.5592607   7.5724023   7.5592607
   7.5592607   7.5592607   7.5592607   7.5592607   7.5585588   7.5724023
   7.5585588   7.5724023   7.5585588   7.5724023   7.5585588   7.5724023
   6.7705427   6.7705427   6.7705427   6.7705427   6.7681178   6.7681178
   6.7681178   6.7681178   6.7681178   6.7681178   6.7681178   6.7681178
   5.4119587   5.4119587   5.4119587   5.4119587   5.4071945   5.4071945
   5.4071945   5.4071945   5.4071945   5.4071945   5.4071945   5.4071945
   6.0079939   6.0079939   6.0079939   6.0079939   5.9977551   6.0107856
   5.9977551   6.0107856   5.9977551   6.0107856   5.9977551   6.0107856
   6.0107856   6.0107856   6.0107856   6.0107856   6.0079939   5.9977551
   6.0079939   5.9977551   6.0079939   5.9977551   6.0079939   5.9977551
   0.8666525   0.8666525   0.8666525   0.8666525   0.8656332   0.8686884
   0.8656332   0.8686884   0.8656332   0.8686884   0.8656332   0.8686884
   0.8686884   0.8686884   0.8686884   0.8686884   0.8666525   0.8656332
   0.8666525   0.8656332   0.8666525   0.8656332   0.8666525   0.8656332
   8.3105129   8.3105129   8.3105129   8.3105129   8.3110115   8.3036084
   8.3110115   8.3036084   8.3110115   8.3036084   8.3110115   8.3036084
   8.3036084   8.3036084   8.3036084   8.3036084   8.3105129   8.3110115
   8.3105129   8.3110115   8.3105129   8.3110115   8.3105129   8.3110115
 TTTTTTTTTTTTTTTTTTTTTTTTTTTTTT MOQGAD      TELAPSE     1617.86 TCPU     1274.15
 TTTTTTTTTTTTTTTTTTTTTTTTTTTTTT SHELLXN     TELAPSE     1633.15 TCPU     1284.46
 TTTTTTTTTTTTTTTTTTTTTTTTTTTTTT MONMO3      TELAPSE     1654.42 TCPU     1305.73
 NUMERICALLY INTEGRATED DENSITY    804.0019660571
 TTTTTTTTTTTTTTTTTTTTTTTTTTTTTT NUMDFT      TELAPSE     1658.13 TCPU     1309.44
 CYC   4 ETOT(AU) -6.167201665989E+03 DETOT -1.09E-04 tst  7.21E-07 PX  1.07E-03
 TTTTTTTTTTTTTTTTTTTTTTTTTTTTTT DIIS        TELAPSE     1659.87 TCPU     1311.18
 DIIS TEST: 0.20373E-03 AT SCF   CYCLE   4 - DIIS ACTIVE - HISTORY:     4 CYCLES
 TTTTTTTTTTTTTTTTTTTTTTTTTTTTTT FDIK        TELAPSE     1663.03 TCPU     1313.95
 INSULATING STATE
 TOP OF VALENCE BANDS -    BAND    402; K    4; EIG -2.5609237E-01 AU
 TOP OF VALENCE BANDS -    BAND    402; K    1; EIG -2.5672417E-01 AU
 BOTTOM OF VIRTUAL BANDS - BAND    403; K    4; EIG -9.4505182E-02 AU
 DIRECT ENERGY BAND GAP:   4.3970 eV
 BOTTOM OF VIRTUAL BANDS - BAND    403; K    1; EIG -9.3932335E-02 AU
 TTTTTTTTTTTTTTTTTTTTTTTTTTTTTT PDIG        TELAPSE     1663.34 TCPU     1314.26
 CHARGE NORMALIZATION FACTOR   1.00000000
 TOTAL ATOMIC CHARGES:
  18.6660510  18.6660510  18.6660510  18.6700193  18.6700193  18.6660510
   7.5585605   7.5585605   7.5585605   7.5585605   7.5725329   7.5580043
   7.5725329   7.5580043   7.5725329   7.5580043   7.5725329   7.5580043
   7.5580043   7.5580043   7.5580043   7.5580043   7.5585605   7.5725329
   7.5585605   7.5725329   7.5585605   7.5725329   7.5585605   7.5725329
   6.7716655   6.7716655   6.7716655   6.7716655   6.7686562   6.7686562
   6.7686562   6.7686562   6.7686562   6.7686562   6.7686562   6.7686562
   5.4129475   5.4129475   5.4129475   5.4129475   5.4073058   5.4073058
   5.4073058   5.4073058   5.4073058   5.4073058   5.4073058   5.4073058
   6.0069956   6.0069956   6.0069956   6.0069956   5.9995571   6.0109974
   5.9995571   6.0109974   5.9995571   6.0109974   5.9995571   6.0109974
   6.0109974   6.0109974   6.0109974   6.0109974   6.0069956   5.9995571
   6.0069956   5.9995571   6.0069956   5.9995571   6.0069956   5.9995571
   0.8667879   0.8667879   0.8667879   0.8667879   0.8654326   0.8685947
   0.8654326   0.8685947   0.8654326   0.8685947   0.8654326   0.8685947
   0.8685947   0.8685947   0.8685947   0.8685947   0.8667879   0.8654326
   0.8667879   0.8654326   0.8667879   0.8654326   0.8667879   0.8654326
   8.3103584   8.3103584   8.3103584   8.3103584   8.3115802   8.3017995
   8.3115802   8.3017995   8.3115802   8.3017995   8.3115802   8.3017995
   8.3017995   8.3017995   8.3017995   8.3017995   8.3103584   8.3115802
   8.3103584   8.3115802   8.3103584   8.3115802   8.3103584   8.3115802
 TTTTTTTTTTTTTTTTTTTTTTTTTTTTTT MOQGAD      TELAPSE     1663.36 TCPU     1314.27
 TTTTTTTTTTTTTTTTTTTTTTTTTTTTTT SHELLXN     TELAPSE     1679.04 TCPU     1324.63
 TTTTTTTTTTTTTTTTTTTTTTTTTTTTTT MONMO3      TELAPSE     1683.80 TCPU     1329.38
 NUMERICALLY INTEGRATED DENSITY    804.0019660477
 TTTTTTTTTTTTTTTTTTTTTTTTTTTTTT NUMDFT      TELAPSE     1686.53 TCPU     1332.12
 CYC   5 ETOT(AU) -6.167201678070E+03 DETOT -1.21E-05 tst  8.31E-08 PX  3.12E-04
 TTTTTTTTTTTTTTTTTTTTTTTTTTTTTT DIIS        TELAPSE     1686.87 TCPU     1332.46
 DIIS TEST: 0.55304E-04 AT SCF   CYCLE   5 - DIIS ACTIVE - HISTORY:     5 CYCLES
 TTTTTTTTTTTTTTTTTTTTTTTTTTTTTT FDIK        TELAPSE     1690.67 TCPU     1335.17
 INSULATING STATE
 TOP OF VALENCE BANDS -    BAND    402; K    4; EIG -2.5601265E-01 AU
 TOP OF VALENCE BANDS -    BAND    402; K    1; EIG -2.5662989E-01 AU
 BOTTOM OF VIRTUAL BANDS - BAND    403; K    4; EIG -9.4473448E-02 AU
 DIRECT ENERGY BAND GAP:   4.3957 eV
 BOTTOM OF VIRTUAL BANDS - BAND    403; K    1; EIG -9.3825684E-02 AU
 TTTTTTTTTTTTTTTTTTTTTTTTTTTTTT PDIG        TELAPSE     1690.99 TCPU     1335.49
 CHARGE NORMALIZATION FACTOR   1.00000000
 TOTAL ATOMIC CHARGES:
  18.6661295  18.6661295  18.6661295  18.6699904  18.6699904  18.6661295
   7.5585519   7.5585519   7.5585519   7.5585519   7.5724541   7.5583068
   7.5724541   7.5583068   7.5724541   7.5583068   7.5724541   7.5583068
   7.5583068   7.5583068   7.5583068   7.5583068   7.5585519   7.5724541
   7.5585519   7.5724541   7.5585519   7.5724541   7.5585519   7.5724541
   6.7710867   6.7710867   6.7710867   6.7710867   6.7682601   6.7682601
   6.7682601   6.7682601   6.7682601   6.7682601   6.7682601   6.7682601
   5.4125973   5.4125973   5.4125973   5.4125973   5.4074652   5.4074652
   5.4074652   5.4074652   5.4074652   5.4074652   5.4074652   5.4074652
   6.0071287   6.0071287   6.0071287   6.0071287   5.9991121   6.0105720
   5.9991121   6.0105720   5.9991121   6.0105720   5.9991121   6.0105720
   6.0105720   6.0105720   6.0105720   6.0105720   6.0071287   5.9991121
   6.0071287   5.9991121   6.0071287   5.9991121   6.0071287   5.9991121
   0.8669067   0.8669067   0.8669067   0.8669067   0.8654742   0.8687164
   0.8654742   0.8687164   0.8654742   0.8687164   0.8654742   0.8687164
   0.8687164   0.8687164   0.8687164   0.8687164   0.8669067   0.8654742
   0.8669067   0.8654742   0.8669067   0.8654742   0.8669067   0.8654742
   8.3104770   8.3104770   8.3104770   8.3104770   8.3111755   8.3029950
   8.3111755   8.3029950   8.3111755   8.3029950   8.3111755   8.3029950
   8.3029950   8.3029950   8.3029950   8.3029950   8.3104770   8.3111755
   8.3104770   8.3111755   8.3104770   8.3111755   8.3104770   8.3111755
 TTTTTTTTTTTTTTTTTTTTTTTTTTTTTT MOQGAD      TELAPSE     1691.01 TCPU     1335.51
 TTTTTTTTTTTTTTTTTTTTTTTTTTTTTT SHELLXN     TELAPSE     1710.51 TCPU     1345.86
 TTTTTTTTTTTTTTTTTTTTTTTTTTTTTT MONMO3      TELAPSE     1717.74 TCPU     1353.09
 NUMERICALLY INTEGRATED DENSITY    804.0019660920
 TTTTTTTTTTTTTTTTTTTTTTTTTTTTTT NUMDFT      TELAPSE     1720.46 TCPU     1355.81
 CYC   6 ETOT(AU) -6.167201682080E+03 DETOT -4.01E-06 tst  2.40E-08 PX  2.04E-04
 TTTTTTTTTTTTTTTTTTTTTTTTTTTTTT DIIS        TELAPSE     1722.74 TCPU     1358.09
 DIIS TEST: 0.14437E-04 AT SCF   CYCLE   6 - DIIS ACTIVE - HISTORY:     6 CYCLES
 TTTTTTTTTTTTTTTTTTTTTTTTTTTTTT FDIK        TELAPSE     1727.06 TCPU     1361.39
 INSULATING STATE
 TOP OF VALENCE BANDS -    BAND    402; K    4; EIG -2.5602084E-01 AU
 TOP OF VALENCE BANDS -    BAND    402; K    1; EIG -2.5663935E-01 AU
 BOTTOM OF VIRTUAL BANDS - BAND    403; K    4; EIG -9.4456577E-02 AU
 DIRECT ENERGY BAND GAP:   4.3964 eV
 BOTTOM OF VIRTUAL BANDS - BAND    403; K    1; EIG -9.3814006E-02 AU
 TTTTTTTTTTTTTTTTTTTTTTTTTTTTTT PDIG        TELAPSE     1727.39 TCPU     1361.72
 CHARGE NORMALIZATION FACTOR   1.00000000
 TOTAL ATOMIC CHARGES:
  18.6660650  18.6660650  18.6660650  18.6701013  18.6701013  18.6660650
   7.5585205   7.5585205   7.5585205   7.5585205   7.5723371   7.5585528
   7.5723371   7.5585528   7.5723371   7.5585528   7.5723371   7.5585528
   7.5585528   7.5585528   7.5585528   7.5585528   7.5585205   7.5723371
   7.5585205   7.5723371   7.5585205   7.5723371   7.5585205   7.5723371
   6.7711195   6.7711195   6.7711195   6.7711195   6.7683004   6.7683004
   6.7683004   6.7683004   6.7683004   6.7683004   6.7683004   6.7683004
   5.4126488   5.4126488   5.4126488   5.4126488   5.4073608   5.4073608
   5.4073608   5.4073608   5.4073608   5.4073608   5.4073608   5.4073608
   6.0072094   6.0072094   6.0072094   6.0072094   5.9989904   6.0108288
   5.9989904   6.0108288   5.9989904   6.0108288   5.9989904   6.0108288
   6.0108288   6.0108288   6.0108288   6.0108288   6.0072094   5.9989904
   6.0072094   5.9989904   6.0072094   5.9989904   6.0072094   5.9989904
   0.8668866   0.8668866   0.8668866   0.8668866   0.8654704   0.8686789
   0.8654704   0.8686789   0.8654704   0.8686789   0.8654704   0.8686789
   0.8686789   0.8686789   0.8686789   0.8686789   0.8668866   0.8654704
   0.8668866   0.8654704   0.8668866   0.8654704   0.8668866   0.8654704
   8.3104478   8.3104478   8.3104478   8.3104478   8.3116717   8.3023024
   8.3116717   8.3023024   8.3116717   8.3023024   8.3116717   8.3023024
   8.3023024   8.3023024   8.3023024   8.3023024   8.3104478   8.3116717
   8.3104478   8.3116717   8.3104478   8.3116717   8.3104478   8.3116717
 TTTTTTTTTTTTTTTTTTTTTTTTTTTTTT MOQGAD      TELAPSE     1727.40 TCPU     1361.74
 TTTTTTTTTTTTTTTTTTTTTTTTTTTTTT SHELLXN     TELAPSE     1741.08 TCPU     1372.07
 TTTTTTTTTTTTTTTTTTTTTTTTTTTTTT MONMO3      TELAPSE     1745.67 TCPU     1376.66
 NUMERICALLY INTEGRATED DENSITY    804.0019661018
 TTTTTTTTTTTTTTTTTTTTTTTTTTTTTT NUMDFT      TELAPSE     1748.51 TCPU     1379.50
 CYC   7 ETOT(AU) -6.167201682743E+03 DETOT -6.63E-07 tst  1.70E-08 PX  1.03E-04
 TTTTTTTTTTTTTTTTTTTTTTTTTTTTTT DIIS        TELAPSE     1751.72 TCPU     1382.71
 DIIS TEST: 0.10935E-04 AT SCF   CYCLE   7 - DIIS ACTIVE - HISTORY:     7 CYCLES
 TTTTTTTTTTTTTTTTTTTTTTTTTTTTTT FDIK        TELAPSE     1755.72 TCPU     1386.28
 INSULATING STATE
 TOP OF VALENCE BANDS -    BAND    402; K    4; EIG -2.5603820E-01 AU
 TOP OF VALENCE BANDS -    BAND    402; K    1; EIG -2.5666416E-01 AU
 BOTTOM OF VIRTUAL BANDS - BAND    403; K    4; EIG -9.4469516E-02 AU
 DIRECT ENERGY BAND GAP:   4.3965 eV
 BOTTOM OF VIRTUAL BANDS - BAND    403; K    1; EIG -9.3847142E-02 AU
 TTTTTTTTTTTTTTTTTTTTTTTTTTTTTT PDIG        TELAPSE     1756.07 TCPU     1386.62
 CHARGE NORMALIZATION FACTOR   1.00000000
 TOTAL ATOMIC CHARGES:
  18.6660769  18.6660769  18.6660769  18.6700540  18.6700540  18.6660769
   7.5585474   7.5585474   7.5585474   7.5585474   7.5725101   7.5582618
   7.5725101   7.5582618   7.5725101   7.5582618   7.5725101   7.5582618
   7.5582618   7.5582618   7.5582618   7.5582618   7.5585474   7.5725101
   7.5585474   7.5725101   7.5585474   7.5725101   7.5585474   7.5725101
   6.7712352   6.7712352   6.7712352   6.7712352   6.7683733   6.7683733
   6.7683733   6.7683733   6.7683733   6.7683733   6.7683733   6.7683733
   5.4126996   5.4126996   5.4126996   5.4126996   5.4073762   5.4073762
   5.4073762   5.4073762   5.4073762   5.4073762   5.4073762   5.4073762
   6.0071377   6.0071377   6.0071377   6.0071377   5.9991745   6.0107807
   5.9991745   6.0107807   5.9991745   6.0107807   5.9991745   6.0107807
   6.0107807   6.0107807   6.0107807   6.0107807   6.0071377   5.9991745
   6.0071377   5.9991745   6.0071377   5.9991745   6.0071377   5.9991745
   0.8668630   0.8668630   0.8668630   0.8668630   0.8654548   0.8686874
   0.8654548   0.8686874   0.8654548   0.8686874   0.8654548   0.8686874
   0.8686874   0.8686874   0.8686874   0.8686874   0.8668630   0.8654548
   0.8668630   0.8654548   0.8668630   0.8654548   0.8668630   0.8654548
   8.3104362   8.3104362   8.3104362   8.3104362   8.3112539   8.3026237
   8.3112539   8.3026237   8.3112539   8.3026237   8.3112539   8.3026237
   8.3026237   8.3026237   8.3026237   8.3026237   8.3104362   8.3112539
   8.3104362   8.3112539   8.3104362   8.3112539   8.3104362   8.3112539
 TTTTTTTTTTTTTTTTTTTTTTTTTTTTTT MOQGAD      TELAPSE     1756.09 TCPU     1386.64
 TTTTTTTTTTTTTTTTTTTTTTTTTTTTTT SHELLXN     TELAPSE     1770.74 TCPU     1396.92
 TTTTTTTTTTTTTTTTTTTTTTTTTTTTTT MONMO3      TELAPSE     1775.01 TCPU     1401.20
 NUMERICALLY INTEGRATED DENSITY    804.0019660960
 TTTTTTTTTTTTTTTTTTTTTTTTTTTTTT NUMDFT      TELAPSE     1777.84 TCPU     1404.03
 CYC   8 ETOT(AU) -6.167201683574E+03 DETOT -8.31E-07 tst  6.38E-09 PX  5.58E-05
 TTTTTTTTTTTTTTTTTTTTTTTTTTTTTT DIIS        TELAPSE     1778.48 TCPU     1404.67
 DIIS TEST: 0.21458E-05 AT SCF   CYCLE   8 - DIIS ACTIVE - HISTORY:     8 CYCLES
 TTTTTTTTTTTTTTTTTTTTTTTTTTTTTT FDIK        TELAPSE     1781.25 TCPU     1407.12
 INSULATING STATE
 TOP OF VALENCE BANDS -    BAND    402; K    4; EIG -2.5603119E-01 AU
 TOP OF VALENCE BANDS -    BAND    402; K    1; EIG -2.5665250E-01 AU
 BOTTOM OF VIRTUAL BANDS - BAND    403; K    4; EIG -9.4477016E-02 AU
 DIRECT ENERGY BAND GAP:   4.3961 eV
 BOTTOM OF VIRTUAL BANDS - BAND    403; K    1; EIG -9.3841436E-02 AU
 TTTTTTTTTTTTTTTTTTTTTTTTTTTTTT PDIG        TELAPSE     1781.58 TCPU     1407.44
 CHARGE NORMALIZATION FACTOR   1.00000000
 TOTAL ATOMIC CHARGES:
  18.6660652  18.6660652  18.6660652  18.6700183  18.6700183  18.6660652
   7.5585464   7.5585464   7.5585464   7.5585464   7.5723834   7.5583524
   7.5723834   7.5583524   7.5723834   7.5583524   7.5723834   7.5583524
   7.5583524   7.5583524   7.5583524   7.5583524   7.5585464   7.5723834
   7.5585464   7.5723834   7.5585464   7.5723834   7.5585464   7.5723834
   6.7711933   6.7711933   6.7711933   6.7711933   6.7683492   6.7683492
   6.7683492   6.7683492   6.7683492   6.7683492   6.7683492   6.7683492
   5.4126397   5.4126397   5.4126397   5.4126397   5.4074400   5.4074400
   5.4074400   5.4074400   5.4074400   5.4074400   5.4074400   5.4074400
   6.0071541   6.0071541   6.0071541   6.0071541   5.9991684   6.0106856
   5.9991684   6.0106856   5.9991684   6.0106856   5.9991684   6.0106856
   6.0106856   6.0106856   6.0106856   6.0106856   6.0071541   5.9991684
   6.0071541   5.9991684   6.0071541   5.9991684   6.0071541   5.9991684
   0.8668785   0.8668785   0.8668785   0.8668785   0.8654501   0.8686975
   0.8654501   0.8686975   0.8654501   0.8686975   0.8654501   0.8686975
   0.8686975   0.8686975   0.8686975   0.8686975   0.8668785   0.8654501
   0.8668785   0.8654501   0.8668785   0.8654501   0.8668785   0.8654501
   8.3104553   8.3104553   8.3104553   8.3104553   8.3114131   8.3025723
   8.3114131   8.3025723   8.3114131   8.3025723   8.3114131   8.3025723
   8.3025723   8.3025723   8.3025723   8.3025723   8.3104553   8.3114131
   8.3104553   8.3114131   8.3104553   8.3114131   8.3104553   8.3114131
 TTTTTTTTTTTTTTTTTTTTTTTTTTTTTT MOQGAD      TELAPSE     1781.59 TCPU     1407.46
 TTTTTTTTTTTTTTTTTTTTTTTTTTTTTT SHELLXN     TELAPSE     1800.85 TCPU     1417.74
 TTTTTTTTTTTTTTTTTTTTTTTTTTTTTT MONMO3      TELAPSE     1803.52 TCPU     1420.41
 NUMERICALLY INTEGRATED DENSITY    804.0019660863
 TTTTTTTTTTTTTTTTTTTTTTTTTTTTTT NUMDFT      TELAPSE     1806.41 TCPU     1423.30
 CYC   9 ETOT(AU) -6.167201683824E+03 DETOT -2.50E-07 tst  5.43E-10 PX  2.75E-05
 TTTTTTTTTTTTTTTTTTTTTTTTTTTTTT DIIS        TELAPSE     1807.45 TCPU     1424.34
 DIIS TEST: 0.29748E-06 AT SCF   CYCLE   9 - DIIS ACTIVE - HISTORY:     9 CYCLES
 TTTTTTTTTTTTTTTTTTTTTTTTTTTTTT FDIK        TELAPSE     1820.14 TCPU     1435.77
 INSULATING STATE
 TOP OF VALENCE BANDS -    BAND    402; K    4; EIG -2.5603059E-01 AU
 TOP OF VALENCE BANDS -    BAND    402; K    1; EIG -2.5665220E-01 AU
 BOTTOM OF VIRTUAL BANDS - BAND    403; K    4; EIG -9.4463352E-02 AU
 DIRECT ENERGY BAND GAP:   4.3965 eV
 BOTTOM OF VIRTUAL BANDS - BAND    403; K    1; EIG -9.3830887E-02 AU
 TTTTTTTTTTTTTTTTTTTTTTTTTTTTTT PDIG        TELAPSE     1820.49 TCPU     1436.11
 CHARGE NORMALIZATION FACTOR   1.00000000
 TOTAL ATOMIC CHARGES:
  18.6660673  18.6660673  18.6660673  18.6700325  18.6700325  18.6660673
   7.5585424   7.5585424   7.5585424   7.5585424   7.5724654   7.5583620
   7.5724654   7.5583620   7.5724654   7.5583620   7.5724654   7.5583620
   7.5583620   7.5583620   7.5583620   7.5583620   7.5585424   7.5724654
   7.5585424   7.5724654   7.5585424   7.5724654   7.5585424   7.5724654
   6.7711798   6.7711798   6.7711798   6.7711798   6.7683264   6.7683264
   6.7683264   6.7683264   6.7683264   6.7683264   6.7683264   6.7683264
   5.4126644   5.4126644   5.4126644   5.4126644   5.4073756   5.4073756
   5.4073756   5.4073756   5.4073756   5.4073756   5.4073756   5.4073756
   6.0071598   6.0071598   6.0071598   6.0071598   5.9991452   6.0107769
   5.9991452   6.0107769   5.9991452   6.0107769   5.9991452   6.0107769
   6.0107769   6.0107769   6.0107769   6.0107769   6.0071598   5.9991452
   6.0071598   5.9991452   6.0071598   5.9991452   6.0071598   5.9991452
   0.8668798   0.8668798   0.8668798   0.8668798   0.8654502   0.8686866
   0.8654502   0.8686866   0.8654502   0.8686866   0.8654502   0.8686866
   0.8686866   0.8686866   0.8686866   0.8686866   0.8668798   0.8654502
   0.8668798   0.8654502   0.8668798   0.8654502   0.8668798   0.8654502
   8.3104408   8.3104408   8.3104408   8.3104408   8.3113549   8.3025704
   8.3113549   8.3025704   8.3113549   8.3025704   8.3113549   8.3025704
   8.3025704   8.3025704   8.3025704   8.3025704   8.3104408   8.3113549
   8.3104408   8.3113549   8.3104408   8.3113549   8.3104408   8.3113549
 TTTTTTTTTTTTTTTTTTTTTTTTTTTTTT MOQGAD      TELAPSE     1820.50 TCPU     1436.13
 TTTTTTTTTTTTTTTTTTTTTTTTTTTTTT SHELLXN     TELAPSE     1834.71 TCPU     1446.42
 TTTTTTTTTTTTTTTTTTTTTTTTTTTTTT MONMO3      TELAPSE     1840.63 TCPU     1452.34
 NUMERICALLY INTEGRATED DENSITY    804.0019660977
 TTTTTTTTTTTTTTTTTTTTTTTTTTTTTT NUMDFT      TELAPSE     1843.35 TCPU     1455.06
 CYC  10 ETOT(AU) -6.167201683861E+03 DETOT -3.71E-08 tst  3.99E-10 PX  1.77E-05
 TTTTTTTTTTTTTTTTTTTTTTTTTTTTTT DIIS        TELAPSE     1845.61 TCPU     1457.32
 DIIS TEST: 0.16538E-06 AT SCF   CYCLE  10 - DIIS ACTIVE - HISTORY:    10 CYCLES
 TTTTTTTTTTTTTTTTTTTTTTTTTTTTTT FDIK        TELAPSE     1853.06 TCPU     1460.45
 INSULATING STATE
 TOP OF VALENCE BANDS -    BAND    402; K    4; EIG -2.5603058E-01 AU
 TOP OF VALENCE BANDS -    BAND    402; K    1; EIG -2.5665296E-01 AU
 BOTTOM OF VIRTUAL BANDS - BAND    403; K    4; EIG -9.4470473E-02 AU
 DIRECT ENERGY BAND GAP:   4.3963 eV
 BOTTOM OF VIRTUAL BANDS - BAND    403; K    1; EIG -9.3837600E-02 AU
 TTTTTTTTTTTTTTTTTTTTTTTTTTTTTT PDIG        TELAPSE     1853.41 TCPU     1460.80
 CHARGE NORMALIZATION FACTOR   1.00000000
 TOTAL ATOMIC CHARGES:
  18.6660749  18.6660749  18.6660749  18.6700448  18.6700448  18.6660749
   7.5585448   7.5585448   7.5585448   7.5585448   7.5724287   7.5583443
   7.5724287   7.5583443   7.5724287   7.5583443   7.5724287   7.5583443
   7.5583443   7.5583443   7.5583443   7.5583443   7.5585448   7.5724287
   7.5585448   7.5724287   7.5585448   7.5724287   7.5585448   7.5724287
   6.7711963   6.7711963   6.7711963   6.7711963   6.7683511   6.7683511
   6.7683511   6.7683511   6.7683511   6.7683511   6.7683511   6.7683511
   5.4126612   5.4126612   5.4126612   5.4126612   5.4074117   5.4074117
   5.4074117   5.4074117   5.4074117   5.4074117   5.4074117   5.4074117
   6.0071489   6.0071489   6.0071489   6.0071489   5.9991473   6.0107262
   5.9991473   6.0107262   5.9991473   6.0107262   5.9991473   6.0107262
   6.0107262   6.0107262   6.0107262   6.0107262   6.0071489   5.9991473
   6.0071489   5.9991473   6.0071489   5.9991473   6.0071489   5.9991473
   0.8668796   0.8668796   0.8668796   0.8668796   0.8654533   0.8686962
   0.8654533   0.8686962   0.8654533   0.8686962   0.8654533   0.8686962
   0.8686962   0.8686962   0.8686962   0.8686962   0.8668796   0.8654533
   0.8668796   0.8654533   0.8668796   0.8654533   0.8668796   0.8654533
   8.3104459   8.3104459   8.3104459   8.3104459   8.3113740   8.3025706
   8.3113740   8.3025706   8.3113740   8.3025706   8.3113740   8.3025706
   8.3025706   8.3025706   8.3025706   8.3025706   8.3104459   8.3113740
   8.3104459   8.3113740   8.3104459   8.3113740   8.3104459   8.3113740
 TTTTTTTTTTTTTTTTTTTTTTTTTTTTTT MOQGAD      TELAPSE     1853.43 TCPU     1460.81
 TTTTTTTTTTTTTTTTTTTTTTTTTTTTTT SHELLXN     TELAPSE     1869.60 TCPU     1471.19
 TTTTTTTTTTTTTTTTTTTTTTTTTTTTTT MONMO3      TELAPSE     1883.10 TCPU     1484.70
 NUMERICALLY INTEGRATED DENSITY    804.0019660956
 TTTTTTTTTTTTTTTTTTTTTTTTTTTTTT NUMDFT      TELAPSE     1885.82 TCPU     1487.42
 CYC  11 ETOT(AU) -6.167201683823E+03 DETOT  3.82E-08 tst  1.10E-10 PX  8.46E-06
 TTTTTTTTTTTTTTTTTTTTTTTTTTTTTT DIIS        TELAPSE     1886.13 TCPU     1487.73
 DIIS TEST: 0.15133E-07 AT SCF   CYCLE  11 - DIIS ACTIVE - HISTORY:    11 CYCLES
 TTTTTTTTTTTTTTTTTTTTTTTTTTTTTT FDIK        TELAPSE     1889.51 TCPU     1490.49
 INSULATING STATE
 TOP OF VALENCE BANDS -    BAND    402; K    4; EIG -2.5603116E-01 AU
 TOP OF VALENCE BANDS -    BAND    402; K    1; EIG -2.5665305E-01 AU
 BOTTOM OF VIRTUAL BANDS - BAND    403; K    4; EIG -9.4469572E-02 AU
 DIRECT ENERGY BAND GAP:   4.3963 eV
 BOTTOM OF VIRTUAL BANDS - BAND    403; K    1; EIG -9.3836496E-02 AU
 TTTTTTTTTTTTTTTTTTTTTTTTTTTTTT PDIG        TELAPSE     1889.79 TCPU     1490.77
 CHARGE NORMALIZATION FACTOR   1.00000000
 TOTAL ATOMIC CHARGES:
  18.6660680  18.6660680  18.6660680  18.6700295  18.6700295  18.6660680
   7.5585450   7.5585450   7.5585450   7.5585450   7.5724266   7.5583501
   7.5724266   7.5583501   7.5724266   7.5583501   7.5724266   7.5583501
   7.5583501   7.5583501   7.5583501   7.5583501   7.5585450   7.5724266
   7.5585450   7.5724266   7.5585450   7.5724266   7.5585450   7.5724266
   6.7711912   6.7711912   6.7711912   6.7711912   6.7683377   6.7683377
   6.7683377   6.7683377   6.7683377   6.7683377   6.7683377   6.7683377
   5.4126520   5.4126520   5.4126520   5.4126520   5.4074056   5.4074056
   5.4074056   5.4074056   5.4074056   5.4074056   5.4074056   5.4074056
   6.0071556   6.0071556   6.0071556   6.0071556   5.9991657   6.0107305
   5.9991657   6.0107305   5.9991657   6.0107305   5.9991657   6.0107305
   6.0107305   6.0107305   6.0107305   6.0107305   6.0071556   5.9991657
   6.0071556   5.9991657   6.0071556   5.9991657   6.0071556   5.9991657
   0.8668791   0.8668791   0.8668791   0.8668791   0.8654491   0.8686939
   0.8654491   0.8686939   0.8654491   0.8686939   0.8654491   0.8686939
   0.8686939   0.8686939   0.8686939   0.8686939   0.8668791   0.8654491
   0.8668791   0.8654491   0.8668791   0.8654491   0.8668791   0.8654491
   8.3104473   8.3104473   8.3104473   8.3104473   8.3113759   8.3025749
   8.3113759   8.3025749   8.3113759   8.3025749   8.3113759   8.3025749
   8.3025749   8.3025749   8.3025749   8.3025749   8.3104473   8.3113759
   8.3104473   8.3113759   8.3104473   8.3113759   8.3104473   8.3113759
 TTTTTTTTTTTTTTTTTTTTTTTTTTTTTT MOQGAD      TELAPSE     1889.81 TCPU     1490.79
 TTTTTTTTTTTTTTTTTTTTTTTTTTTTTT SHELLXN     TELAPSE     1904.65 TCPU     1501.10
 TTTTTTTTTTTTTTTTTTTTTTTTTTTTTT MONMO3      TELAPSE     1912.01 TCPU     1508.46
 NUMERICALLY INTEGRATED DENSITY    804.0019660936
 TTTTTTTTTTTTTTTTTTTTTTTTTTTTTT NUMDFT      TELAPSE     1914.81 TCPU     1511.27
 CYC  12 ETOT(AU) -6.167201683865E+03 DETOT -4.16E-08 tst  6.73E-12 PX  5.35E-06
 TTTTTTTTTTTTTTTTTTTTTTTTTTTTTT DIIS        TELAPSE     1915.71 TCPU     1512.16
 DIIS TEST: 0.37805E-08 AT SCF   CYCLE  12 - DIIS ACTIVE - HISTORY:    12 CYCLES
 TTTTTTTTTTTTTTTTTTTTTTTTTTTTTT FDIK        TELAPSE     1920.24 TCPU     1516.03
 INSULATING STATE
 TOP OF VALENCE BANDS -    BAND    402; K    4; EIG -2.5603085E-01 AU
 TOP OF VALENCE BANDS -    BAND    402; K    1; EIG -2.5665272E-01 AU
 BOTTOM OF VIRTUAL BANDS - BAND    403; K    4; EIG -9.4469859E-02 AU
 DIRECT ENERGY BAND GAP:   4.3963 eV
 BOTTOM OF VIRTUAL BANDS - BAND    403; K    1; EIG -9.3836510E-02 AU
 TTTTTTTTTTTTTTTTTTTTTTTTTTTTTT PDIG        TELAPSE     1920.61 TCPU     1516.40
 CHARGE NORMALIZATION FACTOR   1.00000000
 TOTAL ATOMIC CHARGES:
  18.6660692  18.6660692  18.6660692  18.6700325  18.6700325  18.6660692
   7.5585453   7.5585453   7.5585453   7.5585453   7.5724320   7.5583507
   7.5724320   7.5583507   7.5724320   7.5583507   7.5724320   7.5583507
   7.5583507   7.5583507   7.5583507   7.5583507   7.5585453   7.5724320
   7.5585453   7.5724320   7.5585453   7.5724320   7.5585453   7.5724320
   6.7711933   6.7711933   6.7711933   6.7711933   6.7683447   6.7683447
   6.7683447   6.7683447   6.7683447   6.7683447   6.7683447   6.7683447
   5.4126572   5.4126572   5.4126572   5.4126572   5.4074078   5.4074078
   5.4074078   5.4074078   5.4074078   5.4074078   5.4074078   5.4074078
   6.0071517   6.0071517   6.0071517   6.0071517   5.9991540   6.0107307
   5.9991540   6.0107307   5.9991540   6.0107307   5.9991540   6.0107307
   6.0107307   6.0107307   6.0107307   6.0107307   6.0071517   5.9991540
   6.0071517   5.9991540   6.0071517   5.9991540   6.0071517   5.9991540
   0.8668801   0.8668801   0.8668801   0.8668801   0.8654504   0.8686944
   0.8654504   0.8686944   0.8654504   0.8686944   0.8654504   0.8686944
   0.8686944   0.8686944   0.8686944   0.8686944   0.8668801   0.8654504
   0.8668801   0.8654504   0.8668801   0.8654504   0.8668801   0.8654504
   8.3104455   8.3104455   8.3104455   8.3104455   8.3113731   8.3025717
   8.3113731   8.3025717   8.3113731   8.3025717   8.3113731   8.3025717
   8.3025717   8.3025717   8.3025717   8.3025717   8.3104455   8.3113731
   8.3104455   8.3113731   8.3104455   8.3113731   8.3104455   8.3113731
 TTTTTTTTTTTTTTTTTTTTTTTTTTTTTT MOQGAD      TELAPSE     1920.62 TCPU     1516.41
 TTTTTTTTTTTTTTTTTTTTTTTTTTTTTT SHELLXN     TELAPSE     1935.23 TCPU     1526.70
 TTTTTTTTTTTTTTTTTTTTTTTTTTTTTT MONMO3      TELAPSE     1942.82 TCPU     1534.29
 NUMERICALLY INTEGRATED DENSITY    804.0019660942
 TTTTTTTTTTTTTTTTTTTTTTTTTTTTTT NUMDFT      TELAPSE     1945.53 TCPU     1537.00
 CYC  13 ETOT(AU) -6.167201683851E+03 DETOT  1.43E-08 tst  7.66E-13 PX  3.15E-06
 TTTTTTTTTTTTTTTTTTTTTTTTTTTTTT DIIS        TELAPSE     1956.50 TCPU     1547.97
 DIIS TEST: 0.68072E-09 AT SCF   CYCLE  13 - DIIS ACTIVE - HISTORY:    13 CYCLES
 TTTTTTTTTTTTTTTTTTTTTTTTTTTTTT FDIK        TELAPSE     1963.41 TCPU     1553.15
 INSULATING STATE
 TOP OF VALENCE BANDS -    BAND    402; K    4; EIG -2.5603081E-01 AU
 TOP OF VALENCE BANDS -    BAND    402; K    1; EIG -2.5665279E-01 AU
 BOTTOM OF VIRTUAL BANDS - BAND    403; K    4; EIG -9.4469531E-02 AU
 DIRECT ENERGY BAND GAP:   4.3963 eV
 BOTTOM OF VIRTUAL BANDS - BAND    403; K    1; EIG -9.3836345E-02 AU
 TTTTTTTTTTTTTTTTTTTTTTTTTTTTTT PDIG        TELAPSE     1963.75 TCPU     1553.49
 CHARGE NORMALIZATION FACTOR   1.00000000
 TOTAL ATOMIC CHARGES:
  18.6660706  18.6660706  18.6660706  18.6700352  18.6700352  18.6660706
   7.5585448   7.5585448   7.5585448   7.5585448   7.5724293   7.5583491
   7.5724293   7.5583491   7.5724293   7.5583491   7.5724293   7.5583491
   7.5583491   7.5583491   7.5583491   7.5583491   7.5585448   7.5724293
   7.5585448   7.5724293   7.5585448   7.5724293   7.5585448   7.5724293
   6.7711917   6.7711917   6.7711917   6.7711917   6.7683423   6.7683423
   6.7683423   6.7683423   6.7683423   6.7683423   6.7683423   6.7683423
   5.4126560   5.4126560   5.4126560   5.4126560   5.4074066   5.4074066
   5.4074066   5.4074066   5.4074066   5.4074066   5.4074066   5.4074066
   6.0071533   6.0071533   6.0071533   6.0071533   5.9991570   6.0107317
   5.9991570   6.0107317   5.9991570   6.0107317   5.9991570   6.0107317
   6.0107317   6.0107317   6.0107317   6.0107317   6.0071533   5.9991570
   6.0071533   5.9991570   6.0071533   5.9991570   6.0071533   5.9991570
   0.8668797   0.8668797   0.8668797   0.8668797   0.8654505   0.8686946
   0.8654505   0.8686946   0.8654505   0.8686946   0.8654505   0.8686946
   0.8686946   0.8686946   0.8686946   0.8686946   0.8668797   0.8654505
   0.8668797   0.8654505   0.8668797   0.8654505   0.8668797   0.8654505
   8.3104463   8.3104463   8.3104463   8.3104463   8.3113741   8.3025729
   8.3113741   8.3025729   8.3113741   8.3025729   8.3113741   8.3025729
   8.3025729   8.3025729   8.3025729   8.3025729   8.3104463   8.3113741
   8.3104463   8.3113741   8.3104463   8.3113741   8.3104463   8.3113741
 TTTTTTTTTTTTTTTTTTTTTTTTTTTTTT MOQGAD      TELAPSE     1963.77 TCPU     1553.51
 TTTTTTTTTTTTTTTTTTTTTTTTTTTTTT SHELLXN     TELAPSE     1978.66 TCPU     1563.82
 TTTTTTTTTTTTTTTTTTTTTTTTTTTTTT MONMO3      TELAPSE     1988.27 TCPU     1573.43
 NUMERICALLY INTEGRATED DENSITY    804.0019660946
 TTTTTTTTTTTTTTTTTTTTTTTTTTTTTT NUMDFT      TELAPSE     1991.99 TCPU     1577.15
 CYC  14 ETOT(AU) -6.167201683851E+03 DETOT -1.43E-10 tst  1.56E-13 PX  2.39E-06
 TTTTTTTTTTTTTTTTTTTTTTTTTTTTTT DIIS        TELAPSE     1992.46 TCPU     1577.62
 DIIS TEST: 0.15823E-09 AT SCF   CYCLE  14 - DIIS ACTIVE - HISTORY:    14 CYCLES
 TTTTTTTTTTTTTTTTTTTTTTTTTTTTTT FDIK        TELAPSE     1995.70 TCPU     1580.35
 INSULATING STATE
 TOP OF VALENCE BANDS -    BAND    402; K    4; EIG -2.5603086E-01 AU
 TOP OF VALENCE BANDS -    BAND    402; K    1; EIG -2.5665280E-01 AU
 BOTTOM OF VIRTUAL BANDS - BAND    403; K    4; EIG -9.4469634E-02 AU
 DIRECT ENERGY BAND GAP:   4.3963 eV
 BOTTOM OF VIRTUAL BANDS - BAND    403; K    1; EIG -9.3836439E-02 AU
 TTTTTTTTTTTTTTTTTTTTTTTTTTTTTT PDIG        TELAPSE     1996.04 TCPU     1580.68
 CHARGE NORMALIZATION FACTOR   1.00000000
 TOTAL ATOMIC CHARGES:
  18.6660699  18.6660699  18.6660699  18.6700338  18.6700338  18.6660699
   7.5585451   7.5585451   7.5585451   7.5585451   7.5724300   7.5583500
   7.5724300   7.5583500   7.5724300   7.5583500   7.5724300   7.5583500
   7.5583500   7.5583500   7.5583500   7.5583500   7.5585451   7.5724300
   7.5585451   7.5724300   7.5585451   7.5724300   7.5585451   7.5724300
   6.7711922   6.7711922   6.7711922   6.7711922   6.7683423   6.7683423
   6.7683423   6.7683423   6.7683423   6.7683423   6.7683423   6.7683423
   5.4126559   5.4126559   5.4126559   5.4126559   5.4074069   5.4074069
   5.4074069   5.4074069   5.4074069   5.4074069   5.4074069   5.4074069
   6.0071530   6.0071530   6.0071530   6.0071530   5.9991570   6.0107307
   5.9991570   6.0107307   5.9991570   6.0107307   5.9991570   6.0107307
   6.0107307   6.0107307   6.0107307   6.0107307   6.0071530   5.9991570
   6.0071530   5.9991570   6.0071530   5.9991570   6.0071530   5.9991570
   0.8668797   0.8668797   0.8668797   0.8668797   0.8654503   0.8686946
   0.8654503   0.8686946   0.8654503   0.8686946   0.8654503   0.8686946
   0.8686946   0.8686946   0.8686946   0.8686946   0.8668797   0.8654503
   0.8668797   0.8654503   0.8668797   0.8654503   0.8668797   0.8654503
   8.3104462   8.3104462   8.3104462   8.3104462   8.3113740   8.3025727
   8.3113740   8.3025727   8.3113740   8.3025727   8.3113740   8.3025727
   8.3025727   8.3025727   8.3025727   8.3025727   8.3104462   8.3113740
   8.3104462   8.3113740   8.3104462   8.3113740   8.3104462   8.3113740
 TTTTTTTTTTTTTTTTTTTTTTTTTTTTTT MOQGAD      TELAPSE     1996.06 TCPU     1580.70
 TTTTTTTTTTTTTTTTTTTTTTTTTTTTTT SHELLXN     TELAPSE     2006.23 TCPU     1590.86
 +++ ENERGIES IN A.U. +++
 ::: EXT EL-POLE                                  -6.9621907410486E+03
 ::: EXT EL-SPHEROPOLE                             5.6659731430778E+01
 ::: BIELET ZONE E-E                               1.1903278913448E+04
 ::: TOTAL E-E                                     4.9977479038301E+03
 ::: TOTAL E-N + N-E                              -1.7896962541369E+04
 ::: TOTAL N-N                                     1.7530622371062E+03
 ::: KINETIC ENERGY                                5.5363400064692E+03
 ::: PSEUDO TOTAL   ENERGY                        -5.6098123939630E+03
 ::: VIRIAL COEFFICIENT                            9.9340827355896E-01
 TTTTTTTTTTTTTTTTTTTTTTTTTTTTTT MONMO3      TELAPSE     2010.13 TCPU     1594.76
 NUMERICALLY INTEGRATED DENSITY    804.0019660945
 TTTTTTTTTTTTTTTTTTTTTTTTTTTTTT NUMDFT      TELAPSE     2013.01 TCPU     1597.64
 CYC  15 ETOT(AU) -6.167201683851E+03 DETOT -4.88E-10 tst  1.38E-14 PX  2.39E-06

 == SCF ENDED - CONVERGENCE ON ENERGY      E(AU) -6.1672016838513E+03 CYCLES  15


 ENERGY EXPRESSION=HARTREE+FOCK EXCH*0.27000+(M06        EXCH)*0.73000+M06        CORR


 TOTAL ENERGY(DFT)(AU)( 15) -6.1672016838513E+03 DE-4.9E-10 tester 1.4E-14
 TTTTTTTTTTTTTTTTTTTTTTTTTTTTTT EDFT        TELAPSE     2013.02 TCPU     1597.65

 *******************************************************************************
 *                             FORCE CALCULATION                               *
 *******************************************************************************

 TTTTTTTTTTTTTTTTTTTTTTTTTTTTTT NUMDFG      TELAPSE     2024.24 TCPU     1608.87
 INFORMATION **** EXCPOG **** EXCH. BIPO BUFFER LENGTH (WORDS) =    16000000
 WARNING **** EXCPOG **** EXCH. BIPO BUFFER TOO SMALL - TO AVOID I/O SET EXCHSIZE =     7604154
 WARNING **** GENPOG **** COULOMB BIPO BUFFER TOO SMALL - TO AVOID I/O SET BIPOSIZE =     4515600
 INFORMATION **** GENPOG **** BIPO BUFFER LENGTH (WORDS) =     4000000
 TTTTTTTTTTTTTTTTTTTTTTTTTTTTTT SHELXG      TELAPSE     2089.27 TCPU     1662.24


 D3 DISPERSION ENERGY (AU)       -7.6493515069657E-02
 TOTAL ENERGY + DISP (AU)        -6.1672781773664E+03

 CARTESIAN FORCES IN HARTREE/BOHR (ANALYTICAL)
   ATOM                     X                   Y                   Z
   1 248            -6.217248937901E-15  2.451256290719E-03  8.798517470154E-15
   2 248            -1.365574320289E-14 -2.451256290805E-03 -1.154631945610E-14
   3 248             1.992850329202E-14 -1.726136594771E-14 -2.451256290788E-03
   4 248            -5.662137425588E-15 -6.245004513517E-16 -1.748601263785E-15
   5 248             1.332267629550E-14 -3.996802888651E-15  2.664535259100E-15
   6 248            -1.167121954637E-14  2.270406085358E-14  2.451256290722E-03
   7   7             1.633089812206E-03  5.775014525122E-04  2.134973756726E-03
   8   7            -1.633089812255E-03 -5.775014524776E-04  2.134973756747E-03
   9   7             1.633089812274E-03 -5.775014524767E-04 -2.134973756765E-03
  10   7            -1.633089812262E-03  5.775014524598E-04 -2.134973756753E-03
  11   7             1.120077744069E-02  6.966538528891E-03 -1.135038507578E-03
  12   7            -1.096631324982E-02  3.037368666259E-03 -5.091551390560E-03
  13   7            -1.120077744070E-02 -6.966538528889E-03 -1.135038507567E-03
  14   7             1.096631324984E-02  3.037368666280E-03  5.091551390588E-03
  15   7             1.120077744072E-02 -6.966538528892E-03  1.135038507569E-03
  16   7             1.096631324983E-02 -3.037368666268E-03 -5.091551390555E-03
  17   7            -1.120077744073E-02  6.966538528930E-03  1.135038507549E-03
  18   7            -1.096631324984E-02 -3.037368666278E-03  5.091551390591E-03
  19   7            -1.096631324985E-02 -5.091551390549E-03  3.037368666263E-03
  20   7             1.096631324984E-02  5.091551390578E-03  3.037368666273E-03
  21   7             1.096631324983E-02 -5.091551390545E-03 -3.037368666262E-03
  22   7            -1.096631324984E-02  5.091551390569E-03 -3.037368666271E-03
  23   7             1.633089812258E-03  2.134973756718E-03  5.775014524509E-04
  24   7             1.120077744070E-02 -1.135038507575E-03  6.966538528915E-03
  25   7            -1.633089812256E-03 -2.134973756740E-03  5.775014524563E-04
  26   7             1.120077744074E-02  1.135038507571E-03 -6.966538528874E-03
  27   7            -1.633089812257E-03  2.134973756751E-03 -5.775014524607E-04
  28   7            -1.120077744070E-02  1.135038507547E-03  6.966538528909E-03
  29   7             1.633089812287E-03 -2.134973756749E-03 -5.775014524794E-04
  30   7            -1.120077744068E-02 -1.135038507553E-03 -6.966538528858E-03
  31   7            -1.253425497687E-04  8.271444547525E-05  8.271444548524E-05
  32   7             1.253425497989E-04 -8.271444547436E-05  8.271444550101E-05
  33   7            -1.253425498060E-04 -8.271444549401E-05 -8.271444547270E-05
  34   7             1.253425497794E-04  8.271444550456E-05 -8.271444547647E-05
  35   7            -6.772151562182E-03 -2.836549511827E-03  2.779739398902E-03
  36   7            -6.772151562176E-03  2.779739398898E-03 -2.836549511828E-03
  37   7             6.772151562191E-03  2.836549511853E-03  2.779739398914E-03
  38   7             6.772151562169E-03  2.779739398907E-03  2.836549511851E-03
  39   7            -6.772151562159E-03  2.836549511836E-03 -2.779739398897E-03
  40   7             6.772151562163E-03 -2.779739398908E-03 -2.836549511814E-03
  41   7             6.772151562166E-03 -2.836549511862E-03 -2.779739398883E-03
  42   7            -6.772151562188E-03 -2.779739398913E-03  2.836549511851E-03
  43   6             1.658788824197E-03  1.542244587570E-03  1.542244587589E-03
  44   6            -1.658788824206E-03 -1.542244587580E-03  1.542244587583E-03
  45   6             1.658788824196E-03 -1.542244587589E-03 -1.542244587581E-03
  46   6            -1.658788824206E-03  1.542244587585E-03 -1.542244587584E-03
  47   6             5.406598842430E-03  2.264797652512E-03 -1.988515136499E-03
  48   6             5.406598842446E-03 -1.988515136510E-03  2.264797652503E-03
  49   6            -5.406598842419E-03 -2.264797652513E-03 -1.988515136531E-03
  50   6            -5.406598842417E-03 -1.988515136532E-03 -2.264797652518E-03
  51   6             5.406598842427E-03 -2.264797652513E-03  1.988515136528E-03
  52   6            -5.406598842423E-03  1.988515136532E-03  2.264797652513E-03
  53   6            -5.406598842433E-03  2.264797652515E-03  1.988515136536E-03
  54   6             5.406598842416E-03  1.988515136533E-03 -2.264797652518E-03
  55   6            -3.533617612815E-03 -2.247824433113E-03 -3.464766171330E-03
  56   6             3.533617612819E-03  2.247824433113E-03 -3.464766171330E-03
  57   6            -3.533617612840E-03  2.247824433116E-03  3.464766171323E-03
  58   6             3.533617612828E-03 -2.247824433125E-03  3.464766171330E-03
  59   6            -1.173530421276E-03 -3.517335042194E-03 -4.462940355944E-03
  60   6            -5.347902875059E-03  3.615800033939E-03 -1.295907444744E-03
  61   6             1.173530421291E-03  3.517335042169E-03 -4.462940355953E-03
  62   6             5.347902875073E-03  3.615800033977E-03  1.295907444739E-03
  63   6            -1.173530421266E-03  3.517335042179E-03  4.462940355952E-03
  64   6             5.347902875082E-03 -3.615800033957E-03 -1.295907444733E-03
  65   6             1.173530421303E-03 -3.517335042192E-03  4.462940355944E-03
  66   6            -5.347902875078E-03 -3.615800033957E-03  1.295907444717E-03
  67   6            -5.347902875064E-03 -1.295907444744E-03  3.615800033941E-03
  68   6             5.347902875060E-03  1.295907444728E-03  3.615800033948E-03
  69   6             5.347902875059E-03 -1.295907444746E-03 -3.615800033943E-03
  70   6            -5.347902875071E-03  1.295907444735E-03 -3.615800033952E-03
  71   6            -3.533617612840E-03 -3.464766171330E-03 -2.247824433114E-03
  72   6            -1.173530421282E-03 -4.462940355952E-03 -3.517335042179E-03
  73   6             3.533617612824E-03  3.464766171327E-03 -2.247824433120E-03
  74   6            -1.173530421253E-03  4.462940355952E-03  3.517335042178E-03
  75   6             3.533617612828E-03 -3.464766171312E-03  2.247824433118E-03
  76   6             1.173530421275E-03  4.462940355969E-03 -3.517335042176E-03
  77   6            -3.533617612847E-03  3.464766171343E-03  2.247824433113E-03
  78   6             1.173530421275E-03 -4.462940355975E-03  3.517335042160E-03
  79   1            -1.846378131310E-03 -2.419275204079E-03 -6.215590208958E-04
  80   1             1.846378131310E-03  2.419275204081E-03 -6.215590208951E-04
  81   1            -1.846378131309E-03  2.419275204081E-03  6.215590208958E-04
  82   1             1.846378131309E-03 -2.419275204079E-03  6.215590208956E-04
  83   1            -6.331799765902E-05  5.473853447713E-05  1.236297772693E-04
  84   1            -7.665543532177E-03  6.611071817535E-04 -4.285168734702E-03
  85   1             6.331799765946E-05 -5.473853447802E-05  1.236297772702E-04
  86   1             7.665543532176E-03  6.611071817546E-04  4.285168734697E-03
  87   1            -6.331799765924E-05 -5.473853447846E-05 -1.236297772715E-04
  88   1             7.665543532177E-03 -6.611071817539E-04 -4.285168734700E-03
  89   1             6.331799766035E-05  5.473853447868E-05 -1.236297772707E-04
  90   1            -7.665543532176E-03 -6.611071817557E-04  4.285168734698E-03
  91   1            -7.665543532178E-03 -4.285168734703E-03  6.611071817531E-04
  92   1             7.665543532178E-03  4.285168734702E-03  6.611071817544E-04
  93   1             7.665543532179E-03 -4.285168734700E-03 -6.611071817526E-04
  94   1            -7.665543532178E-03  4.285168734700E-03 -6.611071817537E-04
  95   1            -1.846378131309E-03 -6.215590208953E-04 -2.419275204080E-03
  96   1            -6.331799765946E-05  1.236297772715E-04  5.473853447713E-05
  97   1             1.846378131309E-03  6.215590208947E-04 -2.419275204080E-03
  98   1            -6.331799765857E-05 -1.236297772733E-04 -5.473853448179E-05
  99   1             1.846378131309E-03 -6.215590208944E-04  2.419275204079E-03
 100   1             6.331799765924E-05 -1.236297772731E-04  5.473853447824E-05
 101   1            -1.846378131309E-03  6.215590208960E-04  2.419275204080E-03
 102   1             6.331799765880E-05  1.236297772731E-04 -5.473853447979E-05
 103   8             2.855805583117E-03  3.568821846830E-03  2.512965355927E-04
 104   8            -2.855805583142E-03 -3.568821846821E-03  2.512965355759E-04
 105   8             2.855805583113E-03 -3.568821846809E-03 -2.512965355761E-04
 106   8            -2.855805583120E-03  3.568821846811E-03 -2.512965355800E-04
 107   8            -3.814271155330E-03  2.505332363540E-04  4.657265309769E-03
 108   8             1.723623416578E-02 -6.984698447582E-03  7.108707994533E-03
 109   8             3.814271155343E-03 -2.505332363612E-04  4.657265309758E-03
 110   8            -1.723623416579E-02 -6.984698447602E-03 -7.108707994561E-03
 111   8            -3.814271155356E-03 -2.505332363469E-04 -4.657265309767E-03
 112   8            -1.723623416579E-02  6.984698447597E-03  7.108707994526E-03
 113   8             3.814271155344E-03  2.505332363754E-04 -4.657265309776E-03
 114   8             1.723623416580E-02  6.984698447602E-03 -7.108707994536E-03
 115   8             1.723623416579E-02  7.108707994540E-03 -6.984698447567E-03
 116   8            -1.723623416580E-02 -7.108707994561E-03 -6.984698447615E-03
 117   8            -1.723623416578E-02  7.108707994536E-03  6.984698447604E-03
 118   8             1.723623416579E-02 -7.108707994540E-03  6.984698447599E-03
 119   8             2.855805583124E-03  2.512965356006E-04  3.568821846823E-03
 120   8            -3.814271155337E-03  4.657265309765E-03  2.505332363576E-04
 121   8            -2.855805583113E-03 -2.512965355682E-04  3.568821846818E-03
 122   8            -3.814271155365E-03 -4.657265309771E-03 -2.505332363789E-04
 123   8            -2.855805583110E-03  2.512965355652E-04 -3.568821846818E-03
 124   8             3.814271155346E-03 -4.657265309756E-03  2.505332363576E-04
 125   8             2.855805583120E-03 -2.512965355838E-04 -3.568821846825E-03
 126   8             3.814271155357E-03  4.657265309776E-03 -2.505332363754E-04

 RESULTANT FORCE     1.419697692739E-14 -4.479056014972E-15  3.441691376338E-15

 SYMMETRY ALLOWED FORCES (ANALYTICAL) (DIRECTION, FORCE)

    1  4.9025126E-03    2  1.7626290E-03    3  6.1493991E-03    4  4.4211825E-03
    5 -8.7679933E-03    6  2.2680188E-03    7  3.6334632E-02    8  1.4553448E-02
    9 -2.7928493E-02   10 -1.5857889E-02   11  3.3575394E-04   12 -6.9611403E-05
   13  1.0966107E-02   14  1.8750914E-03   15 -1.9217402E-02   16  1.6462570E-03
   17  5.2272657E-03   18 -8.3777715E-03   19 -9.6443947E-04   20  1.5342793E-02
   21 -3.5582480E-03   22 -9.4862408E-03   23 -1.1562884E-02   24 -1.1115368E-02
   25 -7.6003268E-03   26 -9.3817309E-03   27  1.2521458E-02   28 -1.3343163E-02
   29 -3.4642057E-03   30 -1.9505386E-03   31 -7.7390451E-04   32 -8.5313067E-03
   33  3.9467209E-04   34  1.4919080E-04   35 -1.7158926E-05   36  6.5997124E-03
   37 -1.9510961E-02   38 -1.4008873E-02   39  1.5747162E-03   40 -2.4297577E-04
   41  1.2849255E-02   42  1.4243080E-02   43  6.0618617E-03   44 -7.1274758E-03
   45 -2.7944146E-02   46  4.4384782E-02   47  2.0503071E-02
 TTTTTTTTTTTTTTTTTTTTTTTTTTTTTT TOTGRA      TELAPSE     2108.01 TCPU     1680.98
 INFORMATION **** opta001 **** GEOMETRY OUTPUT FILE
 CLASSICAL MODEL (SCHLEGEL) USED AS INITIAL HESSIAN MATRIX
 REFERENCE GEOMETRY DEFINED

 MAX GRADIENT      0.044385  THRESHOLD              0.000450 CONVERGED NO
 RMS GRADIENT      0.013636  THRESHOLD              0.000300 CONVERGED NO

 GRADIENT NORM     0.093485  GRADIENT THRESHOLD     0.500000

 PREDICTED ENERGY CHANGE    -0.278E-03

 INITIAL DISPLACEMENTS
  0.000741  0.000207  0.000001  0.000407 -0.000074 -0.001092 -0.000051 -0.000343
 -0.001507 -0.000124 -0.002747  0.001929 -0.000784 -0.000086  0.000628 -0.000614
  0.000909 -0.000286 -0.000447 -0.000202  0.000133 -0.000140 -0.000281  0.000361
 -0.000568 -0.001106  0.000157 -0.002314 -0.000475  0.000149 -0.000279 -0.000593
  0.000650 -0.000995 -0.001145  0.000364 -0.003340 -0.000354 -0.005695  0.001928
  0.003136 -0.003070  0.005271 -0.001140  0.001074  0.004112 -0.002435
 TTTTTTTTTTTTTTTTTTTTTTTTTTTTTT OPTI        TELAPSE     2118.26 TCPU     1681.26

 OPTOPTOPTOPTOPTOPTOPTOPTOPTOPTOPTOPTOPTOPTOPTOPTOPTOPTOPTOPTOPTOPTOPTOPTOPTOPT

 - INFORMATION ON SCF MOVED TO SCFOUT.LOG
 GEOMETRY OPTIMIZATION INFORMATION STORED IN OPTINFO.DAT

 OPTOPTOPTOPTOPTOPTOPTOPTOPTOPTOPTOPTOPTOPTOPTOPTOPTOPTOPTOPTOPTOPTOPTOPTOPTOPT
 *******************************************************************************
 COORDINATE OPTIMIZATION - POINT    2
 *******************************************************************************
 LATTICE PARAMETERS (ANGSTROMS AND DEGREES) - BOHR = 0.5291772083 ANGSTROM
 PRIMITIVE CELL - CENTRING CODE 6/1 VOLUME=  2854.294534 - DENSITY  1.180 g/cm^3
         A              B              C           ALPHA      BETA       GAMMA 
    15.47849968    15.47849968    15.47849968   110.285563 109.065590 109.065590
 *******************************************************************************
 ATOMS IN THE ASYMMETRIC UNIT   18 - ATOMS IN THE UNIT CELL:  126
     ATOM                 X/A                 Y/B                 Z/C    
 *******************************************************************************
      1 T 248 CD   -2.499890884430E-01  5.000000000000E-01  2.500109115570E-01
      2 F 248 CD    2.499890884430E-01 -5.000000000000E-01 -2.500109115570E-01
      3 F 248 CD    2.499890884430E-01 -2.500109115570E-01 -5.000000000000E-01
      4 T 248 CD   -5.000000000000E-01  2.500000000000E-01 -2.500000000000E-01
      5 F 248 CD    5.000000000000E-01 -2.500000000000E-01  2.500000000000E-01
      6 F 248 CD   -2.499890884430E-01  2.500109115570E-01  5.000000000000E-01
      7 T   7 N    -3.170391913565E-01  3.583224301168E-01  2.697485934129E-01
      8 F   7 N     8.857383670383E-02  4.132122152305E-01 -2.697485934129E-01
      9 F   7 N     3.170391913565E-01 -4.132122152305E-01 -3.246383785267E-01
     10 F   7 N    -8.857383670383E-02 -3.583224301168E-01  3.246383785267E-01
     11 T   7 N     2.697366515128E-01 -3.170590669659E-01  3.583185678864E-01
     12 T   7 N     3.583079520754E-01  2.697223502230E-01 -3.170465911202E-01
     13 F   7 N     3.246223651476E-01 -8.858191637365E-02 -3.583185678864E-01
     14 F   7 N     4.132310586568E-01 -2.697223502230E-01  8.858560185240E-02
     15 F   7 N    -2.697366515128E-01  8.858191637365E-02  4.132042815213E-01
     16 F   7 N    -4.132310586568E-01 -3.246454568044E-01  3.170465911202E-01
     17 F   7 N    -3.246223651476E-01  3.170590669659E-01 -4.132042815213E-01
     18 F   7 N    -3.583079520754E-01  3.246454568044E-01 -8.858560185240E-02
     19 F   7 N     3.583079520754E-01 -3.170465911202E-01  2.697223502230E-01
     20 F   7 N     4.132310586568E-01  8.858560185240E-02 -2.697223502230E-01
     21 F   7 N    -4.132310586568E-01  3.170465911202E-01 -3.246454568044E-01
     22 F   7 N    -3.583079520754E-01 -8.858560185240E-02  3.246454568044E-01
     23 F   7 N    -3.170391913565E-01  2.697485934129E-01  3.583224301168E-01
     24 F   7 N     2.697366515128E-01  3.583185678864E-01 -3.170590669659E-01
     25 F   7 N    -8.857383670383E-02  3.246383785267E-01 -3.583224301168E-01
     26 F   7 N    -2.697366515128E-01  4.132042815213E-01  8.858191637365E-02
     27 F   7 N     8.857383670383E-02 -2.697485934129E-01  4.132122152305E-01
     28 F   7 N    -3.246223651476E-01 -4.132042815213E-01  3.170590669659E-01
     29 F   7 N     3.170391913565E-01 -3.246383785267E-01 -4.132122152305E-01
     30 F   7 N     3.246223651476E-01 -3.583185678864E-01 -8.858191637365E-02
     31 T   7 N    -1.919917024076E-01  4.560447630051E-01  4.560447630051E-01
     32 F   7 N     0.000000000000E+00  3.519635345873E-01 -4.560447630051E-01
     33 F   7 N     1.919917024076E-01 -3.519635345873E-01 -3.519635345873E-01
     34 F   7 N     0.000000000000E+00 -4.560447630051E-01  3.519635345873E-01
     35 T   7 N     4.560040795723E-01 -1.919645114660E-01  4.560186418664E-01
     36 F   7 N     4.560040795723E-01  4.560186418664E-01 -1.919645114660E-01
     37 F   7 N     3.520168466676E-01 -1.456229413492E-05 -4.560186418664E-01
     38 F   7 N     3.520168466676E-01 -4.560186418664E-01 -1.456229413492E-05
     39 F   7 N    -4.560040795723E-01  1.456229413492E-05  3.520314089617E-01
     40 F   7 N    -3.520168466676E-01 -3.520314089617E-01  1.919645114660E-01
     41 F   7 N    -3.520168466676E-01  1.919645114660E-01 -3.520314089617E-01
     42 F   7 N    -4.560040795723E-01  3.520314089617E-01  1.456229413492E-05
     43 T   6 C    -2.750054847109E-01  3.611961727430E-01  3.611961727430E-01
     44 F   6 C     0.000000000000E+00  3.637983425460E-01 -3.611961727430E-01
     45 F   6 C     2.750054847109E-01 -3.637983425460E-01 -3.637983425460E-01
     46 F   6 C     0.000000000000E+00 -3.611961727430E-01  3.637983425460E-01
     47 T   6 C     3.611726966325E-01 -2.750132002904E-01  3.611765245208E-01
     48 F   6 C     3.611726966325E-01  3.611765245208E-01 -2.750132002904E-01
     49 F   6 C     3.638102751889E-01 -3.827888267971E-06 -3.611765245208E-01
     50 F   6 C     3.638102751889E-01 -3.611765245208E-01 -3.827888267971E-06
     51 F   6 C    -3.611726966325E-01  3.827888267971E-06  3.638141030772E-01
     52 F   6 C    -3.638102751889E-01 -3.638141030772E-01  2.750132002904E-01
     53 F   6 C    -3.638102751889E-01  2.750132002904E-01 -3.638141030772E-01
     54 F   6 C    -3.611726966325E-01  3.638141030772E-01  3.827888267971E-06
     55 T   6 C    -3.924472816662E-01  2.566088215478E-01  2.018994162786E-01
     56 F   6 C     5.470940526914E-02  4.056533020551E-01 -2.018994162786E-01
     57 F   6 C     3.924472816662E-01 -4.056533020551E-01 -3.509438967860E-01
     58 F   6 C    -5.470940526914E-02 -2.566088215478E-01  3.509438967860E-01
     59 T   6 C     2.018973938546E-01 -3.924618046356E-01  2.565962445225E-01
     60 T   6 C     2.566012865182E-01  2.018703844974E-01 -3.924534281540E-01
     61 F   6 C     3.509419508419E-01 -5.469885066795E-02 -2.565962445225E-01
     62 F   6 C     4.056761873486E-01 -2.018703844974E-01  5.473090202081E-02
     63 F   6 C    -2.018973938546E-01  5.469885066795E-02  4.056408015098E-01
     64 F   6 C    -4.056761873486E-01 -3.509452853278E-01  3.924534281540E-01
     65 F   6 C    -3.509419508419E-01  3.924618046356E-01 -4.056408015098E-01
     66 F   6 C    -2.566012865182E-01  3.509452853278E-01 -5.473090202081E-02
     67 F   6 C     2.566012865182E-01 -3.924534281540E-01  2.018703844974E-01
     68 F   6 C     4.056761873486E-01  5.473090202081E-02 -2.018703844974E-01
     69 F   6 C    -4.056761873486E-01  3.924534281540E-01 -3.509452853278E-01
     70 F   6 C    -2.566012865182E-01 -5.473090202081E-02  3.509452853278E-01
     71 F   6 C    -3.924472816662E-01  2.018994162786E-01  2.566088215478E-01
     72 F   6 C     2.018973938546E-01  2.565962445225E-01 -3.924618046356E-01
     73 F   6 C    -5.470940526914E-02  3.509438967860E-01 -2.566088215478E-01
     74 F   6 C    -2.018973938546E-01  4.056408015098E-01  5.469885066795E-02
     75 F   6 C     5.470940526914E-02 -2.018994162786E-01  4.056533020551E-01
     76 F   6 C    -3.509419508419E-01 -4.056408015098E-01  3.924618046356E-01
     77 F   6 C     3.924472816662E-01 -3.509438967860E-01 -4.056533020551E-01
     78 F   6 C     3.509419508419E-01 -2.565962445225E-01 -5.469885066795E-02
     79 T   1 H    -4.422225819294E-01  2.287875412117E-01  1.197356296248E-01
     80 F   1 H     1.090519115869E-01  4.380417884457E-01 -1.197356296248E-01
     81 F   1 H     4.422225819294E-01 -4.380417884457E-01 -3.289898768589E-01
     82 F   1 H    -1.090519115869E-01 -2.287875412117E-01  3.289898768589E-01
     83 T   1 H     1.197396013568E-01 -4.422401983613E-01  2.287784410664E-01
     84 T   1 H     2.287831320278E-01  1.196989505296E-01 -4.422243199604E-01
     85 F   1 H     3.289813605723E-01 -1.090388397096E-01 -2.287784410664E-01
     86 F   1 H     4.380767295100E-01 -1.196989505296E-01  1.090841814982E-01
     87 F   1 H    -1.197396013568E-01  1.090388397096E-01  4.380202002819E-01
     88 F   1 H    -4.380767295100E-01 -3.289925480118E-01  4.422243199604E-01
     89 F   1 H    -3.289813605723E-01  4.422401983613E-01 -4.380202002819E-01
     90 F   1 H    -2.287831320278E-01  3.289925480118E-01 -1.090841814982E-01
     91 F   1 H     2.287831320278E-01 -4.422243199604E-01  1.196989505296E-01
     92 F   1 H     4.380767295100E-01  1.090841814982E-01 -1.196989505296E-01
     93 F   1 H    -4.380767295100E-01  4.422243199604E-01 -3.289925480118E-01
     94 F   1 H    -2.287831320278E-01 -1.090841814982E-01  3.289925480118E-01
     95 F   1 H    -4.422225819294E-01  1.197356296248E-01  2.287875412117E-01
     96 F   1 H     1.197396013568E-01  2.287784410664E-01 -4.422401983613E-01
     97 F   1 H    -1.090519115869E-01  3.289898768589E-01 -2.287875412117E-01
     98 F   1 H    -1.197396013568E-01  4.380202002819E-01  1.090388397096E-01
     99 F   1 H     1.090519115869E-01 -1.197356296248E-01  4.380417884457E-01
    100 F   1 H    -3.289813605723E-01 -4.380202002819E-01  4.422401983613E-01
    101 F   1 H     4.422225819294E-01 -3.289898768589E-01 -4.380417884457E-01
    102 F   1 H     3.289813605723E-01 -2.287784410664E-01 -1.090388397096E-01
    103 T   8 O    -1.590559424163E-01  4.521975806554E-01 -4.628899906361E-01
    104 F   8 O    -8.491242870848E-02  3.038340482198E-01  4.628899906361E-01
    105 F   8 O     1.590559424163E-01 -3.038340482198E-01 -3.887464769282E-01
    106 F   8 O     8.491242870848E-02 -4.521975806554E-01  3.887464769282E-01
    107 T   8 O    -4.629601025185E-01 -1.589594090639E-01  4.521325883981E-01
    108 T   8 O     4.521613622187E-01 -4.629027704917E-01 -1.590547167321E-01
    109 F   8 O     3.889080025381E-01  8.490730908345E-02 -4.521325883981E-01
    110 F   8 O     3.038480537597E-01  4.629027704917E-01 -8.493586728955E-02
    111 F   8 O     4.629601025185E-01 -8.490730908345E-02  3.040006934546E-01
    112 F   8 O    -3.038480537597E-01 -3.887839210492E-01  1.590547167321E-01
    113 F   8 O    -3.889080025381E-01  1.589594090639E-01 -3.040006934546E-01
    114 F   8 O    -4.521613622187E-01  3.887839210492E-01  8.493586728955E-02
    115 F   8 O     4.521613622187E-01 -1.590547167321E-01 -4.629027704917E-01
    116 F   8 O     3.038480537597E-01 -8.493586728955E-02  4.629027704917E-01
    117 F   8 O    -3.038480537597E-01  1.590547167321E-01 -3.887839210492E-01
    118 F   8 O    -4.521613622187E-01  8.493586728955E-02  3.887839210492E-01
    119 F   8 O    -1.590559424163E-01 -4.628899906361E-01  4.521975806554E-01
    120 F   8 O    -4.629601025185E-01  4.521325883981E-01 -1.589594090639E-01
    121 F   8 O     8.491242870848E-02  3.887464769282E-01 -4.521975806554E-01
    122 F   8 O     4.629601025185E-01  3.040006934546E-01 -8.490730908345E-02
    123 F   8 O    -8.491242870848E-02  4.628899906361E-01  3.038340482198E-01
    124 F   8 O    -3.889080025381E-01 -3.040006934546E-01  1.589594090639E-01
    125 F   8 O     1.590559424163E-01 -3.887464769282E-01 -3.038340482198E-01
    126 F   8 O     3.889080025381E-01 -4.521325883981E-01  8.490730908345E-02

 TRANSFORMATION MATRIX PRIMITIVE-CRYSTALLOGRAPHIC CELL
  0.0000  1.0000  1.0000  1.0000  0.0000  1.0000  1.0000  1.0000  0.0000

 *******************************************************************************
 CRYSTALLOGRAPHIC CELL (VOLUME=       5708.58906790)
         A              B              C           ALPHA      BETA       GAMMA 
    17.69295668    17.96239257    17.96239257    90.000000  90.000000  90.000000

 COORDINATES IN THE CRYSTALLOGRAPHIC CELL
     ATOM                 X/A                 Y/B                 Z/C    
 *******************************************************************************
      1 T 248 CD    1.046639582838E-16  2.500109115570E-01  5.000000000000E-01
      2 F 248 CD   -5.000000000000E-01  2.499890884430E-01 -2.808190318180E-24
      3 F 248 CD    5.000000000000E-01  5.233197936087E-17  2.499890884430E-01
      4 T 248 CD    2.500000000000E-01  5.000000000000E-01  7.849796590464E-17
      5 F 248 CD    2.500000000000E-01  2.189864980225E-25  5.000000000000E-01
      6 F 248 CD   -1.217121938827E-42  5.000000000000E-01  2.500109115570E-01
      7 T   7 N    -2.744489255689E-02  2.971934859698E-01  3.857673226736E-01
      8 F   7 N     2.744489255689E-02 -2.971934859698E-01  3.857673226736E-01
      9 F   7 N    -2.744489255689E-02 -2.971934859698E-01 -3.857673226736E-01
     10 F   7 N     2.744489255689E-02  2.971934859698E-01 -3.857673226736E-01
     11 T   7 N     3.857614247039E-01 -2.744285681742E-02  2.971795083302E-01
     12 T   7 N     2.971839035137E-01  3.857695053661E-01 -2.746155329070E-02
     13 F   7 N    -3.857614247039E-01  2.744285681742E-02  2.971795083302E-01
     14 F   7 N    -2.971839035137E-01  3.857695053661E-01  2.746155329070E-02
     15 F   7 N     3.857614247039E-01  2.744285681742E-02 -2.971795083302E-01
     16 F   7 N    -2.971839035137E-01 -3.857695053661E-01 -2.746155329070E-02
     17 F   7 N    -3.857614247039E-01 -2.744285681742E-02 -2.971795083302E-01
     18 F   7 N     2.971839035137E-01 -3.857695053661E-01  2.746155329070E-02
     19 F   7 N     2.971839035137E-01 -2.746155329070E-02  3.857695053661E-01
     20 F   7 N    -2.971839035137E-01  2.746155329070E-02  3.857695053661E-01
     21 F   7 N    -2.971839035137E-01 -2.746155329070E-02 -3.857695053661E-01
     22 F   7 N     2.971839035137E-01  2.746155329070E-02 -3.857695053661E-01
     23 F   7 N    -2.744489255689E-02  3.857673226736E-01  2.971934859698E-01
     24 F   7 N     3.857614247039E-01  2.971795083302E-01 -2.744285681742E-02
     25 F   7 N     2.744489255689E-02 -3.857673226736E-01  2.971934859698E-01
     26 F   7 N     3.857614247039E-01 -2.971795083302E-01  2.744285681742E-02
     27 F   7 N     2.744489255689E-02  3.857673226736E-01 -2.971934859698E-01
     28 F   7 N    -3.857614247039E-01 -2.971795083302E-01 -2.744285681742E-02
     29 F   7 N    -2.744489255689E-02 -3.857673226736E-01 -2.971934859698E-01
     30 F   7 N    -3.857614247039E-01  2.971795083302E-01  2.744285681742E-02
     31 T   7 N    -4.479593857911E-01 -9.599585120381E-02 -9.599585120381E-02
     32 F   7 N     4.479593857911E-01  9.599585120381E-02 -9.599585120381E-02
     33 F   7 N    -4.479593857911E-01  9.599585120381E-02  9.599585120381E-02
     34 F   7 N     4.479593857911E-01 -9.599585120381E-02  9.599585120381E-02
     35 T   7 N    -9.597497458595E-02 -4.480063835476E-01 -9.598953688009E-02
     36 F   7 N    -9.597497458595E-02 -9.598953688009E-02 -4.480063835476E-01
     37 F   7 N     9.597497458595E-02  4.480063835476E-01 -9.598953688009E-02
     38 F   7 N     9.597497458595E-02 -9.598953688009E-02  4.480063835476E-01
     39 F   7 N    -9.597497458595E-02  4.480063835476E-01  9.598953688009E-02
     40 F   7 N     9.597497458595E-02  9.598953688009E-02 -4.480063835476E-01
     41 F   7 N     9.597497458595E-02 -4.480063835476E-01  9.598953688009E-02
     42 F   7 N    -9.597497458595E-02  9.598953688009E-02  4.480063835476E-01
     43 T   6 C    -1.301084901504E-03  3.624972576445E-01  3.624972576445E-01
     44 F   6 C     1.301084901504E-03 -3.624972576445E-01  3.624972576445E-01
     45 F   6 C    -1.301084901504E-03 -3.624972576445E-01 -3.624972576445E-01
     46 F   6 C     1.301084901504E-03  3.624972576445E-01 -3.624972576445E-01
     47 T   6 C     3.624953137990E-01 -1.318789278200E-03  3.624914859107E-01
     48 F   6 C     3.624953137990E-01  3.624914859107E-01 -1.318789278200E-03
     49 F   6 C    -3.624953137990E-01  1.318789278200E-03  3.624914859107E-01
     50 F   6 C    -3.624953137990E-01  3.624914859107E-01  1.318789278200E-03
     51 F   6 C     3.624953137990E-01  1.318789278200E-03 -3.624914859107E-01
     52 F   6 C    -3.624953137990E-01 -3.624914859107E-01 -1.318789278200E-03
     53 F   6 C    -3.624953137990E-01 -1.318789278200E-03 -3.624914859107E-01
     54 F   6 C     3.624953137990E-01 -3.624914859107E-01  1.318789278200E-03
     55 T   6 C    -7.452224025367E-02  2.764216565323E-01  3.311310618015E-01
     56 F   6 C     7.452224025367E-02 -2.764216565323E-01  3.311310618015E-01
     57 F   6 C    -7.452224025367E-02 -2.764216565323E-01 -3.311310618015E-01
     58 F   6 C     7.452224025367E-02  2.764216565323E-01 -3.311310618015E-01
     59 T   6 C     3.311185230162E-01 -7.452227849365E-02  2.764196723482E-01
     60 T   6 C     2.764078349126E-01  3.311387369334E-01 -7.453745041518E-02
     61 F   6 C    -3.311185230162E-01  7.452227849365E-02  2.764196723482E-01
     62 F   6 C    -2.764078349126E-01  3.311387369334E-01  7.453745041518E-02
     63 F   6 C     3.311185230162E-01  7.452227849365E-02 -2.764196723482E-01
     64 F   6 C    -2.764078349126E-01 -3.311387369334E-01 -7.453745041518E-02
     65 F   6 C    -3.311185230162E-01 -7.452227849365E-02 -2.764196723482E-01
     66 F   6 C     2.764078349126E-01 -3.311387369334E-01  7.453745041518E-02
     67 F   6 C     2.764078349126E-01 -7.453745041518E-02  3.311387369334E-01
     68 F   6 C    -2.764078349126E-01  7.453745041518E-02  3.311387369334E-01
     69 F   6 C    -2.764078349126E-01 -7.453745041518E-02 -3.311387369334E-01
     70 F   6 C     2.764078349126E-01  7.453745041518E-02 -3.311387369334E-01
     71 F   6 C    -7.452224025367E-02  3.311310618015E-01  2.764216565323E-01
     72 F   6 C     3.311185230162E-01  2.764196723482E-01 -7.452227849365E-02
     73 F   6 C     7.452224025367E-02 -3.311310618015E-01  2.764216565323E-01
     74 F   6 C     3.311185230162E-01 -2.764196723482E-01  7.452227849365E-02
     75 F   6 C     7.452224025367E-02  3.311310618015E-01 -2.764216565323E-01
     76 F   6 C    -3.311185230162E-01 -2.764196723482E-01 -7.452227849365E-02
     77 F   6 C    -7.452224025367E-02 -3.311310618015E-01 -2.764216565323E-01
     78 F   6 C    -3.311185230162E-01  2.764196723482E-01  7.452227849365E-02
     79 T   1 H    -1.046271236170E-01  2.243627532419E-01  3.334146648287E-01
     80 F   1 H     1.046271236170E-01 -2.243627532419E-01  3.334146648287E-01
     81 F   1 H    -1.046271236170E-01 -2.243627532419E-01 -3.334146648287E-01
     82 F   1 H     1.046271236170E-01  2.243627532419E-01 -3.334146648287E-01
     83 T   1 H     3.333993206741E-01 -1.046208796077E-01  2.243604809645E-01
     84 T   1 H     2.243457492707E-01  3.334299307689E-01 -1.046467987411E-01
     85 F   1 H    -3.333993206741E-01  1.046208796077E-01  2.243604809645E-01
     86 F   1 H    -2.243457492707E-01  3.334299307689E-01  1.046467987411E-01
     87 F   1 H     3.333993206741E-01  1.046208796077E-01 -2.243604809645E-01
     88 F   1 H    -2.243457492707E-01 -3.334299307689E-01 -1.046467987411E-01
     89 F   1 H    -3.333993206741E-01 -1.046208796077E-01 -2.243604809645E-01
     90 F   1 H     2.243457492707E-01 -3.334299307689E-01  1.046467987411E-01
     91 F   1 H     2.243457492707E-01 -1.046467987411E-01  3.334299307689E-01
     92 F   1 H    -2.243457492707E-01  1.046467987411E-01  3.334299307689E-01
     93 F   1 H    -2.243457492707E-01 -1.046467987411E-01 -3.334299307689E-01
     94 F   1 H     2.243457492707E-01  1.046467987411E-01 -3.334299307689E-01
     95 F   1 H    -1.046271236170E-01  3.334146648287E-01  2.243627532419E-01
     96 F   1 H     3.333993206741E-01  2.243604809645E-01 -1.046208796077E-01
     97 F   1 H     1.046271236170E-01 -3.334146648287E-01  2.243627532419E-01
     98 F   1 H     3.333993206741E-01 -2.243604809645E-01  1.046208796077E-01
     99 F   1 H     1.046271236170E-01  3.334146648287E-01 -2.243627532419E-01
    100 F   1 H    -3.333993206741E-01 -2.243604809645E-01 -1.046208796077E-01
    101 F   1 H    -1.046271236170E-01 -3.334146648287E-01 -2.243627532419E-01
    102 F   1 H    -3.333993206741E-01  2.243604809645E-01  1.046208796077E-01
    103 T   8 O    -4.258182337822E-01 -3.707175685393E-02 -1.219841855624E-01
    104 F   8 O     4.258182337822E-01  3.707175685393E-02 -1.219841855624E-01
    105 F   8 O    -4.258182337822E-01  3.707175685393E-02  1.219841855624E-01
    106 F   8 O     4.258182337822E-01 -3.707175685393E-02  1.219841855624E-01
    107 T   8 O    -1.219333590737E-01 -4.259340525283E-01 -3.702604999021E-02
    108 T   8 O    -3.705942472126E-02 -1.219952920108E-01 -4.258433457705E-01
    109 F   8 O     1.219333590737E-01  4.259340525283E-01 -3.702604999021E-02
    110 F   8 O     3.705942472126E-02 -1.219952920108E-01  4.258433457705E-01
    111 F   8 O    -1.219333590737E-01  4.259340525283E-01  3.702604999021E-02
    112 F   8 O     3.705942472126E-02  1.219952920108E-01 -4.258433457705E-01
    113 F   8 O     1.219333590737E-01 -4.259340525283E-01  3.702604999021E-02
    114 F   8 O    -3.705942472126E-02  1.219952920108E-01  4.258433457705E-01
    115 F   8 O    -3.705942472126E-02 -4.258433457705E-01 -1.219952920108E-01
    116 F   8 O     3.705942472126E-02  4.258433457705E-01 -1.219952920108E-01
    117 F   8 O     3.705942472126E-02 -4.258433457705E-01  1.219952920108E-01
    118 F   8 O    -3.705942472126E-02  4.258433457705E-01  1.219952920108E-01
    119 F   8 O    -4.258182337822E-01 -1.219841855624E-01 -3.707175685393E-02
    120 F   8 O    -1.219333590737E-01 -3.702604999021E-02 -4.259340525283E-01
    121 F   8 O     4.258182337822E-01  1.219841855624E-01 -3.707175685393E-02
    122 F   8 O    -1.219333590737E-01  3.702604999021E-02  4.259340525283E-01
    123 F   8 O     4.258182337822E-01 -1.219841855624E-01  3.707175685393E-02
    124 F   8 O     1.219333590737E-01  3.702604999021E-02 -4.259340525283E-01
    125 F   8 O    -4.258182337822E-01  1.219841855624E-01  3.707175685393E-02
    126 F   8 O     1.219333590737E-01 -3.702604999021E-02  4.259340525283E-01

 T = ATOM BELONGING TO THE ASYMMETRIC UNIT

 TOTAL ENERGY(DFT)(AU)(  7) -6.1672784563333E+03     DE (AU)   -2.790E-04

 SYMMETRY ALLOWED FORCES  (COORDINATE, FORCE)

    1  4.8823183E-03    2  1.6545724E-03    3  6.1234782E-03    4  4.3658122E-03
    5 -8.5869662E-03    6  2.1880099E-03    7  3.5747103E-02    8  1.4368215E-02
    9 -2.7589429E-02   10 -1.5647900E-02   11  3.2808203E-04   12 -3.7738808E-05
   13  1.0889771E-02   14  1.9572589E-03   15 -1.9100423E-02   16  1.6717325E-03
   17  5.0620184E-03   18 -8.2618650E-03   19 -9.5402206E-04   20  1.5098760E-02
   21 -3.4543424E-03   22 -9.3519800E-03   23 -1.1341652E-02   24 -1.0969948E-02
   25 -7.4668035E-03   26 -9.2666720E-03   27  1.2328916E-02   28 -1.2983955E-02
   29 -3.3248282E-03   30 -1.9132842E-03   31 -7.5473985E-04   32 -8.4086466E-03
   33  3.8331661E-04   34  1.5010576E-04   35 -1.3227043E-05   36  6.5159550E-03
   37 -1.9257038E-02   38 -1.3824055E-02   39  1.6080512E-03   40 -3.0562536E-04
   41  1.2623432E-02   42  1.4010085E-02   43  5.8608238E-03   44 -6.9732755E-03
   45 -2.7606800E-02   46  4.3814993E-02   47  2.0218042E-02

 GRADIENT NORM     0.092184  GRADIENT THRESHOLD     0.500000

 PREDICTED ENERGY CHANGE    -0.271E-01
 SCSCSCSCSCSCSCSCSCSCSCSCSCSCSCSCSCSCSCSCSCSCSCSCSCSCSCSCSCSCSCSCSCSCSCSCSCSCSC
 DISPLACEMENT SCALED BY  0.1706
 NO CONVERGENCE TESTS PERFORMED
           GRADIENT INFORMATIONS AT   --    PREDICTED POINT WRT CURR.POINT
   I  PREV.GRAD   CURR.GRAD   PRED.POINT  OLD.DISP NEW.DISP
    1   -0.0049     -0.0049     -0.0043      0.1577      0.0269
    2   -0.0018     -0.0017      0.0014      0.2385      0.0407
    3   -0.0061     -0.0061     -0.0054     -0.0346     -0.0059
    4   -0.0044     -0.0044     -0.0028     -0.0016     -0.0003
    5    0.0088      0.0086      0.0035     -0.0863     -0.0147
    6   -0.0023     -0.0022      0.0001     -0.1297     -0.0221
    7   -0.0363     -0.0357     -0.0193     -0.0779     -0.0133
    8   -0.0146     -0.0144     -0.0092      0.0195      0.0033
    9    0.0279      0.0276      0.0181     -0.1859     -0.0317
   10    0.0159      0.0156      0.0098     -0.1349     -0.0230
   11   -0.0003     -0.0003     -0.0001      1.5357      0.2621
   12    0.0001      0.0000     -0.0009     -0.1664     -0.0284
   13   -0.0110     -0.0109     -0.0088     -0.0516     -0.0088
   14   -0.0019     -0.0020     -0.0043     -0.4533     -0.0774
   15    0.0192      0.0191      0.0158      0.2262      0.0386
   16   -0.0016     -0.0017     -0.0024      0.5868      0.1001
   17   -0.0052     -0.0051     -0.0004     -0.0465     -0.0079
   18    0.0084      0.0083      0.0050     -0.0488     -0.0083
   19    0.0010      0.0010      0.0007     -0.1648     -0.0281
   20   -0.0153     -0.0151     -0.0083     -0.0408     -0.0070
   21    0.0036      0.0035      0.0005      0.5295      0.0904
   22    0.0095      0.0094      0.0056     -0.1038     -0.0177
   23    0.0116      0.0113      0.0051     -0.1910     -0.0326
   24    0.0111      0.0110      0.0069     -0.0145     -0.0025
   25    0.0076      0.0075      0.0037      0.0529      0.0090
   26    0.0094      0.0093      0.0060     -0.3000     -0.0512
   27   -0.0125     -0.0123     -0.0069      0.2223      0.0379
   28    0.0133      0.0130      0.0029     -0.2188     -0.0373
   29    0.0035      0.0033     -0.0006     -0.3478     -0.0594
   30    0.0020      0.0019      0.0009      0.7817      0.1334
   31    0.0008      0.0008      0.0002     -0.1621     -0.0277
   32    0.0085      0.0084      0.0050     -0.3090     -0.0527
   33   -0.0004     -0.0004     -0.0001     -0.0674     -0.0115
   34   -0.0001     -0.0002     -0.0002      0.1995      0.0341
   35    0.0000      0.0000     -0.0001     -0.3803     -0.0649
   36   -0.0066     -0.0065     -0.0042      0.4624      0.0789
   37    0.0195      0.0193      0.0121     -0.1796     -0.0307
   38    0.0140      0.0138      0.0086     -0.5815     -0.0992
   39   -0.0016     -0.0016     -0.0025      2.9301      0.5000
   40    0.0002      0.0003      0.0021     -0.1450     -0.0247
   41   -0.0128     -0.0126     -0.0063     -0.2642     -0.0451
   42   -0.0142     -0.0140     -0.0075      0.8421      0.1437
   43   -0.0061     -0.0059     -0.0002     -2.2402     -0.3823
   44    0.0071      0.0070      0.0027      0.5673      0.0968
   45    0.0279      0.0276      0.0182     -0.6240     -0.1065
   46   -0.0444     -0.0438     -0.0279     -0.0510     -0.0087
   47   -0.0205     -0.0202     -0.0122      0.4382      0.0748
 TTTTTTTTTTTTTTTTTTTTTTTTTTTTTT OPTI        TELAPSE     2593.73 TCPU     2027.90
 *******************************************************************************
 COORDINATE OPTIMIZATION - POINT    3
 *******************************************************************************
 LATTICE PARAMETERS (ANGSTROMS AND DEGREES) - BOHR = 0.5291772083 ANGSTROM
 PRIMITIVE CELL - CENTRING CODE 6/1 VOLUME=  2854.294534 - DENSITY  1.180 g/cm^3
         A              B              C           ALPHA      BETA       GAMMA 
    15.47849968    15.47849968    15.47849968   110.285563 109.065590 109.065590
 *******************************************************************************
 ATOMS IN THE ASYMMETRIC UNIT   18 - ATOMS IN THE UNIT CELL:  126
     ATOM                 X/A                 Y/B                 Z/C    
 *******************************************************************************
      1 T 248 CD   -2.495927645121E-01  5.000000000000E-01  2.504072354879E-01
      2 F 248 CD    2.495927645121E-01 -5.000000000000E-01 -2.504072354879E-01
      3 F 248 CD    2.495927645121E-01 -2.504072354879E-01 -5.000000000000E-01
      4 T 248 CD   -5.000000000000E-01  2.500000000000E-01 -2.500000000000E-01
      5 F 248 CD    5.000000000000E-01 -2.500000000000E-01  2.500000000000E-01
      6 F 248 CD   -2.495927645121E-01  2.504072354879E-01  5.000000000000E-01
      7 T   7 N    -3.165769536882E-01  3.582408292834E-01  2.697403780964E-01
      8 F   7 N     8.850045118696E-02  4.136826682154E-01 -2.697403780964E-01
      9 F   7 N     3.165769536882E-01 -4.136826682154E-01 -3.251822170284E-01
     10 F   7 N    -8.850045118696E-02 -3.582408292834E-01  3.251822170284E-01
     11 T   7 N     2.693675741952E-01 -3.174407610964E-01  3.581212922985E-01
     12 T   7 N     3.580435988239E-01  2.691432184311E-01 -3.173905962596E-01
     13 F   7 N     3.244379466051E-01 -8.875371810327E-02 -3.581212922985E-01
     14 F   7 N     4.134661853093E-01 -2.691432184311E-01  8.890038039288E-02
     15 F   7 N    -2.693675741952E-01  8.875371810327E-02  4.131916647084E-01
     16 F   7 N    -4.134661853093E-01 -3.245658049164E-01  3.173905962596E-01
     17 F   7 N    -3.244379466051E-01  3.174407610964E-01 -4.131916647084E-01
     18 F   7 N    -3.580435988239E-01  3.245658049164E-01 -8.890038039288E-02
     19 F   7 N     3.580435988239E-01 -3.173905962596E-01  2.691432184311E-01
     20 F   7 N     4.134661853093E-01  8.890038039288E-02 -2.691432184311E-01
     21 F   7 N    -4.134661853093E-01  3.173905962596E-01 -3.245658049164E-01
     22 F   7 N    -3.580435988239E-01 -8.890038039288E-02  3.245658049164E-01
     23 F   7 N    -3.165769536882E-01  2.697403780964E-01  3.582408292834E-01
     24 F   7 N     2.693675741952E-01  3.581212922985E-01 -3.174407610964E-01
     25 F   7 N    -8.850045118696E-02  3.251822170284E-01 -3.582408292834E-01
     26 F   7 N    -2.693675741952E-01  4.131916647084E-01  8.875371810327E-02
     27 F   7 N     8.850045118696E-02 -2.697403780964E-01  4.136826682154E-01
     28 F   7 N    -3.244379466051E-01 -4.131916647084E-01  3.174407610964E-01
     29 F   7 N     3.165769536882E-01 -3.251822170284E-01 -4.136826682154E-01
     30 F   7 N     3.244379466051E-01 -3.581212922985E-01 -8.875371810327E-02
     31 T   7 N    -1.878758365544E-01  4.554933579740E-01  4.554933579740E-01
     32 F   7 N     0.000000000000E+00  3.566308054716E-01 -4.554933579740E-01
     33 F   7 N     1.878758365544E-01 -3.566308054716E-01 -3.566308054716E-01
     34 F   7 N     0.000000000000E+00 -4.554933579740E-01  3.566308054716E-01
     35 T   7 N     4.558534805798E-01 -1.926668417359E-01  4.565874197087E-01
     36 F   7 N     4.558534805798E-01  4.565874197087E-01 -1.926668417359E-01
     37 F   7 N     3.507457385553E-01 -7.339391289809E-04 -4.565874197087E-01
     38 F   7 N     3.507457385553E-01 -4.565874197087E-01 -7.339391289809E-04
     39 F   7 N    -4.558534805798E-01  7.339391289809E-04  3.514796776843E-01
     40 F   7 N    -3.507457385553E-01 -3.514796776843E-01  1.926668417359E-01
     41 F   7 N    -3.507457385553E-01  1.926668417359E-01 -3.514796776843E-01
     42 F   7 N    -4.558534805798E-01  3.514796776843E-01  7.339391289809E-04
     43 T   6 C    -2.733977942934E-01  3.610387315752E-01  3.610387315752E-01
     44 F   6 C     0.000000000000E+00  3.655634741314E-01 -3.610387315752E-01
     45 F   6 C     2.733977942934E-01 -3.655634741314E-01 -3.655634741314E-01
     46 F   6 C     0.000000000000E+00 -3.610387315752E-01  3.655634741314E-01
     47 T   6 C     3.609016480016E-01 -2.754251522674E-01  3.610720960945E-01
     48 F   6 C     3.609016480016E-01  3.610720960945E-01 -2.754251522674E-01
     49 F   6 C     3.635027516381E-01 -1.704480929154E-04 -3.610720960945E-01
     50 F   6 C     3.635027516381E-01 -3.610720960945E-01 -1.704480929154E-04
     51 F   6 C    -3.609016480016E-01  1.704480929154E-04  3.636731997310E-01
     52 F   6 C    -3.635027516381E-01 -3.636731997310E-01  2.754251522674E-01
     53 F   6 C    -3.635027516381E-01  2.754251522674E-01 -3.636731997310E-01
     54 F   6 C    -3.609016480016E-01  3.636731997310E-01  1.704480929154E-04
     55 T   6 C    -3.916759481221E-01  2.561296855477E-01  2.014063401178E-01
     56 F   6 C     5.472334542983E-02  4.069177117600E-01 -2.014063401178E-01
     57 F   6 C     3.916759481221E-01 -4.069177117600E-01 -3.521943663302E-01
     58 F   6 C    -5.472334542983E-02 -2.561296855477E-01  3.521943663302E-01
     59 T   6 C     2.015288810701E-01 -3.927286339182E-01  2.558372334324E-01
     60 T   6 C     2.564615130670E-01  2.009442845468E-01 -3.933402910508E-01
     61 F   6 C     3.514341326494E-01 -5.430835236239E-02 -2.558372334324E-01
     62 F   6 C     4.057154244024E-01 -2.009442845468E-01  5.551722852026E-02
     63 F   6 C    -2.015288810701E-01  5.430835236239E-02  4.057424850118E-01
     64 F   6 C    -4.057154244024E-01 -3.501981958821E-01  3.933402910508E-01
     65 F   6 C    -3.514341326494E-01  3.927286339182E-01 -4.057424850118E-01
     66 F   6 C    -2.564615130670E-01  3.501981958821E-01 -5.551722852026E-02
     67 F   6 C     2.564615130670E-01 -3.933402910508E-01  2.009442845468E-01
     68 F   6 C     4.057154244024E-01  5.551722852026E-02 -2.009442845468E-01
     69 F   6 C    -4.057154244024E-01  3.933402910508E-01 -3.501981958821E-01
     70 F   6 C    -2.564615130670E-01 -5.551722852026E-02  3.501981958821E-01
     71 F   6 C    -3.916759481221E-01  2.014063401178E-01  2.561296855477E-01
     72 F   6 C     2.015288810701E-01  2.558372334324E-01 -3.927286339182E-01
     73 F   6 C    -5.472334542983E-02  3.521943663302E-01 -2.561296855477E-01
     74 F   6 C    -2.015288810701E-01  4.057424850118E-01  5.430835236239E-02
     75 F   6 C     5.472334542983E-02 -2.014063401178E-01  4.069177117600E-01
     76 F   6 C    -3.514341326494E-01 -4.057424850118E-01  3.927286339182E-01
     77 F   6 C     3.916759481221E-01 -3.521943663302E-01 -4.069177117600E-01
     78 F   6 C     3.514341326494E-01 -2.558372334324E-01 -5.430835236239E-02
     79 T   1 H    -4.411242136652E-01  2.280263594485E-01  1.189389444935E-01
     80 F   1 H     1.090874149550E-01  4.399368418413E-01 -1.189389444935E-01
     81 F   1 H     4.411242136652E-01 -4.399368418413E-01 -3.308494268863E-01
     82 F   1 H    -1.090874149550E-01 -2.280263594485E-01  3.308494268863E-01
     83 T   1 H     1.192680554375E-01 -4.422878007833E-01  2.278184894459E-01
     84 T   1 H     2.288708624262E-01  1.185567580566E-01 -4.437063683949E-01
     85 F   1 H     3.298937097709E-01 -1.085504340084E-01 -2.278184894459E-01
     86 F   1 H     4.377368735486E-01 -1.185567580566E-01  1.103141043696E-01
     87 F   1 H    -1.192680554375E-01  1.085504340084E-01  4.384441437792E-01
     88 F   1 H    -4.377368735486E-01 -3.274227691789E-01  4.437063683949E-01
     89 F   1 H    -3.298937097709E-01  4.422878007833E-01 -4.384441437792E-01
     90 F   1 H    -2.288708624262E-01  3.274227691789E-01 -1.103141043696E-01
     91 F   1 H     2.288708624262E-01 -4.437063683949E-01  1.185567580566E-01
     92 F   1 H     4.377368735486E-01  1.103141043696E-01 -1.185567580566E-01
     93 F   1 H    -4.377368735486E-01  4.437063683949E-01 -3.274227691789E-01
     94 F   1 H    -2.288708624262E-01 -1.103141043696E-01  3.274227691789E-01
     95 F   1 H    -4.411242136652E-01  1.189389444935E-01  2.280263594485E-01
     96 F   1 H     1.192680554375E-01  2.278184894459E-01 -4.422878007833E-01
     97 F   1 H    -1.090874149550E-01  3.308494268863E-01 -2.280263594485E-01
     98 F   1 H    -1.192680554375E-01  4.384441437792E-01  1.085504340084E-01
     99 F   1 H     1.090874149550E-01 -1.189389444935E-01  4.399368418413E-01
    100 F   1 H    -3.298937097709E-01 -4.384441437792E-01  4.422878007833E-01
    101 F   1 H     4.411242136652E-01 -3.308494268863E-01 -4.399368418413E-01
    102 F   1 H     3.298937097709E-01 -2.278184894459E-01 -1.085504340084E-01
    103 T   8 O    -1.534797047999E-01  4.514973424843E-01 -4.636066025480E-01
    104 F   8 O    -8.489605496765E-02  3.101268977481E-01  4.636066025480E-01
    105 F   8 O     1.534797047999E-01 -3.101268977481E-01 -3.950229527157E-01
    106 F   8 O     8.489605496765E-02 -4.514973424843E-01  3.950229527157E-01
    107 T   8 O    -4.621445382292E-01 -1.631501592694E-01  4.535314018291E-01
    108 T   8 O     4.513943672998E-01 -4.624454666330E-01 -1.579355977966E-01
    109 F   8 O     3.833184389014E-01  8.432405994172E-02 -4.535314018291E-01
    110 F   8 O     3.045098688364E-01  4.624454666330E-01 -8.616016606730E-02
    111 F   8 O     4.621445382292E-01 -8.432405994172E-02  2.989943789597E-01
    112 F   8 O    -3.045098688364E-01 -3.906700349037E-01  1.579355977966E-01
    113 F   8 O    -3.833184389014E-01  1.631501592694E-01 -2.989943789597E-01
    114 F   8 O    -4.513943672998E-01  3.906700349037E-01  8.616016606730E-02
    115 F   8 O     4.513943672998E-01 -1.579355977966E-01 -4.624454666330E-01
    116 F   8 O     3.045098688364E-01 -8.616016606730E-02  4.624454666330E-01
    117 F   8 O    -3.045098688364E-01  1.579355977966E-01 -3.906700349037E-01
    118 F   8 O    -4.513943672998E-01  8.616016606730E-02  3.906700349037E-01
    119 F   8 O    -1.534797047999E-01 -4.636066025480E-01  4.514973424843E-01
    120 F   8 O    -4.621445382292E-01  4.535314018291E-01 -1.631501592694E-01
    121 F   8 O     8.489605496765E-02  3.950229527157E-01 -4.514973424843E-01
    122 F   8 O     4.621445382292E-01  2.989943789597E-01 -8.432405994172E-02
    123 F   8 O    -8.489605496765E-02  4.636066025480E-01  3.101268977481E-01
    124 F   8 O    -3.833184389014E-01 -2.989943789597E-01  1.631501592694E-01
    125 F   8 O     1.534797047999E-01 -3.950229527157E-01 -3.101268977481E-01
    126 F   8 O     3.833184389014E-01 -4.535314018291E-01  8.432405994172E-02

 TRANSFORMATION MATRIX PRIMITIVE-CRYSTALLOGRAPHIC CELL
  0.0000  1.0000  1.0000  1.0000  0.0000  1.0000  1.0000  1.0000  0.0000

 *******************************************************************************
 CRYSTALLOGRAPHIC CELL (VOLUME=       5708.58906790)
         A              B              C           ALPHA      BETA       GAMMA 
    17.69295668    17.96239257    17.96239257    90.000000  90.000000  90.000000

 COORDINATES IN THE CRYSTALLOGRAPHIC CELL
     ATOM                 X/A                 Y/B                 Z/C    
 *******************************************************************************
      1 T 248 CD    1.046639582838E-16  2.504072354879E-01  5.000000000000E-01
      2 F 248 CD   -5.000000000000E-01  2.495927645121E-01 -5.673569776718E-22
      3 F 248 CD    5.000000000000E-01  5.233199176806E-17  2.495927645121E-01
      4 T 248 CD    2.500000000000E-01  5.000000000000E-01  7.849740135585E-17
      5 F 248 CD    2.500000000000E-01  1.262617658725E-23  5.000000000000E-01
      6 F 248 CD    3.399416615529E-42  5.000000000000E-01  2.504072354879E-01
      7 T   7 N    -2.772091946600E-02  2.974612975624E-01  3.859617487494E-01
      8 F   7 N     2.772091946600E-02 -2.974612975624E-01  3.859617487494E-01
      9 F   7 N    -2.772091946600E-02 -2.974612975624E-01 -3.859617487494E-01
     10 F   7 N     2.772091946600E-02  2.974612975624E-01 -3.859617487494E-01
     11 T   7 N     3.856564785034E-01 -2.753518620493E-02  2.969027604002E-01
     12 T   7 N     2.968545116737E-01  3.857548920666E-01 -2.771129324268E-02
     13 F   7 N    -3.856564785034E-01  2.753518620493E-02  2.969027604002E-01
     14 F   7 N    -2.968545116737E-01  3.857548920666E-01  2.771129324268E-02
     15 F   7 N     3.856564785034E-01  2.753518620493E-02 -2.969027604002E-01
     16 F   7 N    -2.968545116737E-01 -3.857548920666E-01 -2.771129324268E-02
     17 F   7 N    -3.856564785034E-01 -2.753518620493E-02 -2.969027604002E-01
     18 F   7 N     2.968545116737E-01 -3.857548920666E-01  2.771129324268E-02
     19 F   7 N     2.968545116737E-01 -2.771129324268E-02  3.857548920666E-01
     20 F   7 N    -2.968545116737E-01  2.771129324268E-02  3.857548920666E-01
     21 F   7 N    -2.968545116737E-01 -2.771129324268E-02 -3.857548920666E-01
     22 F   7 N     2.968545116737E-01  2.771129324268E-02 -3.857548920666E-01
     23 F   7 N    -2.772091946600E-02  3.859617487494E-01  2.974612975624E-01
     24 F   7 N     3.856564785034E-01  2.969027604002E-01 -2.753518620493E-02
     25 F   7 N     2.772091946600E-02 -3.859617487494E-01  2.974612975624E-01
     26 F   7 N     3.856564785034E-01 -2.969027604002E-01  2.753518620493E-02
     27 F   7 N     2.772091946600E-02  3.859617487494E-01 -2.974612975624E-01
     28 F   7 N    -3.856564785034E-01 -2.969027604002E-01 -2.753518620493E-02
[truncated: 4,479,475 more chars]
