# Supplementary material for: Structure–Property Relationship of Piezoelectric Properties in Zeolitic Imidazolate Frameworks: A Computational Study
Source: ACS Appl Mater Interfaces. 2022 Nov 2;14(45):50803–14. doi: 10.1021/acsami.2c13506 (PMC9674201; doi:10.1021/acsami.2c13506)
Supplement: Supplementary file 5 — am2c13506_si_005.zip [file am2c13506_si_005.zip › Outputfiles_crystal17/CdIF-8/Piezoelectric_results/Elapiezo_M06L-D3.out]

ZIF65Cd (cif CCDC 743558, GUPCUQ01)
EXTERNAL
ELAPIEZO
PRINT
END
END
6 5
0 0 6 2.0 1.00
  0.4563240000D+04  0.1966650000D-02
  0.6820240000D+03  0.1523060000D-01
  0.1549730000D+03  0.7612690000D-01
  0.4445530000D+02  0.2608010000D+00
  0.1302900000D+02  0.6164620000D+00
  0.1827730000D+01  0.2210060000D+00
0 1 3 4.0 1.00
  0.2096420000D+02  0.1146600000D+00  0.4024870000D-01
  0.4803310000D+01  0.9199990000D+00  0.2375940000D+00
  0.1459330000D+01 -0.3030680000D-02  0.8158540000D+00
0 1 1 0.0 1.00
  0.4834560000D+00  0.1000000000D+01  0.1000000000D+01
0 1 1 0.0 1.00
  0.1455850000D+00  0.1000000000D+01  0.1000000000D+01
0 3 1 0.0 1.00
  0.6260000000D+00  0.1000000000D+01
7 5
0 0 6 2.0 1.00
  0.6293480000D+04  0.1969790000D-02
  0.9490440000D+03  0.1496130000D-01
  0.2187760000D+03  0.7350060000D-01
  0.6369160000D+02  0.2489370000D+00
  0.1882820000D+02  0.6024600000D+00
  0.2720230000D+01  0.2562020000D+00
0 1 3 5.0 1.00
  0.3063310000D+02  0.1119060000D+00  0.3831190000D-01
  0.7026140000D+01  0.9216660000D+00  0.2374030000D+00
  0.2112050000D+01 -0.2569190000D-02  0.8175920000D+00
0 1 1 0.0 1.00
  0.6840090000D+00  0.1000000000D+01  0.1000000000D+01
0 1 1 0.0 1.00
  0.2008780000D+00  0.1000000000D+01  0.1000000000D+01
0 3 1 0.0 1.00
  0.9130000000D+00  0.1000000000D+01
1 4
0 0 3 1.0 1.00
  0.3386500000D+02  0.2549380000D-01
  0.5094790000D+01  0.1903730000D+00
  0.1158790000D+01  0.8521610000D+00
0 0 1 0.0 1.00
  0.3258400000D+00  0.1000000000D+01
0 0 1 0.0 1.00
  0.1027410000D+00  0.1000000000D+01
0 2 1 0.0 1.00
  0.7500000000D+00  0.1000000000D+01
8 5
0 0 6 2. 1.
       8588.50000         0.189515000E-02
       1297.23000         0.143859000E-01
       299.296000         0.707320000E-01
       87.3771000         0.240001000
       25.6789000         0.594797000
       3.74004000         0.280802000
0 1 3 6. 1.
       42.1175000         0.113889000         0.365114000E-01
       9.62837000         0.920811000         0.237153000
       2.85332000        -0.327447000E-02     0.819702000
0 1 1 0. 1.
      0.905661000          1.00000000          1.00000000
0 1 1 0. 1.
      0.255611000          1.00000000          1.00000000
0 3 1 0. 1.
       1.29200000          1.00000000
248 15
INPUT
20. 0 2 2 2 2 0
 13.835869 270.009483 0
 6.857270 38.767308 0
 12.404971 193.829629 0
 6.567799 31.896525 0
 10.896925 79.193647 0
 4.641165 13.230827 0
 15.184796 -35.476626 0
 7.592398 -5.617677 0
0 0 3 2. 1.
       9.72701100         -1.78642590
       7.83752300          2.57789480
       5.08919400         0.160117100
0 0 1 2. 1.
       1.55332600          1.00000000
0 0 1 0. 1.
      0.714079000          1.00000000
0 0 1 0. 1.
      0.500000000          1.00000000
0 0 1 0. 1.
      0.250000000          1.00000000
0 0 1 0. 1.
      0.120000000          1.00000000
0 2 2 6. 1.
       4.74271600         -6.23119940
       3.93665500          6.57419200
0 2 2 0. 1.
       1.38039100         0.749726500
      0.668485000         0.281108200
0 2 1 0. 1.
      0.363423000          1.00000000
0 2 1 0. 1.
      0.180000000          1.00000000
0 2 1 0. 1.
      0.120000000          1.00000000
0 3 4 10. 1.
       8.46934100        -0.163606000E-01
       3.02423100         0.286472800
       1.31636700         0.486851800
      0.556393000         0.379411100
0 3 1 0. 1.
      0.223856000          1.00000000
0 3 1 0. 1.
      0.120000000          1.00000000
0 4 1 0. 1.
      1.59813   1.0000
99 0
END
DFT
M06L-D3
xxlgrid
END
TOLINTEG
7 7 7 10 40
SHRINK
2 2
TOLDEE
10
DFTD3
ABC
END
END
          60 PROCESSORS WORKING

         
 *******************************************************************************
 *                                                                             *
 *                               CRYSTAL17                                     *
 *                      public : 1.0.2 - March 1st, 2018                       *
 *                       HTTP://WWW.CRYSTAL.UNITO.IT                           *
 *                                                                             *
 *                              MAIN AUTHORS                                   *
 *                                                                             *
 *  R. DOVESI(1,11), V.R. SAUNDERS(2), C. ROETTI(1,11), R. ORLANDO(1,11),      *
 *  C.M. ZICOVICH-WILSON(1,3), F. PASCALE(4), B. CIVALLERI(1,11),              *
 *  K. DOLL(5), N.M. HARRISON(2,6), I.J. BUSH(7), Ph. D'ARCO(8),               *
 *  M. LLUNELL(9), M. CAUSA'(10), Y. NOEL(8), L. MASCHIO(1,11), A. ERBA(1,11)  *
 *  M. RE'RAT(14), S. CASASSA(1,11)                                            *
 *                                                                             *
 *        CONTRIBUTIONS TO THE CODE HAVE ALSO BEEN GIVEN BY                    *
 *                                                                             *
 *  M. FERRABONE(1,11), M. DE LA PIERRE(1,11), M. FERRERO(1,11),               *
 *  J. BAIMA(1,11), E. ALBANESE(1,11), M.F. PEINTINGER(12), R. BAST(13),       *
 *  B. KIRTMAN(15), V. LACIVITA(1,11), R. DEMICHELIS(1,16)                     *
 *  G. BRANDEBURG(17), S. SALUSTRO(1,11), G. SANSONE(1,11)                     *
 *  M.T. RUGGIERO(18)                                                          *
 *                                                                             *
 * (1) THEORETICAL CHEMISTRY GROUP - UNIVERSITA' DI TORINO - TORINO (ITALY)    *
 * (2) COMPUTATIONAL SCIENCE & ENGINEERING DEPARTMENT - STFC DARESBURY (UK)    *
 * (3) UNIVERSIDAD AUTONOMA DEL ESTADO DE MORELOS - CUERNAVACA (MEXICO)        *
 * (4) UNIVERSITE' DE LORRAINE - NANCY (FRANCE)                                *
 * (5) UNIVERSITAET STUTTGART- STUTTGART (GERMANY)                             *
 * (6) IMPERIAL COLLEGE - LONDON (UK)                                          *
 * (7) OXFORD E-RESEARCH CENTRE - OXFORD (UK)                                  *
 * (8) UPMC - SORBONNE UNIVERSITES - PARIS (FRANCE)                            *
 * (9) UNIVERSIDAD DE BARCELONA - BARCELONA (SPAIN)                            *
 *(10) UNIVERSITA' DI NAPOLI "FEDERICO II" - NAPOLI (ITALY)                    *
 *(11) NIS - NANOSTRUCTURED INTERFACES AND SURFACES - TORINO (ITALY)           *
 *(12) MPI FUER CHEMISCHE ENERGIEKONVERSION - MUELHEIM AN DER RUHR (GERMANY)   *
 *(13) UNIVERSITY OF TROMSO - TROMSO (NORWAY)                                  *
 *(14) UNIVERSITE' DE PAU ET DES PAYS DE L'ADOUR - PAU (FRANCE)                *
 *(15) UNIVERSITY OF CALIFORNIA SANTA BARBARA - SANTA BARBARA (USA)            *
 *(16) CURTIN UNIVERSITY - PERTH (AUSTRALIA)                                   *
 *(17) UNIVERSITY COLLEGE LONDON - LONDON (UK)                                 *
 *(18) CAMBRIDGE UNIVERSITY - CAMBRIDGE (UK)                                   *
 *                                                                             *
 *******************************************************************************
 EEEEEEEEEE STARTING  DATE 12 11 2020 TIME 16:47:38.6
 ZIF65Cd (cif CCDC 743558, GUPCUQ01)                                             

 GEOMETRY INPUT FROM EXTERNAL FILE (FORTRAN UNIT 34)
 3D - CRYSTAL 

 *******************************************************************************
 LATTICE PARAMETERS  (ANGSTROMS AND DEGREES) - PRIMITIVE CELL
       A          B          C        ALPHA      BETA     GAMMA        VOLUME
   15.61944   15.61944   15.61944   109.47122 109.47122 109.47122   2933.424183
 INFORMATION **** CHKGRP **** SPGR WITH NO INVERSION

 NUMBER OF IRREDUCIBLE ATOMS IN THE CELL:    7

 CARTESIAN COORDINATES (ANGSTROM) - IRREDUCIBLE ATOMS AND SYMMETRY RELATED

 AT.IRR.  AT  AT.N.          X                   Y                   Z
     1     1   248    0.000000000000E+00 -1.352683579071E+01  9.017890527141E+00
     1     2   248    9.017890527141E+00 -1.352683579071E+01  0.000000000000E+00
     1     3   248    9.017890527141E+00  0.000000000000E+00 -1.352683579071E+01
     1     4   248   -1.352683579071E+01  9.017890527141E+00  0.000000000000E+00
     1     5   248   -1.352683579071E+01  0.000000000000E+00  9.017890527141E+00
     1     6   248    0.000000000000E+00  9.017890527141E+00 -1.352683579071E+01
     7     7     7   -6.059188731640E-01  5.363015251900E+00  6.963934435024E+00
     7     8     7    6.059188731640E-01 -5.363015251900E+00  6.963934435024E+00
     7     9     7   -6.059188731640E-01 -5.363015251900E+00 -6.963934435024E+00
     7    10     7    6.059188731640E-01  5.363015251900E+00 -6.963934435024E+00
     7    11     7    6.963934435024E+00 -6.059188731640E-01  5.363015251900E+00
     7    12     7    5.363015251900E+00  6.963934435024E+00 -6.059188731640E-01
     7    13     7   -6.963934435024E+00  6.059188731640E-01  5.363015251900E+00
     7    14     7   -5.363015251900E+00  6.963934435024E+00  6.059188731640E-01
     7    15     7    6.963934435024E+00  6.059188731640E-01 -5.363015251900E+00
     7    16     7   -5.363015251900E+00 -6.963934435024E+00 -6.059188731640E-01
     7    17     7   -6.963934435024E+00 -6.059188731640E-01 -5.363015251900E+00
     7    18     7    5.363015251900E+00 -6.963934435024E+00  6.059188731640E-01
     7    19     7    5.363015251900E+00 -6.059188731640E-01  6.963934435024E+00
     7    20     7   -5.363015251900E+00  6.059188731640E-01  6.963934435024E+00
     7    21     7   -5.363015251900E+00 -6.059188731640E-01 -6.963934435024E+00
     7    22     7    5.363015251900E+00  6.059188731640E-01 -6.963934435024E+00
     7    23     7   -6.059188731640E-01  6.963934435024E+00  5.363015251900E+00
     7    24     7    6.963934435024E+00  5.363015251900E+00 -6.059188731640E-01
     7    25     7    6.059188731640E-01 -6.963934435024E+00  5.363015251900E+00
     7    26     7    6.963934435024E+00 -5.363015251900E+00  6.059188731640E-01
     7    27     7    6.059188731640E-01  6.963934435024E+00 -5.363015251900E+00
     7    28     7   -6.963934435024E+00 -5.363015251900E+00 -6.059188731640E-01
     7    29     7   -6.059188731640E-01 -6.963934435024E+00 -5.363015251900E+00
     7    30     7   -6.963934435024E+00  5.363015251900E+00  6.059188731640E-01
    31    31     7   -8.162376434579E+00 -1.760924066570E+00 -1.760924066570E+00
    31    32     7    8.162376434579E+00  1.760924066570E+00 -1.760924066570E+00
    31    33     7   -8.162376434579E+00  1.760924066570E+00  1.760924066570E+00
    31    34     7    8.162376434579E+00 -1.760924066570E+00  1.760924066570E+00
    31    35     7   -1.760924066570E+00 -8.162376434579E+00 -1.760924066570E+00
    31    36     7   -1.760924066570E+00 -1.760924066570E+00 -8.162376434579E+00
    31    37     7    1.760924066570E+00  8.162376434579E+00 -1.760924066570E+00
    31    38     7    1.760924066570E+00 -1.760924066570E+00  8.162376434579E+00
    31    39     7   -1.760924066570E+00  8.162376434579E+00  1.760924066570E+00
    31    40     7    1.760924066570E+00  1.760924066570E+00 -8.162376434579E+00
    31    41     7    1.760924066570E+00 -8.162376434579E+00  1.760924066570E+00
    31    42     7   -1.760924066570E+00  1.760924066570E+00  8.162376434579E+00
    43    43     6   -1.246117014700E-01  6.534673507178E+00  6.534673507178E+00
    43    44     6    1.246117014700E-01 -6.534673507178E+00  6.534673507178E+00
    43    45     6   -1.246117014700E-01 -6.534673507178E+00 -6.534673507178E+00
    43    46     6    1.246117014700E-01  6.534673507178E+00 -6.534673507178E+00
    43    47     6    6.534673507178E+00 -1.246117014700E-01  6.534673507178E+00
    43    48     6    6.534673507178E+00  6.534673507178E+00 -1.246117014700E-01
    43    49     6   -6.534673507178E+00  1.246117014700E-01  6.534673507178E+00
    43    50     6   -6.534673507178E+00  6.534673507178E+00  1.246117014700E-01
    43    51     6    6.534673507178E+00  1.246117014700E-01 -6.534673507178E+00
    43    52     6   -6.534673507178E+00 -6.534673507178E+00 -1.246117014700E-01
    43    53     6   -6.534673507178E+00 -1.246117014700E-01 -6.534673507178E+00
    43    54     6    6.534673507178E+00 -6.534673507178E+00  1.246117014700E-01
    55    55     6   -1.473138249809E+00  5.007795885685E+00  5.993681735873E+00
    55    56     6    1.473138249809E+00 -5.007795885685E+00  5.993681735873E+00
    55    57     6   -1.473138249809E+00 -5.007795885685E+00 -5.993681735873E+00
    55    58     6    1.473138249809E+00  5.007795885685E+00 -5.993681735873E+00
    55    59     6    5.993681735873E+00 -1.473138249809E+00  5.007795885685E+00
    55    60     6    5.007795885685E+00  5.993681735873E+00 -1.473138249809E+00
    55    61     6   -5.993681735873E+00  1.473138249809E+00  5.007795885685E+00
    55    62     6   -5.007795885685E+00  5.993681735873E+00  1.473138249809E+00
    55    63     6    5.993681735873E+00  1.473138249809E+00 -5.007795885685E+00
    55    64     6   -5.007795885685E+00 -5.993681735873E+00 -1.473138249809E+00
    55    65     6   -5.993681735873E+00 -1.473138249809E+00 -5.007795885685E+00
    55    66     6    5.007795885685E+00 -5.993681735873E+00  1.473138249809E+00
    55    67     6    5.007795885685E+00 -1.473138249809E+00  5.993681735873E+00
    55    68     6   -5.007795885685E+00  1.473138249809E+00  5.993681735873E+00
    55    69     6   -5.007795885685E+00 -1.473138249809E+00 -5.993681735873E+00
    55    70     6    5.007795885685E+00  1.473138249809E+00 -5.993681735873E+00
    55    71     6   -1.473138249809E+00  5.993681735873E+00  5.007795885685E+00
    55    72     6    5.993681735873E+00  5.007795885685E+00 -1.473138249809E+00
    55    73     6    1.473138249809E+00 -5.993681735873E+00  5.007795885685E+00
    55    74     6    5.993681735873E+00 -5.007795885685E+00  1.473138249809E+00
    55    75     6    1.473138249809E+00  5.993681735873E+00 -5.007795885685E+00
    55    76     6   -5.993681735873E+00 -5.007795885685E+00 -1.473138249809E+00
    55    77     6   -1.473138249809E+00 -5.993681735873E+00 -5.007795885685E+00
    55    78     6   -5.993681735873E+00  5.007795885685E+00  1.473138249809E+00
    79    79     1   -2.028342217294E+00  4.082706753776E+00  6.042290056933E+00
    79    80     1    2.028342217294E+00 -4.082706753776E+00  6.042290056933E+00
    79    81     1   -2.028342217294E+00 -4.082706753776E+00 -6.042290056933E+00
    79    82     1    2.028342217294E+00  4.082706753776E+00 -6.042290056933E+00
    79    83     1    6.042290056933E+00 -2.028342217294E+00  4.082706753776E+00
    79    84     1    4.082706753776E+00  6.042290056933E+00 -2.028342217294E+00
    79    85     1   -6.042290056933E+00  2.028342217294E+00  4.082706753776E+00
    79    86     1   -4.082706753776E+00  6.042290056933E+00  2.028342217294E+00
    79    87     1    6.042290056933E+00  2.028342217294E+00 -4.082706753776E+00
    79    88     1   -4.082706753776E+00 -6.042290056933E+00 -2.028342217294E+00
    79    89     1   -6.042290056933E+00 -2.028342217294E+00 -4.082706753776E+00
    79    90     1    4.082706753776E+00 -6.042290056933E+00  2.028342217294E+00
    79    91     1    4.082706753776E+00 -2.028342217294E+00  6.042290056933E+00
    79    92     1   -4.082706753776E+00  2.028342217294E+00  6.042290056933E+00
    79    93     1   -4.082706753776E+00 -2.028342217294E+00 -6.042290056933E+00
    79    94     1    4.082706753776E+00  2.028342217294E+00 -6.042290056933E+00
    79    95     1   -2.028342217294E+00  6.042290056933E+00  4.082706753776E+00
    79    96     1    6.042290056933E+00  4.082706753776E+00 -2.028342217294E+00
    79    97     1    2.028342217294E+00 -6.042290056933E+00  4.082706753776E+00
    79    98     1    6.042290056933E+00 -4.082706753776E+00  2.028342217294E+00
    79    99     1    2.028342217294E+00  6.042290056933E+00 -4.082706753776E+00
    79   100     1   -6.042290056933E+00 -4.082706753776E+00 -2.028342217294E+00
    79   101     1   -2.028342217294E+00 -6.042290056933E+00 -4.082706753776E+00
    79   102     1   -6.042290056933E+00  4.082706753776E+00  2.028342217294E+00
   103   103     8   -7.745994944555E+00 -6.974041642600E-01 -2.237745124365E+00
   103   104     8    7.745994944555E+00  6.974041642600E-01 -2.237745124365E+00
   103   105     8   -7.745994944555E+00  6.974041642600E-01  2.237745124365E+00
   103   106     8    7.745994944555E+00 -6.974041642600E-01  2.237745124365E+00
   103   107     8   -2.237745124365E+00 -7.745994944555E+00 -6.974041642600E-01
   103   108     8   -6.974041642600E-01 -2.237745124365E+00 -7.745994944555E+00
   103   109     8    2.237745124365E+00  7.745994944555E+00 -6.974041642600E-01
   103   110     8    6.974041642600E-01 -2.237745124365E+00  7.745994944555E+00
   103   111     8   -2.237745124365E+00  7.745994944555E+00  6.974041642600E-01
   103   112     8    6.974041642600E-01  2.237745124365E+00 -7.745994944555E+00
   103   113     8    2.237745124365E+00 -7.745994944555E+00  6.974041642600E-01
   103   114     8   -6.974041642600E-01  2.237745124365E+00  7.745994944555E+00
   103   115     8   -6.974041642600E-01 -7.745994944555E+00 -2.237745124365E+00
   103   116     8    6.974041642600E-01  7.745994944555E+00 -2.237745124365E+00
   103   117     8    6.974041642600E-01 -7.745994944555E+00  2.237745124365E+00
   103   118     8   -6.974041642600E-01  7.745994944555E+00  2.237745124365E+00
   103   119     8   -7.745994944555E+00 -2.237745124365E+00 -6.974041642600E-01
   103   120     8   -2.237745124365E+00 -6.974041642600E-01 -7.745994944555E+00
   103   121     8    7.745994944555E+00  2.237745124365E+00 -6.974041642600E-01
   103   122     8   -2.237745124365E+00  6.974041642600E-01  7.745994944555E+00
   103   123     8    7.745994944555E+00 -2.237745124365E+00  6.974041642600E-01
   103   124     8    2.237745124365E+00  6.974041642600E-01 -7.745994944555E+00
   103   125     8   -7.745994944555E+00  2.237745124365E+00  6.974041642600E-01
   103   126     8    2.237745124365E+00 -6.974041642600E-01  7.745994944555E+00

 SPACE  GROUP  N.                     :  217
 NUMBER OF SYMMETRY OPERATORS         :   24
 *******************************************************************************
 LATTICE PARAMETERS (ANGSTROMS AND DEGREES) - BOHR = 0.5291772083 ANGSTROM
 PRIMITIVE CELL - CENTRING CODE 6/0 VOLUME=  2933.424183 - DENSITY  1.148 g/cm^3
         A              B              C           ALPHA      BETA       GAMMA 
    15.61944457    15.61944457    15.61944457   109.471221 109.471221 109.471221
 *******************************************************************************
 ATOMS IN THE ASYMMETRIC UNIT    7 - ATOMS IN THE UNIT CELL:  126
     ATOM                 X/A                 Y/B                 Z/C    
 *******************************************************************************
      1 T 248 CD   -2.500000000001E-01 -4.999999999999E-01  2.499999999999E-01
      2 F 248 CD    2.499999999999E-01 -4.999999999999E-01 -2.500000000001E-01
      3 F 248 CD    2.499999999999E-01 -2.500000000001E-01 -4.999999999999E-01
      4 F 248 CD   -4.999999999999E-01  2.499999999999E-01 -2.500000000001E-01
      5 F 248 CD   -4.999999999999E-01 -2.500000000001E-01  2.499999999999E-01
      6 F 248 CD   -2.500000000001E-01  2.499999999999E-01 -4.999999999999E-01
      7 T   7 N    -3.165280921394E-01  3.525223300685E-01  2.637588227767E-01
      8 F   7 N     8.876350729175E-02  4.197130850838E-01 -2.637588227767E-01
      9 F   7 N     3.165280921394E-01 -4.197130850838E-01 -3.309495777921E-01
     10 F   7 N    -8.876350729175E-02 -3.525223300685E-01  3.309495777921E-01
     11 F   7 N     2.637588227767E-01 -3.165280921394E-01  3.525223300685E-01
     12 F   7 N     3.525223300685E-01  2.637588227767E-01 -3.165280921394E-01
     13 F   7 N     3.309495777921E-01 -8.876350729175E-02 -3.525223300685E-01
     14 F   7 N     4.197130850838E-01 -2.637588227767E-01  8.876350729175E-02
     15 F   7 N    -2.637588227767E-01  8.876350729175E-02  4.197130850838E-01
     16 F   7 N    -4.197130850838E-01 -3.309495777921E-01  3.165280921394E-01
     17 F   7 N    -3.309495777921E-01  3.165280921394E-01 -4.197130850838E-01
     18 F   7 N    -3.525223300685E-01  3.309495777921E-01 -8.876350729175E-02
     19 F   7 N     3.525223300685E-01 -3.165280921394E-01  2.637588227767E-01
     20 F   7 N     4.197130850838E-01  8.876350729175E-02 -2.637588227767E-01
     21 F   7 N    -4.197130850838E-01  3.165280921394E-01 -3.309495777921E-01
     22 F   7 N    -3.525223300685E-01 -8.876350729175E-02  3.309495777921E-01
     23 F   7 N    -3.165280921394E-01  2.637588227767E-01  3.525223300685E-01
     24 F   7 N     2.637588227767E-01  3.525223300685E-01 -3.165280921394E-01
     25 F   7 N    -8.876350729175E-02  3.309495777921E-01 -3.525223300685E-01
     26 F   7 N    -2.637588227767E-01  4.197130850838E-01  8.876350729175E-02
     27 F   7 N     8.876350729175E-02 -2.637588227767E-01  4.197130850838E-01
     28 F   7 N    -3.309495777921E-01 -4.197130850838E-01  3.165280921394E-01
     29 F   7 N     3.165280921394E-01 -3.309495777921E-01 -4.197130850838E-01
     30 F   7 N     3.309495777921E-01 -3.525223300685E-01 -8.876350729175E-02
     31 T   7 N    -1.952700646865E-01  4.497992367902E-01  4.497992367902E-01
     32 F   7 N     0.000000000000E+00  3.549306985233E-01 -4.497992367902E-01
     33 F   7 N     1.952700646865E-01 -3.549306985233E-01 -3.549306985233E-01
     34 F   7 N     0.000000000000E+00 -4.497992367902E-01  3.549306985233E-01
     35 F   7 N     4.497992367902E-01 -1.952700646865E-01  4.497992367902E-01
     36 F   7 N     4.497992367902E-01  4.497992367902E-01 -1.952700646865E-01
     37 F   7 N     3.549306985233E-01  0.000000000000E+00 -4.497992367902E-01
     38 F   7 N     3.549306985233E-01 -4.497992367902E-01  0.000000000000E+00
     39 F   7 N    -4.497992367902E-01  0.000000000000E+00  3.549306985233E-01
     40 F   7 N    -3.549306985233E-01 -3.549306985233E-01  1.952700646865E-01
     41 F   7 N    -3.549306985233E-01  1.952700646865E-01 -3.549306985233E-01
     42 F   7 N    -4.497992367902E-01  3.549306985233E-01  0.000000000000E+00
     43 T   6 C    -2.753656204285E-01  3.554080517177E-01  3.554080517177E-01
     44 F   6 C     0.000000000000E+00  3.692263278539E-01 -3.554080517177E-01
     45 F   6 C     2.753656204285E-01 -3.692263278539E-01 -3.692263278539E-01
     46 F   6 C     0.000000000000E+00 -3.554080517177E-01  3.692263278539E-01
     47 F   6 C     3.554080517177E-01 -2.753656204285E-01  3.554080517177E-01
     48 F   6 C     3.554080517177E-01  3.554080517177E-01 -2.753656204285E-01
     49 F   6 C     3.692263278539E-01  0.000000000000E+00 -3.554080517177E-01
     50 F   6 C     3.692263278539E-01 -3.554080517177E-01  0.000000000000E+00
     51 F   6 C    -3.554080517177E-01  0.000000000000E+00  3.692263278539E-01
     52 F   6 C    -3.692263278539E-01 -3.692263278539E-01  2.753656204285E-01
     53 F   6 C    -3.692263278539E-01  2.753656204285E-01 -3.692263278539E-01
     54 F   6 C    -3.554080517177E-01  3.692263278539E-01  0.000000000000E+00
     55 T   6 C    -3.900193405293E-01  2.506430673814E-01  1.959802919118E-01
     56 F   6 C     5.466277546955E-02  4.140003675588E-01 -1.959802919118E-01
     57 F   6 C     3.900193405293E-01 -4.140003675588E-01 -3.593375920893E-01
     58 F   6 C    -5.466277546955E-02 -2.506430673814E-01  3.593375920893E-01
     59 F   6 C     1.959802919118E-01 -3.900193405293E-01  2.506430673814E-01
     60 F   6 C     2.506430673814E-01  1.959802919118E-01 -3.900193405293E-01
     61 F   6 C     3.593375920893E-01 -5.466277546955E-02 -2.506430673814E-01
     62 F   6 C     4.140003675588E-01 -1.959802919118E-01  5.466277546955E-02
     63 F   6 C    -1.959802919118E-01  5.466277546955E-02  4.140003675588E-01
     64 F   6 C    -4.140003675588E-01 -3.593375920893E-01  3.900193405293E-01
     65 F   6 C    -3.593375920893E-01  3.900193405293E-01 -4.140003675588E-01
     66 F   6 C    -2.506430673814E-01  3.593375920893E-01 -5.466277546955E-02
     67 F   6 C     2.506430673814E-01 -3.900193405293E-01  1.959802919118E-01
     68 F   6 C     4.140003675588E-01  5.466277546955E-02 -1.959802919118E-01
     69 F   6 C    -4.140003675588E-01  3.900193405293E-01 -3.593375920893E-01
     70 F   6 C    -2.506430673814E-01 -5.466277546955E-02  3.593375920893E-01
     71 F   6 C    -3.900193405293E-01  1.959802919118E-01  2.506430673814E-01
     72 F   6 C     1.959802919118E-01  2.506430673814E-01 -3.900193405293E-01
     73 F   6 C    -5.466277546955E-02  3.593375920893E-01 -2.506430673814E-01
     74 F   6 C    -1.959802919118E-01  4.140003675588E-01  5.466277546955E-02
     75 F   6 C     5.466277546955E-02 -1.959802919118E-01  4.140003675588E-01
     76 F   6 C    -3.593375920893E-01 -4.140003675588E-01  3.900193405293E-01
     77 F   6 C     3.900193405293E-01 -3.593375920893E-01 -4.140003675588E-01
     78 F   6 C     3.593375920893E-01 -2.506430673814E-01 -5.466277546955E-02
     79 T   1 H    -4.386161164722E-01  2.225546998801E-01  1.139049387603E-01
     80 F   1 H     1.086497611198E-01  4.474789447675E-01 -1.139049387603E-01
     81 F   1 H     4.386161164722E-01 -4.474789447675E-01 -3.388291836477E-01
     82 F   1 H    -1.086497611198E-01 -2.225546998801E-01  3.388291836477E-01
     83 F   1 H     1.139049387603E-01 -4.386161164722E-01  2.225546998801E-01
     84 F   1 H     2.225546998801E-01  1.139049387603E-01 -4.386161164722E-01
     85 F   1 H     3.388291836477E-01 -1.086497611198E-01 -2.225546998801E-01
     86 F   1 H     4.474789447675E-01 -1.139049387603E-01  1.086497611198E-01
     87 F   1 H    -1.139049387603E-01  1.086497611198E-01  4.474789447675E-01
     88 F   1 H    -4.474789447675E-01 -3.388291836477E-01  4.386161164722E-01
     89 F   1 H    -3.388291836477E-01  4.386161164722E-01 -4.474789447675E-01
     90 F   1 H    -2.225546998801E-01  3.388291836477E-01 -1.086497611198E-01
     91 F   1 H     2.225546998801E-01 -4.386161164722E-01  1.139049387603E-01
     92 F   1 H     4.474789447675E-01  1.086497611198E-01 -1.139049387603E-01
     93 F   1 H    -4.474789447675E-01  4.386161164722E-01 -3.388291836477E-01
     94 F   1 H    -2.225546998801E-01 -1.086497611198E-01  3.388291836477E-01
     95 F   1 H    -4.386161164722E-01  1.139049387603E-01  2.225546998801E-01
     96 F   1 H     1.139049387603E-01  2.225546998801E-01 -4.386161164722E-01
     97 F   1 H    -1.086497611198E-01  3.388291836477E-01 -2.225546998801E-01
     98 F   1 H    -1.139049387603E-01  4.474789447675E-01  1.086497611198E-01
     99 F   1 H     1.086497611198E-01 -1.139049387603E-01  4.474789447675E-01
    100 F   1 H    -3.388291836477E-01 -4.474789447675E-01  4.386161164722E-01
    101 F   1 H     4.386161164722E-01 -3.388291836477E-01 -4.474789447675E-01
    102 F   1 H     3.388291836477E-01 -2.225546998801E-01 -1.086497611198E-01
    103 T   8 O    -1.627403481885E-01  4.464481444483E-01 -4.681471283891E-01
    104 F   8 O    -8.540472716259E-02  3.054067802006E-01  4.681471283891E-01
    105 F   8 O     1.627403481885E-01 -3.054067802006E-01 -3.908115073632E-01
    106 F   8 O     8.540472716259E-02 -4.464481444483E-01  3.908115073632E-01
    107 F   8 O    -4.681471283891E-01 -1.627403481885E-01  4.464481444483E-01
    108 F   8 O     4.464481444483E-01 -4.681471283891E-01 -1.627403481885E-01
    109 F   8 O     3.908115073632E-01  8.540472716259E-02 -4.464481444483E-01
    110 F   8 O     3.054067802006E-01  4.681471283891E-01 -8.540472716259E-02
    111 F   8 O     4.681471283891E-01 -8.540472716259E-02  3.054067802006E-01
    112 F   8 O    -3.054067802006E-01 -3.908115073632E-01  1.627403481885E-01
    113 F   8 O    -3.908115073632E-01  1.627403481885E-01 -3.054067802006E-01
    114 F   8 O    -4.464481444483E-01  3.908115073632E-01  8.540472716259E-02
    115 F   8 O     4.464481444483E-01 -1.627403481885E-01 -4.681471283891E-01
    116 F   8 O     3.054067802006E-01 -8.540472716259E-02  4.681471283891E-01
    117 F   8 O    -3.054067802006E-01  1.627403481885E-01 -3.908115073632E-01
    118 F   8 O    -4.464481444483E-01  8.540472716259E-02  3.908115073632E-01
    119 F   8 O    -1.627403481885E-01 -4.681471283891E-01  4.464481444483E-01
    120 F   8 O    -4.681471283891E-01  4.464481444483E-01 -1.627403481885E-01
    121 F   8 O     8.540472716259E-02  3.908115073632E-01 -4.464481444483E-01
    122 F   8 O     4.681471283891E-01  3.054067802006E-01 -8.540472716259E-02
    123 F   8 O    -8.540472716259E-02  4.681471283891E-01  3.054067802006E-01
    124 F   8 O    -3.908115073632E-01 -3.054067802006E-01  1.627403481885E-01
    125 F   8 O     1.627403481885E-01 -3.908115073632E-01 -3.054067802006E-01
    126 F   8 O     3.908115073632E-01 -4.464481444483E-01  8.540472716259E-02

 TRANSFORMATION MATRIX PRIMITIVE-CRYSTALLOGRAPHIC CELL
  0.0000  1.0000  1.0000  1.0000  0.0000  1.0000  1.0000  1.0000  0.0000

 *******************************************************************************
 CRYSTALLOGRAPHIC CELL (VOLUME=       5866.84836590)
         A              B              C           ALPHA      BETA       GAMMA 
    18.03578105    18.03578105    18.03578105    90.000000  90.000000  90.000000

 COORDINATES IN THE CRYSTALLOGRAPHIC CELL
     ATOM                 X/A                 Y/B                 Z/C    
 *******************************************************************************
      1 T 248 CD    0.000000000000E+00  2.499999999999E-01 -4.999999999999E-01
      2 F 248 CD   -4.999999999999E-01  2.499999999999E-01  0.000000000000E+00
      3 F 248 CD   -4.999999999999E-01  0.000000000000E+00  2.499999999999E-01
      4 F 248 CD    2.499999999999E-01 -4.999999999999E-01  0.000000000000E+00
      5 F 248 CD    2.499999999999E-01  0.000000000000E+00 -4.999999999999E-01
      6 F 248 CD    0.000000000000E+00 -4.999999999999E-01  2.499999999999E-01
      7 T   7 N    -3.359537750766E-02  2.973542002844E-01  3.861177075762E-01
      8 F   7 N     3.359537750766E-02 -2.973542002844E-01  3.861177075762E-01
      9 F   7 N    -3.359537750766E-02 -2.973542002844E-01 -3.861177075762E-01
     10 F   7 N     3.359537750766E-02  2.973542002844E-01 -3.861177075762E-01
     11 F   7 N     3.861177075762E-01 -3.359537750766E-02  2.973542002844E-01
     12 F   7 N     2.973542002844E-01  3.861177075762E-01 -3.359537750766E-02
     13 F   7 N    -3.861177075762E-01  3.359537750766E-02  2.973542002844E-01
     14 F   7 N    -2.973542002844E-01  3.861177075762E-01  3.359537750766E-02
     15 F   7 N     3.861177075762E-01  3.359537750766E-02 -2.973542002844E-01
     16 F   7 N    -2.973542002844E-01 -3.861177075762E-01 -3.359537750766E-02
     17 F   7 N    -3.861177075762E-01 -3.359537750766E-02 -2.973542002844E-01
     18 F   7 N     2.973542002844E-01 -3.861177075762E-01  3.359537750766E-02
     19 F   7 N     2.973542002844E-01 -3.359537750766E-02  3.861177075762E-01
     20 F   7 N    -2.973542002844E-01  3.359537750766E-02  3.861177075762E-01
     21 F   7 N    -2.973542002844E-01 -3.359537750766E-02 -3.861177075762E-01
     22 F   7 N     2.973542002844E-01  3.359537750766E-02 -3.861177075762E-01
     23 F   7 N    -3.359537750766E-02  3.861177075762E-01  2.973542002844E-01
     24 F   7 N     3.861177075762E-01  2.973542002844E-01 -3.359537750766E-02
     25 F   7 N     3.359537750766E-02 -3.861177075762E-01  2.973542002844E-01
     26 F   7 N     3.861177075762E-01 -2.973542002844E-01  3.359537750766E-02
     27 F   7 N     3.359537750766E-02  3.861177075762E-01 -2.973542002844E-01
     28 F   7 N    -3.861177075762E-01 -2.973542002844E-01 -3.359537750766E-02
     29 F   7 N    -3.359537750766E-02 -3.861177075762E-01 -2.973542002844E-01
     30 F   7 N    -3.861177075762E-01  2.973542002844E-01  3.359537750766E-02
     31 T   7 N    -4.525657308665E-01 -9.763503234323E-02 -9.763503234323E-02
     32 F   7 N     4.525657308665E-01  9.763503234323E-02 -9.763503234323E-02
     33 F   7 N    -4.525657308665E-01  9.763503234323E-02  9.763503234323E-02
     34 F   7 N     4.525657308665E-01 -9.763503234323E-02  9.763503234323E-02
     35 F   7 N    -9.763503234323E-02 -4.525657308665E-01 -9.763503234323E-02
     36 F   7 N    -9.763503234323E-02 -9.763503234323E-02 -4.525657308665E-01
     37 F   7 N     9.763503234323E-02  4.525657308665E-01 -9.763503234323E-02
     38 F   7 N     9.763503234323E-02 -9.763503234323E-02  4.525657308665E-01
     39 F   7 N    -9.763503234323E-02  4.525657308665E-01  9.763503234323E-02
     40 F   7 N     9.763503234323E-02  9.763503234323E-02 -4.525657308665E-01
     41 F   7 N     9.763503234323E-02 -4.525657308665E-01  9.763503234323E-02
     42 F   7 N    -9.763503234323E-02  9.763503234323E-02  4.525657308665E-01
     43 T   6 C    -6.909138068098E-03  3.623171897858E-01  3.623171897858E-01
     44 F   6 C     6.909138068098E-03 -3.623171897858E-01  3.623171897858E-01
     45 F   6 C    -6.909138068098E-03 -3.623171897858E-01 -3.623171897858E-01
     46 F   6 C     6.909138068098E-03  3.623171897858E-01 -3.623171897858E-01
     47 F   6 C     3.623171897858E-01 -6.909138068098E-03  3.623171897858E-01
     48 F   6 C     3.623171897858E-01  3.623171897858E-01 -6.909138068098E-03
     49 F   6 C    -3.623171897858E-01  6.909138068098E-03  3.623171897858E-01
     50 F   6 C    -3.623171897858E-01  3.623171897858E-01  6.909138068098E-03
     51 F   6 C     3.623171897858E-01  6.909138068098E-03 -3.623171897858E-01
     52 F   6 C    -3.623171897858E-01 -3.623171897858E-01 -6.909138068098E-03
     53 F   6 C    -3.623171897858E-01 -6.909138068098E-03 -3.623171897858E-01
     54 F   6 C     3.623171897858E-01 -3.623171897858E-01  6.909138068098E-03
     55 T   6 C    -8.167865008870E-02  2.776589420006E-01  3.323217174701E-01
     56 F   6 C     8.167865008870E-02 -2.776589420006E-01  3.323217174701E-01
     57 F   6 C    -8.167865008870E-02 -2.776589420006E-01 -3.323217174701E-01
     58 F   6 C     8.167865008870E-02  2.776589420006E-01 -3.323217174701E-01
     59 F   6 C     3.323217174701E-01 -8.167865008870E-02  2.776589420006E-01
     60 F   6 C     2.776589420006E-01  3.323217174701E-01 -8.167865008870E-02
     61 F   6 C    -3.323217174701E-01  8.167865008870E-02  2.776589420006E-01
     62 F   6 C    -2.776589420006E-01  3.323217174701E-01  8.167865008870E-02
     63 F   6 C     3.323217174701E-01  8.167865008870E-02 -2.776589420006E-01
     64 F   6 C    -2.776589420006E-01 -3.323217174701E-01 -8.167865008870E-02
     65 F   6 C    -3.323217174701E-01 -8.167865008870E-02 -2.776589420006E-01
     66 F   6 C     2.776589420006E-01 -3.323217174701E-01  8.167865008870E-02
     67 F   6 C     2.776589420006E-01 -8.167865008870E-02  3.323217174701E-01
     68 F   6 C    -2.776589420006E-01  8.167865008870E-02  3.323217174701E-01
     69 F   6 C    -2.776589420006E-01 -8.167865008870E-02 -3.323217174701E-01
     70 F   6 C     2.776589420006E-01  8.167865008870E-02 -3.323217174701E-01
     71 F   6 C    -8.167865008870E-02  3.323217174701E-01  2.776589420006E-01
     72 F   6 C     3.323217174701E-01  2.776589420006E-01 -8.167865008870E-02
     73 F   6 C     8.167865008870E-02 -3.323217174701E-01  2.776589420006E-01
     74 F   6 C     3.323217174701E-01 -2.776589420006E-01  8.167865008870E-02
     75 F   6 C     8.167865008870E-02  3.323217174701E-01 -2.776589420006E-01
     76 F   6 C    -3.323217174701E-01 -2.776589420006E-01 -8.167865008870E-02
     77 F   6 C    -8.167865008870E-02 -3.323217174701E-01 -2.776589420006E-01
     78 F   6 C    -3.323217174701E-01  2.776589420006E-01  8.167865008870E-02
     79 T   1 H    -1.124621224437E-01  2.263670612040E-01  3.350168223238E-01
     80 F   1 H     1.124621224437E-01 -2.263670612040E-01  3.350168223238E-01
     81 F   1 H    -1.124621224437E-01 -2.263670612040E-01 -3.350168223238E-01
     82 F   1 H     1.124621224437E-01  2.263670612040E-01 -3.350168223238E-01
     83 F   1 H     3.350168223238E-01 -1.124621224437E-01  2.263670612040E-01
     84 F   1 H     2.263670612040E-01  3.350168223238E-01 -1.124621224437E-01
     85 F   1 H    -3.350168223238E-01  1.124621224437E-01  2.263670612040E-01
     86 F   1 H    -2.263670612040E-01  3.350168223238E-01  1.124621224437E-01
     87 F   1 H     3.350168223238E-01  1.124621224437E-01 -2.263670612040E-01
     88 F   1 H    -2.263670612040E-01 -3.350168223238E-01 -1.124621224437E-01
     89 F   1 H    -3.350168223238E-01 -1.124621224437E-01 -2.263670612040E-01
     90 F   1 H     2.263670612040E-01 -3.350168223238E-01  1.124621224437E-01
     91 F   1 H     2.263670612040E-01 -1.124621224437E-01  3.350168223238E-01
     92 F   1 H    -2.263670612040E-01  1.124621224437E-01  3.350168223238E-01
     93 F   1 H    -2.263670612040E-01 -1.124621224437E-01 -3.350168223238E-01
     94 F   1 H     2.263670612040E-01  1.124621224437E-01 -3.350168223238E-01
     95 F   1 H    -1.124621224437E-01  3.350168223238E-01  2.263670612040E-01
     96 F   1 H     3.350168223238E-01  2.263670612040E-01 -1.124621224437E-01
     97 F   1 H     1.124621224437E-01 -3.350168223238E-01  2.263670612040E-01
     98 F   1 H     3.350168223238E-01 -2.263670612040E-01  1.124621224437E-01
     99 F   1 H     1.124621224437E-01  3.350168223238E-01 -2.263670612040E-01
    100 F   1 H    -3.350168223238E-01 -2.263670612040E-01 -1.124621224437E-01
    101 F   1 H    -1.124621224437E-01 -3.350168223238E-01 -2.263670612040E-01
    102 F   1 H    -3.350168223238E-01  2.263670612040E-01  1.124621224437E-01
    103 T   8 O    -4.294793178761E-01 -3.866781051295E-02 -1.240725376755E-01
    104 F   8 O     4.294793178761E-01  3.866781051295E-02 -1.240725376755E-01
    105 F   8 O    -4.294793178761E-01  3.866781051295E-02  1.240725376755E-01
    106 F   8 O     4.294793178761E-01 -3.866781051295E-02  1.240725376755E-01
    107 F   8 O    -1.240725376755E-01 -4.294793178761E-01 -3.866781051295E-02
    108 F   8 O    -3.866781051295E-02 -1.240725376755E-01 -4.294793178761E-01
    109 F   8 O     1.240725376755E-01  4.294793178761E-01 -3.866781051295E-02
    110 F   8 O     3.866781051295E-02 -1.240725376755E-01  4.294793178761E-01
    111 F   8 O    -1.240725376755E-01  4.294793178761E-01  3.866781051295E-02
    112 F   8 O     3.866781051295E-02  1.240725376755E-01 -4.294793178761E-01
    113 F   8 O     1.240725376755E-01 -4.294793178761E-01  3.866781051295E-02
    114 F   8 O    -3.866781051295E-02  1.240725376755E-01  4.294793178761E-01
    115 F   8 O    -3.866781051295E-02 -4.294793178761E-01 -1.240725376755E-01
    116 F   8 O     3.866781051295E-02  4.294793178761E-01 -1.240725376755E-01
    117 F   8 O     3.866781051295E-02 -4.294793178761E-01  1.240725376755E-01
    118 F   8 O    -3.866781051295E-02  4.294793178761E-01  1.240725376755E-01
    119 F   8 O    -4.294793178761E-01 -1.240725376755E-01 -3.866781051295E-02
    120 F   8 O    -1.240725376755E-01 -3.866781051295E-02 -4.294793178761E-01
    121 F   8 O     4.294793178761E-01  1.240725376755E-01 -3.866781051295E-02
    122 F   8 O    -1.240725376755E-01  3.866781051295E-02  4.294793178761E-01
    123 F   8 O     4.294793178761E-01 -1.240725376755E-01  3.866781051295E-02
    124 F   8 O     1.240725376755E-01  3.866781051295E-02 -4.294793178761E-01
    125 F   8 O    -4.294793178761E-01  1.240725376755E-01  3.866781051295E-02
    126 F   8 O     1.240725376755E-01 -3.866781051295E-02  4.294793178761E-01

 T = ATOM BELONGING TO THE ASYMMETRIC UNIT
 *******************************************************************************
 * GEOMETRY EDITING - INPUT COORDINATES ARE GIVEN IN ANGSTROM         
 *******************************************************************************

 GEOMETRY NOW FULLY CONSISTENT WITH THE GROUP
 INFORMATION **** NEW DEFAULT **** FINALRUN 4 FOR GEOMETRY OPTIMIZATIONS
 INFORMATION **** NEW DEFAULT **** OPTGEOM OPTIMIZES BOTH ATOMIC COORDINATES AND CELL PARAMETERS
 INFORMATION **** NEW DEFAULT **** TOL. ON ATOMIC DISP TO REDEFINE REF. GEOMETRY: 0.8 Angs
 INFORMATION **** NEW DEFAULT **** N POINTS TO REDEFINE REF. GEOMETRY: N OF OPT DEGS OF FREEDOM
 INFORMATION **** NEW DEFAULT **** TOL. ON ENERGY TO REDEFINE REF. GEOMETRY: 10**-3*(5*N. ATOMS)

 IMPORTANT INFORMATION:
 THE COORDINATE SYSTEM ADOPTED IN THE OPTIMIZATION IS NOT IN
 GENERAL HOMOGENEOUS UNITS. FOR THIS REASON THE GRADIENT AND 
 HESSIAN MATRIX IN TERMS OF THIS SYSTEM ARE GIVEN WITHOUT
 UNITS. FOR MORE DETAILS SEE THE MANUAL.

 INITIAL TRUST RADIUS         0.50000 MAXIMUM TRUST RADIUS               4.00000
 MAXIMUM GRADIENT COMPONENT   0.00045 MAXIMUM DISPLACEMENT COMPONENT     0.00180
 R.M.S. OF GRADIENT COMPONENT 0.00030 R.M.S. OF DISPLACEMENT COMPONENTS  0.00120
 THRESHOLD ON ENERGY CHANGE 0.100E-06 EXTRAPOLATING POLYNOMIAL ORDER           2
 MAXIMUM ALLOWED NUMBER OF STEPS   -1 SORTING OF ENERGY POINTS:               NO
 ANALYTICAL  GRADIENT                 HESSIAN UPDATING                      BFGS
 STEP SIZE NUMERICAL GRADIENT 0.00100
 INITIAL HESSIAN MATRIX: SCHLEGEL MODEL 2
 *******************************************************************************


 ELAELAELAELAELAELAELAELAELAELAELAELAELAELAELAELAELAELAELAELAELAELAELAELAELAELA

                       ELASTIC CALCULATION

 INFORMATION **** TOLDEX ****  CONVERGENCE CRITERION FOR RMS DISPLACEMENT MODIFIED  6.200000E-04
 INFORMATION **** TOLDEG **** MODIFY CONVERGENCE CRITERION FOR RMS GRADIENT  3.000000E-04
 INFORMATION **** TOLDEE **** CONVERGENCE CRITERION FOR ENERGY MODIFIED: 10**-           8

 GCALCO - MAX INDICES DIRECT LATTICE VECTOR    14    14    14
 NO.OF VECTORS CREATED 6999 STARS  122 RMAX   321.53542 BOHR

 GEOMETRY FOR WAVE FUNCTION - DIMENSIONALITY OF THE SYSTEM    3
 (NON PERIODIC DIRECTION: LATTICE PARAMETER FORMALLY SET TO 500)
 *******************************************************************************
 LATTICE PARAMETERS (ANGSTROMS AND DEGREES) - BOHR = 0.5291772083 ANGSTROM
 PRIMITIVE CELL - CENTRING CODE 6/0 VOLUME=  2933.424183 - DENSITY  1.148 g/cm^3
         A              B              C           ALPHA      BETA       GAMMA 
    15.61944457    15.61944457    15.61944457   109.471221 109.471221 109.471221
 *******************************************************************************
 ATOMS IN THE ASYMMETRIC UNIT    7 - ATOMS IN THE UNIT CELL:  126
     ATOM                 X/A                 Y/B                 Z/C    
 *******************************************************************************
      1 T 248 CD   -2.500000000000E-01 -5.000000000000E-01  2.500000000000E-01
      2 F 248 CD    2.500000000000E-01  5.000000000000E-01 -2.500000000000E-01
      3 F 248 CD    2.500000000000E-01 -2.500000000000E-01  5.000000000000E-01
      4 F 248 CD   -5.000000000000E-01  2.500000000000E-01 -2.500000000000E-01
      5 F 248 CD   -5.000000000000E-01 -2.500000000000E-01  2.500000000000E-01
      6 F 248 CD   -2.500000000000E-01  2.500000000000E-01 -5.000000000000E-01
      7 T   7 N    -3.165280921394E-01  3.525223300685E-01  2.637588227767E-01
      8 F   7 N     8.876350729175E-02  4.197130850838E-01 -2.637588227767E-01
      9 F   7 N     3.165280921394E-01 -4.197130850838E-01 -3.309495777921E-01
     10 F   7 N    -8.876350729175E-02 -3.525223300685E-01  3.309495777921E-01
     11 F   7 N     2.637588227767E-01 -3.165280921394E-01  3.525223300685E-01
     12 F   7 N     3.525223300685E-01  2.637588227767E-01 -3.165280921394E-01
     13 F   7 N     3.309495777921E-01 -8.876350729175E-02 -3.525223300685E-01
     14 F   7 N     4.197130850838E-01 -2.637588227767E-01  8.876350729175E-02
     15 F   7 N    -2.637588227767E-01  8.876350729175E-02  4.197130850838E-01
     16 F   7 N    -4.197130850838E-01 -3.309495777921E-01  3.165280921394E-01
     17 F   7 N    -3.309495777921E-01  3.165280921394E-01 -4.197130850838E-01
     18 F   7 N    -3.525223300685E-01  3.309495777921E-01 -8.876350729175E-02
     19 F   7 N     3.525223300685E-01 -3.165280921394E-01  2.637588227767E-01
     20 F   7 N     4.197130850838E-01  8.876350729175E-02 -2.637588227767E-01
     21 F   7 N    -4.197130850838E-01  3.165280921394E-01 -3.309495777921E-01
     22 F   7 N    -3.525223300685E-01 -8.876350729175E-02  3.309495777921E-01
     23 F   7 N    -3.165280921394E-01  2.637588227767E-01  3.525223300685E-01
     24 F   7 N     2.637588227767E-01  3.525223300685E-01 -3.165280921394E-01
     25 F   7 N    -8.876350729175E-02  3.309495777921E-01 -3.525223300685E-01
     26 F   7 N    -2.637588227767E-01  4.197130850838E-01  8.876350729175E-02
     27 F   7 N     8.876350729175E-02 -2.637588227767E-01  4.197130850838E-01
     28 F   7 N    -3.309495777921E-01 -4.197130850838E-01  3.165280921394E-01
     29 F   7 N     3.165280921394E-01 -3.309495777921E-01 -4.197130850838E-01
     30 F   7 N     3.309495777921E-01 -3.525223300685E-01 -8.876350729175E-02
     31 T   7 N    -1.952700646865E-01  4.497992367902E-01  4.497992367902E-01
     32 F   7 N     0.000000000000E+00  3.549306985233E-01 -4.497992367902E-01
     33 F   7 N     1.952700646865E-01 -3.549306985233E-01 -3.549306985233E-01
     34 F   7 N     0.000000000000E+00 -4.497992367902E-01  3.549306985233E-01
     35 F   7 N     4.497992367902E-01 -1.952700646865E-01  4.497992367902E-01
     36 F   7 N     4.497992367902E-01  4.497992367902E-01 -1.952700646865E-01
     37 F   7 N     3.549306985233E-01  0.000000000000E+00 -4.497992367902E-01
     38 F   7 N     3.549306985233E-01 -4.497992367902E-01  0.000000000000E+00
     39 F   7 N    -4.497992367902E-01  0.000000000000E+00  3.549306985233E-01
     40 F   7 N    -3.549306985233E-01 -3.549306985233E-01  1.952700646865E-01
     41 F   7 N    -3.549306985233E-01  1.952700646865E-01 -3.549306985233E-01
     42 F   7 N    -4.497992367902E-01  3.549306985233E-01  0.000000000000E+00
     43 T   6 C    -2.753656204285E-01  3.554080517177E-01  3.554080517177E-01
     44 F   6 C     0.000000000000E+00  3.692263278539E-01 -3.554080517177E-01
     45 F   6 C     2.753656204285E-01 -3.692263278539E-01 -3.692263278539E-01
     46 F   6 C     0.000000000000E+00 -3.554080517177E-01  3.692263278539E-01
     47 F   6 C     3.554080517177E-01 -2.753656204285E-01  3.554080517177E-01
     48 F   6 C     3.554080517177E-01  3.554080517177E-01 -2.753656204285E-01
     49 F   6 C     3.692263278539E-01  0.000000000000E+00 -3.554080517177E-01
     50 F   6 C     3.692263278539E-01 -3.554080517177E-01  0.000000000000E+00
     51 F   6 C    -3.554080517177E-01  0.000000000000E+00  3.692263278539E-01
     52 F   6 C    -3.692263278539E-01 -3.692263278539E-01  2.753656204285E-01
     53 F   6 C    -3.692263278539E-01  2.753656204285E-01 -3.692263278539E-01
     54 F   6 C    -3.554080517177E-01  3.692263278539E-01  0.000000000000E+00
     55 T   6 C    -3.900193405293E-01  2.506430673814E-01  1.959802919118E-01
     56 F   6 C     5.466277546955E-02  4.140003675588E-01 -1.959802919118E-01
     57 F   6 C     3.900193405293E-01 -4.140003675588E-01 -3.593375920893E-01
     58 F   6 C    -5.466277546955E-02 -2.506430673814E-01  3.593375920893E-01
     59 F   6 C     1.959802919118E-01 -3.900193405293E-01  2.506430673814E-01
     60 F   6 C     2.506430673814E-01  1.959802919118E-01 -3.900193405293E-01
     61 F   6 C     3.593375920893E-01 -5.466277546955E-02 -2.506430673814E-01
     62 F   6 C     4.140003675588E-01 -1.959802919118E-01  5.466277546955E-02
     63 F   6 C    -1.959802919118E-01  5.466277546955E-02  4.140003675588E-01
     64 F   6 C    -4.140003675588E-01 -3.593375920893E-01  3.900193405293E-01
     65 F   6 C    -3.593375920893E-01  3.900193405293E-01 -4.140003675588E-01
     66 F   6 C    -2.506430673814E-01  3.593375920893E-01 -5.466277546955E-02
     67 F   6 C     2.506430673814E-01 -3.900193405293E-01  1.959802919118E-01
     68 F   6 C     4.140003675588E-01  5.466277546955E-02 -1.959802919118E-01
     69 F   6 C    -4.140003675588E-01  3.900193405293E-01 -3.593375920893E-01
     70 F   6 C    -2.506430673814E-01 -5.466277546955E-02  3.593375920893E-01
     71 F   6 C    -3.900193405293E-01  1.959802919118E-01  2.506430673814E-01
     72 F   6 C     1.959802919118E-01  2.506430673814E-01 -3.900193405293E-01
     73 F   6 C    -5.466277546955E-02  3.593375920893E-01 -2.506430673814E-01
     74 F   6 C    -1.959802919118E-01  4.140003675588E-01  5.466277546955E-02
     75 F   6 C     5.466277546955E-02 -1.959802919118E-01  4.140003675588E-01
     76 F   6 C    -3.593375920893E-01 -4.140003675588E-01  3.900193405293E-01
     77 F   6 C     3.900193405293E-01 -3.593375920893E-01 -4.140003675588E-01
     78 F   6 C     3.593375920893E-01 -2.506430673814E-01 -5.466277546955E-02
     79 T   1 H    -4.386161164722E-01  2.225546998801E-01  1.139049387603E-01
     80 F   1 H     1.086497611198E-01  4.474789447675E-01 -1.139049387603E-01
     81 F   1 H     4.386161164722E-01 -4.474789447675E-01 -3.388291836477E-01
     82 F   1 H    -1.086497611198E-01 -2.225546998801E-01  3.388291836477E-01
     83 F   1 H     1.139049387603E-01 -4.386161164722E-01  2.225546998801E-01
     84 F   1 H     2.225546998801E-01  1.139049387603E-01 -4.386161164722E-01
     85 F   1 H     3.388291836477E-01 -1.086497611198E-01 -2.225546998801E-01
     86 F   1 H     4.474789447675E-01 -1.139049387603E-01  1.086497611198E-01
     87 F   1 H    -1.139049387603E-01  1.086497611198E-01  4.474789447675E-01
     88 F   1 H    -4.474789447675E-01 -3.388291836477E-01  4.386161164722E-01
     89 F   1 H    -3.388291836477E-01  4.386161164722E-01 -4.474789447675E-01
     90 F   1 H    -2.225546998801E-01  3.388291836477E-01 -1.086497611198E-01
     91 F   1 H     2.225546998801E-01 -4.386161164722E-01  1.139049387603E-01
     92 F   1 H     4.474789447675E-01  1.086497611198E-01 -1.139049387603E-01
     93 F   1 H    -4.474789447675E-01  4.386161164722E-01 -3.388291836477E-01
     94 F   1 H    -2.225546998801E-01 -1.086497611198E-01  3.388291836477E-01
     95 F   1 H    -4.386161164722E-01  1.139049387603E-01  2.225546998801E-01
     96 F   1 H     1.139049387603E-01  2.225546998801E-01 -4.386161164722E-01
     97 F   1 H    -1.086497611198E-01  3.388291836477E-01 -2.225546998801E-01
     98 F   1 H    -1.139049387603E-01  4.474789447675E-01  1.086497611198E-01
     99 F   1 H     1.086497611198E-01 -1.139049387603E-01  4.474789447675E-01
    100 F   1 H    -3.388291836477E-01 -4.474789447675E-01  4.386161164722E-01
    101 F   1 H     4.386161164722E-01 -3.388291836477E-01 -4.474789447675E-01
    102 F   1 H     3.388291836477E-01 -2.225546998801E-01 -1.086497611198E-01
    103 T   8 O    -1.627403481885E-01  4.464481444483E-01 -4.681471283891E-01
    104 F   8 O    -8.540472716259E-02  3.054067802006E-01  4.681471283891E-01
    105 F   8 O     1.627403481885E-01 -3.054067802006E-01 -3.908115073632E-01
    106 F   8 O     8.540472716259E-02 -4.464481444483E-01  3.908115073632E-01
    107 F   8 O    -4.681471283891E-01 -1.627403481885E-01  4.464481444483E-01
    108 F   8 O     4.464481444483E-01 -4.681471283891E-01 -1.627403481885E-01
    109 F   8 O     3.908115073632E-01  8.540472716259E-02 -4.464481444483E-01
    110 F   8 O     3.054067802006E-01  4.681471283891E-01 -8.540472716259E-02
    111 F   8 O     4.681471283891E-01 -8.540472716259E-02  3.054067802006E-01
    112 F   8 O    -3.054067802006E-01 -3.908115073632E-01  1.627403481885E-01
    113 F   8 O    -3.908115073632E-01  1.627403481885E-01 -3.054067802006E-01
    114 F   8 O    -4.464481444483E-01  3.908115073632E-01  8.540472716259E-02
    115 F   8 O     4.464481444483E-01 -1.627403481885E-01 -4.681471283891E-01
    116 F   8 O     3.054067802006E-01 -8.540472716259E-02  4.681471283891E-01
    117 F   8 O    -3.054067802006E-01  1.627403481885E-01 -3.908115073632E-01
    118 F   8 O    -4.464481444483E-01  8.540472716259E-02  3.908115073632E-01
    119 F   8 O    -1.627403481885E-01 -4.681471283891E-01  4.464481444483E-01
    120 F   8 O    -4.681471283891E-01  4.464481444483E-01 -1.627403481885E-01
    121 F   8 O     8.540472716259E-02  3.908115073632E-01 -4.464481444483E-01
    122 F   8 O     4.681471283891E-01  3.054067802006E-01 -8.540472716259E-02
    123 F   8 O    -8.540472716259E-02  4.681471283891E-01  3.054067802006E-01
    124 F   8 O    -3.908115073632E-01 -3.054067802006E-01  1.627403481885E-01
    125 F   8 O     1.627403481885E-01 -3.908115073632E-01 -3.054067802006E-01
    126 F   8 O     3.908115073632E-01 -4.464481444483E-01  8.540472716259E-02

 TRANSFORMATION MATRIX PRIMITIVE-CRYSTALLOGRAPHIC CELL
  0.0000  1.0000  1.0000  1.0000  0.0000  1.0000  1.0000  1.0000  0.0000

 *******************************************************************************
 CRYSTALLOGRAPHIC CELL (VOLUME=       5866.84836590)
         A              B              C           ALPHA      BETA       GAMMA 
    18.03578105    18.03578105    18.03578105    90.000000  90.000000  90.000000

 COORDINATES IN THE CRYSTALLOGRAPHIC CELL
     ATOM                 X/A                 Y/B                 Z/C    
 *******************************************************************************
      1 T 248 CD    5.211903772780E-17  2.500000000000E-01 -5.000000000000E-01
      2 F 248 CD   -5.000000000000E-01  2.500000000000E-01 -5.211903772780E-17
      3 F 248 CD   -5.000000000000E-01 -5.211903772780E-17  2.500000000000E-01
      4 F 248 CD    2.500000000000E-01 -5.000000000000E-01  0.000000000000E+00
      5 F 248 CD    2.500000000000E-01  0.000000000000E+00 -5.000000000000E-01
      6 F 248 CD    5.211903772780E-17 -5.000000000000E-01  2.500000000000E-01
      7 T   7 N    -3.359537750766E-02  2.973542002844E-01  3.861177075762E-01
      8 F   7 N     3.359537750766E-02 -2.973542002844E-01  3.861177075762E-01
      9 F   7 N    -3.359537750766E-02 -2.973542002844E-01 -3.861177075762E-01
     10 F   7 N     3.359537750766E-02  2.973542002844E-01 -3.861177075762E-01
     11 F   7 N     3.861177075762E-01 -3.359537750766E-02  2.973542002844E-01
     12 F   7 N     2.973542002844E-01  3.861177075762E-01 -3.359537750766E-02
     13 F   7 N    -3.861177075762E-01  3.359537750766E-02  2.973542002844E-01
     14 F   7 N    -2.973542002844E-01  3.861177075762E-01  3.359537750766E-02
     15 F   7 N     3.861177075762E-01  3.359537750766E-02 -2.973542002844E-01
     16 F   7 N    -2.973542002844E-01 -3.861177075762E-01 -3.359537750766E-02
     17 F   7 N    -3.861177075762E-01 -3.359537750766E-02 -2.973542002844E-01
     18 F   7 N     2.973542002844E-01 -3.861177075762E-01  3.359537750766E-02
     19 F   7 N     2.973542002844E-01 -3.359537750766E-02  3.861177075762E-01
     20 F   7 N    -2.973542002844E-01  3.359537750766E-02  3.861177075762E-01
     21 F   7 N    -2.973542002844E-01 -3.359537750766E-02 -3.861177075762E-01
     22 F   7 N     2.973542002844E-01  3.359537750766E-02 -3.861177075762E-01
     23 F   7 N    -3.359537750766E-02  3.861177075762E-01  2.973542002844E-01
     24 F   7 N     3.861177075762E-01  2.973542002844E-01 -3.359537750766E-02
     25 F   7 N     3.359537750766E-02 -3.861177075762E-01  2.973542002844E-01
     26 F   7 N     3.861177075762E-01 -2.973542002844E-01  3.359537750766E-02
     27 F   7 N     3.359537750766E-02  3.861177075762E-01 -2.973542002844E-01
     28 F   7 N    -3.861177075762E-01 -2.973542002844E-01 -3.359537750766E-02
     29 F   7 N    -3.359537750766E-02 -3.861177075762E-01 -2.973542002844E-01
     30 F   7 N    -3.861177075762E-01  2.973542002844E-01  3.359537750766E-02
     31 T   7 N    -4.525657308665E-01 -9.763503234323E-02 -9.763503234323E-02
     32 F   7 N     4.525657308665E-01  9.763503234323E-02 -9.763503234323E-02
     33 F   7 N    -4.525657308665E-01  9.763503234323E-02  9.763503234323E-02
     34 F   7 N     4.525657308665E-01 -9.763503234323E-02  9.763503234323E-02
     35 F   7 N    -9.763503234323E-02 -4.525657308665E-01 -9.763503234323E-02
     36 F   7 N    -9.763503234323E-02 -9.763503234323E-02 -4.525657308665E-01
     37 F   7 N     9.763503234323E-02  4.525657308665E-01 -9.763503234323E-02
     38 F   7 N     9.763503234323E-02 -9.763503234323E-02  4.525657308665E-01
     39 F   7 N    -9.763503234323E-02  4.525657308665E-01  9.763503234323E-02
     40 F   7 N     9.763503234323E-02  9.763503234323E-02 -4.525657308665E-01
     41 F   7 N     9.763503234323E-02 -4.525657308665E-01  9.763503234323E-02
     42 F   7 N    -9.763503234323E-02  9.763503234323E-02  4.525657308665E-01
     43 T   6 C    -6.909138068098E-03  3.623171897858E-01  3.623171897858E-01
     44 F   6 C     6.909138068098E-03 -3.623171897858E-01  3.623171897858E-01
     45 F   6 C    -6.909138068098E-03 -3.623171897858E-01 -3.623171897858E-01
     46 F   6 C     6.909138068098E-03  3.623171897858E-01 -3.623171897858E-01
     47 F   6 C     3.623171897858E-01 -6.909138068098E-03  3.623171897858E-01
     48 F   6 C     3.623171897858E-01  3.623171897858E-01 -6.909138068098E-03
     49 F   6 C    -3.623171897858E-01  6.909138068098E-03  3.623171897858E-01
     50 F   6 C    -3.623171897858E-01  3.623171897858E-01  6.909138068098E-03
     51 F   6 C     3.623171897858E-01  6.909138068098E-03 -3.623171897858E-01
     52 F   6 C    -3.623171897858E-01 -3.623171897858E-01 -6.909138068098E-03
     53 F   6 C    -3.623171897858E-01 -6.909138068098E-03 -3.623171897858E-01
     54 F   6 C     3.623171897858E-01 -3.623171897858E-01  6.909138068098E-03
     55 T   6 C    -8.167865008870E-02  2.776589420006E-01  3.323217174701E-01
     56 F   6 C     8.167865008870E-02 -2.776589420006E-01  3.323217174701E-01
     57 F   6 C    -8.167865008870E-02 -2.776589420006E-01 -3.323217174701E-01
     58 F   6 C     8.167865008870E-02  2.776589420006E-01 -3.323217174701E-01
     59 F   6 C     3.323217174701E-01 -8.167865008870E-02  2.776589420006E-01
     60 F   6 C     2.776589420006E-01  3.323217174701E-01 -8.167865008870E-02
     61 F   6 C    -3.323217174701E-01  8.167865008870E-02  2.776589420006E-01
     62 F   6 C    -2.776589420006E-01  3.323217174701E-01  8.167865008870E-02
     63 F   6 C     3.323217174701E-01  8.167865008870E-02 -2.776589420006E-01
     64 F   6 C    -2.776589420006E-01 -3.323217174701E-01 -8.167865008870E-02
     65 F   6 C    -3.323217174701E-01 -8.167865008870E-02 -2.776589420006E-01
     66 F   6 C     2.776589420006E-01 -3.323217174701E-01  8.167865008870E-02
     67 F   6 C     2.776589420006E-01 -8.167865008870E-02  3.323217174701E-01
     68 F   6 C    -2.776589420006E-01  8.167865008870E-02  3.323217174701E-01
     69 F   6 C    -2.776589420006E-01 -8.167865008870E-02 -3.323217174701E-01
     70 F   6 C     2.776589420006E-01  8.167865008870E-02 -3.323217174701E-01
     71 F   6 C    -8.167865008870E-02  3.323217174701E-01  2.776589420006E-01
     72 F   6 C     3.323217174701E-01  2.776589420006E-01 -8.167865008870E-02
     73 F   6 C     8.167865008870E-02 -3.323217174701E-01  2.776589420006E-01
     74 F   6 C     3.323217174701E-01 -2.776589420006E-01  8.167865008870E-02
     75 F   6 C     8.167865008870E-02  3.323217174701E-01 -2.776589420006E-01
     76 F   6 C    -3.323217174701E-01 -2.776589420006E-01 -8.167865008870E-02
     77 F   6 C    -8.167865008870E-02 -3.323217174701E-01 -2.776589420006E-01
     78 F   6 C    -3.323217174701E-01  2.776589420006E-01  8.167865008870E-02
     79 T   1 H    -1.124621224437E-01  2.263670612040E-01  3.350168223238E-01
     80 F   1 H     1.124621224437E-01 -2.263670612040E-01  3.350168223238E-01
     81 F   1 H    -1.124621224437E-01 -2.263670612040E-01 -3.350168223238E-01
     82 F   1 H     1.124621224437E-01  2.263670612040E-01 -3.350168223238E-01
     83 F   1 H     3.350168223238E-01 -1.124621224437E-01  2.263670612040E-01
     84 F   1 H     2.263670612040E-01  3.350168223238E-01 -1.124621224437E-01
     85 F   1 H    -3.350168223238E-01  1.124621224437E-01  2.263670612040E-01
     86 F   1 H    -2.263670612040E-01  3.350168223238E-01  1.124621224437E-01
     87 F   1 H     3.350168223238E-01  1.124621224437E-01 -2.263670612040E-01
     88 F   1 H    -2.263670612040E-01 -3.350168223238E-01 -1.124621224437E-01
     89 F   1 H    -3.350168223238E-01 -1.124621224437E-01 -2.263670612040E-01
     90 F   1 H     2.263670612040E-01 -3.350168223238E-01  1.124621224437E-01
     91 F   1 H     2.263670612040E-01 -1.124621224437E-01  3.350168223238E-01
     92 F   1 H    -2.263670612040E-01  1.124621224437E-01  3.350168223238E-01
     93 F   1 H    -2.263670612040E-01 -1.124621224437E-01 -3.350168223238E-01
     94 F   1 H     2.263670612040E-01  1.124621224437E-01 -3.350168223238E-01
     95 F   1 H    -1.124621224437E-01  3.350168223238E-01  2.263670612040E-01
     96 F   1 H     3.350168223238E-01  2.263670612040E-01 -1.124621224437E-01
     97 F   1 H     1.124621224437E-01 -3.350168223238E-01  2.263670612040E-01
     98 F   1 H     3.350168223238E-01 -2.263670612040E-01  1.124621224437E-01
     99 F   1 H     1.124621224437E-01  3.350168223238E-01 -2.263670612040E-01
    100 F   1 H    -3.350168223238E-01 -2.263670612040E-01 -1.124621224437E-01
    101 F   1 H    -1.124621224437E-01 -3.350168223238E-01 -2.263670612040E-01
    102 F   1 H    -3.350168223238E-01  2.263670612040E-01  1.124621224437E-01
    103 T   8 O    -4.294793178761E-01 -3.866781051295E-02 -1.240725376755E-01
    104 F   8 O     4.294793178761E-01  3.866781051295E-02 -1.240725376755E-01
    105 F   8 O    -4.294793178761E-01  3.866781051295E-02  1.240725376755E-01
    106 F   8 O     4.294793178761E-01 -3.866781051295E-02  1.240725376755E-01
    107 F   8 O    -1.240725376755E-01 -4.294793178761E-01 -3.866781051295E-02
    108 F   8 O    -3.866781051295E-02 -1.240725376755E-01 -4.294793178761E-01
    109 F   8 O     1.240725376755E-01  4.294793178761E-01 -3.866781051295E-02
    110 F   8 O     3.866781051295E-02 -1.240725376755E-01  4.294793178761E-01
    111 F   8 O    -1.240725376755E-01  4.294793178761E-01  3.866781051295E-02
    112 F   8 O     3.866781051295E-02  1.240725376755E-01 -4.294793178761E-01
    113 F   8 O     1.240725376755E-01 -4.294793178761E-01  3.866781051295E-02
    114 F   8 O    -3.866781051295E-02  1.240725376755E-01  4.294793178761E-01
    115 F   8 O    -3.866781051295E-02 -4.294793178761E-01 -1.240725376755E-01
    116 F   8 O     3.866781051295E-02  4.294793178761E-01 -1.240725376755E-01
    117 F   8 O     3.866781051295E-02 -4.294793178761E-01  1.240725376755E-01
    118 F   8 O    -3.866781051295E-02  4.294793178761E-01  1.240725376755E-01
    119 F   8 O    -4.294793178761E-01 -1.240725376755E-01 -3.866781051295E-02
    120 F   8 O    -1.240725376755E-01 -3.866781051295E-02 -4.294793178761E-01
    121 F   8 O     4.294793178761E-01  1.240725376755E-01 -3.866781051295E-02
    122 F   8 O    -1.240725376755E-01  3.866781051295E-02  4.294793178761E-01
    123 F   8 O     4.294793178761E-01 -1.240725376755E-01  3.866781051295E-02
    124 F   8 O     1.240725376755E-01  3.866781051295E-02 -4.294793178761E-01
    125 F   8 O    -4.294793178761E-01  1.240725376755E-01  3.866781051295E-02
    126 F   8 O     1.240725376755E-01 -3.866781051295E-02  4.294793178761E-01

 T = ATOM BELONGING TO THE ASYMMETRIC UNIT

 ****   24 SYMMOPS - TRANSLATORS IN FRACTIONAL UNITS
 **** MATRICES AND TRANSLATORS IN THE CRYSTALLOGRAPHIC REFERENCE FRAME
   V INV                    ROTATION MATRICES                   TRANSLATORS
   1   1  1.00  0.00  0.00  0.00  1.00  0.00  0.00  0.00  1.00  0.00  0.00  0.00
   2   2  0.00  1.00 -1.00  1.00  0.00 -1.00  0.00  0.00 -1.00  0.00  0.00  0.00
   3   3 -1.00  0.00  0.00 -1.00  0.00  1.00 -1.00  1.00  0.00  0.00  0.00  0.00
   4   4  0.00 -1.00  1.00  0.00 -1.00  0.00  1.00 -1.00  0.00  0.00  0.00  0.00
   5   6  0.00  0.00  1.00  1.00  0.00  0.00  0.00  1.00  0.00  0.00  0.00  0.00
   6   5  0.00  1.00  0.00  0.00  0.00  1.00  1.00  0.00  0.00  0.00  0.00  0.00
   7   8  1.00 -1.00  0.00  0.00 -1.00  1.00  0.00 -1.00  0.00  0.00  0.00  0.00
   8   7  1.00  0.00 -1.00  0.00  0.00 -1.00  0.00  1.00 -1.00  0.00  0.00  0.00
   9  10  0.00  0.00 -1.00  0.00  1.00 -1.00  1.00  0.00 -1.00  0.00  0.00  0.00
  10   9 -1.00  0.00  1.00 -1.00  1.00  0.00 -1.00  0.00  0.00  0.00  0.00  0.00
  11  12 -1.00  1.00  0.00 -1.00  0.00  0.00 -1.00  0.00  1.00  0.00  0.00  0.00
  12  11  0.00 -1.00  0.00  1.00 -1.00  0.00  0.00 -1.00  1.00  0.00  0.00  0.00
  13  13  0.00  1.00  0.00  1.00  0.00  0.00  0.00  0.00  1.00  0.00  0.00  0.00
  14  14  1.00  0.00 -1.00  0.00  1.00 -1.00  0.00  0.00 -1.00  0.00  0.00  0.00
  15  16 -1.00  0.00  1.00 -1.00  0.00  0.00 -1.00  1.00  0.00  0.00  0.00  0.00
  16  15  0.00 -1.00  0.00  0.00 -1.00  1.00  1.00 -1.00  0.00  0.00  0.00  0.00
  17  17  1.00  0.00  0.00  0.00  0.00  1.00  0.00  1.00  0.00  0.00  0.00  0.00
  18  18  0.00  0.00  1.00  0.00  1.00  0.00  1.00  0.00  0.00  0.00  0.00  0.00
  19  20  0.00 -1.00  1.00  1.00 -1.00  0.00  0.00 -1.00  0.00  0.00  0.00  0.00
  20  19  0.00  1.00 -1.00  0.00  0.00 -1.00  1.00  0.00 -1.00  0.00  0.00  0.00
  21  22  0.00  0.00 -1.00  1.00  0.00 -1.00  0.00  1.00 -1.00  0.00  0.00  0.00
  22  21 -1.00  1.00  0.00 -1.00  0.00  1.00 -1.00  0.00  0.00  0.00  0.00  0.00
  23  23 -1.00  0.00  0.00 -1.00  1.00  0.00 -1.00  0.00  1.00  0.00  0.00  0.00
  24  24  1.00 -1.00  0.00  0.00 -1.00  0.00  0.00 -1.00  1.00  0.00  0.00  0.00

 DIRECT LATTICE VECTORS CARTESIAN COMPONENTS (ANGSTROM)
          X                    Y                    Z
  -0.901789052714E+01   0.901789052714E+01   0.901789052714E+01
   0.901789052714E+01  -0.901789052714E+01   0.901789052714E+01
   0.901789052714E+01   0.901789052714E+01  -0.901789052714E+01


 CARTESIAN COORDINATES - PRIMITIVE CELL
 *******************************************************************************
 *      ATOM          X(ANGSTROM)         Y(ANGSTROM)         Z(ANGSTROM)
 *******************************************************************************
    1   248 CD    9.400075532184E-16 -1.352683579071E+01  9.017890527140E+00
    2   248 CD    9.017890527140E+00 -1.352683579071E+01 -9.400075532184E-16
    3   248 CD    9.017890527140E+00 -9.400075532184E-16 -1.352683579071E+01
    4   248 CD   -1.352683579071E+01  9.017890527140E+00  0.000000000000E+00
    5   248 CD   -1.352683579071E+01  0.000000000000E+00  9.017890527140E+00
    6   248 CD    9.400075532184E-16  9.017890527140E+00 -1.352683579071E+01
    7     7 N    -6.059188731640E-01  5.363015251900E+00  6.963934435024E+00
    8     7 N     6.059188731640E-01 -5.363015251900E+00  6.963934435024E+00
    9     7 N    -6.059188731640E-01 -5.363015251900E+00 -6.963934435024E+00
   10     7 N     6.059188731640E-01  5.363015251900E+00 -6.963934435024E+00
   11     7 N     6.963934435024E+00 -6.059188731640E-01  5.363015251900E+00
   12     7 N     5.363015251900E+00  6.963934435024E+00 -6.059188731640E-01
   13     7 N    -6.963934435024E+00  6.059188731640E-01  5.363015251900E+00
   14     7 N    -5.363015251900E+00  6.963934435024E+00  6.059188731640E-01
   15     7 N     6.963934435024E+00  6.059188731640E-01 -5.363015251900E+00
   16     7 N    -5.363015251900E+00 -6.963934435024E+00 -6.059188731640E-01
   17     7 N    -6.963934435024E+00 -6.059188731640E-01 -5.363015251900E+00
   18     7 N     5.363015251900E+00 -6.963934435024E+00  6.059188731640E-01
   19     7 N     5.363015251900E+00 -6.059188731640E-01  6.963934435024E+00
   20     7 N    -5.363015251900E+00  6.059188731640E-01  6.963934435024E+00
   21     7 N    -5.363015251900E+00 -6.059188731640E-01 -6.963934435024E+00
   22     7 N     5.363015251900E+00  6.059188731640E-01 -6.963934435024E+00
   23     7 N    -6.059188731640E-01  6.963934435024E+00  5.363015251900E+00
   24     7 N     6.963934435024E+00  5.363015251900E+00 -6.059188731640E-01
   25     7 N     6.059188731640E-01 -6.963934435024E+00  5.363015251900E+00
   26     7 N     6.963934435024E+00 -5.363015251900E+00  6.059188731640E-01
   27     7 N     6.059188731640E-01  6.963934435024E+00 -5.363015251900E+00
   28     7 N    -6.963934435024E+00 -5.363015251900E+00 -6.059188731640E-01
   29     7 N    -6.059188731640E-01 -6.963934435024E+00 -5.363015251900E+00
   30     7 N    -6.963934435024E+00  5.363015251900E+00  6.059188731640E-01
   31     7 N    -8.162376434579E+00 -1.760924066570E+00 -1.760924066570E+00
   32     7 N     8.162376434579E+00  1.760924066570E+00 -1.760924066570E+00
   33     7 N    -8.162376434579E+00  1.760924066570E+00  1.760924066570E+00
   34     7 N     8.162376434579E+00 -1.760924066570E+00  1.760924066570E+00
   35     7 N    -1.760924066570E+00 -8.162376434579E+00 -1.760924066570E+00
   36     7 N    -1.760924066570E+00 -1.760924066570E+00 -8.162376434579E+00
   37     7 N     1.760924066570E+00  8.162376434579E+00 -1.760924066570E+00
   38     7 N     1.760924066570E+00 -1.760924066570E+00  8.162376434579E+00
   39     7 N    -1.760924066570E+00  8.162376434579E+00  1.760924066570E+00
   40     7 N     1.760924066570E+00  1.760924066570E+00 -8.162376434579E+00
   41     7 N     1.760924066570E+00 -8.162376434579E+00  1.760924066570E+00
   42     7 N    -1.760924066570E+00  1.760924066570E+00  8.162376434579E+00
   43     6 C    -1.246117014700E-01  6.534673507178E+00  6.534673507178E+00
   44     6 C     1.246117014700E-01 -6.534673507178E+00  6.534673507178E+00
   45     6 C    -1.246117014700E-01 -6.534673507178E+00 -6.534673507178E+00
   46     6 C     1.246117014700E-01  6.534673507178E+00 -6.534673507178E+00
   47     6 C     6.534673507178E+00 -1.246117014700E-01  6.534673507178E+00
   48     6 C     6.534673507178E+00  6.534673507178E+00 -1.246117014700E-01
   49     6 C    -6.534673507178E+00  1.246117014700E-01  6.534673507178E+00
   50     6 C    -6.534673507178E+00  6.534673507178E+00  1.246117014700E-01
   51     6 C     6.534673507178E+00  1.246117014700E-01 -6.534673507178E+00
   52     6 C    -6.534673507178E+00 -6.534673507178E+00 -1.246117014700E-01
   53     6 C    -6.534673507178E+00 -1.246117014700E-01 -6.534673507178E+00
   54     6 C     6.534673507178E+00 -6.534673507178E+00  1.246117014700E-01
   55     6 C    -1.473138249809E+00  5.007795885685E+00  5.993681735873E+00
   56     6 C     1.473138249809E+00 -5.007795885685E+00  5.993681735873E+00
   57     6 C    -1.473138249809E+00 -5.007795885685E+00 -5.993681735873E+00
   58     6 C     1.473138249809E+00  5.007795885685E+00 -5.993681735873E+00
   59     6 C     5.993681735873E+00 -1.473138249809E+00  5.007795885685E+00
   60     6 C     5.007795885685E+00  5.993681735873E+00 -1.473138249809E+00
   61     6 C    -5.993681735873E+00  1.473138249809E+00  5.007795885685E+00
   62     6 C    -5.007795885685E+00  5.993681735873E+00  1.473138249809E+00
   63     6 C     5.993681735873E+00  1.473138249809E+00 -5.007795885685E+00
   64     6 C    -5.007795885685E+00 -5.993681735873E+00 -1.473138249809E+00
   65     6 C    -5.993681735873E+00 -1.473138249809E+00 -5.007795885685E+00
   66     6 C     5.007795885685E+00 -5.993681735873E+00  1.473138249809E+00
   67     6 C     5.007795885685E+00 -1.473138249809E+00  5.993681735873E+00
   68     6 C    -5.007795885685E+00  1.473138249809E+00  5.993681735873E+00
   69     6 C    -5.007795885685E+00 -1.473138249809E+00 -5.993681735873E+00
   70     6 C     5.007795885685E+00  1.473138249809E+00 -5.993681735873E+00
   71     6 C    -1.473138249809E+00  5.993681735873E+00  5.007795885685E+00
   72     6 C     5.993681735873E+00  5.007795885685E+00 -1.473138249809E+00
   73     6 C     1.473138249809E+00 -5.993681735873E+00  5.007795885685E+00
   74     6 C     5.993681735873E+00 -5.007795885685E+00  1.473138249809E+00
   75     6 C     1.473138249809E+00  5.993681735873E+00 -5.007795885685E+00
   76     6 C    -5.993681735873E+00 -5.007795885685E+00 -1.473138249809E+00
   77     6 C    -1.473138249809E+00 -5.993681735873E+00 -5.007795885685E+00
   78     6 C    -5.993681735873E+00  5.007795885685E+00  1.473138249809E+00
   79     1 H    -2.028342217294E+00  4.082706753776E+00  6.042290056933E+00
   80     1 H     2.028342217294E+00 -4.082706753776E+00  6.042290056933E+00
   81     1 H    -2.028342217294E+00 -4.082706753776E+00 -6.042290056933E+00
   82     1 H     2.028342217294E+00  4.082706753776E+00 -6.042290056933E+00
   83     1 H     6.042290056933E+00 -2.028342217294E+00  4.082706753776E+00
   84     1 H     4.082706753776E+00  6.042290056933E+00 -2.028342217294E+00
   85     1 H    -6.042290056933E+00  2.028342217294E+00  4.082706753776E+00
   86     1 H    -4.082706753776E+00  6.042290056933E+00  2.028342217294E+00
   87     1 H     6.042290056933E+00  2.028342217294E+00 -4.082706753776E+00
   88     1 H    -4.082706753776E+00 -6.042290056933E+00 -2.028342217294E+00
   89     1 H    -6.042290056933E+00 -2.028342217294E+00 -4.082706753776E+00
   90     1 H     4.082706753776E+00 -6.042290056933E+00  2.028342217294E+00
   91     1 H     4.082706753776E+00 -2.028342217294E+00  6.042290056933E+00
   92     1 H    -4.082706753776E+00  2.028342217294E+00  6.042290056933E+00
   93     1 H    -4.082706753776E+00 -2.028342217294E+00 -6.042290056933E+00
   94     1 H     4.082706753776E+00  2.028342217294E+00 -6.042290056933E+00
   95     1 H    -2.028342217294E+00  6.042290056933E+00  4.082706753776E+00
   96     1 H     6.042290056933E+00  4.082706753776E+00 -2.028342217294E+00
   97     1 H     2.028342217294E+00 -6.042290056933E+00  4.082706753776E+00
   98     1 H     6.042290056933E+00 -4.082706753776E+00  2.028342217294E+00
   99     1 H     2.028342217294E+00  6.042290056933E+00 -4.082706753776E+00
  100     1 H    -6.042290056933E+00 -4.082706753776E+00 -2.028342217294E+00
  101     1 H    -2.028342217294E+00 -6.042290056933E+00 -4.082706753776E+00
  102     1 H    -6.042290056933E+00  4.082706753776E+00  2.028342217294E+00
  103     8 O    -7.745994944555E+00 -6.974041642600E-01 -2.237745124365E+00
  104     8 O     7.745994944555E+00  6.974041642600E-01 -2.237745124365E+00
  105     8 O    -7.745994944555E+00  6.974041642600E-01  2.237745124365E+00
  106     8 O     7.745994944555E+00 -6.974041642600E-01  2.237745124365E+00
  107     8 O    -2.237745124365E+00 -7.745994944555E+00 -6.974041642600E-01
  108     8 O    -6.974041642600E-01 -2.237745124365E+00 -7.745994944555E+00
  109     8 O     2.237745124365E+00  7.745994944555E+00 -6.974041642600E-01
  110     8 O     6.974041642600E-01 -2.237745124365E+00  7.745994944555E+00
  111     8 O    -2.237745124365E+00  7.745994944555E+00  6.974041642600E-01
  112     8 O     6.974041642600E-01  2.237745124365E+00 -7.745994944555E+00
  113     8 O     2.237745124365E+00 -7.745994944555E+00  6.974041642600E-01
  114     8 O    -6.974041642600E-01  2.237745124365E+00  7.745994944555E+00
  115     8 O    -6.974041642600E-01 -7.745994944555E+00 -2.237745124365E+00
  116     8 O     6.974041642600E-01  7.745994944555E+00 -2.237745124365E+00
  117     8 O     6.974041642600E-01 -7.745994944555E+00  2.237745124365E+00
  118     8 O    -6.974041642600E-01  7.745994944555E+00  2.237745124365E+00
  119     8 O    -7.745994944555E+00 -2.237745124365E+00 -6.974041642600E-01
  120     8 O    -2.237745124365E+00 -6.974041642600E-01 -7.745994944555E+00
  121     8 O     7.745994944555E+00  2.237745124365E+00 -6.974041642600E-01
  122     8 O    -2.237745124365E+00  6.974041642600E-01  7.745994944555E+00
  123     8 O     7.745994944555E+00 -2.237745124365E+00  6.974041642600E-01
  124     8 O     2.237745124365E+00  6.974041642600E-01 -7.745994944555E+00
  125     8 O    -7.745994944555E+00  2.237745124365E+00  6.974041642600E-01
  126     8 O     2.237745124365E+00 -6.974041642600E-01  7.745994944555E+00

 *******************************************************************************
 *** PSEUDOPOTENTIAL INFORMATION ***
 *******************************************************************************

 ATOMIC NUMBER  48, NUCLEAR CHARGE 20.000, GIVEN IN INPUT       PSEUDOPOTENTIAL
   TYPE       EXPONENT      COEFF.    N      EXPONENT      COEFF.    N
  P0 TMS    13.8358690  270.0094830   0     6.8572700   38.7673080   0
  P1 TMS    12.4049710  193.8296290   0     6.5677990   31.8965250   0
  P2 TMS    10.8969250   79.1936470   0     4.6411650   13.2308270   0
  P3 TMS    15.1847960  -35.4766260   0     7.5923980   -5.6176770   0

 *******************************************************************************
 LOCAL ATOMIC FUNCTIONS BASIS SET
 *******************************************************************************
   ATOM   X(AU)   Y(AU)   Z(AU)  N. TYPE  EXPONENT  S COEF   P COEF   D/F/G COEF
 *******************************************************************************
   1 CD   0.000 -25.562  17.041
                                  1 S  
                                         9.727E+00-1.786E+00 0.000E+00 0.000E+00
                                         7.838E+00 2.578E+00 0.000E+00 0.000E+00
                                         5.089E+00 1.601E-01 0.000E+00 0.000E+00
                                  2 S  
                                         1.553E+00 1.000E+00 0.000E+00 0.000E+00
                                  3 S  
                                         7.141E-01 1.000E+00 0.000E+00 0.000E+00
                                  4 S  
                                         5.000E-01 1.000E+00 0.000E+00 0.000E+00
                                  5 S  
                                         2.500E-01 1.000E+00 0.000E+00 0.000E+00
                                  6 S  
                                         1.200E-01 1.000E+00 0.000E+00 0.000E+00
                           7-     9 P  
                                         4.743E+00 0.000E+00-6.231E+00 0.000E+00
                                         3.937E+00 0.000E+00 6.574E+00 0.000E+00
                          10-    12 P  
                                         1.380E+00 0.000E+00 7.497E-01 0.000E+00
                                         6.685E-01 0.000E+00 2.811E-01 0.000E+00
                          13-    15 P  
                                         3.634E-01 0.000E+00 1.000E+00 0.000E+00
                          16-    18 P  
                                         1.800E-01 0.000E+00 1.000E+00 0.000E+00
                          19-    21 P  
                                         1.200E-01 0.000E+00 1.000E+00 0.000E+00
                          22-    26 D  
                                         8.469E+00 0.000E+00 0.000E+00-1.636E-02
                                         3.024E+00 0.000E+00 0.000E+00 2.865E-01
                                         1.316E+00 0.000E+00 0.000E+00 4.869E-01
                                         5.564E-01 0.000E+00 0.000E+00 3.794E-01
                          27-    31 D  
                                         2.239E-01 0.000E+00 0.000E+00 1.000E+00
                          32-    36 D  
                                         1.200E-01 0.000E+00 0.000E+00 1.000E+00
                          37-    43 F  
                                         1.598E+00 0.000E+00 0.000E+00 1.000E+00
   2 CD  17.041 -25.562  -0.000
   3 CD  17.041  -0.000 -25.562
   4 CD -25.562  17.041   0.000
   5 CD -25.562   0.000  17.041
   6 CD   0.000  17.041 -25.562
   7 N   -1.145  10.135  13.160
                                259 S  
                                         6.293E+03 1.970E-03 0.000E+00 0.000E+00
                                         9.490E+02 1.496E-02 0.000E+00 0.000E+00
                                         2.188E+02 7.350E-02 0.000E+00 0.000E+00
                                         6.369E+01 2.489E-01 0.000E+00 0.000E+00
                                         1.883E+01 6.025E-01 0.000E+00 0.000E+00
                                         2.720E+00 2.562E-01 0.000E+00 0.000E+00
                         260-   263 SP 
                                         3.063E+01 1.119E-01 3.831E-02 0.000E+00
                                         7.026E+00 9.217E-01 2.374E-01 0.000E+00
                                         2.112E+00-2.569E-03 8.176E-01 0.000E+00
                         264-   267 SP 
                                         6.840E-01 1.000E+00 1.000E+00 0.000E+00
                         268-   271 SP 
                                         2.009E-01 1.000E+00 1.000E+00 0.000E+00
                         272-   276 D  
                                         9.130E-01 0.000E+00 0.000E+00 1.000E+00
   8 N    1.145 -10.135  13.160
   9 N   -1.145 -10.135 -13.160
  10 N    1.145  10.135 -13.160
  11 N   13.160  -1.145  10.135
  12 N   10.135  13.160  -1.145
  13 N  -13.160   1.145  10.135
  14 N  -10.135  13.160   1.145
  15 N   13.160   1.145 -10.135
  16 N  -10.135 -13.160  -1.145
  17 N  -13.160  -1.145 -10.135
  18 N   10.135 -13.160   1.145
  19 N   10.135  -1.145  13.160
  20 N  -10.135   1.145  13.160
  21 N  -10.135  -1.145 -13.160
  22 N   10.135   1.145 -13.160
  23 N   -1.145  13.160  10.135
  24 N   13.160  10.135  -1.145
  25 N    1.145 -13.160  10.135
  26 N   13.160 -10.135   1.145
  27 N    1.145  13.160 -10.135
  28 N  -13.160 -10.135  -1.145
  29 N   -1.145 -13.160 -10.135
  30 N  -13.160  10.135   1.145
  31 N  -15.425  -3.328  -3.328
  32 N   15.425   3.328  -3.328
  33 N  -15.425   3.328   3.328
  34 N   15.425  -3.328   3.328
  35 N   -3.328 -15.425  -3.328
  36 N   -3.328  -3.328 -15.425
  37 N    3.328  15.425  -3.328
  38 N    3.328  -3.328  15.425
  39 N   -3.328  15.425   3.328
  40 N    3.328   3.328 -15.425
  41 N    3.328 -15.425   3.328
  42 N   -3.328   3.328  15.425
  43 C   -0.235  12.349  12.349
                                907 S  
                                         4.563E+03 1.967E-03 0.000E+00 0.000E+00
                                         6.820E+02 1.523E-02 0.000E+00 0.000E+00
                                         1.550E+02 7.613E-02 0.000E+00 0.000E+00
                                         4.446E+01 2.608E-01 0.000E+00 0.000E+00
                                         1.303E+01 6.165E-01 0.000E+00 0.000E+00
                                         1.828E+00 2.210E-01 0.000E+00 0.000E+00
                         908-   911 SP 
                                         2.096E+01 1.147E-01 4.025E-02 0.000E+00
                                         4.803E+00 9.200E-01 2.376E-01 0.000E+00
                                         1.459E+00-3.031E-03 8.159E-01 0.000E+00
                         912-   915 SP 
                                         4.835E-01 1.000E+00 1.000E+00 0.000E+00
                         916-   919 SP 
                                         1.456E-01 1.000E+00 1.000E+00 0.000E+00
                         920-   924 D  
                                         6.260E-01 0.000E+00 0.000E+00 1.000E+00
  44 C    0.235 -12.349  12.349
  45 C   -0.235 -12.349 -12.349
  46 C    0.235  12.349 -12.349
  47 C   12.349  -0.235  12.349
  48 C   12.349  12.349  -0.235
  49 C  -12.349   0.235  12.349
  50 C  -12.349  12.349   0.235
  51 C   12.349   0.235 -12.349
  52 C  -12.349 -12.349  -0.235
  53 C  -12.349  -0.235 -12.349
  54 C   12.349 -12.349   0.235
  55 C   -2.784   9.463  11.326
  56 C    2.784  -9.463  11.326
  57 C   -2.784  -9.463 -11.326
  58 C    2.784   9.463 -11.326
  59 C   11.326  -2.784   9.463
  60 C    9.463  11.326  -2.784
  61 C  -11.326   2.784   9.463
  62 C   -9.463  11.326   2.784
  63 C   11.326   2.784  -9.463
  64 C   -9.463 -11.326  -2.784
  65 C  -11.326  -2.784  -9.463
  66 C    9.463 -11.326   2.784
  67 C    9.463  -2.784  11.326
  68 C   -9.463   2.784  11.326
  69 C   -9.463  -2.784 -11.326
  70 C    9.463   2.784 -11.326
  71 C   -2.784  11.326   9.463
  72 C   11.326   9.463  -2.784
  73 C    2.784 -11.326   9.463
  74 C   11.326  -9.463   2.784
  75 C    2.784  11.326  -9.463
  76 C  -11.326  -9.463  -2.784
  77 C   -2.784 -11.326  -9.463
  78 C  -11.326   9.463   2.784
  79 H   -3.833   7.715  11.418
                               1555 S  
                                         3.387E+01 2.549E-02 0.000E+00 0.000E+00
                                         5.095E+00 1.904E-01 0.000E+00 0.000E+00
                                         1.159E+00 8.522E-01 0.000E+00 0.000E+00
                               1556 S  
                                         3.258E-01 1.000E+00 0.000E+00 0.000E+00
                               1557 S  
                                         1.027E-01 1.000E+00 0.000E+00 0.000E+00
                        1558-  1560 P  
                                         7.500E-01 0.000E+00 1.000E+00 0.000E+00
  80 H    3.833  -7.715  11.418
  81 H   -3.833  -7.715 -11.418
  82 H    3.833   7.715 -11.418
  83 H   11.418  -3.833   7.715
  84 H    7.715  11.418  -3.833
  85 H  -11.418   3.833   7.715
  86 H   -7.715  11.418   3.833
  87 H   11.418   3.833  -7.715
  88 H   -7.715 -11.418  -3.833
  89 H  -11.418  -3.833  -7.715
  90 H    7.715 -11.418   3.833
  91 H    7.715  -3.833  11.418
  92 H   -7.715   3.833  11.418
  93 H   -7.715  -3.833 -11.418
  94 H    7.715   3.833 -11.418
  95 H   -3.833  11.418   7.715
  96 H   11.418   7.715  -3.833
  97 H    3.833 -11.418   7.715
  98 H   11.418  -7.715   3.833
  99 H    3.833  11.418  -7.715
 100 H  -11.418  -7.715  -3.833
 101 H   -3.833 -11.418  -7.715
 102 H  -11.418   7.715   3.833
 103 O  -14.638  -1.318  -4.229
                               1699 S  
                                         8.588E+03 1.895E-03 0.000E+00 0.000E+00
                                         1.297E+03 1.439E-02 0.000E+00 0.000E+00
                                         2.993E+02 7.073E-02 0.000E+00 0.000E+00
                                         8.738E+01 2.400E-01 0.000E+00 0.000E+00
                                         2.568E+01 5.948E-01 0.000E+00 0.000E+00
                                         3.740E+00 2.808E-01 0.000E+00 0.000E+00
                        1700-  1703 SP 
                                         4.212E+01 1.139E-01 3.651E-02 0.000E+00
                                         9.628E+00 9.208E-01 2.372E-01 0.000E+00
                                         2.853E+00-3.274E-03 8.197E-01 0.000E+00
                        1704-  1707 SP 
                                         9.057E-01 1.000E+00 1.000E+00 0.000E+00
                        1708-  1711 SP 
                                         2.556E-01 1.000E+00 1.000E+00 0.000E+00
                        1712-  1716 D  
                                         1.292E+00 0.000E+00 0.000E+00 1.000E+00
 104 O   14.638   1.318  -4.229
 105 O  -14.638   1.318   4.229
 106 O   14.638  -1.318   4.229
 107 O   -4.229 -14.638  -1.318
 108 O   -1.318  -4.229 -14.638
 109 O    4.229  14.638  -1.318
 110 O    1.318  -4.229  14.638
 111 O   -4.229  14.638   1.318
 112 O    1.318   4.229 -14.638
 113 O    4.229 -14.638   1.318
 114 O   -1.318   4.229  14.638
 115 O   -1.318 -14.638  -4.229
 116 O    1.318  14.638  -4.229
 117 O    1.318 -14.638   4.229
 118 O   -1.318  14.638   4.229
 119 O  -14.638  -4.229  -1.318
 120 O   -4.229  -1.318 -14.638
 121 O   14.638   4.229  -1.318
 122 O   -4.229   1.318  14.638
 123 O   14.638  -4.229   1.318
 124 O    4.229   1.318 -14.638
 125 O  -14.638   4.229   1.318
 126 O    4.229  -1.318  14.638
 INFORMATION **** SET_MPP **** PCRYSTAL CALCULATION
 INFORMATION **** READM2 **** NEW DEFAULT: FOCK/KS MATRIX MIXING SET TO 30 %
 INFORMATION **** READM2 **** NEW DEFAULT: FULL DIRECT SCF MODE
 INFORMATION **** READM2 **** NEW DEFAULT: COULOMB BIPOLAR BUFFER SET TO 32 Mb
 INFORMATION **** READM2 **** NEW DEFAULT: EXCHANGE BIPOLAR BUFFER SET TO 32 Mb

 *******************************************************************************
 NEW DEFAULT: DFT INTEGRATION GRID INCREASED TO XLGRID
 NEW DEFAULT: DIIS ACCELERATOR ACTIVE
 USE KEYWORD NODIIS TO TURN IT OFF
 *******************************************************************************

 INFORMATION **** DFTD3_INPUT **** PERFORM LATEST DISPERSION CORRECTION DFT-D3(BJ) WITH AUTOMATIC PARAMETER SETUP
 PLEASE CITE:
 (1) DFT-D3 Reference
  S. Grimme, J. Antony, S. Ehrlich, and H. Krieg, J. Chem. Phys. 132 (2010), 154104
 (2) BJ-Damping Reference
  S. Grimme, S. Ehrlich, and L. Goerigk, J. Comput. Chem. 32 (2011), 1456-1465
 (3) General DFT-D Review
  S. Grimme, A. Hansen, J. G. Brandenburg, and C. Bannwarth,
  Chem. Rev. 116 (2016), 5105-5154

 INFORMATION **** TOLINTEG **** COULOMB AND EXCHANGE SERIES TOLERANCES MODIFIED
 INFORMATION **** TOLDEE **** SCF TOL ON TOTAL ENERGY SET TO          10
 INFORMATION **** DFTD3_INPUT **** PERFORM DISPERSION CORRECTION DFT-D3 IN THE ZERO DAMPING SCHEME

 PLEASE CITE:
 (1) DFT-D3 Reference
  S. Grimme, J. Antony, S. Ehrlich, and H. Krieg, J. Chem. Phys. 132 (2010), 154104
 (2) General DFT-D Review
  S. Grimme, A. Hansen, J. G. Brandenburg, and C. Bannwarth,
  Chem. Rev. 116 (2016), 5105-5154

 *******************************************************************************
 N. OF ATOMS PER CELL       126  COULOMB OVERLAP TOL         (T1) 10**   -7
 NUMBER OF SHELLS           666  COULOMB PENETRATION TOL     (T2) 10**   -7
 NUMBER OF AO              2130  EXCHANGE OVERLAP TOL        (T3) 10**   20
 N. OF ELECTRONS PER CELL   804  EXCHANGE PSEUDO OVP (F(G))  (T4) 10**   20
 CORE ELECTRONS PER CELL    192  EXCHANGE PSEUDO OVP (P(G))  (T5) 10**   20
 N. OF SYMMETRY OPERATORS    24  POLE ORDER IN MONO ZONE                  4
 *******************************************************************************
 TYPE OF CALCULATION :  RESTRICTED CLOSED SHELL
 KOHN-SHAM HAMILTONIAN

 (EXCHANGE)[CORRELATION] FUNCTIONAL:(M06-L)[M06-L]

 CORE  PSEUDO POTENTIAL         TOL. ON PSEUDO              (TP) 10**- 6

 CAPPA:IS1  2;IS2  2;IS3  2; K PTS MONK NET   3; SYMMOPS:K SPACE  48;G SPACE  24

 *******************************************************************************
 MAX NUMBER OF SCF CYCLES      50  CONVERGENCE ON DELTAP        10**-20
 WEIGHT OF F(I) IN F(I+1)      30% CONVERGENCE ON ENERGY        10**-10
 SHRINK. FACT.(MONKH.)    2  2  2  NUMBER OF K POINTS IN THE IBZ      3
 SHRINKING FACTOR(GILAT NET)    2  NUMBER OF K POINTS(GILAT NET)      3
 *******************************************************************************
 *** K POINTS COORDINATES (OBLIQUE COORDINATES IN UNITS OF IS =  2)
   1-R(  0  0  0)   2-R(  1  0  0)   3-R(  1  1  1)

 DIRECT LATTICE VECTORS COMPON. (A.U.)     RECIP. LATTICE VECTORS COMPON. (A.U.) 
        X            Y            Z              X            Y            Z
  -17.0413434   17.0413434   17.0413434      0.0000000    0.1843512    0.1843512
   17.0413434  -17.0413434   17.0413434      0.1843512    0.0000000    0.1843512
   17.0413434   17.0413434  -17.0413434      0.1843512    0.1843512    0.0000000

 DISK SPACE FOR EIGENVECTORS (FTN 10)    13610700 REALS

 SYMMETRY ADAPTION OF THE BLOCH FUNCTIONS ENABLED
 TTTTTTTTTTTTTTTTTTTTTTTTTTTTTT gordsh1     TELAPSE       16.82 TCPU        1.27

 MATRIX SIZE: P(G)  896094, F(G)  449112, P(G) IRR   20234, F(G) IRR   20234
 MAX G-VECTOR INDEX FOR 1- AND 2-ELECTRON INTEGRALS  51

 TTTTTTTTTTTTTTTTTTTTTTTTTTTTTT INPUT       TELAPSE       16.85 TCPU        1.31

 NEIGHBORS OF THE NON-EQUIVALENT ATOMS

 N = NUMBER OF NEIGHBORS AT DISTANCE R
    ATOM  N     R/ANG      R/AU   NEIGHBORS (ATOM LABELS AND CELL INDICES)
   1 CD   4     2.3055     4.3568    7 N   -1 0-1   10 N    0 1-1   26 N    0 0-1
                                    28 N    0 1 0
   1 CD   4     2.6949     5.0926  112 O    0 1-1  114 O   -1 0-1  119 O    0 1 0
                                   123 O    0 0-1
   1 CD   4     3.2071     6.0605   43 C   -1 0-1   46 C    0 1-1   52 C    0 1 0
                                    54 C    0 0-1
   1 CD   4     3.3741     6.3761   31 N    0 1 0   34 N    0 0-1   40 N    0 1-1
                                    42 N   -1 0-1
   1 CD   4     3.4007     6.4264   55 C   -1 0-1   58 C    0 1-1   74 C    0 0-1
                                    76 C    0 1 0
   1 CD   4     3.6263     6.8527   79 H   -1 0-1   82 H    0 1-1   98 H    0 0-1
                                   100 H    0 1 0

   7 N    1     1.3374     2.5274   43 C    0 0 0
   7 N    1     1.3489     2.5491   55 C    0 0 0
   7 N    1     2.1241     4.0140   79 H    0 0 0
   7 N    1     2.2308     4.2155   71 C    0 0 0
   7 N    1     2.2640     4.2784   23 N    0 0 0
   7 N    1     2.3055     4.3568    1 CD   1 0 1

  31 N    2     1.2377     2.3388  103 O    0 0 0  119 O    0 0 0
  31 N    1     1.4156     2.6752   43 C   -1-1-1
  31 N    2     2.4101     4.5545    7 N   -1-1-1   23 N   -1-1-1
  31 N    2     3.1555     5.9630   89 H    0 0 0  100 H    0 0 0
  31 N    2     3.2858     6.2093  104 O    0-1-1  123 O    0-1-1
  31 N    2     3.3741     6.3761    1 CD   0-1 0    6 CD   0 0-1

  43 C    2     1.3374     2.5274    7 N    0 0 0   23 N    0 0 0
  43 C    1     1.4156     2.6752   31 N    1 1 1
  43 C    2     2.1077     3.9830   55 C    0 0 0   71 C    0 0 0
  43 C    2     2.2803     4.3091  103 O    1 1 1  119 O    1 1 1
  43 C    2     3.1431     5.9395   79 H    0 0 0   95 H    0 0 0
  43 C    2     3.2071     6.0605    1 CD   1 0 1    6 CD   1 1 0

  55 C    1     1.0800     2.0409   79 H    0 0 0
  55 C    1     1.3489     2.5491    7 N    0 0 0
  55 C    1     1.3943     2.6348   71 C    0 0 0
  55 C    1     2.1077     3.9830   43 C    0 0 0
  55 C    1     2.2308     4.2155   23 N    0 0 0
  55 C    1     2.2428     4.2383   95 H    0 0 0

  79 H    1     1.0800     2.0409   55 C    0 0 0
  79 H    1     2.1241     4.0140    7 N    0 0 0
  79 H    1     2.2428     4.2383   71 C    0 0 0
  79 H    1     2.7713     5.2369   95 H    0 0 0
  79 H    1     2.8422     5.3709  114 O    0 0 0
  79 H    1     2.9053     5.4902   92 H    0 0 0

 103 O    1     1.2377     2.3388   31 N    0 0 0
 103 O    1     2.1784     4.1165  119 O    0 0 0
 103 O    1     2.2803     4.3091   43 C   -1-1-1
 103 O    1     2.6949     5.0926    6 CD   0 0-1
 103 O    1     2.7156     5.1318   23 N   -1-1-1
 103 O    1     2.8422     5.3709   89 H    0 0 0


 SYMMETRY ALLOWED ELASTIC DISTORTION 1
  0.5773503  0.0000000  0.0000000
  0.0000000  0.5773503  0.0000000
  0.0000000  0.0000000  0.5773503

 SYMMETRY ALLOWED INTERNAL DEGREE(S) OF FREEDOM:  16
 TTTTTTTTTTTTTTTTTTTTTTTTTTTTTT SYMM        TELAPSE       17.21 TCPU        1.67
 TTTTTTTTTTTTTTTTTTTTTTTTTTTTTT INT_SCREEN  TELAPSE       17.21 TCPU        1.67

 ************************************************************************
 ************************************************************************
 * ELAPIEZO OPTION, E. ALBANESE, A. ERBA, B. CIVALLERI, R. DOVESI       *
 *                                                                      *
 * IT IS ASSUMED THAT THE INPUT IS FROM AN OPTIMIZED RUN                *

 CONVERGENCE CRITERION FOR ENERGY, TOLDEE =          1.0000E-08
 CONVERGENCE CRITERION FOR RMS GRADIENT, TOLDEG =    3.0000E-04
 CONVERGENCE CRITERION FOR RMS DISPLACEMENT, TOLDEX  6.2000E-04
 MAGNITUDE OF STEPSIZE FOR ADIMENSIONAL STRAINS =    1.5000E-02
 NUMBER OF POINTS (TOTAL) IN NUMERICAL 2ND DERIVATIVE=        3
 ************************************************************************
 ************************************************************************

 ************************************************************************

  Y. NOEL POST DOC. TURIN 2002

  THIS ROUTINE EVALUATES THE NON ZERO ELEMENTS OF THE ELASTIC TENSOR 

  ORDER OF THE TENSOR : 4

 |  1 A    1 B    1 B     .      .      .     |
 |         1 A    1 B     .      .      .     |
 |                1 A     .      .      .     |
 |                       1 C     .      .     |
 |                              1 C     .     |
 |                                     1 C    |

 EACH  LETTER   CORRESPONDS  TO  AN  INDEPENDENT  COMPONENT.
 INTERDEPENDENT COMPONENTS (WITH SAME LETTER) ARE RELATED BY
 THE COEFFICIENT THAT PRECEEDS EACH LETTER.

 ************************************************************************


 ************************************************************************

  Y. NOEL POST DOC. TURIN 2002

  THIS ROUTINE EVALUATES THE NON ZERO ELEMENTS OF THE PIEZOELECTRIC TENSOR 

  ORDER OF THE TENSOR : 3

 |   .      .      .     1 A     .      .     |
 |   .      .      .      .     1 A     .     |
 |   .      .      .      .      .     1 A    |

 EACH  LETTER   CORRESPONDS  TO  AN  INDEPENDENT  COMPONENT.
 INTERDEPENDENT COMPONENTS (WITH SAME LETTER) ARE RELATED BY
 THE COEFFICIENT THAT PRECEEDS EACH LETTER.

 ************************************************************************


 LIST OF ACTIVE DEFORMATIONS: 
             1
             4
 INFORMATION **** EXCBUF **** EXCH. BIPO BUFFER: WORDS USED =           0

 DFT PARAMETERS

     ATOM       ELECTRONS   NET CHARGE   R(ANGSTROM)
   1 248  CD     20.0000      0.0000     1.52000000
   7   7  N       7.0000      0.0000     0.74000000
  43   6  C       6.0000      0.0000     0.77000000
  79   1  H       1.0000      0.0000     1.11000000
 103   8  O       8.0000      0.0000     0.74000000

 SIZE OF GRID=     340323
 TTTTTTTTTTTTTTTTTTTTTTTTTTTTTT MAKE_GRID2  TELAPSE       18.77 TCPU        3.22
 BECKE WEIGHT FUNCTION
 RADSAFE =     2.00
 TOLERANCES - DENSITY:10**- 6; POTENTIAL:10**- 9; GRID WGT:10**-14

 RADIAL INTEGRATION  - INTERVALS (POINTS,UPPER LIMIT):            1( 99,  4.0*R)

 ANGULAR INTEGRATION - INTERVALS (ACCURACY LEVEL [N. POINTS] UPPER LIMIT):
  1(  6[ 146]   0.2)  2( 11[ 302]   0.5)  3( 14[ 590]   0.9)  4( 18[1454]   3.5)
  5( 14[ 590]9999.0)
 TTTTTTTTTTTTTTTTTTTTTTTTTTTTTT INT_CALC    TELAPSE       18.82 TCPU        3.27
 EEEEEEEEEE INT_CALC TERMINATION  DATE 12 11 2020 TIME 16:47:53.7

 *******************************************************************************
 ZIF65Cd (cif CCDC 743558, GUPCUQ01)                                             
 CRYSTAL - SCF - TYPE OF CALCULATION :  RESTRICTED CLOSED SHELL
 *******************************************************************************

 CAPPA:IS1  2;IS2  2;IS3  2; K PTS MONK NET   3; SYMMOPS:K SPACE  48;G SPACE  24

 TTTTTTTTTTTTTTTTTTTTTTTTTTTTTT SDIK        TELAPSE       19.16 TCPU        3.62

 AAAAAAAAAAAAAAAAAAAAAAAAAAAAAAAAAAAAAAAAAAAAAAAAAAAAAAAAAAAAAAAAAAAAAAAAAAAAAAA
         ATOMIC WAVEFUNCTION(S)


 NUCLEAR CHARGE 20.0  SYMMETRY SPECIES            S    P    D
 N. ELECTRONS   20.0  NUMBER OF PRIMITIVE GTOS    8    7    6
                      NUMBER OF CONTRACTED GTOS   6    5    3
                      NUMBER OF CLOSED SHELLS     2    1    1
                      OPEN SHELL OCCUPATION       0    0    0

  ZNUC SCFIT  TOTAL HF ENERGY   KINETIC ENERGY   VIRIAL THEOREM ACCURACY
  20.0  36   -1.668271145E+02  6.451544656E+01 -3.585847628E+00  4.4E-06

 NUCLEAR CHARGE  7.0  SYMMETRY SPECIES            S    P
 N. ELECTRONS    7.0  NUMBER OF PRIMITIVE GTOS   11    5
                      NUMBER OF CONTRACTED GTOS   4    3
                      NUMBER OF CLOSED SHELLS     2    0
                      OPEN SHELL OCCUPATION       0    3

  ZNUC SCFIT  TOTAL HF ENERGY   KINETIC ENERGY   VIRIAL THEOREM ACCURACY
   7.0  11   -5.439473665E+01  5.441433682E+01 -1.999639798E+00  3.6E-06

 NUCLEAR CHARGE  6.0  SYMMETRY SPECIES            S    P
 N. ELECTRONS    6.0  NUMBER OF PRIMITIVE GTOS   11    5
                      NUMBER OF CONTRACTED GTOS   4    3
                      NUMBER OF CLOSED SHELLS     2    0
                      OPEN SHELL OCCUPATION       0    2

  ZNUC SCFIT  TOTAL HF ENERGY   KINETIC ENERGY   VIRIAL THEOREM ACCURACY
   6.0  11   -3.768480057E+01  3.769831118E+01 -1.999641612E+00  2.0E-06

 NUCLEAR CHARGE  1.0  SYMMETRY SPECIES            S
 N. ELECTRONS    1.0  NUMBER OF PRIMITIVE GTOS    5
                      NUMBER OF CONTRACTED GTOS   3
                      NUMBER OF CLOSED SHELLS     0
                      OPEN SHELL OCCUPATION       1

  ZNUC SCFIT  TOTAL HF ENERGY   KINETIC ENERGY   VIRIAL THEOREM ACCURACY
   1.0   1   -4.998098153E-01  4.997907537E-01 -2.000038139E+00  9.6E-17

 NUCLEAR CHARGE  8.0  SYMMETRY SPECIES            S    P
 N. ELECTRONS    8.0  NUMBER OF PRIMITIVE GTOS   11    5
                      NUMBER OF CONTRACTED GTOS   4    3
                      NUMBER OF CLOSED SHELLS     2    0
                      OPEN SHELL OCCUPATION       0    4

  ZNUC SCFIT  TOTAL HF ENERGY   KINETIC ENERGY   VIRIAL THEOREM ACCURACY
   8.0  13   -7.479861895E+01  7.482603849E+01 -1.999633556E+00  2.7E-06

 AAAAAAAAAAAAAAAAAAAAAAAAAAAAAAAAAAAAAAAAAAAAAAAAAAAAAAAAAAAAAAAAAAAAAAAAAAAAAAA

 CHARGE NORMALIZATION FACTOR   1.00000000
 TOTAL ATOMIC CHARGES:
  20.0000000  20.0000000  20.0000000  20.0000000  20.0000000  20.0000000
   7.0000000   7.0000000   7.0000000   7.0000000   7.0000000   7.0000000
   7.0000000   7.0000000   7.0000000   7.0000000   7.0000000   7.0000000
   7.0000000   7.0000000   7.0000000   7.0000000   7.0000000   7.0000000
   7.0000000   7.0000000   7.0000000   7.0000000   7.0000000   7.0000000
   7.0000000   7.0000000   7.0000000   7.0000000   7.0000000   7.0000000
   7.0000000   7.0000000   7.0000000   7.0000000   7.0000000   7.0000000
   6.0000000   6.0000000   6.0000000   6.0000000   6.0000000   6.0000000
   6.0000000   6.0000000   6.0000000   6.0000000   6.0000000   6.0000000
   6.0000000   6.0000000   6.0000000   6.0000000   6.0000000   6.0000000
   6.0000000   6.0000000   6.0000000   6.0000000   6.0000000   6.0000000
   6.0000000   6.0000000   6.0000000   6.0000000   6.0000000   6.0000000
   6.0000000   6.0000000   6.0000000   6.0000000   6.0000000   6.0000000
   1.0000000   1.0000000   1.0000000   1.0000000   1.0000000   1.0000000
   1.0000000   1.0000000   1.0000000   1.0000000   1.0000000   1.0000000
   1.0000000   1.0000000   1.0000000   1.0000000   1.0000000   1.0000000
   1.0000000   1.0000000   1.0000000   1.0000000   1.0000000   1.0000000
   8.0000000   8.0000000   8.0000000   8.0000000   8.0000000   8.0000000
   8.0000000   8.0000000   8.0000000   8.0000000   8.0000000   8.0000000
   8.0000000   8.0000000   8.0000000   8.0000000   8.0000000   8.0000000
   8.0000000   8.0000000   8.0000000   8.0000000   8.0000000   8.0000000
 TTTTTTTTTTTTTTTTTTTTTTTTTTTTTT MOQGAD      TELAPSE       19.35 TCPU        3.80
 TTTTTTTTTTTTTTTTTTTTTTTTTTTTTT SHELLXN     TELAPSE       19.88 TCPU        4.25
 TTTTTTTTTTTTTTTTTTTTTTTTTTTTTT MONMO3      TELAPSE       19.99 TCPU        4.37
 NUMERICALLY INTEGRATED DENSITY    803.9998500348
 TTTTTTTTTTTTTTTTTTTTTTTTTTTTTT NUMDFT      TELAPSE       20.54 TCPU        4.91
 CYC   0 ETOT(AU) -6.194476620178E+03 DETOT -6.19E+03 tst  0.00E+00 PX  1.00E+00
 TTTTTTTTTTTTTTTTTTTTTTTTTTTTTT DIIS        TELAPSE       20.57 TCPU        4.94
 TTTTTTTTTTTTTTTTTTTTTTTTTTTTTT FDIK        TELAPSE       21.57 TCPU        5.86
 INSULATING STATE
 TOP OF VALENCE BANDS -    BAND    402; K    3; EIG -3.1259498E-01 AU
 TOP OF VALENCE BANDS -    BAND    402; K    1; EIG -3.1325691E-01 AU
 BOTTOM OF VIRTUAL BANDS - BAND    403; K    2; EIG -1.6923047E-01 AU
 INDIRECT ENERGY BAND GAP:   3.9011 eV
 BOTTOM OF VIRTUAL BANDS - BAND    403; K    1; EIG -1.6912216E-01 AU
 TTTTTTTTTTTTTTTTTTTTTTTTTTTTTT PDIG        TELAPSE       21.60 TCPU        5.89
 CHARGE NORMALIZATION FACTOR   1.00000000
 TOTAL ATOMIC CHARGES:
  18.2498431  18.2498431  18.2498431  18.2498431  18.2498431  18.2498431
   7.6679940   7.6679940   7.6679940   7.6679940   7.6679940   7.6679940
   7.6679940   7.6679940   7.6679940   7.6679940   7.6679940   7.6679940
   7.6679940   7.6679940   7.6679940   7.6679940   7.6679940   7.6679940
   7.6679940   7.6679940   7.6679940   7.6679940   7.6679940   7.6679940
   6.1412969   6.1412969   6.1412969   6.1412969   6.1412969   6.1412969
   6.1412969   6.1412969   6.1412969   6.1412969   6.1412969   6.1412969
   5.2810189   5.2810189   5.2810189   5.2810189   5.2810189   5.2810189
   5.2810189   5.2810189   5.2810189   5.2810189   5.2810189   5.2810189
   6.2011305   6.2011305   6.2011305   6.2011305   6.2011305   6.2011305
   6.2011305   6.2011305   6.2011305   6.2011305   6.2011305   6.2011305
   6.2011305   6.2011305   6.2011305   6.2011305   6.2011305   6.2011305
   6.2011305   6.2011305   6.2011305   6.2011305   6.2011305   6.2011305
   0.7858076   0.7858076   0.7858076   0.7858076   0.7858076   0.7858076
   0.7858076   0.7858076   0.7858076   0.7858076   0.7858076   0.7858076
   0.7858076   0.7858076   0.7858076   0.7858076   0.7858076   0.7858076
   0.7858076   0.7858076   0.7858076   0.7858076   0.7858076   0.7858076
   8.5714493   8.5714493   8.5714493   8.5714493   8.5714493   8.5714493
   8.5714493   8.5714493   8.5714493   8.5714493   8.5714493   8.5714493
   8.5714493   8.5714493   8.5714493   8.5714493   8.5714493   8.5714493
   8.5714493   8.5714493   8.5714493   8.5714493   8.5714493   8.5714493
 TTTTTTTTTTTTTTTTTTTTTTTTTTTTTT MOQGAD      TELAPSE       21.62 TCPU        5.91
 TTTTTTTTTTTTTTTTTTTTTTTTTTTTTT SHELLXN     TELAPSE       24.74 TCPU        6.38
 TTTTTTTTTTTTTTTTTTTTTTTTTTTTTT MONMO3      TELAPSE       25.68 TCPU        7.32
 NUMERICALLY INTEGRATED DENSITY    803.9999047510
 TTTTTTTTTTTTTTTTTTTTTTTTTTTTTT NUMDFT      TELAPSE       26.56 TCPU        8.19
 CYC   1 ETOT(AU) -6.167501536224E+03 DETOT  2.70E+01 tst  0.00E+00 PX  1.00E+00
 TTTTTTTTTTTTTTTTTTTTTTTTTTTTTT DIIS        TELAPSE       26.60 TCPU        8.24
 DIIS TEST: 0.57719E+02 AT SCF   CYCLE   1 - MIX   30 %
 TTTTTTTTTTTTTTTTTTTTTTTTTTTTTT FDIK        TELAPSE       26.98 TCPU        8.54
 INSULATING STATE
 TOP OF VALENCE BANDS -    BAND    402; K    3; EIG -2.0915045E-01 AU
 TOP OF VALENCE BANDS -    BAND    402; K    1; EIG -2.1012615E-01 AU
 BOTTOM OF VIRTUAL BANDS - BAND    403; K    3; EIG -1.5264226E-01 AU
 DIRECT ENERGY BAND GAP:   1.5377 eV
 BOTTOM OF VIRTUAL BANDS - BAND    403; K    1; EIG -1.5159675E-01 AU
 TTTTTTTTTTTTTTTTTTTTTTTTTTTTTT PDIG        TELAPSE       27.01 TCPU        8.57
 CHARGE NORMALIZATION FACTOR   1.00000000
 TOTAL ATOMIC CHARGES:
  19.0950373  19.0950373  19.0950373  19.0950373  19.0950373  19.0950373
   7.4128484   7.4128484   7.4128484   7.4128484   7.4128484   7.4128484
   7.4128484   7.4128484   7.4128484   7.4128484   7.4128484   7.4128484
   7.4128484   7.4128484   7.4128484   7.4128484   7.4128484   7.4128484
   7.4128484   7.4128484   7.4128484   7.4128484   7.4128484   7.4128484
   7.5841229   7.5841229   7.5841229   7.5841229   7.5841229   7.5841229
   7.5841229   7.5841229   7.5841229   7.5841229   7.5841229   7.5841229
   5.5691687   5.5691687   5.5691687   5.5691687   5.5691687   5.5691687
   5.5691687   5.5691687   5.5691687   5.5691687   5.5691687   5.5691687
   5.5414341   5.5414341   5.5414341   5.5414341   5.5414341   5.5414341
   5.5414341   5.5414341   5.5414341   5.5414341   5.5414341   5.5414341
   5.5414341   5.5414341   5.5414341   5.5414341   5.5414341   5.5414341
   5.5414341   5.5414341   5.5414341   5.5414341   5.5414341   5.5414341
   0.9681846   0.9681846   0.9681846   0.9681846   0.9681846   0.9681846
   0.9681846   0.9681846   0.9681846   0.9681846   0.9681846   0.9681846
   0.9681846   0.9681846   0.9681846   0.9681846   0.9681846   0.9681846
   0.9681846   0.9681846   0.9681846   0.9681846   0.9681846   0.9681846
   8.2271278   8.2271278   8.2271278   8.2271278   8.2271278   8.2271278
   8.2271278   8.2271278   8.2271278   8.2271278   8.2271278   8.2271278
   8.2271278   8.2271278   8.2271278   8.2271278   8.2271278   8.2271278
   8.2271278   8.2271278   8.2271278   8.2271278   8.2271278   8.2271278
 TTTTTTTTTTTTTTTTTTTTTTTTTTTTTT MOQGAD      TELAPSE       27.03 TCPU        8.59
 TTTTTTTTTTTTTTTTTTTTTTTTTTTTTT SHELLXN     TELAPSE       27.71 TCPU        9.11
 TTTTTTTTTTTTTTTTTTTTTTTTTTTTTT MONMO3      TELAPSE       27.83 TCPU        9.23
 NUMERICALLY INTEGRATED DENSITY    803.9999004343
 TTTTTTTTTTTTTTTTTTTTTTTTTTTTTT NUMDFT      TELAPSE       28.69 TCPU       10.09
 CYC   2 ETOT(AU) -6.165021657470E+03 DETOT  2.48E+00 tst  4.74E-02 PX  2.10E-01
 TTTTTTTTTTTTTTTTTTTTTTTTTTTTTT DIIS        TELAPSE       30.55 TCPU       11.95
 DIIS TEST: 0.10538E+03 AT SCF   CYCLE   2 - DIIS ACTIVE - HISTORY:     2 CYCLES
 TTTTTTTTTTTTTTTTTTTTTTTTTTTTTT FDIK        TELAPSE       31.54 TCPU       12.85
 INSULATING STATE
 TOP OF VALENCE BANDS -    BAND    402; K    2; EIG -1.7298535E-01 AU
 TOP OF VALENCE BANDS -    BAND    402; K    1; EIG -1.7324996E-01 AU
 BOTTOM OF VIRTUAL BANDS - BAND    403; K    3; EIG -6.0591330E-02 AU
 INDIRECT ENERGY BAND GAP:   3.0584 eV
 BOTTOM OF VIRTUAL BANDS - BAND    403; K    1; EIG -6.0330736E-02 AU
 TTTTTTTTTTTTTTTTTTTTTTTTTTTTTT PDIG        TELAPSE       31.57 TCPU       12.89
 CHARGE NORMALIZATION FACTOR   1.00000000
 TOTAL ATOMIC CHARGES:
  18.8603733  18.8603733  18.8603733  18.8603733  18.8603733  18.8603733
   7.4833188   7.4833188   7.4833188   7.4833188   7.4833188   7.4833188
   7.4833188   7.4833188   7.4833188   7.4833188   7.4833188   7.4833188
   7.4833188   7.4833188   7.4833188   7.4833188   7.4833188   7.4833188
   7.4833188   7.4833188   7.4833188   7.4833188   7.4833188   7.4833188
   6.7431822   6.7431822   6.7431822   6.7431822   6.7431822   6.7431822
   6.7431822   6.7431822   6.7431822   6.7431822   6.7431822   6.7431822
   5.3554565   5.3554565   5.3554565   5.3554565   5.3554565   5.3554565
   5.3554565   5.3554565   5.3554565   5.3554565   5.3554565   5.3554565
   6.1924070   6.1924070   6.1924070   6.1924070   6.1924070   6.1924070
   6.1924070   6.1924070   6.1924070   6.1924070   6.1924070   6.1924070
   6.1924070   6.1924070   6.1924070   6.1924070   6.1924070   6.1924070
   6.1924070   6.1924070   6.1924070   6.1924070   6.1924070   6.1924070
   0.8871970   0.8871970   0.8871970   0.8871970   0.8871970   0.8871970
   0.8871970   0.8871970   0.8871970   0.8871970   0.8871970   0.8871970
   0.8871970   0.8871970   0.8871970   0.8871970   0.8871970   0.8871970
   0.8871970   0.8871970   0.8871970   0.8871970   0.8871970   0.8871970
   8.1726645   8.1726645   8.1726645   8.1726645   8.1726645   8.1726645
   8.1726645   8.1726645   8.1726645   8.1726645   8.1726645   8.1726645
   8.1726645   8.1726645   8.1726645   8.1726645   8.1726645   8.1726645
   8.1726645   8.1726645   8.1726645   8.1726645   8.1726645   8.1726645
 TTTTTTTTTTTTTTTTTTTTTTTTTTTTTT MOQGAD      TELAPSE       31.59 TCPU       12.90
 TTTTTTTTTTTTTTTTTTTTTTTTTTTTTT SHELLXN     TELAPSE       32.31 TCPU       13.39
 TTTTTTTTTTTTTTTTTTTTTTTTTTTTTT MONMO3      TELAPSE       32.57 TCPU       13.65
 NUMERICALLY INTEGRATED DENSITY    803.9998589805
 TTTTTTTTTTTTTTTTTTTTTTTTTTTTTT NUMDFT      TELAPSE       33.44 TCPU       14.52
 CYC   3 ETOT(AU) -6.169362138350E+03 DETOT -4.34E+00 tst  6.90E-02 PX  1.51E-01
 TTTTTTTTTTTTTTTTTTTTTTTTTTTTTT DIIS        TELAPSE       33.50 TCPU       14.58
 DIIS TEST: 0.12879E+02 AT SCF   CYCLE   3 - DIIS ACTIVE - HISTORY:     3 CYCLES
 TTTTTTTTTTTTTTTTTTTTTTTTTTTTTT FDIK        TELAPSE       34.03 TCPU       14.98
 INSULATING STATE
 TOP OF VALENCE BANDS -    BAND    402; K    3; EIG -2.1393248E-01 AU
 TOP OF VALENCE BANDS -    BAND    402; K    1; EIG -2.1487396E-01 AU
 BOTTOM OF VIRTUAL BANDS - BAND    403; K    3; EIG -1.1687244E-01 AU
 DIRECT ENERGY BAND GAP:   2.6411 eV
 BOTTOM OF VIRTUAL BANDS - BAND    403; K    1; EIG -1.1627998E-01 AU
 TTTTTTTTTTTTTTTTTTTTTTTTTTTTTT PDIG        TELAPSE       34.07 TCPU       15.02
 CHARGE NORMALIZATION FACTOR   1.00000000
 TOTAL ATOMIC CHARGES:
  18.6850428  18.6850428  18.6850428  18.6850428  18.6850428  18.6850428
   7.5557946   7.5557946   7.5557946   7.5557946   7.5557946   7.5557946
   7.5557946   7.5557946   7.5557946   7.5557946   7.5557946   7.5557946
   7.5557946   7.5557946   7.5557946   7.5557946   7.5557946   7.5557946
   7.5557946   7.5557946   7.5557946   7.5557946   7.5557946   7.5557946
   6.6998492   6.6998492   6.6998492   6.6998492   6.6998492   6.6998492
   6.6998492   6.6998492   6.6998492   6.6998492   6.6998492   6.6998492
   5.4195187   5.4195187   5.4195187   5.4195187   5.4195187   5.4195187
   5.4195187   5.4195187   5.4195187   5.4195187   5.4195187   5.4195187
   5.9470451   5.9470451   5.9470451   5.9470451   5.9470451   5.9470451
   5.9470451   5.9470451   5.9470451   5.9470451   5.9470451   5.9470451
   5.9470451   5.9470451   5.9470451   5.9470451   5.9470451   5.9470451
   5.9470451   5.9470451   5.9470451   5.9470451   5.9470451   5.9470451
   0.8912811   0.8912811   0.8912811   0.8912811   0.8912811   0.8912811
   0.8912811   0.8912811   0.8912811   0.8912811   0.8912811   0.8912811
   0.8912811   0.8912811   0.8912811   0.8912811   0.8912811   0.8912811
   0.8912811   0.8912811   0.8912811   0.8912811   0.8912811   0.8912811
   8.3749345   8.3749345   8.3749345   8.3749345   8.3749345   8.3749345
   8.3749345   8.3749345   8.3749345   8.3749345   8.3749345   8.3749345
   8.3749345   8.3749345   8.3749345   8.3749345   8.3749345   8.3749345
   8.3749345   8.3749345   8.3749345   8.3749345   8.3749345   8.3749345
 TTTTTTTTTTTTTTTTTTTTTTTTTTTTTT MOQGAD      TELAPSE       34.08 TCPU       15.03
 TTTTTTTTTTTTTTTTTTTTTTTTTTTTTT SHELLXN     TELAPSE       34.89 TCPU       15.52
 TTTTTTTTTTTTTTTTTTTTTTTTTTTTTT MONMO3      TELAPSE       35.39 TCPU       16.02
 NUMERICALLY INTEGRATED DENSITY    803.9998787384
 TTTTTTTTTTTTTTTTTTTTTTTTTTTTTT NUMDFT      TELAPSE       36.25 TCPU       16.88
 CYC   4 ETOT(AU) -6.170207237178E+03 DETOT -8.45E-01 tst  4.59E-03 PX  7.88E-02
 TTTTTTTTTTTTTTTTTTTTTTTTTTTTTT DIIS        TELAPSE       36.68 TCPU       17.32
 DIIS TEST: 0.10389E+01 AT SCF   CYCLE   4 - DIIS ACTIVE - HISTORY:     4 CYCLES
 TTTTTTTTTTTTTTTTTTTTTTTTTTTTTT FDIK        TELAPSE       37.15 TCPU       17.63
 INSULATING STATE
 TOP OF VALENCE BANDS -    BAND    402; K    3; EIG -2.2547092E-01 AU
 TOP OF VALENCE BANDS -    BAND    402; K    1; EIG -2.2634287E-01 AU
 BOTTOM OF VIRTUAL BANDS - BAND    403; K    3; EIG -1.2510379E-01 AU
 DIRECT ENERGY BAND GAP:   2.7311 eV
 BOTTOM OF VIRTUAL BANDS - BAND    403; K    1; EIG -1.2460003E-01 AU
 TTTTTTTTTTTTTTTTTTTTTTTTTTTTTT PDIG        TELAPSE       37.19 TCPU       17.66
 CHARGE NORMALIZATION FACTOR   1.00000000
 TOTAL ATOMIC CHARGES:
  18.6301852  18.6301852  18.6301852  18.6301852  18.6301852  18.6301852
   7.5504197   7.5504197   7.5504197   7.5504197   7.5504197   7.5504197
   7.5504197   7.5504197   7.5504197   7.5504197   7.5504197   7.5504197
   7.5504197   7.5504197   7.5504197   7.5504197   7.5504197   7.5504197
   7.5504197   7.5504197   7.5504197   7.5504197   7.5504197   7.5504197
   6.7851013   6.7851013   6.7851013   6.7851013   6.7851013   6.7851013
   6.7851013   6.7851013   6.7851013   6.7851013   6.7851013   6.7851013
   5.3892820   5.3892820   5.3892820   5.3892820   5.3892820   5.3892820
   5.3892820   5.3892820   5.3892820   5.3892820   5.3892820   5.3892820
   6.0196046   6.0196046   6.0196046   6.0196046   6.0196046   6.0196046
   6.0196046   6.0196046   6.0196046   6.0196046   6.0196046   6.0196046
   6.0196046   6.0196046   6.0196046   6.0196046   6.0196046   6.0196046
   6.0196046   6.0196046   6.0196046   6.0196046   6.0196046   6.0196046
   0.8671941   0.8671941   0.8671941   0.8671941   0.8671941   0.8671941
   0.8671941   0.8671941   0.8671941   0.8671941   0.8671941   0.8671941
   0.8671941   0.8671941   0.8671941   0.8671941   0.8671941   0.8671941
   0.8671941   0.8671941   0.8671941   0.8671941   0.8671941   0.8671941
   8.3180436   8.3180436   8.3180436   8.3180436   8.3180436   8.3180436
   8.3180436   8.3180436   8.3180436   8.3180436   8.3180436   8.3180436
   8.3180436   8.3180436   8.3180436   8.3180436   8.3180436   8.3180436
   8.3180436   8.3180436   8.3180436   8.3180436   8.3180436   8.3180436
 TTTTTTTTTTTTTTTTTTTTTTTTTTTTTT MOQGAD      TELAPSE       37.20 TCPU       17.68
 TTTTTTTTTTTTTTTTTTTTTTTTTTTTTT SHELLXN     TELAPSE       37.92 TCPU       18.17
 TTTTTTTTTTTTTTTTTTTTTTTTTTTTTT MONMO3      TELAPSE       38.04 TCPU       18.29
 NUMERICALLY INTEGRATED DENSITY    803.9998799020
 TTTTTTTTTTTTTTTTTTTTTTTTTTTTTT NUMDFT      TELAPSE       38.92 TCPU       19.16
 CYC   5 ETOT(AU) -6.170249430001E+03 DETOT -4.22E-02 tst  1.49E-04 PX  2.06E-02
 TTTTTTTTTTTTTTTTTTTTTTTTTTTTTT DIIS        TELAPSE       39.42 TCPU       19.67
 DIIS TEST: 0.23483E+00 AT SCF   CYCLE   5 - DIIS ACTIVE - HISTORY:     5 CYCLES
 TTTTTTTTTTTTTTTTTTTTTTTTTTTTTT FDIK        TELAPSE       40.31 TCPU       20.01
 INSULATING STATE
 TOP OF VALENCE BANDS -    BAND    402; K    3; EIG -2.2149619E-01 AU
 TOP OF VALENCE BANDS -    BAND    402; K    1; EIG -2.2238326E-01 AU
 BOTTOM OF VIRTUAL BANDS - BAND    403; K    3; EIG -1.2022405E-01 AU
 DIRECT ENERGY BAND GAP:   2.7558 eV
 BOTTOM OF VIRTUAL BANDS - BAND    403; K    1; EIG -1.1969503E-01 AU
 TTTTTTTTTTTTTTTTTTTTTTTTTTTTTT PDIG        TELAPSE       40.35 TCPU       20.05
 CHARGE NORMALIZATION FACTOR   1.00000000
 TOTAL ATOMIC CHARGES:
  18.6786775  18.6786775  18.6786775  18.6786775  18.6786775  18.6786775
   7.5383741   7.5383741   7.5383741   7.5383741   7.5383741   7.5383741
   7.5383741   7.5383741   7.5383741   7.5383741   7.5383741   7.5383741
   7.5383741   7.5383741   7.5383741   7.5383741   7.5383741   7.5383741
   7.5383741   7.5383741   7.5383741   7.5383741   7.5383741   7.5383741
   6.7377569   6.7377569   6.7377569   6.7377569   6.7377569   6.7377569
   6.7377569   6.7377569   6.7377569   6.7377569   6.7377569   6.7377569
   5.4032910   5.4032910   5.4032910   5.4032910   5.4032910   5.4032910
   5.4032910   5.4032910   5.4032910   5.4032910   5.4032910   5.4032910
   6.0074671   6.0074671   6.0074671   6.0074671   6.0074671   6.0074671
   6.0074671   6.0074671   6.0074671   6.0074671   6.0074671   6.0074671
   6.0074671   6.0074671   6.0074671   6.0074671   6.0074671   6.0074671
   6.0074671   6.0074671   6.0074671   6.0074671   6.0074671   6.0074671
   0.8763434   0.8763434   0.8763434   0.8763434   0.8763434   0.8763434
   0.8763434   0.8763434   0.8763434   0.8763434   0.8763434   0.8763434
   0.8763434   0.8763434   0.8763434   0.8763434   0.8763434   0.8763434
   0.8763434   0.8763434   0.8763434   0.8763434   0.8763434   0.8763434
   8.3376220   8.3376220   8.3376220   8.3376220   8.3376220   8.3376220
   8.3376220   8.3376220   8.3376220   8.3376220   8.3376220   8.3376220
   8.3376220   8.3376220   8.3376220   8.3376220   8.3376220   8.3376220
   8.3376220   8.3376220   8.3376220   8.3376220   8.3376220   8.3376220
 TTTTTTTTTTTTTTTTTTTTTTTTTTTTTT MOQGAD      TELAPSE       40.37 TCPU       20.06
 TTTTTTTTTTTTTTTTTTTTTTTTTTTTTT SHELLXN     TELAPSE       43.14 TCPU       20.58
 TTTTTTTTTTTTTTTTTTTTTTTTTTTTTT MONMO3      TELAPSE       43.29 TCPU       20.73
 NUMERICALLY INTEGRATED DENSITY    803.9998777241
 TTTTTTTTTTTTTTTTTTTTTTTTTTTTTT NUMDFT      TELAPSE       44.22 TCPU       21.66
 CYC   6 ETOT(AU) -6.170260254367E+03 DETOT -1.08E-02 tst  3.00E-05 PX  1.25E-02
 TTTTTTTTTTTTTTTTTTTTTTTTTTTTTT DIIS        TELAPSE       44.59 TCPU       22.04
 DIIS TEST: 0.13691E-01 AT SCF   CYCLE   6 - DIIS ACTIVE - HISTORY:     6 CYCLES
 TTTTTTTTTTTTTTTTTTTTTTTTTTTTTT FDIK        TELAPSE       45.14 TCPU       22.36
 INSULATING STATE
 TOP OF VALENCE BANDS -    BAND    402; K    3; EIG -2.2161253E-01 AU
 TOP OF VALENCE BANDS -    BAND    402; K    1; EIG -2.2249461E-01 AU
 BOTTOM OF VIRTUAL BANDS - BAND    403; K    3; EIG -1.1965250E-01 AU
 DIRECT ENERGY BAND GAP:   2.7745 eV
 BOTTOM OF VIRTUAL BANDS - BAND    403; K    1; EIG -1.1912819E-01 AU
 TTTTTTTTTTTTTTTTTTTTTTTTTTTTTT PDIG        TELAPSE       45.17 TCPU       22.39
 CHARGE NORMALIZATION FACTOR   1.00000000
 TOTAL ATOMIC CHARGES:
  18.6692158  18.6692158  18.6692158  18.6692158  18.6692158  18.6692158
   7.5465789   7.5465789   7.5465789   7.5465789   7.5465789   7.5465789
   7.5465789   7.5465789   7.5465789   7.5465789   7.5465789   7.5465789
   7.5465789   7.5465789   7.5465789   7.5465789   7.5465789   7.5465789
   7.5465789   7.5465789   7.5465789   7.5465789   7.5465789   7.5465789
   6.7409940   6.7409940   6.7409940   6.7409940   6.7409940   6.7409940
   6.7409940   6.7409940   6.7409940   6.7409940   6.7409940   6.7409940
   5.3999340   5.3999340   5.3999340   5.3999340   5.3999340   5.3999340
   5.3999340   5.3999340   5.3999340   5.3999340   5.3999340   5.3999340
   6.0069292   6.0069292   6.0069292   6.0069292   6.0069292   6.0069292
   6.0069292   6.0069292   6.0069292   6.0069292   6.0069292   6.0069292
   6.0069292   6.0069292   6.0069292   6.0069292   6.0069292   6.0069292
   6.0069292   6.0069292   6.0069292   6.0069292   6.0069292   6.0069292
   0.8766576   0.8766576   0.8766576   0.8766576   0.8766576   0.8766576
   0.8766576   0.8766576   0.8766576   0.8766576   0.8766576   0.8766576
   0.8766576   0.8766576   0.8766576   0.8766576   0.8766576   0.8766576
   0.8766576   0.8766576   0.8766576   0.8766576   0.8766576   0.8766576
   8.3320664   8.3320664   8.3320664   8.3320664   8.3320664   8.3320664
   8.3320664   8.3320664   8.3320664   8.3320664   8.3320664   8.3320664
   8.3320664   8.3320664   8.3320664   8.3320664   8.3320664   8.3320664
   8.3320664   8.3320664   8.3320664   8.3320664   8.3320664   8.3320664
 TTTTTTTTTTTTTTTTTTTTTTTTTTTTTT MOQGAD      TELAPSE       45.19 TCPU       22.41
 TTTTTTTTTTTTTTTTTTTTTTTTTTTTTT SHELLXN     TELAPSE       47.65 TCPU       22.88
 TTTTTTTTTTTTTTTTTTTTTTTTTTTTTT MONMO3      TELAPSE       50.53 TCPU       25.76
 NUMERICALLY INTEGRATED DENSITY    803.9998774020
 TTTTTTTTTTTTTTTTTTTTTTTTTTTTTT NUMDFT      TELAPSE       51.39 TCPU       26.62
 CYC   7 ETOT(AU) -6.170260804758E+03 DETOT -5.50E-04 tst  2.47E-06 PX  2.98E-03
 TTTTTTTTTTTTTTTTTTTTTTTTTTTTTT DIIS        TELAPSE       53.40 TCPU       28.63
 DIIS TEST: 0.35620E-02 AT SCF   CYCLE   7 - DIIS ACTIVE - HISTORY:     7 CYCLES
 TTTTTTTTTTTTTTTTTTTTTTTTTTTTTT FDIK        TELAPSE       54.14 TCPU       28.66
 INSULATING STATE
 TOP OF VALENCE BANDS -    BAND    402; K    3; EIG -2.2173591E-01 AU
 TOP OF VALENCE BANDS -    BAND    402; K    1; EIG -2.2261884E-01 AU
 BOTTOM OF VIRTUAL BANDS - BAND    403; K    3; EIG -1.2009208E-01 AU
 DIRECT ENERGY BAND GAP:   2.7659 eV
 BOTTOM OF VIRTUAL BANDS - BAND    403; K    1; EIG -1.1956838E-01 AU
 TTTTTTTTTTTTTTTTTTTTTTTTTTTTTT PDIG        TELAPSE       54.18 TCPU       28.70
 CHARGE NORMALIZATION FACTOR   1.00000000
 TOTAL ATOMIC CHARGES:
  18.6706963  18.6706963  18.6706963  18.6706963  18.6706963  18.6706963
   7.5404902   7.5404902   7.5404902   7.5404902   7.5404902   7.5404902
   7.5404902   7.5404902   7.5404902   7.5404902   7.5404902   7.5404902
   7.5404902   7.5404902   7.5404902   7.5404902   7.5404902   7.5404902
   7.5404902   7.5404902   7.5404902   7.5404902   7.5404902   7.5404902
   6.7413434   6.7413434   6.7413434   6.7413434   6.7413434   6.7413434
   6.7413434   6.7413434   6.7413434   6.7413434   6.7413434   6.7413434
   5.3992302   5.3992302   5.3992302   5.3992302   5.3992302   5.3992302
   5.3992302   5.3992302   5.3992302   5.3992302   5.3992302   5.3992302
   6.0101746   6.0101746   6.0101746   6.0101746   6.0101746   6.0101746
   6.0101746   6.0101746   6.0101746   6.0101746   6.0101746   6.0101746
   6.0101746   6.0101746   6.0101746   6.0101746   6.0101746   6.0101746
   6.0101746   6.0101746   6.0101746   6.0101746   6.0101746   6.0101746
   0.8763385   0.8763385   0.8763385   0.8763385   0.8763385   0.8763385
   0.8763385   0.8763385   0.8763385   0.8763385   0.8763385   0.8763385
   0.8763385   0.8763385   0.8763385   0.8763385   0.8763385   0.8763385
   0.8763385   0.8763385   0.8763385   0.8763385   0.8763385   0.8763385
   8.3350359   8.3350359   8.3350359   8.3350359   8.3350359   8.3350359
   8.3350359   8.3350359   8.3350359   8.3350359   8.3350359   8.3350359
   8.3350359   8.3350359   8.3350359   8.3350359   8.3350359   8.3350359
   8.3350359   8.3350359   8.3350359   8.3350359   8.3350359   8.3350359
 TTTTTTTTTTTTTTTTTTTTTTTTTTTTTT MOQGAD      TELAPSE       54.21 TCPU       28.72
 TTTTTTTTTTTTTTTTTTTTTTTTTTTTTT SHELLXN     TELAPSE       54.90 TCPU       29.25
 TTTTTTTTTTTTTTTTTTTTTTTTTTTTTT MONMO3      TELAPSE       55.04 TCPU       29.39
 NUMERICALLY INTEGRATED DENSITY    803.9998775042
 TTTTTTTTTTTTTTTTTTTTTTTTTTTTTT NUMDFT      TELAPSE       55.97 TCPU       30.32
 CYC   8 ETOT(AU) -6.170260911049E+03 DETOT -1.06E-04 tst  6.65E-07 PX  9.59E-04
 TTTTTTTTTTTTTTTTTTTTTTTTTTTTTT DIIS        TELAPSE       56.32 TCPU       30.67
 DIIS TEST: 0.14342E-02 AT SCF   CYCLE   8 - DIIS ACTIVE - HISTORY:     8 CYCLES
 TTTTTTTTTTTTTTTTTTTTTTTTTTTTTT FDIK        TELAPSE       57.02 TCPU       30.99
 INSULATING STATE
 TOP OF VALENCE BANDS -    BAND    402; K    3; EIG -2.2184921E-01 AU
 TOP OF VALENCE BANDS -    BAND    402; K    1; EIG -2.2273097E-01 AU
 BOTTOM OF VIRTUAL BANDS - BAND    403; K    3; EIG -1.1998014E-01 AU
 DIRECT ENERGY BAND GAP:   2.7720 eV
 BOTTOM OF VIRTUAL BANDS - BAND    403; K    1; EIG -1.1945641E-01 AU
 TTTTTTTTTTTTTTTTTTTTTTTTTTTTTT PDIG        TELAPSE       57.06 TCPU       31.03
 CHARGE NORMALIZATION FACTOR   1.00000000
 TOTAL ATOMIC CHARGES:
  18.6710646  18.6710646  18.6710646  18.6710646  18.6710646  18.6710646
   7.5427870   7.5427870   7.5427870   7.5427870   7.5427870   7.5427870
   7.5427870   7.5427870   7.5427870   7.5427870   7.5427870   7.5427870
   7.5427870   7.5427870   7.5427870   7.5427870   7.5427870   7.5427870
   7.5427870   7.5427870   7.5427870   7.5427870   7.5427870   7.5427870
   6.7408401   6.7408401   6.7408401   6.7408401   6.7408401   6.7408401
   6.7408401   6.7408401   6.7408401   6.7408401   6.7408401   6.7408401
   5.4003030   5.4003030   5.4003030   5.4003030   5.4003030   5.4003030
   5.4003030   5.4003030   5.4003030   5.4003030   5.4003030   5.4003030
   6.0092621   6.0092621   6.0092621   6.0092621   6.0092621   6.0092621
   6.0092621   6.0092621   6.0092621   6.0092621   6.0092621   6.0092621
   6.0092621   6.0092621   6.0092621   6.0092621   6.0092621   6.0092621
   6.0092621   6.0092621   6.0092621   6.0092621   6.0092621   6.0092621
   0.8760677   0.8760677   0.8760677   0.8760677   0.8760677   0.8760677
   0.8760677   0.8760677   0.8760677   0.8760677   0.8760677   0.8760677
   0.8760677   0.8760677   0.8760677   0.8760677   0.8760677   0.8760677
   0.8760677   0.8760677   0.8760677   0.8760677   0.8760677   0.8760677
   8.3335456   8.3335456   8.3335456   8.3335456   8.3335456   8.3335456
   8.3335456   8.3335456   8.3335456   8.3335456   8.3335456   8.3335456
   8.3335456   8.3335456   8.3335456   8.3335456   8.3335456   8.3335456
   8.3335456   8.3335456   8.3335456   8.3335456   8.3335456   8.3335456
 TTTTTTTTTTTTTTTTTTTTTTTTTTTTTT MOQGAD      TELAPSE       57.07 TCPU       31.04
 TTTTTTTTTTTTTTTTTTTTTTTTTTTTTT SHELLXN     TELAPSE       58.37 TCPU       31.56
 TTTTTTTTTTTTTTTTTTTTTTTTTTTTTT MONMO3      TELAPSE       58.48 TCPU       31.68
 NUMERICALLY INTEGRATED DENSITY    803.9998774836
 TTTTTTTTTTTTTTTTTTTTTTTTTTTTTT NUMDFT      TELAPSE       59.62 TCPU       32.82
 CYC   9 ETOT(AU) -6.170260986164E+03 DETOT -7.51E-05 tst  1.44E-07 PX  6.34E-04
 TTTTTTTTTTTTTTTTTTTTTTTTTTTTTT DIIS        TELAPSE       59.93 TCPU       33.13
 DIIS TEST: 0.64463E-04 AT SCF   CYCLE   9 - DIIS ACTIVE - HISTORY:     9 CYCLES
 TTTTTTTTTTTTTTTTTTTTTTTTTTTTTT FDIK        TELAPSE       60.43 TCPU       33.47
 INSULATING STATE
 TOP OF VALENCE BANDS -    BAND    402; K    3; EIG -2.2177083E-01 AU
 TOP OF VALENCE BANDS -    BAND    402; K    1; EIG -2.2265301E-01 AU
 BOTTOM OF VIRTUAL BANDS - BAND    403; K    3; EIG -1.1995988E-01 AU
 DIRECT ENERGY BAND GAP:   2.7704 eV
 BOTTOM OF VIRTUAL BANDS - BAND    403; K    1; EIG -1.1943609E-01 AU
 TTTTTTTTTTTTTTTTTTTTTTTTTTTTTT PDIG        TELAPSE       60.46 TCPU       33.51
 CHARGE NORMALIZATION FACTOR   1.00000000
 TOTAL ATOMIC CHARGES:
  18.6706275  18.6706275  18.6706275  18.6706275  18.6706275  18.6706275
   7.5428120   7.5428120   7.5428120   7.5428120   7.5428120   7.5428120
   7.5428120   7.5428120   7.5428120   7.5428120   7.5428120   7.5428120
   7.5428120   7.5428120   7.5428120   7.5428120   7.5428120   7.5428120
   7.5428120   7.5428120   7.5428120   7.5428120   7.5428120   7.5428120
   6.7409622   6.7409622   6.7409622   6.7409622   6.7409622   6.7409622
   6.7409622   6.7409622   6.7409622   6.7409622   6.7409622   6.7409622
   5.3994717   5.3994717   5.3994717   5.3994717   5.3994717   5.3994717
   5.3994717   5.3994717   5.3994717   5.3994717   5.3994717   5.3994717
   6.0092687   6.0092687   6.0092687   6.0092687   6.0092687   6.0092687
   6.0092687   6.0092687   6.0092687   6.0092687   6.0092687   6.0092687
   6.0092687   6.0092687   6.0092687   6.0092687   6.0092687   6.0092687
   6.0092687   6.0092687   6.0092687   6.0092687   6.0092687   6.0092687
   0.8762361   0.8762361   0.8762361   0.8762361   0.8762361   0.8762361
   0.8762361   0.8762361   0.8762361   0.8762361   0.8762361   0.8762361
   0.8762361   0.8762361   0.8762361   0.8762361   0.8762361   0.8762361
   0.8762361   0.8762361   0.8762361   0.8762361   0.8762361   0.8762361
   8.3338094   8.3338094   8.3338094   8.3338094   8.3338094   8.3338094
   8.3338094   8.3338094   8.3338094   8.3338094   8.3338094   8.3338094
   8.3338094   8.3338094   8.3338094   8.3338094   8.3338094   8.3338094
   8.3338094   8.3338094   8.3338094   8.3338094   8.3338094   8.3338094
 TTTTTTTTTTTTTTTTTTTTTTTTTTTTTT MOQGAD      TELAPSE       60.48 TCPU       33.52
 TTTTTTTTTTTTTTTTTTTTTTTTTTTTTT SHELLXN     TELAPSE       61.32 TCPU       34.01
 TTTTTTTTTTTTTTTTTTTTTTTTTTTTTT MONMO3      TELAPSE       61.44 TCPU       34.13
 NUMERICALLY INTEGRATED DENSITY    803.9998774552
 TTTTTTTTTTTTTTTTTTTTTTTTTTTTTT NUMDFT      TELAPSE       62.31 TCPU       35.00
 CYC  10 ETOT(AU) -6.170260989794E+03 DETOT -3.63E-06 tst  8.62E-09 PX  3.76E-04
 TTTTTTTTTTTTTTTTTTTTTTTTTTTTTT DIIS        TELAPSE       62.42 TCPU       35.10
 DIIS TEST: 0.11175E-04 AT SCF   CYCLE  10 - DIIS ACTIVE - HISTORY:    10 CYCLES
 TTTTTTTTTTTTTTTTTTTTTTTTTTTTTT FDIK        TELAPSE       62.84 TCPU       35.45
 INSULATING STATE
 TOP OF VALENCE BANDS -    BAND    402; K    3; EIG -2.2179971E-01 AU
 TOP OF VALENCE BANDS -    BAND    402; K    1; EIG -2.2268182E-01 AU
 BOTTOM OF VIRTUAL BANDS - BAND    403; K    3; EIG -1.1996630E-01 AU
 DIRECT ENERGY BAND GAP:   2.7710 eV
 BOTTOM OF VIRTUAL BANDS - BAND    403; K    1; EIG -1.1944250E-01 AU
 TTTTTTTTTTTTTTTTTTTTTTTTTTTTTT PDIG        TELAPSE       62.88 TCPU       35.48
 CHARGE NORMALIZATION FACTOR   1.00000000
 TOTAL ATOMIC CHARGES:
  18.6706491  18.6706491  18.6706491  18.6706491  18.6706491  18.6706491
   7.5426534   7.5426534   7.5426534   7.5426534   7.5426534   7.5426534
   7.5426534   7.5426534   7.5426534   7.5426534   7.5426534   7.5426534
   7.5426534   7.5426534   7.5426534   7.5426534   7.5426534   7.5426534
   7.5426534   7.5426534   7.5426534   7.5426534   7.5426534   7.5426534
   6.7408965   6.7408965   6.7408965   6.7408965   6.7408965   6.7408965
   6.7408965   6.7408965   6.7408965   6.7408965   6.7408965   6.7408965
   5.4000235   5.4000235   5.4000235   5.4000235   5.4000235   5.4000235
   5.4000235   5.4000235   5.4000235   5.4000235   5.4000235   5.4000235
   6.0092477   6.0092477   6.0092477   6.0092477   6.0092477   6.0092477
   6.0092477   6.0092477   6.0092477   6.0092477   6.0092477   6.0092477
   6.0092477   6.0092477   6.0092477   6.0092477   6.0092477   6.0092477
   6.0092477   6.0092477   6.0092477   6.0092477   6.0092477   6.0092477
   0.8762165   0.8762165   0.8762165   0.8762165   0.8762165   0.8762165
   0.8762165   0.8762165   0.8762165   0.8762165   0.8762165   0.8762165
   0.8762165   0.8762165   0.8762165   0.8762165   0.8762165   0.8762165
   0.8762165   0.8762165   0.8762165   0.8762165   0.8762165   0.8762165
   8.3337601   8.3337601   8.3337601   8.3337601   8.3337601   8.3337601
   8.3337601   8.3337601   8.3337601   8.3337601   8.3337601   8.3337601
   8.3337601   8.3337601   8.3337601   8.3337601   8.3337601   8.3337601
   8.3337601   8.3337601   8.3337601   8.3337601   8.3337601   8.3337601
 TTTTTTTTTTTTTTTTTTTTTTTTTTTTTT MOQGAD      TELAPSE       62.89 TCPU       35.50
 TTTTTTTTTTTTTTTTTTTTTTTTTTTTTT SHELLXN     TELAPSE       63.74 TCPU       35.98
 TTTTTTTTTTTTTTTTTTTTTTTTTTTTTT MONMO3      TELAPSE       63.85 TCPU       36.10
 NUMERICALLY INTEGRATED DENSITY    803.9998774655
 TTTTTTTTTTTTTTTTTTTTTTTTTTTTTT NUMDFT      TELAPSE       64.71 TCPU       36.96
 CYC  11 ETOT(AU) -6.170260990172E+03 DETOT -3.79E-07 tst  2.49E-09 PX  1.03E-04
 TTTTTTTTTTTTTTTTTTTTTTTTTTTTTT DIIS        TELAPSE       64.89 TCPU       37.14
 DIIS TEST: 0.22993E-05 AT SCF   CYCLE  11 - DIIS ACTIVE - HISTORY:    11 CYCLES
 TTTTTTTTTTTTTTTTTTTTTTTTTTTTTT FDIK        TELAPSE       65.30 TCPU       37.44
 INSULATING STATE
 TOP OF VALENCE BANDS -    BAND    402; K    3; EIG -2.2179132E-01 AU
 TOP OF VALENCE BANDS -    BAND    402; K    1; EIG -2.2267343E-01 AU
 BOTTOM OF VIRTUAL BANDS - BAND    403; K    3; EIG -1.1996764E-01 AU
 DIRECT ENERGY BAND GAP:   2.7708 eV
 BOTTOM OF VIRTUAL BANDS - BAND    403; K    1; EIG -1.1944383E-01 AU
 TTTTTTTTTTTTTTTTTTTTTTTTTTTTTT PDIG        TELAPSE       65.34 TCPU       37.47
 CHARGE NORMALIZATION FACTOR   1.00000000
 TOTAL ATOMIC CHARGES:
  18.6707379  18.6707379  18.6707379  18.6707379  18.6707379  18.6707379
   7.5427410   7.5427410   7.5427410   7.5427410   7.5427410   7.5427410
   7.5427410   7.5427410   7.5427410   7.5427410   7.5427410   7.5427410
   7.5427410   7.5427410   7.5427410   7.5427410   7.5427410   7.5427410
   7.5427410   7.5427410   7.5427410   7.5427410   7.5427410   7.5427410
   6.7409204   6.7409204   6.7409204   6.7409204   6.7409204   6.7409204
   6.7409204   6.7409204   6.7409204   6.7409204   6.7409204   6.7409204
   5.3997711   5.3997711   5.3997711   5.3997711   5.3997711   5.3997711
   5.3997711   5.3997711   5.3997711   5.3997711   5.3997711   5.3997711
   6.0092464   6.0092464   6.0092464   6.0092464   6.0092464   6.0092464
   6.0092464   6.0092464   6.0092464   6.0092464   6.0092464   6.0092464
   6.0092464   6.0092464   6.0092464   6.0092464   6.0092464   6.0092464
   6.0092464   6.0092464   6.0092464   6.0092464   6.0092464   6.0092464
   0.8762111   0.8762111   0.8762111   0.8762111   0.8762111   0.8762111
   0.8762111   0.8762111   0.8762111   0.8762111   0.8762111   0.8762111
   0.8762111   0.8762111   0.8762111   0.8762111   0.8762111   0.8762111
   0.8762111   0.8762111   0.8762111   0.8762111   0.8762111   0.8762111
   8.3337712   8.3337712   8.3337712   8.3337712   8.3337712   8.3337712
   8.3337712   8.3337712   8.3337712   8.3337712   8.3337712   8.3337712
   8.3337712   8.3337712   8.3337712   8.3337712   8.3337712   8.3337712
   8.3337712   8.3337712   8.3337712   8.3337712   8.3337712   8.3337712
 TTTTTTTTTTTTTTTTTTTTTTTTTTTTTT MOQGAD      TELAPSE       65.36 TCPU       37.49
 TTTTTTTTTTTTTTTTTTTTTTTTTTTTTT SHELLXN     TELAPSE       69.25 TCPU       37.96
 TTTTTTTTTTTTTTTTTTTTTTTTTTTTTT MONMO3      TELAPSE       69.69 TCPU       38.41
 NUMERICALLY INTEGRATED DENSITY    803.9998774619
 TTTTTTTTTTTTTTTTTTTTTTTTTTTTTT NUMDFT      TELAPSE       70.55 TCPU       39.26
 CYC  12 ETOT(AU) -6.170260990324E+03 DETOT -1.52E-07 tst  4.11E-10 PX  4.76E-05
 TTTTTTTTTTTTTTTTTTTTTTTTTTTTTT DIIS        TELAPSE       73.56 TCPU       42.27
 DIIS TEST: 0.25717E-06 AT SCF   CYCLE  12 - DIIS ACTIVE - HISTORY:    12 CYCLES
 TTTTTTTTTTTTTTTTTTTTTTTTTTTTTT FDIK        TELAPSE       74.28 TCPU       42.80
 INSULATING STATE
 TOP OF VALENCE BANDS -    BAND    402; K    3; EIG -2.2179442E-01 AU
 TOP OF VALENCE BANDS -    BAND    402; K    1; EIG -2.2267652E-01 AU
 BOTTOM OF VIRTUAL BANDS - BAND    403; K    3; EIG -1.1996658E-01 AU
 DIRECT ENERGY BAND GAP:   2.7709 eV
 BOTTOM OF VIRTUAL BANDS - BAND    403; K    1; EIG -1.1944278E-01 AU
 TTTTTTTTTTTTTTTTTTTTTTTTTTTTTT PDIG        TELAPSE       74.32 TCPU       42.84
 CHARGE NORMALIZATION FACTOR   1.00000000
 TOTAL ATOMIC CHARGES:
  18.6707094  18.6707094  18.6707094  18.6707094  18.6707094  18.6707094
   7.5427245   7.5427245   7.5427245   7.5427245   7.5427245   7.5427245
   7.5427245   7.5427245   7.5427245   7.5427245   7.5427245   7.5427245
   7.5427245   7.5427245   7.5427245   7.5427245   7.5427245   7.5427245
   7.5427245   7.5427245   7.5427245   7.5427245   7.5427245   7.5427245
   6.7409119   6.7409119   6.7409119   6.7409119   6.7409119   6.7409119
   6.7409119   6.7409119   6.7409119   6.7409119   6.7409119   6.7409119
   5.3998290   5.3998290   5.3998290   5.3998290   5.3998290   5.3998290
   5.3998290   5.3998290   5.3998290   5.3998290   5.3998290   5.3998290
   6.0092560   6.0092560   6.0092560   6.0092560   6.0092560   6.0092560
   6.0092560   6.0092560   6.0092560   6.0092560   6.0092560   6.0092560
   6.0092560   6.0092560   6.0092560   6.0092560   6.0092560   6.0092560
   6.0092560   6.0092560   6.0092560   6.0092560   6.0092560   6.0092560
   0.8762098   0.8762098   0.8762098   0.8762098   0.8762098   0.8762098
   0.8762098   0.8762098   0.8762098   0.8762098   0.8762098   0.8762098
   0.8762098   0.8762098   0.8762098   0.8762098   0.8762098   0.8762098
   0.8762098   0.8762098   0.8762098   0.8762098   0.8762098   0.8762098
   8.3337619   8.3337619   8.3337619   8.3337619   8.3337619   8.3337619
   8.3337619   8.3337619   8.3337619   8.3337619   8.3337619   8.3337619
   8.3337619   8.3337619   8.3337619   8.3337619   8.3337619   8.3337619
   8.3337619   8.3337619   8.3337619   8.3337619   8.3337619   8.3337619
 TTTTTTTTTTTTTTTTTTTTTTTTTTTTTT MOQGAD      TELAPSE       74.33 TCPU       42.85
 TTTTTTTTTTTTTTTTTTTTTTTTTTTTTT SHELLXN     TELAPSE       75.07 TCPU       43.36
 TTTTTTTTTTTTTTTTTTTTTTTTTTTTTT MONMO3      TELAPSE       75.52 TCPU       43.81
 NUMERICALLY INTEGRATED DENSITY    803.9998774620
 TTTTTTTTTTTTTTTTTTTTTTTTTTTTTT NUMDFT      TELAPSE       76.44 TCPU       44.74
 CYC  13 ETOT(AU) -6.170260990357E+03 DETOT -3.31E-08 tst  2.13E-11 PX  2.26E-05
 TTTTTTTTTTTTTTTTTTTTTTTTTTTTTT DIIS        TELAPSE       77.44 TCPU       45.73
 DIIS TEST: 0.92061E-08 AT SCF   CYCLE  13 - DIIS ACTIVE - HISTORY:    13 CYCLES
 TTTTTTTTTTTTTTTTTTTTTTTTTTTTTT FDIK        TELAPSE       78.44 TCPU       46.38
 INSULATING STATE
 TOP OF VALENCE BANDS -    BAND    402; K    3; EIG -2.2179383E-01 AU
 TOP OF VALENCE BANDS -    BAND    402; K    1; EIG -2.2267593E-01 AU
 BOTTOM OF VIRTUAL BANDS - BAND    403; K    3; EIG -1.1996681E-01 AU
 DIRECT ENERGY BAND GAP:   2.7709 eV
 BOTTOM OF VIRTUAL BANDS - BAND    403; K    1; EIG -1.1944301E-01 AU
 TTTTTTTTTTTTTTTTTTTTTTTTTTTTTT PDIG        TELAPSE       78.47 TCPU       46.42
 CHARGE NORMALIZATION FACTOR   1.00000000
 TOTAL ATOMIC CHARGES:
  18.6707090  18.6707090  18.6707090  18.6707090  18.6707090  18.6707090
   7.5427239   7.5427239   7.5427239   7.5427239   7.5427239   7.5427239
   7.5427239   7.5427239   7.5427239   7.5427239   7.5427239   7.5427239
   7.5427239   7.5427239   7.5427239   7.5427239   7.5427239   7.5427239
   7.5427239   7.5427239   7.5427239   7.5427239   7.5427239   7.5427239
   6.7409135   6.7409135   6.7409135   6.7409135   6.7409135   6.7409135
   6.7409135   6.7409135   6.7409135   6.7409135   6.7409135   6.7409135
   5.3998247   5.3998247   5.3998247   5.3998247   5.3998247   5.3998247
   5.3998247   5.3998247   5.3998247   5.3998247   5.3998247   5.3998247
   6.0092533   6.0092533   6.0092533   6.0092533   6.0092533   6.0092533
   6.0092533   6.0092533   6.0092533   6.0092533   6.0092533   6.0092533
   6.0092533   6.0092533   6.0092533   6.0092533   6.0092533   6.0092533
   6.0092533   6.0092533   6.0092533   6.0092533   6.0092533   6.0092533
   0.8762114   0.8762114   0.8762114   0.8762114   0.8762114   0.8762114
   0.8762114   0.8762114   0.8762114   0.8762114   0.8762114   0.8762114
   0.8762114   0.8762114   0.8762114   0.8762114   0.8762114   0.8762114
   0.8762114   0.8762114   0.8762114   0.8762114   0.8762114   0.8762114
   8.3337651   8.3337651   8.3337651   8.3337651   8.3337651   8.3337651
   8.3337651   8.3337651   8.3337651   8.3337651   8.3337651   8.3337651
   8.3337651   8.3337651   8.3337651   8.3337651   8.3337651   8.3337651
   8.3337651   8.3337651   8.3337651   8.3337651   8.3337651   8.3337651
 TTTTTTTTTTTTTTTTTTTTTTTTTTTTTT MOQGAD      TELAPSE       78.49 TCPU       46.43
 TTTTTTTTTTTTTTTTTTTTTTTTTTTTTT SHELLXN     TELAPSE       79.53 TCPU       46.93
 TTTTTTTTTTTTTTTTTTTTTTTTTTTTTT MONMO3      TELAPSE       80.08 TCPU       47.47
 NUMERICALLY INTEGRATED DENSITY    803.9998774620
 TTTTTTTTTTTTTTTTTTTTTTTTTTTTTT NUMDFT      TELAPSE       80.94 TCPU       48.34
 CYC  14 ETOT(AU) -6.170260990350E+03 DETOT  7.34E-09 tst  1.00E-12 PX  3.46E-06
 TTTTTTTTTTTTTTTTTTTTTTTTTTTTTT DIIS        TELAPSE       83.17 TCPU       50.56
 DIIS TEST: 0.64239E-09 AT SCF   CYCLE  14 - DIIS ACTIVE - HISTORY:    14 CYCLES
 TTTTTTTTTTTTTTTTTTTTTTTTTTTTTT FDIK        TELAPSE       84.50 TCPU       51.30
 INSULATING STATE
 TOP OF VALENCE BANDS -    BAND    402; K    3; EIG -2.2179395E-01 AU
 TOP OF VALENCE BANDS -    BAND    402; K    1; EIG -2.2267605E-01 AU
 BOTTOM OF VIRTUAL BANDS - BAND    403; K    3; EIG -1.1996688E-01 AU
 DIRECT ENERGY BAND GAP:   2.7709 eV
 BOTTOM OF VIRTUAL BANDS - BAND    403; K    1; EIG -1.1944308E-01 AU
 TTTTTTTTTTTTTTTTTTTTTTTTTTTTTT PDIG        TELAPSE       84.53 TCPU       51.33
 CHARGE NORMALIZATION FACTOR   1.00000000
 TOTAL ATOMIC CHARGES:
  18.6707109  18.6707109  18.6707109  18.6707109  18.6707109  18.6707109
   7.5427242   7.5427242   7.5427242   7.5427242   7.5427242   7.5427242
   7.5427242   7.5427242   7.5427242   7.5427242   7.5427242   7.5427242
   7.5427242   7.5427242   7.5427242   7.5427242   7.5427242   7.5427242
   7.5427242   7.5427242   7.5427242   7.5427242   7.5427242   7.5427242
   6.7409134   6.7409134   6.7409134   6.7409134   6.7409134   6.7409134
   6.7409134   6.7409134   6.7409134   6.7409134   6.7409134   6.7409134
   5.3998246   5.3998246   5.3998246   5.3998246   5.3998246   5.3998246
   5.3998246   5.3998246   5.3998246   5.3998246   5.3998246   5.3998246
   6.0092535   6.0092535   6.0092535   6.0092535   6.0092535   6.0092535
   6.0092535   6.0092535   6.0092535   6.0092535   6.0092535   6.0092535
   6.0092535   6.0092535   6.0092535   6.0092535   6.0092535   6.0092535
   6.0092535   6.0092535   6.0092535   6.0092535   6.0092535   6.0092535
   0.8762109   0.8762109   0.8762109   0.8762109   0.8762109   0.8762109
   0.8762109   0.8762109   0.8762109   0.8762109   0.8762109   0.8762109
   0.8762109   0.8762109   0.8762109   0.8762109   0.8762109   0.8762109
   0.8762109   0.8762109   0.8762109   0.8762109   0.8762109   0.8762109
   8.3337647   8.3337647   8.3337647   8.3337647   8.3337647   8.3337647
   8.3337647   8.3337647   8.3337647   8.3337647   8.3337647   8.3337647
   8.3337647   8.3337647   8.3337647   8.3337647   8.3337647   8.3337647
   8.3337647   8.3337647   8.3337647   8.3337647   8.3337647   8.3337647
 TTTTTTTTTTTTTTTTTTTTTTTTTTTTTT MOQGAD      TELAPSE       84.55 TCPU       51.35
 TTTTTTTTTTTTTTTTTTTTTTTTTTTTTT SHELLXN     TELAPSE       85.94 TCPU       51.84
 TTTTTTTTTTTTTTTTTTTTTTTTTTTTTT MONMO3      TELAPSE       86.07 TCPU       51.96
 NUMERICALLY INTEGRATED DENSITY    803.9998774621
 TTTTTTTTTTTTTTTTTTTTTTTTTTTTTT NUMDFT      TELAPSE       87.00 TCPU       52.90
 CYC  15 ETOT(AU) -6.170260990356E+03 DETOT -6.52E-09 tst  2.64E-14 PX  4.83E-07
 TTTTTTTTTTTTTTTTTTTTTTTTTTTTTT DIIS        TELAPSE       89.08 TCPU       54.97
 DIIS TEST: 0.14348E-09 AT SCF   CYCLE  15 - DIIS ACTIVE - HISTORY:    15 CYCLES
 TTTTTTTTTTTTTTTTTTTTTTTTTTTTTT FDIK        TELAPSE       90.31 TCPU       55.64
 INSULATING STATE
 TOP OF VALENCE BANDS -    BAND    402; K    3; EIG -2.2179396E-01 AU
 TOP OF VALENCE BANDS -    BAND    402; K    1; EIG -2.2267607E-01 AU
 BOTTOM OF VIRTUAL BANDS - BAND    403; K    3; EIG -1.1996684E-01 AU
 DIRECT ENERGY BAND GAP:   2.7709 eV
 BOTTOM OF VIRTUAL BANDS - BAND    403; K    1; EIG -1.1944304E-01 AU
 TTTTTTTTTTTTTTTTTTTTTTTTTTTTTT PDIG        TELAPSE       90.37 TCPU       55.69
 CHARGE NORMALIZATION FACTOR   1.00000000
 TOTAL ATOMIC CHARGES:
  18.6707104  18.6707104  18.6707104  18.6707104  18.6707104  18.6707104
   7.5427243   7.5427243   7.5427243   7.5427243   7.5427243   7.5427243
   7.5427243   7.5427243   7.5427243   7.5427243   7.5427243   7.5427243
   7.5427243   7.5427243   7.5427243   7.5427243   7.5427243   7.5427243
   7.5427243   7.5427243   7.5427243   7.5427243   7.5427243   7.5427243
   6.7409134   6.7409134   6.7409134   6.7409134   6.7409134   6.7409134
   6.7409134   6.7409134   6.7409134   6.7409134   6.7409134   6.7409134
   5.3998247   5.3998247   5.3998247   5.3998247   5.3998247   5.3998247
   5.3998247   5.3998247   5.3998247   5.3998247   5.3998247   5.3998247
   6.0092537   6.0092537   6.0092537   6.0092537   6.0092537   6.0092537
   6.0092537   6.0092537   6.0092537   6.0092537   6.0092537   6.0092537
   6.0092537   6.0092537   6.0092537   6.0092537   6.0092537   6.0092537
   6.0092537   6.0092537   6.0092537   6.0092537   6.0092537   6.0092537
   0.8762109   0.8762109   0.8762109   0.8762109   0.8762109   0.8762109
   0.8762109   0.8762109   0.8762109   0.8762109   0.8762109   0.8762109
   0.8762109   0.8762109   0.8762109   0.8762109   0.8762109   0.8762109
   0.8762109   0.8762109   0.8762109   0.8762109   0.8762109   0.8762109
   8.3337645   8.3337645   8.3337645   8.3337645   8.3337645   8.3337645
   8.3337645   8.3337645   8.3337645   8.3337645   8.3337645   8.3337645
   8.3337645   8.3337645   8.3337645   8.3337645   8.3337645   8.3337645
   8.3337645   8.3337645   8.3337645   8.3337645   8.3337645   8.3337645
 TTTTTTTTTTTTTTTTTTTTTTTTTTTTTT MOQGAD      TELAPSE       90.38 TCPU       55.71
 TTTTTTTTTTTTTTTTTTTTTTTTTTTTTT SHELLXN     TELAPSE       91.32 TCPU       56.28
 TTTTTTTTTTTTTTTTTTTTTTTTTTTTTT MONMO3      TELAPSE       91.43 TCPU       56.39
 NUMERICALLY INTEGRATED DENSITY    803.9998774620
 TTTTTTTTTTTTTTTTTTTTTTTTTTTTTT NUMDFT      TELAPSE       92.30 TCPU       57.25
 CYC  16 ETOT(AU) -6.170260990353E+03 DETOT  3.52E-09 tst  7.18E-15 PX  1.73E-07
 TTTTTTTTTTTTTTTTTTTTTTTTTTTTTT DIIS        TELAPSE       92.75 TCPU       57.71
 DIIS TEST: 0.83534E-10 AT SCF   CYCLE  16 - DIIS ACTIVE - HISTORY:    16 CYCLES
 TTTTTTTTTTTTTTTTTTTTTTTTTTTTTT FDIK        TELAPSE       93.15 TCPU       57.95
 INSULATING STATE
 TOP OF VALENCE BANDS -    BAND    402; K    3; EIG -2.2179395E-01 AU
 TOP OF VALENCE BANDS -    BAND    402; K    1; EIG -2.2267606E-01 AU
 BOTTOM OF VIRTUAL BANDS - BAND    403; K    3; EIG -1.1996686E-01 AU
 DIRECT ENERGY BAND GAP:   2.7709 eV
 BOTTOM OF VIRTUAL BANDS - BAND    403; K    1; EIG -1.1944306E-01 AU
 TTTTTTTTTTTTTTTTTTTTTTTTTTTTTT PDIG        TELAPSE       93.18 TCPU       57.99
 CHARGE NORMALIZATION FACTOR   1.00000000
 TOTAL ATOMIC CHARGES:
  18.6707104  18.6707104  18.6707104  18.6707104  18.6707104  18.6707104
   7.5427242   7.5427242   7.5427242   7.5427242   7.5427242   7.5427242
   7.5427242   7.5427242   7.5427242   7.5427242   7.5427242   7.5427242
   7.5427242   7.5427242   7.5427242   7.5427242   7.5427242   7.5427242
   7.5427242   7.5427242   7.5427242   7.5427242   7.5427242   7.5427242
   6.7409134   6.7409134   6.7409134   6.7409134   6.7409134   6.7409134
   6.7409134   6.7409134   6.7409134   6.7409134   6.7409134   6.7409134
   5.3998247   5.3998247   5.3998247   5.3998247   5.3998247   5.3998247
   5.3998247   5.3998247   5.3998247   5.3998247   5.3998247   5.3998247
   6.0092536   6.0092536   6.0092536   6.0092536   6.0092536   6.0092536
   6.0092536   6.0092536   6.0092536   6.0092536   6.0092536   6.0092536
   6.0092536   6.0092536   6.0092536   6.0092536   6.0092536   6.0092536
   6.0092536   6.0092536   6.0092536   6.0092536   6.0092536   6.0092536
   0.8762109   0.8762109   0.8762109   0.8762109   0.8762109   0.8762109
   0.8762109   0.8762109   0.8762109   0.8762109   0.8762109   0.8762109
   0.8762109   0.8762109   0.8762109   0.8762109   0.8762109   0.8762109
   0.8762109   0.8762109   0.8762109   0.8762109   0.8762109   0.8762109
   8.3337646   8.3337646   8.3337646   8.3337646   8.3337646   8.3337646
   8.3337646   8.3337646   8.3337646   8.3337646   8.3337646   8.3337646
   8.3337646   8.3337646   8.3337646   8.3337646   8.3337646   8.3337646
   8.3337646   8.3337646   8.3337646   8.3337646   8.3337646   8.3337646
 TTTTTTTTTTTTTTTTTTTTTTTTTTTTTT MOQGAD      TELAPSE       93.20 TCPU       58.00
 TTTTTTTTTTTTTTTTTTTTTTTTTTTTTT SHELLXN     TELAPSE       94.55 TCPU       58.48
 TTTTTTTTTTTTTTTTTTTTTTTTTTTTTT MONMO3      TELAPSE       94.66 TCPU       58.59
 NUMERICALLY INTEGRATED DENSITY    803.9998774620
 TTTTTTTTTTTTTTTTTTTTTTTTTTTTTT NUMDFT      TELAPSE       95.52 TCPU       59.45
 CYC  17 ETOT(AU) -6.170260990353E+03 DETOT -1.01E-10 tst  1.94E-15 PX  3.71E-08
 TTTTTTTTTTTTTTTTTTTTTTTTTTTTTT DIIS        TELAPSE       95.98 TCPU       59.91
 DIIS TEST: 0.82564E-10 AT SCF   CYCLE  17 - DIIS ACTIVE - HISTORY:    17 CYCLES
 TTTTTTTTTTTTTTTTTTTTTTTTTTTTTT FDIK        TELAPSE       96.32 TCPU       60.14
 INSULATING STATE
 TOP OF VALENCE BANDS -    BAND    402; K    3; EIG -2.2179395E-01 AU
 TOP OF VALENCE BANDS -    BAND    402; K    1; EIG -2.2267606E-01 AU
 BOTTOM OF VIRTUAL BANDS - BAND    403; K    3; EIG -1.1996685E-01 AU
 DIRECT ENERGY BAND GAP:   2.7709 eV
 BOTTOM OF VIRTUAL BANDS - BAND    403; K    1; EIG -1.1944305E-01 AU
 TTTTTTTTTTTTTTTTTTTTTTTTTTTTTT PDIG        TELAPSE       96.36 TCPU       60.18
 CHARGE NORMALIZATION FACTOR   1.00000000
 TOTAL ATOMIC CHARGES:
  18.6707104  18.6707104  18.6707104  18.6707104  18.6707104  18.6707104
   7.5427242   7.5427242   7.5427242   7.5427242   7.5427242   7.5427242
   7.5427242   7.5427242   7.5427242   7.5427242   7.5427242   7.5427242
   7.5427242   7.5427242   7.5427242   7.5427242   7.5427242   7.5427242
   7.5427242   7.5427242   7.5427242   7.5427242   7.5427242   7.5427242
   6.7409134   6.7409134   6.7409134   6.7409134   6.7409134   6.7409134
   6.7409134   6.7409134   6.7409134   6.7409134   6.7409134   6.7409134
   5.3998247   5.3998247   5.3998247   5.3998247   5.3998247   5.3998247
   5.3998247   5.3998247   5.3998247   5.3998247   5.3998247   5.3998247
   6.0092536   6.0092536   6.0092536   6.0092536   6.0092536   6.0092536
   6.0092536   6.0092536   6.0092536   6.0092536   6.0092536   6.0092536
   6.0092536   6.0092536   6.0092536   6.0092536   6.0092536   6.0092536
   6.0092536   6.0092536   6.0092536   6.0092536   6.0092536   6.0092536
   0.8762109   0.8762109   0.8762109   0.8762109   0.8762109   0.8762109
   0.8762109   0.8762109   0.8762109   0.8762109   0.8762109   0.8762109
   0.8762109   0.8762109   0.8762109   0.8762109   0.8762109   0.8762109
   0.8762109   0.8762109   0.8762109   0.8762109   0.8762109   0.8762109
   8.3337646   8.3337646   8.3337646   8.3337646   8.3337646   8.3337646
   8.3337646   8.3337646   8.3337646   8.3337646   8.3337646   8.3337646
   8.3337646   8.3337646   8.3337646   8.3337646   8.3337646   8.3337646
   8.3337646   8.3337646   8.3337646   8.3337646   8.3337646   8.3337646
 TTTTTTTTTTTTTTTTTTTTTTTTTTTTTT MOQGAD      TELAPSE       96.38 TCPU       60.20
 TTTTTTTTTTTTTTTTTTTTTTTTTTTTTT SHELLXN     TELAPSE       97.27 TCPU       60.69
 TTTTTTTTTTTTTTTTTTTTTTTTTTTTTT MONMO3      TELAPSE       97.53 TCPU       60.95
 NUMERICALLY INTEGRATED DENSITY    803.9998774620
 TTTTTTTTTTTTTTTTTTTTTTTTTTTTTT NUMDFT      TELAPSE       98.39 TCPU       61.81
 CYC  18 ETOT(AU) -6.170260990353E+03 DETOT  0.00E+00 tst  1.16E-15 PX  0.00E+00
 TTTTTTTTTTTTTTTTTTTTTTTTTTTTTT DIIS        TELAPSE       99.41 TCPU       62.83
 DIIS TEST: 0.82564E-10 AT SCF   CYCLE  18 - DIIS ACTIVE - HISTORY:    17 CYCLES
 TTTTTTTTTTTTTTTTTTTTTTTTTTTTTT FDIK        TELAPSE       99.76 TCPU       63.07
 INSULATING STATE
 TOP OF VALENCE BANDS -    BAND    402; K    3; EIG -2.2179395E-01 AU
 TOP OF VALENCE BANDS -    BAND    402; K    1; EIG -2.2267606E-01 AU
 BOTTOM OF VIRTUAL BANDS - BAND    403; K    3; EIG -1.1996685E-01 AU
 DIRECT ENERGY BAND GAP:   2.7709 eV
 BOTTOM OF VIRTUAL BANDS - BAND    403; K    1; EIG -1.1944305E-01 AU
 TTTTTTTTTTTTTTTTTTTTTTTTTTTTTT PDIG        TELAPSE       99.81 TCPU       63.12
 CHARGE NORMALIZATION FACTOR   1.00000000
 TOTAL ATOMIC CHARGES:
  18.6707104  18.6707104  18.6707104  18.6707104  18.6707104  18.6707104
   7.5427242   7.5427242   7.5427242   7.5427242   7.5427242   7.5427242
   7.5427242   7.5427242   7.5427242   7.5427242   7.5427242   7.5427242
   7.5427242   7.5427242   7.5427242   7.5427242   7.5427242   7.5427242
   7.5427242   7.5427242   7.5427242   7.5427242   7.5427242   7.5427242
   6.7409134   6.7409134   6.7409134   6.7409134   6.7409134   6.7409134
   6.7409134   6.7409134   6.7409134   6.7409134   6.7409134   6.7409134
   5.3998247   5.3998247   5.3998247   5.3998247   5.3998247   5.3998247
   5.3998247   5.3998247   5.3998247   5.3998247   5.3998247   5.3998247
   6.0092536   6.0092536   6.0092536   6.0092536   6.0092536   6.0092536
   6.0092536   6.0092536   6.0092536   6.0092536   6.0092536   6.0092536
   6.0092536   6.0092536   6.0092536   6.0092536   6.0092536   6.0092536
   6.0092536   6.0092536   6.0092536   6.0092536   6.0092536   6.0092536
   0.8762109   0.8762109   0.8762109   0.8762109   0.8762109   0.8762109
   0.8762109   0.8762109   0.8762109   0.8762109   0.8762109   0.8762109
   0.8762109   0.8762109   0.8762109   0.8762109   0.8762109   0.8762109
   0.8762109   0.8762109   0.8762109   0.8762109   0.8762109   0.8762109
   8.3337646   8.3337646   8.3337646   8.3337646   8.3337646   8.3337646
   8.3337646   8.3337646   8.3337646   8.3337646   8.3337646   8.3337646
   8.3337646   8.3337646   8.3337646   8.3337646   8.3337646   8.3337646
   8.3337646   8.3337646   8.3337646   8.3337646   8.3337646   8.3337646
 TTTTTTTTTTTTTTTTTTTTTTTTTTTTTT MOQGAD      TELAPSE       99.83 TCPU       63.14
 TTTTTTTTTTTTTTTTTTTTTTTTTTTTTT SHELLXN     TELAPSE      100.32 TCPU       63.63
 +++ ENERGIES IN A.U. +++
 ::: EXT EL-POLE                                  -6.8540797908433E+03
 ::: EXT EL-SPHEROPOLE                             5.4519431900110E+01
 ::: BIELET ZONE E-E                               1.1989423673321E+04
 ::: TOTAL E-E                                     5.1898633143783E+03
 ::: TOTAL E-N + N-E                              -1.7893282019811E+04
 ::: TOTAL N-N                                     1.7524319547118E+03
 ::: KINETIC ENERGY                                5.5347900039165E+03
 ::: PSEUDO TOTAL   ENERGY                        -5.4161967468047E+03
 ::: VIRIAL COEFFICIENT                            1.0108294585512E+00
 TTTTTTTTTTTTTTTTTTTTTTTTTTTTTT MONMO3      TELAPSE      100.46 TCPU       63.78
 NUMERICALLY INTEGRATED DENSITY    803.9998774620
 TTTTTTTTTTTTTTTTTTTTTTTTTTTTTT NUMDFT      TELAPSE      101.33 TCPU       64.64
 CYC  19 ETOT(AU) -6.170260990353E+03 DETOT -9.09E-13 tst  1.16E-15 PX  0.00E+00

 == SCF ENDED - CONVERGENCE ON ENERGY      E(AU) -6.1702609903530E+03 CYCLES  19


 ENERGY EXPRESSION=HARTREE+FOCK EXCH*0.00000+(M06-L      EXCH)*1.00000+M06-L      CORR


 TOTAL ENERGY(DFT)(AU)( 19) -6.1702609903530E+03 DE-9.1E-13 tester 1.2E-15
 TTTTTTTTTTTTTTTTTTTTTTTTTTTTTT EDFT        TELAPSE      101.33 TCPU       64.64

 *******************************************************************************
 *                             FORCE CALCULATION                               *
 *******************************************************************************

 TTTTTTTTTTTTTTTTTTTTTTTTTTTTTT NUMDFG      TELAPSE      108.92 TCPU       72.23
 INFORMATION **** EXCPOG **** EXCH. BIPO BUFFER LENGTH (WORDS) =           0
 WARNING **** GENPOG **** COULOMB BIPO BUFFER TOO SMALL - TO AVOID I/O SET BIPOSIZE =     4478400
 INFORMATION **** GENPOG **** BIPO BUFFER LENGTH (WORDS) =     4000000
 TTTTTTTTTTTTTTTTTTTTTTTTTTTTTT SHELXG      TELAPSE      113.14 TCPU       75.84


 D3 DISPERSION ENERGY (AU)       -3.9397083562575E-02
 TOTAL ENERGY + DISP (AU)        -6.1703003874365E+03

 CARTESIAN FORCES IN HARTREE/BOHR (ANALYTICAL)
   ATOM                     X                   Y                   Z
   1 248             3.952393967666E-14  3.119726699197E-14  1.587618925214E-14
   2 248            -1.084317820717E-14 -3.878379099357E-14 -1.793010184770E-14
   3 248            -7.938094626070E-15  1.969344826103E-15 -1.804112415016E-15
   4 248            -3.530509218308E-14 -1.613524129122E-14 -4.255854927730E-16
   5 248            -1.243449787580E-14  6.217248937901E-15 -1.406282497859E-14
   6 248             4.815592369312E-14  7.646661082106E-15 -1.566802243502E-14
   7   7            -2.174369391206E-07 -1.690235746921E-06  4.233085522110E-07
   8   7             2.174369155838E-07  1.690235769125E-06  4.233085344474E-07
   9   7            -2.174369719832E-07  1.690235773566E-06 -4.233085211247E-07
  10   7             2.174369231334E-07 -1.690235770013E-06 -4.233085570959E-07
  11   7             4.233085553196E-07 -2.174369746477E-07 -1.690235782448E-06
  12   7            -1.690235742480E-06  4.233085215688E-07 -2.174369648777E-07
  13   7            -4.233085548755E-07  2.174369408969E-07 -1.690235775342E-06
  14   7             1.690235776231E-06  4.233085255656E-07  2.174369369001E-07
  15   7             4.233085411087E-07  2.174369209129E-07  1.690235774454E-06
  16   7             1.690235772678E-06 -4.233085291183E-07 -2.174369506669E-07
  17   7            -4.233085397765E-07 -2.174369506669E-07  1.690235786889E-06
  18   7            -1.690235764684E-06 -4.233085184602E-07  2.174369684305E-07
  19   7            -1.690235754914E-06 -2.174369737595E-07  4.233085517669E-07
  20   7             1.690235754026E-06  2.174369497787E-07  4.233085464378E-07
  21   7             1.690235769125E-06 -2.174369586605E-07 -4.233085206806E-07
  22   7            -1.690235767349E-06  2.174369453378E-07 -4.233085317829E-07
  23   7            -2.174370030694E-07  4.233085619809E-07 -1.690235754914E-06
  24   7             4.233085282301E-07 -1.690235749585E-06 -2.174369782004E-07
  25   7             2.174369271302E-07 -4.233085535432E-07 -1.690235777119E-06
  26   7             4.233085300065E-07  1.690235791330E-06  2.174369400088E-07
  27   7             2.174369151398E-07  4.233085331151E-07  1.690235770013E-06
  28   7            -4.233085402205E-07  1.690235806429E-06 -2.174369591046E-07
  29   7            -2.174369519992E-07 -4.233085326710E-07  1.690235778895E-06
  30   7            -4.233085264538E-07 -1.690235762020E-06  2.174369662100E-07
  31   7             1.643793021699E-07  1.538526123612E-06  1.538526116840E-06
  32   7            -1.643792701955E-07 -1.538526146261E-06  1.538526162914E-06
  33   7             1.643793048345E-07 -1.538526169464E-06 -1.538526162581E-06
  34   7            -1.643792613137E-07  1.538526153699E-06 -1.538526151035E-06
  35   7             1.538526146150E-06  1.643792790773E-07  1.538526126055E-06
  36   7             1.538526158362E-06  1.538526107958E-06  1.643792817418E-07
  37   7            -1.538526136713E-06 -1.643792826300E-07  1.538526136935E-06
  38   7            -1.538526127831E-06  1.538526143818E-06 -1.643792719719E-07
  39   7             1.538526174238E-06 -1.643792675310E-07 -1.538526150036E-06
  40   7            -1.538526150036E-06 -1.538526149591E-06  1.643793092754E-07
  41   7            -1.538526161249E-06  1.643792995054E-07 -1.538526155254E-06
  42   7             1.538526171685E-06 -1.538526163025E-06 -1.643792515438E-07
  43   6             2.956115493662E-06  3.121058117728E-06  3.121058123501E-06
  44   6            -2.956115495091E-06 -3.121058123501E-06  3.121058143041E-06
  45   6             2.956115467495E-06 -3.121058121280E-06 -3.121058107958E-06
  46   6            -2.956115498300E-06  3.121058139932E-06 -3.121058128386E-06
  47   6             3.121058106181E-06  2.956115510482E-06  3.121058129274E-06
  48   6             3.121058106625E-06  3.121058104405E-06  2.956115500365E-06
  49   6            -3.121058129718E-06 -2.956115499969E-06  3.121058131494E-06
  50   6            -3.121058117284E-06  3.121058138156E-06 -2.956115496909E-06
  51   6             3.121058125277E-06 -2.956115485411E-06 -3.121058099076E-06
  52   6            -3.121058124389E-06 -3.121058149702E-06  2.956115492374E-06
  53   6            -3.121058130162E-06  2.956115472404E-06 -3.121058120836E-06
  54   6             3.121058120836E-06 -3.121058094191E-06 -2.956115485800E-06
  55   6            -2.130706434400E-06 -2.184012460660E-06 -2.692855766817E-06
  56   6             2.130706455716E-06  2.184012442896E-06 -2.692855781916E-06
  57   6            -2.130706405978E-06  2.184012437567E-06  2.692855754383E-06
  58   6             2.130706446835E-06 -2.184012458883E-06  2.692855778363E-06
  59   6            -2.692855750830E-06 -2.130706418413E-06 -2.184012473094E-06
  60   6            -2.184012458883E-06 -2.692855777475E-06 -2.130706411307E-06
  61   6             2.692855773923E-06  2.130706439729E-06 -2.184012442896E-06
  62   6             2.184012455331E-06 -2.692855773034E-06  2.130706441505E-06
  63   6            -2.692855784581E-06  2.130706448611E-06  2.184012446449E-06
  64   6             2.184012444673E-06  2.692855776587E-06 -2.130706416636E-06
  65   6             2.692855763264E-06 -2.130706429071E-06  2.184012450002E-06
  66   6            -2.184012467765E-06  2.692855765929E-06  2.130706423742E-06
  67   6            -2.184012469542E-06 -2.130706413084E-06 -2.692855778363E-06
  68   6             2.184012451778E-06  2.130706427295E-06 -2.692855786357E-06
  69   6             2.184012437567E-06 -2.130706416636E-06  2.692855777475E-06
  70   6            -2.184012451778E-06  2.130706432624E-06  2.692855774811E-06
  71   6            -2.130706418413E-06 -2.692855751718E-06 -2.184012464213E-06
  72   6            -2.692855770370E-06 -2.184012453554E-06 -2.130706418413E-06
  73   6             2.130706445058E-06  2.692855773034E-06 -2.184012457107E-06
  74   6            -2.692855771258E-06  2.184012458883E-06  2.130706441505E-06
  75   6             2.130706452164E-06 -2.692855788133E-06  2.184012446449E-06
  76   6             2.692855772146E-06  2.184012448225E-06 -2.130706420189E-06
  77   6            -2.130706416636E-06  2.692855762376E-06  2.184012441120E-06
  78   6             2.692855761488E-06 -2.184012462436E-06  2.130706427295E-06
  79   1            -8.358755707594E-07  1.325699316990E-07  3.320784667249E-07
  80   1             8.358755685389E-07 -1.325699330312E-07  3.320784645044E-07
  81   1            -8.358755683169E-07 -1.325699316990E-07 -3.320784665028E-07
  82   1             8.358755683169E-07  1.325699343635E-07 -3.320784647265E-07
  83   1             3.320784685013E-07 -8.358755680948E-07  1.325699332533E-07
  84   1             1.325699334753E-07  3.320784669469E-07 -8.358755700932E-07
  85   1            -3.320784669469E-07  8.358755687610E-07  1.325699328092E-07
  86   1            -1.325699332533E-07  3.320784653926E-07  8.358755678728E-07
  87   1             3.320784649485E-07  8.358755692051E-07 -1.325699323651E-07
  88   1            -1.325699305887E-07 -3.320784665028E-07 -8.358755700932E-07
  89   1            -3.320784687233E-07 -8.358755680948E-07 -1.325699297006E-07
  90   1             1.325699328092E-07 -3.320784651706E-07  8.358755687610E-07
  91   1             1.325699321431E-07 -8.358755694271E-07  3.320784680572E-07
  92   1            -1.325699321431E-07  8.358755694271E-07  3.320784651706E-07
  93   1            -1.325699277022E-07 -8.358755725357E-07 -3.320784678351E-07
  94   1             1.325699336974E-07  8.358755692051E-07 -3.320784662808E-07
  95   1            -8.358755665405E-07  3.320784682792E-07  1.325699334753E-07
  96   1             3.320784685013E-07  1.325699312549E-07 -8.358755692051E-07
  97   1             8.358755676507E-07 -3.320784658367E-07  1.325699330312E-07
  98   1             3.320784658367E-07 -1.325699332533E-07  8.358755669846E-07
  99   1             8.358755687610E-07  3.320784647265E-07 -1.325699319210E-07
 100   1            -3.320784671690E-07 -1.325699290344E-07 -8.358755705373E-07
 101   1            -8.358755696491E-07 -3.320784669469E-07 -1.325699277022E-07
 102   1            -3.320784653926E-07  1.325699319210E-07  8.358755680948E-07
 103   8            -1.045817974443E-07 -7.977913796253E-08 -9.875834326989E-07
 104   8             1.045818152079E-07  7.977915039703E-08 -9.875834398598E-07
 105   8            -1.045818009970E-07  7.977916283153E-08  9.875834171558E-07
 106   8             1.045818116552E-07 -7.977915039703E-08  9.875834413031E-07
 107   8            -9.875834501294E-07 -1.045818081025E-07 -7.977912375168E-08
 108   8            -7.977916993696E-08 -9.875834220963E-07 -1.045818081025E-07
 109   8             9.875834439677E-07  1.045818187606E-07 -7.977914684432E-08
 110   8             7.977914329160E-08 -9.875834359185E-07  1.045817938916E-07
 111   8            -9.875834331985E-07  1.045818009970E-07  7.977915394974E-08
 112   8             7.977917526603E-08  9.875834169337E-07 -1.045818116552E-07
 113   8             9.875834279804E-07 -1.045818116552E-07  7.977916638424E-08
 114   8            -7.977914862067E-08  9.875834409145E-07  1.045817867862E-07
 115   8            -7.977912908075E-08 -1.045818081025E-07 -9.875834501294E-07
 116   8             7.977914329160E-08  1.045818081025E-07 -9.875834445783E-07
 117   8             7.977915927881E-08 -1.045818116552E-07  9.875834349748E-07
 118   8            -7.977914862067E-08  1.045818045498E-07  9.875834421913E-07
 119   8            -1.045818258660E-07 -9.875834529049E-07 -7.977913085710E-08
 120   8            -9.875834322548E-07 -7.977912908075E-08 -1.045817832335E-07
 121   8             1.045818116552E-07  9.875834404149E-07 -7.977914329160E-08
 122   8            -9.875834313666E-07  7.977915394974E-08  1.045817796808E-07
 123   8             1.045818081025E-07 -9.875834524053E-07  7.977915039703E-08
 124   8             9.875834159345E-07  7.977917881874E-08 -1.045818116552E-07
 125   8            -1.045817974443E-07  9.875834240392E-07  7.977915039703E-08
 126   8             9.875834449113E-07 -7.977914151525E-08  1.045818009970E-07

 RESULTANT FORCE     4.826578894857E-14  9.967434795827E-16  5.073372277842E-14

 ATOMIC PART

 SYMMETRY ALLOWED FORCES (ANALYTICAL) (DIRECTION, FORCE)

    1 -2.9684068E-06    2  4.6388318E-06    3 -6.6083722E-06    4  5.8253460E-06
    5  4.8165439E-06    6  6.5720015E-06    7  1.7188843E-05    8 -7.7673185E-06
    9 -1.0664811E-05   10 -1.4946625E-05   11  3.6784373E-06   12 -6.0857714E-07
   13 -2.4363222E-06   14 -2.7231553E-06   15 -3.9999391E-06   16 -6.3864508E-07

 CELL PART

 GRADIENT WITH RESPECT TO THE CELL PARAMETER IN HARTREE/BOHR
ORDER: -D/DA1X, -D/DA1Y, -D/DA1Z
       -D/DA2X, -D/DA2Y, -D/DA2Z
       -D/DA3X, -D/DA3Y, -D/DA3Z
  0.798445731684E-15  0.336288742631E-06  0.336288692893E-06
  0.336288707103E-06 -0.270774853849E-14  0.336288628944E-06
  0.336288746183E-06  0.336288842107E-06 -0.231149009565E-14

STRESS TENSOR, IN HARTREE/BOHR^3:
ORDER: 11 12 13
       21 22 23
       31 32 33
 -0.578994790902E-09 -0.343296161229E-16  0.329549166665E-16
 -0.833038685364E-16 -0.578994907081E-09  0.879658514311E-16
  0.570408499686E-16 -0.530611128554E-16 -0.578994680419E-09

PRESSURE FROM THE STRESS TENSOR,
IN HARTREE/BOHR^3:  0.57899E-09
PRESSURE IN GIGAPASCAL:  0.1703E-04
CONVERSION FACTOR: 1 HARTREE/BOHR^3= 29421 GIGAPASCAL
WHEN USING VALUES FOR BOHR RADIUS AND HARTREE
FROM IUPAC WEBSITE, APRIL 2009
ENTHALPY: -6.1703003759749E+03

 SYMMETRY ALLOWED FORCES (ANALYTICAL) (DIRECTION, FORCE)

    1  1.9852114E-05
 TTTTTTTTTTTTTTTTTTTTTTTTTTTTTT TOTGRA_C    TELAPSE      119.56 TCPU       82.26
 TTTTTTTTTTTTTTTTTTTTTTTTTTTTTT SMAT        TELAPSE      144.50 TCPU      101.87
 TTTTTTTTTTTTTTTTTTTTTTTTTTTTTT POLAR2      TELAPSE      144.99 TCPU      102.36

 CELL FORCES OF CENTRAL POINT

 |  7.98446E-16  3.36289E-07  3.36289E-07 |
 |  3.36289E-07 -2.70775E-15  3.36289E-07 |
 |  3.36289E-07  3.36289E-07 -2.31149E-15 |

 ENERGY OF CENTRAL POINT:   -0.6170300387E+04


 VOLUME OF THE CELL: **********

 DENSITY OF THE CRYSTAL =          1.1478 g/cm^3

 STRAIN MATRIX   1 :

  | 1 0 0 |
  | 0 0 0 |
  | 0 0 0 |
  
 *******************************************************************************
 LATTICE PARAMETERS (ANGSTROMS AND DEGREES) - BOHR = 0.5291772083 ANGSTROM
 PRIMITIVE CELL - CENTRING CODE 6/0 VOLUME=  2933.424183 - DENSITY  1.148 g/cm^3
         A              B              C           ALPHA      BETA       GAMMA 
    15.61944457    15.61944457    15.61944457   109.471221 109.471221 109.471221
 *******************************************************************************
 ATOMS IN THE ASYMMETRIC UNIT    7 - ATOMS IN THE UNIT CELL:  126
     ATOM                 X/A                 Y/B                 Z/C    
 *******************************************************************************
      1 T 248 CD   -2.500000000000E-01 -5.000000000000E-01  2.500000000000E-01
      2 F 248 CD    2.500000000000E-01  5.000000000000E-01 -2.500000000000E-01
      3 F 248 CD    2.500000000000E-01 -2.500000000000E-01  5.000000000000E-01
      4 F 248 CD   -5.000000000000E-01  2.500000000000E-01 -2.500000000000E-01
      5 F 248 CD   -5.000000000000E-01 -2.500000000000E-01  2.500000000000E-01
      6 F 248 CD   -2.500000000000E-01  2.500000000000E-01 -5.000000000000E-01
      7 T   7 N    -3.165280921394E-01  3.525223300685E-01  2.637588227767E-01
      8 F   7 N     8.876350729175E-02  4.197130850838E-01 -2.637588227767E-01
      9 F   7 N     3.165280921394E-01 -4.197130850838E-01 -3.309495777921E-01
     10 F   7 N    -8.876350729175E-02 -3.525223300685E-01  3.309495777921E-01
     11 F   7 N     2.637588227767E-01 -3.165280921394E-01  3.525223300685E-01
     12 F   7 N     3.525223300685E-01  2.637588227767E-01 -3.165280921394E-01
     13 F   7 N     3.309495777921E-01 -8.876350729175E-02 -3.525223300685E-01
     14 F   7 N     4.197130850838E-01 -2.637588227767E-01  8.876350729175E-02
     15 F   7 N    -2.637588227767E-01  8.876350729175E-02  4.197130850838E-01
     16 F   7 N    -4.197130850838E-01 -3.309495777921E-01  3.165280921394E-01
     17 F   7 N    -3.309495777921E-01  3.165280921394E-01 -4.197130850838E-01
     18 F   7 N    -3.525223300685E-01  3.309495777921E-01 -8.876350729175E-02
     19 F   7 N     3.525223300685E-01 -3.165280921394E-01  2.637588227767E-01
     20 F   7 N     4.197130850838E-01  8.876350729175E-02 -2.637588227767E-01
     21 F   7 N    -4.197130850838E-01  3.165280921394E-01 -3.309495777921E-01
     22 F   7 N    -3.525223300685E-01 -8.876350729175E-02  3.309495777921E-01
     23 F   7 N    -3.165280921394E-01  2.637588227767E-01  3.525223300685E-01
     24 F   7 N     2.637588227767E-01  3.525223300685E-01 -3.165280921394E-01
     25 F   7 N    -8.876350729175E-02  3.309495777921E-01 -3.525223300685E-01
     26 F   7 N    -2.637588227767E-01  4.197130850838E-01  8.876350729175E-02
     27 F   7 N     8.876350729175E-02 -2.637588227767E-01  4.197130850838E-01
     28 F   7 N    -3.309495777921E-01 -4.197130850838E-01  3.165280921394E-01
     29 F   7 N     3.165280921394E-01 -3.309495777921E-01 -4.197130850838E-01
     30 F   7 N     3.309495777921E-01 -3.525223300685E-01 -8.876350729175E-02
     31 T   7 N    -1.952700646865E-01  4.497992367902E-01  4.497992367902E-01
     32 F   7 N     0.000000000000E+00  3.549306985233E-01 -4.497992367902E-01
     33 F   7 N     1.952700646865E-01 -3.549306985233E-01 -3.549306985233E-01
     34 F   7 N     0.000000000000E+00 -4.497992367902E-01  3.549306985233E-01
     35 F   7 N     4.497992367902E-01 -1.952700646865E-01  4.497992367902E-01
     36 F   7 N     4.497992367902E-01  4.497992367902E-01 -1.952700646865E-01
     37 F   7 N     3.549306985233E-01  0.000000000000E+00 -4.497992367902E-01
     38 F   7 N     3.549306985233E-01 -4.497992367902E-01  0.000000000000E+00
     39 F   7 N    -4.497992367902E-01  0.000000000000E+00  3.549306985233E-01
     40 F   7 N    -3.549306985233E-01 -3.549306985233E-01  1.952700646865E-01
     41 F   7 N    -3.549306985233E-01  1.952700646865E-01 -3.549306985233E-01
     42 F   7 N    -4.497992367902E-01  3.549306985233E-01  0.000000000000E+00
     43 T   6 C    -2.753656204285E-01  3.554080517177E-01  3.554080517177E-01
     44 F   6 C     0.000000000000E+00  3.692263278539E-01 -3.554080517177E-01
     45 F   6 C     2.753656204285E-01 -3.692263278539E-01 -3.692263278539E-01
     46 F   6 C     0.000000000000E+00 -3.554080517177E-01  3.692263278539E-01
     47 F   6 C     3.554080517177E-01 -2.753656204285E-01  3.554080517177E-01
     48 F   6 C     3.554080517177E-01  3.554080517177E-01 -2.753656204285E-01
     49 F   6 C     3.692263278539E-01  0.000000000000E+00 -3.554080517177E-01
     50 F   6 C     3.692263278539E-01 -3.554080517177E-01  0.000000000000E+00
     51 F   6 C    -3.554080517177E-01  0.000000000000E+00  3.692263278539E-01
     52 F   6 C    -3.692263278539E-01 -3.692263278539E-01  2.753656204285E-01
     53 F   6 C    -3.692263278539E-01  2.753656204285E-01 -3.692263278539E-01
     54 F   6 C    -3.554080517177E-01  3.692263278539E-01  0.000000000000E+00
     55 T   6 C    -3.900193405293E-01  2.506430673814E-01  1.959802919118E-01
     56 F   6 C     5.466277546955E-02  4.140003675588E-01 -1.959802919118E-01
     57 F   6 C     3.900193405293E-01 -4.140003675588E-01 -3.593375920893E-01
     58 F   6 C    -5.466277546955E-02 -2.506430673814E-01  3.593375920893E-01
     59 F   6 C     1.959802919118E-01 -3.900193405293E-01  2.506430673814E-01
     60 F   6 C     2.506430673814E-01  1.959802919118E-01 -3.900193405293E-01
     61 F   6 C     3.593375920893E-01 -5.466277546955E-02 -2.506430673814E-01
     62 F   6 C     4.140003675588E-01 -1.959802919118E-01  5.466277546955E-02
     63 F   6 C    -1.959802919118E-01  5.466277546955E-02  4.140003675588E-01
     64 F   6 C    -4.140003675588E-01 -3.593375920893E-01  3.900193405293E-01
     65 F   6 C    -3.593375920893E-01  3.900193405293E-01 -4.140003675588E-01
     66 F   6 C    -2.506430673814E-01  3.593375920893E-01 -5.466277546955E-02
     67 F   6 C     2.506430673814E-01 -3.900193405293E-01  1.959802919118E-01
     68 F   6 C     4.140003675588E-01  5.466277546955E-02 -1.959802919118E-01
     69 F   6 C    -4.140003675588E-01  3.900193405293E-01 -3.593375920893E-01
     70 F   6 C    -2.506430673814E-01 -5.466277546955E-02  3.593375920893E-01
     71 F   6 C    -3.900193405293E-01  1.959802919118E-01  2.506430673814E-01
     72 F   6 C     1.959802919118E-01  2.506430673814E-01 -3.900193405293E-01
     73 F   6 C    -5.466277546955E-02  3.593375920893E-01 -2.506430673814E-01
     74 F   6 C    -1.959802919118E-01  4.140003675588E-01  5.466277546955E-02
     75 F   6 C     5.466277546955E-02 -1.959802919118E-01  4.140003675588E-01
     76 F   6 C    -3.593375920893E-01 -4.140003675588E-01  3.900193405293E-01
     77 F   6 C     3.900193405293E-01 -3.593375920893E-01 -4.140003675588E-01
     78 F   6 C     3.593375920893E-01 -2.506430673814E-01 -5.466277546955E-02
     79 T   1 H    -4.386161164722E-01  2.225546998801E-01  1.139049387603E-01
     80 F   1 H     1.086497611198E-01  4.474789447675E-01 -1.139049387603E-01
     81 F   1 H     4.386161164722E-01 -4.474789447675E-01 -3.388291836477E-01
     82 F   1 H    -1.086497611198E-01 -2.225546998801E-01  3.388291836477E-01
     83 F   1 H     1.139049387603E-01 -4.386161164722E-01  2.225546998801E-01
     84 F   1 H     2.225546998801E-01  1.139049387603E-01 -4.386161164722E-01
     85 F   1 H     3.388291836477E-01 -1.086497611198E-01 -2.225546998801E-01
     86 F   1 H     4.474789447675E-01 -1.139049387603E-01  1.086497611198E-01
     87 F   1 H    -1.139049387603E-01  1.086497611198E-01  4.474789447675E-01
     88 F   1 H    -4.474789447675E-01 -3.388291836477E-01  4.386161164722E-01
     89 F   1 H    -3.388291836477E-01  4.386161164722E-01 -4.474789447675E-01
     90 F   1 H    -2.225546998801E-01  3.388291836477E-01 -1.086497611198E-01
     91 F   1 H     2.225546998801E-01 -4.386161164722E-01  1.139049387603E-01
     92 F   1 H     4.474789447675E-01  1.086497611198E-01 -1.139049387603E-01
     93 F   1 H    -4.474789447675E-01  4.386161164722E-01 -3.388291836477E-01
     94 F   1 H    -2.225546998801E-01 -1.086497611198E-01  3.388291836477E-01
     95 F   1 H    -4.386161164722E-01  1.139049387603E-01  2.225546998801E-01
     96 F   1 H     1.139049387603E-01  2.225546998801E-01 -4.386161164722E-01
     97 F   1 H    -1.086497611198E-01  3.388291836477E-01 -2.225546998801E-01
     98 F   1 H    -1.139049387603E-01  4.474789447675E-01  1.086497611198E-01
     99 F   1 H     1.086497611198E-01 -1.139049387603E-01  4.474789447675E-01
    100 F   1 H    -3.388291836477E-01 -4.474789447675E-01  4.386161164722E-01
    101 F   1 H     4.386161164722E-01 -3.388291836477E-01 -4.474789447675E-01
    102 F   1 H     3.388291836477E-01 -2.225546998801E-01 -1.086497611198E-01
    103 T   8 O    -1.627403481885E-01  4.464481444483E-01 -4.681471283891E-01
    104 F   8 O    -8.540472716259E-02  3.054067802006E-01  4.681471283891E-01
    105 F   8 O     1.627403481885E-01 -3.054067802006E-01 -3.908115073632E-01
    106 F   8 O     8.540472716259E-02 -4.464481444483E-01  3.908115073632E-01
    107 F   8 O    -4.681471283891E-01 -1.627403481885E-01  4.464481444483E-01
    108 F   8 O     4.464481444483E-01 -4.681471283891E-01 -1.627403481885E-01
    109 F   8 O     3.908115073632E-01  8.540472716259E-02 -4.464481444483E-01
    110 F   8 O     3.054067802006E-01  4.681471283891E-01 -8.540472716259E-02
    111 F   8 O     4.681471283891E-01 -8.540472716259E-02  3.054067802006E-01
    112 F   8 O    -3.054067802006E-01 -3.908115073632E-01  1.627403481885E-01
    113 F   8 O    -3.908115073632E-01  1.627403481885E-01 -3.054067802006E-01
    114 F   8 O    -4.464481444483E-01  3.908115073632E-01  8.540472716259E-02
    115 F   8 O     4.464481444483E-01 -1.627403481885E-01 -4.681471283891E-01
    116 F   8 O     3.054067802006E-01 -8.540472716259E-02  4.681471283891E-01
    117 F   8 O    -3.054067802006E-01  1.627403481885E-01 -3.908115073632E-01
    118 F   8 O    -4.464481444483E-01  8.540472716259E-02  3.908115073632E-01
    119 F   8 O    -1.627403481885E-01 -4.681471283891E-01  4.464481444483E-01
    120 F   8 O    -4.681471283891E-01  4.464481444483E-01 -1.627403481885E-01
    121 F   8 O     8.540472716259E-02  3.908115073632E-01 -4.464481444483E-01
    122 F   8 O     4.681471283891E-01  3.054067802006E-01 -8.540472716259E-02
    123 F   8 O    -8.540472716259E-02  4.681471283891E-01  3.054067802006E-01
    124 F   8 O    -3.908115073632E-01 -3.054067802006E-01  1.627403481885E-01
    125 F   8 O     1.627403481885E-01 -3.908115073632E-01 -3.054067802006E-01
    126 F   8 O     3.908115073632E-01 -4.464481444483E-01  8.540472716259E-02

 TRANSFORMATION MATRIX PRIMITIVE-CRYSTALLOGRAPHIC CELL
  0.0000  1.0000  1.0000  1.0000  0.0000  1.0000  1.0000  1.0000  0.0000

 *******************************************************************************
 CRYSTALLOGRAPHIC CELL (VOLUME=       5866.84836590)
         A              B              C           ALPHA      BETA       GAMMA 
    18.03578105    18.03578105    18.03578105    90.000000  90.000000  90.000000

 COORDINATES IN THE CRYSTALLOGRAPHIC CELL
     ATOM                 X/A                 Y/B                 Z/C    
 *******************************************************************************
      1 T 248 CD    5.211903772780E-17  2.500000000000E-01 -5.000000000000E-01
      2 F 248 CD   -5.000000000000E-01  2.500000000000E-01 -5.211903772780E-17
      3 F 248 CD   -5.000000000000E-01 -5.211903772780E-17  2.500000000000E-01
      4 F 248 CD    2.500000000000E-01 -5.000000000000E-01  0.000000000000E+00
      5 F 248 CD    2.500000000000E-01  0.000000000000E+00 -5.000000000000E-01
      6 F 248 CD    5.211903772780E-17 -5.000000000000E-01  2.500000000000E-01
      7 T   7 N    -3.359537750766E-02  2.973542002844E-01  3.861177075762E-01
      8 F   7 N     3.359537750766E-02 -2.973542002844E-01  3.861177075762E-01
      9 F   7 N    -3.359537750766E-02 -2.973542002844E-01 -3.861177075762E-01
     10 F   7 N     3.359537750766E-02  2.973542002844E-01 -3.861177075762E-01
     11 F   7 N     3.861177075762E-01 -3.359537750766E-02  2.973542002844E-01
     12 F   7 N     2.973542002844E-01  3.861177075762E-01 -3.359537750766E-02
     13 F   7 N    -3.861177075762E-01  3.359537750766E-02  2.973542002844E-01
     14 F   7 N    -2.973542002844E-01  3.861177075762E-01  3.359537750766E-02
     15 F   7 N     3.861177075762E-01  3.359537750766E-02 -2.973542002844E-01
     16 F   7 N    -2.973542002844E-01 -3.861177075762E-01 -3.359537750766E-02
     17 F   7 N    -3.861177075762E-01 -3.359537750766E-02 -2.973542002844E-01
     18 F   7 N     2.973542002844E-01 -3.861177075762E-01  3.359537750766E-02
     19 F   7 N     2.973542002844E-01 -3.359537750766E-02  3.861177075762E-01
     20 F   7 N    -2.973542002844E-01  3.359537750766E-02  3.861177075762E-01
     21 F   7 N    -2.973542002844E-01 -3.359537750766E-02 -3.861177075762E-01
     22 F   7 N     2.973542002844E-01  3.359537750766E-02 -3.861177075762E-01
     23 F   7 N    -3.359537750766E-02  3.861177075762E-01  2.973542002844E-01
     24 F   7 N     3.861177075762E-01  2.973542002844E-01 -3.359537750766E-02
     25 F   7 N     3.359537750766E-02 -3.861177075762E-01  2.973542002844E-01
     26 F   7 N     3.861177075762E-01 -2.973542002844E-01  3.359537750766E-02
     27 F   7 N     3.359537750766E-02  3.861177075762E-01 -2.973542002844E-01
     28 F   7 N    -3.861177075762E-01 -2.973542002844E-01 -3.359537750766E-02
     29 F   7 N    -3.359537750766E-02 -3.861177075762E-01 -2.973542002844E-01
     30 F   7 N    -3.861177075762E-01  2.973542002844E-01  3.359537750766E-02
     31 T   7 N    -4.525657308665E-01 -9.763503234323E-02 -9.763503234323E-02
     32 F   7 N     4.525657308665E-01  9.763503234323E-02 -9.763503234323E-02
     33 F   7 N    -4.525657308665E-01  9.763503234323E-02  9.763503234323E-02
     34 F   7 N     4.525657308665E-01 -9.763503234323E-02  9.763503234323E-02
     35 F   7 N    -9.763503234323E-02 -4.525657308665E-01 -9.763503234323E-02
     36 F   7 N    -9.763503234323E-02 -9.763503234323E-02 -4.525657308665E-01
     37 F   7 N     9.763503234323E-02  4.525657308665E-01 -9.763503234323E-02
     38 F   7 N     9.763503234323E-02 -9.763503234323E-02  4.525657308665E-01
     39 F   7 N    -9.763503234323E-02  4.525657308665E-01  9.763503234323E-02
     40 F   7 N     9.763503234323E-02  9.763503234323E-02 -4.525657308665E-01
     41 F   7 N     9.763503234323E-02 -4.525657308665E-01  9.763503234323E-02
     42 F   7 N    -9.763503234323E-02  9.763503234323E-02  4.525657308665E-01
     43 T   6 C    -6.909138068098E-03  3.623171897858E-01  3.623171897858E-01
     44 F   6 C     6.909138068098E-03 -3.623171897858E-01  3.623171897858E-01
     45 F   6 C    -6.909138068098E-03 -3.623171897858E-01 -3.623171897858E-01
     46 F   6 C     6.909138068098E-03  3.623171897858E-01 -3.623171897858E-01
     47 F   6 C     3.623171897858E-01 -6.909138068098E-03  3.623171897858E-01
     48 F   6 C     3.623171897858E-01  3.623171897858E-01 -6.909138068098E-03
     49 F   6 C    -3.623171897858E-01  6.909138068098E-03  3.623171897858E-01
     50 F   6 C    -3.623171897858E-01  3.623171897858E-01  6.909138068098E-03
     51 F   6 C     3.623171897858E-01  6.909138068098E-03 -3.623171897858E-01
     52 F   6 C    -3.623171897858E-01 -3.623171897858E-01 -6.909138068098E-03
     53 F   6 C    -3.623171897858E-01 -6.909138068098E-03 -3.623171897858E-01
     54 F   6 C     3.623171897858E-01 -3.623171897858E-01  6.909138068098E-03
     55 T   6 C    -8.167865008870E-02  2.776589420006E-01  3.323217174701E-01
     56 F   6 C     8.167865008870E-02 -2.776589420006E-01  3.323217174701E-01
     57 F   6 C    -8.167865008870E-02 -2.776589420006E-01 -3.323217174701E-01
     58 F   6 C     8.167865008870E-02  2.776589420006E-01 -3.323217174701E-01
     59 F   6 C     3.323217174701E-01 -8.167865008870E-02  2.776589420006E-01
     60 F   6 C     2.776589420006E-01  3.323217174701E-01 -8.167865008870E-02
     61 F   6 C    -3.323217174701E-01  8.167865008870E-02  2.776589420006E-01
     62 F   6 C    -2.776589420006E-01  3.323217174701E-01  8.167865008870E-02
     63 F   6 C     3.323217174701E-01  8.167865008870E-02 -2.776589420006E-01
     64 F   6 C    -2.776589420006E-01 -3.323217174701E-01 -8.167865008870E-02
     65 F   6 C    -3.323217174701E-01 -8.167865008870E-02 -2.776589420006E-01
     66 F   6 C     2.776589420006E-01 -3.323217174701E-01  8.167865008870E-02
     67 F   6 C     2.776589420006E-01 -8.167865008870E-02  3.323217174701E-01
     68 F   6 C    -2.776589420006E-01  8.167865008870E-02  3.323217174701E-01
     69 F   6 C    -2.776589420006E-01 -8.167865008870E-02 -3.323217174701E-01
     70 F   6 C     2.776589420006E-01  8.167865008870E-02 -3.323217174701E-01
     71 F   6 C    -8.167865008870E-02  3.323217174701E-01  2.776589420006E-01
     72 F   6 C     3.323217174701E-01  2.776589420006E-01 -8.167865008870E-02
     73 F   6 C     8.167865008870E-02 -3.323217174701E-01  2.776589420006E-01
     74 F   6 C     3.323217174701E-01 -2.776589420006E-01  8.167865008870E-02
     75 F   6 C     8.167865008870E-02  3.323217174701E-01 -2.776589420006E-01
     76 F   6 C    -3.323217174701E-01 -2.776589420006E-01 -8.167865008870E-02
     77 F   6 C    -8.167865008870E-02 -3.323217174701E-01 -2.776589420006E-01
     78 F   6 C    -3.323217174701E-01  2.776589420006E-01  8.167865008870E-02
     79 T   1 H    -1.124621224437E-01  2.263670612040E-01  3.350168223238E-01
     80 F   1 H     1.124621224437E-01 -2.263670612040E-01  3.350168223238E-01
     81 F   1 H    -1.124621224437E-01 -2.263670612040E-01 -3.350168223238E-01
     82 F   1 H     1.124621224437E-01  2.263670612040E-01 -3.350168223238E-01
     83 F   1 H     3.350168223238E-01 -1.124621224437E-01  2.263670612040E-01
     84 F   1 H     2.263670612040E-01  3.350168223238E-01 -1.124621224437E-01
     85 F   1 H    -3.350168223238E-01  1.124621224437E-01  2.263670612040E-01
     86 F   1 H    -2.263670612040E-01  3.350168223238E-01  1.124621224437E-01
     87 F   1 H     3.350168223238E-01  1.124621224437E-01 -2.263670612040E-01
     88 F   1 H    -2.263670612040E-01 -3.350168223238E-01 -1.124621224437E-01
     89 F   1 H    -3.350168223238E-01 -1.124621224437E-01 -2.263670612040E-01
     90 F   1 H     2.263670612040E-01 -3.350168223238E-01  1.124621224437E-01
     91 F   1 H     2.263670612040E-01 -1.124621224437E-01  3.350168223238E-01
     92 F   1 H    -2.263670612040E-01  1.124621224437E-01  3.350168223238E-01
     93 F   1 H    -2.263670612040E-01 -1.124621224437E-01 -3.350168223238E-01
     94 F   1 H     2.263670612040E-01  1.124621224437E-01 -3.350168223238E-01
     95 F   1 H    -1.124621224437E-01  3.350168223238E-01  2.263670612040E-01
     96 F   1 H     3.350168223238E-01  2.263670612040E-01 -1.124621224437E-01
     97 F   1 H     1.124621224437E-01 -3.350168223238E-01  2.263670612040E-01
     98 F   1 H     3.350168223238E-01 -2.263670612040E-01  1.124621224437E-01
     99 F   1 H     1.124621224437E-01  3.350168223238E-01 -2.263670612040E-01
    100 F   1 H    -3.350168223238E-01 -2.263670612040E-01 -1.124621224437E-01
    101 F   1 H    -1.124621224437E-01 -3.350168223238E-01 -2.263670612040E-01
    102 F   1 H    -3.350168223238E-01  2.263670612040E-01  1.124621224437E-01
    103 T   8 O    -4.294793178761E-01 -3.866781051295E-02 -1.240725376755E-01
    104 F   8 O     4.294793178761E-01  3.866781051295E-02 -1.240725376755E-01
    105 F   8 O    -4.294793178761E-01  3.866781051295E-02  1.240725376755E-01
    106 F   8 O     4.294793178761E-01 -3.866781051295E-02  1.240725376755E-01
    107 F   8 O    -1.240725376755E-01 -4.294793178761E-01 -3.866781051295E-02
    108 F   8 O    -3.866781051295E-02 -1.240725376755E-01 -4.294793178761E-01
    109 F   8 O     1.240725376755E-01  4.294793178761E-01 -3.866781051295E-02
    110 F   8 O     3.866781051295E-02 -1.240725376755E-01  4.294793178761E-01
    111 F   8 O    -1.240725376755E-01  4.294793178761E-01  3.866781051295E-02
    112 F   8 O     3.866781051295E-02  1.240725376755E-01 -4.294793178761E-01
    113 F   8 O     1.240725376755E-01 -4.294793178761E-01  3.866781051295E-02
    114 F   8 O    -3.866781051295E-02  1.240725376755E-01  4.294793178761E-01
    115 F   8 O    -3.866781051295E-02 -4.294793178761E-01 -1.240725376755E-01
    116 F   8 O     3.866781051295E-02  4.294793178761E-01 -1.240725376755E-01
    117 F   8 O     3.866781051295E-02 -4.294793178761E-01  1.240725376755E-01
    118 F   8 O    -3.866781051295E-02  4.294793178761E-01  1.240725376755E-01
    119 F   8 O    -4.294793178761E-01 -1.240725376755E-01 -3.866781051295E-02
    120 F   8 O    -1.240725376755E-01 -3.866781051295E-02 -4.294793178761E-01
    121 F   8 O     4.294793178761E-01  1.240725376755E-01 -3.866781051295E-02
    122 F   8 O    -1.240725376755E-01  3.866781051295E-02  4.294793178761E-01
    123 F   8 O     4.294793178761E-01 -1.240725376755E-01  3.866781051295E-02
    124 F   8 O     1.240725376755E-01  3.866781051295E-02 -4.294793178761E-01
    125 F   8 O    -4.294793178761E-01  1.240725376755E-01  3.866781051295E-02
    126 F   8 O     1.240725376755E-01 -3.866781051295E-02  4.294793178761E-01

 T = ATOM BELONGING TO THE ASYMMETRIC UNIT

 *******************************************************************************
 * CELL DEFORMATION
 *******************************************************************************

    ELASTIC STRAIN MATRIX (ADIMENSIONAL)

    1    0.0001000000    0.0000000000    0.0000000000
    2    0.0000000000    0.0000000000    0.0000000000
    3    0.0000000000    0.0000000000    0.0000000000

 LATTICE PARAMETERS (ANGSTROMS AND DEGREES) OF
 (1) ORIGINAL PRIMITIVE CELL
 (2) ORIGINAL CRYSTALLOGRAPHIC CELL
 (3) DEFORMED PRIMITIVE CELL
 (4) DEFORMED CRYSTALLOGRAPHIC CELL

            A           B           C        ALPHA       BETA        GAMMA         VOL
 (1)   15.619445   15.619445   15.619445  109.471221  109.471221  109.471221 2933.424183
 (2)   18.035781   18.035781   18.035781   90.000000   90.000000   90.000000 5866.848366
 (3)   15.619965   15.619965   15.619965  109.465819  109.473922  109.473922 2933.717525
 (4)   18.037585   18.035781   18.035781   90.000000   90.000000   90.000000 5867.435051

 * CELL DEFORMATION COMPLETE - NO. OF SYMMOPS   8

 *******************************************************************************
 * CELL DEFORMATION
 *******************************************************************************

    ELASTIC STRAIN MATRIX (ADIMENSIONAL)

    1   -0.0001000000    0.0000000000    0.0000000000
    2    0.0000000000    0.0000000000    0.0000000000
    3    0.0000000000    0.0000000000    0.0000000000

 LATTICE PARAMETERS (ANGSTROMS AND DEGREES) OF
 (1) ORIGINAL PRIMITIVE CELL
 (2) ORIGINAL CRYSTALLOGRAPHIC CELL
 (3) DEFORMED PRIMITIVE CELL
 (4) DEFORMED CRYSTALLOGRAPHIC CELL

            A           B           C        ALPHA       BETA        GAMMA         VOL
 (1)   15.619965   15.619965   15.619965  109.465819  109.473922  109.473922 2933.717525
 (2)   18.037585   18.035781   18.035781   90.000000   90.000000   90.000000 5867.435051
 (3)   15.619445   15.619445   15.619445  109.471221  109.471220  109.471220 2933.424154
 (4)   18.035781   18.035781   18.035781   90.000000   90.000000   90.000000 5866.848307

 * CELL DEFORMATION COMPLETE - NO. OF SYMMOPS   8

 *****    8 SYMMOPS - TRANSLATORS IN ANGSTROM
 ***** MATRICES AND TRANSLATORS IN THE CARTESIAN REFERENCE FRAME

 ORDER   : ORDER OF THE OPERATOR

 TRANSLA : REAL TRANSLATION (WITHOUT ORIGIN SHIFT) IN CARTESIAN COORDINATES

 uvw/hkl : ORIENTATION OF THE OPERATOR IN CARTESIAN COORDINATES

 LOCATED : ORIGIN OF THE OPERATOR IN CARTESIAN COORDINATES

   NO.   1 INVERSE   1    ORDER   1        NO.   2 INVERSE   2    ORDER   2
    1.000   0.000   0.000     0.000        -1.000   0.000   0.000     0.000
    0.000   1.000   0.000     0.000         0.000  -1.000   0.000     0.000
    0.000   0.000   1.000     0.000         0.000   0.000   1.000     0.000
             OPERATION E(   1)                       OPERATION C(   2)
 DETERMINANT 1.; ROTATION(DEG)   0.      DETERMINANT 1.; ROTATION(DEG) 180.
 TRANSLA (  0.000    0.000    0.000)     TRANSLA (  0.000    0.000    0.000)
 uvw/hkl (  0.000    0.000    0.000)     uvw/hkl (  0.000    0.000    4.000)
 LOCATED (  0.000    0.000    0.000)     LOCATED (  0.000    0.000    0.000)

   NO.   3 INVERSE   3    ORDER   2        NO.   4 INVERSE   4    ORDER   2
    1.000   0.000   0.000     0.000        -1.000   0.000   0.000     0.000
    0.000  -1.000   0.000     0.000         0.000   1.000   0.000     0.000
    0.000   0.000  -1.000     0.000         0.000   0.000  -1.000     0.000
             OPERATION C(   2)                       OPERATION C(   2)
 DETERMINANT 1.; ROTATION(DEG) 180.      DETERMINANT 1.; ROTATION(DEG) 180.
 TRANSLA (  0.000    0.000    0.000)     TRANSLA (  0.000    0.000    0.000)
 uvw/hkl (  4.000    0.000    0.000)     uvw/hkl (  0.000   -4.000    0.000)
 LOCATED (  0.000    0.000    0.000)     LOCATED (  0.000    0.000    0.000)

   NO.   5 INVERSE   5    ORDER   2        NO.   6 INVERSE   7    ORDER   4
    1.000   0.000   0.000     0.000        -1.000   0.000   0.000     0.000
    0.000   0.000   1.000     0.000         0.000   0.000  -1.000     0.000
    0.000   1.000   0.000     0.000         0.000   1.000   0.000     0.000
             OPERATION M(   2)                       OPERATION S(   4)
 DETERMINANT-1.; ROTATION(DEG)   0.      DETERMINANT-1.; ROTATION(DEG)  90.
 TRANSLA (  0.000    0.000    0.000)     TRANSLA (  0.000    0.000    0.000)
 uvw/hkl (  0.000   -1.000    1.000)     uvw/hkl (  0.000   -2.000    2.000)
 LOCATED (  0.000    0.000    0.000)     LOCATED (  0.000    0.000    0.000)

   NO.   7 INVERSE   6    ORDER   4        NO.   8 INVERSE   8    ORDER   2
   -1.000   0.000   0.000     0.000         1.000   0.000   0.000     0.000
    0.000   0.000   1.000     0.000         0.000   0.000  -1.000     0.000
    0.000  -1.000   0.000     0.000         0.000  -1.000   0.000     0.000
             OPERATION S(   4)                       OPERATION M(   2)
 DETERMINANT-1.; ROTATION(DEG)  90.      DETERMINANT-1.; ROTATION(DEG)   0.
 TRANSLA (  0.000    0.000    0.000)     TRANSLA (  0.000    0.000    0.000)
 uvw/hkl (  0.000    2.000    2.000)     uvw/hkl (  0.000   -1.000   -1.000)
 LOCATED (  0.000    0.000    0.000)     LOCATED (  0.000    0.000    0.000)

 GCALCO - MAX INDICES DIRECT LATTICE VECTOR    14    14    14
 NO.OF VECTORS CREATED 6999 STARS  122 RMAX   321.53542 BOHR

 CAPPA:IS1  2;IS2  2;IS3  2; K PTS MONK NET   4; SYMMOPS:K SPACE  16;G SPACE   8

 *******************************************************************************
 MAX NUMBER OF SCF CYCLES      50  CONVERGENCE ON DELTAP        10**-20
 WEIGHT OF F(I) IN F(I+1)      30% CONVERGENCE ON ENERGY        10**-10
 SHRINK. FACT.(MONKH.)    2  2  2  NUMBER OF K POINTS IN THE IBZ      4
 SHRINKING FACTOR(GILAT NET)    2  NUMBER OF K POINTS(GILAT NET)      4
 *******************************************************************************
 *** K POINTS COORDINATES (OBLIQUE COORDINATES IN UNITS OF IS =  2)
   1-R(  0  0  0)   2-R(  1  0  0)   3-R(  0  1  0)   4-R(  1  1  1)

 DIRECT LATTICE VECTORS COMPON. (A.U.)     RECIP. LATTICE VECTORS COMPON. (A.U.) 
        X            Y            Z              X            Y            Z
  -17.0413434   17.0413434   17.0413434      0.0000000    0.1843512    0.1843512
   17.0413434  -17.0413434   17.0413434      0.1843512    0.0000000    0.1843512
   17.0413434   17.0413434  -17.0413434      0.1843512    0.1843512    0.0000000

 DISK SPACE FOR EIGENVECTORS (FTN 10)    18147600 REALS
 TTTTTTTTTTTTTTTTTTTTTTTTTTTTTT gordsh1     TELAPSE      159.16 TCPU      109.80

 MATRIX SIZE: P(G)  896094, F(G)  449112, P(G) IRR   58575, F(G) IRR   58575
 MAX G-VECTOR INDEX FOR 1- AND 2-ELECTRON INTEGRALS  51

 TTTTTTTTTTTTTTTTTTTTTTTTTTTTTT INPUT       TELAPSE      164.14 TCPU      114.78

 SYMMETRY ALLOWED ELASTIC DISTORTION 1
  0.5773503  0.0000000  0.0000000
  0.0000000  0.5773503  0.0000000
  0.0000000  0.0000000  0.5773503

 SYMMETRY ALLOWED ELASTIC DISTORTION 2
  0.8164966  0.0000000  0.0000000
  0.0000000 -0.4082483  0.0000000
  0.0000000  0.0000000 -0.4082483

 SYMMETRY ALLOWED INTERNAL DEGREE(S) OF FREEDOM:  47
 TTTTTTTTTTTTTTTTTTTTTTTTTTTTTT SYMM        TELAPSE      164.34 TCPU      114.98
 TTTTTTTTTTTTTTTTTTTTTTTTTTTTTT INT_SCREEN  TELAPSE      164.35 TCPU      114.99
 INFORMATION **** EXCBUF **** EXCH. BIPO BUFFER: WORDS USED =           0

 DFT PARAMETERS

     ATOM       ELECTRONS   NET CHARGE   R(ANGSTROM)
   1 248  CD     20.0000      0.0000     1.52000000
   7   7  N       7.0000      0.0000     0.74000000
  43   6  C       6.0000      0.0000     0.77000000
  79   1  H       1.0000      0.0000     1.11000000
 103   8  O       8.0000      0.0000     0.74000000

 SIZE OF GRID=    1013222
 TTTTTTTTTTTTTTTTTTTTTTTTTTTTTT MAKE_GRID2  TELAPSE      167.50 TCPU      118.14
 BECKE WEIGHT FUNCTION
 RADSAFE =     2.00
 TOLERANCES - DENSITY:10**- 6; POTENTIAL:10**- 9; GRID WGT:10**-14

 RADIAL INTEGRATION  - INTERVALS (POINTS,UPPER LIMIT):            1( 99,  4.0*R)

 ANGULAR INTEGRATION - INTERVALS (ACCURACY LEVEL [N. POINTS] UPPER LIMIT):
  1(  6[ 146]   0.2)  2( 11[ 302]   0.5)  3( 14[ 590]   0.9)  4( 18[1454]   3.5)
  5( 14[ 590]9999.0)
 TTTTTTTTTTTTTTTTTTTTTTTTTTTTTT INT_CALC    TELAPSE      167.56 TCPU      118.20

 *******************************************************************************
 ZIF65Cd (cif CCDC 743558, GUPCUQ01)                                             
 CRYSTAL - SCF - TYPE OF CALCULATION :  RESTRICTED CLOSED SHELL
 *******************************************************************************

 CAPPA:IS1  2;IS2  2;IS3  2; K PTS MONK NET   4; SYMMOPS:K SPACE  16;G SPACE   8

 TTTTTTTTTTTTTTTTTTTTTTTTTTTTTT SDIK        TELAPSE      168.57 TCPU      119.20

 AAAAAAAAAAAAAAAAAAAAAAAAAAAAAAAAAAAAAAAAAAAAAAAAAAAAAAAAAAAAAAAAAAAAAAAAAAAAAAA
         ATOMIC WAVEFUNCTION(S)


 NUCLEAR CHARGE 20.0  SYMMETRY SPECIES            S    P    D
 N. ELECTRONS   20.0  NUMBER OF PRIMITIVE GTOS    8    7    6
                      NUMBER OF CONTRACTED GTOS   6    5    3
                      NUMBER OF CLOSED SHELLS     2    1    1
                      OPEN SHELL OCCUPATION       0    0    0

  ZNUC SCFIT  TOTAL HF ENERGY   KINETIC ENERGY   VIRIAL THEOREM ACCURACY
  20.0  36   -1.668271145E+02  6.451544656E+01 -3.585847628E+00  4.4E-06

 NUCLEAR CHARGE  7.0  SYMMETRY SPECIES            S    P
 N. ELECTRONS    7.0  NUMBER OF PRIMITIVE GTOS   11    5
                      NUMBER OF CONTRACTED GTOS   4    3
                      NUMBER OF CLOSED SHELLS     2    0
                      OPEN SHELL OCCUPATION       0    3

  ZNUC SCFIT  TOTAL HF ENERGY   KINETIC ENERGY   VIRIAL THEOREM ACCURACY
   7.0  11   -5.439473665E+01  5.441433682E+01 -1.999639798E+00  3.6E-06

 NUCLEAR CHARGE  6.0  SYMMETRY SPECIES            S    P
 N. ELECTRONS    6.0  NUMBER OF PRIMITIVE GTOS   11    5
                      NUMBER OF CONTRACTED GTOS   4    3
                      NUMBER OF CLOSED SHELLS     2    0
                      OPEN SHELL OCCUPATION       0    2

  ZNUC SCFIT  TOTAL HF ENERGY   KINETIC ENERGY   VIRIAL THEOREM ACCURACY
   6.0  11   -3.768480057E+01  3.769831118E+01 -1.999641612E+00  2.0E-06

 NUCLEAR CHARGE  1.0  SYMMETRY SPECIES            S
 N. ELECTRONS    1.0  NUMBER OF PRIMITIVE GTOS    5
                      NUMBER OF CONTRACTED GTOS   3
                      NUMBER OF CLOSED SHELLS     0
                      OPEN SHELL OCCUPATION       1

  ZNUC SCFIT  TOTAL HF ENERGY   KINETIC ENERGY   VIRIAL THEOREM ACCURACY
   1.0   1   -4.998098153E-01  4.997907537E-01 -2.000038139E+00  9.6E-17

 NUCLEAR CHARGE  8.0  SYMMETRY SPECIES            S    P
 N. ELECTRONS    8.0  NUMBER OF PRIMITIVE GTOS   11    5
                      NUMBER OF CONTRACTED GTOS   4    3
                      NUMBER OF CLOSED SHELLS     2    0
                      OPEN SHELL OCCUPATION       0    4

  ZNUC SCFIT  TOTAL HF ENERGY   KINETIC ENERGY   VIRIAL THEOREM ACCURACY
   8.0  13   -7.479861895E+01  7.482603849E+01 -1.999633556E+00  2.7E-06

 AAAAAAAAAAAAAAAAAAAAAAAAAAAAAAAAAAAAAAAAAAAAAAAAAAAAAAAAAAAAAAAAAAAAAAAAAAAAAAA

 CHARGE NORMALIZATION FACTOR   1.00000000
 TOTAL ATOMIC CHARGES:
  20.0000000  20.0000000  20.0000000  20.0000000  20.0000000  20.0000000
   7.0000000   7.0000000   7.0000000   7.0000000   7.0000000   7.0000000
   7.0000000   7.0000000   7.0000000   7.0000000   7.0000000   7.0000000
   7.0000000   7.0000000   7.0000000   7.0000000   7.0000000   7.0000000
   7.0000000   7.0000000   7.0000000   7.0000000   7.0000000   7.0000000
   7.0000000   7.0000000   7.0000000   7.0000000   7.0000000   7.0000000
   7.0000000   7.0000000   7.0000000   7.0000000   7.0000000   7.0000000
   6.0000000   6.0000000   6.0000000   6.0000000   6.0000000   6.0000000
   6.0000000   6.0000000   6.0000000   6.0000000   6.0000000   6.0000000
   6.0000000   6.0000000   6.0000000   6.0000000   6.0000000   6.0000000
   6.0000000   6.0000000   6.0000000   6.0000000   6.0000000   6.0000000
   6.0000000   6.0000000   6.0000000   6.0000000   6.0000000   6.0000000
   6.0000000   6.0000000   6.0000000   6.0000000   6.0000000   6.0000000
   1.0000000   1.0000000   1.0000000   1.0000000   1.0000000   1.0000000
   1.0000000   1.0000000   1.0000000   1.0000000   1.0000000   1.0000000
   1.0000000   1.0000000   1.0000000   1.0000000   1.0000000   1.0000000
   1.0000000   1.0000000   1.0000000   1.0000000   1.0000000   1.0000000
   8.0000000   8.0000000   8.0000000   8.0000000   8.0000000   8.0000000
   8.0000000   8.0000000   8.0000000   8.0000000   8.0000000   8.0000000
   8.0000000   8.0000000   8.0000000   8.0000000   8.0000000   8.0000000
   8.0000000   8.0000000   8.0000000   8.0000000   8.0000000   8.0000000
 TTTTTTTTTTTTTTTTTTTTTTTTTTTTTT MOQGAD      TELAPSE      171.01 TCPU      121.65
 TTTTTTTTTTTTTTTTTTTTTTTTTTTTTT SHELLXN     TELAPSE      172.89 TCPU      122.68
 TTTTTTTTTTTTTTTTTTTTTTTTTTTTTT MONMO3      TELAPSE      173.21 TCPU      123.00
 NUMERICALLY INTEGRATED DENSITY    803.9998493335
 TTTTTTTTTTTTTTTTTTTTTTTTTTTTTT NUMDFT      TELAPSE      174.47 TCPU      124.25
 CYC   0 ETOT(AU) -6.194476619954E+03 DETOT -6.19E+03 tst  1.16E-15 PX  1.00E+00
 TTTTTTTTTTTTTTTTTTTTTTTTTTTTTT DIIS        TELAPSE      174.56 TCPU      124.34
 TTTTTTTTTTTTTTTTTTTTTTTTTTTTTT FDIK        TELAPSE      181.63 TCPU      130.66
 INSULATING STATE
 TOP OF VALENCE BANDS -    BAND    402; K    4; EIG -3.1259499E-01 AU
 TOP OF VALENCE BANDS -    BAND    402; K    1; EIG -3.1325691E-01 AU
 BOTTOM OF VIRTUAL BANDS - BAND    403; K    2; EIG -1.6923048E-01 AU
 INDIRECT ENERGY BAND GAP:   3.9011 eV
 BOTTOM OF VIRTUAL BANDS - BAND    403; K    1; EIG -1.6912217E-01 AU
 TTTTTTTTTTTTTTTTTTTTTTTTTTTTTT PDIG        TELAPSE      181.82 TCPU      130.85
 CHARGE NORMALIZATION FACTOR   1.00000000
 TOTAL ATOMIC CHARGES:
  18.2498414  18.2498414  18.2498414  18.2498410  18.2498410  18.2498414
   7.6679937   7.6679937   7.6679937   7.6679937   7.6679938   7.6679938
   7.6679938   7.6679938   7.6679938   7.6679938   7.6679938   7.6679938
   7.6679938   7.6679938   7.6679938   7.6679938   7.6679937   7.6679938
   7.6679937   7.6679938   7.6679937   7.6679938   7.6679937   7.6679938
   6.1412958   6.1412958   6.1412958   6.1412958   6.1412954   6.1412954
   6.1412954   6.1412954   6.1412954   6.1412954   6.1412954   6.1412954
   5.2810216   5.2810216   5.2810216   5.2810216   5.2810217   5.2810217
   5.2810217   5.2810217   5.2810217   5.2810217   5.2810217   5.2810217
   6.2011305   6.2011305   6.2011305   6.2011305   6.2011308   6.2011301
   6.2011308   6.2011301   6.2011308   6.2011301   6.2011308   6.2011301
   6.2011301   6.2011301   6.2011301   6.2011301   6.2011305   6.2011308
   6.2011305   6.2011308   6.2011305   6.2011308   6.2011305   6.2011308
   0.7858072   0.7858072   0.7858072   0.7858072   0.7858072   0.7858072
   0.7858072   0.7858072   0.7858072   0.7858072   0.7858072   0.7858072
   0.7858072   0.7858072   0.7858072   0.7858072   0.7858072   0.7858072
   0.7858072   0.7858072   0.7858072   0.7858072   0.7858072   0.7858072
   8.5714496   8.5714496   8.5714496   8.5714496   8.5714496   8.5714498
   8.5714496   8.5714498   8.5714496   8.5714498   8.5714496   8.5714498
   8.5714498   8.5714498   8.5714498   8.5714498   8.5714496   8.5714496
   8.5714496   8.5714496   8.5714496   8.5714496   8.5714496   8.5714496
 TTTTTTTTTTTTTTTTTTTTTTTTTTTTTT MOQGAD      TELAPSE      181.83 TCPU      130.86
 TTTTTTTTTTTTTTTTTTTTTTTTTTTTTT SHELLXN     TELAPSE      183.83 TCPU      132.04
 TTTTTTTTTTTTTTTTTTTTTTTTTTTTTT MONMO3      TELAPSE      185.93 TCPU      134.13
 NUMERICALLY INTEGRATED DENSITY    803.9999039582
 TTTTTTTTTTTTTTTTTTTTTTTTTTTTTT NUMDFT      TELAPSE      188.02 TCPU      136.23
 CYC   1 ETOT(AU) -6.167501535652E+03 DETOT  2.70E+01 tst  0.00E+00 PX  1.00E+00
 TTTTTTTTTTTTTTTTTTTTTTTTTTTTTT DIIS        TELAPSE      188.15 TCPU      136.36
 DIIS TEST: 0.32472E+02 AT SCF   CYCLE   1 - MIX   30 %
 TTTTTTTTTTTTTTTTTTTTTTTTTTTTTT FDIK        TELAPSE      189.97 TCPU      137.91
 INSULATING STATE
 TOP OF VALENCE BANDS -    BAND    402; K    4; EIG -2.0916149E-01 AU
 TOP OF VALENCE BANDS -    BAND    402; K    1; EIG -2.1009567E-01 AU
 BOTTOM OF VIRTUAL BANDS - BAND    403; K    4; EIG -1.5264724E-01 AU
 DIRECT ENERGY BAND GAP:   1.5378 eV
 BOTTOM OF VIRTUAL BANDS - BAND    403; K    1; EIG -1.5161356E-01 AU
 TTTTTTTTTTTTTTTTTTTTTTTTTTTTTT PDIG        TELAPSE      190.16 TCPU      138.10
 CHARGE NORMALIZATION FACTOR   1.00000000
 TOTAL ATOMIC CHARGES:
  19.0930635  19.0930635  19.0930635  19.0899865  19.0899865  19.0930635
   7.4145719   7.4145719   7.4145719   7.4145719   7.4139921   7.4157166
   7.4139921   7.4157166   7.4139921   7.4157166   7.4139921   7.4157166
   7.4157166   7.4157166   7.4157166   7.4157166   7.4145719   7.4139921
   7.4145719   7.4139921   7.4145719   7.4139921   7.4145719   7.4139921
   7.5810777   7.5810777   7.5810777   7.5810777   7.5818340   7.5818340
   7.5818340   7.5818340   7.5818340   7.5818340   7.5818340   7.5818340
   5.5709097   5.5709097   5.5709097   5.5709097   5.5692136   5.5692136
   5.5692136   5.5692136   5.5692136   5.5692136   5.5692136   5.5692136
   5.5425618   5.5425618   5.5425618   5.5425618   5.5439833   5.5420414
   5.5439833   5.5420414   5.5439833   5.5420414   5.5439833   5.5420414
   5.5420414   5.5420414   5.5420414   5.5420414   5.5425618   5.5439833
   5.5425618   5.5439833   5.5425618   5.5439833   5.5425618   5.5439833
   0.9674348   0.9674348   0.9674348   0.9674348   0.9686607   0.9678352
   0.9686607   0.9678352   0.9686607   0.9678352   0.9686607   0.9678352
   0.9678352   0.9678352   0.9678352   0.9678352   0.9674348   0.9686607
   0.9674348   0.9686607   0.9674348   0.9686607   0.9674348   0.9686607
   8.2259629   8.2259629   8.2259629   8.2259629   8.2257899   8.2253796
   8.2257899   8.2253796   8.2257899   8.2253796   8.2257899   8.2253796
   8.2253796   8.2253796   8.2253796   8.2253796   8.2259629   8.2257899
   8.2259629   8.2257899   8.2259629   8.2257899   8.2259629   8.2257899
 TTTTTTTTTTTTTTTTTTTTTTTTTTTTTT MOQGAD      TELAPSE      190.17 TCPU      138.11
 TTTTTTTTTTTTTTTTTTTTTTTTTTTTTT SHELLXN     TELAPSE      191.77 TCPU      139.30
 TTTTTTTTTTTTTTTTTTTTTTTTTTTTTT MONMO3      TELAPSE      194.67 TCPU      142.20
 NUMERICALLY INTEGRATED DENSITY    803.9998991821
 TTTTTTTTTTTTTTTTTTTTTTTTTTTTTT NUMDFT      TELAPSE      196.75 TCPU      144.28
 CYC   2 ETOT(AU) -6.165040818607E+03 DETOT  2.46E+00 tst  4.74E-02 PX  2.11E-01
 TTTTTTTTTTTTTTTTTTTTTTTTTTTTTT DIIS        TELAPSE      196.85 TCPU      144.38
 DIIS TEST: 0.59107E+02 AT SCF   CYCLE   2 - DIIS ACTIVE - HISTORY:     2 CYCLES
 TTTTTTTTTTTTTTTTTTTTTTTTTTTTTT FDIK        TELAPSE      198.60 TCPU      145.88
 INSULATING STATE
 TOP OF VALENCE BANDS -    BAND    402; K    4; EIG -1.7343171E-01 AU
 TOP OF VALENCE BANDS -    BAND    402; K    1; EIG -1.7354021E-01 AU
 BOTTOM OF VIRTUAL BANDS - BAND    403; K    4; EIG -6.0814645E-02 AU
 DIRECT ENERGY BAND GAP:   3.0645 eV
 BOTTOM OF VIRTUAL BANDS - BAND    403; K    1; EIG -6.0630110E-02 AU
 TTTTTTTTTTTTTTTTTTTTTTTTTTTTTT PDIG        TELAPSE      198.79 TCPU      146.07
 CHARGE NORMALIZATION FACTOR   1.00000000
 TOTAL ATOMIC CHARGES:
  18.8610896  18.8610896  18.8610896  18.8607264  18.8607264  18.8610896
   7.4832180   7.4832180   7.4832180   7.4832180   7.4838218   7.4830586
   7.4838218   7.4830586   7.4838218   7.4830586   7.4838218   7.4830586
   7.4830586   7.4830586   7.4830586   7.4830586   7.4832180   7.4838218
   7.4832180   7.4838218   7.4832180   7.4838218   7.4832180   7.4838218
   6.7423388   6.7423388   6.7423388   6.7423388   6.7420462   6.7420462
   6.7420462   6.7420462   6.7420462   6.7420462   6.7420462   6.7420462
   5.3535661   5.3535661   5.3535661   5.3535661   5.3541421   5.3541421
   5.3541421   5.3541421   5.3541421   5.3541421   5.3541421   5.3541421
   6.1926414   6.1926414   6.1926414   6.1926414   6.1910568   6.1922043
   6.1910568   6.1922043   6.1910568   6.1922043   6.1910568   6.1922043
   6.1922043   6.1922043   6.1922043   6.1922043   6.1926414   6.1910568
   6.1926414   6.1910568   6.1926414   6.1910568   6.1926414   6.1910568
   0.8868306   0.8868306   0.8868306   0.8868306   0.8872955   0.8868709
   0.8872955   0.8868709   0.8872955   0.8868709   0.8872955   0.8868709
   0.8868709   0.8868709   0.8868709   0.8868709   0.8868306   0.8872955
   0.8868306   0.8872955   0.8868306   0.8872955   0.8868306   0.8872955
   8.1740271   8.1740271   8.1740271   8.1740271   8.1746056   8.1745025
   8.1746056   8.1745025   8.1746056   8.1745025   8.1746056   8.1745025
   8.1745025   8.1745025   8.1745025   8.1745025   8.1740271   8.1746056
   8.1740271   8.1746056   8.1740271   8.1746056   8.1740271   8.1746056
 TTTTTTTTTTTTTTTTTTTTTTTTTTTTTT MOQGAD      TELAPSE      198.80 TCPU      146.08
 TTTTTTTTTTTTTTTTTTTTTTTTTTTTTT SHELLXN     TELAPSE      202.17 TCPU      147.26
 TTTTTTTTTTTTTTTTTTTTTTTTTTTTTT MONMO3      TELAPSE      208.15 TCPU      153.24
 NUMERICALLY INTEGRATED DENSITY    803.9998581194
 TTTTTTTTTTTTTTTTTTTTTTTTTTTTTT NUMDFT      TELAPSE      210.24 TCPU      155.33
 CYC   3 ETOT(AU) -6.169371764024E+03 DETOT -4.33E+00 tst  6.89E-02 PX  1.52E-01
 TTTTTTTTTTTTTTTTTTTTTTTTTTTTTT DIIS        TELAPSE      211.30 TCPU      156.39
 DIIS TEST: 0.71523E+01 AT SCF   CYCLE   3 - DIIS ACTIVE - HISTORY:     3 CYCLES
 TTTTTTTTTTTTTTTTTTTTTTTTTTTTTT FDIK        TELAPSE      214.79 TCPU      157.58
 INSULATING STATE
 TOP OF VALENCE BANDS -    BAND    402; K    4; EIG -2.1400612E-01 AU
 TOP OF VALENCE BANDS -    BAND    402; K    1; EIG -2.1494604E-01 AU
 BOTTOM OF VIRTUAL BANDS - BAND    403; K    4; EIG -1.1693962E-01 AU
 DIRECT ENERGY BAND GAP:   2.6413 eV
 BOTTOM OF VIRTUAL BANDS - BAND    403; K    1; EIG -1.1637401E-01 AU
 TTTTTTTTTTTTTTTTTTTTTTTTTTTTTT PDIG        TELAPSE      214.98 TCPU      157.77
 CHARGE NORMALIZATION FACTOR   1.00000000
 TOTAL ATOMIC CHARGES:
  18.6847275  18.6847275  18.6847275  18.6844987  18.6844987  18.6847275
   7.5562308   7.5562308   7.5562308   7.5562308   7.5567814   7.5561174
   7.5567814   7.5561174   7.5567814   7.5561174   7.5567814   7.5561174
   7.5561174   7.5561174   7.5561174   7.5561174   7.5562308   7.5567814
   7.5562308   7.5567814   7.5562308   7.5567814   7.5562308   7.5567814
   6.7005877   6.7005877   6.7005877   6.7005877   6.7001928   6.7001928
   6.7001928   6.7001928   6.7001928   6.7001928   6.7001928   6.7001928
   5.4181275   5.4181275   5.4181275   5.4181275   5.4184026   5.4184026
   5.4184026   5.4184026   5.4184026   5.4184026   5.4184026   5.4184026
   5.9473433   5.9473433   5.9473433   5.9473433   5.9464267   5.9475033
   5.9464267   5.9475033   5.9464267   5.9475033   5.9464267   5.9475033
   5.9475033   5.9475033   5.9475033   5.9475033   5.9473433   5.9464267
   5.9473433   5.9464267   5.9473433   5.9464267   5.9473433   5.9464267
   0.8910095   0.8910095   0.8910095   0.8910095   0.8910380   0.8910229
   0.8910380   0.8910229   0.8910380   0.8910229   0.8910380   0.8910229
   0.8910229   0.8910229   0.8910229   0.8910229   0.8910095   0.8910380
   0.8910095   0.8910380   0.8910095   0.8910380   0.8910095   0.8910380
   8.3748812   8.3748812   8.3748812   8.3748812   8.3752124   8.3749917
   8.3752124   8.3749917   8.3752124   8.3749917   8.3752124   8.3749917
   8.3749917   8.3749917   8.3749917   8.3749917   8.3748812   8.3752124
   8.3748812   8.3752124   8.3748812   8.3752124   8.3748812   8.3752124
 TTTTTTTTTTTTTTTTTTTTTTTTTTTTTT MOQGAD      TELAPSE      214.99 TCPU      157.78
 TTTTTTTTTTTTTTTTTTTTTTTTTTTTTT SHELLXN     TELAPSE      216.49 TCPU      158.97
 TTTTTTTTTTTTTTTTTTTTTTTTTTTTTT MONMO3      TELAPSE      217.02 TCPU      159.50
 NUMERICALLY INTEGRATED DENSITY    803.9998778824
 TTTTTTTTTTTTTTTTTTTTTTTTTTTTTT NUMDFT      TELAPSE      219.11 TCPU      161.59
 CYC   4 ETOT(AU) -6.170206987084E+03 DETOT -8.35E-01 tst  4.56E-03 PX  7.94E-02
 TTTTTTTTTTTTTTTTTTTTTTTTTTTTTT DIIS        TELAPSE      219.30 TCPU      161.77
 DIIS TEST: 0.57846E+00 AT SCF   CYCLE   4 - DIIS ACTIVE - HISTORY:     4 CYCLES
 TTTTTTTTTTTTTTTTTTTTTTTTTTTTTT FDIK        TELAPSE      221.35 TCPU      163.44
 INSULATING STATE
 TOP OF VALENCE BANDS -    BAND    402; K    4; EIG -2.2552274E-01 AU
 TOP OF VALENCE BANDS -    BAND    402; K    1; EIG -2.2639152E-01 AU
 BOTTOM OF VIRTUAL BANDS - BAND    403; K    4; EIG -1.2513719E-01 AU
 DIRECT ENERGY BAND GAP:   2.7316 eV
 BOTTOM OF VIRTUAL BANDS - BAND    403; K    1; EIG -1.2466289E-01 AU
 TTTTTTTTTTTTTTTTTTTTTTTTTTTTTT PDIG        TELAPSE      221.54 TCPU      163.63
 CHARGE NORMALIZATION FACTOR   1.00000000
 TOTAL ATOMIC CHARGES:
  18.6298302  18.6298302  18.6298302  18.6298190  18.6298190  18.6298302
   7.5503944   7.5503944   7.5503944   7.5503944   7.5502724   7.5505176
   7.5502724   7.5505176   7.5502724   7.5505176   7.5502724   7.5505176
   7.5505176   7.5505176   7.5505176   7.5505176   7.5503944   7.5502724
   7.5503944   7.5502724   7.5503944   7.5502724   7.5503944   7.5502724
   6.7846361   6.7846361   6.7846361   6.7846361   6.7845674   6.7845674
   6.7845674   6.7845674   6.7845674   6.7845674   6.7845674   6.7845674
   5.3895287   5.3895287   5.3895287   5.3895287   5.3895177   5.3895177
   5.3895177   5.3895177   5.3895177   5.3895177   5.3895177   5.3895177
   6.0195676   6.0195676   6.0195676   6.0195676   6.0198806   6.0197508
   6.0198806   6.0197508   6.0198806   6.0197508   6.0198806   6.0197508
   6.0197508   6.0197508   6.0197508   6.0197508   6.0195676   6.0198806
   6.0195676   6.0198806   6.0195676   6.0198806   6.0195676   6.0198806
   0.8670857   0.8670857   0.8670857   0.8670857   0.8671021   0.8670772
   0.8671021   0.8670772   0.8671021   0.8670772   0.8671021   0.8670772
   0.8670772   0.8670772   0.8670772   0.8670772   0.8670857   0.8671021
   0.8670857   0.8671021   0.8670857   0.8671021   0.8670857   0.8671021
   8.3184280   8.3184280   8.3184280   8.3184280   8.3182251   8.3181611
   8.3182251   8.3181611   8.3182251   8.3181611   8.3182251   8.3181611
   8.3181611   8.3181611   8.3181611   8.3181611   8.3184280   8.3182251
   8.3184280   8.3182251   8.3184280   8.3182251   8.3184280   8.3182251
 TTTTTTTTTTTTTTTTTTTTTTTTTTTTTT MOQGAD      TELAPSE      221.55 TCPU      163.64
 TTTTTTTTTTTTTTTTTTTTTTTTTTTTTT SHELLXN     TELAPSE      223.66 TCPU      164.81
 TTTTTTTTTTTTTTTTTTTTTTTTTTTTTT MONMO3      TELAPSE      223.99 TCPU      165.13
 NUMERICALLY INTEGRATED DENSITY    803.9998790333
 TTTTTTTTTTTTTTTTTTTTTTTTTTTTTT NUMDFT      TELAPSE      226.07 TCPU      167.22
 CYC   5 ETOT(AU) -6.170249472197E+03 DETOT -4.25E-02 tst  1.51E-04 PX  2.07E-02
 TTTTTTTTTTTTTTTTTTTTTTTTTTTTTT DIIS        TELAPSE      226.53 TCPU      167.68
 DIIS TEST: 0.13179E+00 AT SCF   CYCLE   5 - DIIS ACTIVE - HISTORY:     5 CYCLES
 TTTTTTTTTTTTTTTTTTTTTTTTTTTTTT FDIK        TELAPSE      229.14 TCPU      169.46
 INSULATING STATE
 TOP OF VALENCE BANDS -    BAND    402; K    4; EIG -2.2157138E-01 AU
 TOP OF VALENCE BANDS -    BAND    402; K    1; EIG -2.2245474E-01 AU
 BOTTOM OF VIRTUAL BANDS - BAND    403; K    4; EIG -1.2033908E-01 AU
 DIRECT ENERGY BAND GAP:   2.7547 eV
 BOTTOM OF VIRTUAL BANDS - BAND    403; K    1; EIG -1.1981989E-01 AU
 TTTTTTTTTTTTTTTTTTTTTTTTTTTTTT PDIG        TELAPSE      229.32 TCPU      169.65
 CHARGE NORMALIZATION FACTOR   1.00000000
 TOTAL ATOMIC CHARGES:
  18.6778019  18.6778019  18.6778019  18.6778119  18.6778119  18.6778019
   7.5386213   7.5386213   7.5386213   7.5386213   7.5386367   7.5386118
   7.5386367   7.5386118   7.5386367   7.5386118   7.5386367   7.5386118
   7.5386118   7.5386118   7.5386118   7.5386118   7.5386213   7.5386367
   7.5386213   7.5386367   7.5386213   7.5386367   7.5386213   7.5386367
   6.7382817   6.7382817   6.7382817   6.7382817   6.7382970   6.7382970
   6.7382970   6.7382970   6.7382970   6.7382970   6.7382970   6.7382970
   5.4028766   5.4028766   5.4028766   5.4028766   5.4028879   5.4028879
   5.4028879   5.4028879   5.4028879   5.4028879   5.4028879   5.4028879
   6.0077096   6.0077096   6.0077096   6.0077096   6.0075851   6.0075216
   6.0075851   6.0075216   6.0075851   6.0075216   6.0075851   6.0075216
   6.0075216   6.0075216   6.0075216   6.0075216   6.0077096   6.0075851
   6.0077096   6.0075851   6.0077096   6.0075851   6.0077096   6.0075851
   0.8761823   0.8761823   0.8761823   0.8761823   0.8761702   0.8761928
   0.8761702   0.8761928   0.8761702   0.8761928   0.8761702   0.8761928
   0.8761928   0.8761928   0.8761928   0.8761928   0.8761823   0.8761702
   0.8761823   0.8761702   0.8761823   0.8761702   0.8761823   0.8761702
   8.3374575   8.3374575   8.3374575   8.3374575   8.3375536   8.3376394
   8.3375536   8.3376394   8.3375536   8.3376394   8.3375536   8.3376394
   8.3376394   8.3376394   8.3376394   8.3376394   8.3374575   8.3375536
   8.3374575   8.3375536   8.3374575   8.3375536   8.3374575   8.3375536
 TTTTTTTTTTTTTTTTTTTTTTTTTTTTTT MOQGAD      TELAPSE      229.33 TCPU      169.66
 TTTTTTTTTTTTTTTTTTTTTTTTTTTTTT SHELLXN     TELAPSE      232.47 TCPU      170.85
 TTTTTTTTTTTTTTTTTTTTTTTTTTTTTT MONMO3      TELAPSE      233.84 TCPU      172.22
 NUMERICALLY INTEGRATED DENSITY    803.9998768735
 TTTTTTTTTTTTTTTTTTTTTTTTTTTTTT NUMDFT      TELAPSE      235.92 TCPU      174.30
 CYC   6 ETOT(AU) -6.170260331199E+03 DETOT -1.09E-02 tst  2.94E-05 PX  1.23E-02
 TTTTTTTTTTTTTTTTTTTTTTTTTTTTTT DIIS        TELAPSE      237.78 TCPU      176.15
 DIIS TEST: 0.74347E-02 AT SCF   CYCLE   6 - DIIS ACTIVE - HISTORY:     6 CYCLES
 TTTTTTTTTTTTTTTTTTTTTTTTTTTTTT FDIK        TELAPSE      240.51 TCPU      177.85
 INSULATING STATE
 TOP OF VALENCE BANDS -    BAND    402; K    4; EIG -2.2163040E-01 AU
 TOP OF VALENCE BANDS -    BAND    402; K    1; EIG -2.2251063E-01 AU
 BOTTOM OF VIRTUAL BANDS - BAND    403; K    4; EIG -1.1968477E-01 AU
 DIRECT ENERGY BAND GAP:   2.7741 eV
 BOTTOM OF VIRTUAL BANDS - BAND    403; K    1; EIG -1.1917320E-01 AU
 TTTTTTTTTTTTTTTTTTTTTTTTTTTTTT PDIG        TELAPSE      240.69 TCPU      178.04
 CHARGE NORMALIZATION FACTOR   1.00000000
 TOTAL ATOMIC CHARGES:
  18.6691997  18.6691997  18.6691997  18.6692188  18.6692188  18.6691997
   7.5464575   7.5464575   7.5464575   7.5464575   7.5464920   7.5464853
   7.5464920   7.5464853   7.5464920   7.5464853   7.5464920   7.5464853
   7.5464853   7.5464853   7.5464853   7.5464853   7.5464575   7.5464920
   7.5464575   7.5464920   7.5464575   7.5464920   7.5464575   7.5464920
   6.7410775   6.7410775   6.7410775   6.7410775   6.7410287   6.7410287
   6.7410287   6.7410287   6.7410287   6.7410287   6.7410287   6.7410287
   5.4000736   5.4000736   5.4000736   5.4000736   5.3999983   5.3999983
   5.3999983   5.3999983   5.3999983   5.3999983   5.3999983   5.3999983
   6.0068556   6.0068556   6.0068556   6.0068556   6.0070571   6.0070325
   6.0070571   6.0070325   6.0070571   6.0070325   6.0070571   6.0070325
   6.0070325   6.0070325   6.0070325   6.0070325   6.0068556   6.0070571
   6.0068556   6.0070571   6.0068556   6.0070571   6.0068556   6.0070571
   0.8766182   0.8766182   0.8766182   0.8766182   0.8766024   0.8765991
   0.8766024   0.8765991   0.8766024   0.8765991   0.8766024   0.8765991
   0.8765991   0.8765991   0.8765991   0.8765991   0.8766182   0.8766024
   0.8766182   0.8766024   0.8766182   0.8766024   0.8766182   0.8766024
   8.3321937   8.3321937   8.3321937   8.3321937   8.3321021   8.3319972
   8.3321021   8.3319972   8.3321021   8.3319972   8.3321021   8.3319972
   8.3319972   8.3319972   8.3319972   8.3319972   8.3321937   8.3321021
   8.3321937   8.3321021   8.3321937   8.3321021   8.3321937   8.3321021
 TTTTTTTTTTTTTTTTTTTTTTTTTTTTTT MOQGAD      TELAPSE      240.71 TCPU      178.05
 TTTTTTTTTTTTTTTTTTTTTTTTTTTTTT SHELLXN     TELAPSE      242.35 TCPU      179.24
 TTTTTTTTTTTTTTTTTTTTTTTTTTTTTT MONMO3      TELAPSE      242.78 TCPU      179.67
 NUMERICALLY INTEGRATED DENSITY    803.9998765213
 TTTTTTTTTTTTTTTTTTTTTTTTTTTTTT NUMDFT      TELAPSE      244.86 TCPU      181.75
 CYC   7 ETOT(AU) -6.170260813017E+03 DETOT -4.82E-04 tst  2.62E-06 PX  2.93E-03
 TTTTTTTTTTTTTTTTTTTTTTTTTTTTTT DIIS        TELAPSE      245.94 TCPU      182.84
 DIIS TEST: 0.19513E-02 AT SCF   CYCLE   7 - DIIS ACTIVE - HISTORY:     7 CYCLES
 TTTTTTTTTTTTTTTTTTTTTTTTTTTTTT FDIK        TELAPSE      248.13 TCPU      184.66
 INSULATING STATE
 TOP OF VALENCE BANDS -    BAND    402; K    4; EIG -2.2173440E-01 AU
 TOP OF VALENCE BANDS -    BAND    402; K    1; EIG -2.2261552E-01 AU
 BOTTOM OF VIRTUAL BANDS - BAND    403; K    4; EIG -1.2010038E-01 AU
 DIRECT ENERGY BAND GAP:   2.7656 eV
 BOTTOM OF VIRTUAL BANDS - BAND    403; K    1; EIG -1.1959047E-01 AU
 TTTTTTTTTTTTTTTTTTTTTTTTTTTTTT PDIG        TELAPSE      248.32 TCPU      184.85
 CHARGE NORMALIZATION FACTOR   1.00000000
 TOTAL ATOMIC CHARGES:
  18.6707574  18.6707574  18.6707574  18.6707616  18.6707616  18.6707574
   7.5404084   7.5404084   7.5404084   7.5404084   7.5403724   7.5403916
   7.5403724   7.5403916   7.5403724   7.5403916   7.5403724   7.5403916
   7.5403916   7.5403916   7.5403916   7.5403916   7.5404084   7.5403724
   7.5404084   7.5403724   7.5404084   7.5403724   7.5404084   7.5403724
   6.7413201   6.7413201   6.7413201   6.7413201   6.7413918   6.7413918
   6.7413918   6.7413918   6.7413918   6.7413918   6.7413918   6.7413918
   5.3991422   5.3991422   5.3991422   5.3991422   5.3992056   5.3992056
   5.3992056   5.3992056   5.3992056   5.3992056   5.3992056   5.3992056
   6.0103376   6.0103376   6.0103376   6.0103376   6.0101373   6.0101456
   6.0101373   6.0101456   6.0101373   6.0101456   6.0101373   6.0101456
   6.0101456   6.0101456   6.0101456   6.0101456   6.0103376   6.0101373
   6.0103376   6.0101373   6.0103376   6.0101373   6.0103376   6.0101373
   0.8763276   0.8763276   0.8763276   0.8763276   0.8763349   0.8763451
   0.8763349   0.8763451   0.8763349   0.8763451   0.8763349   0.8763451
   0.8763451   0.8763451   0.8763451   0.8763451   0.8763276   0.8763349
   0.8763276   0.8763349   0.8763276   0.8763349   0.8763276   0.8763349
   8.3350006   8.3350006   8.3350006   8.3350006   8.3350896   8.3352115
   8.3350896   8.3352115   8.3350896   8.3352115   8.3350896   8.3352115
   8.3352115   8.3352115   8.3352115   8.3352115   8.3350006   8.3350896
   8.3350006   8.3350896   8.3350006   8.3350896   8.3350006   8.3350896
 TTTTTTTTTTTTTTTTTTTTTTTTTTTTTT MOQGAD      TELAPSE      248.33 TCPU      184.86
 TTTTTTTTTTTTTTTTTTTTTTTTTTTTTT SHELLXN     TELAPSE      249.99 TCPU      186.05
 TTTTTTTTTTTTTTTTTTTTTTTTTTTTTT MONMO3      TELAPSE      250.35 TCPU      186.41
 NUMERICALLY INTEGRATED DENSITY    803.9998766116
 TTTTTTTTTTTTTTTTTTTTTTTTTTTTTT NUMDFT      TELAPSE      252.43 TCPU      188.49
 CYC   8 ETOT(AU) -6.170260901369E+03 DETOT -8.84E-05 tst  6.76E-07 PX  9.55E-04
 TTTTTTTTTTTTTTTTTTTTTTTTTTTTTT DIIS        TELAPSE      253.49 TCPU      189.55
 DIIS TEST: 0.92052E-03 AT SCF   CYCLE   8 - DIIS ACTIVE - HISTORY:     8 CYCLES
 TTTTTTTTTTTTTTTTTTTTTTTTTTTTTT FDIK        TELAPSE      255.43 TCPU      191.25
 INSULATING STATE
 TOP OF VALENCE BANDS -    BAND    402; K    4; EIG -2.2184744E-01 AU
 TOP OF VALENCE BANDS -    BAND    402; K    1; EIG -2.2272809E-01 AU
 BOTTOM OF VIRTUAL BANDS - BAND    403; K    4; EIG -1.1997942E-01 AU
 DIRECT ENERGY BAND GAP:   2.7720 eV
 BOTTOM OF VIRTUAL BANDS - BAND    403; K    1; EIG -1.1946468E-01 AU
 TTTTTTTTTTTTTTTTTTTTTTTTTTTTTT PDIG        TELAPSE      255.62 TCPU      191.43
 CHARGE NORMALIZATION FACTOR   1.00000000
 TOTAL ATOMIC CHARGES:
  18.6710804  18.6710804  18.6710804  18.6710770  18.6710770  18.6710804
   7.5427866   7.5427866   7.5427866   7.5427866   7.5427942   7.5427905
   7.5427942   7.5427905   7.5427942   7.5427905   7.5427942   7.5427905
   7.5427905   7.5427905   7.5427905   7.5427905   7.5427866   7.5427942
   7.5427866   7.5427942   7.5427866   7.5427942   7.5427866   7.5427942
   6.7408808   6.7408808   6.7408808   6.7408808   6.7408079   6.7408079
   6.7408079   6.7408079   6.7408079   6.7408079   6.7408079   6.7408079
   5.4003071   5.4003071   5.4003071   5.4003071   5.4002711   5.4002711
   5.4002711   5.4002711   5.4002711   5.4002711   5.4002711   5.4002711
   6.0091700   6.0091700   6.0091700   6.0091700   6.0093209   6.0093021
   6.0093209   6.0093021   6.0093209   6.0093021   6.0093209   6.0093021
   6.0093021   6.0093021   6.0093021   6.0093021   6.0091700   6.0093209
   6.0091700   6.0093209   6.0091700   6.0093209   6.0091700   6.0093209
   0.8760744   0.8760744   0.8760744   0.8760744   0.8760661   0.8760629
   0.8760661   0.8760629   0.8760661   0.8760629   0.8760661   0.8760629
   0.8760629   0.8760629   0.8760629   0.8760629   0.8760744   0.8760661
   0.8760744   0.8760661   0.8760744   0.8760661   0.8760744   0.8760661
   8.3336078   8.3336078   8.3336078   8.3336078   8.3335619   8.3334803
   8.3335619   8.3334803   8.3335619   8.3334803   8.3335619   8.3334803
   8.3334803   8.3334803   8.3334803   8.3334803   8.3336078   8.3335619
   8.3336078   8.3335619   8.3336078   8.3335619   8.3336078   8.3335619
 TTTTTTTTTTTTTTTTTTTTTTTTTTTTTT MOQGAD      TELAPSE      255.63 TCPU      191.45
 TTTTTTTTTTTTTTTTTTTTTTTTTTTTTT SHELLXN     TELAPSE      257.28 TCPU      192.64
 TTTTTTTTTTTTTTTTTTTTTTTTTTTTTT MONMO3      TELAPSE      258.67 TCPU      194.04
 NUMERICALLY INTEGRATED DENSITY    803.9998765862
 TTTTTTTTTTTTTTTTTTTTTTTTTTTTTT NUMDFT      TELAPSE      260.75 TCPU      196.11
 CYC   9 ETOT(AU) -6.170260985073E+03 DETOT -8.37E-05 tst  1.59E-07 PX  6.62E-04
 TTTTTTTTTTTTTTTTTTTTTTTTTTTTTT DIIS        TELAPSE      266.50 TCPU      201.86
 DIIS TEST: 0.37977E-04 AT SCF   CYCLE   9 - DIIS ACTIVE - HISTORY:     9 CYCLES
 TTTTTTTTTTTTTTTTTTTTTTTTTTTTTT FDIK        TELAPSE      269.46 TCPU      204.41
 INSULATING STATE
 TOP OF VALENCE BANDS -    BAND    402; K    4; EIG -2.2175866E-01 AU
 TOP OF VALENCE BANDS -    BAND    402; K    1; EIG -2.2263864E-01 AU
 BOTTOM OF VIRTUAL BANDS - BAND    403; K    4; EIG -1.1995666E-01 AU
 DIRECT ENERGY BAND GAP:   2.7702 eV
 BOTTOM OF VIRTUAL BANDS - BAND    403; K    1; EIG -1.1944804E-01 AU
 TTTTTTTTTTTTTTTTTTTTTTTTTTTTTT PDIG        TELAPSE      269.65 TCPU      204.60
 CHARGE NORMALIZATION FACTOR   1.00000000
 TOTAL ATOMIC CHARGES:
  18.6705414  18.6705414  18.6705414  18.6705513  18.6705513  18.6705414
   7.5428346   7.5428346   7.5428346   7.5428346   7.5428144   7.5428238
   7.5428144   7.5428238   7.5428144   7.5428238   7.5428144   7.5428238
   7.5428238   7.5428238   7.5428238   7.5428238   7.5428346   7.5428144
   7.5428346   7.5428144   7.5428346   7.5428144   7.5428346   7.5428144
   6.7409020   6.7409020   6.7409020   6.7409020   6.7410208   6.7410208
   6.7410208   6.7410208   6.7410208   6.7410208   6.7410208   6.7410208
   5.3992815   5.3992815   5.3992815   5.3992815   5.3993859   5.3993859
   5.3993859   5.3993859   5.3993859   5.3993859   5.3993859   5.3993859
   6.0094483   6.0094483   6.0094483   6.0094483   6.0091624   6.0091862
   6.0091624   6.0091862   6.0091624   6.0091862   6.0091624   6.0091862
   6.0091862   6.0091862   6.0091862   6.0091862   6.0094483   6.0091624
   6.0094483   6.0091624   6.0094483   6.0091624   6.0094483   6.0091624
   0.8762442   0.8762442   0.8762442   0.8762442   0.8762642   0.8762790
   0.8762642   0.8762790   0.8762642   0.8762790   0.8762642   0.8762790
   0.8762790   0.8762790   0.8762790   0.8762790   0.8762442   0.8762642
   0.8762442   0.8762642   0.8762442   0.8762642   0.8762442   0.8762642
   8.3337387   8.3337387   8.3337387   8.3337387   8.3338010   8.3339962
   8.3338010   8.3339962   8.3338010   8.3339962   8.3338010   8.3339962
   8.3339962   8.3339962   8.3339962   8.3339962   8.3337387   8.3338010
   8.3337387   8.3338010   8.3337387   8.3338010   8.3337387   8.3338010
 TTTTTTTTTTTTTTTTTTTTTTTTTTTTTT MOQGAD      TELAPSE      269.66 TCPU      204.61
 TTTTTTTTTTTTTTTTTTTTTTTTTTTTTT SHELLXN     TELAPSE      272.48 TCPU      205.80
 TTTTTTTTTTTTTTTTTTTTTTTTTTTTTT MONMO3      TELAPSE      275.00 TCPU      208.31
 NUMERICALLY INTEGRATED DENSITY    803.9998765541
 TTTTTTTTTTTTTTTTTTTTTTTTTTTTTT NUMDFT      TELAPSE      277.08 TCPU      210.39
 CYC  10 ETOT(AU) -6.170260988129E+03 DETOT -3.06E-06 tst  1.34E-08 PX  4.37E-04
 TTTTTTTTTTTTTTTTTTTTTTTTTTTTTT DIIS        TELAPSE      279.64 TCPU      212.95
 DIIS TEST: 0.16761E-04 AT SCF   CYCLE  10 - DIIS ACTIVE - HISTORY:    10 CYCLES
 TTTTTTTTTTTTTTTTTTTTTTTTTTTTTT FDIK        TELAPSE      282.99 TCPU      215.44
 INSULATING STATE
 TOP OF VALENCE BANDS -    BAND    402; K    4; EIG -2.2179816E-01 AU
 TOP OF VALENCE BANDS -    BAND    402; K    1; EIG -2.2267721E-01 AU
 BOTTOM OF VIRTUAL BANDS - BAND    403; K    4; EIG -1.1996708E-01 AU
 DIRECT ENERGY BAND GAP:   2.7710 eV
 BOTTOM OF VIRTUAL BANDS - BAND    403; K    1; EIG -1.1946321E-01 AU
 TTTTTTTTTTTTTTTTTTTTTTTTTTTTTT PDIG        TELAPSE      283.18 TCPU      215.63
 CHARGE NORMALIZATION FACTOR   1.00000000
 TOTAL ATOMIC CHARGES:
  18.6706528  18.6706528  18.6706528  18.6706395  18.6706395  18.6706528
   7.5426359   7.5426359   7.5426359   7.5426359   7.5426696   7.5426545
   7.5426696   7.5426545   7.5426696   7.5426545   7.5426696   7.5426545
   7.5426545   7.5426545   7.5426545   7.5426545   7.5426359   7.5426696
   7.5426359   7.5426696   7.5426359   7.5426696   7.5426359   7.5426696
   6.7410093   6.7410093   6.7410093   6.7410093   6.7408420   6.7408420
   6.7408420   6.7408420   6.7408420   6.7408420   6.7408420   6.7408420
   5.4001125   5.4001125   5.4001125   5.4001125   5.3999426   5.3999426
   5.3999426   5.3999426   5.3999426   5.3999426   5.3999426   5.3999426
   6.0090029   6.0090029   6.0090029   6.0090029   6.0093884   6.0093595
   6.0093884   6.0093595   6.0093884   6.0093595   6.0093884   6.0093595
   6.0093595   6.0093595   6.0093595   6.0093595   6.0090029   6.0093884
   6.0090029   6.0093884   6.0090029   6.0093884   6.0090029   6.0093884
   0.8762430   0.8762430   0.8762430   0.8762430   0.8762141   0.8761955
   0.8762141   0.8761955   0.8762141   0.8761955   0.8762141   0.8761955
   0.8761955   0.8761955   0.8761955   0.8761955   0.8762430   0.8762141
   0.8762430   0.8762141   0.8762430   0.8762141   0.8762430   0.8762141
   8.3339014   8.3339014   8.3339014   8.3339014   8.3338697   8.3335338
   8.3338697   8.3335338   8.3338697   8.3335338   8.3338697   8.3335338
   8.3335338   8.3335338   8.3335338   8.3335338   8.3339014   8.3338697
   8.3339014   8.3338697   8.3339014   8.3338697   8.3339014   8.3338697
 TTTTTTTTTTTTTTTTTTTTTTTTTTTTTT MOQGAD      TELAPSE      283.19 TCPU      215.64
 TTTTTTTTTTTTTTTTTTTTTTTTTTTTTT SHELLXN     TELAPSE      286.03 TCPU      216.83
 TTTTTTTTTTTTTTTTTTTTTTTTTTTTTT MONMO3      TELAPSE      287.87 TCPU      218.67
 NUMERICALLY INTEGRATED DENSITY    803.9998765684
 TTTTTTTTTTTTTTTTTTTTTTTTTTTTTT NUMDFT      TELAPSE      289.95 TCPU      220.75
 CYC  11 ETOT(AU) -6.170260989035E+03 DETOT -9.06E-07 tst  1.93E-08 PX  1.44E-04
 TTTTTTTTTTTTTTTTTTTTTTTTTTTTTT DIIS        TELAPSE      293.01 TCPU      223.81
 DIIS TEST: 0.82831E-05 AT SCF   CYCLE  11 - DIIS ACTIVE - HISTORY:    11 CYCLES
 TTTTTTTTTTTTTTTTTTTTTTTTTTTTTT FDIK        TELAPSE      297.06 TCPU      225.99
 INSULATING STATE
 TOP OF VALENCE BANDS -    BAND    402; K    4; EIG -2.2179681E-01 AU
 TOP OF VALENCE BANDS -    BAND    402; K    1; EIG -2.2267752E-01 AU
 BOTTOM OF VIRTUAL BANDS - BAND    403; K    4; EIG -1.1996801E-01 AU
 DIRECT ENERGY BAND GAP:   2.7709 eV
 BOTTOM OF VIRTUAL BANDS - BAND    403; K    1; EIG -1.1945129E-01 AU
 TTTTTTTTTTTTTTTTTTTTTTTTTTTTTT PDIG        TELAPSE      297.25 TCPU      226.18
 CHARGE NORMALIZATION FACTOR   1.00000000
 TOTAL ATOMIC CHARGES:
  18.6707103  18.6707103  18.6707103  18.6707138  18.6707138  18.6707103
   7.5427142   7.5427142   7.5427142   7.5427142   7.5426966   7.5426936
   7.5426966   7.5426936   7.5426966   7.5426936   7.5426966   7.5426936
   7.5426936   7.5426936   7.5426936   7.5426936   7.5427142   7.5426966
   7.5427142   7.5426966   7.5427142   7.5426966   7.5427142   7.5426966
   6.7408636   6.7408636   6.7408636   6.7408636   6.7409271   6.7409271
   6.7409271   6.7409271   6.7409271   6.7409271   6.7409271   6.7409271
   5.3998490   5.3998490   5.3998490   5.3998490   5.3999289   5.3999289
   5.3999289   5.3999289   5.3999289   5.3999289   5.3999289   5.3999289
   6.0093388   6.0093388   6.0093388   6.0093388   6.0091941   6.0092034
   6.0091941   6.0092034   6.0091941   6.0092034   6.0091941   6.0092034
   6.0092034   6.0092034   6.0092034   6.0092034   6.0093388   6.0091941
   6.0093388   6.0091941   6.0093388   6.0091941   6.0093388   6.0091941
   0.8761981   0.8761981   0.8761981   0.8761981   0.8762108   0.8762183
   0.8762108   0.8762183   0.8762108   0.8762183   0.8762108   0.8762183
   0.8762183   0.8762183   0.8762183   0.8762183   0.8761981   0.8762108
   0.8761981   0.8762108   0.8761981   0.8762108   0.8761981   0.8762108
   8.3337120   8.3337120   8.3337120   8.3337120   8.3336802   8.3338941
   8.3336802   8.3338941   8.3336802   8.3338941   8.3336802   8.3338941
   8.3338941   8.3338941   8.3338941   8.3338941   8.3337120   8.3336802
   8.3337120   8.3336802   8.3337120   8.3336802   8.3337120   8.3336802
 TTTTTTTTTTTTTTTTTTTTTTTTTTTTTT MOQGAD      TELAPSE      297.26 TCPU      226.19
 TTTTTTTTTTTTTTTTTTTTTTTTTTTTTT SHELLXN     TELAPSE      301.02 TCPU      227.38
 TTTTTTTTTTTTTTTTTTTTTTTTTTTTTT MONMO3      TELAPSE      303.89 TCPU      230.25
 NUMERICALLY INTEGRATED DENSITY    803.9998765674
 TTTTTTTTTTTTTTTTTTTTTTTTTTTTTT NUMDFT      TELAPSE      305.98 TCPU      232.34
 CYC  12 ETOT(AU) -6.170260989737E+03 DETOT -7.03E-07 tst  1.27E-08 PX  5.63E-05
 TTTTTTTTTTTTTTTTTTTTTTTTTTTTTT DIIS        TELAPSE      310.30 TCPU      236.66
 DIIS TEST: 0.18185E-05 AT SCF   CYCLE  12 - DIIS ACTIVE - HISTORY:    12 CYCLES
 TTTTTTTTTTTTTTTTTTTTTTTTTTTTTT FDIK        TELAPSE      313.30 TCPU      238.59
 INSULATING STATE
 TOP OF VALENCE BANDS -    BAND    402; K    4; EIG -2.2179123E-01 AU
 TOP OF VALENCE BANDS -    BAND    402; K    1; EIG -2.2267250E-01 AU
 BOTTOM OF VIRTUAL BANDS - BAND    403; K    4; EIG -1.1996753E-01 AU
 DIRECT ENERGY BAND GAP:   2.7708 eV
 BOTTOM OF VIRTUAL BANDS - BAND    403; K    1; EIG -1.1944376E-01 AU
 TTTTTTTTTTTTTTTTTTTTTTTTTTTTTT PDIG        TELAPSE      313.49 TCPU      238.78
 CHARGE NORMALIZATION FACTOR   1.00000000
 TOTAL ATOMIC CHARGES:
  18.6707341  18.6707341  18.6707341  18.6707448  18.6707448  18.6707341
   7.5427444   7.5427444   7.5427444   7.5427444   7.5427348   7.5427639
   7.5427348   7.5427639   7.5427348   7.5427639   7.5427348   7.5427639
   7.5427639   7.5427639   7.5427639   7.5427639   7.5427444   7.5427348
   7.5427444   7.5427348   7.5427444   7.5427348   7.5427444   7.5427348
   6.7409280   6.7409280   6.7409280   6.7409280   6.7409173   6.7409173
   6.7409173   6.7409173   6.7409173   6.7409173   6.7409173   6.7409173
   5.3997650   5.3997650   5.3997650   5.3997650   5.3997490   5.3997490
   5.3997490   5.3997490   5.3997490   5.3997490   5.3997490   5.3997490
   6.0092418   6.0092418   6.0092418   6.0092418   6.0092521   6.0092617
   6.0092521   6.0092617   6.0092521   6.0092617   6.0092521   6.0092617
   6.0092617   6.0092617   6.0092617   6.0092617   6.0092418   6.0092521
   6.0092418   6.0092521   6.0092418   6.0092521   6.0092418   6.0092521
   0.8762114   0.8762114   0.8762114   0.8762114   0.8762082   0.8762069
   0.8762082   0.8762069   0.8762082   0.8762069   0.8762082   0.8762069
   0.8762069   0.8762069   0.8762069   0.8762069   0.8762114   0.8762082
   0.8762114   0.8762082   0.8762114   0.8762082   0.8762114   0.8762082
   8.3337728   8.3337728   8.3337728   8.3337728   8.3338599   8.3336760
   8.3338599   8.3336760   8.3338599   8.3336760   8.3338599   8.3336760
   8.3336760   8.3336760   8.3336760   8.3336760   8.3337728   8.3338599
   8.3337728   8.3338599   8.3337728   8.3338599   8.3337728   8.3338599
 TTTTTTTTTTTTTTTTTTTTTTTTTTTTTT MOQGAD      TELAPSE      313.50 TCPU      238.79
 TTTTTTTTTTTTTTTTTTTTTTTTTTTTTT SHELLXN     TELAPSE      315.72 TCPU      239.98
 TTTTTTTTTTTTTTTTTTTTTTTTTTTTTT MONMO3      TELAPSE      319.01 TCPU      243.27
 NUMERICALLY INTEGRATED DENSITY    803.9998765646
 TTTTTTTTTTTTTTTTTTTTTTTTTTTTTT NUMDFT      TELAPSE      321.10 TCPU      245.36
 CYC  13 ETOT(AU) -6.170260989853E+03 DETOT -1.16E-07 tst  1.42E-09 PX  3.14E-05
 TTTTTTTTTTTTTTTTTTTTTTTTTTTTTT DIIS        TELAPSE      323.91 TCPU      248.18
 DIIS TEST: 0.84664E-06 AT SCF   CYCLE  13 - DIIS ACTIVE - HISTORY:    13 CYCLES
 TTTTTTTTTTTTTTTTTTTTTTTTTTTTTT FDIK        TELAPSE      326.86 TCPU      249.39
 INSULATING STATE
 TOP OF VALENCE BANDS -    BAND    402; K    4; EIG -2.2179390E-01 AU
 TOP OF VALENCE BANDS -    BAND    402; K    1; EIG -2.2267556E-01 AU
 BOTTOM OF VIRTUAL BANDS - BAND    403; K    4; EIG -1.1996664E-01 AU
 DIRECT ENERGY BAND GAP:   2.7709 eV
 BOTTOM OF VIRTUAL BANDS - BAND    403; K    1; EIG -1.1944690E-01 AU
 TTTTTTTTTTTTTTTTTTTTTTTTTTTTTT PDIG        TELAPSE      327.04 TCPU      249.58
 CHARGE NORMALIZATION FACTOR   1.00000000
 TOTAL ATOMIC CHARGES:
  18.6707127  18.6707127  18.6707127  18.6706969  18.6706969  18.6707127
   7.5427268   7.5427268   7.5427268   7.5427268   7.5427535   7.5427000
   7.5427535   7.5427000   7.5427535   7.5427000   7.5427535   7.5427000
   7.5427000   7.5427000   7.5427000   7.5427000   7.5427268   7.5427535
   7.5427268   7.5427535   7.5427268   7.5427535   7.5427268   7.5427535
   6.7409305   6.7409305   6.7409305   6.7409305   6.7409045   6.7409045
   6.7409045   6.7409045   6.7409045   6.7409045   6.7409045   6.7409045
   5.3998369   5.3998369   5.3998369   5.3998369   5.3998118   5.3998118
   5.3998118   5.3998118   5.3998118   5.3998118   5.3998118   5.3998118
   6.0092159   6.0092159   6.0092159   6.0092159   6.0092870   6.0092663
   6.0092870   6.0092663   6.0092870   6.0092663   6.0092870   6.0092663
   6.0092663   6.0092663   6.0092663   6.0092663   6.0092159   6.0092870
   6.0092159   6.0092870   6.0092159   6.0092870   6.0092159   6.0092870
   0.8762120   0.8762120   0.8762120   0.8762120   0.8762094   0.8762078
   0.8762094   0.8762078   0.8762094   0.8762078   0.8762094   0.8762078
   0.8762078   0.8762078   0.8762078   0.8762078   0.8762120   0.8762094
   0.8762120   0.8762094   0.8762120   0.8762094   0.8762120   0.8762094
   8.3337836   8.3337836   8.3337836   8.3337836   8.3336800   8.3338272
   8.3336800   8.3338272   8.3336800   8.3338272   8.3336800   8.3338272
   8.3338272   8.3338272   8.3338272   8.3338272   8.3337836   8.3336800
   8.3337836   8.3336800   8.3337836   8.3336800   8.3337836   8.3336800
 TTTTTTTTTTTTTTTTTTTTTTTTTTTTTT MOQGAD      TELAPSE      327.06 TCPU      249.59
 TTTTTTTTTTTTTTTTTTTTTTTTTTTTTT SHELLXN     TELAPSE      332.03 TCPU      250.78
 TTTTTTTTTTTTTTTTTTTTTTTTTTTTTT MONMO3      TELAPSE      336.08 TCPU      254.82
 NUMERICALLY INTEGRATED DENSITY    803.9998765651
 TTTTTTTTTTTTTTTTTTTTTTTTTTTTTT NUMDFT      TELAPSE      338.16 TCPU      256.90
 CYC  14 ETOT(AU) -6.170260989898E+03 DETOT -4.47E-08 tst  1.06E-09 PX  2.45E-05
 TTTTTTTTTTTTTTTTTTTTTTTTTTTTTT DIIS        TELAPSE      340.50 TCPU      259.25
 DIIS TEST: 0.63751E-06 AT SCF   CYCLE  14 - DIIS ACTIVE - HISTORY:    14 CYCLES
 TTTTTTTTTTTTTTTTTTTTTTTTTTTTTT FDIK        TELAPSE      344.21 TCPU      261.54
 INSULATING STATE
 TOP OF VALENCE BANDS -    BAND    402; K    4; EIG -2.2179488E-01 AU
 TOP OF VALENCE BANDS -    BAND    402; K    1; EIG -2.2267684E-01 AU
 BOTTOM OF VIRTUAL BANDS - BAND    403; K    4; EIG -1.1996664E-01 AU
 DIRECT ENERGY BAND GAP:   2.7709 eV
 BOTTOM OF VIRTUAL BANDS - BAND    403; K    1; EIG -1.1944399E-01 AU
 TTTTTTTTTTTTTTTTTTTTTTTTTTTTTT PDIG        TELAPSE      344.39 TCPU      261.73
 CHARGE NORMALIZATION FACTOR   1.00000000
 TOTAL ATOMIC CHARGES:
  18.6706994  18.6706994  18.6706994  18.6707021  18.6707021  18.6706994
   7.5427185   7.5427185   7.5427185   7.5427185   7.5427104   7.5427264
   7.5427104   7.5427264   7.5427104   7.5427264   7.5427104   7.5427264
   7.5427264   7.5427264   7.5427264   7.5427264   7.5427185   7.5427104
   7.5427185   7.5427104   7.5427185   7.5427104   7.5427185   7.5427104
   6.7409042   6.7409042   6.7409042   6.7409042   6.7409128   6.7409128
   6.7409128   6.7409128   6.7409128   6.7409128   6.7409128   6.7409128
   5.3998393   5.3998393   5.3998393   5.3998393   5.3998502   5.3998502
   5.3998502   5.3998502   5.3998502   5.3998502   5.3998502   5.3998502
   6.0092676   6.0092676   6.0092676   6.0092676   6.0092465   6.0092526
   6.0092465   6.0092526   6.0092465   6.0092526   6.0092465   6.0092526
   6.0092526   6.0092526   6.0092526   6.0092526   6.0092676   6.0092465
   6.0092676   6.0092465   6.0092676   6.0092465   6.0092676   6.0092465
   0.8762095   0.8762095   0.8762095   0.8762095   0.8762102   0.8762108
   0.8762102   0.8762108   0.8762102   0.8762108   0.8762102   0.8762108
   0.8762108   0.8762108   0.8762108   0.8762108   0.8762095   0.8762102
   0.8762095   0.8762102   0.8762095   0.8762102   0.8762095   0.8762102
   8.3337575   8.3337575   8.3337575   8.3337575   8.3337732   8.3337568
   8.3337732   8.3337568   8.3337732   8.3337568   8.3337732   8.3337568
   8.3337568   8.3337568   8.3337568   8.3337568   8.3337575   8.3337732
   8.3337575   8.3337732   8.3337575   8.3337732   8.3337575   8.3337732
 TTTTTTTTTTTTTTTTTTTTTTTTTTTTTT MOQGAD      TELAPSE      344.41 TCPU      261.74
 TTTTTTTTTTTTTTTTTTTTTTTTTTTTTT SHELLXN     TELAPSE      347.15 TCPU      262.92
 TTTTTTTTTTTTTTTTTTTTTTTTTTTTTT MONMO3      TELAPSE      347.63 TCPU      263.39
 NUMERICALLY INTEGRATED DENSITY    803.9998765655
 TTTTTTTTTTTTTTTTTTTTTTTTTTTTTT NUMDFT      TELAPSE      349.71 TCPU      265.47
 CYC  15 ETOT(AU) -6.170260989917E+03 DETOT -1.88E-08 tst  2.76E-10 PX  1.27E-05
 TTTTTTTTTTTTTTTTTTTTTTTTTTTTTT DIIS        TELAPSE      351.01 TCPU      266.78
 DIIS TEST: 0.47222E-07 AT SCF   CYCLE  15 - DIIS ACTIVE - HISTORY:    15 CYCLES
 TTTTTTTTTTTTTTTTTTTTTTTTTTTTTT FDIK        TELAPSE      354.07 TCPU      268.99
 INSULATING STATE
 TOP OF VALENCE BANDS -    BAND    402; K    4; EIG -2.2179348E-01 AU
 TOP OF VALENCE BANDS -    BAND    402; K    1; EIG -2.2267540E-01 AU
 BOTTOM OF VIRTUAL BANDS - BAND    403; K    4; EIG -1.1996711E-01 AU
 DIRECT ENERGY BAND GAP:   2.7708 eV
 BOTTOM OF VIRTUAL BANDS - BAND    403; K    1; EIG -1.1944367E-01 AU
 TTTTTTTTTTTTTTTTTTTTTTTTTTTTTT PDIG        TELAPSE      354.25 TCPU      269.18
 CHARGE NORMALIZATION FACTOR   1.00000000
 TOTAL ATOMIC CHARGES:
  18.6707128  18.6707128  18.6707128  18.6707119  18.6707119  18.6707128
   7.5427268   7.5427268   7.5427268   7.5427268   7.5427341   7.5427170
   7.5427341   7.5427170   7.5427341   7.5427170   7.5427341   7.5427170
   7.5427170   7.5427170   7.5427170   7.5427170   7.5427268   7.5427341
   7.5427268   7.5427341   7.5427268   7.5427341   7.5427268   7.5427341
   6.7409167   6.7409167   6.7409167   6.7409167   6.7409117   6.7409117
   6.7409117   6.7409117   6.7409117   6.7409117   6.7409117   6.7409117
   5.3998219   5.3998219   5.3998219   5.3998219   5.3998174   5.3998174
   5.3998174   5.3998174   5.3998174   5.3998174   5.3998174   5.3998174
   6.0092491   6.0092491   6.0092491   6.0092491   6.0092555   6.0092507
   6.0092555   6.0092507   6.0092555   6.0092507   6.0092555   6.0092507
   6.0092507   6.0092507   6.0092507   6.0092507   6.0092491   6.0092555
   6.0092491   6.0092555   6.0092491   6.0092555   6.0092491   6.0092555
   0.8762107   0.8762107   0.8762107   0.8762107   0.8762109   0.8762114
   0.8762109   0.8762114   0.8762109   0.8762114   0.8762109   0.8762114
   0.8762114   0.8762114   0.8762114   0.8762114   0.8762107   0.8762109
   0.8762107   0.8762109   0.8762107   0.8762109   0.8762107   0.8762109
   8.3337659   8.3337659   8.3337659   8.3337659   8.3337662   8.3337689
   8.3337662   8.3337689   8.3337662   8.3337689   8.3337662   8.3337689
   8.3337689   8.3337689   8.3337689   8.3337689   8.3337659   8.3337662
   8.3337659   8.3337662   8.3337659   8.3337662   8.3337659   8.3337662
 TTTTTTTTTTTTTTTTTTTTTTTTTTTTTT MOQGAD      TELAPSE      354.26 TCPU      269.19
 TTTTTTTTTTTTTTTTTTTTTTTTTTTTTT SHELLXN     TELAPSE      358.92 TCPU      270.31
 TTTTTTTTTTTTTTTTTTTTTTTTTTTTTT MONMO3      TELAPSE      359.20 TCPU      270.59
 NUMERICALLY INTEGRATED DENSITY    803.9998765653
 TTTTTTTTTTTTTTTTTTTTTTTTTTTTTT NUMDFT      TELAPSE      361.28 TCPU      272.67
 CYC  16 ETOT(AU) -6.170260989919E+03 DETOT -2.00E-09 tst  2.76E-11 PX  8.02E-06
 TTTTTTTTTTTTTTTTTTTTTTTTTTTTTT DIIS        TELAPSE      362.43 TCPU      273.82
 DIIS TEST: 0.10505E-07 AT SCF   CYCLE  16 - DIIS ACTIVE - HISTORY:    16 CYCLES
 TTTTTTTTTTTTTTTTTTTTTTTTTTTTTT FDIK        TELAPSE      365.24 TCPU      276.10
 INSULATING STATE
 TOP OF VALENCE BANDS -    BAND    402; K    4; EIG -2.2179402E-01 AU
 TOP OF VALENCE BANDS -    BAND    402; K    1; EIG -2.2267591E-01 AU
 BOTTOM OF VIRTUAL BANDS - BAND    403; K    4; EIG -1.1996688E-01 AU
 DIRECT ENERGY BAND GAP:   2.7709 eV
 BOTTOM OF VIRTUAL BANDS - BAND    403; K    1; EIG -1.1944311E-01 AU
 TTTTTTTTTTTTTTTTTTTTTTTTTTTTTT PDIG        TELAPSE      365.43 TCPU      276.29
 CHARGE NORMALIZATION FACTOR   1.00000000
 TOTAL ATOMIC CHARGES:
  18.6707098  18.6707098  18.6707098  18.6707079  18.6707079  18.6707098
   7.5427226   7.5427226   7.5427226   7.5427226   7.5427143   7.5427360
   7.5427143   7.5427360   7.5427143   7.5427360   7.5427143   7.5427360
   7.5427360   7.5427360   7.5427360   7.5427360   7.5427226   7.5427143
   7.5427226   7.5427143   7.5427226   7.5427143   7.5427226   7.5427143
   6.7409100   6.7409100   6.7409100   6.7409100   6.7409129   6.7409129
   6.7409129   6.7409129   6.7409129   6.7409129   6.7409129   6.7409129
   5.3998266   5.3998266   5.3998266   5.3998266   5.3998274   5.3998274
   5.3998274   5.3998274   5.3998274   5.3998274   5.3998274   5.3998274
   6.0092519   6.0092519   6.0092519   6.0092519   6.0092534   6.0092556
   6.0092534   6.0092556   6.0092534   6.0092556   6.0092534   6.0092556
   6.0092556   6.0092556   6.0092556   6.0092556   6.0092519   6.0092534
   6.0092519   6.0092534   6.0092519   6.0092534   6.0092519   6.0092534
   0.8762112   0.8762112   0.8762112   0.8762112   0.8762105   0.8762096
   0.8762105   0.8762096   0.8762105   0.8762096   0.8762105   0.8762096
   0.8762096   0.8762096   0.8762096   0.8762096   0.8762112   0.8762105
   0.8762112   0.8762105   0.8762112   0.8762105   0.8762112   0.8762105
   8.3337689   8.3337689   8.3337689   8.3337689   8.3337590   8.3337665
   8.3337590   8.3337665   8.3337590   8.3337665   8.3337590   8.3337665
   8.3337665   8.3337665   8.3337665   8.3337665   8.3337689   8.3337590
   8.3337689   8.3337590   8.3337689   8.3337590   8.3337689   8.3337590
 TTTTTTTTTTTTTTTTTTTTTTTTTTTTTT MOQGAD      TELAPSE      365.44 TCPU      276.30
 TTTTTTTTTTTTTTTTTTTTTTTTTTTTTT SHELLXN     TELAPSE      372.13 TCPU      277.48
 TTTTTTTTTTTTTTTTTTTTTTTTTTTTTT MONMO3      TELAPSE      372.40 TCPU      277.75
 NUMERICALLY INTEGRATED DENSITY    803.9998765653
 TTTTTTTTTTTTTTTTTTTTTTTTTTTTTT NUMDFT      TELAPSE      374.48 TCPU      279.83
 CYC  17 ETOT(AU) -6.170260989926E+03 DETOT -7.42E-09 tst  5.77E-12 PX  3.02E-06
 TTTTTTTTTTTTTTTTTTTTTTTTTTTTTT DIIS        TELAPSE      375.03 TCPU      280.38
 DIIS TEST: 0.84710E-08 AT SCF   CYCLE  17 - DIIS ACTIVE - HISTORY:    17 CYCLES
 TTTTTTTTTTTTTTTTTTTTTTTTTTTTTT FDIK        TELAPSE      376.81 TCPU      280.96
 INSULATING STATE
 TOP OF VALENCE BANDS -    BAND    402; K    4; EIG -2.2179410E-01 AU
 TOP OF VALENCE BANDS -    BAND    402; K    1; EIG -2.2267620E-01 AU
 BOTTOM OF VIRTUAL BANDS - BAND    403; K    4; EIG -1.1996686E-01 AU
 DIRECT ENERGY BAND GAP:   2.7709 eV
 BOTTOM OF VIRTUAL BANDS - BAND    403; K    1; EIG -1.1944312E-01 AU
 TTTTTTTTTTTTTTTTTTTTTTTTTTTTTT PDIG        TELAPSE      376.99 TCPU      281.14
 CHARGE NORMALIZATION FACTOR   1.00000000
 TOTAL ATOMIC CHARGES:
  18.6707084  18.6707084  18.6707084  18.6707085  18.6707085  18.6707084
   7.5427238   7.5427238   7.5427238   7.5427238   7.5427252   7.5427224
   7.5427252   7.5427224   7.5427252   7.5427224   7.5427252   7.5427224
   7.5427224   7.5427224   7.5427224   7.5427224   7.5427238   7.5427252
   7.5427238   7.5427252   7.5427238   7.5427252   7.5427238   7.5427252
   6.7409115   6.7409115   6.7409115   6.7409115   6.7409120   6.7409120
   6.7409120   6.7409120   6.7409120   6.7409120   6.7409120   6.7409120
   5.3998283   5.3998283   5.3998283   5.3998283   5.3998290   5.3998290
   5.3998290   5.3998290   5.3998290   5.3998290   5.3998290   5.3998290
   6.0092546   6.0092546   6.0092546   6.0092546   6.0092539   6.0092531
   6.0092539   6.0092531   6.0092539   6.0092531   6.0092539   6.0092531
   6.0092531   6.0092531   6.0092531   6.0092531   6.0092546   6.0092539
   6.0092546   6.0092539   6.0092546   6.0092539   6.0092546   6.0092539
   0.8762103   0.8762103   0.8762103   0.8762103   0.8762104   0.8762105
   0.8762104   0.8762105   0.8762104   0.8762105   0.8762104   0.8762105
   0.8762105   0.8762105   0.8762105   0.8762105   0.8762103   0.8762104
   0.8762103   0.8762104   0.8762103   0.8762104   0.8762103   0.8762104
   8.3337642   8.3337642   8.3337642   8.3337642   8.3337659   8.3337636
   8.3337659   8.3337636   8.3337659   8.3337636   8.3337659   8.3337636
   8.3337636   8.3337636   8.3337636   8.3337636   8.3337642   8.3337659
   8.3337642   8.3337659   8.3337642   8.3337659   8.3337642   8.3337659
 TTTTTTTTTTTTTTTTTTTTTTTTTTTTTT MOQGAD      TELAPSE      377.00 TCPU      281.16
 TTTTTTTTTTTTTTTTTTTTTTTTTTTTTT SHELLXN     TELAPSE      379.12 TCPU      282.35
 TTTTTTTTTTTTTTTTTTTTTTTTTTTTTT MONMO3      TELAPSE      379.46 TCPU      282.70
 NUMERICALLY INTEGRATED DENSITY    803.9998765653
 TTTTTTTTTTTTTTTTTTTTTTTTTTTTTT NUMDFT      TELAPSE      381.55 TCPU      284.78
 CYC  18 ETOT(AU) -6.170260989926E+03 DETOT  3.46E-11 tst  2.54E-12 PX  1.98E-06
 TTTTTTTTTTTTTTTTTTTTTTTTTTTTTT DIIS        TELAPSE      384.78 TCPU      288.01
 DIIS TEST: 0.56232E-09 AT SCF   CYCLE  18 - DIIS ACTIVE - HISTORY:    18 CYCLES
 TTTTTTTTTTTTTTTTTTTTTTTTTTTTTT FDIK        TELAPSE      389.79 TCPU      288.02
 INSULATING STATE
 TOP OF VALENCE BANDS -    BAND    402; K    4; EIG -2.2179399E-01 AU
 TOP OF VALENCE BANDS -    BAND    402; K    1; EIG -2.2267608E-01 AU
 BOTTOM OF VIRTUAL BANDS - BAND    403; K    4; EIG -1.1996688E-01 AU
 DIRECT ENERGY BAND GAP:   2.7709 eV
 BOTTOM OF VIRTUAL BANDS - BAND    403; K    1; EIG -1.1944309E-01 AU
 TTTTTTTTTTTTTTTTTTTTTTTTTTTTTT PDIG        TELAPSE      389.98 TCPU      288.20
 CHARGE NORMALIZATION FACTOR   1.00000000
 TOTAL ATOMIC CHARGES:
  18.6707091  18.6707091  18.6707091  18.6707085  18.6707085  18.6707091
   7.5427240   7.5427240   7.5427240   7.5427240   7.5427235   7.5427244
   7.5427235   7.5427244   7.5427235   7.5427244   7.5427235   7.5427244
   7.5427244   7.5427244   7.5427244   7.5427244   7.5427240   7.5427235
   7.5427240   7.5427235   7.5427240   7.5427235   7.5427240   7.5427235
   6.7409131   6.7409131   6.7409131   6.7409131   6.7409115   6.7409115
   6.7409115   6.7409115   6.7409115   6.7409115   6.7409115   6.7409115
   5.3998279   5.3998279   5.3998279   5.3998279   5.3998272   5.3998272
   5.3998272   5.3998272   5.3998272   5.3998272   5.3998272   5.3998272
   6.0092534   6.0092534   6.0092534   6.0092534   6.0092542   6.0092530
   6.0092542   6.0092530   6.0092542   6.0092530   6.0092542   6.0092530
   6.0092530   6.0092530   6.0092530   6.0092530   6.0092534   6.0092542
   6.0092534   6.0092542   6.0092534   6.0092542   6.0092534   6.0092542
   0.8762106   0.8762106   0.8762106   0.8762106   0.8762106   0.8762106
   0.8762106   0.8762106   0.8762106   0.8762106   0.8762106   0.8762106
   0.8762106   0.8762106   0.8762106   0.8762106   0.8762106   0.8762106
   0.8762106   0.8762106   0.8762106   0.8762106   0.8762106   0.8762106
   8.3337644   8.3337644   8.3337644   8.3337644   8.3337651   8.3337655
   8.3337651   8.3337655   8.3337651   8.3337655   8.3337651   8.3337655
   8.3337655   8.3337655   8.3337655   8.3337655   8.3337644   8.3337651
   8.3337644   8.3337651   8.3337644   8.3337651   8.3337644   8.3337651
 TTTTTTTTTTTTTTTTTTTTTTTTTTTTTT MOQGAD      TELAPSE      389.99 TCPU      288.21
 TTTTTTTTTTTTTTTTTTTTTTTTTTTTTT SHELLXN     TELAPSE      391.18 TCPU      289.40
 +++ ENERGIES IN A.U. +++
 ::: EXT EL-POLE                                  -6.8540793457726E+03
 ::: EXT EL-SPHEROPOLE                             5.4519446283769E+01
 ::: BIELET ZONE E-E                               1.1989423206010E+04
 ::: TOTAL E-E                                     5.1898633065214E+03
 ::: TOTAL E-N + N-E                              -1.7893282007670E+04
 ::: TOTAL N-N                                     1.7524319547118E+03
 ::: KINETIC ENERGY                                5.5347899993818E+03
 ::: PSEUDO TOTAL   ENERGY                        -5.4161967470552E+03
 ::: VIRIAL COEFFICIENT                            1.0108294581185E+00
 TTTTTTTTTTTTTTTTTTTTTTTTTTTTTT MONMO3      TELAPSE      391.54 TCPU      289.76
 NUMERICALLY INTEGRATED DENSITY    803.9998765653
 TTTTTTTTTTTTTTTTTTTTTTTTTTTTTT NUMDFT      TELAPSE      393.63 TCPU      291.85
 CYC  19 ETOT(AU) -6.170260989922E+03 DETOT  4.01E-09 tst  1.15E-13 PX  1.98E-06

 == SCF ENDED - CONVERGENCE ON ENERGY      E(AU) -6.1702609899220E+03 CYCLES  19


 ENERGY EXPRESSION=HARTREE+FOCK EXCH*0.00000+(M06-L      EXCH)*1.00000+M06-L      CORR


 TOTAL ENERGY(DFT)(AU)( 19) -6.1702609899220E+03 DE 4.0E-09 tester 1.1E-13
 TTTTTTTTTTTTTTTTTTTTTTTTTTTTTT EDFT        TELAPSE      393.64 TCPU      291.86

 *******************************************************************************
 *                             FORCE CALCULATION                               *
 *******************************************************************************

 TTTTTTTTTTTTTTTTTTTTTTTTTTTTTT NUMDFG      TELAPSE      412.07 TCPU      310.30
 INFORMATION **** EXCPOG **** EXCH. BIPO BUFFER LENGTH (WORDS) =           0
 WARNING **** GENPOG **** COULOMB BIPO BUFFER TOO SMALL - TO AVOID I/O SET BIPOSIZE =     4478400
 INFORMATION **** GENPOG **** BIPO BUFFER LENGTH (WORDS) =     4000000
 TTTTTTTTTTTTTTTTTTTTTTTTTTTTTT SHELXG      TELAPSE      423.20 TCPU      319.79


 D3 DISPERSION ENERGY (AU)       -3.9397083562575E-02
 TOTAL ENERGY + DISP (AU)        -6.1703003870055E+03

 CARTESIAN FORCES IN HARTREE/BOHR (ANALYTICAL)
   ATOM                     X                   Y                   Z
   1 248             3.952393967666E-14 -1.512329265152E-07  1.587618925214E-14
   2 248            -1.143529715364E-14  1.512329177444E-07 -1.793010184770E-14
   3 248            -7.938094626070E-15  1.525255616253E-15  1.512329559084E-07
   4 248            -3.530509218308E-14 -1.554312234475E-14  1.665334536938E-16
   5 248            -1.243449787580E-14  6.217248937901E-15 -1.465494392505E-14
   6 248             4.815592369312E-14  8.534839501806E-15 -1.512329720482E-07
   7   7            -1.129166817826E-07 -1.732700989798E-06  5.435314998081E-07
   8   7             1.129166582459E-07  1.732701012003E-06  5.435314820446E-07
   9   7            -1.129167146452E-07  1.732701016444E-06 -5.435314687219E-07
  10   7             1.129166657954E-07 -1.732701012891E-06 -5.435315046931E-07
  11   7             4.113684441975E-07 -1.264000522028E-07 -1.638929323811E-06
  12   7            -1.723376032992E-06  4.277909280148E-07 -1.940002940515E-07
  13   7            -4.113684437534E-07  1.264000193402E-07 -1.638929316705E-06
  14   7             1.723376066742E-06  4.277909320116E-07  1.940002651857E-07
  15   7             4.113684299867E-07  1.263999984680E-07  1.638929315817E-06
  16   7             1.723376063190E-06 -4.277909355643E-07 -1.940002789524E-07
  17   7            -4.113684286544E-07 -1.264000282220E-07  1.638929328251E-06
  18   7            -1.723376055196E-06 -4.277909249062E-07  1.940002967160E-07
  19   7            -1.723376045426E-06 -1.940003020451E-07  4.277909582129E-07
  20   7             1.723376044538E-06  1.940002780643E-07  4.277909528838E-07
  21   7             1.723376059637E-06 -1.940002873901E-07 -4.277909275707E-07
  22   7            -1.723376057861E-06  1.940002736234E-07 -4.277909382289E-07
  23   7            -1.129167457314E-07  5.435315091340E-07 -1.732700997792E-06
  24   7             4.113684171081E-07 -1.638929292724E-06 -1.264000557555E-07
  25   7             1.129166697922E-07 -5.435315015845E-07 -1.732701019996E-06
  26   7             4.113684193285E-07  1.638929332692E-06  1.264000171197E-07
  27   7             1.129166578018E-07  5.435314802682E-07  1.732701012891E-06
  28   7            -4.113684290985E-07  1.638929346015E-06 -1.264000371037E-07
  29   7            -1.129166946612E-07 -5.435314798241E-07  1.732701021773E-06
  30   7            -4.113684157758E-07 -1.638929299830E-06  1.264000446533E-07
  31   7             8.077133362150E-08  1.495518906269E-06  1.495518899497E-06
  32   7            -8.077130164708E-08 -1.495518929140E-06  1.495518945571E-06
  33   7             8.077133628603E-08 -1.495518952344E-06 -1.495518945016E-06
  34   7            -8.077129276529E-08  1.495518936467E-06 -1.495518933470E-06
  35   7             1.345625337823E-06 -2.031527834845E-08  1.492061671660E-06
  36   7             1.345625349702E-06  1.492061653563E-06 -2.031527568391E-08
  37   7            -1.345625328719E-06  2.031527390756E-08  1.492061683095E-06
  38   7            -1.345625319615E-06  1.492061690200E-06  2.031528367752E-08
  39   7             1.345625366911E-06  2.031529078295E-08 -1.492061695973E-06
  40   7            -1.345625341598E-06 -1.492061695529E-06 -2.031524726220E-08
  41   7            -1.345625353699E-06 -2.031525792034E-08 -1.492061700525E-06
  42   7             1.345625363247E-06 -1.492061709074E-06  2.031530588198E-08
  43   6             2.693534101622E-06  3.041273990423E-06  3.041273996196E-06
  44   6            -2.693534103052E-06 -3.041273996196E-06  3.041274015736E-06
  45   6             2.693534075456E-06 -3.041273993976E-06 -3.041273981097E-06
  46   6            -2.693534106372E-06  3.041274012627E-06 -3.041274000637E-06
  47   6             3.301365438357E-06  2.930024743136E-06  3.065308935124E-06
  48   6             3.301365438801E-06  3.065308910255E-06  2.930024733019E-06
  49   6            -3.301365461894E-06 -2.930024732440E-06  3.065308937344E-06
  50   6            -3.301365449460E-06  3.065308944450E-06 -2.930024729564E-06
  51   6             3.301365457453E-06 -2.930024718066E-06 -3.065308905370E-06
  52   6            -3.301365457453E-06 -3.065308956440E-06  2.930024724734E-06
  53   6            -3.301365462338E-06  2.930024704615E-06 -3.065308928019E-06
  54   6             3.301365453012E-06 -3.065308900929E-06 -2.930024718399E-06
  55   6            -2.143441932390E-06 -2.181300651216E-06 -2.695384314855E-06
  56   6             2.143441953706E-06  2.181300633453E-06 -2.695384329954E-06
  57   6            -2.143441903968E-06  2.181300628123E-06  2.695384302420E-06
  58   6             2.143441944824E-06 -2.181300649440E-06  2.695384326401E-06
  59   6            -2.679811404782E-06 -2.153993564846E-06 -2.201153462167E-06
  60   6            -2.159396290224E-06 -2.679875827027E-06 -2.115642834255E-06
  61   6             2.679811427875E-06  2.153993586163E-06 -2.201153431969E-06
  62   6             2.159396286672E-06 -2.679875822587E-06  2.115642864453E-06
  63   6            -2.679811438533E-06  2.153993595044E-06  2.201153435522E-06
  64   6             2.159396276014E-06  2.679875826139E-06 -2.115642839584E-06
  65   6             2.679811418105E-06 -2.153993575504E-06  2.201153439074E-06
  66   6            -2.159396299106E-06  2.679875815481E-06  2.115642846690E-06
  67   6            -2.159396299106E-06 -2.115642834255E-06 -2.679875827916E-06
  68   6             2.159396283119E-06  2.115642850242E-06 -2.679875835909E-06
  69   6             2.159396267132E-06 -2.115642841360E-06  2.679875827027E-06
  70   6            -2.159396281343E-06  2.115642855571E-06  2.679875824363E-06
  71   6            -2.143441916402E-06 -2.695384297979E-06 -2.181300654769E-06
  72   6            -2.679811424322E-06 -2.201153442627E-06 -2.153993564846E-06
  73   6             2.143441943048E-06  2.695384320184E-06 -2.181300645887E-06
  74   6            -2.679811423434E-06  2.201153447956E-06  2.153993587939E-06
  75   6             2.143441950153E-06 -2.695384335283E-06  2.181300635229E-06
  76   6             2.679811424322E-06  2.201153437298E-06 -2.153993566623E-06
  77   6            -2.143441916402E-06  2.695384308637E-06  2.181300631676E-06
  78   6             2.679811414552E-06 -2.201153451509E-06  2.153993573728E-06
  79   1            -8.711808059392E-07  1.230894313142E-07  3.250365503416E-07
  80   1             8.711808037187E-07 -1.230894326465E-07  3.250365481211E-07
  81   1            -8.711808034967E-07 -1.230894313142E-07 -3.250365501195E-07
  82   1             8.711808034967E-07  1.230894339788E-07 -3.250365483431E-07
  83   1             3.185179338061E-07 -8.578248982261E-07  1.553336972382E-07
  84   1             1.342833193529E-07  3.283491618600E-07 -8.670791049603E-07
  85   1            -3.185179322518E-07  8.578248988922E-07  1.553336970161E-07
  86   1            -1.342833191309E-07  3.283491603057E-07  8.670791027399E-07
  87   1             3.185179302534E-07  8.578248993363E-07 -1.553336963500E-07
  88   1            -1.342833164664E-07 -3.283491614159E-07 -8.670791054044E-07
  89   1            -3.185179335841E-07 -8.578248982261E-07 -1.553336939075E-07
  90   1             1.342833186868E-07 -3.283491600836E-07  8.670791036280E-07
  91   1             1.342833180207E-07 -8.670791047383E-07  3.283491627482E-07
  92   1            -1.342833177986E-07  8.670791047383E-07  3.283491600836E-07
  93   1            -1.342833135798E-07 -8.670791074028E-07 -3.283491627482E-07
  94   1             1.342833195750E-07  8.670791040721E-07 -3.283491611938E-07
  95   1            -8.711808017203E-07  3.250365514518E-07  1.230894333126E-07
  96   1             3.185179333620E-07  1.553336952398E-07 -8.578248993363E-07
  97   1             8.711808028306E-07 -3.250365490093E-07  1.230894328685E-07
  98   1             3.185179313636E-07 -1.553336972382E-07  8.578248971158E-07
  99   1             8.711808039408E-07  3.250365487872E-07 -1.230894317583E-07
 100   1            -3.185179326959E-07 -1.553336930193E-07 -8.578249004465E-07
 101   1            -8.711808048290E-07 -3.250365507856E-07 -1.230894275395E-07
 102   1            -3.185179306975E-07  1.553336961280E-07  8.578248982261E-07
 103   8             5.295784788473E-08  3.772946932656E-08 -8.989146538796E-07
 104   8            -5.295783012116E-08 -3.772945689207E-08 -8.989146610405E-07
 105   8             5.295784433201E-08 -3.772944445757E-08  8.989146389471E-07
 106   8            -5.295783367387E-08  3.772945689207E-08  8.989146632055E-07
 107   8            -8.021459281249E-07 -2.810317667468E-08 -1.549747974394E-07
 108   8            -1.104699265397E-07 -8.201468964519E-07  9.033719550189E-09
 109   8             8.021459219631E-07  2.810318733282E-08 -1.549748205321E-07
 110   8             1.104698998944E-07 -8.201469102742E-07 -9.033733761044E-09
 111   8            -8.021459113050E-07  2.810316956925E-08  1.549748276375E-07
 112   8             1.104699318688E-07  8.201468907343E-07  9.033715997475E-09
 113   8             8.021459055318E-07 -2.810318022739E-08  1.549748400720E-07
 114   8            -1.104699052235E-07  8.201469147151E-07 -9.033740866471E-09
 115   8            -1.104698856835E-07  9.033719550189E-09 -8.201469239300E-07
 116   8             1.104698998944E-07 -9.033719550189E-09 -8.201469195446E-07
 117   8             1.104699158816E-07  9.033715997475E-09  8.201469087754E-07
 118   8            -1.104699052235E-07 -9.033719550189E-09  8.201469162139E-07
 119   8             5.295781946302E-08 -8.989146743077E-07  3.772947643199E-08
 120   8            -8.021459102503E-07 -1.549748027685E-07 -2.810315180568E-08
 121   8            -5.295783367387E-08  8.989146616512E-07  3.772945866842E-08
 122   8            -8.021459088070E-07  1.549748276375E-07  2.810314825297E-08
 123   8            -5.295783722659E-08 -8.989146731975E-07 -3.772945511571E-08
 124   8             8.021458934304E-07  1.549748542828E-07 -2.810318022739E-08
 125   8             5.295784788473E-08  8.989146453864E-07 -3.772945333935E-08
 126   8             8.021459230734E-07 -1.549748152030E-07  2.810316956925E-08

 RESULTANT FORCE     4.600833602986E-14  3.530595954482E-15  4.877348525056E-14

 ATOMIC PART

 SYMMETRY ALLOWED FORCES (ANALYTICAL) (DIRECTION, FORCE)

    1 -3.0246589E-07    2 -1.7575135E-06    3  3.1255980E-06    4 -3.6912354E-06
    5 -3.5545326E-06    6 -3.1639836E-06    7  5.6993679E-07    8  3.1960398E-06
    9 -2.9319781E-06   10 -2.5911702E-06   11  3.3604863E-06   12  2.5740712E-06
   13  2.0595484E-07   14  5.0230212E-06   15  2.6506201E-06   16  3.9132962E-06
   17  9.3649024E-06   18  4.3992316E-06   19  7.5078151E-06   20  1.2462780E-05
   21 -4.4633672E-06   22 -6.1810080E-06   23 -8.6494851E-06   24 -2.7358116E-06
   25 -5.6905083E-06   26 -9.6676100E-06   27 -4.3047698E-06   28 -4.2848699E-06
   29 -9.6785442E-06   30  2.1544190E-06   31 -3.9744462E-07   32 -1.4961827E-06
   33 -1.6673009E-06   34  1.7170515E-06   35 -1.0786139E-06   36 -1.0990261E-06
   37 -2.2265214E-06   38  9.2526496E-07   39 -1.4927893E-06   40 -2.0583703E-06
   41  1.8137459E-07   42  1.0109337E-06   43 -1.2516866E-06   44 -1.6604982E-06
   45 -1.1441457E-06   46  8.4032691E-07   47 -1.8612336E-06

 CELL PART

 GRADIENT WITH RESPECT TO THE CELL PARAMETER IN HARTREE/BOHR
ORDER: -D/DA1X, -D/DA1Y, -D/DA1Z
       -D/DA2X, -D/DA2Y, -D/DA2Z
       -D/DA3X, -D/DA3Y, -D/DA3Z
  0.257480257108E-14  0.617453306262E-06  0.617453252971E-06
  0.584501453460E-06 -0.931391699092E-15  0.617453196128E-06
  0.584501492540E-06  0.617453402185E-06 -0.231149009565E-14

STRESS TENSOR, IN HARTREE/BOHR^3:
ORDER: 11 12 13
       21 22 23
       31 32 33
 -0.100634746569E-08 -0.358588101627E-16  0.314257227978E-16
 -0.817746746249E-16 -0.106308135864E-08  0.833782696966E-16
  0.509240743227E-16 -0.469443372095E-16 -0.106308113656E-08

PRESSURE FROM THE STRESS TENSOR,
IN HARTREE/BOHR^3:  0.10442E-08
PRESSURE IN GIGAPASCAL:  0.3072E-04
CONVERSION FACTOR: 1 HARTREE/BOHR^3= 29421 GIGAPASCAL
WHEN USING VALUES FOR BOHR RADIUS AND HARTREE
FROM IUPAC WEBSITE, APRIL 2009
ENTHALPY: -6.1703003663354E+03

 SYMMETRY ALLOWED FORCES (ANALYTICAL) (DIRECTION, FORCE)

    1  3.5801672E-05    2 -9.1699629E-07
 TTTTTTTTTTTTTTTTTTTTTTTTTTTTTT TOTGRA_C    TELAPSE      435.21 TCPU      331.80
 *******************************************************************************
 LATTICE PARAMETERS (ANGSTROMS AND DEGREES) - BOHR = 0.5291772083 ANGSTROM
 PRIMITIVE CELL - CENTRING CODE 6/1 VOLUME=  2933.424183 - DENSITY  1.148 g/cm^3
         A              B              C           ALPHA      BETA       GAMMA 
    15.61944457    15.61944457    15.61944457   109.471221 109.471221 109.471221
 *******************************************************************************
 ATOMS IN THE ASYMMETRIC UNIT   18 - ATOMS IN THE UNIT CELL:  126
     ATOM                 X/A                 Y/B                 Z/C    
 *******************************************************************************
      1 T 248 CD   -2.500000000000E-01 -5.000000000000E-01  2.500000000000E-01
      2 F 248 CD    2.500000000000E-01  5.000000000000E-01 -2.500000000000E-01
      3 F 248 CD    2.500000000000E-01 -2.500000000000E-01  5.000000000000E-01
      4 T 248 CD   -5.000000000000E-01  2.500000000000E-01 -2.500000000000E-01
      5 F 248 CD   -5.000000000000E-01 -2.500000000000E-01  2.500000000000E-01
      6 F 248 CD   -2.500000000000E-01  2.500000000000E-01 -5.000000000000E-01
      7 T   7 N    -3.165280921394E-01  3.525223300685E-01  2.637588227767E-01
      8 F   7 N     8.876350729175E-02  4.197130850838E-01 -2.637588227767E-01
      9 F   7 N     3.165280921394E-01 -4.197130850838E-01 -3.309495777921E-01
     10 F   7 N    -8.876350729175E-02 -3.525223300685E-01  3.309495777921E-01
     11 T   7 N     2.637588227767E-01 -3.165280921394E-01  3.525223300685E-01
     12 T   7 N     3.525223300685E-01  2.637588227767E-01 -3.165280921394E-01
     13 F   7 N     3.309495777921E-01 -8.876350729175E-02 -3.525223300685E-01
     14 F   7 N     4.197130850838E-01 -2.637588227767E-01  8.876350729175E-02
     15 F   7 N    -2.637588227767E-01  8.876350729175E-02  4.197130850838E-01
     16 F   7 N    -4.197130850838E-01 -3.309495777921E-01  3.165280921394E-01
     17 F   7 N    -3.309495777921E-01  3.165280921394E-01 -4.197130850838E-01
     18 F   7 N    -3.525223300685E-01  3.309495777921E-01 -8.876350729175E-02
     19 F   7 N     3.525223300685E-01 -3.165280921394E-01  2.637588227767E-01
     20 F   7 N     4.197130850838E-01  8.876350729175E-02 -2.637588227767E-01
     21 F   7 N    -4.197130850838E-01  3.165280921394E-01 -3.309495777921E-01
     22 F   7 N    -3.525223300685E-01 -8.876350729175E-02  3.309495777921E-01
     23 F   7 N    -3.165280921394E-01  2.637588227767E-01  3.525223300685E-01
     24 F   7 N     2.637588227767E-01  3.525223300685E-01 -3.165280921394E-01
     25 F   7 N    -8.876350729175E-02  3.309495777921E-01 -3.525223300685E-01
     26 F   7 N    -2.637588227767E-01  4.197130850838E-01  8.876350729175E-02
     27 F   7 N     8.876350729175E-02 -2.637588227767E-01  4.197130850838E-01
     28 F   7 N    -3.309495777921E-01 -4.197130850838E-01  3.165280921394E-01
     29 F   7 N     3.165280921394E-01 -3.309495777921E-01 -4.197130850838E-01
     30 F   7 N     3.309495777921E-01 -3.525223300685E-01 -8.876350729175E-02
     31 T   7 N    -1.952700646865E-01  4.497992367902E-01  4.497992367902E-01
     32 F   7 N     0.000000000000E+00  3.549306985233E-01 -4.497992367902E-01
     33 F   7 N     1.952700646865E-01 -3.549306985233E-01 -3.549306985233E-01
     34 F   7 N     0.000000000000E+00 -4.497992367902E-01  3.549306985233E-01
     35 T   7 N     4.497992367902E-01 -1.952700646865E-01  4.497992367902E-01
     36 F   7 N     4.497992367902E-01  4.497992367902E-01 -1.952700646865E-01
     37 F   7 N     3.549306985233E-01  0.000000000000E+00 -4.497992367902E-01
     38 F   7 N     3.549306985233E-01 -4.497992367902E-01  0.000000000000E+00
     39 F   7 N    -4.497992367902E-01  0.000000000000E+00  3.549306985233E-01
     40 F   7 N    -3.549306985233E-01 -3.549306985233E-01  1.952700646865E-01
     41 F   7 N    -3.549306985233E-01  1.952700646865E-01 -3.549306985233E-01
     42 F   7 N    -4.497992367902E-01  3.549306985233E-01  0.000000000000E+00
     43 T   6 C    -2.753656204285E-01  3.554080517177E-01  3.554080517177E-01
     44 F   6 C     0.000000000000E+00  3.692263278539E-01 -3.554080517177E-01
     45 F   6 C     2.753656204285E-01 -3.692263278539E-01 -3.692263278539E-01
     46 F   6 C     0.000000000000E+00 -3.554080517177E-01  3.692263278539E-01
     47 T   6 C     3.554080517177E-01 -2.753656204285E-01  3.554080517177E-01
     48 F   6 C     3.554080517177E-01  3.554080517177E-01 -2.753656204285E-01
     49 F   6 C     3.692263278539E-01  0.000000000000E+00 -3.554080517177E-01
     50 F   6 C     3.692263278539E-01 -3.554080517177E-01  0.000000000000E+00
     51 F   6 C    -3.554080517177E-01  0.000000000000E+00  3.692263278539E-01
     52 F   6 C    -3.692263278539E-01 -3.692263278539E-01  2.753656204285E-01
     53 F   6 C    -3.692263278539E-01  2.753656204285E-01 -3.692263278539E-01
     54 F   6 C    -3.554080517177E-01  3.692263278539E-01  0.000000000000E+00
     55 T   6 C    -3.900193405293E-01  2.506430673814E-01  1.959802919118E-01
     56 F   6 C     5.466277546955E-02  4.140003675588E-01 -1.959802919118E-01
     57 F   6 C     3.900193405293E-01 -4.140003675588E-01 -3.593375920893E-01
     58 F   6 C    -5.466277546955E-02 -2.506430673814E-01  3.593375920893E-01
     59 T   6 C     1.959802919118E-01 -3.900193405293E-01  2.506430673814E-01
     60 T   6 C     2.506430673814E-01  1.959802919118E-01 -3.900193405293E-01
     61 F   6 C     3.593375920893E-01 -5.466277546955E-02 -2.506430673814E-01
     62 F   6 C     4.140003675588E-01 -1.959802919118E-01  5.466277546955E-02
     63 F   6 C    -1.959802919118E-01  5.466277546955E-02  4.140003675588E-01
     64 F   6 C    -4.140003675588E-01 -3.593375920893E-01  3.900193405293E-01
     65 F   6 C    -3.593375920893E-01  3.900193405293E-01 -4.140003675588E-01
     66 F   6 C    -2.506430673814E-01  3.593375920893E-01 -5.466277546955E-02
     67 F   6 C     2.506430673814E-01 -3.900193405293E-01  1.959802919118E-01
     68 F   6 C     4.140003675588E-01  5.466277546955E-02 -1.959802919118E-01
     69 F   6 C    -4.140003675588E-01  3.900193405293E-01 -3.593375920893E-01
     70 F   6 C    -2.506430673814E-01 -5.466277546955E-02  3.593375920893E-01
     71 F   6 C    -3.900193405293E-01  1.959802919118E-01  2.506430673814E-01
     72 F   6 C     1.959802919118E-01  2.506430673814E-01 -3.900193405293E-01
     73 F   6 C    -5.466277546955E-02  3.593375920893E-01 -2.506430673814E-01
     74 F   6 C    -1.959802919118E-01  4.140003675588E-01  5.466277546955E-02
     75 F   6 C     5.466277546955E-02 -1.959802919118E-01  4.140003675588E-01
     76 F   6 C    -3.593375920893E-01 -4.140003675588E-01  3.900193405293E-01
     77 F   6 C     3.900193405293E-01 -3.593375920893E-01 -4.140003675588E-01
     78 F   6 C     3.593375920893E-01 -2.506430673814E-01 -5.466277546955E-02
     79 T   1 H    -4.386161164722E-01  2.225546998801E-01  1.139049387603E-01
     80 F   1 H     1.086497611198E-01  4.474789447675E-01 -1.139049387603E-01
     81 F   1 H     4.386161164722E-01 -4.474789447675E-01 -3.388291836477E-01
     82 F   1 H    -1.086497611198E-01 -2.225546998801E-01  3.388291836477E-01
     83 T   1 H     1.139049387603E-01 -4.386161164722E-01  2.225546998801E-01
     84 T   1 H     2.225546998801E-01  1.139049387603E-01 -4.386161164722E-01
     85 F   1 H     3.388291836477E-01 -1.086497611198E-01 -2.225546998801E-01
     86 F   1 H     4.474789447675E-01 -1.139049387603E-01  1.086497611198E-01
     87 F   1 H    -1.139049387603E-01  1.086497611198E-01  4.474789447675E-01
     88 F   1 H    -4.474789447675E-01 -3.388291836477E-01  4.386161164722E-01
     89 F   1 H    -3.388291836477E-01  4.386161164722E-01 -4.474789447675E-01
     90 F   1 H    -2.225546998801E-01  3.388291836477E-01 -1.086497611198E-01
     91 F   1 H     2.225546998801E-01 -4.386161164722E-01  1.139049387603E-01
     92 F   1 H     4.474789447675E-01  1.086497611198E-01 -1.139049387603E-01
     93 F   1 H    -4.474789447675E-01  4.386161164722E-01 -3.388291836477E-01
     94 F   1 H    -2.225546998801E-01 -1.086497611198E-01  3.388291836477E-01
     95 F   1 H    -4.386161164722E-01  1.139049387603E-01  2.225546998801E-01
     96 F   1 H     1.139049387603E-01  2.225546998801E-01 -4.386161164722E-01
     97 F   1 H    -1.086497611198E-01  3.388291836477E-01 -2.225546998801E-01
     98 F   1 H    -1.139049387603E-01  4.474789447675E-01  1.086497611198E-01
     99 F   1 H     1.086497611198E-01 -1.139049387603E-01  4.474789447675E-01
    100 F   1 H    -3.388291836477E-01 -4.474789447675E-01  4.386161164722E-01
    101 F   1 H     4.386161164722E-01 -3.388291836477E-01 -4.474789447675E-01
    102 F   1 H     3.388291836477E-01 -2.225546998801E-01 -1.086497611198E-01
    103 T   8 O    -1.627403481885E-01  4.464481444483E-01 -4.681471283891E-01
    104 F   8 O    -8.540472716259E-02  3.054067802006E-01  4.681471283891E-01
    105 F   8 O     1.627403481885E-01 -3.054067802006E-01 -3.908115073632E-01
    106 F   8 O     8.540472716259E-02 -4.464481444483E-01  3.908115073632E-01
    107 T   8 O    -4.681471283891E-01 -1.627403481885E-01  4.464481444483E-01
    108 T   8 O     4.464481444483E-01 -4.681471283891E-01 -1.627403481885E-01
    109 F   8 O     3.908115073632E-01  8.540472716259E-02 -4.464481444483E-01
    110 F   8 O     3.054067802006E-01  4.681471283891E-01 -8.540472716259E-02
    111 F   8 O     4.681471283891E-01 -8.540472716259E-02  3.054067802006E-01
    112 F   8 O    -3.054067802006E-01 -3.908115073632E-01  1.627403481885E-01
    113 F   8 O    -3.908115073632E-01  1.627403481885E-01 -3.054067802006E-01
    114 F   8 O    -4.464481444483E-01  3.908115073632E-01  8.540472716259E-02
    115 F   8 O     4.464481444483E-01 -1.627403481885E-01 -4.681471283891E-01
    116 F   8 O     3.054067802006E-01 -8.540472716259E-02  4.681471283891E-01
    117 F   8 O    -3.054067802006E-01  1.627403481885E-01 -3.908115073632E-01
    118 F   8 O    -4.464481444483E-01  8.540472716259E-02  3.908115073632E-01
    119 F   8 O    -1.627403481885E-01 -4.681471283891E-01  4.464481444483E-01
    120 F   8 O    -4.681471283891E-01  4.464481444483E-01 -1.627403481885E-01
    121 F   8 O     8.540472716259E-02  3.908115073632E-01 -4.464481444483E-01
    122 F   8 O     4.681471283891E-01  3.054067802006E-01 -8.540472716259E-02
    123 F   8 O    -8.540472716259E-02  4.681471283891E-01  3.054067802006E-01
    124 F   8 O    -3.908115073632E-01 -3.054067802006E-01  1.627403481885E-01
    125 F   8 O     1.627403481885E-01 -3.908115073632E-01 -3.054067802006E-01
    126 F   8 O     3.908115073632E-01 -4.464481444483E-01  8.540472716259E-02

 TRANSFORMATION MATRIX PRIMITIVE-CRYSTALLOGRAPHIC CELL
  0.0000  1.0000  1.0000  1.0000  0.0000  1.0000  1.0000  1.0000  0.0000

 *******************************************************************************
 CRYSTALLOGRAPHIC CELL (VOLUME=       5866.84836590)
         A              B              C           ALPHA      BETA       GAMMA 
    18.03578105    18.03578105    18.03578105    90.000000  90.000000  90.000000

 COORDINATES IN THE CRYSTALLOGRAPHIC CELL
     ATOM                 X/A                 Y/B                 Z/C    
 *******************************************************************************
      1 T 248 CD    5.211903772780E-17  2.500000000000E-01 -5.000000000000E-01
      2 F 248 CD   -5.000000000000E-01  2.500000000000E-01 -5.211903772780E-17
      3 F 248 CD   -5.000000000000E-01 -5.211903772780E-17  2.500000000000E-01
      4 T 248 CD    2.500000000000E-01 -5.000000000000E-01  0.000000000000E+00
      5 F 248 CD    2.500000000000E-01  0.000000000000E+00 -5.000000000000E-01
      6 F 248 CD    5.211903772780E-17 -5.000000000000E-01  2.500000000000E-01
      7 T   7 N    -3.359537750766E-02  2.973542002844E-01  3.861177075762E-01
      8 F   7 N     3.359537750766E-02 -2.973542002844E-01  3.861177075762E-01
      9 F   7 N    -3.359537750766E-02 -2.973542002844E-01 -3.861177075762E-01
     10 F   7 N     3.359537750766E-02  2.973542002844E-01 -3.861177075762E-01
     11 T   7 N     3.861177075762E-01 -3.359537750766E-02  2.973542002844E-01
     12 T   7 N     2.973542002844E-01  3.861177075762E-01 -3.359537750766E-02
     13 F   7 N    -3.861177075762E-01  3.359537750766E-02  2.973542002844E-01
     14 F   7 N    -2.973542002844E-01  3.861177075762E-01  3.359537750766E-02
     15 F   7 N     3.861177075762E-01  3.359537750766E-02 -2.973542002844E-01
     16 F   7 N    -2.973542002844E-01 -3.861177075762E-01 -3.359537750766E-02
     17 F   7 N    -3.861177075762E-01 -3.359537750766E-02 -2.973542002844E-01
     18 F   7 N     2.973542002844E-01 -3.861177075762E-01  3.359537750766E-02
     19 F   7 N     2.973542002844E-01 -3.359537750766E-02  3.861177075762E-01
     20 F   7 N    -2.973542002844E-01  3.359537750766E-02  3.861177075762E-01
     21 F   7 N    -2.973542002844E-01 -3.359537750766E-02 -3.861177075762E-01
     22 F   7 N     2.973542002844E-01  3.359537750766E-02 -3.861177075762E-01
     23 F   7 N    -3.359537750766E-02  3.861177075762E-01  2.973542002844E-01
     24 F   7 N     3.861177075762E-01  2.973542002844E-01 -3.359537750766E-02
     25 F   7 N     3.359537750766E-02 -3.861177075762E-01  2.973542002844E-01
     26 F   7 N     3.861177075762E-01 -2.973542002844E-01  3.359537750766E-02
     27 F   7 N     3.359537750766E-02  3.861177075762E-01 -2.973542002844E-01
     28 F   7 N    -3.861177075762E-01 -2.973542002844E-01 -3.359537750766E-02
     29 F   7 N    -3.359537750766E-02 -3.861177075762E-01 -2.973542002844E-01
     30 F   7 N    -3.861177075762E-01  2.973542002844E-01  3.359537750766E-02
     31 T   7 N    -4.525657308665E-01 -9.763503234323E-02 -9.763503234323E-02
     32 F   7 N     4.525657308665E-01  9.763503234323E-02 -9.763503234323E-02
     33 F   7 N    -4.525657308665E-01  9.763503234323E-02  9.763503234323E-02
     34 F   7 N     4.525657308665E-01 -9.763503234323E-02  9.763503234323E-02
     35 T   7 N    -9.763503234323E-02 -4.525657308665E-01 -9.763503234323E-02
     36 F   7 N    -9.763503234323E-02 -9.763503234323E-02 -4.525657308665E-01
     37 F   7 N     9.763503234323E-02  4.525657308665E-01 -9.763503234323E-02
     38 F   7 N     9.763503234323E-02 -9.763503234323E-02  4.525657308665E-01
     39 F   7 N    -9.763503234323E-02  4.525657308665E-01  9.763503234323E-02
     40 F   7 N     9.763503234323E-02  9.763503234323E-02 -4.525657308665E-01
     41 F   7 N     9.763503234323E-02 -4.525657308665E-01  9.763503234323E-02
     42 F   7 N    -9.763503234323E-02  9.763503234323E-02  4.525657308665E-01
     43 T   6 C    -6.909138068098E-03  3.623171897858E-01  3.623171897858E-01
     44 F   6 C     6.909138068098E-03 -3.623171897858E-01  3.623171897858E-01
     45 F   6 C    -6.909138068098E-03 -3.623171897858E-01 -3.623171897858E-01
     46 F   6 C     6.909138068098E-03  3.623171897858E-01 -3.623171897858E-01
     47 T   6 C     3.623171897858E-01 -6.909138068098E-03  3.623171897858E-01
     48 F   6 C     3.623171897858E-01  3.623171897858E-01 -6.909138068098E-03
     49 F   6 C    -3.623171897858E-01  6.909138068098E-03  3.623171897858E-01
     50 F   6 C    -3.623171897858E-01  3.623171897858E-01  6.909138068098E-03
     51 F   6 C     3.623171897858E-01  6.909138068098E-03 -3.623171897858E-01
     52 F   6 C    -3.623171897858E-01 -3.623171897858E-01 -6.909138068098E-03
     53 F   6 C    -3.623171897858E-01 -6.909138068098E-03 -3.623171897858E-01
     54 F   6 C     3.623171897858E-01 -3.623171897858E-01  6.909138068098E-03
     55 T   6 C    -8.167865008870E-02  2.776589420006E-01  3.323217174701E-01
     56 F   6 C     8.167865008870E-02 -2.776589420006E-01  3.323217174701E-01
     57 F   6 C    -8.167865008870E-02 -2.776589420006E-01 -3.323217174701E-01
     58 F   6 C     8.167865008870E-02  2.776589420006E-01 -3.323217174701E-01
     59 T   6 C     3.323217174701E-01 -8.167865008870E-02  2.776589420006E-01
     60 T   6 C     2.776589420006E-01  3.323217174701E-01 -8.167865008870E-02
     61 F   6 C    -3.323217174701E-01  8.167865008870E-02  2.776589420006E-01
     62 F   6 C    -2.776589420006E-01  3.323217174701E-01  8.167865008870E-02
     63 F   6 C     3.323217174701E-01  8.167865008870E-02 -2.776589420006E-01
     64 F   6 C    -2.776589420006E-01 -3.323217174701E-01 -8.167865008870E-02
     65 F   6 C    -3.323217174701E-01 -8.167865008870E-02 -2.776589420006E-01
     66 F   6 C     2.776589420006E-01 -3.323217174701E-01  8.167865008870E-02
     67 F   6 C     2.776589420006E-01 -8.167865008870E-02  3.323217174701E-01
     68 F   6 C    -2.776589420006E-01  8.167865008870E-02  3.323217174701E-01
     69 F   6 C    -2.776589420006E-01 -8.167865008870E-02 -3.323217174701E-01
     70 F   6 C     2.776589420006E-01  8.167865008870E-02 -3.323217174701E-01
     71 F   6 C    -8.167865008870E-02  3.323217174701E-01  2.776589420006E-01
     72 F   6 C     3.323217174701E-01  2.776589420006E-01 -8.167865008870E-02
     73 F   6 C     8.167865008870E-02 -3.323217174701E-01  2.776589420006E-01
     74 F   6 C     3.323217174701E-01 -2.776589420006E-01  8.167865008870E-02
     75 F   6 C     8.167865008870E-02  3.323217174701E-01 -2.776589420006E-01
     76 F   6 C    -3.323217174701E-01 -2.776589420006E-01 -8.167865008870E-02
     77 F   6 C    -8.167865008870E-02 -3.323217174701E-01 -2.776589420006E-01
     78 F   6 C    -3.323217174701E-01  2.776589420006E-01  8.167865008870E-02
     79 T   1 H    -1.124621224437E-01  2.263670612040E-01  3.350168223238E-01
     80 F   1 H     1.124621224437E-01 -2.263670612040E-01  3.350168223238E-01
     81 F   1 H    -1.124621224437E-01 -2.263670612040E-01 -3.350168223238E-01
     82 F   1 H     1.124621224437E-01  2.263670612040E-01 -3.350168223238E-01
     83 T   1 H     3.350168223238E-01 -1.124621224437E-01  2.263670612040E-01
     84 T   1 H     2.263670612040E-01  3.350168223238E-01 -1.124621224437E-01
     85 F   1 H    -3.350168223238E-01  1.124621224437E-01  2.263670612040E-01
     86 F   1 H    -2.263670612040E-01  3.350168223238E-01  1.124621224437E-01
     87 F   1 H     3.350168223238E-01  1.124621224437E-01 -2.263670612040E-01
     88 F   1 H    -2.263670612040E-01 -3.350168223238E-01 -1.124621224437E-01
     89 F   1 H    -3.350168223238E-01 -1.124621224437E-01 -2.263670612040E-01
     90 F   1 H     2.263670612040E-01 -3.350168223238E-01  1.124621224437E-01
     91 F   1 H     2.263670612040E-01 -1.124621224437E-01  3.350168223238E-01
     92 F   1 H    -2.263670612040E-01  1.124621224437E-01  3.350168223238E-01
     93 F   1 H    -2.263670612040E-01 -1.124621224437E-01 -3.350168223238E-01
     94 F   1 H     2.263670612040E-01  1.124621224437E-01 -3.350168223238E-01
     95 F   1 H    -1.124621224437E-01  3.350168223238E-01  2.263670612040E-01
     96 F   1 H     3.350168223238E-01  2.263670612040E-01 -1.124621224437E-01
     97 F   1 H     1.124621224437E-01 -3.350168223238E-01  2.263670612040E-01
     98 F   1 H     3.350168223238E-01 -2.263670612040E-01  1.124621224437E-01
     99 F   1 H     1.124621224437E-01  3.350168223238E-01 -2.263670612040E-01
    100 F   1 H    -3.350168223238E-01 -2.263670612040E-01 -1.124621224437E-01
    101 F   1 H    -1.124621224437E-01 -3.350168223238E-01 -2.263670612040E-01
    102 F   1 H    -3.350168223238E-01  2.263670612040E-01  1.124621224437E-01
    103 T   8 O    -4.294793178761E-01 -3.866781051295E-02 -1.240725376755E-01
    104 F   8 O     4.294793178761E-01  3.866781051295E-02 -1.240725376755E-01
    105 F   8 O    -4.294793178761E-01  3.866781051295E-02  1.240725376755E-01
    106 F   8 O     4.294793178761E-01 -3.866781051295E-02  1.240725376755E-01
    107 T   8 O    -1.240725376755E-01 -4.294793178761E-01 -3.866781051295E-02
    108 T   8 O    -3.866781051295E-02 -1.240725376755E-01 -4.294793178761E-01
    109 F   8 O     1.240725376755E-01  4.294793178761E-01 -3.866781051295E-02
    110 F   8 O     3.866781051295E-02 -1.240725376755E-01  4.294793178761E-01
    111 F   8 O    -1.240725376755E-01  4.294793178761E-01  3.866781051295E-02
    112 F   8 O     3.866781051295E-02  1.240725376755E-01 -4.294793178761E-01
    113 F   8 O     1.240725376755E-01 -4.294793178761E-01  3.866781051295E-02
    114 F   8 O    -3.866781051295E-02  1.240725376755E-01  4.294793178761E-01
    115 F   8 O    -3.866781051295E-02 -4.294793178761E-01 -1.240725376755E-01
    116 F   8 O     3.866781051295E-02  4.294793178761E-01 -1.240725376755E-01
    117 F   8 O     3.866781051295E-02 -4.294793178761E-01  1.240725376755E-01
    118 F   8 O    -3.866781051295E-02  4.294793178761E-01  1.240725376755E-01
    119 F   8 O    -4.294793178761E-01 -1.240725376755E-01 -3.866781051295E-02
    120 F   8 O    -1.240725376755E-01 -3.866781051295E-02 -4.294793178761E-01
    121 F   8 O     4.294793178761E-01  1.240725376755E-01 -3.866781051295E-02
    122 F   8 O    -1.240725376755E-01  3.866781051295E-02  4.294793178761E-01
    123 F   8 O     4.294793178761E-01 -1.240725376755E-01  3.866781051295E-02
    124 F   8 O     1.240725376755E-01  3.866781051295E-02 -4.294793178761E-01
    125 F   8 O    -4.294793178761E-01  1.240725376755E-01  3.866781051295E-02
    126 F   8 O     1.240725376755E-01 -3.866781051295E-02  4.294793178761E-01

 T = ATOM BELONGING TO THE ASYMMETRIC UNIT

 *******************************************************************************
 * CELL DEFORMATION
 *******************************************************************************

    ELASTIC STRAIN MATRIX (ADIMENSIONAL)

    1   -0.0150000000    0.0000000000    0.0000000000
    2    0.0000000000    0.0000000000    0.0000000000
    3    0.0000000000    0.0000000000    0.0000000000

 LATTICE PARAMETERS (ANGSTROMS AND DEGREES) OF
 (1) ORIGINAL PRIMITIVE CELL
 (2) ORIGINAL CRYSTALLOGRAPHIC CELL
 (3) DEFORMED PRIMITIVE CELL
 (4) DEFORMED CRYSTALLOGRAPHIC CELL

            A           B           C        ALPHA       BETA        GAMMA         VOL
 (1)   15.619445   15.619445   15.619445  109.471221  109.471221  109.471221 2933.424183
 (2)   18.035781   18.035781   18.035781   90.000000   90.000000   90.000000 5866.848366
 (3)   15.541740   15.541740   15.541740  110.285563  109.065590  109.065590 2889.422820
 (4)   17.765244   18.035781   18.035781   90.000000   90.000000   90.000000 5778.845640

 * CELL DEFORMATION COMPLETE - NO. OF SYMMOPS   8
 *******************************************************************************
 LATTICE PARAMETERS (ANGSTROMS AND DEGREES) - BOHR = 0.5291772083 ANGSTROM
 PRIMITIVE CELL - CENTRING CODE 6/1 VOLUME=  2889.422820 - DENSITY  1.165 g/cm^3
         A              B              C           ALPHA      BETA       GAMMA 
    15.54173979    15.54173979    15.54173979   110.285563 109.065590 109.065590
 *******************************************************************************
 ATOMS IN THE ASYMMETRIC UNIT   18 - ATOMS IN THE UNIT CELL:  126
     ATOM                 X/A                 Y/B                 Z/C    
 *******************************************************************************
      1 T 248 CD   -2.500000000000E-01 -5.000000000000E-01  2.500000000000E-01
      2 F 248 CD    2.500000000000E-01  5.000000000000E-01 -2.500000000000E-01
      3 F 248 CD    2.500000000000E-01 -2.500000000000E-01 -5.000000000000E-01
      4 T 248 CD   -5.000000000000E-01  2.500000000000E-01 -2.500000000000E-01
      5 F 248 CD   -5.000000000000E-01 -2.500000000000E-01  2.500000000000E-01
      6 F 248 CD   -2.500000000000E-01  2.500000000000E-01 -5.000000000000E-01
      7 T   7 N    -3.165280921394E-01  3.525223300685E-01  2.637588227767E-01
      8 F   7 N     8.876350729175E-02  4.197130850838E-01 -2.637588227767E-01
      9 F   7 N     3.165280921394E-01 -4.197130850838E-01 -3.309495777921E-01
     10 F   7 N    -8.876350729175E-02 -3.525223300685E-01  3.309495777921E-01
     11 T   7 N     2.637588227767E-01 -3.165280921394E-01  3.525223300685E-01
     12 T   7 N     3.525223300685E-01  2.637588227767E-01 -3.165280921394E-01
     13 F   7 N     3.309495777921E-01 -8.876350729175E-02 -3.525223300685E-01
     14 F   7 N     4.197130850838E-01 -2.637588227767E-01  8.876350729175E-02
     15 F   7 N    -2.637588227767E-01  8.876350729175E-02  4.197130850838E-01
     16 F   7 N    -4.197130850838E-01 -3.309495777921E-01  3.165280921394E-01
     17 F   7 N    -3.309495777921E-01  3.165280921394E-01 -4.197130850838E-01
     18 F   7 N    -3.525223300685E-01  3.309495777921E-01 -8.876350729175E-02
     19 F   7 N     3.525223300685E-01 -3.165280921394E-01  2.637588227767E-01
     20 F   7 N     4.197130850838E-01  8.876350729175E-02 -2.637588227767E-01
     21 F   7 N    -4.197130850838E-01  3.165280921394E-01 -3.309495777921E-01
     22 F   7 N    -3.525223300685E-01 -8.876350729175E-02  3.309495777921E-01
     23 F   7 N    -3.165280921394E-01  2.637588227767E-01  3.525223300685E-01
     24 F   7 N     2.637588227767E-01  3.525223300685E-01 -3.165280921394E-01
     25 F   7 N    -8.876350729175E-02  3.309495777921E-01 -3.525223300685E-01
     26 F   7 N    -2.637588227767E-01  4.197130850838E-01  8.876350729175E-02
     27 F   7 N     8.876350729175E-02 -2.637588227767E-01  4.197130850838E-01
     28 F   7 N    -3.309495777921E-01 -4.197130850838E-01  3.165280921394E-01
     29 F   7 N     3.165280921394E-01 -3.309495777921E-01 -4.197130850838E-01
     30 F   7 N     3.309495777921E-01 -3.525223300685E-01 -8.876350729175E-02
     31 T   7 N    -1.952700646865E-01  4.497992367902E-01  4.497992367902E-01
     32 F   7 N     0.000000000000E+00  3.549306985233E-01 -4.497992367902E-01
     33 F   7 N     1.952700646865E-01 -3.549306985233E-01 -3.549306985233E-01
     34 F   7 N     0.000000000000E+00 -4.497992367902E-01  3.549306985233E-01
     35 T   7 N     4.497992367902E-01 -1.952700646865E-01  4.497992367902E-01
     36 F   7 N     4.497992367902E-01  4.497992367902E-01 -1.952700646865E-01
     37 F   7 N     3.549306985233E-01 -4.163336342344E-17 -4.497992367902E-01
     38 F   7 N     3.549306985233E-01 -4.497992367902E-01 -4.063530078974E-17
     39 F   7 N    -4.497992367902E-01 -6.938893903907E-17  3.549306985233E-01
     40 F   7 N    -3.549306985233E-01 -3.549306985233E-01  1.952700646865E-01
     41 F   7 N    -3.549306985233E-01  1.952700646865E-01 -3.549306985233E-01
     42 F   7 N    -4.497992367902E-01  3.549306985233E-01 -6.839087640536E-17
     43 T   6 C    -2.753656204285E-01  3.554080517177E-01  3.554080517177E-01
     44 F   6 C     0.000000000000E+00  3.692263278539E-01 -3.554080517177E-01
     45 F   6 C     2.753656204285E-01 -3.692263278539E-01 -3.692263278539E-01
     46 F   6 C     0.000000000000E+00 -3.554080517177E-01  3.692263278539E-01
     47 T   6 C     3.554080517177E-01 -2.753656204285E-01  3.554080517177E-01
     48 F   6 C     3.554080517177E-01  3.554080517177E-01 -2.753656204285E-01
     49 F   6 C     3.692263278539E-01  0.000000000000E+00 -3.554080517177E-01
     50 F   6 C     3.692263278539E-01 -3.554080517177E-01 -4.084961342456E-19
     51 F   6 C    -3.554080517177E-01  0.000000000000E+00  3.692263278539E-01
     52 F   6 C    -3.692263278539E-01 -3.692263278539E-01  2.753656204285E-01
     53 F   6 C    -3.692263278539E-01  2.753656204285E-01 -3.692263278539E-01
     54 F   6 C    -3.554080517177E-01  3.692263278539E-01 -4.084961342456E-19
     55 T   6 C    -3.900193405293E-01  2.506430673814E-01  1.959802919118E-01
     56 F   6 C     5.466277546955E-02  4.140003675588E-01 -1.959802919118E-01
     57 F   6 C     3.900193405293E-01 -4.140003675588E-01 -3.593375920893E-01
     58 F   6 C    -5.466277546955E-02 -2.506430673814E-01  3.593375920893E-01
     59 T   6 C     1.959802919118E-01 -3.900193405293E-01  2.506430673814E-01
     60 T   6 C     2.506430673814E-01  1.959802919118E-01 -3.900193405293E-01
     61 F   6 C     3.593375920893E-01 -5.466277546955E-02 -2.506430673814E-01
     62 F   6 C     4.140003675588E-01 -1.959802919118E-01  5.466277546955E-02
     63 F   6 C    -1.959802919118E-01  5.466277546955E-02  4.140003675588E-01
     64 F   6 C    -4.140003675588E-01 -3.593375920893E-01  3.900193405293E-01
     65 F   6 C    -3.593375920893E-01  3.900193405293E-01 -4.140003675588E-01
     66 F   6 C    -2.506430673814E-01  3.593375920893E-01 -5.466277546955E-02
     67 F   6 C     2.506430673814E-01 -3.900193405293E-01  1.959802919118E-01
     68 F   6 C     4.140003675588E-01  5.466277546955E-02 -1.959802919118E-01
     69 F   6 C    -4.140003675588E-01  3.900193405293E-01 -3.593375920893E-01
     70 F   6 C    -2.506430673814E-01 -5.466277546955E-02  3.593375920893E-01
     71 F   6 C    -3.900193405293E-01  1.959802919118E-01  2.506430673814E-01
     72 F   6 C     1.959802919118E-01  2.506430673814E-01 -3.900193405293E-01
     73 F   6 C    -5.466277546955E-02  3.593375920893E-01 -2.506430673814E-01
     74 F   6 C    -1.959802919118E-01  4.140003675588E-01  5.466277546955E-02
     75 F   6 C     5.466277546955E-02 -1.959802919118E-01  4.140003675588E-01
     76 F   6 C    -3.593375920893E-01 -4.140003675588E-01  3.900193405293E-01
     77 F   6 C     3.900193405293E-01 -3.593375920893E-01 -4.140003675588E-01
     78 F   6 C     3.593375920893E-01 -2.506430673814E-01 -5.466277546955E-02
     79 T   1 H    -4.386161164722E-01  2.225546998801E-01  1.139049387603E-01
     80 F   1 H     1.086497611198E-01  4.474789447675E-01 -1.139049387603E-01
     81 F   1 H     4.386161164722E-01 -4.474789447675E-01 -3.388291836477E-01
     82 F   1 H    -1.086497611198E-01 -2.225546998801E-01  3.388291836477E-01
     83 T   1 H     1.139049387603E-01 -4.386161164722E-01  2.225546998801E-01
     84 T   1 H     2.225546998801E-01  1.139049387603E-01 -4.386161164722E-01
     85 F   1 H     3.388291836477E-01 -1.086497611198E-01 -2.225546998801E-01
     86 F   1 H     4.474789447675E-01 -1.139049387603E-01  1.086497611198E-01
     87 F   1 H    -1.139049387603E-01  1.086497611198E-01  4.474789447675E-01
     88 F   1 H    -4.474789447675E-01 -3.388291836477E-01  4.386161164722E-01
     89 F   1 H    -3.388291836477E-01  4.386161164722E-01 -4.474789447675E-01
     90 F   1 H    -2.225546998801E-01  3.388291836477E-01 -1.086497611198E-01
     91 F   1 H     2.225546998801E-01 -4.386161164722E-01  1.139049387603E-01
     92 F   1 H     4.474789447675E-01  1.086497611198E-01 -1.139049387603E-01
     93 F   1 H    -4.474789447675E-01  4.386161164722E-01 -3.388291836477E-01
     94 F   1 H    -2.225546998801E-01 -1.086497611198E-01  3.388291836477E-01
     95 F   1 H    -4.386161164722E-01  1.139049387603E-01  2.225546998801E-01
     96 F   1 H     1.139049387603E-01  2.225546998801E-01 -4.386161164722E-01
     97 F   1 H    -1.086497611198E-01  3.388291836477E-01 -2.225546998801E-01
     98 F   1 H    -1.139049387603E-01  4.474789447675E-01  1.086497611198E-01
     99 F   1 H     1.086497611198E-01 -1.139049387603E-01  4.474789447675E-01
    100 F   1 H    -3.388291836477E-01 -4.474789447675E-01  4.386161164722E-01
    101 F   1 H     4.386161164722E-01 -3.388291836477E-01 -4.474789447675E-01
    102 F   1 H     3.388291836477E-01 -2.225546998801E-01 -1.086497611198E-01
    103 T   8 O    -1.627403481885E-01  4.464481444483E-01 -4.681471283891E-01
    104 F   8 O    -8.540472716259E-02  3.054067802006E-01  4.681471283891E-01
    105 F   8 O     1.627403481885E-01 -3.054067802006E-01 -3.908115073632E-01
    106 F   8 O     8.540472716259E-02 -4.464481444483E-01  3.908115073632E-01
    107 T   8 O    -4.681471283891E-01 -1.627403481885E-01  4.464481444483E-01
    108 T   8 O     4.464481444483E-01 -4.681471283891E-01 -1.627403481885E-01
    109 F   8 O     3.908115073632E-01  8.540472716259E-02 -4.464481444483E-01
    110 F   8 O     3.054067802006E-01  4.681471283891E-01 -8.540472716259E-02
    111 F   8 O     4.681471283891E-01 -8.540472716259E-02  3.054067802006E-01
    112 F   8 O    -3.054067802006E-01 -3.908115073632E-01  1.627403481885E-01
    113 F   8 O    -3.908115073632E-01  1.627403481885E-01 -3.054067802006E-01
    114 F   8 O    -4.464481444483E-01  3.908115073632E-01  8.540472716259E-02
    115 F   8 O     4.464481444483E-01 -1.627403481885E-01 -4.681471283891E-01
    116 F   8 O     3.054067802006E-01 -8.540472716259E-02  4.681471283891E-01
    117 F   8 O    -3.054067802006E-01  1.627403481885E-01 -3.908115073632E-01
    118 F   8 O    -4.464481444483E-01  8.540472716259E-02  3.908115073632E-01
    119 F   8 O    -1.627403481885E-01 -4.681471283891E-01  4.464481444483E-01
    120 F   8 O    -4.681471283891E-01  4.464481444483E-01 -1.627403481885E-01
    121 F   8 O     8.540472716259E-02  3.908115073632E-01 -4.464481444483E-01
    122 F   8 O     4.681471283891E-01  3.054067802006E-01 -8.540472716259E-02
    123 F   8 O    -8.540472716259E-02  4.681471283891E-01  3.054067802006E-01
    124 F   8 O    -3.908115073632E-01 -3.054067802006E-01  1.627403481885E-01
    125 F   8 O     1.627403481885E-01 -3.908115073632E-01 -3.054067802006E-01
    126 F   8 O     3.908115073632E-01 -4.464481444483E-01  8.540472716259E-02

 TRANSFORMATION MATRIX PRIMITIVE-CRYSTALLOGRAPHIC CELL
  0.0000  1.0000  1.0000  1.0000  0.0000  1.0000  1.0000  1.0000  0.0000

 *******************************************************************************
 CRYSTALLOGRAPHIC CELL (VOLUME=       5778.84564041)
         A              B              C           ALPHA      BETA       GAMMA 
    17.76524434    18.03578105    18.03578105    90.000000  90.000000  90.000000

 COORDINATES IN THE CRYSTALLOGRAPHIC CELL
     ATOM                 X/A                 Y/B                 Z/C    
 *******************************************************************************
      1 T 248 CD    6.620816240579E-17  2.500000000000E-01 -5.000000000000E-01
      2 F 248 CD   -5.000000000000E-01  2.500000000000E-01 -5.211903772780E-17
      3 F 248 CD   -5.000000000000E-01 -5.211903772780E-17  2.500000000000E-01
      4 T 248 CD    2.500000000000E-01 -5.000000000000E-01  0.000000000000E+00
      5 F 248 CD    2.500000000000E-01  0.000000000000E+00 -5.000000000000E-01
      6 F 248 CD    6.620816240579E-17 -5.000000000000E-01  2.500000000000E-01
      7 T   7 N    -3.359537750766E-02  2.973542002844E-01  3.861177075762E-01
      8 F   7 N     3.359537750766E-02 -2.973542002844E-01  3.861177075762E-01
      9 F   7 N    -3.359537750766E-02 -2.973542002844E-01 -3.861177075762E-01
     10 F   7 N     3.359537750766E-02  2.973542002844E-01 -3.861177075762E-01
     11 T   7 N     3.861177075762E-01 -3.359537750766E-02  2.973542002844E-01
     12 T   7 N     2.973542002844E-01  3.861177075762E-01 -3.359537750766E-02
     13 F   7 N    -3.861177075762E-01  3.359537750766E-02  2.973542002844E-01
     14 F   7 N    -2.973542002844E-01  3.861177075762E-01  3.359537750766E-02
     15 F   7 N     3.861177075762E-01  3.359537750766E-02 -2.973542002844E-01
     16 F   7 N    -2.973542002844E-01 -3.861177075762E-01 -3.359537750766E-02
     17 F   7 N    -3.861177075762E-01 -3.359537750766E-02 -2.973542002844E-01
     18 F   7 N     2.973542002844E-01 -3.861177075762E-01  3.359537750766E-02
     19 F   7 N     2.973542002844E-01 -3.359537750766E-02  3.861177075762E-01
     20 F   7 N    -2.973542002844E-01  3.359537750766E-02  3.861177075762E-01
     21 F   7 N    -2.973542002844E-01 -3.359537750766E-02 -3.861177075762E-01
     22 F   7 N     2.973542002844E-01  3.359537750766E-02 -3.861177075762E-01
     23 F   7 N    -3.359537750766E-02  3.861177075762E-01  2.973542002844E-01
     24 F   7 N     3.861177075762E-01  2.973542002844E-01 -3.359537750766E-02
     25 F   7 N     3.359537750766E-02 -3.861177075762E-01  2.973542002844E-01
     26 F   7 N     3.861177075762E-01 -2.973542002844E-01  3.359537750766E-02
     27 F   7 N     3.359537750766E-02  3.861177075762E-01 -2.973542002844E-01
     28 F   7 N    -3.861177075762E-01 -2.973542002844E-01 -3.359537750766E-02
     29 F   7 N    -3.359537750766E-02 -3.861177075762E-01 -2.973542002844E-01
     30 F   7 N    -3.861177075762E-01  2.973542002844E-01  3.359537750766E-02
     31 T   7 N    -4.525657308665E-01 -9.763503234323E-02 -9.763503234323E-02
     32 F   7 N     4.525657308665E-01  9.763503234323E-02 -9.763503234323E-02
     33 F   7 N    -4.525657308665E-01  9.763503234323E-02  9.763503234323E-02
     34 F   7 N     4.525657308665E-01 -9.763503234323E-02  9.763503234323E-02
     35 T   7 N    -9.763503234323E-02 -4.525657308665E-01 -9.763503234323E-02
     36 F   7 N    -9.763503234323E-02 -9.763503234323E-02 -4.525657308665E-01
     37 F   7 N     9.763503234323E-02  4.525657308665E-01 -9.763503234323E-02
     38 F   7 N     9.763503234323E-02 -9.763503234323E-02  4.525657308665E-01
     39 F   7 N    -9.763503234323E-02  4.525657308665E-01  9.763503234323E-02
     40 F   7 N     9.763503234323E-02  9.763503234323E-02 -4.525657308665E-01
     41 F   7 N     9.763503234323E-02 -4.525657308665E-01  9.763503234323E-02
     42 F   7 N    -9.763503234323E-02  9.763503234323E-02  4.525657308665E-01
     43 T   6 C    -6.909138068098E-03  3.623171897858E-01  3.623171897858E-01
     44 F   6 C     6.909138068098E-03 -3.623171897858E-01  3.623171897858E-01
     45 F   6 C    -6.909138068098E-03 -3.623171897858E-01 -3.623171897858E-01
     46 F   6 C     6.909138068098E-03  3.623171897858E-01 -3.623171897858E-01
     47 T   6 C     3.623171897858E-01 -6.909138068098E-03  3.623171897858E-01
     48 F   6 C     3.623171897858E-01  3.623171897858E-01 -6.909138068098E-03
     49 F   6 C    -3.623171897858E-01  6.909138068098E-03  3.623171897858E-01
     50 F   6 C    -3.623171897858E-01  3.623171897858E-01  6.909138068098E-03
     51 F   6 C     3.623171897858E-01  6.909138068098E-03 -3.623171897858E-01
     52 F   6 C    -3.623171897858E-01 -3.623171897858E-01 -6.909138068098E-03
     53 F   6 C    -3.623171897858E-01 -6.909138068098E-03 -3.623171897858E-01
     54 F   6 C     3.623171897858E-01 -3.623171897858E-01  6.909138068098E-03
     55 T   6 C    -8.167865008870E-02  2.776589420006E-01  3.323217174701E-01
     56 F   6 C     8.167865008870E-02 -2.776589420006E-01  3.323217174701E-01
     57 F   6 C    -8.167865008870E-02 -2.776589420006E-01 -3.323217174701E-01
     58 F   6 C     8.167865008870E-02  2.776589420006E-01 -3.323217174701E-01
     59 T   6 C     3.323217174701E-01 -8.167865008870E-02  2.776589420006E-01
     60 T   6 C     2.776589420006E-01  3.323217174701E-01 -8.167865008870E-02
     61 F   6 C    -3.323217174701E-01  8.167865008870E-02  2.776589420006E-01
     62 F   6 C    -2.776589420006E-01  3.323217174701E-01  8.167865008870E-02
     63 F   6 C     3.323217174701E-01  8.167865008870E-02 -2.776589420006E-01
     64 F   6 C    -2.776589420006E-01 -3.323217174701E-01 -8.167865008870E-02
     65 F   6 C    -3.323217174701E-01 -8.167865008870E-02 -2.776589420006E-01
     66 F   6 C     2.776589420006E-01 -3.323217174701E-01  8.167865008870E-02
     67 F   6 C     2.776589420006E-01 -8.167865008870E-02  3.323217174701E-01
     68 F   6 C    -2.776589420006E-01  8.167865008870E-02  3.323217174701E-01
     69 F   6 C    -2.776589420006E-01 -8.167865008870E-02 -3.323217174701E-01
     70 F   6 C     2.776589420006E-01  8.167865008870E-02 -3.323217174701E-01
     71 F   6 C    -8.167865008870E-02  3.323217174701E-01  2.776589420006E-01
     72 F   6 C     3.323217174701E-01  2.776589420006E-01 -8.167865008870E-02
     73 F   6 C     8.167865008870E-02 -3.323217174701E-01  2.776589420006E-01
     74 F   6 C     3.323217174701E-01 -2.776589420006E-01  8.167865008870E-02
     75 F   6 C     8.167865008870E-02  3.323217174701E-01 -2.776589420006E-01
     76 F   6 C    -3.323217174701E-01 -2.776589420006E-01 -8.167865008870E-02
     77 F   6 C    -8.167865008870E-02 -3.323217174701E-01 -2.776589420006E-01
     78 F   6 C    -3.323217174701E-01  2.776589420006E-01  8.167865008870E-02
     79 T   1 H    -1.124621224437E-01  2.263670612040E-01  3.350168223238E-01
     80 F   1 H     1.124621224437E-01 -2.263670612040E-01  3.350168223238E-01
     81 F   1 H    -1.124621224437E-01 -2.263670612040E-01 -3.350168223238E-01
     82 F   1 H     1.124621224437E-01  2.263670612040E-01 -3.350168223238E-01
     83 T   1 H     3.350168223238E-01 -1.124621224437E-01  2.263670612040E-01
     84 T   1 H     2.263670612040E-01  3.350168223238E-01 -1.124621224437E-01
     85 F   1 H    -3.350168223238E-01  1.124621224437E-01  2.263670612040E-01
     86 F   1 H    -2.263670612040E-01  3.350168223238E-01  1.124621224437E-01
     87 F   1 H     3.350168223238E-01  1.124621224437E-01 -2.263670612040E-01
     88 F   1 H    -2.263670612040E-01 -3.350168223238E-01 -1.124621224437E-01
     89 F   1 H    -3.350168223238E-01 -1.124621224437E-01 -2.263670612040E-01
     90 F   1 H     2.263670612040E-01 -3.350168223238E-01  1.124621224437E-01
     91 F   1 H     2.263670612040E-01 -1.124621224437E-01  3.350168223238E-01
     92 F   1 H    -2.263670612040E-01  1.124621224437E-01  3.350168223238E-01
     93 F   1 H    -2.263670612040E-01 -1.124621224437E-01 -3.350168223238E-01
     94 F   1 H     2.263670612040E-01  1.124621224437E-01 -3.350168223238E-01
     95 F   1 H    -1.124621224437E-01  3.350168223238E-01  2.263670612040E-01
     96 F   1 H     3.350168223238E-01  2.263670612040E-01 -1.124621224437E-01
     97 F   1 H     1.124621224437E-01 -3.350168223238E-01  2.263670612040E-01
     98 F   1 H     3.350168223238E-01 -2.263670612040E-01  1.124621224437E-01
     99 F   1 H     1.124621224437E-01  3.350168223238E-01 -2.263670612040E-01
    100 F   1 H    -3.350168223238E-01 -2.263670612040E-01 -1.124621224437E-01
    101 F   1 H    -1.124621224437E-01 -3.350168223238E-01 -2.263670612040E-01
    102 F   1 H    -3.350168223238E-01  2.263670612040E-01  1.124621224437E-01
    103 T   8 O    -4.294793178761E-01 -3.866781051295E-02 -1.240725376755E-01
    104 F   8 O     4.294793178761E-01  3.866781051295E-02 -1.240725376755E-01
    105 F   8 O    -4.294793178761E-01  3.866781051295E-02  1.240725376755E-01
    106 F   8 O     4.294793178761E-01 -3.866781051295E-02  1.240725376755E-01
    107 T   8 O    -1.240725376755E-01 -4.294793178761E-01 -3.866781051295E-02
    108 T   8 O    -3.866781051295E-02 -1.240725376755E-01 -4.294793178761E-01
    109 F   8 O     1.240725376755E-01  4.294793178761E-01 -3.866781051295E-02
    110 F   8 O     3.866781051295E-02 -1.240725376755E-01  4.294793178761E-01
    111 F   8 O    -1.240725376755E-01  4.294793178761E-01  3.866781051295E-02
    112 F   8 O     3.866781051295E-02  1.240725376755E-01 -4.294793178761E-01
    113 F   8 O     1.240725376755E-01 -4.294793178761E-01  3.866781051295E-02
    114 F   8 O    -3.866781051295E-02  1.240725376755E-01  4.294793178761E-01
    115 F   8 O    -3.866781051295E-02 -4.294793178761E-01 -1.240725376755E-01
    116 F   8 O     3.866781051295E-02  4.294793178761E-01 -1.240725376755E-01
    117 F   8 O     3.866781051295E-02 -4.294793178761E-01  1.240725376755E-01
    118 F   8 O    -3.866781051295E-02  4.294793178761E-01  1.240725376755E-01
    119 F   8 O    -4.294793178761E-01 -1.240725376755E-01 -3.866781051295E-02
    120 F   8 O    -1.240725376755E-01 -3.866781051295E-02 -4.294793178761E-01
    121 F   8 O     4.294793178761E-01  1.240725376755E-01 -3.866781051295E-02
    122 F   8 O    -1.240725376755E-01  3.866781051295E-02  4.294793178761E-01
    123 F   8 O     4.294793178761E-01 -1.240725376755E-01  3.866781051295E-02
    124 F   8 O     1.240725376755E-01  3.866781051295E-02 -4.294793178761E-01
    125 F   8 O    -4.294793178761E-01  1.240725376755E-01  3.866781051295E-02
    126 F   8 O     1.240725376755E-01 -3.866781051295E-02  4.294793178761E-01

 T = ATOM BELONGING TO THE ASYMMETRIC UNIT

 ****    8 SYMMOPS - TRANSLATORS IN FRACTIONAL UNITS
 **** MATRICES AND TRANSLATORS IN THE CRYSTALLOGRAPHIC REFERENCE FRAME
   V INV                    ROTATION MATRICES                   TRANSLATORS
   1   1  1.00  0.00  0.00  0.00  1.00  0.00  0.00  0.00  1.00  0.00  0.00  0.00
   2   2  0.00  1.00 -1.00  1.00  0.00 -1.00 -0.00 -0.00 -1.00  0.00  0.00  0.00
   3   3 -1.00  0.00  0.00 -1.00 -0.00  1.00 -1.00  1.00 -0.00  0.00  0.00  0.00
   4   4  0.00 -1.00  1.00 -0.00 -1.00  0.00  1.00 -1.00 -0.00  0.00  0.00  0.00
   5   5  1.00  0.00  0.00  0.00 -0.00  1.00 -0.00  1.00 -0.00  0.00  0.00  0.00
   6   7  0.00 -1.00  1.00  1.00 -1.00  0.00 -0.00 -1.00 -0.00  0.00  0.00  0.00
   7   6  0.00  1.00 -1.00 -0.00  0.00 -1.00  1.00 -0.00 -1.00  0.00  0.00  0.00
   8   8 -1.00  0.00  0.00 -1.00  1.00 -0.00 -1.00 -0.00  1.00  0.00  0.00  0.00

 DIRECT LATTICE VECTORS CARTESIAN COMPONENTS (ANGSTROM)
          X                    Y                    Z
  -0.888262216923E+01   0.901789052714E+01   0.901789052714E+01
   0.888262216923E+01  -0.901789052714E+01   0.901789052714E+01
   0.888262216923E+01   0.901789052714E+01  -0.901789052714E+01


 CARTESIAN COORDINATES - PRIMITIVE CELL
 *******************************************************************************
 *      ATOM          X(ANGSTROM)         Y(ANGSTROM)         Z(ANGSTROM)
 *******************************************************************************
    1   248 CD    1.176204182340E-15 -1.352683579071E+01  9.017890527140E+00
    2   248 CD    8.882622169233E+00 -1.352683579071E+01 -9.400075532184E-16
    3   248 CD    8.882622169233E+00 -9.400075532184E-16 -1.352683579071E+01
    4   248 CD   -1.332393325385E+01  9.017890527140E+00  0.000000000000E+00
    5   248 CD   -1.332393325385E+01  0.000000000000E+00  9.017890527140E+00
    6   248 CD    1.176204182340E-15  9.017890527140E+00 -1.352683579071E+01
    7     7 N    -5.968300900665E-01  5.363015251900E+00  6.963934435024E+00
    8     7 N     5.968300900665E-01 -5.363015251900E+00  6.963934435024E+00
    9     7 N    -5.968300900665E-01 -5.363015251900E+00 -6.963934435024E+00
   10     7 N     5.968300900665E-01  5.363015251900E+00 -6.963934435024E+00
   11     7 N     6.859475418499E+00 -6.059188731640E-01  5.363015251900E+00
   12     7 N     5.282570023122E+00  6.963934435024E+00 -6.059188731640E-01
   13     7 N    -6.859475418499E+00  6.059188731640E-01  5.363015251900E+00
   14     7 N    -5.282570023122E+00  6.963934435024E+00  6.059188731640E-01
   15     7 N     6.859475418499E+00  6.059188731640E-01 -5.363015251900E+00
   16     7 N    -5.282570023122E+00 -6.963934435024E+00 -6.059188731640E-01
   17     7 N    -6.859475418499E+00 -6.059188731640E-01 -5.363015251900E+00
   18     7 N     5.282570023122E+00 -6.963934435024E+00  6.059188731640E-01
   19     7 N     5.282570023122E+00 -6.059188731640E-01  6.963934435024E+00
   20     7 N    -5.282570023122E+00  6.059188731640E-01  6.963934435024E+00
   21     7 N    -5.282570023122E+00 -6.059188731640E-01 -6.963934435024E+00
   22     7 N     5.282570023122E+00  6.059188731640E-01 -6.963934435024E+00
   23     7 N    -5.968300900665E-01  6.963934435024E+00  5.363015251900E+00
   24     7 N     6.859475418499E+00  5.363015251900E+00 -6.059188731640E-01
   25     7 N     5.968300900665E-01 -6.963934435024E+00  5.363015251900E+00
   26     7 N     6.859475418499E+00 -5.363015251900E+00  6.059188731640E-01
   27     7 N     5.968300900665E-01  6.963934435024E+00 -5.363015251900E+00
   28     7 N    -6.859475418499E+00 -5.363015251900E+00 -6.059188731640E-01
   29     7 N    -5.968300900665E-01 -6.963934435024E+00 -5.363015251900E+00
   30     7 N    -6.859475418499E+00  5.363015251900E+00  6.059188731640E-01
   31     7 N    -8.039940788060E+00 -1.760924066570E+00 -1.760924066570E+00
   32     7 N     8.039940788060E+00  1.760924066570E+00 -1.760924066570E+00
   33     7 N    -8.039940788060E+00  1.760924066570E+00  1.760924066570E+00
   34     7 N     8.039940788060E+00 -1.760924066570E+00  1.760924066570E+00
   35     7 N    -1.734510205571E+00 -8.162376434579E+00 -1.760924066570E+00
   36     7 N    -1.734510205571E+00 -1.760924066570E+00 -8.162376434579E+00
   37     7 N     1.734510205571E+00  8.162376434579E+00 -1.760924066570E+00
   38     7 N     1.734510205571E+00 -1.760924066570E+00  8.162376434579E+00
   39     7 N    -1.734510205571E+00  8.162376434579E+00  1.760924066570E+00
   40     7 N     1.734510205571E+00  1.760924066570E+00 -8.162376434579E+00
   41     7 N     1.734510205571E+00 -8.162376434579E+00  1.760924066570E+00
   42     7 N    -1.734510205571E+00  1.760924066570E+00  8.162376434579E+00
   43     6 C    -1.227425259480E-01  6.534673507178E+00  6.534673507178E+00
   44     6 C     1.227425259480E-01 -6.534673507178E+00  6.534673507178E+00
   45     6 C    -1.227425259479E-01 -6.534673507178E+00 -6.534673507178E+00
   46     6 C     1.227425259480E-01  6.534673507178E+00 -6.534673507178E+00
   47     6 C     6.436653404570E+00 -1.246117014700E-01  6.534673507178E+00
   48     6 C     6.436653404570E+00  6.534673507178E+00 -1.246117014700E-01
   49     6 C    -6.436653404570E+00  1.246117014700E-01  6.534673507178E+00
   50     6 C    -6.436653404570E+00  6.534673507178E+00  1.246117014700E-01
   51     6 C     6.436653404570E+00  1.246117014700E-01 -6.534673507178E+00
   52     6 C    -6.436653404570E+00 -6.534673507178E+00 -1.246117014700E-01
   53     6 C    -6.436653404570E+00 -1.246117014700E-01 -6.534673507178E+00
   54     6 C     6.436653404570E+00 -6.534673507178E+00  1.246117014700E-01
   55     6 C    -1.451041176062E+00  5.007795885685E+00  5.993681735873E+00
   56     6 C     1.451041176062E+00 -5.007795885685E+00  5.993681735873E+00
   57     6 C    -1.451041176062E+00 -5.007795885685E+00 -5.993681735873E+00
   58     6 C     1.451041176062E+00  5.007795885685E+00 -5.993681735873E+00
   59     6 C     5.903776509835E+00 -1.473138249809E+00  5.007795885685E+00
   60     6 C     4.932678947400E+00  5.993681735873E+00 -1.473138249809E+00
   61     6 C    -5.903776509835E+00  1.473138249809E+00  5.007795885685E+00
   62     6 C    -4.932678947400E+00  5.993681735873E+00  1.473138249809E+00
   63     6 C     5.903776509835E+00  1.473138249809E+00 -5.007795885685E+00
   64     6 C    -4.932678947400E+00 -5.993681735873E+00 -1.473138249809E+00
   65     6 C    -5.903776509835E+00 -1.473138249809E+00 -5.007795885685E+00
   66     6 C     4.932678947400E+00 -5.993681735873E+00  1.473138249809E+00
   67     6 C     4.932678947400E+00 -1.473138249809E+00  5.993681735873E+00
   68     6 C    -4.932678947400E+00  1.473138249809E+00  5.993681735873E+00
   69     6 C    -4.932678947400E+00 -1.473138249809E+00 -5.993681735873E+00
   70     6 C     4.932678947400E+00  1.473138249809E+00 -5.993681735873E+00
   71     6 C    -1.451041176062E+00  5.993681735873E+00  5.007795885685E+00
   72     6 C     5.903776509835E+00  5.007795885685E+00 -1.473138249809E+00
   73     6 C     1.451041176062E+00 -5.993681735873E+00  5.007795885685E+00
   74     6 C     5.903776509835E+00 -5.007795885685E+00  1.473138249809E+00
   75     6 C     1.451041176062E+00  5.993681735873E+00 -5.007795885685E+00
   76     6 C    -5.903776509835E+00 -5.007795885685E+00 -1.473138249809E+00
   77     6 C    -1.451041176062E+00 -5.993681735873E+00 -5.007795885685E+00
   78     6 C    -5.903776509835E+00  5.007795885685E+00  1.473138249809E+00
   79     1 H    -1.997917084035E+00  4.082706753776E+00  6.042290056933E+00
   80     1 H     1.997917084035E+00 -4.082706753776E+00  6.042290056933E+00
   81     1 H    -1.997917084035E+00 -4.082706753776E+00 -6.042290056933E+00
   82     1 H     1.997917084035E+00  4.082706753776E+00 -6.042290056933E+00
   83     1 H     5.951655706079E+00 -2.028342217294E+00  4.082706753776E+00
   84     1 H     4.021466152469E+00  6.042290056933E+00 -2.028342217294E+00
   85     1 H    -5.951655706079E+00  2.028342217294E+00  4.082706753776E+00
   86     1 H    -4.021466152469E+00  6.042290056933E+00  2.028342217294E+00
   87     1 H     5.951655706079E+00  2.028342217294E+00 -4.082706753776E+00
   88     1 H    -4.021466152469E+00 -6.042290056933E+00 -2.028342217294E+00
   89     1 H    -5.951655706079E+00 -2.028342217294E+00 -4.082706753776E+00
   90     1 H     4.021466152469E+00 -6.042290056933E+00  2.028342217294E+00
   91     1 H     4.021466152469E+00 -2.028342217294E+00  6.042290056933E+00
   92     1 H    -4.021466152469E+00  2.028342217294E+00  6.042290056933E+00
   93     1 H    -4.021466152469E+00 -2.028342217294E+00 -6.042290056933E+00
   94     1 H     4.021466152469E+00  2.028342217294E+00 -6.042290056933E+00
   95     1 H    -1.997917084035E+00  6.042290056933E+00  4.082706753776E+00
   96     1 H     5.951655706079E+00  4.082706753776E+00 -2.028342217294E+00
   97     1 H     1.997917084035E+00 -6.042290056933E+00  4.082706753776E+00
   98     1 H     5.951655706079E+00 -4.082706753776E+00  2.028342217294E+00
   99     1 H     1.997917084035E+00  6.042290056933E+00 -4.082706753776E+00
  100     1 H    -5.951655706079E+00 -4.082706753776E+00 -2.028342217294E+00
  101     1 H    -1.997917084035E+00 -6.042290056933E+00 -4.082706753776E+00
  102     1 H    -5.951655706079E+00  4.082706753776E+00  2.028342217294E+00
  103     8 O    -7.629805020387E+00 -6.974041642600E-01 -2.237745124365E+00
  104     8 O     7.629805020387E+00  6.974041642600E-01 -2.237745124365E+00
  105     8 O    -7.629805020387E+00  6.974041642600E-01  2.237745124365E+00
  106     8 O     7.629805020387E+00 -6.974041642600E-01  2.237745124365E+00
  107     8 O    -2.204178947500E+00 -7.745994944555E+00 -6.974041642600E-01
  108     8 O    -6.869431017961E-01 -2.237745124365E+00 -7.745994944555E+00
  109     8 O     2.204178947500E+00  7.745994944555E+00 -6.974041642600E-01
  110     8 O     6.869431017961E-01 -2.237745124365E+00  7.745994944555E+00
  111     8 O    -2.204178947500E+00  7.745994944555E+00  6.974041642600E-01
  112     8 O     6.869431017961E-01  2.237745124365E+00 -7.745994944555E+00
  113     8 O     2.204178947500E+00 -7.745994944555E+00  6.974041642600E-01
  114     8 O    -6.869431017961E-01  2.237745124365E+00  7.745994944555E+00
  115     8 O    -6.869431017961E-01 -7.745994944555E+00 -2.237745124365E+00
  116     8 O     6.869431017961E-01  7.745994944555E+00 -2.237745124365E+00
  117     8 O     6.869431017961E-01 -7.745994944555E+00  2.237745124365E+00
  118     8 O    -6.869431017961E-01  7.745994944555E+00  2.237745124365E+00
  119     8 O    -7.629805020387E+00 -2.237745124365E+00 -6.974041642600E-01
  120     8 O    -2.204178947500E+00 -6.974041642600E-01 -7.745994944555E+00
  121     8 O     7.629805020387E+00  2.237745124365E+00 -6.974041642600E-01
  122     8 O    -2.204178947500E+00  6.974041642600E-01  7.745994944555E+00
  123     8 O     7.629805020387E+00 -2.237745124365E+00  6.974041642600E-01
  124     8 O     2.204178947500E+00  6.974041642600E-01 -7.745994944555E+00
  125     8 O    -7.629805020387E+00  2.237745124365E+00  6.974041642600E-01
  126     8 O     2.204178947500E+00 -6.974041642600E-01  7.745994944555E+00

 *******************************************************************************
 *                             OPTIMIZATION STARTS                             *
 *******************************************************************************
 RECLASIFICATION OF INDICES FOR INTEGRAL CALC ACCORDING TO DIFFERENT CRITERIA:
           FIXDELTE                  FIXDELTX              FIXDELTN
           0.0000000                0.0000000              *****
 *******************************************************************************

 *******************************************************************************
 COORDINATE OPTIMIZATION - POINT    1
 INFORMATION **** EXCBUF **** EXCH. BIPO BUFFER: WORDS USED =           0

 DFT PARAMETERS

     ATOM       ELECTRONS   NET CHARGE   R(ANGSTROM)
   1 248  CD     20.0000      0.0000     1.52000000
   7   7  N       7.0000      0.0000     0.74000000
  43   6  C       6.0000      0.0000     0.77000000
  79   1  H       1.0000      0.0000     1.11000000
 103   8  O       8.0000      0.0000     0.74000000

 SIZE OF GRID=    1013222
 TTTTTTTTTTTTTTTTTTTTTTTTTTTTTT MAKE_GRID2  TELAPSE      437.50 TCPU      333.94
 BECKE WEIGHT FUNCTION
 RADSAFE =     2.00
 TOLERANCES - DENSITY:10**- 6; POTENTIAL:10**- 9; GRID WGT:10**-14

 RADIAL INTEGRATION  - INTERVALS (POINTS,UPPER LIMIT):            1( 99,  4.0*R)

 ANGULAR INTEGRATION - INTERVALS (ACCURACY LEVEL [N. POINTS] UPPER LIMIT):
  1(  6[ 146]   0.2)  2( 11[ 302]   0.5)  3( 14[ 590]   0.9)  4( 18[1454]   3.5)
  5( 14[ 590]9999.0)

 *******************************************************************************
 ZIF65Cd (cif CCDC 743558, GUPCUQ01)                                             
 CRYSTAL - SCF - TYPE OF CALCULATION :  RESTRICTED CLOSED SHELL
 *******************************************************************************

 CAPPA:IS1  2;IS2  2;IS3  2; K PTS MONK NET   4; SYMMOPS:K SPACE  16;G SPACE   8

 TTTTTTTTTTTTTTTTTTTTTTTTTTTTTT SDIK        TELAPSE      438.55 TCPU      334.98

 INFORMATION FROM INTEGRAL EVALUATION

 RESTART FROM A PREVIOUS DENSITY MATRIX - DEP ACTIVE
 NUMBER OF COUPLE SETS (NEW, OLD, FOUND):    5782    5782    5782
 NUMBER OF IRREDUCIBLE G VECTORS        :    5810    5810    5810
 CHARGE NORMALIZATION FACTOR   0.99961471
 TOTAL ATOMIC CHARGES:
  18.6634135  18.6634135  18.6634135  18.6651383  18.6651383  18.6634135
   7.5424362   7.5424362   7.5424362   7.5424362   7.5417066   7.5430650
   7.5417066   7.5430650   7.5417066   7.5430650   7.5417066   7.5430650
   7.5430650   7.5430650   7.5430650   7.5430650   7.5424362   7.5417066
   7.5424362   7.5417066   7.5424362   7.5417066   7.5424362   7.5417066
   6.7427062   6.7427062   6.7427062   6.7427062   6.7449915   6.7449915
   6.7449915   6.7449915   6.7449915   6.7449915   6.7449915   6.7449915
   5.3977549   5.3977549   5.3977549   5.3977549   5.4021136   5.4021136
   5.4021136   5.4021136   5.4021136   5.4021136   5.4021136   5.4021136
   6.0093280   6.0093280   6.0093280   6.0093280   6.0150812   6.0114298
   6.0150812   6.0114298   6.0150812   6.0114298   6.0150812   6.0114298
   6.0114298   6.0114298   6.0114298   6.0114298   6.0093280   6.0150812
   6.0093280   6.0150812   6.0093280   6.0150812   6.0093280   6.0150812
   0.8770595   0.8770595   0.8770595   0.8770595   0.8753269   0.8789374
   0.8753269   0.8789374   0.8753269   0.8789374   0.8753269   0.8789374
   0.8789374   0.8789374   0.8789374   0.8789374   0.8770595   0.8753269
   0.8770595   0.8753269   0.8770595   0.8753269   0.8770595   0.8753269
   8.3299391   8.3299391   8.3299391   8.3299391   8.3297575   8.3306057
   8.3297575   8.3306057   8.3297575   8.3306057   8.3297575   8.3306057
   8.3306057   8.3306057   8.3306057   8.3306057   8.3299391   8.3297575
   8.3299391   8.3297575   8.3299391   8.3297575   8.3299391   8.3297575
 TTTTTTTTTTTTTTTTTTTTTTTTTTTTTT MOQGAD      TELAPSE      439.83 TCPU      336.18
 TTTTTTTTTTTTTTTTTTTTTTTTTTTTTT SHELLXN     TELAPSE      441.57 TCPU      337.36
 TTTTTTTTTTTTTTTTTTTTTTTTTTTTTT MONMO3      TELAPSE      441.97 TCPU      337.76
 NUMERICALLY INTEGRATED DENSITY    804.0018947970
 TTTTTTTTTTTTTTTTTTTTTTTTTTTTTT NUMDFT      TELAPSE      444.15 TCPU      339.94
 CYC   0 ETOT(AU) -6.169430894997E+03 DETOT -6.17E+03 tst  1.15E-13 PX  1.00E+00
 TTTTTTTTTTTTTTTTTTTTTTTTTTTTTT DIIS        TELAPSE      444.22 TCPU      340.01
 TTTTTTTTTTTTTTTTTTTTTTTTTTTTTT FDIK        TELAPSE      450.97 TCPU      346.11
 INSULATING STATE
 TOP OF VALENCE BANDS -    BAND    402; K    4; EIG -2.2192754E-01 AU
 TOP OF VALENCE BANDS -    BAND    402; K    1; EIG -2.2244224E-01 AU
 BOTTOM OF VIRTUAL BANDS - BAND    403; K    1; EIG -1.2128305E-01 AU
 INDIRECT ENERGY BAND GAP:   2.7387 eV
 TTTTTTTTTTTTTTTTTTTTTTTTTTTTTT PDIG        TELAPSE      451.16 TCPU      346.30
 CHARGE NORMALIZATION FACTOR   1.00000000
 TOTAL ATOMIC CHARGES:
  18.6578647  18.6578647  18.6578647  18.6604978  18.6604978  18.6578647
   7.5391034   7.5391034   7.5391034   7.5391034   7.5619459   7.5374990
   7.5619459   7.5374990   7.5619459   7.5374990   7.5619459   7.5374990
   7.5374990   7.5374990   7.5374990   7.5374990   7.5391034   7.5619459
   7.5391034   7.5619459   7.5391034   7.5619459   7.5391034   7.5619459
   6.7367651   6.7367651   6.7367651   6.7367651   6.7200127   6.7200127
   6.7200127   6.7200127   6.7200127   6.7200127   6.7200127   6.7200127
   5.4086110   5.4086110   5.4086110   5.4086110   5.3963817   5.3963817
   5.3963817   5.3963817   5.3963817   5.3963817   5.3963817   5.3963817
   6.0072653   6.0072653   6.0072653   6.0072653   5.9959582   6.0137743
   5.9959582   6.0137743   5.9959582   6.0137743   5.9959582   6.0137743
   6.0137743   6.0137743   6.0137743   6.0137743   6.0072653   5.9959582
   6.0072653   5.9959582   6.0072653   5.9959582   6.0072653   5.9959582
   0.8745883   0.8745883   0.8745883   0.8745883   0.8780791   0.8792609
   0.8780791   0.8792609   0.8780791   0.8792609   0.8780791   0.8792609
   0.8792609   0.8792609   0.8792609   0.8792609   0.8745883   0.8780791
   0.8745883   0.8780791   0.8745883   0.8780791   0.8745883   0.8780791
   8.3458919   8.3458919   8.3458919   8.3458919   8.3501669   8.3333275
   8.3501669   8.3333275   8.3501669   8.3333275   8.3501669   8.3333275
   8.3333275   8.3333275   8.3333275   8.3333275   8.3458919   8.3501669
   8.3458919   8.3501669   8.3458919   8.3501669   8.3458919   8.3501669
 TTTTTTTTTTTTTTTTTTTTTTTTTTTTTT MOQGAD      TELAPSE      451.17 TCPU      346.31
 TTTTTTTTTTTTTTTTTTTTTTTTTTTTTT SHELLXN     TELAPSE      453.59 TCPU      347.49
 TTTTTTTTTTTTTTTTTTTTTTTTTTTTTT MONMO3      TELAPSE      454.90 TCPU      348.79
 NUMERICALLY INTEGRATED DENSITY    804.0018841215
 TTTTTTTTTTTTTTTTTTTTTTTTTTTTTT NUMDFT      TELAPSE      456.98 TCPU      350.87
 CYC   1 ETOT(AU) -6.170248209585E+03 DETOT -8.17E-01 tst  0.00E+00 PX  6.85E-03
 TTTTTTTTTTTTTTTTTTTTTTTTTTTTTT DIIS        TELAPSE      457.59 TCPU      351.49
 DIIS TEST: 0.23072E-01 AT SCF   CYCLE   1 - MIX   30 %
 TTTTTTTTTTTTTTTTTTTTTTTTTTTTTT FDIK        TELAPSE      460.57 TCPU      353.33
 INSULATING STATE
 TOP OF VALENCE BANDS -    BAND    402; K    4; EIG -2.2060765E-01 AU
 TOP OF VALENCE BANDS -    BAND    402; K    1; EIG -2.2077485E-01 AU
 BOTTOM OF VIRTUAL BANDS - BAND    403; K    4; EIG -1.1716535E-01 AU
 DIRECT ENERGY BAND GAP:   2.8148 eV
 BOTTOM OF VIRTUAL BANDS - BAND    403; K    1; EIG -1.1705488E-01 AU
 TTTTTTTTTTTTTTTTTTTTTTTTTTTTTT PDIG        TELAPSE      460.76 TCPU      353.52
 CHARGE NORMALIZATION FACTOR   1.00000000
 TOTAL ATOMIC CHARGES:
  18.6571898  18.6571898  18.6571898  18.6609009  18.6609009  18.6571898
   7.5386842   7.5386842   7.5386842   7.5386842   7.5344780   7.5428818
   7.5344780   7.5428818   7.5344780   7.5428818   7.5344780   7.5428818
   7.5428818   7.5428818   7.5428818   7.5428818   7.5386842   7.5344780
   7.5386842   7.5344780   7.5386842   7.5344780   7.5386842   7.5344780
   6.7362246   6.7362246   6.7362246   6.7362246   6.7477551   6.7477551
   6.7477551   6.7477551   6.7477551   6.7477551   6.7477551   6.7477551
   5.3994411   5.3994411   5.3994411   5.3994411   5.4088696   5.4088696
   5.4088696   5.4088696   5.4088696   5.4088696   5.4088696   5.4088696
   6.0273989   6.0273989   6.0273989   6.0273989   6.0149505   6.0153819
   6.0149505   6.0153819   6.0149505   6.0153819   6.0149505   6.0153819
   6.0153819   6.0153819   6.0153819   6.0153819   6.0273989   6.0149505
   6.0273989   6.0149505   6.0273989   6.0149505   6.0273989   6.0149505
   0.8785010   0.8785010   0.8785010   0.8785010   0.8756203   0.8808034
   0.8756203   0.8808034   0.8756203   0.8808034   0.8756203   0.8808034
   0.8808034   0.8808034   0.8808034   0.8808034   0.8785010   0.8756203
   0.8785010   0.8756203   0.8785010   0.8756203   0.8785010   0.8756203
   8.3247841   8.3247841   8.3247841   8.3247841   8.3199282   8.3283100
   8.3199282   8.3283100   8.3199282   8.3283100   8.3199282   8.3283100
   8.3283100   8.3283100   8.3283100   8.3283100   8.3247841   8.3199282
   8.3247841   8.3199282   8.3247841   8.3199282   8.3247841   8.3199282
 TTTTTTTTTTTTTTTTTTTTTTTTTTTTTT MOQGAD      TELAPSE      460.77 TCPU      353.53
 TTTTTTTTTTTTTTTTTTTTTTTTTTTTTT SHELLXN     TELAPSE      462.50 TCPU      354.72
 TTTTTTTTTTTTTTTTTTTTTTTTTTTTTT MONMO3      TELAPSE      463.23 TCPU      355.45
 NUMERICALLY INTEGRATED DENSITY    804.0018887627
 TTTTTTTTTTTTTTTTTTTTTTTTTTTTTT NUMDFT      TELAPSE      465.31 TCPU      357.53
 CYC   2 ETOT(AU) -6.170246525334E+03 DETOT  1.68E-03 tst  7.88E-05 PX  6.60E-03
 TTTTTTTTTTTTTTTTTTTTTTTTTTTTTT DIIS        TELAPSE      465.58 TCPU      357.80
 DIIS TEST: 0.40020E-01 AT SCF   CYCLE   2 - DIIS ACTIVE - HISTORY:     2 CYCLES
 TTTTTTTTTTTTTTTTTTTTTTTTTTTTTT FDIK        TELAPSE      467.84 TCPU      359.20
 INSULATING STATE
 TOP OF VALENCE BANDS -    BAND    402; K    4; EIG -2.1973848E-01 AU
 TOP OF VALENCE BANDS -    BAND    402; K    1; EIG -2.1990474E-01 AU
 BOTTOM OF VIRTUAL BANDS - BAND    403; K    4; EIG -1.1733481E-01 AU
 DIRECT ENERGY BAND GAP:   2.7865 eV
 BOTTOM OF VIRTUAL BANDS - BAND    403; K    1; EIG -1.1683820E-01 AU
 TTTTTTTTTTTTTTTTTTTTTTTTTTTTTT PDIG        TELAPSE      468.03 TCPU      359.39
 CHARGE NORMALIZATION FACTOR   1.00000000
 TOTAL ATOMIC CHARGES:
  18.6563138  18.6563138  18.6563138  18.6603046  18.6603046  18.6563138
   7.5386285   7.5386285   7.5386285   7.5386285   7.5509482   7.5372356
   7.5509482   7.5372356   7.5509482   7.5372356   7.5509482   7.5372356
   7.5372356   7.5372356   7.5372356   7.5372356   7.5386285   7.5509482
   7.5386285   7.5509482   7.5386285   7.5509482   7.5386285   7.5509482
   6.7403742   6.7403742   6.7403742   6.7403742   6.7343420   6.7343420
   6.7343420   6.7343420   6.7343420   6.7343420   6.7343420   6.7343420
   5.4076616   5.4076616   5.4076616   5.4076616   5.4009427   5.4009427
   5.4009427   5.4009427   5.4009427   5.4009427   5.4009427   5.4009427
   6.0020243   6.0020243   6.0020243   6.0020243   6.0080551   6.0115734
   6.0080551   6.0115734   6.0080551   6.0115734   6.0080551   6.0115734
   6.0115734   6.0115734   6.0115734   6.0115734   6.0020243   6.0080551
   6.0020243   6.0080551   6.0020243   6.0080551   6.0020243   6.0080551
   0.8809623   0.8809623   0.8809623   0.8809623   0.8769433   0.8814204
   0.8769433   0.8814204   0.8769433   0.8814204   0.8769433   0.8814204
   0.8814204   0.8814204   0.8814204   0.8814204   0.8809623   0.8769433
   0.8809623   0.8769433   0.8809623   0.8769433   0.8809623   0.8769433
   8.3411277   8.3411277   8.3411277   8.3411277   8.3437197   8.3248259
   8.3437197   8.3248259   8.3437197   8.3248259   8.3437197   8.3248259
   8.3248259   8.3248259   8.3248259   8.3248259   8.3411277   8.3437197
   8.3411277   8.3437197   8.3411277   8.3437197   8.3411277   8.3437197
 TTTTTTTTTTTTTTTTTTTTTTTTTTTTTT MOQGAD      TELAPSE      468.04 TCPU      359.40
 TTTTTTTTTTTTTTTTTTTTTTTTTTTTTT SHELLXN     TELAPSE      472.99 TCPU      360.57
 TTTTTTTTTTTTTTTTTTTTTTTTTTTTTT MONMO3      TELAPSE      473.33 TCPU      360.91
 NUMERICALLY INTEGRATED DENSITY    804.0018893400
 TTTTTTTTTTTTTTTTTTTTTTTTTTTTTT NUMDFT      TELAPSE      475.42 TCPU      363.00
 CYC   3 ETOT(AU) -6.170249926228E+03 DETOT -3.40E-03 tst  6.43E-05 PX  3.23E-03
 TTTTTTTTTTTTTTTTTTTTTTTTTTTTTT DIIS        TELAPSE      475.85 TCPU      363.42
 DIIS TEST: 0.60539E-02 AT SCF   CYCLE   3 - DIIS ACTIVE - HISTORY:     3 CYCLES
 TTTTTTTTTTTTTTTTTTTTTTTTTTTTTT FDIK        TELAPSE      478.50 TCPU      365.32
 INSULATING STATE
 TOP OF VALENCE BANDS -    BAND    402; K    4; EIG -2.2063126E-01 AU
 TOP OF VALENCE BANDS -    BAND    402; K    1; EIG -2.2096128E-01 AU
 BOTTOM OF VIRTUAL BANDS - BAND    403; K    4; EIG -1.1734720E-01 AU
 DIRECT ENERGY BAND GAP:   2.8105 eV
 BOTTOM OF VIRTUAL BANDS - BAND    403; K    1; EIG -1.1698468E-01 AU
 TTTTTTTTTTTTTTTTTTTTTTTTTTTTTT PDIG        TELAPSE      478.69 TCPU      365.51
 CHARGE NORMALIZATION FACTOR   1.00000000
 TOTAL ATOMIC CHARGES:
  18.6553917  18.6553917  18.6553917  18.6588739  18.6588739  18.6553917
   7.5397299   7.5397299   7.5397299   7.5397299   7.5529777   7.5400655
   7.5529777   7.5400655   7.5529777   7.5400655   7.5529777   7.5400655
   7.5400655   7.5400655   7.5400655   7.5400655   7.5397299   7.5529777
   7.5397299   7.5529777   7.5397299   7.5529777   7.5397299   7.5529777
   6.7354581   6.7354581   6.7354581   6.7354581   6.7312254   6.7312254
   6.7312254   6.7312254   6.7312254   6.7312254   6.7312254   6.7312254
   5.4031150   5.4031150   5.4031150   5.4031150   5.3994669   5.3994669
   5.3994669   5.3994669   5.3994669   5.3994669   5.3994669   5.3994669
   6.0127915   6.0127915   6.0127915   6.0127915   6.0037683   6.0126666
   6.0037683   6.0126666   6.0037683   6.0126666   6.0037683   6.0126666
   6.0126666   6.0126666   6.0126666   6.0126666   6.0127915   6.0037683
   6.0127915   6.0037683   6.0127915   6.0037683   6.0127915   6.0037683
   0.8784140   0.8784140   0.8784140   0.8784140   0.8768524   0.8810252
   0.8768524   0.8810252   0.8768524   0.8810252   0.8768524   0.8810252
   0.8810252   0.8810252   0.8810252   0.8810252   0.8784140   0.8768524
   0.8784140   0.8768524   0.8784140   0.8768524   0.8784140   0.8768524
   8.3371478   8.3371478   8.3371478   8.3371478   8.3373434   8.3348245
   8.3373434   8.3348245   8.3373434   8.3348245   8.3373434   8.3348245
   8.3348245   8.3348245   8.3348245   8.3348245   8.3371478   8.3373434
   8.3371478   8.3373434   8.3371478   8.3373434   8.3371478   8.3373434
 TTTTTTTTTTTTTTTTTTTTTTTTTTTTTT MOQGAD      TELAPSE      478.70 TCPU      365.52
 TTTTTTTTTTTTTTTTTTTTTTTTTTTTTT SHELLXN     TELAPSE      480.50 TCPU      366.71
 TTTTTTTTTTTTTTTTTTTTTTTTTTTTTT MONMO3      TELAPSE      480.89 TCPU      367.10
 NUMERICALLY INTEGRATED DENSITY    804.0018881531
 TTTTTTTTTTTTTTTTTTTTTTTTTTTTTT NUMDFT      TELAPSE      482.96 TCPU      369.17
 CYC   4 ETOT(AU) -6.170250466144E+03 DETOT -5.40E-04 tst  8.63E-06 PX  1.60E-03
 TTTTTTTTTTTTTTTTTTTTTTTTTTTTTT DIIS        TELAPSE      484.69 TCPU      370.90
 DIIS TEST: 0.11053E-02 AT SCF   CYCLE   4 - DIIS ACTIVE - HISTORY:     4 CYCLES
 TTTTTTTTTTTTTTTTTTTTTTTTTTTTTT FDIK        TELAPSE      488.05 TCPU      373.95
 INSULATING STATE
 TOP OF VALENCE BANDS -    BAND    402; K    4; EIG -2.2083316E-01 AU
 TOP OF VALENCE BANDS -    BAND    402; K    1; EIG -2.2117292E-01 AU
 BOTTOM OF VIRTUAL BANDS - BAND    403; K    4; EIG -1.1742763E-01 AU
 DIRECT ENERGY BAND GAP:   2.8138 eV
 BOTTOM OF VIRTUAL BANDS - BAND    403; K    1; EIG -1.1693386E-01 AU
 TTTTTTTTTTTTTTTTTTTTTTTTTTTTTT PDIG        TELAPSE      488.23 TCPU      374.14
 CHARGE NORMALIZATION FACTOR   1.00000000
 TOTAL ATOMIC CHARGES:
  18.6552979  18.6552979  18.6552979  18.6589361  18.6589361  18.6552979
   7.5395652   7.5395652   7.5395652   7.5395652   7.5507239   7.5414322
   7.5507239   7.5414322   7.5507239   7.5414322   7.5507239   7.5414322
   7.5414322   7.5414322   7.5414322   7.5414322   7.5395652   7.5507239
   7.5395652   7.5507239   7.5395652   7.5507239   7.5395652   7.5507239
   6.7374935   6.7374935   6.7374935   6.7374935   6.7331027   6.7331027
   6.7331027   6.7331027   6.7331027   6.7331027   6.7331027   6.7331027
   5.4042064   5.4042064   5.4042064   5.4042064   5.3998426   5.3998426
   5.3998426   5.3998426   5.3998426   5.3998426   5.3998426   5.3998426
   6.0116583   6.0116583   6.0116583   6.0116583   6.0050588   6.0141233
   6.0050588   6.0141233   6.0050588   6.0141233   6.0050588   6.0141233
   6.0141233   6.0141233   6.0141233   6.0141233   6.0116583   6.0050588
   6.0116583   6.0050588   6.0116583   6.0050588   6.0116583   6.0050588
   0.8782321   0.8782321   0.8782321   0.8782321   0.8766687   0.8806241
   0.8766687   0.8806241   0.8766687   0.8806241   0.8766687   0.8806241
   0.8806241   0.8806241   0.8806241   0.8806241   0.8782321   0.8766687
   0.8782321   0.8766687   0.8782321   0.8766687   0.8782321   0.8766687
   8.3375045   8.3375045   8.3375045   8.3375045   8.3399480   8.3282827
   8.3399480   8.3282827   8.3399480   8.3282827   8.3399480   8.3282827
   8.3282827   8.3282827   8.3282827   8.3282827   8.3375045   8.3399480
   8.3375045   8.3399480   8.3375045   8.3399480   8.3375045   8.3399480
 TTTTTTTTTTTTTTTTTTTTTTTTTTTTTT MOQGAD      TELAPSE      488.25 TCPU      374.15
 TTTTTTTTTTTTTTTTTTTTTTTTTTTTTT SHELLXN     TELAPSE      490.23 TCPU      375.34
 TTTTTTTTTTTTTTTTTTTTTTTTTTTTTT MONMO3      TELAPSE      491.74 TCPU      376.85
 NUMERICALLY INTEGRATED DENSITY    804.0018878599
 TTTTTTTTTTTTTTTTTTTTTTTTTTTTTT NUMDFT      TELAPSE      493.82 TCPU      378.93
 CYC   5 ETOT(AU) -6.170250540129E+03 DETOT -7.40E-05 tst  9.33E-07 PX  8.43E-04
 TTTTTTTTTTTTTTTTTTTTTTTTTTTTTT DIIS        TELAPSE      493.99 TCPU      379.10
 DIIS TEST: 0.38011E-03 AT SCF   CYCLE   5 - DIIS ACTIVE - HISTORY:     5 CYCLES
 TTTTTTTTTTTTTTTTTTTTTTTTTTTTTT FDIK        TELAPSE      495.85 TCPU      380.68
 INSULATING STATE
 TOP OF VALENCE BANDS -    BAND    402; K    4; EIG -2.2080332E-01 AU
 TOP OF VALENCE BANDS -    BAND    402; K    1; EIG -2.2114767E-01 AU
 BOTTOM OF VIRTUAL BANDS - BAND    403; K    4; EIG -1.1750938E-01 AU
 DIRECT ENERGY BAND GAP:   2.8108 eV
 BOTTOM OF VIRTUAL BANDS - BAND    403; K    1; EIG -1.1698563E-01 AU
 TTTTTTTTTTTTTTTTTTTTTTTTTTTTTT PDIG        TELAPSE      496.04 TCPU      380.87
 CHARGE NORMALIZATION FACTOR   1.00000000
 TOTAL ATOMIC CHARGES:
  18.6556178  18.6556178  18.6556178  18.6588164  18.6588164  18.6556178
   7.5395402   7.5395402   7.5395402   7.5395402   7.5514699   7.5395459
   7.5514699   7.5395459   7.5514699   7.5395459   7.5514699   7.5395459
   7.5395459   7.5395459   7.5395459   7.5395459   7.5395402   7.5514699
   7.5395402   7.5514699   7.5395402   7.5514699   7.5395402   7.5514699
   6.7378963   6.7378963   6.7378963   6.7378963   6.7335097   6.7335097
   6.7335097   6.7335097   6.7335097   6.7335097   6.7335097   6.7335097
   5.4045347   5.4045347   5.4045347   5.4045347   5.4003982   5.4003982
   5.4003982   5.4003982   5.4003982   5.4003982   5.4003982   5.4003982
   6.0105475   6.0105475   6.0105475   6.0105475   6.0056096   6.0130858
   6.0056096   6.0130858   6.0056096   6.0130858   6.0056096   6.0130858
   6.0130858   6.0130858   6.0130858   6.0130858   6.0105475   6.0056096
   6.0105475   6.0056096   6.0105475   6.0056096   6.0105475   6.0056096
   0.8784480   0.8784480   0.8784480   0.8784480   0.8766959   0.8808386
   0.8766959   0.8808386   0.8766959   0.8808386   0.8766959   0.8808386
   0.8808386   0.8808386   0.8808386   0.8808386   0.8784480   0.8766959
   0.8784480   0.8766959   0.8784480   0.8766959   0.8784480   0.8766959
   8.3379024   8.3379024   8.3379024   8.3379024   8.3375269   8.3311531
   8.3375269   8.3311531   8.3375269   8.3311531   8.3375269   8.3311531
   8.3311531   8.3311531   8.3311531   8.3311531   8.3379024   8.3375269
   8.3379024   8.3375269   8.3379024   8.3375269   8.3379024   8.3375269
 TTTTTTTTTTTTTTTTTTTTTTTTTTTTTT MOQGAD      TELAPSE      496.05 TCPU      380.88
 TTTTTTTTTTTTTTTTTTTTTTTTTTTTTT SHELLXN     TELAPSE      498.43 TCPU      382.05
 TTTTTTTTTTTTTTTTTTTTTTTTTTTTTT MONMO3      TELAPSE      499.28 TCPU      382.91
 NUMERICALLY INTEGRATED DENSITY    804.0018878859
 TTTTTTTTTTTTTTTTTTTTTTTTTTTTTT NUMDFT      TELAPSE      501.36 TCPU      384.98
 CYC   6 ETOT(AU) -6.170250564235E+03 DETOT -2.41E-05 tst  2.90E-07 PX  3.97E-04
 TTTTTTTTTTTTTTTTTTTTTTTTTTTTTT DIIS        TELAPSE      502.90 TCPU      386.52
 DIIS TEST: 0.12433E-03 AT SCF   CYCLE   6 - DIIS ACTIVE - HISTORY:     6 CYCLES
 TTTTTTTTTTTTTTTTTTTTTTTTTTTTTT FDIK        TELAPSE      505.16 TCPU      387.93
 INSULATING STATE
 TOP OF VALENCE BANDS -    BAND    402; K    4; EIG -2.2072440E-01 AU
 TOP OF VALENCE BANDS -    BAND    402; K    1; EIG -2.2104749E-01 AU
 BOTTOM OF VIRTUAL BANDS - BAND    403; K    4; EIG -1.1745302E-01 AU
 DIRECT ENERGY BAND GAP:   2.8102 eV
 BOTTOM OF VIRTUAL BANDS - BAND    403; K    1; EIG -1.1702503E-01 AU
 TTTTTTTTTTTTTTTTTTTTTTTTTTTTTT PDIG        TELAPSE      505.35 TCPU      388.12
 CHARGE NORMALIZATION FACTOR   1.00000000
 TOTAL ATOMIC CHARGES:
  18.6554565  18.6554565  18.6554565  18.6589738  18.6589738  18.6554565
   7.5394793   7.5394793   7.5394793   7.5394793   7.5511264   7.5401755
   7.5511264   7.5401755   7.5511264   7.5401755   7.5511264   7.5401755
   7.5401755   7.5401755   7.5401755   7.5401755   7.5394793   7.5511264
   7.5394793   7.5511264   7.5394793   7.5511264   7.5394793   7.5511264
   6.7370050   6.7370050   6.7370050   6.7370050   6.7328664   6.7328664
   6.7328664   6.7328664   6.7328664   6.7328664   6.7328664   6.7328664
   5.4039600   5.4039600   5.4039600   5.4039600   5.4002971   5.4002971
   5.4002971   5.4002971   5.4002971   5.4002971   5.4002971   5.4002971
   6.0115537   6.0115537   6.0115537   6.0115537   6.0050908   6.0130698
   6.0050908   6.0130698   6.0050908   6.0130698   6.0050908   6.0130698
   6.0130698   6.0130698   6.0130698   6.0130698   6.0115537   6.0050908
   6.0115537   6.0050908   6.0115537   6.0050908   6.0115537   6.0050908
   0.8785569   0.8785569   0.8785569   0.8785569   0.8766793   0.8809115
   0.8766793   0.8809115   0.8766793   0.8809115   0.8766793   0.8809115
   0.8809115   0.8809115   0.8809115   0.8809115   0.8785569   0.8766793
   0.8785569   0.8766793   0.8785569   0.8766793   0.8785569   0.8766793
   8.3375094   8.3375094   8.3375094   8.3375094   8.3392982   8.3304316
   8.3392982   8.3304316   8.3392982   8.3304316   8.3392982   8.3304316
   8.3304316   8.3304316   8.3304316   8.3304316   8.3375094   8.3392982
   8.3375094   8.3392982   8.3375094   8.3392982   8.3375094   8.3392982
 TTTTTTTTTTTTTTTTTTTTTTTTTTTTTT MOQGAD      TELAPSE      505.36 TCPU      388.14
 TTTTTTTTTTTTTTTTTTTTTTTTTTTTTT SHELLXN     TELAPSE      507.11 TCPU      389.32
 TTTTTTTTTTTTTTTTTTTTTTTTTTTTTT MONMO3      TELAPSE      507.51 TCPU      389.73
 NUMERICALLY INTEGRATED DENSITY    804.0018879015
 TTTTTTTTTTTTTTTTTTTTTTTTTTTTTT NUMDFT      TELAPSE      509.61 TCPU      391.82
 CYC   7 ETOT(AU) -6.170250572950E+03 DETOT -8.71E-06 tst  1.26E-07 PX  2.20E-04
 TTTTTTTTTTTTTTTTTTTTTTTTTTTTTT DIIS        TELAPSE      510.71 TCPU      392.93
 DIIS TEST: 0.34157E-04 AT SCF   CYCLE   7 - DIIS ACTIVE - HISTORY:     7 CYCLES
 TTTTTTTTTTTTTTTTTTTTTTTTTTTTTT FDIK        TELAPSE      513.78 TCPU      395.39
 INSULATING STATE
 TOP OF VALENCE BANDS -    BAND    402; K    4; EIG -2.2075388E-01 AU
 TOP OF VALENCE BANDS -    BAND    402; K    1; EIG -2.2108553E-01 AU
 BOTTOM OF VIRTUAL BANDS - BAND    403; K    4; EIG -1.1740094E-01 AU
 DIRECT ENERGY BAND GAP:   2.8124 eV
 BOTTOM OF VIRTUAL BANDS - BAND    403; K    1; EIG -1.1690569E-01 AU
 TTTTTTTTTTTTTTTTTTTTTTTTTTTTTT PDIG        TELAPSE      513.97 TCPU      395.58
 CHARGE NORMALIZATION FACTOR   1.00000000
 TOTAL ATOMIC CHARGES:
  18.6554884  18.6554884  18.6554884  18.6589154  18.6589154  18.6554884
   7.5394807   7.5394807   7.5394807   7.5394807   7.5513837   7.5403705
   7.5513837   7.5403705   7.5513837   7.5403705   7.5513837   7.5403705
   7.5403705   7.5403705   7.5403705   7.5403705   7.5394807   7.5513837
   7.5394807   7.5513837   7.5394807   7.5513837   7.5394807   7.5513837
   6.7373758   6.7373758   6.7373758   6.7373758   6.7327712   6.7327712
   6.7327712   6.7327712   6.7327712   6.7327712   6.7327712   6.7327712
   5.4044302   5.4044302   5.4044302   5.4044302   5.4000521   5.4000521
   5.4000521   5.4000521   5.4000521   5.4000521   5.4000521   5.4000521
   6.0109943   6.0109943   6.0109943   6.0109943   6.0054012   6.0136936
   6.0054012   6.0136936   6.0054012   6.0136936   6.0054012   6.0136936
   6.0136936   6.0136936   6.0136936   6.0136936   6.0109943   6.0054012
   6.0109943   6.0054012   6.0109943   6.0054012   6.0109943   6.0054012
   0.8785264   0.8785264   0.8785264   0.8785264   0.8766847   0.8808019
   0.8766847   0.8808019   0.8766847   0.8808019   0.8766847   0.8808019
   0.8808019   0.8808019   0.8808019   0.8808019   0.8785264   0.8766847
   0.8785264   0.8766847   0.8785264   0.8766847   0.8785264   0.8766847
   8.3377256   8.3377256   8.3377256   8.3377256   8.3382454   8.3304926
   8.3382454   8.3304926   8.3382454   8.3304926   8.3382454   8.3304926
   8.3304926   8.3304926   8.3304926   8.3304926   8.3377256   8.3382454
   8.3377256   8.3382454   8.3377256   8.3382454   8.3377256   8.3382454
 TTTTTTTTTTTTTTTTTTTTTTTTTTTTTT MOQGAD      TELAPSE      513.98 TCPU      395.59
 TTTTTTTTTTTTTTTTTTTTTTTTTTTTTT SHELLXN     TELAPSE      515.97 TCPU      396.77
 TTTTTTTTTTTTTTTTTTTTTTTTTTTTTT MONMO3      TELAPSE      518.21 TCPU      399.01
 NUMERICALLY INTEGRATED DENSITY    804.0018879219
 TTTTTTTTTTTTTTTTTTTTTTTTTTTTTT NUMDFT      TELAPSE      520.78 TCPU      401.58
 CYC   8 ETOT(AU) -6.170250575051E+03 DETOT -2.10E-06 tst  4.47E-08 PX  1.63E-04
 TTTTTTTTTTTTTTTTTTTTTTTTTTTTTT DIIS        TELAPSE      521.40 TCPU      402.20
 DIIS TEST: 0.21932E-04 AT SCF   CYCLE   8 - DIIS ACTIVE - HISTORY:     8 CYCLES
 TTTTTTTTTTTTTTTTTTTTTTTTTTTTTT FDIK        TELAPSE      524.26 TCPU      404.27
 INSULATING STATE
 TOP OF VALENCE BANDS -    BAND    402; K    4; EIG -2.2075710E-01 AU
 TOP OF VALENCE BANDS -    BAND    402; K    1; EIG -2.2109341E-01 AU
 BOTTOM OF VIRTUAL BANDS - BAND    403; K    4; EIG -1.1745686E-01 AU
 DIRECT ENERGY BAND GAP:   2.8109 eV
 BOTTOM OF VIRTUAL BANDS - BAND    403; K    1; EIG -1.1698420E-01 AU
 TTTTTTTTTTTTTTTTTTTTTTTTTTTTTT PDIG        TELAPSE      524.45 TCPU      404.45
 CHARGE NORMALIZATION FACTOR   1.00000000
 TOTAL ATOMIC CHARGES:
  18.6555264  18.6555264  18.6555264  18.6590106  18.6590106  18.6555264
   7.5394774   7.5394774   7.5394774   7.5394774   7.5512850   7.5401163
   7.5512850   7.5401163   7.5512850   7.5401163   7.5512850   7.5401163
   7.5401163   7.5401163   7.5401163   7.5401163   7.5394774   7.5512850
   7.5394774   7.5512850   7.5394774   7.5512850   7.5394774   7.5512850
   6.7373871   6.7373871   6.7373871   6.7373871   6.7331180   6.7331180
   6.7331180   6.7331180   6.7331180   6.7331180   6.7331180   6.7331180
   5.4043117   5.4043117   5.4043117   5.4043117   5.4003105   5.4003105
   5.4003105   5.4003105   5.4003105   5.4003105   5.4003105   5.4003105
   6.0111452   6.0111452   6.0111452   6.0111452   6.0050936   6.0132107
   6.0050936   6.0132107   6.0050936   6.0132107   6.0050936   6.0132107
   6.0132107   6.0132107   6.0132107   6.0132107   6.0111452   6.0050936
   6.0111452   6.0050936   6.0111452   6.0050936   6.0111452   6.0050936
   0.8784942   0.8784942   0.8784942   0.8784942   0.8767097   0.8808744
   0.8767097   0.8808744   0.8767097   0.8808744   0.8767097   0.8808744
   0.8808744   0.8808744   0.8808744   0.8808744   0.8784942   0.8767097
   0.8784942   0.8767097   0.8784942   0.8767097   0.8784942   0.8767097
   8.3376626   8.3376626   8.3376626   8.3376626   8.3386317   8.3305053
   8.3386317   8.3305053   8.3386317   8.3305053   8.3386317   8.3305053
   8.3305053   8.3305053   8.3305053   8.3305053   8.3376626   8.3386317
   8.3376626   8.3386317   8.3376626   8.3386317   8.3376626   8.3386317
 TTTTTTTTTTTTTTTTTTTTTTTTTTTTTT MOQGAD      TELAPSE      524.46 TCPU      404.46
 TTTTTTTTTTTTTTTTTTTTTTTTTTTTTT SHELLXN     TELAPSE      531.04 TCPU      405.64
 TTTTTTTTTTTTTTTTTTTTTTTTTTTTTT MONMO3      TELAPSE      531.89 TCPU      406.48
 NUMERICALLY INTEGRATED DENSITY    804.0018879100
 TTTTTTTTTTTTTTTTTTTTTTTTTTTTTT NUMDFT      TELAPSE      533.97 TCPU      408.57
 CYC   9 ETOT(AU) -6.170250577297E+03 DETOT -2.25E-06 tst  2.33E-08 PX  8.10E-05
 TTTTTTTTTTTTTTTTTTTTTTTTTTTTTT DIIS        TELAPSE      535.36 TCPU      409.96
 DIIS TEST: 0.20879E-05 AT SCF   CYCLE   9 - DIIS ACTIVE - HISTORY:     9 CYCLES
 TTTTTTTTTTTTTTTTTTTTTTTTTTTTTT FDIK        TELAPSE      537.53 TCPU      411.57
 INSULATING STATE
 TOP OF VALENCE BANDS -    BAND    402; K    4; EIG -2.2075481E-01 AU
 TOP OF VALENCE BANDS -    BAND    402; K    1; EIG -2.2108647E-01 AU
 BOTTOM OF VIRTUAL BANDS - BAND    403; K    4; EIG -1.1743908E-01 AU
 DIRECT ENERGY BAND GAP:   2.8114 eV
 BOTTOM OF VIRTUAL BANDS - BAND    403; K    1; EIG -1.1696709E-01 AU
 TTTTTTTTTTTTTTTTTTTTTTTTTTTTTT PDIG        TELAPSE      537.72 TCPU      411.76
 CHARGE NORMALIZATION FACTOR   1.00000000
 TOTAL ATOMIC CHARGES:
  18.6554899  18.6554899  18.6554899  18.6588968  18.6588968  18.6554899
   7.5394674   7.5394674   7.5394674   7.5394674   7.5512458   7.5400541
   7.5512458   7.5400541   7.5512458   7.5400541   7.5512458   7.5400541
   7.5400541   7.5400541   7.5400541   7.5400541   7.5394674   7.5512458
   7.5394674   7.5512458   7.5394674   7.5512458   7.5394674   7.5512458
   6.7372986   6.7372986   6.7372986   6.7372986   6.7329162   6.7329162
   6.7329162   6.7329162   6.7329162   6.7329162   6.7329162   6.7329162
   5.4042158   5.4042158   5.4042158   5.4042158   5.4002112   5.4002112
   5.4002112   5.4002112   5.4002112   5.4002112   5.4002112   5.4002112
   6.0112137   6.0112137   6.0112137   6.0112137   6.0054431   6.0133353
   6.0054431   6.0133353   6.0054431   6.0133353   6.0054431   6.0133353
   6.0133353   6.0133353   6.0133353   6.0133353   6.0112137   6.0054431
   6.0112137   6.0054431   6.0112137   6.0054431   6.0112137   6.0054431
   0.8785086   0.8785086   0.8785086   0.8785086   0.8766673   0.8808506
   0.8766673   0.8808506   0.8766673   0.8808506   0.8766673   0.8808506
   0.8808506   0.8808506   0.8808506   0.8808506   0.8785086   0.8766673
   0.8785086   0.8766673   0.8785086   0.8766673   0.8785086   0.8766673
   8.3376763   8.3376763   8.3376763   8.3376763   8.3386794   8.3305047
   8.3386794   8.3305047   8.3386794   8.3305047   8.3386794   8.3305047
   8.3305047   8.3305047   8.3305047   8.3305047   8.3376763   8.3386794
   8.3376763   8.3386794   8.3376763   8.3386794   8.3376763   8.3386794
 TTTTTTTTTTTTTTTTTTTTTTTTTTTTTT MOQGAD      TELAPSE      537.73 TCPU      411.77
 TTTTTTTTTTTTTTTTTTTTTTTTTTTTTT SHELLXN     TELAPSE      539.27 TCPU      412.95
 TTTTTTTTTTTTTTTTTTTTTTTTTTTTTT MONMO3      TELAPSE      539.63 TCPU      413.31
 NUMERICALLY INTEGRATED DENSITY    804.0018878964
 TTTTTTTTTTTTTTTTTTTTTTTTTTTTTT NUMDFT      TELAPSE      541.71 TCPU      415.40
 CYC  10 ETOT(AU) -6.170250577244E+03 DETOT  5.31E-08 tst  2.16E-09 PX  4.69E-05
 TTTTTTTTTTTTTTTTTTTTTTTTTTTTTT DIIS        TELAPSE      544.00 TCPU      417.69
 DIIS TEST: 0.16350E-05 AT SCF   CYCLE  10 - DIIS ACTIVE - HISTORY:    10 CYCLES
 TTTTTTTTTTTTTTTTTTTTTTTTTTTTTT FDIK        TELAPSE      547.81 TCPU      420.29
 INSULATING STATE
 TOP OF VALENCE BANDS -    BAND    402; K    4; EIG -2.2074971E-01 AU
 TOP OF VALENCE BANDS -    BAND    402; K    1; EIG -2.2108107E-01 AU
 BOTTOM OF VIRTUAL BANDS - BAND    403; K    4; EIG -1.1744567E-01 AU
 DIRECT ENERGY BAND GAP:   2.8110 eV
 BOTTOM OF VIRTUAL BANDS - BAND    403; K    1; EIG -1.1697615E-01 AU
 TTTTTTTTTTTTTTTTTTTTTTTTTTTTTT PDIG        TELAPSE      548.00 TCPU      420.48
 CHARGE NORMALIZATION FACTOR   1.00000000
 TOTAL ATOMIC CHARGES:
  18.6554962  18.6554962  18.6554962  18.6589307  18.6589307  18.6554962
   7.5394803   7.5394803   7.5394803   7.5394803   7.5512619   7.5401993
   7.5512619   7.5401993   7.5512619   7.5401993   7.5512619   7.5401993
   7.5401993   7.5401993   7.5401993   7.5401993   7.5394803   7.5512619
   7.5394803   7.5512619   7.5394803   7.5512619   7.5394803   7.5512619
   6.7373395   6.7373395   6.7373395   6.7373395   6.7329902   6.7329902
   6.7329902   6.7329902   6.7329902   6.7329902   6.7329902   6.7329902
   5.4042812   5.4042812   5.4042812   5.4042812   5.4002571   5.4002571
   5.4002571   5.4002571   5.4002571   5.4002571   5.4002571   5.4002571
   6.0111342   6.0111342   6.0111342   6.0111342   6.0052181   6.0132834
   6.0052181   6.0132834   6.0052181   6.0132834   6.0052181   6.0132834
   6.0132834   6.0132834   6.0132834   6.0132834   6.0111342   6.0052181
   6.0111342   6.0052181   6.0111342   6.0052181   6.0111342   6.0052181
   0.8785256   0.8785256   0.8785256   0.8785256   0.8766882   0.8808567
   0.8766882   0.8808567   0.8766882   0.8808567   0.8766882   0.8808567
   0.8808567   0.8808567   0.8808567   0.8808567   0.8785256   0.8766882
   0.8785256   0.8766882   0.8785256   0.8766882   0.8785256   0.8766882
   8.3376678   8.3376678   8.3376678   8.3376678   8.3386314   8.3305147
   8.3386314   8.3305147   8.3386314   8.3305147   8.3386314   8.3305147
   8.3305147   8.3305147   8.3305147   8.3305147   8.3376678   8.3386314
   8.3376678   8.3386314   8.3376678   8.3386314   8.3376678   8.3386314
 TTTTTTTTTTTTTTTTTTTTTTTTTTTTTT MOQGAD      TELAPSE      548.02 TCPU      420.50
 TTTTTTTTTTTTTTTTTTTTTTTTTTTTTT SHELLXN     TELAPSE      551.58 TCPU      421.67
 TTTTTTTTTTTTTTTTTTTTTTTTTTTTTT MONMO3      TELAPSE      552.88 TCPU      422.96
 NUMERICALLY INTEGRATED DENSITY    804.0018879041
 TTTTTTTTTTTTTTTTTTTTTTTTTTTTTT NUMDFT      TELAPSE      554.95 TCPU      425.04
 CYC  11 ETOT(AU) -6.170250577449E+03 DETOT -2.05E-07 tst  4.36E-10 PX  2.94E-05
 TTTTTTTTTTTTTTTTTTTTTTTTTTTTTT DIIS        TELAPSE      555.39 TCPU      425.48
 DIIS TEST: 0.17899E-06 AT SCF   CYCLE  11 - DIIS ACTIVE - HISTORY:    11 CYCLES
 TTTTTTTTTTTTTTTTTTTTTTTTTTTTTT FDIK        TELAPSE      557.29 TCPU      427.02
 INSULATING STATE
 TOP OF VALENCE BANDS -    BAND    402; K    4; EIG -2.2075253E-01 AU
 TOP OF VALENCE BANDS -    BAND    402; K    1; EIG -2.2108567E-01 AU
 BOTTOM OF VIRTUAL BANDS - BAND    403; K    4; EIG -1.1744210E-01 AU
 DIRECT ENERGY BAND GAP:   2.8112 eV
 BOTTOM OF VIRTUAL BANDS - BAND    403; K    1; EIG -1.1697040E-01 AU
 TTTTTTTTTTTTTTTTTTTTTTTTTTTTTT PDIG        TELAPSE      557.48 TCPU      427.21
 CHARGE NORMALIZATION FACTOR   1.00000000
 TOTAL ATOMIC CHARGES:
  18.6555036  18.6555036  18.6555036  18.6589666  18.6589666  18.6555036
   7.5394755   7.5394755   7.5394755   7.5394755   7.5512974   7.5401218
   7.5512974   7.5401218   7.5512974   7.5401218   7.5512974   7.5401218
   7.5401218   7.5401218   7.5401218   7.5401218   7.5394755   7.5512974
   7.5394755   7.5512974   7.5394755   7.5512974   7.5394755   7.5512974
   6.7373309   6.7373309   6.7373309   6.7373309   6.7329984   6.7329984
   6.7329984   6.7329984   6.7329984   6.7329984   6.7329984   6.7329984
   5.4042809   5.4042809   5.4042809   5.4042809   5.4002445   5.4002445
   5.4002445   5.4002445   5.4002445   5.4002445   5.4002445   5.4002445
   6.0111658   6.0111658   6.0111658   6.0111658   6.0052386   6.0133077
   6.0052386   6.0133077   6.0052386   6.0133077   6.0052386   6.0133077
   6.0133077   6.0133077   6.0133077   6.0133077   6.0111658   6.0052386
   6.0111658   6.0052386   6.0111658   6.0052386   6.0111658   6.0052386
   0.8785146   0.8785146   0.8785146   0.8785146   0.8766910   0.8808610
   0.8766910   0.8808610   0.8766910   0.8808610   0.8766910   0.8808610
   0.8808610   0.8808610   0.8808610   0.8808610   0.8785146   0.8766910
   0.8785146   0.8766910   0.8785146   0.8766910   0.8785146   0.8766910
   8.3376595   8.3376595   8.3376595   8.3376595   8.3386461   8.3304789
   8.3386461   8.3304789   8.3386461   8.3304789   8.3386461   8.3304789
   8.3304789   8.3304789   8.3304789   8.3304789   8.3376595   8.3386461
   8.3376595   8.3386461   8.3376595   8.3386461   8.3376595   8.3386461
 TTTTTTTTTTTTTTTTTTTTTTTTTTTTTT MOQGAD      TELAPSE      557.49 TCPU      427.22
 TTTTTTTTTTTTTTTTTTTTTTTTTTTTTT SHELLXN     TELAPSE      561.11 TCPU      428.39
 TTTTTTTTTTTTTTTTTTTTTTTTTTTTTT MONMO3      TELAPSE      561.48 TCPU      428.76
 NUMERICALLY INTEGRATED DENSITY    804.0018879072
 TTTTTTTTTTTTTTTTTTTTTTTTTTTTTT NUMDFT      TELAPSE      563.56 TCPU      430.84
 CYC  12 ETOT(AU) -6.170250577456E+03 DETOT -6.44E-09 tst  6.21E-11 PX  1.09E-05
 TTTTTTTTTTTTTTTTTTTTTTTTTTTTTT DIIS        TELAPSE      565.10 TCPU      432.38
 DIIS TEST: 0.53588E-07 AT SCF   CYCLE  12 - DIIS ACTIVE - HISTORY:    12 CYCLES
 TTTTTTTTTTTTTTTTTTTTTTTTTTTTTT FDIK        TELAPSE      567.19 TCPU      433.85
 INSULATING STATE
 TOP OF VALENCE BANDS -    BAND    402; K    4; EIG -2.2075218E-01 AU
 TOP OF VALENCE BANDS -    BAND    402; K    1; EIG -2.2108505E-01 AU
 BOTTOM OF VIRTUAL BANDS - BAND    403; K    4; EIG -1.1744411E-01 AU
 DIRECT ENERGY BAND GAP:   2.8112 eV
 BOTTOM OF VIRTUAL BANDS - BAND    403; K    1; EIG -1.1697226E-01 AU
 TTTTTTTTTTTTTTTTTTTTTTTTTTTTTT PDIG        TELAPSE      567.37 TCPU      434.04
 CHARGE NORMALIZATION FACTOR   1.00000000
 TOTAL ATOMIC CHARGES:
  18.6555034  18.6555034  18.6555034  18.6589534  18.6589534  18.6555034
   7.5394743   7.5394743   7.5394743   7.5394743   7.5512608   7.5401472
   7.5512608   7.5401472   7.5512608   7.5401472   7.5512608   7.5401472
   7.5401472   7.5401472   7.5401472   7.5401472   7.5394743   7.5512608
   7.5394743   7.5512608   7.5394743   7.5512608   7.5394743   7.5512608
   6.7373373   6.7373373   6.7373373   6.7373373   6.7329900   6.7329900
   6.7329900   6.7329900   6.7329900   6.7329900   6.7329900   6.7329900
   5.4042738   5.4042738   5.4042738   5.4042738   5.4002464   5.4002464
   5.4002464   5.4002464   5.4002464   5.4002464   5.4002464   5.4002464
   6.0111541   6.0111541   6.0111541   6.0111541   6.0052521   6.0132916
   6.0052521   6.0132916   6.0052521   6.0132916   6.0052521   6.0132916
   6.0132916   6.0132916   6.0132916   6.0132916   6.0111541   6.0052521
   6.0111541   6.0052521   6.0111541   6.0052521   6.0111541   6.0052521
   0.8785161   0.8785161   0.8785161   0.8785161   0.8766896   0.8808599
   0.8766896   0.8808599   0.8766896   0.8808599   0.8766896   0.8808599
   0.8808599   0.8808599   0.8808599   0.8808599   0.8785161   0.8766896
   0.8785161   0.8766896   0.8785161   0.8766896   0.8785161   0.8766896
   8.3376730   8.3376730   8.3376730   8.3376730   8.3386456   8.3305038
   8.3386456   8.3305038   8.3386456   8.3305038   8.3386456   8.3305038
   8.3305038   8.3305038   8.3305038   8.3305038   8.3376730   8.3386456
   8.3376730   8.3386456   8.3376730   8.3386456   8.3376730   8.3386456
 TTTTTTTTTTTTTTTTTTTTTTTTTTTTTT MOQGAD      TELAPSE      567.39 TCPU      434.05
 TTTTTTTTTTTTTTTTTTTTTTTTTTTTTT SHELLXN     TELAPSE      571.27 TCPU      435.24
 TTTTTTTTTTTTTTTTTTTTTTTTTTTTTT MONMO3      TELAPSE      571.62 TCPU      435.60
 NUMERICALLY INTEGRATED DENSITY    804.0018879053
 TTTTTTTTTTTTTTTTTTTTTTTTTTTTTT NUMDFT      TELAPSE      573.71 TCPU      437.69
 CYC  13 ETOT(AU) -6.170250577454E+03 DETOT  1.77E-09 tst  2.80E-11 PX  4.66E-06
 TTTTTTTTTTTTTTTTTTTTTTTTTTTTTT DIIS        TELAPSE      574.17 TCPU      438.14
 DIIS TEST: 0.92264E-08 AT SCF   CYCLE  13 - DIIS ACTIVE - HISTORY:    13 CYCLES
 TTTTTTTTTTTTTTTTTTTTTTTTTTTTTT FDIK        TELAPSE      576.36 TCPU      439.29
 INSULATING STATE
 TOP OF VALENCE BANDS -    BAND    402; K    4; EIG -2.2075225E-01 AU
 TOP OF VALENCE BANDS -    BAND    402; K    1; EIG -2.2108479E-01 AU
 BOTTOM OF VIRTUAL BANDS - BAND    403; K    4; EIG -1.1744413E-01 AU
 DIRECT ENERGY BAND GAP:   2.8112 eV
 BOTTOM OF VIRTUAL BANDS - BAND    403; K    1; EIG -1.1697293E-01 AU
 TTTTTTTTTTTTTTTTTTTTTTTTTTTTTT PDIG        TELAPSE      576.54 TCPU      439.47
 CHARGE NORMALIZATION FACTOR   1.00000000
 TOTAL ATOMIC CHARGES:
  18.6554980  18.6554980  18.6554980  18.6589431  18.6589431  18.6554980
   7.5394780   7.5394780   7.5394780   7.5394780   7.5512780   7.5401441
   7.5512780   7.5401441   7.5512780   7.5401441   7.5512780   7.5401441
   7.5401441   7.5401441   7.5401441   7.5401441   7.5394780   7.5512780
   7.5394780   7.5512780   7.5394780   7.5512780   7.5394780   7.5512780
   6.7373366   6.7373366   6.7373366   6.7373366   6.7329921   6.7329921
   6.7329921   6.7329921   6.7329921   6.7329921   6.7329921   6.7329921
   5.4042726   5.4042726   5.4042726   5.4042726   5.4002500   5.4002500
   5.4002500   5.4002500   5.4002500   5.4002500   5.4002500   5.4002500
   6.0111566   6.0111566   6.0111566   6.0111566   6.0052501   6.0132922
   6.0052501   6.0132922   6.0052501   6.0132922   6.0052501   6.0132922
   6.0132922   6.0132922   6.0132922   6.0132922   6.0111566   6.0052501
   6.0111566   6.0052501   6.0111566   6.0052501   6.0111566   6.0052501
   0.8785167   0.8785167   0.8785167   0.8785167   0.8766874   0.8808587
   0.8766874   0.8808587   0.8766874   0.8808587   0.8766874   0.8808587
   0.8808587   0.8808587   0.8808587   0.8808587   0.8785167   0.8766874
   0.8785167   0.8766874   0.8785167   0.8766874   0.8785167   0.8766874
   8.3376659   8.3376659   8.3376659   8.3376659   8.3386450   8.3304958
   8.3386450   8.3304958   8.3386450   8.3304958   8.3386450   8.3304958
   8.3304958   8.3304958   8.3304958   8.3304958   8.3376659   8.3386450
   8.3376659   8.3386450   8.3376659   8.3386450   8.3376659   8.3386450
 TTTTTTTTTTTTTTTTTTTTTTTTTTTTTT MOQGAD      TELAPSE      576.56 TCPU      439.48
 TTTTTTTTTTTTTTTTTTTTTTTTTTTTTT SHELLXN     TELAPSE      578.86 TCPU      440.66
 TTTTTTTTTTTTTTTTTTTTTTTTTTTTTT MONMO3      TELAPSE      582.97 TCPU      444.77
 NUMERICALLY INTEGRATED DENSITY    804.0018879042
 TTTTTTTTTTTTTTTTTTTTTTTTTTTTTT NUMDFT      TELAPSE      585.06 TCPU      446.86
 CYC  14 ETOT(AU) -6.170250577461E+03 DETOT -6.95E-09 tst  6.02E-12 PX  2.76E-06
 TTTTTTTTTTTTTTTTTTTTTTTTTTTTTT DIIS        TELAPSE      586.93 TCPU      448.73
 DIIS TEST: 0.22527E-08 AT SCF   CYCLE  14 - DIIS ACTIVE - HISTORY:    14 CYCLES
 TTTTTTTTTTTTTTTTTTTTTTTTTTTTTT FDIK        TELAPSE      588.76 TCPU      449.46
 INSULATING STATE
 TOP OF VALENCE BANDS -    BAND    402; K    4; EIG -2.2075207E-01 AU
 TOP OF VALENCE BANDS -    BAND    402; K    1; EIG -2.2108477E-01 AU
 BOTTOM OF VIRTUAL BANDS - BAND    403; K    4; EIG -1.1744381E-01 AU
 DIRECT ENERGY BAND GAP:   2.8112 eV
 BOTTOM OF VIRTUAL BANDS - BAND    403; K    1; EIG -1.1697242E-01 AU
 TTTTTTTTTTTTTTTTTTTTTTTTTTTTTT PDIG        TELAPSE      588.94 TCPU      449.65
 CHARGE NORMALIZATION FACTOR   1.00000000
 TOTAL ATOMIC CHARGES:
  18.6555011  18.6555011  18.6555011  18.6589503  18.6589503  18.6555011
   7.5394755   7.5394755   7.5394755   7.5394755   7.5512714   7.5401432
   7.5512714   7.5401432   7.5512714   7.5401432   7.5512714   7.5401432
   7.5401432   7.5401432   7.5401432   7.5401432   7.5394755   7.5512714
   7.5394755   7.5512714   7.5394755   7.5512714   7.5394755   7.5512714
   6.7373338   6.7373338   6.7373338   6.7373338   6.7329922   6.7329922
   6.7329922   6.7329922   6.7329922   6.7329922   6.7329922   6.7329922
   5.4042756   5.4042756   5.4042756   5.4042756   5.4002461   5.4002461
   5.4002461   5.4002461   5.4002461   5.4002461   5.4002461   5.4002461
   6.0111563   6.0111563   6.0111563   6.0111563   6.0052477   6.0132978
   6.0052477   6.0132978   6.0052477   6.0132978   6.0052477   6.0132978
   6.0132978   6.0132978   6.0132978   6.0132978   6.0111563   6.0052477
   6.0111563   6.0052477   6.0111563   6.0052477   6.0111563   6.0052477
   0.8785169   0.8785169   0.8785169   0.8785169   0.8766890   0.8808592
   0.8766890   0.8808592   0.8766890   0.8808592   0.8766890   0.8808592
   0.8808592   0.8808592   0.8808592   0.8808592   0.8785169   0.8766890
   0.8785169   0.8766890   0.8785169   0.8766890   0.8785169   0.8766890
   8.3376687   8.3376687   8.3376687   8.3376687   8.3386448   8.3304986
   8.3386448   8.3304986   8.3386448   8.3304986   8.3386448   8.3304986
   8.3304986   8.3304986   8.3304986   8.3304986   8.3376687   8.3386448
   8.3376687   8.3386448   8.3376687   8.3386448   8.3376687   8.3386448
 TTTTTTTTTTTTTTTTTTTTTTTTTTTTTT MOQGAD      TELAPSE      588.96 TCPU      449.66
 TTTTTTTTTTTTTTTTTTTTTTTTTTTTTT SHELLXN     TELAPSE      592.20 TCPU      450.85
 TTTTTTTTTTTTTTTTTTTTTTTTTTTTTT MONMO3      TELAPSE      592.93 TCPU      451.58
 NUMERICALLY INTEGRATED DENSITY    804.0018879051
 TTTTTTTTTTTTTTTTTTTTTTTTTTTTTT NUMDFT      TELAPSE      595.01 TCPU      453.65
 CYC  15 ETOT(AU) -6.170250577456E+03 DETOT  4.94E-09 tst  5.79E-13 PX  1.85E-06
 TTTTTTTTTTTTTTTTTTTTTTTTTTTTTT DIIS        TELAPSE      598.07 TCPU      456.71
 DIIS TEST: 0.62955E-09 AT SCF   CYCLE  15 - DIIS ACTIVE - HISTORY:    15 CYCLES
 TTTTTTTTTTTTTTTTTTTTTTTTTTTTTT FDIK        TELAPSE      599.76 TCPU      457.75
 INSULATING STATE
 TOP OF VALENCE BANDS -    BAND    402; K    4; EIG -2.2075217E-01 AU
 TOP OF VALENCE BANDS -    BAND    402; K    1; EIG -2.2108488E-01 AU
 BOTTOM OF VIRTUAL BANDS - BAND    403; K    4; EIG -1.1744381E-01 AU
 DIRECT ENERGY BAND GAP:   2.8112 eV
 BOTTOM OF VIRTUAL BANDS - BAND    403; K    1; EIG -1.1697233E-01 AU
 TTTTTTTTTTTTTTTTTTTTTTTTTTTTTT PDIG        TELAPSE      599.94 TCPU      457.93
 CHARGE NORMALIZATION FACTOR   1.00000000
 TOTAL ATOMIC CHARGES:
  18.6555005  18.6555005  18.6555005  18.6589493  18.6589493  18.6555005
   7.5394764   7.5394764   7.5394764   7.5394764   7.5512730   7.5401444
   7.5512730   7.5401444   7.5512730   7.5401444   7.5512730   7.5401444
   7.5401444   7.5401444   7.5401444   7.5401444   7.5394764   7.5512730
   7.5394764   7.5512730   7.5394764   7.5512730   7.5394764   7.5512730
   6.7373356   6.7373356   6.7373356   6.7373356   6.7329914   6.7329914
   6.7329914   6.7329914   6.7329914   6.7329914   6.7329914   6.7329914
   5.4042737   5.4042737   5.4042737   5.4042737   5.4002476   5.4002476
   5.4002476   5.4002476   5.4002476   5.4002476   5.4002476   5.4002476
   6.0111565   6.0111565   6.0111565   6.0111565   6.0052499   6.0132936
   6.0052499   6.0132936   6.0052499   6.0132936   6.0052499   6.0132936
   6.0132936   6.0132936   6.0132936   6.0132936   6.0111565   6.0052499
   6.0111565   6.0052499   6.0111565   6.0052499   6.0111565   6.0052499
   0.8785166   0.8785166   0.8785166   0.8785166   0.8766886   0.8808594
   0.8766886   0.8808594   0.8766886   0.8808594   0.8766886   0.8808594
   0.8808594   0.8808594   0.8808594   0.8808594   0.8785166   0.8766886
   0.8785166   0.8766886   0.8785166   0.8766886   0.8785166   0.8766886
   8.3376681   8.3376681   8.3376681   8.3376681   8.3386449   8.3304976
   8.3386449   8.3304976   8.3386449   8.3304976   8.3386449   8.3304976
   8.3304976   8.3304976   8.3304976   8.3304976   8.3376681   8.3386449
   8.3376681   8.3386449   8.3376681   8.3386449   8.3376681   8.3386449
 TTTTTTTTTTTTTTTTTTTTTTTTTTTTTT MOQGAD      TELAPSE      599.96 TCPU      457.95
 TTTTTTTTTTTTTTTTTTTTTTTTTTTTTT SHELLXN     TELAPSE      602.93 TCPU      459.13
 TTTTTTTTTTTTTTTTTTTTTTTTTTTTTT MONMO3      TELAPSE      603.32 TCPU      459.52
 NUMERICALLY INTEGRATED DENSITY    804.0018879050
 TTTTTTTTTTTTTTTTTTTTTTTTTTTTTT NUMDFT      TELAPSE      605.42 TCPU      461.62
 CYC  16 ETOT(AU) -6.170250577458E+03 DETOT -2.12E-09 tst  2.31E-13 PX  4.86E-07
 TTTTTTTTTTTTTTTTTTTTTTTTTTTTTT DIIS        TELAPSE      608.35 TCPU      464.55
 DIIS TEST: 0.20840E-09 AT SCF   CYCLE  16 - DIIS ACTIVE - HISTORY:    16 CYCLES
 TTTTTTTTTTTTTTTTTTTTTTTTTTTTTT FDIK        TELAPSE      609.64 TCPU      464.86
 INSULATING STATE
 TOP OF VALENCE BANDS -    BAND    402; K    4; EIG -2.2075215E-01 AU
 TOP OF VALENCE BANDS -    BAND    402; K    1; EIG -2.2108483E-01 AU
 BOTTOM OF VIRTUAL BANDS - BAND    403; K    4; EIG -1.1744392E-01 AU
 DIRECT ENERGY BAND GAP:   2.8112 eV
 BOTTOM OF VIRTUAL BANDS - BAND    403; K    1; EIG -1.1697252E-01 AU
 TTTTTTTTTTTTTTTTTTTTTTTTTTTTTT PDIG        TELAPSE      609.83 TCPU      465.04
 CHARGE NORMALIZATION FACTOR   1.00000000
 TOTAL ATOMIC CHARGES:
  18.6555001  18.6555001  18.6555001  18.6589484  18.6589484  18.6555001
   7.5394764   7.5394764   7.5394764   7.5394764   7.5512730   7.5401439
   7.5512730   7.5401439   7.5512730   7.5401439   7.5512730   7.5401439
   7.5401439   7.5401439   7.5401439   7.5401439   7.5394764   7.5512730
   7.5394764   7.5512730   7.5394764   7.5512730   7.5394764   7.5512730
   6.7373356   6.7373356   6.7373356   6.7373356   6.7329918   6.7329918
   6.7329918   6.7329918   6.7329918   6.7329918   6.7329918   6.7329918
   5.4042738   5.4042738   5.4042738   5.4042738   5.4002475   5.4002475
   5.4002475   5.4002475   5.4002475   5.4002475   5.4002475   5.4002475
   6.0111563   6.0111563   6.0111563   6.0111563   6.0052489   6.0132949
   6.0052489   6.0132949   6.0052489   6.0132949   6.0052489   6.0132949
   6.0132949   6.0132949   6.0132949   6.0132949   6.0111563   6.0052489
   6.0111563   6.0052489   6.0111563   6.0052489   6.0111563   6.0052489
   0.8785167   0.8785167   0.8785167   0.8785167   0.8766885   0.8808591
   0.8766885   0.8808591   0.8766885   0.8808591   0.8766885   0.8808591
   0.8808591   0.8808591   0.8808591   0.8808591   0.8785167   0.8766885
   0.8785167   0.8766885   0.8785167   0.8766885   0.8785167   0.8766885
   8.3376680   8.3376680   8.3376680   8.3376680   8.3386452   8.3304978
   8.3386452   8.3304978   8.3386452   8.3304978   8.3386452   8.3304978
   8.3304978   8.3304978   8.3304978   8.3304978   8.3376680   8.3386452
   8.3376680   8.3386452   8.3376680   8.3386452   8.3376680   8.3386452
 TTTTTTTTTTTTTTTTTTTTTTTTTTTTTT MOQGAD      TELAPSE      609.84 TCPU      465.05
 TTTTTTTTTTTTTTTTTTTTTTTTTTTTTT SHELLXN     TELAPSE      612.84 TCPU      466.24
 TTTTTTTTTTTTTTTTTTTTTTTTTTTTTT MONMO3      TELAPSE      617.20 TCPU      470.60
 NUMERICALLY INTEGRATED DENSITY    804.0018879049
 TTTTTTTTTTTTTTTTTTTTTTTTTTTTTT NUMDFT      TELAPSE      619.29 TCPU      472.69
 CYC  17 ETOT(AU) -6.170250577457E+03 DETOT  1.37E-09 tst  2.26E-14 PX  2.64E-07
 TTTTTTTTTTTTTTTTTTTTTTTTTTTTTT DIIS        TELAPSE      621.59 TCPU      474.99
 DIIS TEST: 0.17411E-09 AT SCF   CYCLE  17 - DIIS ACTIVE - HISTORY:    17 CYCLES
 TTTTTTTTTTTTTTTTTTTTTTTTTTTTTT FDIK        TELAPSE      622.69 TCPU      475.68
 INSULATING STATE
 TOP OF VALENCE BANDS -    BAND    402; K    4; EIG -2.2075216E-01 AU
 TOP OF VALENCE BANDS -    BAND    402; K    1; EIG -2.2108484E-01 AU
 BOTTOM OF VIRTUAL BANDS - BAND    403; K    4; EIG -1.1744389E-01 AU
 DIRECT ENERGY BAND GAP:   2.8112 eV
 BOTTOM OF VIRTUAL BANDS - BAND    403; K    1; EIG -1.1697247E-01 AU
 TTTTTTTTTTTTTTTTTTTTTTTTTTTTTT PDIG        TELAPSE      622.88 TCPU      475.86
 CHARGE NORMALIZATION FACTOR   1.00000000
 TOTAL ATOMIC CHARGES:
  18.6555002  18.6555002  18.6555002  18.6589484  18.6589484  18.6555002
   7.5394764   7.5394764   7.5394764   7.5394764   7.5512730   7.5401440
   7.5512730   7.5401440   7.5512730   7.5401440   7.5512730   7.5401440
   7.5401440   7.5401440   7.5401440   7.5401440   7.5394764   7.5512730
   7.5394764   7.5512730   7.5394764   7.5512730   7.5394764   7.5512730
   6.7373355   6.7373355   6.7373355   6.7373355   6.7329918   6.7329918
   6.7329918   6.7329918   6.7329918   6.7329918   6.7329918   6.7329918
   5.4042740   5.4042740   5.4042740   5.4042740   5.4002475   5.4002475
   5.4002475   5.4002475   5.4002475   5.4002475   5.4002475   5.4002475
   6.0111563   6.0111563   6.0111563   6.0111563   6.0052491   6.0132948
   6.0052491   6.0132948   6.0052491   6.0132948   6.0052491   6.0132948
   6.0132948   6.0132948   6.0132948   6.0132948   6.0111563   6.0052491
   6.0111563   6.0052491   6.0111563   6.0052491   6.0111563   6.0052491
   0.8785167   0.8785167   0.8785167   0.8785167   0.8766885   0.8808591
   0.8766885   0.8808591   0.8766885   0.8808591   0.8766885   0.8808591
   0.8808591   0.8808591   0.8808591   0.8808591   0.8785167   0.8766885
   0.8785167   0.8766885   0.8785167   0.8766885   0.8785167   0.8766885
   8.3376680   8.3376680   8.3376680   8.3376680   8.3386451   8.3304978
   8.3386451   8.3304978   8.3386451   8.3304978   8.3386451   8.3304978
   8.3304978   8.3304978   8.3304978   8.3304978   8.3376680   8.3386451
   8.3376680   8.3386451   8.3376680   8.3386451   8.3376680   8.3386451
 TTTTTTTTTTTTTTTTTTTTTTTTTTTTTT MOQGAD      TELAPSE      622.89 TCPU      475.87
 TTTTTTTTTTTTTTTTTTTTTTTTTTTTTT SHELLXN     TELAPSE      624.40 TCPU      477.06
 TTTTTTTTTTTTTTTTTTTTTTTTTTTTTT MONMO3      TELAPSE      624.82 TCPU      477.48
 NUMERICALLY INTEGRATED DENSITY    804.0018879049
 TTTTTTTTTTTTTTTTTTTTTTTTTTTTTT NUMDFT      TELAPSE      626.89 TCPU      479.56
 CYC  18 ETOT(AU) -6.170250577457E+03 DETOT -2.01E-10 tst  2.18E-15 PX  3.35E-08
 TTTTTTTTTTTTTTTTTTTTTTTTTTTTTT DIIS        TELAPSE      627.66 TCPU      480.32
 DIIS TEST: 0.12643E-09 AT SCF   CYCLE  18 - DIIS ACTIVE - HISTORY:    18 CYCLES
 TTTTTTTTTTTTTTTTTTTTTTTTTTTTTT FDIK        TELAPSE      628.95 TCPU      481.00
 INSULATING STATE
 TOP OF VALENCE BANDS -    BAND    402; K    4; EIG -2.2075215E-01 AU
 TOP OF VALENCE BANDS -    BAND    402; K    1; EIG -2.2108484E-01 AU
 BOTTOM OF VIRTUAL BANDS - BAND    403; K    4; EIG -1.1744389E-01 AU
 DIRECT ENERGY BAND GAP:   2.8112 eV
 BOTTOM OF VIRTUAL BANDS - BAND    403; K    1; EIG -1.1697247E-01 AU
 TTTTTTTTTTTTTTTTTTTTTTTTTTTTTT PDIG        TELAPSE      629.14 TCPU      481.19
 CHARGE NORMALIZATION FACTOR   1.00000000
 TOTAL ATOMIC CHARGES:
  18.6555002  18.6555002  18.6555002  18.6589484  18.6589484  18.6555002
   7.5394764   7.5394764   7.5394764   7.5394764   7.5512730   7.5401440
   7.5512730   7.5401440   7.5512730   7.5401440   7.5512730   7.5401440
   7.5401440   7.5401440   7.5401440   7.5401440   7.5394764   7.5512730
   7.5394764   7.5512730   7.5394764   7.5512730   7.5394764   7.5512730
   6.7373355   6.7373355   6.7373355   6.7373355   6.7329918   6.7329918
   6.7329918   6.7329918   6.7329918   6.7329918   6.7329918   6.7329918
   5.4042740   5.4042740   5.4042740   5.4042740   5.4002475   5.4002475
   5.4002475   5.4002475   5.4002475   5.4002475   5.4002475   5.4002475
   6.0111563   6.0111563   6.0111563   6.0111563   6.0052491   6.0132948
   6.0052491   6.0132948   6.0052491   6.0132948   6.0052491   6.0132948
   6.0132948   6.0132948   6.0132948   6.0132948   6.0111563   6.0052491
   6.0111563   6.0052491   6.0111563   6.0052491   6.0111563   6.0052491
   0.8785167   0.8785167   0.8785167   0.8785167   0.8766885   0.8808591
   0.8766885   0.8808591   0.8766885   0.8808591   0.8766885   0.8808591
   0.8808591   0.8808591   0.8808591   0.8808591   0.8785167   0.8766885
   0.8785167   0.8766885   0.8785167   0.8766885   0.8785167   0.8766885
   8.3376680   8.3376680   8.3376680   8.3376680   8.3386451   8.3304978
   8.3386451   8.3304978   8.3386451   8.3304978   8.3386451   8.3304978
   8.3304978   8.3304978   8.3304978   8.3304978   8.3376680   8.3386451
   8.3376680   8.3386451   8.3376680   8.3386451   8.3376680   8.3386451
 TTTTTTTTTTTTTTTTTTTTTTTTTTTTTT MOQGAD      TELAPSE      629.15 TCPU      481.20
 TTTTTTTTTTTTTTTTTTTTTTTTTTTTTT SHELLXN     TELAPSE      631.43 TCPU      482.38
 TTTTTTTTTTTTTTTTTTTTTTTTTTTTTT MONMO3      TELAPSE      631.71 TCPU      482.66
 NUMERICALLY INTEGRATED DENSITY    804.0018879049
 TTTTTTTTTTTTTTTTTTTTTTTTTTTTTT NUMDFT      TELAPSE      633.79 TCPU      484.74
 CYC  19 ETOT(AU) -6.170250577457E+03 DETOT -2.64E-11 tst  2.18E-15 PX  9.56E-09
 TTTTTTTTTTTTTTTTTTTTTTTTTTTTTT DIIS        TELAPSE      637.86 TCPU      488.81
 DIIS TEST: 0.12180E-09 AT SCF   CYCLE  19 - DIIS ACTIVE - HISTORY:    19 CYCLES
 TTTTTTTTTTTTTTTTTTTTTTTTTTTTTT FDIK        TELAPSE      641.79 TCPU      488.81
 INSULATING STATE
 TOP OF VALENCE BANDS -    BAND    402; K    4; EIG -2.2075215E-01 AU
 TOP OF VALENCE BANDS -    BAND    402; K    1; EIG -2.2108484E-01 AU
 BOTTOM OF VIRTUAL BANDS - BAND    403; K    4; EIG -1.1744389E-01 AU
 DIRECT ENERGY BAND GAP:   2.8112 eV
 BOTTOM OF VIRTUAL BANDS - BAND    403; K    1; EIG -1.1697247E-01 AU
 TTTTTTTTTTTTTTTTTTTTTTTTTTTTTT PDIG        TELAPSE      641.98 TCPU      489.00
 CHARGE NORMALIZATION FACTOR   1.00000000
 TOTAL ATOMIC CHARGES:
  18.6555002  18.6555002  18.6555002  18.6589484  18.6589484  18.6555002
   7.5394764   7.5394764   7.5394764   7.5394764   7.5512730   7.5401440
   7.5512730   7.5401440   7.5512730   7.5401440   7.5512730   7.5401440
   7.5401440   7.5401440   7.5401440   7.5401440   7.5394764   7.5512730
   7.5394764   7.5512730   7.5394764   7.5512730   7.5394764   7.5512730
   6.7373355   6.7373355   6.7373355   6.7373355   6.7329918   6.7329918
   6.7329918   6.7329918   6.7329918   6.7329918   6.7329918   6.7329918
   5.4042740   5.4042740   5.4042740   5.4042740   5.4002475   5.4002475
   5.4002475   5.4002475   5.4002475   5.4002475   5.4002475   5.4002475
   6.0111563   6.0111563   6.0111563   6.0111563   6.0052491   6.0132948
   6.0052491   6.0132948   6.0052491   6.0132948   6.0052491   6.0132948
   6.0132948   6.0132948   6.0132948   6.0132948   6.0111563   6.0052491
   6.0111563   6.0052491   6.0111563   6.0052491   6.0111563   6.0052491
   0.8785167   0.8785167   0.8785167   0.8785167   0.8766885   0.8808591
   0.8766885   0.8808591   0.8766885   0.8808591   0.8766885   0.8808591
   0.8808591   0.8808591   0.8808591   0.8808591   0.8785167   0.8766885
   0.8785167   0.8766885   0.8785167   0.8766885   0.8785167   0.8766885
   8.3376680   8.3376680   8.3376680   8.3376680   8.3386451   8.3304978
   8.3386451   8.3304978   8.3386451   8.3304978   8.3386451   8.3304978
   8.3304978   8.3304978   8.3304978   8.3304978   8.3376680   8.3386451
   8.3376680   8.3386451   8.3376680   8.3386451   8.3376680   8.3386451
 TTTTTTTTTTTTTTTTTTTTTTTTTTTTTT MOQGAD      TELAPSE      641.99 TCPU      489.01
 TTTTTTTTTTTTTTTTTTTTTTTTTTTTTT SHELLXN     TELAPSE      643.18 TCPU      490.20
 +++ ENERGIES IN A.U. +++
 ::: EXT EL-POLE                                  -6.8703041467483E+03
 ::: EXT EL-SPHEROPOLE                             5.5118493498005E+01
 ::: BIELET ZONE E-E                               1.2015447714956E+04
 ::: TOTAL E-E                                     5.2002620617059E+03
 ::: TOTAL E-N + N-E                              -1.7913990070318E+04
 ::: TOTAL N-N                                     1.7611637982900E+03
 ::: KINETIC ENERGY                                5.5369266077043E+03
 ::: PSEUDO TOTAL   ENERGY                        -5.4156376026183E+03
 ::: VIRIAL COEFFICIENT                            1.0110740282145E+00
 TTTTTTTTTTTTTTTTTTTTTTTTTTTTTT MONMO3      TELAPSE      643.54 TCPU      490.56
 NUMERICALLY INTEGRATED DENSITY    804.0018879049
 TTTTTTTTTTTTTTTTTTTTTTTTTTTTTT NUMDFT      TELAPSE      645.64 TCPU      492.66
 CYC  20 ETOT(AU) -6.170250577457E+03 DETOT -1.82E-12 tst  1.49E-15 PX  9.56E-09

 == SCF ENDED - CONVERGENCE ON ENERGY      E(AU) -6.1702505774570E+03 CYCLES  20


 ENERGY EXPRESSION=HARTREE+FOCK EXCH*0.00000+(M06-L      EXCH)*1.00000+M06-L      CORR


 TOTAL ENERGY(DFT)(AU)( 20) -6.1702505774570E+03 DE-1.8E-12 tester 1.5E-15
 TTTTTTTTTTTTTTTTTTTTTTTTTTTTTT EDFT        TELAPSE      645.64 TCPU      492.67

 *******************************************************************************
 *                             FORCE CALCULATION                               *
 *******************************************************************************

 TTTTTTTTTTTTTTTTTTTTTTTTTTTTTT NUMDFG      TELAPSE      654.93 TCPU      501.95
 INFORMATION **** EXCPOG **** EXCH. BIPO BUFFER LENGTH (WORDS) =           0
 WARNING **** GENPOG **** COULOMB BIPO BUFFER TOO SMALL - TO AVOID I/O SET BIPOSIZE =     4478400
 INFORMATION **** GENPOG **** BIPO BUFFER LENGTH (WORDS) =     4000000
 TTTTTTTTTTTTTTTTTTTTTTTTTTTTTT SHELXG      TELAPSE      660.63 TCPU      507.35


 D3 DISPERSION ENERGY (AU)       -3.9662251086051E-02
 TOTAL ENERGY + DISP (AU)        -6.1702902397081E+03

 CARTESIAN FORCES IN HARTREE/BOHR (ANALYTICAL)
   ATOM                     X                   Y                   Z
   1 248             4.185540802837E-14  2.540597569173E-03  3.913536161804E-15
   2 248            -1.287858708565E-14 -2.540597569173E-03 -1.765254609154E-14
   3 248            -9.159339953158E-15 -7.683957636839E-15 -2.540597569149E-03
   4 248            -1.953992523340E-14 -1.730560139634E-14  4.024558464266E-15
   5 248            -1.243449787580E-14  8.215650382226E-15 -2.486899575160E-14
   6 248             4.571343303894E-14 -5.412337245048E-16  2.540597569121E-03
   7   7             1.909758240220E-03  7.254265930889E-04  2.361438921235E-03
   8   7            -1.909758240248E-03 -7.254265930730E-04  2.361438921212E-03
   9   7             1.909758240199E-03 -7.254265930596E-04 -2.361438921201E-03
  10   7            -1.909758240240E-03  7.254265930632E-04 -2.361438921239E-03
  11   7             1.124498566001E-02  7.000986078498E-03 -1.427457439755E-03
  12   7            -1.058500735433E-02  2.934843814809E-03 -5.182423700579E-03
  13   7            -1.124498566000E-02 -7.000986078533E-03 -1.427457439744E-03
  14   7             1.058500735436E-02  2.934843814820E-03  5.182423700551E-03
  15   7             1.124498566000E-02 -7.000986078554E-03  1.427457439746E-03
  16   7             1.058500735436E-02 -2.934843814822E-03 -5.182423700573E-03
  17   7            -1.124498566000E-02  7.000986078516E-03  1.427457439759E-03
  18   7            -1.058500735436E-02 -2.934843814827E-03  5.182423700585E-03
  19   7            -1.058500735434E-02 -5.182423700583E-03  2.934843814840E-03
  20   7             1.058500735434E-02  5.182423700559E-03  2.934843814840E-03
  21   7             1.058500735435E-02 -5.182423700580E-03 -2.934843814822E-03
  22   7            -1.058500735436E-02  5.182423700563E-03 -2.934843814825E-03
  23   7             1.909758240165E-03  2.361438921249E-03  7.254265930818E-04
  24   7             1.124498565998E-02 -1.427457439724E-03  7.000986078498E-03
  25   7            -1.909758240240E-03 -2.361438921239E-03  7.254265930587E-04
  26   7             1.124498565999E-02  1.427457439761E-03 -7.000986078532E-03
  27   7            -1.909758240253E-03  2.361438921212E-03 -7.254265930676E-04
  28   7            -1.124498566000E-02  1.427457439775E-03  7.000986078505E-03
  29   7             1.909758240216E-03 -2.361438921209E-03 -7.254265930534E-04
  30   7            -1.124498565998E-02 -1.427457439737E-03 -7.000986078506E-03
  31   7             4.263668481475E-04  4.134788762367E-04  4.134788762392E-04
  32   7            -4.263668481297E-04 -4.134788762717E-04  4.134788762894E-04
  33   7             4.263668481563E-04 -4.134788762985E-04 -4.134788762902E-04
  34   7            -4.263668481217E-04  4.134788762812E-04 -4.134788762761E-04
  35   7            -5.494766600465E-03 -2.382571628484E-03  2.377345902940E-03
  36   7            -5.494766600458E-03  2.377345902925E-03 -2.382571628469E-03
  37   7             5.494766600479E-03  2.382571628475E-03  2.377345902957E-03
  38   7             5.494766600489E-03  2.377345902969E-03  2.382571628482E-03
  39   7            -5.494766600433E-03  2.382571628488E-03 -2.377345902969E-03
  40   7             5.494766600455E-03 -2.377345902962E-03 -2.382571628442E-03
  41   7             5.494766600442E-03 -2.382571628454E-03 -2.377345902966E-03
  42   7            -5.494766600429E-03 -2.377345902983E-03  2.382571628497E-03
  43   6             1.460183434904E-03  1.346699694815E-03  1.346699694826E-03
  44   6            -1.460183434904E-03 -1.346699694819E-03  1.346699694835E-03
  45   6             1.460183434875E-03 -1.346699694810E-03 -1.346699694799E-03
  46   6            -1.460183434904E-03  1.346699694834E-03 -1.346699694819E-03
  47   6             4.987840723743E-03  2.008912118466E-03 -1.896936100060E-03
  48   6             4.987840723749E-03 -1.896936100093E-03  2.008912118439E-03
  49   6            -4.987840723777E-03 -2.008912118448E-03 -1.896936100064E-03
  50   6            -4.987840723760E-03 -1.896936100055E-03 -2.008912118447E-03
  51   6             4.987840723774E-03 -2.008912118421E-03  1.896936100106E-03
  52   6            -4.987840723774E-03  1.896936100047E-03  2.008912118432E-03
  53   6            -4.987840723772E-03  2.008912118415E-03  1.896936100074E-03
  54   6             4.987840723772E-03  1.896936100106E-03 -2.008912118425E-03
  55   6            -3.924583224043E-03 -2.226535950667E-03 -3.833480714474E-03
  56   6             3.924583224062E-03  2.226535950651E-03 -3.833480714493E-03
  57   6            -3.924583224023E-03  2.226535950649E-03  3.833480714461E-03
  58   6             3.924583224052E-03 -2.226535950658E-03  3.833480714485E-03
  59   6            -9.350910680350E-04 -3.419331892324E-03 -4.272914984314E-03
  60   6            -5.148907778203E-03  3.737113820236E-03 -1.123554471864E-03
  61   6             9.350910680457E-04  3.419331892349E-03 -4.272914984288E-03
  62   6             5.148907778205E-03  3.737113820237E-03  1.123554471892E-03
  63   6            -9.350910680643E-04  3.419331892358E-03  4.272914984286E-03
  64   6             5.148907778187E-03 -3.737113820229E-03 -1.123554471876E-03
  65   6             9.350910680395E-04 -3.419331892335E-03  4.272914984288E-03
  66   6            -5.148907778203E-03 -3.737113820240E-03  1.123554471874E-03
  67   6            -5.148907778217E-03 -1.123554471866E-03  3.737113820227E-03
  68   6             5.148907778194E-03  1.123554471885E-03  3.737113820220E-03
  69   6             5.148907778180E-03 -1.123554471874E-03 -3.737113820228E-03
  70   6            -5.148907778191E-03  1.123554471885E-03 -3.737113820234E-03
  71   6            -3.924583224030E-03 -3.833480714468E-03 -2.226535950674E-03
  72   6            -9.350910680510E-04 -4.272914984305E-03 -3.419331892321E-03
  73   6             3.924583224055E-03  3.833480714488E-03 -2.226535950660E-03
  74   6            -9.350910680448E-04  4.272914984309E-03  3.419331892351E-03
  75   6             3.924583224057E-03 -3.833480714492E-03  2.226535950653E-03
  76   6             9.350910680492E-04  4.272914984297E-03 -3.419331892324E-03
  77   6            -3.924583224032E-03  3.833480714468E-03  2.226535950642E-03
  78   6             9.350910680341E-04 -4.272914984307E-03  3.419331892330E-03
  79   1            -2.038127466097E-03 -2.565086343800E-03 -6.215605760689E-04
  80   1             2.038127466095E-03  2.565086343801E-03 -6.215605760709E-04
  81   1            -2.038127466095E-03  2.565086343802E-03  6.215605760691E-04
  82   1             2.038127466095E-03 -2.565086343799E-03  6.215605760704E-04
  83   1             3.323558567470E-06  9.374305571819E-05  1.226093242588E-04
  84   1            -7.565079041266E-03  8.197572423856E-04 -4.340129646757E-03
  85   1            -3.323558567025E-06 -9.374305571774E-05  1.226093242579E-04
  86   1             7.565079041268E-03  8.197572423858E-04  4.340129646757E-03
  87   1             3.323558565915E-06 -9.374305571752E-05 -1.226093242577E-04
  88   1             7.565079041268E-03 -8.197572423851E-04 -4.340129646759E-03
  89   1            -3.323558568358E-06  9.374305571885E-05 -1.226093242557E-04
  90   1            -7.565079041268E-03 -8.197572423845E-04  4.340129646760E-03
  91   1            -7.565079041266E-03 -4.340129646758E-03  8.197572423878E-04
  92   1             7.565079041270E-03  4.340129646760E-03  8.197572423840E-04
  93   1             7.565079041271E-03 -4.340129646761E-03 -8.197572423880E-04
  94   1            -7.565079041268E-03  4.340129646760E-03 -8.197572423858E-04
  95   1            -2.038127466093E-03 -6.215605760669E-04 -2.565086343797E-03
  96   1             3.323558567470E-06  1.226093242566E-04  9.374305571686E-05
  97   1             2.038127466094E-03  6.215605760707E-04 -2.565086343799E-03
  98   1             3.323558566137E-06 -1.226093242586E-04 -9.374305571974E-05
  99   1             2.038127466096E-03 -6.215605760702E-04  2.565086343800E-03
 100   1            -3.323558568802E-06 -1.226093242546E-04  9.374305571663E-05
 101   1            -2.038127466097E-03  6.215605760689E-04  2.565086343804E-03
 102   1            -3.323558566137E-06  1.226093242586E-04 -9.374305571885E-05
 103   8             2.992909610477E-03  3.461756138154E-03  2.918031784979E-04
 104   8            -2.992909610455E-03 -3.461756138140E-03  2.918031784879E-04
 105   8             2.992909610469E-03 -3.461756138130E-03 -2.918031785227E-04
 106   8            -2.992909610473E-03  3.461756138140E-03 -2.918031784919E-04
 107   8            -3.370108462497E-03  2.111843189176E-04  4.173677983601E-03
 108   8             1.561261633264E-02 -6.256084787632E-03  6.749539787183E-03
 109   8             3.370108462488E-03 -2.111843189141E-04  4.173677983587E-03
 110   8            -1.561261633267E-02 -6.256084787644E-03 -6.749539787211E-03
 111   8            -3.370108462480E-03 -2.111843189354E-04 -4.173677983571E-03
 112   8            -1.561261633263E-02  6.256084787624E-03  6.749539787183E-03
 113   8             3.370108462475E-03  2.111843189105E-04 -4.173677983557E-03
 114   8             1.561261633266E-02  6.256084787647E-03 -6.749539787215E-03
 115   8             1.561261633268E-02  6.749539787194E-03 -6.256084787654E-03
 116   8            -1.561261633267E-02 -6.749539787201E-03 -6.256084787653E-03
 117   8            -1.561261633266E-02  6.749539787190E-03  6.256084787637E-03
 118   8             1.561261633267E-02 -6.749539787204E-03  6.256084787639E-03
 119   8             2.992909610445E-03  2.918031784779E-04  3.461756138167E-03
 120   8            -3.370108462489E-03  4.173677983600E-03  2.111843189390E-04
 121   8            -2.992909610466E-03 -2.918031784938E-04  3.461756138140E-03
 122   8            -3.370108462480E-03 -4.173677983571E-03 -2.111843189567E-04
 123   8            -2.992909610459E-03  2.918031784812E-04 -3.461756138137E-03
 124   8             3.370108462459E-03 -4.173677983543E-03  2.111843189248E-04
 125   8             2.992909610459E-03 -2.918031785126E-04 -3.461756138146E-03
 126   8             3.370108462493E-03  4.173677983594E-03 -2.111843189354E-04

 RESULTANT FORCE    -4.495015470951E-14 -1.544250838315E-14 -5.608707942528E-14

 SYMMETRY ALLOWED FORCES (ANALYTICAL) (DIRECTION, FORCE)

    1  5.0811951E-03    2  1.9222081E-03    3  6.8210580E-03    4  5.2703697E-03
    5 -9.2614505E-03    6  1.6039769E-03    7  3.6491943E-02    8  1.3614962E-02
    9 -2.7579674E-02   10 -1.5300327E-02   11  4.6256253E-04   12  1.3714623E-03
   13  8.9643827E-03   14  1.8965920E-03   15 -1.5754676E-02   16  1.4239951E-03
   17  4.5836210E-03   18 -7.9622537E-03   19 -9.4101581E-04   20  1.3993506E-02
   21 -3.4871482E-03   22 -1.0813781E-02   23 -1.2302238E-02   24 -1.1034389E-02
   25 -6.9993202E-03   26 -8.7088459E-03   27  1.2676056E-02   28 -1.2855432E-02
   29 -2.8235879E-03   30 -1.8755244E-03   31 -8.2695296E-04   32 -9.2064276E-03
   33  3.4787461E-04   34  1.7874666E-04   35  1.9413323E-04   36  6.6049783E-03
   37 -1.9705075E-02   38 -1.3490644E-02   39  1.2421358E-03   40  1.3251324E-04
   41  1.2909331E-02   42  1.2663814E-02   43  5.5033757E-03   44 -6.3178483E-03
   45 -2.4689487E-02   46  4.0839195E-02   47  1.8713063E-02
 TTTTTTTTTTTTTTTTTTTTTTTTTTTTTT TOTGRA      TELAPSE      663.06 TCPU      509.78
 INFORMATION **** opta001 **** GEOMETRY OUTPUT FILE
 CLASSICAL MODEL (SCHLEGEL) USED AS INITIAL HESSIAN MATRIX
 REFERENCE GEOMETRY DEFINED

 MAX GRADIENT      0.040839  THRESHOLD              0.000450 CONVERGED NO
 RMS GRADIENT      0.012974  THRESHOLD              0.000300 CONVERGED NO

 GRADIENT NORM     0.088948  GRADIENT THRESHOLD     0.500000

 PREDICTED ENERGY CHANGE    -0.303E-03

 INITIAL DISPLACEMENTS
  0.000875  0.000400 -0.000047  0.000387 -0.000246 -0.001015 -0.000036 -0.000401
 -0.001596  0.000034 -0.003775  0.002230 -0.001648  0.001058  0.000667 -0.000801
  0.001008 -0.000619  0.000006 -0.000207  0.000543 -0.000250 -0.000472  0.000322
 -0.000504 -0.001146  0.000170 -0.002470 -0.000354  0.000697 -0.000425 -0.000865
  0.000637 -0.000979 -0.001199  0.000464 -0.003598 -0.000171 -0.007709  0.002232
  0.003618 -0.003960  0.006723 -0.000821 -0.000288  0.003064 -0.001015
 TTTTTTTTTTTTTTTTTTTTTTTTTTTTTT OPTI        TELAPSE      666.61 TCPU      509.91

 OPTOPTOPTOPTOPTOPTOPTOPTOPTOPTOPTOPTOPTOPTOPTOPTOPTOPTOPTOPTOPTOPTOPTOPTOPTOPT

 - INFORMATION ON SCF MOVED TO SCFOUT.LOG
 GEOMETRY OPTIMIZATION INFORMATION STORED IN OPTINFO.DAT

 OPTOPTOPTOPTOPTOPTOPTOPTOPTOPTOPTOPTOPTOPTOPTOPTOPTOPTOPTOPTOPTOPTOPTOPTOPTOPT
 *******************************************************************************
 COORDINATE OPTIMIZATION - POINT    2
 *******************************************************************************
 LATTICE PARAMETERS (ANGSTROMS AND DEGREES) - BOHR = 0.5291772083 ANGSTROM
 PRIMITIVE CELL - CENTRING CODE 6/1 VOLUME=  2889.422820 - DENSITY  1.165 g/cm^3
         A              B              C           ALPHA      BETA       GAMMA 
    15.54173979    15.54173979    15.54173979   110.285563 109.065590 109.065590
 *******************************************************************************
 ATOMS IN THE ASYMMETRIC UNIT   18 - ATOMS IN THE UNIT CELL:  126
     ATOM                 X/A                 Y/B                 Z/C    
 *******************************************************************************
      1 T 248 CD   -2.499871566202E-01 -5.000000000000E-01  2.500128433798E-01
      2 F 248 CD    2.499871566202E-01  5.000000000000E-01 -2.500128433798E-01
      3 F 248 CD    2.499871566202E-01 -2.500128433798E-01 -5.000000000000E-01
      4 T 248 CD   -5.000000000000E-01  2.500000000000E-01 -2.500000000000E-01
      5 F 248 CD   -5.000000000000E-01 -2.500000000000E-01  2.500000000000E-01
      6 F 248 CD   -2.499871566202E-01  2.500128433798E-01 -5.000000000000E-01
      7 T   7 N    -3.165206583707E-01  3.525245817592E-01  2.637645108249E-01
      8 F   7 N     8.876007093430E-02  4.197148308044E-01 -2.637645108249E-01
      9 F   7 N     3.165206583707E-01 -4.197148308044E-01 -3.309547598701E-01
     10 F   7 N    -8.876007093430E-02 -3.525245817592E-01  3.309547598701E-01
     11 T   7 N     2.637513123688E-01 -3.165413060042E-01  3.525217496603E-01
     12 T   7 N     3.525110161732E-01  2.637387377177E-01 -3.165276526597E-01
     13 F   7 N     3.309369443354E-01 -8.877043729155E-02 -3.525217496603E-01
     14 F   7 N     4.197336096226E-01 -2.637387377177E-01  8.877227845553E-02
     15 F   7 N    -2.637513123688E-01  8.877043729155E-02  4.197073816270E-01
     16 F   7 N    -4.197336096226E-01 -3.309613311671E-01  3.165276526597E-01
     17 F   7 N    -3.309369443354E-01  3.165413060042E-01 -4.197073816270E-01
     18 F   7 N    -3.525110161732E-01  3.309613311671E-01 -8.877227845553E-02
     19 F   7 N     3.525110161732E-01 -3.165276526597E-01  2.637387377177E-01
     20 F   7 N     4.197336096226E-01  8.877227845553E-02 -2.637387377177E-01
     21 F   7 N    -4.197336096226E-01  3.165276526597E-01 -3.309613311671E-01
     22 F   7 N    -3.525110161732E-01 -8.877227845553E-02  3.309613311671E-01
     23 F   7 N    -3.165206583707E-01  2.637645108249E-01  3.525245817592E-01
     24 F   7 N     2.637513123688E-01  3.525217496603E-01 -3.165413060042E-01
     25 F   7 N    -8.876007093430E-02  3.309547598701E-01 -3.525245817592E-01
     26 F   7 N    -2.637513123688E-01  4.197073816270E-01  8.877043729155E-02
     27 F   7 N     8.876007093430E-02 -2.637645108249E-01  4.197148308044E-01
     28 F   7 N    -3.309369443354E-01 -4.197073816270E-01  3.165413060042E-01
     29 F   7 N     3.165206583707E-01 -3.309547598701E-01 -4.197148308044E-01
     30 F   7 N     3.309369443354E-01 -3.525217496603E-01 -8.877043729155E-02
     31 T   7 N    -1.953073048510E-01  4.498401986429E-01  4.498401986429E-01
     32 F   7 N     0.000000000000E+00  3.548524965061E-01 -4.498401986429E-01
     33 F   7 N     1.953073048510E-01 -3.548524965061E-01 -3.548524965061E-01
     34 F   7 N     0.000000000000E+00 -4.498401986429E-01  3.548524965061E-01
     35 T   7 N     4.497888761297E-01 -1.952514339414E-01  4.498093179339E-01
     36 F   7 N     4.497888761297E-01  4.498093179339E-01 -1.952514339414E-01
     37 F   7 N     3.549392481246E-01 -2.044180421296E-05 -4.498093179339E-01
     38 F   7 N     3.549392481246E-01 -4.498093179339E-01 -2.044180421296E-05
     39 F   7 N    -4.497888761297E-01  2.044180421283E-05  3.549596899289E-01
     40 F   7 N    -3.549392481246E-01 -3.549596899289E-01  1.952514339414E-01
     41 F   7 N    -3.549392481246E-01  1.952514339414E-01 -3.549596899289E-01
     42 F   7 N    -4.497888761297E-01  3.549596899289E-01  2.044180421283E-05
     43 T   6 C    -2.753671092422E-01  3.554264516901E-01  3.554264516901E-01
     44 F   6 C     0.000000000000E+00  3.692064390678E-01 -3.554264516901E-01
     45 F   6 C     2.753671092422E-01 -3.692064390678E-01 -3.692064390678E-01
     46 F   6 C     0.000000000000E+00 -3.554264516901E-01  3.692064390678E-01
     47 T   6 C     3.553991467434E-01 -2.753670306702E-01  3.554050520061E-01
     48 F   6 C     3.553991467434E-01  3.554050520061E-01 -2.753670306702E-01
     49 F   6 C     3.692279173237E-01 -5.905262701611E-06 -3.554050520061E-01
     50 F   6 C     3.692279173237E-01 -3.554050520061E-01 -5.905262701611E-06
     51 F   6 C    -3.553991467434E-01  5.905262701611E-06  3.692338225864E-01
     52 F   6 C    -3.692279173237E-01 -3.692338225864E-01  2.753670306702E-01
     53 F   6 C    -3.692279173237E-01  2.753670306702E-01 -3.692338225864E-01
[truncated: 4,314,336 more chars]
