# Supplementary material for: Structure–Property Relationship of Piezoelectric Properties in Zeolitic Imidazolate Frameworks: A Computational Study
Source: ACS Appl Mater Interfaces. 2022 Nov 2;14(45):50803–14. doi: 10.1021/acsami.2c13506 (PMC9674201; doi:10.1021/acsami.2c13506)
Supplement: Supplementary file 5 — am2c13506_si_005.zip [file am2c13506_si_005.zip › Outputfiles_crystal17/CdIF-8/Piezoelectric_results/Elapiezo_B3LYP-D3.out]

ZIF65Cd (cif CCDC 743558, GUPCUQ01)
EXTERNAL
ELAPIEZO
PRINT
END
END
6 5
0 0 6 2.0 1.00
  0.4563240000D+04  0.1966650000D-02
  0.6820240000D+03  0.1523060000D-01
  0.1549730000D+03  0.7612690000D-01
  0.4445530000D+02  0.2608010000D+00
  0.1302900000D+02  0.6164620000D+00
  0.1827730000D+01  0.2210060000D+00
0 1 3 4.0 1.00
  0.2096420000D+02  0.1146600000D+00  0.4024870000D-01
  0.4803310000D+01  0.9199990000D+00  0.2375940000D+00
  0.1459330000D+01 -0.3030680000D-02  0.8158540000D+00
0 1 1 0.0 1.00
  0.4834560000D+00  0.1000000000D+01  0.1000000000D+01
0 1 1 0.0 1.00
  0.1455850000D+00  0.1000000000D+01  0.1000000000D+01
0 3 1 0.0 1.00
  0.6260000000D+00  0.1000000000D+01
7 5
0 0 6 2.0 1.00
  0.6293480000D+04  0.1969790000D-02
  0.9490440000D+03  0.1496130000D-01
  0.2187760000D+03  0.7350060000D-01
  0.6369160000D+02  0.2489370000D+00
  0.1882820000D+02  0.6024600000D+00
  0.2720230000D+01  0.2562020000D+00
0 1 3 5.0 1.00
  0.3063310000D+02  0.1119060000D+00  0.3831190000D-01
  0.7026140000D+01  0.9216660000D+00  0.2374030000D+00
  0.2112050000D+01 -0.2569190000D-02  0.8175920000D+00
0 1 1 0.0 1.00
  0.6840090000D+00  0.1000000000D+01  0.1000000000D+01
0 1 1 0.0 1.00
  0.2008780000D+00  0.1000000000D+01  0.1000000000D+01
0 3 1 0.0 1.00
  0.9130000000D+00  0.1000000000D+01
1 4
0 0 3 1.0 1.00
  0.3386500000D+02  0.2549380000D-01
  0.5094790000D+01  0.1903730000D+00
  0.1158790000D+01  0.8521610000D+00
0 0 1 0.0 1.00
  0.3258400000D+00  0.1000000000D+01
0 0 1 0.0 1.00
  0.1027410000D+00  0.1000000000D+01
0 2 1 0.0 1.00
  0.7500000000D+00  0.1000000000D+01
8 5
0 0 6 2. 1.
       8588.50000         0.189515000E-02
       1297.23000         0.143859000E-01
       299.296000         0.707320000E-01
       87.3771000         0.240001000
       25.6789000         0.594797000
       3.74004000         0.280802000
0 1 3 6. 1.
       42.1175000         0.113889000         0.365114000E-01
       9.62837000         0.920811000         0.237153000
       2.85332000        -0.327447000E-02     0.819702000
0 1 1 0. 1.
      0.905661000          1.00000000          1.00000000
0 1 1 0. 1.
      0.255611000          1.00000000          1.00000000
0 3 1 0. 1.
       1.29200000          1.00000000
248 15
INPUT
20. 0 2 2 2 2 0
 13.835869 270.009483 0
 6.857270 38.767308 0
 12.404971 193.829629 0
 6.567799 31.896525 0
 10.896925 79.193647 0
 4.641165 13.230827 0
 15.184796 -35.476626 0
 7.592398 -5.617677 0
0 0 3 2. 1.
       9.72701100         -1.78642590
       7.83752300          2.57789480
       5.08919400         0.160117100
0 0 1 2. 1.
       1.55332600          1.00000000
0 0 1 0. 1.
      0.714079000          1.00000000
0 0 1 0. 1.
      0.500000000          1.00000000
0 0 1 0. 1.
      0.250000000          1.00000000
0 0 1 0. 1.
      0.120000000          1.00000000
0 2 2 6. 1.
       4.74271600         -6.23119940
       3.93665500          6.57419200
0 2 2 0. 1.
       1.38039100         0.749726500
      0.668485000         0.281108200
0 2 1 0. 1.
      0.363423000          1.00000000
0 2 1 0. 1.
      0.180000000          1.00000000
0 2 1 0. 1.
      0.120000000          1.00000000
0 3 4 10. 1.
       8.46934100        -0.163606000E-01
       3.02423100         0.286472800
       1.31636700         0.486851800
      0.556393000         0.379411100
0 3 1 0. 1.
      0.223856000          1.00000000
0 3 1 0. 1.
      0.120000000          1.00000000
0 4 1 0. 1.
      1.59813   1.0000
99 0
END
DFT
B3LYP-D3
xxlgrid
END
TOLINTEG
7 7 7 10 40
SHRINK
2 2
TOLDEE
8
DFTD3
ABC
END
END
          60 PROCESSORS WORKING

         
 *******************************************************************************
 *                                                                             *
 *                               CRYSTAL17                                     *
 *                      public : 1.0.2 - March 1st, 2018                       *
 *                       HTTP://WWW.CRYSTAL.UNITO.IT                           *
 *                                                                             *
 *                              MAIN AUTHORS                                   *
 *                                                                             *
 *  R. DOVESI(1,11), V.R. SAUNDERS(2), C. ROETTI(1,11), R. ORLANDO(1,11),      *
 *  C.M. ZICOVICH-WILSON(1,3), F. PASCALE(4), B. CIVALLERI(1,11),              *
 *  K. DOLL(5), N.M. HARRISON(2,6), I.J. BUSH(7), Ph. D'ARCO(8),               *
 *  M. LLUNELL(9), M. CAUSA'(10), Y. NOEL(8), L. MASCHIO(1,11), A. ERBA(1,11)  *
 *  M. RE'RAT(14), S. CASASSA(1,11)                                            *
 *                                                                             *
 *        CONTRIBUTIONS TO THE CODE HAVE ALSO BEEN GIVEN BY                    *
 *                                                                             *
 *  M. FERRABONE(1,11), M. DE LA PIERRE(1,11), M. FERRERO(1,11),               *
 *  J. BAIMA(1,11), E. ALBANESE(1,11), M.F. PEINTINGER(12), R. BAST(13),       *
 *  B. KIRTMAN(15), V. LACIVITA(1,11), R. DEMICHELIS(1,16)                     *
 *  G. BRANDEBURG(17), S. SALUSTRO(1,11), G. SANSONE(1,11)                     *
 *  M.T. RUGGIERO(18)                                                          *
 *                                                                             *
 * (1) THEORETICAL CHEMISTRY GROUP - UNIVERSITA' DI TORINO - TORINO (ITALY)    *
 * (2) COMPUTATIONAL SCIENCE & ENGINEERING DEPARTMENT - STFC DARESBURY (UK)    *
 * (3) UNIVERSIDAD AUTONOMA DEL ESTADO DE MORELOS - CUERNAVACA (MEXICO)        *
 * (4) UNIVERSITE' DE LORRAINE - NANCY (FRANCE)                                *
 * (5) UNIVERSITAET STUTTGART- STUTTGART (GERMANY)                             *
 * (6) IMPERIAL COLLEGE - LONDON (UK)                                          *
 * (7) OXFORD E-RESEARCH CENTRE - OXFORD (UK)                                  *
 * (8) UPMC - SORBONNE UNIVERSITES - PARIS (FRANCE)                            *
 * (9) UNIVERSIDAD DE BARCELONA - BARCELONA (SPAIN)                            *
 *(10) UNIVERSITA' DI NAPOLI "FEDERICO II" - NAPOLI (ITALY)                    *
 *(11) NIS - NANOSTRUCTURED INTERFACES AND SURFACES - TORINO (ITALY)           *
 *(12) MPI FUER CHEMISCHE ENERGIEKONVERSION - MUELHEIM AN DER RUHR (GERMANY)   *
 *(13) UNIVERSITY OF TROMSO - TROMSO (NORWAY)                                  *
 *(14) UNIVERSITE' DE PAU ET DES PAYS DE L'ADOUR - PAU (FRANCE)                *
 *(15) UNIVERSITY OF CALIFORNIA SANTA BARBARA - SANTA BARBARA (USA)            *
 *(16) CURTIN UNIVERSITY - PERTH (AUSTRALIA)                                   *
 *(17) UNIVERSITY COLLEGE LONDON - LONDON (UK)                                 *
 *(18) CAMBRIDGE UNIVERSITY - CAMBRIDGE (UK)                                   *
 *                                                                             *
 *******************************************************************************
 EEEEEEEEEE STARTING  DATE 17 03 2020 TIME 01:10:17.5
 ZIF65Cd (cif CCDC 743558, GUPCUQ01)                                             

 GEOMETRY INPUT FROM EXTERNAL FILE (FORTRAN UNIT 34)
 3D - CRYSTAL 

 *******************************************************************************
 LATTICE PARAMETERS  (ANGSTROMS AND DEGREES) - PRIMITIVE CELL
       A          B          C        ALPHA      BETA     GAMMA        VOLUME
   15.69821   15.69821   15.69821   109.47122 109.47122 109.47122   2978.026207
 INFORMATION **** CHKGRP **** SPGR WITH NO INVERSION

 NUMBER OF IRREDUCIBLE ATOMS IN THE CELL:    7

 CARTESIAN COORDINATES (ANGSTROM) - IRREDUCIBLE ATOMS AND SYMMETRY RELATED

 AT.IRR.  AT  AT.N.          X                   Y                   Z
     1     1   248    0.000000000000E+00 -1.359504868106E+01  9.063365787370E+00
     1     2   248    9.063365787370E+00 -1.359504868106E+01  0.000000000000E+00
     1     3   248    9.063365787370E+00  0.000000000000E+00 -1.359504868106E+01
     1     4   248   -1.359504868106E+01  9.063365787370E+00  0.000000000000E+00
     1     5   248   -1.359504868106E+01  0.000000000000E+00  9.063365787370E+00
     1     6   248    0.000000000000E+00  9.063365787370E+00 -1.359504868106E+01
     7     7     7   -2.997990347490E-01  5.398998171509E+00  6.991409428745E+00
     7     8     7    2.997990347490E-01 -5.398998171509E+00  6.991409428745E+00
     7     9     7   -2.997990347490E-01 -5.398998171509E+00 -6.991409428745E+00
     7    10     7    2.997990347490E-01  5.398998171509E+00 -6.991409428745E+00
     7    11     7    6.991409428745E+00 -2.997990347490E-01  5.398998171509E+00
     7    12     7    5.398998171509E+00  6.991409428745E+00 -2.997990347490E-01
     7    13     7   -6.991409428745E+00  2.997990347490E-01  5.398998171509E+00
     7    14     7   -5.398998171509E+00  6.991409428745E+00  2.997990347490E-01
     7    15     7    6.991409428745E+00  2.997990347490E-01 -5.398998171509E+00
     7    16     7   -5.398998171509E+00 -6.991409428745E+00 -2.997990347490E-01
     7    17     7   -6.991409428745E+00 -2.997990347490E-01 -5.398998171509E+00
     7    18     7    5.398998171509E+00 -6.991409428745E+00  2.997990347490E-01
     7    19     7    5.398998171509E+00 -2.997990347490E-01  6.991409428745E+00
     7    20     7   -5.398998171509E+00  2.997990347490E-01  6.991409428745E+00
     7    21     7   -5.398998171509E+00 -2.997990347490E-01 -6.991409428745E+00
     7    22     7    5.398998171509E+00  2.997990347490E-01 -6.991409428745E+00
     7    23     7   -2.997990347490E-01  6.991409428745E+00  5.398998171509E+00
     7    24     7    6.991409428745E+00  5.398998171509E+00 -2.997990347490E-01
     7    25     7    2.997990347490E-01 -6.991409428745E+00  5.398998171509E+00
     7    26     7    6.991409428745E+00 -5.398998171509E+00  2.997990347490E-01
     7    27     7    2.997990347490E-01  6.991409428745E+00 -5.398998171509E+00
     7    28     7   -6.991409428745E+00 -5.398998171509E+00 -2.997990347490E-01
     7    29     7   -2.997990347490E-01 -6.991409428745E+00 -5.398998171509E+00
     7    30     7   -6.991409428745E+00  5.398998171509E+00  2.997990347490E-01
    31    31     7   -8.066633978744E+00 -1.660563216688E+00 -1.660563216688E+00
    31    32     7    8.066633978744E+00  1.660563216688E+00 -1.660563216688E+00
    31    33     7   -8.066633978744E+00  1.660563216688E+00  1.660563216688E+00
    31    34     7    8.066633978744E+00 -1.660563216688E+00  1.660563216688E+00
    31    35     7   -1.660563216688E+00 -8.066633978744E+00 -1.660563216688E+00
    31    36     7   -1.660563216688E+00 -1.660563216688E+00 -8.066633978744E+00
    31    37     7    1.660563216688E+00  8.066633978744E+00 -1.660563216688E+00
    31    38     7    1.660563216688E+00 -1.660563216688E+00  8.066633978744E+00
    31    39     7   -1.660563216688E+00  8.066633978744E+00  1.660563216688E+00
    31    40     7    1.660563216688E+00  1.660563216688E+00 -8.066633978744E+00
    31    41     7    1.660563216688E+00 -8.066633978744E+00  1.660563216688E+00
    31    42     7   -1.660563216688E+00  1.660563216688E+00  8.066633978744E+00
    43    43     6    1.216195296770E-01  6.611113951102E+00  6.611113951102E+00
    43    44     6   -1.216195296770E-01 -6.611113951102E+00  6.611113951102E+00
    43    45     6    1.216195296770E-01 -6.611113951102E+00 -6.611113951102E+00
    43    46     6   -1.216195296770E-01  6.611113951102E+00 -6.611113951102E+00
    43    47     6    6.611113951102E+00  1.216195296770E-01  6.611113951102E+00
    43    48     6    6.611113951102E+00  6.611113951102E+00  1.216195296770E-01
    43    49     6   -6.611113951102E+00 -1.216195296770E-01  6.611113951102E+00
    43    50     6   -6.611113951102E+00  6.611113951102E+00 -1.216195296770E-01
    43    51     6    6.611113951102E+00 -1.216195296770E-01 -6.611113951102E+00
    43    52     6   -6.611113951102E+00 -6.611113951102E+00  1.216195296770E-01
    43    53     6   -6.611113951102E+00  1.216195296770E-01 -6.611113951102E+00
    43    54     6    6.611113951102E+00 -6.611113951102E+00 -1.216195296770E-01
    55    55     6   -1.048814325514E+00  4.962630765369E+00  5.949131253050E+00
    55    56     6    1.048814325514E+00 -4.962630765369E+00  5.949131253050E+00
    55    57     6   -1.048814325514E+00 -4.962630765369E+00 -5.949131253050E+00
    55    58     6    1.048814325514E+00  4.962630765369E+00 -5.949131253050E+00
    55    59     6    5.949131253050E+00 -1.048814325514E+00  4.962630765369E+00
    55    60     6    4.962630765369E+00  5.949131253050E+00 -1.048814325514E+00
    55    61     6   -5.949131253050E+00  1.048814325514E+00  4.962630765369E+00
    55    62     6   -4.962630765369E+00  5.949131253050E+00  1.048814325514E+00
    55    63     6    5.949131253050E+00  1.048814325514E+00 -4.962630765369E+00
    55    64     6   -4.962630765369E+00 -5.949131253050E+00 -1.048814325514E+00
    55    65     6   -5.949131253050E+00 -1.048814325514E+00 -4.962630765369E+00
    55    66     6    4.962630765369E+00 -5.949131253050E+00  1.048814325514E+00
    55    67     6    4.962630765369E+00 -1.048814325514E+00  5.949131253050E+00
    55    68     6   -4.962630765369E+00  1.048814325514E+00  5.949131253050E+00
    55    69     6   -4.962630765369E+00 -1.048814325514E+00 -5.949131253050E+00
    55    70     6    4.962630765369E+00  1.048814325514E+00 -5.949131253050E+00
    55    71     6   -1.048814325514E+00  5.949131253050E+00  4.962630765369E+00
    55    72     6    5.949131253050E+00  4.962630765369E+00 -1.048814325514E+00
    55    73     6    1.048814325514E+00 -5.949131253050E+00  4.962630765369E+00
    55    74     6    5.949131253050E+00 -4.962630765369E+00  1.048814325514E+00
    55    75     6    1.048814325514E+00  5.949131253050E+00 -4.962630765369E+00
    55    76     6   -5.949131253050E+00 -4.962630765369E+00 -1.048814325514E+00
    55    77     6   -1.048814325514E+00 -5.949131253050E+00 -4.962630765369E+00
    55    78     6   -5.949131253050E+00  4.962630765369E+00  1.048814325514E+00
    79    79     1   -1.511522429177E+00  3.989554736694E+00  5.958303123731E+00
    79    80     1    1.511522429177E+00 -3.989554736694E+00  5.958303123731E+00
    79    81     1   -1.511522429177E+00 -3.989554736694E+00 -5.958303123731E+00
    79    82     1    1.511522429177E+00  3.989554736694E+00 -5.958303123731E+00
    79    83     1    5.958303123731E+00 -1.511522429177E+00  3.989554736694E+00
    79    84     1    3.989554736694E+00  5.958303123731E+00 -1.511522429177E+00
    79    85     1   -5.958303123731E+00  1.511522429177E+00  3.989554736694E+00
    79    86     1   -3.989554736694E+00  5.958303123731E+00  1.511522429177E+00
    79    87     1    5.958303123731E+00  1.511522429177E+00 -3.989554736694E+00
    79    88     1   -3.989554736694E+00 -5.958303123731E+00 -1.511522429177E+00
    79    89     1   -5.958303123731E+00 -1.511522429177E+00 -3.989554736694E+00
    79    90     1    3.989554736694E+00 -5.958303123731E+00  1.511522429177E+00
    79    91     1    3.989554736694E+00 -1.511522429177E+00  5.958303123731E+00
    79    92     1   -3.989554736694E+00  1.511522429177E+00  5.958303123731E+00
    79    93     1   -3.989554736694E+00 -1.511522429177E+00 -5.958303123731E+00
    79    94     1    3.989554736694E+00  1.511522429177E+00 -5.958303123731E+00
    79    95     1   -1.511522429177E+00  5.958303123731E+00  3.989554736694E+00
    79    96     1    5.958303123731E+00  3.989554736694E+00 -1.511522429177E+00
    79    97     1    1.511522429177E+00 -5.958303123731E+00  3.989554736694E+00
    79    98     1    5.958303123731E+00 -3.989554736694E+00  1.511522429177E+00
    79    99     1    1.511522429177E+00  5.958303123731E+00 -3.989554736694E+00
    79   100     1   -5.958303123731E+00 -3.989554736694E+00 -1.511522429177E+00
    79   101     1   -1.511522429177E+00 -5.958303123731E+00 -3.989554736694E+00
    79   102     1   -5.958303123731E+00  3.989554736694E+00  1.511522429177E+00
   103   103     8   -7.694569759164E+00 -5.739198627610E-01 -2.113486507783E+00
   103   104     8    7.694569759164E+00  5.739198627610E-01 -2.113486507783E+00
   103   105     8   -7.694569759164E+00  5.739198627610E-01  2.113486507783E+00
   103   106     8    7.694569759164E+00 -5.739198627610E-01  2.113486507783E+00
   103   107     8   -2.113486507783E+00 -7.694569759164E+00 -5.739198627610E-01
   103   108     8   -5.739198627610E-01 -2.113486507783E+00 -7.694569759164E+00
   103   109     8    2.113486507783E+00  7.694569759164E+00 -5.739198627610E-01
   103   110     8    5.739198627610E-01 -2.113486507783E+00  7.694569759164E+00
   103   111     8   -2.113486507783E+00  7.694569759164E+00  5.739198627610E-01
   103   112     8    5.739198627610E-01  2.113486507783E+00 -7.694569759164E+00
   103   113     8    2.113486507783E+00 -7.694569759164E+00  5.739198627610E-01
   103   114     8   -5.739198627610E-01  2.113486507783E+00  7.694569759164E+00
   103   115     8   -5.739198627610E-01 -7.694569759164E+00 -2.113486507783E+00
   103   116     8    5.739198627610E-01  7.694569759164E+00 -2.113486507783E+00
   103   117     8    5.739198627610E-01 -7.694569759164E+00  2.113486507783E+00
   103   118     8   -5.739198627610E-01  7.694569759164E+00  2.113486507783E+00
   103   119     8   -7.694569759164E+00 -2.113486507783E+00 -5.739198627610E-01
   103   120     8   -2.113486507783E+00 -5.739198627610E-01 -7.694569759164E+00
   103   121     8    7.694569759164E+00  2.113486507783E+00 -5.739198627610E-01
   103   122     8   -2.113486507783E+00  5.739198627610E-01  7.694569759164E+00
   103   123     8    7.694569759164E+00 -2.113486507783E+00  5.739198627610E-01
   103   124     8    2.113486507783E+00  5.739198627610E-01 -7.694569759164E+00
   103   125     8   -7.694569759164E+00  2.113486507783E+00  5.739198627610E-01
   103   126     8    2.113486507783E+00 -5.739198627610E-01  7.694569759164E+00

 SPACE  GROUP  N.                     :  217
 NUMBER OF SYMMETRY OPERATORS         :   24
 *******************************************************************************
 LATTICE PARAMETERS (ANGSTROMS AND DEGREES) - BOHR = 0.5291772083 ANGSTROM
 PRIMITIVE CELL - CENTRING CODE 6/0 VOLUME=  2978.026207 - DENSITY  1.131 g/cm^3
         A              B              C           ALPHA      BETA       GAMMA 
    15.69821003    15.69821003    15.69821003   109.471221 109.471221 109.471221
 *******************************************************************************
 ATOMS IN THE ASYMMETRIC UNIT    7 - ATOMS IN THE UNIT CELL:  126
     ATOM                 X/A                 Y/B                 Z/C    
 *******************************************************************************
      1 T 248 CD   -2.500000000001E-01 -5.000000000000E-01  2.499999999999E-01
      2 F 248 CD    2.499999999999E-01 -5.000000000000E-01 -2.500000000001E-01
      3 F 248 CD    2.499999999999E-01 -2.500000000001E-01 -5.000000000000E-01
      4 F 248 CD   -5.000000000000E-01  2.499999999999E-01 -2.500000000001E-01
      5 F 248 CD   -5.000000000000E-01 -2.500000000001E-01  2.499999999999E-01
      6 F 248 CD   -2.500000000001E-01  2.499999999999E-01 -5.000000000000E-01
      7 T   7 N    -3.164566072396E-01  3.691570301246E-01  2.813082499586E-01
      8 F   7 N     8.784878016592E-02  4.022351428017E-01 -2.813082499586E-01
      9 F   7 N     3.164566072396E-01 -4.022351428017E-01 -3.143863626358E-01
     10 F   7 N    -8.784878016592E-02 -3.691570301246E-01  3.143863626358E-01
     11 F   7 N     2.813082499586E-01 -3.164566072396E-01  3.691570301246E-01
     12 F   7 N     3.691570301246E-01  2.813082499586E-01 -3.164566072396E-01
     13 F   7 N     3.143863626358E-01 -8.784878016592E-02 -3.691570301246E-01
     14 F   7 N     4.022351428017E-01 -2.813082499586E-01  8.784878016592E-02
     15 F   7 N    -2.813082499586E-01  8.784878016592E-02  4.022351428017E-01
     16 F   7 N    -4.022351428017E-01 -3.143863626358E-01  3.164566072396E-01
     17 F   7 N    -3.143863626358E-01  3.164566072396E-01 -4.022351428017E-01
     18 F   7 N    -3.691570301246E-01  3.143863626358E-01 -8.784878016592E-02
     19 F   7 N     3.691570301246E-01 -3.164566072396E-01  2.813082499586E-01
     20 F   7 N     4.022351428017E-01  8.784878016592E-02 -2.813082499586E-01
     21 F   7 N    -4.022351428017E-01  3.164566072396E-01 -3.143863626358E-01
     22 F   7 N    -3.691570301246E-01 -8.784878016592E-02  3.143863626358E-01
     23 F   7 N    -3.164566072396E-01  2.813082499586E-01  3.691570301246E-01
     24 F   7 N     2.813082499586E-01  3.691570301246E-01 -3.164566072396E-01
     25 F   7 N    -8.784878016592E-02  3.143863626358E-01 -3.691570301246E-01
     26 F   7 N    -2.813082499586E-01  4.022351428017E-01  8.784878016592E-02
     27 F   7 N     8.784878016592E-02 -2.813082499586E-01  4.022351428017E-01
     28 F   7 N    -3.143863626358E-01 -4.022351428017E-01  3.164566072396E-01
     29 F   7 N     3.164566072396E-01 -3.143863626358E-01 -4.022351428017E-01
     30 F   7 N     3.143863626358E-01 -3.691570301246E-01 -8.784878016592E-02
     31 T   7 N    -1.832170581708E-01  4.633783175238E-01  4.633783175238E-01
     32 F   7 N     0.000000000000E+00  3.534046243054E-01 -4.633783175238E-01
     33 F   7 N     1.832170581708E-01 -3.534046243054E-01 -3.534046243054E-01
     34 F   7 N     0.000000000000E+00 -4.633783175238E-01  3.534046243054E-01
     35 F   7 N     4.633783175238E-01 -1.832170581708E-01  4.633783175238E-01
     36 F   7 N     4.633783175238E-01  4.633783175238E-01 -1.832170581708E-01
     37 F   7 N     3.534046243054E-01  0.000000000000E+00 -4.633783175238E-01
     38 F   7 N     3.534046243054E-01 -4.633783175238E-01  0.000000000000E+00
     39 F   7 N    -4.633783175238E-01  0.000000000000E+00  3.534046243054E-01
     40 F   7 N    -3.534046243054E-01 -3.534046243054E-01  1.832170581708E-01
     41 F   7 N    -3.534046243054E-01  1.832170581708E-01 -3.534046243054E-01
     42 F   7 N    -4.633783175238E-01  3.534046243054E-01  0.000000000000E+00
     43 T   6 C    -2.705674573661E-01  3.714256733498E-01  3.714256733498E-01
     44 F   6 C     0.000000000000E+00  3.580068692840E-01 -3.714256733498E-01
     45 F   6 C     2.705674573661E-01 -3.580068692840E-01 -3.580068692840E-01
     46 F   6 C     0.000000000000E+00 -3.714256733498E-01  3.580068692840E-01
     47 F   6 C     3.714256733498E-01 -2.705674573661E-01  3.714256733498E-01
     48 F   6 C     3.714256733498E-01  3.714256733498E-01 -2.705674573661E-01
     49 F   6 C     3.580068692840E-01  0.000000000000E+00 -3.714256733498E-01
     50 F   6 C     3.580068692840E-01 -3.714256733498E-01  0.000000000000E+00
     51 F   6 C    -3.714256733498E-01  0.000000000000E+00  3.580068692840E-01
     52 F   6 C    -3.580068692840E-01 -3.580068692840E-01  2.705674573661E-01
     53 F   6 C    -3.580068692840E-01  2.705674573661E-01 -3.580068692840E-01
     54 F   6 C    -3.714256733498E-01  3.580068692840E-01  0.000000000000E+00
     55 T   6 C    -3.980292600777E-01  2.703364866044E-01  2.159140727449E-01
     56 F   6 C     5.442241385952E-02  3.860566671774E-01 -2.159140727449E-01
     57 F   6 C     3.980292600777E-01 -3.860566671774E-01 -3.316342533179E-01
     58 F   6 C    -5.442241385952E-02 -2.703364866044E-01  3.316342533179E-01
     59 F   6 C     2.159140727449E-01 -3.980292600777E-01  2.703364866044E-01
     60 F   6 C     2.703364866044E-01  2.159140727449E-01 -3.980292600777E-01
     61 F   6 C     3.316342533179E-01 -5.442241385952E-02 -2.703364866044E-01
     62 F   6 C     3.860566671774E-01 -2.159140727449E-01  5.442241385952E-02
     63 F   6 C    -2.159140727449E-01  5.442241385952E-02  3.860566671774E-01
     64 F   6 C    -3.860566671774E-01 -3.316342533179E-01  3.980292600777E-01
     65 F   6 C    -3.316342533179E-01  3.980292600777E-01 -3.860566671774E-01
     66 F   6 C    -2.703364866044E-01  3.316342533179E-01 -5.442241385952E-02
     67 F   6 C     2.703364866044E-01 -3.980292600777E-01  2.159140727449E-01
     68 F   6 C     3.860566671774E-01  5.442241385952E-02 -2.159140727449E-01
     69 F   6 C    -3.860566671774E-01  3.980292600777E-01 -3.316342533179E-01
     70 F   6 C    -2.703364866044E-01 -5.442241385952E-02  3.316342533179E-01
     71 F   6 C    -3.980292600777E-01  2.159140727449E-01  2.703364866044E-01
     72 F   6 C     2.159140727449E-01  2.703364866044E-01 -3.980292600777E-01
     73 F   6 C    -5.442241385952E-02  3.316342533179E-01 -2.703364866044E-01
     74 F   6 C    -2.159140727449E-01  3.860566671774E-01  5.442241385952E-02
     75 F   6 C     5.442241385952E-02 -2.159140727449E-01  3.860566671774E-01
     76 F   6 C    -3.316342533179E-01 -3.860566671774E-01  3.980292600777E-01
     77 F   6 C     3.980292600777E-01 -3.316342533179E-01 -3.860566671774E-01
     78 F   6 C     3.316342533179E-01 -2.703364866044E-01 -5.442241385952E-02
     79 T   1 H    -4.512050989773E-01  2.453161882063E-01  1.367059636372E-01
     80 F   1 H     1.086102245691E-01  4.120889373856E-01 -1.367059636372E-01
     81 F   1 H     4.512050989773E-01 -4.120889373856E-01 -3.034787128164E-01
     82 F   1 H    -1.086102245691E-01 -2.453161882063E-01  3.034787128164E-01
     83 F   1 H     1.367059636372E-01 -4.512050989773E-01  2.453161882063E-01
     84 F   1 H     2.453161882063E-01  1.367059636372E-01 -4.512050989773E-01
     85 F   1 H     3.034787128164E-01 -1.086102245691E-01 -2.453161882063E-01
     86 F   1 H     4.120889373856E-01 -1.367059636372E-01  1.086102245691E-01
     87 F   1 H    -1.367059636372E-01  1.086102245691E-01  4.120889373856E-01
     88 F   1 H    -4.120889373856E-01 -3.034787128164E-01  4.512050989773E-01
     89 F   1 H    -3.034787128164E-01  4.512050989773E-01 -4.120889373856E-01
     90 F   1 H    -2.453161882063E-01  3.034787128164E-01 -1.086102245691E-01
     91 F   1 H     2.453161882063E-01 -4.512050989773E-01  1.367059636372E-01
     92 F   1 H     4.120889373856E-01  1.086102245691E-01 -1.367059636372E-01
     93 F   1 H    -4.120889373856E-01  4.512050989773E-01 -3.034787128164E-01
     94 F   1 H    -2.453161882063E-01 -1.086102245691E-01  3.034787128164E-01
     95 F   1 H    -4.512050989773E-01  1.367059636372E-01  2.453161882063E-01
     96 F   1 H     1.367059636372E-01  2.453161882063E-01 -4.512050989773E-01
     97 F   1 H    -1.086102245691E-01  3.034787128164E-01 -2.453161882063E-01
     98 F   1 H    -1.367059636372E-01  4.120889373856E-01  1.086102245691E-01
     99 F   1 H     1.086102245691E-01 -1.367059636372E-01  4.120889373856E-01
    100 F   1 H    -3.034787128164E-01 -4.120889373856E-01  4.512050989773E-01
    101 F   1 H     4.512050989773E-01 -3.034787128164E-01 -4.120889373856E-01
    102 F   1 H     3.034787128164E-01 -2.453161882063E-01 -1.086102245691E-01
    103 T   8 O    -1.482565325946E-01  4.589175535310E-01 -4.561489526025E-01
    104 F   8 O    -8.493349386645E-02  3.078924200079E-01  4.561489526025E-01
    105 F   8 O     1.482565325946E-01 -3.078924200079E-01 -3.928259138744E-01
    106 F   8 O     8.493349386645E-02 -4.589175535310E-01  3.928259138744E-01
    107 F   8 O    -4.561489526025E-01 -1.482565325946E-01  4.589175535310E-01
    108 F   8 O     4.589175535310E-01 -4.561489526025E-01 -1.482565325946E-01
    109 F   8 O     3.928259138744E-01  8.493349386645E-02 -4.589175535310E-01
    110 F   8 O     3.078924200079E-01  4.561489526025E-01 -8.493349386645E-02
    111 F   8 O     4.561489526025E-01 -8.493349386645E-02  3.078924200079E-01
    112 F   8 O    -3.078924200079E-01 -3.928259138744E-01  1.482565325946E-01
    113 F   8 O    -3.928259138744E-01  1.482565325946E-01 -3.078924200079E-01
    114 F   8 O    -4.589175535310E-01  3.928259138744E-01  8.493349386645E-02
    115 F   8 O     4.589175535310E-01 -1.482565325946E-01 -4.561489526025E-01
    116 F   8 O     3.078924200079E-01 -8.493349386645E-02  4.561489526025E-01
    117 F   8 O    -3.078924200079E-01  1.482565325946E-01 -3.928259138744E-01
    118 F   8 O    -4.589175535310E-01  8.493349386645E-02  3.928259138744E-01
    119 F   8 O    -1.482565325946E-01 -4.561489526025E-01  4.589175535310E-01
    120 F   8 O    -4.561489526025E-01  4.589175535310E-01 -1.482565325946E-01
    121 F   8 O     8.493349386645E-02  3.928259138744E-01 -4.589175535310E-01
    122 F   8 O     4.561489526025E-01  3.078924200079E-01 -8.493349386645E-02
    123 F   8 O    -8.493349386645E-02  4.561489526025E-01  3.078924200079E-01
    124 F   8 O    -3.928259138744E-01 -3.078924200079E-01  1.482565325946E-01
    125 F   8 O     1.482565325946E-01 -3.928259138744E-01 -3.078924200079E-01
    126 F   8 O     3.928259138744E-01 -4.589175535310E-01  8.493349386645E-02

 TRANSFORMATION MATRIX PRIMITIVE-CRYSTALLOGRAPHIC CELL
  0.0000  1.0000  1.0000  1.0000  0.0000  1.0000  1.0000  1.0000  0.0000

 *******************************************************************************
 CRYSTALLOGRAPHIC CELL (VOLUME=       5956.05241424)
         A              B              C           ALPHA      BETA       GAMMA 
    18.12673157    18.12673157    18.12673157    90.000000  90.000000  90.000000

 COORDINATES IN THE CRYSTALLOGRAPHIC CELL
     ATOM                 X/A                 Y/B                 Z/C    
 *******************************************************************************
      1 T 248 CD    0.000000000000E+00  2.499999999999E-01 -5.000000000000E-01
      2 F 248 CD   -5.000000000000E-01  2.499999999999E-01  0.000000000000E+00
      3 F 248 CD   -5.000000000000E-01  0.000000000000E+00  2.499999999999E-01
      4 F 248 CD    2.499999999999E-01 -5.000000000000E-01  0.000000000000E+00
      5 F 248 CD    2.499999999999E-01  0.000000000000E+00 -5.000000000000E-01
      6 F 248 CD    0.000000000000E+00 -5.000000000000E-01  2.499999999999E-01
      7 T   7 N    -1.653905633858E-02  2.978473062972E-01  3.856960864631E-01
      8 F   7 N     1.653905633858E-02 -2.978473062972E-01  3.856960864631E-01
      9 F   7 N    -1.653905633858E-02 -2.978473062972E-01 -3.856960864631E-01
     10 F   7 N     1.653905633858E-02  2.978473062972E-01 -3.856960864631E-01
     11 F   7 N     3.856960864631E-01 -1.653905633858E-02  2.978473062972E-01
     12 F   7 N     2.978473062972E-01  3.856960864631E-01 -1.653905633858E-02
     13 F   7 N    -3.856960864631E-01  1.653905633858E-02  2.978473062972E-01
     14 F   7 N    -2.978473062972E-01  3.856960864631E-01  1.653905633858E-02
     15 F   7 N     3.856960864631E-01  1.653905633858E-02 -2.978473062972E-01
     16 F   7 N    -2.978473062972E-01 -3.856960864631E-01 -1.653905633858E-02
     17 F   7 N    -3.856960864631E-01 -1.653905633858E-02 -2.978473062972E-01
     18 F   7 N     2.978473062972E-01 -3.856960864631E-01  1.653905633858E-02
     19 F   7 N     2.978473062972E-01 -1.653905633858E-02  3.856960864631E-01
     20 F   7 N    -2.978473062972E-01  1.653905633858E-02  3.856960864631E-01
     21 F   7 N    -2.978473062972E-01 -1.653905633858E-02 -3.856960864631E-01
     22 F   7 N     2.978473062972E-01  1.653905633858E-02 -3.856960864631E-01
     23 F   7 N    -1.653905633858E-02  3.856960864631E-01  2.978473062972E-01
     24 F   7 N     3.856960864631E-01  2.978473062972E-01 -1.653905633858E-02
     25 F   7 N     1.653905633858E-02 -3.856960864631E-01  2.978473062972E-01
     26 F   7 N     3.856960864631E-01 -2.978473062972E-01  1.653905633858E-02
     27 F   7 N     1.653905633858E-02  3.856960864631E-01 -2.978473062972E-01
     28 F   7 N    -3.856960864631E-01 -2.978473062972E-01 -1.653905633858E-02
     29 F   7 N    -1.653905633858E-02 -3.856960864631E-01 -2.978473062972E-01
     30 F   7 N    -3.856960864631E-01  2.978473062972E-01  1.653905633858E-02
     31 T   7 N    -4.450131533908E-01 -9.160852908541E-02 -9.160852908541E-02
     32 F   7 N     4.450131533908E-01  9.160852908541E-02 -9.160852908541E-02
     33 F   7 N    -4.450131533908E-01  9.160852908541E-02  9.160852908541E-02
     34 F   7 N     4.450131533908E-01 -9.160852908541E-02  9.160852908541E-02
     35 F   7 N    -9.160852908541E-02 -4.450131533908E-01 -9.160852908541E-02
     36 F   7 N    -9.160852908541E-02 -9.160852908541E-02 -4.450131533908E-01
     37 F   7 N     9.160852908541E-02  4.450131533908E-01 -9.160852908541E-02
     38 F   7 N     9.160852908541E-02 -9.160852908541E-02  4.450131533908E-01
     39 F   7 N    -9.160852908541E-02  4.450131533908E-01  9.160852908541E-02
     40 F   7 N     9.160852908541E-02  9.160852908541E-02 -4.450131533908E-01
     41 F   7 N     9.160852908541E-02 -4.450131533908E-01  9.160852908541E-02
     42 F   7 N    -9.160852908541E-02  9.160852908541E-02  4.450131533908E-01
     43 T   6 C     6.709402032878E-03  3.647162713169E-01  3.647162713169E-01
     44 F   6 C    -6.709402032878E-03 -3.647162713169E-01  3.647162713169E-01
     45 F   6 C     6.709402032878E-03 -3.647162713169E-01 -3.647162713169E-01
     46 F   6 C    -6.709402032878E-03  3.647162713169E-01 -3.647162713169E-01
     47 F   6 C     3.647162713169E-01  6.709402032878E-03  3.647162713169E-01
     48 F   6 C     3.647162713169E-01  3.647162713169E-01  6.709402032878E-03
     49 F   6 C    -3.647162713169E-01 -6.709402032878E-03  3.647162713169E-01
     50 F   6 C    -3.647162713169E-01  3.647162713169E-01 -6.709402032878E-03
     51 F   6 C     3.647162713169E-01 -6.709402032878E-03 -3.647162713169E-01
     52 F   6 C    -3.647162713169E-01 -3.647162713169E-01  6.709402032878E-03
     53 F   6 C    -3.647162713169E-01  6.709402032878E-03 -3.647162713169E-01
     54 F   6 C     3.647162713169E-01 -3.647162713169E-01 -6.709402032878E-03
     55 T   6 C    -5.786009028652E-02  2.737741630314E-01  3.281965768909E-01
     56 F   6 C     5.786009028652E-02 -2.737741630314E-01  3.281965768909E-01
     57 F   6 C    -5.786009028652E-02 -2.737741630314E-01 -3.281965768909E-01
     58 F   6 C     5.786009028652E-02  2.737741630314E-01 -3.281965768909E-01
     59 F   6 C     3.281965768909E-01 -5.786009028652E-02  2.737741630314E-01
     60 F   6 C     2.737741630314E-01  3.281965768909E-01 -5.786009028652E-02
     61 F   6 C    -3.281965768909E-01  5.786009028652E-02  2.737741630314E-01
     62 F   6 C    -2.737741630314E-01  3.281965768909E-01  5.786009028652E-02
     63 F   6 C     3.281965768909E-01  5.786009028652E-02 -2.737741630314E-01
     64 F   6 C    -2.737741630314E-01 -3.281965768909E-01 -5.786009028652E-02
     65 F   6 C    -3.281965768909E-01 -5.786009028652E-02 -2.737741630314E-01
     66 F   6 C     2.737741630314E-01 -3.281965768909E-01  5.786009028652E-02
     67 F   6 C     2.737741630314E-01 -5.786009028652E-02  3.281965768909E-01
     68 F   6 C    -2.737741630314E-01  5.786009028652E-02  3.281965768909E-01
     69 F   6 C    -2.737741630314E-01 -5.786009028652E-02 -3.281965768909E-01
     70 F   6 C     2.737741630314E-01  5.786009028652E-02 -3.281965768909E-01
     71 F   6 C    -5.786009028652E-02  3.281965768909E-01  2.737741630314E-01
     72 F   6 C     3.281965768909E-01  2.737741630314E-01 -5.786009028652E-02
     73 F   6 C     5.786009028652E-02 -3.281965768909E-01  2.737741630314E-01
     74 F   6 C     3.281965768909E-01 -2.737741630314E-01  5.786009028652E-02
     75 F   6 C     5.786009028652E-02  3.281965768909E-01 -2.737741630314E-01
     76 F   6 C    -3.281965768909E-01 -2.737741630314E-01 -5.786009028652E-02
     77 F   6 C    -5.786009028652E-02 -3.281965768909E-01 -2.737741630314E-01
     78 F   6 C    -3.281965768909E-01  2.737741630314E-01  5.786009028652E-02
     79 T   1 H    -8.338637458963E-02  2.200923382268E-01  3.287025627959E-01
     80 F   1 H     8.338637458963E-02 -2.200923382268E-01  3.287025627959E-01
     81 F   1 H    -8.338637458963E-02 -2.200923382268E-01 -3.287025627959E-01
     82 F   1 H     8.338637458963E-02  2.200923382268E-01 -3.287025627959E-01
     83 F   1 H     3.287025627959E-01 -8.338637458963E-02  2.200923382268E-01
     84 F   1 H     2.200923382268E-01  3.287025627959E-01 -8.338637458963E-02
     85 F   1 H    -3.287025627959E-01  8.338637458963E-02  2.200923382268E-01
     86 F   1 H    -2.200923382268E-01  3.287025627959E-01  8.338637458963E-02
     87 F   1 H     3.287025627959E-01  8.338637458963E-02 -2.200923382268E-01
     88 F   1 H    -2.200923382268E-01 -3.287025627959E-01 -8.338637458963E-02
     89 F   1 H    -3.287025627959E-01 -8.338637458963E-02 -2.200923382268E-01
     90 F   1 H     2.200923382268E-01 -3.287025627959E-01  8.338637458963E-02
     91 F   1 H     2.200923382268E-01 -8.338637458963E-02  3.287025627959E-01
     92 F   1 H    -2.200923382268E-01  8.338637458963E-02  3.287025627959E-01
     93 F   1 H    -2.200923382268E-01 -8.338637458963E-02 -3.287025627959E-01
     94 F   1 H     2.200923382268E-01  8.338637458963E-02 -3.287025627959E-01
     95 F   1 H    -8.338637458963E-02  3.287025627959E-01  2.200923382268E-01
     96 F   1 H     3.287025627959E-01  2.200923382268E-01 -8.338637458963E-02
     97 F   1 H     8.338637458963E-02 -3.287025627959E-01  2.200923382268E-01
     98 F   1 H     3.287025627959E-01 -2.200923382268E-01  8.338637458963E-02
     99 F   1 H     8.338637458963E-02  3.287025627959E-01 -2.200923382268E-01
    100 F   1 H    -3.287025627959E-01 -2.200923382268E-01 -8.338637458963E-02
    101 F   1 H    -8.338637458963E-02 -3.287025627959E-01 -2.200923382268E-01
    102 F   1 H    -3.287025627959E-01  2.200923382268E-01  8.338637458963E-02
    103 T   8 O    -4.244874332385E-01 -3.166151936407E-02 -1.165950132305E-01
    104 F   8 O     4.244874332385E-01  3.166151936407E-02 -1.165950132305E-01
    105 F   8 O    -4.244874332385E-01  3.166151936407E-02  1.165950132305E-01
    106 F   8 O     4.244874332385E-01 -3.166151936407E-02  1.165950132305E-01
    107 F   8 O    -1.165950132305E-01 -4.244874332385E-01 -3.166151936407E-02
    108 F   8 O    -3.166151936407E-02 -1.165950132305E-01 -4.244874332385E-01
    109 F   8 O     1.165950132305E-01  4.244874332385E-01 -3.166151936407E-02
    110 F   8 O     3.166151936407E-02 -1.165950132305E-01  4.244874332385E-01
    111 F   8 O    -1.165950132305E-01  4.244874332385E-01  3.166151936407E-02
    112 F   8 O     3.166151936407E-02  1.165950132305E-01 -4.244874332385E-01
    113 F   8 O     1.165950132305E-01 -4.244874332385E-01  3.166151936407E-02
    114 F   8 O    -3.166151936407E-02  1.165950132305E-01  4.244874332385E-01
    115 F   8 O    -3.166151936407E-02 -4.244874332385E-01 -1.165950132305E-01
    116 F   8 O     3.166151936407E-02  4.244874332385E-01 -1.165950132305E-01
    117 F   8 O     3.166151936407E-02 -4.244874332385E-01  1.165950132305E-01
    118 F   8 O    -3.166151936407E-02  4.244874332385E-01  1.165950132305E-01
    119 F   8 O    -4.244874332385E-01 -1.165950132305E-01 -3.166151936407E-02
    120 F   8 O    -1.165950132305E-01 -3.166151936407E-02 -4.244874332385E-01
    121 F   8 O     4.244874332385E-01  1.165950132305E-01 -3.166151936407E-02
    122 F   8 O    -1.165950132305E-01  3.166151936407E-02  4.244874332385E-01
    123 F   8 O     4.244874332385E-01 -1.165950132305E-01  3.166151936407E-02
    124 F   8 O     1.165950132305E-01  3.166151936407E-02 -4.244874332385E-01
    125 F   8 O    -4.244874332385E-01  1.165950132305E-01  3.166151936407E-02
    126 F   8 O     1.165950132305E-01 -3.166151936407E-02  4.244874332385E-01

 T = ATOM BELONGING TO THE ASYMMETRIC UNIT
 *******************************************************************************
 * GEOMETRY EDITING - INPUT COORDINATES ARE GIVEN IN ANGSTROM         
 *******************************************************************************

 GEOMETRY NOW FULLY CONSISTENT WITH THE GROUP
 INFORMATION **** NEW DEFAULT **** FINALRUN 4 FOR GEOMETRY OPTIMIZATIONS
 INFORMATION **** NEW DEFAULT **** OPTGEOM OPTIMIZES BOTH ATOMIC COORDINATES AND CELL PARAMETERS
 INFORMATION **** NEW DEFAULT **** TOL. ON ATOMIC DISP TO REDEFINE REF. GEOMETRY: 0.8 Angs
 INFORMATION **** NEW DEFAULT **** N POINTS TO REDEFINE REF. GEOMETRY: N OF OPT DEGS OF FREEDOM
 INFORMATION **** NEW DEFAULT **** TOL. ON ENERGY TO REDEFINE REF. GEOMETRY: 10**-3*(5*N. ATOMS)

 IMPORTANT INFORMATION:
 THE COORDINATE SYSTEM ADOPTED IN THE OPTIMIZATION IS NOT IN
 GENERAL HOMOGENEOUS UNITS. FOR THIS REASON THE GRADIENT AND 
 HESSIAN MATRIX IN TERMS OF THIS SYSTEM ARE GIVEN WITHOUT
 UNITS. FOR MORE DETAILS SEE THE MANUAL.

 INITIAL TRUST RADIUS         0.50000 MAXIMUM TRUST RADIUS               4.00000
 MAXIMUM GRADIENT COMPONENT   0.00045 MAXIMUM DISPLACEMENT COMPONENT     0.00180
 R.M.S. OF GRADIENT COMPONENT 0.00030 R.M.S. OF DISPLACEMENT COMPONENTS  0.00120
 THRESHOLD ON ENERGY CHANGE 0.100E-06 EXTRAPOLATING POLYNOMIAL ORDER           2
 MAXIMUM ALLOWED NUMBER OF STEPS   -1 SORTING OF ENERGY POINTS:               NO
 ANALYTICAL  GRADIENT                 HESSIAN UPDATING                      BFGS
 STEP SIZE NUMERICAL GRADIENT 0.00100
 INITIAL HESSIAN MATRIX: SCHLEGEL MODEL 2
 *******************************************************************************


 ELAELAELAELAELAELAELAELAELAELAELAELAELAELAELAELAELAELAELAELAELAELAELAELAELAELA

                       ELASTIC CALCULATION

 INFORMATION **** TOLDEX ****  CONVERGENCE CRITERION FOR RMS DISPLACEMENT MODIFIED  6.200000E-04
 INFORMATION **** TOLDEG **** MODIFY CONVERGENCE CRITERION FOR RMS GRADIENT  3.000000E-04
 INFORMATION **** TOLDEE **** CONVERGENCE CRITERION FOR ENERGY MODIFIED: 10**-           8

 GCALCO - MAX INDICES DIRECT LATTICE VECTOR    14    14    14
 NO.OF VECTORS CREATED 6999 STARS  122 RMAX   323.15686 BOHR

 GEOMETRY FOR WAVE FUNCTION - DIMENSIONALITY OF THE SYSTEM    3
 (NON PERIODIC DIRECTION: LATTICE PARAMETER FORMALLY SET TO 500)
 *******************************************************************************
 LATTICE PARAMETERS (ANGSTROMS AND DEGREES) - BOHR = 0.5291772083 ANGSTROM
 PRIMITIVE CELL - CENTRING CODE 6/0 VOLUME=  2978.026207 - DENSITY  1.131 g/cm^3
         A              B              C           ALPHA      BETA       GAMMA 
    15.69821003    15.69821003    15.69821003   109.471221 109.471221 109.471221
 *******************************************************************************
 ATOMS IN THE ASYMMETRIC UNIT    7 - ATOMS IN THE UNIT CELL:  126
     ATOM                 X/A                 Y/B                 Z/C    
 *******************************************************************************
      1 T 248 CD   -2.500000000000E-01 -5.000000000000E-01  2.500000000000E-01
      2 F 248 CD    2.500000000000E-01 -5.000000000000E-01 -2.500000000000E-01
      3 F 248 CD    2.500000000000E-01 -2.500000000000E-01 -5.000000000000E-01
      4 F 248 CD   -5.000000000000E-01  2.500000000000E-01 -2.500000000000E-01
      5 F 248 CD    5.000000000000E-01 -2.500000000000E-01  2.500000000000E-01
      6 F 248 CD   -2.500000000000E-01  2.500000000000E-01 -5.000000000000E-01
      7 T   7 N    -3.164566072396E-01  3.691570301246E-01  2.813082499586E-01
      8 F   7 N     8.784878016592E-02  4.022351428017E-01 -2.813082499586E-01
      9 F   7 N     3.164566072396E-01 -4.022351428017E-01 -3.143863626358E-01
     10 F   7 N    -8.784878016592E-02 -3.691570301246E-01  3.143863626358E-01
     11 F   7 N     2.813082499586E-01 -3.164566072396E-01  3.691570301246E-01
     12 F   7 N     3.691570301246E-01  2.813082499586E-01 -3.164566072396E-01
     13 F   7 N     3.143863626358E-01 -8.784878016592E-02 -3.691570301246E-01
     14 F   7 N     4.022351428017E-01 -2.813082499586E-01  8.784878016592E-02
     15 F   7 N    -2.813082499586E-01  8.784878016592E-02  4.022351428017E-01
     16 F   7 N    -4.022351428017E-01 -3.143863626358E-01  3.164566072396E-01
     17 F   7 N    -3.143863626358E-01  3.164566072396E-01 -4.022351428017E-01
     18 F   7 N    -3.691570301246E-01  3.143863626358E-01 -8.784878016592E-02
     19 F   7 N     3.691570301246E-01 -3.164566072396E-01  2.813082499586E-01
     20 F   7 N     4.022351428017E-01  8.784878016592E-02 -2.813082499586E-01
     21 F   7 N    -4.022351428017E-01  3.164566072396E-01 -3.143863626358E-01
     22 F   7 N    -3.691570301246E-01 -8.784878016592E-02  3.143863626358E-01
     23 F   7 N    -3.164566072396E-01  2.813082499586E-01  3.691570301246E-01
     24 F   7 N     2.813082499586E-01  3.691570301246E-01 -3.164566072396E-01
     25 F   7 N    -8.784878016592E-02  3.143863626358E-01 -3.691570301246E-01
     26 F   7 N    -2.813082499586E-01  4.022351428017E-01  8.784878016592E-02
     27 F   7 N     8.784878016592E-02 -2.813082499586E-01  4.022351428017E-01
     28 F   7 N    -3.143863626358E-01 -4.022351428017E-01  3.164566072396E-01
     29 F   7 N     3.164566072396E-01 -3.143863626358E-01 -4.022351428017E-01
     30 F   7 N     3.143863626358E-01 -3.691570301246E-01 -8.784878016592E-02
     31 T   7 N    -1.832170581708E-01  4.633783175238E-01  4.633783175238E-01
     32 F   7 N     0.000000000000E+00  3.534046243054E-01 -4.633783175238E-01
     33 F   7 N     1.832170581708E-01 -3.534046243054E-01 -3.534046243054E-01
     34 F   7 N     0.000000000000E+00 -4.633783175238E-01  3.534046243054E-01
     35 F   7 N     4.633783175238E-01 -1.832170581708E-01  4.633783175238E-01
     36 F   7 N     4.633783175238E-01  4.633783175238E-01 -1.832170581708E-01
     37 F   7 N     3.534046243054E-01  0.000000000000E+00 -4.633783175238E-01
     38 F   7 N     3.534046243054E-01 -4.633783175238E-01  0.000000000000E+00
     39 F   7 N    -4.633783175238E-01  0.000000000000E+00  3.534046243054E-01
     40 F   7 N    -3.534046243054E-01 -3.534046243054E-01  1.832170581708E-01
     41 F   7 N    -3.534046243054E-01  1.832170581708E-01 -3.534046243054E-01
     42 F   7 N    -4.633783175238E-01  3.534046243054E-01  0.000000000000E+00
     43 T   6 C    -2.705674573661E-01  3.714256733498E-01  3.714256733498E-01
     44 F   6 C     0.000000000000E+00  3.580068692840E-01 -3.714256733498E-01
     45 F   6 C     2.705674573661E-01 -3.580068692840E-01 -3.580068692840E-01
     46 F   6 C     0.000000000000E+00 -3.714256733498E-01  3.580068692840E-01
     47 F   6 C     3.714256733498E-01 -2.705674573661E-01  3.714256733498E-01
     48 F   6 C     3.714256733498E-01  3.714256733498E-01 -2.705674573661E-01
     49 F   6 C     3.580068692840E-01  0.000000000000E+00 -3.714256733498E-01
     50 F   6 C     3.580068692840E-01 -3.714256733498E-01  0.000000000000E+00
     51 F   6 C    -3.714256733498E-01  0.000000000000E+00  3.580068692840E-01
     52 F   6 C    -3.580068692840E-01 -3.580068692840E-01  2.705674573661E-01
     53 F   6 C    -3.580068692840E-01  2.705674573661E-01 -3.580068692840E-01
     54 F   6 C    -3.714256733498E-01  3.580068692840E-01  0.000000000000E+00
     55 T   6 C    -3.980292600777E-01  2.703364866044E-01  2.159140727449E-01
     56 F   6 C     5.442241385952E-02  3.860566671774E-01 -2.159140727449E-01
     57 F   6 C     3.980292600777E-01 -3.860566671774E-01 -3.316342533179E-01
     58 F   6 C    -5.442241385952E-02 -2.703364866044E-01  3.316342533179E-01
     59 F   6 C     2.159140727449E-01 -3.980292600777E-01  2.703364866044E-01
     60 F   6 C     2.703364866044E-01  2.159140727449E-01 -3.980292600777E-01
     61 F   6 C     3.316342533179E-01 -5.442241385952E-02 -2.703364866044E-01
     62 F   6 C     3.860566671774E-01 -2.159140727449E-01  5.442241385952E-02
     63 F   6 C    -2.159140727449E-01  5.442241385952E-02  3.860566671774E-01
     64 F   6 C    -3.860566671774E-01 -3.316342533179E-01  3.980292600777E-01
     65 F   6 C    -3.316342533179E-01  3.980292600777E-01 -3.860566671774E-01
     66 F   6 C    -2.703364866044E-01  3.316342533179E-01 -5.442241385952E-02
     67 F   6 C     2.703364866044E-01 -3.980292600777E-01  2.159140727449E-01
     68 F   6 C     3.860566671774E-01  5.442241385952E-02 -2.159140727449E-01
     69 F   6 C    -3.860566671774E-01  3.980292600777E-01 -3.316342533179E-01
     70 F   6 C    -2.703364866044E-01 -5.442241385952E-02  3.316342533179E-01
     71 F   6 C    -3.980292600777E-01  2.159140727449E-01  2.703364866044E-01
     72 F   6 C     2.159140727449E-01  2.703364866044E-01 -3.980292600777E-01
     73 F   6 C    -5.442241385952E-02  3.316342533179E-01 -2.703364866044E-01
     74 F   6 C    -2.159140727449E-01  3.860566671774E-01  5.442241385952E-02
     75 F   6 C     5.442241385952E-02 -2.159140727449E-01  3.860566671774E-01
     76 F   6 C    -3.316342533179E-01 -3.860566671774E-01  3.980292600777E-01
     77 F   6 C     3.980292600777E-01 -3.316342533179E-01 -3.860566671774E-01
     78 F   6 C     3.316342533179E-01 -2.703364866044E-01 -5.442241385952E-02
     79 T   1 H    -4.512050989773E-01  2.453161882063E-01  1.367059636372E-01
     80 F   1 H     1.086102245691E-01  4.120889373856E-01 -1.367059636372E-01
     81 F   1 H     4.512050989773E-01 -4.120889373856E-01 -3.034787128164E-01
     82 F   1 H    -1.086102245691E-01 -2.453161882063E-01  3.034787128164E-01
     83 F   1 H     1.367059636372E-01 -4.512050989773E-01  2.453161882063E-01
     84 F   1 H     2.453161882063E-01  1.367059636372E-01 -4.512050989773E-01
     85 F   1 H     3.034787128164E-01 -1.086102245691E-01 -2.453161882063E-01
     86 F   1 H     4.120889373856E-01 -1.367059636372E-01  1.086102245691E-01
     87 F   1 H    -1.367059636372E-01  1.086102245691E-01  4.120889373856E-01
     88 F   1 H    -4.120889373856E-01 -3.034787128164E-01  4.512050989773E-01
     89 F   1 H    -3.034787128164E-01  4.512050989773E-01 -4.120889373856E-01
     90 F   1 H    -2.453161882063E-01  3.034787128164E-01 -1.086102245691E-01
     91 F   1 H     2.453161882063E-01 -4.512050989773E-01  1.367059636372E-01
     92 F   1 H     4.120889373856E-01  1.086102245691E-01 -1.367059636372E-01
     93 F   1 H    -4.120889373856E-01  4.512050989773E-01 -3.034787128164E-01
     94 F   1 H    -2.453161882063E-01 -1.086102245691E-01  3.034787128164E-01
     95 F   1 H    -4.512050989773E-01  1.367059636372E-01  2.453161882063E-01
     96 F   1 H     1.367059636372E-01  2.453161882063E-01 -4.512050989773E-01
     97 F   1 H    -1.086102245691E-01  3.034787128164E-01 -2.453161882063E-01
     98 F   1 H    -1.367059636372E-01  4.120889373856E-01  1.086102245691E-01
     99 F   1 H     1.086102245691E-01 -1.367059636372E-01  4.120889373856E-01
    100 F   1 H    -3.034787128164E-01 -4.120889373856E-01  4.512050989773E-01
    101 F   1 H     4.512050989773E-01 -3.034787128164E-01 -4.120889373856E-01
    102 F   1 H     3.034787128164E-01 -2.453161882063E-01 -1.086102245691E-01
    103 T   8 O    -1.482565325946E-01  4.589175535310E-01 -4.561489526025E-01
    104 F   8 O    -8.493349386645E-02  3.078924200079E-01  4.561489526025E-01
    105 F   8 O     1.482565325946E-01 -3.078924200079E-01 -3.928259138744E-01
    106 F   8 O     8.493349386645E-02 -4.589175535310E-01  3.928259138744E-01
    107 F   8 O    -4.561489526025E-01 -1.482565325946E-01  4.589175535310E-01
    108 F   8 O     4.589175535310E-01 -4.561489526025E-01 -1.482565325946E-01
    109 F   8 O     3.928259138744E-01  8.493349386645E-02 -4.589175535310E-01
    110 F   8 O     3.078924200079E-01  4.561489526025E-01 -8.493349386645E-02
    111 F   8 O     4.561489526025E-01 -8.493349386645E-02  3.078924200079E-01
    112 F   8 O    -3.078924200079E-01 -3.928259138744E-01  1.482565325946E-01
    113 F   8 O    -3.928259138744E-01  1.482565325946E-01 -3.078924200079E-01
    114 F   8 O    -4.589175535310E-01  3.928259138744E-01  8.493349386645E-02
    115 F   8 O     4.589175535310E-01 -1.482565325946E-01 -4.561489526025E-01
    116 F   8 O     3.078924200079E-01 -8.493349386645E-02  4.561489526025E-01
    117 F   8 O    -3.078924200079E-01  1.482565325946E-01 -3.928259138744E-01
    118 F   8 O    -4.589175535310E-01  8.493349386645E-02  3.928259138744E-01
    119 F   8 O    -1.482565325946E-01 -4.561489526025E-01  4.589175535310E-01
    120 F   8 O    -4.561489526025E-01  4.589175535310E-01 -1.482565325946E-01
    121 F   8 O     8.493349386645E-02  3.928259138744E-01 -4.589175535310E-01
    122 F   8 O     4.561489526025E-01  3.078924200079E-01 -8.493349386645E-02
    123 F   8 O    -8.493349386645E-02  4.561489526025E-01  3.078924200079E-01
    124 F   8 O    -3.928259138744E-01 -3.078924200079E-01  1.482565325946E-01
    125 F   8 O     1.482565325946E-01 -3.928259138744E-01 -3.078924200079E-01
    126 F   8 O     3.928259138744E-01 -4.589175535310E-01  8.493349386645E-02

 TRANSFORMATION MATRIX PRIMITIVE-CRYSTALLOGRAPHIC CELL
  0.0000  1.0000  1.0000  1.0000  0.0000  1.0000  1.0000  1.0000  0.0000

 *******************************************************************************
 CRYSTALLOGRAPHIC CELL (VOLUME=       5956.05241424)
         A              B              C           ALPHA      BETA       GAMMA 
    18.12673157    18.12673157    18.12673157    90.000000  90.000000  90.000000

 COORDINATES IN THE CRYSTALLOGRAPHIC CELL
     ATOM                 X/A                 Y/B                 Z/C    
 *******************************************************************************
      1 T 248 CD    5.185753147734E-17  2.500000000000E-01 -5.000000000000E-01
      2 F 248 CD   -5.000000000000E-01  2.500000000000E-01 -2.074301259094E-16
      3 F 248 CD   -5.000000000000E-01  5.185753147734E-17  2.500000000000E-01
      4 F 248 CD    2.500000000000E-01 -5.000000000000E-01  5.185753147734E-17
      5 F 248 CD    2.500000000000E-01 -5.185753147734E-17 -5.000000000000E-01
      6 F 248 CD    0.000000000000E+00 -5.000000000000E-01  2.500000000000E-01
      7 T   7 N    -1.653905633858E-02  2.978473062972E-01  3.856960864631E-01
      8 F   7 N     1.653905633858E-02 -2.978473062972E-01  3.856960864631E-01
      9 F   7 N    -1.653905633858E-02 -2.978473062972E-01 -3.856960864631E-01
     10 F   7 N     1.653905633858E-02  2.978473062972E-01 -3.856960864631E-01
     11 F   7 N     3.856960864631E-01 -1.653905633858E-02  2.978473062972E-01
     12 F   7 N     2.978473062972E-01  3.856960864631E-01 -1.653905633858E-02
     13 F   7 N    -3.856960864631E-01  1.653905633858E-02  2.978473062972E-01
     14 F   7 N    -2.978473062972E-01  3.856960864631E-01  1.653905633858E-02
     15 F   7 N     3.856960864631E-01  1.653905633858E-02 -2.978473062972E-01
     16 F   7 N    -2.978473062972E-01 -3.856960864631E-01 -1.653905633858E-02
     17 F   7 N    -3.856960864631E-01 -1.653905633858E-02 -2.978473062972E-01
     18 F   7 N     2.978473062972E-01 -3.856960864631E-01  1.653905633858E-02
     19 F   7 N     2.978473062972E-01 -1.653905633858E-02  3.856960864631E-01
     20 F   7 N    -2.978473062972E-01  1.653905633858E-02  3.856960864631E-01
     21 F   7 N    -2.978473062972E-01 -1.653905633858E-02 -3.856960864631E-01
     22 F   7 N     2.978473062972E-01  1.653905633858E-02 -3.856960864631E-01
     23 F   7 N    -1.653905633858E-02  3.856960864631E-01  2.978473062972E-01
     24 F   7 N     3.856960864631E-01  2.978473062972E-01 -1.653905633858E-02
     25 F   7 N     1.653905633858E-02 -3.856960864631E-01  2.978473062972E-01
     26 F   7 N     3.856960864631E-01 -2.978473062972E-01  1.653905633858E-02
     27 F   7 N     1.653905633858E-02  3.856960864631E-01 -2.978473062972E-01
     28 F   7 N    -3.856960864631E-01 -2.978473062972E-01 -1.653905633858E-02
     29 F   7 N    -1.653905633858E-02 -3.856960864631E-01 -2.978473062972E-01
     30 F   7 N    -3.856960864631E-01  2.978473062972E-01  1.653905633858E-02
     31 T   7 N    -4.450131533908E-01 -9.160852908541E-02 -9.160852908541E-02
     32 F   7 N     4.450131533908E-01  9.160852908541E-02 -9.160852908541E-02
     33 F   7 N    -4.450131533908E-01  9.160852908541E-02  9.160852908541E-02
     34 F   7 N     4.450131533908E-01 -9.160852908541E-02  9.160852908541E-02
     35 F   7 N    -9.160852908541E-02 -4.450131533908E-01 -9.160852908541E-02
     36 F   7 N    -9.160852908541E-02 -9.160852908541E-02 -4.450131533908E-01
     37 F   7 N     9.160852908541E-02  4.450131533908E-01 -9.160852908541E-02
     38 F   7 N     9.160852908541E-02 -9.160852908541E-02  4.450131533908E-01
     39 F   7 N    -9.160852908541E-02  4.450131533908E-01  9.160852908541E-02
     40 F   7 N     9.160852908541E-02  9.160852908541E-02 -4.450131533908E-01
     41 F   7 N     9.160852908541E-02 -4.450131533908E-01  9.160852908541E-02
     42 F   7 N    -9.160852908541E-02  9.160852908541E-02  4.450131533908E-01
     43 T   6 C     6.709402032878E-03  3.647162713169E-01  3.647162713169E-01
     44 F   6 C    -6.709402032878E-03 -3.647162713169E-01  3.647162713169E-01
     45 F   6 C     6.709402032878E-03 -3.647162713169E-01 -3.647162713169E-01
     46 F   6 C    -6.709402032878E-03  3.647162713169E-01 -3.647162713169E-01
     47 F   6 C     3.647162713169E-01  6.709402032878E-03  3.647162713169E-01
     48 F   6 C     3.647162713169E-01  3.647162713169E-01  6.709402032878E-03
     49 F   6 C    -3.647162713169E-01 -6.709402032878E-03  3.647162713169E-01
     50 F   6 C    -3.647162713169E-01  3.647162713169E-01 -6.709402032878E-03
     51 F   6 C     3.647162713169E-01 -6.709402032878E-03 -3.647162713169E-01
     52 F   6 C    -3.647162713169E-01 -3.647162713169E-01  6.709402032878E-03
     53 F   6 C    -3.647162713169E-01  6.709402032878E-03 -3.647162713169E-01
     54 F   6 C     3.647162713169E-01 -3.647162713169E-01 -6.709402032878E-03
     55 T   6 C    -5.786009028652E-02  2.737741630314E-01  3.281965768909E-01
     56 F   6 C     5.786009028652E-02 -2.737741630314E-01  3.281965768909E-01
     57 F   6 C    -5.786009028652E-02 -2.737741630314E-01 -3.281965768909E-01
     58 F   6 C     5.786009028652E-02  2.737741630314E-01 -3.281965768909E-01
     59 F   6 C     3.281965768909E-01 -5.786009028652E-02  2.737741630314E-01
     60 F   6 C     2.737741630314E-01  3.281965768909E-01 -5.786009028652E-02
     61 F   6 C    -3.281965768909E-01  5.786009028652E-02  2.737741630314E-01
     62 F   6 C    -2.737741630314E-01  3.281965768909E-01  5.786009028652E-02
     63 F   6 C     3.281965768909E-01  5.786009028652E-02 -2.737741630314E-01
     64 F   6 C    -2.737741630314E-01 -3.281965768909E-01 -5.786009028652E-02
     65 F   6 C    -3.281965768909E-01 -5.786009028652E-02 -2.737741630314E-01
     66 F   6 C     2.737741630314E-01 -3.281965768909E-01  5.786009028652E-02
     67 F   6 C     2.737741630314E-01 -5.786009028652E-02  3.281965768909E-01
     68 F   6 C    -2.737741630314E-01  5.786009028652E-02  3.281965768909E-01
     69 F   6 C    -2.737741630314E-01 -5.786009028652E-02 -3.281965768909E-01
     70 F   6 C     2.737741630314E-01  5.786009028652E-02 -3.281965768909E-01
     71 F   6 C    -5.786009028652E-02  3.281965768909E-01  2.737741630314E-01
     72 F   6 C     3.281965768909E-01  2.737741630314E-01 -5.786009028652E-02
     73 F   6 C     5.786009028652E-02 -3.281965768909E-01  2.737741630314E-01
     74 F   6 C     3.281965768909E-01 -2.737741630314E-01  5.786009028652E-02
     75 F   6 C     5.786009028652E-02  3.281965768909E-01 -2.737741630314E-01
     76 F   6 C    -3.281965768909E-01 -2.737741630314E-01 -5.786009028652E-02
     77 F   6 C    -5.786009028652E-02 -3.281965768909E-01 -2.737741630314E-01
     78 F   6 C    -3.281965768909E-01  2.737741630314E-01  5.786009028652E-02
     79 T   1 H    -8.338637458963E-02  2.200923382268E-01  3.287025627959E-01
     80 F   1 H     8.338637458963E-02 -2.200923382268E-01  3.287025627959E-01
     81 F   1 H    -8.338637458963E-02 -2.200923382268E-01 -3.287025627959E-01
     82 F   1 H     8.338637458963E-02  2.200923382268E-01 -3.287025627959E-01
     83 F   1 H     3.287025627959E-01 -8.338637458963E-02  2.200923382268E-01
     84 F   1 H     2.200923382268E-01  3.287025627959E-01 -8.338637458963E-02
     85 F   1 H    -3.287025627959E-01  8.338637458963E-02  2.200923382268E-01
     86 F   1 H    -2.200923382268E-01  3.287025627959E-01  8.338637458963E-02
     87 F   1 H     3.287025627959E-01  8.338637458963E-02 -2.200923382268E-01
     88 F   1 H    -2.200923382268E-01 -3.287025627959E-01 -8.338637458963E-02
     89 F   1 H    -3.287025627959E-01 -8.338637458963E-02 -2.200923382268E-01
     90 F   1 H     2.200923382268E-01 -3.287025627959E-01  8.338637458963E-02
     91 F   1 H     2.200923382268E-01 -8.338637458963E-02  3.287025627959E-01
     92 F   1 H    -2.200923382268E-01  8.338637458963E-02  3.287025627959E-01
     93 F   1 H    -2.200923382268E-01 -8.338637458963E-02 -3.287025627959E-01
     94 F   1 H     2.200923382268E-01  8.338637458963E-02 -3.287025627959E-01
     95 F   1 H    -8.338637458963E-02  3.287025627959E-01  2.200923382268E-01
     96 F   1 H     3.287025627959E-01  2.200923382268E-01 -8.338637458963E-02
     97 F   1 H     8.338637458963E-02 -3.287025627959E-01  2.200923382268E-01
     98 F   1 H     3.287025627959E-01 -2.200923382268E-01  8.338637458963E-02
     99 F   1 H     8.338637458963E-02  3.287025627959E-01 -2.200923382268E-01
    100 F   1 H    -3.287025627959E-01 -2.200923382268E-01 -8.338637458963E-02
    101 F   1 H    -8.338637458963E-02 -3.287025627959E-01 -2.200923382268E-01
    102 F   1 H    -3.287025627959E-01  2.200923382268E-01  8.338637458963E-02
    103 T   8 O    -4.244874332385E-01 -3.166151936407E-02 -1.165950132305E-01
    104 F   8 O     4.244874332385E-01  3.166151936407E-02 -1.165950132305E-01
    105 F   8 O    -4.244874332385E-01  3.166151936407E-02  1.165950132305E-01
    106 F   8 O     4.244874332385E-01 -3.166151936407E-02  1.165950132305E-01
    107 F   8 O    -1.165950132305E-01 -4.244874332385E-01 -3.166151936407E-02
    108 F   8 O    -3.166151936407E-02 -1.165950132305E-01 -4.244874332385E-01
    109 F   8 O     1.165950132305E-01  4.244874332385E-01 -3.166151936407E-02
    110 F   8 O     3.166151936407E-02 -1.165950132305E-01  4.244874332385E-01
    111 F   8 O    -1.165950132305E-01  4.244874332385E-01  3.166151936407E-02
    112 F   8 O     3.166151936407E-02  1.165950132305E-01 -4.244874332385E-01
    113 F   8 O     1.165950132305E-01 -4.244874332385E-01  3.166151936407E-02
    114 F   8 O    -3.166151936407E-02  1.165950132305E-01  4.244874332385E-01
    115 F   8 O    -3.166151936407E-02 -4.244874332385E-01 -1.165950132305E-01
    116 F   8 O     3.166151936407E-02  4.244874332385E-01 -1.165950132305E-01
    117 F   8 O     3.166151936407E-02 -4.244874332385E-01  1.165950132305E-01
    118 F   8 O    -3.166151936407E-02  4.244874332385E-01  1.165950132305E-01
    119 F   8 O    -4.244874332385E-01 -1.165950132305E-01 -3.166151936407E-02
    120 F   8 O    -1.165950132305E-01 -3.166151936407E-02 -4.244874332385E-01
    121 F   8 O     4.244874332385E-01  1.165950132305E-01 -3.166151936407E-02
    122 F   8 O    -1.165950132305E-01  3.166151936407E-02  4.244874332385E-01
    123 F   8 O     4.244874332385E-01 -1.165950132305E-01  3.166151936407E-02
    124 F   8 O     1.165950132305E-01  3.166151936407E-02 -4.244874332385E-01
    125 F   8 O    -4.244874332385E-01  1.165950132305E-01  3.166151936407E-02
    126 F   8 O     1.165950132305E-01 -3.166151936407E-02  4.244874332385E-01

 T = ATOM BELONGING TO THE ASYMMETRIC UNIT

 ****   24 SYMMOPS - TRANSLATORS IN FRACTIONAL UNITS
 **** MATRICES AND TRANSLATORS IN THE CRYSTALLOGRAPHIC REFERENCE FRAME
   V INV                    ROTATION MATRICES                   TRANSLATORS
   1   1  1.00  0.00  0.00  0.00  1.00  0.00  0.00  0.00  1.00  0.00  0.00  0.00
   2   2  0.00  1.00 -1.00  1.00  0.00 -1.00  0.00  0.00 -1.00  0.00  0.00  0.00
   3   3 -1.00  0.00  0.00 -1.00  0.00  1.00 -1.00  1.00  0.00  0.00  0.00  0.00
   4   4  0.00 -1.00  1.00  0.00 -1.00  0.00  1.00 -1.00  0.00  0.00  0.00  0.00
   5   6  0.00  0.00  1.00  1.00  0.00  0.00  0.00  1.00  0.00  0.00  0.00  0.00
   6   5  0.00  1.00  0.00  0.00  0.00  1.00  1.00  0.00  0.00  0.00  0.00  0.00
   7   8  1.00 -1.00  0.00  0.00 -1.00  1.00  0.00 -1.00  0.00  0.00  0.00  0.00
   8   7  1.00  0.00 -1.00  0.00  0.00 -1.00  0.00  1.00 -1.00  0.00  0.00  0.00
   9  10  0.00  0.00 -1.00  0.00  1.00 -1.00  1.00  0.00 -1.00  0.00  0.00  0.00
  10   9 -1.00  0.00  1.00 -1.00  1.00  0.00 -1.00  0.00  0.00  0.00  0.00  0.00
  11  12 -1.00  1.00  0.00 -1.00  0.00  0.00 -1.00  0.00  1.00  0.00  0.00  0.00
  12  11  0.00 -1.00  0.00  1.00 -1.00  0.00  0.00 -1.00  1.00  0.00  0.00  0.00
  13  13  0.00  1.00  0.00  1.00  0.00  0.00  0.00  0.00  1.00  0.00  0.00  0.00
  14  14  1.00  0.00 -1.00  0.00  1.00 -1.00  0.00  0.00 -1.00  0.00  0.00  0.00
  15  16 -1.00  0.00  1.00 -1.00  0.00  0.00 -1.00  1.00  0.00  0.00  0.00  0.00
  16  15  0.00 -1.00  0.00  0.00 -1.00  1.00  1.00 -1.00  0.00  0.00  0.00  0.00
  17  17  1.00  0.00  0.00  0.00  0.00  1.00  0.00  1.00  0.00  0.00  0.00  0.00
  18  18  0.00  0.00  1.00  0.00  1.00  0.00  1.00  0.00  0.00  0.00  0.00  0.00
  19  20  0.00 -1.00  1.00  1.00 -1.00  0.00  0.00 -1.00  0.00  0.00  0.00  0.00
  20  19  0.00  1.00 -1.00  0.00  0.00 -1.00  1.00  0.00 -1.00  0.00  0.00  0.00
  21  22  0.00  0.00 -1.00  1.00  0.00 -1.00  0.00  1.00 -1.00  0.00  0.00  0.00
  22  21 -1.00  1.00  0.00 -1.00  0.00  1.00 -1.00  0.00  0.00  0.00  0.00  0.00
  23  23 -1.00  0.00  0.00 -1.00  1.00  0.00 -1.00  0.00  1.00  0.00  0.00  0.00
  24  24  1.00 -1.00  0.00  0.00 -1.00  0.00  0.00 -1.00  1.00  0.00  0.00  0.00

 DIRECT LATTICE VECTORS CARTESIAN COMPONENTS (ANGSTROM)
          X                    Y                    Z
  -0.906336578737E+01   0.906336578737E+01   0.906336578737E+01
   0.906336578737E+01  -0.906336578737E+01   0.906336578737E+01
   0.906336578737E+01   0.906336578737E+01  -0.906336578737E+01


 CARTESIAN COORDINATES - PRIMITIVE CELL
 *******************************************************************************
 *      ATOM          X(ANGSTROM)         Y(ANGSTROM)         Z(ANGSTROM)
 *******************************************************************************
    1   248 CD    9.400075532184E-16 -1.359504868105E+01  9.063365787370E+00
    2   248 CD    9.063365787370E+00 -1.359504868106E+01 -3.760030212874E-15
    3   248 CD    9.063365787370E+00  9.400075532184E-16 -1.359504868105E+01
    4   248 CD   -1.359504868105E+01  9.063365787370E+00  9.400075532184E-16
    5   248 CD   -1.359504868106E+01 -9.400075532184E-16  9.063365787370E+00
    6   248 CD    0.000000000000E+00  9.063365787370E+00 -1.359504868106E+01
    7     7 N    -2.997990347490E-01  5.398998171509E+00  6.991409428745E+00
    8     7 N     2.997990347490E-01 -5.398998171509E+00  6.991409428745E+00
    9     7 N    -2.997990347490E-01 -5.398998171509E+00 -6.991409428745E+00
   10     7 N     2.997990347490E-01  5.398998171509E+00 -6.991409428745E+00
   11     7 N     6.991409428745E+00 -2.997990347490E-01  5.398998171509E+00
   12     7 N     5.398998171509E+00  6.991409428745E+00 -2.997990347490E-01
   13     7 N    -6.991409428745E+00  2.997990347490E-01  5.398998171509E+00
   14     7 N    -5.398998171509E+00  6.991409428745E+00  2.997990347490E-01
   15     7 N     6.991409428745E+00  2.997990347490E-01 -5.398998171509E+00
   16     7 N    -5.398998171509E+00 -6.991409428745E+00 -2.997990347490E-01
   17     7 N    -6.991409428745E+00 -2.997990347490E-01 -5.398998171509E+00
   18     7 N     5.398998171509E+00 -6.991409428745E+00  2.997990347490E-01
   19     7 N     5.398998171509E+00 -2.997990347490E-01  6.991409428745E+00
   20     7 N    -5.398998171509E+00  2.997990347490E-01  6.991409428745E+00
   21     7 N    -5.398998171509E+00 -2.997990347490E-01 -6.991409428745E+00
   22     7 N     5.398998171509E+00  2.997990347490E-01 -6.991409428745E+00
   23     7 N    -2.997990347490E-01  6.991409428745E+00  5.398998171509E+00
   24     7 N     6.991409428745E+00  5.398998171509E+00 -2.997990347490E-01
   25     7 N     2.997990347490E-01 -6.991409428745E+00  5.398998171509E+00
   26     7 N     6.991409428745E+00 -5.398998171509E+00  2.997990347490E-01
   27     7 N     2.997990347490E-01  6.991409428745E+00 -5.398998171509E+00
   28     7 N    -6.991409428745E+00 -5.398998171509E+00 -2.997990347490E-01
   29     7 N    -2.997990347490E-01 -6.991409428745E+00 -5.398998171509E+00
   30     7 N    -6.991409428745E+00  5.398998171509E+00  2.997990347490E-01
   31     7 N    -8.066633978744E+00 -1.660563216688E+00 -1.660563216688E+00
   32     7 N     8.066633978744E+00  1.660563216688E+00 -1.660563216688E+00
   33     7 N    -8.066633978744E+00  1.660563216688E+00  1.660563216688E+00
   34     7 N     8.066633978744E+00 -1.660563216688E+00  1.660563216688E+00
   35     7 N    -1.660563216688E+00 -8.066633978744E+00 -1.660563216688E+00
   36     7 N    -1.660563216688E+00 -1.660563216688E+00 -8.066633978744E+00
   37     7 N     1.660563216688E+00  8.066633978744E+00 -1.660563216688E+00
   38     7 N     1.660563216688E+00 -1.660563216688E+00  8.066633978744E+00
   39     7 N    -1.660563216688E+00  8.066633978744E+00  1.660563216688E+00
   40     7 N     1.660563216688E+00  1.660563216688E+00 -8.066633978744E+00
   41     7 N     1.660563216688E+00 -8.066633978744E+00  1.660563216688E+00
   42     7 N    -1.660563216688E+00  1.660563216688E+00  8.066633978744E+00
   43     6 C     1.216195296770E-01  6.611113951102E+00  6.611113951102E+00
   44     6 C    -1.216195296770E-01 -6.611113951102E+00  6.611113951102E+00
   45     6 C     1.216195296770E-01 -6.611113951102E+00 -6.611113951102E+00
   46     6 C    -1.216195296770E-01  6.611113951102E+00 -6.611113951102E+00
   47     6 C     6.611113951102E+00  1.216195296770E-01  6.611113951102E+00
   48     6 C     6.611113951102E+00  6.611113951102E+00  1.216195296770E-01
   49     6 C    -6.611113951102E+00 -1.216195296770E-01  6.611113951102E+00
   50     6 C    -6.611113951102E+00  6.611113951102E+00 -1.216195296770E-01
   51     6 C     6.611113951102E+00 -1.216195296770E-01 -6.611113951102E+00
   52     6 C    -6.611113951102E+00 -6.611113951102E+00  1.216195296770E-01
   53     6 C    -6.611113951102E+00  1.216195296770E-01 -6.611113951102E+00
   54     6 C     6.611113951102E+00 -6.611113951102E+00 -1.216195296770E-01
   55     6 C    -1.048814325514E+00  4.962630765369E+00  5.949131253050E+00
   56     6 C     1.048814325514E+00 -4.962630765369E+00  5.949131253050E+00
   57     6 C    -1.048814325514E+00 -4.962630765369E+00 -5.949131253050E+00
   58     6 C     1.048814325514E+00  4.962630765369E+00 -5.949131253050E+00
   59     6 C     5.949131253050E+00 -1.048814325514E+00  4.962630765369E+00
   60     6 C     4.962630765369E+00  5.949131253050E+00 -1.048814325514E+00
   61     6 C    -5.949131253050E+00  1.048814325514E+00  4.962630765369E+00
   62     6 C    -4.962630765369E+00  5.949131253050E+00  1.048814325514E+00
   63     6 C     5.949131253050E+00  1.048814325514E+00 -4.962630765369E+00
   64     6 C    -4.962630765369E+00 -5.949131253050E+00 -1.048814325514E+00
   65     6 C    -5.949131253050E+00 -1.048814325514E+00 -4.962630765369E+00
   66     6 C     4.962630765369E+00 -5.949131253050E+00  1.048814325514E+00
   67     6 C     4.962630765369E+00 -1.048814325514E+00  5.949131253050E+00
   68     6 C    -4.962630765369E+00  1.048814325514E+00  5.949131253050E+00
   69     6 C    -4.962630765369E+00 -1.048814325514E+00 -5.949131253050E+00
   70     6 C     4.962630765369E+00  1.048814325514E+00 -5.949131253050E+00
   71     6 C    -1.048814325514E+00  5.949131253050E+00  4.962630765369E+00
   72     6 C     5.949131253050E+00  4.962630765369E+00 -1.048814325514E+00
   73     6 C     1.048814325514E+00 -5.949131253050E+00  4.962630765369E+00
   74     6 C     5.949131253050E+00 -4.962630765369E+00  1.048814325514E+00
   75     6 C     1.048814325514E+00  5.949131253050E+00 -4.962630765369E+00
   76     6 C    -5.949131253050E+00 -4.962630765369E+00 -1.048814325514E+00
   77     6 C    -1.048814325514E+00 -5.949131253050E+00 -4.962630765369E+00
   78     6 C    -5.949131253050E+00  4.962630765369E+00  1.048814325514E+00
   79     1 H    -1.511522429177E+00  3.989554736694E+00  5.958303123731E+00
   80     1 H     1.511522429177E+00 -3.989554736694E+00  5.958303123731E+00
   81     1 H    -1.511522429177E+00 -3.989554736694E+00 -5.958303123731E+00
   82     1 H     1.511522429177E+00  3.989554736694E+00 -5.958303123731E+00
   83     1 H     5.958303123731E+00 -1.511522429177E+00  3.989554736694E+00
   84     1 H     3.989554736694E+00  5.958303123731E+00 -1.511522429177E+00
   85     1 H    -5.958303123731E+00  1.511522429177E+00  3.989554736694E+00
   86     1 H    -3.989554736694E+00  5.958303123731E+00  1.511522429177E+00
   87     1 H     5.958303123731E+00  1.511522429177E+00 -3.989554736694E+00
   88     1 H    -3.989554736694E+00 -5.958303123731E+00 -1.511522429177E+00
   89     1 H    -5.958303123731E+00 -1.511522429177E+00 -3.989554736694E+00
   90     1 H     3.989554736694E+00 -5.958303123731E+00  1.511522429177E+00
   91     1 H     3.989554736694E+00 -1.511522429177E+00  5.958303123731E+00
   92     1 H    -3.989554736694E+00  1.511522429177E+00  5.958303123731E+00
   93     1 H    -3.989554736694E+00 -1.511522429177E+00 -5.958303123731E+00
   94     1 H     3.989554736694E+00  1.511522429177E+00 -5.958303123731E+00
   95     1 H    -1.511522429177E+00  5.958303123731E+00  3.989554736694E+00
   96     1 H     5.958303123731E+00  3.989554736694E+00 -1.511522429177E+00
   97     1 H     1.511522429177E+00 -5.958303123731E+00  3.989554736694E+00
   98     1 H     5.958303123731E+00 -3.989554736694E+00  1.511522429177E+00
   99     1 H     1.511522429177E+00  5.958303123731E+00 -3.989554736694E+00
  100     1 H    -5.958303123731E+00 -3.989554736694E+00 -1.511522429177E+00
  101     1 H    -1.511522429177E+00 -5.958303123731E+00 -3.989554736694E+00
  102     1 H    -5.958303123731E+00  3.989554736694E+00  1.511522429177E+00
  103     8 O    -7.694569759164E+00 -5.739198627610E-01 -2.113486507783E+00
  104     8 O     7.694569759164E+00  5.739198627610E-01 -2.113486507783E+00
  105     8 O    -7.694569759164E+00  5.739198627610E-01  2.113486507783E+00
  106     8 O     7.694569759164E+00 -5.739198627610E-01  2.113486507783E+00
  107     8 O    -2.113486507783E+00 -7.694569759164E+00 -5.739198627610E-01
  108     8 O    -5.739198627610E-01 -2.113486507783E+00 -7.694569759164E+00
  109     8 O     2.113486507783E+00  7.694569759164E+00 -5.739198627610E-01
  110     8 O     5.739198627610E-01 -2.113486507783E+00  7.694569759164E+00
  111     8 O    -2.113486507783E+00  7.694569759164E+00  5.739198627610E-01
  112     8 O     5.739198627610E-01  2.113486507783E+00 -7.694569759164E+00
  113     8 O     2.113486507783E+00 -7.694569759164E+00  5.739198627610E-01
  114     8 O    -5.739198627610E-01  2.113486507783E+00  7.694569759164E+00
  115     8 O    -5.739198627610E-01 -7.694569759164E+00 -2.113486507783E+00
  116     8 O     5.739198627610E-01  7.694569759164E+00 -2.113486507783E+00
  117     8 O     5.739198627610E-01 -7.694569759164E+00  2.113486507783E+00
  118     8 O    -5.739198627610E-01  7.694569759164E+00  2.113486507783E+00
  119     8 O    -7.694569759164E+00 -2.113486507783E+00 -5.739198627610E-01
  120     8 O    -2.113486507783E+00 -5.739198627610E-01 -7.694569759164E+00
  121     8 O     7.694569759164E+00  2.113486507783E+00 -5.739198627610E-01
  122     8 O    -2.113486507783E+00  5.739198627610E-01  7.694569759164E+00
  123     8 O     7.694569759164E+00 -2.113486507783E+00  5.739198627610E-01
  124     8 O     2.113486507783E+00  5.739198627610E-01 -7.694569759164E+00
  125     8 O    -7.694569759164E+00  2.113486507783E+00  5.739198627610E-01
  126     8 O     2.113486507783E+00 -5.739198627610E-01  7.694569759164E+00

 *******************************************************************************
 *** PSEUDOPOTENTIAL INFORMATION ***
 *******************************************************************************

 ATOMIC NUMBER  48, NUCLEAR CHARGE 20.000, GIVEN IN INPUT       PSEUDOPOTENTIAL
   TYPE       EXPONENT      COEFF.    N      EXPONENT      COEFF.    N
  P0 TMS    13.8358690  270.0094830   0     6.8572700   38.7673080   0
  P1 TMS    12.4049710  193.8296290   0     6.5677990   31.8965250   0
  P2 TMS    10.8969250   79.1936470   0     4.6411650   13.2308270   0
  P3 TMS    15.1847960  -35.4766260   0     7.5923980   -5.6176770   0

 *******************************************************************************
 LOCAL ATOMIC FUNCTIONS BASIS SET
 *******************************************************************************
   ATOM   X(AU)   Y(AU)   Z(AU)  N. TYPE  EXPONENT  S COEF   P COEF   D/F/G COEF
 *******************************************************************************
   1 CD   0.000 -25.691  17.127
                                  1 S  
                                         9.727E+00-1.786E+00 0.000E+00 0.000E+00
                                         7.838E+00 2.578E+00 0.000E+00 0.000E+00
                                         5.089E+00 1.601E-01 0.000E+00 0.000E+00
                                  2 S  
                                         1.553E+00 1.000E+00 0.000E+00 0.000E+00
                                  3 S  
                                         7.141E-01 1.000E+00 0.000E+00 0.000E+00
                                  4 S  
                                         5.000E-01 1.000E+00 0.000E+00 0.000E+00
                                  5 S  
                                         2.500E-01 1.000E+00 0.000E+00 0.000E+00
                                  6 S  
                                         1.200E-01 1.000E+00 0.000E+00 0.000E+00
                           7-     9 P  
                                         4.743E+00 0.000E+00-6.231E+00 0.000E+00
                                         3.937E+00 0.000E+00 6.574E+00 0.000E+00
                          10-    12 P  
                                         1.380E+00 0.000E+00 7.497E-01 0.000E+00
                                         6.685E-01 0.000E+00 2.811E-01 0.000E+00
                          13-    15 P  
                                         3.634E-01 0.000E+00 1.000E+00 0.000E+00
                          16-    18 P  
                                         1.800E-01 0.000E+00 1.000E+00 0.000E+00
                          19-    21 P  
                                         1.200E-01 0.000E+00 1.000E+00 0.000E+00
                          22-    26 D  
                                         8.469E+00 0.000E+00 0.000E+00-1.636E-02
                                         3.024E+00 0.000E+00 0.000E+00 2.865E-01
                                         1.316E+00 0.000E+00 0.000E+00 4.869E-01
                                         5.564E-01 0.000E+00 0.000E+00 3.794E-01
                          27-    31 D  
                                         2.239E-01 0.000E+00 0.000E+00 1.000E+00
                          32-    36 D  
                                         1.200E-01 0.000E+00 0.000E+00 1.000E+00
                          37-    43 F  
                                         1.598E+00 0.000E+00 0.000E+00 1.000E+00
   2 CD  17.127 -25.691  -0.000
   3 CD  17.127   0.000 -25.691
   4 CD -25.691  17.127   0.000
   5 CD -25.691  -0.000  17.127
   6 CD   0.000  17.127 -25.691
   7 N   -0.567  10.203  13.212
                                259 S  
                                         6.293E+03 1.970E-03 0.000E+00 0.000E+00
                                         9.490E+02 1.496E-02 0.000E+00 0.000E+00
                                         2.188E+02 7.350E-02 0.000E+00 0.000E+00
                                         6.369E+01 2.489E-01 0.000E+00 0.000E+00
                                         1.883E+01 6.025E-01 0.000E+00 0.000E+00
                                         2.720E+00 2.562E-01 0.000E+00 0.000E+00
                         260-   263 SP 
                                         3.063E+01 1.119E-01 3.831E-02 0.000E+00
                                         7.026E+00 9.217E-01 2.374E-01 0.000E+00
                                         2.112E+00-2.569E-03 8.176E-01 0.000E+00
                         264-   267 SP 
                                         6.840E-01 1.000E+00 1.000E+00 0.000E+00
                         268-   271 SP 
                                         2.009E-01 1.000E+00 1.000E+00 0.000E+00
                         272-   276 D  
                                         9.130E-01 0.000E+00 0.000E+00 1.000E+00
   8 N    0.567 -10.203  13.212
   9 N   -0.567 -10.203 -13.212
  10 N    0.567  10.203 -13.212
  11 N   13.212  -0.567  10.203
  12 N   10.203  13.212  -0.567
  13 N  -13.212   0.567  10.203
  14 N  -10.203  13.212   0.567
  15 N   13.212   0.567 -10.203
  16 N  -10.203 -13.212  -0.567
  17 N  -13.212  -0.567 -10.203
  18 N   10.203 -13.212   0.567
  19 N   10.203  -0.567  13.212
  20 N  -10.203   0.567  13.212
  21 N  -10.203  -0.567 -13.212
  22 N   10.203   0.567 -13.212
  23 N   -0.567  13.212  10.203
  24 N   13.212  10.203  -0.567
  25 N    0.567 -13.212  10.203
  26 N   13.212 -10.203   0.567
  27 N    0.567  13.212 -10.203
  28 N  -13.212 -10.203  -0.567
  29 N   -0.567 -13.212 -10.203
  30 N  -13.212  10.203   0.567
  31 N  -15.244  -3.138  -3.138
  32 N   15.244   3.138  -3.138
  33 N  -15.244   3.138   3.138
  34 N   15.244  -3.138   3.138
  35 N   -3.138 -15.244  -3.138
  36 N   -3.138  -3.138 -15.244
  37 N    3.138  15.244  -3.138
  38 N    3.138  -3.138  15.244
  39 N   -3.138  15.244   3.138
  40 N    3.138   3.138 -15.244
  41 N    3.138 -15.244   3.138
  42 N   -3.138   3.138  15.244
  43 C    0.230  12.493  12.493
                                907 S  
                                         4.563E+03 1.967E-03 0.000E+00 0.000E+00
                                         6.820E+02 1.523E-02 0.000E+00 0.000E+00
                                         1.550E+02 7.613E-02 0.000E+00 0.000E+00
                                         4.446E+01 2.608E-01 0.000E+00 0.000E+00
                                         1.303E+01 6.165E-01 0.000E+00 0.000E+00
                                         1.828E+00 2.210E-01 0.000E+00 0.000E+00
                         908-   911 SP 
                                         2.096E+01 1.147E-01 4.025E-02 0.000E+00
                                         4.803E+00 9.200E-01 2.376E-01 0.000E+00
                                         1.459E+00-3.031E-03 8.159E-01 0.000E+00
                         912-   915 SP 
                                         4.835E-01 1.000E+00 1.000E+00 0.000E+00
                         916-   919 SP 
                                         1.456E-01 1.000E+00 1.000E+00 0.000E+00
                         920-   924 D  
                                         6.260E-01 0.000E+00 0.000E+00 1.000E+00
  44 C   -0.230 -12.493  12.493
  45 C    0.230 -12.493 -12.493
  46 C   -0.230  12.493 -12.493
  47 C   12.493   0.230  12.493
  48 C   12.493  12.493   0.230
  49 C  -12.493  -0.230  12.493
  50 C  -12.493  12.493  -0.230
  51 C   12.493  -0.230 -12.493
  52 C  -12.493 -12.493   0.230
  53 C  -12.493   0.230 -12.493
  54 C   12.493 -12.493  -0.230
  55 C   -1.982   9.378  11.242
  56 C    1.982  -9.378  11.242
  57 C   -1.982  -9.378 -11.242
  58 C    1.982   9.378 -11.242
  59 C   11.242  -1.982   9.378
  60 C    9.378  11.242  -1.982
  61 C  -11.242   1.982   9.378
  62 C   -9.378  11.242   1.982
  63 C   11.242   1.982  -9.378
  64 C   -9.378 -11.242  -1.982
  65 C  -11.242  -1.982  -9.378
  66 C    9.378 -11.242   1.982
  67 C    9.378  -1.982  11.242
  68 C   -9.378   1.982  11.242
  69 C   -9.378  -1.982 -11.242
  70 C    9.378   1.982 -11.242
  71 C   -1.982  11.242   9.378
  72 C   11.242   9.378  -1.982
  73 C    1.982 -11.242   9.378
  74 C   11.242  -9.378   1.982
  75 C    1.982  11.242  -9.378
  76 C  -11.242  -9.378  -1.982
  77 C   -1.982 -11.242  -9.378
  78 C  -11.242   9.378   1.982
  79 H   -2.856   7.539  11.260
                               1555 S  
                                         3.387E+01 2.549E-02 0.000E+00 0.000E+00
                                         5.095E+00 1.904E-01 0.000E+00 0.000E+00
                                         1.159E+00 8.522E-01 0.000E+00 0.000E+00
                               1556 S  
                                         3.258E-01 1.000E+00 0.000E+00 0.000E+00
                               1557 S  
                                         1.027E-01 1.000E+00 0.000E+00 0.000E+00
                        1558-  1560 P  
                                         7.500E-01 0.000E+00 1.000E+00 0.000E+00
  80 H    2.856  -7.539  11.260
  81 H   -2.856  -7.539 -11.260
  82 H    2.856   7.539 -11.260
  83 H   11.260  -2.856   7.539
  84 H    7.539  11.260  -2.856
  85 H  -11.260   2.856   7.539
  86 H   -7.539  11.260   2.856
  87 H   11.260   2.856  -7.539
  88 H   -7.539 -11.260  -2.856
  89 H  -11.260  -2.856  -7.539
  90 H    7.539 -11.260   2.856
  91 H    7.539  -2.856  11.260
  92 H   -7.539   2.856  11.260
  93 H   -7.539  -2.856 -11.260
  94 H    7.539   2.856 -11.260
  95 H   -2.856  11.260   7.539
  96 H   11.260   7.539  -2.856
  97 H    2.856 -11.260   7.539
  98 H   11.260  -7.539   2.856
  99 H    2.856  11.260  -7.539
 100 H  -11.260  -7.539  -2.856
 101 H   -2.856 -11.260  -7.539
 102 H  -11.260   7.539   2.856
 103 O  -14.541  -1.085  -3.994
                               1699 S  
                                         8.588E+03 1.895E-03 0.000E+00 0.000E+00
                                         1.297E+03 1.439E-02 0.000E+00 0.000E+00
                                         2.993E+02 7.073E-02 0.000E+00 0.000E+00
                                         8.738E+01 2.400E-01 0.000E+00 0.000E+00
                                         2.568E+01 5.948E-01 0.000E+00 0.000E+00
                                         3.740E+00 2.808E-01 0.000E+00 0.000E+00
                        1700-  1703 SP 
                                         4.212E+01 1.139E-01 3.651E-02 0.000E+00
                                         9.628E+00 9.208E-01 2.372E-01 0.000E+00
                                         2.853E+00-3.274E-03 8.197E-01 0.000E+00
                        1704-  1707 SP 
                                         9.057E-01 1.000E+00 1.000E+00 0.000E+00
                        1708-  1711 SP 
                                         2.556E-01 1.000E+00 1.000E+00 0.000E+00
                        1712-  1716 D  
                                         1.292E+00 0.000E+00 0.000E+00 1.000E+00
 104 O   14.541   1.085  -3.994
 105 O  -14.541   1.085   3.994
 106 O   14.541  -1.085   3.994
 107 O   -3.994 -14.541  -1.085
 108 O   -1.085  -3.994 -14.541
 109 O    3.994  14.541  -1.085
 110 O    1.085  -3.994  14.541
 111 O   -3.994  14.541   1.085
 112 O    1.085   3.994 -14.541
 113 O    3.994 -14.541   1.085
 114 O   -1.085   3.994  14.541
 115 O   -1.085 -14.541  -3.994
 116 O    1.085  14.541  -3.994
 117 O    1.085 -14.541   3.994
 118 O   -1.085  14.541   3.994
 119 O  -14.541  -3.994  -1.085
 120 O   -3.994  -1.085 -14.541
 121 O   14.541   3.994  -1.085
 122 O   -3.994   1.085  14.541
 123 O   14.541  -3.994   1.085
 124 O    3.994   1.085 -14.541
 125 O  -14.541   3.994   1.085
 126 O    3.994  -1.085  14.541
 INFORMATION **** SET_MPP **** PCRYSTAL CALCULATION
 INFORMATION **** READM2 **** NEW DEFAULT: FOCK/KS MATRIX MIXING SET TO 30 %
 INFORMATION **** READM2 **** NEW DEFAULT: FULL DIRECT SCF MODE
 INFORMATION **** READM2 **** NEW DEFAULT: COULOMB BIPOLAR BUFFER SET TO 32 Mb
 INFORMATION **** READM2 **** NEW DEFAULT: EXCHANGE BIPOLAR BUFFER SET TO 32 Mb

 *******************************************************************************
 NEW DEFAULT: DFT INTEGRATION GRID INCREASED TO XLGRID
 NEW DEFAULT: DIIS ACCELERATOR ACTIVE
 USE KEYWORD NODIIS TO TURN IT OFF
 *******************************************************************************

 INFORMATION **** DFTD3_INPUT **** PERFORM LATEST DISPERSION CORRECTION DFT-D3(BJ) WITH AUTOMATIC PARAMETER SETUP
 PLEASE CITE:
 (1) DFT-D3 Reference
  S. Grimme, J. Antony, S. Ehrlich, and H. Krieg, J. Chem. Phys. 132 (2010), 154104
 (2) BJ-Damping Reference
  S. Grimme, S. Ehrlich, and L. Goerigk, J. Comput. Chem. 32 (2011), 1456-1465
 (3) General DFT-D Review
  S. Grimme, A. Hansen, J. G. Brandenburg, and C. Bannwarth,
  Chem. Rev. 116 (2016), 5105-5154

 INFORMATION **** TOLINTEG **** COULOMB AND EXCHANGE SERIES TOLERANCES MODIFIED
 INFORMATION **** TOLDEE **** SCF TOL ON TOTAL ENERGY SET TO           8
 INFORMATION **** DFTD3_INPUT **** PERFORM DISPERSION CORRECTION DFT-D3(BJ) IN THE BECKE-JOHNSON DAMPING SCHEME

 PLEASE CITE:
 (1) DFT-D3 Reference
  S. Grimme, J. Antony, S. Ehrlich, and H. Krieg, J. Chem. Phys. 132 (2010), 154104
 (2) BJ-Damping Reference
  S. Grimme, S. Ehrlich, and L. Goerigk, J. Comput. Chem. 32 (2011), 1456-1465
 (3) General DFT-D Review
  S. Grimme, A. Hansen, J. G. Brandenburg, and C. Bannwarth,
  Chem. Rev. 116 (2016), 5105-5154

 *******************************************************************************
 N. OF ATOMS PER CELL       126  COULOMB OVERLAP TOL         (T1) 10**   -7
 NUMBER OF SHELLS           666  COULOMB PENETRATION TOL     (T2) 10**   -7
 NUMBER OF AO              2130  EXCHANGE OVERLAP TOL        (T3) 10**   -7
 N. OF ELECTRONS PER CELL   804  EXCHANGE PSEUDO OVP (F(G))  (T4) 10**  -10
 CORE ELECTRONS PER CELL    192  EXCHANGE PSEUDO OVP (P(G))  (T5) 10**  -40
 N. OF SYMMETRY OPERATORS    24  POLE ORDER IN MONO ZONE                  4
 *******************************************************************************
 TYPE OF CALCULATION :  RESTRICTED CLOSED SHELL
 KOHN-SHAM HAMILTONIAN

 (EXCHANGE)[CORRELATION] FUNCTIONAL:(BECKE 88)[LEE-YANG-PARR]

 NON-LOCAL WEIGHTING FACTOR (EXCHANGE) =           0.9000
 NON-LOCAL WEIGHTING FACTOR [CORRELATION] =        0.8100

 HYBRID EXCHANGE - PERCENTAGE OF FOCK EXCHANGE    20.0000
 CORE  PSEUDO POTENTIAL         TOL. ON PSEUDO              (TP) 10**- 6

 CAPPA:IS1  2;IS2  2;IS3  2; K PTS MONK NET   3; SYMMOPS:K SPACE  48;G SPACE  24

 *******************************************************************************
 MAX NUMBER OF SCF CYCLES      50  CONVERGENCE ON DELTAP        10**-18
 WEIGHT OF F(I) IN F(I+1)      30% CONVERGENCE ON ENERGY        10**- 8
 SHRINK. FACT.(MONKH.)    2  2  2  NUMBER OF K POINTS IN THE IBZ      3
 SHRINKING FACTOR(GILAT NET)    2  NUMBER OF K POINTS(GILAT NET)      3
 *******************************************************************************
 *** K POINTS COORDINATES (OBLIQUE COORDINATES IN UNITS OF IS =  2)
   1-R(  0  0  0)   2-R(  1  0  0)   3-R(  1  1  1)

 DIRECT LATTICE VECTORS COMPON. (A.U.)     RECIP. LATTICE VECTORS COMPON. (A.U.) 
        X            Y            Z              X            Y            Z
  -17.1272792   17.1272792   17.1272792      0.0000000    0.1834263    0.1834263
   17.1272792  -17.1272792   17.1272792      0.1834263    0.0000000    0.1834263
   17.1272792   17.1272792  -17.1272792      0.1834263    0.1834263    0.0000000

 DISK SPACE FOR EIGENVECTORS (FTN 10)    13610700 REALS

 SYMMETRY ADAPTION OF THE BLOCH FUNCTIONS ENABLED
 TTTTTTTTTTTTTTTTTTTTTTTTTTTTTT gordsh1     TELAPSE       11.57 TCPU        1.36

 MATRIX SIZE: P(G) 9351174, F(G)  700458, P(G) IRR  200588, F(G) IRR   30966
 MAX G-VECTOR INDEX FOR 1- AND 2-ELECTRON INTEGRALS 181

 TTTTTTTTTTTTTTTTTTTTTTTTTTTTTT INPUT       TELAPSE       11.76 TCPU        1.55

 NEIGHBORS OF THE NON-EQUIVALENT ATOMS

 N = NUMBER OF NEIGHBORS AT DISTANCE R
    ATOM  N     R/ANG      R/AU   NEIGHBORS (ATOM LABELS AND CELL INDICES)
   1 CD   4     2.2661     4.2823    7 N   -1 0-1   10 N    0 1-1   26 N    0 0-1
                                    28 N    0 1 0
   1 CD   4     2.8374     5.3618  112 O    0 1-1  114 O   -1 0-1  119 O    0 1 0
                                   123 O    0 0-1
   1 CD   4     3.2175     6.0802   43 C   -1 0-1   46 C    0 1-1   52 C    0 1 0
                                    54 C    0 0-1
   1 CD   4     3.3142     6.2630   55 C   -1 0-1   58 C    0 1-1   74 C    0 0-1
                                    76 C    0 1 0
   1 CD   4     3.4633     6.5446   31 N    0 1 0   34 N    0 0-1   40 N    0 1-1
                                    42 N   -1 0-1
   1 CD   4     3.4957     6.6059   79 H   -1 0-1   82 H    0 1-1   98 H    0 0-1
                                   100 H    0 1 0

   7 N    1     1.3384     2.5293   43 C    0 0 0
   7 N    1     1.3556     2.5618   55 C    0 0 0
   7 N    1     2.1265     4.0186   79 H    0 0 0
   7 N    1     2.2315     4.2169   71 C    0 0 0
   7 N    1     2.2520     4.2557   23 N    0 0 0
   7 N    1     2.2661     4.2823    1 CD   1 0 1

  31 N    2     1.2347     2.3332  103 O    0 0 0  119 O    0 0 0
  31 N    1     1.4210     2.6854   43 C   -1-1-1
  31 N    2     2.4219     4.5767    7 N   -1-1-1   23 N   -1-1-1
  31 N    2     3.1451     5.9433   89 H    0 0 0  100 H    0 0 0
  31 N    2     3.2854     6.2085  104 O    0-1-1  123 O    0-1-1
  31 N    2     3.4633     6.5446    1 CD   0-1 0    6 CD   0 0-1

  43 C    2     1.3384     2.5293    7 N    0 0 0   23 N    0 0 0
  43 C    1     1.4210     2.6854   31 N    1 1 1
  43 C    2     2.1274     4.0201   55 C    0 0 0   71 C    0 0 0
  43 C    2     2.2800     4.3086  103 O    1 1 1  119 O    1 1 1
  43 C    2     3.1569     5.9656   79 H    0 0 0   95 H    0 0 0
  43 C    2     3.2175     6.0802    1 CD   1 0 1    6 CD   1 1 0

  55 C    1     1.0775     2.0362   79 H    0 0 0
  55 C    1     1.3556     2.5618    7 N    0 0 0
  55 C    1     1.3951     2.6364   71 C    0 0 0
  55 C    1     2.1274     4.0201   43 C    0 0 0
  55 C    1     2.2315     4.2169   23 N    0 0 0
  55 C    1     2.2462     4.2447   95 H    0 0 0

  79 H    1     1.0775     2.0362   55 C    0 0 0
  79 H    1     2.1265     4.0186    7 N    0 0 0
  79 H    1     2.2462     4.2447   71 C    0 0 0
  79 H    1     2.7227     5.1452  114 O    0 0 0
  79 H    1     2.7842     5.2614   95 H    0 0 0
  79 H    1     3.1451     5.9433   42 N    0 0 0

 103 O    1     1.2347     2.3332   31 N    0 0 0
 103 O    1     2.1773     4.1145  119 O    0 0 0
 103 O    1     2.2800     4.3086   43 C   -1-1-1
 103 O    1     2.7227     5.1452   89 H    0 0 0
 103 O    1     2.7265     5.1523   23 N   -1-1-1
 103 O    1     2.8374     5.3618    6 CD   0 0-1


 SYMMETRY ALLOWED ELASTIC DISTORTION 1
  0.5773503  0.0000000  0.0000000
  0.0000000  0.5773503  0.0000000
  0.0000000  0.0000000  0.5773503

 SYMMETRY ALLOWED INTERNAL DEGREE(S) OF FREEDOM:  16
 TTTTTTTTTTTTTTTTTTTTTTTTTTTTTT SYMM        TELAPSE       12.00 TCPU        1.79
 TTTTTTTTTTTTTTTTTTTTTTTTTTTTTT INT_SCREEN  TELAPSE       12.04 TCPU        1.83

 ************************************************************************
 ************************************************************************
 * ELAPIEZO OPTION, E. ALBANESE, A. ERBA, B. CIVALLERI, R. DOVESI       *
 *                                                                      *
 * IT IS ASSUMED THAT THE INPUT IS FROM AN OPTIMIZED RUN                *

 CONVERGENCE CRITERION FOR ENERGY, TOLDEE =          1.0000E-08
 CONVERGENCE CRITERION FOR RMS GRADIENT, TOLDEG =    3.0000E-04
 CONVERGENCE CRITERION FOR RMS DISPLACEMENT, TOLDEX  6.2000E-04
 MAGNITUDE OF STEPSIZE FOR ADIMENSIONAL STRAINS =    1.5000E-02
 NUMBER OF POINTS (TOTAL) IN NUMERICAL 2ND DERIVATIVE=        3
 ************************************************************************
 ************************************************************************

 ************************************************************************

  Y. NOEL POST DOC. TURIN 2002

  THIS ROUTINE EVALUATES THE NON ZERO ELEMENTS OF THE ELASTIC TENSOR 

  ORDER OF THE TENSOR : 4

 |  1 A    1 B    1 B     .      .      .     |
 |         1 A    1 B     .      .      .     |
 |                1 A     .      .      .     |
 |                       1 C     .      .     |
 |                              1 C     .     |
 |                                     1 C    |

 EACH  LETTER   CORRESPONDS  TO  AN  INDEPENDENT  COMPONENT.
 INTERDEPENDENT COMPONENTS (WITH SAME LETTER) ARE RELATED BY
 THE COEFFICIENT THAT PRECEEDS EACH LETTER.

 ************************************************************************


 ************************************************************************

  Y. NOEL POST DOC. TURIN 2002

  THIS ROUTINE EVALUATES THE NON ZERO ELEMENTS OF THE PIEZOELECTRIC TENSOR 

  ORDER OF THE TENSOR : 3

 |   .      .      .     1 A     .      .     |
 |   .      .      .      .     1 A     .     |
 |   .      .      .      .      .     1 A    |

 EACH  LETTER   CORRESPONDS  TO  AN  INDEPENDENT  COMPONENT.
 INTERDEPENDENT COMPONENTS (WITH SAME LETTER) ARE RELATED BY
 THE COEFFICIENT THAT PRECEEDS EACH LETTER.

 ************************************************************************


 LIST OF ACTIVE DEFORMATIONS: 
             1
             4
 INFORMATION **** EXCBUF **** EXCH. BIPO BUFFER: WORDS USED =     4000000
 WARNING **** EXCBUF **** EXCH. BIPO BUFFER TOO SMALL - TO AVOID I/O SET EXCHSIZE =     6823746

 DFT PARAMETERS

     ATOM       ELECTRONS   NET CHARGE   R(ANGSTROM)
   1 248  CD     20.0000      0.0000     1.52000000
   7   7  N       7.0000      0.0000     0.74000000
  43   6  C       6.0000      0.0000     0.77000000
  79   1  H       1.0000      0.0000     1.11000000
 103   8  O       8.0000      0.0000     0.74000000

 SIZE OF GRID=     340845
 TTTTTTTTTTTTTTTTTTTTTTTTTTTTTT MAKE_GRID2  TELAPSE       14.45 TCPU        3.45
 BECKE WEIGHT FUNCTION
 RADSAFE =     2.00
 TOLERANCES - DENSITY:10**- 6; POTENTIAL:10**- 9; GRID WGT:10**-14

 RADIAL INTEGRATION  - INTERVALS (POINTS,UPPER LIMIT):            1( 99,  4.0*R)

 ANGULAR INTEGRATION - INTERVALS (ACCURACY LEVEL [N. POINTS] UPPER LIMIT):
  1(  6[ 146]   0.2)  2( 11[ 302]   0.5)  3( 14[ 590]   0.9)  4( 18[1454]   3.5)
  5( 14[ 590]9999.0)
 TTTTTTTTTTTTTTTTTTTTTTTTTTTTTT INT_CALC    TELAPSE       14.50 TCPU        3.51
 EEEEEEEEEE INT_CALC TERMINATION  DATE 17 03 2020 TIME 01:10:30.4

 *******************************************************************************
 ZIF65Cd (cif CCDC 743558, GUPCUQ01)                                             
 CRYSTAL - SCF - TYPE OF CALCULATION :  RESTRICTED CLOSED SHELL
 *******************************************************************************

 CAPPA:IS1  2;IS2  2;IS3  2; K PTS MONK NET   3; SYMMOPS:K SPACE  48;G SPACE  24

 TTTTTTTTTTTTTTTTTTTTTTTTTTTTTT SDIK        TELAPSE       14.86 TCPU        3.87

 AAAAAAAAAAAAAAAAAAAAAAAAAAAAAAAAAAAAAAAAAAAAAAAAAAAAAAAAAAAAAAAAAAAAAAAAAAAAAAA
         ATOMIC WAVEFUNCTION(S)


 NUCLEAR CHARGE 20.0  SYMMETRY SPECIES            S    P    D
 N. ELECTRONS   20.0  NUMBER OF PRIMITIVE GTOS    8    7    6
                      NUMBER OF CONTRACTED GTOS   6    5    3
                      NUMBER OF CLOSED SHELLS     2    1    1
                      OPEN SHELL OCCUPATION       0    0    0

  ZNUC SCFIT  TOTAL HF ENERGY   KINETIC ENERGY   VIRIAL THEOREM ACCURACY
  20.0  36   -1.668271145E+02  6.451544656E+01 -3.585847628E+00  4.4E-06

 NUCLEAR CHARGE  7.0  SYMMETRY SPECIES            S    P
 N. ELECTRONS    7.0  NUMBER OF PRIMITIVE GTOS   11    5
                      NUMBER OF CONTRACTED GTOS   4    3
                      NUMBER OF CLOSED SHELLS     2    0
                      OPEN SHELL OCCUPATION       0    3

  ZNUC SCFIT  TOTAL HF ENERGY   KINETIC ENERGY   VIRIAL THEOREM ACCURACY
   7.0  11   -5.439473665E+01  5.441433682E+01 -1.999639798E+00  3.6E-06

 NUCLEAR CHARGE  6.0  SYMMETRY SPECIES            S    P
 N. ELECTRONS    6.0  NUMBER OF PRIMITIVE GTOS   11    5
                      NUMBER OF CONTRACTED GTOS   4    3
                      NUMBER OF CLOSED SHELLS     2    0
                      OPEN SHELL OCCUPATION       0    2

  ZNUC SCFIT  TOTAL HF ENERGY   KINETIC ENERGY   VIRIAL THEOREM ACCURACY
   6.0  11   -3.768480057E+01  3.769831118E+01 -1.999641612E+00  2.0E-06

 NUCLEAR CHARGE  1.0  SYMMETRY SPECIES            S
 N. ELECTRONS    1.0  NUMBER OF PRIMITIVE GTOS    5
                      NUMBER OF CONTRACTED GTOS   3
                      NUMBER OF CLOSED SHELLS     0
                      OPEN SHELL OCCUPATION       1

  ZNUC SCFIT  TOTAL HF ENERGY   KINETIC ENERGY   VIRIAL THEOREM ACCURACY
   1.0   1   -4.998098153E-01  4.997907537E-01 -2.000038139E+00  9.6E-17

 NUCLEAR CHARGE  8.0  SYMMETRY SPECIES            S    P
 N. ELECTRONS    8.0  NUMBER OF PRIMITIVE GTOS   11    5
                      NUMBER OF CONTRACTED GTOS   4    3
                      NUMBER OF CLOSED SHELLS     2    0
                      OPEN SHELL OCCUPATION       0    4

  ZNUC SCFIT  TOTAL HF ENERGY   KINETIC ENERGY   VIRIAL THEOREM ACCURACY
   8.0  13   -7.479861895E+01  7.482603849E+01 -1.999633556E+00  2.7E-06

 AAAAAAAAAAAAAAAAAAAAAAAAAAAAAAAAAAAAAAAAAAAAAAAAAAAAAAAAAAAAAAAAAAAAAAAAAAAAAAA

 CHARGE NORMALIZATION FACTOR   1.00000000
 TOTAL ATOMIC CHARGES:
  20.0000000  20.0000000  20.0000000  20.0000000  20.0000000  20.0000000
   7.0000000   7.0000000   7.0000000   7.0000000   7.0000000   7.0000000
   7.0000000   7.0000000   7.0000000   7.0000000   7.0000000   7.0000000
   7.0000000   7.0000000   7.0000000   7.0000000   7.0000000   7.0000000
   7.0000000   7.0000000   7.0000000   7.0000000   7.0000000   7.0000000
   7.0000000   7.0000000   7.0000000   7.0000000   7.0000000   7.0000000
   7.0000000   7.0000000   7.0000000   7.0000000   7.0000000   7.0000000
   6.0000000   6.0000000   6.0000000   6.0000000   6.0000000   6.0000000
   6.0000000   6.0000000   6.0000000   6.0000000   6.0000000   6.0000000
   6.0000000   6.0000000   6.0000000   6.0000000   6.0000000   6.0000000
   6.0000000   6.0000000   6.0000000   6.0000000   6.0000000   6.0000000
   6.0000000   6.0000000   6.0000000   6.0000000   6.0000000   6.0000000
   6.0000000   6.0000000   6.0000000   6.0000000   6.0000000   6.0000000
   1.0000000   1.0000000   1.0000000   1.0000000   1.0000000   1.0000000
   1.0000000   1.0000000   1.0000000   1.0000000   1.0000000   1.0000000
   1.0000000   1.0000000   1.0000000   1.0000000   1.0000000   1.0000000
   1.0000000   1.0000000   1.0000000   1.0000000   1.0000000   1.0000000
   8.0000000   8.0000000   8.0000000   8.0000000   8.0000000   8.0000000
   8.0000000   8.0000000   8.0000000   8.0000000   8.0000000   8.0000000
   8.0000000   8.0000000   8.0000000   8.0000000   8.0000000   8.0000000
   8.0000000   8.0000000   8.0000000   8.0000000   8.0000000   8.0000000
 TTTTTTTTTTTTTTTTTTTTTTTTTTTTTT MOQGAD      TELAPSE       15.62 TCPU        4.63
 TTTTTTTTTTTTTTTTTTTTTTTTTTTTTT SHELLXN     TELAPSE       20.43 TCPU        7.40
 TTTTTTTTTTTTTTTTTTTTTTTTTTTTTT MONMO3      TELAPSE       20.68 TCPU        7.64
 NUMERICALLY INTEGRATED DENSITY    804.0000840777
 TTTTTTTTTTTTTTTTTTTTTTTTTTTTTT NUMDFT      TELAPSE       21.14 TCPU        8.11
 CYC   0 ETOT(AU) -6.193500677002E+03 DETOT -6.19E+03 tst  0.00E+00 PX  1.00E+00
 TTTTTTTTTTTTTTTTTTTTTTTTTTTTTT DIIS        TELAPSE       21.21 TCPU        8.17
 TTTTTTTTTTTTTTTTTTTTTTTTTTTTTT FDIK        TELAPSE       22.90 TCPU        9.41
 INSULATING STATE
 TOP OF VALENCE BANDS -    BAND    402; K    3; EIG -2.9348855E-01 AU
 TOP OF VALENCE BANDS -    BAND    402; K    1; EIG -2.9453143E-01 AU
 BOTTOM OF VIRTUAL BANDS - BAND    403; K    2; EIG -1.5957049E-01 AU
 INDIRECT ENERGY BAND GAP:   3.6441 eV
 BOTTOM OF VIRTUAL BANDS - BAND    403; K    1; EIG -1.5946076E-01 AU
 TTTTTTTTTTTTTTTTTTTTTTTTTTTTTT PDIG        TELAPSE       23.11 TCPU        9.62
 CHARGE NORMALIZATION FACTOR   1.00000000
 TOTAL ATOMIC CHARGES:
  18.2729779  18.2729779  18.2729779  18.2729779  18.2729779  18.2729779
   7.6464650   7.6464650   7.6464650   7.6464650   7.6464650   7.6464650
   7.6464650   7.6464650   7.6464650   7.6464650   7.6464650   7.6464650
   7.6464650   7.6464650   7.6464650   7.6464650   7.6464650   7.6464650
   7.6464650   7.6464650   7.6464650   7.6464650   7.6464650   7.6464650
   6.0913566   6.0913566   6.0913566   6.0913566   6.0913566   6.0913566
   6.0913566   6.0913566   6.0913566   6.0913566   6.0913566   6.0913566
   5.3539236   5.3539236   5.3539236   5.3539236   5.3539236   5.3539236
   5.3539236   5.3539236   5.3539236   5.3539236   5.3539236   5.3539236
   6.1672920   6.1672920   6.1672920   6.1672920   6.1672920   6.1672920
   6.1672920   6.1672920   6.1672920   6.1672920   6.1672920   6.1672920
   6.1672920   6.1672920   6.1672920   6.1672920   6.1672920   6.1672920
   6.1672920   6.1672920   6.1672920   6.1672920   6.1672920   6.1672920
   0.8011485   0.8011485   0.8011485   0.8011485   0.8011485   0.8011485
   0.8011485   0.8011485   0.8011485   0.8011485   0.8011485   0.8011485
   0.8011485   0.8011485   0.8011485   0.8011485   0.8011485   0.8011485
   0.8011485   0.8011485   0.8011485   0.8011485   0.8011485   0.8011485
   8.5942098   8.5942098   8.5942098   8.5942098   8.5942098   8.5942098
   8.5942098   8.5942098   8.5942098   8.5942098   8.5942098   8.5942098
   8.5942098   8.5942098   8.5942098   8.5942098   8.5942098   8.5942098
   8.5942098   8.5942098   8.5942098   8.5942098   8.5942098   8.5942098
 TTTTTTTTTTTTTTTTTTTTTTTTTTTTTT MOQGAD      TELAPSE       23.12 TCPU        9.63
 TTTTTTTTTTTTTTTTTTTTTTTTTTTTTT SHELLXN     TELAPSE       32.64 TCPU       12.57
 TTTTTTTTTTTTTTTTTTTTTTTTTTTTTT MONMO3      TELAPSE       34.04 TCPU       13.96
 NUMERICALLY INTEGRATED DENSITY    804.0000242765
 TTTTTTTTTTTTTTTTTTTTTTTTTTTTTT NUMDFT      TELAPSE       34.89 TCPU       14.81
 CYC   1 ETOT(AU) -6.164349189470E+03 DETOT  2.92E+01 tst  0.00E+00 PX  1.00E+00
 TTTTTTTTTTTTTTTTTTTTTTTTTTTTTT DIIS        TELAPSE       35.02 TCPU       14.95
 DIIS TEST: 0.60799E+02 AT SCF   CYCLE   1 - MIX   30 %
 TTTTTTTTTTTTTTTTTTTTTTTTTTTTTT FDIK        TELAPSE       36.19 TCPU       15.85
 INSULATING STATE
 TOP OF VALENCE BANDS -    BAND    402; K    3; EIG -2.2415806E-01 AU
 TOP OF VALENCE BANDS -    BAND    402; K    1; EIG -2.2531734E-01 AU
 BOTTOM OF VIRTUAL BANDS - BAND    403; K    3; EIG -1.4539262E-01 AU
 DIRECT ENERGY BAND GAP:   2.1433 eV
 BOTTOM OF VIRTUAL BANDS - BAND    403; K    1; EIG -1.4459668E-01 AU
 TTTTTTTTTTTTTTTTTTTTTTTTTTTTTT PDIG        TELAPSE       36.38 TCPU       16.05
 CHARGE NORMALIZATION FACTOR   1.00000000
 TOTAL ATOMIC CHARGES:
  18.7952374  18.7952374  18.7952374  18.7952374  18.7952374  18.7952374
   7.3938483   7.3938483   7.3938483   7.3938483   7.3938483   7.3938483
   7.3938483   7.3938483   7.3938483   7.3938483   7.3938483   7.3938483
   7.3938483   7.3938483   7.3938483   7.3938483   7.3938483   7.3938483
   7.3938483   7.3938483   7.3938483   7.3938483   7.3938483   7.3938483
   7.5188133   7.5188133   7.5188133   7.5188133   7.5188133   7.5188133
   7.5188133   7.5188133   7.5188133   7.5188133   7.5188133   7.5188133
   5.7652394   5.7652394   5.7652394   5.7652394   5.7652394   5.7652394
   5.7652394   5.7652394   5.7652394   5.7652394   5.7652394   5.7652394
   5.7543122   5.7543122   5.7543122   5.7543122   5.7543122   5.7543122
   5.7543122   5.7543122   5.7543122   5.7543122   5.7543122   5.7543122
   5.7543122   5.7543122   5.7543122   5.7543122   5.7543122   5.7543122
   5.7543122   5.7543122   5.7543122   5.7543122   5.7543122   5.7543122
   0.9423841   0.9423841   0.9423841   0.9423841   0.9423841   0.9423841
   0.9423841   0.9423841   0.9423841   0.9423841   0.9423841   0.9423841
   0.9423841   0.9423841   0.9423841   0.9423841   0.9423841   0.9423841
   0.9423841   0.9423841   0.9423841   0.9423841   0.9423841   0.9423841
   8.0686198   8.0686198   8.0686198   8.0686198   8.0686198   8.0686198
   8.0686198   8.0686198   8.0686198   8.0686198   8.0686198   8.0686198
   8.0686198   8.0686198   8.0686198   8.0686198   8.0686198   8.0686198
   8.0686198   8.0686198   8.0686198   8.0686198   8.0686198   8.0686198
 TTTTTTTTTTTTTTTTTTTTTTTTTTTTTT MOQGAD      TELAPSE       36.40 TCPU       16.06
 TTTTTTTTTTTTTTTTTTTTTTTTTTTTTT SHELLXN     TELAPSE       40.77 TCPU       19.02
 TTTTTTTTTTTTTTTTTTTTTTTTTTTTTT MONMO3      TELAPSE       43.45 TCPU       21.70
 NUMERICALLY INTEGRATED DENSITY    804.0000297505
 TTTTTTTTTTTTTTTTTTTTTTTTTTTTTT NUMDFT      TELAPSE       44.25 TCPU       22.49
 CYC   2 ETOT(AU) -6.163762720746E+03 DETOT  5.86E-01 tst  2.36E-02 PX  2.30E-01
 TTTTTTTTTTTTTTTTTTTTTTTTTTTTTT DIIS        TELAPSE       45.18 TCPU       23.43
 DIIS TEST: 0.75518E+02 AT SCF   CYCLE   2 - DIIS ACTIVE - HISTORY:     2 CYCLES
 TTTTTTTTTTTTTTTTTTTTTTTTTTTTTT FDIK        TELAPSE       66.79 TCPU       38.77
 INSULATING STATE
 TOP OF VALENCE BANDS -    BAND    402; K    3; EIG -2.2700098E-01 AU
 TOP OF VALENCE BANDS -    BAND    402; K    1; EIG -2.2834012E-01 AU
 BOTTOM OF VIRTUAL BANDS - BAND    403; K    2; EIG -6.8431540E-02 AU
 INDIRECT ENERGY BAND GAP:   4.3149 eV
 BOTTOM OF VIRTUAL BANDS - BAND    403; K    1; EIG -6.8201769E-02 AU
 TTTTTTTTTTTTTTTTTTTTTTTTTTTTTT PDIG        TELAPSE       71.77 TCPU       43.75
 CHARGE NORMALIZATION FACTOR   1.00000000
 TOTAL ATOMIC CHARGES:
  18.6112446  18.6112446  18.6112446  18.6112446  18.6112446  18.6112446
   7.5170661   7.5170661   7.5170661   7.5170661   7.5170661   7.5170661
   7.5170661   7.5170661   7.5170661   7.5170661   7.5170661   7.5170661
   7.5170661   7.5170661   7.5170661   7.5170661   7.5170661   7.5170661
   7.5170661   7.5170661   7.5170661   7.5170661   7.5170661   7.5170661
   6.7649742   6.7649742   6.7649742   6.7649742   6.7649742   6.7649742
   6.7649742   6.7649742   6.7649742   6.7649742   6.7649742   6.7649742
   5.3986215   5.3986215   5.3986215   5.3986215   5.3986215   5.3986215
   5.3986215   5.3986215   5.3986215   5.3986215   5.3986215   5.3986215
   6.0749953   6.0749953   6.0749953   6.0749953   6.0749953   6.0749953
   6.0749953   6.0749953   6.0749953   6.0749953   6.0749953   6.0749953
   6.0749953   6.0749953   6.0749953   6.0749953   6.0749953   6.0749953
   6.0749953   6.0749953   6.0749953   6.0749953   6.0749953   6.0749953
   0.8948569   0.8948569   0.8948569   0.8948569   0.8948569   0.8948569
   0.8948569   0.8948569   0.8948569   0.8948569   0.8948569   0.8948569
   0.8948569   0.8948569   0.8948569   0.8948569   0.8948569   0.8948569
   0.8948569   0.8948569   0.8948569   0.8948569   0.8948569   0.8948569
   8.2784726   8.2784726   8.2784726   8.2784726   8.2784726   8.2784726
   8.2784726   8.2784726   8.2784726   8.2784726   8.2784726   8.2784726
   8.2784726   8.2784726   8.2784726   8.2784726   8.2784726   8.2784726
   8.2784726   8.2784726   8.2784726   8.2784726   8.2784726   8.2784726
 TTTTTTTTTTTTTTTTTTTTTTTTTTTTTT MOQGAD      TELAPSE       71.79 TCPU       43.76
 TTTTTTTTTTTTTTTTTTTTTTTTTTTTTT SHELLXN     TELAPSE      119.14 TCPU       46.75
 TTTTTTTTTTTTTTTTTTTTTTTTTTTTTT MONMO3      TELAPSE      127.18 TCPU       54.79
 NUMERICALLY INTEGRATED DENSITY    804.0000267803
 TTTTTTTTTTTTTTTTTTTTTTTTTTTTTT NUMDFT      TELAPSE      128.02 TCPU       55.63
 CYC   3 ETOT(AU) -6.166937576551E+03 DETOT -3.17E+00 tst  8.66E-03 PX  1.63E-01
 TTTTTTTTTTTTTTTTTTTTTTTTTTTTTT DIIS        TELAPSE      128.11 TCPU       55.72
 DIIS TEST: 0.24053E+01 AT SCF   CYCLE   3 - DIIS ACTIVE - HISTORY:     3 CYCLES
 TTTTTTTTTTTTTTTTTTTTTTTTTTTTTT FDIK        TELAPSE      128.68 TCPU       56.15
 INSULATING STATE
 TOP OF VALENCE BANDS -    BAND    402; K    3; EIG -2.3706177E-01 AU
 TOP OF VALENCE BANDS -    BAND    402; K    1; EIG -2.3834567E-01 AU
 BOTTOM OF VIRTUAL BANDS - BAND    403; K    3; EIG -1.0236858E-01 AU
 DIRECT ENERGY BAND GAP:   3.6652 eV
 BOTTOM OF VIRTUAL BANDS - BAND    403; K    1; EIG -1.0155741E-01 AU
 TTTTTTTTTTTTTTTTTTTTTTTTTTTTTT PDIG        TELAPSE      128.88 TCPU       56.34
 CHARGE NORMALIZATION FACTOR   1.00000000
 TOTAL ATOMIC CHARGES:
  18.5156457  18.5156457  18.5156457  18.5156457  18.5156457  18.5156457
   7.5670004   7.5670004   7.5670004   7.5670004   7.5670004   7.5670004
   7.5670004   7.5670004   7.5670004   7.5670004   7.5670004   7.5670004
   7.5670004   7.5670004   7.5670004   7.5670004   7.5670004   7.5670004
   7.5670004   7.5670004   7.5670004   7.5670004   7.5670004   7.5670004
   6.7876565   6.7876565   6.7876565   6.7876565   6.7876565   6.7876565
   6.7876565   6.7876565   6.7876565   6.7876565   6.7876565   6.7876565
   5.4805782   5.4805782   5.4805782   5.4805782   5.4805782   5.4805782
   5.4805782   5.4805782   5.4805782   5.4805782   5.4805782   5.4805782
   5.9511780   5.9511780   5.9511780   5.9511780   5.9511780   5.9511780
   5.9511780   5.9511780   5.9511780   5.9511780   5.9511780   5.9511780
   5.9511780   5.9511780   5.9511780   5.9511780   5.9511780   5.9511780
   5.9511780   5.9511780   5.9511780   5.9511780   5.9511780   5.9511780
   0.8933222   0.8933222   0.8933222   0.8933222   0.8933222   0.8933222
   0.8933222   0.8933222   0.8933222   0.8933222   0.8933222   0.8933222
   0.8933222   0.8933222   0.8933222   0.8933222   0.8933222   0.8933222
   0.8933222   0.8933222   0.8933222   0.8933222   0.8933222   0.8933222
   8.3254707   8.3254707   8.3254707   8.3254707   8.3254707   8.3254707
   8.3254707   8.3254707   8.3254707   8.3254707   8.3254707   8.3254707
   8.3254707   8.3254707   8.3254707   8.3254707   8.3254707   8.3254707
   8.3254707   8.3254707   8.3254707   8.3254707   8.3254707   8.3254707
 TTTTTTTTTTTTTTTTTTTTTTTTTTTTTT MOQGAD      TELAPSE      128.89 TCPU       56.36
 TTTTTTTTTTTTTTTTTTTTTTTTTTTTTT SHELLXN     TELAPSE      133.05 TCPU       59.30
 TTTTTTTTTTTTTTTTTTTTTTTTTTTTTT MONMO3      TELAPSE      135.49 TCPU       61.74
 NUMERICALLY INTEGRATED DENSITY    804.0000299486
 TTTTTTTTTTTTTTTTTTTTTTTTTTTTTT NUMDFT      TELAPSE      136.26 TCPU       62.51
 CYC   4 ETOT(AU) -6.167066481503E+03 DETOT -1.29E-01 tst  1.04E-03 PX  2.15E-02
 TTTTTTTTTTTTTTTTTTTTTTTTTTTTTT DIIS        TELAPSE      137.98 TCPU       64.23
 DIIS TEST: 0.53737E+00 AT SCF   CYCLE   4 - DIIS ACTIVE - HISTORY:     4 CYCLES
 TTTTTTTTTTTTTTTTTTTTTTTTTTTTTT FDIK        TELAPSE      138.61 TCPU       64.35
 INSULATING STATE
 TOP OF VALENCE BANDS -    BAND    402; K    3; EIG -2.4282062E-01 AU
 TOP OF VALENCE BANDS -    BAND    402; K    1; EIG -2.4409311E-01 AU
 BOTTOM OF VIRTUAL BANDS - BAND    403; K    3; EIG -9.8800687E-02 AU
 DIRECT ENERGY BAND GAP:   3.9190 eV
 BOTTOM OF VIRTUAL BANDS - BAND    403; K    1; EIG -9.8031796E-02 AU
 TTTTTTTTTTTTTTTTTTTTTTTTTTTTTT PDIG        TELAPSE      138.82 TCPU       64.56
 CHARGE NORMALIZATION FACTOR   1.00000000
 TOTAL ATOMIC CHARGES:
  18.5082513  18.5082513  18.5082513  18.5082513  18.5082513  18.5082513
   7.5450810   7.5450810   7.5450810   7.5450810   7.5450810   7.5450810
   7.5450810   7.5450810   7.5450810   7.5450810   7.5450810   7.5450810
   7.5450810   7.5450810   7.5450810   7.5450810   7.5450810   7.5450810
   7.5450810   7.5450810   7.5450810   7.5450810   7.5450810   7.5450810
   6.8090085   6.8090085   6.8090085   6.8090085   6.8090085   6.8090085
   6.8090085   6.8090085   6.8090085   6.8090085   6.8090085   6.8090085
   5.4646506   5.4646506   5.4646506   5.4646506   5.4646506   5.4646506
   5.4646506   5.4646506   5.4646506   5.4646506   5.4646506   5.4646506
   6.0124749   6.0124749   6.0124749   6.0124749   6.0124749   6.0124749
   6.0124749   6.0124749   6.0124749   6.0124749   6.0124749   6.0124749
   6.0124749   6.0124749   6.0124749   6.0124749   6.0124749   6.0124749
   6.0124749   6.0124749   6.0124749   6.0124749   6.0124749   6.0124749
   0.8810624   0.8810624   0.8810624   0.8810624   0.8810624   0.8810624
   0.8810624   0.8810624   0.8810624   0.8810624   0.8810624   0.8810624
   0.8810624   0.8810624   0.8810624   0.8810624   0.8810624   0.8810624
   0.8810624   0.8810624   0.8810624   0.8810624   0.8810624   0.8810624
   8.2974893   8.2974893   8.2974893   8.2974893   8.2974893   8.2974893
   8.2974893   8.2974893   8.2974893   8.2974893   8.2974893   8.2974893
   8.2974893   8.2974893   8.2974893   8.2974893   8.2974893   8.2974893
   8.2974893   8.2974893   8.2974893   8.2974893   8.2974893   8.2974893
 TTTTTTTTTTTTTTTTTTTTTTTTTTTTTT MOQGAD      TELAPSE      138.83 TCPU       64.57
 TTTTTTTTTTTTTTTTTTTTTTTTTTTTTT SHELLXN     TELAPSE      144.13 TCPU       67.50
 TTTTTTTTTTTTTTTTTTTTTTTTTTTTTT MONMO3      TELAPSE      144.39 TCPU       67.76
 NUMERICALLY INTEGRATED DENSITY    804.0000291483
 TTTTTTTTTTTTTTTTTTTTTTTTTTTTTT NUMDFT      TELAPSE      145.17 TCPU       68.53
 CYC   5 ETOT(AU) -6.167092300869E+03 DETOT -2.58E-02 tst  1.66E-04 PX  1.09E-02
 TTTTTTTTTTTTTTTTTTTTTTTTTTTTTT DIIS        TELAPSE      160.44 TCPU       83.81
 DIIS TEST: 0.65858E-01 AT SCF   CYCLE   5 - DIIS ACTIVE - HISTORY:     5 CYCLES
 TTTTTTTTTTTTTTTTTTTTTTTTTTTTTT FDIK        TELAPSE      161.28 TCPU       84.10
 INSULATING STATE
 TOP OF VALENCE BANDS -    BAND    402; K    3; EIG -2.3922768E-01 AU
 TOP OF VALENCE BANDS -    BAND    402; K    1; EIG -2.4051584E-01 AU
 BOTTOM OF VIRTUAL BANDS - BAND    403; K    3; EIG -9.6640859E-02 AU
 DIRECT ENERGY BAND GAP:   3.8800 eV
 BOTTOM OF VIRTUAL BANDS - BAND    403; K    1; EIG -9.5852552E-02 AU
 TTTTTTTTTTTTTTTTTTTTTTTTTTTTTT PDIG        TELAPSE      161.47 TCPU       84.29
 CHARGE NORMALIZATION FACTOR   1.00000000
 TOTAL ATOMIC CHARGES:
  18.5278784  18.5278784  18.5278784  18.5278784  18.5278784  18.5278784
   7.5471111   7.5471111   7.5471111   7.5471111   7.5471111   7.5471111
   7.5471111   7.5471111   7.5471111   7.5471111   7.5471111   7.5471111
   7.5471111   7.5471111   7.5471111   7.5471111   7.5471111   7.5471111
   7.5471111   7.5471111   7.5471111   7.5471111   7.5471111   7.5471111
   6.7934483   6.7934483   6.7934483   6.7934483   6.7934483   6.7934483
   6.7934483   6.7934483   6.7934483   6.7934483   6.7934483   6.7934483
   5.4614819   5.4614819   5.4614819   5.4614819   5.4614819   5.4614819
   5.4614819   5.4614819   5.4614819   5.4614819   5.4614819   5.4614819
   5.9976914   5.9976914   5.9976914   5.9976914   5.9976914   5.9976914
   5.9976914   5.9976914   5.9976914   5.9976914   5.9976914   5.9976914
   5.9976914   5.9976914   5.9976914   5.9976914   5.9976914   5.9976914
   5.9976914   5.9976914   5.9976914   5.9976914   5.9976914   5.9976914
   0.8871140   0.8871140   0.8871140   0.8871140   0.8871140   0.8871140
   0.8871140   0.8871140   0.8871140   0.8871140   0.8871140   0.8871140
   0.8871140   0.8871140   0.8871140   0.8871140   0.8871140   0.8871140
   0.8871140   0.8871140   0.8871140   0.8871140   0.8871140   0.8871140
   8.3086488   8.3086488   8.3086488   8.3086488   8.3086488   8.3086488
   8.3086488   8.3086488   8.3086488   8.3086488   8.3086488   8.3086488
   8.3086488   8.3086488   8.3086488   8.3086488   8.3086488   8.3086488
   8.3086488   8.3086488   8.3086488   8.3086488   8.3086488   8.3086488
 TTTTTTTTTTTTTTTTTTTTTTTTTTTTTT MOQGAD      TELAPSE      161.49 TCPU       84.31
 TTTTTTTTTTTTTTTTTTTTTTTTTTTTTT SHELLXN     TELAPSE      167.81 TCPU       87.24
 TTTTTTTTTTTTTTTTTTTTTTTTTTTTTT MONMO3      TELAPSE      187.54 TCPU      106.97
 NUMERICALLY INTEGRATED DENSITY    804.0000292701
 TTTTTTTTTTTTTTTTTTTTTTTTTTTTTT NUMDFT      TELAPSE      188.32 TCPU      107.74
 CYC   6 ETOT(AU) -6.167095454292E+03 DETOT -3.15E-03 tst  6.33E-06 PX  5.69E-03
 TTTTTTTTTTTTTTTTTTTTTTTTTTTTTT DIIS        TELAPSE      189.80 TCPU      109.23
 DIIS TEST: 0.46980E-02 AT SCF   CYCLE   6 - DIIS ACTIVE - HISTORY:     6 CYCLES
 TTTTTTTTTTTTTTTTTTTTTTTTTTTTTT FDIK        TELAPSE      191.77 TCPU      109.46
 INSULATING STATE
 TOP OF VALENCE BANDS -    BAND    402; K    3; EIG -2.3967544E-01 AU
 TOP OF VALENCE BANDS -    BAND    402; K    1; EIG -2.4095849E-01 AU
 BOTTOM OF VIRTUAL BANDS - BAND    403; K    3; EIG -9.6093949E-02 AU
 DIRECT ENERGY BAND GAP:   3.9071 eV
 BOTTOM OF VIRTUAL BANDS - BAND    403; K    1; EIG -9.5306269E-02 AU
 TTTTTTTTTTTTTTTTTTTTTTTTTTTTTT PDIG        TELAPSE      191.96 TCPU      109.66
 CHARGE NORMALIZATION FACTOR   1.00000000
 TOTAL ATOMIC CHARGES:
  18.5220445  18.5220445  18.5220445  18.5220445  18.5220445  18.5220445
   7.5499363   7.5499363   7.5499363   7.5499363   7.5499363   7.5499363
   7.5499363   7.5499363   7.5499363   7.5499363   7.5499363   7.5499363
   7.5499363   7.5499363   7.5499363   7.5499363   7.5499363   7.5499363
   7.5499363   7.5499363   7.5499363   7.5499363   7.5499363   7.5499363
   6.7953591   6.7953591   6.7953591   6.7953591   6.7953591   6.7953591
   6.7953591   6.7953591   6.7953591   6.7953591   6.7953591   6.7953591
   5.4626773   5.4626773   5.4626773   5.4626773   5.4626773   5.4626773
   5.4626773   5.4626773   5.4626773   5.4626773   5.4626773   5.4626773
   5.9986076   5.9986076   5.9986076   5.9986076   5.9986076   5.9986076
   5.9986076   5.9986076   5.9986076   5.9986076   5.9986076   5.9986076
   5.9986076   5.9986076   5.9986076   5.9986076   5.9986076   5.9986076
   5.9986076   5.9986076   5.9986076   5.9986076   5.9986076   5.9986076
   0.8868026   0.8868026   0.8868026   0.8868026   0.8868026   0.8868026
   0.8868026   0.8868026   0.8868026   0.8868026   0.8868026   0.8868026
   0.8868026   0.8868026   0.8868026   0.8868026   0.8868026   0.8868026
   0.8868026   0.8868026   0.8868026   0.8868026   0.8868026   0.8868026
   8.3051242   8.3051242   8.3051242   8.3051242   8.3051242   8.3051242
   8.3051242   8.3051242   8.3051242   8.3051242   8.3051242   8.3051242
   8.3051242   8.3051242   8.3051242   8.3051242   8.3051242   8.3051242
   8.3051242   8.3051242   8.3051242   8.3051242   8.3051242   8.3051242
 TTTTTTTTTTTTTTTTTTTTTTTTTTTTTT MOQGAD      TELAPSE      191.98 TCPU      109.67
 TTTTTTTTTTTTTTTTTTTTTTTTTTTTTT SHELLXN     TELAPSE      197.95 TCPU      112.60
 TTTTTTTTTTTTTTTTTTTTTTTTTTTTTT MONMO3      TELAPSE      198.22 TCPU      112.86
 NUMERICALLY INTEGRATED DENSITY    804.0000291590
 TTTTTTTTTTTTTTTTTTTTTTTTTTTTTT NUMDFT      TELAPSE      199.04 TCPU      113.69
 CYC   7 ETOT(AU) -6.167095646280E+03 DETOT -1.92E-04 tst  1.28E-06 PX  2.17E-03
 TTTTTTTTTTTTTTTTTTTTTTTTTTTTTT DIIS        TELAPSE      199.18 TCPU      113.82
 DIIS TEST: 0.12228E-02 AT SCF   CYCLE   7 - DIIS ACTIVE - HISTORY:     7 CYCLES
 TTTTTTTTTTTTTTTTTTTTTTTTTTTTTT FDIK        TELAPSE      199.97 TCPU      114.29
 INSULATING STATE
 TOP OF VALENCE BANDS -    BAND    402; K    3; EIG -2.3967194E-01 AU
 TOP OF VALENCE BANDS -    BAND    402; K    1; EIG -2.4095661E-01 AU
 BOTTOM OF VIRTUAL BANDS - BAND    403; K    3; EIG -9.6497526E-02 AU
 DIRECT ENERGY BAND GAP:   3.8960 eV
 BOTTOM OF VIRTUAL BANDS - BAND    403; K    1; EIG -9.5711921E-02 AU
 TTTTTTTTTTTTTTTTTTTTTTTTTTTTTT PDIG        TELAPSE      200.16 TCPU      114.48
 CHARGE NORMALIZATION FACTOR   1.00000000
 TOTAL ATOMIC CHARGES:
  18.5229347  18.5229347  18.5229347  18.5229347  18.5229347  18.5229347
   7.5477474   7.5477474   7.5477474   7.5477474   7.5477474   7.5477474
   7.5477474   7.5477474   7.5477474   7.5477474   7.5477474   7.5477474
   7.5477474   7.5477474   7.5477474   7.5477474   7.5477474   7.5477474
   7.5477474   7.5477474   7.5477474   7.5477474   7.5477474   7.5477474
   6.7956344   6.7956344   6.7956344   6.7956344   6.7956344   6.7956344
   6.7956344   6.7956344   6.7956344   6.7956344   6.7956344   6.7956344
   5.4620167   5.4620167   5.4620167   5.4620167   5.4620167   5.4620167
   5.4620167   5.4620167   5.4620167   5.4620167   5.4620167   5.4620167
   5.9992117   5.9992117   5.9992117   5.9992117   5.9992117   5.9992117
   5.9992117   5.9992117   5.9992117   5.9992117   5.9992117   5.9992117
   5.9992117   5.9992117   5.9992117   5.9992117   5.9992117   5.9992117
   5.9992117   5.9992117   5.9992117   5.9992117   5.9992117   5.9992117
   0.8867704   0.8867704   0.8867704   0.8867704   0.8867704   0.8867704
   0.8867704   0.8867704   0.8867704   0.8867704   0.8867704   0.8867704
   0.8867704   0.8867704   0.8867704   0.8867704   0.8867704   0.8867704
   0.8867704   0.8867704   0.8867704   0.8867704   0.8867704   0.8867704
   8.3067113   8.3067113   8.3067113   8.3067113   8.3067113   8.3067113
   8.3067113   8.3067113   8.3067113   8.3067113   8.3067113   8.3067113
   8.3067113   8.3067113   8.3067113   8.3067113   8.3067113   8.3067113
   8.3067113   8.3067113   8.3067113   8.3067113   8.3067113   8.3067113
 TTTTTTTTTTTTTTTTTTTTTTTTTTTTTT MOQGAD      TELAPSE      200.18 TCPU      114.50
 TTTTTTTTTTTTTTTTTTTTTTTTTTTTTT SHELLXN     TELAPSE      204.54 TCPU      117.42
 TTTTTTTTTTTTTTTTTTTTTTTTTTTTTT MONMO3      TELAPSE      204.89 TCPU      117.77
 NUMERICALLY INTEGRATED DENSITY    804.0000292536
 TTTTTTTTTTTTTTTTTTTTTTTTTTTTTT NUMDFT      TELAPSE      205.66 TCPU      118.54
 CYC   8 ETOT(AU) -6.167095702933E+03 DETOT -5.67E-05 tst  2.08E-07 PX  5.09E-04
 TTTTTTTTTTTTTTTTTTTTTTTTTTTTTT DIIS        TELAPSE      209.62 TCPU      122.50
 DIIS TEST: 0.16745E-03 AT SCF   CYCLE   8 - DIIS ACTIVE - HISTORY:     8 CYCLES
 TTTTTTTTTTTTTTTTTTTTTTTTTTTTTT FDIK        TELAPSE      210.11 TCPU      122.86
 INSULATING STATE
 TOP OF VALENCE BANDS -    BAND    402; K    3; EIG -2.3971198E-01 AU
 TOP OF VALENCE BANDS -    BAND    402; K    1; EIG -2.4099589E-01 AU
 BOTTOM OF VIRTUAL BANDS - BAND    403; K    3; EIG -9.6426060E-02 AU
 DIRECT ENERGY BAND GAP:   3.8990 eV
 BOTTOM OF VIRTUAL BANDS - BAND    403; K    1; EIG -9.5639758E-02 AU
 TTTTTTTTTTTTTTTTTTTTTTTTTTTTTT PDIG        TELAPSE      210.30 TCPU      123.05
 CHARGE NORMALIZATION FACTOR   1.00000000
 TOTAL ATOMIC CHARGES:
  18.5231167  18.5231167  18.5231167  18.5231167  18.5231167  18.5231167
   7.5486331   7.5486331   7.5486331   7.5486331   7.5486331   7.5486331
   7.5486331   7.5486331   7.5486331   7.5486331   7.5486331   7.5486331
   7.5486331   7.5486331   7.5486331   7.5486331   7.5486331   7.5486331
   7.5486331   7.5486331   7.5486331   7.5486331   7.5486331   7.5486331
   6.7955800   6.7955800   6.7955800   6.7955800   6.7955800   6.7955800
   6.7955800   6.7955800   6.7955800   6.7955800   6.7955800   6.7955800
   5.4618643   5.4618643   5.4618643   5.4618643   5.4618643   5.4618643
   5.4618643   5.4618643   5.4618643   5.4618643   5.4618643   5.4618643
   5.9990345   5.9990345   5.9990345   5.9990345   5.9990345   5.9990345
   5.9990345   5.9990345   5.9990345   5.9990345   5.9990345   5.9990345
   5.9990345   5.9990345   5.9990345   5.9990345   5.9990345   5.9990345
   5.9990345   5.9990345   5.9990345   5.9990345   5.9990345   5.9990345
   0.8866619   0.8866619   0.8866619   0.8866619   0.8866619   0.8866619
   0.8866619   0.8866619   0.8866619   0.8866619   0.8866619   0.8866619
   0.8866619   0.8866619   0.8866619   0.8866619   0.8866619   0.8866619
   0.8866619   0.8866619   0.8866619   0.8866619   0.8866619   0.8866619
   8.3061692   8.3061692   8.3061692   8.3061692   8.3061692   8.3061692
   8.3061692   8.3061692   8.3061692   8.3061692   8.3061692   8.3061692
   8.3061692   8.3061692   8.3061692   8.3061692   8.3061692   8.3061692
   8.3061692   8.3061692   8.3061692   8.3061692   8.3061692   8.3061692
 TTTTTTTTTTTTTTTTTTTTTTTTTTTTTT MOQGAD      TELAPSE      210.31 TCPU      123.07
 TTTTTTTTTTTTTTTTTTTTTTTTTTTTTT SHELLXN     TELAPSE      214.16 TCPU      126.00
 TTTTTTTTTTTTTTTTTTTTTTTTTTTTTT MONMO3      TELAPSE      214.57 TCPU      126.40
 NUMERICALLY INTEGRATED DENSITY    804.0000292276
 TTTTTTTTTTTTTTTTTTTTTTTTTTTTTT NUMDFT      TELAPSE      215.34 TCPU      127.18
 CYC   9 ETOT(AU) -6.167095711142E+03 DETOT -8.21E-06 tst  2.80E-08 PX  3.25E-04
 TTTTTTTTTTTTTTTTTTTTTTTTTTTTTT DIIS        TELAPSE      216.57 TCPU      128.41
 DIIS TEST: 0.16135E-04 AT SCF   CYCLE   9 - DIIS ACTIVE - HISTORY:     9 CYCLES
 TTTTTTTTTTTTTTTTTTTTTTTTTTTTTT FDIK        TELAPSE      217.04 TCPU      128.75
 INSULATING STATE
 TOP OF VALENCE BANDS -    BAND    402; K    3; EIG -2.3969646E-01 AU
 TOP OF VALENCE BANDS -    BAND    402; K    1; EIG -2.4098045E-01 AU
 BOTTOM OF VIRTUAL BANDS - BAND    403; K    3; EIG -9.6416180E-02 AU
 DIRECT ENERGY BAND GAP:   3.8989 eV
 BOTTOM OF VIRTUAL BANDS - BAND    403; K    1; EIG -9.5630013E-02 AU
 TTTTTTTTTTTTTTTTTTTTTTTTTTTTTT PDIG        TELAPSE      217.24 TCPU      128.95
 CHARGE NORMALIZATION FACTOR   1.00000000
 TOTAL ATOMIC CHARGES:
  18.5229355  18.5229355  18.5229355  18.5229355  18.5229355  18.5229355
   7.5483776   7.5483776   7.5483776   7.5483776   7.5483776   7.5483776
   7.5483776   7.5483776   7.5483776   7.5483776   7.5483776   7.5483776
   7.5483776   7.5483776   7.5483776   7.5483776   7.5483776   7.5483776
   7.5483776   7.5483776   7.5483776   7.5483776   7.5483776   7.5483776
   6.7954810   6.7954810   6.7954810   6.7954810   6.7954810   6.7954810
   6.7954810   6.7954810   6.7954810   6.7954810   6.7954810   6.7954810
   5.4621787   5.4621787   5.4621787   5.4621787   5.4621787   5.4621787
   5.4621787   5.4621787   5.4621787   5.4621787   5.4621787   5.4621787
   5.9990493   5.9990493   5.9990493   5.9990493   5.9990493   5.9990493
   5.9990493   5.9990493   5.9990493   5.9990493   5.9990493   5.9990493
   5.9990493   5.9990493   5.9990493   5.9990493   5.9990493   5.9990493
   5.9990493   5.9990493   5.9990493   5.9990493   5.9990493   5.9990493
   0.8867262   0.8867262   0.8867262   0.8867262   0.8867262   0.8867262
   0.8867262   0.8867262   0.8867262   0.8867262   0.8867262   0.8867262
   0.8867262   0.8867262   0.8867262   0.8867262   0.8867262   0.8867262
   0.8867262   0.8867262   0.8867262   0.8867262   0.8867262   0.8867262
   8.3062831   8.3062831   8.3062831   8.3062831   8.3062831   8.3062831
   8.3062831   8.3062831   8.3062831   8.3062831   8.3062831   8.3062831
   8.3062831   8.3062831   8.3062831   8.3062831   8.3062831   8.3062831
   8.3062831   8.3062831   8.3062831   8.3062831   8.3062831   8.3062831
 TTTTTTTTTTTTTTTTTTTTTTTTTTTTTT MOQGAD      TELAPSE      217.25 TCPU      128.96
 TTTTTTTTTTTTTTTTTTTTTTTTTTTTTT SHELLXN     TELAPSE      221.44 TCPU      131.94
 TTTTTTTTTTTTTTTTTTTTTTTTTTTTTT MONMO3      TELAPSE      221.78 TCPU      132.28
 NUMERICALLY INTEGRATED DENSITY    804.0000292308
 TTTTTTTTTTTTTTTTTTTTTTTTTTTTTT NUMDFT      TELAPSE      222.55 TCPU      133.05
 CYC  10 ETOT(AU) -6.167095712060E+03 DETOT -9.18E-07 tst  1.08E-09 PX  2.03E-04
 TTTTTTTTTTTTTTTTTTTTTTTTTTTTTT DIIS        TELAPSE      222.98 TCPU      133.48
 DIIS TEST: 0.20824E-05 AT SCF   CYCLE  10 - DIIS ACTIVE - HISTORY:    10 CYCLES
 TTTTTTTTTTTTTTTTTTTTTTTTTTTTTT FDIK        TELAPSE      223.61 TCPU      133.88
 INSULATING STATE
 TOP OF VALENCE BANDS -    BAND    402; K    3; EIG -2.3969190E-01 AU
 TOP OF VALENCE BANDS -    BAND    402; K    1; EIG -2.4097596E-01 AU
 BOTTOM OF VIRTUAL BANDS - BAND    403; K    3; EIG -9.6428860E-02 AU
 DIRECT ENERGY BAND GAP:   3.8984 eV
 BOTTOM OF VIRTUAL BANDS - BAND    403; K    1; EIG -9.5642725E-02 AU
 TTTTTTTTTTTTTTTTTTTTTTTTTTTTTT PDIG        TELAPSE      223.80 TCPU      134.07
 CHARGE NORMALIZATION FACTOR   1.00000000
 TOTAL ATOMIC CHARGES:
  18.5229773  18.5229773  18.5229773  18.5229773  18.5229773  18.5229773
   7.5484490   7.5484490   7.5484490   7.5484490   7.5484490   7.5484490
   7.5484490   7.5484490   7.5484490   7.5484490   7.5484490   7.5484490
   7.5484490   7.5484490   7.5484490   7.5484490   7.5484490   7.5484490
   7.5484490   7.5484490   7.5484490   7.5484490   7.5484490   7.5484490
   6.7955579   6.7955579   6.7955579   6.7955579   6.7955579   6.7955579
   6.7955579   6.7955579   6.7955579   6.7955579   6.7955579   6.7955579
   5.4619847   5.4619847   5.4619847   5.4619847   5.4619847   5.4619847
   5.4619847   5.4619847   5.4619847   5.4619847   5.4619847   5.4619847
   5.9990271   5.9990271   5.9990271   5.9990271   5.9990271   5.9990271
   5.9990271   5.9990271   5.9990271   5.9990271   5.9990271   5.9990271
   5.9990271   5.9990271   5.9990271   5.9990271   5.9990271   5.9990271
   5.9990271   5.9990271   5.9990271   5.9990271   5.9990271   5.9990271
   0.8867213   0.8867213   0.8867213   0.8867213   0.8867213   0.8867213
   0.8867213   0.8867213   0.8867213   0.8867213   0.8867213   0.8867213
   0.8867213   0.8867213   0.8867213   0.8867213   0.8867213   0.8867213
   0.8867213   0.8867213   0.8867213   0.8867213   0.8867213   0.8867213
   8.3062869   8.3062869   8.3062869   8.3062869   8.3062869   8.3062869
   8.3062869   8.3062869   8.3062869   8.3062869   8.3062869   8.3062869
   8.3062869   8.3062869   8.3062869   8.3062869   8.3062869   8.3062869
   8.3062869   8.3062869   8.3062869   8.3062869   8.3062869   8.3062869
 TTTTTTTTTTTTTTTTTTTTTTTTTTTTTT MOQGAD      TELAPSE      223.81 TCPU      134.09
 TTTTTTTTTTTTTTTTTTTTTTTTTTTTTT SHELLXN     TELAPSE      228.64 TCPU      137.01
 TTTTTTTTTTTTTTTTTTTTTTTTTTTTTT MONMO3      TELAPSE      230.61 TCPU      138.98
 NUMERICALLY INTEGRATED DENSITY    804.0000292307
 TTTTTTTTTTTTTTTTTTTTTTTTTTTTTT NUMDFT      TELAPSE      231.38 TCPU      139.75
 CYC  11 ETOT(AU) -6.167095712146E+03 DETOT -8.62E-08 tst  1.80E-10 PX  5.52E-05
 TTTTTTTTTTTTTTTTTTTTTTTTTTTTTT DIIS        TELAPSE      241.19 TCPU      149.56
 DIIS TEST: 0.29626E-06 AT SCF   CYCLE  11 - DIIS ACTIVE - HISTORY:    11 CYCLES
 TTTTTTTTTTTTTTTTTTTTTTTTTTTTTT FDIK        TELAPSE      242.01 TCPU      150.02
 INSULATING STATE
 TOP OF VALENCE BANDS -    BAND    402; K    3; EIG -2.3969714E-01 AU
 TOP OF VALENCE BANDS -    BAND    402; K    1; EIG -2.4098114E-01 AU
 BOTTOM OF VIRTUAL BANDS - BAND    403; K    3; EIG -9.6425863E-02 AU
 DIRECT ENERGY BAND GAP:   3.8986 eV
 BOTTOM OF VIRTUAL BANDS - BAND    403; K    1; EIG -9.5639696E-02 AU
 TTTTTTTTTTTTTTTTTTTTTTTTTTTTTT PDIG        TELAPSE      242.21 TCPU      150.23
 CHARGE NORMALIZATION FACTOR   1.00000000
 TOTAL ATOMIC CHARGES:
  18.5229978  18.5229978  18.5229978  18.5229978  18.5229978  18.5229978
   7.5484218   7.5484218   7.5484218   7.5484218   7.5484218   7.5484218
   7.5484218   7.5484218   7.5484218   7.5484218   7.5484218   7.5484218
   7.5484218   7.5484218   7.5484218   7.5484218   7.5484218   7.5484218
   7.5484218   7.5484218   7.5484218   7.5484218   7.5484218   7.5484218
   6.7955238   6.7955238   6.7955238   6.7955238   6.7955238   6.7955238
   6.7955238   6.7955238   6.7955238   6.7955238   6.7955238   6.7955238
   5.4620747   5.4620747   5.4620747   5.4620747   5.4620747   5.4620747
   5.4620747   5.4620747   5.4620747   5.4620747   5.4620747   5.4620747
   5.9990327   5.9990327   5.9990327   5.9990327   5.9990327   5.9990327
   5.9990327   5.9990327   5.9990327   5.9990327   5.9990327   5.9990327
   5.9990327   5.9990327   5.9990327   5.9990327   5.9990327   5.9990327
   5.9990327   5.9990327   5.9990327   5.9990327   5.9990327   5.9990327
   0.8867170   0.8867170   0.8867170   0.8867170   0.8867170   0.8867170
   0.8867170   0.8867170   0.8867170   0.8867170   0.8867170   0.8867170
   0.8867170   0.8867170   0.8867170   0.8867170   0.8867170   0.8867170
   0.8867170   0.8867170   0.8867170   0.8867170   0.8867170   0.8867170
   8.3062798   8.3062798   8.3062798   8.3062798   8.3062798   8.3062798
   8.3062798   8.3062798   8.3062798   8.3062798   8.3062798   8.3062798
   8.3062798   8.3062798   8.3062798   8.3062798   8.3062798   8.3062798
   8.3062798   8.3062798   8.3062798   8.3062798   8.3062798   8.3062798
 TTTTTTTTTTTTTTTTTTTTTTTTTTTTTT MOQGAD      TELAPSE      242.22 TCPU      150.24
 TTTTTTTTTTTTTTTTTTTTTTTTTTTTTT SHELLXN     TELAPSE      247.00 TCPU      153.16
 TTTTTTTTTTTTTTTTTTTTTTTTTTTTTT MONMO3      TELAPSE      248.43 TCPU      154.60
 NUMERICALLY INTEGRATED DENSITY    804.0000292312
 TTTTTTTTTTTTTTTTTTTTTTTTTTTTTT NUMDFT      TELAPSE      249.27 TCPU      155.43
 CYC  12 ETOT(AU) -6.167095712108E+03 DETOT  3.79E-08 tst  5.85E-11 PX  1.90E-05
 TTTTTTTTTTTTTTTTTTTTTTTTTTTTTT DIIS        TELAPSE      252.81 TCPU      158.97
 DIIS TEST: 0.58133E-07 AT SCF   CYCLE  12 - DIIS ACTIVE - HISTORY:    12 CYCLES
 TTTTTTTTTTTTTTTTTTTTTTTTTTTTTT FDIK        TELAPSE      254.28 TCPU      159.51
 INSULATING STATE
 TOP OF VALENCE BANDS -    BAND    402; K    3; EIG -2.3969548E-01 AU
 TOP OF VALENCE BANDS -    BAND    402; K    1; EIG -2.4097950E-01 AU
 BOTTOM OF VIRTUAL BANDS - BAND    403; K    3; EIG -9.6425910E-02 AU
 DIRECT ENERGY BAND GAP:   3.8986 eV
 BOTTOM OF VIRTUAL BANDS - BAND    403; K    1; EIG -9.5639751E-02 AU
 TTTTTTTTTTTTTTTTTTTTTTTTTTTTTT PDIG        TELAPSE      254.47 TCPU      159.70
 CHARGE NORMALIZATION FACTOR   1.00000000
 TOTAL ATOMIC CHARGES:
  18.5229878  18.5229878  18.5229878  18.5229878  18.5229878  18.5229878
   7.5484312   7.5484312   7.5484312   7.5484312   7.5484312   7.5484312
   7.5484312   7.5484312   7.5484312   7.5484312   7.5484312   7.5484312
   7.5484312   7.5484312   7.5484312   7.5484312   7.5484312   7.5484312
   7.5484312   7.5484312   7.5484312   7.5484312   7.5484312   7.5484312
   6.7955329   6.7955329   6.7955329   6.7955329   6.7955329   6.7955329
   6.7955329   6.7955329   6.7955329   6.7955329   6.7955329   6.7955329
   5.4620483   5.4620483   5.4620483   5.4620483   5.4620483   5.4620483
   5.4620483   5.4620483   5.4620483   5.4620483   5.4620483   5.4620483
   5.9990324   5.9990324   5.9990324   5.9990324   5.9990324   5.9990324
   5.9990324   5.9990324   5.9990324   5.9990324   5.9990324   5.9990324
   5.9990324   5.9990324   5.9990324   5.9990324   5.9990324   5.9990324
   5.9990324   5.9990324   5.9990324   5.9990324   5.9990324   5.9990324
   0.8867185   0.8867185   0.8867185   0.8867185   0.8867185   0.8867185
   0.8867185   0.8867185   0.8867185   0.8867185   0.8867185   0.8867185
   0.8867185   0.8867185   0.8867185   0.8867185   0.8867185   0.8867185
   0.8867185   0.8867185   0.8867185   0.8867185   0.8867185   0.8867185
   8.3062803   8.3062803   8.3062803   8.3062803   8.3062803   8.3062803
   8.3062803   8.3062803   8.3062803   8.3062803   8.3062803   8.3062803
   8.3062803   8.3062803   8.3062803   8.3062803   8.3062803   8.3062803
   8.3062803   8.3062803   8.3062803   8.3062803   8.3062803   8.3062803
 TTTTTTTTTTTTTTTTTTTTTTTTTTTTTT MOQGAD      TELAPSE      254.49 TCPU      159.71
 TTTTTTTTTTTTTTTTTTTTTTTTTTTTTT SHELLXN     TELAPSE      258.58 TCPU      162.57
 TTTTTTTTTTTTTTTTTTTTTTTTTTTTTT MONMO3      TELAPSE      262.06 TCPU      166.05
 NUMERICALLY INTEGRATED DENSITY    804.0000292309
 TTTTTTTTTTTTTTTTTTTTTTTTTTTTTT NUMDFT      TELAPSE      262.87 TCPU      166.87
 CYC  13 ETOT(AU) -6.167095712130E+03 DETOT -2.17E-08 tst  5.62E-12 PX  8.25E-06
 TTTTTTTTTTTTTTTTTTTTTTTTTTTTTT DIIS        TELAPSE      264.12 TCPU      168.11
 DIIS TEST: 0.12301E-08 AT SCF   CYCLE  13 - DIIS ACTIVE - HISTORY:    13 CYCLES
 TTTTTTTTTTTTTTTTTTTTTTTTTTTTTT FDIK        TELAPSE      267.62 TCPU      171.48
 INSULATING STATE
 TOP OF VALENCE BANDS -    BAND    402; K    3; EIG -2.3969544E-01 AU
 TOP OF VALENCE BANDS -    BAND    402; K    1; EIG -2.4097946E-01 AU
 BOTTOM OF VIRTUAL BANDS - BAND    403; K    3; EIG -9.6426058E-02 AU
 DIRECT ENERGY BAND GAP:   3.8986 eV
 BOTTOM OF VIRTUAL BANDS - BAND    403; K    1; EIG -9.5639900E-02 AU
 TTTTTTTTTTTTTTTTTTTTTTTTTTTTTT PDIG        TELAPSE      267.86 TCPU      171.72
 CHARGE NORMALIZATION FACTOR   1.00000000
 TOTAL ATOMIC CHARGES:
  18.5229886  18.5229886  18.5229886  18.5229886  18.5229886  18.5229886
   7.5484301   7.5484301   7.5484301   7.5484301   7.5484301   7.5484301
   7.5484301   7.5484301   7.5484301   7.5484301   7.5484301   7.5484301
   7.5484301   7.5484301   7.5484301   7.5484301   7.5484301   7.5484301
   7.5484301   7.5484301   7.5484301   7.5484301   7.5484301   7.5484301
   6.7955325   6.7955325   6.7955325   6.7955325   6.7955325   6.7955325
   6.7955325   6.7955325   6.7955325   6.7955325   6.7955325   6.7955325
   5.4620499   5.4620499   5.4620499   5.4620499   5.4620499   5.4620499
   5.4620499   5.4620499   5.4620499   5.4620499   5.4620499   5.4620499
   5.9990317   5.9990317   5.9990317   5.9990317   5.9990317   5.9990317
   5.9990317   5.9990317   5.9990317   5.9990317   5.9990317   5.9990317
   5.9990317   5.9990317   5.9990317   5.9990317   5.9990317   5.9990317
   5.9990317   5.9990317   5.9990317   5.9990317   5.9990317   5.9990317
   0.8867188   0.8867188   0.8867188   0.8867188   0.8867188   0.8867188
   0.8867188   0.8867188   0.8867188   0.8867188   0.8867188   0.8867188
   0.8867188   0.8867188   0.8867188   0.8867188   0.8867188   0.8867188
   0.8867188   0.8867188   0.8867188   0.8867188   0.8867188   0.8867188
   8.3062811   8.3062811   8.3062811   8.3062811   8.3062811   8.3062811
   8.3062811   8.3062811   8.3062811   8.3062811   8.3062811   8.3062811
   8.3062811   8.3062811   8.3062811   8.3062811   8.3062811   8.3062811
   8.3062811   8.3062811   8.3062811   8.3062811   8.3062811   8.3062811
 TTTTTTTTTTTTTTTTTTTTTTTTTTTTTT MOQGAD      TELAPSE      267.88 TCPU      171.74
 TTTTTTTTTTTTTTTTTTTTTTTTTTTTTT SHELLXN     TELAPSE      274.25 TCPU      174.66
 TTTTTTTTTTTTTTTTTTTTTTTTTTTTTT MONMO3      TELAPSE      274.48 TCPU      174.89
 NUMERICALLY INTEGRATED DENSITY    804.0000292309
 TTTTTTTTTTTTTTTTTTTTTTTTTTTTTT NUMDFT      TELAPSE      275.26 TCPU      175.66
 CYC  14 ETOT(AU) -6.167095712127E+03 DETOT  2.89E-09 tst  7.17E-14 PX  1.39E-06
 TTTTTTTTTTTTTTTTTTTTTTTTTTTTTT DIIS        TELAPSE      283.55 TCPU      183.96
 DIIS TEST: 0.13341E-09 AT SCF   CYCLE  14 - DIIS ACTIVE - HISTORY:    14 CYCLES
 TTTTTTTTTTTTTTTTTTTTTTTTTTTTTT FDIK        TELAPSE      284.09 TCPU      184.01
 INSULATING STATE
 TOP OF VALENCE BANDS -    BAND    402; K    3; EIG -2.3969546E-01 AU
 TOP OF VALENCE BANDS -    BAND    402; K    1; EIG -2.4097947E-01 AU
 BOTTOM OF VIRTUAL BANDS - BAND    403; K    3; EIG -9.6426060E-02 AU
 DIRECT ENERGY BAND GAP:   3.8986 eV
 BOTTOM OF VIRTUAL BANDS - BAND    403; K    1; EIG -9.5639902E-02 AU
 TTTTTTTTTTTTTTTTTTTTTTTTTTTTTT PDIG        TELAPSE      284.30 TCPU      184.22
 CHARGE NORMALIZATION FACTOR   1.00000000
 TOTAL ATOMIC CHARGES:
  18.5229886  18.5229886  18.5229886  18.5229886  18.5229886  18.5229886
   7.5484301   7.5484301   7.5484301   7.5484301   7.5484301   7.5484301
   7.5484301   7.5484301   7.5484301   7.5484301   7.5484301   7.5484301
   7.5484301   7.5484301   7.5484301   7.5484301   7.5484301   7.5484301
   7.5484301   7.5484301   7.5484301   7.5484301   7.5484301   7.5484301
   6.7955325   6.7955325   6.7955325   6.7955325   6.7955325   6.7955325
   6.7955325   6.7955325   6.7955325   6.7955325   6.7955325   6.7955325
   5.4620499   5.4620499   5.4620499   5.4620499   5.4620499   5.4620499
   5.4620499   5.4620499   5.4620499   5.4620499   5.4620499   5.4620499
   5.9990318   5.9990318   5.9990318   5.9990318   5.9990318   5.9990318
   5.9990318   5.9990318   5.9990318   5.9990318   5.9990318   5.9990318
   5.9990318   5.9990318   5.9990318   5.9990318   5.9990318   5.9990318
   5.9990318   5.9990318   5.9990318   5.9990318   5.9990318   5.9990318
   0.8867188   0.8867188   0.8867188   0.8867188   0.8867188   0.8867188
   0.8867188   0.8867188   0.8867188   0.8867188   0.8867188   0.8867188
   0.8867188   0.8867188   0.8867188   0.8867188   0.8867188   0.8867188
   0.8867188   0.8867188   0.8867188   0.8867188   0.8867188   0.8867188
   8.3062810   8.3062810   8.3062810   8.3062810   8.3062810   8.3062810
   8.3062810   8.3062810   8.3062810   8.3062810   8.3062810   8.3062810
   8.3062810   8.3062810   8.3062810   8.3062810   8.3062810   8.3062810
   8.3062810   8.3062810   8.3062810   8.3062810   8.3062810   8.3062810
 TTTTTTTTTTTTTTTTTTTTTTTTTTTTTT MOQGAD      TELAPSE      284.31 TCPU      184.23
 TTTTTTTTTTTTTTTTTTTTTTTTTTTTTT SHELLXN     TELAPSE      287.18 TCPU      187.10
 +++ ENERGIES IN A.U. +++
 ::: EXT EL-POLE                                  -6.7869872602209E+03
 ::: EXT EL-SPHEROPOLE                             5.4541854953866E+01
 ::: BIELET ZONE E-E                               1.1795418012783E+04
 ::: TOTAL E-E                                     5.0629726075161E+03
 ::: TOTAL E-N + N-E                              -1.7927359409977E+04
 ::: TOTAL N-N                                     1.7701018845332E+03
 ::: KINETIC ENERGY                                5.5340618814363E+03
 ::: PSEUDO TOTAL   ENERGY                        -5.5602230364911E+03
 ::: VIRIAL COEFFICIENT                            9.9764192507689E-01
 TTTTTTTTTTTTTTTTTTTTTTTTTTTTTT MONMO3      TELAPSE      287.62 TCPU      187.54
 NUMERICALLY INTEGRATED DENSITY    804.0000292309
 TTTTTTTTTTTTTTTTTTTTTTTTTTTTTT NUMDFT      TELAPSE      288.39 TCPU      188.31
 CYC  15 ETOT(AU) -6.167095712128E+03 DETOT -5.58E-10 tst  1.04E-15 PX  1.39E-06

 == SCF ENDED - CONVERGENCE ON ENERGY      E(AU) -6.1670957121277E+03 CYCLES  15


 ENERGY EXPRESSION=HARTREE+FOCK EXCH*0.20000+(BECKE      EXCH)*0.80000+LYP        CORR


 TOTAL ENERGY(DFT)(AU)( 15) -6.1670957121277E+03 DE-5.6E-10 tester 1.0E-15
 TTTTTTTTTTTTTTTTTTTTTTTTTTTTTT EDFT        TELAPSE      288.40 TCPU      188.32

 *******************************************************************************
 *                             FORCE CALCULATION                               *
 *******************************************************************************

 TTTTTTTTTTTTTTTTTTTTTTTTTTTTTT NUMDFG      TELAPSE      294.74 TCPU      194.66
 INFORMATION **** EXCPOG **** EXCH. BIPO BUFFER LENGTH (WORDS) =    16000000
 WARNING **** EXCPOG **** EXCH. BIPO BUFFER TOO SMALL - TO AVOID I/O SET EXCHSIZE =     6823746
 WARNING **** GENPOG **** COULOMB BIPO BUFFER TOO SMALL - TO AVOID I/O SET BIPOSIZE =     4446000
 INFORMATION **** GENPOG **** BIPO BUFFER LENGTH (WORDS) =     4000000
 TTTTTTTTTTTTTTTTTTTTTTTTTTTTTT SHELXG      TELAPSE      332.94 TCPU      218.22


 D3 DISPERSION ENERGY (AU)       -4.7188836816647E-01
 TOTAL ENERGY + DISP (AU)        -6.1675676004959E+03

 CARTESIAN FORCES IN HARTREE/BOHR (ANALYTICAL)
   ATOM                     X                   Y                   Z
   1 248            -1.804112415016E-14 -5.229150445984E-14 -8.854028621386E-15
   2 248             1.136128228533E-14  9.510910577622E-14  1.935488806263E-14
   3 248            -5.366077952355E-16  1.561533020944E-14 -4.019932534997E-15
   4 248            -5.551115123126E-15  2.121219866424E-14  1.304512053935E-15
   5 248             2.812564995717E-14  1.236048300749E-14  5.625129991434E-15
   6 248            -9.954999787472E-15 -8.294291179804E-15  3.370452065591E-14
   7   7             1.769373745741E-06  6.106742933554E-07  8.338449286605E-07
   8   7            -1.769373781713E-06 -6.106743111189E-07  8.338448598266E-07
   9   7             1.769373755733E-06 -6.106742702627E-07 -8.338449148937E-07
  10   7            -1.769373779048E-06  6.106743004608E-07 -8.338449064560E-07
  11   7             8.338448989065E-07  1.769373755511E-06  6.106743279943E-07
  12   7             6.106743066780E-07  8.338449144496E-07  1.769373767280E-06
  13   7            -8.338448997947E-07 -1.769373781713E-06  6.106742969081E-07
  14   7            -6.106742960199E-07  8.338448989065E-07 -1.769373751737E-06
  15   7             8.338449015710E-07 -1.769373777938E-06 -6.106743102308E-07
  16   7            -6.106742747036E-07 -8.338449122292E-07  1.769373764837E-06
  17   7            -8.338449095646E-07  1.769373769944E-06 -6.106742915790E-07
  18   7             6.106743013490E-07 -8.338449171141E-07 -1.769373760618E-06
  19   7             6.106742977963E-07  1.769373779936E-06  8.338449424272E-07
  20   7            -6.106742960199E-07 -1.769373782379E-06  8.338449291045E-07
  21   7            -6.106742818091E-07  1.769373788818E-06 -8.338449446477E-07
  22   7             6.106743111189E-07 -1.769373777938E-06 -8.338449388745E-07
  23   7             1.769373763061E-06  8.338449579703E-07  6.106742986844E-07
  24   7             8.338449446477E-07  6.106743182244E-07  1.769373771054E-06
  25   7            -1.769373780824E-06 -8.338449348777E-07  6.106743102308E-07
  26   7             8.338449339895E-07 -6.106743173362E-07 -1.769373762395E-06
  27   7            -1.769373784599E-06  8.338449273282E-07 -6.106742986844E-07
  28   7            -8.338449219991E-07 -6.106743208889E-07  1.769373761951E-06
  29   7             1.769373768612E-06 -8.338449237755E-07 -6.106742995726E-07
  30   7            -8.338449282164E-07  6.106743164480E-07 -1.769373746185E-06
  31   7             3.981258194230E-06  2.826430689384E-06  2.826430659963E-06
  32   7            -3.981258243968E-06 -2.826430699598E-06  2.826430698932E-06
  33   7             3.981258181796E-06 -2.826430680614E-06 -2.826430677949E-06
  34   7            -3.981258234198E-06  2.826430721359E-06 -2.826430683944E-06
  35   7             2.826430698044E-06  3.981258203112E-06  2.826430667624E-06
  36   7             2.826430690606E-06  2.826430655190E-06  3.981258220875E-06
  37   7            -2.826430682945E-06 -3.981258219099E-06  2.826430719027E-06
  38   7            -2.826430701042E-06  2.826430719360E-06 -3.981258218211E-06
  39   7             2.826430698488E-06 -3.981258192454E-06 -2.826430709146E-06
  40   7            -2.826430689051E-06 -2.826430679059E-06  3.981258196895E-06
  41   7            -2.826430665515E-06  3.981258179131E-06 -2.826430712366E-06
  42   7             2.826430711256E-06 -2.826430688163E-06 -3.981258195118E-06
  43   6            -5.524868839979E-06 -3.523040028153E-06 -3.523040024156E-06
  44   6             5.524868900153E-06  3.523040028153E-06 -3.523040045028E-06
  45   6            -5.524868857965E-06  3.523040032594E-06  3.523040029041E-06
  46   6             5.524868902151E-06 -3.523040029041E-06  3.523040045472E-06
  47   6            -3.523040010389E-06 -5.524868875728E-06 -3.523040036590E-06
  48   6            -3.523040023268E-06 -3.523040041920E-06 -5.524868853968E-06
  49   6             3.523040030817E-06  5.524868915918E-06 -3.523040029485E-06
  50   6             3.523040025488E-06 -3.523040033482E-06  5.524868914586E-06
  51   6            -3.523040032150E-06  5.524868887719E-06  3.523040016606E-06
  52   6             3.523040022824E-06  3.523040023268E-06 -5.524868872619E-06
  53   6             3.523040023712E-06 -5.524868860407E-06  3.523040011277E-06
  54   6            -3.523040020159E-06  3.523040032594E-06  5.524868885720E-06
  55   6            -2.087903033576E-06 -2.541489596553E-07 -1.799378418710E-06
  56   6             2.087903035353E-06  2.541489436680E-07 -1.799378450684E-06
  57   6            -2.087903023806E-06  2.541489596553E-07  1.799378434697E-06
  58   6             2.087903046011E-06 -2.541489472208E-07  1.799378431144E-06
  59   6            -1.799378434697E-06 -2.087903017589E-06 -2.541489330099E-07
  60   6            -2.541489241281E-07 -1.799378450684E-06 -2.087903022918E-06
  61   6             1.799378432921E-06  2.087903041570E-06 -2.541489418917E-07
  62   6             2.541489543262E-07 -1.799378427592E-06  2.087903013148E-06
  63   6            -1.799378450684E-06  2.087903026471E-06  2.541489489971E-07
  64   6             2.541489561025E-07  1.799378420486E-06 -2.087903029135E-06
  65   6             1.799378418710E-06 -2.087903047787E-06  2.541489596553E-07
  66   6            -2.541489436680E-07  1.799378424039E-06  2.087903018477E-06
  67   6            -2.541489347863E-07 -2.087903035353E-06 -1.799378452461E-06
  68   6             2.541489525498E-07  2.087903034464E-06 -1.799378440026E-06
  69   6             2.541489756425E-07 -2.087903057557E-06  1.799378440026E-06
  70   6            -2.541489436680E-07  2.087903035353E-06  1.799378440026E-06
  71   6            -2.087903037129E-06 -1.799378434697E-06 -2.541489578789E-07
  72   6            -1.799378438250E-06 -2.541489259045E-07 -2.087903011372E-06
  73   6             2.087903036241E-06  1.799378441802E-06 -2.541489418917E-07
  74   6            -1.799378432921E-06  2.541489489971E-07  2.087903007819E-06
  75   6             2.087903039794E-06 -1.799378431144E-06  2.541489578789E-07
  76   6             1.799378416933E-06  2.541489401153E-07 -2.087903030024E-06
  77   6            -2.087903046011E-06  1.799378440026E-06  2.541489525498E-07
  78   6             1.799378418710E-06 -2.541489436680E-07  2.087903033576E-06
  79   1            -2.680249271858E-06  8.548503096506E-07 -1.691606306142E-07
  80   1             2.680249277853E-06 -8.548503054318E-07 -1.691606308363E-07
  81   1            -2.680249272080E-06 -8.548503100947E-07  1.691606288379E-07
  82   1             2.680249273634E-06  8.548503047656E-07  1.691606319465E-07
  83   1            -1.691606321685E-07 -2.680249275855E-06  8.548503069861E-07
  84   1             8.548503060979E-07 -1.691606323906E-07 -2.680249276299E-06
  85   1             1.691606326126E-07  2.680249273190E-06  8.548503087624E-07
  86   1            -8.548503080963E-07 -1.691606275056E-07  2.680249277853E-06
  87   1            -1.691606299481E-07  2.680249276965E-06 -8.548503072081E-07
  88   1            -8.548503089845E-07  1.691606266174E-07 -2.680249270526E-06
  89   1             1.691606308363E-07 -2.680249270970E-06 -8.548503112049E-07
  90   1             8.548503112049E-07  1.691606303922E-07  2.680249272302E-06
  91   1             8.548503072081E-07 -2.680249275411E-06 -1.691606317245E-07
  92   1            -8.548503107608E-07  2.680249274745E-06 -1.691606295040E-07
  93   1            -8.548503143135E-07 -2.680249271636E-06  1.691606288379E-07
  94   1             8.548503074302E-07  2.680249275411E-06  1.691606306142E-07
  95   1            -2.680249274745E-06 -1.691606330567E-07  8.548503058758E-07
  96   1            -1.691606323906E-07  8.548503058758E-07 -2.680249275411E-06
  97   1             2.680249274301E-06  1.691606328347E-07  8.548503058758E-07
  98   1            -1.691606281717E-07 -8.548503087624E-07  2.680249276521E-06
  99   1             2.680249275189E-06 -1.691606303922E-07 -8.548503085404E-07
 100   1             1.691606308363E-07 -8.548503054318E-07 -2.680249273634E-06
 101   1            -2.680249268971E-06  1.691606321685E-07 -8.548503147576E-07
 102   1             1.691606303922E-07  8.548503105388E-07  2.680249272968E-06
 103   8             6.600900093190E-08 -7.203798706001E-06 -2.184642166170E-06
 104   8            -6.600897606290E-08  7.203798702449E-06 -2.184642163894E-06
 105   8             6.600899737919E-08  7.203798702449E-06  2.184642165393E-06
 106   8            -6.600900093190E-08 -7.203798727318E-06  2.184642149572E-06
 107   8            -2.184642170278E-06  6.600899737919E-08 -7.203798698896E-06
 108   8            -7.203798711330E-06 -2.184642183933E-06  6.600893698305E-08
 109   8             2.184642143521E-06 -6.600899027376E-08 -7.203798727318E-06
 110   8             7.203798697120E-06 -2.184642158620E-06 -6.600897251019E-08
 111   8            -2.184642166558E-06 -6.600898672104E-08  7.203798707778E-06
 112   8             7.203798713107E-06  2.184642154179E-06  6.600897961562E-08
 113   8             2.184642157399E-06  6.600899737919E-08  7.203798707778E-06
 114   8            -7.203798707778E-06  2.184642170167E-06 -6.600898316833E-08
 115   8            -7.203798725541E-06  6.600896895748E-08 -2.184642144298E-06
 116   8             7.203798709554E-06 -6.600899737919E-08 -2.184642152014E-06
 117   8             7.203798707778E-06  6.600900093190E-08  2.184642147463E-06
 118   8            -7.203798729094E-06 -6.600900803733E-08  2.184642148961E-06
 119   8             6.600896540476E-08 -2.184642149294E-06 -7.203798706001E-06
 120   8            -2.184642142800E-06 -7.203798709554E-06  6.600897961562E-08
 121   8            -6.600901514275E-08  2.184642125203E-06 -7.203798714883E-06
 122   8            -2.184642166725E-06  7.203798711330E-06 -6.600898672104E-08
 123   8            -6.600899737919E-08 -2.184642146297E-06  7.203798707778E-06
 124   8             2.184642142411E-06  7.203798714883E-06  6.600899737919E-08
 125   8             6.600900093190E-08  2.184642132697E-06  7.203798730870E-06
 126   8             2.184642129588E-06 -7.203798723765E-06 -6.600900448461E-08

 RESULTANT FORCE    -2.018755646048E-14  1.237949325027E-14  2.157996004115E-14

 ATOMIC PART

 SYMMETRY ALLOWED FORCES (ANALYTICAL) (DIRECTION, FORCE)

    1 -9.1882741E-07    2  5.6527786E-06    3  8.2447284E-06    4  3.3432064E-06
    5  1.9255052E-05    6 -3.0424224E-06    7 -2.5591351E-05    8  9.7229020E-08
    9 -1.0865022E-05   10 -8.1131060E-06   11  9.5203130E-06   12 -7.7468417E-06
   13 -6.3233675E-06   14 -2.6741222E-05   15  5.8010468E-06   16 -2.4726029E-05

 CELL PART

 GRADIENT WITH RESPECT TO THE CELL PARAMETER IN HARTREE/BOHR
ORDER: -D/DA1X, -D/DA1Y, -D/DA1Z
       -D/DA2X, -D/DA2Y, -D/DA2Z
       -D/DA3X, -D/DA3Y, -D/DA3Z
 -0.606241213135E-14 -0.630083022202E-06 -0.630082979569E-06
 -0.630083032860E-06  0.686702567687E-14 -0.630083224706E-06
 -0.630083015096E-06 -0.630082993780E-06 -0.471982485201E-14

STRESS TENSOR, IN HARTREE/BOHR^3:
ORDER: 11 12 13
       21 22 23
       31 32 33
  0.107396722204E-08 -0.997222415268E-17  0.203055163411E-16
 -0.300745643686E-16  0.107396720581E-08  0.183698203540E-16
  0.212938845420E-15 -0.204893973528E-15  0.107396735640E-08

PRESSURE FROM THE STRESS TENSOR,
IN HARTREE/BOHR^3: -0.10740E-08
PRESSURE IN GIGAPASCAL: -0.3160E-04
CONVERSION FACTOR: 1 HARTREE/BOHR^3= 29421 GIGAPASCAL
WHEN USING VALUES FOR BOHR RADIUS AND HARTREE
FROM IUPAC WEBSITE, APRIL 2009
ENTHALPY: -6.1675676220791E+03

 SYMMETRY ALLOWED FORCES (ANALYTICAL) (DIRECTION, FORCE)

    1 -3.7383227E-05
 TTTTTTTTTTTTTTTTTTTTTTTTTTTTTT TOTGRA_C    TELAPSE      349.93 TCPU      235.22
 TTTTTTTTTTTTTTTTTTTTTTTTTTTTTT SMAT        TELAPSE      466.08 TCPU      333.28
 TTTTTTTTTTTTTTTTTTTTTTTTTTTTTT POLAR2      TELAPSE      466.73 TCPU      333.93

 CELL FORCES OF CENTRAL POINT

 | -6.06241E-15 -6.30083E-07 -6.30083E-07 |
 | -6.30083E-07  6.86703E-15 -6.30083E-07 |
 | -6.30083E-07 -6.30083E-07 -4.71982E-15 |

 ENERGY OF CENTRAL POINT:   -0.6167567600E+04


 VOLUME OF THE CELL: **********

 DENSITY OF THE CRYSTAL =          1.1306 g/cm^3

 STRAIN MATRIX   1 :

  | 1 0 0 |
  | 0 0 0 |
  | 0 0 0 |
  
 *******************************************************************************
 LATTICE PARAMETERS (ANGSTROMS AND DEGREES) - BOHR = 0.5291772083 ANGSTROM
 PRIMITIVE CELL - CENTRING CODE 6/0 VOLUME=  2978.026207 - DENSITY  1.131 g/cm^3
         A              B              C           ALPHA      BETA       GAMMA 
    15.69821003    15.69821003    15.69821003   109.471221 109.471221 109.471221
 *******************************************************************************
 ATOMS IN THE ASYMMETRIC UNIT    7 - ATOMS IN THE UNIT CELL:  126
     ATOM                 X/A                 Y/B                 Z/C    
 *******************************************************************************
      1 T 248 CD   -2.500000000000E-01 -5.000000000000E-01  2.500000000000E-01
      2 F 248 CD    2.500000000000E-01 -5.000000000000E-01 -2.500000000000E-01
      3 F 248 CD    2.500000000000E-01 -2.500000000000E-01 -5.000000000000E-01
      4 F 248 CD   -5.000000000000E-01  2.500000000000E-01 -2.500000000000E-01
      5 F 248 CD    5.000000000000E-01 -2.500000000000E-01  2.500000000000E-01
      6 F 248 CD   -2.500000000000E-01  2.500000000000E-01 -5.000000000000E-01
      7 T   7 N    -3.164566072396E-01  3.691570301246E-01  2.813082499586E-01
      8 F   7 N     8.784878016592E-02  4.022351428017E-01 -2.813082499586E-01
      9 F   7 N     3.164566072396E-01 -4.022351428017E-01 -3.143863626358E-01
     10 F   7 N    -8.784878016592E-02 -3.691570301246E-01  3.143863626358E-01
     11 F   7 N     2.813082499586E-01 -3.164566072396E-01  3.691570301246E-01
     12 F   7 N     3.691570301246E-01  2.813082499586E-01 -3.164566072396E-01
     13 F   7 N     3.143863626358E-01 -8.784878016592E-02 -3.691570301246E-01
     14 F   7 N     4.022351428017E-01 -2.813082499586E-01  8.784878016592E-02
     15 F   7 N    -2.813082499586E-01  8.784878016592E-02  4.022351428017E-01
     16 F   7 N    -4.022351428017E-01 -3.143863626358E-01  3.164566072396E-01
     17 F   7 N    -3.143863626358E-01  3.164566072396E-01 -4.022351428017E-01
     18 F   7 N    -3.691570301246E-01  3.143863626358E-01 -8.784878016592E-02
     19 F   7 N     3.691570301246E-01 -3.164566072396E-01  2.813082499586E-01
     20 F   7 N     4.022351428017E-01  8.784878016592E-02 -2.813082499586E-01
     21 F   7 N    -4.022351428017E-01  3.164566072396E-01 -3.143863626358E-01
     22 F   7 N    -3.691570301246E-01 -8.784878016592E-02  3.143863626358E-01
     23 F   7 N    -3.164566072396E-01  2.813082499586E-01  3.691570301246E-01
     24 F   7 N     2.813082499586E-01  3.691570301246E-01 -3.164566072396E-01
     25 F   7 N    -8.784878016592E-02  3.143863626358E-01 -3.691570301246E-01
     26 F   7 N    -2.813082499586E-01  4.022351428017E-01  8.784878016592E-02
     27 F   7 N     8.784878016592E-02 -2.813082499586E-01  4.022351428017E-01
     28 F   7 N    -3.143863626358E-01 -4.022351428017E-01  3.164566072396E-01
     29 F   7 N     3.164566072396E-01 -3.143863626358E-01 -4.022351428017E-01
     30 F   7 N     3.143863626358E-01 -3.691570301246E-01 -8.784878016592E-02
     31 T   7 N    -1.832170581708E-01  4.633783175238E-01  4.633783175238E-01
     32 F   7 N     0.000000000000E+00  3.534046243054E-01 -4.633783175238E-01
     33 F   7 N     1.832170581708E-01 -3.534046243054E-01 -3.534046243054E-01
     34 F   7 N     0.000000000000E+00 -4.633783175238E-01  3.534046243054E-01
     35 F   7 N     4.633783175238E-01 -1.832170581708E-01  4.633783175238E-01
     36 F   7 N     4.633783175238E-01  4.633783175238E-01 -1.832170581708E-01
     37 F   7 N     3.534046243054E-01  0.000000000000E+00 -4.633783175238E-01
     38 F   7 N     3.534046243054E-01 -4.633783175238E-01  0.000000000000E+00
     39 F   7 N    -4.633783175238E-01  0.000000000000E+00  3.534046243054E-01
     40 F   7 N    -3.534046243054E-01 -3.534046243054E-01  1.832170581708E-01
     41 F   7 N    -3.534046243054E-01  1.832170581708E-01 -3.534046243054E-01
     42 F   7 N    -4.633783175238E-01  3.534046243054E-01  0.000000000000E+00
     43 T   6 C    -2.705674573661E-01  3.714256733498E-01  3.714256733498E-01
     44 F   6 C     0.000000000000E+00  3.580068692840E-01 -3.714256733498E-01
     45 F   6 C     2.705674573661E-01 -3.580068692840E-01 -3.580068692840E-01
     46 F   6 C     0.000000000000E+00 -3.714256733498E-01  3.580068692840E-01
     47 F   6 C     3.714256733498E-01 -2.705674573661E-01  3.714256733498E-01
     48 F   6 C     3.714256733498E-01  3.714256733498E-01 -2.705674573661E-01
     49 F   6 C     3.580068692840E-01  0.000000000000E+00 -3.714256733498E-01
     50 F   6 C     3.580068692840E-01 -3.714256733498E-01  0.000000000000E+00
     51 F   6 C    -3.714256733498E-01  0.000000000000E+00  3.580068692840E-01
     52 F   6 C    -3.580068692840E-01 -3.580068692840E-01  2.705674573661E-01
     53 F   6 C    -3.580068692840E-01  2.705674573661E-01 -3.580068692840E-01
     54 F   6 C    -3.714256733498E-01  3.580068692840E-01  0.000000000000E+00
     55 T   6 C    -3.980292600777E-01  2.703364866044E-01  2.159140727449E-01
     56 F   6 C     5.442241385952E-02  3.860566671774E-01 -2.159140727449E-01
     57 F   6 C     3.980292600777E-01 -3.860566671774E-01 -3.316342533179E-01
     58 F   6 C    -5.442241385952E-02 -2.703364866044E-01  3.316342533179E-01
     59 F   6 C     2.159140727449E-01 -3.980292600777E-01  2.703364866044E-01
     60 F   6 C     2.703364866044E-01  2.159140727449E-01 -3.980292600777E-01
     61 F   6 C     3.316342533179E-01 -5.442241385952E-02 -2.703364866044E-01
     62 F   6 C     3.860566671774E-01 -2.159140727449E-01  5.442241385952E-02
     63 F   6 C    -2.159140727449E-01  5.442241385952E-02  3.860566671774E-01
     64 F   6 C    -3.860566671774E-01 -3.316342533179E-01  3.980292600777E-01
     65 F   6 C    -3.316342533179E-01  3.980292600777E-01 -3.860566671774E-01
     66 F   6 C    -2.703364866044E-01  3.316342533179E-01 -5.442241385952E-02
     67 F   6 C     2.703364866044E-01 -3.980292600777E-01  2.159140727449E-01
     68 F   6 C     3.860566671774E-01  5.442241385952E-02 -2.159140727449E-01
     69 F   6 C    -3.860566671774E-01  3.980292600777E-01 -3.316342533179E-01
     70 F   6 C    -2.703364866044E-01 -5.442241385952E-02  3.316342533179E-01
     71 F   6 C    -3.980292600777E-01  2.159140727449E-01  2.703364866044E-01
     72 F   6 C     2.159140727449E-01  2.703364866044E-01 -3.980292600777E-01
     73 F   6 C    -5.442241385952E-02  3.316342533179E-01 -2.703364866044E-01
     74 F   6 C    -2.159140727449E-01  3.860566671774E-01  5.442241385952E-02
     75 F   6 C     5.442241385952E-02 -2.159140727449E-01  3.860566671774E-01
     76 F   6 C    -3.316342533179E-01 -3.860566671774E-01  3.980292600777E-01
     77 F   6 C     3.980292600777E-01 -3.316342533179E-01 -3.860566671774E-01
     78 F   6 C     3.316342533179E-01 -2.703364866044E-01 -5.442241385952E-02
     79 T   1 H    -4.512050989773E-01  2.453161882063E-01  1.367059636372E-01
     80 F   1 H     1.086102245691E-01  4.120889373856E-01 -1.367059636372E-01
     81 F   1 H     4.512050989773E-01 -4.120889373856E-01 -3.034787128164E-01
     82 F   1 H    -1.086102245691E-01 -2.453161882063E-01  3.034787128164E-01
     83 F   1 H     1.367059636372E-01 -4.512050989773E-01  2.453161882063E-01
     84 F   1 H     2.453161882063E-01  1.367059636372E-01 -4.512050989773E-01
     85 F   1 H     3.034787128164E-01 -1.086102245691E-01 -2.453161882063E-01
     86 F   1 H     4.120889373856E-01 -1.367059636372E-01  1.086102245691E-01
     87 F   1 H    -1.367059636372E-01  1.086102245691E-01  4.120889373856E-01
     88 F   1 H    -4.120889373856E-01 -3.034787128164E-01  4.512050989773E-01
     89 F   1 H    -3.034787128164E-01  4.512050989773E-01 -4.120889373856E-01
     90 F   1 H    -2.453161882063E-01  3.034787128164E-01 -1.086102245691E-01
     91 F   1 H     2.453161882063E-01 -4.512050989773E-01  1.367059636372E-01
     92 F   1 H     4.120889373856E-01  1.086102245691E-01 -1.367059636372E-01
     93 F   1 H    -4.120889373856E-01  4.512050989773E-01 -3.034787128164E-01
     94 F   1 H    -2.453161882063E-01 -1.086102245691E-01  3.034787128164E-01
     95 F   1 H    -4.512050989773E-01  1.367059636372E-01  2.453161882063E-01
     96 F   1 H     1.367059636372E-01  2.453161882063E-01 -4.512050989773E-01
     97 F   1 H    -1.086102245691E-01  3.034787128164E-01 -2.453161882063E-01
     98 F   1 H    -1.367059636372E-01  4.120889373856E-01  1.086102245691E-01
     99 F   1 H     1.086102245691E-01 -1.367059636372E-01  4.120889373856E-01
    100 F   1 H    -3.034787128164E-01 -4.120889373856E-01  4.512050989773E-01
    101 F   1 H     4.512050989773E-01 -3.034787128164E-01 -4.120889373856E-01
    102 F   1 H     3.034787128164E-01 -2.453161882063E-01 -1.086102245691E-01
    103 T   8 O    -1.482565325946E-01  4.589175535310E-01 -4.561489526025E-01
    104 F   8 O    -8.493349386645E-02  3.078924200079E-01  4.561489526025E-01
    105 F   8 O     1.482565325946E-01 -3.078924200079E-01 -3.928259138744E-01
    106 F   8 O     8.493349386645E-02 -4.589175535310E-01  3.928259138744E-01
    107 F   8 O    -4.561489526025E-01 -1.482565325946E-01  4.589175535310E-01
    108 F   8 O     4.589175535310E-01 -4.561489526025E-01 -1.482565325946E-01
    109 F   8 O     3.928259138744E-01  8.493349386645E-02 -4.589175535310E-01
    110 F   8 O     3.078924200079E-01  4.561489526025E-01 -8.493349386645E-02
    111 F   8 O     4.561489526025E-01 -8.493349386645E-02  3.078924200079E-01
    112 F   8 O    -3.078924200079E-01 -3.928259138744E-01  1.482565325946E-01
    113 F   8 O    -3.928259138744E-01  1.482565325946E-01 -3.078924200079E-01
    114 F   8 O    -4.589175535310E-01  3.928259138744E-01  8.493349386645E-02
    115 F   8 O     4.589175535310E-01 -1.482565325946E-01 -4.561489526025E-01
    116 F   8 O     3.078924200079E-01 -8.493349386645E-02  4.561489526025E-01
    117 F   8 O    -3.078924200079E-01  1.482565325946E-01 -3.928259138744E-01
    118 F   8 O    -4.589175535310E-01  8.493349386645E-02  3.928259138744E-01
    119 F   8 O    -1.482565325946E-01 -4.561489526025E-01  4.589175535310E-01
    120 F   8 O    -4.561489526025E-01  4.589175535310E-01 -1.482565325946E-01
    121 F   8 O     8.493349386645E-02  3.928259138744E-01 -4.589175535310E-01
    122 F   8 O     4.561489526025E-01  3.078924200079E-01 -8.493349386645E-02
    123 F   8 O    -8.493349386645E-02  4.561489526025E-01  3.078924200079E-01
    124 F   8 O    -3.928259138744E-01 -3.078924200079E-01  1.482565325946E-01
    125 F   8 O     1.482565325946E-01 -3.928259138744E-01 -3.078924200079E-01
    126 F   8 O     3.928259138744E-01 -4.589175535310E-01  8.493349386645E-02

 TRANSFORMATION MATRIX PRIMITIVE-CRYSTALLOGRAPHIC CELL
  0.0000  1.0000  1.0000  1.0000  0.0000  1.0000  1.0000  1.0000  0.0000

 *******************************************************************************
 CRYSTALLOGRAPHIC CELL (VOLUME=       5956.05241424)
         A              B              C           ALPHA      BETA       GAMMA 
    18.12673157    18.12673157    18.12673157    90.000000  90.000000  90.000000

 COORDINATES IN THE CRYSTALLOGRAPHIC CELL
     ATOM                 X/A                 Y/B                 Z/C    
 *******************************************************************************
      1 T 248 CD    5.185753147734E-17  2.500000000000E-01 -5.000000000000E-01
      2 F 248 CD   -5.000000000000E-01  2.500000000000E-01 -2.074301259094E-16
      3 F 248 CD   -5.000000000000E-01  5.185753147734E-17  2.500000000000E-01
      4 F 248 CD    2.500000000000E-01 -5.000000000000E-01  5.185753147734E-17
      5 F 248 CD    2.500000000000E-01 -5.185753147734E-17 -5.000000000000E-01
      6 F 248 CD    0.000000000000E+00 -5.000000000000E-01  2.500000000000E-01
      7 T   7 N    -1.653905633858E-02  2.978473062972E-01  3.856960864631E-01
      8 F   7 N     1.653905633858E-02 -2.978473062972E-01  3.856960864631E-01
      9 F   7 N    -1.653905633858E-02 -2.978473062972E-01 -3.856960864631E-01
     10 F   7 N     1.653905633858E-02  2.978473062972E-01 -3.856960864631E-01
     11 F   7 N     3.856960864631E-01 -1.653905633858E-02  2.978473062972E-01
     12 F   7 N     2.978473062972E-01  3.856960864631E-01 -1.653905633858E-02
     13 F   7 N    -3.856960864631E-01  1.653905633858E-02  2.978473062972E-01
     14 F   7 N    -2.978473062972E-01  3.856960864631E-01  1.653905633858E-02
     15 F   7 N     3.856960864631E-01  1.653905633858E-02 -2.978473062972E-01
     16 F   7 N    -2.978473062972E-01 -3.856960864631E-01 -1.653905633858E-02
     17 F   7 N    -3.856960864631E-01 -1.653905633858E-02 -2.978473062972E-01
     18 F   7 N     2.978473062972E-01 -3.856960864631E-01  1.653905633858E-02
     19 F   7 N     2.978473062972E-01 -1.653905633858E-02  3.856960864631E-01
     20 F   7 N    -2.978473062972E-01  1.653905633858E-02  3.856960864631E-01
     21 F   7 N    -2.978473062972E-01 -1.653905633858E-02 -3.856960864631E-01
     22 F   7 N     2.978473062972E-01  1.653905633858E-02 -3.856960864631E-01
     23 F   7 N    -1.653905633858E-02  3.856960864631E-01  2.978473062972E-01
     24 F   7 N     3.856960864631E-01  2.978473062972E-01 -1.653905633858E-02
     25 F   7 N     1.653905633858E-02 -3.856960864631E-01  2.978473062972E-01
     26 F   7 N     3.856960864631E-01 -2.978473062972E-01  1.653905633858E-02
     27 F   7 N     1.653905633858E-02  3.856960864631E-01 -2.978473062972E-01
     28 F   7 N    -3.856960864631E-01 -2.978473062972E-01 -1.653905633858E-02
     29 F   7 N    -1.653905633858E-02 -3.856960864631E-01 -2.978473062972E-01
     30 F   7 N    -3.856960864631E-01  2.978473062972E-01  1.653905633858E-02
     31 T   7 N    -4.450131533908E-01 -9.160852908541E-02 -9.160852908541E-02
     32 F   7 N     4.450131533908E-01  9.160852908541E-02 -9.160852908541E-02
     33 F   7 N    -4.450131533908E-01  9.160852908541E-02  9.160852908541E-02
     34 F   7 N     4.450131533908E-01 -9.160852908541E-02  9.160852908541E-02
     35 F   7 N    -9.160852908541E-02 -4.450131533908E-01 -9.160852908541E-02
     36 F   7 N    -9.160852908541E-02 -9.160852908541E-02 -4.450131533908E-01
     37 F   7 N     9.160852908541E-02  4.450131533908E-01 -9.160852908541E-02
     38 F   7 N     9.160852908541E-02 -9.160852908541E-02  4.450131533908E-01
     39 F   7 N    -9.160852908541E-02  4.450131533908E-01  9.160852908541E-02
     40 F   7 N     9.160852908541E-02  9.160852908541E-02 -4.450131533908E-01
     41 F   7 N     9.160852908541E-02 -4.450131533908E-01  9.160852908541E-02
     42 F   7 N    -9.160852908541E-02  9.160852908541E-02  4.450131533908E-01
     43 T   6 C     6.709402032878E-03  3.647162713169E-01  3.647162713169E-01
     44 F   6 C    -6.709402032878E-03 -3.647162713169E-01  3.647162713169E-01
     45 F   6 C     6.709402032878E-03 -3.647162713169E-01 -3.647162713169E-01
     46 F   6 C    -6.709402032878E-03  3.647162713169E-01 -3.647162713169E-01
     47 F   6 C     3.647162713169E-01  6.709402032878E-03  3.647162713169E-01
     48 F   6 C     3.647162713169E-01  3.647162713169E-01  6.709402032878E-03
     49 F   6 C    -3.647162713169E-01 -6.709402032878E-03  3.647162713169E-01
     50 F   6 C    -3.647162713169E-01  3.647162713169E-01 -6.709402032878E-03
     51 F   6 C     3.647162713169E-01 -6.709402032878E-03 -3.647162713169E-01
     52 F   6 C    -3.647162713169E-01 -3.647162713169E-01  6.709402032878E-03
     53 F   6 C    -3.647162713169E-01  6.709402032878E-03 -3.647162713169E-01
     54 F   6 C     3.647162713169E-01 -3.647162713169E-01 -6.709402032878E-03
     55 T   6 C    -5.786009028652E-02  2.737741630314E-01  3.281965768909E-01
     56 F   6 C     5.786009028652E-02 -2.737741630314E-01  3.281965768909E-01
     57 F   6 C    -5.786009028652E-02 -2.737741630314E-01 -3.281965768909E-01
     58 F   6 C     5.786009028652E-02  2.737741630314E-01 -3.281965768909E-01
     59 F   6 C     3.281965768909E-01 -5.786009028652E-02  2.737741630314E-01
     60 F   6 C     2.737741630314E-01  3.281965768909E-01 -5.786009028652E-02
     61 F   6 C    -3.281965768909E-01  5.786009028652E-02  2.737741630314E-01
     62 F   6 C    -2.737741630314E-01  3.281965768909E-01  5.786009028652E-02
     63 F   6 C     3.281965768909E-01  5.786009028652E-02 -2.737741630314E-01
     64 F   6 C    -2.737741630314E-01 -3.281965768909E-01 -5.786009028652E-02
     65 F   6 C    -3.281965768909E-01 -5.786009028652E-02 -2.737741630314E-01
     66 F   6 C     2.737741630314E-01 -3.281965768909E-01  5.786009028652E-02
     67 F   6 C     2.737741630314E-01 -5.786009028652E-02  3.281965768909E-01
     68 F   6 C    -2.737741630314E-01  5.786009028652E-02  3.281965768909E-01
     69 F   6 C    -2.737741630314E-01 -5.786009028652E-02 -3.281965768909E-01
     70 F   6 C     2.737741630314E-01  5.786009028652E-02 -3.281965768909E-01
     71 F   6 C    -5.786009028652E-02  3.281965768909E-01  2.737741630314E-01
     72 F   6 C     3.281965768909E-01  2.737741630314E-01 -5.786009028652E-02
     73 F   6 C     5.786009028652E-02 -3.281965768909E-01  2.737741630314E-01
     74 F   6 C     3.281965768909E-01 -2.737741630314E-01  5.786009028652E-02
     75 F   6 C     5.786009028652E-02  3.281965768909E-01 -2.737741630314E-01
     76 F   6 C    -3.281965768909E-01 -2.737741630314E-01 -5.786009028652E-02
     77 F   6 C    -5.786009028652E-02 -3.281965768909E-01 -2.737741630314E-01
     78 F   6 C    -3.281965768909E-01  2.737741630314E-01  5.786009028652E-02
     79 T   1 H    -8.338637458963E-02  2.200923382268E-01  3.287025627959E-01
     80 F   1 H     8.338637458963E-02 -2.200923382268E-01  3.287025627959E-01
     81 F   1 H    -8.338637458963E-02 -2.200923382268E-01 -3.287025627959E-01
     82 F   1 H     8.338637458963E-02  2.200923382268E-01 -3.287025627959E-01
     83 F   1 H     3.287025627959E-01 -8.338637458963E-02  2.200923382268E-01
     84 F   1 H     2.200923382268E-01  3.287025627959E-01 -8.338637458963E-02
     85 F   1 H    -3.287025627959E-01  8.338637458963E-02  2.200923382268E-01
     86 F   1 H    -2.200923382268E-01  3.287025627959E-01  8.338637458963E-02
     87 F   1 H     3.287025627959E-01  8.338637458963E-02 -2.200923382268E-01
     88 F   1 H    -2.200923382268E-01 -3.287025627959E-01 -8.338637458963E-02
     89 F   1 H    -3.287025627959E-01 -8.338637458963E-02 -2.200923382268E-01
     90 F   1 H     2.200923382268E-01 -3.287025627959E-01  8.338637458963E-02
     91 F   1 H     2.200923382268E-01 -8.338637458963E-02  3.287025627959E-01
     92 F   1 H    -2.200923382268E-01  8.338637458963E-02  3.287025627959E-01
     93 F   1 H    -2.200923382268E-01 -8.338637458963E-02 -3.287025627959E-01
     94 F   1 H     2.200923382268E-01  8.338637458963E-02 -3.287025627959E-01
     95 F   1 H    -8.338637458963E-02  3.287025627959E-01  2.200923382268E-01
     96 F   1 H     3.287025627959E-01  2.200923382268E-01 -8.338637458963E-02
     97 F   1 H     8.338637458963E-02 -3.287025627959E-01  2.200923382268E-01
     98 F   1 H     3.287025627959E-01 -2.200923382268E-01  8.338637458963E-02
     99 F   1 H     8.338637458963E-02  3.287025627959E-01 -2.200923382268E-01
    100 F   1 H    -3.287025627959E-01 -2.200923382268E-01 -8.338637458963E-02
    101 F   1 H    -8.338637458963E-02 -3.287025627959E-01 -2.200923382268E-01
    102 F   1 H    -3.287025627959E-01  2.200923382268E-01  8.338637458963E-02
    103 T   8 O    -4.244874332385E-01 -3.166151936407E-02 -1.165950132305E-01
    104 F   8 O     4.244874332385E-01  3.166151936407E-02 -1.165950132305E-01
    105 F   8 O    -4.244874332385E-01  3.166151936407E-02  1.165950132305E-01
    106 F   8 O     4.244874332385E-01 -3.166151936407E-02  1.165950132305E-01
    107 F   8 O    -1.165950132305E-01 -4.244874332385E-01 -3.166151936407E-02
    108 F   8 O    -3.166151936407E-02 -1.165950132305E-01 -4.244874332385E-01
    109 F   8 O     1.165950132305E-01  4.244874332385E-01 -3.166151936407E-02
    110 F   8 O     3.166151936407E-02 -1.165950132305E-01  4.244874332385E-01
    111 F   8 O    -1.165950132305E-01  4.244874332385E-01  3.166151936407E-02
    112 F   8 O     3.166151936407E-02  1.165950132305E-01 -4.244874332385E-01
    113 F   8 O     1.165950132305E-01 -4.244874332385E-01  3.166151936407E-02
    114 F   8 O    -3.166151936407E-02  1.165950132305E-01  4.244874332385E-01
    115 F   8 O    -3.166151936407E-02 -4.244874332385E-01 -1.165950132305E-01
    116 F   8 O     3.166151936407E-02  4.244874332385E-01 -1.165950132305E-01
    117 F   8 O     3.166151936407E-02 -4.244874332385E-01  1.165950132305E-01
    118 F   8 O    -3.166151936407E-02  4.244874332385E-01  1.165950132305E-01
    119 F   8 O    -4.244874332385E-01 -1.165950132305E-01 -3.166151936407E-02
    120 F   8 O    -1.165950132305E-01 -3.166151936407E-02 -4.244874332385E-01
    121 F   8 O     4.244874332385E-01  1.165950132305E-01 -3.166151936407E-02
    122 F   8 O    -1.165950132305E-01  3.166151936407E-02  4.244874332385E-01
    123 F   8 O     4.244874332385E-01 -1.165950132305E-01  3.166151936407E-02
    124 F   8 O     1.165950132305E-01  3.166151936407E-02 -4.244874332385E-01
    125 F   8 O    -4.244874332385E-01  1.165950132305E-01  3.166151936407E-02
    126 F   8 O     1.165950132305E-01 -3.166151936407E-02  4.244874332385E-01

 T = ATOM BELONGING TO THE ASYMMETRIC UNIT

 *******************************************************************************
 * CELL DEFORMATION
 *******************************************************************************

    ELASTIC STRAIN MATRIX (ADIMENSIONAL)

    1    0.0001000000    0.0000000000    0.0000000000
    2    0.0000000000    0.0000000000    0.0000000000
    3    0.0000000000    0.0000000000    0.0000000000

 LATTICE PARAMETERS (ANGSTROMS AND DEGREES) OF
 (1) ORIGINAL PRIMITIVE CELL
 (2) ORIGINAL CRYSTALLOGRAPHIC CELL
 (3) DEFORMED PRIMITIVE CELL
 (4) DEFORMED CRYSTALLOGRAPHIC CELL

            A           B           C        ALPHA       BETA        GAMMA         VOL
 (1)   15.698210   15.698210   15.698210  109.471221  109.471221  109.471221 2978.026207
 (2)   18.126732   18.126732   18.126732   90.000000   90.000000   90.000000 5956.052414
 (3)   15.698733   15.698733   15.698733  109.465819  109.473922  109.473922 2978.324010
 (4)   18.128544   18.126732   18.126732   90.000000   90.000000   90.000000 5956.648019

 * CELL DEFORMATION COMPLETE - NO. OF SYMMOPS   8

 *******************************************************************************
 * CELL DEFORMATION
 *******************************************************************************

    ELASTIC STRAIN MATRIX (ADIMENSIONAL)

    1   -0.0001000000    0.0000000000    0.0000000000
    2    0.0000000000    0.0000000000    0.0000000000
    3    0.0000000000    0.0000000000    0.0000000000

 LATTICE PARAMETERS (ANGSTROMS AND DEGREES) OF
 (1) ORIGINAL PRIMITIVE CELL
 (2) ORIGINAL CRYSTALLOGRAPHIC CELL
 (3) DEFORMED PRIMITIVE CELL
 (4) DEFORMED CRYSTALLOGRAPHIC CELL

            A           B           C        ALPHA       BETA        GAMMA         VOL
 (1)   15.698733   15.698733   15.698733  109.465819  109.473922  109.473922 2978.324010
 (2)   18.128544   18.126732   18.126732   90.000000   90.000000   90.000000 5956.648019
 (3)   15.698210   15.698210   15.698210  109.471221  109.471220  109.471220 2978.026177
 (4)   18.126731   18.126732   18.126732   90.000000   90.000000   90.000000 5956.052355

 * CELL DEFORMATION COMPLETE - NO. OF SYMMOPS   8

 *****    8 SYMMOPS - TRANSLATORS IN ANGSTROM
 ***** MATRICES AND TRANSLATORS IN THE CARTESIAN REFERENCE FRAME

 ORDER   : ORDER OF THE OPERATOR

 TRANSLA : REAL TRANSLATION (WITHOUT ORIGIN SHIFT) IN CARTESIAN COORDINATES

 uvw/hkl : ORIENTATION OF THE OPERATOR IN CARTESIAN COORDINATES

 LOCATED : ORIGIN OF THE OPERATOR IN CARTESIAN COORDINATES

   NO.   1 INVERSE   1    ORDER   1        NO.   2 INVERSE   2    ORDER   2
    1.000   0.000   0.000     0.000        -1.000   0.000   0.000     0.000
    0.000   1.000   0.000     0.000         0.000  -1.000   0.000     0.000
    0.000   0.000   1.000     0.000         0.000   0.000   1.000     0.000
             OPERATION E(   1)                       OPERATION C(   2)
 DETERMINANT 1.; ROTATION(DEG)   0.      DETERMINANT 1.; ROTATION(DEG) 180.
 TRANSLA (  0.000    0.000    0.000)     TRANSLA (  0.000    0.000    0.000)
 uvw/hkl (  0.000    0.000    0.000)     uvw/hkl (  0.000    0.000    4.000)
 LOCATED (  0.000    0.000    0.000)     LOCATED (  0.000    0.000    0.000)

   NO.   3 INVERSE   3    ORDER   2        NO.   4 INVERSE   4    ORDER   2
    1.000   0.000   0.000     0.000        -1.000   0.000   0.000     0.000
    0.000  -1.000   0.000     0.000         0.000   1.000   0.000     0.000
    0.000   0.000  -1.000     0.000         0.000   0.000  -1.000     0.000
             OPERATION C(   2)                       OPERATION C(   2)
 DETERMINANT 1.; ROTATION(DEG) 180.      DETERMINANT 1.; ROTATION(DEG) 180.
 TRANSLA (  0.000    0.000    0.000)     TRANSLA (  0.000    0.000    0.000)
 uvw/hkl (  4.000    0.000    0.000)     uvw/hkl (  0.000   -4.000    0.000)
 LOCATED (  0.000    0.000    0.000)     LOCATED (  0.000    0.000    0.000)

   NO.   5 INVERSE   5    ORDER   2        NO.   6 INVERSE   7    ORDER   4
    1.000   0.000   0.000     0.000        -1.000   0.000   0.000     0.000
    0.000   0.000   1.000     0.000         0.000   0.000  -1.000     0.000
    0.000   1.000   0.000     0.000         0.000   1.000   0.000     0.000
             OPERATION M(   2)                       OPERATION S(   4)
 DETERMINANT-1.; ROTATION(DEG)   0.      DETERMINANT-1.; ROTATION(DEG)  90.
 TRANSLA (  0.000    0.000    0.000)     TRANSLA (  0.000    0.000    0.000)
 uvw/hkl (  0.000   -1.000    1.000)     uvw/hkl (  0.000   -2.000    2.000)
 LOCATED (  0.000    0.000    0.000)     LOCATED (  0.000    0.000    0.000)

   NO.   7 INVERSE   6    ORDER   4        NO.   8 INVERSE   8    ORDER   2
   -1.000   0.000   0.000     0.000         1.000   0.000   0.000     0.000
    0.000   0.000   1.000     0.000         0.000   0.000  -1.000     0.000
    0.000  -1.000   0.000     0.000         0.000  -1.000   0.000     0.000
             OPERATION S(   4)                       OPERATION M(   2)
 DETERMINANT-1.; ROTATION(DEG)  90.      DETERMINANT-1.; ROTATION(DEG)   0.
 TRANSLA (  0.000    0.000    0.000)     TRANSLA (  0.000    0.000    0.000)
 uvw/hkl (  0.000    2.000    2.000)     uvw/hkl (  0.000   -1.000   -1.000)
 LOCATED (  0.000    0.000    0.000)     LOCATED (  0.000    0.000    0.000)

 GCALCO - MAX INDICES DIRECT LATTICE VECTOR    14    14    14
 NO.OF VECTORS CREATED 6999 STARS  122 RMAX   323.15686 BOHR

 CAPPA:IS1  2;IS2  2;IS3  2; K PTS MONK NET   4; SYMMOPS:K SPACE  16;G SPACE   8

 *******************************************************************************
 MAX NUMBER OF SCF CYCLES      50  CONVERGENCE ON DELTAP        10**-18
 WEIGHT OF F(I) IN F(I+1)      30% CONVERGENCE ON ENERGY        10**- 8
 SHRINK. FACT.(MONKH.)    2  2  2  NUMBER OF K POINTS IN THE IBZ      4
 SHRINKING FACTOR(GILAT NET)    2  NUMBER OF K POINTS(GILAT NET)      4
 *******************************************************************************
 *** K POINTS COORDINATES (OBLIQUE COORDINATES IN UNITS OF IS =  2)
   1-R(  0  0  0)   2-R(  1  0  0)   3-R(  0  1  0)   4-R(  1  1  1)

 DIRECT LATTICE VECTORS COMPON. (A.U.)     RECIP. LATTICE VECTORS COMPON. (A.U.) 
        X            Y            Z              X            Y            Z
  -17.1272792   17.1272792   17.1272792      0.0000000    0.1834263    0.1834263
   17.1272792  -17.1272792   17.1272792      0.1834263    0.0000000    0.1834263
   17.1272792   17.1272792  -17.1272792      0.1834263    0.1834263    0.0000000

 DISK SPACE FOR EIGENVECTORS (FTN 10)    18147600 REALS
 TTTTTTTTTTTTTTTTTTTTTTTTTTTTTT gordsh1     TELAPSE      485.63 TCPU      341.73

 MATRIX SIZE: P(G) 9351174, F(G)  700458, P(G) IRR  594644, F(G) IRR   90511
 MAX G-VECTOR INDEX FOR 1- AND 2-ELECTRON INTEGRALS 181

 TTTTTTTTTTTTTTTTTTTTTTTTTTTTTT INPUT       TELAPSE      486.93 TCPU      343.03

 SYMMETRY ALLOWED ELASTIC DISTORTION 1
  0.5773503  0.0000000  0.0000000
  0.0000000  0.5773503  0.0000000
  0.0000000  0.0000000  0.5773503

 SYMMETRY ALLOWED ELASTIC DISTORTION 2
  0.8164966  0.0000000  0.0000000
  0.0000000 -0.4082483  0.0000000
  0.0000000  0.0000000 -0.4082483

 SYMMETRY ALLOWED INTERNAL DEGREE(S) OF FREEDOM:  47
 TTTTTTTTTTTTTTTTTTTTTTTTTTTTTT SYMM        TELAPSE      487.08 TCPU      343.18
 TTTTTTTTTTTTTTTTTTTTTTTTTTTTTT INT_SCREEN  TELAPSE      487.13 TCPU      343.23
 INFORMATION **** EXCBUF **** EXCH. BIPO BUFFER: WORDS USED =     4000000
 WARNING **** EXCBUF **** EXCH. BIPO BUFFER TOO SMALL - TO AVOID I/O SET EXCHSIZE =     7477686

 DFT PARAMETERS

     ATOM       ELECTRONS   NET CHARGE   R(ANGSTROM)
   1 248  CD     20.0000      0.0000     1.52000000
   7   7  N       7.0000      0.0000     0.74000000
  43   6  C       6.0000      0.0000     0.77000000
  79   1  H       1.0000      0.0000     1.11000000
 103   8  O       8.0000      0.0000     0.74000000

 SIZE OF GRID=    1014757
 TTTTTTTTTTTTTTTTTTTTTTTTTTTTTT MAKE_GRID2  TELAPSE      495.78 TCPU      349.36
 BECKE WEIGHT FUNCTION
 RADSAFE =     2.00
 TOLERANCES - DENSITY:10**- 6; POTENTIAL:10**- 9; GRID WGT:10**-14

 RADIAL INTEGRATION  - INTERVALS (POINTS,UPPER LIMIT):            1( 99,  4.0*R)

 ANGULAR INTEGRATION - INTERVALS (ACCURACY LEVEL [N. POINTS] UPPER LIMIT):
  1(  6[ 146]   0.2)  2( 11[ 302]   0.5)  3( 14[ 590]   0.9)  4( 18[1454]   3.5)
  5( 14[ 590]9999.0)
 TTTTTTTTTTTTTTTTTTTTTTTTTTTTTT INT_CALC    TELAPSE      495.84 TCPU      349.42

 *******************************************************************************
 ZIF65Cd (cif CCDC 743558, GUPCUQ01)                                             
 CRYSTAL - SCF - TYPE OF CALCULATION :  RESTRICTED CLOSED SHELL
 *******************************************************************************

 CAPPA:IS1  2;IS2  2;IS3  2; K PTS MONK NET   4; SYMMOPS:K SPACE  16;G SPACE   8

 TTTTTTTTTTTTTTTTTTTTTTTTTTTTTT SDIK        TELAPSE      496.85 TCPU      350.43

 AAAAAAAAAAAAAAAAAAAAAAAAAAAAAAAAAAAAAAAAAAAAAAAAAAAAAAAAAAAAAAAAAAAAAAAAAAAAAAA
         ATOMIC WAVEFUNCTION(S)


 NUCLEAR CHARGE 20.0  SYMMETRY SPECIES            S    P    D
 N. ELECTRONS   20.0  NUMBER OF PRIMITIVE GTOS    8    7    6
                      NUMBER OF CONTRACTED GTOS   6    5    3
                      NUMBER OF CLOSED SHELLS     2    1    1
                      OPEN SHELL OCCUPATION       0    0    0

  ZNUC SCFIT  TOTAL HF ENERGY   KINETIC ENERGY   VIRIAL THEOREM ACCURACY
  20.0  36   -1.668271145E+02  6.451544656E+01 -3.585847628E+00  4.4E-06

 NUCLEAR CHARGE  7.0  SYMMETRY SPECIES            S    P
 N. ELECTRONS    7.0  NUMBER OF PRIMITIVE GTOS   11    5
                      NUMBER OF CONTRACTED GTOS   4    3
                      NUMBER OF CLOSED SHELLS     2    0
                      OPEN SHELL OCCUPATION       0    3

  ZNUC SCFIT  TOTAL HF ENERGY   KINETIC ENERGY   VIRIAL THEOREM ACCURACY
   7.0  11   -5.439473665E+01  5.441433682E+01 -1.999639798E+00  3.6E-06

 NUCLEAR CHARGE  6.0  SYMMETRY SPECIES            S    P
 N. ELECTRONS    6.0  NUMBER OF PRIMITIVE GTOS   11    5
                      NUMBER OF CONTRACTED GTOS   4    3
                      NUMBER OF CLOSED SHELLS     2    0
                      OPEN SHELL OCCUPATION       0    2

  ZNUC SCFIT  TOTAL HF ENERGY   KINETIC ENERGY   VIRIAL THEOREM ACCURACY
   6.0  11   -3.768480057E+01  3.769831118E+01 -1.999641612E+00  2.0E-06

 NUCLEAR CHARGE  1.0  SYMMETRY SPECIES            S
 N. ELECTRONS    1.0  NUMBER OF PRIMITIVE GTOS    5
                      NUMBER OF CONTRACTED GTOS   3
                      NUMBER OF CLOSED SHELLS     0
                      OPEN SHELL OCCUPATION       1

  ZNUC SCFIT  TOTAL HF ENERGY   KINETIC ENERGY   VIRIAL THEOREM ACCURACY
   1.0   1   -4.998098153E-01  4.997907537E-01 -2.000038139E+00  9.6E-17

 NUCLEAR CHARGE  8.0  SYMMETRY SPECIES            S    P
 N. ELECTRONS    8.0  NUMBER OF PRIMITIVE GTOS   11    5
                      NUMBER OF CONTRACTED GTOS   4    3
                      NUMBER OF CLOSED SHELLS     2    0
                      OPEN SHELL OCCUPATION       0    4

  ZNUC SCFIT  TOTAL HF ENERGY   KINETIC ENERGY   VIRIAL THEOREM ACCURACY
   8.0  13   -7.479861895E+01  7.482603849E+01 -1.999633556E+00  2.7E-06

 AAAAAAAAAAAAAAAAAAAAAAAAAAAAAAAAAAAAAAAAAAAAAAAAAAAAAAAAAAAAAAAAAAAAAAAAAAAAAAA

 CHARGE NORMALIZATION FACTOR   1.00000000
 TOTAL ATOMIC CHARGES:
  20.0000000  20.0000000  20.0000000  20.0000000  20.0000000  20.0000000
   7.0000000   7.0000000   7.0000000   7.0000000   7.0000000   7.0000000
   7.0000000   7.0000000   7.0000000   7.0000000   7.0000000   7.0000000
   7.0000000   7.0000000   7.0000000   7.0000000   7.0000000   7.0000000
   7.0000000   7.0000000   7.0000000   7.0000000   7.0000000   7.0000000
   7.0000000   7.0000000   7.0000000   7.0000000   7.0000000   7.0000000
   7.0000000   7.0000000   7.0000000   7.0000000   7.0000000   7.0000000
   6.0000000   6.0000000   6.0000000   6.0000000   6.0000000   6.0000000
   6.0000000   6.0000000   6.0000000   6.0000000   6.0000000   6.0000000
   6.0000000   6.0000000   6.0000000   6.0000000   6.0000000   6.0000000
   6.0000000   6.0000000   6.0000000   6.0000000   6.0000000   6.0000000
   6.0000000   6.0000000   6.0000000   6.0000000   6.0000000   6.0000000
   6.0000000   6.0000000   6.0000000   6.0000000   6.0000000   6.0000000
   1.0000000   1.0000000   1.0000000   1.0000000   1.0000000   1.0000000
   1.0000000   1.0000000   1.0000000   1.0000000   1.0000000   1.0000000
   1.0000000   1.0000000   1.0000000   1.0000000   1.0000000   1.0000000
   1.0000000   1.0000000   1.0000000   1.0000000   1.0000000   1.0000000
   8.0000000   8.0000000   8.0000000   8.0000000   8.0000000   8.0000000
   8.0000000   8.0000000   8.0000000   8.0000000   8.0000000   8.0000000
   8.0000000   8.0000000   8.0000000   8.0000000   8.0000000   8.0000000
   8.0000000   8.0000000   8.0000000   8.0000000   8.0000000   8.0000000
 TTTTTTTTTTTTTTTTTTTTTTTTTTTTTT MOQGAD      TELAPSE      498.43 TCPU      352.01
 TTTTTTTTTTTTTTTTTTTTTTTTTTTTTT SHELLXN     TELAPSE      512.93 TCPU      359.75
 TTTTTTTTTTTTTTTTTTTTTTTTTTTTTT MONMO3      TELAPSE      515.17 TCPU      361.99
 NUMERICALLY INTEGRATED DENSITY    804.0000834045
 TTTTTTTTTTTTTTTTTTTTTTTTTTTTTT NUMDFT      TELAPSE      516.16 TCPU      362.98
 CYC   0 ETOT(AU) -6.193500676788E+03 DETOT -6.19E+03 tst  1.04E-15 PX  1.00E+00
 TTTTTTTTTTTTTTTTTTTTTTTTTTTTTT DIIS        TELAPSE      516.57 TCPU      363.39
 TTTTTTTTTTTTTTTTTTTTTTTTTTTTTT FDIK        TELAPSE      523.92 TCPU      369.70
 INSULATING STATE
 TOP OF VALENCE BANDS -    BAND    402; K    4; EIG -2.9348856E-01 AU
 TOP OF VALENCE BANDS -    BAND    402; K    1; EIG -2.9453144E-01 AU
 BOTTOM OF VIRTUAL BANDS - BAND    403; K    2; EIG -1.5957048E-01 AU
 INDIRECT ENERGY BAND GAP:   3.6441 eV
 BOTTOM OF VIRTUAL BANDS - BAND    403; K    1; EIG -1.5946076E-01 AU
 TTTTTTTTTTTTTTTTTTTTTTTTTTTTTT PDIG        TELAPSE      524.32 TCPU      370.09
 CHARGE NORMALIZATION FACTOR   1.00000000
 TOTAL ATOMIC CHARGES:
  18.2729768  18.2729768  18.2729768  18.2729768  18.2729768  18.2729768
   7.6464644   7.6464644   7.6464644   7.6464644   7.6464646   7.6464644
   7.6464646   7.6464644   7.6464646   7.6464644   7.6464646   7.6464644
   7.6464644   7.6464644   7.6464644   7.6464644   7.6464644   7.6464646
   7.6464644   7.6464646   7.6464644   7.6464646   7.6464644   7.6464646
   6.0913563   6.0913563   6.0913563   6.0913563   6.0913558   6.0913558
   6.0913558   6.0913558   6.0913558   6.0913558   6.0913558   6.0913558
   5.3539259   5.3539259   5.3539259   5.3539259   5.3539262   5.3539262
   5.3539262   5.3539262   5.3539262   5.3539262   5.3539262   5.3539262
   6.1672916   6.1672916   6.1672916   6.1672916   6.1672918   6.1672914
   6.1672918   6.1672914   6.1672918   6.1672914   6.1672918   6.1672914
   6.1672914   6.1672914   6.1672914   6.1672914   6.1672916   6.1672918
   6.1672916   6.1672918   6.1672916   6.1672918   6.1672916   6.1672918
   0.8011486   0.8011486   0.8011486   0.8011486   0.8011486   0.8011486
   0.8011486   0.8011486   0.8011486   0.8011486   0.8011486   0.8011486
   0.8011486   0.8011486   0.8011486   0.8011486   0.8011486   0.8011486
   0.8011486   0.8011486   0.8011486   0.8011486   0.8011486   0.8011486
   8.5942101   8.5942101   8.5942101   8.5942101   8.5942102   8.5942102
   8.5942102   8.5942102   8.5942102   8.5942102   8.5942102   8.5942102
   8.5942102   8.5942102   8.5942102   8.5942102   8.5942101   8.5942102
   8.5942101   8.5942102   8.5942101   8.5942102   8.5942101   8.5942102
 TTTTTTTTTTTTTTTTTTTTTTTTTTTTTT MOQGAD      TELAPSE      524.33 TCPU      370.10
 TTTTTTTTTTTTTTTTTTTTTTTTTTTTTT SHELLXN     TELAPSE      538.94 TCPU      378.26
 TTTTTTTTTTTTTTTTTTTTTTTTTTTTTT MONMO3      TELAPSE      541.26 TCPU      380.58
 NUMERICALLY INTEGRATED DENSITY    804.0000233851
 TTTTTTTTTTTTTTTTTTTTTTTTTTTTTT NUMDFT      TELAPSE      543.04 TCPU      382.36
 CYC   1 ETOT(AU) -6.164349188694E+03 DETOT  2.92E+01 tst  0.00E+00 PX  1.00E+00
 TTTTTTTTTTTTTTTTTTTTTTTTTTTTTT DIIS        TELAPSE      543.30 TCPU      382.62
 DIIS TEST: 0.34203E+02 AT SCF   CYCLE   1 - MIX   30 %
 TTTTTTTTTTTTTTTTTTTTTTTTTTTTTT FDIK        TELAPSE      548.73 TCPU      387.62
 INSULATING STATE
 TOP OF VALENCE BANDS -    BAND    402; K    4; EIG -2.2414653E-01 AU
 TOP OF VALENCE BANDS -    BAND    402; K    1; EIG -2.2529125E-01 AU
 BOTTOM OF VIRTUAL BANDS - BAND    403; K    4; EIG -1.4540567E-01 AU
 DIRECT ENERGY BAND GAP:   2.1426 eV
 BOTTOM OF VIRTUAL BANDS - BAND    403; K    1; EIG -1.4459501E-01 AU
 TTTTTTTTTTTTTTTTTTTTTTTTTTTTTT PDIG        TELAPSE      549.02 TCPU      387.91
 CHARGE NORMALIZATION FACTOR   1.00000000
 TOTAL ATOMIC CHARGES:
  18.7956305  18.7956305  18.7956305  18.7975022  18.7975022  18.7956305
   7.3957271   7.3957271   7.3957271   7.3957271   7.3960218   7.3938274
   7.3960218   7.3938274   7.3960218   7.3938274   7.3960218   7.3938274
   7.3938274   7.3938274   7.3938274   7.3938274   7.3957271   7.3960218
   7.3957271   7.3960218   7.3957271   7.3960218   7.3957271   7.3960218
   7.5145255   7.5145255   7.5145255   7.5145255   7.5154850   7.5154850
   7.5154850   7.5154850   7.5154850   7.5154850   7.5154850   7.5154850
   5.7616119   5.7616119   5.7616119   5.7616119   5.7613411   5.7613411
   5.7613411   5.7613411   5.7613411   5.7613411   5.7613411   5.7613411
   5.7530584   5.7530584   5.7530584   5.7530584   5.7519623   5.7533540
   5.7519623   5.7533540   5.7519623   5.7533540   5.7519623   5.7533540
   5.7533540   5.7533540   5.7533540   5.7533540   5.7530584   5.7519623
   5.7530584   5.7519623   5.7530584   5.7519623   5.7530584   5.7519623
   0.9439100   0.9439100   0.9439100   0.9439100   0.9442338   0.9439200
   0.9442338   0.9439200   0.9442338   0.9439200   0.9442338   0.9439200
   0.9439200   0.9439200   0.9439200   0.9439200   0.9439100   0.9442338
   0.9439100   0.9442338   0.9439100   0.9442338   0.9439100   0.9442338
   8.0706498   8.0706498   8.0706498   8.0706498   8.0704954   8.0707542
   8.0704954   8.0707542   8.0704954   8.0707542   8.0704954   8.0707542
   8.0707542   8.0707542   8.0707542   8.0707542   8.0706498   8.0704954
   8.0706498   8.0704954   8.0706498   8.0704954   8.0706498   8.0704954
 TTTTTTTTTTTTTTTTTTTTTTTTTTTTTT MOQGAD      TELAPSE      549.04 TCPU      387.93
 TTTTTTTTTTTTTTTTTTTTTTTTTTTTTT SHELLXN     TELAPSE      559.17 TCPU      396.10
 TTTTTTTTTTTTTTTTTTTTTTTTTTTTTT MONMO3      TELAPSE      569.46 TCPU      406.39
 NUMERICALLY INTEGRATED DENSITY    804.0000286588
 TTTTTTTTTTTTTTTTTTTTTTTTTTTTTT NUMDFT      TELAPSE      571.22 TCPU      408.15
 CYC   2 ETOT(AU) -6.163756518061E+03 DETOT  5.93E-01 tst  2.36E-02 PX  2.31E-01
 TTTTTTTTTTTTTTTTTTTTTTTTTTTTTT DIIS        TELAPSE      574.81 TCPU      411.73
 DIIS TEST: 0.42602E+02 AT SCF   CYCLE   2 - DIIS ACTIVE - HISTORY:     2 CYCLES
 TTTTTTTTTTTTTTTTTTTTTTTTTTTTTT FDIK        TELAPSE      577.45 TCPU      413.62
 INSULATING STATE
 TOP OF VALENCE BANDS -    BAND    402; K    4; EIG -2.2700790E-01 AU
 TOP OF VALENCE BANDS -    BAND    402; K    1; EIG -2.2834057E-01 AU
 BOTTOM OF VIRTUAL BANDS - BAND    403; K    2; EIG -6.8393311E-02 AU
 INDIRECT ENERGY BAND GAP:   4.3161 eV
 BOTTOM OF VIRTUAL BANDS - BAND    403; K    1; EIG -6.8158998E-02 AU
 TTTTTTTTTTTTTTTTTTTTTTTTTTTTTT PDIG        TELAPSE      577.74 TCPU      413.91
 CHARGE NORMALIZATION FACTOR   1.00000000
 TOTAL ATOMIC CHARGES:
  18.6104074  18.6104074  18.6104074  18.6106887  18.6106887  18.6104074
   7.5174225   7.5174225   7.5174225   7.5174225   7.5169516   7.5175241
   7.5169516   7.5175241   7.5169516   7.5175241   7.5169516   7.5175241
   7.5175241   7.5175241   7.5175241   7.5175241   7.5174225   7.5169516
   7.5174225   7.5169516   7.5174225   7.5169516   7.5174225   7.5169516
   6.7645568   6.7645568   6.7645568   6.7645568   6.7648267   6.7648267
   6.7648267   6.7648267   6.7648267   6.7648267   6.7648267   6.7648267
   5.3985452   5.3985452   5.3985452   5.3985452   5.3986652   5.3986652
   5.3986652   5.3986652   5.3986652   5.3986652   5.3986652   5.3986652
   6.0752777   6.0752777   6.0752777   6.0752777   6.0756081   6.0748367
   6.0756081   6.0748367   6.0756081   6.0748367   6.0756081   6.0748367
   6.0748367   6.0748367   6.0748367   6.0748367   6.0752777   6.0756081
   6.0752777   6.0756081   6.0752777   6.0756081   6.0752777   6.0756081
   0.8945730   0.8945730   0.8945730   0.8945730   0.8946201   0.8947828
   0.8946201   0.8947828   0.8946201   0.8947828   0.8946201   0.8947828
   0.8947828   0.8947828   0.8947828   0.8947828   0.8945730   0.8946201
   0.8945730   0.8946201   0.8945730   0.8946201   0.8945730   0.8946201
   8.2785885   8.2785885   8.2785885   8.2785885   8.2783718   8.2785243
   8.2783718   8.2785243   8.2783718   8.2785243   8.2783718   8.2785243
   8.2785243   8.2785243   8.2785243   8.2785243   8.2785885   8.2783718
   8.2785885   8.2783718   8.2785885   8.2783718   8.2785885   8.2783718
 TTTTTTTTTTTTTTTTTTTTTTTTTTTTTT MOQGAD      TELAPSE      577.76 TCPU      413.92
 TTTTTTTTTTTTTTTTTTTTTTTTTTTTTT SHELLXN     TELAPSE      595.80 TCPU      422.09
 TTTTTTTTTTTTTTTTTTTTTTTTTTTTTT MONMO3      TELAPSE      600.62 TCPU      426.91
 NUMERICALLY INTEGRATED DENSITY    804.0000257963
 TTTTTTTTTTTTTTTTTTTTTTTTTTTTTT NUMDFT      TELAPSE      602.38 TCPU      428.67
 CYC   3 ETOT(AU) -6.166937761481E+03 DETOT -3.18E+00 tst  8.47E-03 PX  1.64E-01
 TTTTTTTTTTTTTTTTTTTTTTTTTTTTTT DIIS        TELAPSE      602.85 TCPU      429.15
 DIIS TEST: 0.13684E+01 AT SCF   CYCLE   3 - DIIS ACTIVE - HISTORY:     3 CYCLES
 TTTTTTTTTTTTTTTTTTTTTTTTTTTTTT FDIK        TELAPSE      606.29 TCPU      431.66
 INSULATING STATE
 TOP OF VALENCE BANDS -    BAND    402; K    4; EIG -2.3697381E-01 AU
 TOP OF VALENCE BANDS -    BAND    402; K    1; EIG -2.3825668E-01 AU
 BOTTOM OF VIRTUAL BANDS - BAND    403; K    4; EIG -1.0218915E-01 AU
 DIRECT ENERGY BAND GAP:   3.6677 eV
 BOTTOM OF VIRTUAL BANDS - BAND    403; K    1; EIG -1.0137980E-01 AU
 TTTTTTTTTTTTTTTTTTTTTTTTTTTTTT PDIG        TELAPSE      606.58 TCPU      431.95
 CHARGE NORMALIZATION FACTOR   1.00000000
 TOTAL ATOMIC CHARGES:
  18.5165456  18.5165456  18.5165456  18.5165240  18.5165240  18.5165456
   7.5667012   7.5667012   7.5667012   7.5667012   7.5666698   7.5666635
   7.5666698   7.5666635   7.5666698   7.5666635   7.5666698   7.5666635
   7.5666635   7.5666635   7.5666635   7.5666635   7.5667012   7.5666698
   7.5667012   7.5666698   7.5667012   7.5666698   7.5667012   7.5666698
   6.7878328   6.7878328   6.7878328   6.7878328   6.7881728   6.7881728
   6.7881728   6.7881728   6.7881728   6.7881728   6.7881728   6.7881728
   5.4796897   5.4796897   5.4796897   5.4796897   5.4797527   5.4797527
   5.4797527   5.4797527   5.4797527   5.4797527   5.4797527   5.4797527
   5.9519790   5.9519790   5.9519790   5.9519790   5.9517768   5.9521406
   5.9517768   5.9521406   5.9517768   5.9521406   5.9517768   5.9521406
   5.9521406   5.9521406   5.9521406   5.9521406   5.9519790   5.9517768
   5.9519790   5.9517768   5.9519790   5.9517768   5.9519790   5.9517768
   0.8932524   0.8932524   0.8932524   0.8932524   0.8933008   0.8932598
   0.8933008   0.8932598   0.8933008   0.8932598   0.8933008   0.8932598
   0.8932598   0.8932598   0.8932598   0.8932598   0.8932524   0.8933008
   0.8932524   0.8933008   0.8932524   0.8933008   0.8932524   0.8933008
   8.3251286   8.3251286   8.3251286   8.3251286   8.3250500   8.3249868
   8.3250500   8.3249868   8.3250500   8.3249868   8.3250500   8.3249868
   8.3249868   8.3249868   8.3249868   8.3249868   8.3251286   8.3250500
   8.3251286   8.3250500   8.3251286   8.3250500   8.3251286   8.3250500
 TTTTTTTTTTTTTTTTTTTTTTTTTTTTTT MOQGAD      TELAPSE      606.60 TCPU      431.97
 TTTTTTTTTTTTTTTTTTTTTTTTTTTTTT SHELLXN     TELAPSE      620.24 TCPU      440.12
 TTTTTTTTTTTTTTTTTTTTTTTTTTTTTT MONMO3      TELAPSE      625.91 TCPU      445.79
 NUMERICALLY INTEGRATED DENSITY    804.0000289446
 TTTTTTTTTTTTTTTTTTTTTTTTTTTTTT NUMDFT      TELAPSE      627.68 TCPU      447.56
 CYC   4 ETOT(AU) -6.167067250311E+03 DETOT -1.29E-01 tst  1.03E-03 PX  2.14E-02
 TTTTTTTTTTTTTTTTTTTTTTTTTTTTTT DIIS        TELAPSE      630.56 TCPU      450.44
 DIIS TEST: 0.29988E+00 AT SCF   CYCLE   4 - DIIS ACTIVE - HISTORY:     4 CYCLES
 TTTTTTTTTTTTTTTTTTTTTTTTTTTTTT FDIK        TELAPSE      635.34 TCPU      451.67
 INSULATING STATE
 TOP OF VALENCE BANDS -    BAND    402; K    4; EIG -2.4280884E-01 AU
 TOP OF VALENCE BANDS -    BAND    402; K    1; EIG -2.4407939E-01 AU
 BOTTOM OF VIRTUAL BANDS - BAND    403; K    4; EIG -9.8734025E-02 AU
 DIRECT ENERGY BAND GAP:   3.9205 eV
 BOTTOM OF VIRTUAL BANDS - BAND    403; K    1; EIG -9.7966750E-02 AU
 TTTTTTTTTTTTTTTTTTTTTTTTTTTTTT PDIG        TELAPSE      635.66 TCPU      451.99
 CHARGE NORMALIZATION FACTOR   1.00000000
 TOTAL ATOMIC CHARGES:
  18.5085695  18.5085695  18.5085695  18.5084593  18.5084593  18.5085695
   7.5447620   7.5447620   7.5447620   7.5447620   7.5447776   7.5448090
   7.5447776   7.5448090   7.5447776   7.5448090   7.5447776   7.5448090
   7.5448090   7.5448090   7.5448090   7.5448090   7.5447620   7.5447776
   7.5447620   7.5447776   7.5447620   7.5447776   7.5447620   7.5447776
   6.8093227   6.8093227   6.8093227   6.8093227   6.8092631   6.8092631
   6.8092631   6.8092631   6.8092631   6.8092631   6.8092631   6.8092631
   5.4646059   5.4646059   5.4646059   5.4646059   5.4646449   5.4646449
   5.4646449   5.4646449   5.4646449   5.4646449   5.4646449   5.4646449
   6.0128750   6.0128750   6.0128750   6.0128750   6.0127701   6.0129393
   6.0127701   6.0129393   6.0127701   6.0129393   6.0127701   6.0129393
   6.0129393   6.0129393   6.0129393   6.0129393   6.0128750   6.0127701
   6.0128750   6.0127701   6.0128750   6.0127701   6.0128750   6.0127701
   0.8810649   0.8810649   0.8810649   0.8810649   0.8810274   0.8810408
   0.8810274   0.8810408   0.8810274   0.8810408   0.8810274   0.8810408
   0.8810408   0.8810408   0.8810408   0.8810408   0.8810649   0.8810274
   0.8810649   0.8810274   0.8810649   0.8810274   0.8810649   0.8810274
   8.2972079   8.2972079   8.2972079   8.2972079   8.2972889   8.2971653
   8.2972889   8.2971653   8.2972889   8.2971653   8.2972889   8.2971653
   8.2971653   8.2971653   8.2971653   8.2971653   8.2972079   8.2972889
   8.2972079   8.2972889   8.2972079   8.2972889   8.2972079   8.2972889
 TTTTTTTTTTTTTTTTTTTTTTTTTTTTTT MOQGAD      TELAPSE      635.68 TCPU      452.01
 TTTTTTTTTTTTTTTTTTTTTTTTTTTTTT SHELLXN     TELAPSE      651.70 TCPU      460.17
 TTTTTTTTTTTTTTTTTTTTTTTTTTTTTT MONMO3      TELAPSE      654.58 TCPU      463.05
 NUMERICALLY INTEGRATED DENSITY    804.0000281685
 TTTTTTTTTTTTTTTTTTTTTTTTTTTTTT NUMDFT      TELAPSE      656.35 TCPU      464.82
 CYC   5 ETOT(AU) -6.167092191901E+03 DETOT -2.49E-02 tst  1.65E-04 PX  1.09E-02
 TTTTTTTTTTTTTTTTTTTTTTTTTTTTTT DIIS        TELAPSE      656.82 TCPU      465.29
 DIIS TEST: 0.42152E-01 AT SCF   CYCLE   5 - DIIS ACTIVE - HISTORY:     5 CYCLES
 TTTTTTTTTTTTTTTTTTTTTTTTTTTTTT FDIK        TELAPSE      659.42 TCPU      467.60
 INSULATING STATE
 TOP OF VALENCE BANDS -    BAND    402; K    4; EIG -2.3915921E-01 AU
 TOP OF VALENCE BANDS -    BAND    402; K    1; EIG -2.4044694E-01 AU
 BOTTOM OF VIRTUAL BANDS - BAND    403; K    4; EIG -9.6585650E-02 AU
 DIRECT ENERGY BAND GAP:   3.8796 eV
 BOTTOM OF VIRTUAL BANDS - BAND    403; K    1; EIG -9.5797876E-02 AU
 TTTTTTTTTTTTTTTTTTTTTTTTTTTTTT PDIG        TELAPSE      659.71 TCPU      467.89
 CHARGE NORMALIZATION FACTOR   1.00000000
 TOTAL ATOMIC CHARGES:
  18.5283550  18.5283550  18.5283550  18.5283312  18.5283312  18.5283550
   7.5471396   7.5471396   7.5471396   7.5471396   7.5471280   7.5471393
   7.5471280   7.5471393   7.5471280   7.5471393   7.5471280   7.5471393
   7.5471393   7.5471393   7.5471393   7.5471393   7.5471396   7.5471280
   7.5471396   7.5471280   7.5471396   7.5471280   7.5471396   7.5471280
   6.7930845   6.7930845   6.7930845   6.7930845   6.7931146   6.7931146
   6.7931146   6.7931146   6.7931146   6.7931146   6.7931146   6.7931146
   5.4614962   5.4614962   5.4614962   5.4614962   5.4615074   5.4615074
   5.4615074   5.4615074   5.4615074   5.4615074   5.4615074   5.4615074
   5.9974282   5.9974282   5.9974282   5.9974282   5.9974409   5.9974125
   5.9974409   5.9974125   5.9974409   5.9974125   5.9974409   5.9974125
   5.9974125   5.9974125   5.9974125   5.9974125   5.9974282   5.9974409
   5.9974282   5.9974409   5.9974282   5.9974409   5.9974282   5.9974409
   0.8872215   0.8872215   0.8872215   0.8872215   0.8872197   0.8872187
   0.8872197   0.8872187   0.8872197   0.8872187   0.8872197   0.8872187
   0.8872187   0.8872187   0.8872187   0.8872187   0.8872215   0.8872197
   0.8872215   0.8872197   0.8872215   0.8872197   0.8872215   0.8872197
   8.3088331   8.3088331   8.3088331   8.3088331   8.3088168   8.3088290
   8.3088168   8.3088290   8.3088168   8.3088290   8.3088168   8.3088290
   8.3088290   8.3088290   8.3088290   8.3088290   8.3088331   8.3088168
   8.3088331   8.3088168   8.3088331   8.3088168   8.3088331   8.3088168
 TTTTTTTTTTTTTTTTTTTTTTTTTTTTTT MOQGAD      TELAPSE      659.73 TCPU      467.90
 TTTTTTTTTTTTTTTTTTTTTTTTTTTTTT SHELLXN     TELAPSE      671.27 TCPU      476.06
 TTTTTTTTTTTTTTTTTTTTTTTTTTTTTT MONMO3      TELAPSE      674.65 TCPU      479.44
 NUMERICALLY INTEGRATED DENSITY    804.0000282932
 TTTTTTTTTTTTTTTTTTTTTTTTTTTTTT NUMDFT      TELAPSE      676.41 TCPU      481.20
 CYC   6 ETOT(AU) -6.167095410456E+03 DETOT -3.22E-03 tst  6.99E-06 PX  5.49E-03
 TTTTTTTTTTTTTTTTTTTTTTTTTTTTTT DIIS        TELAPSE      676.55 TCPU      481.34
 DIIS TEST: 0.35018E-02 AT SCF   CYCLE   6 - DIIS ACTIVE - HISTORY:     6 CYCLES
 TTTTTTTTTTTTTTTTTTTTTTTTTTTTTT FDIK        TELAPSE      678.92 TCPU      483.25
 INSULATING STATE
 TOP OF VALENCE BANDS -    BAND    402; K    4; EIG -2.3973505E-01 AU
 TOP OF VALENCE BANDS -    BAND    402; K    1; EIG -2.4101715E-01 AU
 BOTTOM OF VIRTUAL BANDS - BAND    403; K    4; EIG -9.6044946E-02 AU
 DIRECT ENERGY BAND GAP:   3.9100 eV
 BOTTOM OF VIRTUAL BANDS - BAND    403; K    1; EIG -9.5257365E-02 AU
 TTTTTTTTTTTTTTTTTTTTTTTTTTTTTT PDIG        TELAPSE      679.21 TCPU      483.54
 CHARGE NORMALIZATION FACTOR   1.00000000
 TOTAL ATOMIC CHARGES:
  18.5212895  18.5212895  18.5212895  18.5212952  18.5212952  18.5212895
   7.5502975   7.5502975   7.5502975   7.5502975   7.5502922   7.5502934
   7.5502922   7.5502934   7.5502922   7.5502934   7.5502922   7.5502934
   7.5502934   7.5502934   7.5502934   7.5502934   7.5502975   7.5502922
   7.5502975   7.5502922   7.5502975   7.5502922   7.5502975   7.5502922
   6.7955850   6.7955850   6.7955850   6.7955850   6.7955955   6.7955955
   6.7955955   6.7955955   6.7955955   6.7955955   6.7955955   6.7955955
   5.4628475   5.4628475   5.4628475   5.4628475   5.4628296   5.4628296
   5.4628296   5.4628296   5.4628296   5.4628296   5.4628296   5.4628296
   5.9986561   5.9986561   5.9986561   5.9986561   5.9986636   5.9986721
   5.9986636   5.9986721   5.9986636   5.9986721   5.9986636   5.9986721
   5.9986721   5.9986721   5.9986721   5.9986721   5.9986561   5.9986636
   5.9986561   5.9986636   5.9986561   5.9986636   5.9986561   5.9986636
   0.8867587   0.8867587   0.8867587   0.8867587   0.8867550   0.8867616
   0.8867550   0.8867616   0.8867550   0.8867616   0.8867550   0.8867616
   0.8867616   0.8867616   0.8867616   0.8867616   0.8867587   0.8867550
   0.8867587   0.8867550   0.8867587   0.8867550   0.8867587   0.8867550
   8.3047488   8.3047488   8.3047488   8.3047488   8.3047625   8.3047286
   8.3047625   8.3047286   8.3047625   8.3047286   8.3047625   8.3047286
   8.3047286   8.3047286   8.3047286   8.3047286   8.3047488   8.3047625
   8.3047488   8.3047625   8.3047488   8.3047625   8.3047488   8.3047625
 TTTTTTTTTTTTTTTTTTTTTTTTTTTTTT MOQGAD      TELAPSE      679.22 TCPU      483.56
 TTTTTTTTTTTTTTTTTTTTTTTTTTTTTT SHELLXN     TELAPSE      691.43 TCPU      491.72
 TTTTTTTTTTTTTTTTTTTTTTTTTTTTTT MONMO3      TELAPSE      693.32 TCPU      493.61
 NUMERICALLY INTEGRATED DENSITY    804.0000281708
 TTTTTTTTTTTTTTTTTTTTTTTTTTTTTT NUMDFT      TELAPSE      695.08 TCPU      495.37
 CYC   7 ETOT(AU) -6.167095606368E+03 DETOT -1.96E-04 tst  1.66E-06 PX  2.56E-03
 TTTTTTTTTTTTTTTTTTTTTTTTTTTTTT DIIS        TELAPSE      707.27 TCPU      507.55
 DIIS TEST: 0.10897E-02 AT SCF   CYCLE   7 - DIIS ACTIVE - HISTORY:     7 CYCLES
 TTTTTTTTTTTTTTTTTTTTTTTTTTTTTT FDIK        TELAPSE      709.65 TCPU      509.41
 INSULATING STATE
 TOP OF VALENCE BANDS -    BAND    402; K    4; EIG -2.3968205E-01 AU
 TOP OF VALENCE BANDS -    BAND    402; K    1; EIG -2.4096674E-01 AU
 BOTTOM OF VIRTUAL BANDS - BAND    403; K    4; EIG -9.6589696E-02 AU
 DIRECT ENERGY BAND GAP:   3.8937 eV
 BOTTOM OF VIRTUAL BANDS - BAND    403; K    1; EIG -9.5804596E-02 AU
 TTTTTTTTTTTTTTTTTTTTTTTTTTTTTT PDIG        TELAPSE      709.95 TCPU      509.71
 CHARGE NORMALIZATION FACTOR   1.00000000
 TOTAL ATOMIC CHARGES:
  18.5230353  18.5230353  18.5230353  18.5230366  18.5230366  18.5230353
   7.5473012   7.5473012   7.5473012   7.5473012   7.5473118   7.5472944
   7.5473118   7.5472944   7.5473118   7.5472944   7.5473118   7.5472944
   7.5472944   7.5472944   7.5472944   7.5472944   7.5473012   7.5473118
   7.5473012   7.5473118   7.5473012   7.5473118   7.5473012   7.5473118
   6.7957326   6.7957326   6.7957326   6.7957326   6.7957304   6.7957304
   6.7957304   6.7957304   6.7957304   6.7957304   6.7957304   6.7957304
   5.4618960   5.4618960   5.4618960   5.4618960   5.4618855   5.4618855
   5.4618855   5.4618855   5.4618855   5.4618855   5.4618855   5.4618855
   5.9993353   5.9993353   5.9993353   5.9993353   5.9993308   5.9993421
   5.9993308   5.9993421   5.9993308   5.9993421   5.9993308   5.9993421
   5.9993421   5.9993421   5.9993421   5.9993421   5.9993353   5.9993308
   5.9993353   5.9993308   5.9993353   5.9993308   5.9993353   5.9993308
   0.8867590   0.8867590   0.8867590   0.8867590   0.8867588   0.8867626
   0.8867588   0.8867626   0.8867588   0.8867626   0.8867588   0.8867626
   0.8867626   0.8867626   0.8867626   0.8867626   0.8867590   0.8867588
   0.8867590   0.8867588   0.8867590   0.8867588   0.8867590   0.8867588
   8.3070308   8.3070308   8.3070308   8.3070308   8.3070265   8.3070397
   8.3070265   8.3070397   8.3070265   8.3070397   8.3070265   8.3070397
   8.3070397   8.3070397   8.3070397   8.3070397   8.3070308   8.3070265
   8.3070308   8.3070265   8.3070308   8.3070265   8.3070308   8.3070265
 TTTTTTTTTTTTTTTTTTTTTTTTTTTTTT MOQGAD      TELAPSE      709.96 TCPU      509.72
 TTTTTTTTTTTTTTTTTTTTTTTTTTTTTT SHELLXN     TELAPSE      726.11 TCPU      517.89
 TTTTTTTTTTTTTTTTTTTTTTTTTTTTTT MONMO3      TELAPSE      727.01 TCPU      518.78
 NUMERICALLY INTEGRATED DENSITY    804.0000282975
 TTTTTTTTTTTTTTTTTTTTTTTTTTTTTT NUMDFT      TELAPSE      728.77 TCPU      520.54
 CYC   8 ETOT(AU) -6.167095684520E+03 DETOT -7.82E-05 tst  4.45E-07 PX  7.37E-04
 TTTTTTTTTTTTTTTTTTTTTTTTTTTTTT DIIS        TELAPSE      729.19 TCPU      520.96
 DIIS TEST: 0.27976E-03 AT SCF   CYCLE   8 - DIIS ACTIVE - HISTORY:     8 CYCLES
 TTTTTTTTTTTTTTTTTTTTTTTTTTTTTT FDIK        TELAPSE      731.66 TCPU      521.98
 INSULATING STATE
 TOP OF VALENCE BANDS -    BAND    402; K    4; EIG -2.3971358E-01 AU
 TOP OF VALENCE BANDS -    BAND    402; K    1; EIG -2.4099747E-01 AU
 BOTTOM OF VIRTUAL BANDS - BAND    403; K    4; EIG -9.6427392E-02 AU
 DIRECT ENERGY BAND GAP:   3.8990 eV
 BOTTOM OF VIRTUAL BANDS - BAND    403; K    1; EIG -9.5641052E-02 AU
 TTTTTTTTTTTTTTTTTTTTTTTTTTTTTT PDIG        TELAPSE      731.95 TCPU      522.27
 CHARGE NORMALIZATION FACTOR   1.00000000
 TOTAL ATOMIC CHARGES:
  18.5231682  18.5231682  18.5231682  18.5231635  18.5231635  18.5231682
   7.5486658   7.5486658   7.5486658   7.5486658   7.5486695   7.5486668
   7.5486695   7.5486668   7.5486695   7.5486668   7.5486695   7.5486668
   7.5486668   7.5486668   7.5486668   7.5486668   7.5486658   7.5486695
   7.5486658   7.5486695   7.5486658   7.5486695   7.5486658   7.5486695
   6.7955801   6.7955801   6.7955801   6.7955801   6.7955737   6.7955737
   6.7955737   6.7955737   6.7955737   6.7955737   6.7955737   6.7955737
   5.4618364   5.4618364   5.4618364   5.4618364   5.4618402   5.4618402
   5.4618402   5.4618402   5.4618402   5.4618402   5.4618402   5.4618402
   5.9990211   5.9990211   5.9990211   5.9990211   5.9990201   5.9990192
   5.9990201   5.9990192   5.9990201   5.9990192   5.9990201   5.9990192
   5.9990192   5.9990192   5.9990192   5.9990192   5.9990211   5.9990201
   5.9990211   5.9990201   5.9990211   5.9990201   5.9990211   5.9990201
   0.8866539   0.8866539   0.8866539   0.8866539   0.8866542   0.8866543
   0.8866542   0.8866543   0.8866542   0.8866543   0.8866542   0.8866543
   0.8866543   0.8866543   0.8866543   0.8866543   0.8866539   0.8866542
   0.8866539   0.8866542   0.8866539   0.8866542   0.8866539   0.8866542
   8.3061580   8.3061580   8.3061580   8.3061580   8.3061575   8.3061624
   8.3061575   8.3061624   8.3061575   8.3061624   8.3061575   8.3061624
   8.3061624   8.3061624   8.3061624   8.3061624   8.3061580   8.3061575
   8.3061580   8.3061575   8.3061580   8.3061575   8.3061580   8.3061575
 TTTTTTTTTTTTTTTTTTTTTTTTTTTTTT MOQGAD      TELAPSE      731.96 TCPU      522.29
 TTTTTTTTTTTTTTTTTTTTTTTTTTTTTT SHELLXN     TELAPSE      751.50 TCPU      530.44
 TTTTTTTTTTTTTTTTTTTTTTTTTTTTTT MONMO3      TELAPSE      752.12 TCPU      531.07
 NUMERICALLY INTEGRATED DENSITY    804.0000282497
 TTTTTTTTTTTTTTTTTTTTTTTTTTTTTT NUMDFT      TELAPSE      753.90 TCPU      532.85
 CYC   9 ETOT(AU) -6.167095709875E+03 DETOT -2.54E-05 tst  6.96E-08 PX  3.99E-04
 TTTTTTTTTTTTTTTTTTTTTTTTTTTTTT DIIS        TELAPSE      754.57 TCPU      533.52
 DIIS TEST: 0.15406E-04 AT SCF   CYCLE   9 - DIIS ACTIVE - HISTORY:     9 CYCLES
 TTTTTTTTTTTTTTTTTTTTTTTTTTTTTT FDIK        TELAPSE      756.75 TCPU      534.40
 INSULATING STATE
 TOP OF VALENCE BANDS -    BAND    402; K    4; EIG -2.3969394E-01 AU
 TOP OF VALENCE BANDS -    BAND    402; K    1; EIG -2.4097790E-01 AU
 BOTTOM OF VIRTUAL BANDS - BAND    403; K    4; EIG -9.6412647E-02 AU
 DIRECT ENERGY BAND GAP:   3.8989 eV
 BOTTOM OF VIRTUAL BANDS - BAND    403; K    1; EIG -9.5626535E-02 AU
 TTTTTTTTTTTTTTTTTTTTTTTTTTTTTT PDIG        TELAPSE      757.04 TCPU      534.69
 CHARGE NORMALIZATION FACTOR   1.00000000
 TOTAL ATOMIC CHARGES:
  18.5228986  18.5228986  18.5228986  18.5228997  18.5228997  18.5228986
   7.5483449   7.5483449   7.5483449   7.5483449   7.5483439   7.5483452
   7.5483439   7.5483452   7.5483439   7.5483452   7.5483439   7.5483452
   7.5483452   7.5483452   7.5483452   7.5483452   7.5483449   7.5483439
   7.5483449   7.5483439   7.5483449   7.5483439   7.5483449   7.5483439
   6.7954636   6.7954636   6.7954636   6.7954636   6.7954649   6.7954649
   6.7954649   6.7954649   6.7954649   6.7954649   6.7954649   6.7954649
   5.4622312   5.4622312   5.4622312   5.4622312   5.4622306   5.4622306
   5.4622306   5.4622306   5.4622306   5.4622306   5.4622306   5.4622306
   5.9990503   5.9990503   5.9990503   5.9990503   5.9990509   5.9990512
   5.9990509   5.9990512   5.9990509   5.9990512   5.9990509   5.9990512
   5.9990512   5.9990512   5.9990512   5.9990512   5.9990503   5.9990509
   5.9990503   5.9990509   5.9990503   5.9990509   5.9990503   5.9990509
   0.8867370   0.8867370   0.8867370   0.8867370   0.8867368   0.8867369
   0.8867368   0.8867369   0.8867368   0.8867369   0.8867368   0.8867369
   0.8867369   0.8867369   0.8867369   0.8867369   0.8867370   0.8867368
   0.8867370   0.8867368   0.8867370   0.8867368   0.8867370   0.8867368
   8.3062956   8.3062956   8.3062956   8.3062956   8.3062978   8.3062924
   8.3062978   8.3062924   8.3062978   8.3062924   8.3062978   8.3062924
   8.3062924   8.3062924   8.3062924   8.3062924   8.3062956   8.3062978
   8.3062956   8.3062978   8.3062956   8.3062978   8.3062956   8.3062978
 TTTTTTTTTTTTTTTTTTTTTTTTTTTTTT MOQGAD      TELAPSE      757.05 TCPU      534.71
 TTTTTTTTTTTTTTTTTTTTTTTTTTTTTT SHELLXN     TELAPSE      774.90 TCPU      542.87
 TTTTTTTTTTTTTTTTTTTTTTTTTTTTTT MONMO3      TELAPSE      775.56 TCPU      543.53
 NUMERICALLY INTEGRATED DENSITY    804.0000282538
 TTTTTTTTTTTTTTTTTTTTTTTTTTTTTT NUMDFT      TELAPSE      777.32 TCPU      545.29
 CYC  10 ETOT(AU) -6.167095711299E+03 DETOT -1.42E-06 tst  1.87E-09 PX  2.71E-04
 TTTTTTTTTTTTTTTTTTTTTTTTTTTTTT DIIS        TELAPSE      777.82 TCPU      545.80
 DIIS TEST: 0.25779E-05 AT SCF   CYCLE  10 - DIIS ACTIVE - HISTORY:    10 CYCLES
 TTTTTTTTTTTTTTTTTTTTTTTTTTTTTT FDIK        TELAPSE      780.28 TCPU      547.66
 INSULATING STATE
 TOP OF VALENCE BANDS -    BAND    402; K    4; EIG -2.3969154E-01 AU
 TOP OF VALENCE BANDS -    BAND    402; K    1; EIG -2.4097555E-01 AU
 BOTTOM OF VIRTUAL BANDS - BAND    403; K    4; EIG -9.6431250E-02 AU
 DIRECT ENERGY BAND GAP:   3.8983 eV
 BOTTOM OF VIRTUAL BANDS - BAND    403; K    1; EIG -9.5645126E-02 AU
 TTTTTTTTTTTTTTTTTTTTTTTTTTTTTT PDIG        TELAPSE      780.57 TCPU      547.95
 CHARGE NORMALIZATION FACTOR   1.00000000
 TOTAL ATOMIC CHARGES:
  18.5229837  18.5229837  18.5229837  18.5229830  18.5229830  18.5229837
   7.5484638   7.5484638   7.5484638   7.5484638   7.5484650   7.5484624
   7.5484650   7.5484624   7.5484650   7.5484624   7.5484650   7.5484624
   7.5484624   7.5484624   7.5484624   7.5484624   7.5484638   7.5484650
   7.5484638   7.5484650   7.5484638   7.5484650   7.5484638   7.5484650
   6.7955727   6.7955727   6.7955727   6.7955727   6.7955721   6.7955721
   6.7955721   6.7955721   6.7955721   6.7955721   6.7955721   6.7955721
   5.4619479   5.4619479   5.4619479   5.4619479   5.4619488   5.4619488
   5.4619488   5.4619488   5.4619488   5.4619488   5.4619488   5.4619488
   5.9990238   5.9990238   5.9990238   5.9990238   5.9990233   5.9990233
   5.9990233   5.9990233   5.9990233   5.9990233   5.9990233   5.9990233
   5.9990233   5.9990233   5.9990233   5.9990233   5.9990238   5.9990233
   5.9990238   5.9990233   5.9990238   5.9990233   5.9990238   5.9990233
   0.8867196   0.8867196   0.8867196   0.8867196   0.8867197   0.8867198
   0.8867197   0.8867198   0.8867197   0.8867198   0.8867197   0.8867198
   0.8867198   0.8867198   0.8867198   0.8867198   0.8867196   0.8867197
   0.8867196   0.8867197   0.8867196   0.8867197   0.8867196   0.8867197
   8.3062864   8.3062864   8.3062864   8.3062864   8.3062830   8.3062910
   8.3062830   8.3062910   8.3062830   8.3062910   8.3062830   8.3062910
   8.3062910   8.3062910   8.3062910   8.3062910   8.3062864   8.3062830
   8.3062864   8.3062830   8.3062864   8.3062830   8.3062864   8.3062830
 TTTTTTTTTTTTTTTTTTTTTTTTTTTTTT MOQGAD      TELAPSE      780.59 TCPU      547.97
 TTTTTTTTTTTTTTTTTTTTTTTTTTTTTT SHELLXN     TELAPSE      792.51 TCPU      556.12
 TTTTTTTTTTTTTTTTTTTTTTTTTTTTTT MONMO3      TELAPSE      796.66 TCPU      560.27
 NUMERICALLY INTEGRATED DENSITY    804.0000282534
 TTTTTTTTTTTTTTTTTTTTTTTTTTTTTT NUMDFT      TELAPSE      798.42 TCPU      562.03
 CYC  11 ETOT(AU) -6.167095711521E+03 DETOT -2.22E-07 tst  3.31E-10 PX  1.02E-04
 TTTTTTTTTTTTTTTTTTTTTTTTTTTTTT DIIS        TELAPSE      798.89 TCPU      562.50
 DIIS TEST: 0.43893E-06 AT SCF   CYCLE  11 - DIIS ACTIVE - HISTORY:    11 CYCLES
 TTTTTTTTTTTTTTTTTTTTTTTTTTTTTT FDIK        TELAPSE      801.19 TCPU      564.37
 INSULATING STATE
 TOP OF VALENCE BANDS -    BAND    402; K    4; EIG -2.3969831E-01 AU
 TOP OF VALENCE BANDS -    BAND    402; K    1; EIG -2.4098222E-01 AU
 BOTTOM OF VIRTUAL BANDS - BAND    403; K    4; EIG -9.6425590E-02 AU
 DIRECT ENERGY BAND GAP:   3.8987 eV
 BOTTOM OF VIRTUAL BANDS - BAND    403; K    1; EIG -9.5639467E-02 AU
 TTTTTTTTTTTTTTTTTTTTTTTTTTTTTT PDIG        TELAPSE      801.49 TCPU      564.66
 CHARGE NORMALIZATION FACTOR   1.00000000
 TOTAL ATOMIC CHARGES:
  18.5230020  18.5230020  18.5230020  18.5230024  18.5230024  18.5230020
   7.5484172   7.5484172   7.5484172   7.5484172   7.5484163   7.5484190
   7.5484163   7.5484190   7.5484163   7.5484190   7.5484163   7.5484190
   7.5484190   7.5484190   7.5484190   7.5484190   7.5484172   7.5484163
   7.5484172   7.5484163   7.5484172   7.5484163   7.5484172   7.5484163
   6.7955185   6.7955185   6.7955185   6.7955185   6.7955176   6.7955176
   6.7955176   6.7955176   6.7955176   6.7955176   6.7955176   6.7955176
   5.4620909   5.4620909   5.4620909   5.4620909   5.4620911   5.4620911
   5.4620911   5.4620911   5.4620911   5.4620911   5.4620911   5.4620911
   5.9990334   5.9990334   5.9990334   5.9990334   5.9990332   5.9990338
   5.9990332   5.9990338   5.9990332   5.9990338   5.9990332   5.9990338
   5.9990338   5.9990338   5.9990338   5.9990338   5.9990334   5.9990332
   5.9990334   5.9990332   5.9990334   5.9990332   5.9990334   5.9990332
   0.8867157   0.8867157   0.8867157   0.8867157   0.8867156   0.8867156
   0.8867156   0.8867156   0.8867156   0.8867156   0.8867156   0.8867156
   0.8867156   0.8867156   0.8867156   0.8867156   0.8867157   0.8867156
   0.8867157   0.8867156   0.8867157   0.8867156   0.8867157   0.8867156
   8.3062783   8.3062783   8.3062783   8.3062783   8.3062840   8.3062727
   8.3062840   8.3062727   8.3062840   8.3062727   8.3062840   8.3062727
   8.3062727   8.3062727   8.3062727   8.3062727   8.3062783   8.3062840
   8.3062783   8.3062840   8.3062783   8.3062840   8.3062783   8.3062840
 TTTTTTTTTTTTTTTTTTTTTTTTTTTTTT MOQGAD      TELAPSE      801.50 TCPU      564.68
 TTTTTTTTTTTTTTTTTTTTTTTTTTTTTT SHELLXN     TELAPSE      812.58 TCPU      572.84
 TTTTTTTTTTTTTTTTTTTTTTTTTTTTTT MONMO3      TELAPSE      815.52 TCPU      575.77
 NUMERICALLY INTEGRATED DENSITY    804.0000282541
 TTTTTTTTTTTTTTTTTTTTTTTTTTTTTT NUMDFT      TELAPSE      817.28 TCPU      577.54
 CYC  12 ETOT(AU) -6.167095711491E+03 DETOT  3.06E-08 tst  1.29E-10 PX  2.91E-05
 TTTTTTTTTTTTTTTTTTTTTTTTTTTTTT DIIS        TELAPSE      817.42 TCPU      577.67
 DIIS TEST: 0.10190E-06 AT SCF   CYCLE  12 - DIIS ACTIVE - HISTORY:    12 CYCLES
 TTTTTTTTTTTTTTTTTTTTTTTTTTTTTT FDIK        TELAPSE      820.09 TCPU      579.95
 INSULATING STATE
 TOP OF VALENCE BANDS -    BAND    402; K    4; EIG -2.3969534E-01 AU
 TOP OF VALENCE BANDS -    BAND    402; K    1; EIG -2.4097927E-01 AU
 BOTTOM OF VIRTUAL BANDS - BAND    403; K    4; EIG -9.6425957E-02 AU
 DIRECT ENERGY BAND GAP:   3.8986 eV
 BOTTOM OF VIRTUAL BANDS - BAND    403; K    1; EIG -9.5639875E-02 AU
 TTTTTTTTTTTTTTTTTTTTTTTTTTTTTT PDIG        TELAPSE      820.38 TCPU      580.24
 CHARGE NORMALIZATION FACTOR   1.00000000
 TOTAL ATOMIC CHARGES:
  18.5229857  18.5229857  18.5229857  18.5229849  18.5229849  18.5229857
   7.5484316   7.5484316   7.5484316   7.5484316   7.5484334   7.5484292
   7.5484334   7.5484292   7.5484334   7.5484292   7.5484334   7.5484292
   7.5484292   7.5484292   7.5484292   7.5484292   7.5484316   7.5484334
   7.5484316   7.5484334   7.5484316   7.5484334   7.5484316   7.5484334
   6.7955331   6.7955331   6.7955331   6.7955331   6.7955329   6.7955329
   6.7955329   6.7955329   6.7955329   6.7955329   6.7955329   6.7955329
   5.4620481   5.4620481   5.4620481   5.4620481   5.4620486   5.4620486
   5.4620486   5.4620486   5.4620486   5.4620486   5.4620486   5.4620486
   5.9990319   5.9990319   5.9990319   5.9990319   5.9990330   5.9990309
   5.9990330   5.9990309   5.9990330   5.9990309   5.9990330   5.9990309
   5.9990309   5.9990309   5.9990309   5.9990309   5.9990319   5.9990330
   5.9990319   5.9990330   5.9990319   5.9990330   5.9990319   5.9990330
   0.8867187   0.8867187   0.8867187   0.8867187   0.8867188   0.8867189
   0.8867188   0.8867189   0.8867188   0.8867189   0.8867188   0.8867189
   0.8867189   0.8867189   0.8867189   0.8867189   0.8867187   0.8867188
   0.8867187   0.8867188   0.8867187   0.8867188   0.8867187   0.8867188
   8.3062807   8.3062807   8.3062807   8.3062807   8.3062741   8.3062877
   8.3062741   8.3062877   8.3062741   8.3062877   8.3062741   8.3062877
   8.3062877   8.3062877   8.3062877   8.3062877   8.3062807   8.3062741
   8.3062807   8.3062741   8.3062807   8.3062741   8.3062807   8.3062741
 TTTTTTTTTTTTTTTTTTTTTTTTTTTTTT MOQGAD      TELAPSE      820.39 TCPU      580.26
 TTTTTTTTTTTTTTTTTTTTTTTTTTTTTT SHELLXN     TELAPSE      832.29 TCPU      588.40
 TTTTTTTTTTTTTTTTTTTTTTTTTTTTTT MONMO3      TELAPSE      837.89 TCPU      594.01
 NUMERICALLY INTEGRATED DENSITY    804.0000282536
 TTTTTTTTTTTTTTTTTTTTTTTTTTTTTT NUMDFT      TELAPSE      839.67 TCPU      595.79
 CYC  13 ETOT(AU) -6.167095711522E+03 DETOT -3.17E-08 tst  1.53E-11 PX  1.42E-05
 TTTTTTTTTTTTTTTTTTTTTTTTTTTTTT DIIS        TELAPSE      839.82 TCPU      595.94
 DIIS TEST: 0.76210E-08 AT SCF   CYCLE  13 - DIIS ACTIVE - HISTORY:    13 CYCLES
 TTTTTTTTTTTTTTTTTTTTTTTTTTTTTT FDIK        TELAPSE      841.56 TCPU      596.90
 INSULATING STATE
 TOP OF VALENCE BANDS -    BAND    402; K    4; EIG -2.3969539E-01 AU
 TOP OF VALENCE BANDS -    BAND    402; K    1; EIG -2.4097921E-01 AU
 BOTTOM OF VIRTUAL BANDS - BAND    403; K    4; EIG -9.6426171E-02 AU
 DIRECT ENERGY BAND GAP:   3.8986 eV
 BOTTOM OF VIRTUAL BANDS - BAND    403; K    1; EIG -9.5640213E-02 AU
 TTTTTTTTTTTTTTTTTTTTTTTTTTTTTT PDIG        TELAPSE      841.85 TCPU      597.20
 CHARGE NORMALIZATION FACTOR   1.00000000
 TOTAL ATOMIC CHARGES:
  18.5229867  18.5229867  18.5229867  18.5229879  18.5229879  18.5229867
   7.5484292   7.5484292   7.5484292   7.5484292   7.5484248   7.5484350
   7.5484248   7.5484350   7.5484248   7.5484350   7.5484248   7.5484350
   7.5484350   7.5484350   7.5484350   7.5484350   7.5484292   7.5484248
   7.5484292   7.5484248   7.5484292   7.5484248   7.5484292   7.5484248
   6.7955326   6.7955326   6.7955326   6.7955326   6.7955321   6.7955321
   6.7955321   6.7955321   6.7955321   6.7955321   6.7955321   6.7955321
   5.4620517   5.4620517   5.4620517   5.4620517   5.4620514   5.4620514
   5.4620514   5.4620514   5.4620514   5.4620514   5.4620514   5.4620514
   5.9990314   5.9990314   5.9990314   5.9990314   5.9990298   5.9990322
   5.9990298   5.9990322   5.9990298   5.9990322   5.9990298   5.9990322
   5.9990322   5.9990322   5.9990322   5.9990322   5.9990314   5.9990298
   5.9990314   5.9990298   5.9990314   5.9990298   5.9990314   5.9990298
   0.8867192   0.8867192   0.8867192   0.8867192   0.8867189   0.8867188
   0.8867189   0.8867188   0.8867189   0.8867188   0.8867189   0.8867188
   0.8867188   0.8867188   0.8867188   0.8867188   0.8867192   0.8867189
   0.8867192   0.8867189   0.8867192   0.8867189   0.8867192   0.8867189
   8.3062816   8.3062816   8.3062816   8.3062816   8.3062980   8.3062651
   8.3062980   8.3062651   8.3062980   8.3062651   8.3062980   8.3062651
   8.3062651   8.3062651   8.3062651   8.3062651   8.3062816   8.3062980
   8.3062816   8.3062980   8.3062816   8.3062980   8.3062816   8.3062980
 TTTTTTTTTTTTTTTTTTTTTTTTTTTTTT MOQGAD      TELAPSE      841.87 TCPU      597.21
 TTTTTTTTTTTTTTTTTTTTTTTTTTTTTT SHELLXN     TELAPSE      853.97 TCPU      605.36
 TTTTTTTTTTTTTTTTTTTTTTTTTTTTTT MONMO3      TELAPSE      857.04 TCPU      608.43
 NUMERICALLY INTEGRATED DENSITY    804.0000282537
 TTTTTTTTTTTTTTTTTTTTTTTTTTTTTT NUMDFT      TELAPSE      858.80 TCPU      610.20
 CYC  14 ETOT(AU) -6.167095711516E+03 DETOT  6.84E-09 tst  2.39E-11 PX  3.39E-06
 TTTTTTTTTTTTTTTTTTTTTTTTTTTTTT DIIS        TELAPSE      859.81 TCPU      611.21
 DIIS TEST: 0.20837E-07 AT SCF   CYCLE  14 - DIIS ACTIVE - HISTORY:    14 CYCLES
 TTTTTTTTTTTTTTTTTTTTTTTTTTTTTT FDIK        TELAPSE      862.20 TCPU      612.77
 INSULATING STATE
 TOP OF VALENCE BANDS -    BAND    402; K    4; EIG -2.3969547E-01 AU
 TOP OF VALENCE BANDS -    BAND    402; K    1; EIG -2.4097947E-01 AU
 BOTTOM OF VIRTUAL BANDS - BAND    403; K    4; EIG -9.6426147E-02 AU
 DIRECT ENERGY BAND GAP:   3.8986 eV
 BOTTOM OF VIRTUAL BANDS - BAND    403; K    1; EIG -9.5640006E-02 AU
 TTTTTTTTTTTTTTTTTTTTTTTTTTTTTT PDIG        TELAPSE      862.50 TCPU      613.06
 CHARGE NORMALIZATION FACTOR   1.00000000
 TOTAL ATOMIC CHARGES:
  18.5229874  18.5229874  18.5229874  18.5229874  18.5229874  18.5229874
   7.5484292   7.5484292   7.5484292   7.5484292   7.5484295   7.5484293
   7.5484295   7.5484293   7.5484295   7.5484293   7.5484295   7.5484293
   7.5484293   7.5484293   7.5484293   7.5484293   7.5484292   7.5484295
   7.5484292   7.5484295   7.5484292   7.5484295   7.5484292   7.5484295
   6.7955321   6.7955321   6.7955321   6.7955321   6.7955317   6.7955317
   6.7955317   6.7955317   6.7955317   6.7955317   6.7955317   6.7955317
   5.4620528   5.4620528   5.4620528   5.4620528   5.4620528   5.4620528
   5.4620528   5.4620528   5.4620528   5.4620528   5.4620528   5.4620528
   5.9990310   5.9990310   5.9990310   5.9990310   5.9990315   5.9990306
   5.9990315   5.9990306   5.9990315   5.9990306   5.9990315   5.9990306
   5.9990306   5.9990306   5.9990306   5.9990306   5.9990310   5.9990315
   5.9990310   5.9990315   5.9990310   5.9990315   5.9990310   5.9990315
   0.8867190   0.8867190   0.8867190   0.8867190   0.8867189   0.8867189
   0.8867189   0.8867189   0.8867189   0.8867189   0.8867189   0.8867189
   0.8867189   0.8867189   0.8867189   0.8867189   0.8867190   0.8867189
   0.8867190   0.8867189   0.8867190   0.8867189   0.8867190   0.8867189
   8.3062815   8.3062815   8.3062815   8.3062815   8.3062811   8.3062820
   8.3062811   8.3062820   8.3062811   8.3062820   8.3062811   8.3062820
   8.3062820   8.3062820   8.3062820   8.3062820   8.3062815   8.3062811
   8.3062815   8.3062811   8.3062815   8.3062811   8.3062815   8.3062811
 TTTTTTTTTTTTTTTTTTTTTTTTTTTTTT MOQGAD      TELAPSE      862.51 TCPU      613.08
 TTTTTTTTTTTTTTTTTTTTTTTTTTTTTT SHELLXN     TELAPSE      870.66 TCPU      621.23
 +++ ENERGIES IN A.U. +++
 ::: EXT EL-POLE                                  -6.7869869765887E+03
 ::: EXT EL-SPHEROPOLE                             5.4541861546293E+01
 ::: BIELET ZONE E-E                               1.1795417757549E+04
 ::: TOTAL E-E                                     5.0629726425062E+03
 ::: TOTAL E-N + N-E                              -1.7927359458554E+04
 ::: TOTAL N-N                                     1.7701018845332E+03
 ::: KINETIC ENERGY                                5.5340618970217E+03
 ::: PSEUDO TOTAL   ENERGY                        -5.5602230344926E+03
 ::: VIRIAL COEFFICIENT                            9.9764192666473E-01
 TTTTTTTTTTTTTTTTTTTTTTTTTTTTTT MONMO3      TELAPSE      872.22 TCPU      622.79
 NUMERICALLY INTEGRATED DENSITY    804.0000282537
 TTTTTTTTTTTTTTTTTTTTTTTTTTTTTT NUMDFT      TELAPSE      873.99 TCPU      624.55
 CYC  15 ETOT(AU) -6.167095711516E+03 DETOT -7.14E-10 tst  1.26E-11 PX  3.39E-06

 == SCF ENDED - CONVERGENCE ON ENERGY      E(AU) -6.1670957115164E+03 CYCLES  15


 ENERGY EXPRESSION=HARTREE+FOCK EXCH*0.20000+(BECKE      EXCH)*0.80000+LYP        CORR


 TOTAL ENERGY(DFT)(AU)( 15) -6.1670957115164E+03 DE-7.1E-10 tester 1.3E-11
 TTTTTTTTTTTTTTTTTTTTTTTTTTTTTT EDFT        TELAPSE      874.00 TCPU      624.57

 *******************************************************************************
 *                             FORCE CALCULATION                               *
 *******************************************************************************

 TTTTTTTTTTTTTTTTTTTTTTTTTTTTTT NUMDFG      TELAPSE      888.96 TCPU      639.53
 INFORMATION **** EXCPOG **** EXCH. BIPO BUFFER LENGTH (WORDS) =    16000000
 WARNING **** EXCPOG **** EXCH. BIPO BUFFER TOO SMALL - TO AVOID I/O SET EXCHSIZE =     7477686
 WARNING **** GENPOG **** COULOMB BIPO BUFFER TOO SMALL - TO AVOID I/O SET BIPOSIZE =     4446000
 INFORMATION **** GENPOG **** BIPO BUFFER LENGTH (WORDS) =     4000000
 TTTTTTTTTTTTTTTTTTTTTTTTTTTTTT SHELXG      TELAPSE      956.46 TCPU      700.85


 D3 DISPERSION ENERGY (AU)       -4.7188836816647E-01
 TOTAL ENERGY + DISP (AU)        -6.1675675998845E+03

 CARTESIAN FORCES IN HARTREE/BOHR (ANALYTICAL)
   ATOM                     X                   Y                   Z
   1 248            -1.804112415016E-14  2.863333207204E-07 -8.854028621386E-15
   2 248             1.076916333886E-14 -2.863332790870E-07  1.920685832602E-14
   3 248             5.551115123126E-17  1.561533020944E-14 -2.863333782160E-07
   4 248            -5.551115123126E-15  2.121219866424E-14  1.304512053935E-15
   5 248             2.930988785010E-14  1.176836406103E-14  5.329070518201E-15
   6 248            -1.054711873394E-14 -6.813993813637E-15  2.863334079006E-07
   7   7             1.719243294618E-06  7.279476852418E-07  6.127394174271E-07
   8   7            -1.719243330589E-06 -7.279477030053E-07  6.127393485933E-07
   9   7             1.719243304610E-06 -7.279476621491E-07 -6.127394036604E-07
  10   7            -1.719243327925E-06  7.279476923472E-07 -6.127393952227E-07
  11   7             6.488493662360E-07  1.654108584770E-06  5.502366438037E-07
  12   7             7.032896771619E-07  7.407623039413E-07  1.863464983431E-06
  13   7            -6.488493671242E-07 -1.654108610971E-06  5.502366127175E-07
  14   7            -7.032896665038E-07  7.407622883981E-07 -1.863464967888E-06
  15   7             6.488493689005E-07 -1.654108607196E-06 -5.502366260401E-07
  16   7            -7.032896451875E-07 -7.407623017208E-07  1.863464980989E-06
  17   7            -6.488493768941E-07  1.654108599203E-06 -5.502366047239E-07
  18   7             7.032896718329E-07 -7.407623061617E-07 -1.863464976770E-06
  19   7             7.032896682801E-07  1.863464996088E-06  7.407623301425E-07
  20   7            -7.032896665038E-07 -1.863464998531E-06  7.407623181521E-07
  21   7            -7.032896522929E-07  1.863465004970E-06 -7.407623336952E-07
  22   7             7.032896807146E-07 -1.863464993868E-06 -7.407623279221E-07
  23   7             1.719243311937E-06  6.127394471811E-07  7.279476905708E-07
  24   7             6.488494119772E-07  5.502366340338E-07  1.654108600313E-06
  25   7            -1.719243329701E-06 -6.127394227562E-07  7.279477030053E-07
  26   7             6.488493999868E-07 -5.502366295929E-07 -1.654108591653E-06
  27   7            -1.719243333476E-06  6.127394156508E-07 -7.279476905708E-07
  28   7            -6.488493879964E-07 -5.502366366983E-07  1.654108591209E-06
  29   7             1.719243317044E-06 -6.127394112099E-07 -7.279476923472E-07
  30   7            -6.488493942136E-07  5.502366295929E-07 -1.654108575666E-06
  31   7             3.837954329455E-06  2.739111650496E-06  2.739111620187E-06
  32   7            -3.837954379193E-06 -2.739111660266E-06  2.739111658934E-06
  33   7             3.837954317021E-06 -2.739111642169E-06 -2.739111637950E-06
  34   7            -3.837954370312E-06  2.739111682470E-06 -2.739111645167E-06
  35   7             2.126377331768E-06  3.896492348332E-06  3.505752375954E-06
  36   7             2.126377324663E-06  3.505752363853E-06  3.896492366096E-06
  37   7            -2.126377317002E-06 -3.896492364319E-06  3.505752428024E-06
  38   7            -2.126377334877E-06  3.505752428024E-06 -3.896492361655E-06
  39   7             2.126377331768E-06 -3.896492335898E-06 -3.505752418143E-06
  40   7            -2.126377321665E-06 -3.505752388056E-06  3.896492340338E-06
  41   7            -2.126377299239E-06  3.896492325239E-06 -3.505752421584E-06
  42   7             2.126377343648E-06 -3.505752397270E-06 -3.896492340338E-06
  43   6            -5.612863465787E-06 -3.578565971996E-06 -3.578565968887E-06
  44   6             5.612863526405E-06  3.578565971996E-06 -3.578565989759E-06
  45   6            -5.612863484439E-06  3.578565976436E-06  3.578565973328E-06
  46   6             5.612863528404E-06 -3.578565973328E-06  3.578565989759E-06
  47   6            -3.569835827832E-06 -5.533425070370E-06 -3.359186265151E-06
  48   6            -3.569835839379E-06 -3.359186271812E-06 -5.533425048609E-06
  49   6             3.569835848261E-06  5.533425110560E-06 -3.359186258045E-06
  50   6             3.569835841599E-06 -3.359186263374E-06  5.533425109228E-06
  51   6            -3.569835849593E-06  5.533425082360E-06  3.359186246943E-06
  52   6             3.569835840267E-06  3.359186253604E-06 -5.533425067261E-06
  53   6             3.569835840711E-06 -5.533425055049E-06  3.359186241170E-06
  54   6            -3.569835837158E-06  3.359186262930E-06  5.533425080362E-06
  55   6            -2.058449210196E-06 -2.238200611515E-07 -1.803699298364E-06
  56   6             2.058449211972E-06  2.238200451643E-07 -1.803699330338E-06
  57   6            -2.058449200426E-06  2.238200611515E-07  1.803699314351E-06
  58   6             2.058449222631E-06 -2.238200487170E-07  1.803699310798E-06
  59   6            -1.508254037219E-06 -1.998814591175E-06 -3.287310708089E-07
  60   6            -3.431293560396E-07 -1.837966696172E-06 -2.117943148860E-06
  61   6             1.508254035443E-06  1.998814615156E-06 -3.287310796907E-07
  62   6             3.431293862377E-07 -1.837966673079E-06  2.117943139091E-06
  63   6            -1.508254053206E-06  1.998814600057E-06  3.287310867961E-07
  64   6             3.431293880141E-07  1.837966665974E-06 -2.117943155078E-06
  65   6             1.508254023008E-06 -1.998814621373E-06  3.287310992306E-07
  66   6            -3.431293755796E-07  1.837966669527E-06  2.117943144420E-06
  67   6            -3.431293666978E-07 -2.117943161295E-06 -1.837966697948E-06
  68   6             3.431293862377E-07  2.117943160407E-06 -1.837966685514E-06
  69   6             3.431294093303E-07 -2.117943183499E-06  1.837966685514E-06
  70   6            -3.431293773559E-07  2.117943161295E-06  1.837966685514E-06
  71   6            -2.058449213749E-06 -1.803699314351E-06 -2.238200575988E-07
  72   6            -1.508254042548E-06 -3.287310637035E-07 -1.998814584958E-06
  73   6             2.058449212861E-06  1.803699321457E-06 -2.238200433879E-07
  74   6            -1.508254037219E-06  3.287310885725E-07  1.998814581405E-06
  75   6             2.058449216413E-06 -1.803699310798E-06  2.238200575988E-07
  76   6             1.508254021232E-06  3.287310779143E-07 -1.998814603610E-06
  77   6            -2.058449224407E-06  1.803699319680E-06  2.238200540461E-07
  78   6             1.508254021232E-06 -3.287310814670E-07  1.998814607163E-06
  79   1            -2.635810563589E-06  9.399591569537E-07 -1.547698034177E-07
  80   1             2.635810569585E-06 -9.399591527348E-07 -1.547698036397E-07
  81   1            -2.635810563811E-06 -9.399591573978E-07  1.547698016413E-07
  82   1             2.635810565366E-06  9.399591520687E-07  1.547698047499E-07
  83   1            -1.255523531807E-07 -2.630384366320E-06  9.398472786692E-07
  84   1             7.123032841339E-07 -2.127519076467E-07 -2.763026301089E-06
  85   1             1.255523536248E-07  2.630384363655E-06  9.398472804456E-07
  86   1            -7.123032861323E-07 -2.127519027617E-07  2.763026302643E-06
  87   1            -1.255523509602E-07  2.630384367430E-06 -9.398472788913E-07
  88   1            -7.123032870204E-07  2.127519018735E-07 -2.763026295316E-06
  89   1             1.255523518484E-07 -2.630384361435E-06 -9.398472828881E-07
  90   1             7.123032890188E-07  2.127519056483E-07  2.763026297092E-06
  91   1             7.123032848000E-07 -2.763026300201E-06 -2.127519072026E-07
  92   1            -7.123032879086E-07  2.763026299535E-06 -2.127519047601E-07
  93   1            -7.123032916834E-07 -2.763026296426E-06  2.127519043160E-07
  94   1             7.123032845779E-07  2.763026300201E-06  2.127519060924E-07
  95   1            -2.635810566476E-06 -1.547698058602E-07  9.399591525128E-07
  96   1            -1.255523534027E-07  9.398472768929E-07 -2.630384365876E-06
  97   1             2.635810566032E-06  1.547698058602E-07  9.399591525128E-07
  98   1            -1.255523491839E-07 -9.398472802236E-07  2.630384367208E-06
  99   1             2.635810566920E-06 -1.547698034177E-07 -9.399591551773E-07
 100   1             1.255523514043E-07 -9.398472768929E-07 -2.630384364100E-06
 101   1            -2.635810560925E-06  1.547698049720E-07 -9.399591616166E-07
 102   1             1.255523511823E-07  9.398472826661E-07  2.630384363433E-06
 103   8             1.772352504759E-07 -7.098349987800E-06 -2.167811106457E-06
 104   8            -1.772352256069E-07  7.098349984247E-06 -2.167811104181E-06
 105   8             1.772352469231E-07  7.098349984247E-06  2.167811105680E-06
 106   8            -1.772352504759E-07 -7.098350007340E-06  2.167811089859E-06
 107   8            -2.029604290799E-06 -1.895618062520E-07 -7.757829102673E-06
 108   8            -6.686185216154E-06 -2.155680638938E-06  4.751290489935E-07
 109   8             2.029604264653E-06  1.895618133574E-07 -7.757829131094E-06
 110   8             6.686185203719E-06 -2.155680613014E-06 -4.751290845206E-07
 111   8            -2.029604287690E-06  1.895618204628E-07  7.757829113331E-06
 112   8             6.686185219706E-06  2.155680608573E-06  4.751290916261E-07
 113   8             2.029604278531E-06 -1.895618098047E-07  7.757829113331E-06
 114   8            -6.686185214377E-06  2.155680625171E-06 -4.751290987315E-07
 115   8            -6.686185230365E-06  4.751290809679E-07 -2.155680598914E-06
 116   8             6.686185216154E-06 -4.751291093896E-07 -2.155680607019E-06
 117   8             6.686185214377E-06  4.751291129423E-07  2.155680601856E-06
 118   8            -6.686185235694E-06 -4.751291200478E-07  2.155680603577E-06
 119   8             1.772352149487E-07 -2.167811089304E-06 -7.098349987800E-06
 120   8            -2.029604263931E-06 -7.757829115107E-06 -1.895618275682E-07
 121   8            -1.772352646867E-07  2.167811064824E-06 -7.098349996681E-06
 122   8            -2.029604287912E-06  7.757829115107E-06  1.895618169101E-07
 123   8            -1.772352433704E-07 -2.167811086418E-06  7.098349989576E-06
 124   8             2.029604263099E-06  7.757829120436E-06 -1.895618062520E-07
 125   8             1.772352504759E-07  2.167811072484E-06  7.098350012669E-06
 126   8             2.029604250275E-06 -7.757829129318E-06  1.895617991465E-07

 RESULTANT FORCE    -1.515454428613E-14  1.946641632611E-14  2.041422586530E-14

 ATOMIC PART

 SYMMETRY ALLOWED FORCES (ANALYTICAL) (DIRECTION, FORCE)

    1  5.7266669E-07    2 -6.1817972E-07    3  2.5597106E-06    4  4.8943820E-06
    5  2.5401141E-06    6  1.0994371E-07    7  4.6059160E-06    8  3.1042182E-06
    9  4.2602184E-06   10  2.8881040E-06   11  1.8940194E-06   12  1.0740304E-05
   13  8.6154554E-06   14  6.0522356E-06   15  1.2045739E-05   16 -1.7831676E-06
   17 -1.5009541E-05   18 -8.6920560E-06   19 -5.4903508E-06   20 -1.8206522E-05
   21  5.0508226E-08   22 -6.2839124E-06   23 -4.5645385E-06   24 -1.3378977E-06
   25 -1.9272136E-07   26 -7.0141373E-06   27 -5.8996458E-06   28 -3.1650908E-06
   29 -4.3621921E-06   30  5.5864695E-06   31 -4.4863688E-06   32 -3.3917028E-06
   33 -2.5556094E-06   34  5.0628152E-06   35 -5.5118734E-06   36 -6.0226119E-06
   37 -5.3127742E-06   38  9.9910276E-07   39 -1.5421002E-05   40  3.3947769E-06
   41 -1.3842230E-05   42 -9.6637051E-06   43 -2.0040637E-05   44 -4.4383322E-06
   45  8.1741656E-06   46 -4.1341125E-06   47 -1.7683732E-05

 CELL PART

 GRADIENT WITH RESPECT TO THE CELL PARAMETER IN HARTREE/BOHR
ORDER: -D/DA1X, -D/DA1Y, -D/DA1Z
       -D/DA2X, -D/DA2Y, -D/DA2Z
       -D/DA3X, -D/DA3Y, -D/DA3Z
 -0.709862028766E-14 -0.547943283635E-06 -0.547943241003E-06
 -0.264679417938E-06  0.590483238886E-14 -0.547943493245E-06
 -0.264679407280E-06 -0.547943255214E-06 -0.501588432525E-14

STRESS TENSOR, IN HARTREE/BOHR^3:
ORDER: 11 12 13
       21 22 23
       31 32 33
  0.451142151476E-09 -0.303357533518E-17  0.151330689779E-16
 -0.292545422468E-16  0.933961231306E-09  0.191898424758E-16
  0.219246707973E-15 -0.210697207072E-15  0.933961388527E-09

PRESSURE FROM THE STRESS TENSOR,
IN HARTREE/BOHR^3: -0.77302E-09
PRESSURE IN GIGAPASCAL: -0.2274E-04
CONVERSION FACTOR: 1 HARTREE/BOHR^3= 29421 GIGAPASCAL
WHEN USING VALUES FOR BOHR RADIUS AND HARTREE
FROM IUPAC WEBSITE, APRIL 2009
ENTHALPY: -6.1675676154197E+03

 SYMMETRY ALLOWED FORCES (ANALYTICAL) (DIRECTION, FORCE)

    1 -2.6907749E-05    2  7.9225317E-06
 TTTTTTTTTTTTTTTTTTTTTTTTTTTTTT TOTGRA_C    TELAPSE      984.79 TCPU      729.18
 *******************************************************************************
 LATTICE PARAMETERS (ANGSTROMS AND DEGREES) - BOHR = 0.5291772083 ANGSTROM
 PRIMITIVE CELL - CENTRING CODE 6/1 VOLUME=  2978.026207 - DENSITY  1.131 g/cm^3
         A              B              C           ALPHA      BETA       GAMMA 
    15.69821003    15.69821003    15.69821003   109.471221 109.471221 109.471221
 *******************************************************************************
 ATOMS IN THE ASYMMETRIC UNIT   18 - ATOMS IN THE UNIT CELL:  126
     ATOM                 X/A                 Y/B                 Z/C    
 *******************************************************************************
      1 T 248 CD   -2.500000000000E-01 -5.000000000000E-01  2.500000000000E-01
      2 F 248 CD    2.500000000000E-01 -5.000000000000E-01 -2.500000000000E-01
      3 F 248 CD    2.500000000000E-01 -2.500000000000E-01 -5.000000000000E-01
      4 T 248 CD   -5.000000000000E-01  2.500000000000E-01 -2.500000000000E-01
      5 F 248 CD    5.000000000000E-01 -2.500000000000E-01  2.500000000000E-01
      6 F 248 CD   -2.500000000000E-01  2.500000000000E-01 -5.000000000000E-01
      7 T   7 N    -3.164566072396E-01  3.691570301246E-01  2.813082499586E-01
      8 F   7 N     8.784878016592E-02  4.022351428017E-01 -2.813082499586E-01
      9 F   7 N     3.164566072396E-01 -4.022351428017E-01 -3.143863626358E-01
     10 F   7 N    -8.784878016592E-02 -3.691570301246E-01  3.143863626358E-01
     11 T   7 N     2.813082499586E-01 -3.164566072396E-01  3.691570301246E-01
     12 T   7 N     3.691570301246E-01  2.813082499586E-01 -3.164566072396E-01
     13 F   7 N     3.143863626358E-01 -8.784878016592E-02 -3.691570301246E-01
     14 F   7 N     4.022351428017E-01 -2.813082499586E-01  8.784878016592E-02
     15 F   7 N    -2.813082499586E-01  8.784878016592E-02  4.022351428017E-01
     16 F   7 N    -4.022351428017E-01 -3.143863626358E-01  3.164566072396E-01
     17 F   7 N    -3.143863626358E-01  3.164566072396E-01 -4.022351428017E-01
     18 F   7 N    -3.691570301246E-01  3.143863626358E-01 -8.784878016592E-02
     19 F   7 N     3.691570301246E-01 -3.164566072396E-01  2.813082499586E-01
     20 F   7 N     4.022351428017E-01  8.784878016592E-02 -2.813082499586E-01
     21 F   7 N    -4.022351428017E-01  3.164566072396E-01 -3.143863626358E-01
     22 F   7 N    -3.691570301246E-01 -8.784878016592E-02  3.143863626358E-01
     23 F   7 N    -3.164566072396E-01  2.813082499586E-01  3.691570301246E-01
     24 F   7 N     2.813082499586E-01  3.691570301246E-01 -3.164566072396E-01
     25 F   7 N    -8.784878016592E-02  3.143863626358E-01 -3.691570301246E-01
     26 F   7 N    -2.813082499586E-01  4.022351428017E-01  8.784878016592E-02
     27 F   7 N     8.784878016592E-02 -2.813082499586E-01  4.022351428017E-01
     28 F   7 N    -3.143863626358E-01 -4.022351428017E-01  3.164566072396E-01
     29 F   7 N     3.164566072396E-01 -3.143863626358E-01 -4.022351428017E-01
     30 F   7 N     3.143863626358E-01 -3.691570301246E-01 -8.784878016592E-02
     31 T   7 N    -1.832170581708E-01  4.633783175238E-01  4.633783175238E-01
     32 F   7 N     0.000000000000E+00  3.534046243054E-01 -4.633783175238E-01
     33 F   7 N     1.832170581708E-01 -3.534046243054E-01 -3.534046243054E-01
     34 F   7 N     0.000000000000E+00 -4.633783175238E-01  3.534046243054E-01
     35 T   7 N     4.633783175238E-01 -1.832170581708E-01  4.633783175238E-01
     36 F   7 N     4.633783175238E-01  4.633783175238E-01 -1.832170581708E-01
     37 F   7 N     3.534046243054E-01  0.000000000000E+00 -4.633783175238E-01
     38 F   7 N     3.534046243054E-01 -4.633783175238E-01  0.000000000000E+00
     39 F   7 N    -4.633783175238E-01  0.000000000000E+00  3.534046243054E-01
     40 F   7 N    -3.534046243054E-01 -3.534046243054E-01  1.832170581708E-01
     41 F   7 N    -3.534046243054E-01  1.832170581708E-01 -3.534046243054E-01
     42 F   7 N    -4.633783175238E-01  3.534046243054E-01  0.000000000000E+00
     43 T   6 C    -2.705674573661E-01  3.714256733498E-01  3.714256733498E-01
     44 F   6 C     0.000000000000E+00  3.580068692840E-01 -3.714256733498E-01
     45 F   6 C     2.705674573661E-01 -3.580068692840E-01 -3.580068692840E-01
     46 F   6 C     0.000000000000E+00 -3.714256733498E-01  3.580068692840E-01
     47 T   6 C     3.714256733498E-01 -2.705674573661E-01  3.714256733498E-01
     48 F   6 C     3.714256733498E-01  3.714256733498E-01 -2.705674573661E-01
     49 F   6 C     3.580068692840E-01  0.000000000000E+00 -3.714256733498E-01
     50 F   6 C     3.580068692840E-01 -3.714256733498E-01  0.000000000000E+00
     51 F   6 C    -3.714256733498E-01  0.000000000000E+00  3.580068692840E-01
     52 F   6 C    -3.580068692840E-01 -3.580068692840E-01  2.705674573661E-01
     53 F   6 C    -3.580068692840E-01  2.705674573661E-01 -3.580068692840E-01
     54 F   6 C    -3.714256733498E-01  3.580068692840E-01  0.000000000000E+00
     55 T   6 C    -3.980292600777E-01  2.703364866044E-01  2.159140727449E-01
     56 F   6 C     5.442241385952E-02  3.860566671774E-01 -2.159140727449E-01
     57 F   6 C     3.980292600777E-01 -3.860566671774E-01 -3.316342533179E-01
     58 F   6 C    -5.442241385952E-02 -2.703364866044E-01  3.316342533179E-01
     59 T   6 C     2.159140727449E-01 -3.980292600777E-01  2.703364866044E-01
     60 T   6 C     2.703364866044E-01  2.159140727449E-01 -3.980292600777E-01
     61 F   6 C     3.316342533179E-01 -5.442241385952E-02 -2.703364866044E-01
     62 F   6 C     3.860566671774E-01 -2.159140727449E-01  5.442241385952E-02
     63 F   6 C    -2.159140727449E-01  5.442241385952E-02  3.860566671774E-01
     64 F   6 C    -3.860566671774E-01 -3.316342533179E-01  3.980292600777E-01
     65 F   6 C    -3.316342533179E-01  3.980292600777E-01 -3.860566671774E-01
     66 F   6 C    -2.703364866044E-01  3.316342533179E-01 -5.442241385952E-02
     67 F   6 C     2.703364866044E-01 -3.980292600777E-01  2.159140727449E-01
     68 F   6 C     3.860566671774E-01  5.442241385952E-02 -2.159140727449E-01
     69 F   6 C    -3.860566671774E-01  3.980292600777E-01 -3.316342533179E-01
     70 F   6 C    -2.703364866044E-01 -5.442241385952E-02  3.316342533179E-01
     71 F   6 C    -3.980292600777E-01  2.159140727449E-01  2.703364866044E-01
     72 F   6 C     2.159140727449E-01  2.703364866044E-01 -3.980292600777E-01
     73 F   6 C    -5.442241385952E-02  3.316342533179E-01 -2.703364866044E-01
     74 F   6 C    -2.159140727449E-01  3.860566671774E-01  5.442241385952E-02
     75 F   6 C     5.442241385952E-02 -2.159140727449E-01  3.860566671774E-01
     76 F   6 C    -3.316342533179E-01 -3.860566671774E-01  3.980292600777E-01
     77 F   6 C     3.980292600777E-01 -3.316342533179E-01 -3.860566671774E-01
     78 F   6 C     3.316342533179E-01 -2.703364866044E-01 -5.442241385952E-02
     79 T   1 H    -4.512050989773E-01  2.453161882063E-01  1.367059636372E-01
     80 F   1 H     1.086102245691E-01  4.120889373856E-01 -1.367059636372E-01
     81 F   1 H     4.512050989773E-01 -4.120889373856E-01 -3.034787128164E-01
     82 F   1 H    -1.086102245691E-01 -2.453161882063E-01  3.034787128164E-01
     83 T   1 H     1.367059636372E-01 -4.512050989773E-01  2.453161882063E-01
     84 T   1 H     2.453161882063E-01  1.367059636372E-01 -4.512050989773E-01
     85 F   1 H     3.034787128164E-01 -1.086102245691E-01 -2.453161882063E-01
     86 F   1 H     4.120889373856E-01 -1.367059636372E-01  1.086102245691E-01
     87 F   1 H    -1.367059636372E-01  1.086102245691E-01  4.120889373856E-01
     88 F   1 H    -4.120889373856E-01 -3.034787128164E-01  4.512050989773E-01
     89 F   1 H    -3.034787128164E-01  4.512050989773E-01 -4.120889373856E-01
     90 F   1 H    -2.453161882063E-01  3.034787128164E-01 -1.086102245691E-01
     91 F   1 H     2.453161882063E-01 -4.512050989773E-01  1.367059636372E-01
     92 F   1 H     4.120889373856E-01  1.086102245691E-01 -1.367059636372E-01
     93 F   1 H    -4.120889373856E-01  4.512050989773E-01 -3.034787128164E-01
     94 F   1 H    -2.453161882063E-01 -1.086102245691E-01  3.034787128164E-01
     95 F   1 H    -4.512050989773E-01  1.367059636372E-01  2.453161882063E-01
     96 F   1 H     1.367059636372E-01  2.453161882063E-01 -4.512050989773E-01
     97 F   1 H    -1.086102245691E-01  3.034787128164E-01 -2.453161882063E-01
     98 F   1 H    -1.367059636372E-01  4.120889373856E-01  1.086102245691E-01
     99 F   1 H     1.086102245691E-01 -1.367059636372E-01  4.120889373856E-01
    100 F   1 H    -3.034787128164E-01 -4.120889373856E-01  4.512050989773E-01
    101 F   1 H     4.512050989773E-01 -3.034787128164E-01 -4.120889373856E-01
    102 F   1 H     3.034787128164E-01 -2.453161882063E-01 -1.086102245691E-01
    103 T   8 O    -1.482565325946E-01  4.589175535310E-01 -4.561489526025E-01
    104 F   8 O    -8.493349386645E-02  3.078924200079E-01  4.561489526025E-01
    105 F   8 O     1.482565325946E-01 -3.078924200079E-01 -3.928259138744E-01
    106 F   8 O     8.493349386645E-02 -4.589175535310E-01  3.928259138744E-01
    107 T   8 O    -4.561489526025E-01 -1.482565325946E-01  4.589175535310E-01
    108 T   8 O     4.589175535310E-01 -4.561489526025E-01 -1.482565325946E-01
    109 F   8 O     3.928259138744E-01  8.493349386645E-02 -4.589175535310E-01
    110 F   8 O     3.078924200079E-01  4.561489526025E-01 -8.493349386645E-02
    111 F   8 O     4.561489526025E-01 -8.493349386645E-02  3.078924200079E-01
    112 F   8 O    -3.078924200079E-01 -3.928259138744E-01  1.482565325946E-01
    113 F   8 O    -3.928259138744E-01  1.482565325946E-01 -3.078924200079E-01
    114 F   8 O    -4.589175535310E-01  3.928259138744E-01  8.493349386645E-02
    115 F   8 O     4.589175535310E-01 -1.482565325946E-01 -4.561489526025E-01
    116 F   8 O     3.078924200079E-01 -8.493349386645E-02  4.561489526025E-01
    117 F   8 O    -3.078924200079E-01  1.482565325946E-01 -3.928259138744E-01
    118 F   8 O    -4.589175535310E-01  8.493349386645E-02  3.928259138744E-01
    119 F   8 O    -1.482565325946E-01 -4.561489526025E-01  4.589175535310E-01
    120 F   8 O    -4.561489526025E-01  4.589175535310E-01 -1.482565325946E-01
    121 F   8 O     8.493349386645E-02  3.928259138744E-01 -4.589175535310E-01
    122 F   8 O     4.561489526025E-01  3.078924200079E-01 -8.493349386645E-02
    123 F   8 O    -8.493349386645E-02  4.561489526025E-01  3.078924200079E-01
    124 F   8 O    -3.928259138744E-01 -3.078924200079E-01  1.482565325946E-01
    125 F   8 O     1.482565325946E-01 -3.928259138744E-01 -3.078924200079E-01
    126 F   8 O     3.928259138744E-01 -4.589175535310E-01  8.493349386645E-02

 TRANSFORMATION MATRIX PRIMITIVE-CRYSTALLOGRAPHIC CELL
  0.0000  1.0000  1.0000  1.0000  0.0000  1.0000  1.0000  1.0000  0.0000

 *******************************************************************************
 CRYSTALLOGRAPHIC CELL (VOLUME=       5956.05241424)
         A              B              C           ALPHA      BETA       GAMMA 
    18.12673157    18.12673157    18.12673157    90.000000  90.000000  90.000000

 COORDINATES IN THE CRYSTALLOGRAPHIC CELL
     ATOM                 X/A                 Y/B                 Z/C    
 *******************************************************************************
      1 T 248 CD    5.185753147734E-17  2.500000000000E-01 -5.000000000000E-01
      2 F 248 CD   -5.000000000000E-01  2.500000000000E-01 -2.074301259094E-16
      3 F 248 CD   -5.000000000000E-01  5.185753147734E-17  2.500000000000E-01
      4 T 248 CD    2.500000000000E-01 -5.000000000000E-01  5.185753147734E-17
      5 F 248 CD    2.500000000000E-01 -5.185753147734E-17 -5.000000000000E-01
      6 F 248 CD    0.000000000000E+00 -5.000000000000E-01  2.500000000000E-01
      7 T   7 N    -1.653905633858E-02  2.978473062972E-01  3.856960864631E-01
      8 F   7 N     1.653905633858E-02 -2.978473062972E-01  3.856960864631E-01
      9 F   7 N    -1.653905633858E-02 -2.978473062972E-01 -3.856960864631E-01
     10 F   7 N     1.653905633858E-02  2.978473062972E-01 -3.856960864631E-01
     11 T   7 N     3.856960864631E-01 -1.653905633858E-02  2.978473062972E-01
     12 T   7 N     2.978473062972E-01  3.856960864631E-01 -1.653905633858E-02
     13 F   7 N    -3.856960864631E-01  1.653905633858E-02  2.978473062972E-01
     14 F   7 N    -2.978473062972E-01  3.856960864631E-01  1.653905633858E-02
     15 F   7 N     3.856960864631E-01  1.653905633858E-02 -2.978473062972E-01
     16 F   7 N    -2.978473062972E-01 -3.856960864631E-01 -1.653905633858E-02
     17 F   7 N    -3.856960864631E-01 -1.653905633858E-02 -2.978473062972E-01
     18 F   7 N     2.978473062972E-01 -3.856960864631E-01  1.653905633858E-02
     19 F   7 N     2.978473062972E-01 -1.653905633858E-02  3.856960864631E-01
     20 F   7 N    -2.978473062972E-01  1.653905633858E-02  3.856960864631E-01
     21 F   7 N    -2.978473062972E-01 -1.653905633858E-02 -3.856960864631E-01
     22 F   7 N     2.978473062972E-01  1.653905633858E-02 -3.856960864631E-01
     23 F   7 N    -1.653905633858E-02  3.856960864631E-01  2.978473062972E-01
     24 F   7 N     3.856960864631E-01  2.978473062972E-01 -1.653905633858E-02
     25 F   7 N     1.653905633858E-02 -3.856960864631E-01  2.978473062972E-01
     26 F   7 N     3.856960864631E-01 -2.978473062972E-01  1.653905633858E-02
     27 F   7 N     1.653905633858E-02  3.856960864631E-01 -2.978473062972E-01
     28 F   7 N    -3.856960864631E-01 -2.978473062972E-01 -1.653905633858E-02
     29 F   7 N    -1.653905633858E-02 -3.856960864631E-01 -2.978473062972E-01
     30 F   7 N    -3.856960864631E-01  2.978473062972E-01  1.653905633858E-02
     31 T   7 N    -4.450131533908E-01 -9.160852908541E-02 -9.160852908541E-02
     32 F   7 N     4.450131533908E-01  9.160852908541E-02 -9.160852908541E-02
     33 F   7 N    -4.450131533908E-01  9.160852908541E-02  9.160852908541E-02
     34 F   7 N     4.450131533908E-01 -9.160852908541E-02  9.160852908541E-02
     35 T   7 N    -9.160852908541E-02 -4.450131533908E-01 -9.160852908541E-02
     36 F   7 N    -9.160852908541E-02 -9.160852908541E-02 -4.450131533908E-01
     37 F   7 N     9.160852908541E-02  4.450131533908E-01 -9.160852908541E-02
     38 F   7 N     9.160852908541E-02 -9.160852908541E-02  4.450131533908E-01
     39 F   7 N    -9.160852908541E-02  4.450131533908E-01  9.160852908541E-02
     40 F   7 N     9.160852908541E-02  9.160852908541E-02 -4.450131533908E-01
     41 F   7 N     9.160852908541E-02 -4.450131533908E-01  9.160852908541E-02
     42 F   7 N    -9.160852908541E-02  9.160852908541E-02  4.450131533908E-01
     43 T   6 C     6.709402032878E-03  3.647162713169E-01  3.647162713169E-01
     44 F   6 C    -6.709402032878E-03 -3.647162713169E-01  3.647162713169E-01
     45 F   6 C     6.709402032878E-03 -3.647162713169E-01 -3.647162713169E-01
     46 F   6 C    -6.709402032878E-03  3.647162713169E-01 -3.647162713169E-01
     47 T   6 C     3.647162713169E-01  6.709402032878E-03  3.647162713169E-01
     48 F   6 C     3.647162713169E-01  3.647162713169E-01  6.709402032878E-03
     49 F   6 C    -3.647162713169E-01 -6.709402032878E-03  3.647162713169E-01
     50 F   6 C    -3.647162713169E-01  3.647162713169E-01 -6.709402032878E-03
     51 F   6 C     3.647162713169E-01 -6.709402032878E-03 -3.647162713169E-01
     52 F   6 C    -3.647162713169E-01 -3.647162713169E-01  6.709402032878E-03
     53 F   6 C    -3.647162713169E-01  6.709402032878E-03 -3.647162713169E-01
     54 F   6 C     3.647162713169E-01 -3.647162713169E-01 -6.709402032878E-03
     55 T   6 C    -5.786009028652E-02  2.737741630314E-01  3.281965768909E-01
     56 F   6 C     5.786009028652E-02 -2.737741630314E-01  3.281965768909E-01
     57 F   6 C    -5.786009028652E-02 -2.737741630314E-01 -3.281965768909E-01
     58 F   6 C     5.786009028652E-02  2.737741630314E-01 -3.281965768909E-01
     59 T   6 C     3.281965768909E-01 -5.786009028652E-02  2.737741630314E-01
     60 T   6 C     2.737741630314E-01  3.281965768909E-01 -5.786009028652E-02
     61 F   6 C    -3.281965768909E-01  5.786009028652E-02  2.737741630314E-01
     62 F   6 C    -2.737741630314E-01  3.281965768909E-01  5.786009028652E-02
     63 F   6 C     3.281965768909E-01  5.786009028652E-02 -2.737741630314E-01
     64 F   6 C    -2.737741630314E-01 -3.281965768909E-01 -5.786009028652E-02
     65 F   6 C    -3.281965768909E-01 -5.786009028652E-02 -2.737741630314E-01
     66 F   6 C     2.737741630314E-01 -3.281965768909E-01  5.786009028652E-02
     67 F   6 C     2.737741630314E-01 -5.786009028652E-02  3.281965768909E-01
     68 F   6 C    -2.737741630314E-01  5.786009028652E-02  3.281965768909E-01
     69 F   6 C    -2.737741630314E-01 -5.786009028652E-02 -3.281965768909E-01
     70 F   6 C     2.737741630314E-01  5.786009028652E-02 -3.281965768909E-01
     71 F   6 C    -5.786009028652E-02  3.281965768909E-01  2.737741630314E-01
     72 F   6 C     3.281965768909E-01  2.737741630314E-01 -5.786009028652E-02
     73 F   6 C     5.786009028652E-02 -3.281965768909E-01  2.737741630314E-01
     74 F   6 C     3.281965768909E-01 -2.737741630314E-01  5.786009028652E-02
     75 F   6 C     5.786009028652E-02  3.281965768909E-01 -2.737741630314E-01
     76 F   6 C    -3.281965768909E-01 -2.737741630314E-01 -5.786009028652E-02
     77 F   6 C    -5.786009028652E-02 -3.281965768909E-01 -2.737741630314E-01
     78 F   6 C    -3.281965768909E-01  2.737741630314E-01  5.786009028652E-02
     79 T   1 H    -8.338637458963E-02  2.200923382268E-01  3.287025627959E-01
     80 F   1 H     8.338637458963E-02 -2.200923382268E-01  3.287025627959E-01
     81 F   1 H    -8.338637458963E-02 -2.200923382268E-01 -3.287025627959E-01
     82 F   1 H     8.338637458963E-02  2.200923382268E-01 -3.287025627959E-01
     83 T   1 H     3.287025627959E-01 -8.338637458963E-02  2.200923382268E-01
     84 T   1 H     2.200923382268E-01  3.287025627959E-01 -8.338637458963E-02
     85 F   1 H    -3.287025627959E-01  8.338637458963E-02  2.200923382268E-01
     86 F   1 H    -2.200923382268E-01  3.287025627959E-01  8.338637458963E-02
     87 F   1 H     3.287025627959E-01  8.338637458963E-02 -2.200923382268E-01
     88 F   1 H    -2.200923382268E-01 -3.287025627959E-01 -8.338637458963E-02
     89 F   1 H    -3.287025627959E-01 -8.338637458963E-02 -2.200923382268E-01
     90 F   1 H     2.200923382268E-01 -3.287025627959E-01  8.338637458963E-02
     91 F   1 H     2.200923382268E-01 -8.338637458963E-02  3.287025627959E-01
     92 F   1 H    -2.200923382268E-01  8.338637458963E-02  3.287025627959E-01
     93 F   1 H    -2.200923382268E-01 -8.338637458963E-02 -3.287025627959E-01
     94 F   1 H     2.200923382268E-01  8.338637458963E-02 -3.287025627959E-01
     95 F   1 H    -8.338637458963E-02  3.287025627959E-01  2.200923382268E-01
     96 F   1 H     3.287025627959E-01  2.200923382268E-01 -8.338637458963E-02
     97 F   1 H     8.338637458963E-02 -3.287025627959E-01  2.200923382268E-01
     98 F   1 H     3.287025627959E-01 -2.200923382268E-01  8.338637458963E-02
     99 F   1 H     8.338637458963E-02  3.287025627959E-01 -2.200923382268E-01
    100 F   1 H    -3.287025627959E-01 -2.200923382268E-01 -8.338637458963E-02
    101 F   1 H    -8.338637458963E-02 -3.287025627959E-01 -2.200923382268E-01
    102 F   1 H    -3.287025627959E-01  2.200923382268E-01  8.338637458963E-02
    103 T   8 O    -4.244874332385E-01 -3.166151936407E-02 -1.165950132305E-01
    104 F   8 O     4.244874332385E-01  3.166151936407E-02 -1.165950132305E-01
    105 F   8 O    -4.244874332385E-01  3.166151936407E-02  1.165950132305E-01
    106 F   8 O     4.244874332385E-01 -3.166151936407E-02  1.165950132305E-01
    107 T   8 O    -1.165950132305E-01 -4.244874332385E-01 -3.166151936407E-02
    108 T   8 O    -3.166151936407E-02 -1.165950132305E-01 -4.244874332385E-01
    109 F   8 O     1.165950132305E-01  4.244874332385E-01 -3.166151936407E-02
    110 F   8 O     3.166151936407E-02 -1.165950132305E-01  4.244874332385E-01
    111 F   8 O    -1.165950132305E-01  4.244874332385E-01  3.166151936407E-02
    112 F   8 O     3.166151936407E-02  1.165950132305E-01 -4.244874332385E-01
    113 F   8 O     1.165950132305E-01 -4.244874332385E-01  3.166151936407E-02
    114 F   8 O    -3.166151936407E-02  1.165950132305E-01  4.244874332385E-01
    115 F   8 O    -3.166151936407E-02 -4.244874332385E-01 -1.165950132305E-01
    116 F   8 O     3.166151936407E-02  4.244874332385E-01 -1.165950132305E-01
    117 F   8 O     3.166151936407E-02 -4.244874332385E-01  1.165950132305E-01
    118 F   8 O    -3.166151936407E-02  4.244874332385E-01  1.165950132305E-01
    119 F   8 O    -4.244874332385E-01 -1.165950132305E-01 -3.166151936407E-02
    120 F   8 O    -1.165950132305E-01 -3.166151936407E-02 -4.244874332385E-01
    121 F   8 O     4.244874332385E-01  1.165950132305E-01 -3.166151936407E-02
    122 F   8 O    -1.165950132305E-01  3.166151936407E-02  4.244874332385E-01
    123 F   8 O     4.244874332385E-01 -1.165950132305E-01  3.166151936407E-02
    124 F   8 O     1.165950132305E-01  3.166151936407E-02 -4.244874332385E-01
    125 F   8 O    -4.244874332385E-01  1.165950132305E-01  3.166151936407E-02
    126 F   8 O     1.165950132305E-01 -3.166151936407E-02  4.244874332385E-01

 T = ATOM BELONGING TO THE ASYMMETRIC UNIT

 *******************************************************************************
 * CELL DEFORMATION
 *******************************************************************************

    ELASTIC STRAIN MATRIX (ADIMENSIONAL)

    1   -0.0150000000    0.0000000000    0.0000000000
    2    0.0000000000    0.0000000000    0.0000000000
    3    0.0000000000    0.0000000000    0.0000000000

 LATTICE PARAMETERS (ANGSTROMS AND DEGREES) OF
 (1) ORIGINAL PRIMITIVE CELL
 (2) ORIGINAL CRYSTALLOGRAPHIC CELL
 (3) DEFORMED PRIMITIVE CELL
 (4) DEFORMED CRYSTALLOGRAPHIC CELL

            A           B           C        ALPHA       BETA        GAMMA         VOL
 (1)   15.698210   15.698210   15.698210  109.471221  109.471221  109.471221 2978.026207
 (2)   18.126732   18.126732   18.126732   90.000000   90.000000   90.000000 5956.052414
 (3)   15.620113   15.620113   15.620113  110.285563  109.065590  109.065590 2933.355814
 (4)   17.854831   18.126732   18.126732   90.000000   90.000000   90.000000 5866.711628

 * CELL DEFORMATION COMPLETE - NO. OF SYMMOPS   8
 *******************************************************************************
 LATTICE PARAMETERS (ANGSTROMS AND DEGREES) - BOHR = 0.5291772083 ANGSTROM
 PRIMITIVE CELL - CENTRING CODE 6/1 VOLUME=  2933.355814 - DENSITY  1.148 g/cm^3
         A              B              C           ALPHA      BETA       GAMMA 
    15.62011340    15.62011340    15.62011340   110.285563 109.065590 109.065590
 *******************************************************************************
 ATOMS IN THE ASYMMETRIC UNIT   18 - ATOMS IN THE UNIT CELL:  126
     ATOM                 X/A                 Y/B                 Z/C    
 *******************************************************************************
      1 T 248 CD   -2.500000000000E-01 -5.000000000000E-01  2.500000000000E-01
      2 F 248 CD    2.500000000000E-01 -5.000000000000E-01 -2.500000000000E-01
      3 F 248 CD    2.500000000000E-01 -2.500000000000E-01 -5.000000000000E-01
      4 T 248 CD   -5.000000000000E-01  2.500000000000E-01 -2.500000000000E-01
      5 F 248 CD    5.000000000000E-01 -2.500000000000E-01  2.500000000000E-01
      6 F 248 CD   -2.500000000000E-01  2.500000000000E-01 -5.000000000000E-01
      7 T   7 N    -3.164566072396E-01  3.691570301246E-01  2.813082499586E-01
      8 F   7 N     8.784878016592E-02  4.022351428017E-01 -2.813082499586E-01
      9 F   7 N     3.164566072396E-01 -4.022351428017E-01 -3.143863626358E-01
     10 F   7 N    -8.784878016592E-02 -3.691570301246E-01  3.143863626358E-01
     11 T   7 N     2.813082499586E-01 -3.164566072396E-01  3.691570301246E-01
     12 T   7 N     3.691570301246E-01  2.813082499586E-01 -3.164566072396E-01
     13 F   7 N     3.143863626358E-01 -8.784878016592E-02 -3.691570301246E-01
     14 F   7 N     4.022351428017E-01 -2.813082499586E-01  8.784878016592E-02
     15 F   7 N    -2.813082499586E-01  8.784878016592E-02  4.022351428017E-01
     16 F   7 N    -4.022351428017E-01 -3.143863626358E-01  3.164566072396E-01
     17 F   7 N    -3.143863626358E-01  3.164566072396E-01 -4.022351428017E-01
     18 F   7 N    -3.691570301246E-01  3.143863626358E-01 -8.784878016592E-02
     19 F   7 N     3.691570301246E-01 -3.164566072396E-01  2.813082499586E-01
     20 F   7 N     4.022351428017E-01  8.784878016592E-02 -2.813082499586E-01
     21 F   7 N    -4.022351428017E-01  3.164566072396E-01 -3.143863626358E-01
     22 F   7 N    -3.691570301246E-01 -8.784878016592E-02  3.143863626358E-01
     23 F   7 N    -3.164566072396E-01  2.813082499586E-01  3.691570301246E-01
     24 F   7 N     2.813082499586E-01  3.691570301246E-01 -3.164566072396E-01
     25 F   7 N    -8.784878016592E-02  3.143863626358E-01 -3.691570301246E-01
     26 F   7 N    -2.813082499586E-01  4.022351428017E-01  8.784878016592E-02
     27 F   7 N     8.784878016592E-02 -2.813082499586E-01  4.022351428017E-01
     28 F   7 N    -3.143863626358E-01 -4.022351428017E-01  3.164566072396E-01
     29 F   7 N     3.164566072396E-01 -3.143863626358E-01 -4.022351428017E-01
     30 F   7 N     3.143863626358E-01 -3.691570301246E-01 -8.784878016592E-02
     31 T   7 N    -1.832170581708E-01  4.633783175238E-01  4.633783175238E-01
     32 F   7 N     0.000000000000E+00  3.534046243054E-01 -4.633783175238E-01
     33 F   7 N     1.832170581708E-01 -3.534046243054E-01 -3.534046243054E-01
     34 F   7 N     0.000000000000E+00 -4.633783175238E-01  3.534046243054E-01
     35 T   7 N     4.633783175238E-01 -1.832170581708E-01  4.633783175238E-01
     36 F   7 N     4.633783175238E-01  4.633783175238E-01 -1.832170581708E-01
     37 F   7 N     3.534046243054E-01  1.387778780781E-17 -4.633783175238E-01
     38 F   7 N     3.534046243054E-01 -4.633783175238E-01  1.387778780781E-17
     39 F   7 N    -4.633783175238E-01 -1.387778780781E-17  3.534046243054E-01
     40 F   7 N    -3.534046243054E-01 -3.534046243054E-01  1.832170581708E-01
     41 F   7 N    -3.534046243054E-01  1.832170581708E-01 -3.534046243054E-01
     42 F   7 N    -4.633783175238E-01  3.534046243054E-01 -1.387778780781E-17
     43 T   6 C    -2.705674573661E-01  3.714256733498E-01  3.714256733498E-01
     44 F   6 C     0.000000000000E+00  3.580068692840E-01 -3.714256733498E-01
     45 F   6 C     2.705674573661E-01 -3.580068692840E-01 -3.580068692840E-01
     46 F   6 C     0.000000000000E+00 -3.714256733498E-01  3.580068692840E-01
     47 T   6 C     3.714256733498E-01 -2.705674573661E-01  3.714256733498E-01
     48 F   6 C     3.714256733498E-01  3.714256733498E-01 -2.705674573661E-01
     49 F   6 C     3.580068692840E-01 -5.551115123126E-17 -3.714256733498E-01
     50 F   6 C     3.580068692840E-01 -3.714256733498E-01 -5.551115123126E-17
     51 F   6 C    -3.714256733498E-01  5.551115123126E-17  3.580068692840E-01
     52 F   6 C    -3.580068692840E-01 -3.580068692840E-01  2.705674573661E-01
     53 F   6 C    -3.580068692840E-01  2.705674573661E-01 -3.580068692840E-01
     54 F   6 C    -3.714256733498E-01  3.580068692840E-01  5.551115123126E-17
     55 T   6 C    -3.980292600777E-01  2.703364866044E-01  2.159140727449E-01
     56 F   6 C     5.442241385952E-02  3.860566671774E-01 -2.159140727449E-01
     57 F   6 C     3.980292600777E-01 -3.860566671774E-01 -3.316342533179E-01
     58 F   6 C    -5.442241385952E-02 -2.703364866044E-01  3.316342533179E-01
     59 T   6 C     2.159140727449E-01 -3.980292600777E-01  2.703364866044E-01
     60 T   6 C     2.703364866044E-01  2.159140727449E-01 -3.980292600777E-01
     61 F   6 C     3.316342533179E-01 -5.442241385952E-02 -2.703364866044E-01
     62 F   6 C     3.860566671774E-01 -2.159140727449E-01  5.442241385952E-02
     63 F   6 C    -2.159140727449E-01  5.442241385952E-02  3.860566671774E-01
     64 F   6 C    -3.860566671774E-01 -3.316342533179E-01  3.980292600777E-01
     65 F   6 C    -3.316342533179E-01  3.980292600777E-01 -3.860566671774E-01
     66 F   6 C    -2.703364866044E-01  3.316342533179E-01 -5.442241385952E-02
     67 F   6 C     2.703364866044E-01 -3.980292600777E-01  2.159140727449E-01
     68 F   6 C     3.860566671774E-01  5.442241385952E-02 -2.159140727449E-01
     69 F   6 C    -3.860566671774E-01  3.980292600777E-01 -3.316342533179E-01
     70 F   6 C    -2.703364866044E-01 -5.442241385952E-02  3.316342533179E-01
     71 F   6 C    -3.980292600777E-01  2.159140727449E-01  2.703364866044E-01
     72 F   6 C     2.159140727449E-01  2.703364866044E-01 -3.980292600777E-01
     73 F   6 C    -5.442241385952E-02  3.316342533179E-01 -2.703364866044E-01
     74 F   6 C    -2.159140727449E-01  3.860566671774E-01  5.442241385952E-02
     75 F   6 C     5.442241385952E-02 -2.159140727449E-01  3.860566671774E-01
     76 F   6 C    -3.316342533179E-01 -3.860566671774E-01  3.980292600777E-01
     77 F   6 C     3.980292600777E-01 -3.316342533179E-01 -3.860566671774E-01
     78 F   6 C     3.316342533179E-01 -2.703364866044E-01 -5.442241385952E-02
     79 T   1 H    -4.512050989773E-01  2.453161882063E-01  1.367059636372E-01
     80 F   1 H     1.086102245691E-01  4.120889373856E-01 -1.367059636372E-01
     81 F   1 H     4.512050989773E-01 -4.120889373856E-01 -3.034787128164E-01
     82 F   1 H    -1.086102245691E-01 -2.453161882063E-01  3.034787128164E-01
     83 T   1 H     1.367059636372E-01 -4.512050989773E-01  2.453161882063E-01
     84 T   1 H     2.453161882063E-01  1.367059636372E-01 -4.512050989773E-01
     85 F   1 H     3.034787128164E-01 -1.086102245691E-01 -2.453161882063E-01
     86 F   1 H     4.120889373856E-01 -1.367059636372E-01  1.086102245691E-01
     87 F   1 H    -1.367059636372E-01  1.086102245691E-01  4.120889373856E-01
     88 F   1 H    -4.120889373856E-01 -3.034787128164E-01  4.512050989773E-01
     89 F   1 H    -3.034787128164E-01  4.512050989773E-01 -4.120889373856E-01
     90 F   1 H    -2.453161882063E-01  3.034787128164E-01 -1.086102245691E-01
     91 F   1 H     2.453161882063E-01 -4.512050989773E-01  1.367059636372E-01
     92 F   1 H     4.120889373856E-01  1.086102245691E-01 -1.367059636372E-01
     93 F   1 H    -4.120889373856E-01  4.512050989773E-01 -3.034787128164E-01
     94 F   1 H    -2.453161882063E-01 -1.086102245691E-01  3.034787128164E-01
     95 F   1 H    -4.512050989773E-01  1.367059636372E-01  2.453161882063E-01
     96 F   1 H     1.367059636372E-01  2.453161882063E-01 -4.512050989773E-01
     97 F   1 H    -1.086102245691E-01  3.034787128164E-01 -2.453161882063E-01
     98 F   1 H    -1.367059636372E-01  4.120889373856E-01  1.086102245691E-01
     99 F   1 H     1.086102245691E-01 -1.367059636372E-01  4.120889373856E-01
    100 F   1 H    -3.034787128164E-01 -4.120889373856E-01  4.512050989773E-01
    101 F   1 H     4.512050989773E-01 -3.034787128164E-01 -4.120889373856E-01
    102 F   1 H     3.034787128164E-01 -2.453161882063E-01 -1.086102245691E-01
    103 T   8 O    -1.482565325946E-01  4.589175535310E-01 -4.561489526025E-01
    104 F   8 O    -8.493349386645E-02  3.078924200079E-01  4.561489526025E-01
    105 F   8 O     1.482565325946E-01 -3.078924200079E-01 -3.928259138744E-01
    106 F   8 O     8.493349386645E-02 -4.589175535310E-01  3.928259138744E-01
    107 T   8 O    -4.561489526025E-01 -1.482565325946E-01  4.589175535310E-01
    108 T   8 O     4.589175535310E-01 -4.561489526025E-01 -1.482565325946E-01
    109 F   8 O     3.928259138744E-01  8.493349386645E-02 -4.589175535310E-01
    110 F   8 O     3.078924200079E-01  4.561489526025E-01 -8.493349386645E-02
    111 F   8 O     4.561489526025E-01 -8.493349386645E-02  3.078924200079E-01
    112 F   8 O    -3.078924200079E-01 -3.928259138744E-01  1.482565325946E-01
    113 F   8 O    -3.928259138744E-01  1.482565325946E-01 -3.078924200079E-01
    114 F   8 O    -4.589175535310E-01  3.928259138744E-01  8.493349386645E-02
    115 F   8 O     4.589175535310E-01 -1.482565325946E-01 -4.561489526025E-01
    116 F   8 O     3.078924200079E-01 -8.493349386645E-02  4.561489526025E-01
    117 F   8 O    -3.078924200079E-01  1.482565325946E-01 -3.928259138744E-01
    118 F   8 O    -4.589175535310E-01  8.493349386645E-02  3.928259138744E-01
    119 F   8 O    -1.482565325946E-01 -4.561489526025E-01  4.589175535310E-01
    120 F   8 O    -4.561489526025E-01  4.589175535310E-01 -1.482565325946E-01
    121 F   8 O     8.493349386645E-02  3.928259138744E-01 -4.589175535310E-01
    122 F   8 O     4.561489526025E-01  3.078924200079E-01 -8.493349386645E-02
    123 F   8 O    -8.493349386645E-02  4.561489526025E-01  3.078924200079E-01
    124 F   8 O    -3.928259138744E-01 -3.078924200079E-01  1.482565325946E-01
    125 F   8 O     1.482565325946E-01 -3.928259138744E-01 -3.078924200079E-01
    126 F   8 O     3.928259138744E-01 -4.589175535310E-01  8.493349386645E-02

 TRANSFORMATION MATRIX PRIMITIVE-CRYSTALLOGRAPHIC CELL
  0.0000  1.0000  1.0000  1.0000  0.0000  1.0000  1.0000  1.0000  0.0000

 *******************************************************************************
 CRYSTALLOGRAPHIC CELL (VOLUME=       5866.71162803)
         A              B              C           ALPHA      BETA       GAMMA 
    17.85483060    18.12673157    18.12673157    90.000000  90.000000  90.000000

 COORDINATES IN THE CRYSTALLOGRAPHIC CELL
     ATOM                 X/A                 Y/B                 Z/C    
 *******************************************************************************
      1 T 248 CD    5.185753147734E-17  2.500000000000E-01 -5.000000000000E-01
      2 F 248 CD   -5.000000000000E-01  2.500000000000E-01 -2.074301259094E-16
      3 F 248 CD   -5.000000000000E-01  5.185753147734E-17  2.500000000000E-01
      4 T 248 CD    2.500000000000E-01 -5.000000000000E-01  5.185753147734E-17
      5 F 248 CD    2.500000000000E-01 -5.185753147734E-17 -5.000000000000E-01
      6 F 248 CD    0.000000000000E+00 -5.000000000000E-01  2.500000000000E-01
      7 T   7 N    -1.653905633858E-02  2.978473062972E-01  3.856960864631E-01
      8 F   7 N     1.653905633858E-02 -2.978473062972E-01  3.856960864631E-01
      9 F   7 N    -1.653905633858E-02 -2.978473062972E-01 -3.856960864631E-01
     10 F   7 N     1.653905633858E-02  2.978473062972E-01 -3.856960864631E-01
     11 T   7 N     3.856960864631E-01 -1.653905633858E-02  2.978473062972E-01
     12 T   7 N     2.978473062972E-01  3.856960864631E-01 -1.653905633858E-02
     13 F   7 N    -3.856960864631E-01  1.653905633858E-02  2.978473062972E-01
     14 F   7 N    -2.978473062972E-01  3.856960864631E-01  1.653905633858E-02
     15 F   7 N     3.856960864631E-01  1.653905633858E-02 -2.978473062972E-01
     16 F   7 N    -2.978473062972E-01 -3.856960864631E-01 -1.653905633858E-02
     17 F   7 N    -3.856960864631E-01 -1.653905633858E-02 -2.978473062972E-01
     18 F   7 N     2.978473062972E-01 -3.856960864631E-01  1.653905633858E-02
     19 F   7 N     2.978473062972E-01 -1.653905633858E-02  3.856960864631E-01
     20 F   7 N    -2.978473062972E-01  1.653905633858E-02  3.856960864631E-01
     21 F   7 N    -2.978473062972E-01 -1.653905633858E-02 -3.856960864631E-01
     22 F   7 N     2.978473062972E-01  1.653905633858E-02 -3.856960864631E-01
     23 F   7 N    -1.653905633858E-02  3.856960864631E-01  2.978473062972E-01
     24 F   7 N     3.856960864631E-01  2.978473062972E-01 -1.653905633858E-02
     25 F   7 N     1.653905633858E-02 -3.856960864631E-01  2.978473062972E-01
     26 F   7 N     3.856960864631E-01 -2.978473062972E-01  1.653905633858E-02
     27 F   7 N     1.653905633858E-02  3.856960864631E-01 -2.978473062972E-01
     28 F   7 N    -3.856960864631E-01 -2.978473062972E-01 -1.653905633858E-02
     29 F   7 N    -1.653905633858E-02 -3.856960864631E-01 -2.978473062972E-01
     30 F   7 N    -3.856960864631E-01  2.978473062972E-01  1.653905633858E-02
     31 T   7 N    -4.450131533908E-01 -9.160852908541E-02 -9.160852908541E-02
     32 F   7 N     4.450131533908E-01  9.160852908541E-02 -9.160852908541E-02
     33 F   7 N    -4.450131533908E-01  9.160852908541E-02  9.160852908541E-02
     34 F   7 N     4.450131533908E-01 -9.160852908541E-02  9.160852908541E-02
     35 T   7 N    -9.160852908541E-02 -4.450131533908E-01 -9.160852908541E-02
     36 F   7 N    -9.160852908541E-02 -9.160852908541E-02 -4.450131533908E-01
     37 F   7 N     9.160852908541E-02  4.450131533908E-01 -9.160852908541E-02
     38 F   7 N     9.160852908541E-02 -9.160852908541E-02  4.450131533908E-01
     39 F   7 N    -9.160852908541E-02  4.450131533908E-01  9.160852908541E-02
     40 F   7 N     9.160852908541E-02  9.160852908541E-02 -4.450131533908E-01
     41 F   7 N     9.160852908541E-02 -4.450131533908E-01  9.160852908541E-02
     42 F   7 N    -9.160852908541E-02  9.160852908541E-02  4.450131533908E-01
     43 T   6 C     6.709402032878E-03  3.647162713169E-01  3.647162713169E-01
     44 F   6 C    -6.709402032878E-03 -3.647162713169E-01  3.647162713169E-01
     45 F   6 C     6.709402032878E-03 -3.647162713169E-01 -3.647162713169E-01
     46 F   6 C    -6.709402032878E-03  3.647162713169E-01 -3.647162713169E-01
     47 T   6 C     3.647162713169E-01  6.709402032878E-03  3.647162713169E-01
     48 F   6 C     3.647162713169E-01  3.647162713169E-01  6.709402032878E-03
     49 F   6 C    -3.647162713169E-01 -6.709402032878E-03  3.647162713169E-01
     50 F   6 C    -3.647162713169E-01  3.647162713169E-01 -6.709402032878E-03
     51 F   6 C     3.647162713169E-01 -6.709402032878E-03 -3.647162713169E-01
     52 F   6 C    -3.647162713169E-01 -3.647162713169E-01  6.709402032878E-03
     53 F   6 C    -3.647162713169E-01  6.709402032878E-03 -3.647162713169E-01
     54 F   6 C     3.647162713169E-01 -3.647162713169E-01 -6.709402032878E-03
     55 T   6 C    -5.786009028652E-02  2.737741630314E-01  3.281965768909E-01
     56 F   6 C     5.786009028652E-02 -2.737741630314E-01  3.281965768909E-01
     57 F   6 C    -5.786009028652E-02 -2.737741630314E-01 -3.281965768909E-01
     58 F   6 C     5.786009028652E-02  2.737741630314E-01 -3.281965768909E-01
     59 T   6 C     3.281965768909E-01 -5.786009028652E-02  2.737741630314E-01
     60 T   6 C     2.737741630314E-01  3.281965768909E-01 -5.786009028652E-02
     61 F   6 C    -3.281965768909E-01  5.786009028652E-02  2.737741630314E-01
     62 F   6 C    -2.737741630314E-01  3.281965768909E-01  5.786009028652E-02
     63 F   6 C     3.281965768909E-01  5.786009028652E-02 -2.737741630314E-01
     64 F   6 C    -2.737741630314E-01 -3.281965768909E-01 -5.786009028652E-02
     65 F   6 C    -3.281965768909E-01 -5.786009028652E-02 -2.737741630314E-01
     66 F   6 C     2.737741630314E-01 -3.281965768909E-01  5.786009028652E-02
     67 F   6 C     2.737741630314E-01 -5.786009028652E-02  3.281965768909E-01
     68 F   6 C    -2.737741630314E-01  5.786009028652E-02  3.281965768909E-01
     69 F   6 C    -2.737741630314E-01 -5.786009028652E-02 -3.281965768909E-01
     70 F   6 C     2.737741630314E-01  5.786009028652E-02 -3.281965768909E-01
     71 F   6 C    -5.786009028652E-02  3.281965768909E-01  2.737741630314E-01
     72 F   6 C     3.281965768909E-01  2.737741630314E-01 -5.786009028652E-02
     73 F   6 C     5.786009028652E-02 -3.281965768909E-01  2.737741630314E-01
     74 F   6 C     3.281965768909E-01 -2.737741630314E-01  5.786009028652E-02
     75 F   6 C     5.786009028652E-02  3.281965768909E-01 -2.737741630314E-01
     76 F   6 C    -3.281965768909E-01 -2.737741630314E-01 -5.786009028652E-02
     77 F   6 C    -5.786009028652E-02 -3.281965768909E-01 -2.737741630314E-01
     78 F   6 C    -3.281965768909E-01  2.737741630314E-01  5.786009028652E-02
     79 T   1 H    -8.338637458963E-02  2.200923382268E-01  3.287025627959E-01
     80 F   1 H     8.338637458963E-02 -2.200923382268E-01  3.287025627959E-01
     81 F   1 H    -8.338637458963E-02 -2.200923382268E-01 -3.287025627959E-01
     82 F   1 H     8.338637458963E-02  2.200923382268E-01 -3.287025627959E-01
     83 T   1 H     3.287025627959E-01 -8.338637458963E-02  2.200923382268E-01
     84 T   1 H     2.200923382268E-01  3.287025627959E-01 -8.338637458963E-02
     85 F   1 H    -3.287025627959E-01  8.338637458963E-02  2.200923382268E-01
     86 F   1 H    -2.200923382268E-01  3.287025627959E-01  8.338637458963E-02
     87 F   1 H     3.287025627959E-01  8.338637458963E-02 -2.200923382268E-01
     88 F   1 H    -2.200923382268E-01 -3.287025627959E-01 -8.338637458963E-02
     89 F   1 H    -3.287025627959E-01 -8.338637458963E-02 -2.200923382268E-01
     90 F   1 H     2.200923382268E-01 -3.287025627959E-01  8.338637458963E-02
     91 F   1 H     2.200923382268E-01 -8.338637458963E-02  3.287025627959E-01
     92 F   1 H    -2.200923382268E-01  8.338637458963E-02  3.287025627959E-01
     93 F   1 H    -2.200923382268E-01 -8.338637458963E-02 -3.287025627959E-01
     94 F   1 H     2.200923382268E-01  8.338637458963E-02 -3.287025627959E-01
     95 F   1 H    -8.338637458963E-02  3.287025627959E-01  2.200923382268E-01
     96 F   1 H     3.287025627959E-01  2.200923382268E-01 -8.338637458963E-02
     97 F   1 H     8.338637458963E-02 -3.287025627959E-01  2.200923382268E-01
     98 F   1 H     3.287025627959E-01 -2.200923382268E-01  8.338637458963E-02
     99 F   1 H     8.338637458963E-02  3.287025627959E-01 -2.200923382268E-01
    100 F   1 H    -3.287025627959E-01 -2.200923382268E-01 -8.338637458963E-02
    101 F   1 H    -8.338637458963E-02 -3.287025627959E-01 -2.200923382268E-01
    102 F   1 H    -3.287025627959E-01  2.200923382268E-01  8.338637458963E-02
    103 T   8 O    -4.244874332385E-01 -3.166151936407E-02 -1.165950132305E-01
    104 F   8 O     4.244874332385E-01  3.166151936407E-02 -1.165950132305E-01
    105 F   8 O    -4.244874332385E-01  3.166151936407E-02  1.165950132305E-01
    106 F   8 O     4.244874332385E-01 -3.166151936407E-02  1.165950132305E-01
    107 T   8 O    -1.165950132305E-01 -4.244874332385E-01 -3.166151936407E-02
    108 T   8 O    -3.166151936407E-02 -1.165950132305E-01 -4.244874332385E-01
    109 F   8 O     1.165950132305E-01  4.244874332385E-01 -3.166151936407E-02
    110 F   8 O     3.166151936407E-02 -1.165950132305E-01  4.244874332385E-01
    111 F   8 O    -1.165950132305E-01  4.244874332385E-01  3.166151936407E-02
    112 F   8 O     3.166151936407E-02  1.165950132305E-01 -4.244874332385E-01
    113 F   8 O     1.165950132305E-01 -4.244874332385E-01  3.166151936407E-02
    114 F   8 O    -3.166151936407E-02  1.165950132305E-01  4.244874332385E-01
    115 F   8 O    -3.166151936407E-02 -4.244874332385E-01 -1.165950132305E-01
    116 F   8 O     3.166151936407E-02  4.244874332385E-01 -1.165950132305E-01
    117 F   8 O     3.166151936407E-02 -4.244874332385E-01  1.165950132305E-01
    118 F   8 O    -3.166151936407E-02  4.244874332385E-01  1.165950132305E-01
    119 F   8 O    -4.244874332385E-01 -1.165950132305E-01 -3.166151936407E-02
    120 F   8 O    -1.165950132305E-01 -3.166151936407E-02 -4.244874332385E-01
    121 F   8 O     4.244874332385E-01  1.165950132305E-01 -3.166151936407E-02
    122 F   8 O    -1.165950132305E-01  3.166151936407E-02  4.244874332385E-01
    123 F   8 O     4.244874332385E-01 -1.165950132305E-01  3.166151936407E-02
    124 F   8 O     1.165950132305E-01  3.166151936407E-02 -4.244874332385E-01
    125 F   8 O    -4.244874332385E-01  1.165950132305E-01  3.166151936407E-02
    126 F   8 O     1.165950132305E-01 -3.166151936407E-02  4.244874332385E-01

 T = ATOM BELONGING TO THE ASYMMETRIC UNIT

 ****    8 SYMMOPS - TRANSLATORS IN FRACTIONAL UNITS
 **** MATRICES AND TRANSLATORS IN THE CRYSTALLOGRAPHIC REFERENCE FRAME
   V INV                    ROTATION MATRICES                   TRANSLATORS
   1   1  1.00  0.00  0.00  0.00  1.00  0.00  0.00  0.00  1.00  0.00  0.00  0.00
   2   2  0.00  1.00 -1.00  1.00  0.00 -1.00  0.00  0.00 -1.00  0.00  0.00  0.00
   3   3 -1.00  0.00  0.00 -1.00  0.00  1.00 -1.00  1.00  0.00  0.00  0.00  0.00
   4   4  0.00 -1.00  1.00  0.00 -1.00  0.00  1.00 -1.00  0.00  0.00  0.00  0.00
   5   5  1.00  0.00  0.00  0.00  0.00  1.00  0.00  1.00  0.00  0.00  0.00  0.00
   6   7  0.00 -1.00  1.00  1.00 -1.00  0.00  0.00 -1.00  0.00  0.00  0.00  0.00
   7   6  0.00  1.00 -1.00  0.00  0.00 -1.00  1.00  0.00 -1.00  0.00  0.00  0.00
   8   8 -1.00  0.00  0.00 -1.00  1.00  0.00 -1.00  0.00  1.00  0.00  0.00  0.00

 DIRECT LATTICE VECTORS CARTESIAN COMPONENTS (ANGSTROM)
          X                    Y                    Z
  -0.892741530056E+01   0.906336578737E+01   0.906336578737E+01
   0.892741530056E+01  -0.906336578737E+01   0.906336578737E+01
   0.892741530056E+01   0.906336578737E+01  -0.906336578737E+01


 CARTESIAN COORDINATES - PRIMITIVE CELL
 *******************************************************************************
 *      ATOM          X(ANGSTROM)         Y(ANGSTROM)         Z(ANGSTROM)
 *******************************************************************************
    1   248 CD    9.259074399202E-16 -1.359504868105E+01  9.063365787370E+00
    2   248 CD    8.927415300559E+00 -1.359504868106E+01 -3.760030212874E-15
    3   248 CD    8.927415300559E+00  9.400075532184E-16 -1.359504868105E+01
    4   248 CD   -1.339112295084E+01  9.063365787370E+00  9.400075532184E-16
    5   248 CD   -1.339112295084E+01 -9.400075532184E-16  9.063365787370E+00
    6   248 CD    0.000000000000E+00  9.063365787370E+00 -1.359504868106E+01
    7     7 N    -2.953020492278E-01  5.398998171509E+00  6.991409428745E+00
    8     7 N     2.953020492278E-01 -5.398998171509E+00  6.991409428745E+00
    9     7 N    -2.953020492278E-01 -5.398998171509E+00 -6.991409428745E+00
   10     7 N     2.953020492278E-01  5.398998171509E+00 -6.991409428745E+00
   11     7 N     6.886538287314E+00 -2.997990347490E-01  5.398998171509E+00
   12     7 N     5.318013198936E+00  6.991409428745E+00 -2.997990347490E-01
   13     7 N    -6.886538287314E+00  2.997990347490E-01  5.398998171509E+00
   14     7 N    -5.318013198936E+00  6.991409428745E+00  2.997990347490E-01
   15     7 N     6.886538287314E+00  2.997990347490E-01 -5.398998171509E+00
   16     7 N    -5.318013198936E+00 -6.991409428745E+00 -2.997990347490E-01
   17     7 N    -6.886538287314E+00 -2.997990347490E-01 -5.398998171509E+00
   18     7 N     5.318013198936E+00 -6.991409428745E+00  2.997990347490E-01
   19     7 N     5.318013198936E+00 -2.997990347490E-01  6.991409428745E+00
   20     7 N    -5.318013198936E+00  2.997990347490E-01  6.991409428745E+00
   21     7 N    -5.318013198936E+00 -2.997990347490E-01 -6.991409428745E+00
   22     7 N     5.318013198936E+00  2.997990347490E-01 -6.991409428745E+00
   23     7 N    -2.953020492278E-01  6.991409428745E+00  5.398998171509E+00
   24     7 N     6.886538287314E+00  5.398998171509E+00 -2.997990347490E-01
   25     7 N     2.953020492278E-01 -6.991409428745E+00  5.398998171509E+00
   26     7 N     6.886538287314E+00 -5.398998171509E+00  2.997990347490E-01
   27     7 N     2.953020492278E-01  6.991409428745E+00 -5.398998171509E+00
   28     7 N    -6.886538287314E+00 -5.398998171509E+00 -2.997990347490E-01
   29     7 N    -2.953020492278E-01 -6.991409428745E+00 -5.398998171509E+00
   30     7 N    -6.886538287314E+00  5.398998171509E+00  2.997990347490E-01
   31     7 N    -7.945634469063E+00 -1.660563216688E+00 -1.660563216688E+00
   32     7 N     7.945634469063E+00  1.660563216688E+00 -1.660563216688E+00
   33     7 N    -7.945634469063E+00  1.660563216688E+00  1.660563216688E+00
   34     7 N     7.945634469063E+00 -1.660563216688E+00  1.660563216688E+00
   35     7 N    -1.635654768438E+00 -8.066633978744E+00 -1.660563216688E+00
   36     7 N    -1.635654768438E+00 -1.660563216688E+00 -8.066633978744E+00
   37     7 N     1.635654768438E+00  8.066633978744E+00 -1.660563216688E+00
   38     7 N     1.635654768438E+00 -1.660563216688E+00  8.066633978744E+00
   39     7 N    -1.635654768438E+00  8.066633978744E+00  1.660563216688E+00
   40     7 N     1.635654768438E+00  1.660563216688E+00 -8.066633978744E+00
   41     7 N     1.635654768438E+00 -8.066633978744E+00  1.660563216688E+00
   42     7 N    -1.635654768438E+00  1.660563216688E+00  8.066633978744E+00
   43     6 C     1.197952367318E-01  6.611113951102E+00  6.611113951102E+00
   44     6 C    -1.197952367318E-01 -6.611113951102E+00  6.611113951102E+00
   45     6 C     1.197952367318E-01 -6.611113951102E+00 -6.611113951102E+00
   46     6 C    -1.197952367318E-01  6.611113951102E+00 -6.611113951102E+00
   47     6 C     6.511947241835E+00  1.216195296770E-01  6.611113951102E+00
   48     6 C     6.511947241835E+00  6.611113951102E+00  1.216195296770E-01
   49     6 C    -6.511947241835E+00 -1.216195296770E-01  6.611113951102E+00
   50     6 C    -6.511947241835E+00  6.611113951102E+00 -1.216195296770E-01
   51     6 C     6.511947241835E+00 -1.216195296770E-01 -6.611113951102E+00
   52     6 C    -6.511947241835E+00 -6.611113951102E+00  1.216195296770E-01
   53     6 C    -6.511947241835E+00  1.216195296770E-01 -6.611113951102E+00
   54     6 C     6.511947241835E+00 -6.611113951102E+00 -1.216195296770E-01
   55     6 C    -1.033082110631E+00  4.962630765369E+00  5.949131253050E+00
   56     6 C     1.033082110631E+00 -4.962630765369E+00  5.949131253050E+00
   57     6 C    -1.033082110631E+00 -4.962630765369E+00 -5.949131253050E+00
   58     6 C     1.033082110631E+00  4.962630765369E+00 -5.949131253050E+00
   59     6 C     5.859894284254E+00 -1.048814325514E+00  4.962630765369E+00
   60     6 C     4.888191303888E+00  5.949131253050E+00 -1.048814325514E+00
   61     6 C    -5.859894284254E+00  1.048814325514E+00  4.962630765369E+00
   62     6 C    -4.888191303888E+00  5.949131253050E+00  1.048814325514E+00
   63     6 C     5.859894284254E+00  1.048814325514E+00 -4.962630765369E+00
   64     6 C    -4.888191303888E+00 -5.949131253050E+00 -1.048814325514E+00
   65     6 C    -5.859894284254E+00 -1.048814325514E+00 -4.962630765369E+00
   66     6 C     4.888191303888E+00 -5.949131253050E+00  1.048814325514E+00
   67     6 C     4.888191303888E+00 -1.048814325514E+00  5.949131253050E+00
   68     6 C    -4.888191303888E+00  1.048814325514E+00  5.949131253050E+00
   69     6 C    -4.888191303888E+00 -1.048814325514E+00 -5.949131253050E+00
   70     6 C     4.888191303888E+00  1.048814325514E+00 -5.949131253050E+00
   71     6 C    -1.033082110631E+00  5.949131253050E+00  4.962630765369E+00
   72     6 C     5.859894284254E+00  4.962630765369E+00 -1.048814325514E+00
   73     6 C     1.033082110631E+00 -5.949131253050E+00  4.962630765369E+00
   74     6 C     5.859894284254E+00 -4.962630765369E+00  1.048814325514E+00
   75     6 C     1.033082110631E+00  5.949131253050E+00 -4.962630765369E+00
   76     6 C    -5.859894284254E+00 -4.962630765369E+00 -1.048814325514E+00
   77     6 C    -1.033082110631E+00 -5.949131253050E+00 -4.962630765369E+00
   78     6 C    -5.859894284254E+00  4.962630765369E+00  1.048814325514E+00
   79     1 H    -1.488849592739E+00  3.989554736694E+00  5.958303123731E+00
   80     1 H     1.488849592739E+00 -3.989554736694E+00  5.958303123731E+00
   81     1 H    -1.488849592739E+00 -3.989554736694E+00 -5.958303123731E+00
   82     1 H     1.488849592739E+00  3.989554736694E+00 -5.958303123731E+00
   83     1 H     5.868928576875E+00 -1.511522429177E+00  3.989554736694E+00
   84     1 H     3.929711415644E+00  5.958303123731E+00 -1.511522429177E+00
   85     1 H    -5.868928576875E+00  1.511522429177E+00  3.989554736694E+00
   86     1 H    -3.929711415644E+00  5.958303123731E+00  1.511522429177E+00
   87     1 H     5.868928576875E+00  1.511522429177E+00 -3.989554736694E+00
   88     1 H    -3.929711415644E+00 -5.958303123731E+00 -1.511522429177E+00
   89     1 H    -5.868928576875E+00 -1.511522429177E+00 -3.989554736694E+00
   90     1 H     3.929711415644E+00 -5.958303123731E+00  1.511522429177E+00
   91     1 H     3.929711415644E+00 -1.511522429177E+00  5.958303123731E+00
   92     1 H    -3.929711415644E+00  1.511522429177E+00  5.958303123731E+00
   93     1 H    -3.929711415644E+00 -1.511522429177E+00 -5.958303123731E+00
   94     1 H     3.929711415644E+00  1.511522429177E+00 -5.958303123731E+00
   95     1 H    -1.488849592739E+00  5.958303123731E+00  3.989554736694E+00
   96     1 H     5.868928576875E+00  3.989554736694E+00 -1.511522429177E+00
   97     1 H     1.488849592739E+00 -5.958303123731E+00  3.989554736694E+00
   98     1 H     5.868928576875E+00 -3.989554736694E+00  1.511522429177E+00
   99     1 H     1.488849592739E+00  5.958303123731E+00 -3.989554736694E+00
  100     1 H    -5.868928576875E+00 -3.989554736694E+00 -1.511522429177E+00
  101     1 H    -1.488849592739E+00 -5.958303123731E+00 -3.989554736694E+00
  102     1 H    -5.868928576875E+00  3.989554736694E+00  1.511522429177E+00
  103     8 O    -7.579151212777E+00 -5.739198627610E-01 -2.113486507783E+00
  104     8 O     7.579151212777E+00  5.739198627610E-01 -2.113486507783E+00
  105     8 O    -7.579151212777E+00  5.739198627610E-01  2.113486507783E+00
  106     8 O     7.579151212777E+00 -5.739198627610E-01  2.113486507783E+00
  107     8 O    -2.081784210166E+00 -7.694569759164E+00 -5.739198627610E-01
  108     8 O    -5.653110648196E-01 -2.113486507783E+00 -7.694569759164E+00
  109     8 O     2.081784210166E+00  7.694569759164E+00 -5.739198627610E-01
  110     8 O     5.653110648196E-01 -2.113486507783E+00  7.694569759164E+00
  111     8 O    -2.081784210166E+00  7.694569759164E+00  5.739198627610E-01
  112     8 O     5.653110648196E-01  2.113486507783E+00 -7.694569759164E+00
  113     8 O     2.081784210166E+00 -7.694569759164E+00  5.739198627610E-01
  114     8 O    -5.653110648196E-01  2.113486507783E+00  7.694569759164E+00
  115     8 O    -5.653110648196E-01 -7.694569759164E+00 -2.113486507783E+00
  116     8 O     5.653110648196E-01  7.694569759164E+00 -2.113486507783E+00
  117     8 O     5.653110648196E-01 -7.694569759164E+00  2.113486507783E+00
  118     8 O    -5.653110648196E-01  7.694569759164E+00  2.113486507783E+00
  119     8 O    -7.579151212777E+00 -2.113486507783E+00 -5.739198627610E-01
  120     8 O    -2.081784210166E+00 -5.739198627610E-01 -7.694569759164E+00
  121     8 O     7.579151212777E+00  2.113486507783E+00 -5.739198627610E-01
  122     8 O    -2.081784210166E+00  5.739198627610E-01  7.694569759164E+00
  123     8 O     7.579151212777E+00 -2.113486507783E+00  5.739198627610E-01
  124     8 O     2.081784210166E+00  5.739198627610E-01 -7.694569759164E+00
  125     8 O    -7.579151212777E+00  2.113486507783E+00  5.739198627610E-01
  126     8 O     2.081784210166E+00 -5.739198627610E-01  7.694569759164E+00

 *******************************************************************************
 *                             OPTIMIZATION STARTS                             *
 *******************************************************************************
 RECLASIFICATION OF INDICES FOR INTEGRAL CALC ACCORDING TO DIFFERENT CRITERIA:
           FIXDELTE                  FIXDELTX              FIXDELTN
           0.0000000                0.0000000              *****
 *******************************************************************************

 *******************************************************************************
 COORDINATE OPTIMIZATION - POINT    1
 INFORMATION **** EXCBUF **** EXCH. BIPO BUFFER: WORDS USED =     4000000
 WARNING **** EXCBUF **** EXCH. BIPO BUFFER TOO SMALL - TO AVOID I/O SET EXCHSIZE =     7477686

 DFT PARAMETERS

     ATOM       ELECTRONS   NET CHARGE   R(ANGSTROM)
   1 248  CD     20.0000      0.0000     1.52000000
   7   7  N       7.0000      0.0000     0.74000000
  43   6  C       6.0000      0.0000     0.77000000
  79   1  H       1.0000      0.0000     1.11000000
 103   8  O       8.0000      0.0000     0.74000000

 SIZE OF GRID=    1014757
 TTTTTTTTTTTTTTTTTTTTTTTTTTTTTT MAKE_GRID2  TELAPSE     1009.63 TCPU      738.93
 BECKE WEIGHT FUNCTION
 RADSAFE =     2.00
 TOLERANCES - DENSITY:10**- 6; POTENTIAL:10**- 9; GRID WGT:10**-14

 RADIAL INTEGRATION  - INTERVALS (POINTS,UPPER LIMIT):            1( 99,  4.0*R)

 ANGULAR INTEGRATION - INTERVALS (ACCURACY LEVEL [N. POINTS] UPPER LIMIT):
  1(  6[ 146]   0.2)  2( 11[ 302]   0.5)  3( 14[ 590]   0.9)  4( 18[1454]   3.5)
  5( 14[ 590]9999.0)

 *******************************************************************************
 ZIF65Cd (cif CCDC 743558, GUPCUQ01)                                             
 CRYSTAL - SCF - TYPE OF CALCULATION :  RESTRICTED CLOSED SHELL
 *******************************************************************************

 CAPPA:IS1  2;IS2  2;IS3  2; K PTS MONK NET   4; SYMMOPS:K SPACE  16;G SPACE   8

 TTTTTTTTTTTTTTTTTTTTTTTTTTTTTT SDIK        TELAPSE     1011.38 TCPU      739.98

 INFORMATION FROM INTEGRAL EVALUATION

 RESTART FROM A PREVIOUS DENSITY MATRIX - DEP ACTIVE
 NUMBER OF COUPLE SETS (NEW, OLD, FOUND):   21658   21658   21658
 NUMBER OF IRREDUCIBLE G VECTORS        :   61624   61624   61624
 CHARGE NORMALIZATION FACTOR   0.99955628
 TOTAL ATOMIC CHARGES:
  18.5157950  18.5157950  18.5157950  18.5175403  18.5175403  18.5157950
   7.5470890   7.5470890   7.5470890   7.5470890   7.5475400   7.5495467
   7.5475400   7.5495467   7.5475400   7.5495467   7.5475400   7.5495467
   7.5495467   7.5495467   7.5495467   7.5495467   7.5470890   7.5475400
   7.5470890   7.5475400   7.5470890   7.5475400   7.5470890   7.5475400
   6.7962686   6.7962686   6.7962686   6.7962686   6.8003108   6.8003108
   6.8003108   6.8003108   6.8003108   6.8003108   6.8003108   6.8003108
   5.4603404   5.4603404   5.4603404   5.4603404   5.4649490   5.4649490
   5.4649490   5.4649490   5.4649490   5.4649490   5.4649490   5.4649490
   5.9982959   5.9982959   5.9982959   5.9982959   6.0050763   6.0013187
   6.0050763   6.0013187   6.0050763   6.0013187   6.0050763   6.0013187
   6.0013187   6.0013187   6.0013187   6.0013187   5.9982959   6.0050763
   5.9982959   6.0050763   5.9982959   6.0050763   5.9982959   6.0050763
   0.8870972   0.8870972   0.8870972   0.8870972   0.8857756   0.8897010
   0.8857756   0.8897010   0.8857756   0.8897010   0.8857756   0.8897010
   0.8897010   0.8897010   0.8897010   0.8897010   0.8870972   0.8857756
   0.8870972   0.8857756   0.8870972   0.8857756   0.8870972   0.8857756
   8.3024298   8.3024298   8.3024298   8.3024298   8.3020244   8.3032586
   8.3020244   8.3032586   8.3020244   8.3032586   8.3020244   8.3032586
   8.3032586   8.3032586   8.3032586   8.3032586   8.3024298   8.3020244
   8.3024298   8.3020244   8.3024298   8.3020244   8.3024298   8.3020244
 TTTTTTTTTTTTTTTTTTTTTTTTTTTTTT MOQGAD      TELAPSE     1012.37 TCPU      740.88
 TTTTTTTTTTTTTTTTTTTTTTTTTTTTTT SHELLXN     TELAPSE     1023.99 TCPU      748.98
 TTTTTTTTTTTTTTTTTTTTTTTTTTTTTT MONMO3      TELAPSE     1025.65 TCPU      750.64
 NUMERICALLY INTEGRATED DENSITY    804.0021433634
 TTTTTTTTTTTTTTTTTTTTTTTTTTTTTT NUMDFT      TELAPSE     1027.50 TCPU      752.49
 CYC   0 ETOT(AU) -6.166099953469E+03 DETOT -6.17E+03 tst  1.26E-11 PX  1.00E+00
 TTTTTTTTTTTTTTTTTTTTTTTTTTTTTT DIIS        TELAPSE     1033.73 TCPU      758.72
 TTTTTTTTTTTTTTTTTTTTTTTTTTTTTT FDIK        TELAPSE     1045.65 TCPU      766.42
 INSULATING STATE
 TOP OF VALENCE BANDS -    BAND    402; K    4; EIG -2.3971707E-01 AU
 TOP OF VALENCE BANDS -    BAND    402; K    1; EIG -2.4041638E-01 AU
 BOTTOM OF VIRTUAL BANDS - BAND    403; K    4; EIG -9.8659390E-02 AU
 DIRECT ENERGY BAND GAP:   3.8384 eV
 BOTTOM OF VIRTUAL BANDS - BAND    403; K    1; EIG -9.8582044E-02 AU
 TTTTTTTTTTTTTTTTTTTTTTTTTTTTTT PDIG        TELAPSE     1045.95 TCPU      766.72
 CHARGE NORMALIZATION FACTOR   1.00000000
 TOTAL ATOMIC CHARGES:
  18.5088572  18.5088572  18.5088572  18.5115166  18.5115166  18.5088572
   7.5475071   7.5475071   7.5475071   7.5475071   7.5669812   7.5380481
   7.5669812   7.5380481   7.5669812   7.5380481   7.5669812   7.5380481
   7.5380481   7.5380481   7.5380481   7.5380481   7.5475071   7.5669812
   7.5475071   7.5669812   7.5475071   7.5669812   7.5475071   7.5669812
   6.7928942   6.7928942   6.7928942   6.7928942   6.7775780   6.7775780
   6.7775780   6.7775780   6.7775780   6.7775780   6.7775780   6.7775780
   5.4709565   5.4709565   5.4709565   5.4709565   5.4604316   5.4604316
   5.4604316   5.4604316   5.4604316   5.4604316   5.4604316   5.4604316
   5.9986571   5.9986571   5.9986571   5.9986571   5.9873674   6.0057329
   5.9873674   6.0057329   5.9873674   6.0057329   5.9873674   6.0057329
   6.0057329   6.0057329   6.0057329   6.0057329   5.9986571   5.9873674
   5.9986571   5.9873674   5.9986571   5.9873674   5.9986571   5.9873674
   0.8842278   0.8842278   0.8842278   0.8842278   0.8889957   0.8893350
   0.8889957   0.8893350   0.8889957   0.8893350   0.8889957   0.8893350
   0.8893350   0.8893350   0.8893350   0.8893350   0.8842278   0.8889957
   0.8842278   0.8889957   0.8842278   0.8889957   0.8842278   0.8889957
   8.3139917   8.3139917   8.3139917   8.3139917   8.3209356   8.3059779
   8.3209356   8.3059779   8.3209356   8.3059779   8.3209356   8.3059779
   8.3059779   8.3059779   8.3059779   8.3059779   8.3139917   8.3209356
   8.3139917   8.3209356   8.3139917   8.3209356   8.3139917   8.3209356
 TTTTTTTTTTTTTTTTTTTTTTTTTTTTTT MOQGAD      TELAPSE     1045.96 TCPU      766.73
 TTTTTTTTTTTTTTTTTTTTTTTTTTTTTT SHELLXN     TELAPSE     1057.66 TCPU      774.82
 TTTTTTTTTTTTTTTTTTTTTTTTTTTTTT MONMO3      TELAPSE     1066.56 TCPU      783.71
 NUMERICALLY INTEGRATED DENSITY    804.0021288109
 TTTTTTTTTTTTTTTTTTTTTTTTTTTTTT NUMDFT      TELAPSE     1068.32 TCPU      785.47
 CYC   1 ETOT(AU) -6.167079136620E+03 DETOT -9.79E-01 tst  0.00E+00 PX  1.16E-02
 TTTTTTTTTTTTTTTTTTTTTTTTTTTTTT DIIS        TELAPSE     1068.47 TCPU      785.62
 DIIS TEST: 0.20104E-01 AT SCF   CYCLE   1 - MIX   30 %
 TTTTTTTTTTTTTTTTTTTTTTTTTTTTTT FDIK        TELAPSE     1070.75 TCPU      787.54
 INSULATING STATE
 TOP OF VALENCE BANDS -    BAND    402; K    4; EIG -2.3861006E-01 AU
 TOP OF VALENCE BANDS -    BAND    402; K    1; EIG -2.3905644E-01 AU
 BOTTOM OF VIRTUAL BANDS - BAND    403; K    2; EIG -9.3597427E-02 AU
 INDIRECT ENERGY BAND GAP:   3.9460 eV
 BOTTOM OF VIRTUAL BANDS - BAND    403; K    1; EIG -9.3410678E-02 AU
 TTTTTTTTTTTTTTTTTTTTTTTTTTTTTT PDIG        TELAPSE     1071.05 TCPU      787.83
 CHARGE NORMALIZATION FACTOR   1.00000000
 TOTAL ATOMIC CHARGES:
  18.5067710  18.5067710  18.5067710  18.5094966  18.5094966  18.5067710
   7.5436089   7.5436089   7.5436089   7.5436089   7.5452581   7.5506368
   7.5452581   7.5506368   7.5452581   7.5506368   7.5452581   7.5506368
   7.5506368   7.5506368   7.5506368   7.5506368   7.5436089   7.5452581
   7.5436089   7.5452581   7.5436089   7.5452581   7.5436089   7.5452581
   6.7921184   6.7921184   6.7921184   6.7921184   6.8015591   6.8015591
   6.8015591   6.8015591   6.8015591   6.8015591   6.8015591   6.8015591
   5.4634654   5.4634654   5.4634654   5.4634654   5.4700925   5.4700925
   5.4700925   5.4700925   5.4700925   5.4700925   5.4700925   5.4700925
   6.0097390   6.0097390   6.0097390   6.0097390   5.9974792   6.0042810
   5.9974792   6.0042810   5.9974792   6.0042810   5.9974792   6.0042810
   6.0042810   6.0042810   6.0042810   6.0042810   6.0097390   5.9974792
   6.0097390   5.9974792   6.0097390   5.9974792   6.0097390   5.9974792
   0.8886475   0.8886475   0.8886475   0.8886475   0.8866415   0.8902648
   0.8866415   0.8902648   0.8866415   0.8902648   0.8866415   0.8902648
   0.8902648   0.8902648   0.8902648   0.8902648   0.8886475   0.8866415
   0.8886475   0.8866415   0.8886475   0.8866415   0.8886475   0.8866415
   8.3042865   8.3042865   8.3042865   8.3042865   8.2997514   8.2992021
   8.2997514   8.2992021   8.2997514   8.2992021   8.2997514   8.2992021
   8.2992021   8.2992021   8.2992021   8.2992021   8.3042865   8.2997514
   8.3042865   8.2997514   8.3042865   8.2997514   8.3042865   8.2997514
 TTTTTTTTTTTTTTTTTTTTTTTTTTTTTT MOQGAD      TELAPSE     1071.06 TCPU      787.84
 TTTTTTTTTTTTTTTTTTTTTTTTTTTTTT SHELLXN     TELAPSE     1082.09 TCPU      795.96
 TTTTTTTTTTTTTTTTTTTTTTTTTTTTTT MONMO3      TELAPSE     1084.81 TCPU      798.67
 NUMERICALLY INTEGRATED DENSITY    804.0021354446
 TTTTTTTTTTTTTTTTTTTTTTTTTTTTTT NUMDFT      TELAPSE     1086.57 TCPU      800.43
 CYC   2 ETOT(AU) -6.167079352059E+03 DETOT -2.15E-04 tst  2.55E-05 PX  6.31E-03
 TTTTTTTTTTTTTTTTTTTTTTTTTTTTTT DIIS        TELAPSE     1088.89 TCPU      802.75
 DIIS TEST: 0.20037E-01 AT SCF   CYCLE   2 - DIIS ACTIVE - HISTORY:     2 CYCLES
 TTTTTTTTTTTTTTTTTTTTTTTTTTTTTT FDIK        TELAPSE     1091.31 TCPU      804.79
 INSULATING STATE
 TOP OF VALENCE BANDS -    BAND    402; K    4; EIG -2.3818527E-01 AU
 TOP OF VALENCE BANDS -    BAND    402; K    1; EIG -2.3868976E-01 AU
 BOTTOM OF VIRTUAL BANDS - BAND    403; K    4; EIG -9.3520512E-02 AU
 DIRECT ENERGY BAND GAP:   3.9365 eV
 BOTTOM OF VIRTUAL BANDS - BAND    403; K    1; EIG -9.2962026E-02 AU
 TTTTTTTTTTTTTTTTTTTTTTTTTTTTTT PDIG        TELAPSE     1091.61 TCPU      805.08
 CHARGE NORMALIZATION FACTOR   1.00000000
 TOTAL ATOMIC CHARGES:
  18.5057056  18.5057056  18.5057056  18.5096571  18.5096571  18.5057056
   7.5455807   7.5455807   7.5455807   7.5455807   7.5604344   7.5418840
   7.5604344   7.5418840   7.5604344   7.5418840   7.5604344   7.5418840
   7.5418840   7.5418840   7.5418840   7.5418840   7.5455807   7.5604344
   7.5455807   7.5604344   7.5455807   7.5604344   7.5455807   7.5604344
   6.7929890   6.7929890   6.7929890   6.7929890   6.7889247   6.7889247
   6.7889247   6.7889247   6.7889247   6.7889247   6.7889247   6.7889247
   5.4693692   5.4693692   5.4693692   5.4693692   5.4621553   5.4621553
   5.4621553   5.4621553   5.4621553   5.4621553   5.4621553   5.4621553
   5.9967711   5.9967711   5.9967711   5.9967711   5.9961828   6.0038005
   5.9961828   6.0038005   5.9961828   6.0038005   5.9961828   6.0038005
   6.0038005   6.0038005   6.0038005   6.0038005   5.9967711   5.9961828
   5.9967711   5.9961828   5.9967711   5.9961828   5.9967711   5.9961828
   0.8899149   0.8899149   0.8899149   0.8899149   0.8872874   0.8907896
   0.8872874   0.8907896   0.8872874   0.8907896   0.8872874   0.8907896
   0.8907896   0.8907896   0.8907896   0.8907896   0.8899149   0.8872874
   0.8899149   0.8872874   0.8899149   0.8872874   0.8899149   0.8872874
   8.3102847   8.3102847   8.3102847   8.3102847   8.3137453   8.3007984
   8.3137453   8.3007984   8.3137453   8.3007984   8.3137453   8.3007984
   8.3007984   8.3007984   8.3007984   8.3007984   8.3102847   8.3137453
   8.3102847   8.3137453   8.3102847   8.3137453   8.3102847   8.3137453
 TTTTTTTTTTTTTTTTTTTTTTTTTTTTTT MOQGAD      TELAPSE     1091.62 TCPU      805.10
 TTTTTTTTTTTTTTTTTTTTTTTTTTTTTT SHELLXN     TELAPSE     1101.69 TCPU      813.21
 TTTTTTTTTTTTTTTTTTTTTTTTTTTTTT MONMO3      TELAPSE     1108.10 TCPU      819.63
 NUMERICALLY INTEGRATED DENSITY    804.0021352529
 TTTTTTTTTTTTTTTTTTTTTTTTTTTTTT NUMDFT      TELAPSE     1109.86 TCPU      821.39
 CYC   3 ETOT(AU) -6.167080940645E+03 DETOT -1.59E-03 tst  1.39E-05 PX  2.75E-03
 TTTTTTTTTTTTTTTTTTTTTTTTTTTTTT DIIS        TELAPSE     1110.04 TCPU      821.57
 DIIS TEST: 0.20860E-02 AT SCF   CYCLE   3 - DIIS ACTIVE - HISTORY:     3 CYCLES
 TTTTTTTTTTTTTTTTTTTTTTTTTTTTTT FDIK        TELAPSE     1112.34 TCPU      823.49
 INSULATING STATE
 TOP OF VALENCE BANDS -    BAND    402; K    4; EIG -2.3889030E-01 AU
 TOP OF VALENCE BANDS -    BAND    402; K    1; EIG -2.3962389E-01 AU
 BOTTOM OF VIRTUAL BANDS - BAND    403; K    4; EIG -9.3863073E-02 AU
 DIRECT ENERGY BAND GAP:   3.9464 eV
 BOTTOM OF VIRTUAL BANDS - BAND    403; K    1; EIG -9.3318177E-02 AU
 TTTTTTTTTTTTTTTTTTTTTTTTTTTTTT PDIG        TELAPSE     1112.63 TCPU      823.78
 CHARGE NORMALIZATION FACTOR   1.00000000
 TOTAL ATOMIC CHARGES:
  18.5056620  18.5056620  18.5056620  18.5091257  18.5091257  18.5056620
   7.5459450   7.5459450   7.5459450   7.5459450   7.5586354   7.5458417
   7.5586354   7.5458417   7.5586354   7.5458417   7.5586354   7.5458417
   7.5458417   7.5458417   7.5458417   7.5458417   7.5459450   7.5586354
   7.5459450   7.5586354   7.5459450   7.5586354   7.5459450   7.5586354
   6.7915934   6.7915934   6.7915934   6.7915934   6.7893206   6.7893206
   6.7893206   6.7893206   6.7893206   6.7893206   6.7893206   6.7893206
   5.4662270   5.4662270   5.4662270   5.4662270   5.4625478   5.4625478
   5.4625478   5.4625478   5.4625478   5.4625478   5.4625478   5.4625478
   6.0020592   6.0020592   6.0020592   6.0020592   5.9916828   6.0044799
   5.9916828   6.0044799   5.9916828   6.0044799   5.9916828   6.0044799
   6.0044799   6.0044799   6.0044799   6.0044799   6.0020592   5.9916828
   6.0020592   5.9916828   6.0020592   5.9916828   6.0020592   5.9916828
   0.8881218   0.8881218   0.8881218   0.8881218   0.8876024   0.8903373
   0.8876024   0.8903373   0.8876024   0.8903373   0.8876024   0.8903373
   0.8903373   0.8903373   0.8903373   0.8903373   0.8881218   0.8876024
   0.8881218   0.8876024   0.8881218   0.8876024   0.8881218   0.8876024
   8.3093637   8.3093637   8.3093637   8.3093637   8.3108906   8.3041492
   8.3108906   8.3041492   8.3108906   8.3041492   8.3108906   8.3041492
   8.3041492   8.3041492   8.3041492   8.3041492   8.3093637   8.3108906
   8.3093637   8.3108906   8.3093637   8.3108906   8.3093637   8.3108906
 TTTTTTTTTTTTTTTTTTTTTTTTTTTTTT MOQGAD      TELAPSE     1112.64 TCPU      823.80
 TTTTTTTTTTTTTTTTTTTTTTTTTTTTTT SHELLXN     TELAPSE     1124.39 TCPU      831.90
 TTTTTTTTTTTTTTTTTTTTTTTTTTTTTT MONMO3      TELAPSE     1127.14 TCPU      834.64
 NUMERICALLY INTEGRATED DENSITY    804.0021340529
 TTTTTTTTTTTTTTTTTTTTTTTTTTTTTT NUMDFT      TELAPSE     1128.90 TCPU      836.41
 CYC   4 ETOT(AU) -6.167081112339E+03 DETOT -1.72E-04 tst  1.29E-06 PX  1.51E-03
 TTTTTTTTTTTTTTTTTTTTTTTTTTTTTT DIIS        TELAPSE     1129.07 TCPU      836.58
 DIIS TEST: 0.37024E-03 AT SCF   CYCLE   4 - DIIS ACTIVE - HISTORY:     4 CYCLES
 TTTTTTTTTTTTTTTTTTTTTTTTTTTTTT FDIK        TELAPSE     1131.38 TCPU      838.46
 INSULATING STATE
 TOP OF VALENCE BANDS -    BAND    402; K    4; EIG -2.3898011E-01 AU
 TOP OF VALENCE BANDS -    BAND    402; K    1; EIG -2.3970832E-01 AU
 BOTTOM OF VIRTUAL BANDS - BAND    403; K    4; EIG -9.3924413E-02 AU
 DIRECT ENERGY BAND GAP:   3.9472 eV
 BOTTOM OF VIRTUAL BANDS - BAND    403; K    1; EIG -9.3338637E-02 AU
 TTTTTTTTTTTTTTTTTTTTTTTTTTTTTT PDIG        TELAPSE     1131.67 TCPU      838.75
 CHARGE NORMALIZATION FACTOR   1.00000000
 TOTAL ATOMIC CHARGES:
  18.5056654  18.5056654  18.5056654  18.5089884  18.5089884  18.5056654
   7.5457288   7.5457288   7.5457288   7.5457288   7.5585678   7.5446168
   7.5585678   7.5446168   7.5585678   7.5446168   7.5585678   7.5446168
   7.5446168   7.5446168   7.5446168   7.5446168   7.5457288   7.5585678
   7.5457288   7.5585678   7.5457288   7.5585678   7.5457288   7.5585678
   6.7929851   6.7929851   6.7929851   6.7929851   6.7904244   6.7904244
   6.7904244   6.7904244   6.7904244   6.7904244   6.7904244   6.7904244
   5.4675718   5.4675718   5.4675718   5.4675718   5.4629092   5.4629092
   5.4629092   5.4629092   5.4629092   5.4629092   5.4629092   5.4629092
   6.0009778   6.0009778   6.0009778   6.0009778   5.9938843   6.0049138
   5.9938843   6.0049138   5.9938843   6.0049138   5.9938843   6.0049138
   6.0049138   6.0049138   6.0049138   6.0049138   6.0009778   5.9938843
   6.0009778   5.9938843   6.0009778   5.9938843   6.0009778   5.9938843
   0.8881712   0.8881712   0.8881712   0.8881712   0.8873945   0.8901539
   0.8873945   0.8901539   0.8873945   0.8901539   0.8873945   0.8901539
   0.8901539   0.8901539   0.8901539   0.8901539   0.8881712   0.8873945
   0.8881712   0.8873945   0.8881712   0.8873945   0.8881712   0.8873945
   8.3092981   8.3092981   8.3092981   8.3092981   8.3114509   8.3011502
   8.3114509   8.3011502   8.3114509   8.3011502   8.3114509   8.3011502
   8.3011502   8.3011502   8.3011502   8.3011502   8.3092981   8.3114509
   8.3092981   8.3114509   8.3092981   8.3114509   8.3092981   8.3114509
 TTTTTTTTTTTTTTTTTTTTTTTTTTTTTT MOQGAD      TELAPSE     1131.68 TCPU      838.76
 TTTTTTTTTTTTTTTTTTTTTTTTTTTTTT SHELLXN     TELAPSE     1141.97 TCPU      846.87
 TTTTTTTTTTTTTTTTTTTTTTTTTTTTTT MONMO3      TELAPSE     1145.11 TCPU      850.01
 NUMERICALLY INTEGRATED DENSITY    804.0021339883
 TTTTTTTTTTTTTTTTTTTTTTTTTTTTTT NUMDFT      TELAPSE     1146.87 TCPU      851.77
 CYC   5 ETOT(AU) -6.167081136669E+03 DETOT -2.43E-05 tst  1.48E-07 PX  4.42E-04
 TTTTTTTTTTTTTTTTTTTTTTTTTTTTTT DIIS        TELAPSE     1148.84 TCPU      853.73
 DIIS TEST: 0.90429E-04 AT SCF   CYCLE   5 - DIIS ACTIVE - HISTORY:     5 CYCLES
 TTTTTTTTTTTTTTTTTTTTTTTTTTTTTT FDIK        TELAPSE     1151.05 TCPU      855.58
 INSULATING STATE
 TOP OF VALENCE BANDS -    BAND    402; K    4; EIG -2.3889378E-01 AU
 TOP OF VALENCE BANDS -    BAND    402; K    1; EIG -2.3960334E-01 AU
 BOTTOM OF VIRTUAL BANDS - BAND    403; K    4; EIG -9.3879213E-02 AU
 DIRECT ENERGY BAND GAP:   3.9460 eV
 BOTTOM OF VIRTUAL BANDS - BAND    403; K    1; EIG -9.3236216E-02 AU
 TTTTTTTTTTTTTTTTTTTTTTTTTTTTTT PDIG        TELAPSE     1151.34 TCPU      855.87
 CHARGE NORMALIZATION FACTOR   1.00000000
 TOTAL ATOMIC CHARGES:
  18.5057539  18.5057539  18.5057539  18.5089353  18.5089353  18.5057539
   7.5457311   7.5457311   7.5457311   7.5457311   7.5586463   7.5444391
   7.5586463   7.5444391   7.5586463   7.5444391   7.5586463   7.5444391
   7.5444391   7.5444391   7.5444391   7.5444391   7.5457311   7.5586463
   7.5457311   7.5586463   7.5457311   7.5586463   7.5457311   7.5586463
   6.7923827   6.7923827   6.7923827   6.7923827   6.7898870   6.7898870
   6.7898870   6.7898870   6.7898870   6.7898870   6.7898870   6.7898870
   5.4672457   5.4672457   5.4672457   5.4672457   5.4631501   5.4631501
   5.4631501   5.4631501   5.4631501   5.4631501   5.4631501   5.4631501
   6.0010801   6.0010801   6.0010801   6.0010801   5.9936539   6.0043494
   5.9936539   6.0043494   5.9936539   6.0043494   5.9936539   6.0043494
   6.0043494   6.0043494   6.0043494   6.0043494   6.0010801   5.9936539
   6.0010801   5.9936539   6.0010801   5.9936539   6.0010801   5.9936539
   0.8883411   0.8883411   0.8883411   0.8883411   0.8874225   0.8902877
   0.8874225   0.8902877   0.8874225   0.8902877   0.8874225   0.8902877
   0.8902877   0.8902877   0.8902877   0.8902877   0.8883411   0.8874225
   0.8883411   0.8874225   0.8883411   0.8874225   0.8883411   0.8874225
   8.3093513   8.3093513   8.3093513   8.3093513   8.3107120   8.3030234
   8.3107120   8.3030234   8.3107120   8.3030234   8.3107120   8.3030234
   8.3030234   8.3030234   8.3030234   8.3030234   8.3093513   8.3107120
   8.3093513   8.3107120   8.3093513   8.3107120   8.3093513   8.3107120
 TTTTTTTTTTTTTTTTTTTTTTTTTTTTTT MOQGAD      TELAPSE     1151.35 TCPU      855.88
 TTTTTTTTTTTTTTTTTTTTTTTTTTTTTT SHELLXN     TELAPSE     1162.50 TCPU      863.99
 TTTTTTTTTTTTTTTTTTTTTTTTTTTTTT MONMO3      TELAPSE     1174.53 TCPU      876.02
 NUMERICALLY INTEGRATED DENSITY    804.0021340433
 TTTTTTTTTTTTTTTTTTTTTTTTTTTTTT NUMDFT      TELAPSE     1176.28 TCPU      877.78
 CYC   6 ETOT(AU) -6.167081141646E+03 DETOT -4.98E-06 tst  7.46E-08 PX  2.69E-04
 TTTTTTTTTTTTTTTTTTTTTTTTTTTTTT DIIS        TELAPSE     1181.31 TCPU      882.81
 DIIS TEST: 0.37879E-04 AT SCF   CYCLE   6 - DIIS ACTIVE - HISTORY:     6 CYCLES
 TTTTTTTTTTTTTTTTTTTTTTTTTTTTTT FDIK        TELAPSE     1186.22 TCPU      884.85
 INSULATING STATE
 TOP OF VALENCE BANDS -    BAND    402; K    4; EIG -2.3887968E-01 AU
 TOP OF VALENCE BANDS -    BAND    402; K    1; EIG -2.3958317E-01 AU
 BOTTOM OF VIRTUAL BANDS - BAND    403; K    4; EIG -9.3855878E-02 AU
 DIRECT ENERGY BAND GAP:   3.9463 eV
 BOTTOM OF VIRTUAL BANDS - BAND    403; K    1; EIG -9.3232406E-02 AU
 TTTTTTTTTTTTTTTTTTTTTTTTTTTTTT PDIG        TELAPSE     1186.51 TCPU      885.15
 CHARGE NORMALIZATION FACTOR   1.00000000
 TOTAL ATOMIC CHARGES:
  18.5056922  18.5056922  18.5056922  18.5090613  18.5090613  18.5056922
   7.5457476   7.5457476   7.5457476   7.5457476   7.5583192   7.5450152
   7.5583192   7.5450152   7.5583192   7.5450152   7.5583192   7.5450152
   7.5450152   7.5450152   7.5450152   7.5450152   7.5457476   7.5583192
   7.5457476   7.5583192   7.5457476   7.5583192   7.5457476   7.5583192
   6.7923182   6.7923182   6.7923182   6.7923182   6.7898429   6.7898429
   6.7898429   6.7898429   6.7898429   6.7898429   6.7898429   6.7898429
   5.4671739   5.4671739   5.4671739   5.4671739   5.4630408   5.4630408
   5.4630408   5.4630408   5.4630408   5.4630408   5.4630408   5.4630408
   6.0011834   6.0011834   6.0011834   6.0011834   5.9932998   6.0046140
   5.9932998   6.0046140   5.9932998   6.0046140   5.9932998   6.0046140
   6.0046140   6.0046140   6.0046140   6.0046140   6.0011834   5.9932998
   6.0011834   5.9932998   6.0011834   5.9932998   6.0011834   5.9932998
   0.8883401   0.8883401   0.8883401   0.8883401   0.8874405   0.8902579
   0.8874405   0.8902579   0.8874405   0.8902579   0.8874405   0.8902579
   0.8902579   0.8902579   0.8902579   0.8902579   0.8883401   0.8874405
   0.8883401   0.8874405   0.8883401   0.8874405   0.8883401   0.8874405
   8.3093468   8.3093468   8.3093468   8.3093468   8.3116420   8.3020523
   8.3116420   8.3020523   8.3116420   8.3020523   8.3116420   8.3020523
   8.3020523   8.3020523   8.3020523   8.3020523   8.3093468   8.3116420
   8.3093468   8.3116420   8.3093468   8.3116420   8.3093468   8.3116420
 TTTTTTTTTTTTTTTTTTTTTTTTTTTTTT MOQGAD      TELAPSE     1186.53 TCPU      885.16
 TTTTTTTTTTTTTTTTTTTTTTTTTTTTTT SHELLXN     TELAPSE     1196.60 TCPU      893.26
 TTTTTTTTTTTTTTTTTTTTTTTTTTTTTT MONMO3      TELAPSE     1204.21 TCPU      900.87
 NUMERICALLY INTEGRATED DENSITY    804.0021340647
 TTTTTTTTTTTTTTTTTTTTTTTTTTTTTT NUMDFT      TELAPSE     1205.98 TCPU      902.64
 CYC   7 ETOT(AU) -6.167081143930E+03 DETOT -2.28E-06 tst  4.19E-08 PX  1.42E-04
 TTTTTTTTTTTTTTTTTTTTTTTTTTTTTT DIIS        TELAPSE     1207.26 TCPU      903.92
 DIIS TEST: 0.19681E-04 AT SCF   CYCLE   7 - DIIS ACTIVE - HISTORY:     7 CYCLES
 TTTTTTTTTTTTTTTTTTTTTTTTTTTTTT FDIK        TELAPSE     1209.94 TCPU      904.64
 INSULATING STATE
 TOP OF VALENCE BANDS -    BAND    402; K    4; EIG -2.3890812E-01 AU
 TOP OF VALENCE BANDS -    BAND    402; K    1; EIG -2.3962564E-01 AU
 BOTTOM OF VIRTUAL BANDS - BAND    403; K    4; EIG -9.3869443E-02 AU
 DIRECT ENERGY BAND GAP:   3.9467 eV
 BOTTOM OF VIRTUAL BANDS - BAND    403; K    1; EIG -9.3226296E-02 AU
 TTTTTTTTTTTTTTTTTTTTTTTTTTTTTT PDIG        TELAPSE     1210.25 TCPU      904.95
 CHARGE NORMALIZATION FACTOR   1.00000000
 TOTAL ATOMIC CHARGES:
  18.5057192  18.5057192  18.5057192  18.5090328  18.5090328  18.5057192
   7.5457606   7.5457606   7.5457606   7.5457606   7.5585863   7.5446730
   7.5585863   7.5446730   7.5585863   7.5446730   7.5585863   7.5446730
   7.5446730   7.5446730   7.5446730   7.5446730   7.5457606   7.5585863
   7.5457606   7.5585863   7.5457606   7.5585863   7.5457606   7.5585863
   6.7924938   6.7924938   6.7924938   6.7924938   6.7900095   6.7900095
   6.7900095   6.7900095   6.7900095   6.7900095   6.7900095   6.7900095
   5.4673049   5.4673049   5.4673049   5.4673049   5.4630117   5.4630117
   5.4630117   5.4630117   5.4630117   5.4630117   5.4630117   5.4630117
   6.0010849   6.0010849   6.0010849   6.0010849   5.9935120   6.0046777
   5.9935120   6.0046777   5.9935120   6.0046777   5.9935120   6.0046777
   6.0046777   6.0046777   6.0046777   6.0046777   6.0010849   5.9935120
   6.0010849   5.9935120   6.0010849   5.9935120   6.0010849   5.9935120
   0.8882950   0.8882950   0.8882950   0.8882950   0.8874298   0.8902472
   0.8874298   0.8902472   0.8874298   0.8902472   0.8874298   0.8902472
   0.8902472   0.8902472   0.8902472   0.8902472   0.8882950   0.8874298
   0.8882950   0.8874298   0.8882950   0.8874298   0.8882950   0.8874298
   8.3093357   8.3093357   8.3093357   8.3093357   8.3110218   8.3023377
   8.3110218   8.3023377   8.3110218   8.3023377   8.3110218   8.3023377
   8.3023377   8.3023377   8.3023377   8.3023377   8.3093357   8.3110218
   8.3093357   8.3110218   8.3093357   8.3110218   8.3093357   8.3110218
 TTTTTTTTTTTTTTTTTTTTTTTTTTTTTT MOQGAD      TELAPSE     1210.26 TCPU      904.96
 TTTTTTTTTTTTTTTTTTTTTTTTTTTTTT SHELLXN     TELAPSE     1223.18 TCPU      913.06
 TTTTTTTTTTTTTTTTTTTTTTTTTTTTTT MONMO3      TELAPSE     1226.54 TCPU      916.43
 NUMERICALLY INTEGRATED DENSITY    804.0021340626
 TTTTTTTTTTTTTTTTTTTTTTTTTTTTTT NUMDFT      TELAPSE     1228.32 TCPU      918.20
 CYC   8 ETOT(AU) -6.167081145442E+03 DETOT -1.51E-06 tst  9.41E-09 PX  8.94E-05
 TTTTTTTTTTTTTTTTTTTTTTTTTTTTTT DIIS        TELAPSE     1228.64 TCPU      918.52
 DIIS TEST: 0.25751E-05 AT SCF   CYCLE   8 - DIIS ACTIVE - HISTORY:     8 CYCLES
 TTTTTTTTTTTTTTTTTTTTTTTTTTTTTT FDIK        TELAPSE     1230.94 TCPU      919.45
 INSULATING STATE
 TOP OF VALENCE BANDS -    BAND    402; K    4; EIG -2.3890375E-01 AU
 TOP OF VALENCE BANDS -    BAND    402; K    1; EIG -2.3961671E-01 AU
 BOTTOM OF VIRTUAL BANDS - BAND    403; K    4; EIG -9.3880290E-02 AU
 DIRECT ENERGY BAND GAP:   3.9463 eV
 BOTTOM OF VIRTUAL BANDS - BAND    403; K    1; EIG -9.3229218E-02 AU
 TTTTTTTTTTTTTTTTTTTTTTTTTTTTTT PDIG        TELAPSE     1231.24 TCPU      919.74
 CHARGE NORMALIZATION FACTOR   1.00000000
 TOTAL ATOMIC CHARGES:
  18.5057165  18.5057165  18.5057165  18.5090055  18.5090055  18.5057165
   7.5457212   7.5457212   7.5457212   7.5457212   7.5584350   7.5446768
   7.5584350   7.5446768   7.5584350   7.5446768   7.5584350   7.5446768
   7.5446768   7.5446768   7.5446768   7.5446768   7.5457212   7.5584350
   7.5457212   7.5584350   7.5457212   7.5584350   7.5457212   7.5584350
   6.7924455   6.7924455   6.7924455   6.7924455   6.7899817   6.7899817
   6.7899817   6.7899817   6.7899817   6.7899817   6.7899817   6.7899817
   5.4672549   5.4672549   5.4672549   5.4672549   5.4631253   5.4631253
   5.4631253   5.4631253   5.4631253   5.4631253   5.4631253   5.4631253
   6.0011490   6.0011490   6.0011490   6.0011490   5.9935545   6.0044965
   5.9935545   6.0044965   5.9935545   6.0044965   5.9935545   6.0044965
   6.0044965   6.0044965   6.0044965   6.0044965   6.0011490   5.9935545
   6.0011490   5.9935545   6.0011490   5.9935545   6.0011490   5.9935545
   0.8883057   0.8883057   0.8883057   0.8883057   0.8874213   0.8902695
   0.8874213   0.8902695   0.8874213   0.8902695   0.8874213   0.8902695
   0.8902695   0.8902695   0.8902695   0.8902695   0.8883057   0.8874213
   0.8883057   0.8874213   0.8883057   0.8874213   0.8883057   0.8874213
   8.3093420   8.3093420   8.3093420   8.3093420   8.3112470   8.3023147
   8.3112470   8.3023147   8.3112470   8.3023147   8.3112470   8.3023147
   8.3023147   8.3023147   8.3023147   8.3023147   8.3093420   8.3112470
   8.3093420   8.3112470   8.3093420   8.3112470   8.3093420   8.3112470
 TTTTTTTTTTTTTTTTTTTTTTTTTTTTTT MOQGAD      TELAPSE     1231.25 TCPU      919.76
 TTTTTTTTTTTTTTTTTTTTTTTTTTTTTT SHELLXN     TELAPSE     1243.78 TCPU      927.86
 TTTTTTTTTTTTTTTTTTTTTTTTTTTTTT MONMO3      TELAPSE     1244.51 TCPU      928.59
 NUMERICALLY INTEGRATED DENSITY    804.0021340442
 TTTTTTTTTTTTTTTTTTTTTTTTTTTTTT NUMDFT      TELAPSE     1246.27 TCPU      930.36
 CYC   9 ETOT(AU) -6.167081145598E+03 DETOT -1.56E-07 tst  1.70E-09 PX  4.19E-05
 TTTTTTTTTTTTTTTTTTTTTTTTTTTTTT DIIS        TELAPSE     1246.51 TCPU      930.60
 DIIS TEST: 0.75002E-06 AT SCF   CYCLE   9 - DIIS ACTIVE - HISTORY:     9 CYCLES
 TTTTTTTTTTTTTTTTTTTTTTTTTTTTTT FDIK        TELAPSE     1249.18 TCPU      931.30
 INSULATING STATE
 TOP OF VALENCE BANDS -    BAND    402; K    4; EIG -2.3890047E-01 AU
 TOP OF VALENCE BANDS -    BAND    402; K    1; EIG -2.3961162E-01 AU
 BOTTOM OF VIRTUAL BANDS - BAND    403; K    4; EIG -9.3866774E-02 AU
 DIRECT ENERGY BAND GAP:   3.9466 eV
 BOTTOM OF VIRTUAL BANDS - BAND    403; K    1; EIG -9.3211725E-02 AU
 TTTTTTTTTTTTTTTTTTTTTTTTTTTTTT PDIG        TELAPSE     1249.48 TCPU      931.59
 CHARGE NORMALIZATION FACTOR   1.00000000
 TOTAL ATOMIC CHARGES:
  18.5057015  18.5057015  18.5057015  18.5089881  18.5089881  18.5057015
   7.5457501   7.5457501   7.5457501   7.5457501   7.5585050   7.5447594
   7.5585050   7.5447594   7.5585050   7.5447594   7.5585050   7.5447594
   7.5447594   7.5447594   7.5447594   7.5447594   7.5457501   7.5585050
   7.5457501   7.5585050   7.5457501   7.5585050   7.5457501   7.5585050
   6.7924320   6.7924320   6.7924320   6.7924320   6.7899442   6.7899442
   6.7899442   6.7899442   6.7899442   6.7899442   6.7899442   6.7899442
   5.4672772   5.4672772   5.4672772   5.4672772   5.4630310   5.4630310
   5.4630310   5.4630310   5.4630310   5.4630310   5.4630310   5.4630310
   6.0011030   6.0011030   6.0011030   6.0011030   5.9935155   6.0046338
   5.9935155   6.0046338   5.9935155   6.0046338   5.9935155   6.0046338
   6.0046338   6.0046338   6.0046338   6.0046338   6.0011030   5.9935155
   6.0011030   5.9935155   6.0011030   5.9935155   6.0011030   5.9935155
   0.8883170   0.8883170   0.8883170   0.8883170   0.8874224   0.8902474
   0.8874224   0.8902474   0.8874224   0.8902474   0.8874224   0.8902474
   0.8902474   0.8902474   0.8902474   0.8902474   0.8883170   0.8874224
   0.8883170   0.8874224   0.8883170   0.8874224   0.8883170   0.8874224
   8.3093431   8.3093431   8.3093431   8.3093431   8.3111624   8.3023135
   8.3111624   8.3023135   8.3111624   8.3023135   8.3111624   8.3023135
   8.3023135   8.3023135   8.3023135   8.3023135   8.3093431   8.3111624
   8.3093431   8.3111624   8.3093431   8.3111624   8.3093431   8.3111624
 TTTTTTTTTTTTTTTTTTTTTTTTTTTTTT MOQGAD      TELAPSE     1249.49 TCPU      931.60
 TTTTTTTTTTTTTTTTTTTTTTTTTTTTTT SHELLXN     TELAPSE     1261.43 TCPU      939.72
 TTTTTTTTTTTTTTTTTTTTTTTTTTTTTT MONMO3      TELAPSE     1262.15 TCPU      940.45
 NUMERICALLY INTEGRATED DENSITY    804.0021340554
 TTTTTTTTTTTTTTTTTTTTTTTTTTTTTT NUMDFT      TELAPSE     1263.92 TCPU      942.21
 CYC  10 ETOT(AU) -6.167081145748E+03 DETOT -1.50E-07 tst  8.34E-10 PX  2.26E-05
 TTTTTTTTTTTTTTTTTTTTTTTTTTTTTT DIIS        TELAPSE     1264.15 TCPU      942.45
 DIIS TEST: 0.22455E-06 AT SCF   CYCLE  10 - DIIS ACTIVE - HISTORY:    10 CYCLES
 TTTTTTTTTTTTTTTTTTTTTTTTTTTTTT FDIK        TELAPSE     1266.73 TCPU      944.26
 INSULATING STATE
 TOP OF VALENCE BANDS -    BAND    402; K    4; EIG -2.3890059E-01 AU
 TOP OF VALENCE BANDS -    BAND    402; K    1; EIG -2.3961363E-01 AU
 BOTTOM OF VIRTUAL BANDS - BAND    403; K    4; EIG -9.3870890E-02 AU
 DIRECT ENERGY BAND GAP:   3.9465 eV
 BOTTOM OF VIRTUAL BANDS - BAND    403; K    1; EIG -9.3216214E-02 AU
 TTTTTTTTTTTTTTTTTTTTTTTTTTTTTT PDIG        TELAPSE     1267.02 TCPU      944.55
 CHARGE NORMALIZATION FACTOR   1.00000000
 TOTAL ATOMIC CHARGES:
  18.5057158  18.5057158  18.5057158  18.5090219  18.5090219  18.5057158
   7.5457418   7.5457418   7.5457418   7.5457418   7.5585067   7.5447090
   7.5585067   7.5447090   7.5585067   7.5447090   7.5585067   7.5447090
   7.5447090   7.5447090   7.5447090   7.5447090   7.5457418   7.5585067
   7.5457418   7.5585067   7.5457418   7.5585067   7.5457418   7.5585067
   6.7924428   6.7924428   6.7924428   6.7924428   6.7899818   6.7899818
   6.7899818   6.7899818   6.7899818   6.7899818   6.7899818   6.7899818
   5.4672699   5.4672699   5.4672699   5.4672699   5.4630659   5.4630659
   5.4630659   5.4630659   5.4630659   5.4630659   5.4630659   5.4630659
   6.0011198   6.0011198   6.0011198   6.0011198   5.9934941   6.0045881
   5.9934941   6.0045881   5.9934941   6.0045881   5.9934941   6.0045881
   6.0045881   6.0045881   6.0045881   6.0045881   6.0011198   5.9934941
   6.0011198   5.9934941   6.0011198   5.9934941   6.0011198   5.9934941
   0.8883123   0.8883123   0.8883123   0.8883123   0.8874286   0.8902597
   0.8874286   0.8902597   0.8874286   0.8902597   0.8874286   0.8902597
   0.8902597   0.8902597   0.8902597   0.8902597   0.8883123   0.8874286
   0.8883123   0.8874286   0.8883123   0.8874286   0.8883123   0.8874286
   8.3093368   8.3093368   8.3093368   8.3093368   8.3111848   8.3023009
   8.3111848   8.3023009   8.3111848   8.3023009   8.3111848   8.3023009
   8.3023009   8.3023009   8.3023009   8.3023009   8.3093368   8.3111848
   8.3093368   8.3111848   8.3093368   8.3111848   8.3093368   8.3111848
 TTTTTTTTTTTTTTTTTTTTTTTTTTTTTT MOQGAD      TELAPSE     1267.03 TCPU      944.56
 TTTTTTTTTTTTTTTTTTTTTTTTTTTTTT SHELLXN     TELAPSE     1279.96 TCPU      952.69
 TTTTTTTTTTTTTTTTTTTTTTTTTTTTTT MONMO3      TELAPSE     1280.81 TCPU      953.54
 NUMERICALLY INTEGRATED DENSITY    804.0021340579
 TTTTTTTTTTTTTTTTTTTTTTTTTTTTTT NUMDFT      TELAPSE     1282.58 TCPU      955.31
 CYC  11 ETOT(AU) -6.167081145677E+03 DETOT  7.06E-08 tst  1.44E-10 PX  1.04E-05
 TTTTTTTTTTTTTTTTTTTTTTTTTTTTTT DIIS        TELAPSE     1282.83 TCPU      955.56
 DIIS TEST: 0.37596E-07 AT SCF   CYCLE  11 - DIIS ACTIVE - HISTORY:    11 CYCLES
 TTTTTTTTTTTTTTTTTTTTTTTTTTTTTT FDIK        TELAPSE     1285.80 TCPU      956.15
 INSULATING STATE
 TOP OF VALENCE BANDS -    BAND    402; K    4; EIG -2.3890159E-01 AU
 TOP OF VALENCE BANDS -    BAND    402; K    1; EIG -2.3961433E-01 AU
 BOTTOM OF VIRTUAL BANDS - BAND    403; K    4; EIG -9.3871014E-02 AU
 DIRECT ENERGY BAND GAP:   3.9465 eV
 BOTTOM OF VIRTUAL BANDS - BAND    403; K    1; EIG -9.3215331E-02 AU
 TTTTTTTTTTTTTTTTTTTTTTTTTTTTTT PDIG        TELAPSE     1286.14 TCPU      956.49
 CHARGE NORMALIZATION FACTOR   1.00000000
 TOTAL ATOMIC CHARGES:
  18.5057124  18.5057124  18.5057124  18.5090075  18.5090075  18.5057124
   7.5457395   7.5457395   7.5457395   7.5457395   7.5584827   7.5447231
   7.5584827   7.5447231   7.5584827   7.5447231   7.5584827   7.5447231
   7.5447231   7.5447231   7.5447231   7.5447231   7.5457395   7.5584827
   7.5457395   7.5584827   7.5457395   7.5584827   7.5457395   7.5584827
   6.7924427   6.7924427   6.7924427   6.7924427   6.7899621   6.7899621
   6.7899621   6.7899621   6.7899621   6.7899621   6.7899621   6.7899621
   5.4672716   5.4672716   5.4672716   5.4672716   5.4630605   5.4630605
   5.4630605   5.4630605   5.4630605   5.4630605   5.4630605   5.4630605
   6.0011183   6.0011183   6.0011183   6.0011183   5.9935275   6.0045881
   5.9935275   6.0045881   5.9935275   6.0045881   5.9935275   6.0045881
   6.0045881   6.0045881   6.0045881   6.0045881   6.0011183   5.9935275
   6.0011183   5.9935275   6.0011183   5.9935275   6.0011183   5.9935275
   0.8883117   0.8883117   0.8883117   0.8883117   0.8874245   0.8902568
   0.8874245   0.8902568   0.8874245   0.8902568   0.8874245   0.8902568
   0.8902568   0.8902568   0.8902568   0.8902568   0.8883117   0.8874245
   0.8883117   0.8874245   0.8883117   0.8874245   0.8883117   0.8874245
   8.3093423   8.3093423   8.3093423   8.3093423   8.3111844   8.3023132
   8.3111844   8.3023132   8.3111844   8.3023132   8.3111844   8.3023132
   8.3023132   8.3023132   8.3023132   8.3023132   8.3093423   8.3111844
   8.3093423   8.3111844   8.3093423   8.3111844   8.3093423   8.3111844
 TTTTTTTTTTTTTTTTTTTTTTTTTTTTTT MOQGAD      TELAPSE     1286.16 TCPU      956.51
 TTTTTTTTTTTTTTTTTTTTTTTTTTTTTT SHELLXN     TELAPSE     1304.02 TCPU      964.63
 TTTTTTTTTTTTTTTTTTTTTTTTTTTTTT MONMO3      TELAPSE     1311.60 TCPU      972.20
 NUMERICALLY INTEGRATED DENSITY    804.0021340550
 TTTTTTTTTTTTTTTTTTTTTTTTTTTTTT NUMDFT      TELAPSE     1313.36 TCPU      973.96
 CYC  12 ETOT(AU) -6.167081145717E+03 DETOT -3.99E-08 tst  8.66E-12 PX  5.48E-06
 TTTTTTTTTTTTTTTTTTTTTTTTTTTTTT DIIS        TELAPSE     1319.90 TCPU      980.50
 DIIS TEST: 0.80397E-08 AT SCF   CYCLE  12 - DIIS ACTIVE - HISTORY:    12 CYCLES
 TTTTTTTTTTTTTTTTTTTTTTTTTTTTTT FDIK        TELAPSE     1324.93 TCPU      982.78
 INSULATING STATE
 TOP OF VALENCE BANDS -    BAND    402; K    4; EIG -2.3890145E-01 AU
 TOP OF VALENCE BANDS -    BAND    402; K    1; EIG -2.3961389E-01 AU
 BOTTOM OF VIRTUAL BANDS - BAND    403; K    4; EIG -9.3871126E-02 AU
 DIRECT ENERGY BAND GAP:   3.9465 eV
 BOTTOM OF VIRTUAL BANDS - BAND    403; K    1; EIG -9.3216687E-02 AU
 TTTTTTTTTTTTTTTTTTTTTTTTTTTTTT PDIG        TELAPSE     1325.22 TCPU      983.07
 CHARGE NORMALIZATION FACTOR   1.00000000
 TOTAL ATOMIC CHARGES:
  18.5057090  18.5057090  18.5057090  18.5090049  18.5090049  18.5057090
   7.5457420   7.5457420   7.5457420   7.5457420   7.5584961   7.5447213
   7.5584961   7.5447213   7.5584961   7.5447213   7.5584961   7.5447213
   7.5447213   7.5447213   7.5447213   7.5447213   7.5457420   7.5584961
   7.5457420   7.5584961   7.5457420   7.5584961   7.5457420   7.5584961
   6.7924404   6.7924404   6.7924404   6.7924404   6.7899689   6.7899689
   6.7899689   6.7899689   6.7899689   6.7899689   6.7899689   6.7899689
   5.4672687   5.4672687   5.4672687   5.4672687   5.4630639   5.4630639
   5.4630639   5.4630639   5.4630639   5.4630639   5.4630639   5.4630639
   6.0011193   6.0011193   6.0011193   6.0011193   5.9935147   6.0045874
   5.9935147   6.0045874   5.9935147   6.0045874   5.9935147   6.0045874
   6.0045874   6.0045874   6.0045874   6.0045874   6.0011193   5.9935147
   6.0011193   5.9935147   6.0011193   5.9935147   6.0011193   5.9935147
   0.8883124   0.8883124   0.8883124   0.8883124   0.8874245   0.8902569
   0.8874245   0.8902569   0.8874245   0.8902569   0.8874245   0.8902569
   0.8902569   0.8902569   0.8902569   0.8902569   0.8883124   0.8874245
   0.8883124   0.8874245   0.8883124   0.8874245   0.8883124   0.8874245
   8.3093399   8.3093399   8.3093399   8.3093399   8.3111841   8.3023084
   8.3111841   8.3023084   8.3111841   8.3023084   8.3111841   8.3023084
   8.3023084   8.3023084   8.3023084   8.3023084   8.3093399   8.3111841
   8.3093399   8.3111841   8.3093399   8.3111841   8.3093399   8.3111841
 TTTTTTTTTTTTTTTTTTTTTTTTTTTTTT MOQGAD      TELAPSE     1325.24 TCPU      983.09
 TTTTTTTTTTTTTTTTTTTTTTTTTTTTTT SHELLXN     TELAPSE     1337.81 TCPU      991.21
 TTTTTTTTTTTTTTTTTTTTTTTTTTTTTT MONMO3      TELAPSE     1338.90 TCPU      992.30
 NUMERICALLY INTEGRATED DENSITY    804.0021340542
 TTTTTTTTTTTTTTTTTTTTTTTTTTTTTT NUMDFT      TELAPSE     1340.66 TCPU      994.06
 CYC  13 ETOT(AU) -6.167081145714E+03 DETOT  3.52E-09 tst  2.07E-12 PX  2.42E-06
 TTTTTTTTTTTTTTTTTTTTTTTTTTTTTT DIIS        TELAPSE     1340.81 TCPU      994.20
 DIIS TEST: 0.13305E-08 AT SCF   CYCLE  13 - DIIS ACTIVE - HISTORY:    13 CYCLES
 TTTTTTTTTTTTTTTTTTTTTTTTTTTTTT FDIK        TELAPSE     1343.21 TCPU      996.02
 INSULATING STATE
 TOP OF VALENCE BANDS -    BAND    402; K    4; EIG -2.3890119E-01 AU
 TOP OF VALENCE BANDS -    BAND    402; K    1; EIG -2.3961382E-01 AU
 BOTTOM OF VIRTUAL BANDS - BAND    403; K    4; EIG -9.3870956E-02 AU
 DIRECT ENERGY BAND GAP:   3.9465 eV
 BOTTOM OF VIRTUAL BANDS - BAND    403; K    1; EIG -9.3216037E-02 AU
 TTTTTTTTTTTTTTTTTTTTTTTTTTTTTT PDIG        TELAPSE     1343.51 TCPU      996.32
 CHARGE NORMALIZATION FACTOR   1.00000000
 TOTAL ATOMIC CHARGES:
  18.5057124  18.5057124  18.5057124  18.5090097  18.5090097  18.5057124
   7.5457409   7.5457409   7.5457409   7.5457409   7.5584905   7.5447205
   7.5584905   7.5447205   7.5584905   7.5447205   7.5584905   7.5447205
   7.5447205   7.5447205   7.5447205   7.5447205   7.5457409   7.5584905
   7.5457409   7.5584905   7.5457409   7.5584905   7.5457409   7.5584905
   6.7924416   6.7924416   6.7924416   6.7924416   6.7899681   6.7899681
   6.7899681   6.7899681   6.7899681   6.7899681   6.7899681   6.7899681
   5.4672709   5.4672709   5.4672709   5.4672709   5.4630618   5.4630618
   5.4630618   5.4630618   5.4630618   5.4630618   5.4630618   5.4630618
   6.0011180   6.0011180   6.0011180   6.0011180   5.9935151   6.0045903
   5.9935151   6.0045903   5.9935151   6.0045903   5.9935151   6.0045903
   6.0045903   6.0045903   6.0045903   6.0045903   6.0011180   5.9935151
   6.0011180   5.9935151   6.0011180   5.9935151   6.0011180   5.9935151
   0.8883126   0.8883126   0.8883126   0.8883126   0.8874255   0.8902572
   0.8874255   0.8902572   0.8874255   0.8902572   0.8874255   0.8902572
   0.8902572   0.8902572   0.8902572   0.8902572   0.8883126   0.8874255
   0.8883126   0.8874255   0.8883126   0.8874255   0.8883126   0.8874255
   8.3093405   8.3093405   8.3093405   8.3093405   8.3111838   8.3023103
   8.3111838   8.3023103   8.3111838   8.3023103   8.3111838   8.3023103
   8.3023103   8.3023103   8.3023103   8.3023103   8.3093405   8.3111838
   8.3093405   8.3111838   8.3093405   8.3111838   8.3093405   8.3111838
 TTTTTTTTTTTTTTTTTTTTTTTTTTTTTT MOQGAD      TELAPSE     1343.52 TCPU      996.34
 TTTTTTTTTTTTTTTTTTTTTTTTTTTTTT SHELLXN     TELAPSE     1351.63 TCPU     1004.45
 +++ ENERGIES IN A.U. +++
 ::: EXT EL-POLE                                  -6.8031994703217E+03
 ::: EXT EL-SPHEROPOLE                             5.5150194583949E+01
 ::: BIELET ZONE E-E                               1.1821382638895E+04
 ::: TOTAL E-E                                     5.0733333631571E+03
 ::: TOTAL E-N + N-E                              -1.7948248224125E+04
 ::: TOTAL N-N                                     1.7789589351223E+03
 ::: KINETIC ENERGY                                5.5361676700467E+03
 ::: PSEUDO TOTAL   ENERGY                        -5.5597882557988E+03
 ::: VIRIAL COEFFICIENT                            9.9787124372970E-01
 TTTTTTTTTTTTTTTTTTTTTTTTTTTTTT MONMO3      TELAPSE     1353.23 TCPU     1006.05
 NUMERICALLY INTEGRATED DENSITY    804.0021340554
 TTTTTTTTTTTTTTTTTTTTTTTTTTTTTT NUMDFT      TELAPSE     1355.14 TCPU     1007.95
 CYC  14 ETOT(AU) -6.167081145710E+03 DETOT  4.03E-09 tst  4.02E-13 PX  2.42E-06

 == SCF ENDED - CONVERGENCE ON ENERGY      E(AU) -6.1670811457096E+03 CYCLES  14


 ENERGY EXPRESSION=HARTREE+FOCK EXCH*0.20000+(BECKE      EXCH)*0.80000+LYP        CORR


 TOTAL ENERGY(DFT)(AU)( 14) -6.1670811457096E+03 DE 4.0E-09 tester 4.0E-13
 TTTTTTTTTTTTTTTTTTTTTTTTTTTTTT EDFT        TELAPSE     1355.15 TCPU     1007.97

 *******************************************************************************
 *                             FORCE CALCULATION                               *
 *******************************************************************************

 TTTTTTTTTTTTTTTTTTTTTTTTTTTTTT NUMDFG      TELAPSE     1361.94 TCPU     1014.75
 INFORMATION **** EXCPOG **** EXCH. BIPO BUFFER LENGTH (WORDS) =    16000000
 WARNING **** EXCPOG **** EXCH. BIPO BUFFER TOO SMALL - TO AVOID I/O SET EXCHSIZE =     7477686
 WARNING **** GENPOG **** COULOMB BIPO BUFFER TOO SMALL - TO AVOID I/O SET BIPOSIZE =     4446000
 INFORMATION **** GENPOG **** BIPO BUFFER LENGTH (WORDS) =     4000000
 TTTTTTTTTTTTTTTTTTTTTTTTTTTTTT SHELXG      TELAPSE     1414.10 TCPU     1055.81


 D3 DISPERSION ENERGY (AU)       -4.7561041546398E-01
 TOTAL ENERGY + DISP (AU)        -6.1675567561251E+03

 CARTESIAN FORCES IN HARTREE/BOHR (ANALYTICAL)
   ATOM                     X                   Y                   Z
   1 248            -2.287059430728E-14  2.392182092033E-03 -9.131584377542E-15
   2 248             1.854072451124E-14 -2.392182092005E-03  1.676436767184E-14
   3 248             4.440892098501E-16  1.806887972577E-14 -2.392182092104E-03
   4 248             6.217248937901E-15  2.112893193740E-14  3.108624468950E-15
   5 248             5.861977570021E-14  1.176836406103E-14  5.329070518201E-15
   6 248            -1.369737656631E-14 -9.270362255620E-15  2.392182092131E-03
   7   7             1.080439663420E-03  5.862947288575E-04  1.529690290227E-03
   8   7            -1.080439663454E-03 -5.862947288797E-04  1.529690290167E-03
   9   7             1.080439663430E-03 -5.862947288406E-04 -1.529690290217E-03
  10   7            -1.080439663455E-03  5.862947288664E-04 -1.529690290209E-03
  11   7             1.235513443219E-02  6.660826086234E-03 -4.277891548785E-04
  12   7            -1.113816440135E-02  2.401387763147E-03 -4.525895144363E-03
  13   7            -1.235513443219E-02 -6.660826086260E-03 -4.277891549194E-04
  14   7             1.113816440137E-02  2.401387763122E-03  4.525895144381E-03
  15   7             1.235513443220E-02 -6.660826086257E-03  4.277891549052E-04
  16   7             1.113816440138E-02 -2.401387763131E-03 -4.525895144365E-03
  17   7            -1.235513443220E-02  6.660826086249E-03  4.277891549238E-04
  18   7            -1.113816440136E-02 -2.401387763145E-03  4.525895144367E-03
  19   7            -1.113816440137E-02 -4.525895144348E-03  2.401387763160E-03
  20   7             1.113816440137E-02  4.525895144347E-03  2.401387763150E-03
  21   7             1.113816440138E-02 -4.525895144342E-03 -2.401387763168E-03
  22   7            -1.113816440135E-02  4.525895144353E-03 -2.401387763161E-03
  23   7             1.080439663437E-03  1.529690290257E-03  5.862947288655E-04
  24   7             1.235513443224E-02 -4.277891548998E-04  6.660826086252E-03
  25   7            -1.080439663453E-03 -1.529690290237E-03  5.862947288753E-04
  26   7             1.235513443223E-02  4.277891549043E-04 -6.660826086243E-03
  27   7            -1.080439663455E-03  1.529690290227E-03 -5.862947288646E-04
  28   7            -1.235513443221E-02  4.277891548963E-04  6.660826086242E-03
  29   7             1.080439663443E-03 -1.529690290222E-03 -5.862947288682E-04
  30   7            -1.235513443221E-02 -4.277891548998E-04 -6.660826086222E-03
  31   7             9.693367866603E-06  1.598173138144E-04  1.598173137731E-04
  32   7            -9.693367911900E-06 -1.598173138249E-04  1.598173138230E-04
  33   7             9.693367858610E-06 -1.598173137993E-04 -1.598173138023E-04
  34   7            -9.693367901242E-06  1.598173138453E-04 -1.598173138067E-04
  35   7            -5.985976958307E-03 -2.176894635944E-03  2.679953264274E-03
  36   7            -5.985976958305E-03  2.679953264275E-03 -2.176894635911E-03
  37   7             5.985976958313E-03  2.176894635934E-03  2.679953264320E-03
  38   7             5.985976958297E-03  2.679953264322E-03  2.176894635928E-03
  39   7            -5.985976958307E-03  2.176894635959E-03 -2.679953264320E-03
  40   7             5.985976958312E-03 -2.679953264284E-03 -2.176894635951E-03
  41   7             5.985976958337E-03 -2.176894635954E-03 -2.679953264315E-03
  42   7            -5.985976958292E-03 -2.679953264296E-03  2.176894635948E-03
  43   6             7.229860221158E-04  9.736481738321E-04  9.736481738383E-04
  44   6            -7.229860220528E-04 -9.736481738307E-04  9.736481738072E-04
  45   6             7.229860220894E-04 -9.736481738227E-04 -9.736481738241E-04
  46   6            -7.229860220506E-04  9.736481738263E-04 -9.736481738121E-04
  47   6             5.797529483655E-03  1.975003613263E-03 -1.777590160330E-03
  48   6             5.797529483647E-03 -1.777590160348E-03  1.975003613266E-03
  49   6            -5.797529483637E-03 -1.975003613222E-03 -1.777590160320E-03
  50   6            -5.797529483645E-03 -1.777590160331E-03 -1.975003613221E-03
  51   6             5.797529483630E-03 -1.975003613245E-03  1.777590160312E-03
  52   6            -5.797529483641E-03  1.777590160320E-03  1.975003613264E-03
  53   6            -5.797529483635E-03  1.975003613272E-03  1.777590160312E-03
  54   6             5.797529483647E-03  1.777590160330E-03 -1.975003613253E-03
  55   6            -2.281482373808E-03 -1.951488183884E-03 -2.564350480837E-03
  56   6             2.281482373808E-03  1.951488183872E-03 -2.564350480871E-03
  57   6            -2.281482373797E-03  1.951488183892E-03  2.564350480844E-03
  58   6             2.281482373819E-03 -1.951488183876E-03  2.564350480849E-03
  59   6            -1.861115814458E-03 -3.152834208559E-03 -4.369278192460E-03
  60   6            -5.696449952872E-03  3.162638231109E-03 -1.573977339634E-03
  61   6             1.861115814458E-03  3.152834208588E-03 -4.369278192470E-03
  62   6             5.696449952893E-03  3.162638231130E-03  1.573977339625E-03
  63   6            -1.861115814485E-03  3.152834208573E-03  4.369278192476E-03
  64   6             5.696449952900E-03 -3.162638231149E-03 -1.573977339633E-03
  65   6             1.861115814451E-03 -3.152834208594E-03  4.369278192490E-03
  66   6            -5.696449952888E-03 -3.162638231139E-03  1.573977339627E-03
  67   6            -5.696449952874E-03 -1.573977339645E-03  3.162638231109E-03
  68   6             5.696449952900E-03  1.573977339643E-03  3.162638231123E-03
  69   6             5.696449952922E-03 -1.573977339667E-03 -3.162638231125E-03
  70   6            -5.696449952877E-03  1.573977339643E-03 -3.162638231121E-03
  71   6            -2.281482373813E-03 -2.564350480846E-03 -1.951488183881E-03
  72   6            -1.861115814460E-03 -4.369278192454E-03 -3.152834208551E-03
  73   6             2.281482373808E-03  2.564350480856E-03 -1.951488183870E-03
  74   6            -1.861115814458E-03  4.369278192481E-03  3.152834208544E-03
  75   6             2.281482373812E-03 -2.564350480849E-03  1.951488183876E-03
  76   6             1.861115814435E-03  4.369278192472E-03 -3.152834208569E-03
  77   6            -2.281482373822E-03  2.564350480851E-03  1.951488183876E-03
  78   6             1.861115814432E-03 -4.369278192470E-03  3.152834208573E-03
  79   1            -1.240792616370E-03 -1.946003770734E-03 -5.864737694170E-04
  80   1             1.240792616376E-03  1.946003770740E-03 -5.864737694181E-04
  81   1            -1.240792616370E-03  1.946003770735E-03  5.864737694157E-04
  82   1             1.240792616370E-03 -1.946003770739E-03  5.864737694197E-04
  83   1            -1.143537655530E-04 -8.931866190443E-06  1.312836194303E-04
  84   1            -8.905987752177E-03  4.101657859519E-04 -4.147743036117E-03
  85   1             1.143537655532E-04  8.931866187556E-06  1.312836194329E-04
  86   1             8.905987752174E-03  4.101657859561E-04  4.147743036117E-03
  87   1            -1.143537655506E-04  8.931866189776E-06 -1.312836194325E-04
  88   1             8.905987752174E-03 -4.101657859568E-04 -4.147743036110E-03
  89   1             1.143537655512E-04 -8.931866185558E-06 -1.312836194354E-04
  90   1            -8.905987752170E-03 -4.101657859528E-04  4.147743036112E-03
  91   1            -8.905987752175E-03 -4.147743036115E-03  4.101657859525E-04
  92   1             8.905987752172E-03  4.147743036115E-03  4.101657859534E-04
  93   1             8.905987752169E-03 -4.147743036111E-03 -4.101657859537E-04
  94   1            -8.905987752175E-03  4.147743036115E-03 -4.101657859534E-04
  95   1            -1.240792616372E-03 -5.864737694203E-04 -1.946003770739E-03
  96   1            -1.143537655521E-04  1.312836194298E-04 -8.931866191331E-06
  97   1             1.240792616371E-03  5.864737694199E-04 -1.946003770740E-03
  98   1            -1.143537655488E-04 -1.312836194320E-04  8.931866191331E-06
  99   1             1.240792616372E-03 -5.864737694179E-04  1.946003770737E-03
 100   1             1.143537655521E-04 -1.312836194303E-04 -8.931866188000E-06
 101   1            -1.240792616366E-03  5.864737694197E-04  1.946003770729E-03
 102   1             1.143537655517E-04  1.312836194343E-04  8.931866187556E-06
 103   8             2.216581936075E-03  2.924191629276E-03  3.369586302782E-04
 104   8            -2.216581936036E-03 -2.924191629290E-03  3.369586302783E-04
 105   8             2.216581936064E-03 -2.924191629290E-03 -3.369586302732E-04
 106   8            -2.216581936064E-03  2.924191629264E-03 -3.369586302959E-04
 107   8            -3.589297052781E-03  1.435946165138E-04  4.266101813638E-03
 108   8             1.697797356627E-02 -6.057319035521E-03  6.418316210429E-03
 109   8             3.589297052744E-03 -1.435946165245E-04  4.266101813601E-03
 110   8            -1.697797356629E-02 -6.057319035494E-03 -6.418316210475E-03
 111   8            -3.589297052781E-03 -1.435946165067E-04 -4.266101813622E-03
 112   8            -1.697797356626E-02  6.057319035496E-03  6.418316210485E-03
 113   8             3.589297052762E-03  1.435946165316E-04 -4.266101813622E-03
 114   8             1.697797356627E-02  6.057319035512E-03 -6.418316210482E-03
 115   8             1.697797356625E-02  6.418316210461E-03 -6.057319035487E-03
 116   8            -1.697797356626E-02 -6.418316210500E-03 -6.057319035495E-03
 117   8            -1.697797356628E-02  6.418316210500E-03  6.057319035493E-03
 118   8             1.697797356625E-02 -6.418316210507E-03  6.057319035492E-03
 119   8             2.216581936029E-03  3.369586302934E-04  2.924191629290E-03
 120   8            -3.589297052750E-03  4.266101813633E-03  1.435946165103E-04
 121   8            -2.216581936082E-03 -3.369586303153E-04  2.924191629276E-03
 122   8            -3.589297052772E-03 -4.266101813634E-03 -1.435946165174E-04
 123   8            -2.216581936057E-03  3.369586302940E-04 -2.924191629274E-03
 124   8             3.589297052745E-03 -4.266101813613E-03  1.435946165351E-04
 125   8             2.216581936068E-03 -3.369586303069E-04 -2.924191629257E-03
 126   8             3.589297052730E-03  4.266101813606E-03 -1.435946165458E-04

 RESULTANT FORCE     3.259892356056E-14  1.604966159974E-14  1.001976279724E-14

 SYMMETRY ALLOWED FORCES (ANALYTICAL) (DIRECTION, FORCE)

    1  4.7843642E-03    2  1.6910385E-03    3  4.1032578E-03    4  3.3334688E-03
    5 -9.9973434E-03    6  5.5872842E-03    7  3.8031921E-02    8  1.4719240E-02
    9 -2.6086235E-02   10 -1.7473553E-02   11  3.5788934E-04   12  2.7680978E-04
   13  1.0596551E-02   14  1.7907375E-03   15 -1.6325743E-02   16  1.4137118E-03
   17  2.7705920E-03   18 -9.1449512E-03   19  3.0870405E-04   20  1.5545066E-02
   21 -3.6486885E-03   22 -6.3031582E-03   23 -8.4659411E-03   24 -9.2443687E-03
   25 -8.5988678E-03   26 -1.0027900E-02   27  1.1896536E-02   28 -1.3864539E-02
   29 -5.0676234E-03   30 -2.1093126E-03   31 -5.4009545E-04   32 -6.3735928E-03
   33  3.8653849E-04   34  1.8145581E-04   35 -2.4657126E-04   36  8.4399790E-03
   37 -2.0336170E-02   38 -1.6991644E-02   39  1.7057729E-03   40 -3.8904670E-05
   41  1.0281547E-02   42  1.3062302E-02   43  5.5417681E-03   44 -6.8914049E-03
   45 -2.7135409E-02   46  4.1421331E-02   47  2.1841309E-02
 TTTTTTTTTTTTTTTTTTTTTTTTTTTTTT TOTGRA      TELAPSE     1425.57 TCPU     1067.26
 INFORMATION **** opta001 **** GEOMETRY OUTPUT FILE
 CLASSICAL MODEL (SCHLEGEL) USED AS INITIAL HESSIAN MATRIX
 REFERENCE GEOMETRY DEFINED

 MAX GRADIENT      0.041421  THRESHOLD              0.000450 CONVERGED NO
 RMS GRADIENT      0.013369  THRESHOLD              0.000300 CONVERGED NO

 GRADIENT NORM     0.091656  GRADIENT THRESHOLD     0.500000

 PREDICTED ENERGY CHANGE    -0.300E-03

 INITIAL DISPLACEMENTS
  0.000765 -0.000100  0.000155  0.000660  0.000060 -0.001196  0.000119 -0.000261
 -0.001439 -0.000386 -0.003533  0.002449 -0.001142  0.000717  0.000521 -0.001037
  0.001212 -0.000258 -0.000457 -0.000109 -0.000240  0.000076  0.000108  0.000517
 -0.000554 -0.001172  0.000355 -0.002401 -0.000839 -0.000205 -0.000044 -0.000156
  0.000642 -0.000625 -0.001330  0.000566 -0.003602 -0.000777 -0.006997  0.002345
  0.003880 -0.002952  0.004696 -0.001389 -0.000236  0.002216  0.000255
 TTTTTTTTTTTTTTTTTTTTTTTTTTTTTT OPTI        TELAPSE     1429.34 TCPU     1067.52

 OPTOPTOPTOPTOPTOPTOPTOPTOPTOPTOPTOPTOPTOPTOPTOPTOPTOPTOPTOPTOPTOPTOPTOPTOPTOPT

 - INFORMATION ON SCF MOVED TO SCFOUT.LOG
 GEOMETRY OPTIMIZATION INFORMATION STORED IN OPTINFO.DAT

 OPTOPTOPTOPTOPTOPTOPTOPTOPTOPTOPTOPTOPTOPTOPTOPTOPTOPTOPTOPTOPTOPTOPTOPTOPTOPT
 *******************************************************************************
 COORDINATE OPTIMIZATION - POINT    2
 *******************************************************************************
 LATTICE PARAMETERS (ANGSTROMS AND DEGREES) - BOHR = 0.5291772083 ANGSTROM
 PRIMITIVE CELL - CENTRING CODE 6/1 VOLUME=  2933.355814 - DENSITY  1.148 g/cm^3
         A              B              C           ALPHA      BETA       GAMMA 
    15.62011340    15.62011340    15.62011340   110.285563 109.065590 109.065590
 *******************************************************************************
 ATOMS IN THE ASYMMETRIC UNIT   18 - ATOMS IN THE UNIT CELL:  126
     ATOM                 X/A                 Y/B                 Z/C    
 *******************************************************************************
      1 T 248 CD   -2.499888273274E-01 -5.000000000000E-01  2.500111726726E-01
      2 F 248 CD    2.499888273274E-01 -5.000000000000E-01 -2.500111726726E-01
      3 F 248 CD    2.499888273274E-01 -2.500111726726E-01 -5.000000000000E-01
      4 T 248 CD   -5.000000000000E-01  2.500000000000E-01 -2.500000000000E-01
      5 F 248 CD    5.000000000000E-01 -2.500000000000E-01  2.500000000000E-01
      6 F 248 CD   -2.499888273274E-01  2.500111726726E-01 -5.000000000000E-01
      7 T   7 N    -3.164523296494E-01  3.691638987746E-01  2.813179688559E-01
      8 F   7 N     8.784592991871E-02  4.022297014947E-01 -2.813179688559E-01
      9 F   7 N     3.164523296494E-01 -4.022297014947E-01 -3.143837715760E-01
     10 F   7 N    -8.784592991871E-02 -3.691638987746E-01  3.143837715760E-01
     11 T   7 N     2.813047871011E-01 -3.164709319764E-01  3.691586910099E-01
     12 T   7 N     3.691450439599E-01  2.812871303358E-01 -3.164623492051E-01
     13 F   7 N     3.143703770137E-01 -8.785390390874E-02 -3.691586910099E-01
     14 F   7 N     4.022505204591E-01 -2.812871303358E-01  8.785791362412E-02
     15 F   7 N    -2.813047871011E-01  8.785390390874E-02  4.022242809225E-01
     16 F   7 N    -4.022505204591E-01 -3.143926068350E-01  3.164623492051E-01
     17 F   7 N    -3.143703770137E-01  3.164709319764E-01 -4.022242809225E-01
     18 F   7 N    -3.691450439599E-01  3.143926068350E-01 -8.785791362412E-02
     19 F   7 N     3.691450439599E-01 -3.164623492051E-01  2.812871303358E-01
     20 F   7 N     4.022505204591E-01  8.785791362412E-02 -2.812871303358E-01
     21 F   7 N    -4.022505204591E-01  3.164623492051E-01 -3.143926068350E-01
     22 F   7 N    -3.691450439599E-01 -8.785791362412E-02  3.143926068350E-01
     23 F   7 N    -3.164523296494E-01  2.813179688559E-01  3.691638987746E-01
     24 F   7 N     2.813047871011E-01  3.691586910099E-01 -3.164709319764E-01
     25 F   7 N    -8.784592991871E-02  3.143837715760E-01 -3.691638987746E-01
     26 F   7 N    -2.813047871011E-01  4.022242809225E-01  8.785390390874E-02
     27 F   7 N     8.784592991871E-02 -2.813179688559E-01  4.022297014947E-01
     28 F   7 N    -3.143703770137E-01 -4.022242809225E-01  3.164709319764E-01
     29 F   7 N     3.164523296494E-01 -3.143837715760E-01 -4.022297014947E-01
     30 F   7 N     3.143703770137E-01 -3.691586910099E-01 -8.785390390874E-02
     31 T   7 N    -1.832474292171E-01  4.634229881602E-01  4.634229881602E-01
     32 F   7 N     0.000000000000E+00  3.533295826227E-01 -4.634229881602E-01
     33 F   7 N     1.832474292171E-01 -3.533295826227E-01 -3.533295826227E-01
     34 F   7 N     0.000000000000E+00 -4.634229881602E-01  3.533295826227E-01
     35 T   7 N     4.633715347387E-01 -1.832039834769E-01  4.633861247373E-01
     36 F   7 N     4.633715347387E-01  4.633861247373E-01 -1.832039834769E-01
     37 F   7 N     3.534098917858E-01 -1.458999853986E-05 -4.633861247373E-01
     38 F   7 N     3.534098917858E-01 -4.633861247373E-01 -1.458999853986E-05
     39 F   7 N    -4.633715347387E-01  1.458999853987E-05  3.534244817844E-01
     40 F   7 N    -3.534098917858E-01 -3.534244817844E-01  1.832039834769E-01
     41 F   7 N    -3.534098917858E-01  1.832039834769E-01 -3.534244817844E-01
     42 F   7 N    -4.633715347387E-01  3.534244817844E-01  1.458999853987E-05
     43 T   6 C    -2.705704932076E-01  3.714477001682E-01  3.714477001682E-01
     44 F   6 C     0.000000000000E+00  3.579818066242E-01 -3.714477001682E-01
     45 F   6 C     2.705704932076E-01 -3.579818066242E-01 -3.579818066242E-01
     46 F   6 C     0.000000000000E+00 -3.714477001682E-01  3.579818066242E-01
     47 T   6 C     3.714198811562E-01 -2.705740465783E-01  3.714240649548E-01
     48 F   6 C     3.714198811562E-01  3.714240649548E-01 -2.705740465783E-01
     49 F   6 C     3.580018884670E-01 -4.183798591906E-06 -3.714240649548E-01
     50 F   6 C     3.580018884670E-01 -3.714240649548E-01 -4.183798591906E-06
     51 F   6 C    -3.714198811562E-01  4.183798591906E-06  3.580060722655E-01
     52 F   6 C    -3.580018884670E-01 -3.580060722655E-01  2.705740465783E-01
     53 F   6 C    -3.580018884670E-01  2.705740465783E-01 -3.580060722655E-01
     54 F   6 C    -3.714198811562E-01  3.580060722655E-01  4.183798591906E-06
     55 T   6 C    -3.980310097016E-01  2.703382802437E-01  2.159156895796E-01
     56 F   6 C     5.442259066407E-02  3.860533007188E-01 -2.159156895796E-01
     57 F   6 C     3.980310097016E-01 -3.860533007188E-01 -3.316307100547E-01
     58 F   6 C    -5.442259066407E-02 -2.703382802437E-01  3.316307100547E-01
     59 T   6 C     2.159093422542E-01 -3.980450323185E-01  2.703191598232E-01
     60 T   6 C     2.703244793454E-01  2.158773237617E-01 -3.980417826680E-01
     61 F   6 C     3.316358078584E-01 -5.440981756895E-02 -2.703191598232E-01
     62 F   6 C     3.860808935702E-01 -2.158773237617E-01  5.444715558371E-02
     63 F   6 C    -2.159093422542E-01  5.440981756895E-02  3.860456254273E-01
     64 F   6 C    -3.860808935702E-01 -3.316337379865E-01  3.980417826680E-01
     65 F   6 C    -3.316358078584E-01  3.980450323185E-01 -3.860456254273E-01
     66 F   6 C    -2.703244793454E-01  3.316337379865E-01 -5.444715558371E-02
     67 F   6 C     2.703244793454E-01 -3.980417826680E-01  2.158773237617E-01
     68 F   6 C     3.860808935702E-01  5.444715558371E-02 -2.158773237617E-01
     69 F   6 C    -3.860808935702E-01  3.980417826680E-01 -3.316337379865E-01
     70 F   6 C    -2.703244793454E-01 -5.444715558371E-02  3.316337379865E-01
     71 F   6 C    -3.980310097016E-01  2.159156895796E-01  2.703382802437E-01
     72 F   6 C     2.159093422542E-01  2.703191598232E-01 -3.980450323185E-01
     73 F   6 C    -5.442259066407E-02  3.316307100547E-01 -2.703382802437E-01
     74 F   6 C    -2.159093422542E-01  3.860456254273E-01  5.440981756895E-02
     75 F   6 C     5.442259066407E-02 -2.159156895796E-01  3.860533007188E-01
     76 F   6 C    -3.316358078584E-01 -3.860456254273E-01  3.980450323185E-01
     77 F   6 C     3.980310097016E-01 -3.316307100547E-01 -3.860533007188E-01
     78 F   6 C     3.316358078584E-01 -2.703191598232E-01 -5.440981756895E-02
     79 T   1 H    -4.512088580752E-01  2.453144982628E-01  1.367036872031E-01
     80 F   1 H     1.086108110596E-01  4.120874547216E-01 -1.367036872031E-01
     81 F   1 H     4.512088580752E-01 -4.120874547216E-01 -3.034766436620E-01
     82 F   1 H    -1.086108110596E-01 -2.453144982628E-01  3.034766436620E-01
     83 T   1 H     1.367012852855E-01 -4.512229429781E-01  2.452965351125E-01
     84 T   1 H     2.453020900309E-01  1.366543976690E-01 -4.512168044662E-01
     85 F   1 H     3.034805219094E-01 -1.085952498269E-01 -2.452965351125E-01
     86 F   1 H     4.121287978648E-01 -1.366543976690E-01  1.086476923618E-01
     87 F   1 H    -1.367012852855E-01  1.085952498269E-01  4.120757717363E-01
     88 F   1 H    -4.121287978648E-01 -3.034811055030E-01  4.512168044662E-01
     89 F   1 H    -3.034805219094E-01  4.512229429781E-01 -4.120757717363E-01
     90 F   1 H    -2.453020900309E-01  3.034811055030E-01 -1.086476923618E-01
     91 F   1 H     2.453020900309E-01 -4.512168044662E-01  1.366543976690E-01
     92 F   1 H     4.121287978648E-01  1.086476923618E-01 -1.366543976690E-01
     93 F   1 H    -4.121287978648E-01  4.512168044662E-01 -3.034811055030E-01
     94 F   1 H    -2.453020900309E-01 -1.086476923618E-01  3.034811055030E-01
     95 F   1 H    -4.512088580752E-01  1.367036872031E-01  2.453144982628E-01
     96 F   1 H     1.367012852855E-01  2.452965351125E-01 -4.512229429781E-01
     97 F   1 H    -1.086108110596E-01  3.034766436620E-01 -2.453144982628E-01
     98 F   1 H    -1.367012852855E-01  4.120757717363E-01  1.085952498269E-01
     99 F   1 H     1.086108110596E-01 -1.367036872031E-01  4.120874547216E-01
    100 F   1 H    -3.034805219094E-01 -4.120757717363E-01  4.512229429781E-01
    101 F   1 H     4.512088580752E-01 -3.034766436620E-01 -4.120874547216E-01
    102 F   1 H     3.034805219094E-01 -2.452965351125E-01 -1.085952498269E-01
    103 T   8 O    -1.483017281075E-01  4.589767323632E-01 -4.560911014735E-01
    104 F   8 O    -8.493216616333E-02  3.077893733660E-01  4.560911014735E-01
    105 F   8 O     1.483017281075E-01 -3.077893733660E-01 -3.927215395293E-01
    106 F   8 O     8.493216616333E-02 -4.589767323632E-01  3.927215395293E-01
    107 T   8 O    -4.561744858418E-01 -1.482068936064E-01  4.588977007905E-01
    108 T   8 O     4.589259432676E-01 -4.561188806131E-01 -1.482526128838E-01
    109 F   8 O     3.928954056032E-01  8.492781336771E-02 -4.588977007905E-01
    110 F   8 O     3.078662677293E-01  4.561188806131E-01 -8.495517611933E-02
    111 F   8 O     4.561744858418E-01 -8.492781336771E-02  3.079675922355E-01
    112 F   8 O    -3.078662677293E-01 -3.928214438486E-01  1.482526128838E-01
    113 F   8 O    -3.928954056032E-01  1.482068936064E-01 -3.079675922355E-01
    114 F   8 O    -4.589259432676E-01  3.928214438486E-01  8.495517611933E-02
    115 F   8 O     4.589259432676E-01 -1.482526128838E-01 -4.561188806131E-01
    116 F   8 O     3.078662677293E-01 -8.495517611933E-02  4.561188806131E-01
    117 F   8 O    -3.078662677293E-01  1.482526128838E-01 -3.928214438486E-01
    118 F   8 O    -4.589259432676E-01  8.495517611933E-02  3.928214438486E-01
    119 F   8 O    -1.483017281075E-01 -4.560911014735E-01  4.589767323632E-01
    120 F   8 O    -4.561744858418E-01  4.588977007905E-01 -1.482068936064E-01
    121 F   8 O     8.493216616333E-02  3.927215395293E-01 -4.589767323632E-01
    122 F   8 O     4.561744858418E-01  3.079675922355E-01 -8.492781336771E-02
    123 F   8 O    -8.493216616333E-02  4.560911014735E-01  3.077893733660E-01
    124 F   8 O    -3.928954056032E-01 -3.079675922355E-01  1.482068936064E-01
    125 F   8 O     1.483017281075E-01 -3.927215395293E-01 -3.077893733660E-01
    126 F   8 O     3.928954056032E-01 -4.588977007905E-01  8.492781336771E-02

 TRANSFORMATION MATRIX PRIMITIVE-CRYSTALLOGRAPHIC CELL
  0.0000  1.0000  1.0000  1.0000  0.0000  1.0000  1.0000  1.0000  0.0000

 *******************************************************************************
 CRYSTALLOGRAPHIC CELL (VOLUME=       5866.71162803)
         A              B              C           ALPHA      BETA       GAMMA 
    17.85483060    18.12673157    18.12673157    90.000000  90.000000  90.000000

 COORDINATES IN THE CRYSTALLOGRAPHIC CELL
     ATOM                 X/A                 Y/B                 Z/C    
 *******************************************************************************
      1 T 248 CD    5.185753147734E-17  2.500111726726E-01 -5.000000000000E-01
      2 F 248 CD   -5.000000000000E-01  2.499888273274E-01 -2.074301498331E-16
      3 F 248 CD   -5.000000000000E-01  5.185753925301E-17  2.499888273274E-01
      4 T 248 CD    2.500000000000E-01 -5.000000000000E-01  5.185750755363E-17
      5 F 248 CD    2.500000000000E-01 -5.185752370168E-17 -5.000000000000E-01
      6 F 248 CD    0.000000000000E+00 -5.000000000000E-01  2.500111726726E-01
      7 T   7 N    -1.653290136007E-02  2.978508702159E-01  3.856968001347E-01
      8 F   7 N     1.653290136007E-02 -2.978508702159E-01  3.856968001347E-01
      9 F   7 N    -1.653290136007E-02 -2.978508702159E-01 -3.856968001347E-01
     10 F   7 N     1.653290136007E-02  2.978508702159E-01 -3.856968001347E-01
     11 T   7 N     3.856914859662E-01 -1.653279495632E-02  2.978375820574E-01
     12 T   7 N     2.978398685854E-01  3.856977822095E-01 -1.655273824959E-02
     13 F   7 N    -3.856914859662E-01  1.653279495632E-02  2.978375820574E-01
     14 F   7 N    -2.978398685854E-01  3.856977822095E-01  1.655273824959E-02
     15 F   7 N     3.856914859662E-01  1.653279495632E-02 -2.978375820574E-01
     16 F   7 N    -2.978398685854E-01 -3.856977822095E-01 -1.655273824959E-02
     17 F   7 N    -3.856914859662E-01 -1.653279495632E-02 -2.978375820574E-01
     18 F   7 N     2.978398685854E-01 -3.856977822095E-01  1.655273824959E-02
     19 F   7 N     2.978398685854E-01 -1.655273824959E-02  3.856977822095E-01
     20 F   7 N    -2.978398685854E-01  1.655273824959E-02  3.856977822095E-01
     21 F   7 N    -2.978398685854E-01 -1.655273824959E-02 -3.856977822095E-01
     22 F   7 N     2.978398685854E-01  1.655273824959E-02 -3.856977822095E-01
     23 F   7 N    -1.653290136007E-02  3.856968001347E-01  2.978508702159E-01
     24 F   7 N     3.856914859662E-01  2.978375820574E-01 -1.653279495632E-02
     25 F   7 N     1.653290136007E-02 -3.856968001347E-01  2.978508702159E-01
     26 F   7 N     3.856914859662E-01 -2.978375820574E-01  1.653279495632E-02
     27 F   7 N     1.653290136007E-02  3.856968001347E-01 -2.978508702159E-01
     28 F   7 N    -3.856914859662E-01 -2.978375820574E-01 -1.653279495632E-02
     29 F   7 N    -1.653290136007E-02 -3.856968001347E-01 -2.978508702159E-01
     30 F   7 N    -3.856914859662E-01  2.978375820574E-01  1.653279495632E-02
     31 T   7 N    -4.449532972313E-01 -9.162371460856E-02 -9.162371460856E-02
     32 F   7 N     4.449532972313E-01  9.162371460856E-02 -9.162371460856E-02
     33 F   7 N    -4.449532972313E-01  9.162371460856E-02  9.162371460856E-02
     34 F   7 N     4.449532972313E-01 -9.162371460856E-02  9.162371460856E-02
     35 T   7 N    -9.159469673919E-02 -4.450191785235E-01 -9.160928673773E-02
     36 F   7 N    -9.159469673919E-02 -9.160928673773E-02 -4.450191785235E-01
     37 F   7 N     9.159469673919E-02  4.450191785235E-01 -9.160928673773E-02
     38 F   7 N     9.159469673919E-02 -9.160928673773E-02  4.450191785235E-01
     39 F   7 N    -9.159469673919E-02  4.450191785235E-01  9.160928673773E-02
     40 F   7 N     9.159469673919E-02  9.160928673773E-02 -4.450191785235E-01
     41 F   7 N     9.159469673919E-02 -4.450191785235E-01  9.160928673773E-02
     42 F   7 N    -9.159469673919E-02  9.160928673773E-02  4.450191785235E-01
     43 T   6 C     6.732946771967E-03  3.647147533962E-01  3.647147533962E-01
     44 F   6 C    -6.732946771967E-03 -3.647147533962E-01  3.647147533962E-01
     45 F   6 C     6.732946771967E-03 -3.647147533962E-01 -3.647147533962E-01
     46 F   6 C    -6.732946771967E-03  3.647147533962E-01 -3.647147533962E-01
     47 T   6 C     3.647150686102E-01  6.708996344609E-03  3.647108848116E-01
     48 F   6 C     3.647150686102E-01  3.647108848116E-01  6.708996344609E-03
     49 F   6 C    -3.647150686102E-01 -6.708996344609E-03  3.647108848116E-01
     50 F   6 C    -3.647150686102E-01  3.647108848116E-01 -6.708996344609E-03
     51 F   6 C     3.647150686102E-01 -6.708996344609E-03 -3.647108848116E-01
     52 F   6 C    -3.647150686102E-01 -3.647108848116E-01  6.708996344609E-03
     53 F   6 C    -3.647150686102E-01  6.708996344609E-03 -3.647108848116E-01
     54 F   6 C     3.647150686102E-01 -3.647108848116E-01 -6.708996344609E-03
     55 T   6 C    -5.785751023756E-02  2.737731998172E-01  3.281957904812E-01
     56 F   6 C     5.785751023756E-02 -2.737731998172E-01  3.281957904812E-01
     57 F   6 C    -5.785751023756E-02 -2.737731998172E-01 -3.281957904812E-01
     58 F   6 C     5.785751023756E-02  2.737731998172E-01 -3.281957904812E-01
     59 T   6 C     3.281823926252E-01 -5.786323280207E-02  2.737725750563E-01
     60 T   6 C     2.737555308741E-01  3.282026864578E-01 -5.787820711240E-02
     61 F   6 C    -3.281823926252E-01  5.786323280207E-02  2.737725750563E-01
     62 F   6 C    -2.737555308741E-01  3.282026864578E-01  5.787820711240E-02
     63 F   6 C     3.281823926252E-01  5.786323280207E-02 -2.737725750563E-01
     64 F   6 C    -2.737555308741E-01 -3.282026864578E-01 -5.787820711240E-02
     65 F   6 C    -3.281823926252E-01 -5.786323280207E-02 -2.737725750563E-01
     66 F   6 C     2.737555308741E-01 -3.282026864578E-01  5.787820711240E-02
     67 F   6 C     2.737555308741E-01 -5.787820711240E-02  3.282026864578E-01
     68 F   6 C    -2.737555308741E-01  5.787820711240E-02  3.282026864578E-01
     69 F   6 C    -2.737555308741E-01 -5.787820711240E-02 -3.282026864578E-01
     70 F   6 C     2.737555308741E-01  5.787820711240E-02 -3.282026864578E-01
     71 F   6 C    -5.785751023756E-02  3.281957904812E-01  2.737731998172E-01
     72 F   6 C     3.281823926252E-01  2.737725750563E-01 -5.786323280207E-02
     73 F   6 C     5.785751023756E-02 -3.281957904812E-01  2.737731998172E-01
     74 F   6 C     3.281823926252E-01 -2.737725750563E-01  5.786323280207E-02
     75 F   6 C     5.785751023756E-02  3.281957904812E-01 -2.737731998172E-01
     76 F   6 C    -3.281823926252E-01 -2.737725750563E-01 -5.786323280207E-02
     77 F   6 C    -5.785751023756E-02 -3.281957904812E-01 -2.737731998172E-01
     78 F   6 C    -3.281823926252E-01  2.737725750563E-01  5.786323280207E-02
     79 T   1 H    -8.338647822943E-02  2.200901654326E-01  3.287009764922E-01
     80 F   1 H     8.338647822943E-02 -2.200901654326E-01  3.287009764922E-01
     81 F   1 H    -8.338647822943E-02 -2.200901654326E-01 -3.287009764922E-01
     82 F   1 H     8.338647822943E-02  2.200901654326E-01 -3.287009764922E-01
     83 T   1 H     3.286861534244E-01 -8.338961831192E-02  2.200909035975E-01
     84 T   1 H     2.200677515860E-01  3.287154439478E-01 -8.341335391697E-02
     85 F   1 H    -3.286861534244E-01  8.338961831192E-02  2.200909035975E-01
     86 F   1 H    -2.200677515860E-01  3.287154439478E-01  8.341335391697E-02
     87 F   1 H     3.286861534244E-01  8.338961831192E-02 -2.200909035975E-01
     88 F   1 H    -2.200677515860E-01 -3.287154439478E-01 -8.341335391697E-02
     89 F   1 H    -3.286861534244E-01 -8.338961831192E-02 -2.200909035975E-01
     90 F   1 H     2.200677515860E-01 -3.287154439478E-01  8.341335391697E-02
     91 F   1 H     2.200677515860E-01 -8.341335391697E-02  3.287154439478E-01
     92 F   1 H    -2.200677515860E-01  8.341335391697E-02  3.287154439478E-01
     93 F   1 H    -2.200677515860E-01 -8.341335391697E-02 -3.287154439478E-01
     94 F   1 H     2.200677515860E-01  8.341335391697E-02 -3.287154439478E-01
     95 F   1 H    -8.338647822943E-02  3.287009764922E-01  2.200901654326E-01
     96 F   1 H     3.286861534244E-01  2.200909035975E-01 -8.338961831192E-02
     97 F   1 H     8.338647822943E-02 -3.287009764922E-01  2.200901654326E-01
     98 F   1 H     3.286861534244E-01 -2.200909035975E-01  8.338961831192E-02
     99 F   1 H     8.338647822943E-02  3.287009764922E-01 -2.200901654326E-01
    100 F   1 H    -3.286861534244E-01 -2.200909035975E-01 -8.338961831192E-02
    101 F   1 H    -8.338647822943E-02 -3.287009764922E-01 -2.200901654326E-01
    102 F   1 H    -3.286861534244E-01  2.200909035975E-01  8.338961831192E-02
    103 T   8 O    -4.244063205014E-01 -3.168478097209E-02 -1.166169471354E-01
    104 F   8 O     4.244063205014E-01  3.168478097209E-02 -1.166169471354E-01
    105 F   8 O    -4.244063205014E-01  3.168478097209E-02  1.166169471354E-01
    106 F   8 O     4.244063205014E-01 -3.168478097209E-02  1.166169471354E-01
    107 T   8 O    -1.165673534870E-01 -4.245349457225E-01 -3.163954011934E-02
    108 T   8 O    -3.164871838223E-02 -1.166038945016E-01 -4.244701622308E-01
    109 F   8 O     1.165673534870E-01  4.245349457225E-01 -3.163954011934E-02
    110 F   8 O     3.164871838223E-02 -1.166038945016E-01  4.244701622308E-01
    111 F   8 O    -1.165673534870E-01  4.245349457225E-01  3.163954011934E-02
    112 F   8 O     3.164871838223E-02  1.166038945016E-01 -4.244701622308E-01
    113 F   8 O     1.165673534870E-01 -4.245349457225E-01  3.163954011934E-02
    114 F   8 O    -3.164871838223E-02  1.166038945016E-01  4.244701622308E-01
    115 F   8 O    -3.164871838223E-02 -4.244701622308E-01 -1.166038945016E-01
    116 F   8 O     3.164871838223E-02  4.244701622308E-01 -1.166038945016E-01
    117 F   8 O     3.164871838223E-02 -4.244701622308E-01  1.166038945016E-01
    118 F   8 O    -3.164871838223E-02  4.244701622308E-01  1.166038945016E-01
    119 F   8 O    -4.244063205014E-01 -1.166169471354E-01 -3.168478097209E-02
    120 F   8 O    -1.165673534870E-01 -3.163954011934E-02 -4.245349457225E-01
    121 F   8 O     4.244063205014E-01  1.166169471354E-01 -3.168478097209E-02
    122 F   8 O    -1.165673534870E-01  3.163954011934E-02  4.245349457225E-01
    123 F   8 O     4.244063205014E-01 -1.166169471354E-01  3.168478097209E-02
    124 F   8 O     1.165673534870E-01  3.163954011934E-02 -4.245349457225E-01
    125 F   8 O    -4.244063205014E-01  1.166169471354E-01  3.168478097209E-02
    126 F   8 O     1.165673534870E-01 -3.163954011934E-02  4.245349457225E-01

 T = ATOM BELONGING TO THE ASYMMETRIC UNIT

 TOTAL ENERGY(DFT)(AU)(  6) -6.1675570562054E+03     DE (AU)   -3.001E-04

 SYMMETRY ALLOWED FORCES  (COORDINATE, FORCE)

    1  4.7527178E-03    2  1.5539237E-03    3  4.1226075E-03    4  3.3038621E-03
    5 -9.7946656E-03    6  5.4797528E-03    7  3.7387675E-02    8  1.4539293E-02
    9 -2.5747915E-02   10 -1.7221153E-02   11  3.5857019E-04   12  2.8148779E-04
   13  1.0528729E-02   14  1.8753451E-03   15 -1.6256369E-02   16  1.4570676E-03
   17  2.6402081E-03   18 -8.9988643E-03   19  2.8169502E-04   20  1.5295387E-02
   21 -3.5346581E-03   22 -6.2173183E-03   23 -8.3102134E-03   24 -9.1363432E-03
   25 -8.4797856E-03   26 -9.9187815E-03   27  1.1686662E-02   28 -1.3485651E-02
   29 -4.8653399E-03   30 -2.0655374E-03   31 -5.2634326E-04   32 -6.2843898E-03
   33  3.8270091E-04   34  1.7340625E-04   35 -2.3456886E-04   36  8.3292222E-03
   37 -2.0065482E-02   38 -1.6758616E-02   39  1.7431199E-03   40 -1.1087860E-04
   41  1.0090438E-02   42  1.2844633E-02   43  5.3603908E-03   44 -6.7351548E-03
   45 -2.6795769E-02   46  4.0897354E-02   47  2.1512987E-02

 GRADIENT NORM     0.090339  GRADIENT THRESHOLD     0.500000

 PREDICTED ENERGY CHANGE    -0.314E-01
 SCSCSCSCSCSCSCSCSCSCSCSCSCSCSCSCSCSCSCSCSCSCSCSCSCSCSCSCSCSCSCSCSCSCSCSCSCSCSC
 DISPLACEMENT SCALED BY  0.1377
 NO CONVERGENCE TESTS PERFORMED
           GRADIENT INFORMATIONS AT   --    PREDICTED POINT WRT CURR.POINT
   I  PREV.GRAD   CURR.GRAD   PRED.POINT  OLD.DISP NEW.DISP
    1   -0.0048     -0.0048     -0.0038      0.1454      0.0200
    2   -0.0017     -0.0016      0.0027      0.1808      0.0249
    3   -0.0041     -0.0041     -0.0047     -0.0212     -0.0029
    4   -0.0033     -0.0033     -0.0024      0.0071      0.0010
    5    0.0100      0.0098      0.0035     -0.0331     -0.0046
    6   -0.0056     -0.0055     -0.0022     -0.1718     -0.0237
    7   -0.0380     -0.0374     -0.0174     -0.0469     -0.0065
    8   -0.0147     -0.0145     -0.0090      0.0589      0.0081
    9    0.0261      0.0257      0.0153     -0.1665     -0.0229
   10    0.0175      0.0172      0.0094     -0.1722     -0.0237
   11   -0.0004     -0.0004     -0.0004      1.8824      0.2593
   12   -0.0003     -0.0003     -0.0004     -0.4299     -0.0592
   13   -0.0106     -0.0105     -0.0084      0.0686      0.0095
   14   -0.0018     -0.0019     -0.0045     -0.5688     -0.0783
   15    0.0163      0.0163      0.0141      0.3343      0.0460
   16   -0.0014     -0.0015     -0.0028      0.6452      0.0889
   17   -0.0028     -0.0026      0.0014     -0.1345     -0.0185
   18    0.0091      0.0090      0.0045      0.0359      0.0050
   19   -0.0003     -0.0003      0.0006     -0.2604     -0.0359
   20   -0.0155     -0.0153     -0.0076      0.0221      0.0030
   21    0.0036      0.0035      0.0000      0.5984      0.0824
   22    0.0063      0.0062      0.0036     -0.1257     -0.0173
   23    0.0085      0.0083      0.0035     -0.2283     -0.0315
   24    0.0092      0.0091      0.0058      0.1205      0.0166
   25    0.0086      0.0085      0.0048     -0.1274     -0.0175
   26    0.0100      0.0099      0.0065     -0.2758     -0.0380
   27   -0.0119     -0.0117     -0.0052      0.2836      0.0391
   28    0.0139      0.0135      0.0018     -0.2343     -0.0323
   29    0.0051      0.0049     -0.0014     -0.3790     -0.0522
   30    0.0021      0.0021      0.0007      0.9965      0.1373
   31    0.0005      0.0005      0.0001     -0.2256     -0.0311
   32    0.0064      0.0063      0.0035     -0.4130     -0.0569
   33   -0.0004     -0.0004     -0.0003      0.1644      0.0226
   34   -0.0002     -0.0002      0.0001     -0.1629     -0.0224
   35    0.0002      0.0002     -0.0001     -0.3149     -0.0434
   36   -0.0084     -0.0083     -0.0049      0.5077      0.0699
   37    0.0203      0.0201      0.0117     -0.2624     -0.0361
   38    0.0170      0.0168      0.0095     -0.5484     -0.0755
   39   -0.0017     -0.0017     -0.0029      3.6301      0.5000
   40    0.0000      0.0001      0.0023     -0.3943     -0.0543
   41   -0.0103     -0.0101     -0.0042     -0.6909     -0.0952
   42   -0.0131     -0.0128     -0.0061      0.8303      0.1144
   43   -0.0055     -0.0054      0.0003     -1.9478     -0.2683
   44    0.0069      0.0067      0.0019      0.6704      0.0923
   45    0.0271      0.0268      0.0163     -0.2935     -0.0404
   46   -0.0414     -0.0409     -0.0247      0.3818      0.0526
   47   -0.0218     -0.0215     -0.0113      0.0665      0.0092
 TTTTTTTTTTTTTTTTTTTTTTTTTTTTTT OPTI        TELAPSE     1833.80 TCPU     1257.40
 *******************************************************************************
 COORDINATE OPTIMIZATION - POINT    3
 *******************************************************************************
 LATTICE PARAMETERS (ANGSTROMS AND DEGREES) - BOHR = 0.5291772083 ANGSTROM
 PRIMITIVE CELL - CENTRING CODE 6/1 VOLUME=  2933.355814 - DENSITY  1.148 g/cm^3
         A              B              C           ALPHA      BETA       GAMMA 
    15.62011340    15.62011340    15.62011340   110.285563 109.065590 109.065590
 *******************************************************************************
 ATOMS IN THE ASYMMETRIC UNIT   18 - ATOMS IN THE UNIT CELL:  126
     ATOM                 X/A                 Y/B                 Z/C    
 *******************************************************************************
      1 T 248 CD   -2.496964700782E-01 -5.000000000000E-01  2.503035299218E-01
      2 F 248 CD    2.496964700782E-01 -5.000000000000E-01 -2.503035299218E-01
      3 F 248 CD    2.496964700782E-01 -2.503035299218E-01 -5.000000000000E-01
      4 T 248 CD   -5.000000000000E-01  2.500000000000E-01 -2.500000000000E-01
      5 F 248 CD    5.000000000000E-01 -2.500000000000E-01  2.500000000000E-01
      6 F 248 CD   -2.496964700782E-01  2.503035299218E-01 -5.000000000000E-01
      7 T   7 N    -3.161606889852E-01  3.691318270958E-01  2.813299207828E-01
      8 F   7 N     8.780190631298E-02  4.025093902320E-01 -2.813299207828E-01
      9 F   7 N     3.161606889852E-01 -4.025093902320E-01 -3.147074839190E-01
     10 F   7 N    -8.780190631298E-02 -3.691318270958E-01  3.147074839190E-01
     11 T   7 N     2.811036689743E-01 -3.168189589533E-01  3.690626322052E-01
     12 T   7 N     3.689721261770E-01  2.808194143833E-01 -3.168133085390E-01
     13 F   7 N     3.141184088415E-01 -8.795896323089E-02 -3.690626322052E-01
     14 F   7 N     4.023672770777E-01 -2.808194143833E-01  8.815271179367E-02
     15 F   7 N    -2.811036689743E-01  8.795896323089E-02  4.020773720724E-01
     16 F   7 N    -4.023672770777E-01 -3.142145652840E-01  3.168133085390E-01
     17 F   7 N    -3.141184088415E-01  3.168189589533E-01 -4.020773720724E-01
     18 F   7 N    -3.689721261770E-01  3.142145652840E-01 -8.815271179367E-02
     19 F   7 N     3.689721261770E-01 -3.168133085390E-01  2.808194143833E-01
     20 F   7 N     4.023672770777E-01  8.815271179367E-02 -2.808194143833E-01
     21 F   7 N    -4.023672770777E-01  3.168133085390E-01 -3.142145652840E-01
     22 F   7 N    -3.689721261770E-01 -8.815271179367E-02  3.142145652840E-01
     23 F   7 N    -3.161606889852E-01  2.813299207828E-01  3.691318270958E-01
     24 F   7 N     2.811036689743E-01  3.690626322052E-01 -3.168189589533E-01
     25 F   7 N    -8.780190631298E-02  3.147074839190E-01 -3.691318270958E-01
     26 F   7 N    -2.811036689743E-01  4.020773720724E-01  8.795896323089E-02
     27 F   7 N     8.780190631298E-02 -2.813299207828E-01  4.025093902320E-01
     28 F   7 N    -3.141184088415E-01 -4.020773720724E-01  3.168189589533E-01
     29 F   7 N     3.161606889852E-01 -3.147074839190E-01 -4.025093902320E-01
     30 F   7 N     3.141184088415E-01 -3.690626322052E-01 -8.795896323089E-02
     31 T   7 N    -1.795830394315E-01  4.623204129138E-01  4.623204129138E-01
     32 F   7 N     0.000000000000E+00  3.580965476547E-01 -4.623204129138E-01
     33 F   7 N     1.795830394315E-01 -3.580965476547E-01 -3.580965476547E-01
     34 F   7 N     0.000000000000E+00 -4.623204129138E-01  3.580965476547E-01
     35 T   7 N     4.634901017471E-01 -1.838590782377E-01  4.640574856360E-01
     36 F   7 N     4.634901017471E-01  4.640574856360E-01 -1.838590782377E-01
     37 F   7 N     3.520834361263E-01 -5.673838889087E-04 -4.640574856360E-01
     38 F   7 N     3.520834361263E-01 -4.640574856360E-01 -5.673838889087E-04
     39 F   7 N    -4.634901017471E-01  5.673838889087E-04  3.526508200153E-01
     40 F   7 N    -3.520834361263E-01 -3.526508200153E-01  1.838590782377E-01
     41 F   7 N    -3.520834361263E-01  1.838590782377E-01 -3.526508200153E-01
     42 F   7 N    -4.634901017471E-01  3.526508200153E-01  5.673838889087E-04
     43 T   6 C    -2.692933756456E-01  3.711018090235E-01  3.711018090235E-01
     44 F   6 C     0.000000000000E+00  3.596048153308E-01 -3.711018090235E-01
     45 F   6 C     2.692933756456E-01 -3.596048153308E-01 -3.596048153308E-01
     46 F   6 C     0.000000000000E+00 -3.711018090235E-01  3.596048153308E-01
     47 T   6 C     3.713499376538E-01 -2.710076287760E-01  3.714659995241E-01
     48 F   6 C     3.713499376538E-01  3.714659995241E-01 -2.710076287760E-01
     49 F   6 C     3.575263716999E-01 -1.160618703441E-04 -3.714659995241E-01
     50 F   6 C     3.575263716999E-01 -3.714659995241E-01 -1.160618703441E-04
     51 F   6 C    -3.713499376538E-01  1.160618703441E-04  3.576424335702E-01
     52 F   6 C    -3.575263716999E-01 -3.576424335702E-01  2.710076287760E-01
     53 F   6 C    -3.575263716999E-01  2.710076287760E-01 -3.576424335702E-01
     54 F   6 C    -3.713499376538E-01  3.576424335702E-01  1.160618703441E-04
     55 T   6 C    -3.973511998402E-01  2.698778391025E-01  2.154445097855E-01
     56 F   6 C     5.443332931706E-02  3.872042903743E-01 -2.154445097855E-01
     57 F   6 C     3.973511998402E-01 -3.872042903743E-01 -3.327709610573E-01
     58 F   6 C    -5.443332931706E-02 -2.698778391025E-01  3.327709610573E-01
     59 T   6 C     2.157560777464E-01 -3.985508472903E-01  2.697578718025E-01
     60 T   6 C     2.702730965580E-01  2.150770620118E-01 -3.988150974798E-01
     61 F   6 C     3.316912809072E-01 -5.400179405614E-02 -2.697578718025E-01
     62 F   6 C     3.861078405083E-01 -2.150770620118E-01  5.519603454621E-02
     63 F   6 C    -2.157560777464E-01  5.400179405614E-02  3.856930749634E-01
     64 F   6 C    -3.861078405083E-01 -3.309118059621E-01  3.988150974798E-01
     65 F   6 C    -3.316912809072E-01  3.985508472903E-01 -3.856930749634E-01
     66 F   6 C    -2.702730965580E-01  3.309118059621E-01 -5.519603454621E-02
     67 F   6 C     2.702730965580E-01 -3.988150974798E-01  2.150770620118E-01
     68 F   6 C     3.861078405083E-01  5.519603454621E-02 -2.150770620118E-01
     69 F   6 C    -3.861078405083E-01  3.988150974798E-01 -3.309118059621E-01
     70 F   6 C    -2.702730965580E-01 -5.519603454621E-02  3.309118059621E-01
     71 F   6 C    -3.973511998402E-01  2.154445097855E-01  2.698778391025E-01
     72 F   6 C     2.157560777464E-01  2.697578718025E-01 -3.985508472903E-01
     73 F   6 C    -5.443332931706E-02  3.327709610573E-01 -2.698778391025E-01
     74 F   6 C    -2.157560777464E-01  3.856930749634E-01  5.400179405614E-02
     75 F   6 C     5.443332931706E-02 -2.154445097855E-01  3.872042903743E-01
     76 F   6 C    -3.316912809072E-01 -3.856930749634E-01  3.985508472903E-01
     77 F   6 C     3.973511998402E-01 -3.327709610573E-01 -3.872042903743E-01
     78 F   6 C     3.316912809072E-01 -2.697578718025E-01 -5.400179405614E-02
     79 T   1 H    -4.501191065623E-01  2.444857524137E-01  1.358526770382E-01
     80 F   1 H     1.086330753755E-01  4.140282163995E-01 -1.358526770382E-01
     81 F   1 H     4.501191065623E-01 -4.140282163995E-01 -3.053951410241E-01
     82 F   1 H    -1.086330753755E-01 -2.444857524137E-01  3.053951410241E-01
     83 T   1 H     1.365601004562E-01 -4.518313561807E-01  2.446551581445E-01
     84 T   1 H     2.454319288538E-01  1.356292158489E-01 -4.523364658841E-01
     85 F   1 H     3.035134856748E-01 -1.080950576883E-01 -2.446551581445E-01
     86 F   1 H     4.120343182670E-01 -1.356292158489E-01  1.098027130049E-01
     87 F   1 H    -1.365601004562E-01  1.080950576883E-01  4.116085433631E-01
     88 F   1 H    -4.120343182670E-01 -3.022316052621E-01  4.523364658841E-01
     89 F   1 H    -3.035134856748E-01  4.518313561807E-01 -4.116085433631E-01
     90 F   1 H    -2.454319288538E-01  3.022316052621E-01 -1.098027130049E-01
     91 F   1 H     2.454319288538E-01 -4.523364658841E-01  1.356292158489E-01
     92 F   1 H     4.120343182670E-01  1.098027130049E-01 -1.356292158489E-01
     93 F   1 H    -4.120343182670E-01  4.523364658841E-01 -3.022316052621E-01
     94 F   1 H    -2.454319288538E-01 -1.098027130049E-01  3.022316052621E-01
     95 F   1 H    -4.501191065623E-01  1.358526770382E-01  2.444857524137E-01
     96 F   1 H     1.365601004562E-01  2.446551581445E-01 -4.518313561807E-01
     97 F   1 H    -1.086330753755E-01  3.053951410241E-01 -2.444857524137E-01
     98 F   1 H    -1.365601004562E-01  4.116085433631E-01  1.080950576883E-01
     99 F   1 H     1.086330753755E-01 -1.358526770382E-01  4.140282163995E-01
    100 F   1 H    -3.035134856748E-01 -4.116085433631E-01  4.518313561807E-01
    101 F   1 H     4.501191065623E-01 -3.053951410241E-01 -4.140282163995E-01
    102 F   1 H     3.035134856748E-01 -2.446551581445E-01 -1.080950576883E-01
    103 T   8 O    -1.432659894083E-01  4.575363668056E-01 -4.575394951724E-01
    104 F   8 O    -8.492413802202E-02  3.142735057641E-01  4.575394951724E-01
    105 F   8 O     1.432659894083E-01 -3.142735057641E-01 -3.991976437861E-01
    106 F   8 O     8.492413802202E-02 -4.575363668056E-01  3.991976437861E-01
    107 T   8 O    -4.552679688893E-01 -1.509417182801E-01  4.602282220752E-01
    108 T   8 O     4.587326028394E-01 -4.553792785094E-01 -1.481108748325E-01
    109 F   8 O     3.888300596448E-01  8.450380903553E-02 -4.602282220752E-01
    110 F   8 O     3.072684036769E-01  4.553792785094E-01 -8.588811865127E-02
    111 F   8 O     4.552679688893E-01 -8.450380903553E-02  3.043262506093E-01
    112 F   8 O    -3.072684036769E-01 -3.931565223282E-01  1.481108748325E-01
    113 F   8 O    -3.888300596448E-01  1.509417182801E-01 -3.043262506093E-01
    114 F   8 O    -4.587326028394E-01  3.931565223282E-01  8.588811865127E-02
    115 F   8 O     4.587326028394E-01 -1.481108748325E-01 -4.553792785094E-01
    116 F   8 O     3.072684036769E-01 -8.588811865127E-02  4.553792785094E-01
    117 F   8 O    -3.072684036769E-01  1.481108748325E-01 -3.931565223282E-01
    118 F   8 O    -4.587326028394E-01  8.588811865127E-02  3.931565223282E-01
    119 F   8 O    -1.432659894083E-01 -4.575394951724E-01  4.575363668056E-01
    120 F   8 O    -4.552679688893E-01  4.602282220752E-01 -1.509417182801E-01
    121 F   8 O     8.492413802202E-02  3.991976437861E-01 -4.575363668056E-01
    122 F   8 O     4.552679688893E-01  3.043262506093E-01 -8.450380903553E-02
    123 F   8 O    -8.492413802202E-02  4.575394951724E-01  3.142735057641E-01
    124 F   8 O    -3.888300596448E-01 -3.043262506093E-01  1.509417182801E-01
    125 F   8 O     1.432659894083E-01 -3.991976437861E-01 -3.142735057641E-01
    126 F   8 O     3.888300596448E-01 -4.602282220752E-01  8.450380903553E-02

 TRANSFORMATION MATRIX PRIMITIVE-CRYSTALLOGRAPHIC CELL
  0.0000  1.0000  1.0000  1.0000  0.0000  1.0000  1.0000  1.0000  0.0000

 *******************************************************************************
 CRYSTALLOGRAPHIC CELL (VOLUME=       5866.71162803)
         A              B              C           ALPHA      BETA       GAMMA 
    17.85483060    18.12673157    18.12673157    90.000000  90.000000  90.000000

 COORDINATES IN THE CRYSTALLOGRAPHIC CELL
     ATOM                 X/A                 Y/B                 Z/C    
 *******************************************************************************
      1 T 248 CD    5.185753147734E-17  2.503035299218E-01 -5.000000000000E-01
      2 F 248 CD   -5.000000000000E-01  2.496964700782E-01 -2.074314093979E-16
      3 F 248 CD   -5.000000000000E-01  5.185702161529E-17  2.496964700782E-01
      4 T 248 CD    2.500000000000E-01 -5.000000000000E-01  5.185624798878E-17
      5 F 248 CD    2.500000000000E-01 -5.185804133939E-17 -5.000000000000E-01
      6 F 248 CD    0.000000000000E+00 -5.000000000000E-01  2.503035299218E-01
      7 T   7 N    -1.668878156810E-02  2.980187023509E-01  3.858206086639E-01
      8 F   7 N     1.668878156810E-02 -2.980187023509E-01  3.858206086639E-01
      9 F   7 N    -1.668878156810E-02 -2.980187023509E-01 -3.858206086639E-01
     10 F   7 N     1.668878156810E-02  2.980187023509E-01 -3.858206086639E-01
     11 T   7 N     3.855700021388E-01 -1.650736993358E-02  2.976110389079E-01
     12 T   7 N     2.975169898337E-01  3.856697016273E-01 -1.669757545037E-02
     13 F   7 N    -3.855700021388E-01  1.650736993358E-02  2.976110389079E-01
     14 F   7 N    -2.975169898337E-01  3.856697016273E-01  1.669757545037E-02
     15 F   7 N     3.855700021388E-01  1.650736993358E-02 -2.976110389079E-01
     16 F   7 N    -2.975169898337E-01 -3.856697016273E-01 -1.669757545037E-02
     17 F   7 N    -3.855700021388E-01 -1.650736993358E-02 -2.976110389079E-01
     18 F   7 N     2.975169898337E-01 -3.856697016273E-01  1.669757545037E-02
     19 F   7 N     2.975169898337E-01 -1.669757545037E-02  3.856697016273E-01
     20 F   7 N    -2.975169898337E-01  1.669757545037E-02  3.856697016273E-01
     21 F   7 N    -2.975169898337E-01 -1.669757545037E-02 -3.856697016273E-01
     22 F   7 N     2.975169898337E-01  1.669757545037E-02 -3.856697016273E-01
     23 F   7 N    -1.668878156810E-02  3.858206086639E-01  2.980187023509E-01
     24 F   7 N     3.855700021388E-01  2.976110389079E-01 -1.650736993358E-02
     25 F   7 N     1.668878156810E-02 -3.858206086639E-01  2.980187023509E-01
     26 F   7 N     3.855700021388E-01 -2.976110389079E-01  1.650736993358E-02
     27 F   7 N     1.668878156810E-02  3.858206086639E-01 -2.980187023509E-01
     28 F   7 N    -3.855700021388E-01 -2.976110389079E-01 -1.650736993358E-02
     29 F   7 N    -1.668878156810E-02 -3.858206086639E-01 -2.980187023509E-01
     30 F   7 N    -3.855700021388E-01  2.976110389079E-01  1.650736993358E-02
     31 T   7 N    -4.478880673704E-01 -8.979151971577E-02 -8.979151971577E-02
     32 F   7 N     4.478880673704E-01  8.979151971577E-02 -8.979151971577E-02
     33 F   7 N    -4.478880673704E-01  8.979151971577E-02  8.979151971577E-02
     34 F   7 N     4.478880673704E-01 -8.979151971577E-02  8.979151971577E-02
     35 T   7 N    -9.164584717439E-02 -4.442966671896E-01 -9.221323106330E-02
     36 F   7 N    -9.164584717439E-02 -9.221323106330E-02 -4.442966671896E-01
     37 F   7 N     9.164584717439E-02  4.442966671896E-01 -9.221323106330E-02
     38 F   7 N     9.164584717439E-02 -9.221323106330E-02  4.442966671896E-01
     39 F   7 N    -9.164584717439E-02  4.442966671896E-01  9.221323106330E-02
     40 F   7 N     9.164584717439E-02  9.221323106330E-02 -4.442966671896E-01
     41 F   7 N     9.164584717439E-02 -4.442966671896E-01  9.221323106330E-02
     42 F   7 N    -9.164584717439E-02  9.221323106330E-02  4.442966671896E-01
     43 T   6 C     5.748496846356E-03  3.653533121772E-01  3.653533121772E-01
     44 F   6 C    -5.748496846356E-03 -3.653533121772E-01  3.653533121772E-01
     45 F   6 C     5.748496846356E-03 -3.653533121772E-01 -3.653533121772E-01
     46 F   6 C    -5.748496846356E-03  3.653533121772E-01 -3.653533121772E-01
     47 T   6 C     3.645542165472E-01  6.911782976950E-03  3.644381546768E-01
     48 F   6 C     3.645542165472E-01  3.644381546768E-01  6.911782976950E-03
     49 F   6 C    -3.645542165472E-01 -6.911782976950E-03  3.644381546768E-01
     50 F   6 C    -3.645542165472E-01  3.644381546768E-01 -6.911782976950E-03
     51 F   6 C     3.645542165472E-01 -6.911782976950E-03 -3.644381546768E-01
     52 F   6 C    -3.645542165472E-01 -3.644381546768E-01  6.911782976950E-03
     53 F   6 C    -3.645542165472E-01  6.911782976950E-03 -3.644381546768E-01
     54 F   6 C     3.645542165472E-01 -3.644381546768E-01 -6.911782976950E-03
     55 T   6 C    -5.866322563591E-02  2.741077354214E-01  3.285410647384E-01
     56 F   6 C     5.866322563591E-02 -2.741077354214E-01  3.285410647384E-01
     57 F   6 C    -5.866322563591E-02 -2.741077354214E-01 -3.285410647384E-01
     58 F   6 C     5.866322563591E-02  2.741077354214E-01 -3.285410647384E-01
     59 T   6 C     3.277254733829E-01 -5.796760158041E-02  2.737236793268E-01
[truncated: 4,762,298 more chars]
