# Supplementary material for: Structure–Property Relationship of Piezoelectric Properties in Zeolitic Imidazolate Frameworks: A Computational Study
Source: ACS Appl Mater Interfaces. 2022 Nov 2;14(45):50803–14. doi: 10.1021/acsami.2c13506 (PMC9674201; doi:10.1021/acsami.2c13506)
Supplement: Supplementary file 5 — am2c13506_si_005.zip [file am2c13506_si_005.zip › Outputfiles_crystal17/CdIF-8/Piezoelectric_results/Elapiezo_M062X.out]

ZIF65Cd (cif CCDC 743558, GUPCUQ01)
EXTERNAL
ELAPIEZO
PRINT
END
END
6 5
0 0 6 2.0 1.00
  0.4563240000D+04  0.1966650000D-02
  0.6820240000D+03  0.1523060000D-01
  0.1549730000D+03  0.7612690000D-01
  0.4445530000D+02  0.2608010000D+00
  0.1302900000D+02  0.6164620000D+00
  0.1827730000D+01  0.2210060000D+00
0 1 3 4.0 1.00
  0.2096420000D+02  0.1146600000D+00  0.4024870000D-01
  0.4803310000D+01  0.9199990000D+00  0.2375940000D+00
  0.1459330000D+01 -0.3030680000D-02  0.8158540000D+00
0 1 1 0.0 1.00
  0.4834560000D+00  0.1000000000D+01  0.1000000000D+01
0 1 1 0.0 1.00
  0.1455850000D+00  0.1000000000D+01  0.1000000000D+01
0 3 1 0.0 1.00
  0.6260000000D+00  0.1000000000D+01
7 5
0 0 6 2.0 1.00
  0.6293480000D+04  0.1969790000D-02
  0.9490440000D+03  0.1496130000D-01
  0.2187760000D+03  0.7350060000D-01
  0.6369160000D+02  0.2489370000D+00
  0.1882820000D+02  0.6024600000D+00
  0.2720230000D+01  0.2562020000D+00
0 1 3 5.0 1.00
  0.3063310000D+02  0.1119060000D+00  0.3831190000D-01
  0.7026140000D+01  0.9216660000D+00  0.2374030000D+00
  0.2112050000D+01 -0.2569190000D-02  0.8175920000D+00
0 1 1 0.0 1.00
  0.6840090000D+00  0.1000000000D+01  0.1000000000D+01
0 1 1 0.0 1.00
  0.2008780000D+00  0.1000000000D+01  0.1000000000D+01
0 3 1 0.0 1.00
  0.9130000000D+00  0.1000000000D+01
1 4
0 0 3 1.0 1.00
  0.3386500000D+02  0.2549380000D-01
  0.5094790000D+01  0.1903730000D+00
  0.1158790000D+01  0.8521610000D+00
0 0 1 0.0 1.00
  0.3258400000D+00  0.1000000000D+01
0 0 1 0.0 1.00
  0.1027410000D+00  0.1000000000D+01
0 2 1 0.0 1.00
  0.7500000000D+00  0.1000000000D+01
8 5
0 0 6 2. 1.
       8588.50000         0.189515000E-02
       1297.23000         0.143859000E-01
       299.296000         0.707320000E-01
       87.3771000         0.240001000
       25.6789000         0.594797000
       3.74004000         0.280802000
0 1 3 6. 1.
       42.1175000         0.113889000         0.365114000E-01
       9.62837000         0.920811000         0.237153000
       2.85332000        -0.327447000E-02     0.819702000
0 1 1 0. 1.
      0.905661000          1.00000000          1.00000000
0 1 1 0. 1.
      0.255611000          1.00000000          1.00000000
0 3 1 0. 1.
       1.29200000          1.00000000
248 15
INPUT
20. 0 2 2 2 2 0
 13.835869 270.009483 0
 6.857270 38.767308 0
 12.404971 193.829629 0
 6.567799 31.896525 0
 10.896925 79.193647 0
 4.641165 13.230827 0
 15.184796 -35.476626 0
 7.592398 -5.617677 0
0 0 3 2. 1.
       9.72701100         -1.78642590
       7.83752300          2.57789480
       5.08919400         0.160117100
0 0 1 2. 1.
       1.55332600          1.00000000
0 0 1 0. 1.
      0.714079000          1.00000000
0 0 1 0. 1.
      0.500000000          1.00000000
0 0 1 0. 1.
      0.250000000          1.00000000
0 0 1 0. 1.
      0.120000000          1.00000000
0 2 2 6. 1.
       4.74271600         -6.23119940
       3.93665500          6.57419200
0 2 2 0. 1.
       1.38039100         0.749726500
      0.668485000         0.281108200
0 2 1 0. 1.
      0.363423000          1.00000000
0 2 1 0. 1.
      0.180000000          1.00000000
0 2 1 0. 1.
      0.120000000          1.00000000
0 3 4 10. 1.
       8.46934100        -0.163606000E-01
       3.02423100         0.286472800
       1.31636700         0.486851800
      0.556393000         0.379411100
0 3 1 0. 1.
      0.223856000          1.00000000
0 3 1 0. 1.
      0.120000000          1.00000000
0 4 1 0. 1.
      1.59813   1.0000
99 0
END
DFT
M062X
xxlgrid
END
TOLINTEG
7 7 7 10 40
SHRINK
2 2
MAXCYCLE
100
TOLDEE
8
END
          96 PROCESSORS WORKING

         
 *******************************************************************************
 *                                                                             *
 *                               CRYSTAL17                                     *
 *                      public : 1.0.2 - March 1st, 2018                       *
 *                       HTTP://WWW.CRYSTAL.UNITO.IT                           *
 *                                                                             *
 *                              MAIN AUTHORS                                   *
 *                                                                             *
 *  R. DOVESI(1,11), V.R. SAUNDERS(2), C. ROETTI(1,11), R. ORLANDO(1,11),      *
 *  C.M. ZICOVICH-WILSON(1,3), F. PASCALE(4), B. CIVALLERI(1,11),              *
 *  K. DOLL(5), N.M. HARRISON(2,6), I.J. BUSH(7), Ph. D'ARCO(8),               *
 *  M. LLUNELL(9), M. CAUSA'(10), Y. NOEL(8), L. MASCHIO(1,11), A. ERBA(1,11)  *
 *  M. RE'RAT(14), S. CASASSA(1,11)                                            *
 *                                                                             *
 *        CONTRIBUTIONS TO THE CODE HAVE ALSO BEEN GIVEN BY                    *
 *                                                                             *
 *  M. FERRABONE(1,11), M. DE LA PIERRE(1,11), M. FERRERO(1,11),               *
 *  J. BAIMA(1,11), E. ALBANESE(1,11), M.F. PEINTINGER(12), R. BAST(13),       *
 *  B. KIRTMAN(15), V. LACIVITA(1,11), R. DEMICHELIS(1,16)                     *
 *  G. BRANDEBURG(17), S. SALUSTRO(1,11), G. SANSONE(1,11)                     *
 *  M.T. RUGGIERO(18)                                                          *
 *                                                                             *
 * (1) THEORETICAL CHEMISTRY GROUP - UNIVERSITA' DI TORINO - TORINO (ITALY)    *
 * (2) COMPUTATIONAL SCIENCE & ENGINEERING DEPARTMENT - STFC DARESBURY (UK)    *
 * (3) UNIVERSIDAD AUTONOMA DEL ESTADO DE MORELOS - CUERNAVACA (MEXICO)        *
 * (4) UNIVERSITE' DE LORRAINE - NANCY (FRANCE)                                *
 * (5) UNIVERSITAET STUTTGART- STUTTGART (GERMANY)                             *
 * (6) IMPERIAL COLLEGE - LONDON (UK)                                          *
 * (7) OXFORD E-RESEARCH CENTRE - OXFORD (UK)                                  *
 * (8) UPMC - SORBONNE UNIVERSITES - PARIS (FRANCE)                            *
 * (9) UNIVERSIDAD DE BARCELONA - BARCELONA (SPAIN)                            *
 *(10) UNIVERSITA' DI NAPOLI "FEDERICO II" - NAPOLI (ITALY)                    *
 *(11) NIS - NANOSTRUCTURED INTERFACES AND SURFACES - TORINO (ITALY)           *
 *(12) MPI FUER CHEMISCHE ENERGIEKONVERSION - MUELHEIM AN DER RUHR (GERMANY)   *
 *(13) UNIVERSITY OF TROMSO - TROMSO (NORWAY)                                  *
 *(14) UNIVERSITE' DE PAU ET DES PAYS DE L'ADOUR - PAU (FRANCE)                *
 *(15) UNIVERSITY OF CALIFORNIA SANTA BARBARA - SANTA BARBARA (USA)            *
 *(16) CURTIN UNIVERSITY - PERTH (AUSTRALIA)                                   *
 *(17) UNIVERSITY COLLEGE LONDON - LONDON (UK)                                 *
 *(18) CAMBRIDGE UNIVERSITY - CAMBRIDGE (UK)                                   *
 *                                                                             *
 *******************************************************************************
 EEEEEEEEEE STARTING  DATE 11 11 2020 TIME 10:40:09.1
 ZIF65Cd (cif CCDC 743558, GUPCUQ01)                                             

 GEOMETRY INPUT FROM EXTERNAL FILE (FORTRAN UNIT 34)
 3D - CRYSTAL 

 *******************************************************************************
 LATTICE PARAMETERS  (ANGSTROMS AND DEGREES) - PRIMITIVE CELL
       A          B          C        ALPHA      BETA     GAMMA        VOLUME
   15.60453   15.60453   15.60453   109.47122 109.47122 109.47122   2925.027331
 INFORMATION **** CHKGRP **** SPGR WITH NO INVERSION

 NUMBER OF IRREDUCIBLE ATOMS IN THE CELL:    7

 CARTESIAN COORDINATES (ANGSTROM) - IRREDUCIBLE ATOMS AND SYMMETRY RELATED

 AT.IRR.  AT  AT.N.          X                   Y                   Z
     1     1   248    0.000000000000E+00 -1.351391671437E+01  9.009277809578E+00
     1     2   248    9.009277809578E+00 -1.351391671437E+01  0.000000000000E+00
     1     3   248    9.009277809578E+00  0.000000000000E+00 -1.351391671437E+01
     1     4   248   -1.351391671437E+01  9.009277809578E+00  0.000000000000E+00
     1     5   248   -1.351391671437E+01  0.000000000000E+00  9.009277809578E+00
     1     6   248    0.000000000000E+00  9.009277809578E+00 -1.351391671437E+01
     7     7     7   -4.996023740310E-01  5.350714407380E+00  6.942238345857E+00
     7     8     7    4.996023740310E-01 -5.350714407380E+00  6.942238345857E+00
     7     9     7   -4.996023740310E-01 -5.350714407380E+00 -6.942238345857E+00
     7    10     7    4.996023740310E-01  5.350714407380E+00 -6.942238345857E+00
     7    11     7    6.942238345857E+00 -4.996023740310E-01  5.350714407380E+00
     7    12     7    5.350714407380E+00  6.942238345857E+00 -4.996023740310E-01
     7    13     7   -6.942238345857E+00  4.996023740310E-01  5.350714407380E+00
     7    14     7   -5.350714407380E+00  6.942238345857E+00  4.996023740310E-01
     7    15     7    6.942238345857E+00  4.996023740310E-01 -5.350714407380E+00
     7    16     7   -5.350714407380E+00 -6.942238345857E+00 -4.996023740310E-01
     7    17     7   -6.942238345857E+00 -4.996023740310E-01 -5.350714407380E+00
     7    18     7    5.350714407380E+00 -6.942238345857E+00  4.996023740310E-01
     7    19     7    5.350714407380E+00 -4.996023740310E-01  6.942238345857E+00
     7    20     7   -5.350714407380E+00  4.996023740310E-01  6.942238345857E+00
     7    21     7   -5.350714407380E+00 -4.996023740310E-01 -6.942238345857E+00
     7    22     7    5.350714407380E+00  4.996023740310E-01 -6.942238345857E+00
     7    23     7   -4.996023740310E-01  6.942238345857E+00  5.350714407380E+00
     7    24     7    6.942238345857E+00  5.350714407380E+00 -4.996023740310E-01
     7    25     7    4.996023740310E-01 -6.942238345857E+00  5.350714407380E+00
     7    26     7    6.942238345857E+00 -5.350714407380E+00  4.996023740310E-01
     7    27     7    4.996023740310E-01  6.942238345857E+00 -5.350714407380E+00
     7    28     7   -6.942238345857E+00 -5.350714407380E+00 -4.996023740310E-01
     7    29     7   -4.996023740310E-01 -6.942238345857E+00 -5.350714407380E+00
     7    30     7   -6.942238345857E+00  5.350714407380E+00  4.996023740310E-01
    31    31     7   -8.116809498040E+00 -1.716209397473E+00 -1.716209397473E+00
    31    32     7    8.116809498040E+00  1.716209397473E+00 -1.716209397473E+00
    31    33     7   -8.116809498040E+00  1.716209397473E+00  1.716209397473E+00
    31    34     7    8.116809498040E+00 -1.716209397473E+00  1.716209397473E+00
    31    35     7   -1.716209397473E+00 -8.116809498040E+00 -1.716209397473E+00
    31    36     7   -1.716209397473E+00 -1.716209397473E+00 -8.116809498040E+00
    31    37     7    1.716209397473E+00  8.116809498040E+00 -1.716209397473E+00
    31    38     7    1.716209397473E+00 -1.716209397473E+00  8.116809498040E+00
    31    39     7   -1.716209397473E+00  8.116809498040E+00  1.716209397473E+00
    31    40     7    1.716209397473E+00  1.716209397473E+00 -8.116809498040E+00
    31    41     7    1.716209397473E+00 -8.116809498040E+00  1.716209397473E+00
    31    42     7   -1.716209397473E+00  1.716209397473E+00  8.116809498040E+00
    43    43     6   -5.099236238400E-02  6.531871621317E+00  6.531871621317E+00
    43    44     6    5.099236238400E-02 -6.531871621317E+00  6.531871621317E+00
    43    45     6   -5.099236238400E-02 -6.531871621317E+00 -6.531871621317E+00
    43    46     6    5.099236238400E-02  6.531871621317E+00 -6.531871621317E+00
    43    47     6    6.531871621317E+00 -5.099236238400E-02  6.531871621317E+00
    43    48     6    6.531871621317E+00  6.531871621317E+00 -5.099236238400E-02
    43    49     6   -6.531871621317E+00  5.099236238400E-02  6.531871621317E+00
    43    50     6   -6.531871621317E+00  6.531871621317E+00  5.099236238400E-02
    43    51     6    6.531871621317E+00  5.099236238400E-02 -6.531871621317E+00
    43    52     6   -6.531871621317E+00 -6.531871621317E+00 -5.099236238400E-02
    43    53     6   -6.531871621317E+00 -5.099236238400E-02 -6.531871621317E+00
    43    54     6    6.531871621317E+00 -6.531871621317E+00  5.099236238400E-02
    55    55     6   -1.316651992430E+00  4.956283339587E+00  5.939667128533E+00
    55    56     6    1.316651992430E+00 -4.956283339587E+00  5.939667128533E+00
    55    57     6   -1.316651992430E+00 -4.956283339587E+00 -5.939667128533E+00
    55    58     6    1.316651992430E+00  4.956283339587E+00 -5.939667128533E+00
    55    59     6    5.939667128533E+00 -1.316651992430E+00  4.956283339587E+00
    55    60     6    4.956283339587E+00  5.939667128533E+00 -1.316651992430E+00
    55    61     6   -5.939667128533E+00  1.316651992430E+00  4.956283339587E+00
    55    62     6   -4.956283339587E+00  5.939667128533E+00  1.316651992430E+00
    55    63     6    5.939667128533E+00  1.316651992430E+00 -4.956283339587E+00
    55    64     6   -4.956283339587E+00 -5.939667128533E+00 -1.316651992430E+00
    55    65     6   -5.939667128533E+00 -1.316651992430E+00 -4.956283339587E+00
    55    66     6    4.956283339587E+00 -5.939667128533E+00  1.316651992430E+00
    55    67     6    4.956283339587E+00 -1.316651992430E+00  5.939667128533E+00
    55    68     6   -4.956283339587E+00  1.316651992430E+00  5.939667128533E+00
    55    69     6   -4.956283339587E+00 -1.316651992430E+00 -5.939667128533E+00
    55    70     6    4.956283339587E+00  1.316651992430E+00 -5.939667128533E+00
    55    71     6   -1.316651992430E+00  5.939667128533E+00  4.956283339587E+00
    55    72     6    5.939667128533E+00  4.956283339587E+00 -1.316651992430E+00
    55    73     6    1.316651992430E+00 -5.939667128533E+00  4.956283339587E+00
    55    74     6    5.939667128533E+00 -4.956283339587E+00  1.316651992430E+00
    55    75     6    1.316651992430E+00  5.939667128533E+00 -4.956283339587E+00
    55    76     6   -5.939667128533E+00 -4.956283339587E+00 -1.316651992430E+00
    55    77     6   -1.316651992430E+00 -5.939667128533E+00 -4.956283339587E+00
    55    78     6   -5.939667128533E+00  4.956283339587E+00  1.316651992430E+00
    79    79     1   -1.831490612477E+00  4.009770867071E+00  5.971112526776E+00
    79    80     1    1.831490612477E+00 -4.009770867071E+00  5.971112526776E+00
    79    81     1   -1.831490612477E+00 -4.009770867071E+00 -5.971112526776E+00
    79    82     1    1.831490612477E+00  4.009770867071E+00 -5.971112526776E+00
    79    83     1    5.971112526776E+00 -1.831490612477E+00  4.009770867071E+00
    79    84     1    4.009770867071E+00  5.971112526776E+00 -1.831490612477E+00
    79    85     1   -5.971112526776E+00  1.831490612477E+00  4.009770867071E+00
    79    86     1   -4.009770867071E+00  5.971112526776E+00  1.831490612477E+00
    79    87     1    5.971112526776E+00  1.831490612477E+00 -4.009770867071E+00
    79    88     1   -4.009770867071E+00 -5.971112526776E+00 -1.831490612477E+00
    79    89     1   -5.971112526776E+00 -1.831490612477E+00 -4.009770867071E+00
    79    90     1    4.009770867071E+00 -5.971112526776E+00  1.831490612477E+00
    79    91     1    4.009770867071E+00 -1.831490612477E+00  5.971112526776E+00
    79    92     1   -4.009770867071E+00  1.831490612477E+00  5.971112526776E+00
    79    93     1   -4.009770867071E+00 -1.831490612477E+00 -5.971112526776E+00
    79    94     1    4.009770867071E+00  1.831490612477E+00 -5.971112526776E+00
    79    95     1   -1.831490612477E+00  5.971112526776E+00  4.009770867071E+00
    79    96     1    5.971112526776E+00  4.009770867071E+00 -1.831490612477E+00
    79    97     1    1.831490612477E+00 -5.971112526776E+00  4.009770867071E+00
    79    98     1    5.971112526776E+00 -4.009770867071E+00  1.831490612477E+00
    79    99     1    1.831490612477E+00  5.971112526776E+00 -4.009770867071E+00
    79   100     1   -5.971112526776E+00 -4.009770867071E+00 -1.831490612477E+00
    79   101     1   -1.831490612477E+00 -5.971112526776E+00 -4.009770867071E+00
    79   102     1   -5.971112526776E+00  4.009770867071E+00  1.831490612477E+00
   103   103     8   -7.727469825177E+00 -6.568519829250E-01 -2.180777109256E+00
   103   104     8    7.727469825177E+00  6.568519829250E-01 -2.180777109256E+00
   103   105     8   -7.727469825177E+00  6.568519829250E-01  2.180777109256E+00
   103   106     8    7.727469825177E+00 -6.568519829250E-01  2.180777109256E+00
   103   107     8   -2.180777109256E+00 -7.727469825177E+00 -6.568519829250E-01
   103   108     8   -6.568519829250E-01 -2.180777109256E+00 -7.727469825177E+00
   103   109     8    2.180777109256E+00  7.727469825177E+00 -6.568519829250E-01
   103   110     8    6.568519829250E-01 -2.180777109256E+00  7.727469825177E+00
   103   111     8   -2.180777109256E+00  7.727469825177E+00  6.568519829250E-01
   103   112     8    6.568519829250E-01  2.180777109256E+00 -7.727469825177E+00
   103   113     8    2.180777109256E+00 -7.727469825177E+00  6.568519829250E-01
   103   114     8   -6.568519829250E-01  2.180777109256E+00  7.727469825177E+00
   103   115     8   -6.568519829250E-01 -7.727469825177E+00 -2.180777109256E+00
   103   116     8    6.568519829250E-01  7.727469825177E+00 -2.180777109256E+00
   103   117     8    6.568519829250E-01 -7.727469825177E+00  2.180777109256E+00
   103   118     8   -6.568519829250E-01  7.727469825177E+00  2.180777109256E+00
   103   119     8   -7.727469825177E+00 -2.180777109256E+00 -6.568519829250E-01
   103   120     8   -2.180777109256E+00 -6.568519829250E-01 -7.727469825177E+00
   103   121     8    7.727469825177E+00  2.180777109256E+00 -6.568519829250E-01
   103   122     8   -2.180777109256E+00  6.568519829250E-01  7.727469825177E+00
   103   123     8    7.727469825177E+00 -2.180777109256E+00  6.568519829250E-01
   103   124     8    2.180777109256E+00  6.568519829250E-01 -7.727469825177E+00
   103   125     8   -7.727469825177E+00  2.180777109256E+00  6.568519829250E-01
   103   126     8    2.180777109256E+00 -6.568519829250E-01  7.727469825177E+00

 SPACE  GROUP  N.                     :  217
 NUMBER OF SYMMETRY OPERATORS         :   24
 *******************************************************************************
 LATTICE PARAMETERS (ANGSTROMS AND DEGREES) - BOHR = 0.5291772083 ANGSTROM
 PRIMITIVE CELL - CENTRING CODE 6/0 VOLUME=  2925.027331 - DENSITY  1.151 g/cm^3
         A              B              C           ALPHA      BETA       GAMMA 
    15.60452691    15.60452691    15.60452691   109.471221 109.471221 109.471221
 *******************************************************************************
 ATOMS IN THE ASYMMETRIC UNIT    7 - ATOMS IN THE UNIT CELL:  126
     ATOM                 X/A                 Y/B                 Z/C    
 *******************************************************************************
      1 T 248 CD   -2.499999999999E-01  4.999999999999E-01  2.500000000002E-01
      2 F 248 CD    2.500000000002E-01  4.999999999999E-01 -2.499999999999E-01
      3 F 248 CD    2.500000000002E-01 -2.499999999999E-01  4.999999999999E-01
      4 F 248 CD    4.999999999999E-01  2.500000000002E-01 -2.499999999999E-01
      5 F 248 CD    4.999999999999E-01 -2.499999999999E-01  2.500000000002E-01
      6 F 248 CD   -2.499999999999E-01  2.500000000002E-01  4.999999999999E-01
      7 T   7 N    -3.177614780529E-01  3.575556280979E-01  2.692286849114E-01
      8 F   7 N     8.832694318654E-02  4.130098370357E-01 -2.692286849114E-01
      9 F   7 N     3.177614780529E-01 -4.130098370357E-01 -3.246828938492E-01
     10 F   7 N    -8.832694318654E-02 -3.575556280979E-01  3.246828938492E-01
     11 F   7 N     2.692286849114E-01 -3.177614780529E-01  3.575556280979E-01
     12 F   7 N     3.575556280979E-01  2.692286849114E-01 -3.177614780529E-01
     13 F   7 N     3.246828938492E-01 -8.832694318654E-02 -3.575556280979E-01
     14 F   7 N     4.130098370357E-01 -2.692286849114E-01  8.832694318654E-02
     15 F   7 N    -2.692286849114E-01  8.832694318654E-02  4.130098370357E-01
     16 F   7 N    -4.130098370357E-01 -3.246828938492E-01  3.177614780529E-01
     17 F   7 N    -3.246828938492E-01  3.177614780529E-01 -4.130098370357E-01
     18 F   7 N    -3.575556280979E-01  3.246828938492E-01 -8.832694318654E-02
     19 F   7 N     3.575556280979E-01 -3.177614780529E-01  2.692286849114E-01
     20 F   7 N     4.130098370357E-01  8.832694318654E-02 -2.692286849114E-01
     21 F   7 N    -4.130098370357E-01  3.177614780529E-01 -3.246828938492E-01
     22 F   7 N    -3.575556280979E-01 -8.832694318654E-02  3.246828938492E-01
     23 F   7 N    -3.177614780529E-01  2.692286849114E-01  3.575556280979E-01
     24 F   7 N     2.692286849114E-01  3.575556280979E-01 -3.177614780529E-01
     25 F   7 N    -8.832694318654E-02  3.246828938492E-01 -3.575556280979E-01
     26 F   7 N    -2.692286849114E-01  4.130098370357E-01  8.832694318654E-02
     27 F   7 N     8.832694318654E-02 -2.692286849114E-01  4.130098370357E-01
     28 F   7 N    -3.246828938492E-01 -4.130098370357E-01  3.177614780529E-01
     29 F   7 N     3.177614780529E-01 -3.246828938492E-01 -4.130098370357E-01
     30 F   7 N     3.246828938492E-01 -3.575556280979E-01 -8.832694318654E-02
     31 T   7 N    -1.904935593892E-01  4.542837337607E-01  4.542837337607E-01
     32 F   7 N     0.000000000000E+00  3.552227068501E-01 -4.542837337607E-01
     33 F   7 N     1.904935593892E-01 -3.552227068501E-01 -3.552227068501E-01
     34 F   7 N     0.000000000000E+00 -4.542837337607E-01  3.552227068501E-01
     35 F   7 N     4.542837337607E-01 -1.904935593892E-01  4.542837337607E-01
     36 F   7 N     4.542837337607E-01  4.542837337607E-01 -1.904935593892E-01
     37 F   7 N     3.552227068501E-01  0.000000000000E+00 -4.542837337607E-01
     38 F   7 N     3.552227068501E-01 -4.542837337607E-01  0.000000000000E+00
     39 F   7 N    -4.542837337607E-01  0.000000000000E+00  3.552227068501E-01
     40 F   7 N    -3.552227068501E-01 -3.552227068501E-01  1.904935593892E-01
     41 F   7 N    -3.552227068501E-01  1.904935593892E-01 -3.552227068501E-01
     42 F   7 N    -4.542837337607E-01  3.552227068501E-01  0.000000000000E+00
     43 T   6 C    -2.749838822407E-01  3.596780672054E-01  3.596780672054E-01
     44 F   6 C     0.000000000000E+00  3.653380505539E-01 -3.596780672054E-01
     45 F   6 C     2.749838822407E-01 -3.653380505539E-01 -3.653380505539E-01
     46 F   6 C     0.000000000000E+00 -3.596780672054E-01  3.653380505539E-01
     47 F   6 C     3.596780672054E-01 -2.749838822407E-01  3.596780672054E-01
     48 F   6 C     3.596780672054E-01  3.596780672054E-01 -2.749838822407E-01
     49 F   6 C     3.653380505539E-01  0.000000000000E+00 -3.596780672054E-01
     50 F   6 C     3.653380505539E-01 -3.596780672054E-01  0.000000000000E+00
     51 F   6 C    -3.596780672054E-01  0.000000000000E+00  3.653380505539E-01
     52 F   6 C    -3.653380505539E-01 -3.653380505539E-01  2.749838822407E-01
     53 F   6 C    -3.653380505539E-01  2.749838822407E-01 -3.653380505539E-01
     54 F   6 C    -3.596780672054E-01  3.653380505539E-01  0.000000000000E+00
     55 T   6 C    -3.952927915857E-01  2.565696848191E-01  2.019935129144E-01
     56 F   6 C     5.457617190472E-02  4.027136954999E-01 -2.019935129144E-01
     57 F   6 C     3.952927915857E-01 -4.027136954999E-01 -3.481375235952E-01
     58 F   6 C    -5.457617190472E-02 -2.565696848191E-01  3.481375235952E-01
     59 F   6 C     2.019935129144E-01 -3.952927915857E-01  2.565696848191E-01
     60 F   6 C     2.565696848191E-01  2.019935129144E-01 -3.952927915857E-01
     61 F   6 C     3.481375235952E-01 -5.457617190472E-02 -2.565696848191E-01
     62 F   6 C     4.027136954999E-01 -2.019935129144E-01  5.457617190472E-02
     63 F   6 C    -2.019935129144E-01  5.457617190472E-02  4.027136954999E-01
     64 F   6 C    -4.027136954999E-01 -3.481375235952E-01  3.952927915857E-01
     65 F   6 C    -3.481375235952E-01  3.952927915857E-01 -4.027136954999E-01
     66 F   6 C    -2.565696848191E-01  3.481375235952E-01 -5.457617190472E-02
     67 F   6 C     2.565696848191E-01 -3.952927915857E-01  2.019935129144E-01
     68 F   6 C     4.027136954999E-01  5.457617190472E-02 -2.019935129144E-01
     69 F   6 C    -4.027136954999E-01  3.952927915857E-01 -3.481375235952E-01
     70 F   6 C    -2.565696848191E-01 -5.457617190472E-02  3.481375235952E-01
     71 F   6 C    -3.952927915857E-01  2.019935129144E-01  2.565696848191E-01
     72 F   6 C     2.019935129144E-01  2.565696848191E-01 -3.952927915857E-01
     73 F   6 C    -5.457617190472E-02  3.481375235952E-01 -2.565696848191E-01
     74 F   6 C    -2.019935129144E-01  4.027136954999E-01  5.457617190472E-02
     75 F   6 C     5.457617190472E-02 -2.019935129144E-01  4.027136954999E-01
     76 F   6 C    -3.481375235952E-01 -4.027136954999E-01  3.952927915857E-01
     77 F   6 C     3.952927915857E-01 -3.481375235952E-01 -4.027136954999E-01
     78 F   6 C     3.481375235952E-01 -2.565696848191E-01 -5.457617190472E-02
     79 T   1 H    -4.460774989515E-01  2.297421614581E-01  1.208909471233E-01
     80 F   1 H     1.088512143348E-01  4.330315539252E-01 -1.208909471233E-01
     81 F   1 H     4.460774989515E-01 -4.330315539252E-01 -3.241803395904E-01
     82 F   1 H    -1.088512143348E-01 -2.297421614581E-01  3.241803395904E-01
     83 F   1 H     1.208909471233E-01 -4.460774989515E-01  2.297421614581E-01
     84 F   1 H     2.297421614581E-01  1.208909471233E-01 -4.460774989515E-01
     85 F   1 H     3.241803395904E-01 -1.088512143348E-01 -2.297421614581E-01
     86 F   1 H     4.330315539252E-01 -1.208909471233E-01  1.088512143348E-01
     87 F   1 H    -1.208909471233E-01  1.088512143348E-01  4.330315539252E-01
     88 F   1 H    -4.330315539252E-01 -3.241803395904E-01  4.460774989515E-01
     89 F   1 H    -3.241803395904E-01  4.460774989515E-01 -4.330315539252E-01
     90 F   1 H    -2.297421614581E-01  3.241803395904E-01 -1.088512143348E-01
     91 F   1 H     2.297421614581E-01 -4.460774989515E-01  1.208909471233E-01
     92 F   1 H     4.330315539252E-01  1.088512143348E-01 -1.208909471233E-01
     93 F   1 H    -4.330315539252E-01  4.460774989515E-01 -3.241803395904E-01
     94 F   1 H    -2.297421614581E-01 -1.088512143348E-01  3.241803395904E-01
     95 F   1 H    -4.460774989515E-01  1.208909471233E-01  2.297421614581E-01
     96 F   1 H     1.208909471233E-01  2.297421614581E-01 -4.460774989515E-01
     97 F   1 H    -1.088512143348E-01  3.241803395904E-01 -2.297421614581E-01
     98 F   1 H    -1.208909471233E-01  4.330315539252E-01  1.088512143348E-01
     99 F   1 H     1.088512143348E-01 -1.208909471233E-01  4.330315539252E-01
    100 F   1 H    -3.241803395904E-01 -4.330315539252E-01  4.460774989515E-01
    101 F   1 H     4.460774989515E-01 -3.241803395904E-01 -4.330315539252E-01
    102 F   1 H     3.241803395904E-01 -2.297421614581E-01 -1.088512143348E-01
    103 T   8 O    -1.574837157959E-01  4.501087021705E-01 -4.653159767804E-01
    104 F   8 O    -8.457532104907E-02  3.078322609845E-01  4.653159767804E-01
    105 F   8 O     1.574837157959E-01 -3.078322609845E-01 -3.924075820336E-01
    106 F   8 O     8.457532104907E-02 -4.501087021705E-01  3.924075820336E-01
    107 F   8 O    -4.653159767804E-01 -1.574837157959E-01  4.501087021705E-01
    108 F   8 O     4.501087021705E-01 -4.653159767804E-01 -1.574837157959E-01
    109 F   8 O     3.924075820336E-01  8.457532104907E-02 -4.501087021705E-01
    110 F   8 O     3.078322609845E-01  4.653159767804E-01 -8.457532104907E-02
    111 F   8 O     4.653159767804E-01 -8.457532104907E-02  3.078322609845E-01
    112 F   8 O    -3.078322609845E-01 -3.924075820336E-01  1.574837157959E-01
    113 F   8 O    -3.924075820336E-01  1.574837157959E-01 -3.078322609845E-01
    114 F   8 O    -4.501087021705E-01  3.924075820336E-01  8.457532104907E-02
    115 F   8 O     4.501087021705E-01 -1.574837157959E-01 -4.653159767804E-01
    116 F   8 O     3.078322609845E-01 -8.457532104907E-02  4.653159767804E-01
    117 F   8 O    -3.078322609845E-01  1.574837157959E-01 -3.924075820336E-01
    118 F   8 O    -4.501087021705E-01  8.457532104907E-02  3.924075820336E-01
    119 F   8 O    -1.574837157959E-01 -4.653159767804E-01  4.501087021705E-01
    120 F   8 O    -4.653159767804E-01  4.501087021705E-01 -1.574837157959E-01
    121 F   8 O     8.457532104907E-02  3.924075820336E-01 -4.501087021705E-01
    122 F   8 O     4.653159767804E-01  3.078322609845E-01 -8.457532104907E-02
    123 F   8 O    -8.457532104907E-02  4.653159767804E-01  3.078322609845E-01
    124 F   8 O    -3.924075820336E-01 -3.078322609845E-01  1.574837157959E-01
    125 F   8 O     1.574837157959E-01 -3.924075820336E-01 -3.078322609845E-01
    126 F   8 O     3.924075820336E-01 -4.501087021705E-01  8.457532104907E-02

 TRANSFORMATION MATRIX PRIMITIVE-CRYSTALLOGRAPHIC CELL
  0.0000  1.0000  1.0000  1.0000  0.0000  1.0000  1.0000  1.0000  0.0000

 *******************************************************************************
 CRYSTALLOGRAPHIC CELL (VOLUME=       5850.05466101)
         A              B              C           ALPHA      BETA       GAMMA 
    18.01855562    18.01855562    18.01855562    90.000000  90.000000  90.000000

 COORDINATES IN THE CRYSTALLOGRAPHIC CELL
     ATOM                 X/A                 Y/B                 Z/C    
 *******************************************************************************
      1 T 248 CD    0.000000000000E+00  2.500000000002E-01  4.999999999999E-01
      2 F 248 CD    4.999999999999E-01  2.500000000002E-01  0.000000000000E+00
      3 F 248 CD    4.999999999999E-01  0.000000000000E+00  2.500000000002E-01
      4 F 248 CD    2.500000000002E-01  4.999999999999E-01  0.000000000000E+00
      5 F 248 CD    2.500000000002E-01  0.000000000000E+00  4.999999999999E-01
      6 F 248 CD    0.000000000000E+00  4.999999999999E-01  2.500000000002E-01
      7 T   7 N    -2.772710446889E-02  2.969557893803E-01  3.852827325668E-01
      8 F   7 N     2.772710446889E-02 -2.969557893803E-01  3.852827325668E-01
      9 F   7 N    -2.772710446889E-02 -2.969557893803E-01 -3.852827325668E-01
     10 F   7 N     2.772710446889E-02  2.969557893803E-01 -3.852827325668E-01
     11 F   7 N     3.852827325668E-01 -2.772710446889E-02  2.969557893803E-01
     12 F   7 N     2.969557893803E-01  3.852827325668E-01 -2.772710446889E-02
     13 F   7 N    -3.852827325668E-01  2.772710446889E-02  2.969557893803E-01
     14 F   7 N    -2.969557893803E-01  3.852827325668E-01  2.772710446889E-02
     15 F   7 N     3.852827325668E-01  2.772710446889E-02 -2.969557893803E-01
     16 F   7 N    -2.969557893803E-01 -3.852827325668E-01 -2.772710446889E-02
     17 F   7 N    -3.852827325668E-01 -2.772710446889E-02 -2.969557893803E-01
     18 F   7 N     2.969557893803E-01 -3.852827325668E-01  2.772710446889E-02
     19 F   7 N     2.969557893803E-01 -2.772710446889E-02  3.852827325668E-01
     20 F   7 N    -2.969557893803E-01  2.772710446889E-02  3.852827325668E-01
     21 F   7 N    -2.969557893803E-01 -2.772710446889E-02 -3.852827325668E-01
     22 F   7 N     2.969557893803E-01  2.772710446889E-02 -3.852827325668E-01
     23 F   7 N    -2.772710446889E-02  3.852827325668E-01  2.969557893803E-01
     24 F   7 N     3.852827325668E-01  2.969557893803E-01 -2.772710446889E-02
     25 F   7 N     2.772710446889E-02 -3.852827325668E-01  2.969557893803E-01
     26 F   7 N     3.852827325668E-01 -2.969557893803E-01  2.772710446889E-02
     27 F   7 N     2.772710446889E-02  3.852827325668E-01 -2.969557893803E-01
     28 F   7 N    -3.852827325668E-01 -2.969557893803E-01 -2.772710446889E-02
     29 F   7 N    -2.772710446889E-02 -3.852827325668E-01 -2.969557893803E-01
     30 F   7 N    -3.852827325668E-01  2.969557893803E-01  2.772710446889E-02
     31 T   7 N    -4.504694865447E-01 -9.524677969460E-02 -9.524677969460E-02
     32 F   7 N     4.504694865447E-01  9.524677969460E-02 -9.524677969460E-02
     33 F   7 N    -4.504694865447E-01  9.524677969460E-02  9.524677969460E-02
     34 F   7 N     4.504694865447E-01 -9.524677969460E-02  9.524677969460E-02
     35 F   7 N    -9.524677969460E-02 -4.504694865447E-01 -9.524677969460E-02
     36 F   7 N    -9.524677969460E-02 -9.524677969460E-02 -4.504694865447E-01
     37 F   7 N     9.524677969460E-02  4.504694865447E-01 -9.524677969460E-02
     38 F   7 N     9.524677969460E-02 -9.524677969460E-02  4.504694865447E-01
     39 F   7 N    -9.524677969460E-02  4.504694865447E-01  9.524677969460E-02
     40 F   7 N     9.524677969460E-02  9.524677969460E-02 -4.504694865447E-01
     41 F   7 N     9.524677969460E-02 -4.504694865447E-01  9.524677969460E-02
     42 F   7 N    -9.524677969460E-02  9.524677969460E-02  4.504694865447E-01
     43 T   6 C    -2.829991674237E-03  3.625080588797E-01  3.625080588797E-01
     44 F   6 C     2.829991674237E-03 -3.625080588797E-01  3.625080588797E-01
     45 F   6 C    -2.829991674237E-03 -3.625080588797E-01 -3.625080588797E-01
     46 F   6 C     2.829991674237E-03  3.625080588797E-01 -3.625080588797E-01
     47 F   6 C     3.625080588797E-01 -2.829991674237E-03  3.625080588797E-01
     48 F   6 C     3.625080588797E-01  3.625080588797E-01 -2.829991674237E-03
     49 F   6 C    -3.625080588797E-01  2.829991674237E-03  3.625080588797E-01
     50 F   6 C    -3.625080588797E-01  3.625080588797E-01  2.829991674237E-03
     51 F   6 C     3.625080588797E-01  2.829991674237E-03 -3.625080588797E-01
     52 F   6 C    -3.625080588797E-01 -3.625080588797E-01 -2.829991674237E-03
     53 F   6 C    -3.625080588797E-01 -2.829991674237E-03 -3.625080588797E-01
     54 F   6 C     3.625080588797E-01 -3.625080588797E-01  2.829991674237E-03
     55 T   6 C    -7.307200534042E-02  2.750655182548E-01  3.296416901595E-01
     56 F   6 C     7.307200534042E-02 -2.750655182548E-01  3.296416901595E-01
     57 F   6 C    -7.307200534042E-02 -2.750655182548E-01 -3.296416901595E-01
     58 F   6 C     7.307200534042E-02  2.750655182548E-01 -3.296416901595E-01
     59 F   6 C     3.296416901595E-01 -7.307200534042E-02  2.750655182548E-01
     60 F   6 C     2.750655182548E-01  3.296416901595E-01 -7.307200534042E-02
     61 F   6 C    -3.296416901595E-01  7.307200534042E-02  2.750655182548E-01
     62 F   6 C    -2.750655182548E-01  3.296416901595E-01  7.307200534042E-02
     63 F   6 C     3.296416901595E-01  7.307200534042E-02 -2.750655182548E-01
     64 F   6 C    -2.750655182548E-01 -3.296416901595E-01 -7.307200534042E-02
     65 F   6 C    -3.296416901595E-01 -7.307200534042E-02 -2.750655182548E-01
     66 F   6 C     2.750655182548E-01 -3.296416901595E-01  7.307200534042E-02
     67 F   6 C     2.750655182548E-01 -7.307200534042E-02  3.296416901595E-01
     68 F   6 C    -2.750655182548E-01  7.307200534042E-02  3.296416901595E-01
     69 F   6 C    -2.750655182548E-01 -7.307200534042E-02 -3.296416901595E-01
     70 F   6 C     2.750655182548E-01  7.307200534042E-02 -3.296416901595E-01
     71 F   6 C    -7.307200534042E-02  3.296416901595E-01  2.750655182548E-01
     72 F   6 C     3.296416901595E-01  2.750655182548E-01 -7.307200534042E-02
     73 F   6 C     7.307200534042E-02 -3.296416901595E-01  2.750655182548E-01
     74 F   6 C     3.296416901595E-01 -2.750655182548E-01  7.307200534042E-02
     75 F   6 C     7.307200534042E-02  3.296416901595E-01 -2.750655182548E-01
     76 F   6 C    -3.296416901595E-01 -2.750655182548E-01 -7.307200534042E-02
     77 F   6 C    -7.307200534042E-02 -3.296416901595E-01 -2.750655182548E-01
     78 F   6 C    -3.296416901595E-01  2.750655182548E-01  7.307200534042E-02
     79 T   1 H    -1.016446962336E-01  2.225356433569E-01  3.313868576917E-01
     80 F   1 H     1.016446962336E-01 -2.225356433569E-01  3.313868576917E-01
     81 F   1 H    -1.016446962336E-01 -2.225356433569E-01 -3.313868576917E-01
     82 F   1 H     1.016446962336E-01  2.225356433569E-01 -3.313868576917E-01
     83 F   1 H     3.313868576917E-01 -1.016446962336E-01  2.225356433569E-01
     84 F   1 H     2.225356433569E-01  3.313868576917E-01 -1.016446962336E-01
     85 F   1 H    -3.313868576917E-01  1.016446962336E-01  2.225356433569E-01
     86 F   1 H    -2.225356433569E-01  3.313868576917E-01  1.016446962336E-01
     87 F   1 H     3.313868576917E-01  1.016446962336E-01 -2.225356433569E-01
     88 F   1 H    -2.225356433569E-01 -3.313868576917E-01 -1.016446962336E-01
     89 F   1 H    -3.313868576917E-01 -1.016446962336E-01 -2.225356433569E-01
     90 F   1 H     2.225356433569E-01 -3.313868576917E-01  1.016446962336E-01
     91 F   1 H     2.225356433569E-01 -1.016446962336E-01  3.313868576917E-01
     92 F   1 H    -2.225356433569E-01  1.016446962336E-01  3.313868576917E-01
     93 F   1 H    -2.225356433569E-01 -1.016446962336E-01 -3.313868576917E-01
     94 F   1 H     2.225356433569E-01  1.016446962336E-01 -3.313868576917E-01
     95 F   1 H    -1.016446962336E-01  3.313868576917E-01  2.225356433569E-01
     96 F   1 H     3.313868576917E-01  2.225356433569E-01 -1.016446962336E-01
     97 F   1 H     1.016446962336E-01 -3.313868576917E-01  2.225356433569E-01
     98 F   1 H     3.313868576917E-01 -2.225356433569E-01  1.016446962336E-01
     99 F   1 H     1.016446962336E-01  3.313868576917E-01 -2.225356433569E-01
    100 F   1 H    -3.313868576917E-01 -2.225356433569E-01 -1.016446962336E-01
    101 F   1 H    -1.016446962336E-01 -3.313868576917E-01 -2.225356433569E-01
    102 F   1 H    -3.313868576917E-01  2.225356433569E-01  1.016446962336E-01
    103 T   8 O    -4.288617794070E-01 -3.645419737343E-02 -1.210295184225E-01
    104 F   8 O     4.288617794070E-01  3.645419737343E-02 -1.210295184225E-01
    105 F   8 O    -4.288617794070E-01  3.645419737343E-02  1.210295184225E-01
    106 F   8 O     4.288617794070E-01 -3.645419737343E-02  1.210295184225E-01
    107 F   8 O    -1.210295184225E-01 -4.288617794070E-01 -3.645419737343E-02
    108 F   8 O    -3.645419737343E-02 -1.210295184225E-01 -4.288617794070E-01
    109 F   8 O     1.210295184225E-01  4.288617794070E-01 -3.645419737343E-02
    110 F   8 O     3.645419737343E-02 -1.210295184225E-01  4.288617794070E-01
    111 F   8 O    -1.210295184225E-01  4.288617794070E-01  3.645419737343E-02
    112 F   8 O     3.645419737343E-02  1.210295184225E-01 -4.288617794070E-01
    113 F   8 O     1.210295184225E-01 -4.288617794070E-01  3.645419737343E-02
    114 F   8 O    -3.645419737343E-02  1.210295184225E-01  4.288617794070E-01
    115 F   8 O    -3.645419737343E-02 -4.288617794070E-01 -1.210295184225E-01
    116 F   8 O     3.645419737343E-02  4.288617794070E-01 -1.210295184225E-01
    117 F   8 O     3.645419737343E-02 -4.288617794070E-01  1.210295184225E-01
    118 F   8 O    -3.645419737343E-02  4.288617794070E-01  1.210295184225E-01
    119 F   8 O    -4.288617794070E-01 -1.210295184225E-01 -3.645419737343E-02
    120 F   8 O    -1.210295184225E-01 -3.645419737343E-02 -4.288617794070E-01
    121 F   8 O     4.288617794070E-01  1.210295184225E-01 -3.645419737343E-02
    122 F   8 O    -1.210295184225E-01  3.645419737343E-02  4.288617794070E-01
    123 F   8 O     4.288617794070E-01 -1.210295184225E-01  3.645419737343E-02
    124 F   8 O     1.210295184225E-01  3.645419737343E-02 -4.288617794070E-01
    125 F   8 O    -4.288617794070E-01  1.210295184225E-01  3.645419737343E-02
    126 F   8 O     1.210295184225E-01 -3.645419737343E-02  4.288617794070E-01

 T = ATOM BELONGING TO THE ASYMMETRIC UNIT
 *******************************************************************************
 * GEOMETRY EDITING - INPUT COORDINATES ARE GIVEN IN ANGSTROM         
 *******************************************************************************

 GEOMETRY NOW FULLY CONSISTENT WITH THE GROUP
 INFORMATION **** NEW DEFAULT **** FINALRUN 4 FOR GEOMETRY OPTIMIZATIONS
 INFORMATION **** NEW DEFAULT **** OPTGEOM OPTIMIZES BOTH ATOMIC COORDINATES AND CELL PARAMETERS
 INFORMATION **** NEW DEFAULT **** TOL. ON ATOMIC DISP TO REDEFINE REF. GEOMETRY: 0.8 Angs
 INFORMATION **** NEW DEFAULT **** N POINTS TO REDEFINE REF. GEOMETRY: N OF OPT DEGS OF FREEDOM
 INFORMATION **** NEW DEFAULT **** TOL. ON ENERGY TO REDEFINE REF. GEOMETRY: 10**-3*(5*N. ATOMS)

 IMPORTANT INFORMATION:
 THE COORDINATE SYSTEM ADOPTED IN THE OPTIMIZATION IS NOT IN
 GENERAL HOMOGENEOUS UNITS. FOR THIS REASON THE GRADIENT AND 
 HESSIAN MATRIX IN TERMS OF THIS SYSTEM ARE GIVEN WITHOUT
 UNITS. FOR MORE DETAILS SEE THE MANUAL.

 INITIAL TRUST RADIUS         0.50000 MAXIMUM TRUST RADIUS               4.00000
 MAXIMUM GRADIENT COMPONENT   0.00045 MAXIMUM DISPLACEMENT COMPONENT     0.00180
 R.M.S. OF GRADIENT COMPONENT 0.00030 R.M.S. OF DISPLACEMENT COMPONENTS  0.00120
 THRESHOLD ON ENERGY CHANGE 0.100E-06 EXTRAPOLATING POLYNOMIAL ORDER           2
 MAXIMUM ALLOWED NUMBER OF STEPS   -1 SORTING OF ENERGY POINTS:               NO
 ANALYTICAL  GRADIENT                 HESSIAN UPDATING                      BFGS
 STEP SIZE NUMERICAL GRADIENT 0.00100
 INITIAL HESSIAN MATRIX: SCHLEGEL MODEL 2
 *******************************************************************************


 ELAELAELAELAELAELAELAELAELAELAELAELAELAELAELAELAELAELAELAELAELAELAELAELAELAELA

                       ELASTIC CALCULATION

 INFORMATION **** TOLDEX ****  CONVERGENCE CRITERION FOR RMS DISPLACEMENT MODIFIED  6.200000E-04
 INFORMATION **** TOLDEG **** MODIFY CONVERGENCE CRITERION FOR RMS GRADIENT  3.000000E-04
 INFORMATION **** TOLDEE **** CONVERGENCE CRITERION FOR ENERGY MODIFIED: 10**-           8

 GCALCO - MAX INDICES DIRECT LATTICE VECTOR    14    14    14
 NO.OF VECTORS CREATED 6999 STARS  122 RMAX   321.22834 BOHR

 GEOMETRY FOR WAVE FUNCTION - DIMENSIONALITY OF THE SYSTEM    3
 (NON PERIODIC DIRECTION: LATTICE PARAMETER FORMALLY SET TO 500)
 *******************************************************************************
 LATTICE PARAMETERS (ANGSTROMS AND DEGREES) - BOHR = 0.5291772083 ANGSTROM
 PRIMITIVE CELL - CENTRING CODE 6/0 VOLUME=  2925.027331 - DENSITY  1.151 g/cm^3
         A              B              C           ALPHA      BETA       GAMMA 
    15.60452691    15.60452691    15.60452691   109.471221 109.471221 109.471221
 *******************************************************************************
 ATOMS IN THE ASYMMETRIC UNIT    7 - ATOMS IN THE UNIT CELL:  126
     ATOM                 X/A                 Y/B                 Z/C    
 *******************************************************************************
      1 T 248 CD   -2.500000000000E-01 -5.000000000000E-01  2.500000000000E-01
      2 F 248 CD    2.500000000000E-01  5.000000000000E-01 -2.500000000000E-01
      3 F 248 CD    2.500000000000E-01 -2.500000000000E-01 -5.000000000000E-01
      4 F 248 CD    5.000000000000E-01  2.500000000000E-01 -2.500000000000E-01
      5 F 248 CD    5.000000000000E-01 -2.500000000000E-01  2.500000000000E-01
      6 F 248 CD   -2.500000000000E-01  2.500000000000E-01 -5.000000000000E-01
      7 T   7 N    -3.177614780529E-01  3.575556280979E-01  2.692286849114E-01
      8 F   7 N     8.832694318654E-02  4.130098370357E-01 -2.692286849114E-01
      9 F   7 N     3.177614780529E-01 -4.130098370357E-01 -3.246828938492E-01
     10 F   7 N    -8.832694318654E-02 -3.575556280979E-01  3.246828938492E-01
     11 F   7 N     2.692286849114E-01 -3.177614780529E-01  3.575556280979E-01
     12 F   7 N     3.575556280979E-01  2.692286849114E-01 -3.177614780529E-01
     13 F   7 N     3.246828938492E-01 -8.832694318654E-02 -3.575556280979E-01
     14 F   7 N     4.130098370357E-01 -2.692286849114E-01  8.832694318654E-02
     15 F   7 N    -2.692286849114E-01  8.832694318654E-02  4.130098370357E-01
     16 F   7 N    -4.130098370357E-01 -3.246828938492E-01  3.177614780529E-01
     17 F   7 N    -3.246828938492E-01  3.177614780529E-01 -4.130098370357E-01
     18 F   7 N    -3.575556280979E-01  3.246828938492E-01 -8.832694318654E-02
     19 F   7 N     3.575556280979E-01 -3.177614780529E-01  2.692286849114E-01
     20 F   7 N     4.130098370357E-01  8.832694318654E-02 -2.692286849114E-01
     21 F   7 N    -4.130098370357E-01  3.177614780529E-01 -3.246828938492E-01
     22 F   7 N    -3.575556280979E-01 -8.832694318654E-02  3.246828938492E-01
     23 F   7 N    -3.177614780529E-01  2.692286849114E-01  3.575556280979E-01
     24 F   7 N     2.692286849114E-01  3.575556280979E-01 -3.177614780529E-01
     25 F   7 N    -8.832694318654E-02  3.246828938492E-01 -3.575556280979E-01
     26 F   7 N    -2.692286849114E-01  4.130098370357E-01  8.832694318654E-02
     27 F   7 N     8.832694318654E-02 -2.692286849114E-01  4.130098370357E-01
     28 F   7 N    -3.246828938492E-01 -4.130098370357E-01  3.177614780529E-01
     29 F   7 N     3.177614780529E-01 -3.246828938492E-01 -4.130098370357E-01
     30 F   7 N     3.246828938492E-01 -3.575556280979E-01 -8.832694318654E-02
     31 T   7 N    -1.904935593892E-01  4.542837337607E-01  4.542837337607E-01
     32 F   7 N     0.000000000000E+00  3.552227068501E-01 -4.542837337607E-01
     33 F   7 N     1.904935593892E-01 -3.552227068501E-01 -3.552227068501E-01
     34 F   7 N     0.000000000000E+00 -4.542837337607E-01  3.552227068501E-01
     35 F   7 N     4.542837337607E-01 -1.904935593892E-01  4.542837337607E-01
     36 F   7 N     4.542837337607E-01  4.542837337607E-01 -1.904935593892E-01
     37 F   7 N     3.552227068501E-01  0.000000000000E+00 -4.542837337607E-01
     38 F   7 N     3.552227068501E-01 -4.542837337607E-01  0.000000000000E+00
     39 F   7 N    -4.542837337607E-01  0.000000000000E+00  3.552227068501E-01
     40 F   7 N    -3.552227068501E-01 -3.552227068501E-01  1.904935593892E-01
     41 F   7 N    -3.552227068501E-01  1.904935593892E-01 -3.552227068501E-01
     42 F   7 N    -4.542837337607E-01  3.552227068501E-01  0.000000000000E+00
     43 T   6 C    -2.749838822407E-01  3.596780672054E-01  3.596780672054E-01
     44 F   6 C     0.000000000000E+00  3.653380505539E-01 -3.596780672054E-01
     45 F   6 C     2.749838822407E-01 -3.653380505539E-01 -3.653380505539E-01
     46 F   6 C     0.000000000000E+00 -3.596780672054E-01  3.653380505539E-01
     47 F   6 C     3.596780672054E-01 -2.749838822407E-01  3.596780672054E-01
     48 F   6 C     3.596780672054E-01  3.596780672054E-01 -2.749838822407E-01
     49 F   6 C     3.653380505539E-01  0.000000000000E+00 -3.596780672054E-01
     50 F   6 C     3.653380505539E-01 -3.596780672054E-01  0.000000000000E+00
     51 F   6 C    -3.596780672054E-01  0.000000000000E+00  3.653380505539E-01
     52 F   6 C    -3.653380505539E-01 -3.653380505539E-01  2.749838822407E-01
     53 F   6 C    -3.653380505539E-01  2.749838822407E-01 -3.653380505539E-01
     54 F   6 C    -3.596780672054E-01  3.653380505539E-01  0.000000000000E+00
     55 T   6 C    -3.952927915857E-01  2.565696848191E-01  2.019935129144E-01
     56 F   6 C     5.457617190472E-02  4.027136954999E-01 -2.019935129144E-01
     57 F   6 C     3.952927915857E-01 -4.027136954999E-01 -3.481375235952E-01
     58 F   6 C    -5.457617190472E-02 -2.565696848191E-01  3.481375235952E-01
     59 F   6 C     2.019935129144E-01 -3.952927915857E-01  2.565696848191E-01
     60 F   6 C     2.565696848191E-01  2.019935129144E-01 -3.952927915857E-01
     61 F   6 C     3.481375235952E-01 -5.457617190472E-02 -2.565696848191E-01
     62 F   6 C     4.027136954999E-01 -2.019935129144E-01  5.457617190472E-02
     63 F   6 C    -2.019935129144E-01  5.457617190472E-02  4.027136954999E-01
     64 F   6 C    -4.027136954999E-01 -3.481375235952E-01  3.952927915857E-01
     65 F   6 C    -3.481375235952E-01  3.952927915857E-01 -4.027136954999E-01
     66 F   6 C    -2.565696848191E-01  3.481375235952E-01 -5.457617190472E-02
     67 F   6 C     2.565696848191E-01 -3.952927915857E-01  2.019935129144E-01
     68 F   6 C     4.027136954999E-01  5.457617190472E-02 -2.019935129144E-01
     69 F   6 C    -4.027136954999E-01  3.952927915857E-01 -3.481375235952E-01
     70 F   6 C    -2.565696848191E-01 -5.457617190472E-02  3.481375235952E-01
     71 F   6 C    -3.952927915857E-01  2.019935129144E-01  2.565696848191E-01
     72 F   6 C     2.019935129144E-01  2.565696848191E-01 -3.952927915857E-01
     73 F   6 C    -5.457617190472E-02  3.481375235952E-01 -2.565696848191E-01
     74 F   6 C    -2.019935129144E-01  4.027136954999E-01  5.457617190472E-02
     75 F   6 C     5.457617190472E-02 -2.019935129144E-01  4.027136954999E-01
     76 F   6 C    -3.481375235952E-01 -4.027136954999E-01  3.952927915857E-01
     77 F   6 C     3.952927915857E-01 -3.481375235952E-01 -4.027136954999E-01
     78 F   6 C     3.481375235952E-01 -2.565696848191E-01 -5.457617190472E-02
     79 T   1 H    -4.460774989515E-01  2.297421614581E-01  1.208909471233E-01
     80 F   1 H     1.088512143348E-01  4.330315539252E-01 -1.208909471233E-01
     81 F   1 H     4.460774989515E-01 -4.330315539252E-01 -3.241803395904E-01
     82 F   1 H    -1.088512143348E-01 -2.297421614581E-01  3.241803395904E-01
     83 F   1 H     1.208909471233E-01 -4.460774989515E-01  2.297421614581E-01
     84 F   1 H     2.297421614581E-01  1.208909471233E-01 -4.460774989515E-01
     85 F   1 H     3.241803395904E-01 -1.088512143348E-01 -2.297421614581E-01
     86 F   1 H     4.330315539252E-01 -1.208909471233E-01  1.088512143348E-01
     87 F   1 H    -1.208909471233E-01  1.088512143348E-01  4.330315539252E-01
     88 F   1 H    -4.330315539252E-01 -3.241803395904E-01  4.460774989515E-01
     89 F   1 H    -3.241803395904E-01  4.460774989515E-01 -4.330315539252E-01
     90 F   1 H    -2.297421614581E-01  3.241803395904E-01 -1.088512143348E-01
     91 F   1 H     2.297421614581E-01 -4.460774989515E-01  1.208909471233E-01
     92 F   1 H     4.330315539252E-01  1.088512143348E-01 -1.208909471233E-01
     93 F   1 H    -4.330315539252E-01  4.460774989515E-01 -3.241803395904E-01
     94 F   1 H    -2.297421614581E-01 -1.088512143348E-01  3.241803395904E-01
     95 F   1 H    -4.460774989515E-01  1.208909471233E-01  2.297421614581E-01
     96 F   1 H     1.208909471233E-01  2.297421614581E-01 -4.460774989515E-01
     97 F   1 H    -1.088512143348E-01  3.241803395904E-01 -2.297421614581E-01
     98 F   1 H    -1.208909471233E-01  4.330315539252E-01  1.088512143348E-01
     99 F   1 H     1.088512143348E-01 -1.208909471233E-01  4.330315539252E-01
    100 F   1 H    -3.241803395904E-01 -4.330315539252E-01  4.460774989515E-01
    101 F   1 H     4.460774989515E-01 -3.241803395904E-01 -4.330315539252E-01
    102 F   1 H     3.241803395904E-01 -2.297421614581E-01 -1.088512143348E-01
    103 T   8 O    -1.574837157959E-01  4.501087021705E-01 -4.653159767804E-01
    104 F   8 O    -8.457532104907E-02  3.078322609845E-01  4.653159767804E-01
    105 F   8 O     1.574837157959E-01 -3.078322609845E-01 -3.924075820336E-01
    106 F   8 O     8.457532104907E-02 -4.501087021705E-01  3.924075820336E-01
    107 F   8 O    -4.653159767804E-01 -1.574837157959E-01  4.501087021705E-01
    108 F   8 O     4.501087021705E-01 -4.653159767804E-01 -1.574837157959E-01
    109 F   8 O     3.924075820336E-01  8.457532104907E-02 -4.501087021705E-01
    110 F   8 O     3.078322609845E-01  4.653159767804E-01 -8.457532104907E-02
    111 F   8 O     4.653159767804E-01 -8.457532104907E-02  3.078322609845E-01
    112 F   8 O    -3.078322609845E-01 -3.924075820336E-01  1.574837157959E-01
    113 F   8 O    -3.924075820336E-01  1.574837157959E-01 -3.078322609845E-01
    114 F   8 O    -4.501087021705E-01  3.924075820336E-01  8.457532104907E-02
    115 F   8 O     4.501087021705E-01 -1.574837157959E-01 -4.653159767804E-01
    116 F   8 O     3.078322609845E-01 -8.457532104907E-02  4.653159767804E-01
    117 F   8 O    -3.078322609845E-01  1.574837157959E-01 -3.924075820336E-01
    118 F   8 O    -4.501087021705E-01  8.457532104907E-02  3.924075820336E-01
    119 F   8 O    -1.574837157959E-01 -4.653159767804E-01  4.501087021705E-01
    120 F   8 O    -4.653159767804E-01  4.501087021705E-01 -1.574837157959E-01
    121 F   8 O     8.457532104907E-02  3.924075820336E-01 -4.501087021705E-01
    122 F   8 O     4.653159767804E-01  3.078322609845E-01 -8.457532104907E-02
    123 F   8 O    -8.457532104907E-02  4.653159767804E-01  3.078322609845E-01
    124 F   8 O    -3.924075820336E-01 -3.078322609845E-01  1.574837157959E-01
    125 F   8 O     1.574837157959E-01 -3.924075820336E-01 -3.078322609845E-01
    126 F   8 O     3.924075820336E-01 -4.501087021705E-01  8.457532104907E-02

 TRANSFORMATION MATRIX PRIMITIVE-CRYSTALLOGRAPHIC CELL
  0.0000  1.0000  1.0000  1.0000  0.0000  1.0000  1.0000  1.0000  0.0000

 *******************************************************************************
 CRYSTALLOGRAPHIC CELL (VOLUME=       5850.05466101)
         A              B              C           ALPHA      BETA       GAMMA 
    18.01855562    18.01855562    18.01855562    90.000000  90.000000  90.000000

 COORDINATES IN THE CRYSTALLOGRAPHIC CELL
     ATOM                 X/A                 Y/B                 Z/C    
 *******************************************************************************
      1 T 248 CD    5.216886264840E-17  2.500000000000E-01 -5.000000000000E-01
      2 F 248 CD    5.000000000000E-01  2.500000000000E-01  1.304221566210E-16
      3 F 248 CD   -5.000000000000E-01 -5.216886264840E-17  2.500000000000E-01
      4 F 248 CD    2.500000000000E-01  5.000000000000E-01  2.608443132420E-17
      5 F 248 CD    2.500000000000E-01 -5.216886264840E-17 -5.000000000000E-01
      6 F 248 CD   -5.216886264840E-17 -5.000000000000E-01  2.500000000000E-01
      7 T   7 N    -2.772710446889E-02  2.969557893803E-01  3.852827325668E-01
      8 F   7 N     2.772710446889E-02 -2.969557893803E-01  3.852827325668E-01
      9 F   7 N    -2.772710446889E-02 -2.969557893803E-01 -3.852827325668E-01
     10 F   7 N     2.772710446889E-02  2.969557893803E-01 -3.852827325668E-01
     11 F   7 N     3.852827325668E-01 -2.772710446889E-02  2.969557893803E-01
     12 F   7 N     2.969557893803E-01  3.852827325668E-01 -2.772710446889E-02
     13 F   7 N    -3.852827325668E-01  2.772710446889E-02  2.969557893803E-01
     14 F   7 N    -2.969557893803E-01  3.852827325668E-01  2.772710446889E-02
     15 F   7 N     3.852827325668E-01  2.772710446889E-02 -2.969557893803E-01
     16 F   7 N    -2.969557893803E-01 -3.852827325668E-01 -2.772710446889E-02
     17 F   7 N    -3.852827325668E-01 -2.772710446889E-02 -2.969557893803E-01
     18 F   7 N     2.969557893803E-01 -3.852827325668E-01  2.772710446889E-02
     19 F   7 N     2.969557893803E-01 -2.772710446889E-02  3.852827325668E-01
     20 F   7 N    -2.969557893803E-01  2.772710446889E-02  3.852827325668E-01
     21 F   7 N    -2.969557893803E-01 -2.772710446889E-02 -3.852827325668E-01
     22 F   7 N     2.969557893803E-01  2.772710446889E-02 -3.852827325668E-01
     23 F   7 N    -2.772710446889E-02  3.852827325668E-01  2.969557893803E-01
     24 F   7 N     3.852827325668E-01  2.969557893803E-01 -2.772710446889E-02
     25 F   7 N     2.772710446889E-02 -3.852827325668E-01  2.969557893803E-01
     26 F   7 N     3.852827325668E-01 -2.969557893803E-01  2.772710446889E-02
     27 F   7 N     2.772710446889E-02  3.852827325668E-01 -2.969557893803E-01
     28 F   7 N    -3.852827325668E-01 -2.969557893803E-01 -2.772710446889E-02
     29 F   7 N    -2.772710446889E-02 -3.852827325668E-01 -2.969557893803E-01
     30 F   7 N    -3.852827325668E-01  2.969557893803E-01  2.772710446889E-02
     31 T   7 N    -4.504694865447E-01 -9.524677969460E-02 -9.524677969460E-02
     32 F   7 N     4.504694865447E-01  9.524677969460E-02 -9.524677969460E-02
     33 F   7 N    -4.504694865447E-01  9.524677969460E-02  9.524677969460E-02
     34 F   7 N     4.504694865447E-01 -9.524677969460E-02  9.524677969460E-02
     35 F   7 N    -9.524677969460E-02 -4.504694865447E-01 -9.524677969460E-02
     36 F   7 N    -9.524677969460E-02 -9.524677969460E-02 -4.504694865447E-01
     37 F   7 N     9.524677969460E-02  4.504694865447E-01 -9.524677969460E-02
     38 F   7 N     9.524677969460E-02 -9.524677969460E-02  4.504694865447E-01
     39 F   7 N    -9.524677969460E-02  4.504694865447E-01  9.524677969460E-02
     40 F   7 N     9.524677969460E-02  9.524677969460E-02 -4.504694865447E-01
     41 F   7 N     9.524677969460E-02 -4.504694865447E-01  9.524677969460E-02
     42 F   7 N    -9.524677969460E-02  9.524677969460E-02  4.504694865447E-01
     43 T   6 C    -2.829991674237E-03  3.625080588797E-01  3.625080588797E-01
     44 F   6 C     2.829991674237E-03 -3.625080588797E-01  3.625080588797E-01
     45 F   6 C    -2.829991674237E-03 -3.625080588797E-01 -3.625080588797E-01
     46 F   6 C     2.829991674237E-03  3.625080588797E-01 -3.625080588797E-01
     47 F   6 C     3.625080588797E-01 -2.829991674237E-03  3.625080588797E-01
     48 F   6 C     3.625080588797E-01  3.625080588797E-01 -2.829991674237E-03
     49 F   6 C    -3.625080588797E-01  2.829991674237E-03  3.625080588797E-01
     50 F   6 C    -3.625080588797E-01  3.625080588797E-01  2.829991674237E-03
     51 F   6 C     3.625080588797E-01  2.829991674237E-03 -3.625080588797E-01
     52 F   6 C    -3.625080588797E-01 -3.625080588797E-01 -2.829991674237E-03
     53 F   6 C    -3.625080588797E-01 -2.829991674237E-03 -3.625080588797E-01
     54 F   6 C     3.625080588797E-01 -3.625080588797E-01  2.829991674237E-03
     55 T   6 C    -7.307200534042E-02  2.750655182548E-01  3.296416901595E-01
     56 F   6 C     7.307200534042E-02 -2.750655182548E-01  3.296416901595E-01
     57 F   6 C    -7.307200534042E-02 -2.750655182548E-01 -3.296416901595E-01
     58 F   6 C     7.307200534042E-02  2.750655182548E-01 -3.296416901595E-01
     59 F   6 C     3.296416901595E-01 -7.307200534042E-02  2.750655182548E-01
     60 F   6 C     2.750655182548E-01  3.296416901595E-01 -7.307200534042E-02
     61 F   6 C    -3.296416901595E-01  7.307200534042E-02  2.750655182548E-01
     62 F   6 C    -2.750655182548E-01  3.296416901595E-01  7.307200534042E-02
     63 F   6 C     3.296416901595E-01  7.307200534042E-02 -2.750655182548E-01
     64 F   6 C    -2.750655182548E-01 -3.296416901595E-01 -7.307200534042E-02
     65 F   6 C    -3.296416901595E-01 -7.307200534042E-02 -2.750655182548E-01
     66 F   6 C     2.750655182548E-01 -3.296416901595E-01  7.307200534042E-02
     67 F   6 C     2.750655182548E-01 -7.307200534042E-02  3.296416901595E-01
     68 F   6 C    -2.750655182548E-01  7.307200534042E-02  3.296416901595E-01
     69 F   6 C    -2.750655182548E-01 -7.307200534042E-02 -3.296416901595E-01
     70 F   6 C     2.750655182548E-01  7.307200534042E-02 -3.296416901595E-01
     71 F   6 C    -7.307200534042E-02  3.296416901595E-01  2.750655182548E-01
     72 F   6 C     3.296416901595E-01  2.750655182548E-01 -7.307200534042E-02
     73 F   6 C     7.307200534042E-02 -3.296416901595E-01  2.750655182548E-01
     74 F   6 C     3.296416901595E-01 -2.750655182548E-01  7.307200534042E-02
     75 F   6 C     7.307200534042E-02  3.296416901595E-01 -2.750655182548E-01
     76 F   6 C    -3.296416901595E-01 -2.750655182548E-01 -7.307200534042E-02
     77 F   6 C    -7.307200534042E-02 -3.296416901595E-01 -2.750655182548E-01
     78 F   6 C    -3.296416901595E-01  2.750655182548E-01  7.307200534042E-02
     79 T   1 H    -1.016446962336E-01  2.225356433569E-01  3.313868576917E-01
     80 F   1 H     1.016446962336E-01 -2.225356433569E-01  3.313868576917E-01
     81 F   1 H    -1.016446962336E-01 -2.225356433569E-01 -3.313868576917E-01
     82 F   1 H     1.016446962336E-01  2.225356433569E-01 -3.313868576917E-01
     83 F   1 H     3.313868576917E-01 -1.016446962336E-01  2.225356433569E-01
     84 F   1 H     2.225356433569E-01  3.313868576917E-01 -1.016446962336E-01
     85 F   1 H    -3.313868576917E-01  1.016446962336E-01  2.225356433569E-01
     86 F   1 H    -2.225356433569E-01  3.313868576917E-01  1.016446962336E-01
     87 F   1 H     3.313868576917E-01  1.016446962336E-01 -2.225356433569E-01
     88 F   1 H    -2.225356433569E-01 -3.313868576917E-01 -1.016446962336E-01
     89 F   1 H    -3.313868576917E-01 -1.016446962336E-01 -2.225356433569E-01
     90 F   1 H     2.225356433569E-01 -3.313868576917E-01  1.016446962336E-01
     91 F   1 H     2.225356433569E-01 -1.016446962336E-01  3.313868576917E-01
     92 F   1 H    -2.225356433569E-01  1.016446962336E-01  3.313868576917E-01
     93 F   1 H    -2.225356433569E-01 -1.016446962336E-01 -3.313868576917E-01
     94 F   1 H     2.225356433569E-01  1.016446962336E-01 -3.313868576917E-01
     95 F   1 H    -1.016446962336E-01  3.313868576917E-01  2.225356433569E-01
     96 F   1 H     3.313868576917E-01  2.225356433569E-01 -1.016446962336E-01
     97 F   1 H     1.016446962336E-01 -3.313868576917E-01  2.225356433569E-01
     98 F   1 H     3.313868576917E-01 -2.225356433569E-01  1.016446962336E-01
     99 F   1 H     1.016446962336E-01  3.313868576917E-01 -2.225356433569E-01
    100 F   1 H    -3.313868576917E-01 -2.225356433569E-01 -1.016446962336E-01
    101 F   1 H    -1.016446962336E-01 -3.313868576917E-01 -2.225356433569E-01
    102 F   1 H    -3.313868576917E-01  2.225356433569E-01  1.016446962336E-01
    103 T   8 O    -4.288617794070E-01 -3.645419737343E-02 -1.210295184225E-01
    104 F   8 O     4.288617794070E-01  3.645419737343E-02 -1.210295184225E-01
    105 F   8 O    -4.288617794070E-01  3.645419737343E-02  1.210295184225E-01
    106 F   8 O     4.288617794070E-01 -3.645419737343E-02  1.210295184225E-01
    107 F   8 O    -1.210295184225E-01 -4.288617794070E-01 -3.645419737343E-02
    108 F   8 O    -3.645419737343E-02 -1.210295184225E-01 -4.288617794070E-01
    109 F   8 O     1.210295184225E-01  4.288617794070E-01 -3.645419737343E-02
    110 F   8 O     3.645419737343E-02 -1.210295184225E-01  4.288617794070E-01
    111 F   8 O    -1.210295184225E-01  4.288617794070E-01  3.645419737343E-02
    112 F   8 O     3.645419737343E-02  1.210295184225E-01 -4.288617794070E-01
    113 F   8 O     1.210295184225E-01 -4.288617794070E-01  3.645419737343E-02
    114 F   8 O    -3.645419737343E-02  1.210295184225E-01  4.288617794070E-01
    115 F   8 O    -3.645419737343E-02 -4.288617794070E-01 -1.210295184225E-01
    116 F   8 O     3.645419737343E-02  4.288617794070E-01 -1.210295184225E-01
    117 F   8 O     3.645419737343E-02 -4.288617794070E-01  1.210295184225E-01
    118 F   8 O    -3.645419737343E-02  4.288617794070E-01  1.210295184225E-01
    119 F   8 O    -4.288617794070E-01 -1.210295184225E-01 -3.645419737343E-02
    120 F   8 O    -1.210295184225E-01 -3.645419737343E-02 -4.288617794070E-01
    121 F   8 O     4.288617794070E-01  1.210295184225E-01 -3.645419737343E-02
    122 F   8 O    -1.210295184225E-01  3.645419737343E-02  4.288617794070E-01
    123 F   8 O     4.288617794070E-01 -1.210295184225E-01  3.645419737343E-02
    124 F   8 O     1.210295184225E-01  3.645419737343E-02 -4.288617794070E-01
    125 F   8 O    -4.288617794070E-01  1.210295184225E-01  3.645419737343E-02
    126 F   8 O     1.210295184225E-01 -3.645419737343E-02  4.288617794070E-01

 T = ATOM BELONGING TO THE ASYMMETRIC UNIT

 ****   24 SYMMOPS - TRANSLATORS IN FRACTIONAL UNITS
 **** MATRICES AND TRANSLATORS IN THE CRYSTALLOGRAPHIC REFERENCE FRAME
   V INV                    ROTATION MATRICES                   TRANSLATORS
   1   1  1.00  0.00  0.00  0.00  1.00  0.00  0.00  0.00  1.00  0.00  0.00  0.00
   2   2  0.00  1.00 -1.00  1.00  0.00 -1.00  0.00  0.00 -1.00  0.00  0.00  0.00
   3   3 -1.00  0.00  0.00 -1.00  0.00  1.00 -1.00  1.00  0.00  0.00  0.00  0.00
   4   4  0.00 -1.00  1.00  0.00 -1.00  0.00  1.00 -1.00  0.00  0.00  0.00  0.00
   5   6  0.00  0.00  1.00  1.00  0.00  0.00  0.00  1.00  0.00  0.00  0.00  0.00
   6   5  0.00  1.00  0.00  0.00  0.00  1.00  1.00  0.00  0.00  0.00  0.00  0.00
   7   8  1.00 -1.00  0.00  0.00 -1.00  1.00  0.00 -1.00  0.00  0.00  0.00  0.00
   8   7  1.00  0.00 -1.00  0.00  0.00 -1.00  0.00  1.00 -1.00  0.00  0.00  0.00
   9  10  0.00  0.00 -1.00  0.00  1.00 -1.00  1.00  0.00 -1.00  0.00  0.00  0.00
  10   9 -1.00  0.00  1.00 -1.00  1.00  0.00 -1.00  0.00  0.00  0.00  0.00  0.00
  11  12 -1.00  1.00  0.00 -1.00  0.00  0.00 -1.00  0.00  1.00  0.00  0.00  0.00
  12  11  0.00 -1.00  0.00  1.00 -1.00  0.00  0.00 -1.00  1.00  0.00  0.00  0.00
  13  13  0.00  1.00  0.00  1.00  0.00  0.00  0.00  0.00  1.00  0.00  0.00  0.00
  14  14  1.00  0.00 -1.00  0.00  1.00 -1.00  0.00  0.00 -1.00  0.00  0.00  0.00
  15  16 -1.00  0.00  1.00 -1.00  0.00  0.00 -1.00  1.00  0.00  0.00  0.00  0.00
  16  15  0.00 -1.00  0.00  0.00 -1.00  1.00  1.00 -1.00  0.00  0.00  0.00  0.00
  17  17  1.00  0.00  0.00  0.00  0.00  1.00  0.00  1.00  0.00  0.00  0.00  0.00
  18  18  0.00  0.00  1.00  0.00  1.00  0.00  1.00  0.00  0.00  0.00  0.00  0.00
  19  20  0.00 -1.00  1.00  1.00 -1.00  0.00  0.00 -1.00  0.00  0.00  0.00  0.00
  20  19  0.00  1.00 -1.00  0.00  0.00 -1.00  1.00  0.00 -1.00  0.00  0.00  0.00
  21  22  0.00  0.00 -1.00  1.00  0.00 -1.00  0.00  1.00 -1.00  0.00  0.00  0.00
  22  21 -1.00  1.00  0.00 -1.00  0.00  1.00 -1.00  0.00  0.00  0.00  0.00  0.00
  23  23 -1.00  0.00  0.00 -1.00  1.00  0.00 -1.00  0.00  1.00  0.00  0.00  0.00
  24  24  1.00 -1.00  0.00  0.00 -1.00  0.00  0.00 -1.00  1.00  0.00  0.00  0.00

 DIRECT LATTICE VECTORS CARTESIAN COMPONENTS (ANGSTROM)
          X                    Y                    Z
  -0.900927780958E+01   0.900927780958E+01   0.900927780958E+01
   0.900927780958E+01  -0.900927780958E+01   0.900927780958E+01
   0.900927780958E+01   0.900927780958E+01  -0.900927780958E+01


 CARTESIAN COORDINATES - PRIMITIVE CELL
 *******************************************************************************
 *      ATOM          X(ANGSTROM)         Y(ANGSTROM)         Z(ANGSTROM)
 *******************************************************************************
    1   248 CD    9.400075532184E-16 -1.351391671437E+01  9.009277809580E+00
    2   248 CD    9.009277809580E+00 -1.351391671437E+01  2.350018883046E-15
    3   248 CD    9.009277809580E+00 -9.400075532184E-16 -1.351391671437E+01
    4   248 CD   -1.351391671437E+01  9.009277809580E+00  4.700037766092E-16
    5   248 CD   -1.351391671437E+01 -9.400075532184E-16  9.009277809580E+00
    6   248 CD   -9.400075532184E-16  9.009277809580E+00 -1.351391671437E+01
    7     7 N    -4.996023740310E-01  5.350714407380E+00  6.942238345857E+00
    8     7 N     4.996023740310E-01 -5.350714407380E+00  6.942238345857E+00
    9     7 N    -4.996023740310E-01 -5.350714407380E+00 -6.942238345857E+00
   10     7 N     4.996023740310E-01  5.350714407380E+00 -6.942238345857E+00
   11     7 N     6.942238345857E+00 -4.996023740310E-01  5.350714407380E+00
   12     7 N     5.350714407380E+00  6.942238345857E+00 -4.996023740310E-01
   13     7 N    -6.942238345857E+00  4.996023740310E-01  5.350714407380E+00
   14     7 N    -5.350714407380E+00  6.942238345857E+00  4.996023740310E-01
   15     7 N     6.942238345857E+00  4.996023740310E-01 -5.350714407380E+00
   16     7 N    -5.350714407380E+00 -6.942238345857E+00 -4.996023740310E-01
   17     7 N    -6.942238345857E+00 -4.996023740310E-01 -5.350714407380E+00
   18     7 N     5.350714407380E+00 -6.942238345857E+00  4.996023740310E-01
   19     7 N     5.350714407380E+00 -4.996023740310E-01  6.942238345857E+00
   20     7 N    -5.350714407380E+00  4.996023740310E-01  6.942238345857E+00
   21     7 N    -5.350714407380E+00 -4.996023740310E-01 -6.942238345857E+00
   22     7 N     5.350714407380E+00  4.996023740310E-01 -6.942238345857E+00
   23     7 N    -4.996023740310E-01  6.942238345857E+00  5.350714407380E+00
   24     7 N     6.942238345857E+00  5.350714407380E+00 -4.996023740310E-01
   25     7 N     4.996023740310E-01 -6.942238345857E+00  5.350714407380E+00
   26     7 N     6.942238345857E+00 -5.350714407380E+00  4.996023740310E-01
   27     7 N     4.996023740310E-01  6.942238345857E+00 -5.350714407380E+00
   28     7 N    -6.942238345857E+00 -5.350714407380E+00 -4.996023740310E-01
   29     7 N    -4.996023740310E-01 -6.942238345857E+00 -5.350714407380E+00
   30     7 N    -6.942238345857E+00  5.350714407380E+00  4.996023740310E-01
   31     7 N    -8.116809498040E+00 -1.716209397473E+00 -1.716209397473E+00
   32     7 N     8.116809498040E+00  1.716209397473E+00 -1.716209397473E+00
   33     7 N    -8.116809498040E+00  1.716209397473E+00  1.716209397473E+00
   34     7 N     8.116809498040E+00 -1.716209397473E+00  1.716209397473E+00
   35     7 N    -1.716209397473E+00 -8.116809498040E+00 -1.716209397473E+00
   36     7 N    -1.716209397473E+00 -1.716209397473E+00 -8.116809498040E+00
   37     7 N     1.716209397473E+00  8.116809498040E+00 -1.716209397473E+00
   38     7 N     1.716209397473E+00 -1.716209397473E+00  8.116809498040E+00
   39     7 N    -1.716209397473E+00  8.116809498040E+00  1.716209397473E+00
   40     7 N     1.716209397473E+00  1.716209397473E+00 -8.116809498040E+00
   41     7 N     1.716209397473E+00 -8.116809498040E+00  1.716209397473E+00
   42     7 N    -1.716209397473E+00  1.716209397473E+00  8.116809498040E+00
   43     6 C    -5.099236238400E-02  6.531871621317E+00  6.531871621317E+00
   44     6 C     5.099236238400E-02 -6.531871621317E+00  6.531871621317E+00
   45     6 C    -5.099236238400E-02 -6.531871621317E+00 -6.531871621317E+00
   46     6 C     5.099236238400E-02  6.531871621317E+00 -6.531871621317E+00
   47     6 C     6.531871621317E+00 -5.099236238400E-02  6.531871621317E+00
   48     6 C     6.531871621317E+00  6.531871621317E+00 -5.099236238400E-02
   49     6 C    -6.531871621317E+00  5.099236238400E-02  6.531871621317E+00
   50     6 C    -6.531871621317E+00  6.531871621317E+00  5.099236238400E-02
   51     6 C     6.531871621317E+00  5.099236238400E-02 -6.531871621317E+00
   52     6 C    -6.531871621317E+00 -6.531871621317E+00 -5.099236238400E-02
   53     6 C    -6.531871621317E+00 -5.099236238400E-02 -6.531871621317E+00
   54     6 C     6.531871621317E+00 -6.531871621317E+00  5.099236238400E-02
   55     6 C    -1.316651992430E+00  4.956283339587E+00  5.939667128533E+00
   56     6 C     1.316651992430E+00 -4.956283339587E+00  5.939667128533E+00
   57     6 C    -1.316651992430E+00 -4.956283339587E+00 -5.939667128533E+00
   58     6 C     1.316651992430E+00  4.956283339587E+00 -5.939667128533E+00
   59     6 C     5.939667128533E+00 -1.316651992430E+00  4.956283339587E+00
   60     6 C     4.956283339587E+00  5.939667128533E+00 -1.316651992430E+00
   61     6 C    -5.939667128533E+00  1.316651992430E+00  4.956283339587E+00
   62     6 C    -4.956283339587E+00  5.939667128533E+00  1.316651992430E+00
   63     6 C     5.939667128533E+00  1.316651992430E+00 -4.956283339587E+00
   64     6 C    -4.956283339587E+00 -5.939667128533E+00 -1.316651992430E+00
   65     6 C    -5.939667128533E+00 -1.316651992430E+00 -4.956283339587E+00
   66     6 C     4.956283339587E+00 -5.939667128533E+00  1.316651992430E+00
   67     6 C     4.956283339587E+00 -1.316651992430E+00  5.939667128533E+00
   68     6 C    -4.956283339587E+00  1.316651992430E+00  5.939667128533E+00
   69     6 C    -4.956283339587E+00 -1.316651992430E+00 -5.939667128533E+00
   70     6 C     4.956283339587E+00  1.316651992430E+00 -5.939667128533E+00
   71     6 C    -1.316651992430E+00  5.939667128533E+00  4.956283339587E+00
   72     6 C     5.939667128533E+00  4.956283339587E+00 -1.316651992430E+00
   73     6 C     1.316651992430E+00 -5.939667128533E+00  4.956283339587E+00
   74     6 C     5.939667128533E+00 -4.956283339587E+00  1.316651992430E+00
   75     6 C     1.316651992430E+00  5.939667128533E+00 -4.956283339587E+00
   76     6 C    -5.939667128533E+00 -4.956283339587E+00 -1.316651992430E+00
   77     6 C    -1.316651992430E+00 -5.939667128533E+00 -4.956283339587E+00
   78     6 C    -5.939667128533E+00  4.956283339587E+00  1.316651992430E+00
   79     1 H    -1.831490612477E+00  4.009770867071E+00  5.971112526776E+00
   80     1 H     1.831490612477E+00 -4.009770867071E+00  5.971112526776E+00
   81     1 H    -1.831490612477E+00 -4.009770867071E+00 -5.971112526776E+00
   82     1 H     1.831490612477E+00  4.009770867071E+00 -5.971112526776E+00
   83     1 H     5.971112526776E+00 -1.831490612477E+00  4.009770867071E+00
   84     1 H     4.009770867071E+00  5.971112526776E+00 -1.831490612477E+00
   85     1 H    -5.971112526776E+00  1.831490612477E+00  4.009770867071E+00
   86     1 H    -4.009770867071E+00  5.971112526776E+00  1.831490612477E+00
   87     1 H     5.971112526776E+00  1.831490612477E+00 -4.009770867071E+00
   88     1 H    -4.009770867071E+00 -5.971112526776E+00 -1.831490612477E+00
   89     1 H    -5.971112526776E+00 -1.831490612477E+00 -4.009770867071E+00
   90     1 H     4.009770867071E+00 -5.971112526776E+00  1.831490612477E+00
   91     1 H     4.009770867071E+00 -1.831490612477E+00  5.971112526776E+00
   92     1 H    -4.009770867071E+00  1.831490612477E+00  5.971112526776E+00
   93     1 H    -4.009770867071E+00 -1.831490612477E+00 -5.971112526776E+00
   94     1 H     4.009770867071E+00  1.831490612477E+00 -5.971112526776E+00
   95     1 H    -1.831490612477E+00  5.971112526776E+00  4.009770867071E+00
   96     1 H     5.971112526776E+00  4.009770867071E+00 -1.831490612477E+00
   97     1 H     1.831490612477E+00 -5.971112526776E+00  4.009770867071E+00
   98     1 H     5.971112526776E+00 -4.009770867071E+00  1.831490612477E+00
   99     1 H     1.831490612477E+00  5.971112526776E+00 -4.009770867071E+00
  100     1 H    -5.971112526776E+00 -4.009770867071E+00 -1.831490612477E+00
  101     1 H    -1.831490612477E+00 -5.971112526776E+00 -4.009770867071E+00
  102     1 H    -5.971112526776E+00  4.009770867071E+00  1.831490612477E+00
  103     8 O    -7.727469825177E+00 -6.568519829250E-01 -2.180777109256E+00
  104     8 O     7.727469825177E+00  6.568519829250E-01 -2.180777109256E+00
  105     8 O    -7.727469825177E+00  6.568519829250E-01  2.180777109256E+00
  106     8 O     7.727469825177E+00 -6.568519829250E-01  2.180777109256E+00
  107     8 O    -2.180777109256E+00 -7.727469825177E+00 -6.568519829250E-01
  108     8 O    -6.568519829250E-01 -2.180777109256E+00 -7.727469825177E+00
  109     8 O     2.180777109256E+00  7.727469825177E+00 -6.568519829250E-01
  110     8 O     6.568519829250E-01 -2.180777109256E+00  7.727469825177E+00
  111     8 O    -2.180777109256E+00  7.727469825177E+00  6.568519829250E-01
  112     8 O     6.568519829250E-01  2.180777109256E+00 -7.727469825177E+00
  113     8 O     2.180777109256E+00 -7.727469825177E+00  6.568519829250E-01
  114     8 O    -6.568519829250E-01  2.180777109256E+00  7.727469825177E+00
  115     8 O    -6.568519829250E-01 -7.727469825177E+00 -2.180777109256E+00
  116     8 O     6.568519829250E-01  7.727469825177E+00 -2.180777109256E+00
  117     8 O     6.568519829250E-01 -7.727469825177E+00  2.180777109256E+00
  118     8 O    -6.568519829250E-01  7.727469825177E+00  2.180777109256E+00
  119     8 O    -7.727469825177E+00 -2.180777109256E+00 -6.568519829250E-01
  120     8 O    -2.180777109256E+00 -6.568519829250E-01 -7.727469825177E+00
  121     8 O     7.727469825177E+00  2.180777109256E+00 -6.568519829250E-01
  122     8 O    -2.180777109256E+00  6.568519829250E-01  7.727469825177E+00
  123     8 O     7.727469825177E+00 -2.180777109256E+00  6.568519829250E-01
  124     8 O     2.180777109256E+00  6.568519829250E-01 -7.727469825177E+00
  125     8 O    -7.727469825177E+00  2.180777109256E+00  6.568519829250E-01
  126     8 O     2.180777109256E+00 -6.568519829250E-01  7.727469825177E+00

 *******************************************************************************
 *** PSEUDOPOTENTIAL INFORMATION ***
 *******************************************************************************

 ATOMIC NUMBER  48, NUCLEAR CHARGE 20.000, GIVEN IN INPUT       PSEUDOPOTENTIAL
   TYPE       EXPONENT      COEFF.    N      EXPONENT      COEFF.    N
  P0 TMS    13.8358690  270.0094830   0     6.8572700   38.7673080   0
  P1 TMS    12.4049710  193.8296290   0     6.5677990   31.8965250   0
  P2 TMS    10.8969250   79.1936470   0     4.6411650   13.2308270   0
  P3 TMS    15.1847960  -35.4766260   0     7.5923980   -5.6176770   0

 *******************************************************************************
 LOCAL ATOMIC FUNCTIONS BASIS SET
 *******************************************************************************
   ATOM   X(AU)   Y(AU)   Z(AU)  N. TYPE  EXPONENT  S COEF   P COEF   D/F/G COEF
 *******************************************************************************
   1 CD   0.000 -25.538  17.025
                                  1 S  
                                         9.727E+00-1.786E+00 0.000E+00 0.000E+00
                                         7.838E+00 2.578E+00 0.000E+00 0.000E+00
                                         5.089E+00 1.601E-01 0.000E+00 0.000E+00
                                  2 S  
                                         1.553E+00 1.000E+00 0.000E+00 0.000E+00
                                  3 S  
                                         7.141E-01 1.000E+00 0.000E+00 0.000E+00
                                  4 S  
                                         5.000E-01 1.000E+00 0.000E+00 0.000E+00
                                  5 S  
                                         2.500E-01 1.000E+00 0.000E+00 0.000E+00
                                  6 S  
                                         1.200E-01 1.000E+00 0.000E+00 0.000E+00
                           7-     9 P  
                                         4.743E+00 0.000E+00-6.231E+00 0.000E+00
                                         3.937E+00 0.000E+00 6.574E+00 0.000E+00
                          10-    12 P  
                                         1.380E+00 0.000E+00 7.497E-01 0.000E+00
                                         6.685E-01 0.000E+00 2.811E-01 0.000E+00
                          13-    15 P  
                                         3.634E-01 0.000E+00 1.000E+00 0.000E+00
                          16-    18 P  
                                         1.800E-01 0.000E+00 1.000E+00 0.000E+00
                          19-    21 P  
                                         1.200E-01 0.000E+00 1.000E+00 0.000E+00
                          22-    26 D  
                                         8.469E+00 0.000E+00 0.000E+00-1.636E-02
                                         3.024E+00 0.000E+00 0.000E+00 2.865E-01
                                         1.316E+00 0.000E+00 0.000E+00 4.869E-01
                                         5.564E-01 0.000E+00 0.000E+00 3.794E-01
                          27-    31 D  
                                         2.239E-01 0.000E+00 0.000E+00 1.000E+00
                          32-    36 D  
                                         1.200E-01 0.000E+00 0.000E+00 1.000E+00
                          37-    43 F  
                                         1.598E+00 0.000E+00 0.000E+00 1.000E+00
   2 CD  17.025 -25.538   0.000
   3 CD  17.025  -0.000 -25.538
   4 CD -25.538  17.025   0.000
   5 CD -25.538  -0.000  17.025
   6 CD  -0.000  17.025 -25.538
   7 N   -0.944  10.111  13.119
                                259 S  
                                         6.293E+03 1.970E-03 0.000E+00 0.000E+00
                                         9.490E+02 1.496E-02 0.000E+00 0.000E+00
                                         2.188E+02 7.350E-02 0.000E+00 0.000E+00
                                         6.369E+01 2.489E-01 0.000E+00 0.000E+00
                                         1.883E+01 6.025E-01 0.000E+00 0.000E+00
                                         2.720E+00 2.562E-01 0.000E+00 0.000E+00
                         260-   263 SP 
                                         3.063E+01 1.119E-01 3.831E-02 0.000E+00
                                         7.026E+00 9.217E-01 2.374E-01 0.000E+00
                                         2.112E+00-2.569E-03 8.176E-01 0.000E+00
                         264-   267 SP 
                                         6.840E-01 1.000E+00 1.000E+00 0.000E+00
                         268-   271 SP 
                                         2.009E-01 1.000E+00 1.000E+00 0.000E+00
                         272-   276 D  
                                         9.130E-01 0.000E+00 0.000E+00 1.000E+00
   8 N    0.944 -10.111  13.119
   9 N   -0.944 -10.111 -13.119
  10 N    0.944  10.111 -13.119
  11 N   13.119  -0.944  10.111
  12 N   10.111  13.119  -0.944
  13 N  -13.119   0.944  10.111
  14 N  -10.111  13.119   0.944
  15 N   13.119   0.944 -10.111
  16 N  -10.111 -13.119  -0.944
  17 N  -13.119  -0.944 -10.111
  18 N   10.111 -13.119   0.944
  19 N   10.111  -0.944  13.119
  20 N  -10.111   0.944  13.119
  21 N  -10.111  -0.944 -13.119
  22 N   10.111   0.944 -13.119
  23 N   -0.944  13.119  10.111
  24 N   13.119  10.111  -0.944
  25 N    0.944 -13.119  10.111
  26 N   13.119 -10.111   0.944
  27 N    0.944  13.119 -10.111
  28 N  -13.119 -10.111  -0.944
  29 N   -0.944 -13.119 -10.111
  30 N  -13.119  10.111   0.944
  31 N  -15.339  -3.243  -3.243
  32 N   15.339   3.243  -3.243
  33 N  -15.339   3.243   3.243
  34 N   15.339  -3.243   3.243
  35 N   -3.243 -15.339  -3.243
  36 N   -3.243  -3.243 -15.339
  37 N    3.243  15.339  -3.243
  38 N    3.243  -3.243  15.339
  39 N   -3.243  15.339   3.243
  40 N    3.243   3.243 -15.339
  41 N    3.243 -15.339   3.243
  42 N   -3.243   3.243  15.339
  43 C   -0.096  12.343  12.343
                                907 S  
                                         4.563E+03 1.967E-03 0.000E+00 0.000E+00
                                         6.820E+02 1.523E-02 0.000E+00 0.000E+00
                                         1.550E+02 7.613E-02 0.000E+00 0.000E+00
                                         4.446E+01 2.608E-01 0.000E+00 0.000E+00
                                         1.303E+01 6.165E-01 0.000E+00 0.000E+00
                                         1.828E+00 2.210E-01 0.000E+00 0.000E+00
                         908-   911 SP 
                                         2.096E+01 1.147E-01 4.025E-02 0.000E+00
                                         4.803E+00 9.200E-01 2.376E-01 0.000E+00
                                         1.459E+00-3.031E-03 8.159E-01 0.000E+00
                         912-   915 SP 
                                         4.835E-01 1.000E+00 1.000E+00 0.000E+00
                         916-   919 SP 
                                         1.456E-01 1.000E+00 1.000E+00 0.000E+00
                         920-   924 D  
                                         6.260E-01 0.000E+00 0.000E+00 1.000E+00
  44 C    0.096 -12.343  12.343
  45 C   -0.096 -12.343 -12.343
  46 C    0.096  12.343 -12.343
  47 C   12.343  -0.096  12.343
  48 C   12.343  12.343  -0.096
  49 C  -12.343   0.096  12.343
  50 C  -12.343  12.343   0.096
  51 C   12.343   0.096 -12.343
  52 C  -12.343 -12.343  -0.096
  53 C  -12.343  -0.096 -12.343
  54 C   12.343 -12.343   0.096
  55 C   -2.488   9.366  11.224
  56 C    2.488  -9.366  11.224
  57 C   -2.488  -9.366 -11.224
  58 C    2.488   9.366 -11.224
  59 C   11.224  -2.488   9.366
  60 C    9.366  11.224  -2.488
  61 C  -11.224   2.488   9.366
  62 C   -9.366  11.224   2.488
  63 C   11.224   2.488  -9.366
  64 C   -9.366 -11.224  -2.488
  65 C  -11.224  -2.488  -9.366
  66 C    9.366 -11.224   2.488
  67 C    9.366  -2.488  11.224
  68 C   -9.366   2.488  11.224
  69 C   -9.366  -2.488 -11.224
  70 C    9.366   2.488 -11.224
  71 C   -2.488  11.224   9.366
  72 C   11.224   9.366  -2.488
  73 C    2.488 -11.224   9.366
  74 C   11.224  -9.366   2.488
  75 C    2.488  11.224  -9.366
  76 C  -11.224  -9.366  -2.488
  77 C   -2.488 -11.224  -9.366
  78 C  -11.224   9.366   2.488
  79 H   -3.461   7.577  11.284
                               1555 S  
                                         3.387E+01 2.549E-02 0.000E+00 0.000E+00
                                         5.095E+00 1.904E-01 0.000E+00 0.000E+00
                                         1.159E+00 8.522E-01 0.000E+00 0.000E+00
                               1556 S  
                                         3.258E-01 1.000E+00 0.000E+00 0.000E+00
                               1557 S  
                                         1.027E-01 1.000E+00 0.000E+00 0.000E+00
                        1558-  1560 P  
                                         7.500E-01 0.000E+00 1.000E+00 0.000E+00
  80 H    3.461  -7.577  11.284
  81 H   -3.461  -7.577 -11.284
  82 H    3.461   7.577 -11.284
  83 H   11.284  -3.461   7.577
  84 H    7.577  11.284  -3.461
  85 H  -11.284   3.461   7.577
  86 H   -7.577  11.284   3.461
  87 H   11.284   3.461  -7.577
  88 H   -7.577 -11.284  -3.461
  89 H  -11.284  -3.461  -7.577
  90 H    7.577 -11.284   3.461
  91 H    7.577  -3.461  11.284
  92 H   -7.577   3.461  11.284
  93 H   -7.577  -3.461 -11.284
  94 H    7.577   3.461 -11.284
  95 H   -3.461  11.284   7.577
  96 H   11.284   7.577  -3.461
  97 H    3.461 -11.284   7.577
  98 H   11.284  -7.577   3.461
  99 H    3.461  11.284  -7.577
 100 H  -11.284  -7.577  -3.461
 101 H   -3.461 -11.284  -7.577
 102 H  -11.284   7.577   3.461
 103 O  -14.603  -1.241  -4.121
                               1699 S  
                                         8.588E+03 1.895E-03 0.000E+00 0.000E+00
                                         1.297E+03 1.439E-02 0.000E+00 0.000E+00
                                         2.993E+02 7.073E-02 0.000E+00 0.000E+00
                                         8.738E+01 2.400E-01 0.000E+00 0.000E+00
                                         2.568E+01 5.948E-01 0.000E+00 0.000E+00
                                         3.740E+00 2.808E-01 0.000E+00 0.000E+00
                        1700-  1703 SP 
                                         4.212E+01 1.139E-01 3.651E-02 0.000E+00
                                         9.628E+00 9.208E-01 2.372E-01 0.000E+00
                                         2.853E+00-3.274E-03 8.197E-01 0.000E+00
                        1704-  1707 SP 
                                         9.057E-01 1.000E+00 1.000E+00 0.000E+00
                        1708-  1711 SP 
                                         2.556E-01 1.000E+00 1.000E+00 0.000E+00
                        1712-  1716 D  
                                         1.292E+00 0.000E+00 0.000E+00 1.000E+00
 104 O   14.603   1.241  -4.121
 105 O  -14.603   1.241   4.121
 106 O   14.603  -1.241   4.121
 107 O   -4.121 -14.603  -1.241
 108 O   -1.241  -4.121 -14.603
 109 O    4.121  14.603  -1.241
 110 O    1.241  -4.121  14.603
 111 O   -4.121  14.603   1.241
 112 O    1.241   4.121 -14.603
 113 O    4.121 -14.603   1.241
 114 O   -1.241   4.121  14.603
 115 O   -1.241 -14.603  -4.121
 116 O    1.241  14.603  -4.121
 117 O    1.241 -14.603   4.121
 118 O   -1.241  14.603   4.121
 119 O  -14.603  -4.121  -1.241
 120 O   -4.121  -1.241 -14.603
 121 O   14.603   4.121  -1.241
 122 O   -4.121   1.241  14.603
 123 O   14.603  -4.121   1.241
 124 O    4.121   1.241 -14.603
 125 O  -14.603   4.121   1.241
 126 O    4.121  -1.241  14.603
 INFORMATION **** SET_MPP **** PCRYSTAL CALCULATION
 INFORMATION **** READM2 **** NEW DEFAULT: FOCK/KS MATRIX MIXING SET TO 30 %
 INFORMATION **** READM2 **** NEW DEFAULT: FULL DIRECT SCF MODE
 INFORMATION **** READM2 **** NEW DEFAULT: COULOMB BIPOLAR BUFFER SET TO 32 Mb
 INFORMATION **** READM2 **** NEW DEFAULT: EXCHANGE BIPOLAR BUFFER SET TO 32 Mb

 *******************************************************************************
 NEW DEFAULT: DFT INTEGRATION GRID INCREASED TO XLGRID
 NEW DEFAULT: DIIS ACCELERATOR ACTIVE
 USE KEYWORD NODIIS TO TURN IT OFF
 *******************************************************************************

 INFORMATION **** TOLINTEG **** COULOMB AND EXCHANGE SERIES TOLERANCES MODIFIED
 INFORMATION **** MAXCYCLE **** MAX NUMBER OF SCF CYCLES SET TO         100
 INFORMATION **** TOLDEE **** SCF TOL ON TOTAL ENERGY SET TO           8
 *******************************************************************************
 N. OF ATOMS PER CELL       126  COULOMB OVERLAP TOL         (T1) 10**   -7
 NUMBER OF SHELLS           666  COULOMB PENETRATION TOL     (T2) 10**   -7
 NUMBER OF AO              2130  EXCHANGE OVERLAP TOL        (T3) 10**   -7
 N. OF ELECTRONS PER CELL   804  EXCHANGE PSEUDO OVP (F(G))  (T4) 10**  -10
 CORE ELECTRONS PER CELL    192  EXCHANGE PSEUDO OVP (P(G))  (T5) 10**  -40
 N. OF SYMMETRY OPERATORS    24  POLE ORDER IN MONO ZONE                  4
 *******************************************************************************
 TYPE OF CALCULATION :  RESTRICTED CLOSED SHELL
 KOHN-SHAM HAMILTONIAN

 (EXCHANGE)[CORRELATION] FUNCTIONAL:(M06-2X)[M06-2X]


 HYBRID EXCHANGE - PERCENTAGE OF FOCK EXCHANGE    54.0000
 CORE  PSEUDO POTENTIAL         TOL. ON PSEUDO              (TP) 10**- 6

 CAPPA:IS1  2;IS2  2;IS3  2; K PTS MONK NET   3; SYMMOPS:K SPACE  48;G SPACE  24

 *******************************************************************************
 MAX NUMBER OF SCF CYCLES     100  CONVERGENCE ON DELTAP        10**-18
 WEIGHT OF F(I) IN F(I+1)      30% CONVERGENCE ON ENERGY        10**- 8
 SHRINK. FACT.(MONKH.)    2  2  2  NUMBER OF K POINTS IN THE IBZ      3
 SHRINKING FACTOR(GILAT NET)    2  NUMBER OF K POINTS(GILAT NET)      3
 *******************************************************************************
 *** K POINTS COORDINATES (OBLIQUE COORDINATES IN UNITS OF IS =  2)
   1-R(  0  0  0)   2-R(  1  0  0)   3-R(  1  1  1)

 DIRECT LATTICE VECTORS COMPON. (A.U.)     RECIP. LATTICE VECTORS COMPON. (A.U.) 
        X            Y            Z              X            Y            Z
  -17.0250677   17.0250677   17.0250677      0.0000000    0.1845275    0.1845275
   17.0250677  -17.0250677   17.0250677      0.1845275    0.0000000    0.1845275
   17.0250677   17.0250677  -17.0250677      0.1845275    0.1845275    0.0000000

 DISK SPACE FOR EIGENVECTORS (FTN 10)    13610700 REALS

 SYMMETRY ADAPTION OF THE BLOCH FUNCTIONS ENABLED
 TTTTTTTTTTTTTTTTTTTTTTTTTTTTTT gordsh1     TELAPSE        2.98 TCPU        1.01

 MATRIX SIZE: P(G) 9494646, F(G)  710190, P(G) IRR  203651, F(G) IRR   31412
 MAX G-VECTOR INDEX FOR 1- AND 2-ELECTRON INTEGRALS 181

 TTTTTTTTTTTTTTTTTTTTTTTTTTTTTT INPUT       TELAPSE        3.32 TCPU        1.34

 NEIGHBORS OF THE NON-EQUIVALENT ATOMS

 N = NUMBER OF NEIGHBORS AT DISTANCE R
    ATOM  N     R/ANG      R/AU   NEIGHBORS (ATOM LABELS AND CELL INDICES)
   1 CD   4     2.2887     4.3250    7 N   -1 0-1   10 N    0 1-1   26 N    0 0-1
                                    28 N    0 1 0
   1 CD   4     2.7340     5.1665  112 O    0 1-1  114 O   -1 0-1  119 O    0 1 0
                                   123 O    0 0-1
   1 CD   4     3.2015     6.0500   43 C   -1 0-1   46 C    0 1-1   52 C    0 1 0
                                    54 C    0 0-1
   1 CD   4     3.3705     6.3693   55 C   -1 0-1   58 C    0 1-1   74 C    0 0-1
                                    76 C    0 1 0
   1 CD   4     3.3937     6.4132   31 N    0 1 0   34 N    0 0-1   40 N    0 1-1
                                    42 N   -1 0-1
   1 CD   4     3.5819     6.7687   79 H   -1 0-1   82 H    0 1-1   98 H    0 0-1
                                   100 H    0 1 0

   7 N    1     1.3285     2.5104   43 C    0 0 0
   7 N    1     1.3521     2.5552   55 C    0 0 0
   7 N    1     2.1249     4.0155   79 H    0 0 0
   7 N    1     2.2268     4.2080   71 C    0 0 0
   7 N    1     2.2508     4.2533   23 N    0 0 0
   7 N    1     2.2887     4.3250    1 CD   1 0 1

  31 N    2     1.2205     2.3064  103 O    0 0 0  119 O    0 0 0
  31 N    1     1.4314     2.7050   43 C   -1-1-1
  31 N    2     2.4153     4.5643    7 N   -1-1-1   23 N   -1-1-1
  31 N    2     3.1429     5.9392   89 H    0 0 0  100 H    0 0 0
  31 N    2     3.2519     6.1452  104 O    0-1-1  123 O    0-1-1
  31 N    2     3.3937     6.4132    1 CD   0-1 0    6 CD   0 0-1

  43 C    2     1.3285     2.5104    7 N    0 0 0   23 N    0 0 0
  43 C    1     1.4314     2.7050   31 N    1 1 1
  43 C    2     2.1060     3.9797   55 C    0 0 0   71 C    0 0 0
  43 C    2     2.2757     4.3004  103 O    1 1 1  119 O    1 1 1
  43 C    2     3.1378     5.9295   79 H    0 0 0   95 H    0 0 0
  43 C    2     3.2015     6.0500    1 CD   1 0 1    6 CD   1 1 0

  55 C    1     1.0779     2.0370   79 H    0 0 0
  55 C    1     1.3521     2.5552    7 N    0 0 0
  55 C    1     1.3907     2.6281   71 C    0 0 0
  55 C    1     2.1060     3.9797   43 C    0 0 0
  55 C    1     2.2268     4.2080   23 N    0 0 0
  55 C    1     2.2404     4.2338   95 H    0 0 0

  79 H    1     1.0779     2.0370   55 C    0 0 0
  79 H    1     2.1249     4.0155    7 N    0 0 0
  79 H    1     2.2404     4.2338   71 C    0 0 0
  79 H    1     2.7738     5.2416   95 H    0 0 0
  79 H    1     2.7946     5.2810  114 O    0 0 0
  79 H    1     3.0806     5.8214   92 H    0 0 0

 103 O    1     1.2205     2.3064   31 N    0 0 0
 103 O    1     2.1552     4.0727  119 O    0 0 0
 103 O    1     2.2757     4.3004   43 C   -1-1-1
 103 O    1     2.7103     5.1218   23 N   -1-1-1
 103 O    1     2.7340     5.1665    6 CD   0 0-1
 103 O    1     2.7946     5.2810   89 H    0 0 0


 SYMMETRY ALLOWED ELASTIC DISTORTION 1
  0.5773503  0.0000000  0.0000000
  0.0000000  0.5773503  0.0000000
  0.0000000  0.0000000  0.5773503

 SYMMETRY ALLOWED INTERNAL DEGREE(S) OF FREEDOM:  16
 TTTTTTTTTTTTTTTTTTTTTTTTTTTTTT SYMM        TELAPSE        3.59 TCPU        1.61
 TTTTTTTTTTTTTTTTTTTTTTTTTTTTTT INT_SCREEN  TELAPSE        3.63 TCPU        1.65

 ************************************************************************
 ************************************************************************
 * ELAPIEZO OPTION, E. ALBANESE, A. ERBA, B. CIVALLERI, R. DOVESI       *
 *                                                                      *
 * IT IS ASSUMED THAT THE INPUT IS FROM AN OPTIMIZED RUN                *

 CONVERGENCE CRITERION FOR ENERGY, TOLDEE =          1.0000E-08
 CONVERGENCE CRITERION FOR RMS GRADIENT, TOLDEG =    3.0000E-04
 CONVERGENCE CRITERION FOR RMS DISPLACEMENT, TOLDEX  6.2000E-04
 MAGNITUDE OF STEPSIZE FOR ADIMENSIONAL STRAINS =    1.5000E-02
 NUMBER OF POINTS (TOTAL) IN NUMERICAL 2ND DERIVATIVE=        3
 ************************************************************************
 ************************************************************************

 ************************************************************************

  Y. NOEL POST DOC. TURIN 2002

  THIS ROUTINE EVALUATES THE NON ZERO ELEMENTS OF THE ELASTIC TENSOR 

  ORDER OF THE TENSOR : 4

 |  1 A    1 B    1 B     .      .      .     |
 |         1 A    1 B     .      .      .     |
 |                1 A     .      .      .     |
 |                       1 C     .      .     |
 |                              1 C     .     |
 |                                     1 C    |

 EACH  LETTER   CORRESPONDS  TO  AN  INDEPENDENT  COMPONENT.
 INTERDEPENDENT COMPONENTS (WITH SAME LETTER) ARE RELATED BY
 THE COEFFICIENT THAT PRECEEDS EACH LETTER.

 ************************************************************************


 ************************************************************************

  Y. NOEL POST DOC. TURIN 2002

  THIS ROUTINE EVALUATES THE NON ZERO ELEMENTS OF THE PIEZOELECTRIC TENSOR 

  ORDER OF THE TENSOR : 3

 |   .      .      .     1 A     .      .     |
 |   .      .      .      .     1 A     .     |
 |   .      .      .      .      .     1 A    |

 EACH  LETTER   CORRESPONDS  TO  AN  INDEPENDENT  COMPONENT.
 INTERDEPENDENT COMPONENTS (WITH SAME LETTER) ARE RELATED BY
 THE COEFFICIENT THAT PRECEEDS EACH LETTER.

 ************************************************************************


 LIST OF ACTIVE DEFORMATIONS: 
             1
             4
 INFORMATION **** EXCBUF **** EXCH. BIPO BUFFER: WORDS USED =     4000000
 WARNING **** EXCBUF **** EXCH. BIPO BUFFER TOO SMALL - TO AVOID I/O SET EXCHSIZE =     6908742

 DFT PARAMETERS

     ATOM       ELECTRONS   NET CHARGE   R(ANGSTROM)
   1 248  CD     20.0000      0.0000     1.52000000
   7   7  N       7.0000      0.0000     0.74000000
  43   6  C       6.0000      0.0000     0.77000000
  79   1  H       1.0000      0.0000     1.11000000
 103   8  O       8.0000      0.0000     0.74000000

 SIZE OF GRID=     340115
 TTTTTTTTTTTTTTTTTTTTTTTTTTTTTT MAKE_GRID2  TELAPSE        5.47 TCPU        3.43
 BECKE WEIGHT FUNCTION
 RADSAFE =     2.00
 TOLERANCES - DENSITY:10**- 6; POTENTIAL:10**- 9; GRID WGT:10**-14

 RADIAL INTEGRATION  - INTERVALS (POINTS,UPPER LIMIT):            1( 99,  4.0*R)

 ANGULAR INTEGRATION - INTERVALS (ACCURACY LEVEL [N. POINTS] UPPER LIMIT):
  1(  6[ 146]   0.2)  2( 11[ 302]   0.5)  3( 14[ 590]   0.9)  4( 18[1454]   3.5)
  5( 14[ 590]9999.0)
 TTTTTTTTTTTTTTTTTTTTTTTTTTTTTT INT_CALC    TELAPSE        5.54 TCPU        3.49
 EEEEEEEEEE INT_CALC TERMINATION  DATE 11 11 2020 TIME 10:40:13.4

 *******************************************************************************
 ZIF65Cd (cif CCDC 743558, GUPCUQ01)                                             
 CRYSTAL - SCF - TYPE OF CALCULATION :  RESTRICTED CLOSED SHELL
 *******************************************************************************

 CAPPA:IS1  2;IS2  2;IS3  2; K PTS MONK NET   3; SYMMOPS:K SPACE  48;G SPACE  24

 TTTTTTTTTTTTTTTTTTTTTTTTTTTTTT SDIK        TELAPSE        6.03 TCPU        3.98

 AAAAAAAAAAAAAAAAAAAAAAAAAAAAAAAAAAAAAAAAAAAAAAAAAAAAAAAAAAAAAAAAAAAAAAAAAAAAAAA
         ATOMIC WAVEFUNCTION(S)


 NUCLEAR CHARGE 20.0  SYMMETRY SPECIES            S    P    D
 N. ELECTRONS   20.0  NUMBER OF PRIMITIVE GTOS    8    7    6
                      NUMBER OF CONTRACTED GTOS   6    5    3
                      NUMBER OF CLOSED SHELLS     2    1    1
                      OPEN SHELL OCCUPATION       0    0    0

  ZNUC SCFIT  TOTAL HF ENERGY   KINETIC ENERGY   VIRIAL THEOREM ACCURACY
  20.0  36   -1.668271145E+02  6.451544656E+01 -3.585847628E+00  4.4E-06

 NUCLEAR CHARGE  7.0  SYMMETRY SPECIES            S    P
 N. ELECTRONS    7.0  NUMBER OF PRIMITIVE GTOS   11    5
                      NUMBER OF CONTRACTED GTOS   4    3
                      NUMBER OF CLOSED SHELLS     2    0
                      OPEN SHELL OCCUPATION       0    3

  ZNUC SCFIT  TOTAL HF ENERGY   KINETIC ENERGY   VIRIAL THEOREM ACCURACY
   7.0  11   -5.439473665E+01  5.441433682E+01 -1.999639798E+00  3.6E-06

 NUCLEAR CHARGE  6.0  SYMMETRY SPECIES            S    P
 N. ELECTRONS    6.0  NUMBER OF PRIMITIVE GTOS   11    5
                      NUMBER OF CONTRACTED GTOS   4    3
                      NUMBER OF CLOSED SHELLS     2    0
                      OPEN SHELL OCCUPATION       0    2

  ZNUC SCFIT  TOTAL HF ENERGY   KINETIC ENERGY   VIRIAL THEOREM ACCURACY
   6.0  11   -3.768480057E+01  3.769831118E+01 -1.999641612E+00  2.0E-06

 NUCLEAR CHARGE  1.0  SYMMETRY SPECIES            S
 N. ELECTRONS    1.0  NUMBER OF PRIMITIVE GTOS    5
                      NUMBER OF CONTRACTED GTOS   3
                      NUMBER OF CLOSED SHELLS     0
                      OPEN SHELL OCCUPATION       1

  ZNUC SCFIT  TOTAL HF ENERGY   KINETIC ENERGY   VIRIAL THEOREM ACCURACY
   1.0   1   -4.998098153E-01  4.997907537E-01 -2.000038139E+00  9.6E-17

 NUCLEAR CHARGE  8.0  SYMMETRY SPECIES            S    P
 N. ELECTRONS    8.0  NUMBER OF PRIMITIVE GTOS   11    5
                      NUMBER OF CONTRACTED GTOS   4    3
                      NUMBER OF CLOSED SHELLS     2    0
                      OPEN SHELL OCCUPATION       0    4

  ZNUC SCFIT  TOTAL HF ENERGY   KINETIC ENERGY   VIRIAL THEOREM ACCURACY
   8.0  13   -7.479861895E+01  7.482603849E+01 -1.999633556E+00  2.7E-06

 AAAAAAAAAAAAAAAAAAAAAAAAAAAAAAAAAAAAAAAAAAAAAAAAAAAAAAAAAAAAAAAAAAAAAAAAAAAAAAA

 CHARGE NORMALIZATION FACTOR   1.00000000
 TOTAL ATOMIC CHARGES:
  20.0000000  20.0000000  20.0000000  20.0000000  20.0000000  20.0000000
   7.0000000   7.0000000   7.0000000   7.0000000   7.0000000   7.0000000
   7.0000000   7.0000000   7.0000000   7.0000000   7.0000000   7.0000000
   7.0000000   7.0000000   7.0000000   7.0000000   7.0000000   7.0000000
   7.0000000   7.0000000   7.0000000   7.0000000   7.0000000   7.0000000
   7.0000000   7.0000000   7.0000000   7.0000000   7.0000000   7.0000000
   7.0000000   7.0000000   7.0000000   7.0000000   7.0000000   7.0000000
   6.0000000   6.0000000   6.0000000   6.0000000   6.0000000   6.0000000
   6.0000000   6.0000000   6.0000000   6.0000000   6.0000000   6.0000000
   6.0000000   6.0000000   6.0000000   6.0000000   6.0000000   6.0000000
   6.0000000   6.0000000   6.0000000   6.0000000   6.0000000   6.0000000
   6.0000000   6.0000000   6.0000000   6.0000000   6.0000000   6.0000000
   6.0000000   6.0000000   6.0000000   6.0000000   6.0000000   6.0000000
   1.0000000   1.0000000   1.0000000   1.0000000   1.0000000   1.0000000
   1.0000000   1.0000000   1.0000000   1.0000000   1.0000000   1.0000000
   1.0000000   1.0000000   1.0000000   1.0000000   1.0000000   1.0000000
   1.0000000   1.0000000   1.0000000   1.0000000   1.0000000   1.0000000
   8.0000000   8.0000000   8.0000000   8.0000000   8.0000000   8.0000000
   8.0000000   8.0000000   8.0000000   8.0000000   8.0000000   8.0000000
   8.0000000   8.0000000   8.0000000   8.0000000   8.0000000   8.0000000
   8.0000000   8.0000000   8.0000000   8.0000000   8.0000000   8.0000000
 TTTTTTTTTTTTTTTTTTTTTTTTTTTTTT MOQGAD      TELAPSE        6.20 TCPU        4.16
 TTTTTTTTTTTTTTTTTTTTTTTTTTTTTT SHELLXN     TELAPSE        9.19 TCPU        5.87
 TTTTTTTTTTTTTTTTTTTTTTTTTTTTTT MONMO3      TELAPSE        9.88 TCPU        6.57
 NUMERICALLY INTEGRATED DENSITY    803.9998982921
 TTTTTTTTTTTTTTTTTTTTTTTTTTTTTT NUMDFT      TELAPSE       10.34 TCPU        7.03
 CYC   0 ETOT(AU) -6.200970554158E+03 DETOT -6.20E+03 tst  0.00E+00 PX  1.00E+00
 TTTTTTTTTTTTTTTTTTTTTTTTTTTTTT DIIS        TELAPSE       10.38 TCPU        7.07
 TTTTTTTTTTTTTTTTTTTTTTTTTTTTTT FDIK        TELAPSE       11.54 TCPU        8.02
 INSULATING STATE
 TOP OF VALENCE BANDS -    BAND    402; K    3; EIG -2.8161804E-01 AU
 TOP OF VALENCE BANDS -    BAND    402; K    1; EIG -2.8274465E-01 AU
 BOTTOM OF VIRTUAL BANDS - BAND    403; K    2; EIG -1.3390343E-01 AU
 INDIRECT ENERGY BAND GAP:   4.0195 eV
 BOTTOM OF VIRTUAL BANDS - BAND    403; K    1; EIG -1.3377319E-01 AU
 TTTTTTTTTTTTTTTTTTTTTTTTTTTTTT PDIG        TELAPSE       11.74 TCPU        8.22
 CHARGE NORMALIZATION FACTOR   1.00000000
 TOTAL ATOMIC CHARGES:
  18.3022240  18.3022240  18.3022240  18.3022240  18.3022240  18.3022240
   7.6582963   7.6582963   7.6582963   7.6582963   7.6582963   7.6582963
   7.6582963   7.6582963   7.6582963   7.6582963   7.6582963   7.6582963
   7.6582963   7.6582963   7.6582963   7.6582963   7.6582963   7.6582963
   7.6582963   7.6582963   7.6582963   7.6582963   7.6582963   7.6582963
   6.0572876   6.0572876   6.0572876   6.0572876   6.0572876   6.0572876
   6.0572876   6.0572876   6.0572876   6.0572876   6.0572876   6.0572876
   5.3547153   5.3547153   5.3547153   5.3547153   5.3547153   5.3547153
   5.3547153   5.3547153   5.3547153   5.3547153   5.3547153   5.3547153
   6.1638883   6.1638883   6.1638883   6.1638883   6.1638883   6.1638883
   6.1638883   6.1638883   6.1638883   6.1638883   6.1638883   6.1638883
   6.1638883   6.1638883   6.1638883   6.1638883   6.1638883   6.1638883
   6.1638883   6.1638883   6.1638883   6.1638883   6.1638883   6.1638883
   0.7905525   0.7905525   0.7905525   0.7905525   0.7905525   0.7905525
   0.7905525   0.7905525   0.7905525   0.7905525   0.7905525   0.7905525
   0.7905525   0.7905525   0.7905525   0.7905525   0.7905525   0.7905525
   0.7905525   0.7905525   0.7905525   0.7905525   0.7905525   0.7905525
   8.6057054   8.6057054   8.6057054   8.6057054   8.6057054   8.6057054
   8.6057054   8.6057054   8.6057054   8.6057054   8.6057054   8.6057054
   8.6057054   8.6057054   8.6057054   8.6057054   8.6057054   8.6057054
   8.6057054   8.6057054   8.6057054   8.6057054   8.6057054   8.6057054
 TTTTTTTTTTTTTTTTTTTTTTTTTTTTTT MOQGAD      TELAPSE       11.75 TCPU        8.23
 TTTTTTTTTTTTTTTTTTTTTTTTTTTTTT SHELLXN     TELAPSE       16.72 TCPU       10.07
 TTTTTTTTTTTTTTTTTTTTTTTTTTTTTT MONMO3      TELAPSE       17.19 TCPU       10.54
 NUMERICALLY INTEGRATED DENSITY    803.9998870668
 TTTTTTTTTTTTTTTTTTTTTTTTTTTTTT NUMDFT      TELAPSE       18.05 TCPU       11.40
 CYC   1 ETOT(AU) -6.165248554262E+03 DETOT  3.57E+01 tst  0.00E+00 PX  1.00E+00
 TTTTTTTTTTTTTTTTTTTTTTTTTTTTTT DIIS        TELAPSE       18.11 TCPU       11.46
 DIIS TEST: 0.54652E+02 AT SCF   CYCLE   1 - MIX   30 %
 TTTTTTTTTTTTTTTTTTTTTTTTTTTTTT FDIK        TELAPSE       18.54 TCPU       11.69
 INSULATING STATE
 TOP OF VALENCE BANDS -    BAND    402; K    3; EIG -2.7494767E-01 AU
 TOP OF VALENCE BANDS -    BAND    402; K    1; EIG -2.7637405E-01 AU
 BOTTOM OF VIRTUAL BANDS - BAND    403; K    3; EIG -1.3702635E-01 AU
 DIRECT ENERGY BAND GAP:   3.7530 eV
 BOTTOM OF VIRTUAL BANDS - BAND    403; K    1; EIG -1.3624216E-01 AU
 TTTTTTTTTTTTTTTTTTTTTTTTTTTTTT PDIG        TELAPSE       18.75 TCPU       11.90
 CHARGE NORMALIZATION FACTOR   1.00000000
 TOTAL ATOMIC CHARGES:
  18.6329490  18.6329490  18.6329490  18.6329490  18.6329490  18.6329490
   7.4732703   7.4732703   7.4732703   7.4732703   7.4732703   7.4732703
   7.4732703   7.4732703   7.4732703   7.4732703   7.4732703   7.4732703
   7.4732703   7.4732703   7.4732703   7.4732703   7.4732703   7.4732703
   7.4732703   7.4732703   7.4732703   7.4732703   7.4732703   7.4732703
   7.2507534   7.2507534   7.2507534   7.2507534   7.2507534   7.2507534
   7.2507534   7.2507534   7.2507534   7.2507534   7.2507534   7.2507534
   5.6729966   5.6729966   5.6729966   5.6729966   5.6729966   5.6729966
   5.6729966   5.6729966   5.6729966   5.6729966   5.6729966   5.6729966
   5.9094273   5.9094273   5.9094273   5.9094273   5.9094273   5.9094273
   5.9094273   5.9094273   5.9094273   5.9094273   5.9094273   5.9094273
   5.9094273   5.9094273   5.9094273   5.9094273   5.9094273   5.9094273
   5.9094273   5.9094273   5.9094273   5.9094273   5.9094273   5.9094273
   0.8756631   0.8756631   0.8756631   0.8756631   0.8756631   0.8756631
   0.8756631   0.8756631   0.8756631   0.8756631   0.8756631   0.8756631
   0.8756631   0.8756631   0.8756631   0.8756631   0.8756631   0.8756631
   0.8756631   0.8756631   0.8756631   0.8756631   0.8756631   0.8756631
   8.1215271   8.1215271   8.1215271   8.1215271   8.1215271   8.1215271
   8.1215271   8.1215271   8.1215271   8.1215271   8.1215271   8.1215271
   8.1215271   8.1215271   8.1215271   8.1215271   8.1215271   8.1215271
   8.1215271   8.1215271   8.1215271   8.1215271   8.1215271   8.1215271
 TTTTTTTTTTTTTTTTTTTTTTTTTTTTTT MOQGAD      TELAPSE       18.76 TCPU       11.91
 TTTTTTTTTTTTTTTTTTTTTTTTTTTTTT SHELLXN     TELAPSE       21.98 TCPU       13.71
 TTTTTTTTTTTTTTTTTTTTTTTTTTTTTT MONMO3      TELAPSE       22.68 TCPU       14.41
 NUMERICALLY INTEGRATED DENSITY    803.9998877717
 TTTTTTTTTTTTTTTTTTTTTTTTTTTTTT NUMDFT      TELAPSE       23.32 TCPU       15.05
 CYC   2 ETOT(AU) -6.166227455565E+03 DETOT -9.79E-01 tst  1.79E-02 PX  2.16E-01
 TTTTTTTTTTTTTTTTTTTTTTTTTTTTTT DIIS        TELAPSE       23.38 TCPU       15.11
 DIIS TEST: 0.34524E+02 AT SCF   CYCLE   2 - DIIS ACTIVE - HISTORY:     2 CYCLES
 TTTTTTTTTTTTTTTTTTTTTTTTTTTTTT FDIK        TELAPSE       24.00 TCPU       15.54
 INSULATING STATE
 TOP OF VALENCE BANDS -    BAND    402; K    3; EIG -2.8583735E-01 AU
 TOP OF VALENCE BANDS -    BAND    402; K    1; EIG -2.8720164E-01 AU
 BOTTOM OF VIRTUAL BANDS - BAND    403; K    3; EIG -5.5179087E-02 AU
 DIRECT ENERGY BAND GAP:   6.2765 eV
 BOTTOM OF VIRTUAL BANDS - BAND    403; K    1; EIG -5.4534443E-02 AU
 TTTTTTTTTTTTTTTTTTTTTTTTTTTTTT PDIG        TELAPSE       24.21 TCPU       15.74
 CHARGE NORMALIZATION FACTOR   1.00000000
 TOTAL ATOMIC CHARGES:
  18.6109761  18.6109761  18.6109761  18.6109761  18.6109761  18.6109761
   7.5560010   7.5560010   7.5560010   7.5560010   7.5560010   7.5560010
   7.5560010   7.5560010   7.5560010   7.5560010   7.5560010   7.5560010
   7.5560010   7.5560010   7.5560010   7.5560010   7.5560010   7.5560010
   7.5560010   7.5560010   7.5560010   7.5560010   7.5560010   7.5560010
   6.7591201   6.7591201   6.7591201   6.7591201   6.7591201   6.7591201
   6.7591201   6.7591201   6.7591201   6.7591201   6.7591201   6.7591201
   5.3997854   5.3997854   5.3997854   5.3997854   5.3997854   5.3997854
   5.3997854   5.3997854   5.3997854   5.3997854   5.3997854   5.3997854
   6.0507697   6.0507697   6.0507697   6.0507697   6.0507697   6.0507697
   6.0507697   6.0507697   6.0507697   6.0507697   6.0507697   6.0507697
   6.0507697   6.0507697   6.0507697   6.0507697   6.0507697   6.0507697
   6.0507697   6.0507697   6.0507697   6.0507697   6.0507697   6.0507697
   0.8564332   0.8564332   0.8564332   0.8564332   0.8564332   0.8564332
   0.8564332   0.8564332   0.8564332   0.8564332   0.8564332   0.8564332
   0.8564332   0.8564332   0.8564332   0.8564332   0.8564332   0.8564332
   0.8564332   0.8564332   0.8564332   0.8564332   0.8564332   0.8564332
   8.3045993   8.3045993   8.3045993   8.3045993   8.3045993   8.3045993
   8.3045993   8.3045993   8.3045993   8.3045993   8.3045993   8.3045993
   8.3045993   8.3045993   8.3045993   8.3045993   8.3045993   8.3045993
   8.3045993   8.3045993   8.3045993   8.3045993   8.3045993   8.3045993
 TTTTTTTTTTTTTTTTTTTTTTTTTTTTTT MOQGAD      TELAPSE       24.22 TCPU       15.75
 TTTTTTTTTTTTTTTTTTTTTTTTTTTTTT SHELLXN     TELAPSE       27.50 TCPU       17.56
 TTTTTTTTTTTTTTTTTTTTTTTTTTTTTT MONMO3      TELAPSE       28.21 TCPU       18.27
 NUMERICALLY INTEGRATED DENSITY    803.9998835065
 TTTTTTTTTTTTTTTTTTTTTTTTTTTTTT NUMDFT      TELAPSE       28.85 TCPU       18.91
 CYC   3 ETOT(AU) -6.167677043665E+03 DETOT -1.45E+00 tst  4.56E-03 PX  1.19E-01
 TTTTTTTTTTTTTTTTTTTTTTTTTTTTTT DIIS        TELAPSE       28.92 TCPU       18.98
 DIIS TEST: 0.48030E+00 AT SCF   CYCLE   3 - DIIS ACTIVE - HISTORY:     3 CYCLES
 TTTTTTTTTTTTTTTTTTTTTTTTTTTTTT FDIK        TELAPSE       29.48 TCPU       19.37
 INSULATING STATE
 TOP OF VALENCE BANDS -    BAND    402; K    3; EIG -2.9157972E-01 AU
 TOP OF VALENCE BANDS -    BAND    402; K    1; EIG -2.9291219E-01 AU
 BOTTOM OF VIRTUAL BANDS - BAND    403; K    3; EIG -6.7841072E-02 AU
 DIRECT ENERGY BAND GAP:   6.0882 eV
 BOTTOM OF VIRTUAL BANDS - BAND    403; K    1; EIG -6.7038623E-02 AU
 TTTTTTTTTTTTTTTTTTTTTTTTTTTTTT PDIG        TELAPSE       29.69 TCPU       19.57
 CHARGE NORMALIZATION FACTOR   1.00000000
 TOTAL ATOMIC CHARGES:
  18.5791011  18.5791011  18.5791011  18.5791011  18.5791011  18.5791011
   7.5893934   7.5893934   7.5893934   7.5893934   7.5893934   7.5893934
   7.5893934   7.5893934   7.5893934   7.5893934   7.5893934   7.5893934
   7.5893934   7.5893934   7.5893934   7.5893934   7.5893934   7.5893934
   7.5893934   7.5893934   7.5893934   7.5893934   7.5893934   7.5893934
   6.7558773   6.7558773   6.7558773   6.7558773   6.7558773   6.7558773
   6.7558773   6.7558773   6.7558773   6.7558773   6.7558773   6.7558773
   5.4550026   5.4550026   5.4550026   5.4550026   5.4550026   5.4550026
   5.4550026   5.4550026   5.4550026   5.4550026   5.4550026   5.4550026
   5.9917205   5.9917205   5.9917205   5.9917205   5.9917205   5.9917205
   5.9917205   5.9917205   5.9917205   5.9917205   5.9917205   5.9917205
   5.9917205   5.9917205   5.9917205   5.9917205   5.9917205   5.9917205
   5.9917205   5.9917205   5.9917205   5.9917205   5.9917205   5.9917205
   0.8567067   0.8567067   0.8567067   0.8567067   0.8567067   0.8567067
   0.8567067   0.8567067   0.8567067   0.8567067   0.8567067   0.8567067
   0.8567067   0.8567067   0.8567067   0.8567067   0.8567067   0.8567067
   0.8567067   0.8567067   0.8567067   0.8567067   0.8567067   0.8567067
   8.3119642   8.3119642   8.3119642   8.3119642   8.3119642   8.3119642
   8.3119642   8.3119642   8.3119642   8.3119642   8.3119642   8.3119642
   8.3119642   8.3119642   8.3119642   8.3119642   8.3119642   8.3119642
   8.3119642   8.3119642   8.3119642   8.3119642   8.3119642   8.3119642
 TTTTTTTTTTTTTTTTTTTTTTTTTTTTTT MOQGAD      TELAPSE       29.70 TCPU       19.58
 TTTTTTTTTTTTTTTTTTTTTTTTTTTTTT SHELLXN     TELAPSE       32.97 TCPU       21.37
 TTTTTTTTTTTTTTTTTTTTTTTTTTTTTT MONMO3      TELAPSE       39.60 TCPU       28.00
 NUMERICALLY INTEGRATED DENSITY    803.9998852554
 TTTTTTTTTTTTTTTTTTTTTTTTTTTTTT NUMDFT      TELAPSE       40.25 TCPU       28.65
 CYC   4 ETOT(AU) -6.167690710627E+03 DETOT -1.37E-02 tst  1.78E-04 PX  2.06E-02
 TTTTTTTTTTTTTTTTTTTTTTTTTTTTTT DIIS        TELAPSE       42.84 TCPU       31.25
 DIIS TEST: 0.26284E+00 AT SCF   CYCLE   4 - DIIS ACTIVE - HISTORY:     4 CYCLES
 TTTTTTTTTTTTTTTTTTTTTTTTTTTTTT FDIK        TELAPSE       44.80 TCPU       31.96
 INSULATING STATE
 TOP OF VALENCE BANDS -    BAND    402; K    3; EIG -2.9227816E-01 AU
 TOP OF VALENCE BANDS -    BAND    402; K    1; EIG -2.9360789E-01 AU
 BOTTOM OF VIRTUAL BANDS - BAND    403; K    3; EIG -6.1904425E-02 AU
 DIRECT ENERGY BAND GAP:   6.2688 eV
 BOTTOM OF VIRTUAL BANDS - BAND    403; K    1; EIG -6.1313331E-02 AU
 TTTTTTTTTTTTTTTTTTTTTTTTTTTTTT PDIG        TELAPSE       45.05 TCPU       32.21
 CHARGE NORMALIZATION FACTOR   1.00000000
 TOTAL ATOMIC CHARGES:
  18.5864154  18.5864154  18.5864154  18.5864154  18.5864154  18.5864154
   7.5711601   7.5711601   7.5711601   7.5711601   7.5711601   7.5711601
   7.5711601   7.5711601   7.5711601   7.5711601   7.5711601   7.5711601
   7.5711601   7.5711601   7.5711601   7.5711601   7.5711601   7.5711601
   7.5711601   7.5711601   7.5711601   7.5711601   7.5711601   7.5711601
   6.7671988   6.7671988   6.7671988   6.7671988   6.7671988   6.7671988
   6.7671988   6.7671988   6.7671988   6.7671988   6.7671988   6.7671988
   5.4292552   5.4292552   5.4292552   5.4292552   5.4292552   5.4292552
   5.4292552   5.4292552   5.4292552   5.4292552   5.4292552   5.4292552
   6.0249654   6.0249654   6.0249654   6.0249654   6.0249654   6.0249654
   6.0249654   6.0249654   6.0249654   6.0249654   6.0249654   6.0249654
   6.0249654   6.0249654   6.0249654   6.0249654   6.0249654   6.0249654
   6.0249654   6.0249654   6.0249654   6.0249654   6.0249654   6.0249654
   0.8535486   0.8535486   0.8535486   0.8535486   0.8535486   0.8535486
   0.8535486   0.8535486   0.8535486   0.8535486   0.8535486   0.8535486
   0.8535486   0.8535486   0.8535486   0.8535486   0.8535486   0.8535486
   0.8535486   0.8535486   0.8535486   0.8535486   0.8535486   0.8535486
   8.3054950   8.3054950   8.3054950   8.3054950   8.3054950   8.3054950
   8.3054950   8.3054950   8.3054950   8.3054950   8.3054950   8.3054950
   8.3054950   8.3054950   8.3054950   8.3054950   8.3054950   8.3054950
   8.3054950   8.3054950   8.3054950   8.3054950   8.3054950   8.3054950
 TTTTTTTTTTTTTTTTTTTTTTTTTTTTTT MOQGAD      TELAPSE       45.06 TCPU       32.22
 TTTTTTTTTTTTTTTTTTTTTTTTTTTTTT SHELLXN     TELAPSE       58.86 TCPU       33.99
 TTTTTTTTTTTTTTTTTTTTTTTTTTTTTT MONMO3      TELAPSE       60.37 TCPU       35.50
 NUMERICALLY INTEGRATED DENSITY    803.9998852354
 TTTTTTTTTTTTTTTTTTTTTTTTTTTTTT NUMDFT      TELAPSE       61.05 TCPU       36.17
 CYC   5 ETOT(AU) -6.167704253343E+03 DETOT -1.35E-02 tst  4.77E-05 PX  9.28E-03
 TTTTTTTTTTTTTTTTTTTTTTTTTTTTTT DIIS        TELAPSE       61.81 TCPU       36.93
 DIIS TEST: 0.11153E-01 AT SCF   CYCLE   5 - DIIS ACTIVE - HISTORY:     5 CYCLES
 TTTTTTTTTTTTTTTTTTTTTTTTTTTTTT FDIK        TELAPSE       62.33 TCPU       37.24
 INSULATING STATE
 TOP OF VALENCE BANDS -    BAND    402; K    3; EIG -2.9081585E-01 AU
 TOP OF VALENCE BANDS -    BAND    402; K    1; EIG -2.9214963E-01 AU
 BOTTOM OF VIRTUAL BANDS - BAND    403; K    3; EIG -6.0880425E-02 AU
 DIRECT ENERGY BAND GAP:   6.2569 eV
 BOTTOM OF VIRTUAL BANDS - BAND    403; K    1; EIG -6.0275985E-02 AU
 TTTTTTTTTTTTTTTTTTTTTTTTTTTTTT PDIG        TELAPSE       62.55 TCPU       37.46
 CHARGE NORMALIZATION FACTOR   1.00000000
 TOTAL ATOMIC CHARGES:
  18.5902055  18.5902055  18.5902055  18.5902055  18.5902055  18.5902055
   7.5761713   7.5761713   7.5761713   7.5761713   7.5761713   7.5761713
   7.5761713   7.5761713   7.5761713   7.5761713   7.5761713   7.5761713
   7.5761713   7.5761713   7.5761713   7.5761713   7.5761713   7.5761713
   7.5761713   7.5761713   7.5761713   7.5761713   7.5761713   7.5761713
   6.7648698   6.7648698   6.7648698   6.7648698   6.7648698   6.7648698
   6.7648698   6.7648698   6.7648698   6.7648698   6.7648698   6.7648698
   5.4269240   5.4269240   5.4269240   5.4269240   5.4269240   5.4269240
   5.4269240   5.4269240   5.4269240   5.4269240   5.4269240   5.4269240
   6.0181036   6.0181036   6.0181036   6.0181036   6.0181036   6.0181036
   6.0181036   6.0181036   6.0181036   6.0181036   6.0181036   6.0181036
   6.0181036   6.0181036   6.0181036   6.0181036   6.0181036   6.0181036
   6.0181036   6.0181036   6.0181036   6.0181036   6.0181036   6.0181036
   0.8557372   0.8557372   0.8557372   0.8557372   0.8557372   0.8557372
   0.8557372   0.8557372   0.8557372   0.8557372   0.8557372   0.8557372
   0.8557372   0.8557372   0.8557372   0.8557372   0.8557372   0.8557372
   0.8557372   0.8557372   0.8557372   0.8557372   0.8557372   0.8557372
   8.3065395   8.3065395   8.3065395   8.3065395   8.3065395   8.3065395
   8.3065395   8.3065395   8.3065395   8.3065395   8.3065395   8.3065395
   8.3065395   8.3065395   8.3065395   8.3065395   8.3065395   8.3065395
   8.3065395   8.3065395   8.3065395   8.3065395   8.3065395   8.3065395
 TTTTTTTTTTTTTTTTTTTTTTTTTTTTTT MOQGAD      TELAPSE       62.57 TCPU       37.47
 TTTTTTTTTTTTTTTTTTTTTTTTTTTTTT SHELLXN     TELAPSE       66.94 TCPU       39.23
 TTTTTTTTTTTTTTTTTTTTTTTTTTTTTT MONMO3      TELAPSE       68.20 TCPU       40.49
 NUMERICALLY INTEGRATED DENSITY    803.9998849499
 TTTTTTTTTTTTTTTTTTTTTTTTTTTTTT NUMDFT      TELAPSE       68.84 TCPU       41.13
 CYC   6 ETOT(AU) -6.167704742115E+03 DETOT -4.89E-04 tst  1.04E-06 PX  2.32E-03
 TTTTTTTTTTTTTTTTTTTTTTTTTTTTTT DIIS        TELAPSE       68.93 TCPU       41.21
 DIIS TEST: 0.13845E-02 AT SCF   CYCLE   6 - DIIS ACTIVE - HISTORY:     6 CYCLES
 TTTTTTTTTTTTTTTTTTTTTTTTTTTTTT FDIK        TELAPSE       69.42 TCPU       41.51
 INSULATING STATE
 TOP OF VALENCE BANDS -    BAND    402; K    3; EIG -2.9154209E-01 AU
 TOP OF VALENCE BANDS -    BAND    402; K    1; EIG -2.9287186E-01 AU
 BOTTOM OF VIRTUAL BANDS - BAND    403; K    3; EIG -6.1138859E-02 AU
 DIRECT ENERGY BAND GAP:   6.2696 eV
 BOTTOM OF VIRTUAL BANDS - BAND    403; K    1; EIG -6.0559950E-02 AU
 TTTTTTTTTTTTTTTTTTTTTTTTTTTTTT PDIG        TELAPSE       69.63 TCPU       41.72
 CHARGE NORMALIZATION FACTOR   1.00000000
 TOTAL ATOMIC CHARGES:
  18.5882513  18.5882513  18.5882513  18.5882513  18.5882513  18.5882513
   7.5745968   7.5745968   7.5745968   7.5745968   7.5745968   7.5745968
   7.5745968   7.5745968   7.5745968   7.5745968   7.5745968   7.5745968
   7.5745968   7.5745968   7.5745968   7.5745968   7.5745968   7.5745968
   7.5745968   7.5745968   7.5745968   7.5745968   7.5745968   7.5745968
   6.7652635   6.7652635   6.7652635   6.7652635   6.7652635   6.7652635
   6.7652635   6.7652635   6.7652635   6.7652635   6.7652635   6.7652635
   5.4295923   5.4295923   5.4295923   5.4295923   5.4295923   5.4295923
   5.4295923   5.4295923   5.4295923   5.4295923   5.4295923   5.4295923
   6.0196281   6.0196281   6.0196281   6.0196281   6.0196281   6.0196281
   6.0196281   6.0196281   6.0196281   6.0196281   6.0196281   6.0196281
   6.0196281   6.0196281   6.0196281   6.0196281   6.0196281   6.0196281
   6.0196281   6.0196281   6.0196281   6.0196281   6.0196281   6.0196281
   0.8552305   0.8552305   0.8552305   0.8552305   0.8552305   0.8552305
   0.8552305   0.8552305   0.8552305   0.8552305   0.8552305   0.8552305
   0.8552305   0.8552305   0.8552305   0.8552305   0.8552305   0.8552305
   0.8552305   0.8552305   0.8552305   0.8552305   0.8552305   0.8552305
   8.3060538   8.3060538   8.3060538   8.3060538   8.3060538   8.3060538
   8.3060538   8.3060538   8.3060538   8.3060538   8.3060538   8.3060538
   8.3060538   8.3060538   8.3060538   8.3060538   8.3060538   8.3060538
   8.3060538   8.3060538   8.3060538   8.3060538   8.3060538   8.3060538
 TTTTTTTTTTTTTTTTTTTTTTTTTTTTTT MOQGAD      TELAPSE       69.64 TCPU       41.73
 TTTTTTTTTTTTTTTTTTTTTTTTTTTTTT SHELLXN     TELAPSE       72.86 TCPU       43.48
 TTTTTTTTTTTTTTTTTTTTTTTTTTTTTT MONMO3      TELAPSE       73.61 TCPU       44.22
 NUMERICALLY INTEGRATED DENSITY    803.9998851019
 TTTTTTTTTTTTTTTTTTTTTTTTTTTTTT NUMDFT      TELAPSE       74.55 TCPU       45.16
 CYC   7 ETOT(AU) -6.167704825014E+03 DETOT -8.29E-05 tst  2.05E-07 PX  1.31E-03
 TTTTTTTTTTTTTTTTTTTTTTTTTTTTTT DIIS        TELAPSE       74.94 TCPU       45.55
 DIIS TEST: 0.18267E-03 AT SCF   CYCLE   7 - DIIS ACTIVE - HISTORY:     7 CYCLES
 TTTTTTTTTTTTTTTTTTTTTTTTTTTTTT FDIK        TELAPSE       75.48 TCPU       45.93
 INSULATING STATE
 TOP OF VALENCE BANDS -    BAND    402; K    3; EIG -2.9141335E-01 AU
 TOP OF VALENCE BANDS -    BAND    402; K    1; EIG -2.9274344E-01 AU
 BOTTOM OF VIRTUAL BANDS - BAND    403; K    3; EIG -6.1205620E-02 AU
 DIRECT ENERGY BAND GAP:   6.2643 eV
 BOTTOM OF VIRTUAL BANDS - BAND    403; K    1; EIG -6.0622210E-02 AU
 TTTTTTTTTTTTTTTTTTTTTTTTTTTTTT PDIG        TELAPSE       75.69 TCPU       46.13
 CHARGE NORMALIZATION FACTOR   1.00000000
 TOTAL ATOMIC CHARGES:
  18.5887284  18.5887284  18.5887284  18.5887284  18.5887284  18.5887284
   7.5751880   7.5751880   7.5751880   7.5751880   7.5751880   7.5751880
   7.5751880   7.5751880   7.5751880   7.5751880   7.5751880   7.5751880
   7.5751880   7.5751880   7.5751880   7.5751880   7.5751880   7.5751880
   7.5751880   7.5751880   7.5751880   7.5751880   7.5751880   7.5751880
   6.7655125   6.7655125   6.7655125   6.7655125   6.7655125   6.7655125
   6.7655125   6.7655125   6.7655125   6.7655125   6.7655125   6.7655125
   5.4282582   5.4282582   5.4282582   5.4282582   5.4282582   5.4282582
   5.4282582   5.4282582   5.4282582   5.4282582   5.4282582   5.4282582
   6.0192915   6.0192915   6.0192915   6.0192915   6.0192915   6.0192915
   6.0192915   6.0192915   6.0192915   6.0192915   6.0192915   6.0192915
   6.0192915   6.0192915   6.0192915   6.0192915   6.0192915   6.0192915
   6.0192915   6.0192915   6.0192915   6.0192915   6.0192915   6.0192915
   0.8553079   0.8553079   0.8553079   0.8553079   0.8553079   0.8553079
   0.8553079   0.8553079   0.8553079   0.8553079   0.8553079   0.8553079
   0.8553079   0.8553079   0.8553079   0.8553079   0.8553079   0.8553079
   0.8553079   0.8553079   0.8553079   0.8553079   0.8553079   0.8553079
   8.3061452   8.3061452   8.3061452   8.3061452   8.3061452   8.3061452
   8.3061452   8.3061452   8.3061452   8.3061452   8.3061452   8.3061452
   8.3061452   8.3061452   8.3061452   8.3061452   8.3061452   8.3061452
   8.3061452   8.3061452   8.3061452   8.3061452   8.3061452   8.3061452
 TTTTTTTTTTTTTTTTTTTTTTTTTTTTTT MOQGAD      TELAPSE       75.70 TCPU       46.14
 TTTTTTTTTTTTTTTTTTTTTTTTTTTTTT SHELLXN     TELAPSE       78.95 TCPU       47.93
 TTTTTTTTTTTTTTTTTTTTTTTTTTTTTT MONMO3      TELAPSE       79.68 TCPU       48.65
 NUMERICALLY INTEGRATED DENSITY    803.9998850859
 TTTTTTTTTTTTTTTTTTTTTTTTTTTTTT NUMDFT      TELAPSE       80.36 TCPU       49.33
 CYC   8 ETOT(AU) -6.167704837098E+03 DETOT -1.21E-05 tst  1.29E-08 PX  9.69E-04
 TTTTTTTTTTTTTTTTTTTTTTTTTTTTTT DIIS        TELAPSE       80.48 TCPU       49.45
 DIIS TEST: 0.15540E-04 AT SCF   CYCLE   8 - DIIS ACTIVE - HISTORY:     8 CYCLES
 TTTTTTTTTTTTTTTTTTTTTTTTTTTTTT FDIK        TELAPSE       80.96 TCPU       49.74
 INSULATING STATE
 TOP OF VALENCE BANDS -    BAND    402; K    3; EIG -2.9143406E-01 AU
 TOP OF VALENCE BANDS -    BAND    402; K    1; EIG -2.9276374E-01 AU
 BOTTOM OF VIRTUAL BANDS - BAND    403; K    3; EIG -6.1131805E-02 AU
 DIRECT ENERGY BAND GAP:   6.2668 eV
 BOTTOM OF VIRTUAL BANDS - BAND    403; K    1; EIG -6.0551672E-02 AU
 TTTTTTTTTTTTTTTTTTTTTTTTTTTTTT PDIG        TELAPSE       81.17 TCPU       49.94
 CHARGE NORMALIZATION FACTOR   1.00000000
 TOTAL ATOMIC CHARGES:
  18.5888361  18.5888361  18.5888361  18.5888361  18.5888361  18.5888361
   7.5750277   7.5750277   7.5750277   7.5750277   7.5750277   7.5750277
   7.5750277   7.5750277   7.5750277   7.5750277   7.5750277   7.5750277
   7.5750277   7.5750277   7.5750277   7.5750277   7.5750277   7.5750277
   7.5750277   7.5750277   7.5750277   7.5750277   7.5750277   7.5750277
   6.7653197   6.7653197   6.7653197   6.7653197   6.7653197   6.7653197
   6.7653197   6.7653197   6.7653197   6.7653197   6.7653197   6.7653197
   5.4287897   5.4287897   5.4287897   5.4287897   5.4287897   5.4287897
   5.4287897   5.4287897   5.4287897   5.4287897   5.4287897   5.4287897
   6.0193057   6.0193057   6.0193057   6.0193057   6.0193057   6.0193057
   6.0193057   6.0193057   6.0193057   6.0193057   6.0193057   6.0193057
   6.0193057   6.0193057   6.0193057   6.0193057   6.0193057   6.0193057
   6.0193057   6.0193057   6.0193057   6.0193057   6.0193057   6.0193057
   0.8553403   0.8553403   0.8553403   0.8553403   0.8553403   0.8553403
   0.8553403   0.8553403   0.8553403   0.8553403   0.8553403   0.8553403
   0.8553403   0.8553403   0.8553403   0.8553403   0.8553403   0.8553403
   0.8553403   0.8553403   0.8553403   0.8553403   0.8553403   0.8553403
   8.3060626   8.3060626   8.3060626   8.3060626   8.3060626   8.3060626
   8.3060626   8.3060626   8.3060626   8.3060626   8.3060626   8.3060626
   8.3060626   8.3060626   8.3060626   8.3060626   8.3060626   8.3060626
   8.3060626   8.3060626   8.3060626   8.3060626   8.3060626   8.3060626
 TTTTTTTTTTTTTTTTTTTTTTTTTTTTTT MOQGAD      TELAPSE       81.18 TCPU       49.95
 TTTTTTTTTTTTTTTTTTTTTTTTTTTTTT SHELLXN     TELAPSE       84.43 TCPU       51.73
 TTTTTTTTTTTTTTTTTTTTTTTTTTTTTT MONMO3      TELAPSE       85.16 TCPU       52.46
 NUMERICALLY INTEGRATED DENSITY    803.9998850777
 TTTTTTTTTTTTTTTTTTTTTTTTTTTTTT NUMDFT      TELAPSE       85.80 TCPU       53.10
 CYC   9 ETOT(AU) -6.167704838229E+03 DETOT -1.13E-06 tst  7.61E-09 PX  7.90E-04
 TTTTTTTTTTTTTTTTTTTTTTTTTTTTTT DIIS        TELAPSE       86.84 TCPU       54.14
 DIIS TEST: 0.47479E-05 AT SCF   CYCLE   9 - DIIS ACTIVE - HISTORY:     9 CYCLES
 TTTTTTTTTTTTTTTTTTTTTTTTTTTTTT FDIK        TELAPSE       87.33 TCPU       54.49
 INSULATING STATE
 TOP OF VALENCE BANDS -    BAND    402; K    3; EIG -2.9143277E-01 AU
 TOP OF VALENCE BANDS -    BAND    402; K    1; EIG -2.9276240E-01 AU
 BOTTOM OF VIRTUAL BANDS - BAND    403; K    3; EIG -6.1158985E-02 AU
 DIRECT ENERGY BAND GAP:   6.2661 eV
 BOTTOM OF VIRTUAL BANDS - BAND    403; K    1; EIG -6.0578014E-02 AU
 TTTTTTTTTTTTTTTTTTTTTTTTTTTTTT PDIG        TELAPSE       87.56 TCPU       54.72
 CHARGE NORMALIZATION FACTOR   1.00000000
 TOTAL ATOMIC CHARGES:
  18.5887990  18.5887990  18.5887990  18.5887990  18.5887990  18.5887990
   7.5750639   7.5750639   7.5750639   7.5750639   7.5750639   7.5750639
   7.5750639   7.5750639   7.5750639   7.5750639   7.5750639   7.5750639
   7.5750639   7.5750639   7.5750639   7.5750639   7.5750639   7.5750639
   7.5750639   7.5750639   7.5750639   7.5750639   7.5750639   7.5750639
   6.7653898   6.7653898   6.7653898   6.7653898   6.7653898   6.7653898
   6.7653898   6.7653898   6.7653898   6.7653898   6.7653898   6.7653898
   5.4286526   5.4286526   5.4286526   5.4286526   5.4286526   5.4286526
   5.4286526   5.4286526   5.4286526   5.4286526   5.4286526   5.4286526
   6.0192851   6.0192851   6.0192851   6.0192851   6.0192851   6.0192851
   6.0192851   6.0192851   6.0192851   6.0192851   6.0192851   6.0192851
   6.0192851   6.0192851   6.0192851   6.0192851   6.0192851   6.0192851
   6.0192851   6.0192851   6.0192851   6.0192851   6.0192851   6.0192851
   0.8553457   0.8553457   0.8553457   0.8553457   0.8553457   0.8553457
   0.8553457   0.8553457   0.8553457   0.8553457   0.8553457   0.8553457
   0.8553457   0.8553457   0.8553457   0.8553457   0.8553457   0.8553457
   0.8553457   0.8553457   0.8553457   0.8553457   0.8553457   0.8553457
   8.3060844   8.3060844   8.3060844   8.3060844   8.3060844   8.3060844
   8.3060844   8.3060844   8.3060844   8.3060844   8.3060844   8.3060844
   8.3060844   8.3060844   8.3060844   8.3060844   8.3060844   8.3060844
   8.3060844   8.3060844   8.3060844   8.3060844   8.3060844   8.3060844
 TTTTTTTTTTTTTTTTTTTTTTTTTTTTTT MOQGAD      TELAPSE       87.57 TCPU       54.73
 TTTTTTTTTTTTTTTTTTTTTTTTTTTTTT SHELLXN     TELAPSE       94.26 TCPU       56.51
 TTTTTTTTTTTTTTTTTTTTTTTTTTTTTT MONMO3      TELAPSE       95.26 TCPU       57.51
 NUMERICALLY INTEGRATED DENSITY    803.9998850786
 TTTTTTTTTTTTTTTTTTTTTTTTTTTTTT NUMDFT      TELAPSE       95.90 TCPU       58.15
 CYC  10 ETOT(AU) -6.167704838969E+03 DETOT -7.40E-07 tst  1.54E-09 PX  6.59E-04
 TTTTTTTTTTTTTTTTTTTTTTTTTTTTTT DIIS        TELAPSE       96.04 TCPU       58.28
 DIIS TEST: 0.17006E-05 AT SCF   CYCLE  10 - DIIS ACTIVE - HISTORY:    10 CYCLES
 TTTTTTTTTTTTTTTTTTTTTTTTTTTTTT FDIK        TELAPSE       96.44 TCPU       58.46
 INSULATING STATE
 TOP OF VALENCE BANDS -    BAND    402; K    3; EIG -2.9143445E-01 AU
 TOP OF VALENCE BANDS -    BAND    402; K    1; EIG -2.9276403E-01 AU
 BOTTOM OF VIRTUAL BANDS - BAND    403; K    3; EIG -6.1157173E-02 AU
 DIRECT ENERGY BAND GAP:   6.2662 eV
 BOTTOM OF VIRTUAL BANDS - BAND    403; K    1; EIG -6.0576798E-02 AU
 TTTTTTTTTTTTTTTTTTTTTTTTTTTTTT PDIG        TELAPSE       96.64 TCPU       58.66
 CHARGE NORMALIZATION FACTOR   1.00000000
 TOTAL ATOMIC CHARGES:
  18.5888247  18.5888247  18.5888247  18.5888247  18.5888247  18.5888247
   7.5750726   7.5750726   7.5750726   7.5750726   7.5750726   7.5750726
   7.5750726   7.5750726   7.5750726   7.5750726   7.5750726   7.5750726
   7.5750726   7.5750726   7.5750726   7.5750726   7.5750726   7.5750726
   7.5750726   7.5750726   7.5750726   7.5750726   7.5750726   7.5750726
   6.7653912   6.7653912   6.7653912   6.7653912   6.7653912   6.7653912
   6.7653912   6.7653912   6.7653912   6.7653912   6.7653912   6.7653912
   5.4286495   5.4286495   5.4286495   5.4286495   5.4286495   5.4286495
   5.4286495   5.4286495   5.4286495   5.4286495   5.4286495   5.4286495
   6.0192846   6.0192846   6.0192846   6.0192846   6.0192846   6.0192846
   6.0192846   6.0192846   6.0192846   6.0192846   6.0192846   6.0192846
   6.0192846   6.0192846   6.0192846   6.0192846   6.0192846   6.0192846
   6.0192846   6.0192846   6.0192846   6.0192846   6.0192846   6.0192846
   0.8553443   0.8553443   0.8553443   0.8553443   0.8553443   0.8553443
   0.8553443   0.8553443   0.8553443   0.8553443   0.8553443   0.8553443
   0.8553443   0.8553443   0.8553443   0.8553443   0.8553443   0.8553443
   0.8553443   0.8553443   0.8553443   0.8553443   0.8553443   0.8553443
   8.3060719   8.3060719   8.3060719   8.3060719   8.3060719   8.3060719
   8.3060719   8.3060719   8.3060719   8.3060719   8.3060719   8.3060719
   8.3060719   8.3060719   8.3060719   8.3060719   8.3060719   8.3060719
   8.3060719   8.3060719   8.3060719   8.3060719   8.3060719   8.3060719
 TTTTTTTTTTTTTTTTTTTTTTTTTTTTTT MOQGAD      TELAPSE       96.65 TCPU       58.67
 TTTTTTTTTTTTTTTTTTTTTTTTTTTTTT SHELLXN     TELAPSE       99.89 TCPU       60.43
 TTTTTTTTTTTTTTTTTTTTTTTTTTTTTT MONMO3      TELAPSE      100.61 TCPU       61.15
 NUMERICALLY INTEGRATED DENSITY    803.9998850772
 TTTTTTTTTTTTTTTTTTTTTTTTTTTTTT NUMDFT      TELAPSE      101.25 TCPU       61.79
 CYC  11 ETOT(AU) -6.167704839296E+03 DETOT -3.27E-07 tst  1.15E-09 PX  5.82E-04
 TTTTTTTTTTTTTTTTTTTTTTTTTTTTTT DIIS        TELAPSE      101.41 TCPU       61.95
 DIIS TEST: 0.15916E-05 AT SCF   CYCLE  11 - DIIS ACTIVE - HISTORY:    11 CYCLES
 TTTTTTTTTTTTTTTTTTTTTTTTTTTTTT FDIK        TELAPSE      101.93 TCPU       62.29
 INSULATING STATE
 TOP OF VALENCE BANDS -    BAND    402; K    3; EIG -2.9143440E-01 AU
 TOP OF VALENCE BANDS -    BAND    402; K    1; EIG -2.9276397E-01 AU
 BOTTOM OF VIRTUAL BANDS - BAND    403; K    3; EIG -6.1157509E-02 AU
 DIRECT ENERGY BAND GAP:   6.2662 eV
 BOTTOM OF VIRTUAL BANDS - BAND    403; K    1; EIG -6.0577170E-02 AU
 TTTTTTTTTTTTTTTTTTTTTTTTTTTTTT PDIG        TELAPSE      102.13 TCPU       62.49
 CHARGE NORMALIZATION FACTOR   1.00000000
 TOTAL ATOMIC CHARGES:
  18.5888396  18.5888396  18.5888396  18.5888396  18.5888396  18.5888396
   7.5750678   7.5750678   7.5750678   7.5750678   7.5750678   7.5750678
   7.5750678   7.5750678   7.5750678   7.5750678   7.5750678   7.5750678
   7.5750678   7.5750678   7.5750678   7.5750678   7.5750678   7.5750678
   7.5750678   7.5750678   7.5750678   7.5750678   7.5750678   7.5750678
   6.7653897   6.7653897   6.7653897   6.7653897   6.7653897   6.7653897
   6.7653897   6.7653897   6.7653897   6.7653897   6.7653897   6.7653897
   5.4286562   5.4286562   5.4286562   5.4286562   5.4286562   5.4286562
   5.4286562   5.4286562   5.4286562   5.4286562   5.4286562   5.4286562
   6.0192810   6.0192810   6.0192810   6.0192810   6.0192810   6.0192810
   6.0192810   6.0192810   6.0192810   6.0192810   6.0192810   6.0192810
   6.0192810   6.0192810   6.0192810   6.0192810   6.0192810   6.0192810
   6.0192810   6.0192810   6.0192810   6.0192810   6.0192810   6.0192810
   0.8553472   0.8553472   0.8553472   0.8553472   0.8553472   0.8553472
   0.8553472   0.8553472   0.8553472   0.8553472   0.8553472   0.8553472
   0.8553472   0.8553472   0.8553472   0.8553472   0.8553472   0.8553472
   0.8553472   0.8553472   0.8553472   0.8553472   0.8553472   0.8553472
   8.3060712   8.3060712   8.3060712   8.3060712   8.3060712   8.3060712
   8.3060712   8.3060712   8.3060712   8.3060712   8.3060712   8.3060712
   8.3060712   8.3060712   8.3060712   8.3060712   8.3060712   8.3060712
   8.3060712   8.3060712   8.3060712   8.3060712   8.3060712   8.3060712
 TTTTTTTTTTTTTTTTTTTTTTTTTTTTTT MOQGAD      TELAPSE      102.14 TCPU       62.50
 TTTTTTTTTTTTTTTTTTTTTTTTTTTTTT SHELLXN     TELAPSE      105.36 TCPU       64.25
 TTTTTTTTTTTTTTTTTTTTTTTTTTTTTT MONMO3      TELAPSE      106.10 TCPU       64.99
 NUMERICALLY INTEGRATED DENSITY    803.9998850766
 TTTTTTTTTTTTTTTTTTTTTTTTTTTTTT NUMDFT      TELAPSE      106.74 TCPU       65.63
 CYC  12 ETOT(AU) -6.167704839655E+03 DETOT -3.59E-07 tst  4.49E-10 PX  3.91E-04
 TTTTTTTTTTTTTTTTTTTTTTTTTTTTTT DIIS        TELAPSE      106.92 TCPU       65.81
 DIIS TEST: 0.65470E-06 AT SCF   CYCLE  12 - DIIS ACTIVE - HISTORY:    12 CYCLES
 TTTTTTTTTTTTTTTTTTTTTTTTTTTTTT FDIK        TELAPSE      107.38 TCPU       66.13
 INSULATING STATE
 TOP OF VALENCE BANDS -    BAND    402; K    3; EIG -2.9143476E-01 AU
 TOP OF VALENCE BANDS -    BAND    402; K    1; EIG -2.9276432E-01 AU
 BOTTOM OF VIRTUAL BANDS - BAND    403; K    3; EIG -6.1158953E-02 AU
 DIRECT ENERGY BAND GAP:   6.2661 eV
 BOTTOM OF VIRTUAL BANDS - BAND    403; K    1; EIG -6.0578639E-02 AU
 TTTTTTTTTTTTTTTTTTTTTTTTTTTTTT PDIG        TELAPSE      107.59 TCPU       66.33
 CHARGE NORMALIZATION FACTOR   1.00000000
 TOTAL ATOMIC CHARGES:
  18.5888545  18.5888545  18.5888545  18.5888545  18.5888545  18.5888545
   7.5750697   7.5750697   7.5750697   7.5750697   7.5750697   7.5750697
   7.5750697   7.5750697   7.5750697   7.5750697   7.5750697   7.5750697
   7.5750697   7.5750697   7.5750697   7.5750697   7.5750697   7.5750697
   7.5750697   7.5750697   7.5750697   7.5750697   7.5750697   7.5750697
   6.7653931   6.7653931   6.7653931   6.7653931   6.7653931   6.7653931
   6.7653931   6.7653931   6.7653931   6.7653931   6.7653931   6.7653931
   5.4286544   5.4286544   5.4286544   5.4286544   5.4286544   5.4286544
   5.4286544   5.4286544   5.4286544   5.4286544   5.4286544   5.4286544
   6.0192787   6.0192787   6.0192787   6.0192787   6.0192787   6.0192787
   6.0192787   6.0192787   6.0192787   6.0192787   6.0192787   6.0192787
   6.0192787   6.0192787   6.0192787   6.0192787   6.0192787   6.0192787
   6.0192787   6.0192787   6.0192787   6.0192787   6.0192787   6.0192787
   0.8553472   0.8553472   0.8553472   0.8553472   0.8553472   0.8553472
   0.8553472   0.8553472   0.8553472   0.8553472   0.8553472   0.8553472
   0.8553472   0.8553472   0.8553472   0.8553472   0.8553472   0.8553472
   0.8553472   0.8553472   0.8553472   0.8553472   0.8553472   0.8553472
   8.3060670   8.3060670   8.3060670   8.3060670   8.3060670   8.3060670
   8.3060670   8.3060670   8.3060670   8.3060670   8.3060670   8.3060670
   8.3060670   8.3060670   8.3060670   8.3060670   8.3060670   8.3060670
   8.3060670   8.3060670   8.3060670   8.3060670   8.3060670   8.3060670
 TTTTTTTTTTTTTTTTTTTTTTTTTTTTTT MOQGAD      TELAPSE      107.60 TCPU       66.34
 TTTTTTTTTTTTTTTTTTTTTTTTTTTTTT SHELLXN     TELAPSE      110.84 TCPU       68.11
 TTTTTTTTTTTTTTTTTTTTTTTTTTTTTT MONMO3      TELAPSE      111.55 TCPU       68.82
 NUMERICALLY INTEGRATED DENSITY    803.9998850758
 TTTTTTTTTTTTTTTTTTTTTTTTTTTTTT NUMDFT      TELAPSE      112.18 TCPU       69.45
 CYC  13 ETOT(AU) -6.167704839892E+03 DETOT -2.37E-07 tst  1.67E-09 PX  6.62E-04
 TTTTTTTTTTTTTTTTTTTTTTTTTTTTTT DIIS        TELAPSE      113.80 TCPU       71.06
 DIIS TEST: 0.13647E-05 AT SCF   CYCLE  13 - DIIS ACTIVE - HISTORY:    13 CYCLES
 TTTTTTTTTTTTTTTTTTTTTTTTTTTTTT FDIK        TELAPSE      114.28 TCPU       71.37
 INSULATING STATE
 TOP OF VALENCE BANDS -    BAND    402; K    3; EIG -2.9143468E-01 AU
 TOP OF VALENCE BANDS -    BAND    402; K    1; EIG -2.9276423E-01 AU
 BOTTOM OF VIRTUAL BANDS - BAND    403; K    3; EIG -6.1159131E-02 AU
 DIRECT ENERGY BAND GAP:   6.2661 eV
 BOTTOM OF VIRTUAL BANDS - BAND    403; K    1; EIG -6.0578790E-02 AU
 TTTTTTTTTTTTTTTTTTTTTTTTTTTTTT PDIG        TELAPSE      114.50 TCPU       71.59
 CHARGE NORMALIZATION FACTOR   1.00000000
 TOTAL ATOMIC CHARGES:
  18.5888520  18.5888520  18.5888520  18.5888520  18.5888520  18.5888520
   7.5750687   7.5750687   7.5750687   7.5750687   7.5750687   7.5750687
   7.5750687   7.5750687   7.5750687   7.5750687   7.5750687   7.5750687
   7.5750687   7.5750687   7.5750687   7.5750687   7.5750687   7.5750687
   7.5750687   7.5750687   7.5750687   7.5750687   7.5750687   7.5750687
   6.7653927   6.7653927   6.7653927   6.7653927   6.7653927   6.7653927
   6.7653927   6.7653927   6.7653927   6.7653927   6.7653927   6.7653927
   5.4286508   5.4286508   5.4286508   5.4286508   5.4286508   5.4286508
   5.4286508   5.4286508   5.4286508   5.4286508   5.4286508   5.4286508
   6.0192761   6.0192761   6.0192761   6.0192761   6.0192761   6.0192761
   6.0192761   6.0192761   6.0192761   6.0192761   6.0192761   6.0192761
   6.0192761   6.0192761   6.0192761   6.0192761   6.0192761   6.0192761
   6.0192761   6.0192761   6.0192761   6.0192761   6.0192761   6.0192761
   0.8553482   0.8553482   0.8553482   0.8553482   0.8553482   0.8553482
   0.8553482   0.8553482   0.8553482   0.8553482   0.8553482   0.8553482
   0.8553482   0.8553482   0.8553482   0.8553482   0.8553482   0.8553482
   0.8553482   0.8553482   0.8553482   0.8553482   0.8553482   0.8553482
   8.3060723   8.3060723   8.3060723   8.3060723   8.3060723   8.3060723
   8.3060723   8.3060723   8.3060723   8.3060723   8.3060723   8.3060723
   8.3060723   8.3060723   8.3060723   8.3060723   8.3060723   8.3060723
   8.3060723   8.3060723   8.3060723   8.3060723   8.3060723   8.3060723
 TTTTTTTTTTTTTTTTTTTTTTTTTTTTTT MOQGAD      TELAPSE      114.51 TCPU       71.60
 TTTTTTTTTTTTTTTTTTTTTTTTTTTTTT SHELLXN     TELAPSE      117.67 TCPU       73.41
 TTTTTTTTTTTTTTTTTTTTTTTTTTTTTT MONMO3      TELAPSE      118.40 TCPU       74.14
 NUMERICALLY INTEGRATED DENSITY    803.9998850761
 TTTTTTTTTTTTTTTTTTTTTTTTTTTTTT NUMDFT      TELAPSE      119.04 TCPU       74.78
 CYC  14 ETOT(AU) -6.167704840022E+03 DETOT -1.30E-07 tst  7.19E-11 PX  9.92E-05
 TTTTTTTTTTTTTTTTTTTTTTTTTTTTTT DIIS        TELAPSE      119.22 TCPU       74.96
 DIIS TEST: 0.14687E-06 AT SCF   CYCLE  14 - DIIS ACTIVE - HISTORY:    14 CYCLES
 TTTTTTTTTTTTTTTTTTTTTTTTTTTTTT FDIK        TELAPSE      119.70 TCPU       75.26
 INSULATING STATE
 TOP OF VALENCE BANDS -    BAND    402; K    3; EIG -2.9143524E-01 AU
 TOP OF VALENCE BANDS -    BAND    402; K    1; EIG -2.9276480E-01 AU
 BOTTOM OF VIRTUAL BANDS - BAND    403; K    3; EIG -6.1158773E-02 AU
 DIRECT ENERGY BAND GAP:   6.2661 eV
 BOTTOM OF VIRTUAL BANDS - BAND    403; K    1; EIG -6.0578541E-02 AU
 TTTTTTTTTTTTTTTTTTTTTTTTTTTTTT PDIG        TELAPSE      119.90 TCPU       75.46
 CHARGE NORMALIZATION FACTOR   1.00000000
 TOTAL ATOMIC CHARGES:
  18.5888659  18.5888659  18.5888659  18.5888659  18.5888659  18.5888659
   7.5750681   7.5750681   7.5750681   7.5750681   7.5750681   7.5750681
   7.5750681   7.5750681   7.5750681   7.5750681   7.5750681   7.5750681
   7.5750681   7.5750681   7.5750681   7.5750681   7.5750681   7.5750681
   7.5750681   7.5750681   7.5750681   7.5750681   7.5750681   7.5750681
   6.7653946   6.7653946   6.7653946   6.7653946   6.7653946   6.7653946
   6.7653946   6.7653946   6.7653946   6.7653946   6.7653946   6.7653946
   5.4286508   5.4286508   5.4286508   5.4286508   5.4286508   5.4286508
   5.4286508   5.4286508   5.4286508   5.4286508   5.4286508   5.4286508
   6.0192772   6.0192772   6.0192772   6.0192772   6.0192772   6.0192772
   6.0192772   6.0192772   6.0192772   6.0192772   6.0192772   6.0192772
   6.0192772   6.0192772   6.0192772   6.0192772   6.0192772   6.0192772
   6.0192772   6.0192772   6.0192772   6.0192772   6.0192772   6.0192772
   0.8553482   0.8553482   0.8553482   0.8553482   0.8553482   0.8553482
   0.8553482   0.8553482   0.8553482   0.8553482   0.8553482   0.8553482
   0.8553482   0.8553482   0.8553482   0.8553482   0.8553482   0.8553482
   0.8553482   0.8553482   0.8553482   0.8553482   0.8553482   0.8553482
   8.3060672   8.3060672   8.3060672   8.3060672   8.3060672   8.3060672
   8.3060672   8.3060672   8.3060672   8.3060672   8.3060672   8.3060672
   8.3060672   8.3060672   8.3060672   8.3060672   8.3060672   8.3060672
   8.3060672   8.3060672   8.3060672   8.3060672   8.3060672   8.3060672
 TTTTTTTTTTTTTTTTTTTTTTTTTTTTTT MOQGAD      TELAPSE      119.92 TCPU       75.48
 TTTTTTTTTTTTTTTTTTTTTTTTTTTTTT SHELLXN     TELAPSE      123.18 TCPU       77.27
 TTTTTTTTTTTTTTTTTTTTTTTTTTTTTT MONMO3      TELAPSE      124.20 TCPU       78.29
 NUMERICALLY INTEGRATED DENSITY    803.9998850757
 TTTTTTTTTTTTTTTTTTTTTTTTTTTTTT NUMDFT      TELAPSE      124.92 TCPU       79.01
 CYC  15 ETOT(AU) -6.167704840278E+03 DETOT -2.56E-07 tst  1.30E-09 PX  6.01E-04
 TTTTTTTTTTTTTTTTTTTTTTTTTTTTTT DIIS        TELAPSE      125.12 TCPU       79.21
 DIIS TEST: 0.69112E-06 AT SCF   CYCLE  15 - DIIS ACTIVE - HISTORY:    15 CYCLES
 TTTTTTTTTTTTTTTTTTTTTTTTTTTTTT FDIK        TELAPSE      125.69 TCPU       79.59
 INSULATING STATE
 TOP OF VALENCE BANDS -    BAND    402; K    3; EIG -2.9143522E-01 AU
 TOP OF VALENCE BANDS -    BAND    402; K    1; EIG -2.9276478E-01 AU
 BOTTOM OF VIRTUAL BANDS - BAND    403; K    3; EIG -6.1158853E-02 AU
 DIRECT ENERGY BAND GAP:   6.2661 eV
 BOTTOM OF VIRTUAL BANDS - BAND    403; K    1; EIG -6.0578611E-02 AU
 TTTTTTTTTTTTTTTTTTTTTTTTTTTTTT PDIG        TELAPSE      125.90 TCPU       79.79
 CHARGE NORMALIZATION FACTOR   1.00000000
 TOTAL ATOMIC CHARGES:
  18.5888664  18.5888664  18.5888664  18.5888664  18.5888664  18.5888664
   7.5750692   7.5750692   7.5750692   7.5750692   7.5750692   7.5750692
   7.5750692   7.5750692   7.5750692   7.5750692   7.5750692   7.5750692
   7.5750692   7.5750692   7.5750692   7.5750692   7.5750692   7.5750692
   7.5750692   7.5750692   7.5750692   7.5750692   7.5750692   7.5750692
   6.7653952   6.7653952   6.7653952   6.7653952   6.7653952   6.7653952
   6.7653952   6.7653952   6.7653952   6.7653952   6.7653952   6.7653952
   5.4286481   5.4286481   5.4286481   5.4286481   5.4286481   5.4286481
   5.4286481   5.4286481   5.4286481   5.4286481   5.4286481   5.4286481
   6.0192755   6.0192755   6.0192755   6.0192755   6.0192755   6.0192755
   6.0192755   6.0192755   6.0192755   6.0192755   6.0192755   6.0192755
   6.0192755   6.0192755   6.0192755   6.0192755   6.0192755   6.0192755
   6.0192755   6.0192755   6.0192755   6.0192755   6.0192755   6.0192755
   0.8553481   0.8553481   0.8553481   0.8553481   0.8553481   0.8553481
   0.8553481   0.8553481   0.8553481   0.8553481   0.8553481   0.8553481
   0.8553481   0.8553481   0.8553481   0.8553481   0.8553481   0.8553481
   0.8553481   0.8553481   0.8553481   0.8553481   0.8553481   0.8553481
   8.3060689   8.3060689   8.3060689   8.3060689   8.3060689   8.3060689
   8.3060689   8.3060689   8.3060689   8.3060689   8.3060689   8.3060689
   8.3060689   8.3060689   8.3060689   8.3060689   8.3060689   8.3060689
   8.3060689   8.3060689   8.3060689   8.3060689   8.3060689   8.3060689
 TTTTTTTTTTTTTTTTTTTTTTTTTTTTTT MOQGAD      TELAPSE      125.91 TCPU       79.80
 TTTTTTTTTTTTTTTTTTTTTTTTTTTTTT SHELLXN     TELAPSE      129.18 TCPU       81.60
 TTTTTTTTTTTTTTTTTTTTTTTTTTTTTT MONMO3      TELAPSE      129.93 TCPU       82.34
 NUMERICALLY INTEGRATED DENSITY    803.9998850758
 TTTTTTTTTTTTTTTTTTTTTTTTTTTTTT NUMDFT      TELAPSE      130.64 TCPU       83.05
 CYC  16 ETOT(AU) -6.167704840428E+03 DETOT -1.50E-07 tst  2.89E-11 PX  1.49E-04
 TTTTTTTTTTTTTTTTTTTTTTTTTTTTTT DIIS        TELAPSE      130.96 TCPU       83.37
 DIIS TEST: 0.40163E-07 AT SCF   CYCLE  16 - DIIS ACTIVE - HISTORY:    16 CYCLES
 TTTTTTTTTTTTTTTTTTTTTTTTTTTTTT FDIK        TELAPSE      131.39 TCPU       83.63
 INSULATING STATE
 TOP OF VALENCE BANDS -    BAND    402; K    3; EIG -2.9143502E-01 AU
 TOP OF VALENCE BANDS -    BAND    402; K    1; EIG -2.9276459E-01 AU
 BOTTOM OF VIRTUAL BANDS - BAND    403; K    3; EIG -6.1159317E-02 AU
 DIRECT ENERGY BAND GAP:   6.2661 eV
 BOTTOM OF VIRTUAL BANDS - BAND    403; K    1; EIG -6.0579062E-02 AU
 TTTTTTTTTTTTTTTTTTTTTTTTTTTTTT PDIG        TELAPSE      131.60 TCPU       83.84
 CHARGE NORMALIZATION FACTOR   1.00000000
 TOTAL ATOMIC CHARGES:
  18.5888815  18.5888815  18.5888815  18.5888815  18.5888815  18.5888815
   7.5750662   7.5750662   7.5750662   7.5750662   7.5750662   7.5750662
   7.5750662   7.5750662   7.5750662   7.5750662   7.5750662   7.5750662
   7.5750662   7.5750662   7.5750662   7.5750662   7.5750662   7.5750662
   7.5750662   7.5750662   7.5750662   7.5750662   7.5750662   7.5750662
   6.7653973   6.7653973   6.7653973   6.7653973   6.7653973   6.7653973
   6.7653973   6.7653973   6.7653973   6.7653973   6.7653973   6.7653973
   5.4286493   5.4286493   5.4286493   5.4286493   5.4286493   5.4286493
   5.4286493   5.4286493   5.4286493   5.4286493   5.4286493   5.4286493
   6.0192752   6.0192752   6.0192752   6.0192752   6.0192752   6.0192752
   6.0192752   6.0192752   6.0192752   6.0192752   6.0192752   6.0192752
   6.0192752   6.0192752   6.0192752   6.0192752   6.0192752   6.0192752
   6.0192752   6.0192752   6.0192752   6.0192752   6.0192752   6.0192752
   0.8553484   0.8553484   0.8553484   0.8553484   0.8553484   0.8553484
   0.8553484   0.8553484   0.8553484   0.8553484   0.8553484   0.8553484
   0.8553484   0.8553484   0.8553484   0.8553484   0.8553484   0.8553484
   0.8553484   0.8553484   0.8553484   0.8553484   0.8553484   0.8553484
   8.3060665   8.3060665   8.3060665   8.3060665   8.3060665   8.3060665
   8.3060665   8.3060665   8.3060665   8.3060665   8.3060665   8.3060665
   8.3060665   8.3060665   8.3060665   8.3060665   8.3060665   8.3060665
   8.3060665   8.3060665   8.3060665   8.3060665   8.3060665   8.3060665
 TTTTTTTTTTTTTTTTTTTTTTTTTTTTTT MOQGAD      TELAPSE      131.61 TCPU       83.85
 TTTTTTTTTTTTTTTTTTTTTTTTTTTTTT SHELLXN     TELAPSE      134.79 TCPU       85.62
 TTTTTTTTTTTTTTTTTTTTTTTTTTTTTT MONMO3      TELAPSE      135.53 TCPU       86.36
 NUMERICALLY INTEGRATED DENSITY    803.9998850756
 TTTTTTTTTTTTTTTTTTTTTTTTTTTTTT NUMDFT      TELAPSE      136.17 TCPU       86.99
 CYC  17 ETOT(AU) -6.167704840627E+03 DETOT -1.99E-07 tst  1.42E-09 PX  6.76E-04
 TTTTTTTTTTTTTTTTTTTTTTTTTTTTTT DIIS        TELAPSE      136.43 TCPU       87.26
 DIIS TEST: 0.63610E-06 AT SCF   CYCLE  17 - DIIS ACTIVE - HISTORY:    17 CYCLES
 TTTTTTTTTTTTTTTTTTTTTTTTTTTTTT FDIK        TELAPSE      136.93 TCPU       87.56
 INSULATING STATE
 TOP OF VALENCE BANDS -    BAND    402; K    3; EIG -2.9143502E-01 AU
 TOP OF VALENCE BANDS -    BAND    402; K    1; EIG -2.9276459E-01 AU
 BOTTOM OF VIRTUAL BANDS - BAND    403; K    3; EIG -6.1159320E-02 AU
 DIRECT ENERGY BAND GAP:   6.2661 eV
 BOTTOM OF VIRTUAL BANDS - BAND    403; K    1; EIG -6.0579064E-02 AU
 TTTTTTTTTTTTTTTTTTTTTTTTTTTTTT PDIG        TELAPSE      137.14 TCPU       87.76
 CHARGE NORMALIZATION FACTOR   1.00000000
 TOTAL ATOMIC CHARGES:
  18.5888826  18.5888826  18.5888826  18.5888826  18.5888826  18.5888826
   7.5750660   7.5750660   7.5750660   7.5750660   7.5750660   7.5750660
   7.5750660   7.5750660   7.5750660   7.5750660   7.5750660   7.5750660
   7.5750660   7.5750660   7.5750660   7.5750660   7.5750660   7.5750660
   7.5750660   7.5750660   7.5750660   7.5750660   7.5750660   7.5750660
   6.7653959   6.7653959   6.7653959   6.7653959   6.7653959   6.7653959
   6.7653959   6.7653959   6.7653959   6.7653959   6.7653959   6.7653959
   5.4286476   5.4286476   5.4286476   5.4286476   5.4286476   5.4286476
   5.4286476   5.4286476   5.4286476   5.4286476   5.4286476   5.4286476
   6.0192730   6.0192730   6.0192730   6.0192730   6.0192730   6.0192730
   6.0192730   6.0192730   6.0192730   6.0192730   6.0192730   6.0192730
   6.0192730   6.0192730   6.0192730   6.0192730   6.0192730   6.0192730
   6.0192730   6.0192730   6.0192730   6.0192730   6.0192730   6.0192730
   0.8553486   0.8553486   0.8553486   0.8553486   0.8553486   0.8553486
   0.8553486   0.8553486   0.8553486   0.8553486   0.8553486   0.8553486
   0.8553486   0.8553486   0.8553486   0.8553486   0.8553486   0.8553486
   0.8553486   0.8553486   0.8553486   0.8553486   0.8553486   0.8553486
   8.3060699   8.3060699   8.3060699   8.3060699   8.3060699   8.3060699
   8.3060699   8.3060699   8.3060699   8.3060699   8.3060699   8.3060699
   8.3060699   8.3060699   8.3060699   8.3060699   8.3060699   8.3060699
   8.3060699   8.3060699   8.3060699   8.3060699   8.3060699   8.3060699
 TTTTTTTTTTTTTTTTTTTTTTTTTTTTTT MOQGAD      TELAPSE      137.15 TCPU       87.77
 TTTTTTTTTTTTTTTTTTTTTTTTTTTTTT SHELLXN     TELAPSE      140.37 TCPU       89.52
 TTTTTTTTTTTTTTTTTTTTTTTTTTTTTT MONMO3      TELAPSE      141.12 TCPU       90.26
 NUMERICALLY INTEGRATED DENSITY    803.9998850757
 TTTTTTTTTTTTTTTTTTTTTTTTTTTTTT NUMDFT      TELAPSE      141.75 TCPU       90.90
 CYC  18 ETOT(AU) -6.167704840762E+03 DETOT -1.35E-07 tst  3.11E-11 PX  1.07E-04
 TTTTTTTTTTTTTTTTTTTTTTTTTTTTTT DIIS        TELAPSE      142.01 TCPU       91.16
 DIIS TEST: 0.27045E-07 AT SCF   CYCLE  18 - DIIS ACTIVE - HISTORY:    18 CYCLES
 TTTTTTTTTTTTTTTTTTTTTTTTTTTTTT FDIK        TELAPSE      142.50 TCPU       91.46
 INSULATING STATE
 TOP OF VALENCE BANDS -    BAND    402; K    3; EIG -2.9143540E-01 AU
 TOP OF VALENCE BANDS -    BAND    402; K    1; EIG -2.9276498E-01 AU
 BOTTOM OF VIRTUAL BANDS - BAND    403; K    3; EIG -6.1158981E-02 AU
 DIRECT ENERGY BAND GAP:   6.2661 eV
 BOTTOM OF VIRTUAL BANDS - BAND    403; K    1; EIG -6.0578791E-02 AU
 TTTTTTTTTTTTTTTTTTTTTTTTTTTTTT PDIG        TELAPSE      142.71 TCPU       91.66
 CHARGE NORMALIZATION FACTOR   1.00000000
 TOTAL ATOMIC CHARGES:
  18.5888957  18.5888957  18.5888957  18.5888957  18.5888957  18.5888957
   7.5750639   7.5750639   7.5750639   7.5750639   7.5750639   7.5750639
   7.5750639   7.5750639   7.5750639   7.5750639   7.5750639   7.5750639
   7.5750639   7.5750639   7.5750639   7.5750639   7.5750639   7.5750639
   7.5750639   7.5750639   7.5750639   7.5750639   7.5750639   7.5750639
   6.7653986   6.7653986   6.7653986   6.7653986   6.7653986   6.7653986
   6.7653986   6.7653986   6.7653986   6.7653986   6.7653986   6.7653986
   5.4286491   5.4286491   5.4286491   5.4286491   5.4286491   5.4286491
   5.4286491   5.4286491   5.4286491   5.4286491   5.4286491   5.4286491
   6.0192731   6.0192731   6.0192731   6.0192731   6.0192731   6.0192731
   6.0192731   6.0192731   6.0192731   6.0192731   6.0192731   6.0192731
   6.0192731   6.0192731   6.0192731   6.0192731   6.0192731   6.0192731
   6.0192731   6.0192731   6.0192731   6.0192731   6.0192731   6.0192731
   0.8553486   0.8553486   0.8553486   0.8553486   0.8553486   0.8553486
   0.8553486   0.8553486   0.8553486   0.8553486   0.8553486   0.8553486
   0.8553486   0.8553486   0.8553486   0.8553486   0.8553486   0.8553486
   0.8553486   0.8553486   0.8553486   0.8553486   0.8553486   0.8553486
   8.3060666   8.3060666   8.3060666   8.3060666   8.3060666   8.3060666
   8.3060666   8.3060666   8.3060666   8.3060666   8.3060666   8.3060666
   8.3060666   8.3060666   8.3060666   8.3060666   8.3060666   8.3060666
   8.3060666   8.3060666   8.3060666   8.3060666   8.3060666   8.3060666
 TTTTTTTTTTTTTTTTTTTTTTTTTTTTTT MOQGAD      TELAPSE      142.72 TCPU       91.67
 TTTTTTTTTTTTTTTTTTTTTTTTTTTTTT SHELLXN     TELAPSE      145.96 TCPU       93.41
 TTTTTTTTTTTTTTTTTTTTTTTTTTTTTT MONMO3      TELAPSE      146.71 TCPU       94.17
 NUMERICALLY INTEGRATED DENSITY    803.9998850755
 TTTTTTTTTTTTTTTTTTTTTTTTTTTTTT NUMDFT      TELAPSE      147.34 TCPU       94.80
 CYC  19 ETOT(AU) -6.167704840976E+03 DETOT -2.14E-07 tst  1.44E-09 PX  7.33E-04
 TTTTTTTTTTTTTTTTTTTTTTTTTTTTTT DIIS        TELAPSE      147.60 TCPU       95.06
 DIIS TEST: 0.70416E-06 AT SCF   CYCLE  19 - DIIS ACTIVE - HISTORY:    19 CYCLES
 TTTTTTTTTTTTTTTTTTTTTTTTTTTTTT FDIK        TELAPSE      148.13 TCPU       95.37
 INSULATING STATE
 TOP OF VALENCE BANDS -    BAND    402; K    3; EIG -2.9143540E-01 AU
 TOP OF VALENCE BANDS -    BAND    402; K    1; EIG -2.9276498E-01 AU
 BOTTOM OF VIRTUAL BANDS - BAND    403; K    3; EIG -6.1158988E-02 AU
 DIRECT ENERGY BAND GAP:   6.2661 eV
 BOTTOM OF VIRTUAL BANDS - BAND    403; K    1; EIG -6.0578797E-02 AU
 TTTTTTTTTTTTTTTTTTTTTTTTTTTTTT PDIG        TELAPSE      148.36 TCPU       95.59
 CHARGE NORMALIZATION FACTOR   1.00000000
 TOTAL ATOMIC CHARGES:
  18.5888941  18.5888941  18.5888941  18.5888941  18.5888941  18.5888941
   7.5750679   7.5750679   7.5750679   7.5750679   7.5750679   7.5750679
   7.5750679   7.5750679   7.5750679   7.5750679   7.5750679   7.5750679
   7.5750679   7.5750679   7.5750679   7.5750679   7.5750679   7.5750679
   7.5750679   7.5750679   7.5750679   7.5750679   7.5750679   7.5750679
   6.7653990   6.7653990   6.7653990   6.7653990   6.7653990   6.7653990
   6.7653990   6.7653990   6.7653990   6.7653990   6.7653990   6.7653990
   5.4286435   5.4286435   5.4286435   5.4286435   5.4286435   5.4286435
   5.4286435   5.4286435   5.4286435   5.4286435   5.4286435   5.4286435
   6.0192719   6.0192719   6.0192719   6.0192719   6.0192719   6.0192719
   6.0192719   6.0192719   6.0192719   6.0192719   6.0192719   6.0192719
   6.0192719   6.0192719   6.0192719   6.0192719   6.0192719   6.0192719
   6.0192719   6.0192719   6.0192719   6.0192719   6.0192719   6.0192719
   0.8553478   0.8553478   0.8553478   0.8553478   0.8553478   0.8553478
   0.8553478   0.8553478   0.8553478   0.8553478   0.8553478   0.8553478
   0.8553478   0.8553478   0.8553478   0.8553478   0.8553478   0.8553478
   0.8553478   0.8553478   0.8553478   0.8553478   0.8553478   0.8553478
   8.3060676   8.3060676   8.3060676   8.3060676   8.3060676   8.3060676
   8.3060676   8.3060676   8.3060676   8.3060676   8.3060676   8.3060676
   8.3060676   8.3060676   8.3060676   8.3060676   8.3060676   8.3060676
   8.3060676   8.3060676   8.3060676   8.3060676   8.3060676   8.3060676
 TTTTTTTTTTTTTTTTTTTTTTTTTTTTTT MOQGAD      TELAPSE      148.36 TCPU       95.60
 TTTTTTTTTTTTTTTTTTTTTTTTTTTTTT SHELLXN     TELAPSE      151.66 TCPU       97.41
 TTTTTTTTTTTTTTTTTTTTTTTTTTTTTT MONMO3      TELAPSE      152.40 TCPU       98.15
 NUMERICALLY INTEGRATED DENSITY    803.9998850758
 TTTTTTTTTTTTTTTTTTTTTTTTTTTTTT NUMDFT      TELAPSE      153.04 TCPU       98.79
 CYC  20 ETOT(AU) -6.167704841079E+03 DETOT -1.02E-07 tst  4.73E-11 PX  1.24E-04
 TTTTTTTTTTTTTTTTTTTTTTTTTTTTTT DIIS        TELAPSE      153.30 TCPU       99.05
 DIIS TEST: 0.23131E-07 AT SCF   CYCLE  20 - DIIS ACTIVE - HISTORY:    20 CYCLES
 TTTTTTTTTTTTTTTTTTTTTTTTTTTTTT FDIK        TELAPSE      153.79 TCPU       99.35
 INSULATING STATE
 TOP OF VALENCE BANDS -    BAND    402; K    3; EIG -2.9143505E-01 AU
 TOP OF VALENCE BANDS -    BAND    402; K    1; EIG -2.9276467E-01 AU
 BOTTOM OF VIRTUAL BANDS - BAND    403; K    3; EIG -6.1159578E-02 AU
 DIRECT ENERGY BAND GAP:   6.2661 eV
 BOTTOM OF VIRTUAL BANDS - BAND    403; K    1; EIG -6.0579336E-02 AU
 TTTTTTTTTTTTTTTTTTTTTTTTTTTTTT PDIG        TELAPSE      154.00 TCPU       99.56
 CHARGE NORMALIZATION FACTOR   1.00000000
 TOTAL ATOMIC CHARGES:
  18.5889165  18.5889165  18.5889165  18.5889165  18.5889165  18.5889165
   7.5750636   7.5750636   7.5750636   7.5750636   7.5750636   7.5750636
   7.5750636   7.5750636   7.5750636   7.5750636   7.5750636   7.5750636
   7.5750636   7.5750636   7.5750636   7.5750636   7.5750636   7.5750636
   7.5750636   7.5750636   7.5750636   7.5750636   7.5750636   7.5750636
   6.7654033   6.7654033   6.7654033   6.7654033   6.7654033   6.7654033
   6.7654033   6.7654033   6.7654033   6.7654033   6.7654033   6.7654033
   5.4286454   5.4286454   5.4286454   5.4286454   5.4286454   5.4286454
   5.4286454   5.4286454   5.4286454   5.4286454   5.4286454   5.4286454
   6.0192698   6.0192698   6.0192698   6.0192698   6.0192698   6.0192698
   6.0192698   6.0192698   6.0192698   6.0192698   6.0192698   6.0192698
   6.0192698   6.0192698   6.0192698   6.0192698   6.0192698   6.0192698
   6.0192698   6.0192698   6.0192698   6.0192698   6.0192698   6.0192698
   0.8553482   0.8553482   0.8553482   0.8553482   0.8553482   0.8553482
   0.8553482   0.8553482   0.8553482   0.8553482   0.8553482   0.8553482
   0.8553482   0.8553482   0.8553482   0.8553482   0.8553482   0.8553482
   0.8553482   0.8553482   0.8553482   0.8553482   0.8553482   0.8553482
   8.3060650   8.3060650   8.3060650   8.3060650   8.3060650   8.3060650
   8.3060650   8.3060650   8.3060650   8.3060650   8.3060650   8.3060650
   8.3060650   8.3060650   8.3060650   8.3060650   8.3060650   8.3060650
   8.3060650   8.3060650   8.3060650   8.3060650   8.3060650   8.3060650
 TTTTTTTTTTTTTTTTTTTTTTTTTTTTTT MOQGAD      TELAPSE      154.01 TCPU       99.57
 TTTTTTTTTTTTTTTTTTTTTTTTTTTTTT SHELLXN     TELAPSE      157.20 TCPU      101.36
 TTTTTTTTTTTTTTTTTTTTTTTTTTTTTT MONMO3      TELAPSE      157.93 TCPU      102.10
 NUMERICALLY INTEGRATED DENSITY    803.9998850758
 TTTTTTTTTTTTTTTTTTTTTTTTTTTTTT NUMDFT      TELAPSE      158.65 TCPU      102.81
 CYC  21 ETOT(AU) -6.167704841365E+03 DETOT -2.86E-07 tst  3.53E-09 PX  1.21E-03
 TTTTTTTTTTTTTTTTTTTTTTTTTTTTTT DIIS        TELAPSE      159.61 TCPU      103.77
 DIIS TEST: 0.18605E-05 AT SCF   CYCLE  21 - DIIS ACTIVE - HISTORY:    21 CYCLES
 TTTTTTTTTTTTTTTTTTTTTTTTTTTTTT FDIK        TELAPSE      160.21 TCPU      104.18
 INSULATING STATE
 TOP OF VALENCE BANDS -    BAND    402; K    3; EIG -2.9143505E-01 AU
 TOP OF VALENCE BANDS -    BAND    402; K    1; EIG -2.9276466E-01 AU
 BOTTOM OF VIRTUAL BANDS - BAND    403; K    3; EIG -6.1159576E-02 AU
 DIRECT ENERGY BAND GAP:   6.2661 eV
 BOTTOM OF VIRTUAL BANDS - BAND    403; K    1; EIG -6.0579334E-02 AU
 TTTTTTTTTTTTTTTTTTTTTTTTTTTTTT PDIG        TELAPSE      160.43 TCPU      104.40
 CHARGE NORMALIZATION FACTOR   1.00000000
 TOTAL ATOMIC CHARGES:
  18.5889170  18.5889170  18.5889170  18.5889170  18.5889170  18.5889170
   7.5750630   7.5750630   7.5750630   7.5750630   7.5750630   7.5750630
   7.5750630   7.5750630   7.5750630   7.5750630   7.5750630   7.5750630
   7.5750630   7.5750630   7.5750630   7.5750630   7.5750630   7.5750630
   7.5750630   7.5750630   7.5750630   7.5750630   7.5750630   7.5750630
   6.7653995   6.7653995   6.7653995   6.7653995   6.7653995   6.7653995
   6.7653995   6.7653995   6.7653995   6.7653995   6.7653995   6.7653995
   5.4286420   5.4286420   5.4286420   5.4286420   5.4286420   5.4286420
   5.4286420   5.4286420   5.4286420   5.4286420   5.4286420   5.4286420
   6.0192690   6.0192690   6.0192690   6.0192690   6.0192690   6.0192690
   6.0192690   6.0192690   6.0192690   6.0192690   6.0192690   6.0192690
   6.0192690   6.0192690   6.0192690   6.0192690   6.0192690   6.0192690
   6.0192690   6.0192690   6.0192690   6.0192690   6.0192690   6.0192690
   0.8553478   0.8553478   0.8553478   0.8553478   0.8553478   0.8553478
   0.8553478   0.8553478   0.8553478   0.8553478   0.8553478   0.8553478
   0.8553478   0.8553478   0.8553478   0.8553478   0.8553478   0.8553478
   0.8553478   0.8553478   0.8553478   0.8553478   0.8553478   0.8553478
   8.3060703   8.3060703   8.3060703   8.3060703   8.3060703   8.3060703
   8.3060703   8.3060703   8.3060703   8.3060703   8.3060703   8.3060703
   8.3060703   8.3060703   8.3060703   8.3060703   8.3060703   8.3060703
   8.3060703   8.3060703   8.3060703   8.3060703   8.3060703   8.3060703
 TTTTTTTTTTTTTTTTTTTTTTTTTTTTTT MOQGAD      TELAPSE      160.44 TCPU      104.41
 TTTTTTTTTTTTTTTTTTTTTTTTTTTTTT SHELLXN     TELAPSE      163.70 TCPU      106.19
 TTTTTTTTTTTTTTTTTTTTTTTTTTTTTT MONMO3      TELAPSE      164.44 TCPU      106.93
 NUMERICALLY INTEGRATED DENSITY    803.9998850760
 TTTTTTTTTTTTTTTTTTTTTTTTTTTTTT NUMDFT      TELAPSE      165.08 TCPU      107.57
 CYC  22 ETOT(AU) -6.167704841469E+03 DETOT -1.04E-07 tst  1.01E-10 PX  1.94E-04
 TTTTTTTTTTTTTTTTTTTTTTTTTTTTTT DIIS        TELAPSE      165.38 TCPU      107.87
 DIIS TEST: 0.16721E-07 AT SCF   CYCLE  22 - DIIS ACTIVE - HISTORY:    22 CYCLES
 TTTTTTTTTTTTTTTTTTTTTTTTTTTTTT FDIK        TELAPSE      165.87 TCPU      108.18
 INSULATING STATE
 TOP OF VALENCE BANDS -    BAND    402; K    3; EIG -2.9143518E-01 AU
 TOP OF VALENCE BANDS -    BAND    402; K    1; EIG -2.9276491E-01 AU
 BOTTOM OF VIRTUAL BANDS - BAND    403; K    3; EIG -6.1159265E-02 AU
 DIRECT ENERGY BAND GAP:   6.2661 eV
 BOTTOM OF VIRTUAL BANDS - BAND    403; K    1; EIG -6.0579070E-02 AU
 TTTTTTTTTTTTTTTTTTTTTTTTTTTTTT PDIG        TELAPSE      166.07 TCPU      108.38
 CHARGE NORMALIZATION FACTOR   1.00000000
 TOTAL ATOMIC CHARGES:
  18.5889651  18.5889651  18.5889651  18.5889651  18.5889651  18.5889651
   7.5750515   7.5750515   7.5750515   7.5750515   7.5750515   7.5750515
   7.5750515   7.5750515   7.5750515   7.5750515   7.5750515   7.5750515
   7.5750515   7.5750515   7.5750515   7.5750515   7.5750515   7.5750515
   7.5750515   7.5750515   7.5750515   7.5750515   7.5750515   7.5750515
   6.7654093   6.7654093   6.7654093   6.7654093   6.7654093   6.7654093
   6.7654093   6.7654093   6.7654093   6.7654093   6.7654093   6.7654093
   5.4286568   5.4286568   5.4286568   5.4286568   5.4286568   5.4286568
   5.4286568   5.4286568   5.4286568   5.4286568   5.4286568   5.4286568
   6.0192639   6.0192639   6.0192639   6.0192639   6.0192639   6.0192639
   6.0192639   6.0192639   6.0192639   6.0192639   6.0192639   6.0192639
   6.0192639   6.0192639   6.0192639   6.0192639   6.0192639   6.0192639
   6.0192639   6.0192639   6.0192639   6.0192639   6.0192639   6.0192639
   0.8553492   0.8553492   0.8553492   0.8553492   0.8553492   0.8553492
   0.8553492   0.8553492   0.8553492   0.8553492   0.8553492   0.8553492
   0.8553492   0.8553492   0.8553492   0.8553492   0.8553492   0.8553492
   0.8553492   0.8553492   0.8553492   0.8553492   0.8553492   0.8553492
   8.3060611   8.3060611   8.3060611   8.3060611   8.3060611   8.3060611
   8.3060611   8.3060611   8.3060611   8.3060611   8.3060611   8.3060611
   8.3060611   8.3060611   8.3060611   8.3060611   8.3060611   8.3060611
   8.3060611   8.3060611   8.3060611   8.3060611   8.3060611   8.3060611
 TTTTTTTTTTTTTTTTTTTTTTTTTTTTTT MOQGAD      TELAPSE      166.08 TCPU      108.39
 TTTTTTTTTTTTTTTTTTTTTTTTTTTTTT SHELLXN     TELAPSE      169.30 TCPU      110.16
 TTTTTTTTTTTTTTTTTTTTTTTTTTTTTT MONMO3      TELAPSE      170.04 TCPU      110.90
 NUMERICALLY INTEGRATED DENSITY    803.9998850761
 TTTTTTTTTTTTTTTTTTTTTTTTTTTTTT NUMDFT      TELAPSE      170.68 TCPU      111.54
 CYC  23 ETOT(AU) -6.167704841451E+03 DETOT  1.75E-08 tst  3.96E-08 PX  4.12E-03
 TTTTTTTTTTTTTTTTTTTTTTTTTTTTTT DIIS        TELAPSE      171.01 TCPU      111.86
 DIIS TEST: 0.23767E-04 AT SCF   CYCLE  23 - DIIS ACTIVE - HISTORY:    23 CYCLES
 TTTTTTTTTTTTTTTTTTTTTTTTTTTTTT FDIK        TELAPSE      171.50 TCPU      112.17
 INSULATING STATE
 TOP OF VALENCE BANDS -    BAND    402; K    3; EIG -2.9143518E-01 AU
 TOP OF VALENCE BANDS -    BAND    402; K    1; EIG -2.9276491E-01 AU
 BOTTOM OF VIRTUAL BANDS - BAND    403; K    3; EIG -6.1159266E-02 AU
 DIRECT ENERGY BAND GAP:   6.2661 eV
 BOTTOM OF VIRTUAL BANDS - BAND    403; K    1; EIG -6.0579071E-02 AU
 TTTTTTTTTTTTTTTTTTTTTTTTTTTTTT PDIG        TELAPSE      171.70 TCPU      112.38
 CHARGE NORMALIZATION FACTOR   1.00000000
 TOTAL ATOMIC CHARGES:
  18.5889798  18.5889798  18.5889798  18.5889798  18.5889798  18.5889798
   7.5750625   7.5750625   7.5750625   7.5750625   7.5750625   7.5750625
   7.5750625   7.5750625   7.5750625   7.5750625   7.5750625   7.5750625
   7.5750625   7.5750625   7.5750625   7.5750625   7.5750625   7.5750625
   7.5750625   7.5750625   7.5750625   7.5750625   7.5750625   7.5750625
   6.7654062   6.7654062   6.7654062   6.7654062   6.7654062   6.7654062
   6.7654062   6.7654062   6.7654062   6.7654062   6.7654062   6.7654062
   5.4286257   5.4286257   5.4286257   5.4286257   5.4286257   5.4286257
   5.4286257   5.4286257   5.4286257   5.4286257   5.4286257   5.4286257
   6.0192609   6.0192609   6.0192609   6.0192609   6.0192609   6.0192609
   6.0192609   6.0192609   6.0192609   6.0192609   6.0192609   6.0192609
   6.0192609   6.0192609   6.0192609   6.0192609   6.0192609   6.0192609
   6.0192609   6.0192609   6.0192609   6.0192609   6.0192609   6.0192609
   0.8553447   0.8553447   0.8553447   0.8553447   0.8553447   0.8553447
   0.8553447   0.8553447   0.8553447   0.8553447   0.8553447   0.8553447
   0.8553447   0.8553447   0.8553447   0.8553447   0.8553447   0.8553447
   0.8553447   0.8553447   0.8553447   0.8553447   0.8553447   0.8553447
   8.3060710   8.3060710   8.3060710   8.3060710   8.3060710   8.3060710
   8.3060710   8.3060710   8.3060710   8.3060710   8.3060710   8.3060710
   8.3060710   8.3060710   8.3060710   8.3060710   8.3060710   8.3060710
   8.3060710   8.3060710   8.3060710   8.3060710   8.3060710   8.3060710
 TTTTTTTTTTTTTTTTTTTTTTTTTTTTTT MOQGAD      TELAPSE      171.71 TCPU      112.39
 TTTTTTTTTTTTTTTTTTTTTTTTTTTTTT SHELLXN     TELAPSE      174.83 TCPU      114.15
 TTTTTTTTTTTTTTTTTTTTTTTTTTTTTT MONMO3      TELAPSE      175.56 TCPU      114.89
 NUMERICALLY INTEGRATED DENSITY    803.9998850771
 TTTTTTTTTTTTTTTTTTTTTTTTTTTTTT NUMDFT      TELAPSE      176.20 TCPU      115.53
 CYC  24 ETOT(AU) -6.167704841908E+03 DETOT -4.57E-07 tst  1.67E-09 PX  8.88E-04
 TTTTTTTTTTTTTTTTTTTTTTTTTTTTTT DIIS        TELAPSE      176.52 TCPU      115.84
 DIIS TEST: 0.37374E-08 AT SCF   CYCLE  24 - DIIS ACTIVE - HISTORY:    24 CYCLES
 TTTTTTTTTTTTTTTTTTTTTTTTTTTTTT FDIK        TELAPSE      176.97 TCPU      116.14
 INSULATING STATE
 TOP OF VALENCE BANDS -    BAND    402; K    3; EIG -2.9143495E-01 AU
 TOP OF VALENCE BANDS -    BAND    402; K    1; EIG -2.9276471E-01 AU
 BOTTOM OF VIRTUAL BANDS - BAND    403; K    3; EIG -6.1158960E-02 AU
 DIRECT ENERGY BAND GAP:   6.2661 eV
 BOTTOM OF VIRTUAL BANDS - BAND    403; K    1; EIG -6.0578756E-02 AU
 TTTTTTTTTTTTTTTTTTTTTTTTTTTTTT PDIG        TELAPSE      177.18 TCPU      116.34
 CHARGE NORMALIZATION FACTOR   1.00000000
 TOTAL ATOMIC CHARGES:
  18.5889947  18.5889947  18.5889947  18.5889947  18.5889947  18.5889947
   7.5750605   7.5750605   7.5750605   7.5750605   7.5750605   7.5750605
   7.5750605   7.5750605   7.5750605   7.5750605   7.5750605   7.5750605
   7.5750605   7.5750605   7.5750605   7.5750605   7.5750605   7.5750605
   7.5750605   7.5750605   7.5750605   7.5750605   7.5750605   7.5750605
   6.7654091   6.7654091   6.7654091   6.7654091   6.7654091   6.7654091
   6.7654091   6.7654091   6.7654091   6.7654091   6.7654091   6.7654091
   5.4286268   5.4286268   5.4286268   5.4286268   5.4286268   5.4286268
   5.4286268   5.4286268   5.4286268   5.4286268   5.4286268   5.4286268
   6.0192600   6.0192600   6.0192600   6.0192600   6.0192600   6.0192600
   6.0192600   6.0192600   6.0192600   6.0192600   6.0192600   6.0192600
   6.0192600   6.0192600   6.0192600   6.0192600   6.0192600   6.0192600
   6.0192600   6.0192600   6.0192600   6.0192600   6.0192600   6.0192600
   0.8553444   0.8553444   0.8553444   0.8553444   0.8553444   0.8553444
   0.8553444   0.8553444   0.8553444   0.8553444   0.8553444   0.8553444
   0.8553444   0.8553444   0.8553444   0.8553444   0.8553444   0.8553444
   0.8553444   0.8553444   0.8553444   0.8553444   0.8553444   0.8553444
   8.3060685   8.3060685   8.3060685   8.3060685   8.3060685   8.3060685
   8.3060685   8.3060685   8.3060685   8.3060685   8.3060685   8.3060685
   8.3060685   8.3060685   8.3060685   8.3060685   8.3060685   8.3060685
   8.3060685   8.3060685   8.3060685   8.3060685   8.3060685   8.3060685
 TTTTTTTTTTTTTTTTTTTTTTTTTTTTTT MOQGAD      TELAPSE      177.19 TCPU      116.35
 TTTTTTTTTTTTTTTTTTTTTTTTTTTTTT SHELLXN     TELAPSE      180.40 TCPU      118.11
 TTTTTTTTTTTTTTTTTTTTTTTTTTTTTT MONMO3      TELAPSE      181.12 TCPU      118.84
 NUMERICALLY INTEGRATED DENSITY    803.9998850772
 TTTTTTTTTTTTTTTTTTTTTTTTTTTTTT NUMDFT      TELAPSE      181.92 TCPU      119.64
 CYC  25 ETOT(AU) -6.167704842086E+03 DETOT -1.78E-07 tst  1.58E-09 PX  1.30E-03
 TTTTTTTTTTTTTTTTTTTTTTTTTTTTTT DIIS        TELAPSE      182.25 TCPU      119.96
 DIIS TEST: 0.15974E-05 AT SCF   CYCLE  25 - DIIS ACTIVE - HISTORY:    25 CYCLES
 TTTTTTTTTTTTTTTTTTTTTTTTTTTTTT FDIK        TELAPSE      182.79 TCPU      120.31
 INSULATING STATE
 TOP OF VALENCE BANDS -    BAND    402; K    3; EIG -2.9143494E-01 AU
 TOP OF VALENCE BANDS -    BAND    402; K    1; EIG -2.9276471E-01 AU
 BOTTOM OF VIRTUAL BANDS - BAND    403; K    3; EIG -6.1158958E-02 AU
 DIRECT ENERGY BAND GAP:   6.2661 eV
 BOTTOM OF VIRTUAL BANDS - BAND    403; K    1; EIG -6.0578754E-02 AU
 TTTTTTTTTTTTTTTTTTTTTTTTTTTTTT PDIG        TELAPSE      183.00 TCPU      120.51
 CHARGE NORMALIZATION FACTOR   1.00000000
 TOTAL ATOMIC CHARGES:
  18.5889921  18.5889921  18.5889921  18.5889921  18.5889921  18.5889921
   7.5750630   7.5750630   7.5750630   7.5750630   7.5750630   7.5750630
   7.5750630   7.5750630   7.5750630   7.5750630   7.5750630   7.5750630
   7.5750630   7.5750630   7.5750630   7.5750630   7.5750630   7.5750630
   7.5750630   7.5750630   7.5750630   7.5750630   7.5750630   7.5750630
   6.7654069   6.7654069   6.7654069   6.7654069   6.7654069   6.7654069
   6.7654069   6.7654069   6.7654069   6.7654069   6.7654069   6.7654069
   5.4286200   5.4286200   5.4286200   5.4286200   5.4286200   5.4286200
   5.4286200   5.4286200   5.4286200   5.4286200   5.4286200   5.4286200
   6.0192594   6.0192594   6.0192594   6.0192594   6.0192594   6.0192594
   6.0192594   6.0192594   6.0192594   6.0192594   6.0192594   6.0192594
   6.0192594   6.0192594   6.0192594   6.0192594   6.0192594   6.0192594
   6.0192594   6.0192594   6.0192594   6.0192594   6.0192594   6.0192594
   0.8553437   0.8553437   0.8553437   0.8553437   0.8553437   0.8553437
   0.8553437   0.8553437   0.8553437   0.8553437   0.8553437   0.8553437
   0.8553437   0.8553437   0.8553437   0.8553437   0.8553437   0.8553437
   0.8553437   0.8553437   0.8553437   0.8553437   0.8553437   0.8553437
   8.3060724   8.3060724   8.3060724   8.3060724   8.3060724   8.3060724
   8.3060724   8.3060724   8.3060724   8.3060724   8.3060724   8.3060724
   8.3060724   8.3060724   8.3060724   8.3060724   8.3060724   8.3060724
   8.3060724   8.3060724   8.3060724   8.3060724   8.3060724   8.3060724
 TTTTTTTTTTTTTTTTTTTTTTTTTTTTTT MOQGAD      TELAPSE      183.01 TCPU      120.52
 TTTTTTTTTTTTTTTTTTTTTTTTTTTTTT SHELLXN     TELAPSE      186.32 TCPU      122.29
 TTTTTTTTTTTTTTTTTTTTTTTTTTTTTT MONMO3      TELAPSE      187.57 TCPU      123.54
 NUMERICALLY INTEGRATED DENSITY    803.9998850777
 TTTTTTTTTTTTTTTTTTTTTTTTTTTTTT NUMDFT      TELAPSE      188.21 TCPU      124.18
 CYC  26 ETOT(AU) -6.167704841881E+03 DETOT  2.05E-07 tst  1.11E-10 PX  1.97E-04
 TTTTTTTTTTTTTTTTTTTTTTTTTTTTTT DIIS        TELAPSE      189.31 TCPU      125.27
 DIIS TEST: 0.27514E-08 AT SCF   CYCLE  26 - DIIS ACTIVE - HISTORY:    26 CYCLES
 TTTTTTTTTTTTTTTTTTTTTTTTTTTTTT FDIK        TELAPSE      190.14 TCPU      125.84
 INSULATING STATE
 TOP OF VALENCE BANDS -    BAND    402; K    3; EIG -2.9143483E-01 AU
 TOP OF VALENCE BANDS -    BAND    402; K    1; EIG -2.9276460E-01 AU
 BOTTOM OF VIRTUAL BANDS - BAND    403; K    3; EIG -6.1158763E-02 AU
 DIRECT ENERGY BAND GAP:   6.2661 eV
 BOTTOM OF VIRTUAL BANDS - BAND    403; K    1; EIG -6.0578563E-02 AU
 TTTTTTTTTTTTTTTTTTTTTTTTTTTTTT PDIG        TELAPSE      190.37 TCPU      126.06
 CHARGE NORMALIZATION FACTOR   1.00000000
 TOTAL ATOMIC CHARGES:
  18.5889969  18.5889969  18.5889969  18.5889969  18.5889969  18.5889969
   7.5750625   7.5750625   7.5750625   7.5750625   7.5750625   7.5750625
   7.5750625   7.5750625   7.5750625   7.5750625   7.5750625   7.5750625
   7.5750625   7.5750625   7.5750625   7.5750625   7.5750625   7.5750625
   7.5750625   7.5750625   7.5750625   7.5750625   7.5750625   7.5750625
   6.7654072   6.7654072   6.7654072   6.7654072   6.7654072   6.7654072
   6.7654072   6.7654072   6.7654072   6.7654072   6.7654072   6.7654072
   5.4286197   5.4286197   5.4286197   5.4286197   5.4286197   5.4286197
   5.4286197   5.4286197   5.4286197   5.4286197   5.4286197   5.4286197
   6.0192594   6.0192594   6.0192594   6.0192594   6.0192594   6.0192594
   6.0192594   6.0192594   6.0192594   6.0192594   6.0192594   6.0192594
   6.0192594   6.0192594   6.0192594   6.0192594   6.0192594   6.0192594
   6.0192594   6.0192594   6.0192594   6.0192594   6.0192594   6.0192594
   0.8553437   0.8553437   0.8553437   0.8553437   0.8553437   0.8553437
   0.8553437   0.8553437   0.8553437   0.8553437   0.8553437   0.8553437
   0.8553437   0.8553437   0.8553437   0.8553437   0.8553437   0.8553437
   0.8553437   0.8553437   0.8553437   0.8553437   0.8553437   0.8553437
   8.3060717   8.3060717   8.3060717   8.3060717   8.3060717   8.3060717
   8.3060717   8.3060717   8.3060717   8.3060717   8.3060717   8.3060717
   8.3060717   8.3060717   8.3060717   8.3060717   8.3060717   8.3060717
   8.3060717   8.3060717   8.3060717   8.3060717   8.3060717   8.3060717
 TTTTTTTTTTTTTTTTTTTTTTTTTTTTTT MOQGAD      TELAPSE      190.38 TCPU      126.07
 TTTTTTTTTTTTTTTTTTTTTTTTTTTTTT SHELLXN     TELAPSE      193.65 TCPU      127.88
 TTTTTTTTTTTTTTTTTTTTTTTTTTTTTT MONMO3      TELAPSE      195.37 TCPU      129.60
 NUMERICALLY INTEGRATED DENSITY    803.9998850777
 TTTTTTTTTTTTTTTTTTTTTTTTTTTTTT NUMDFT      TELAPSE      196.01 TCPU      130.24
 CYC  27 ETOT(AU) -6.167704842095E+03 DETOT -2.15E-07 tst  2.32E-10 PX  5.15E-04
 TTTTTTTTTTTTTTTTTTTTTTTTTTTTTT DIIS        TELAPSE      196.39 TCPU      130.62
 DIIS TEST: 0.19079E-06 AT SCF   CYCLE  27 - DIIS ACTIVE - HISTORY:    27 CYCLES
 TTTTTTTTTTTTTTTTTTTTTTTTTTTTTT FDIK        TELAPSE      196.88 TCPU      130.88
 INSULATING STATE
 TOP OF VALENCE BANDS -    BAND    402; K    3; EIG -2.9143483E-01 AU
 TOP OF VALENCE BANDS -    BAND    402; K    1; EIG -2.9276460E-01 AU
 BOTTOM OF VIRTUAL BANDS - BAND    403; K    3; EIG -6.1158762E-02 AU
 DIRECT ENERGY BAND GAP:   6.2661 eV
 BOTTOM OF VIRTUAL BANDS - BAND    403; K    1; EIG -6.0578562E-02 AU
 TTTTTTTTTTTTTTTTTTTTTTTTTTTTTT PDIG        TELAPSE      197.09 TCPU      131.10
 CHARGE NORMALIZATION FACTOR   1.00000000
 TOTAL ATOMIC CHARGES:
  18.5889948  18.5889948  18.5889948  18.5889948  18.5889948  18.5889948
   7.5750636   7.5750636   7.5750636   7.5750636   7.5750636   7.5750636
   7.5750636   7.5750636   7.5750636   7.5750636   7.5750636   7.5750636
   7.5750636   7.5750636   7.5750636   7.5750636   7.5750636   7.5750636
   7.5750636   7.5750636   7.5750636   7.5750636   7.5750636   7.5750636
   6.7654070   6.7654070   6.7654070   6.7654070   6.7654070   6.7654070
   6.7654070   6.7654070   6.7654070   6.7654070   6.7654070   6.7654070
   5.4286173   5.4286173   5.4286173   5.4286173   5.4286173   5.4286173
   5.4286173   5.4286173   5.4286173   5.4286173   5.4286173   5.4286173
   6.0192593   6.0192593   6.0192593   6.0192593   6.0192593   6.0192593
   6.0192593   6.0192593   6.0192593   6.0192593   6.0192593   6.0192593
   6.0192593   6.0192593   6.0192593   6.0192593   6.0192593   6.0192593
   6.0192593   6.0192593   6.0192593   6.0192593   6.0192593   6.0192593
   0.8553434   0.8553434   0.8553434   0.8553434   0.8553434   0.8553434
   0.8553434   0.8553434   0.8553434   0.8553434   0.8553434   0.8553434
   0.8553434   0.8553434   0.8553434   0.8553434   0.8553434   0.8553434
   0.8553434   0.8553434   0.8553434   0.8553434   0.8553434   0.8553434
   8.3060729   8.3060729   8.3060729   8.3060729   8.3060729   8.3060729
   8.3060729   8.3060729   8.3060729   8.3060729   8.3060729   8.3060729
   8.3060729   8.3060729   8.3060729   8.3060729   8.3060729   8.3060729
   8.3060729   8.3060729   8.3060729   8.3060729   8.3060729   8.3060729
 TTTTTTTTTTTTTTTTTTTTTTTTTTTTTT MOQGAD      TELAPSE      197.10 TCPU      131.11
 TTTTTTTTTTTTTTTTTTTTTTTTTTTTTT SHELLXN     TELAPSE      200.35 TCPU      132.88
 TTTTTTTTTTTTTTTTTTTTTTTTTTTTTT MONMO3      TELAPSE      201.09 TCPU      133.62
 NUMERICALLY INTEGRATED DENSITY    803.9998850779
 TTTTTTTTTTTTTTTTTTTTTTTTTTTTTT NUMDFT      TELAPSE      201.73 TCPU      134.26
 CYC  28 ETOT(AU) -6.167704841917E+03 DETOT  1.78E-07 tst  1.52E-11 PX  9.44E-05
 TTTTTTTTTTTTTTTTTTTTTTTTTTTTTT DIIS        TELAPSE      202.12 TCPU      134.65
 DIIS TEST: 0.25116E-08 AT SCF   CYCLE  28 - DIIS ACTIVE - HISTORY:    28 CYCLES
 TTTTTTTTTTTTTTTTTTTTTTTTTTTTTT FDIK        TELAPSE      202.54 TCPU      134.89
 INSULATING STATE
 TOP OF VALENCE BANDS -    BAND    402; K    3; EIG -2.9143480E-01 AU
 TOP OF VALENCE BANDS -    BAND    402; K    1; EIG -2.9276457E-01 AU
 BOTTOM OF VIRTUAL BANDS - BAND    403; K    3; EIG -6.1158705E-02 AU
 DIRECT ENERGY BAND GAP:   6.2661 eV
 BOTTOM OF VIRTUAL BANDS - BAND    403; K    1; EIG -6.0578507E-02 AU
 TTTTTTTTTTTTTTTTTTTTTTTTTTTTTT PDIG        TELAPSE      202.74 TCPU      135.09
 CHARGE NORMALIZATION FACTOR   1.00000000
 TOTAL ATOMIC CHARGES:
  18.5889976  18.5889976  18.5889976  18.5889976  18.5889976  18.5889976
   7.5750635   7.5750635   7.5750635   7.5750635   7.5750635   7.5750635
   7.5750635   7.5750635   7.5750635   7.5750635   7.5750635   7.5750635
   7.5750635   7.5750635   7.5750635   7.5750635   7.5750635   7.5750635
   7.5750635   7.5750635   7.5750635   7.5750635   7.5750635   7.5750635
   6.7654067   6.7654067   6.7654067   6.7654067   6.7654067   6.7654067
   6.7654067   6.7654067   6.7654067   6.7654067   6.7654067   6.7654067
   5.4286166   5.4286166   5.4286166   5.4286166   5.4286166   5.4286166
   5.4286166   5.4286166   5.4286166   5.4286166   5.4286166   5.4286166
   6.0192594   6.0192594   6.0192594   6.0192594   6.0192594   6.0192594
   6.0192594   6.0192594   6.0192594   6.0192594   6.0192594   6.0192594
   6.0192594   6.0192594   6.0192594   6.0192594   6.0192594   6.0192594
   6.0192594   6.0192594   6.0192594   6.0192594   6.0192594   6.0192594
   0.8553433   0.8553433   0.8553433   0.8553433   0.8553433   0.8553433
   0.8553433   0.8553433   0.8553433   0.8553433   0.8553433   0.8553433
   0.8553433   0.8553433   0.8553433   0.8553433   0.8553433   0.8553433
   0.8553433   0.8553433   0.8553433   0.8553433   0.8553433   0.8553433
   8.3060727   8.3060727   8.3060727   8.3060727   8.3060727   8.3060727
   8.3060727   8.3060727   8.3060727   8.3060727   8.3060727   8.3060727
   8.3060727   8.3060727   8.3060727   8.3060727   8.3060727   8.3060727
   8.3060727   8.3060727   8.3060727   8.3060727   8.3060727   8.3060727
 TTTTTTTTTTTTTTTTTTTTTTTTTTTTTT MOQGAD      TELAPSE      202.75 TCPU      135.10
 TTTTTTTTTTTTTTTTTTTTTTTTTTTTTT SHELLXN     TELAPSE      206.00 TCPU      136.86
 TTTTTTTTTTTTTTTTTTTTTTTTTTTTTT MONMO3      TELAPSE      206.87 TCPU      137.73
 NUMERICALLY INTEGRATED DENSITY    803.9998850779
 TTTTTTTTTTTTTTTTTTTTTTTTTTTTTT NUMDFT      TELAPSE      207.51 TCPU      138.37
 CYC  29 ETOT(AU) -6.167704842010E+03 DETOT -9.26E-08 tst  1.06E-10 PX  3.58E-04
 TTTTTTTTTTTTTTTTTTTTTTTTTTTTTT DIIS        TELAPSE      207.89 TCPU      138.75
 DIIS TEST: 0.66898E-07 AT SCF   CYCLE  29 - DIIS ACTIVE - HISTORY:    29 CYCLES
 TTTTTTTTTTTTTTTTTTTTTTTTTTTTTT FDIK        TELAPSE      208.60 TCPU      139.30
 INSULATING STATE
 TOP OF VALENCE BANDS -    BAND    402; K    3; EIG -2.9143480E-01 AU
 TOP OF VALENCE BANDS -    BAND    402; K    1; EIG -2.9276457E-01 AU
 BOTTOM OF VIRTUAL BANDS - BAND    403; K    3; EIG -6.1158705E-02 AU
 DIRECT ENERGY BAND GAP:   6.2661 eV
 BOTTOM OF VIRTUAL BANDS - BAND    403; K    1; EIG -6.0578507E-02 AU
 TTTTTTTTTTTTTTTTTTTTTTTTTTTTTT PDIG        TELAPSE      208.82 TCPU      139.52
 CHARGE NORMALIZATION FACTOR   1.00000000
 TOTAL ATOMIC CHARGES:
  18.5889959  18.5889959  18.5889959  18.5889959  18.5889959  18.5889959
   7.5750640   7.5750640   7.5750640   7.5750640   7.5750640   7.5750640
   7.5750640   7.5750640   7.5750640   7.5750640   7.5750640   7.5750640
   7.5750640   7.5750640   7.5750640   7.5750640   7.5750640   7.5750640
   7.5750640   7.5750640   7.5750640   7.5750640   7.5750640   7.5750640
   6.7654070   6.7654070   6.7654070   6.7654070   6.7654070   6.7654070
   6.7654070   6.7654070   6.7654070   6.7654070   6.7654070   6.7654070
   5.4286154   5.4286154   5.4286154   5.4286154   5.4286154   5.4286154
   5.4286154   5.4286154   5.4286154   5.4286154   5.4286154   5.4286154
   6.0192594   6.0192594   6.0192594   6.0192594   6.0192594   6.0192594
   6.0192594   6.0192594   6.0192594   6.0192594   6.0192594   6.0192594
   6.0192594   6.0192594   6.0192594   6.0192594   6.0192594   6.0192594
   6.0192594   6.0192594   6.0192594   6.0192594   6.0192594   6.0192594
   0.8553433   0.8553433   0.8553433   0.8553433   0.8553433   0.8553433
   0.8553433   0.8553433   0.8553433   0.8553433   0.8553433   0.8553433
   0.8553433   0.8553433   0.8553433   0.8553433   0.8553433   0.8553433
   0.8553433   0.8553433   0.8553433   0.8553433   0.8553433   0.8553433
   8.3060732   8.3060732   8.3060732   8.3060732   8.3060732   8.3060732
   8.3060732   8.3060732   8.3060732   8.3060732   8.3060732   8.3060732
   8.3060732   8.3060732   8.3060732   8.3060732   8.3060732   8.3060732
   8.3060732   8.3060732   8.3060732   8.3060732   8.3060732   8.3060732
 TTTTTTTTTTTTTTTTTTTTTTTTTTTTTT MOQGAD      TELAPSE      208.83 TCPU      139.53
 TTTTTTTTTTTTTTTTTTTTTTTTTTTTTT SHELLXN     TELAPSE      211.95 TCPU      141.29
 TTTTTTTTTTTTTTTTTTTTTTTTTTTTTT MONMO3      TELAPSE      212.69 TCPU      142.03
 NUMERICALLY INTEGRATED DENSITY    803.9998850780
 TTTTTTTTTTTTTTTTTTTTTTTTTTTTTT NUMDFT      TELAPSE      213.33 TCPU      142.66
 CYC  30 ETOT(AU) -6.167704841968E+03 DETOT  4.18E-08 tst  6.99E-12 PX  5.37E-05
 TTTTTTTTTTTTTTTTTTTTTTTTTTTTTT DIIS        TELAPSE      213.73 TCPU      143.06
 DIIS TEST: 0.23996E-08 AT SCF   CYCLE  30 - DIIS ACTIVE - HISTORY:    30 CYCLES
 TTTTTTTTTTTTTTTTTTTTTTTTTTTTTT FDIK        TELAPSE      214.19 TCPU      143.33
 INSULATING STATE
 TOP OF VALENCE BANDS -    BAND    402; K    3; EIG -2.9143476E-01 AU
 TOP OF VALENCE BANDS -    BAND    402; K    1; EIG -2.9276454E-01 AU
 BOTTOM OF VIRTUAL BANDS - BAND    403; K    3; EIG -6.1158652E-02 AU
 DIRECT ENERGY BAND GAP:   6.2661 eV
 BOTTOM OF VIRTUAL BANDS - BAND    403; K    1; EIG -6.0578457E-02 AU
 TTTTTTTTTTTTTTTTTTTTTTTTTTTTTT PDIG        TELAPSE      214.39 TCPU      143.54
 CHARGE NORMALIZATION FACTOR   1.00000000
 TOTAL ATOMIC CHARGES:
  18.5889985  18.5889985  18.5889985  18.5889985  18.5889985  18.5889985
   7.5750640   7.5750640   7.5750640   7.5750640   7.5750640   7.5750640
   7.5750640   7.5750640   7.5750640   7.5750640   7.5750640   7.5750640
   7.5750640   7.5750640   7.5750640   7.5750640   7.5750640   7.5750640
   7.5750640   7.5750640   7.5750640   7.5750640   7.5750640   7.5750640
   6.7654066   6.7654066   6.7654066   6.7654066   6.7654066   6.7654066
   6.7654066   6.7654066   6.7654066   6.7654066   6.7654066   6.7654066
   5.4286147   5.4286147   5.4286147   5.4286147   5.4286147   5.4286147
   5.4286147   5.4286147   5.4286147   5.4286147   5.4286147   5.4286147
   6.0192595   6.0192595   6.0192595   6.0192595   6.0192595   6.0192595
   6.0192595   6.0192595   6.0192595   6.0192595   6.0192595   6.0192595
   6.0192595   6.0192595   6.0192595   6.0192595   6.0192595   6.0192595
   6.0192595   6.0192595   6.0192595   6.0192595   6.0192595   6.0192595
   0.8553432   0.8553432   0.8553432   0.8553432   0.8553432   0.8553432
   0.8553432   0.8553432   0.8553432   0.8553432   0.8553432   0.8553432
   0.8553432   0.8553432   0.8553432   0.8553432   0.8553432   0.8553432
   0.8553432   0.8553432   0.8553432   0.8553432   0.8553432   0.8553432
   8.3060731   8.3060731   8.3060731   8.3060731   8.3060731   8.3060731
   8.3060731   8.3060731   8.3060731   8.3060731   8.3060731   8.3060731
   8.3060731   8.3060731   8.3060731   8.3060731   8.3060731   8.3060731
   8.3060731   8.3060731   8.3060731   8.3060731   8.3060731   8.3060731
 TTTTTTTTTTTTTTTTTTTTTTTTTTTTTT MOQGAD      TELAPSE      214.40 TCPU      143.55
 TTTTTTTTTTTTTTTTTTTTTTTTTTTTTT SHELLXN     TELAPSE      217.75 TCPU      145.32
 TTTTTTTTTTTTTTTTTTTTTTTTTTTTTT MONMO3      TELAPSE      218.49 TCPU      146.06
 NUMERICALLY INTEGRATED DENSITY    803.9998850780
 TTTTTTTTTTTTTTTTTTTTTTTTTTTTTT NUMDFT      TELAPSE      219.44 TCPU      147.01
 CYC  31 ETOT(AU) -6.167704842054E+03 DETOT -8.54E-08 tst  7.49E-11 PX  3.00E-04
 TTTTTTTTTTTTTTTTTTTTTTTTTTTTTT DIIS        TELAPSE      219.90 TCPU      147.47
 DIIS TEST: 0.46412E-07 AT SCF   CYCLE  31 - DIIS ACTIVE - HISTORY:    31 CYCLES
 TTTTTTTTTTTTTTTTTTTTTTTTTTTTTT FDIK        TELAPSE      220.94 TCPU      148.37
 INSULATING STATE
 TOP OF VALENCE BANDS -    BAND    402; K    3; EIG -2.9143476E-01 AU
 TOP OF VALENCE BANDS -    BAND    402; K    1; EIG -2.9276454E-01 AU
 BOTTOM OF VIRTUAL BANDS - BAND    403; K    3; EIG -6.1158652E-02 AU
 DIRECT ENERGY BAND GAP:   6.2661 eV
 BOTTOM OF VIRTUAL BANDS - BAND    403; K    1; EIG -6.0578457E-02 AU
 TTTTTTTTTTTTTTTTTTTTTTTTTTTTTT PDIG        TELAPSE      221.15 TCPU      148.57
 CHARGE NORMALIZATION FACTOR   1.00000000
 TOTAL ATOMIC CHARGES:
  18.5889966  18.5889966  18.5889966  18.5889966  18.5889966  18.5889966
   7.5750642   7.5750642   7.5750642   7.5750642   7.5750642   7.5750642
   7.5750642   7.5750642   7.5750642   7.5750642   7.5750642   7.5750642
   7.5750642   7.5750642   7.5750642   7.5750642   7.5750642   7.5750642
   7.5750642   7.5750642   7.5750642   7.5750642   7.5750642   7.5750642
   6.7654070   6.7654070   6.7654070   6.7654070   6.7654070   6.7654070
   6.7654070   6.7654070   6.7654070   6.7654070   6.7654070   6.7654070
   5.4286139   5.4286139   5.4286139   5.4286139   5.4286139   5.4286139
   5.4286139   5.4286139   5.4286139   5.4286139   5.4286139   5.4286139
   6.0192595   6.0192595   6.0192595   6.0192595   6.0192595   6.0192595
   6.0192595   6.0192595   6.0192595   6.0192595   6.0192595   6.0192595
   6.0192595   6.0192595   6.0192595   6.0192595   6.0192595   6.0192595
   6.0192595   6.0192595   6.0192595   6.0192595   6.0192595   6.0192595
   0.8553432   0.8553432   0.8553432   0.8553432   0.8553432   0.8553432
   0.8553432   0.8553432   0.8553432   0.8553432   0.8553432   0.8553432
   0.8553432   0.8553432   0.8553432   0.8553432   0.8553432   0.8553432
   0.8553432   0.8553432   0.8553432   0.8553432   0.8553432   0.8553432
   8.3060734   8.3060734   8.3060734   8.3060734   8.3060734   8.3060734
   8.3060734   8.3060734   8.3060734   8.3060734   8.3060734   8.3060734
   8.3060734   8.3060734   8.3060734   8.3060734   8.3060734   8.3060734
   8.3060734   8.3060734   8.3060734   8.3060734   8.3060734   8.3060734
 TTTTTTTTTTTTTTTTTTTTTTTTTTTTTT MOQGAD      TELAPSE      221.16 TCPU      148.58
 TTTTTTTTTTTTTTTTTTTTTTTTTTTTTT SHELLXN     TELAPSE      224.35 TCPU      150.33
 TTTTTTTTTTTTTTTTTTTTTTTTTTTTTT MONMO3      TELAPSE      225.09 TCPU      151.07
 NUMERICALLY INTEGRATED DENSITY    803.9998850781
 TTTTTTTTTTTTTTTTTTTTTTTTTTTTTT NUMDFT      TELAPSE      225.72 TCPU      151.71
 CYC  32 ETOT(AU) -6.167704842022E+03 DETOT  3.15E-08 tst  3.89E-12 PX  5.02E-05
 TTTTTTTTTTTTTTTTTTTTTTTTTTTTTT DIIS        TELAPSE      226.17 TCPU      152.16
 DIIS TEST: 0.22945E-08 AT SCF   CYCLE  32 - DIIS ACTIVE - HISTORY:    32 CYCLES
 TTTTTTTTTTTTTTTTTTTTTTTTTTTTTT FDIK        TELAPSE      228.69 TCPU      154.54
 INSULATING STATE
 TOP OF VALENCE BANDS -    BAND    402; K    3; EIG -2.9143473E-01 AU
 TOP OF VALENCE BANDS -    BAND    402; K    1; EIG -2.9276451E-01 AU
 BOTTOM OF VIRTUAL BANDS - BAND    403; K    3; EIG -6.1158607E-02 AU
 DIRECT ENERGY BAND GAP:   6.2661 eV
 BOTTOM OF VIRTUAL BANDS - BAND    403; K    1; EIG -6.0578415E-02 AU
 TTTTTTTTTTTTTTTTTTTTTTTTTTTTTT PDIG        TELAPSE      228.89 TCPU      154.74
 CHARGE NORMALIZATION FACTOR   1.00000000
 TOTAL ATOMIC CHARGES:
  18.5889995  18.5889995  18.5889995  18.5889995  18.5889995  18.5889995
   7.5750641   7.5750641   7.5750641   7.5750641   7.5750641   7.5750641
   7.5750641   7.5750641   7.5750641   7.5750641   7.5750641   7.5750641
   7.5750641   7.5750641   7.5750641   7.5750641   7.5750641   7.5750641
   7.5750641   7.5750641   7.5750641   7.5750641   7.5750641   7.5750641
   6.7654065   6.7654065   6.7654065   6.7654065   6.7654065   6.7654065
   6.7654065   6.7654065   6.7654065   6.7654065   6.7654065   6.7654065
   5.4286133   5.4286133   5.4286133   5.4286133   5.4286133   5.4286133
   5.4286133   5.4286133   5.4286133   5.4286133   5.4286133   5.4286133
   6.0192597   6.0192597   6.0192597   6.0192597   6.0192597   6.0192597
   6.0192597   6.0192597   6.0192597   6.0192597   6.0192597   6.0192597
   6.0192597   6.0192597   6.0192597   6.0192597   6.0192597   6.0192597
   6.0192597   6.0192597   6.0192597   6.0192597   6.0192597   6.0192597
   0.8553431   0.8553431   0.8553431   0.8553431   0.8553431   0.8553431
   0.8553431   0.8553431   0.8553431   0.8553431   0.8553431   0.8553431
   0.8553431   0.8553431   0.8553431   0.8553431   0.8553431   0.8553431
   0.8553431   0.8553431   0.8553431   0.8553431   0.8553431   0.8553431
   8.3060733   8.3060733   8.3060733   8.3060733   8.3060733   8.3060733
   8.3060733   8.3060733   8.3060733   8.3060733   8.3060733   8.3060733
   8.3060733   8.3060733   8.3060733   8.3060733   8.3060733   8.3060733
   8.3060733   8.3060733   8.3060733   8.3060733   8.3060733   8.3060733
 TTTTTTTTTTTTTTTTTTTTTTTTTTTTTT MOQGAD      TELAPSE      228.91 TCPU      154.76
 TTTTTTTTTTTTTTTTTTTTTTTTTTTTTT SHELLXN     TELAPSE      232.15 TCPU      156.57
 TTTTTTTTTTTTTTTTTTTTTTTTTTTTTT MONMO3      TELAPSE      232.84 TCPU      157.25
 NUMERICALLY INTEGRATED DENSITY    803.9998850781
 TTTTTTTTTTTTTTTTTTTTTTTTTTTTTT NUMDFT      TELAPSE      233.47 TCPU      157.89
 CYC  33 ETOT(AU) -6.167704842116E+03 DETOT -9.38E-08 tst  9.04E-11 PX  3.31E-04
 TTTTTTTTTTTTTTTTTTTTTTTTTTTTTT DIIS        TELAPSE      233.97 TCPU      158.39
 DIIS TEST: 0.54905E-07 AT SCF   CYCLE  33 - DIIS ACTIVE - HISTORY:    33 CYCLES
 TTTTTTTTTTTTTTTTTTTTTTTTTTTTTT FDIK        TELAPSE      234.47 TCPU      158.43
 INSULATING STATE
 TOP OF VALENCE BANDS -    BAND    402; K    3; EIG -2.9143473E-01 AU
 TOP OF VALENCE BANDS -    BAND    402; K    1; EIG -2.9276451E-01 AU
 BOTTOM OF VIRTUAL BANDS - BAND    403; K    3; EIG -6.1158607E-02 AU
 DIRECT ENERGY BAND GAP:   6.2661 eV
 BOTTOM OF VIRTUAL BANDS - BAND    403; K    1; EIG -6.0578415E-02 AU
 TTTTTTTTTTTTTTTTTTTTTTTTTTTTTT PDIG        TELAPSE      234.69 TCPU      158.64
 CHARGE NORMALIZATION FACTOR   1.00000000
 TOTAL ATOMIC CHARGES:
  18.5889974  18.5889974  18.5889974  18.5889974  18.5889974  18.5889974
   7.5750645   7.5750645   7.5750645   7.5750645   7.5750645   7.5750645
   7.5750645   7.5750645   7.5750645   7.5750645   7.5750645   7.5750645
   7.5750645   7.5750645   7.5750645   7.5750645   7.5750645   7.5750645
   7.5750645   7.5750645   7.5750645   7.5750645   7.5750645   7.5750645
   6.7654069   6.7654069   6.7654069   6.7654069   6.7654069   6.7654069
   6.7654069   6.7654069   6.7654069   6.7654069   6.7654069   6.7654069
   5.4286122   5.4286122   5.4286122   5.4286122   5.4286122   5.4286122
   5.4286122   5.4286122   5.4286122   5.4286122   5.4286122   5.4286122
   6.0192596   6.0192596   6.0192596   6.0192596   6.0192596   6.0192596
   6.0192596   6.0192596   6.0192596   6.0192596   6.0192596   6.0192596
   6.0192596   6.0192596   6.0192596   6.0192596   6.0192596   6.0192596
   6.0192596   6.0192596   6.0192596   6.0192596   6.0192596   6.0192596
   0.8553432   0.8553432   0.8553432   0.8553432   0.8553432   0.8553432
   0.8553432   0.8553432   0.8553432   0.8553432   0.8553432   0.8553432
   0.8553432   0.8553432   0.8553432   0.8553432   0.8553432   0.8553432
   0.8553432   0.8553432   0.8553432   0.8553432   0.8553432   0.8553432
   8.3060738   8.3060738   8.3060738   8.3060738   8.3060738   8.3060738
   8.3060738   8.3060738   8.3060738   8.3060738   8.3060738   8.3060738
   8.3060738   8.3060738   8.3060738   8.3060738   8.3060738   8.3060738
   8.3060738   8.3060738   8.3060738   8.3060738   8.3060738   8.3060738
 TTTTTTTTTTTTTTTTTTTTTTTTTTTTTT MOQGAD      TELAPSE      234.70 TCPU      158.65
 TTTTTTTTTTTTTTTTTTTTTTTTTTTTTT SHELLXN     TELAPSE      237.78 TCPU      160.43
 TTTTTTTTTTTTTTTTTTTTTTTTTTTTTT MONMO3      TELAPSE      238.65 TCPU      161.31
 NUMERICALLY INTEGRATED DENSITY    803.9998850782
 TTTTTTTTTTTTTTTTTTTTTTTTTTTTTT NUMDFT      TELAPSE      239.29 TCPU      161.94
 CYC  34 ETOT(AU) -6.167704842076E+03 DETOT  3.94E-08 tst  4.57E-12 PX  5.12E-05
 TTTTTTTTTTTTTTTTTTTTTTTTTTTTTT DIIS        TELAPSE      239.75 TCPU      162.40
 DIIS TEST: 0.19942E-08 AT SCF   CYCLE  34 - DIIS ACTIVE - HISTORY:    34 CYCLES
 TTTTTTTTTTTTTTTTTTTTTTTTTTTTTT FDIK        TELAPSE      240.95 TCPU      163.43
 INSULATING STATE
 TOP OF VALENCE BANDS -    BAND    402; K    3; EIG -2.9143464E-01 AU
 TOP OF VALENCE BANDS -    BAND    402; K    1; EIG -2.9276442E-01 AU
 BOTTOM OF VIRTUAL BANDS - BAND    403; K    3; EIG -6.1158491E-02 AU
 DIRECT ENERGY BAND GAP:   6.2661 eV
 BOTTOM OF VIRTUAL BANDS - BAND    403; K    1; EIG -6.0578310E-02 AU
 TTTTTTTTTTTTTTTTTTTTTTTTTTTTTT PDIG        TELAPSE      241.15 TCPU      163.63
 CHARGE NORMALIZATION FACTOR   1.00000000
 TOTAL ATOMIC CHARGES:
  18.5890057  18.5890057  18.5890057  18.5890057  18.5890057  18.5890057
   7.5750646   7.5750646   7.5750646   7.5750646   7.5750646   7.5750646
   7.5750646   7.5750646   7.5750646   7.5750646   7.5750646   7.5750646
   7.5750646   7.5750646   7.5750646   7.5750646   7.5750646   7.5750646
   7.5750646   7.5750646   7.5750646   7.5750646   7.5750646   7.5750646
   6.7654057   6.7654057   6.7654057   6.7654057   6.7654057   6.7654057
   6.7654057   6.7654057   6.7654057   6.7654057   6.7654057   6.7654057
   5.4286097   5.4286097   5.4286097   5.4286097   5.4286097   5.4286097
   5.4286097   5.4286097   5.4286097   5.4286097   5.4286097   5.4286097
   6.0192601   6.0192601   6.0192601   6.0192601   6.0192601   6.0192601
   6.0192601   6.0192601   6.0192601   6.0192601   6.0192601   6.0192601
   6.0192601   6.0192601   6.0192601   6.0192601   6.0192601   6.0192601
   6.0192601   6.0192601   6.0192601   6.0192601   6.0192601   6.0192601
   0.8553428   0.8553428   0.8553428   0.8553428   0.8553428   0.8553428
   0.8553428   0.8553428   0.8553428   0.8553428   0.8553428   0.8553428
   0.8553428   0.8553428   0.8553428   0.8553428   0.8553428   0.8553428
   0.8553428   0.8553428   0.8553428   0.8553428   0.8553428   0.8553428
   8.3060734   8.3060734   8.3060734   8.3060734   8.3060734   8.3060734
   8.3060734   8.3060734   8.3060734   8.3060734   8.3060734   8.3060734
   8.3060734   8.3060734   8.3060734   8.3060734   8.3060734   8.3060734
   8.3060734   8.3060734   8.3060734   8.3060734   8.3060734   8.3060734
 TTTTTTTTTTTTTTTTTTTTTTTTTTTTTT MOQGAD      TELAPSE      241.17 TCPU      163.64
 TTTTTTTTTTTTTTTTTTTTTTTTTTTTTT SHELLXN     TELAPSE      244.40 TCPU      165.40
 TTTTTTTTTTTTTTTTTTTTTTTTTTTTTT MONMO3      TELAPSE      245.73 TCPU      166.73
 NUMERICALLY INTEGRATED DENSITY    803.9998850782
 TTTTTTTTTTTTTTTTTTTTTTTTTTTTTT NUMDFT      TELAPSE      246.36 TCPU      167.37
 CYC  35 ETOT(AU) -6.167704842354E+03 DETOT -2.77E-07 tst  7.61E-10 PX  9.52E-04
 TTTTTTTTTTTTTTTTTTTTTTTTTTTTTT DIIS        TELAPSE      246.84 TCPU      167.84
 DIIS TEST: 0.44563E-06 AT SCF   CYCLE  35 - DIIS ACTIVE - HISTORY:    35 CYCLES
 TTTTTTTTTTTTTTTTTTTTTTTTTTTTTT FDIK        TELAPSE      247.33 TCPU      168.12
 INSULATING STATE
 TOP OF VALENCE BANDS -    BAND    402; K    3; EIG -2.9143464E-01 AU
 TOP OF VALENCE BANDS -    BAND    402; K    1; EIG -2.9276442E-01 AU
 BOTTOM OF VIRTUAL BANDS - BAND    403; K    3; EIG -6.1158491E-02 AU
 DIRECT ENERGY BAND GAP:   6.2661 eV
 BOTTOM OF VIRTUAL BANDS - BAND    403; K    1; EIG -6.0578309E-02 AU
 TTTTTTTTTTTTTTTTTTTTTTTTTTTTTT PDIG        TELAPSE      247.57 TCPU      168.36
 CHARGE NORMALIZATION FACTOR   1.00000000
 TOTAL ATOMIC CHARGES:
  18.5889995  18.5889995  18.5889995  18.5889995  18.5889995  18.5889995
   7.5750654   7.5750654   7.5750654   7.5750654   7.5750654   7.5750654
   7.5750654   7.5750654   7.5750654   7.5750654   7.5750654   7.5750654
   7.5750654   7.5750654   7.5750654   7.5750654   7.5750654   7.5750654
   7.5750654   7.5750654   7.5750654   7.5750654   7.5750654   7.5750654
   6.7654067   6.7654067   6.7654067   6.7654067   6.7654067   6.7654067
   6.7654067   6.7654067   6.7654067   6.7654067   6.7654067   6.7654067
   5.4286073   5.4286073   5.4286073   5.4286073   5.4286073   5.4286073
   5.4286073   5.4286073   5.4286073   5.4286073   5.4286073   5.4286073
   6.0192600   6.0192600   6.0192600   6.0192600   6.0192600   6.0192600
   6.0192600   6.0192600   6.0192600   6.0192600   6.0192600   6.0192600
   6.0192600   6.0192600   6.0192600   6.0192600   6.0192600   6.0192600
   6.0192600   6.0192600   6.0192600   6.0192600   6.0192600   6.0192600
   0.8553431   0.8553431   0.8553431   0.8553431   0.8553431   0.8553431
   0.8553431   0.8553431   0.8553431   0.8553431   0.8553431   0.8553431
   0.8553431   0.8553431   0.8553431   0.8553431   0.8553431   0.8553431
   0.8553431   0.8553431   0.8553431   0.8553431   0.8553431   0.8553431
   8.3060747   8.3060747   8.3060747   8.3060747   8.3060747   8.3060747
   8.3060747   8.3060747   8.3060747   8.3060747   8.3060747   8.3060747
   8.3060747   8.3060747   8.3060747   8.3060747   8.3060747   8.3060747
   8.3060747   8.3060747   8.3060747   8.3060747   8.3060747   8.3060747
 TTTTTTTTTTTTTTTTTTTTTTTTTTTTTT MOQGAD      TELAPSE      247.58 TCPU      168.37
 TTTTTTTTTTTTTTTTTTTTTTTTTTTTTT SHELLXN     TELAPSE      250.82 TCPU      170.14
 TTTTTTTTTTTTTTTTTTTTTTTTTTTTTT MONMO3      TELAPSE      251.70 TCPU      171.02
 NUMERICALLY INTEGRATED DENSITY    803.9998850784
 TTTTTTTTTTTTTTTTTTTTTTTTTTTTTT NUMDFT      TELAPSE      252.33 TCPU      171.66
 CYC  36 ETOT(AU) -6.167704842241E+03 DETOT  1.12E-07 tst  3.86E-11 PX  1.54E-04
 TTTTTTTTTTTTTTTTTTTTTTTTTTTTTT DIIS        TELAPSE      252.85 TCPU      172.17
 DIIS TEST: 0.15603E-08 AT SCF   CYCLE  36 - DIIS ACTIVE - HISTORY:    36 CYCLES
 TTTTTTTTTTTTTTTTTTTTTTTTTTTTTT FDIK        TELAPSE      253.28 TCPU      172.41
 INSULATING STATE
 TOP OF VALENCE BANDS -    BAND    402; K    3; EIG -2.9143448E-01 AU
 TOP OF VALENCE BANDS -    BAND    402; K    1; EIG -2.9276427E-01 AU
 BOTTOM OF VIRTUAL BANDS - BAND    403; K    3; EIG -6.1158295E-02 AU
 DIRECT ENERGY BAND GAP:   6.2661 eV
 BOTTOM OF VIRTUAL BANDS - BAND    403; K    1; EIG -6.0578133E-02 AU
 TTTTTTTTTTTTTTTTTTTTTTTTTTTTTT PDIG        TELAPSE      253.50 TCPU      172.62
 CHARGE NORMALIZATION FACTOR   1.00000000
 TOTAL ATOMIC CHARGES:
  18.5890157  18.5890157  18.5890157  18.5890157  18.5890157  18.5890157
   7.5750656   7.5750656   7.5750656   7.5750656   7.5750656   7.5750656
   7.5750656   7.5750656   7.5750656   7.5750656   7.5750656   7.5750656
   7.5750656   7.5750656   7.5750656   7.5750656   7.5750656   7.5750656
   7.5750656   7.5750656   7.5750656   7.5750656   7.5750656   7.5750656
   6.7654060   6.7654060   6.7654060   6.7654060   6.7654060   6.7654060
   6.7654060   6.7654060   6.7654060   6.7654060   6.7654060   6.7654060
   5.4286016   5.4286016   5.4286016   5.4286016   5.4286016   5.4286016
   5.4286016   5.4286016   5.4286016   5.4286016   5.4286016   5.4286016
   6.0192608   6.0192608   6.0192608   6.0192608   6.0192608   6.0192608
   6.0192608   6.0192608   6.0192608   6.0192608   6.0192608   6.0192608
   6.0192608   6.0192608   6.0192608   6.0192608   6.0192608   6.0192608
   6.0192608   6.0192608   6.0192608   6.0192608   6.0192608   6.0192608
   0.8553424   0.8553424   0.8553424   0.8553424   0.8553424   0.8553424
   0.8553424   0.8553424   0.8553424   0.8553424   0.8553424   0.8553424
   0.8553424   0.8553424   0.8553424   0.8553424   0.8553424   0.8553424
   0.8553424   0.8553424   0.8553424   0.8553424   0.8553424   0.8553424
   8.3060734   8.3060734   8.3060734   8.3060734   8.3060734   8.3060734
   8.3060734   8.3060734   8.3060734   8.3060734   8.3060734   8.3060734
   8.3060734   8.3060734   8.3060734   8.3060734   8.3060734   8.3060734
   8.3060734   8.3060734   8.3060734   8.3060734   8.3060734   8.3060734
 TTTTTTTTTTTTTTTTTTTTTTTTTTTTTT MOQGAD      TELAPSE      253.50 TCPU      172.63
 TTTTTTTTTTTTTTTTTTTTTTTTTTTTTT SHELLXN     TELAPSE      256.77 TCPU      174.41
 TTTTTTTTTTTTTTTTTTTTTTTTTTTTTT MONMO3      TELAPSE      257.50 TCPU      175.14
 NUMERICALLY INTEGRATED DENSITY    803.9998850784
 TTTTTTTTTTTTTTTTTTTTTTTTTTTTTT NUMDFT      TELAPSE      258.22 TCPU      175.86
 CYC  37 ETOT(AU) -6.167704842781E+03 DETOT -5.39E-07 tst  2.64E-09 PX  1.74E-03
 TTTTTTTTTTTTTTTTTTTTTTTTTTTTTT DIIS        TELAPSE      258.75 TCPU      176.38
 DIIS TEST: 0.15462E-05 AT SCF   CYCLE  37 - DIIS ACTIVE - HISTORY:    37 CYCLES
 TTTTTTTTTTTTTTTTTTTTTTTTTTTTTT FDIK        TELAPSE      259.20 TCPU      176.62
 INSULATING STATE
 TOP OF VALENCE BANDS -    BAND    402; K    3; EIG -2.9143448E-01 AU
 TOP OF VALENCE BANDS -    BAND    402; K    1; EIG -2.9276427E-01 AU
 BOTTOM OF VIRTUAL BANDS - BAND    403; K    3; EIG -6.1158295E-02 AU
 DIRECT ENERGY BAND GAP:   6.2661 eV
 BOTTOM OF VIRTUAL BANDS - BAND    403; K    1; EIG -6.0578133E-02 AU
 TTTTTTTTTTTTTTTTTTTTTTTTTTTTTT PDIG        TELAPSE      259.43 TCPU      176.84
 CHARGE NORMALIZATION FACTOR   1.00000000
 TOTAL ATOMIC CHARGES:
  18.5890030  18.5890030  18.5890030  18.5890030  18.5890030  18.5890030
   7.5750669   7.5750669   7.5750669   7.5750669   7.5750669   7.5750669
   7.5750669   7.5750669   7.5750669   7.5750669   7.5750669   7.5750669
   7.5750669   7.5750669   7.5750669   7.5750669   7.5750669   7.5750669
   7.5750669   7.5750669   7.5750669   7.5750669   7.5750669   7.5750669
   6.7654060   6.7654060   6.7654060   6.7654060   6.7654060   6.7654060
   6.7654060   6.7654060   6.7654060   6.7654060   6.7654060   6.7654060
   5.4285984   5.4285984   5.4285984   5.4285984   5.4285984   5.4285984
   5.4285984   5.4285984   5.4285984   5.4285984   5.4285984   5.4285984
   6.0192606   6.0192606   6.0192606   6.0192606   6.0192606   6.0192606
   6.0192606   6.0192606   6.0192606   6.0192606   6.0192606   6.0192606
   6.0192606   6.0192606   6.0192606   6.0192606   6.0192606   6.0192606
   6.0192606   6.0192606   6.0192606   6.0192606   6.0192606   6.0192606
   0.8553429   0.8553429   0.8553429   0.8553429   0.8553429   0.8553429
   0.8553429   0.8553429   0.8553429   0.8553429   0.8553429   0.8553429
   0.8553429   0.8553429   0.8553429   0.8553429   0.8553429   0.8553429
   0.8553429   0.8553429   0.8553429   0.8553429   0.8553429   0.8553429
   8.3060766   8.3060766   8.3060766   8.3060766   8.3060766   8.3060766
   8.3060766   8.3060766   8.3060766   8.3060766   8.3060766   8.3060766
   8.3060766   8.3060766   8.3060766   8.3060766   8.3060766   8.3060766
   8.3060766   8.3060766   8.3060766   8.3060766   8.3060766   8.3060766
 TTTTTTTTTTTTTTTTTTTTTTTTTTTTTT MOQGAD      TELAPSE      259.44 TCPU      176.86
 TTTTTTTTTTTTTTTTTTTTTTTTTTTTTT SHELLXN     TELAPSE      262.70 TCPU      178.66
 TTTTTTTTTTTTTTTTTTTTTTTTTTTTTT MONMO3      TELAPSE      263.40 TCPU      179.36
 NUMERICALLY INTEGRATED DENSITY    803.9998850788
 TTTTTTTTTTTTTTTTTTTTTTTTTTTTTT NUMDFT      TELAPSE      264.04 TCPU      180.00
 CYC  38 ETOT(AU) -6.167704842521E+03 DETOT  2.60E-07 tst  1.14E-10 PX  3.17E-04
 TTTTTTTTTTTTTTTTTTTTTTTTTTTTTT DIIS        TELAPSE      264.57 TCPU      180.53
 DIIS TEST: 0.11993E-08 AT SCF   CYCLE  38 - DIIS ACTIVE - HISTORY:    38 CYCLES
 TTTTTTTTTTTTTTTTTTTTTTTTTTTTTT FDIK        TELAPSE      265.01 TCPU      180.79
 INSULATING STATE
 TOP OF VALENCE BANDS -    BAND    402; K    3; EIG -2.9143438E-01 AU
 TOP OF VALENCE BANDS -    BAND    402; K    1; EIG -2.9276418E-01 AU
 BOTTOM OF VIRTUAL BANDS - BAND    403; K    3; EIG -6.1158176E-02 AU
 DIRECT ENERGY BAND GAP:   6.2661 eV
 BOTTOM OF VIRTUAL BANDS - BAND    403; K    1; EIG -6.0578030E-02 AU
 TTTTTTTTTTTTTTTTTTTTTTTTTTTTTT PDIG        TELAPSE      265.27 TCPU      181.04
 CHARGE NORMALIZATION FACTOR   1.00000000
 TOTAL ATOMIC CHARGES:
  18.5890139  18.5890139  18.5890139  18.5890139  18.5890139  18.5890139
   7.5750669   7.5750669   7.5750669   7.5750669   7.5750669   7.5750669
   7.5750669   7.5750669   7.5750669   7.5750669   7.5750669   7.5750669
   7.5750669   7.5750669   7.5750669   7.5750669   7.5750669   7.5750669
   7.5750669   7.5750669   7.5750669   7.5750669   7.5750669   7.5750669
   6.7654044   6.7654044   6.7654044   6.7654044   6.7654044   6.7654044
   6.7654044   6.7654044   6.7654044   6.7654044   6.7654044   6.7654044
   5.4285949   5.4285949   5.4285949   5.4285949   5.4285949   5.4285949
   5.4285949   5.4285949   5.4285949   5.4285949   5.4285949   5.4285949
   6.0192616   6.0192616   6.0192616   6.0192616   6.0192616   6.0192616
   6.0192616   6.0192616   6.0192616   6.0192616   6.0192616   6.0192616
   6.0192616   6.0192616   6.0192616   6.0192616   6.0192616   6.0192616
   6.0192616   6.0192616   6.0192616   6.0192616   6.0192616   6.0192616
   0.8553422   0.8553422   0.8553422   0.8553422   0.8553422   0.8553422
   0.8553422   0.8553422   0.8553422   0.8553422   0.8553422   0.8553422
   0.8553422   0.8553422   0.8553422   0.8553422   0.8553422   0.8553422
   0.8553422   0.8553422   0.8553422   0.8553422   0.8553422   0.8553422
   8.3060762   8.3060762   8.3060762   8.3060762   8.3060762   8.3060762
   8.3060762   8.3060762   8.3060762   8.3060762   8.3060762   8.3060762
   8.3060762   8.3060762   8.3060762   8.3060762   8.3060762   8.3060762
   8.3060762   8.3060762   8.3060762   8.3060762   8.3060762   8.3060762
 TTTTTTTTTTTTTTTTTTTTTTTTTTTTTT MOQGAD      TELAPSE      265.28 TCPU      181.05
 TTTTTTTTTTTTTTTTTTTTTTTTTTTTTT SHELLXN     TELAPSE      268.51 TCPU      182.81
 TTTTTTTTTTTTTTTTTTTTTTTTTTTTTT MONMO3      TELAPSE      269.31 TCPU      183.61
 NUMERICALLY INTEGRATED DENSITY    803.9998850788
 TTTTTTTTTTTTTTTTTTTTTTTTTTTTTT NUMDFT      TELAPSE      270.03 TCPU      184.33
 CYC  39 ETOT(AU) -6.167704842905E+03 DETOT -3.84E-07 tst  1.32E-09 PX  1.22E-03
 TTTTTTTTTTTTTTTTTTTTTTTTTTTTTT DIIS        TELAPSE      270.55 TCPU      184.85
 DIIS TEST: 0.80416E-06 AT SCF   CYCLE  39 - DIIS ACTIVE - HISTORY:    39 CYCLES
 TTTTTTTTTTTTTTTTTTTTTTTTTTTTTT FDIK        TELAPSE      271.03 TCPU      185.11
 INSULATING STATE
 TOP OF VALENCE BANDS -    BAND    402; K    3; EIG -2.9143438E-01 AU
 TOP OF VALENCE BANDS -    BAND    402; K    1; EIG -2.9276418E-01 AU
 BOTTOM OF VIRTUAL BANDS - BAND    403; K    3; EIG -6.1158176E-02 AU
 DIRECT ENERGY BAND GAP:   6.2661 eV
 BOTTOM OF VIRTUAL BANDS - BAND    403; K    1; EIG -6.0578031E-02 AU
 TTTTTTTTTTTTTTTTTTTTTTTTTTTTTT PDIG        TELAPSE      271.25 TCPU      185.34
 CHARGE NORMALIZATION FACTOR   1.00000000
 TOTAL ATOMIC CHARGES:
  18.5890051  18.5890051  18.5890051  18.5890051  18.5890051  18.5890051
   7.5750681   7.5750681   7.5750681   7.5750681   7.5750681   7.5750681
   7.5750681   7.5750681   7.5750681   7.5750681   7.5750681   7.5750681
   7.5750681   7.5750681   7.5750681   7.5750681   7.5750681   7.5750681
   7.5750681   7.5750681   7.5750681   7.5750681   7.5750681   7.5750681
   6.7654052   6.7654052   6.7654052   6.7654052   6.7654052   6.7654052
   6.7654052   6.7654052   6.7654052   6.7654052   6.7654052   6.7654052
   5.4285922   5.4285922   5.4285922   5.4285922   5.4285922   5.4285922
   5.4285922   5.4285922   5.4285922   5.4285922   5.4285922   5.4285922
   6.0192611   6.0192611   6.0192611   6.0192611   6.0192611   6.0192611
   6.0192611   6.0192611   6.0192611   6.0192611   6.0192611   6.0192611
   6.0192611   6.0192611   6.0192611   6.0192611   6.0192611   6.0192611
   6.0192611   6.0192611   6.0192611   6.0192611   6.0192611   6.0192611
   0.8553429   0.8553429   0.8553429   0.8553429   0.8553429   0.8553429
   0.8553429   0.8553429   0.8553429   0.8553429   0.8553429   0.8553429
   0.8553429   0.8553429   0.8553429   0.8553429   0.8553429   0.8553429
   0.8553429   0.8553429   0.8553429   0.8553429   0.8553429   0.8553429
   8.3060779   8.3060779   8.3060779   8.3060779   8.3060779   8.3060779
   8.3060779   8.3060779   8.3060779   8.3060779   8.3060779   8.3060779
   8.3060779   8.3060779   8.3060779   8.3060779   8.3060779   8.3060779
   8.3060779   8.3060779   8.3060779   8.3060779   8.3060779   8.3060779
 TTTTTTTTTTTTTTTTTTTTTTTTTTTTTT MOQGAD      TELAPSE      271.26 TCPU      185.35
 TTTTTTTTTTTTTTTTTTTTTTTTTTTTTT SHELLXN     TELAPSE      274.39 TCPU      187.10
 TTTTTTTTTTTTTTTTTTTTTTTTTTTTTT MONMO3      TELAPSE      275.14 TCPU      187.85
 NUMERICALLY INTEGRATED DENSITY    803.9998850791
 TTTTTTTTTTTTTTTTTTTTTTTTTTTTTT NUMDFT      TELAPSE      275.78 TCPU      188.49
 CYC  40 ETOT(AU) -6.167704842704E+03 DETOT  2.01E-07 tst  5.56E-11 PX  2.10E-04
 TTTTTTTTTTTTTTTTTTTTTTTTTTTTTT DIIS        TELAPSE      276.34 TCPU      189.05
 DIIS TEST: 0.78585E-09 AT SCF   CYCLE  40 - DIIS ACTIVE - HISTORY:    40 CYCLES
 TTTTTTTTTTTTTTTTTTTTTTTTTTTTTT FDIK        TELAPSE      276.77 TCPU      189.33
 INSULATING STATE
 TOP OF VALENCE BANDS -    BAND    402; K    3; EIG -2.9143426E-01 AU
 TOP OF VALENCE BANDS -    BAND    402; K    1; EIG -2.9276405E-01 AU
 BOTTOM OF VIRTUAL BANDS - BAND    403; K    3; EIG -6.1158020E-02 AU
 DIRECT ENERGY BAND GAP:   6.2661 eV
 BOTTOM OF VIRTUAL BANDS - BAND    403; K    1; EIG -6.0577894E-02 AU
 TTTTTTTTTTTTTTTTTTTTTTTTTTTTTT PDIG        TELAPSE      276.97 TCPU      189.53
 CHARGE NORMALIZATION FACTOR   1.00000000
 TOTAL ATOMIC CHARGES:
  18.5890161  18.5890161  18.5890161  18.5890161  18.5890161  18.5890161
   7.5750689   7.5750689   7.5750689   7.5750689   7.5750689   7.5750689
   7.5750689   7.5750689   7.5750689   7.5750689   7.5750689   7.5750689
   7.5750689   7.5750689   7.5750689   7.5750689   7.5750689   7.5750689
   7.5750689   7.5750689   7.5750689   7.5750689   7.5750689   7.5750689
   6.7654032   6.7654032   6.7654032   6.7654032   6.7654032   6.7654032
   6.7654032   6.7654032   6.7654032   6.7654032   6.7654032   6.7654032
   5.4285876   5.4285876   5.4285876   5.4285876   5.4285876   5.4285876
   5.4285876   5.4285876   5.4285876   5.4285876   5.4285876   5.4285876
   6.0192616   6.0192616   6.0192616   6.0192616   6.0192616   6.0192616
   6.0192616   6.0192616   6.0192616   6.0192616   6.0192616   6.0192616
   6.0192616   6.0192616   6.0192616   6.0192616   6.0192616   6.0192616
   6.0192616   6.0192616   6.0192616   6.0192616   6.0192616   6.0192616
   0.8553424   0.8553424   0.8553424   0.8553424   0.8553424   0.8553424
   0.8553424   0.8553424   0.8553424   0.8553424   0.8553424   0.8553424
   0.8553424   0.8553424   0.8553424   0.8553424   0.8553424   0.8553424
   0.8553424   0.8553424   0.8553424   0.8553424   0.8553424   0.8553424
   8.3060777   8.3060777   8.3060777   8.3060777   8.3060777   8.3060777
   8.3060777   8.3060777   8.3060777   8.3060777   8.3060777   8.3060777
   8.3060777   8.3060777   8.3060777   8.3060777   8.3060777   8.3060777
   8.3060777   8.3060777   8.3060777   8.3060777   8.3060777   8.3060777
 TTTTTTTTTTTTTTTTTTTTTTTTTTTTTT MOQGAD      TELAPSE      276.98 TCPU      189.54
 TTTTTTTTTTTTTTTTTTTTTTTTTTTTTT SHELLXN     TELAPSE      280.25 TCPU      191.33
 TTTTTTTTTTTTTTTTTTTTTTTTTTTTTT MONMO3      TELAPSE      280.98 TCPU      192.06
 NUMERICALLY INTEGRATED DENSITY    803.9998850791
 TTTTTTTTTTTTTTTTTTTTTTTTTTTTTT NUMDFT      TELAPSE      281.61 TCPU      192.69
 CYC  41 ETOT(AU) -6.167704843121E+03 DETOT -4.18E-07 tst  1.70E-09 PX  1.35E-03
 TTTTTTTTTTTTTTTTTTTTTTTTTTTTTT DIIS        TELAPSE      282.18 TCPU      193.26
 DIIS TEST: 0.97508E-06 AT SCF   CYCLE  41 - DIIS ACTIVE - HISTORY:    40 CYCLES
 TTTTTTTTTTTTTTTTTTTTTTTTTTTTTT FDIK        TELAPSE      282.62 TCPU      193.54
 INSULATING STATE
 TOP OF VALENCE BANDS -    BAND    402; K    3; EIG -2.9143426E-01 AU
 TOP OF VALENCE BANDS -    BAND    402; K    1; EIG -2.9276405E-01 AU
 BOTTOM OF VIRTUAL BANDS - BAND    403; K    3; EIG -6.1158020E-02 AU
 DIRECT ENERGY BAND GAP:   6.2661 eV
 BOTTOM OF VIRTUAL BANDS - BAND    403; K    1; EIG -6.0577894E-02 AU
 TTTTTTTTTTTTTTTTTTTTTTTTTTTTTT PDIG        TELAPSE      282.84 TCPU      193.77
 CHARGE NORMALIZATION FACTOR   1.00000000
 TOTAL ATOMIC CHARGES:
  18.5890073  18.5890073  18.5890073  18.5890073  18.5890073  18.5890073
   7.5750693   7.5750693   7.5750693   7.5750693   7.5750693   7.5750693
   7.5750693   7.5750693   7.5750693   7.5750693   7.5750693   7.5750693
   7.5750693   7.5750693   7.5750693   7.5750693   7.5750693   7.5750693
   7.5750693   7.5750693   7.5750693   7.5750693   7.5750693   7.5750693
   6.7654041   6.7654041   6.7654041   6.7654041   6.7654041   6.7654041
   6.7654041   6.7654041   6.7654041   6.7654041   6.7654041   6.7654041
   5.4285853   5.4285853   5.4285853   5.4285853   5.4285853   5.4285853
   5.4285853   5.4285853   5.4285853   5.4285853   5.4285853   5.4285853
   6.0192617   6.0192617   6.0192617   6.0192617   6.0192617   6.0192617
   6.0192617   6.0192617   6.0192617   6.0192617   6.0192617   6.0192617
   6.0192617   6.0192617   6.0192617   6.0192617   6.0192617   6.0192617
   6.0192617   6.0192617   6.0192617   6.0192617   6.0192617   6.0192617
   0.8553429   0.8553429   0.8553429   0.8553429   0.8553429   0.8553429
   0.8553429   0.8553429   0.8553429   0.8553429   0.8553429   0.8553429
   0.8553429   0.8553429   0.8553429   0.8553429   0.8553429   0.8553429
   0.8553429   0.8553429   0.8553429   0.8553429   0.8553429   0.8553429
   8.3060796   8.3060796   8.3060796   8.3060796   8.3060796   8.3060796
   8.3060796   8.3060796   8.3060796   8.3060796   8.3060796   8.3060796
   8.3060796   8.3060796   8.3060796   8.3060796   8.3060796   8.3060796
   8.3060796   8.3060796   8.3060796   8.3060796   8.3060796   8.3060796
 TTTTTTTTTTTTTTTTTTTTTTTTTTTTTT MOQGAD      TELAPSE      282.86 TCPU      193.78
 TTTTTTTTTTTTTTTTTTTTTTTTTTTTTT SHELLXN     TELAPSE      286.14 TCPU      195.59
 TTTTTTTTTTTTTTTTTTTTTTTTTTTTTT MONMO3      TELAPSE      286.88 TCPU      196.33
 NUMERICALLY INTEGRATED DENSITY    803.9998850794
 TTTTTTTTTTTTTTTTTTTTTTTTTTTTTT NUMDFT      TELAPSE      287.75 TCPU      197.20
 CYC  42 ETOT(AU) -6.167704842890E+03 DETOT  2.32E-07 tst  7.08E-11 PX  2.62E-04
 TTTTTTTTTTTTTTTTTTTTTTTTTTTTTT DIIS        TELAPSE      288.33 TCPU      197.78
 DIIS TEST: 0.48874E-09 AT SCF   CYCLE  42 - DIIS ACTIVE - HISTORY:    41 CYCLES
 TTTTTTTTTTTTTTTTTTTTTTTTTTTTTT FDIK        TELAPSE      288.83 TCPU      198.07
 INSULATING STATE
 TOP OF VALENCE BANDS -    BAND    402; K    3; EIG -2.9143417E-01 AU
 TOP OF VALENCE BANDS -    BAND    402; K    1; EIG -2.9276397E-01 AU
 BOTTOM OF VIRTUAL BANDS - BAND    403; K    3; EIG -6.1157926E-02 AU
 DIRECT ENERGY BAND GAP:   6.2661 eV
 BOTTOM OF VIRTUAL BANDS - BAND    403; K    1; EIG -6.0577813E-02 AU
 TTTTTTTTTTTTTTTTTTTTTTTTTTTTTT PDIG        TELAPSE      289.05 TCPU      198.30
 CHARGE NORMALIZATION FACTOR   1.00000000
 TOTAL ATOMIC CHARGES:
  18.5890144  18.5890144  18.5890144  18.5890144  18.5890144  18.5890144
   7.5750697   7.5750697   7.5750697   7.5750697   7.5750697   7.5750697
   7.5750697   7.5750697   7.5750697   7.5750697   7.5750697   7.5750697
   7.5750697   7.5750697   7.5750697   7.5750697   7.5750697   7.5750697
   7.5750697   7.5750697   7.5750697   7.5750697   7.5750697   7.5750697
   6.7654026   6.7654026   6.7654026   6.7654026   6.7654026   6.7654026
   6.7654026   6.7654026   6.7654026   6.7654026   6.7654026   6.7654026
   5.4285827   5.4285827   5.4285827   5.4285827   5.4285827   5.4285827
   5.4285827   5.4285827   5.4285827   5.4285827   5.4285827   5.4285827
   6.0192620   6.0192620   6.0192620   6.0192620   6.0192620   6.0192620
   6.0192620   6.0192620   6.0192620   6.0192620   6.0192620   6.0192620
   6.0192620   6.0192620   6.0192620   6.0192620   6.0192620   6.0192620
   6.0192620   6.0192620   6.0192620   6.0192620   6.0192620   6.0192620
   0.8553425   0.8553425   0.8553425   0.8553425   0.8553425   0.8553425
   0.8553425   0.8553425   0.8553425   0.8553425   0.8553425   0.8553425
   0.8553425   0.8553425   0.8553425   0.8553425   0.8553425   0.8553425
   0.8553425   0.8553425   0.8553425   0.8553425   0.8553425   0.8553425
   8.3060796   8.3060796   8.3060796   8.3060796   8.3060796   8.3060796
   8.3060796   8.3060796   8.3060796   8.3060796   8.3060796   8.3060796
   8.3060796   8.3060796   8.3060796   8.3060796   8.3060796   8.3060796
   8.3060796   8.3060796   8.3060796   8.3060796   8.3060796   8.3060796
 TTTTTTTTTTTTTTTTTTTTTTTTTTTTTT MOQGAD      TELAPSE      289.06 TCPU      198.31
 TTTTTTTTTTTTTTTTTTTTTTTTTTTTTT SHELLXN     TELAPSE      292.30 TCPU      200.08
 TTTTTTTTTTTTTTTTTTTTTTTTTTTTTT MONMO3      TELAPSE      293.04 TCPU      200.82
 NUMERICALLY INTEGRATED DENSITY    803.9998850794
 TTTTTTTTTTTTTTTTTTTTTTTTTTTTTT NUMDFT      TELAPSE      293.67 TCPU      201.46
 CYC  43 ETOT(AU) -6.167704843130E+03 DETOT -2.40E-07 tst  6.59E-10 PX  8.35E-04
 TTTTTTTTTTTTTTTTTTTTTTTTTTTTTT DIIS        TELAPSE      294.30 TCPU      202.09
 DIIS TEST: 0.37426E-06 AT SCF   CYCLE  43 - DIIS ACTIVE - HISTORY:    42 CYCLES
 TTTTTTTTTTTTTTTTTTTTTTTTTTTTTT FDIK        TELAPSE      294.80 TCPU      202.37
 INSULATING STATE
 TOP OF VALENCE BANDS -    BAND    402; K    3; EIG -2.9143417E-01 AU
 TOP OF VALENCE BANDS -    BAND    402; K    1; EIG -2.9276397E-01 AU
 BOTTOM OF VIRTUAL BANDS - BAND    403; K    3; EIG -6.1157926E-02 AU
 DIRECT ENERGY BAND GAP:   6.2661 eV
 BOTTOM OF VIRTUAL BANDS - BAND    403; K    1; EIG -6.0577813E-02 AU
 TTTTTTTTTTTTTTTTTTTTTTTTTTTTTT PDIG        TELAPSE      295.02 TCPU      202.60
 CHARGE NORMALIZATION FACTOR   1.00000000
 TOTAL ATOMIC CHARGES:
  18.5890087  18.5890087  18.5890087  18.5890087  18.5890087  18.5890087
   7.5750700   7.5750700   7.5750700   7.5750700   7.5750700   7.5750700
   7.5750700   7.5750700   7.5750700   7.5750700   7.5750700   7.5750700
   7.5750700   7.5750700   7.5750700   7.5750700   7.5750700   7.5750700
   7.5750700   7.5750700   7.5750700   7.5750700   7.5750700   7.5750700
   6.7654032   6.7654032   6.7654032   6.7654032   6.7654032   6.7654032
   6.7654032   6.7654032   6.7654032   6.7654032   6.7654032   6.7654032
   5.4285811   5.4285811   5.4285811   5.4285811   5.4285811   5.4285811
   5.4285811   5.4285811   5.4285811   5.4285811   5.4285811   5.4285811
   6.0192620   6.0192620   6.0192620   6.0192620   6.0192620   6.0192620
   6.0192620   6.0192620   6.0192620   6.0192620   6.0192620   6.0192620
   6.0192620   6.0192620   6.0192620   6.0192620   6.0192620   6.0192620
   6.0192620   6.0192620   6.0192620   6.0192620   6.0192620   6.0192620
   0.8553430   0.8553430   0.8553430   0.8553430   0.8553430   0.8553430
   0.8553430   0.8553430   0.8553430   0.8553430   0.8553430   0.8553430
   0.8553430   0.8553430   0.8553430   0.8553430   0.8553430   0.8553430
   0.8553430   0.8553430   0.8553430   0.8553430   0.8553430   0.8553430
   8.3060808   8.3060808   8.3060808   8.3060808   8.3060808   8.3060808
   8.3060808   8.3060808   8.3060808   8.3060808   8.3060808   8.3060808
   8.3060808   8.3060808   8.3060808   8.3060808   8.3060808   8.3060808
   8.3060808   8.3060808   8.3060808   8.3060808   8.3060808   8.3060808
 TTTTTTTTTTTTTTTTTTTTTTTTTTTTTT MOQGAD      TELAPSE      295.04 TCPU      202.61
 TTTTTTTTTTTTTTTTTTTTTTTTTTTTTT SHELLXN     TELAPSE      298.29 TCPU      204.39
 TTTTTTTTTTTTTTTTTTTTTTTTTTTTTT MONMO3      TELAPSE      299.02 TCPU      205.12
 NUMERICALLY INTEGRATED DENSITY    803.9998850796
 TTTTTTTTTTTTTTTTTTTTTTTTTTTTTT NUMDFT      TELAPSE      299.66 TCPU      205.76
 CYC  44 ETOT(AU) -6.167704842994E+03 DETOT  1.36E-07 tst  2.69E-11 PX  1.59E-04
 TTTTTTTTTTTTTTTTTTTTTTTTTTTTTT DIIS        TELAPSE      300.25 TCPU      206.35
 DIIS TEST: 0.21078E-09 AT SCF   CYCLE  44 - DIIS ACTIVE - HISTORY:    43 CYCLES
 TTTTTTTTTTTTTTTTTTTTTTTTTTTTTT FDIK        TELAPSE      300.67 TCPU      206.56
 INSULATING STATE
 TOP OF VALENCE BANDS -    BAND    402; K    3; EIG -2.9143409E-01 AU
 TOP OF VALENCE BANDS -    BAND    402; K    1; EIG -2.9276389E-01 AU
 BOTTOM OF VIRTUAL BANDS - BAND    403; K    3; EIG -6.1157839E-02 AU
 DIRECT ENERGY BAND GAP:   6.2661 eV
 BOTTOM OF VIRTUAL BANDS - BAND    403; K    1; EIG -6.0577736E-02 AU
 TTTTTTTTTTTTTTTTTTTTTTTTTTTTTT PDIG        TELAPSE      300.90 TCPU      206.79
 CHARGE NORMALIZATION FACTOR   1.00000000
 TOTAL ATOMIC CHARGES:
  18.5890147  18.5890147  18.5890147  18.5890147  18.5890147  18.5890147
   7.5750702   7.5750702   7.5750702   7.5750702   7.5750702   7.5750702
   7.5750702   7.5750702   7.5750702   7.5750702   7.5750702   7.5750702
   7.5750702   7.5750702   7.5750702   7.5750702   7.5750702   7.5750702
   7.5750702   7.5750702   7.5750702   7.5750702   7.5750702   7.5750702
   6.7654015   6.7654015   6.7654015   6.7654015   6.7654015   6.7654015
   6.7654015   6.7654015   6.7654015   6.7654015   6.7654015   6.7654015
   5.4285792   5.4285792   5.4285792   5.4285792   5.4285792   5.4285792
   5.4285792   5.4285792   5.4285792   5.4285792   5.4285792   5.4285792
   6.0192622   6.0192622   6.0192622   6.0192622   6.0192622   6.0192622
   6.0192622   6.0192622   6.0192622   6.0192622   6.0192622   6.0192622
   6.0192622   6.0192622   6.0192622   6.0192622   6.0192622   6.0192622
   6.0192622   6.0192622   6.0192622   6.0192622   6.0192622   6.0192622
   0.8553427   0.8553427   0.8553427   0.8553427   0.8553427   0.8553427
   0.8553427   0.8553427   0.8553427   0.8553427   0.8553427   0.8553427
   0.8553427   0.8553427   0.8553427   0.8553427   0.8553427   0.8553427
   0.8553427   0.8553427   0.8553427   0.8553427   0.8553427   0.8553427
   8.3060810   8.3060810   8.3060810   8.3060810   8.3060810   8.3060810
   8.3060810   8.3060810   8.3060810   8.3060810   8.3060810   8.3060810
   8.3060810   8.3060810   8.3060810   8.3060810   8.3060810   8.3060810
   8.3060810   8.3060810   8.3060810   8.3060810   8.3060810   8.3060810
 TTTTTTTTTTTTTTTTTTTTTTTTTTTTTT MOQGAD      TELAPSE      300.91 TCPU      206.80
 TTTTTTTTTTTTTTTTTTTTTTTTTTTTTT SHELLXN     TELAPSE      304.21 TCPU      208.64
 TTTTTTTTTTTTTTTTTTTTTTTTTTTTTT MONMO3      TELAPSE      304.90 TCPU      209.33
 NUMERICALLY INTEGRATED DENSITY    803.9998850796
 TTTTTTTTTTTTTTTTTTTTTTTTTTTTTT NUMDFT      TELAPSE      305.61 TCPU      210.05
 CYC  45 ETOT(AU) -6.167704843219E+03 DETOT -2.25E-07 tst  5.55E-10 PX  7.54E-04
 TTTTTTTTTTTTTTTTTTTTTTTTTTTTTT DIIS        TELAPSE      306.25 TCPU      210.68
 DIIS TEST: 0.30479E-06 AT SCF   CYCLE  45 - DIIS ACTIVE - HISTORY:    44 CYCLES
 TTTTTTTTTTTTTTTTTTTTTTTTTTTTTT FDIK        TELAPSE      306.73 TCPU      211.01
 INSULATING STATE
 TOP OF VALENCE BANDS -    BAND    402; K    3; EIG -2.9143409E-01 AU
 TOP OF VALENCE BANDS -    BAND    402; K    1; EIG -2.9276389E-01 AU
 BOTTOM OF VIRTUAL BANDS - BAND    403; K    3; EIG -6.1157839E-02 AU
 DIRECT ENERGY BAND GAP:   6.2661 eV
 BOTTOM OF VIRTUAL BANDS - BAND    403; K    1; EIG -6.0577736E-02 AU
 TTTTTTTTTTTTTTTTTTTTTTTTTTTTTT PDIG        TELAPSE      306.96 TCPU      211.24
 CHARGE NORMALIZATION FACTOR   1.00000000
 TOTAL ATOMIC CHARGES:
  18.5890098  18.5890098  18.5890098  18.5890098  18.5890098  18.5890098
   7.5750707   7.5750707   7.5750707   7.5750707   7.5750707   7.5750707
   7.5750707   7.5750707   7.5750707   7.5750707   7.5750707   7.5750707
   7.5750707   7.5750707   7.5750707   7.5750707   7.5750707   7.5750707
   7.5750707   7.5750707   7.5750707   7.5750707   7.5750707   7.5750707
   6.7654023   6.7654023   6.7654023   6.7654023   6.7654023   6.7654023
   6.7654023   6.7654023   6.7654023   6.7654023   6.7654023   6.7654023
   5.4285772   5.4285772   5.4285772   5.4285772   5.4285772   5.4285772
   5.4285772   5.4285772   5.4285772   5.4285772   5.4285772   5.4285772
   6.0192623   6.0192623   6.0192623   6.0192623   6.0192623   6.0192623
   6.0192623   6.0192623   6.0192623   6.0192623   6.0192623   6.0192623
   6.0192623   6.0192623   6.0192623   6.0192623   6.0192623   6.0192623
   6.0192623   6.0192623   6.0192623   6.0192623   6.0192623   6.0192623
   0.8553430   0.8553430   0.8553430   0.8553430   0.8553430   0.8553430
   0.8553430   0.8553430   0.8553430   0.8553430   0.8553430   0.8553430
   0.8553430   0.8553430   0.8553430   0.8553430   0.8553430   0.8553430
   0.8553430   0.8553430   0.8553430   0.8553430   0.8553430   0.8553430
   8.3060818   8.3060818   8.3060818   8.3060818   8.3060818   8.3060818
   8.3060818   8.3060818   8.3060818   8.3060818   8.3060818   8.3060818
   8.3060818   8.3060818   8.3060818   8.3060818   8.3060818   8.3060818
   8.3060818   8.3060818   8.3060818   8.3060818   8.3060818   8.3060818
 TTTTTTTTTTTTTTTTTTTTTTTTTTTTTT MOQGAD      TELAPSE      306.97 TCPU      211.25
 TTTTTTTTTTTTTTTTTTTTTTTTTTTTTT SHELLXN     TELAPSE      310.24 TCPU      213.04
 TTTTTTTTTTTTTTTTTTTTTTTTTTTTTT MONMO3      TELAPSE      311.18 TCPU      213.98
 NUMERICALLY INTEGRATED DENSITY    803.9998850797
 TTTTTTTTTTTTTTTTTTTTTTTTTTTTTT NUMDFT      TELAPSE      311.98 TCPU      214.78
 CYC  46 ETOT(AU) -6.167704843080E+03 DETOT  1.40E-07 tst  2.63E-11 PX  1.53E-04
 TTTTTTTTTTTTTTTTTTTTTTTTTTTTTT DIIS        TELAPSE      312.64 TCPU      215.43
 DIIS TEST: 0.15416E-09 AT SCF   CYCLE  46 - DIIS ACTIVE - HISTORY:    45 CYCLES
 TTTTTTTTTTTTTTTTTTTTTTTTTTTTTT FDIK        TELAPSE      313.06 TCPU      215.67
 INSULATING STATE
 TOP OF VALENCE BANDS -    BAND    402; K    3; EIG -2.9143407E-01 AU
 TOP OF VALENCE BANDS -    BAND    402; K    1; EIG -2.9276387E-01 AU
 BOTTOM OF VIRTUAL BANDS - BAND    403; K    3; EIG -6.1157813E-02 AU
 DIRECT ENERGY BAND GAP:   6.2661 eV
 BOTTOM OF VIRTUAL BANDS - BAND    403; K    1; EIG -6.0577714E-02 AU
 TTTTTTTTTTTTTTTTTTTTTTTTTTTTTT PDIG        TELAPSE      313.29 TCPU      215.90
 CHARGE NORMALIZATION FACTOR   1.00000000
 TOTAL ATOMIC CHARGES:
  18.5890114  18.5890114  18.5890114  18.5890114  18.5890114  18.5890114
   7.5750707   7.5750707   7.5750707   7.5750707   7.5750707   7.5750707
   7.5750707   7.5750707   7.5750707   7.5750707   7.5750707   7.5750707
   7.5750707   7.5750707   7.5750707   7.5750707   7.5750707   7.5750707
   7.5750707   7.5750707   7.5750707   7.5750707   7.5750707   7.5750707
   6.7654019   6.7654019   6.7654019   6.7654019   6.7654019   6.7654019
   6.7654019   6.7654019   6.7654019   6.7654019   6.7654019   6.7654019
   5.4285768   5.4285768   5.4285768   5.4285768   5.4285768   5.4285768
   5.4285768   5.4285768   5.4285768   5.4285768   5.4285768   5.4285768
   6.0192623   6.0192623   6.0192623   6.0192623   6.0192623   6.0192623
   6.0192623   6.0192623   6.0192623   6.0192623   6.0192623   6.0192623
   6.0192623   6.0192623   6.0192623   6.0192623   6.0192623   6.0192623
   6.0192623   6.0192623   6.0192623   6.0192623   6.0192623   6.0192623
   0.8553429   0.8553429   0.8553429   0.8553429   0.8553429   0.8553429
   0.8553429   0.8553429   0.8553429   0.8553429   0.8553429   0.8553429
   0.8553429   0.8553429   0.8553429   0.8553429   0.8553429   0.8553429
   0.8553429   0.8553429   0.8553429   0.8553429   0.8553429   0.8553429
   8.3060819   8.3060819   8.3060819   8.3060819   8.3060819   8.3060819
   8.3060819   8.3060819   8.3060819   8.3060819   8.3060819   8.3060819
   8.3060819   8.3060819   8.3060819   8.3060819   8.3060819   8.3060819
   8.3060819   8.3060819   8.3060819   8.3060819   8.3060819   8.3060819
 TTTTTTTTTTTTTTTTTTTTTTTTTTTTTT MOQGAD      TELAPSE      313.30 TCPU      215.91
 TTTTTTTTTTTTTTTTTTTTTTTTTTTTTT SHELLXN     TELAPSE      316.51 TCPU      217.67
 TTTTTTTTTTTTTTTTTTTTTTTTTTTTTT MONMO3      TELAPSE      317.25 TCPU      218.41
 NUMERICALLY INTEGRATED DENSITY    803.9998850797
 TTTTTTTTTTTTTTTTTTTTTTTTTTTTTT NUMDFT      TELAPSE      318.21 TCPU      219.37
 CYC  47 ETOT(AU) -6.167704843134E+03 DETOT -5.40E-08 tst  3.09E-11 PX  1.81E-04
 TTTTTTTTTTTTTTTTTTTTTTTTTTTTTT DIIS        TELAPSE      318.86 TCPU      220.02
 DIIS TEST: 0.17309E-07 AT SCF   CYCLE  47 - DIIS ACTIVE - HISTORY:    46 CYCLES
 TTTTTTTTTTTTTTTTTTTTTTTTTTTTTT FDIK        TELAPSE      319.33 TCPU      220.28
 INSULATING STATE
 TOP OF VALENCE BANDS -    BAND    402; K    3; EIG -2.9143407E-01 AU
 TOP OF VALENCE BANDS -    BAND    402; K    1; EIG -2.9276386E-01 AU
 BOTTOM OF VIRTUAL BANDS - BAND    403; K    3; EIG -6.1157813E-02 AU
 DIRECT ENERGY BAND GAP:   6.2661 eV
 BOTTOM OF VIRTUAL BANDS - BAND    403; K    1; EIG -6.0577714E-02 AU
 TTTTTTTTTTTTTTTTTTTTTTTTTTTTTT PDIG        TELAPSE      319.54 TCPU      220.49
 CHARGE NORMALIZATION FACTOR   1.00000000
 TOTAL ATOMIC CHARGES:
  18.5890101  18.5890101  18.5890101  18.5890101  18.5890101  18.5890101
   7.5750708   7.5750708   7.5750708   7.5750708   7.5750708   7.5750708
   7.5750708   7.5750708   7.5750708   7.5750708   7.5750708   7.5750708
   7.5750708   7.5750708   7.5750708   7.5750708   7.5750708   7.5750708
   7.5750708   7.5750708   7.5750708   7.5750708   7.5750708   7.5750708
   6.7654020   6.7654020   6.7654020   6.7654020   6.7654020   6.7654020
   6.7654020   6.7654020   6.7654020   6.7654020   6.7654020   6.7654020
   5.4285764   5.4285764   5.4285764   5.4285764   5.4285764   5.4285764
   5.4285764   5.4285764   5.4285764   5.4285764   5.4285764   5.4285764
   6.0192623   6.0192623   6.0192623   6.0192623   6.0192623   6.0192623
   6.0192623   6.0192623   6.0192623   6.0192623   6.0192623   6.0192623
   6.0192623   6.0192623   6.0192623   6.0192623   6.0192623   6.0192623
   6.0192623   6.0192623   6.0192623   6.0192623   6.0192623   6.0192623
   0.8553430   0.8553430   0.8553430   0.8553430   0.8553430   0.8553430
   0.8553430   0.8553430   0.8553430   0.8553430   0.8553430   0.8553430
   0.8553430   0.8553430   0.8553430   0.8553430   0.8553430   0.8553430
   0.8553430   0.8553430   0.8553430   0.8553430   0.8553430   0.8553430
   8.3060821   8.3060821   8.3060821   8.3060821   8.3060821   8.3060821
   8.3060821   8.3060821   8.3060821   8.3060821   8.3060821   8.3060821
   8.3060821   8.3060821   8.3060821   8.3060821   8.3060821   8.3060821
   8.3060821   8.3060821   8.3060821   8.3060821   8.3060821   8.3060821
 TTTTTTTTTTTTTTTTTTTTTTTTTTTTTT MOQGAD      TELAPSE      319.55 TCPU      220.50
 TTTTTTTTTTTTTTTTTTTTTTTTTTTTTT SHELLXN     TELAPSE      322.84 TCPU      222.28
 TTTTTTTTTTTTTTTTTTTTTTTTTTTTTT MONMO3      TELAPSE      323.56 TCPU      223.00
 NUMERICALLY INTEGRATED DENSITY    803.9998850798
 TTTTTTTTTTTTTTTTTTTTTTTTTTTTTT NUMDFT      TELAPSE      324.20 TCPU      223.64
 CYC  48 ETOT(AU) -6.167704843107E+03 DETOT  2.69E-08 tst  1.02E-12 PX  3.54E-05
 TTTTTTTTTTTTTTTTTTTTTTTTTTTTTT DIIS        TELAPSE      324.85 TCPU      224.29
 DIIS TEST: 0.19910E-09 AT SCF   CYCLE  48 - DIIS ACTIVE - HISTORY:    47 CYCLES
 TTTTTTTTTTTTTTTTTTTTTTTTTTTTTT FDIK        TELAPSE      325.34 TCPU      224.57
 INSULATING STATE
 TOP OF VALENCE BANDS -    BAND    402; K    3; EIG -2.9143406E-01 AU
 TOP OF VALENCE BANDS -    BAND    402; K    1; EIG -2.9276386E-01 AU
 BOTTOM OF VIRTUAL BANDS - BAND    403; K    3; EIG -6.1157806E-02 AU
 DIRECT ENERGY BAND GAP:   6.2661 eV
 BOTTOM OF VIRTUAL BANDS - BAND    403; K    1; EIG -6.0577708E-02 AU
 TTTTTTTTTTTTTTTTTTTTTTTTTTTTTT PDIG        TELAPSE      325.54 TCPU      224.78
 CHARGE NORMALIZATION FACTOR   1.00000000
 TOTAL ATOMIC CHARGES:
  18.5890108  18.5890108  18.5890108  18.5890108  18.5890108  18.5890108
   7.5750708   7.5750708   7.5750708   7.5750708   7.5750708   7.5750708
   7.5750708   7.5750708   7.5750708   7.5750708   7.5750708   7.5750708
   7.5750708   7.5750708   7.5750708   7.5750708   7.5750708   7.5750708
   7.5750708   7.5750708   7.5750708   7.5750708   7.5750708   7.5750708
   6.7654019   6.7654019   6.7654019   6.7654019   6.7654019   6.7654019
   6.7654019   6.7654019   6.7654019   6.7654019   6.7654019   6.7654019
   5.4285762   5.4285762   5.4285762   5.4285762   5.4285762   5.4285762
   5.4285762   5.4285762   5.4285762   5.4285762   5.4285762   5.4285762
   6.0192624   6.0192624   6.0192624   6.0192624   6.0192624   6.0192624
   6.0192624   6.0192624   6.0192624   6.0192624   6.0192624   6.0192624
   6.0192624   6.0192624   6.0192624   6.0192624   6.0192624   6.0192624
   6.0192624   6.0192624   6.0192624   6.0192624   6.0192624   6.0192624
   0.8553430   0.8553430   0.8553430   0.8553430   0.8553430   0.8553430
   0.8553430   0.8553430   0.8553430   0.8553430   0.8553430   0.8553430
   0.8553430   0.8553430   0.8553430   0.8553430   0.8553430   0.8553430
   0.8553430   0.8553430   0.8553430   0.8553430   0.8553430   0.8553430
   8.3060821   8.3060821   8.3060821   8.3060821   8.3060821   8.3060821
   8.3060821   8.3060821   8.3060821   8.3060821   8.3060821   8.3060821
   8.3060821   8.3060821   8.3060821   8.3060821   8.3060821   8.3060821
   8.3060821   8.3060821   8.3060821   8.3060821   8.3060821   8.3060821
 TTTTTTTTTTTTTTTTTTTTTTTTTTTTTT MOQGAD      TELAPSE      325.55 TCPU      224.79
 TTTTTTTTTTTTTTTTTTTTTTTTTTTTTT SHELLXN     TELAPSE      328.83 TCPU      226.57
 TTTTTTTTTTTTTTTTTTTTTTTTTTTTTT MONMO3      TELAPSE      329.56 TCPU      227.30
 NUMERICALLY INTEGRATED DENSITY    803.9998850798
 TTTTTTTTTTTTTTTTTTTTTTTTTTTTTT NUMDFT      TELAPSE      330.20 TCPU      227.94
 CYC  49 ETOT(AU) -6.167704843131E+03 DETOT -2.40E-08 tst  6.08E-12 PX  8.16E-05
 TTTTTTTTTTTTTTTTTTTTTTTTTTTTTT DIIS        TELAPSE      330.86 TCPU      228.60
 DIIS TEST: 0.35993E-08 AT SCF   CYCLE  49 - DIIS ACTIVE - HISTORY:    48 CYCLES
 TTTTTTTTTTTTTTTTTTTTTTTTTTTTTT FDIK        TELAPSE      331.31 TCPU      228.85
 INSULATING STATE
 TOP OF VALENCE BANDS -    BAND    402; K    3; EIG -2.9143406E-01 AU
 TOP OF VALENCE BANDS -    BAND    402; K    1; EIG -2.9276386E-01 AU
 BOTTOM OF VIRTUAL BANDS - BAND    403; K    3; EIG -6.1157806E-02 AU
 DIRECT ENERGY BAND GAP:   6.2661 eV
 BOTTOM OF VIRTUAL BANDS - BAND    403; K    1; EIG -6.0577708E-02 AU
 TTTTTTTTTTTTTTTTTTTTTTTTTTTTTT PDIG        TELAPSE      331.54 TCPU      229.08
 CHARGE NORMALIZATION FACTOR   1.00000000
 TOTAL ATOMIC CHARGES:
  18.5890102  18.5890102  18.5890102  18.5890102  18.5890102  18.5890102
   7.5750709   7.5750709   7.5750709   7.5750709   7.5750709   7.5750709
   7.5750709   7.5750709   7.5750709   7.5750709   7.5750709   7.5750709
   7.5750709   7.5750709   7.5750709   7.5750709   7.5750709   7.5750709
   7.5750709   7.5750709   7.5750709   7.5750709   7.5750709   7.5750709
   6.7654019   6.7654019   6.7654019   6.7654019   6.7654019   6.7654019
   6.7654019   6.7654019   6.7654019   6.7654019   6.7654019   6.7654019
   5.4285760   5.4285760   5.4285760   5.4285760   5.4285760   5.4285760
   5.4285760   5.4285760   5.4285760   5.4285760   5.4285760   5.4285760
   6.0192624   6.0192624   6.0192624   6.0192624   6.0192624   6.0192624
   6.0192624   6.0192624   6.0192624   6.0192624   6.0192624   6.0192624
   6.0192624   6.0192624   6.0192624   6.0192624   6.0192624   6.0192624
   6.0192624   6.0192624   6.0192624   6.0192624   6.0192624   6.0192624
   0.8553430   0.8553430   0.8553430   0.8553430   0.8553430   0.8553430
   0.8553430   0.8553430   0.8553430   0.8553430   0.8553430   0.8553430
   0.8553430   0.8553430   0.8553430   0.8553430   0.8553430   0.8553430
   0.8553430   0.8553430   0.8553430   0.8553430   0.8553430   0.8553430
   8.3060822   8.3060822   8.3060822   8.3060822   8.3060822   8.3060822
   8.3060822   8.3060822   8.3060822   8.3060822   8.3060822   8.3060822
   8.3060822   8.3060822   8.3060822   8.3060822   8.3060822   8.3060822
   8.3060822   8.3060822   8.3060822   8.3060822   8.3060822   8.3060822
 TTTTTTTTTTTTTTTTTTTTTTTTTTTTTT MOQGAD      TELAPSE      331.56 TCPU      229.09
 TTTTTTTTTTTTTTTTTTTTTTTTTTTTTT SHELLXN     TELAPSE      334.80 TCPU      230.88
 TTTTTTTTTTTTTTTTTTTTTTTTTTTTTT MONMO3      TELAPSE      335.53 TCPU      231.60
 NUMERICALLY INTEGRATED DENSITY    803.9998850798
 TTTTTTTTTTTTTTTTTTTTTTTTTTTTTT NUMDFT      TELAPSE      336.47 TCPU      232.54
 CYC  50 ETOT(AU) -6.167704843114E+03 DETOT  1.67E-08 tst  1.93E-13 PX  1.36E-05
 TTTTTTTTTTTTTTTTTTTTTTTTTTTTTT DIIS        TELAPSE      337.17 TCPU      233.25
 DIIS TEST: 0.21552E-09 AT SCF   CYCLE  50 - DIIS ACTIVE - HISTORY:    49 CYCLES
 TTTTTTTTTTTTTTTTTTTTTTTTTTTTTT FDIK        TELAPSE      337.62 TCPU      233.51
 INSULATING STATE
 TOP OF VALENCE BANDS -    BAND    402; K    3; EIG -2.9143406E-01 AU
 TOP OF VALENCE BANDS -    BAND    402; K    1; EIG -2.9276386E-01 AU
 BOTTOM OF VIRTUAL BANDS - BAND    403; K    3; EIG -6.1157803E-02 AU
 DIRECT ENERGY BAND GAP:   6.2661 eV
 BOTTOM OF VIRTUAL BANDS - BAND    403; K    1; EIG -6.0577706E-02 AU
 TTTTTTTTTTTTTTTTTTTTTTTTTTTTTT PDIG        TELAPSE      337.85 TCPU      233.73
 CHARGE NORMALIZATION FACTOR   1.00000000
 TOTAL ATOMIC CHARGES:
  18.5890104  18.5890104  18.5890104  18.5890104  18.5890104  18.5890104
   7.5750709   7.5750709   7.5750709   7.5750709   7.5750709   7.5750709
   7.5750709   7.5750709   7.5750709   7.5750709   7.5750709   7.5750709
   7.5750709   7.5750709   7.5750709   7.5750709   7.5750709   7.5750709
   7.5750709   7.5750709   7.5750709   7.5750709   7.5750709   7.5750709
   6.7654019   6.7654019   6.7654019   6.7654019   6.7654019   6.7654019
   6.7654019   6.7654019   6.7654019   6.7654019   6.7654019   6.7654019
   5.4285760   5.4285760   5.4285760   5.4285760   5.4285760   5.4285760
   5.4285760   5.4285760   5.4285760   5.4285760   5.4285760   5.4285760
   6.0192624   6.0192624   6.0192624   6.0192624   6.0192624   6.0192624
   6.0192624   6.0192624   6.0192624   6.0192624   6.0192624   6.0192624
   6.0192624   6.0192624   6.0192624   6.0192624   6.0192624   6.0192624
   6.0192624   6.0192624   6.0192624   6.0192624   6.0192624   6.0192624
   0.8553430   0.8553430   0.8553430   0.8553430   0.8553430   0.8553430
   0.8553430   0.8553430   0.8553430   0.8553430   0.8553430   0.8553430
   0.8553430   0.8553430   0.8553430   0.8553430   0.8553430   0.8553430
   0.8553430   0.8553430   0.8553430   0.8553430   0.8553430   0.8553430
   8.3060822   8.3060822   8.3060822   8.3060822   8.3060822   8.3060822
   8.3060822   8.3060822   8.3060822   8.3060822   8.3060822   8.3060822
   8.3060822   8.3060822   8.3060822   8.3060822   8.3060822   8.3060822
   8.3060822   8.3060822   8.3060822   8.3060822   8.3060822   8.3060822
 TTTTTTTTTTTTTTTTTTTTTTTTTTTTTT MOQGAD      TELAPSE      337.86 TCPU      233.75
 TTTTTTTTTTTTTTTTTTTTTTTTTTTTTT SHELLXN     TELAPSE      341.16 TCPU      235.56
 TTTTTTTTTTTTTTTTTTTTTTTTTTTTTT MONMO3      TELAPSE      341.89 TCPU      236.29
 NUMERICALLY INTEGRATED DENSITY    803.9998850798
 TTTTTTTTTTTTTTTTTTTTTTTTTTTTTT NUMDFT      TELAPSE      342.68 TCPU      237.09
 CYC  51 ETOT(AU) -6.167704843120E+03 DETOT -5.67E-09 tst  2.91E-13 PX  1.77E-05
 TTTTTTTTTTTTTTTTTTTTTTTTTTTTTT DIIS        TELAPSE      343.40 TCPU      237.80
 DIIS TEST: 0.38304E-09 AT SCF   CYCLE  51 - DIIS ACTIVE - HISTORY:    50 CYCLES
 TTTTTTTTTTTTTTTTTTTTTTTTTTTTTT FDIK        TELAPSE      343.80 TCPU      237.98
 INSULATING STATE
 TOP OF VALENCE BANDS -    BAND    402; K    3; EIG -2.9143406E-01 AU
 TOP OF VALENCE BANDS -    BAND    402; K    1; EIG -2.9276386E-01 AU
 BOTTOM OF VIRTUAL BANDS - BAND    403; K    3; EIG -6.1157804E-02 AU
 DIRECT ENERGY BAND GAP:   6.2661 eV
 BOTTOM OF VIRTUAL BANDS - BAND    403; K    1; EIG -6.0577706E-02 AU
 TTTTTTTTTTTTTTTTTTTTTTTTTTTTTT PDIG        TELAPSE      344.04 TCPU      238.22
 CHARGE NORMALIZATION FACTOR   1.00000000
 TOTAL ATOMIC CHARGES:
  18.5890103  18.5890103  18.5890103  18.5890103  18.5890103  18.5890103
   7.5750709   7.5750709   7.5750709   7.5750709   7.5750709   7.5750709
   7.5750709   7.5750709   7.5750709   7.5750709   7.5750709   7.5750709
   7.5750709   7.5750709   7.5750709   7.5750709   7.5750709   7.5750709
   7.5750709   7.5750709   7.5750709   7.5750709   7.5750709   7.5750709
   6.7654019   6.7654019   6.7654019   6.7654019   6.7654019   6.7654019
   6.7654019   6.7654019   6.7654019   6.7654019   6.7654019   6.7654019
   5.4285760   5.4285760   5.4285760   5.4285760   5.4285760   5.4285760
   5.4285760   5.4285760   5.4285760   5.4285760   5.4285760   5.4285760
   6.0192624   6.0192624   6.0192624   6.0192624   6.0192624   6.0192624
   6.0192624   6.0192624   6.0192624   6.0192624   6.0192624   6.0192624
   6.0192624   6.0192624   6.0192624   6.0192624   6.0192624   6.0192624
   6.0192624   6.0192624   6.0192624   6.0192624   6.0192624   6.0192624
   0.8553430   0.8553430   0.8553430   0.8553430   0.8553430   0.8553430
   0.8553430   0.8553430   0.8553430   0.8553430   0.8553430   0.8553430
   0.8553430   0.8553430   0.8553430   0.8553430   0.8553430   0.8553430
   0.8553430   0.8553430   0.8553430   0.8553430   0.8553430   0.8553430
   8.3060822   8.3060822   8.3060822   8.3060822   8.3060822   8.3060822
   8.3060822   8.3060822   8.3060822   8.3060822   8.3060822   8.3060822
   8.3060822   8.3060822   8.3060822   8.3060822   8.3060822   8.3060822
   8.3060822   8.3060822   8.3060822   8.3060822   8.3060822   8.3060822
 TTTTTTTTTTTTTTTTTTTTTTTTTTTTTT MOQGAD      TELAPSE      344.05 TCPU      238.23
 TTTTTTTTTTTTTTTTTTTTTTTTTTTTTT SHELLXN     TELAPSE      345.70 TCPU      239.88
 +++ ENERGIES IN A.U. +++
 ::: EXT EL-POLE                                  -6.9487596042654E+03
 ::: EXT EL-SPHEROPOLE                             5.5965682685123E+01
 ::: BIELET ZONE E-E                               1.1699810958521E+04
 ::: TOTAL E-E                                     4.8070170369405E+03
 ::: TOTAL E-N + N-E                              -1.7911832708619E+04
 ::: TOTAL N-N                                     1.7669232228311E+03
 ::: KINETIC ENERGY                                5.5334469264598E+03
 ::: PSEUDO TOTAL   ENERGY                        -5.8044455223880E+03
 ::: VIRIAL COEFFICIENT                            9.7609797436774E-01
 TTTTTTTTTTTTTTTTTTTTTTTTTTTTTT MONMO3      TELAPSE      346.43 TCPU      240.60
 NUMERICALLY INTEGRATED DENSITY    803.9998850798
 TTTTTTTTTTTTTTTTTTTTTTTTTTTTTT NUMDFT      TELAPSE      347.06 TCPU      241.24
 CYC  52 ETOT(AU) -6.167704843118E+03 DETOT  2.23E-09 tst  1.16E-14 PX  1.77E-05

 == SCF ENDED - CONVERGENCE ON ENERGY      E(AU) -6.1677048431176E+03 CYCLES  52


 ENERGY EXPRESSION=HARTREE+FOCK EXCH*0.54000+(M06-2X     EXCH)*0.46000+M06-2X     CORR


 TOTAL ENERGY(DFT)(AU)( 52) -6.1677048431176E+03 DE 2.2E-09 tester 1.2E-14
 TTTTTTTTTTTTTTTTTTTTTTTTTTTTTT EDFT        TELAPSE      347.07 TCPU      241.24

 *******************************************************************************
 *                             FORCE CALCULATION                               *
 *******************************************************************************

 TTTTTTTTTTTTTTTTTTTTTTTTTTTTTT NUMDFG      TELAPSE      352.10 TCPU      246.28
 INFORMATION **** EXCPOG **** EXCH. BIPO BUFFER LENGTH (WORDS) =    16000000
 WARNING **** EXCPOG **** EXCH. BIPO BUFFER TOO SMALL - TO AVOID I/O SET EXCHSIZE =     6908742
 WARNING **** GENPOG **** COULOMB BIPO BUFFER TOO SMALL - TO AVOID I/O SET BIPOSIZE =     4486800
 INFORMATION **** GENPOG **** BIPO BUFFER LENGTH (WORDS) =     4000000
 TTTTTTTTTTTTTTTTTTTTTTTTTTTTTT SHELXG      TELAPSE      367.37 TCPU      259.51

 CARTESIAN FORCES IN HARTREE/BOHR (ANALYTICAL)
   ATOM                     X                   Y                   Z
   1 248             4.052314039882E-15 -1.354472090043E-14 -2.109423746788E-15
   2 248             2.708944180085E-14 -1.059152765492E-13 -5.662137425588E-15
   3 248            -2.214894934127E-14 -8.673147558943E-15 -8.618106228653E-14
   4 248            -1.287858708565E-14  5.222674145008E-15  6.633582572135E-15
   5 248            -5.151434834261E-14 -1.998401444325E-15 -6.809367884368E-15
   6 248             3.484712518542E-14  1.976196983833E-14 -6.508682481865E-14
   7   7             1.072803327951E-06  1.155983623491E-06  2.061309979595E-06
   8   7            -1.072803347490E-06 -1.155983634149E-06  2.061310012902E-06
   9   7             1.072803348823E-06 -1.155983642143E-06 -2.061309977375E-06
  10   7            -1.072803343494E-06  1.155983625267E-06 -2.061309976487E-06
  11   7             2.061309953838E-06  1.072803343050E-06  1.155983614609E-06
  12   7             1.155983630596E-06  2.061309944956E-06  1.072803336388E-06
  13   7            -2.061309931634E-06 -1.072803296420E-06  1.155983660794E-06
  14   7            -1.155983628820E-06  2.061309990253E-06 -1.072803364366E-06
  15   7             2.061309965828E-06 -1.072803336832E-06 -1.155983642143E-06
  16   7            -1.155983624379E-06 -2.061309999579E-06  1.072803346158E-06
  17   7            -2.061310028889E-06  1.072803323510E-06 -1.155983628820E-06
  18   7             1.155983628820E-06 -2.061309998247E-06 -1.072803355040E-06
  19   7             1.155983632373E-06  1.072803334168E-06  2.061309970269E-06
  20   7            -1.155983623491E-06 -1.072803353264E-06  2.061309983148E-06
  21   7            -1.155983624379E-06  1.072803363478E-06 -2.061309988921E-06
  22   7             1.155983620826E-06 -1.072803341717E-06 -2.061309980039E-06
  23   7             1.072803323510E-06  2.061309956503E-06  1.155983650136E-06
  24   7             2.061309909429E-06  1.155983624379E-06  1.072803325730E-06
  25   7            -1.072803323066E-06 -2.061309952950E-06  1.155983634149E-06
  26   7             2.061309978263E-06 -1.155983614609E-06 -1.072803358149E-06
  27   7            -1.072803364366E-06  2.061309995138E-06 -1.155983647472E-06
  28   7            -2.061309996471E-06 -1.155983643031E-06  1.072803339941E-06
  29   7             1.072803335944E-06 -2.061309993362E-06 -1.155983625267E-06
  30   7            -2.061309988477E-06  1.155983624379E-06 -1.072803314184E-06
  31   7             3.050627795709E-06  1.272537639596E-06  1.272537608288E-06
  32   7            -3.050627771728E-06 -1.272537613839E-06  1.272537677233E-06
  33   7             3.050627785939E-06 -1.272537642594E-06 -1.272537657804E-06
  34   7            -3.050627783274E-06  1.272537671460E-06 -1.272537614172E-06
  35   7             1.272537604402E-06  3.050627822354E-06  1.272537597519E-06
  36   7             1.272537624608E-06  1.272537632158E-06  3.050627826795E-06
  37   7            -1.272537618391E-06 -3.050627782386E-06  1.272537655472E-06
  38   7            -1.272537618391E-06  1.272537652364E-06 -3.050627786827E-06
  39   7             1.272537635044E-06 -3.050627762846E-06 -1.272537629271E-06
  40   7            -1.272537653474E-06 -1.272537612285E-06  3.050627801926E-06
  41   7            -1.272537668129E-06  3.050627812584E-06 -1.272537609953E-06
  42   7             1.272537641817E-06 -1.272537640373E-06 -3.050627766399E-06
  43   6            -1.772097632302E-06 -1.523252770141E-06 -1.523252768809E-06
  44   6             1.772097634134E-06  1.523252767921E-06 -1.523252742608E-06
  45   6            -1.772097626196E-06  1.523252747493E-06  1.523252746605E-06
  46   6             1.772097623254E-06 -1.523252744828E-06  1.523252747493E-06
  47   6            -1.523252775915E-06 -1.772097603325E-06 -1.523252759483E-06
  48   6            -1.523252789237E-06 -1.523252764368E-06 -1.772097637465E-06
  49   6             1.523252777247E-06  1.772097628971E-06 -1.523252766145E-06
  50   6             1.523252770586E-06 -1.523252747049E-06  1.772097613317E-06
  51   6            -1.523252748381E-06  1.772097631469E-06  1.523252763036E-06
  52   6             1.523252747937E-06  1.523252745717E-06 -1.772097621977E-06
  53   6             1.523252743052E-06 -1.772097618036E-06  1.523252759039E-06
  54   6            -1.523252751046E-06  1.523252746161E-06  1.772097629693E-06
  55   6            -8.166824958522E-07 -1.149251831478E-06 -1.012228304731E-06
  56   6             8.166825207212E-07  1.149251826149E-06 -1.012228295849E-06
  57   6            -8.166825100631E-07  1.149251827925E-06  1.012228297625E-06
  58   6             8.166825189448E-07 -1.149251831478E-06  1.012228304731E-06
  59   6            -1.012228279862E-06 -8.166825260503E-07 -1.149251824373E-06
  60   6            -1.149251822596E-06 -1.012228290520E-06 -8.166825189448E-07
  61   6             1.012228288744E-06  8.166824958522E-07 -1.149251836807E-06
  62   6             1.149251826149E-06 -1.012228299402E-06  8.166825260503E-07
  63   6            -1.012228274533E-06  8.166825082867E-07  1.149251831478E-06
  64   6             1.149251833255E-06  1.012228294073E-06 -8.166825260503E-07
  65   6             1.012228313613E-06 -8.166825100631E-07  1.149251838584E-06
  66   6            -1.149251840360E-06  1.012228310060E-06  8.166825278266E-07
  67   6            -1.149251838584E-06 -8.166825207212E-07 -1.012228301178E-06
  68   6             1.149251831478E-06  8.166825224976E-07 -1.012228286967E-06
  69   6             1.149251827925E-06 -8.166825509193E-07  1.012228317165E-06
  70   6            -1.149251851018E-06  8.166825189448E-07  1.012228294073E-06
  71   6            -8.166825047340E-07 -1.012228290520E-06 -1.149251822596E-06
  72   6            -1.012228281638E-06 -1.149251813715E-06 -8.166825242739E-07
  73   6             8.166825100631E-07  1.012228301178E-06 -1.149251822596E-06
  74   6            -1.012228295849E-06  1.149251836807E-06  8.166825207212E-07
  75   6             8.166825242739E-07 -1.012228308284E-06  1.149251820820E-06
  76   6             1.012228306507E-06  1.149251845689E-06 -8.166825224976E-07
  77   6            -8.166825100631E-07  1.012228290520E-06  1.149251831478E-06
  78   6             1.012228308284E-06 -1.149251854571E-06  8.166824905231E-07
  79   1            -5.031128287314E-07  5.606653132872E-07 -7.192972857339E-07
  80   1             5.031128269550E-07 -5.606653163959E-07 -7.192972872883E-07
  81   1            -5.031128234023E-07 -5.606653212809E-07  7.192972895087E-07
  82   1             5.031128256228E-07  5.606653148416E-07  7.192972879544E-07
  83   1            -7.192972888426E-07 -5.031128227362E-07  5.606653155077E-07
  84   1             5.606653159518E-07 -7.192972895087E-07 -5.031128240685E-07
  85   1             7.192972866221E-07  5.031128254007E-07  5.606653143975E-07
  86   1            -5.606653161738E-07 -7.192972846237E-07  5.031128307298E-07
  87   1            -7.192972835135E-07  5.031128285093E-07 -5.606653150636E-07
  88   1            -5.606653219470E-07  7.192972872883E-07 -5.031128225141E-07
  89   1             7.192972886205E-07 -5.031128265109E-07 -5.606653197265E-07
  90   1             5.606653155077E-07  7.192972870662E-07  5.031128278432E-07
  91   1             5.606653161738E-07 -5.031128227362E-07 -7.192972888426E-07
  92   1            -5.606653137313E-07  5.031128307298E-07 -7.192972861780E-07
  93   1            -5.606653199486E-07 -5.031128258448E-07  7.192972886205E-07
  94   1             5.606653148416E-07  5.031128256228E-07  7.192972877323E-07
  95   1            -5.031128273991E-07 -7.192972875103E-07  5.606653155077E-07
  96   1            -7.192972886205E-07  5.606653121770E-07 -5.031128267330E-07
  97   1             5.031128258448E-07  7.192972888426E-07  5.606653139534E-07
  98   1            -7.192972852899E-07 -5.606653161738E-07  5.031128305077E-07
  99   1             5.031128289534E-07 -7.192972870662E-07 -5.606653159518E-07
 100   1             7.192972903969E-07 -5.606653188384E-07 -5.031128254007E-07
 101   1            -5.031128262889E-07  7.192972861780E-07 -5.606653199486E-07
 102   1             7.192972848458E-07  5.606653143975E-07  5.031128287314E-07
 103   8            -1.093036953392E-06 -9.808729348748E-07  3.511939539874E-07
 104   8             1.093036956945E-06  9.808729419802E-07  3.511939603434E-07
 105   8            -1.093036981814E-06  9.808729366512E-07 -3.511939486445E-07
 106   8             1.093036971156E-06 -9.808729419802E-07 -3.511939477147E-07
 107   8             3.511939360712E-07 -1.093036967603E-06 -9.808728957950E-07
 108   8            -9.808729117822E-07  3.511939737633E-07 -1.093036960498E-06
 109   8            -3.511939603573E-07  1.093036967603E-06 -9.808729330985E-07
 110   8             9.808729508620E-07  3.511939487000E-07  1.093036935629E-06
 111   8             3.511939433709E-07  1.093036942734E-06  9.808729277694E-07
 112   8             9.808729544147E-07 -3.511939542511E-07 -1.093036978261E-06
 113   8            -3.511939534739E-07 -1.093036985367E-06  9.808729313221E-07
 114   8            -9.808729188876E-07 -3.511939328932E-07  1.093036967603E-06
 115   8            -9.808729135585E-07 -1.093036974709E-06  3.511939496575E-07
 116   8             9.808729313221E-07  1.093036939182E-06  3.511939545703E-07
 117   8             9.808729455330E-07 -1.093036981814E-06 -3.511939424411E-07
 118   8            -9.808728922422E-07  1.093036981814E-06 -3.511939173084E-07
 119   8            -1.093036964050E-06  3.511939389717E-07 -9.808729029004E-07
 120   8             3.511939473122E-07 -9.808728851368E-07 -1.093036974709E-06
 121   8             1.093036974709E-06 -3.511939524331E-07 -9.808729473093E-07
 122   8             3.511939405954E-07  9.808729419802E-07  1.093036946287E-06
 123   8             1.093036988919E-06  3.511939421080E-07  9.808729348748E-07
 124   8            -3.511939419693E-07  9.808729313221E-07 -1.093036981814E-06
 125   8            -1.093036964050E-06 -3.511939322409E-07  9.808729206640E-07
 126   8            -3.511939369455E-07 -9.808729117822E-07  1.093036978261E-06

 RESULTANT FORCE     7.896461262646E-15  1.039955881826E-14 -3.992176902912E-14

 ATOMIC PART

 SYMMETRY ALLOWED FORCES (ANALYTICAL) (DIRECTION, FORCE)

    1  6.0655344E-06    2  8.0788793E-06    3  7.7207445E-06    4 -1.0111050E-06
    5  1.2227758E-05    6 -2.5488158E-06    7 -9.3206584E-06    8 -3.8036620E-06
    9 -3.3837746E-06   10 -6.8101964E-06   11  9.7433900E-07   12 -5.0047454E-06
   13  1.9936767E-07   14  1.3105743E-06   15  1.1804477E-06   16 -7.1842346E-06

 CELL PART

 GRADIENT WITH RESPECT TO THE CELL PARAMETER IN HARTREE/BOHR
ORDER: -D/DA1X, -D/DA1Y, -D/DA1Z
       -D/DA2X, -D/DA2Y, -D/DA2Z
       -D/DA3X, -D/DA3Y, -D/DA3Z
 -0.117374753314E-13  0.325888460395E-05  0.325888466790E-05
  0.325888465369E-05 -0.237834761089E-13  0.325888449026E-05
  0.325888455421E-05  0.325888467501E-05  0.799672974065E-14

STRESS TENSOR, IN HARTREE/BOHR^3:
ORDER: 11 12 13
       21 22 23
       31 32 33
 -0.562161748426E-08  0.959223166838E-16 -0.756750218946E-16
 -0.407713643364E-16 -0.562161755593E-08  0.817981637100E-16
  0.146314678842E-15 -0.160109139558E-15 -0.562161742434E-08

PRESSURE FROM THE STRESS TENSOR,
IN HARTREE/BOHR^3:  0.56216E-08
PRESSURE IN GIGAPASCAL:  0.1654E-03
CONVERSION FACTOR: 1 HARTREE/BOHR^3= 29421 GIGAPASCAL
WHEN USING VALUES FOR BOHR RADIUS AND HARTREE
FROM IUPAC WEBSITE, APRIL 2009
ENTHALPY: -6.1677047321521E+03

 SYMMETRY ALLOWED FORCES (ANALYTICAL) (DIRECTION, FORCE)

    1  1.9219782E-04
 TTTTTTTTTTTTTTTTTTTTTTTTTTTTTT TOTGRA_C    TELAPSE      379.53 TCPU      271.67
 TTTTTTTTTTTTTTTTTTTTTTTTTTTTTT SMAT        TELAPSE      474.70 TCPU      300.29
 TTTTTTTTTTTTTTTTTTTTTTTTTTTTTT POLAR2      TELAPSE      475.32 TCPU      300.91

 CELL FORCES OF CENTRAL POINT

 | -1.17375E-14  3.25888E-06  3.25888E-06 |
 |  3.25888E-06 -2.37835E-14  3.25888E-06 |
 |  3.25888E-06  3.25888E-06  7.99673E-15 |

 ENERGY OF CENTRAL POINT:   -0.6167704843E+04


 VOLUME OF THE CELL: **********

 DENSITY OF THE CRYSTAL =          1.1511 g/cm^3

 STRAIN MATRIX   1 :

  | 1 0 0 |
  | 0 0 0 |
  | 0 0 0 |
  
 *******************************************************************************
 LATTICE PARAMETERS (ANGSTROMS AND DEGREES) - BOHR = 0.5291772083 ANGSTROM
 PRIMITIVE CELL - CENTRING CODE 6/0 VOLUME=  2925.027331 - DENSITY  1.151 g/cm^3
         A              B              C           ALPHA      BETA       GAMMA 
    15.60452691    15.60452691    15.60452691   109.471221 109.471221 109.471221
 *******************************************************************************
 ATOMS IN THE ASYMMETRIC UNIT    7 - ATOMS IN THE UNIT CELL:  126
     ATOM                 X/A                 Y/B                 Z/C    
 *******************************************************************************
      1 T 248 CD   -2.500000000000E-01 -5.000000000000E-01  2.500000000000E-01
      2 F 248 CD    2.500000000000E-01  5.000000000000E-01 -2.500000000000E-01
      3 F 248 CD    2.500000000000E-01 -2.500000000000E-01 -5.000000000000E-01
      4 F 248 CD    5.000000000000E-01  2.500000000000E-01 -2.500000000000E-01
      5 F 248 CD    5.000000000000E-01 -2.500000000000E-01  2.500000000000E-01
      6 F 248 CD   -2.500000000000E-01  2.500000000000E-01 -5.000000000000E-01
      7 T   7 N    -3.177614780529E-01  3.575556280979E-01  2.692286849114E-01
      8 F   7 N     8.832694318654E-02  4.130098370357E-01 -2.692286849114E-01
      9 F   7 N     3.177614780529E-01 -4.130098370357E-01 -3.246828938492E-01
     10 F   7 N    -8.832694318654E-02 -3.575556280979E-01  3.246828938492E-01
     11 F   7 N     2.692286849114E-01 -3.177614780529E-01  3.575556280979E-01
     12 F   7 N     3.575556280979E-01  2.692286849114E-01 -3.177614780529E-01
     13 F   7 N     3.246828938492E-01 -8.832694318654E-02 -3.575556280979E-01
     14 F   7 N     4.130098370357E-01 -2.692286849114E-01  8.832694318654E-02
     15 F   7 N    -2.692286849114E-01  8.832694318654E-02  4.130098370357E-01
     16 F   7 N    -4.130098370357E-01 -3.246828938492E-01  3.177614780529E-01
     17 F   7 N    -3.246828938492E-01  3.177614780529E-01 -4.130098370357E-01
     18 F   7 N    -3.575556280979E-01  3.246828938492E-01 -8.832694318654E-02
     19 F   7 N     3.575556280979E-01 -3.177614780529E-01  2.692286849114E-01
     20 F   7 N     4.130098370357E-01  8.832694318654E-02 -2.692286849114E-01
     21 F   7 N    -4.130098370357E-01  3.177614780529E-01 -3.246828938492E-01
     22 F   7 N    -3.575556280979E-01 -8.832694318654E-02  3.246828938492E-01
     23 F   7 N    -3.177614780529E-01  2.692286849114E-01  3.575556280979E-01
     24 F   7 N     2.692286849114E-01  3.575556280979E-01 -3.177614780529E-01
     25 F   7 N    -8.832694318654E-02  3.246828938492E-01 -3.575556280979E-01
     26 F   7 N    -2.692286849114E-01  4.130098370357E-01  8.832694318654E-02
     27 F   7 N     8.832694318654E-02 -2.692286849114E-01  4.130098370357E-01
     28 F   7 N    -3.246828938492E-01 -4.130098370357E-01  3.177614780529E-01
     29 F   7 N     3.177614780529E-01 -3.246828938492E-01 -4.130098370357E-01
     30 F   7 N     3.246828938492E-01 -3.575556280979E-01 -8.832694318654E-02
     31 T   7 N    -1.904935593892E-01  4.542837337607E-01  4.542837337607E-01
     32 F   7 N     0.000000000000E+00  3.552227068501E-01 -4.542837337607E-01
     33 F   7 N     1.904935593892E-01 -3.552227068501E-01 -3.552227068501E-01
     34 F   7 N     0.000000000000E+00 -4.542837337607E-01  3.552227068501E-01
     35 F   7 N     4.542837337607E-01 -1.904935593892E-01  4.542837337607E-01
     36 F   7 N     4.542837337607E-01  4.542837337607E-01 -1.904935593892E-01
     37 F   7 N     3.552227068501E-01  0.000000000000E+00 -4.542837337607E-01
     38 F   7 N     3.552227068501E-01 -4.542837337607E-01  0.000000000000E+00
     39 F   7 N    -4.542837337607E-01  0.000000000000E+00  3.552227068501E-01
     40 F   7 N    -3.552227068501E-01 -3.552227068501E-01  1.904935593892E-01
     41 F   7 N    -3.552227068501E-01  1.904935593892E-01 -3.552227068501E-01
     42 F   7 N    -4.542837337607E-01  3.552227068501E-01  0.000000000000E+00
     43 T   6 C    -2.749838822407E-01  3.596780672054E-01  3.596780672054E-01
     44 F   6 C     0.000000000000E+00  3.653380505539E-01 -3.596780672054E-01
     45 F   6 C     2.749838822407E-01 -3.653380505539E-01 -3.653380505539E-01
     46 F   6 C     0.000000000000E+00 -3.596780672054E-01  3.653380505539E-01
     47 F   6 C     3.596780672054E-01 -2.749838822407E-01  3.596780672054E-01
     48 F   6 C     3.596780672054E-01  3.596780672054E-01 -2.749838822407E-01
     49 F   6 C     3.653380505539E-01  0.000000000000E+00 -3.596780672054E-01
     50 F   6 C     3.653380505539E-01 -3.596780672054E-01  0.000000000000E+00
     51 F   6 C    -3.596780672054E-01  0.000000000000E+00  3.653380505539E-01
     52 F   6 C    -3.653380505539E-01 -3.653380505539E-01  2.749838822407E-01
     53 F   6 C    -3.653380505539E-01  2.749838822407E-01 -3.653380505539E-01
     54 F   6 C    -3.596780672054E-01  3.653380505539E-01  0.000000000000E+00
     55 T   6 C    -3.952927915857E-01  2.565696848191E-01  2.019935129144E-01
     56 F   6 C     5.457617190472E-02  4.027136954999E-01 -2.019935129144E-01
     57 F   6 C     3.952927915857E-01 -4.027136954999E-01 -3.481375235952E-01
     58 F   6 C    -5.457617190472E-02 -2.565696848191E-01  3.481375235952E-01
     59 F   6 C     2.019935129144E-01 -3.952927915857E-01  2.565696848191E-01
     60 F   6 C     2.565696848191E-01  2.019935129144E-01 -3.952927915857E-01
     61 F   6 C     3.481375235952E-01 -5.457617190472E-02 -2.565696848191E-01
     62 F   6 C     4.027136954999E-01 -2.019935129144E-01  5.457617190472E-02
     63 F   6 C    -2.019935129144E-01  5.457617190472E-02  4.027136954999E-01
     64 F   6 C    -4.027136954999E-01 -3.481375235952E-01  3.952927915857E-01
     65 F   6 C    -3.481375235952E-01  3.952927915857E-01 -4.027136954999E-01
     66 F   6 C    -2.565696848191E-01  3.481375235952E-01 -5.457617190472E-02
     67 F   6 C     2.565696848191E-01 -3.952927915857E-01  2.019935129144E-01
     68 F   6 C     4.027136954999E-01  5.457617190472E-02 -2.019935129144E-01
     69 F   6 C    -4.027136954999E-01  3.952927915857E-01 -3.481375235952E-01
     70 F   6 C    -2.565696848191E-01 -5.457617190472E-02  3.481375235952E-01
     71 F   6 C    -3.952927915857E-01  2.019935129144E-01  2.565696848191E-01
     72 F   6 C     2.019935129144E-01  2.565696848191E-01 -3.952927915857E-01
     73 F   6 C    -5.457617190472E-02  3.481375235952E-01 -2.565696848191E-01
     74 F   6 C    -2.019935129144E-01  4.027136954999E-01  5.457617190472E-02
     75 F   6 C     5.457617190472E-02 -2.019935129144E-01  4.027136954999E-01
     76 F   6 C    -3.481375235952E-01 -4.027136954999E-01  3.952927915857E-01
     77 F   6 C     3.952927915857E-01 -3.481375235952E-01 -4.027136954999E-01
     78 F   6 C     3.481375235952E-01 -2.565696848191E-01 -5.457617190472E-02
     79 T   1 H    -4.460774989515E-01  2.297421614581E-01  1.208909471233E-01
     80 F   1 H     1.088512143348E-01  4.330315539252E-01 -1.208909471233E-01
     81 F   1 H     4.460774989515E-01 -4.330315539252E-01 -3.241803395904E-01
     82 F   1 H    -1.088512143348E-01 -2.297421614581E-01  3.241803395904E-01
     83 F   1 H     1.208909471233E-01 -4.460774989515E-01  2.297421614581E-01
     84 F   1 H     2.297421614581E-01  1.208909471233E-01 -4.460774989515E-01
     85 F   1 H     3.241803395904E-01 -1.088512143348E-01 -2.297421614581E-01
     86 F   1 H     4.330315539252E-01 -1.208909471233E-01  1.088512143348E-01
     87 F   1 H    -1.208909471233E-01  1.088512143348E-01  4.330315539252E-01
     88 F   1 H    -4.330315539252E-01 -3.241803395904E-01  4.460774989515E-01
     89 F   1 H    -3.241803395904E-01  4.460774989515E-01 -4.330315539252E-01
     90 F   1 H    -2.297421614581E-01  3.241803395904E-01 -1.088512143348E-01
     91 F   1 H     2.297421614581E-01 -4.460774989515E-01  1.208909471233E-01
     92 F   1 H     4.330315539252E-01  1.088512143348E-01 -1.208909471233E-01
     93 F   1 H    -4.330315539252E-01  4.460774989515E-01 -3.241803395904E-01
     94 F   1 H    -2.297421614581E-01 -1.088512143348E-01  3.241803395904E-01
     95 F   1 H    -4.460774989515E-01  1.208909471233E-01  2.297421614581E-01
     96 F   1 H     1.208909471233E-01  2.297421614581E-01 -4.460774989515E-01
     97 F   1 H    -1.088512143348E-01  3.241803395904E-01 -2.297421614581E-01
     98 F   1 H    -1.208909471233E-01  4.330315539252E-01  1.088512143348E-01
     99 F   1 H     1.088512143348E-01 -1.208909471233E-01  4.330315539252E-01
    100 F   1 H    -3.241803395904E-01 -4.330315539252E-01  4.460774989515E-01
    101 F   1 H     4.460774989515E-01 -3.241803395904E-01 -4.330315539252E-01
    102 F   1 H     3.241803395904E-01 -2.297421614581E-01 -1.088512143348E-01
    103 T   8 O    -1.574837157959E-01  4.501087021705E-01 -4.653159767804E-01
    104 F   8 O    -8.457532104907E-02  3.078322609845E-01  4.653159767804E-01
    105 F   8 O     1.574837157959E-01 -3.078322609845E-01 -3.924075820336E-01
    106 F   8 O     8.457532104907E-02 -4.501087021705E-01  3.924075820336E-01
    107 F   8 O    -4.653159767804E-01 -1.574837157959E-01  4.501087021705E-01
    108 F   8 O     4.501087021705E-01 -4.653159767804E-01 -1.574837157959E-01
    109 F   8 O     3.924075820336E-01  8.457532104907E-02 -4.501087021705E-01
    110 F   8 O     3.078322609845E-01  4.653159767804E-01 -8.457532104907E-02
    111 F   8 O     4.653159767804E-01 -8.457532104907E-02  3.078322609845E-01
    112 F   8 O    -3.078322609845E-01 -3.924075820336E-01  1.574837157959E-01
    113 F   8 O    -3.924075820336E-01  1.574837157959E-01 -3.078322609845E-01
    114 F   8 O    -4.501087021705E-01  3.924075820336E-01  8.457532104907E-02
    115 F   8 O     4.501087021705E-01 -1.574837157959E-01 -4.653159767804E-01
    116 F   8 O     3.078322609845E-01 -8.457532104907E-02  4.653159767804E-01
    117 F   8 O    -3.078322609845E-01  1.574837157959E-01 -3.924075820336E-01
    118 F   8 O    -4.501087021705E-01  8.457532104907E-02  3.924075820336E-01
    119 F   8 O    -1.574837157959E-01 -4.653159767804E-01  4.501087021705E-01
    120 F   8 O    -4.653159767804E-01  4.501087021705E-01 -1.574837157959E-01
    121 F   8 O     8.457532104907E-02  3.924075820336E-01 -4.501087021705E-01
    122 F   8 O     4.653159767804E-01  3.078322609845E-01 -8.457532104907E-02
    123 F   8 O    -8.457532104907E-02  4.653159767804E-01  3.078322609845E-01
    124 F   8 O    -3.924075820336E-01 -3.078322609845E-01  1.574837157959E-01
    125 F   8 O     1.574837157959E-01 -3.924075820336E-01 -3.078322609845E-01
    126 F   8 O     3.924075820336E-01 -4.501087021705E-01  8.457532104907E-02

 TRANSFORMATION MATRIX PRIMITIVE-CRYSTALLOGRAPHIC CELL
  0.0000  1.0000  1.0000  1.0000  0.0000  1.0000  1.0000  1.0000  0.0000

 *******************************************************************************
 CRYSTALLOGRAPHIC CELL (VOLUME=       5850.05466101)
         A              B              C           ALPHA      BETA       GAMMA 
    18.01855562    18.01855562    18.01855562    90.000000  90.000000  90.000000

 COORDINATES IN THE CRYSTALLOGRAPHIC CELL
     ATOM                 X/A                 Y/B                 Z/C    
 *******************************************************************************
      1 T 248 CD    5.216886264840E-17  2.500000000000E-01 -5.000000000000E-01
      2 F 248 CD    5.000000000000E-01  2.500000000000E-01  1.304221566210E-16
      3 F 248 CD   -5.000000000000E-01 -5.216886264840E-17  2.500000000000E-01
      4 F 248 CD    2.500000000000E-01  5.000000000000E-01  2.608443132420E-17
      5 F 248 CD    2.500000000000E-01 -5.216886264840E-17 -5.000000000000E-01
      6 F 248 CD   -5.216886264840E-17 -5.000000000000E-01  2.500000000000E-01
      7 T   7 N    -2.772710446889E-02  2.969557893803E-01  3.852827325668E-01
      8 F   7 N     2.772710446889E-02 -2.969557893803E-01  3.852827325668E-01
      9 F   7 N    -2.772710446889E-02 -2.969557893803E-01 -3.852827325668E-01
     10 F   7 N     2.772710446889E-02  2.969557893803E-01 -3.852827325668E-01
     11 F   7 N     3.852827325668E-01 -2.772710446889E-02  2.969557893803E-01
     12 F   7 N     2.969557893803E-01  3.852827325668E-01 -2.772710446889E-02
     13 F   7 N    -3.852827325668E-01  2.772710446889E-02  2.969557893803E-01
     14 F   7 N    -2.969557893803E-01  3.852827325668E-01  2.772710446889E-02
     15 F   7 N     3.852827325668E-01  2.772710446889E-02 -2.969557893803E-01
     16 F   7 N    -2.969557893803E-01 -3.852827325668E-01 -2.772710446889E-02
     17 F   7 N    -3.852827325668E-01 -2.772710446889E-02 -2.969557893803E-01
     18 F   7 N     2.969557893803E-01 -3.852827325668E-01  2.772710446889E-02
     19 F   7 N     2.969557893803E-01 -2.772710446889E-02  3.852827325668E-01
     20 F   7 N    -2.969557893803E-01  2.772710446889E-02  3.852827325668E-01
     21 F   7 N    -2.969557893803E-01 -2.772710446889E-02 -3.852827325668E-01
     22 F   7 N     2.969557893803E-01  2.772710446889E-02 -3.852827325668E-01
     23 F   7 N    -2.772710446889E-02  3.852827325668E-01  2.969557893803E-01
     24 F   7 N     3.852827325668E-01  2.969557893803E-01 -2.772710446889E-02
     25 F   7 N     2.772710446889E-02 -3.852827325668E-01  2.969557893803E-01
     26 F   7 N     3.852827325668E-01 -2.969557893803E-01  2.772710446889E-02
     27 F   7 N     2.772710446889E-02  3.852827325668E-01 -2.969557893803E-01
     28 F   7 N    -3.852827325668E-01 -2.969557893803E-01 -2.772710446889E-02
     29 F   7 N    -2.772710446889E-02 -3.852827325668E-01 -2.969557893803E-01
     30 F   7 N    -3.852827325668E-01  2.969557893803E-01  2.772710446889E-02
     31 T   7 N    -4.504694865447E-01 -9.524677969460E-02 -9.524677969460E-02
     32 F   7 N     4.504694865447E-01  9.524677969460E-02 -9.524677969460E-02
     33 F   7 N    -4.504694865447E-01  9.524677969460E-02  9.524677969460E-02
     34 F   7 N     4.504694865447E-01 -9.524677969460E-02  9.524677969460E-02
     35 F   7 N    -9.524677969460E-02 -4.504694865447E-01 -9.524677969460E-02
     36 F   7 N    -9.524677969460E-02 -9.524677969460E-02 -4.504694865447E-01
     37 F   7 N     9.524677969460E-02  4.504694865447E-01 -9.524677969460E-02
     38 F   7 N     9.524677969460E-02 -9.524677969460E-02  4.504694865447E-01
     39 F   7 N    -9.524677969460E-02  4.504694865447E-01  9.524677969460E-02
     40 F   7 N     9.524677969460E-02  9.524677969460E-02 -4.504694865447E-01
     41 F   7 N     9.524677969460E-02 -4.504694865447E-01  9.524677969460E-02
     42 F   7 N    -9.524677969460E-02  9.524677969460E-02  4.504694865447E-01
     43 T   6 C    -2.829991674237E-03  3.625080588797E-01  3.625080588797E-01
     44 F   6 C     2.829991674237E-03 -3.625080588797E-01  3.625080588797E-01
     45 F   6 C    -2.829991674237E-03 -3.625080588797E-01 -3.625080588797E-01
     46 F   6 C     2.829991674237E-03  3.625080588797E-01 -3.625080588797E-01
     47 F   6 C     3.625080588797E-01 -2.829991674237E-03  3.625080588797E-01
     48 F   6 C     3.625080588797E-01  3.625080588797E-01 -2.829991674237E-03
     49 F   6 C    -3.625080588797E-01  2.829991674237E-03  3.625080588797E-01
     50 F   6 C    -3.625080588797E-01  3.625080588797E-01  2.829991674237E-03
     51 F   6 C     3.625080588797E-01  2.829991674237E-03 -3.625080588797E-01
     52 F   6 C    -3.625080588797E-01 -3.625080588797E-01 -2.829991674237E-03
     53 F   6 C    -3.625080588797E-01 -2.829991674237E-03 -3.625080588797E-01
     54 F   6 C     3.625080588797E-01 -3.625080588797E-01  2.829991674237E-03
     55 T   6 C    -7.307200534042E-02  2.750655182548E-01  3.296416901595E-01
     56 F   6 C     7.307200534042E-02 -2.750655182548E-01  3.296416901595E-01
     57 F   6 C    -7.307200534042E-02 -2.750655182548E-01 -3.296416901595E-01
     58 F   6 C     7.307200534042E-02  2.750655182548E-01 -3.296416901595E-01
     59 F   6 C     3.296416901595E-01 -7.307200534042E-02  2.750655182548E-01
     60 F   6 C     2.750655182548E-01  3.296416901595E-01 -7.307200534042E-02
     61 F   6 C    -3.296416901595E-01  7.307200534042E-02  2.750655182548E-01
     62 F   6 C    -2.750655182548E-01  3.296416901595E-01  7.307200534042E-02
     63 F   6 C     3.296416901595E-01  7.307200534042E-02 -2.750655182548E-01
     64 F   6 C    -2.750655182548E-01 -3.296416901595E-01 -7.307200534042E-02
     65 F   6 C    -3.296416901595E-01 -7.307200534042E-02 -2.750655182548E-01
     66 F   6 C     2.750655182548E-01 -3.296416901595E-01  7.307200534042E-02
     67 F   6 C     2.750655182548E-01 -7.307200534042E-02  3.296416901595E-01
     68 F   6 C    -2.750655182548E-01  7.307200534042E-02  3.296416901595E-01
     69 F   6 C    -2.750655182548E-01 -7.307200534042E-02 -3.296416901595E-01
     70 F   6 C     2.750655182548E-01  7.307200534042E-02 -3.296416901595E-01
     71 F   6 C    -7.307200534042E-02  3.296416901595E-01  2.750655182548E-01
     72 F   6 C     3.296416901595E-01  2.750655182548E-01 -7.307200534042E-02
     73 F   6 C     7.307200534042E-02 -3.296416901595E-01  2.750655182548E-01
     74 F   6 C     3.296416901595E-01 -2.750655182548E-01  7.307200534042E-02
     75 F   6 C     7.307200534042E-02  3.296416901595E-01 -2.750655182548E-01
     76 F   6 C    -3.296416901595E-01 -2.750655182548E-01 -7.307200534042E-02
     77 F   6 C    -7.307200534042E-02 -3.296416901595E-01 -2.750655182548E-01
     78 F   6 C    -3.296416901595E-01  2.750655182548E-01  7.307200534042E-02
     79 T   1 H    -1.016446962336E-01  2.225356433569E-01  3.313868576917E-01
     80 F   1 H     1.016446962336E-01 -2.225356433569E-01  3.313868576917E-01
     81 F   1 H    -1.016446962336E-01 -2.225356433569E-01 -3.313868576917E-01
     82 F   1 H     1.016446962336E-01  2.225356433569E-01 -3.313868576917E-01
     83 F   1 H     3.313868576917E-01 -1.016446962336E-01  2.225356433569E-01
     84 F   1 H     2.225356433569E-01  3.313868576917E-01 -1.016446962336E-01
     85 F   1 H    -3.313868576917E-01  1.016446962336E-01  2.225356433569E-01
     86 F   1 H    -2.225356433569E-01  3.313868576917E-01  1.016446962336E-01
     87 F   1 H     3.313868576917E-01  1.016446962336E-01 -2.225356433569E-01
     88 F   1 H    -2.225356433569E-01 -3.313868576917E-01 -1.016446962336E-01
     89 F   1 H    -3.313868576917E-01 -1.016446962336E-01 -2.225356433569E-01
     90 F   1 H     2.225356433569E-01 -3.313868576917E-01  1.016446962336E-01
     91 F   1 H     2.225356433569E-01 -1.016446962336E-01  3.313868576917E-01
     92 F   1 H    -2.225356433569E-01  1.016446962336E-01  3.313868576917E-01
     93 F   1 H    -2.225356433569E-01 -1.016446962336E-01 -3.313868576917E-01
     94 F   1 H     2.225356433569E-01  1.016446962336E-01 -3.313868576917E-01
     95 F   1 H    -1.016446962336E-01  3.313868576917E-01  2.225356433569E-01
     96 F   1 H     3.313868576917E-01  2.225356433569E-01 -1.016446962336E-01
     97 F   1 H     1.016446962336E-01 -3.313868576917E-01  2.225356433569E-01
     98 F   1 H     3.313868576917E-01 -2.225356433569E-01  1.016446962336E-01
     99 F   1 H     1.016446962336E-01  3.313868576917E-01 -2.225356433569E-01
    100 F   1 H    -3.313868576917E-01 -2.225356433569E-01 -1.016446962336E-01
    101 F   1 H    -1.016446962336E-01 -3.313868576917E-01 -2.225356433569E-01
    102 F   1 H    -3.313868576917E-01  2.225356433569E-01  1.016446962336E-01
    103 T   8 O    -4.288617794070E-01 -3.645419737343E-02 -1.210295184225E-01
    104 F   8 O     4.288617794070E-01  3.645419737343E-02 -1.210295184225E-01
    105 F   8 O    -4.288617794070E-01  3.645419737343E-02  1.210295184225E-01
    106 F   8 O     4.288617794070E-01 -3.645419737343E-02  1.210295184225E-01
    107 F   8 O    -1.210295184225E-01 -4.288617794070E-01 -3.645419737343E-02
    108 F   8 O    -3.645419737343E-02 -1.210295184225E-01 -4.288617794070E-01
    109 F   8 O     1.210295184225E-01  4.288617794070E-01 -3.645419737343E-02
    110 F   8 O     3.645419737343E-02 -1.210295184225E-01  4.288617794070E-01
    111 F   8 O    -1.210295184225E-01  4.288617794070E-01  3.645419737343E-02
    112 F   8 O     3.645419737343E-02  1.210295184225E-01 -4.288617794070E-01
    113 F   8 O     1.210295184225E-01 -4.288617794070E-01  3.645419737343E-02
    114 F   8 O    -3.645419737343E-02  1.210295184225E-01  4.288617794070E-01
    115 F   8 O    -3.645419737343E-02 -4.288617794070E-01 -1.210295184225E-01
    116 F   8 O     3.645419737343E-02  4.288617794070E-01 -1.210295184225E-01
    117 F   8 O     3.645419737343E-02 -4.288617794070E-01  1.210295184225E-01
    118 F   8 O    -3.645419737343E-02  4.288617794070E-01  1.210295184225E-01
    119 F   8 O    -4.288617794070E-01 -1.210295184225E-01 -3.645419737343E-02
    120 F   8 O    -1.210295184225E-01 -3.645419737343E-02 -4.288617794070E-01
    121 F   8 O     4.288617794070E-01  1.210295184225E-01 -3.645419737343E-02
    122 F   8 O    -1.210295184225E-01  3.645419737343E-02  4.288617794070E-01
    123 F   8 O     4.288617794070E-01 -1.210295184225E-01  3.645419737343E-02
    124 F   8 O     1.210295184225E-01  3.645419737343E-02 -4.288617794070E-01
    125 F   8 O    -4.288617794070E-01  1.210295184225E-01  3.645419737343E-02
    126 F   8 O     1.210295184225E-01 -3.645419737343E-02  4.288617794070E-01

 T = ATOM BELONGING TO THE ASYMMETRIC UNIT

 *******************************************************************************
 * CELL DEFORMATION
 *******************************************************************************

    ELASTIC STRAIN MATRIX (ADIMENSIONAL)

    1    0.0001000000    0.0000000000    0.0000000000
    2    0.0000000000    0.0000000000    0.0000000000
    3    0.0000000000    0.0000000000    0.0000000000

 LATTICE PARAMETERS (ANGSTROMS AND DEGREES) OF
 (1) ORIGINAL PRIMITIVE CELL
 (2) ORIGINAL CRYSTALLOGRAPHIC CELL
 (3) DEFORMED PRIMITIVE CELL
 (4) DEFORMED CRYSTALLOGRAPHIC CELL

            A           B           C        ALPHA       BETA        GAMMA         VOL
 (1)   15.604527   15.604527   15.604527  109.471221  109.471221  109.471221 2925.027331
 (2)   18.018556   18.018556   18.018556   90.000000   90.000000   90.000000 5850.054661
 (3)   15.605047   15.605047   15.605047  109.465819  109.473922  109.473922 2925.319833
 (4)   18.020357   18.018556   18.018556   90.000000   90.000000   90.000000 5850.639666

 * CELL DEFORMATION COMPLETE - NO. OF SYMMOPS   8

 *******************************************************************************
 * CELL DEFORMATION
 *******************************************************************************

    ELASTIC STRAIN MATRIX (ADIMENSIONAL)

    1   -0.0001000000    0.0000000000    0.0000000000
    2    0.0000000000    0.0000000000    0.0000000000
    3    0.0000000000    0.0000000000    0.0000000000

 LATTICE PARAMETERS (ANGSTROMS AND DEGREES) OF
 (1) ORIGINAL PRIMITIVE CELL
 (2) ORIGINAL CRYSTALLOGRAPHIC CELL
 (3) DEFORMED PRIMITIVE CELL
 (4) DEFORMED CRYSTALLOGRAPHIC CELL

            A           B           C        ALPHA       BETA        GAMMA         VOL
 (1)   15.605047   15.605047   15.605047  109.465819  109.473922  109.473922 2925.319833
 (2)   18.020357   18.018556   18.018556   90.000000   90.000000   90.000000 5850.639666
 (3)   15.604527   15.604527   15.604527  109.471221  109.471220  109.471220 2925.027301
 (4)   18.018555   18.018556   18.018556   90.000000   90.000000   90.000000 5850.054603

 * CELL DEFORMATION COMPLETE - NO. OF SYMMOPS   8

 *****    8 SYMMOPS - TRANSLATORS IN ANGSTROM
 ***** MATRICES AND TRANSLATORS IN THE CARTESIAN REFERENCE FRAME

 ORDER   : ORDER OF THE OPERATOR

 TRANSLA : REAL TRANSLATION (WITHOUT ORIGIN SHIFT) IN CARTESIAN COORDINATES

 uvw/hkl : ORIENTATION OF THE OPERATOR IN CARTESIAN COORDINATES

 LOCATED : ORIGIN OF THE OPERATOR IN CARTESIAN COORDINATES

   NO.   1 INVERSE   1    ORDER   1        NO.   2 INVERSE   2    ORDER   2
    1.000   0.000   0.000     0.000        -1.000   0.000   0.000     0.000
    0.000   1.000   0.000     0.000         0.000  -1.000   0.000     0.000
    0.000   0.000   1.000     0.000         0.000   0.000   1.000     0.000
             OPERATION E(   1)                       OPERATION C(   2)
 DETERMINANT 1.; ROTATION(DEG)   0.      DETERMINANT 1.; ROTATION(DEG) 180.
 TRANSLA (  0.000    0.000    0.000)     TRANSLA (  0.000    0.000    0.000)
 uvw/hkl (  0.000    0.000    0.000)     uvw/hkl (  0.000    0.000    4.000)
 LOCATED (  0.000    0.000    0.000)     LOCATED (  0.000    0.000    0.000)

   NO.   3 INVERSE   3    ORDER   2        NO.   4 INVERSE   4    ORDER   2
    1.000   0.000   0.000     0.000        -1.000   0.000   0.000     0.000
    0.000  -1.000   0.000     0.000         0.000   1.000   0.000     0.000
    0.000   0.000  -1.000     0.000         0.000   0.000  -1.000     0.000
             OPERATION C(   2)                       OPERATION C(   2)
 DETERMINANT 1.; ROTATION(DEG) 180.      DETERMINANT 1.; ROTATION(DEG) 180.
 TRANSLA (  0.000    0.000    0.000)     TRANSLA (  0.000    0.000    0.000)
 uvw/hkl (  4.000    0.000    0.000)     uvw/hkl (  0.000   -4.000    0.000)
 LOCATED (  0.000    0.000    0.000)     LOCATED (  0.000    0.000    0.000)

   NO.   5 INVERSE   5    ORDER   2        NO.   6 INVERSE   7    ORDER   4
    1.000   0.000   0.000     0.000        -1.000   0.000   0.000     0.000
    0.000   0.000   1.000     0.000         0.000   0.000  -1.000     0.000
    0.000   1.000   0.000     0.000         0.000   1.000   0.000     0.000
             OPERATION M(   2)                       OPERATION S(   4)
 DETERMINANT-1.; ROTATION(DEG)   0.      DETERMINANT-1.; ROTATION(DEG)  90.
 TRANSLA (  0.000    0.000    0.000)     TRANSLA (  0.000    0.000    0.000)
 uvw/hkl (  0.000   -1.000    1.000)     uvw/hkl (  0.000   -2.000    2.000)
 LOCATED (  0.000    0.000    0.000)     LOCATED (  0.000    0.000    0.000)

   NO.   7 INVERSE   6    ORDER   4        NO.   8 INVERSE   8    ORDER   2
   -1.000   0.000   0.000     0.000         1.000   0.000   0.000     0.000
    0.000   0.000   1.000     0.000         0.000   0.000  -1.000     0.000
    0.000  -1.000   0.000     0.000         0.000  -1.000   0.000     0.000
             OPERATION S(   4)                       OPERATION M(   2)
 DETERMINANT-1.; ROTATION(DEG)  90.      DETERMINANT-1.; ROTATION(DEG)   0.
 TRANSLA (  0.000    0.000    0.000)     TRANSLA (  0.000    0.000    0.000)
 uvw/hkl (  0.000    2.000    2.000)     uvw/hkl (  0.000   -1.000   -1.000)
 LOCATED (  0.000    0.000    0.000)     LOCATED (  0.000    0.000    0.000)

 GCALCO - MAX INDICES DIRECT LATTICE VECTOR    14    14    14
 NO.OF VECTORS CREATED 6999 STARS  122 RMAX   321.22834 BOHR

 CAPPA:IS1  2;IS2  2;IS3  2; K PTS MONK NET   4; SYMMOPS:K SPACE  16;G SPACE   8

 *******************************************************************************
 MAX NUMBER OF SCF CYCLES     100  CONVERGENCE ON DELTAP        10**-18
 WEIGHT OF F(I) IN F(I+1)      30% CONVERGENCE ON ENERGY        10**- 8
 SHRINK. FACT.(MONKH.)    2  2  2  NUMBER OF K POINTS IN THE IBZ      4
 SHRINKING FACTOR(GILAT NET)    2  NUMBER OF K POINTS(GILAT NET)      4
 *******************************************************************************
 *** K POINTS COORDINATES (OBLIQUE COORDINATES IN UNITS OF IS =  2)
   1-R(  0  0  0)   2-R(  1  0  0)   3-R(  0  1  0)   4-R(  1  1  1)

 DIRECT LATTICE VECTORS COMPON. (A.U.)     RECIP. LATTICE VECTORS COMPON. (A.U.) 
        X            Y            Z              X            Y            Z
  -17.0250677   17.0250677   17.0250677      0.0000000    0.1845275    0.1845275
   17.0250677  -17.0250677   17.0250677      0.1845275    0.0000000    0.1845275
   17.0250677   17.0250677  -17.0250677      0.1845275    0.1845275    0.0000000

 DISK SPACE FOR EIGENVECTORS (FTN 10)    18147600 REALS
 TTTTTTTTTTTTTTTTTTTTTTTTTTTTTT gordsh1     TELAPSE      483.34 TCPU      307.73

 MATRIX SIZE: P(G) 9494646, F(G)  710190, P(G) IRR  603780, F(G) IRR   91770
 MAX G-VECTOR INDEX FOR 1- AND 2-ELECTRON INTEGRALS 181

 TTTTTTTTTTTTTTTTTTTTTTTTTTTTTT INPUT       TELAPSE      486.31 TCPU      310.70

 SYMMETRY ALLOWED ELASTIC DISTORTION 1
  0.5773503  0.0000000  0.0000000
  0.0000000  0.5773503  0.0000000
  0.0000000  0.0000000  0.5773503

 SYMMETRY ALLOWED ELASTIC DISTORTION 2
  0.8164966  0.0000000  0.0000000
  0.0000000 -0.4082483  0.0000000
  0.0000000  0.0000000 -0.4082483

 SYMMETRY ALLOWED INTERNAL DEGREE(S) OF FREEDOM:  47
 TTTTTTTTTTTTTTTTTTTTTTTTTTTTTT SYMM        TELAPSE      486.71 TCPU      311.10
 TTTTTTTTTTTTTTTTTTTTTTTTTTTTTT INT_SCREEN  TELAPSE      486.76 TCPU      311.15
 INFORMATION **** EXCBUF **** EXCH. BIPO BUFFER: WORDS USED =     4000000
 WARNING **** EXCBUF **** EXCH. BIPO BUFFER TOO SMALL - TO AVOID I/O SET EXCHSIZE =     7551423

 DFT PARAMETERS

     ATOM       ELECTRONS   NET CHARGE   R(ANGSTROM)
   1 248  CD     20.0000      0.0000     1.52000000
   7   7  N       7.0000      0.0000     0.74000000
  43   6  C       6.0000      0.0000     0.77000000
  79   1  H       1.0000      0.0000     1.11000000
 103   8  O       8.0000      0.0000     0.74000000

 SIZE OF GRID=    1012584
 TTTTTTTTTTTTTTTTTTTTTTTTTTTTTT MAKE_GRID2  TELAPSE      494.01 TCPU      315.99
 BECKE WEIGHT FUNCTION
 RADSAFE =     2.00
 TOLERANCES - DENSITY:10**- 6; POTENTIAL:10**- 9; GRID WGT:10**-14

 RADIAL INTEGRATION  - INTERVALS (POINTS,UPPER LIMIT):            1( 99,  4.0*R)

 ANGULAR INTEGRATION - INTERVALS (ACCURACY LEVEL [N. POINTS] UPPER LIMIT):
  1(  6[ 146]   0.2)  2( 11[ 302]   0.5)  3( 14[ 590]   0.9)  4( 18[1454]   3.5)
  5( 14[ 590]9999.0)
 TTTTTTTTTTTTTTTTTTTTTTTTTTTTTT INT_CALC    TELAPSE      494.06 TCPU      316.04

 *******************************************************************************
 ZIF65Cd (cif CCDC 743558, GUPCUQ01)                                             
 CRYSTAL - SCF - TYPE OF CALCULATION :  RESTRICTED CLOSED SHELL
 *******************************************************************************

 CAPPA:IS1  2;IS2  2;IS3  2; K PTS MONK NET   4; SYMMOPS:K SPACE  16;G SPACE   8

 TTTTTTTTTTTTTTTTTTTTTTTTTTTTTT SDIK        TELAPSE      495.04 TCPU      317.02

 AAAAAAAAAAAAAAAAAAAAAAAAAAAAAAAAAAAAAAAAAAAAAAAAAAAAAAAAAAAAAAAAAAAAAAAAAAAAAAA
         ATOMIC WAVEFUNCTION(S)


 NUCLEAR CHARGE 20.0  SYMMETRY SPECIES            S    P    D
 N. ELECTRONS   20.0  NUMBER OF PRIMITIVE GTOS    8    7    6
                      NUMBER OF CONTRACTED GTOS   6    5    3
                      NUMBER OF CLOSED SHELLS     2    1    1
                      OPEN SHELL OCCUPATION       0    0    0

  ZNUC SCFIT  TOTAL HF ENERGY   KINETIC ENERGY   VIRIAL THEOREM ACCURACY
  20.0  36   -1.668271145E+02  6.451544656E+01 -3.585847628E+00  4.4E-06

 NUCLEAR CHARGE  7.0  SYMMETRY SPECIES            S    P
 N. ELECTRONS    7.0  NUMBER OF PRIMITIVE GTOS   11    5
                      NUMBER OF CONTRACTED GTOS   4    3
                      NUMBER OF CLOSED SHELLS     2    0
                      OPEN SHELL OCCUPATION       0    3

  ZNUC SCFIT  TOTAL HF ENERGY   KINETIC ENERGY   VIRIAL THEOREM ACCURACY
   7.0  11   -5.439473665E+01  5.441433682E+01 -1.999639798E+00  3.6E-06

 NUCLEAR CHARGE  6.0  SYMMETRY SPECIES            S    P
 N. ELECTRONS    6.0  NUMBER OF PRIMITIVE GTOS   11    5
                      NUMBER OF CONTRACTED GTOS   4    3
                      NUMBER OF CLOSED SHELLS     2    0
                      OPEN SHELL OCCUPATION       0    2

  ZNUC SCFIT  TOTAL HF ENERGY   KINETIC ENERGY   VIRIAL THEOREM ACCURACY
   6.0  11   -3.768480057E+01  3.769831118E+01 -1.999641612E+00  2.0E-06

 NUCLEAR CHARGE  1.0  SYMMETRY SPECIES            S
 N. ELECTRONS    1.0  NUMBER OF PRIMITIVE GTOS    5
                      NUMBER OF CONTRACTED GTOS   3
                      NUMBER OF CLOSED SHELLS     0
                      OPEN SHELL OCCUPATION       1

  ZNUC SCFIT  TOTAL HF ENERGY   KINETIC ENERGY   VIRIAL THEOREM ACCURACY
   1.0   1   -4.998098153E-01  4.997907537E-01 -2.000038139E+00  9.6E-17

 NUCLEAR CHARGE  8.0  SYMMETRY SPECIES            S    P
 N. ELECTRONS    8.0  NUMBER OF PRIMITIVE GTOS   11    5
                      NUMBER OF CONTRACTED GTOS   4    3
                      NUMBER OF CLOSED SHELLS     2    0
                      OPEN SHELL OCCUPATION       0    4

  ZNUC SCFIT  TOTAL HF ENERGY   KINETIC ENERGY   VIRIAL THEOREM ACCURACY
   8.0  13   -7.479861895E+01  7.482603849E+01 -1.999633556E+00  2.7E-06

 AAAAAAAAAAAAAAAAAAAAAAAAAAAAAAAAAAAAAAAAAAAAAAAAAAAAAAAAAAAAAAAAAAAAAAAAAAAAAAA

 CHARGE NORMALIZATION FACTOR   1.00000000
 TOTAL ATOMIC CHARGES:
  20.0000000  20.0000000  20.0000000  20.0000000  20.0000000  20.0000000
   7.0000000   7.0000000   7.0000000   7.0000000   7.0000000   7.0000000
   7.0000000   7.0000000   7.0000000   7.0000000   7.0000000   7.0000000
   7.0000000   7.0000000   7.0000000   7.0000000   7.0000000   7.0000000
   7.0000000   7.0000000   7.0000000   7.0000000   7.0000000   7.0000000
   7.0000000   7.0000000   7.0000000   7.0000000   7.0000000   7.0000000
   7.0000000   7.0000000   7.0000000   7.0000000   7.0000000   7.0000000
   6.0000000   6.0000000   6.0000000   6.0000000   6.0000000   6.0000000
   6.0000000   6.0000000   6.0000000   6.0000000   6.0000000   6.0000000
   6.0000000   6.0000000   6.0000000   6.0000000   6.0000000   6.0000000
   6.0000000   6.0000000   6.0000000   6.0000000   6.0000000   6.0000000
   6.0000000   6.0000000   6.0000000   6.0000000   6.0000000   6.0000000
   6.0000000   6.0000000   6.0000000   6.0000000   6.0000000   6.0000000
   1.0000000   1.0000000   1.0000000   1.0000000   1.0000000   1.0000000
   1.0000000   1.0000000   1.0000000   1.0000000   1.0000000   1.0000000
   1.0000000   1.0000000   1.0000000   1.0000000   1.0000000   1.0000000
   1.0000000   1.0000000   1.0000000   1.0000000   1.0000000   1.0000000
   8.0000000   8.0000000   8.0000000   8.0000000   8.0000000   8.0000000
   8.0000000   8.0000000   8.0000000   8.0000000   8.0000000   8.0000000
   8.0000000   8.0000000   8.0000000   8.0000000   8.0000000   8.0000000
   8.0000000   8.0000000   8.0000000   8.0000000   8.0000000   8.0000000
 TTTTTTTTTTTTTTTTTTTTTTTTTTTTTT MOQGAD      TELAPSE      496.85 TCPU      318.82
 TTTTTTTTTTTTTTTTTTTTTTTTTTTTTT SHELLXN     TELAPSE      511.14 TCPU      323.71
 TTTTTTTTTTTTTTTTTTTTTTTTTTTTTT MONMO3      TELAPSE      516.02 TCPU      328.59
 NUMERICALLY INTEGRATED DENSITY    803.9998977019
 TTTTTTTTTTTTTTTTTTTTTTTTTTTTTT NUMDFT      TELAPSE      517.08 TCPU      329.65
 CYC   0 ETOT(AU) -6.200970553841E+03 DETOT -6.20E+03 tst  1.16E-14 PX  1.00E+00
 TTTTTTTTTTTTTTTTTTTTTTTTTTTTTT DIIS        TELAPSE      517.81 TCPU      330.38
 TTTTTTTTTTTTTTTTTTTTTTTTTTTTTT FDIK        TELAPSE      527.92 TCPU      338.23
 INSULATING STATE
 TOP OF VALENCE BANDS -    BAND    402; K    4; EIG -2.8161805E-01 AU
 TOP OF VALENCE BANDS -    BAND    402; K    1; EIG -2.8274466E-01 AU
 BOTTOM OF VIRTUAL BANDS - BAND    403; K    2; EIG -1.3390344E-01 AU
 INDIRECT ENERGY BAND GAP:   4.0195 eV
 BOTTOM OF VIRTUAL BANDS - BAND    403; K    1; EIG -1.3377319E-01 AU
 TTTTTTTTTTTTTTTTTTTTTTTTTTTTTT PDIG        TELAPSE      528.56 TCPU      338.88
 CHARGE NORMALIZATION FACTOR   1.00000000
 TOTAL ATOMIC CHARGES:
  18.3022240  18.3022240  18.3022240  18.3022240  18.3022240  18.3022240
   7.6582960   7.6582960   7.6582960   7.6582960   7.6582961   7.6582959
   7.6582961   7.6582959   7.6582961   7.6582959   7.6582961   7.6582959
   7.6582959   7.6582959   7.6582959   7.6582959   7.6582960   7.6582961
   7.6582960   7.6582961   7.6582960   7.6582961   7.6582960   7.6582961
   6.0572873   6.0572873   6.0572873   6.0572873   6.0572872   6.0572872
   6.0572872   6.0572872   6.0572872   6.0572872   6.0572872   6.0572872
   5.3547163   5.3547163   5.3547163   5.3547163   5.3547163   5.3547163
   5.3547163   5.3547163   5.3547163   5.3547163   5.3547163   5.3547163
   6.1638883   6.1638883   6.1638883   6.1638883   6.1638881   6.1638884
   6.1638881   6.1638884   6.1638881   6.1638884   6.1638881   6.1638884
   6.1638884   6.1638884   6.1638884   6.1638884   6.1638883   6.1638881
   6.1638883   6.1638881   6.1638883   6.1638881   6.1638883   6.1638881
   0.7905523   0.7905523   0.7905523   0.7905523   0.7905524   0.7905524
   0.7905524   0.7905524   0.7905524   0.7905524   0.7905524   0.7905524
   0.7905524   0.7905524   0.7905524   0.7905524   0.7905523   0.7905524
   0.7905523   0.7905524   0.7905523   0.7905524   0.7905523   0.7905524
   8.6057055   8.6057055   8.6057055   8.6057055   8.6057056   8.6057056
   8.6057056   8.6057056   8.6057056   8.6057056   8.6057056   8.6057056
   8.6057056   8.6057056   8.6057056   8.6057056   8.6057055   8.6057056
   8.6057055   8.6057056   8.6057055   8.6057056   8.6057055   8.6057056
 TTTTTTTTTTTTTTTTTTTTTTTTTTTTTT MOQGAD      TELAPSE      528.58 TCPU      338.89
 TTTTTTTTTTTTTTTTTTTTTTTTTTTTTT SHELLXN     TELAPSE      541.97 TCPU      343.92
 TTTTTTTTTTTTTTTTTTTTTTTTTTTTTT MONMO3      TELAPSE      544.54 TCPU      346.48
 NUMERICALLY INTEGRATED DENSITY    803.9998860556
 TTTTTTTTTTTTTTTTTTTTTTTTTTTTTT NUMDFT      TELAPSE      545.97 TCPU      347.91
 CYC   1 ETOT(AU) -6.165248553850E+03 DETOT  3.57E+01 tst  0.00E+00 PX  1.00E+00
 TTTTTTTTTTTTTTTTTTTTTTTTTTTTTT DIIS        TELAPSE      546.10 TCPU      348.04
 DIIS TEST: 0.30745E+02 AT SCF   CYCLE   1 - MIX   30 %
 TTTTTTTTTTTTTTTTTTTTTTTTTTTTTT FDIK        TELAPSE      547.98 TCPU      349.30
 INSULATING STATE
 TOP OF VALENCE BANDS -    BAND    402; K    4; EIG -2.7494941E-01 AU
 TOP OF VALENCE BANDS -    BAND    402; K    1; EIG -2.7637666E-01 AU
 BOTTOM OF VIRTUAL BANDS - BAND    403; K    4; EIG -1.3703294E-01 AU
 DIRECT ENERGY BAND GAP:   3.7529 eV
 BOTTOM OF VIRTUAL BANDS - BAND    403; K    1; EIG -1.3623572E-01 AU
 TTTTTTTTTTTTTTTTTTTTTTTTTTTTTT PDIG        TELAPSE      548.27 TCPU      349.59
 CHARGE NORMALIZATION FACTOR   1.00000000
 TOTAL ATOMIC CHARGES:
  18.6360573  18.6360573  18.6360573  18.6369931  18.6369931  18.6360573
   7.4716947   7.4716947   7.4716947   7.4716947   7.4736428   7.4723323
   7.4736428   7.4723323   7.4736428   7.4723323   7.4736428   7.4723323
   7.4723323   7.4723323   7.4723323   7.4723323   7.4716947   7.4736428
   7.4716947   7.4736428   7.4716947   7.4736428   7.4716947   7.4736428
   7.2474866   7.2474866   7.2474866   7.2474866   7.2507000   7.2507000
   7.2507000   7.2507000   7.2507000   7.2507000   7.2507000   7.2507000
   5.6760408   5.6760408   5.6760408   5.6760408   5.6728940   5.6728940
   5.6728940   5.6728940   5.6728940   5.6728940   5.6728940   5.6728940
   5.9097951   5.9097951   5.9097951   5.9097951   5.9080227   5.9106163
   5.9080227   5.9106163   5.9080227   5.9106163   5.9080227   5.9106163
   5.9106163   5.9106163   5.9106163   5.9106163   5.9097951   5.9080227
   5.9097951   5.9080227   5.9097951   5.9080227   5.9097951   5.9080227
   0.8751247   0.8751247   0.8751247   0.8751247   0.8758843   0.8750214
   0.8758843   0.8750214   0.8758843   0.8750214   0.8758843   0.8750214
   0.8750214   0.8750214   0.8750214   0.8750214   0.8751247   0.8758843
   0.8751247   0.8758843   0.8751247   0.8758843   0.8751247   0.8758843
   8.1225045   8.1225045   8.1225045   8.1225045   8.1218020   8.1209247
   8.1218020   8.1209247   8.1218020   8.1209247   8.1218020   8.1209247
   8.1209247   8.1209247   8.1209247   8.1209247   8.1225045   8.1218020
   8.1225045   8.1218020   8.1225045   8.1218020   8.1225045   8.1218020
 TTTTTTTTTTTTTTTTTTTTTTTTTTTTTT MOQGAD      TELAPSE      548.29 TCPU      349.61
 TTTTTTTTTTTTTTTTTTTTTTTTTTTTTT SHELLXN     TELAPSE      558.14 TCPU      354.62
 TTTTTTTTTTTTTTTTTTTTTTTTTTTTTT MONMO3      TELAPSE      559.53 TCPU      356.01
 NUMERICALLY INTEGRATED DENSITY    803.9998866468
 TTTTTTTTTTTTTTTTTTTTTTTTTTTTTT NUMDFT      TELAPSE      560.98 TCPU      357.46
 CYC   2 ETOT(AU) -6.166226635444E+03 DETOT -9.78E-01 tst  1.79E-02 PX  2.16E-01
 TTTTTTTTTTTTTTTTTTTTTTTTTTTTTT DIIS        TELAPSE      561.10 TCPU      357.58
 DIIS TEST: 0.19245E+02 AT SCF   CYCLE   2 - DIIS ACTIVE - HISTORY:     2 CYCLES
 TTTTTTTTTTTTTTTTTTTTTTTTTTTTTT FDIK        TELAPSE      563.06 TCPU      358.99
 INSULATING STATE
 TOP OF VALENCE BANDS -    BAND    402; K    4; EIG -2.8589369E-01 AU
 TOP OF VALENCE BANDS -    BAND    402; K    1; EIG -2.8725514E-01 AU
 BOTTOM OF VIRTUAL BANDS - BAND    403; K    4; EIG -5.4987285E-02 AU
 DIRECT ENERGY BAND GAP:   6.2833 eV
 BOTTOM OF VIRTUAL BANDS - BAND    403; K    1; EIG -5.4385301E-02 AU
 TTTTTTTTTTTTTTTTTTTTTTTTTTTTTT PDIG        TELAPSE      563.35 TCPU      359.28
 CHARGE NORMALIZATION FACTOR   1.00000000
 TOTAL ATOMIC CHARGES:
  18.6106354  18.6106354  18.6106354  18.6112275  18.6112275  18.6106354
   7.5561834   7.5561834   7.5561834   7.5561834   7.5560531   7.5559602
   7.5560531   7.5559602   7.5560531   7.5559602   7.5560531   7.5559602
   7.5559602   7.5559602   7.5559602   7.5559602   7.5561834   7.5560531
   7.5561834   7.5560531   7.5561834   7.5560531   7.5561834   7.5560531
   6.7567099   6.7567099   6.7567099   6.7567099   6.7574137   6.7574137
   6.7574137   6.7574137   6.7574137   6.7574137   6.7574137   6.7574137
   5.3997074   5.3997074   5.3997074   5.3997074   5.3993159   5.3993159
   5.3993159   5.3993159   5.3993159   5.3993159   5.3993159   5.3993159
   6.0510770   6.0510770   6.0510770   6.0510770   6.0515407   6.0512377
   6.0515407   6.0512377   6.0515407   6.0512377   6.0515407   6.0512377
   6.0512377   6.0512377   6.0512377   6.0512377   6.0510770   6.0515407
   6.0510770   6.0515407   6.0510770   6.0515407   6.0510770   6.0515407
   0.8562412   0.8562412   0.8562412   0.8562412   0.8559009   0.8563436
   0.8559009   0.8563436   0.8559009   0.8563436   0.8559009   0.8563436
   0.8563436   0.8563436   0.8563436   0.8563436   0.8562412   0.8559009
   0.8562412   0.8559009   0.8562412   0.8559009   0.8562412   0.8559009
   8.3055317   8.3055317   8.3055317   8.3055317   8.3053800   8.3054877
   8.3053800   8.3054877   8.3053800   8.3054877   8.3053800   8.3054877
   8.3054877   8.3054877   8.3054877   8.3054877   8.3055317   8.3053800
   8.3055317   8.3053800   8.3055317   8.3053800   8.3055317   8.3053800
 TTTTTTTTTTTTTTTTTTTTTTTTTTTTTT MOQGAD      TELAPSE      563.36 TCPU      359.29
 TTTTTTTTTTTTTTTTTTTTTTTTTTTTTT SHELLXN     TELAPSE      574.80 TCPU      365.68
 TTTTTTTTTTTTTTTTTTTTTTTTTTTTTT MONMO3      TELAPSE      576.06 TCPU      366.94
 NUMERICALLY INTEGRATED DENSITY    803.9998824796
 TTTTTTTTTTTTTTTTTTTTTTTTTTTTTT NUMDFT      TELAPSE      577.63 TCPU      368.51
 CYC   3 ETOT(AU) -6.167675892240E+03 DETOT -1.45E+00 tst  4.64E-03 PX  1.20E-01
 TTTTTTTTTTTTTTTTTTTTTTTTTTTTTT DIIS        TELAPSE      577.76 TCPU      368.64
 DIIS TEST: 0.27592E+00 AT SCF   CYCLE   3 - DIIS ACTIVE - HISTORY:     3 CYCLES
 TTTTTTTTTTTTTTTTTTTTTTTTTTTTTT FDIK        TELAPSE      579.79 TCPU      369.55
 INSULATING STATE
 TOP OF VALENCE BANDS -    BAND    402; K    4; EIG -2.9165971E-01 AU
 TOP OF VALENCE BANDS -    BAND    402; K    1; EIG -2.9299195E-01 AU
 BOTTOM OF VIRTUAL BANDS - BAND    403; K    4; EIG -6.7931876E-02 AU
 DIRECT ENERGY BAND GAP:   6.0879 eV
 BOTTOM OF VIRTUAL BANDS - BAND    403; K    1; EIG -6.7151944E-02 AU
 TTTTTTTTTTTTTTTTTTTTTTTTTTTTTT PDIG        TELAPSE      580.12 TCPU      369.87
 CHARGE NORMALIZATION FACTOR   1.00000000
 TOTAL ATOMIC CHARGES:
  18.5782885  18.5782885  18.5782885  18.5785701  18.5785701  18.5782885
   7.5900844   7.5900844   7.5900844   7.5900844   7.5900387   7.5900171
   7.5900387   7.5900171   7.5900387   7.5900171   7.5900387   7.5900171
   7.5900171   7.5900171   7.5900171   7.5900171   7.5900844   7.5900387
   7.5900844   7.5900387   7.5900844   7.5900387   7.5900844   7.5900387
   6.7553170   6.7553170   6.7553170   6.7553170   6.7553998   6.7553998
   6.7553998   6.7553998   6.7553998   6.7553998   6.7553998   6.7553998
   5.4554060   5.4554060   5.4554060   5.4554060   5.4552989   5.4552989
   5.4552989   5.4552989   5.4552989   5.4552989   5.4552989   5.4552989
   5.9910404   5.9910404   5.9910404   5.9910404   5.9911174   5.9910310
   5.9911174   5.9910310   5.9911174   5.9910310   5.9911174   5.9910310
   5.9910310   5.9910310   5.9910310   5.9910310   5.9910404   5.9911174
   5.9910404   5.9911174   5.9910404   5.9911174   5.9910404   5.9911174
   0.8567557   0.8567557   0.8567557   0.8567557   0.8567449   0.8567828
   0.8567449   0.8567828   0.8567449   0.8567828   0.8567449   0.8567828
   0.8567828   0.8567828   0.8567828   0.8567828   0.8567557   0.8567449
   0.8567557   0.8567449   0.8567557   0.8567449   0.8567557   0.8567449
   8.3121865   8.3121865   8.3121865   8.3121865   8.3122388   8.3121154
   8.3122388   8.3121154   8.3122388   8.3121154   8.3122388   8.3121154
   8.3121154   8.3121154   8.3121154   8.3121154   8.3121865   8.3122388
   8.3121865   8.3122388   8.3121865   8.3122388   8.3121865   8.3122388
 TTTTTTTTTTTTTTTTTTTTTTTTTTTTTT MOQGAD      TELAPSE      580.14 TCPU      369.89
 TTTTTTTTTTTTTTTTTTTTTTTTTTTTTT SHELLXN     TELAPSE      590.30 TCPU      374.96
 TTTTTTTTTTTTTTTTTTTTTTTTTTTTTT MONMO3      TELAPSE      591.68 TCPU      376.34
 NUMERICALLY INTEGRATED DENSITY    803.9998842590
 TTTTTTTTTTTTTTTTTTTTTTTTTTTTTT NUMDFT      TELAPSE      593.24 TCPU      377.90
 CYC   4 ETOT(AU) -6.167690338751E+03 DETOT -1.44E-02 tst  1.84E-04 PX  2.12E-02
 TTTTTTTTTTTTTTTTTTTTTTTTTTTTTT DIIS        TELAPSE      593.48 TCPU      378.14
 DIIS TEST: 0.16057E+00 AT SCF   CYCLE   4 - DIIS ACTIVE - HISTORY:     4 CYCLES
 TTTTTTTTTTTTTTTTTTTTTTTTTTTTTT FDIK        TELAPSE      595.57 TCPU      379.49
 INSULATING STATE
 TOP OF VALENCE BANDS -    BAND    402; K    4; EIG -2.9227303E-01 AU
 TOP OF VALENCE BANDS -    BAND    402; K    1; EIG -2.9360173E-01 AU
 BOTTOM OF VIRTUAL BANDS - BAND    403; K    4; EIG -6.1943057E-02 AU
 DIRECT ENERGY BAND GAP:   6.2676 eV
 BOTTOM OF VIRTUAL BANDS - BAND    403; K    1; EIG -6.1359048E-02 AU
 TTTTTTTTTTTTTTTTTTTTTTTTTTTTTT PDIG        TELAPSE      595.86 TCPU      379.78
 CHARGE NORMALIZATION FACTOR   1.00000000
 TOTAL ATOMIC CHARGES:
  18.5863522  18.5863522  18.5863522  18.5863665  18.5863665  18.5863522
   7.5712199   7.5712199   7.5712199   7.5712199   7.5712068   7.5711679
   7.5712068   7.5711679   7.5712068   7.5711679   7.5712068   7.5711679
   7.5711679   7.5711679   7.5711679   7.5711679   7.5712199   7.5712068
   7.5712199   7.5712068   7.5712199   7.5712068   7.5712199   7.5712068
   6.7672839   6.7672839   6.7672839   6.7672839   6.7671897   6.7671897
   6.7671897   6.7671897   6.7671897   6.7671897   6.7671897   6.7671897
   5.4295236   5.4295236   5.4295236   5.4295236   5.4295147   5.4295147
   5.4295147   5.4295147   5.4295147   5.4295147   5.4295147   5.4295147
   6.0247222   6.0247222   6.0247222   6.0247222   6.0247729   6.0247729
   6.0247729   6.0247729   6.0247729   6.0247729   6.0247729   6.0247729
   6.0247729   6.0247729   6.0247729   6.0247729   6.0247222   6.0247729
   6.0247222   6.0247729   6.0247222   6.0247729   6.0247222   6.0247729
   0.8536017   0.8536017   0.8536017   0.8536017   0.8535770   0.8536125
   0.8535770   0.8536125   0.8535770   0.8536125   0.8535770   0.8536125
   0.8536125   0.8536125   0.8536125   0.8536125   0.8536017   0.8535770
   0.8536017   0.8535770   0.8536017   0.8535770   0.8536017   0.8535770
   8.3054715   8.3054715   8.3054715   8.3054715   8.3055067   8.3054924
   8.3055067   8.3054924   8.3055067   8.3054924   8.3055067   8.3054924
   8.3054924   8.3054924   8.3054924   8.3054924   8.3054715   8.3055067
   8.3054715   8.3055067   8.3054715   8.3055067   8.3054715   8.3055067
 TTTTTTTTTTTTTTTTTTTTTTTTTTTTTT MOQGAD      TELAPSE      595.87 TCPU      379.79
 TTTTTTTTTTTTTTTTTTTTTTTTTTTTTT SHELLXN     TELAPSE      604.96 TCPU      384.82
 TTTTTTTTTTTTTTTTTTTTTTTTTTTTTT MONMO3      TELAPSE      606.58 TCPU      386.44
 NUMERICALLY INTEGRATED DENSITY    803.9998842480
 TTTTTTTTTTTTTTTTTTTTTTTTTTTTTT NUMDFT      TELAPSE      608.32 TCPU      388.18
 CYC   5 ETOT(AU) -6.167704261726E+03 DETOT -1.39E-02 tst  4.80E-05 PX  9.22E-03
 TTTTTTTTTTTTTTTTTTTTTTTTTTTTTT DIIS        TELAPSE      608.63 TCPU      388.49
 DIIS TEST: 0.62973E-02 AT SCF   CYCLE   5 - DIIS ACTIVE - HISTORY:     5 CYCLES
 TTTTTTTTTTTTTTTTTTTTTTTTTTTTTT FDIK        TELAPSE      611.24 TCPU      390.39
 INSULATING STATE
 TOP OF VALENCE BANDS -    BAND    402; K    4; EIG -2.9074125E-01 AU
 TOP OF VALENCE BANDS -    BAND    402; K    1; EIG -2.9207499E-01 AU
 BOTTOM OF VIRTUAL BANDS - BAND    403; K    4; EIG -6.0837626E-02 AU
 DIRECT ENERGY BAND GAP:   6.2560 eV
 BOTTOM OF VIRTUAL BANDS - BAND    403; K    1; EIG -6.0231161E-02 AU
 TTTTTTTTTTTTTTTTTTTTTTTTTTTTTT PDIG        TELAPSE      611.53 TCPU      390.68
 CHARGE NORMALIZATION FACTOR   1.00000000
 TOTAL ATOMIC CHARGES:
  18.5904057  18.5904057  18.5904057  18.5904198  18.5904198  18.5904057
   7.5764193   7.5764193   7.5764193   7.5764193   7.5764209   7.5764273
   7.5764209   7.5764273   7.5764209   7.5764273   7.5764209   7.5764273
   7.5764273   7.5764273   7.5764273   7.5764273   7.5764193   7.5764209
   7.5764193   7.5764209   7.5764193   7.5764209   7.5764193   7.5764209
   6.7649406   6.7649406   6.7649406   6.7649406   6.7649318   6.7649318
   6.7649318   6.7649318   6.7649318   6.7649318   6.7649318   6.7649318
   5.4266183   5.4266183   5.4266183   5.4266183   5.4266349   5.4266349
   5.4266349   5.4266349   5.4266349   5.4266349   5.4266349   5.4266349
   6.0177693   6.0177693   6.0177693   6.0177693   6.0177695   6.0177564
   6.0177695   6.0177564   6.0177695   6.0177564   6.0177695   6.0177564
   6.0177564   6.0177564   6.0177564   6.0177564   6.0177693   6.0177695
   6.0177693   6.0177695   6.0177693   6.0177695   6.0177693   6.0177695
   0.8558631   0.8558631   0.8558631   0.8558631   0.8558598   0.8558637
   0.8558598   0.8558637   0.8558598   0.8558637   0.8558598   0.8558637
   0.8558637   0.8558637   0.8558637   0.8558637   0.8558631   0.8558598
   0.8558631   0.8558598   0.8558631   0.8558598   0.8558631   0.8558598
   8.3065653   8.3065653   8.3065653   8.3065653   8.3065624   8.3065691
   8.3065624   8.3065691   8.3065624   8.3065691   8.3065624   8.3065691
   8.3065691   8.3065691   8.3065691   8.3065691   8.3065653   8.3065624
   8.3065653   8.3065624   8.3065653   8.3065624   8.3065653   8.3065624
 TTTTTTTTTTTTTTTTTTTTTTTTTTTTTT MOQGAD      TELAPSE      611.54 TCPU      390.69
 TTTTTTTTTTTTTTTTTTTTTTTTTTTTTT SHELLXN     TELAPSE      620.74 TCPU      395.71
 TTTTTTTTTTTTTTTTTTTTTTTTTTTTTT MONMO3      TELAPSE      622.12 TCPU      397.09
 NUMERICALLY INTEGRATED DENSITY    803.9998839555
 TTTTTTTTTTTTTTTTTTTTTTTTTTTTTT NUMDFT      TELAPSE      623.55 TCPU      398.52
 CYC   6 ETOT(AU) -6.167704737467E+03 DETOT -4.76E-04 tst  1.12E-06 PX  2.43E-03
 TTTTTTTTTTTTTTTTTTTTTTTTTTTTTT DIIS        TELAPSE      623.74 TCPU      398.71
 DIIS TEST: 0.10156E-02 AT SCF   CYCLE   6 - DIIS ACTIVE - HISTORY:     6 CYCLES
 TTTTTTTTTTTTTTTTTTTTTTTTTTTTTT FDIK        TELAPSE      626.10 TCPU      400.18
 INSULATING STATE
 TOP OF VALENCE BANDS -    BAND    402; K    4; EIG -2.9156008E-01 AU
 TOP OF VALENCE BANDS -    BAND    402; K    1; EIG -2.9288963E-01 AU
 BOTTOM OF VIRTUAL BANDS - BAND    403; K    4; EIG -6.1144048E-02 AU
 DIRECT ENERGY BAND GAP:   6.2699 eV
 BOTTOM OF VIRTUAL BANDS - BAND    403; K    1; EIG -6.0565739E-02 AU
 TTTTTTTTTTTTTTTTTTTTTTTTTTTTTT PDIG        TELAPSE      626.40 TCPU      400.47
 CHARGE NORMALIZATION FACTOR   1.00000000
 TOTAL ATOMIC CHARGES:
  18.5882314  18.5882314  18.5882314  18.5882224  18.5882224  18.5882314
   7.5745764   7.5745764   7.5745764   7.5745764   7.5745800   7.5745812
   7.5745800   7.5745812   7.5745800   7.5745812   7.5745800   7.5745812
   7.5745812   7.5745812   7.5745812   7.5745812   7.5745764   7.5745800
   7.5745764   7.5745800   7.5745764   7.5745800   7.5745764   7.5745800
   6.7653672   6.7653672   6.7653672   6.7653672   6.7653537   6.7653537
   6.7653537   6.7653537   6.7653537   6.7653537   6.7653537   6.7653537
   5.4295773   5.4295773   5.4295773   5.4295773   5.4295840   5.4295840
   5.4295840   5.4295840   5.4295840   5.4295840   5.4295840   5.4295840
   6.0196461   6.0196461   6.0196461   6.0196461   6.0196520   6.0196357
   6.0196520   6.0196357   6.0196520   6.0196357   6.0196520   6.0196357
   6.0196357   6.0196357   6.0196357   6.0196357   6.0196461   6.0196520
   6.0196461   6.0196520   6.0196461   6.0196520   6.0196461   6.0196520
   0.8552259   0.8552259   0.8552259   0.8552259   0.8552290   0.8552239
   0.8552290   0.8552239   0.8552290   0.8552239   0.8552290   0.8552239
   0.8552239   0.8552239   0.8552239   0.8552239   0.8552259   0.8552290
   0.8552259   0.8552290   0.8552259   0.8552290   0.8552259   0.8552290
   8.3060195   8.3060195   8.3060195   8.3060195   8.3060249   8.3060241
   8.3060249   8.3060241   8.3060249   8.3060241   8.3060249   8.3060241
   8.3060241   8.3060241   8.3060241   8.3060241   8.3060195   8.3060249
   8.3060195   8.3060249   8.3060195   8.3060249   8.3060195   8.3060249
 TTTTTTTTTTTTTTTTTTTTTTTTTTTTTT MOQGAD      TELAPSE      626.41 TCPU      400.49
 TTTTTTTTTTTTTTTTTTTTTTTTTTTTTT SHELLXN     TELAPSE      635.46 TCPU      405.52
 TTTTTTTTTTTTTTTTTTTTTTTTTTTTTT MONMO3      TELAPSE      637.12 TCPU      407.18
 NUMERICALLY INTEGRATED DENSITY    803.9998841250
 TTTTTTTTTTTTTTTTTTTTTTTTTTTTTT NUMDFT      TELAPSE      639.15 TCPU      409.20
 CYC   7 ETOT(AU) -6.167704821704E+03 DETOT -8.42E-05 tst  2.19E-07 PX  1.41E-03
 TTTTTTTTTTTTTTTTTTTTTTTTTTTTTT DIIS        TELAPSE      639.33 TCPU      409.38
 DIIS TEST: 0.12530E-03 AT SCF   CYCLE   7 - DIIS ACTIVE - HISTORY:     7 CYCLES
 TTTTTTTTTTTTTTTTTTTTTTTTTTTTTT FDIK        TELAPSE      642.26 TCPU      411.41
 INSULATING STATE
 TOP OF VALENCE BANDS -    BAND    402; K    4; EIG -2.9141161E-01 AU
 TOP OF VALENCE BANDS -    BAND    402; K    1; EIG -2.9274157E-01 AU
 BOTTOM OF VIRTUAL BANDS - BAND    403; K    4; EIG -6.1210265E-02 AU
 DIRECT ENERGY BAND GAP:   6.2641 eV
 BOTTOM OF VIRTUAL BANDS - BAND    403; K    1; EIG -6.0627219E-02 AU
 TTTTTTTTTTTTTTTTTTTTTTTTTTTTTT PDIG        TELAPSE      642.55 TCPU      411.70
 CHARGE NORMALIZATION FACTOR   1.00000000
 TOTAL ATOMIC CHARGES:
  18.5887298  18.5887298  18.5887298  18.5887284  18.5887284  18.5887298
   7.5751960   7.5751960   7.5751960   7.5751960   7.5751956   7.5751928
   7.5751956   7.5751928   7.5751956   7.5751928   7.5751956   7.5751928
   7.5751928   7.5751928   7.5751928   7.5751928   7.5751960   7.5751956
   7.5751960   7.5751956   7.5751960   7.5751956   7.5751960   7.5751956
   6.7655177   6.7655177   6.7655177   6.7655177   6.7655189   6.7655189
   6.7655189   6.7655189   6.7655189   6.7655189   6.7655189   6.7655189
   5.4282368   5.4282368   5.4282368   5.4282368   5.4282411   5.4282411
   5.4282411   5.4282411   5.4282411   5.4282411   5.4282411   5.4282411
   6.0192789   6.0192789   6.0192789   6.0192789   6.0192775   6.0192793
   6.0192775   6.0192793   6.0192775   6.0192793   6.0192775   6.0192793
   6.0192793   6.0192793   6.0192793   6.0192793   6.0192789   6.0192775
   6.0192789   6.0192775   6.0192789   6.0192775   6.0192789   6.0192775
   0.8553117   0.8553117   0.8553117   0.8553117   0.8553127   0.8553126
   0.8553127   0.8553126   0.8553127   0.8553126   0.8553127   0.8553126
   0.8553126   0.8553126   0.8553126   0.8553126   0.8553117   0.8553127
   0.8553117   0.8553127   0.8553117   0.8553127   0.8553117   0.8553127
   8.3061533   8.3061533   8.3061533   8.3061533   8.3061518   8.3061535
   8.3061518   8.3061535   8.3061518   8.3061535   8.3061518   8.3061535
   8.3061535   8.3061535   8.3061535   8.3061535   8.3061533   8.3061518
   8.3061533   8.3061518   8.3061533   8.3061518   8.3061533   8.3061518
 TTTTTTTTTTTTTTTTTTTTTTTTTTTTTT MOQGAD      TELAPSE      642.56 TCPU      411.71
 TTTTTTTTTTTTTTTTTTTTTTTTTTTTTT SHELLXN     TELAPSE      652.06 TCPU      416.73
 TTTTTTTTTTTTTTTTTTTTTTTTTTTTTT MONMO3      TELAPSE      653.41 TCPU      418.08
 NUMERICALLY INTEGRATED DENSITY    803.9998841047
 TTTTTTTTTTTTTTTTTTTTTTTTTTTTTT NUMDFT      TELAPSE      654.99 TCPU      419.67
 CYC   8 ETOT(AU) -6.167704836546E+03 DETOT -1.48E-05 tst  1.29E-08 PX  1.06E-03
 TTTTTTTTTTTTTTTTTTTTTTTTTTTTTT DIIS        TELAPSE      655.74 TCPU      420.41
 DIIS TEST: 0.11196E-04 AT SCF   CYCLE   8 - DIIS ACTIVE - HISTORY:     8 CYCLES
 TTTTTTTTTTTTTTTTTTTTTTTTTTTTTT FDIK        TELAPSE      657.74 TCPU      421.95
 INSULATING STATE
 TOP OF VALENCE BANDS -    BAND    402; K    4; EIG -2.9143556E-01 AU
 TOP OF VALENCE BANDS -    BAND    402; K    1; EIG -2.9276518E-01 AU
 BOTTOM OF VIRTUAL BANDS - BAND    403; K    4; EIG -6.1126850E-02 AU
 DIRECT ENERGY BAND GAP:   6.2670 eV
 BOTTOM OF VIRTUAL BANDS - BAND    403; K    1; EIG -6.0547242E-02 AU
 TTTTTTTTTTTTTTTTTTTTTTTTTTTTTT PDIG        TELAPSE      658.04 TCPU      422.25
 CHARGE NORMALIZATION FACTOR   1.00000000
 TOTAL ATOMIC CHARGES:
  18.5888338  18.5888338  18.5888338  18.5888347  18.5888347  18.5888338
   7.5750342   7.5750342   7.5750342   7.5750342   7.5750322   7.5750302
   7.5750322   7.5750302   7.5750322   7.5750302   7.5750322   7.5750302
   7.5750302   7.5750302   7.5750302   7.5750302   7.5750342   7.5750322
   7.5750342   7.5750322   7.5750342   7.5750322   7.5750342   7.5750322
   6.7653135   6.7653135   6.7653135   6.7653135   6.7653129   6.7653129
   6.7653129   6.7653129   6.7653129   6.7653129   6.7653129   6.7653129
   5.4288037   5.4288037   5.4288037   5.4288037   5.4288079   5.4288079
   5.4288079   5.4288079   5.4288079   5.4288079   5.4288079   5.4288079
   6.0193015   6.0193015   6.0193015   6.0193015   6.0193018   6.0193040
   6.0193018   6.0193040   6.0193018   6.0193040   6.0193018   6.0193040
   6.0193040   6.0193040   6.0193040   6.0193040   6.0193015   6.0193018
   6.0193015   6.0193018   6.0193015   6.0193018   6.0193015   6.0193018
   0.8553433   0.8553433   0.8553433   0.8553433   0.8553428   0.8553427
   0.8553428   0.8553427   0.8553428   0.8553427   0.8553428   0.8553427
   0.8553427   0.8553427   0.8553427   0.8553427   0.8553433   0.8553428
   0.8553433   0.8553428   0.8553433   0.8553428   0.8553433   0.8553428
   8.3060538   8.3060538   8.3060538   8.3060538   8.3060546   8.3060539
   8.3060546   8.3060539   8.3060546   8.3060539   8.3060546   8.3060539
   8.3060539   8.3060539   8.3060539   8.3060539   8.3060538   8.3060546
   8.3060538   8.3060546   8.3060538   8.3060546   8.3060538   8.3060546
 TTTTTTTTTTTTTTTTTTTTTTTTTTTTTT MOQGAD      TELAPSE      658.05 TCPU      422.26
 TTTTTTTTTTTTTTTTTTTTTTTTTTTTTT SHELLXN     TELAPSE      667.90 TCPU      427.33
 TTTTTTTTTTTTTTTTTTTTTTTTTTTTTT MONMO3      TELAPSE      669.82 TCPU      429.25
 NUMERICALLY INTEGRATED DENSITY    803.9998840950
 TTTTTTTTTTTTTTTTTTTTTTTTTTTTTT NUMDFT      TELAPSE      671.24 TCPU      430.67
 CYC   9 ETOT(AU) -6.167704837706E+03 DETOT -1.16E-06 tst  8.11E-09 PX  7.73E-04
 TTTTTTTTTTTTTTTTTTTTTTTTTTTTTT DIIS        TELAPSE      671.37 TCPU      430.80
 DIIS TEST: 0.41148E-05 AT SCF   CYCLE   9 - DIIS ACTIVE - HISTORY:     9 CYCLES
 TTTTTTTTTTTTTTTTTTTTTTTTTTTTTT FDIK        TELAPSE      673.80 TCPU      432.52
 INSULATING STATE
 TOP OF VALENCE BANDS -    BAND    402; K    4; EIG -2.9143252E-01 AU
 TOP OF VALENCE BANDS -    BAND    402; K    1; EIG -2.9276211E-01 AU
 BOTTOM OF VIRTUAL BANDS - BAND    403; K    4; EIG -6.1159227E-02 AU
 DIRECT ENERGY BAND GAP:   6.2661 eV
 BOTTOM OF VIRTUAL BANDS - BAND    403; K    1; EIG -6.0578298E-02 AU
 TTTTTTTTTTTTTTTTTTTTTTTTTTTTTT PDIG        TELAPSE      674.25 TCPU      432.98
 CHARGE NORMALIZATION FACTOR   1.00000000
 TOTAL ATOMIC CHARGES:
  18.5887930  18.5887930  18.5887930  18.5887971  18.5887971  18.5887930
   7.5750665   7.5750665   7.5750665   7.5750665   7.5750660   7.5750622
   7.5750660   7.5750622   7.5750660   7.5750622   7.5750660   7.5750622
   7.5750622   7.5750622   7.5750622   7.5750622   7.5750665   7.5750660
   7.5750665   7.5750660   7.5750665   7.5750660   7.5750665   7.5750660
   6.7653905   6.7653905   6.7653905   6.7653905   6.7653907   6.7653907
   6.7653907   6.7653907   6.7653907   6.7653907   6.7653907   6.7653907
   5.4286523   5.4286523   5.4286523   5.4286523   5.4286535   5.4286535
   5.4286535   5.4286535   5.4286535   5.4286535   5.4286535   5.4286535
   6.0192814   6.0192814   6.0192814   6.0192814   6.0192813   6.0192838
   6.0192813   6.0192838   6.0192813   6.0192838   6.0192813   6.0192838
   6.0192838   6.0192838   6.0192838   6.0192838   6.0192814   6.0192813
   6.0192814   6.0192813   6.0192814   6.0192813   6.0192814   6.0192813
   0.8553477   0.8553477   0.8553477   0.8553477   0.8553472   0.8553474
   0.8553472   0.8553474   0.8553472   0.8553474   0.8553472   0.8553474
   0.8553474   0.8553474   0.8553474   0.8553474   0.8553477   0.8553472
   0.8553477   0.8553472   0.8553477   0.8553472   0.8553477   0.8553472
   8.3060848   8.3060848   8.3060848   8.3060848   8.3060854   8.3060850
   8.3060854   8.3060850   8.3060854   8.3060850   8.3060854   8.3060850
   8.3060850   8.3060850   8.3060850   8.3060850   8.3060848   8.3060854
   8.3060848   8.3060854   8.3060848   8.3060854   8.3060848   8.3060854
 TTTTTTTTTTTTTTTTTTTTTTTTTTTTTT MOQGAD      TELAPSE      674.27 TCPU      432.99
 TTTTTTTTTTTTTTTTTTTTTTTTTTTTTT SHELLXN     TELAPSE      683.49 TCPU      438.02
 TTTTTTTTTTTTTTTTTTTTTTTTTTTTTT MONMO3      TELAPSE      684.86 TCPU      439.40
 NUMERICALLY INTEGRATED DENSITY    803.9998840965
 TTTTTTTTTTTTTTTTTTTTTTTTTTTTTT NUMDFT      TELAPSE      686.45 TCPU      440.99
 CYC  10 ETOT(AU) -6.167704838484E+03 DETOT -7.78E-07 tst  1.48E-09 PX  6.66E-04
 TTTTTTTTTTTTTTTTTTTTTTTTTTTTTT DIIS        TELAPSE      686.92 TCPU      441.45
 DIIS TEST: 0.17230E-05 AT SCF   CYCLE  10 - DIIS ACTIVE - HISTORY:    10 CYCLES
 TTTTTTTTTTTTTTTTTTTTTTTTTTTTTT FDIK        TELAPSE      688.88 TCPU      442.90
 INSULATING STATE
 TOP OF VALENCE BANDS -    BAND    402; K    4; EIG -2.9143479E-01 AU
 TOP OF VALENCE BANDS -    BAND    402; K    1; EIG -2.9276435E-01 AU
 BOTTOM OF VIRTUAL BANDS - BAND    403; K    4; EIG -6.1156571E-02 AU
 DIRECT ENERGY BAND GAP:   6.2662 eV
 BOTTOM OF VIRTUAL BANDS - BAND    403; K    1; EIG -6.0576339E-02 AU
 TTTTTTTTTTTTTTTTTTTTTTTTTTTTTT PDIG        TELAPSE      689.18 TCPU      443.20
 CHARGE NORMALIZATION FACTOR   1.00000000
 TOTAL ATOMIC CHARGES:
  18.5888193  18.5888193  18.5888193  18.5888232  18.5888232  18.5888193
   7.5750746   7.5750746   7.5750746   7.5750746   7.5750730   7.5750705
   7.5750730   7.5750705   7.5750730   7.5750705   7.5750730   7.5750705
   7.5750705   7.5750705   7.5750705   7.5750705   7.5750746   7.5750730
   7.5750746   7.5750730   7.5750746   7.5750730   7.5750746   7.5750730
   6.7653934   6.7653934   6.7653934   6.7653934   6.7653933   6.7653933
   6.7653933   6.7653933   6.7653933   6.7653933   6.7653933   6.7653933
   5.4286478   5.4286478   5.4286478   5.4286478   5.4286520   5.4286520
   5.4286520   5.4286520   5.4286520   5.4286520   5.4286520   5.4286520
   6.0192848   6.0192848   6.0192848   6.0192848   6.0192849   6.0192856
   6.0192849   6.0192856   6.0192849   6.0192856   6.0192849   6.0192856
   6.0192856   6.0192856   6.0192856   6.0192856   6.0192848   6.0192849
   6.0192848   6.0192849   6.0192848   6.0192849   6.0192848   6.0192849
   0.8553459   0.8553459   0.8553459   0.8553459   0.8553455   0.8553456
   0.8553455   0.8553456   0.8553455   0.8553456   0.8553455   0.8553456
   0.8553456   0.8553456   0.8553456   0.8553456   0.8553459   0.8553455
   0.8553459   0.8553455   0.8553459   0.8553455   0.8553459   0.8553455
   8.3060691   8.3060691   8.3060691   8.3060691   8.3060695   8.3060699
   8.3060695   8.3060699   8.3060695   8.3060699   8.3060695   8.3060699
   8.3060699   8.3060699   8.3060699   8.3060699   8.3060691   8.3060695
   8.3060691   8.3060695   8.3060691   8.3060695   8.3060691   8.3060695
 TTTTTTTTTTTTTTTTTTTTTTTTTTTTTT MOQGAD      TELAPSE      689.19 TCPU      443.21
 TTTTTTTTTTTTTTTTTTTTTTTTTTTTTT SHELLXN     TELAPSE      699.36 TCPU      448.27
 TTTTTTTTTTTTTTTTTTTTTTTTTTTTTT MONMO3      TELAPSE      700.70 TCPU      449.61
 NUMERICALLY INTEGRATED DENSITY    803.9998840950
 TTTTTTTTTTTTTTTTTTTTTTTTTTTTTT NUMDFT      TELAPSE      702.26 TCPU      451.18
 CYC  11 ETOT(AU) -6.167704838826E+03 DETOT -3.42E-07 tst  1.33E-09 PX  6.10E-04
 TTTTTTTTTTTTTTTTTTTTTTTTTTTTTT DIIS        TELAPSE      702.56 TCPU      451.47
 DIIS TEST: 0.17331E-05 AT SCF   CYCLE  11 - DIIS ACTIVE - HISTORY:    11 CYCLES
 TTTTTTTTTTTTTTTTTTTTTTTTTTTTTT FDIK        TELAPSE      705.29 TCPU      453.60
 INSULATING STATE
 TOP OF VALENCE BANDS -    BAND    402; K    4; EIG -2.9143460E-01 AU
 TOP OF VALENCE BANDS -    BAND    402; K    1; EIG -2.9276416E-01 AU
 BOTTOM OF VIRTUAL BANDS - BAND    403; K    4; EIG -6.1157086E-02 AU
 DIRECT ENERGY BAND GAP:   6.2662 eV
 BOTTOM OF VIRTUAL BANDS - BAND    403; K    1; EIG -6.0576838E-02 AU
 TTTTTTTTTTTTTTTTTTTTTTTTTTTTTT PDIG        TELAPSE      705.61 TCPU      453.92
 CHARGE NORMALIZATION FACTOR   1.00000000
 TOTAL ATOMIC CHARGES:
  18.5888330  18.5888330  18.5888330  18.5888334  18.5888334  18.5888330
   7.5750704   7.5750704   7.5750704   7.5750704   7.5750702   7.5750688
   7.5750702   7.5750688   7.5750702   7.5750688   7.5750702   7.5750688
   7.5750688   7.5750688   7.5750688   7.5750688   7.5750704   7.5750702
   7.5750704   7.5750702   7.5750704   7.5750702   7.5750704   7.5750702
   6.7653886   6.7653886   6.7653886   6.7653886   6.7653879   6.7653879
   6.7653879   6.7653879   6.7653879   6.7653879   6.7653879   6.7653879
   5.4286565   5.4286565   5.4286565   5.4286565   5.4286586   5.4286586
   5.4286586   5.4286586   5.4286586   5.4286586   5.4286586   5.4286586
   6.0192801   6.0192801   6.0192801   6.0192801   6.0192795   6.0192810
   6.0192795   6.0192810   6.0192795   6.0192810   6.0192795   6.0192810
   6.0192810   6.0192810   6.0192810   6.0192810   6.0192801   6.0192795
   6.0192801   6.0192795   6.0192801   6.0192795   6.0192801   6.0192795
   0.8553477   0.8553477   0.8553477   0.8553477   0.8553477   0.8553475
   0.8553477   0.8553475   0.8553477   0.8553475   0.8553477   0.8553475
   0.8553475   0.8553475   0.8553475   0.8553475   0.8553477   0.8553477
   0.8553477   0.8553477   0.8553477   0.8553477   0.8553477   0.8553477
   8.3060712   8.3060712   8.3060712   8.3060712   8.3060711   8.3060710
   8.3060711   8.3060710   8.3060711   8.3060710   8.3060711   8.3060710
   8.3060710   8.3060710   8.3060710   8.3060710   8.3060712   8.3060711
   8.3060712   8.3060711   8.3060712   8.3060711   8.3060712   8.3060711
 TTTTTTTTTTTTTTTTTTTTTTTTTTTTTT MOQGAD      TELAPSE      705.62 TCPU      453.93
 TTTTTTTTTTTTTTTTTTTTTTTTTTTTTT SHELLXN     TELAPSE      716.76 TCPU      458.95
 TTTTTTTTTTTTTTTTTTTTTTTTTTTTTT MONMO3      TELAPSE      718.28 TCPU      460.48
 NUMERICALLY INTEGRATED DENSITY    803.9998840945
 TTTTTTTTTTTTTTTTTTTTTTTTTTTTTT NUMDFT      TELAPSE      719.82 TCPU      462.02
 CYC  12 ETOT(AU) -6.167704839158E+03 DETOT -3.32E-07 tst  3.01E-10 PX  3.51E-04
 TTTTTTTTTTTTTTTTTTTTTTTTTTTTTT DIIS        TELAPSE      720.28 TCPU      462.47
 DIIS TEST: 0.46309E-06 AT SCF   CYCLE  12 - DIIS ACTIVE - HISTORY:    12 CYCLES
 TTTTTTTTTTTTTTTTTTTTTTTTTTTTTT FDIK        TELAPSE      722.44 TCPU      463.57
 INSULATING STATE
 TOP OF VALENCE BANDS -    BAND    402; K    4; EIG -2.9143477E-01 AU
 TOP OF VALENCE BANDS -    BAND    402; K    1; EIG -2.9276430E-01 AU
 BOTTOM OF VIRTUAL BANDS - BAND    403; K    4; EIG -6.1159125E-02 AU
 DIRECT ENERGY BAND GAP:   6.2661 eV
 BOTTOM OF VIRTUAL BANDS - BAND    403; K    1; EIG -6.0578829E-02 AU
 TTTTTTTTTTTTTTTTTTTTTTTTTTTTTT PDIG        TELAPSE      722.76 TCPU      463.89
 CHARGE NORMALIZATION FACTOR   1.00000000
 TOTAL ATOMIC CHARGES:
  18.5888498  18.5888498  18.5888498  18.5888510  18.5888510  18.5888498
   7.5750689   7.5750689   7.5750689   7.5750689   7.5750683   7.5750674
   7.5750683   7.5750674   7.5750683   7.5750674   7.5750683   7.5750674
   7.5750674   7.5750674   7.5750674   7.5750674   7.5750689   7.5750683
   7.5750689   7.5750683   7.5750689   7.5750683   7.5750689   7.5750683
   6.7653906   6.7653906   6.7653906   6.7653906   6.7653898   6.7653898
   6.7653898   6.7653898   6.7653898   6.7653898   6.7653898   6.7653898
   5.4286568   5.4286568   5.4286568   5.4286568   5.4286599   5.4286599
   5.4286599   5.4286599   5.4286599   5.4286599   5.4286599   5.4286599
   6.0192800   6.0192800   6.0192800   6.0192800   6.0192805   6.0192801
   6.0192805   6.0192801   6.0192805   6.0192801   6.0192805   6.0192801
   6.0192801   6.0192801   6.0192801   6.0192801   6.0192800   6.0192805
   6.0192800   6.0192805   6.0192800   6.0192805   6.0192800   6.0192805
   0.8553477   0.8553477   0.8553477   0.8553477   0.8553477   0.8553477
   0.8553477   0.8553477   0.8553477   0.8553477   0.8553477   0.8553477
   0.8553477   0.8553477   0.8553477   0.8553477   0.8553477   0.8553477
   0.8553477   0.8553477   0.8553477   0.8553477   0.8553477   0.8553477
   8.3060670   8.3060670   8.3060670   8.3060670   8.3060668   8.3060668
   8.3060668   8.3060668   8.3060668   8.3060668   8.3060668   8.3060668
   8.3060668   8.3060668   8.3060668   8.3060668   8.3060670   8.3060668
   8.3060670   8.3060668   8.3060670   8.3060668   8.3060670   8.3060668
 TTTTTTTTTTTTTTTTTTTTTTTTTTTTTT MOQGAD      TELAPSE      722.78 TCPU      463.91
 TTTTTTTTTTTTTTTTTTTTTTTTTTTTTT SHELLXN     TELAPSE      732.61 TCPU      468.90
 TTTTTTTTTTTTTTTTTTTTTTTTTTTTTT MONMO3      TELAPSE      734.04 TCPU      470.32
 NUMERICALLY INTEGRATED DENSITY    803.9998840938
 TTTTTTTTTTTTTTTTTTTTTTTTTTTTTT NUMDFT      TELAPSE      735.64 TCPU      471.92
 CYC  13 ETOT(AU) -6.167704839450E+03 DETOT -2.92E-07 tst  1.95E-09 PX  7.00E-04
 TTTTTTTTTTTTTTTTTTTTTTTTTTTTTT DIIS        TELAPSE      735.78 TCPU      472.06
 DIIS TEST: 0.94831E-06 AT SCF   CYCLE  13 - DIIS ACTIVE - HISTORY:    13 CYCLES
 TTTTTTTTTTTTTTTTTTTTTTTTTTTTTT FDIK        TELAPSE      740.77 TCPU      473.52
 INSULATING STATE
 TOP OF VALENCE BANDS -    BAND    402; K    4; EIG -2.9143471E-01 AU
 TOP OF VALENCE BANDS -    BAND    402; K    1; EIG -2.9276425E-01 AU
 BOTTOM OF VIRTUAL BANDS - BAND    403; K    4; EIG -6.1159271E-02 AU
 DIRECT ENERGY BAND GAP:   6.2661 eV
 BOTTOM OF VIRTUAL BANDS - BAND    403; K    1; EIG -6.0578956E-02 AU
 TTTTTTTTTTTTTTTTTTTTTTTTTTTTTT PDIG        TELAPSE      741.08 TCPU      473.82
 CHARGE NORMALIZATION FACTOR   1.00000000
 TOTAL ATOMIC CHARGES:
  18.5888494  18.5888494  18.5888494  18.5888492  18.5888492  18.5888494
   7.5750673   7.5750673   7.5750673   7.5750673   7.5750676   7.5750671
   7.5750676   7.5750671   7.5750676   7.5750671   7.5750676   7.5750671
   7.5750671   7.5750671   7.5750671   7.5750671   7.5750673   7.5750676
   7.5750673   7.5750676   7.5750673   7.5750676   7.5750673   7.5750676
   6.7653913   6.7653913   6.7653913   6.7653913   6.7653912   6.7653912
   6.7653912   6.7653912   6.7653912   6.7653912   6.7653912   6.7653912
   5.4286537   5.4286537   5.4286537   5.4286537   5.4286535   5.4286535
   5.4286535   5.4286535   5.4286535   5.4286535   5.4286535   5.4286535
   6.0192763   6.0192763   6.0192763   6.0192763   6.0192761   6.0192765
   6.0192761   6.0192765   6.0192761   6.0192765   6.0192761   6.0192765
   6.0192765   6.0192765   6.0192765   6.0192765   6.0192763   6.0192761
   6.0192763   6.0192761   6.0192763   6.0192761   6.0192763   6.0192761
   0.8553490   0.8553490   0.8553490   0.8553490   0.8553491   0.8553490
   0.8553491   0.8553490   0.8553491   0.8553490   0.8553491   0.8553490
   0.8553490   0.8553490   0.8553490   0.8553490   0.8553490   0.8553491
   0.8553490   0.8553491   0.8553490   0.8553491   0.8553490   0.8553491
   8.3060726   8.3060726   8.3060726   8.3060726   8.3060725   8.3060727
   8.3060725   8.3060727   8.3060725   8.3060727   8.3060725   8.3060727
   8.3060727   8.3060727   8.3060727   8.3060727   8.3060726   8.3060725
   8.3060726   8.3060725   8.3060726   8.3060725   8.3060726   8.3060725
 TTTTTTTTTTTTTTTTTTTTTTTTTTTTTT MOQGAD      TELAPSE      741.09 TCPU      473.83
 TTTTTTTTTTTTTTTTTTTTTTTTTTTTTT SHELLXN     TELAPSE      751.11 TCPU      478.83
 TTTTTTTTTTTTTTTTTTTTTTTTTTTTTT MONMO3      TELAPSE      752.66 TCPU      480.37
 NUMERICALLY INTEGRATED DENSITY    803.9998840939
 TTTTTTTTTTTTTTTTTTTTTTTTTTTTTT NUMDFT      TELAPSE      754.24 TCPU      481.96
 CYC  14 ETOT(AU) -6.167704839585E+03 DETOT -1.35E-07 tst  3.52E-11 PX  5.85E-05
 TTTTTTTTTTTTTTTTTTTTTTTTTTTTTT DIIS        TELAPSE      754.45 TCPU      482.17
 DIIS TEST: 0.77952E-07 AT SCF   CYCLE  14 - DIIS ACTIVE - HISTORY:    14 CYCLES
 TTTTTTTTTTTTTTTTTTTTTTTTTTTTTT FDIK        TELAPSE      756.68 TCPU      483.49
 INSULATING STATE
 TOP OF VALENCE BANDS -    BAND    402; K    4; EIG -2.9143534E-01 AU
 TOP OF VALENCE BANDS -    BAND    402; K    1; EIG -2.9276489E-01 AU
 BOTTOM OF VIRTUAL BANDS - BAND    403; K    4; EIG -6.1158588E-02 AU
 DIRECT ENERGY BAND GAP:   6.2662 eV
 BOTTOM OF VIRTUAL BANDS - BAND    403; K    1; EIG -6.0578418E-02 AU
 TTTTTTTTTTTTTTTTTTTTTTTTTTTTTT PDIG        TELAPSE      756.96 TCPU      483.77
 CHARGE NORMALIZATION FACTOR   1.00000000
 TOTAL ATOMIC CHARGES:
  18.5888635  18.5888635  18.5888635  18.5888628  18.5888628  18.5888635
   7.5750671   7.5750671   7.5750671   7.5750671   7.5750669   7.5750668
   7.5750669   7.5750668   7.5750669   7.5750668   7.5750669   7.5750668
   7.5750668   7.5750668   7.5750668   7.5750668   7.5750671   7.5750669
   7.5750671   7.5750669   7.5750671   7.5750669   7.5750671   7.5750669
   6.7653926   6.7653926   6.7653926   6.7653926   6.7653924   6.7653924
   6.7653924   6.7653924   6.7653924   6.7653924   6.7653924   6.7653924
   5.4286543   5.4286543   5.4286543   5.4286543   5.4286551   5.4286551
   5.4286551   5.4286551   5.4286551   5.4286551   5.4286551   5.4286551
   6.0192775   6.0192775   6.0192775   6.0192775   6.0192774   6.0192775
   6.0192774   6.0192775   6.0192774   6.0192775   6.0192774   6.0192775
   6.0192775   6.0192775   6.0192775   6.0192775   6.0192775   6.0192774
   6.0192775   6.0192774   6.0192775   6.0192774   6.0192775   6.0192774
   0.8553488   0.8553488   0.8553488   0.8553488   0.8553490   0.8553489
   0.8553490   0.8553489   0.8553490   0.8553489   0.8553490   0.8553489
   0.8553489   0.8553489   0.8553489   0.8553489   0.8553488   0.8553490
   0.8553488   0.8553490   0.8553488   0.8553490   0.8553488   0.8553490
   8.3060672   8.3060672   8.3060672   8.3060672   8.3060672   8.3060674
   8.3060672   8.3060674   8.3060672   8.3060674   8.3060672   8.3060674
   8.3060674   8.3060674   8.3060674   8.3060674   8.3060672   8.3060672
   8.3060672   8.3060672   8.3060672   8.3060672   8.3060672   8.3060672
 TTTTTTTTTTTTTTTTTTTTTTTTTTTTTT MOQGAD      TELAPSE      756.98 TCPU      483.79
 TTTTTTTTTTTTTTTTTTTTTTTTTTTTTT SHELLXN     TELAPSE      768.00 TCPU      488.81
 TTTTTTTTTTTTTTTTTTTTTTTTTTTTTT MONMO3      TELAPSE      769.58 TCPU      490.39
 NUMERICALLY INTEGRATED DENSITY    803.9998840934
 TTTTTTTTTTTTTTTTTTTTTTTTTTTTTT NUMDFT      TELAPSE      771.01 TCPU      491.81
 CYC  15 ETOT(AU) -6.167704839901E+03 DETOT -3.16E-07 tst  1.44E-09 PX  6.23E-04
 TTTTTTTTTTTTTTTTTTTTTTTTTTTTTT DIIS        TELAPSE      771.16 TCPU      491.96
 DIIS TEST: 0.40705E-06 AT SCF   CYCLE  15 - DIIS ACTIVE - HISTORY:    15 CYCLES
 TTTTTTTTTTTTTTTTTTTTTTTTTTTTTT FDIK        TELAPSE      773.72 TCPU      494.00
 INSULATING STATE
 TOP OF VALENCE BANDS -    BAND    402; K    4; EIG -2.9143532E-01 AU
 TOP OF VALENCE BANDS -    BAND    402; K    1; EIG -2.9276487E-01 AU
 BOTTOM OF VIRTUAL BANDS - BAND    403; K    4; EIG -6.1158652E-02 AU
 DIRECT ENERGY BAND GAP:   6.2661 eV
 BOTTOM OF VIRTUAL BANDS - BAND    403; K    1; EIG -6.0578474E-02 AU
 TTTTTTTTTTTTTTTTTTTTTTTTTTTTTT PDIG        TELAPSE      774.03 TCPU      494.30
 CHARGE NORMALIZATION FACTOR   1.00000000
 TOTAL ATOMIC CHARGES:
  18.5888638  18.5888638  18.5888638  18.5888640  18.5888640  18.5888638
   7.5750702   7.5750702   7.5750702   7.5750702   7.5750702   7.5750700
   7.5750702   7.5750700   7.5750702   7.5750700   7.5750702   7.5750700
   7.5750700   7.5750700   7.5750700   7.5750700   7.5750702   7.5750702
   7.5750702   7.5750702   7.5750702   7.5750702   7.5750702   7.5750702
   6.7653947   6.7653947   6.7653947   6.7653947   6.7653947   6.7653947
   6.7653947   6.7653947   6.7653947   6.7653947   6.7653947   6.7653947
   5.4286495   5.4286495   5.4286495   5.4286495   5.4286498   5.4286498
   5.4286498   5.4286498   5.4286498   5.4286498   5.4286498   5.4286498
   6.0192754   6.0192754   6.0192754   6.0192754   6.0192751   6.0192755
   6.0192751   6.0192755   6.0192751   6.0192755   6.0192751   6.0192755
   6.0192755   6.0192755   6.0192755   6.0192755   6.0192754   6.0192751
   6.0192754   6.0192751   6.0192754   6.0192751   6.0192754   6.0192751
   0.8553483   0.8553483   0.8553483   0.8553483   0.8553483   0.8553483
   0.8553483   0.8553483   0.8553483   0.8553483   0.8553483   0.8553483
   0.8553483   0.8553483   0.8553483   0.8553483   0.8553483   0.8553483
   0.8553483   0.8553483   0.8553483   0.8553483   0.8553483   0.8553483
   8.3060681   8.3060681   8.3060681   8.3060681   8.3060680   8.3060682
   8.3060680   8.3060682   8.3060680   8.3060682   8.3060680   8.3060682
   8.3060682   8.3060682   8.3060682   8.3060682   8.3060681   8.3060680
   8.3060681   8.3060680   8.3060681   8.3060680   8.3060681   8.3060680
 TTTTTTTTTTTTTTTTTTTTTTTTTTTTTT MOQGAD      TELAPSE      774.04 TCPU      494.32
 TTTTTTTTTTTTTTTTTTTTTTTTTTTTTT SHELLXN     TELAPSE      783.65 TCPU      499.33
 TTTTTTTTTTTTTTTTTTTTTTTTTTTTTT MONMO3      TELAPSE      786.01 TCPU      501.69
 NUMERICALLY INTEGRATED DENSITY    803.9998840935
 TTTTTTTTTTTTTTTTTTTTTTTTTTTTTT NUMDFT      TELAPSE      787.72 TCPU      503.40
 CYC  16 ETOT(AU) -6.167704839992E+03 DETOT -9.17E-08 tst  3.36E-11 PX  1.42E-04
 TTTTTTTTTTTTTTTTTTTTTTTTTTTTTT DIIS        TELAPSE      787.97 TCPU      503.65
 DIIS TEST: 0.22456E-07 AT SCF   CYCLE  16 - DIIS ACTIVE - HISTORY:    16 CYCLES
 TTTTTTTTTTTTTTTTTTTTTTTTTTTTTT FDIK        TELAPSE      791.10 TCPU      505.64
 INSULATING STATE
 TOP OF VALENCE BANDS -    BAND    402; K    4; EIG -2.9143493E-01 AU
 TOP OF VALENCE BANDS -    BAND    402; K    1; EIG -2.9276449E-01 AU
 BOTTOM OF VIRTUAL BANDS - BAND    403; K    4; EIG -6.1159503E-02 AU
 DIRECT ENERGY BAND GAP:   6.2661 eV
 BOTTOM OF VIRTUAL BANDS - BAND    403; K    1; EIG -6.0579244E-02 AU
 TTTTTTTTTTTTTTTTTTTTTTTTTTTTTT PDIG        TELAPSE      791.42 TCPU      505.96
 CHARGE NORMALIZATION FACTOR   1.00000000
 TOTAL ATOMIC CHARGES:
  18.5888779  18.5888779  18.5888779  18.5888783  18.5888783  18.5888779
   7.5750666   7.5750666   7.5750666   7.5750666   7.5750664   7.5750666
   7.5750664   7.5750666   7.5750664   7.5750666   7.5750664   7.5750666
   7.5750666   7.5750666   7.5750666   7.5750666   7.5750666   7.5750664
   7.5750666   7.5750664   7.5750666   7.5750664   7.5750666   7.5750664
   6.7653970   6.7653970   6.7653970   6.7653970   6.7653967   6.7653967
   6.7653967   6.7653967   6.7653967   6.7653967   6.7653967   6.7653967
   5.4286522   5.4286522   5.4286522   5.4286522   5.4286527   5.4286527
   5.4286527   5.4286527   5.4286527   5.4286527   5.4286527   5.4286527
   6.0192742   6.0192742   6.0192742   6.0192742   6.0192745   6.0192736
   6.0192745   6.0192736   6.0192745   6.0192736   6.0192745   6.0192736
   6.0192736   6.0192736   6.0192736   6.0192736   6.0192742   6.0192745
   6.0192742   6.0192745   6.0192742   6.0192745   6.0192742   6.0192745
   0.8553484   0.8553484   0.8553484   0.8553484   0.8553487   0.8553485
   0.8553487   0.8553485   0.8553487   0.8553485   0.8553487   0.8553485
   0.8553485   0.8553485   0.8553485   0.8553485   0.8553484   0.8553487
   0.8553484   0.8553487   0.8553484   0.8553487   0.8553484   0.8553487
   8.3060667   8.3060667   8.3060667   8.3060667   8.3060667   8.3060668
   8.3060667   8.3060668   8.3060667   8.3060668   8.3060667   8.3060668
   8.3060668   8.3060668   8.3060668   8.3060668   8.3060667   8.3060667
   8.3060667   8.3060667   8.3060667   8.3060667   8.3060667   8.3060667
 TTTTTTTTTTTTTTTTTTTTTTTTTTTTTT MOQGAD      TELAPSE      791.43 TCPU      505.97
 TTTTTTTTTTTTTTTTTTTTTTTTTTTTTT SHELLXN     TELAPSE      801.57 TCPU      510.98
 TTTTTTTTTTTTTTTTTTTTTTTTTTTTTT MONMO3      TELAPSE      803.21 TCPU      512.62
 NUMERICALLY INTEGRATED DENSITY    803.9998840936
 TTTTTTTTTTTTTTTTTTTTTTTTTTTTTT NUMDFT      TELAPSE      804.65 TCPU      514.06
 CYC  17 ETOT(AU) -6.167704840227E+03 DETOT -2.35E-07 tst  1.37E-09 PX  6.58E-04
 TTTTTTTTTTTTTTTTTTTTTTTTTTTTTT DIIS        TELAPSE      804.85 TCPU      514.26
 DIIS TEST: 0.34986E-06 AT SCF   CYCLE  17 - DIIS ACTIVE - HISTORY:    17 CYCLES
 TTTTTTTTTTTTTTTTTTTTTTTTTTTTTT FDIK        TELAPSE      807.60 TCPU      515.35
 INSULATING STATE
 TOP OF VALENCE BANDS -    BAND    402; K    4; EIG -2.9143493E-01 AU
 TOP OF VALENCE BANDS -    BAND    402; K    1; EIG -2.9276450E-01 AU
 BOTTOM OF VIRTUAL BANDS - BAND    403; K    4; EIG -6.1159481E-02 AU
 DIRECT ENERGY BAND GAP:   6.2661 eV
 BOTTOM OF VIRTUAL BANDS - BAND    403; K    1; EIG -6.0579223E-02 AU
 TTTTTTTTTTTTTTTTTTTTTTTTTTTTTT PDIG        TELAPSE      807.89 TCPU      515.64
 CHARGE NORMALIZATION FACTOR   1.00000000
 TOTAL ATOMIC CHARGES:
  18.5888802  18.5888802  18.5888802  18.5888804  18.5888804  18.5888802
   7.5750647   7.5750647   7.5750647   7.5750647   7.5750648   7.5750646
   7.5750648   7.5750646   7.5750648   7.5750646   7.5750648   7.5750646
   7.5750646   7.5750646   7.5750646   7.5750646   7.5750647   7.5750648
   7.5750647   7.5750648   7.5750647   7.5750648   7.5750647   7.5750648
   6.7653948   6.7653948   6.7653948   6.7653948   6.7653945   6.7653945
   6.7653945   6.7653945   6.7653945   6.7653945   6.7653945   6.7653945
   5.4286509   5.4286509   5.4286509   5.4286509   5.4286510   5.4286510
   5.4286510   5.4286510   5.4286510   5.4286510   5.4286510   5.4286510
   6.0192728   6.0192728   6.0192728   6.0192728   6.0192726   6.0192730
   6.0192726   6.0192730   6.0192726   6.0192730   6.0192726   6.0192730
   6.0192730   6.0192730   6.0192730   6.0192730   6.0192728   6.0192726
   6.0192728   6.0192726   6.0192728   6.0192726   6.0192728   6.0192726
   0.8553489   0.8553489   0.8553489   0.8553489   0.8553490   0.8553490
   0.8553490   0.8553490   0.8553490   0.8553490   0.8553490   0.8553490
   0.8553490   0.8553490   0.8553490   0.8553490   0.8553489   0.8553490
   0.8553489   0.8553490   0.8553489   0.8553490   0.8553489   0.8553490
   8.3060706   8.3060706   8.3060706   8.3060706   8.3060707   8.3060708
   8.3060707   8.3060708   8.3060707   8.3060708   8.3060707   8.3060708
   8.3060708   8.3060708   8.3060708   8.3060708   8.3060706   8.3060707
   8.3060706   8.3060707   8.3060706   8.3060707   8.3060706   8.3060707
 TTTTTTTTTTTTTTTTTTTTTTTTTTTTTT MOQGAD      TELAPSE      807.90 TCPU      515.65
 TTTTTTTTTTTTTTTTTTTTTTTTTTTTTT SHELLXN     TELAPSE      818.00 TCPU      520.68
 TTTTTTTTTTTTTTTTTTTTTTTTTTTTTT MONMO3      TELAPSE      819.62 TCPU      522.31
 NUMERICALLY INTEGRATED DENSITY    803.9998840935
 TTTTTTTTTTTTTTTTTTTTTTTTTTTTTT NUMDFT      TELAPSE      821.14 TCPU      523.83
 CYC  18 ETOT(AU) -6.167704840323E+03 DETOT -9.54E-08 tst  3.24E-11 PX  1.21E-04
 TTTTTTTTTTTTTTTTTTTTTTTTTTTTTT DIIS        TELAPSE      821.30 TCPU      523.99
 DIIS TEST: 0.16848E-07 AT SCF   CYCLE  18 - DIIS ACTIVE - HISTORY:    18 CYCLES
 TTTTTTTTTTTTTTTTTTTTTTTTTTTTTT FDIK        TELAPSE      823.04 TCPU      525.10
 INSULATING STATE
 TOP OF VALENCE BANDS -    BAND    402; K    4; EIG -2.9143542E-01 AU
 TOP OF VALENCE BANDS -    BAND    402; K    1; EIG -2.9276499E-01 AU
 BOTTOM OF VIRTUAL BANDS - BAND    403; K    4; EIG -6.1159004E-02 AU
 DIRECT ENERGY BAND GAP:   6.2661 eV
 BOTTOM OF VIRTUAL BANDS - BAND    403; K    1; EIG -6.0578818E-02 AU
 TTTTTTTTTTTTTTTTTTTTTTTTTTTTTT PDIG        TELAPSE      823.35 TCPU      525.41
 CHARGE NORMALIZATION FACTOR   1.00000000
 TOTAL ATOMIC CHARGES:
  18.5888906  18.5888906  18.5888906  18.5888897  18.5888897  18.5888906
   7.5750630   7.5750630   7.5750630   7.5750630   7.5750629   7.5750628
   7.5750629   7.5750628   7.5750629   7.5750628   7.5750629   7.5750628
   7.5750628   7.5750628   7.5750628   7.5750628   7.5750630   7.5750629
   7.5750630   7.5750629   7.5750630   7.5750629   7.5750630   7.5750629
   6.7653967   6.7653967   6.7653967   6.7653967   6.7653960   6.7653960
   6.7653960   6.7653960   6.7653960   6.7653960   6.7653960   6.7653960
   5.4286532   5.4286532   5.4286532   5.4286532   5.4286531   5.4286531
   5.4286531   5.4286531   5.4286531   5.4286531   5.4286531   5.4286531
   6.0192732   6.0192732   6.0192732   6.0192732   6.0192735   6.0192731
   6.0192735   6.0192731   6.0192735   6.0192731   6.0192735   6.0192731
   6.0192731   6.0192731   6.0192731   6.0192731   6.0192732   6.0192735
   6.0192732   6.0192735   6.0192732   6.0192735   6.0192732   6.0192735
   0.8553488   0.8553488   0.8553488   0.8553488   0.8553490   0.8553487
   0.8553490   0.8553487   0.8553490   0.8553487   0.8553490   0.8553487
   0.8553487   0.8553487   0.8553487   0.8553487   0.8553488   0.8553490
   0.8553488   0.8553490   0.8553488   0.8553490   0.8553488   0.8553490
   8.3060675   8.3060675   8.3060675   8.3060675   8.3060680   8.3060679
   8.3060680   8.3060679   8.3060680   8.3060679   8.3060680   8.3060679
   8.3060679   8.3060679   8.3060679   8.3060679   8.3060675   8.3060680
   8.3060675   8.3060680   8.3060675   8.3060680   8.3060675   8.3060680
 TTTTTTTTTTTTTTTTTTTTTTTTTTTTTT MOQGAD      TELAPSE      823.36 TCPU      525.42
 TTTTTTTTTTTTTTTTTTTTTTTTTTTTTT SHELLXN     TELAPSE      833.33 TCPU      530.49
 TTTTTTTTTTTTTTTTTTTTTTTTTTTTTT MONMO3      TELAPSE      834.65 TCPU      531.82
 NUMERICALLY INTEGRATED DENSITY    803.9998840933
 TTTTTTTTTTTTTTTTTTTTTTTTTTTTTT NUMDFT      TELAPSE      836.23 TCPU      533.40
 CYC  19 ETOT(AU) -6.167704840546E+03 DETOT -2.23E-07 tst  1.02E-09 PX  6.13E-04
 TTTTTTTTTTTTTTTTTTTTTTTTTTTTTT DIIS        TELAPSE      839.24 TCPU      536.40
 DIIS TEST: 0.28778E-06 AT SCF   CYCLE  19 - DIIS ACTIVE - HISTORY:    19 CYCLES
 TTTTTTTTTTTTTTTTTTTTTTTTTTTTTT FDIK        TELAPSE      841.77 TCPU      538.21
 INSULATING STATE
 TOP OF VALENCE BANDS -    BAND    402; K    4; EIG -2.9143542E-01 AU
 TOP OF VALENCE BANDS -    BAND    402; K    1; EIG -2.9276499E-01 AU
 BOTTOM OF VIRTUAL BANDS - BAND    403; K    4; EIG -6.1159013E-02 AU
 DIRECT ENERGY BAND GAP:   6.2661 eV
 BOTTOM OF VIRTUAL BANDS - BAND    403; K    1; EIG -6.0578826E-02 AU
 TTTTTTTTTTTTTTTTTTTTTTTTTTTTTT PDIG        TELAPSE      842.06 TCPU      538.49
 CHARGE NORMALIZATION FACTOR   1.00000000
 TOTAL ATOMIC CHARGES:
  18.5888888  18.5888888  18.5888888  18.5888890  18.5888890  18.5888888
   7.5750679   7.5750679   7.5750679   7.5750679   7.5750680   7.5750678
   7.5750680   7.5750678   7.5750680   7.5750678   7.5750680   7.5750678
   7.5750678   7.5750678   7.5750678   7.5750678   7.5750679   7.5750680
   7.5750679   7.5750680   7.5750679   7.5750680   7.5750679   7.5750680
   6.7653980   6.7653980   6.7653980   6.7653980   6.7653979   6.7653979
   6.7653979   6.7653979   6.7653979   6.7653979   6.7653979   6.7653979
   5.4286459   5.4286459   5.4286459   5.4286459   5.4286462   5.4286462
   5.4286462   5.4286462   5.4286462   5.4286462   5.4286462   5.4286462
   6.0192723   6.0192723   6.0192723   6.0192723   6.0192721   6.0192725
   6.0192721   6.0192725   6.0192721   6.0192725   6.0192721   6.0192725
   6.0192725   6.0192725   6.0192725   6.0192725   6.0192723   6.0192721
   6.0192723   6.0192721   6.0192723   6.0192721   6.0192723   6.0192721
   0.8553478   0.8553478   0.8553478   0.8553478   0.8553479   0.8553479
   0.8553479   0.8553479   0.8553479   0.8553479   0.8553479   0.8553479
   0.8553479   0.8553479   0.8553479   0.8553479   0.8553478   0.8553479
   0.8553478   0.8553479   0.8553478   0.8553479   0.8553478   0.8553479
   8.3060677   8.3060677   8.3060677   8.3060677   8.3060676   8.3060678
   8.3060676   8.3060678   8.3060676   8.3060678   8.3060676   8.3060678
   8.3060678   8.3060678   8.3060678   8.3060678   8.3060677   8.3060676
   8.3060677   8.3060676   8.3060677   8.3060676   8.3060677   8.3060676
 TTTTTTTTTTTTTTTTTTTTTTTTTTTTTT MOQGAD      TELAPSE      842.07 TCPU      538.50
 TTTTTTTTTTTTTTTTTTTTTTTTTTTTTT SHELLXN     TELAPSE      853.62 TCPU      543.51
 TTTTTTTTTTTTTTTTTTTTTTTTTTTTTT MONMO3      TELAPSE      854.97 TCPU      544.86
 NUMERICALLY INTEGRATED DENSITY    803.9998840935
 TTTTTTTTTTTTTTTTTTTTTTTTTTTTTT NUMDFT      TELAPSE      856.40 TCPU      546.29
 CYC  20 ETOT(AU) -6.167704840600E+03 DETOT -5.41E-08 tst  2.77E-11 PX  1.13E-04
 TTTTTTTTTTTTTTTTTTTTTTTTTTTTTT DIIS        TELAPSE      856.68 TCPU      546.56
 DIIS TEST: 0.14592E-07 AT SCF   CYCLE  20 - DIIS ACTIVE - HISTORY:    20 CYCLES
 TTTTTTTTTTTTTTTTTTTTTTTTTTTTTT FDIK        TELAPSE      858.57 TCPU      547.91
 INSULATING STATE
 TOP OF VALENCE BANDS -    BAND    402; K    4; EIG -2.9143519E-01 AU
 TOP OF VALENCE BANDS -    BAND    402; K    1; EIG -2.9276480E-01 AU
 BOTTOM OF VIRTUAL BANDS - BAND    403; K    4; EIG -6.1159391E-02 AU
 DIRECT ENERGY BAND GAP:   6.2661 eV
 BOTTOM OF VIRTUAL BANDS - BAND    403; K    1; EIG -6.0579164E-02 AU
 TTTTTTTTTTTTTTTTTTTTTTTTTTTTTT PDIG        TELAPSE      858.88 TCPU      548.22
 CHARGE NORMALIZATION FACTOR   1.00000000
 TOTAL ATOMIC CHARGES:
  18.5889120  18.5889120  18.5889120  18.5889099  18.5889099  18.5889120
   7.5750641   7.5750641   7.5750641   7.5750641   7.5750626   7.5750636
   7.5750626   7.5750636   7.5750626   7.5750636   7.5750626   7.5750636
   7.5750636   7.5750636   7.5750636   7.5750636   7.5750641   7.5750626
   7.5750641   7.5750626   7.5750641   7.5750626   7.5750641   7.5750626
   6.7654022   6.7654022   6.7654022   6.7654022   6.7654019   6.7654019
   6.7654019   6.7654019   6.7654019   6.7654019   6.7654019   6.7654019
   5.4286490   5.4286490   5.4286490   5.4286490   5.4286506   5.4286506
   5.4286506   5.4286506   5.4286506   5.4286506   5.4286506   5.4286506
   6.0192703   6.0192703   6.0192703   6.0192703   6.0192710   6.0192699
   6.0192710   6.0192699   6.0192710   6.0192699   6.0192710   6.0192699
   6.0192699   6.0192699   6.0192699   6.0192699   6.0192703   6.0192710
   6.0192703   6.0192710   6.0192703   6.0192710   6.0192703   6.0192710
   0.8553480   0.8553480   0.8553480   0.8553480   0.8553477   0.8553481
   0.8553477   0.8553481   0.8553477   0.8553481   0.8553477   0.8553481
   0.8553481   0.8553481   0.8553481   0.8553481   0.8553480   0.8553477
   0.8553480   0.8553477   0.8553480   0.8553477   0.8553480   0.8553477
   8.3060641   8.3060641   8.3060641   8.3060641   8.3060644   8.3060644
   8.3060644   8.3060644   8.3060644   8.3060644   8.3060644   8.3060644
   8.3060644   8.3060644   8.3060644   8.3060644   8.3060641   8.3060644
   8.3060641   8.3060644   8.3060641   8.3060644   8.3060641   8.3060644
 TTTTTTTTTTTTTTTTTTTTTTTTTTTTTT MOQGAD      TELAPSE      858.89 TCPU      548.24
 TTTTTTTTTTTTTTTTTTTTTTTTTTTTTT SHELLXN     TELAPSE      868.66 TCPU      553.24
 TTTTTTTTTTTTTTTTTTTTTTTTTTTTTT MONMO3      TELAPSE      870.11 TCPU      554.69
 NUMERICALLY INTEGRATED DENSITY    803.9998840935
 TTTTTTTTTTTTTTTTTTTTTTTTTTTTTT NUMDFT      TELAPSE      872.28 TCPU      556.86
 CYC  21 ETOT(AU) -6.167704840955E+03 DETOT -3.55E-07 tst  4.56E-09 PX  1.35E-03
 TTTTTTTTTTTTTTTTTTTTTTTTTTTTTT DIIS        TELAPSE      874.68 TCPU      559.26
 DIIS TEST: 0.13132E-05 AT SCF   CYCLE  21 - DIIS ACTIVE - HISTORY:    21 CYCLES
 TTTTTTTTTTTTTTTTTTTTTTTTTTTTTT FDIK        TELAPSE      877.40 TCPU      561.42
 INSULATING STATE
 TOP OF VALENCE BANDS -    BAND    402; K    4; EIG -2.9143519E-01 AU
 TOP OF VALENCE BANDS -    BAND    402; K    1; EIG -2.9276480E-01 AU
 BOTTOM OF VIRTUAL BANDS - BAND    403; K    4; EIG -6.1159390E-02 AU
 DIRECT ENERGY BAND GAP:   6.2661 eV
 BOTTOM OF VIRTUAL BANDS - BAND    403; K    1; EIG -6.0579163E-02 AU
 TTTTTTTTTTTTTTTTTTTTTTTTTTTTTT PDIG        TELAPSE      877.72 TCPU      561.73
 CHARGE NORMALIZATION FACTOR   1.00000000
 TOTAL ATOMIC CHARGES:
  18.5889140  18.5889140  18.5889140  18.5889143  18.5889143  18.5889140
   7.5750638   7.5750638   7.5750638   7.5750638   7.5750638   7.5750637
   7.5750638   7.5750637   7.5750638   7.5750637   7.5750638   7.5750637
   7.5750637   7.5750637   7.5750637   7.5750637   7.5750638   7.5750638
   7.5750638   7.5750638   7.5750638   7.5750638   7.5750638   7.5750638
   6.7653993   6.7653993   6.7653993   6.7653993   6.7653992   6.7653992
   6.7653992   6.7653992   6.7653992   6.7653992   6.7653992   6.7653992
   5.4286435   5.4286435   5.4286435   5.4286435   5.4286437   5.4286437
   5.4286437   5.4286437   5.4286437   5.4286437   5.4286437   5.4286437
   6.0192694   6.0192694   6.0192694   6.0192694   6.0192692   6.0192695
   6.0192692   6.0192695   6.0192692   6.0192695   6.0192692   6.0192695
   6.0192695   6.0192695   6.0192695   6.0192695   6.0192694   6.0192692
   6.0192694   6.0192692   6.0192694   6.0192692   6.0192694   6.0192692
   0.8553474   0.8553474   0.8553474   0.8553474   0.8553474   0.8553474
   0.8553474   0.8553474   0.8553474   0.8553474   0.8553474   0.8553474
   0.8553474   0.8553474   0.8553474   0.8553474   0.8553474   0.8553474
   0.8553474   0.8553474   0.8553474   0.8553474   0.8553474   0.8553474
   8.3060695   8.3060695   8.3060695   8.3060695   8.3060694   8.3060696
   8.3060694   8.3060696   8.3060694   8.3060696   8.3060694   8.3060696
   8.3060696   8.3060696   8.3060696   8.3060696   8.3060695   8.3060694
   8.3060695   8.3060694   8.3060695   8.3060694   8.3060695   8.3060694
 TTTTTTTTTTTTTTTTTTTTTTTTTTTTTT MOQGAD      TELAPSE      877.73 TCPU      561.75
 TTTTTTTTTTTTTTTTTTTTTTTTTTTTTT SHELLXN     TELAPSE      887.10 TCPU      566.76
 TTTTTTTTTTTTTTTTTTTTTTTTTTTTTT MONMO3      TELAPSE      889.19 TCPU      568.86
 NUMERICALLY INTEGRATED DENSITY    803.9998840938
 TTTTTTTTTTTTTTTTTTTTTTTTTTTTTT NUMDFT      TELAPSE      890.81 TCPU      570.47
 CYC  22 ETOT(AU) -6.167704841054E+03 DETOT -9.85E-08 tst  1.32E-10 PX  2.43E-04
 TTTTTTTTTTTTTTTTTTTTTTTTTTTTTT DIIS        TELAPSE      890.97 TCPU      570.64
 DIIS TEST: 0.90144E-08 AT SCF   CYCLE  22 - DIIS ACTIVE - HISTORY:    22 CYCLES
 TTTTTTTTTTTTTTTTTTTTTTTTTTTTTT FDIK        TELAPSE      892.86 TCPU      572.00
 INSULATING STATE
 TOP OF VALENCE BANDS -    BAND    402; K    4; EIG -2.9143511E-01 AU
 TOP OF VALENCE BANDS -    BAND    402; K    1; EIG -2.9276484E-01 AU
 BOTTOM OF VIRTUAL BANDS - BAND    403; K    4; EIG -6.1159374E-02 AU
 DIRECT ENERGY BAND GAP:   6.2661 eV
 BOTTOM OF VIRTUAL BANDS - BAND    403; K    1; EIG -6.0579179E-02 AU
 TTTTTTTTTTTTTTTTTTTTTTTTTTTTTT PDIG        TELAPSE      893.18 TCPU      572.33
 CHARGE NORMALIZATION FACTOR   1.00000000
 TOTAL ATOMIC CHARGES:
  18.5889610  18.5889610  18.5889610  18.5889496  18.5889496  18.5889610
   7.5750460   7.5750460   7.5750460   7.5750460   7.5750488   7.5750468
   7.5750488   7.5750468   7.5750488   7.5750468   7.5750488   7.5750468
   7.5750468   7.5750468   7.5750468   7.5750468   7.5750460   7.5750488
   7.5750460   7.5750488   7.5750460   7.5750488   7.5750460   7.5750488
   6.7654131   6.7654131   6.7654131   6.7654131   6.7654120   6.7654120
   6.7654120   6.7654120   6.7654120   6.7654120   6.7654120   6.7654120
   5.4286723   5.4286723   5.4286723   5.4286723   5.4286602   5.4286602
   5.4286602   5.4286602   5.4286602   5.4286602   5.4286602   5.4286602
   6.0192653   6.0192653   6.0192653   6.0192653   6.0192682   6.0192684
   6.0192682   6.0192684   6.0192682   6.0192684   6.0192682   6.0192684
   6.0192684   6.0192684   6.0192684   6.0192684   6.0192653   6.0192682
   6.0192653   6.0192682   6.0192653   6.0192682   6.0192653   6.0192682
   0.8553503   0.8553503   0.8553503   0.8553503   0.8553496   0.8553475
   0.8553496   0.8553475   0.8553496   0.8553475   0.8553496   0.8553475
   0.8553475   0.8553475   0.8553475   0.8553475   0.8553503   0.8553496
   0.8553503   0.8553496   0.8553503   0.8553496   0.8553503   0.8553496
   8.3060574   8.3060574   8.3060574   8.3060574   8.3060603   8.3060586
   8.3060603   8.3060586   8.3060603   8.3060586   8.3060603   8.3060586
   8.3060586   8.3060586   8.3060586   8.3060586   8.3060574   8.3060603
   8.3060574   8.3060603   8.3060574   8.3060603   8.3060574   8.3060603
 TTTTTTTTTTTTTTTTTTTTTTTTTTTTTT MOQGAD      TELAPSE      893.20 TCPU      572.34
 TTTTTTTTTTTTTTTTTTTTTTTTTTTTTT SHELLXN     TELAPSE      903.20 TCPU      577.36
 TTTTTTTTTTTTTTTTTTTTTTTTTTTTTT MONMO3      TELAPSE      904.57 TCPU      578.74
 NUMERICALLY INTEGRATED DENSITY    803.9998840935
 TTTTTTTTTTTTTTTTTTTTTTTTTTTTTT NUMDFT      TELAPSE      906.00 TCPU      580.17
 CYC  23 ETOT(AU) -6.167704841139E+03 DETOT -8.55E-08 tst  4.08E-08 PX  3.95E-03
 TTTTTTTTTTTTTTTTTTTTTTTTTTTTTT DIIS        TELAPSE      906.18 TCPU      580.34
 DIIS TEST: 0.13862E-04 AT SCF   CYCLE  23 - DIIS ACTIVE - HISTORY:    23 CYCLES
 TTTTTTTTTTTTTTTTTTTTTTTTTTTTTT FDIK        TELAPSE      908.40 TCPU      582.16
 INSULATING STATE
 TOP OF VALENCE BANDS -    BAND    402; K    4; EIG -2.9143511E-01 AU
 TOP OF VALENCE BANDS -    BAND    402; K    1; EIG -2.9276484E-01 AU
 BOTTOM OF VIRTUAL BANDS - BAND    403; K    4; EIG -6.1159375E-02 AU
 DIRECT ENERGY BAND GAP:   6.2661 eV
 BOTTOM OF VIRTUAL BANDS - BAND    403; K    1; EIG -6.0579179E-02 AU
 TTTTTTTTTTTTTTTTTTTTTTTTTTTTTT PDIG        TELAPSE      908.69 TCPU      582.45
 CHARGE NORMALIZATION FACTOR   1.00000000
 TOTAL ATOMIC CHARGES:
  18.5889787  18.5889787  18.5889787  18.5889790  18.5889790  18.5889787
   7.5750617   7.5750617   7.5750617   7.5750617   7.5750618   7.5750616
   7.5750618   7.5750616   7.5750618   7.5750616   7.5750618   7.5750616
   7.5750616   7.5750616   7.5750616   7.5750616   7.5750617   7.5750618
   7.5750617   7.5750618   7.5750617   7.5750618   7.5750617   7.5750618
   6.7654058   6.7654058   6.7654058   6.7654058   6.7654053   6.7654053
   6.7654053   6.7654053   6.7654053   6.7654053   6.7654053   6.7654053
   5.4286279   5.4286279   5.4286279   5.4286279   5.4286279   5.4286279
   5.4286279   5.4286279   5.4286279   5.4286279   5.4286279   5.4286279
   6.0192608   6.0192608   6.0192608   6.0192608   6.0192607   6.0192610
   6.0192607   6.0192610   6.0192607   6.0192610   6.0192607   6.0192610
   6.0192610   6.0192610   6.0192610   6.0192610   6.0192608   6.0192607
   6.0192608   6.0192607   6.0192608   6.0192607   6.0192608   6.0192607
   0.8553445   0.8553445   0.8553445   0.8553445   0.8553446   0.8553445
   0.8553446   0.8553445   0.8553446   0.8553445   0.8553446   0.8553445
   0.8553445   0.8553445   0.8553445   0.8553445   0.8553445   0.8553446
   0.8553445   0.8553446   0.8553445   0.8553446   0.8553445   0.8553446
   8.3060714   8.3060714   8.3060714   8.3060714   8.3060715   8.3060717
   8.3060715   8.3060717   8.3060715   8.3060717   8.3060715   8.3060717
   8.3060717   8.3060717   8.3060717   8.3060717   8.3060714   8.3060715
   8.3060714   8.3060715   8.3060714   8.3060715   8.3060714   8.3060715
 TTTTTTTTTTTTTTTTTTTTTTTTTTTTTT MOQGAD      TELAPSE      908.70 TCPU      582.46
 TTTTTTTTTTTTTTTTTTTTTTTTTTTTTT SHELLXN     TELAPSE      920.97 TCPU      587.50
 TTTTTTTTTTTTTTTTTTTTTTTTTTTTTT MONMO3      TELAPSE      922.71 TCPU      589.24
 NUMERICALLY INTEGRATED DENSITY    803.9998840949
 TTTTTTTTTTTTTTTTTTTTTTTTTTTTTT NUMDFT      TELAPSE      924.28 TCPU      590.81
 CYC  24 ETOT(AU) -6.167704841511E+03 DETOT -3.72E-07 tst  2.00E-09 PX  1.17E-03
 TTTTTTTTTTTTTTTTTTTTTTTTTTTTTT DIIS        TELAPSE      930.25 TCPU      596.78
 DIIS TEST: 0.39768E-08 AT SCF   CYCLE  24 - DIIS ACTIVE - HISTORY:    24 CYCLES
 TTTTTTTTTTTTTTTTTTTTTTTTTTTTTT FDIK        TELAPSE      940.83 TCPU      596.80
 INSULATING STATE
 TOP OF VALENCE BANDS -    BAND    402; K    4; EIG -2.9143506E-01 AU
 TOP OF VALENCE BANDS -    BAND    402; K    1; EIG -2.9276480E-01 AU
 BOTTOM OF VIRTUAL BANDS - BAND    403; K    4; EIG -6.1159204E-02 AU
 DIRECT ENERGY BAND GAP:   6.2661 eV
 BOTTOM OF VIRTUAL BANDS - BAND    403; K    1; EIG -6.0578989E-02 AU
 TTTTTTTTTTTTTTTTTTTTTTTTTTTTTT PDIG        TELAPSE      941.17 TCPU      597.14
 CHARGE NORMALIZATION FACTOR   1.00000000
 TOTAL ATOMIC CHARGES:
  18.5889852  18.5889852  18.5889852  18.5889840  18.5889840  18.5889852
   7.5750608   7.5750608   7.5750608   7.5750608   7.5750607   7.5750605
   7.5750607   7.5750605   7.5750607   7.5750605   7.5750607   7.5750605
   7.5750605   7.5750605   7.5750605   7.5750605   7.5750608   7.5750607
   7.5750608   7.5750607   7.5750608   7.5750607   7.5750608   7.5750607
   6.7654073   6.7654073   6.7654073   6.7654073   6.7654065   6.7654065
   6.7654065   6.7654065   6.7654065   6.7654065   6.7654065   6.7654065
   5.4286292   5.4286292   5.4286292   5.4286292   5.4286289   5.4286289
   5.4286289   5.4286289   5.4286289   5.4286289   5.4286289   5.4286289
   6.0192599   6.0192599   6.0192599   6.0192599   6.0192604   6.0192603
   6.0192604   6.0192603   6.0192604   6.0192603   6.0192604   6.0192603
   6.0192603   6.0192603   6.0192603   6.0192603   6.0192599   6.0192604
   6.0192599   6.0192604   6.0192599   6.0192604   6.0192599   6.0192604
   0.8553447   0.8553447   0.8553447   0.8553447   0.8553446   0.8553446
   0.8553446   0.8553446   0.8553446   0.8553446   0.8553446   0.8553446
   0.8553446   0.8553446   0.8553446   0.8553446   0.8553447   0.8553446
   0.8553447   0.8553446   0.8553447   0.8553446   0.8553447   0.8553446
   8.3060702   8.3060702   8.3060702   8.3060702   8.3060706   8.3060704
   8.3060706   8.3060704   8.3060706   8.3060704   8.3060706   8.3060704
   8.3060704   8.3060704   8.3060704   8.3060704   8.3060702   8.3060706
   8.3060702   8.3060706   8.3060702   8.3060706   8.3060702   8.3060706
 TTTTTTTTTTTTTTTTTTTTTTTTTTTTTT MOQGAD      TELAPSE      941.18 TCPU      597.15
 TTTTTTTTTTTTTTTTTTTTTTTTTTTTTT SHELLXN     TELAPSE      972.95 TCPU      602.19
 TTTTTTTTTTTTTTTTTTTTTTTTTTTTTT MONMO3      TELAPSE      980.90 TCPU      610.14
 NUMERICALLY INTEGRATED DENSITY    803.9998840949
 TTTTTTTTTTTTTTTTTTTTTTTTTTTTTT NUMDFT      TELAPSE      982.46 TCPU      611.70
 CYC  25 ETOT(AU) -6.167704841625E+03 DETOT -1.14E-07 tst  3.58E-10 PX  5.74E-04
 TTTTTTTTTTTTTTTTTTTTTTTTTTTTTT DIIS        TELAPSE      982.63 TCPU      611.87
 DIIS TEST: 0.18907E-06 AT SCF   CYCLE  25 - DIIS ACTIVE - HISTORY:    25 CYCLES
 TTTTTTTTTTTTTTTTTTTTTTTTTTTTTT FDIK        TELAPSE      986.10 TCPU      614.05
 INSULATING STATE
 TOP OF VALENCE BANDS -    BAND    402; K    4; EIG -2.9143506E-01 AU
 TOP OF VALENCE BANDS -    BAND    402; K    1; EIG -2.9276480E-01 AU
 BOTTOM OF VIRTUAL BANDS - BAND    403; K    4; EIG -6.1159204E-02 AU
 DIRECT ENERGY BAND GAP:   6.2661 eV
 BOTTOM OF VIRTUAL BANDS - BAND    403; K    1; EIG -6.0578989E-02 AU
 TTTTTTTTTTTTTTTTTTTTTTTTTTTTTT PDIG        TELAPSE      986.45 TCPU      614.40
 CHARGE NORMALIZATION FACTOR   1.00000000
 TOTAL ATOMIC CHARGES:
  18.5889847  18.5889847  18.5889847  18.5889850  18.5889850  18.5889847
   7.5750622   7.5750622   7.5750622   7.5750622   7.5750622   7.5750620
   7.5750622   7.5750620   7.5750622   7.5750620   7.5750622   7.5750620
   7.5750620   7.5750620   7.5750620   7.5750620   7.5750622   7.5750622
   7.5750622   7.5750622   7.5750622   7.5750622   7.5750622   7.5750622
   6.7654061   6.7654061   6.7654061   6.7654061   6.7654059   6.7654059
   6.7654059   6.7654059   6.7654059   6.7654059   6.7654059   6.7654059
   5.4286253   5.4286253   5.4286253   5.4286253   5.4286253   5.4286253
   5.4286253   5.4286253   5.4286253   5.4286253   5.4286253   5.4286253
   6.0192601   6.0192601   6.0192601   6.0192601   6.0192600   6.0192603
   6.0192600   6.0192603   6.0192600   6.0192603   6.0192600   6.0192603
   6.0192603   6.0192603   6.0192603   6.0192603   6.0192601   6.0192600
   6.0192601   6.0192600   6.0192601   6.0192600   6.0192601   6.0192600
   0.8553440   0.8553440   0.8553440   0.8553440   0.8553441   0.8553441
   0.8553441   0.8553441   0.8553441   0.8553441   0.8553441   0.8553441
   0.8553441   0.8553441   0.8553441   0.8553441   0.8553440   0.8553441
   0.8553440   0.8553441   0.8553440   0.8553441   0.8553440   0.8553441
   8.3060718   8.3060718   8.3060718   8.3060718   8.3060718   8.3060719
   8.3060718   8.3060719   8.3060718   8.3060719   8.3060718   8.3060719
   8.3060719   8.3060719   8.3060719   8.3060719   8.3060718   8.3060718
   8.3060718   8.3060718   8.3060718   8.3060718   8.3060718   8.3060718
 TTTTTTTTTTTTTTTTTTTTTTTTTTTTTT MOQGAD      TELAPSE      986.47 TCPU      614.41
 TTTTTTTTTTTTTTTTTTTTTTTTTTTTTT SHELLXN     TELAPSE     1000.74 TCPU      619.44
 TTTTTTTTTTTTTTTTTTTTTTTTTTTTTT MONMO3      TELAPSE     1002.18 TCPU      620.88
 NUMERICALLY INTEGRATED DENSITY    803.9998840951
 TTTTTTTTTTTTTTTTTTTTTTTTTTTTTT NUMDFT      TELAPSE     1004.36 TCPU      623.06
 CYC  26 ETOT(AU) -6.167704841503E+03 DETOT  1.21E-07 tst  2.35E-11 PX  1.01E-04
 TTTTTTTTTTTTTTTTTTTTTTTTTTTTTT DIIS        TELAPSE     1005.92 TCPU      624.62
 DIIS TEST: 0.18601E-08 AT SCF   CYCLE  26 - DIIS ACTIVE - HISTORY:    26 CYCLES
 TTTTTTTTTTTTTTTTTTTTTTTTTTTTTT FDIK        TELAPSE     1009.84 TCPU      626.75
 INSULATING STATE
 TOP OF VALENCE BANDS -    BAND    402; K    4; EIG -2.9143492E-01 AU
 TOP OF VALENCE BANDS -    BAND    402; K    1; EIG -2.9276468E-01 AU
 BOTTOM OF VIRTUAL BANDS - BAND    403; K    4; EIG -6.1158887E-02 AU
 DIRECT ENERGY BAND GAP:   6.2661 eV
 BOTTOM OF VIRTUAL BANDS - BAND    403; K    1; EIG -6.0578684E-02 AU
 TTTTTTTTTTTTTTTTTTTTTTTTTTTTTT PDIG        TELAPSE     1010.14 TCPU      627.05
 CHARGE NORMALIZATION FACTOR   1.00000000
 TOTAL ATOMIC CHARGES:
  18.5889936  18.5889936  18.5889936  18.5889926  18.5889926  18.5889936
   7.5750611   7.5750611   7.5750611   7.5750611   7.5750602   7.5750605
   7.5750602   7.5750605   7.5750602   7.5750605   7.5750602   7.5750605
   7.5750605   7.5750605   7.5750605   7.5750605   7.5750611   7.5750602
   7.5750611   7.5750602   7.5750611   7.5750602   7.5750611   7.5750602
   6.7654085   6.7654085   6.7654085   6.7654085   6.7654073   6.7654073
   6.7654073   6.7654073   6.7654073   6.7654073   6.7654073   6.7654073
   5.4286281   5.4286281   5.4286281   5.4286281   5.4286274   5.4286274
   5.4286274   5.4286274   5.4286274   5.4286274   5.4286274   5.4286274
   6.0192591   6.0192591   6.0192591   6.0192591   6.0192598   6.0192599
   6.0192598   6.0192599   6.0192598   6.0192599   6.0192598   6.0192599
   6.0192599   6.0192599   6.0192599   6.0192599   6.0192591   6.0192598
   6.0192591   6.0192598   6.0192591   6.0192598   6.0192591   6.0192598
   0.8553440   0.8553440   0.8553440   0.8553440   0.8553437   0.8553440
   0.8553437   0.8553440   0.8553437   0.8553440   0.8553437   0.8553440
   0.8553440   0.8553440   0.8553440   0.8553440   0.8553440   0.8553437
   0.8553440   0.8553437   0.8553440   0.8553437   0.8553440   0.8553437
   8.3060697   8.3060697   8.3060697   8.3060697   8.3060702   8.3060699
   8.3060702   8.3060699   8.3060702   8.3060699   8.3060702   8.3060699
   8.3060699   8.3060699   8.3060699   8.3060699   8.3060697   8.3060702
   8.3060697   8.3060702   8.3060697   8.3060702   8.3060697   8.3060702
 TTTTTTTTTTTTTTTTTTTTTTTTTTTTTT MOQGAD      TELAPSE     1010.15 TCPU      627.07
 TTTTTTTTTTTTTTTTTTTTTTTTTTTTTT SHELLXN     TELAPSE     1020.02 TCPU      632.09
 TTTTTTTTTTTTTTTTTTTTTTTTTTTTTT MONMO3      TELAPSE     1021.40 TCPU      633.47
 NUMERICALLY INTEGRATED DENSITY    803.9998840951
 TTTTTTTTTTTTTTTTTTTTTTTTTTTTTT NUMDFT      TELAPSE     1023.60 TCPU      635.67
 CYC  27 ETOT(AU) -6.167704841804E+03 DETOT -3.00E-07 tst  8.65E-10 PX  1.01E-03
 TTTTTTTTTTTTTTTTTTTTTTTTTTTTTT DIIS        TELAPSE     1023.78 TCPU      635.85
 DIIS TEST: 0.51168E-06 AT SCF   CYCLE  27 - DIIS ACTIVE - HISTORY:    27 CYCLES
 TTTTTTTTTTTTTTTTTTTTTTTTTTTTTT FDIK        TELAPSE     1026.72 TCPU      637.45
 INSULATING STATE
 TOP OF VALENCE BANDS -    BAND    402; K    4; EIG -2.9143492E-01 AU
 TOP OF VALENCE BANDS -    BAND    402; K    1; EIG -2.9276468E-01 AU
 BOTTOM OF VIRTUAL BANDS - BAND    403; K    4; EIG -6.1158887E-02 AU
 DIRECT ENERGY BAND GAP:   6.2661 eV
 BOTTOM OF VIRTUAL BANDS - BAND    403; K    1; EIG -6.0578683E-02 AU
 TTTTTTTTTTTTTTTTTTTTTTTTTTTTTT PDIG        TELAPSE     1027.06 TCPU      637.79
 CHARGE NORMALIZATION FACTOR   1.00000000
 TOTAL ATOMIC CHARGES:
  18.5889934  18.5889934  18.5889934  18.5889937  18.5889937  18.5889934
   7.5750630   7.5750630   7.5750630   7.5750630   7.5750631   7.5750629
   7.5750631   7.5750629   7.5750631   7.5750629   7.5750631   7.5750629
   7.5750629   7.5750629   7.5750629   7.5750629   7.5750630   7.5750631
   7.5750630   7.5750631   7.5750630   7.5750631   7.5750630   7.5750631
   6.7654065   6.7654065   6.7654065   6.7654065   6.7654065   6.7654065
   6.7654065   6.7654065   6.7654065   6.7654065   6.7654065   6.7654065
   5.4286205   5.4286205   5.4286205   5.4286205   5.4286206   5.4286206
   5.4286206   5.4286206   5.4286206   5.4286206   5.4286206   5.4286206
   6.0192592   6.0192592   6.0192592   6.0192592   6.0192590   6.0192594
   6.0192590   6.0192594   6.0192590   6.0192594   6.0192590   6.0192594
   6.0192594   6.0192594   6.0192594   6.0192594   6.0192592   6.0192590
   6.0192592   6.0192590   6.0192592   6.0192590   6.0192592   6.0192590
   0.8553433   0.8553433   0.8553433   0.8553433   0.8553433   0.8553433
   0.8553433   0.8553433   0.8553433   0.8553433   0.8553433   0.8553433
   0.8553433   0.8553433   0.8553433   0.8553433   0.8553433   0.8553433
   0.8553433   0.8553433   0.8553433   0.8553433   0.8553433   0.8553433
   8.3060726   8.3060726   8.3060726   8.3060726   8.3060725   8.3060727
   8.3060725   8.3060727   8.3060725   8.3060727   8.3060725   8.3060727
   8.3060727   8.3060727   8.3060727   8.3060727   8.3060726   8.3060725
   8.3060726   8.3060725   8.3060726   8.3060725   8.3060726   8.3060725
 TTTTTTTTTTTTTTTTTTTTTTTTTTTTTT MOQGAD      TELAPSE     1027.07 TCPU      637.80
 TTTTTTTTTTTTTTTTTTTTTTTTTTTTTT SHELLXN     TELAPSE     1036.65 TCPU      642.81
 TTTTTTTTTTTTTTTTTTTTTTTTTTTTTT MONMO3      TELAPSE     1038.03 TCPU      644.18
 NUMERICALLY INTEGRATED DENSITY    803.9998840954
 TTTTTTTTTTTTTTTTTTTTTTTTTTTTTT NUMDFT      TELAPSE     1039.60 TCPU      645.75
 CYC  28 ETOT(AU) -6.167704841497E+03 DETOT  3.07E-07 tst  6.97E-11 PX  1.78E-04
 TTTTTTTTTTTTTTTTTTTTTTTTTTTTTT DIIS        TELAPSE     1040.37 TCPU      646.53
 DIIS TEST: 0.15488E-08 AT SCF   CYCLE  28 - DIIS ACTIVE - HISTORY:    28 CYCLES
 TTTTTTTTTTTTTTTTTTTTTTTTTTTTTT FDIK        TELAPSE     1042.64 TCPU      648.12
 INSULATING STATE
 TOP OF VALENCE BANDS -    BAND    402; K    4; EIG -2.9143483E-01 AU
 TOP OF VALENCE BANDS -    BAND    402; K    1; EIG -2.9276460E-01 AU
 BOTTOM OF VIRTUAL BANDS - BAND    403; K    4; EIG -6.1158768E-02 AU
 DIRECT ENERGY BAND GAP:   6.2661 eV
 BOTTOM OF VIRTUAL BANDS - BAND    403; K    1; EIG -6.0578565E-02 AU
 TTTTTTTTTTTTTTTTTTTTTTTTTTTTTT PDIG        TELAPSE     1042.95 TCPU      648.43
 CHARGE NORMALIZATION FACTOR   1.00000000
 TOTAL ATOMIC CHARGES:
  18.5889982  18.5889982  18.5889982  18.5889978  18.5889978  18.5889982
   7.5750629   7.5750629   7.5750629   7.5750629   7.5750628   7.5750625
   7.5750628   7.5750625   7.5750628   7.5750625   7.5750628   7.5750625
   7.5750625   7.5750625   7.5750625   7.5750625   7.5750629   7.5750628
   7.5750629   7.5750628   7.5750629   7.5750628   7.5750629   7.5750628
   6.7654070   6.7654070   6.7654070   6.7654070   6.7654064   6.7654064
   6.7654064   6.7654064   6.7654064   6.7654064   6.7654064   6.7654064
   5.4286193   5.4286193   5.4286193   5.4286193   5.4286198   5.4286198
   5.4286198   5.4286198   5.4286198   5.4286198   5.4286198   5.4286198
   6.0192593   6.0192593   6.0192593   6.0192593   6.0192592   6.0192594
   6.0192592   6.0192594   6.0192592   6.0192594   6.0192592   6.0192594
   6.0192594   6.0192594   6.0192594   6.0192594   6.0192593   6.0192592
   6.0192593   6.0192592   6.0192593   6.0192592   6.0192593   6.0192592
   0.8553433   0.8553433   0.8553433   0.8553433   0.8553433   0.8553433
   0.8553433   0.8553433   0.8553433   0.8553433   0.8553433   0.8553433
   0.8553433   0.8553433   0.8553433   0.8553433   0.8553433   0.8553433
   0.8553433   0.8553433   0.8553433   0.8553433   0.8553433   0.8553433
   8.3060721   8.3060721   8.3060721   8.3060721   8.3060722   8.3060718
   8.3060722   8.3060718   8.3060722   8.3060718   8.3060722   8.3060718
   8.3060718   8.3060718   8.3060718   8.3060718   8.3060721   8.3060722
   8.3060721   8.3060722   8.3060721   8.3060722   8.3060721   8.3060722
 TTTTTTTTTTTTTTTTTTTTTTTTTTTTTT MOQGAD      TELAPSE     1042.96 TCPU      648.44
 TTTTTTTTTTTTTTTTTTTTTTTTTTTTTT SHELLXN     TELAPSE     1054.25 TCPU      653.45
 TTTTTTTTTTTTTTTTTTTTTTTTTTTTTT MONMO3      TELAPSE     1057.61 TCPU      656.80
 NUMERICALLY INTEGRATED DENSITY    803.9998840953
 TTTTTTTTTTTTTTTTTTTTTTTTTTTTTT NUMDFT      TELAPSE     1059.02 TCPU      658.22
 CYC  29 ETOT(AU) -6.167704841664E+03 DETOT -1.67E-07 tst  1.58E-10 PX  4.15E-04
 TTTTTTTTTTTTTTTTTTTTTTTTTTTTTT DIIS        TELAPSE     1059.90 TCPU      659.10
 DIIS TEST: 0.53730E-07 AT SCF   CYCLE  29 - DIIS ACTIVE - HISTORY:    29 CYCLES
 TTTTTTTTTTTTTTTTTTTTTTTTTTTTTT FDIK        TELAPSE     1062.28 TCPU      660.81
 INSULATING STATE
 TOP OF VALENCE BANDS -    BAND    402; K    4; EIG -2.9143483E-01 AU
 TOP OF VALENCE BANDS -    BAND    402; K    1; EIG -2.9276460E-01 AU
 BOTTOM OF VIRTUAL BANDS - BAND    403; K    4; EIG -6.1158768E-02 AU
 DIRECT ENERGY BAND GAP:   6.2661 eV
 BOTTOM OF VIRTUAL BANDS - BAND    403; K    1; EIG -6.0578565E-02 AU
 TTTTTTTTTTTTTTTTTTTTTTTTTTTTTT PDIG        TELAPSE     1062.56 TCPU      661.10
 CHARGE NORMALIZATION FACTOR   1.00000000
 TOTAL ATOMIC CHARGES:
  18.5889946  18.5889946  18.5889946  18.5889949  18.5889949  18.5889946
   7.5750634   7.5750634   7.5750634   7.5750634   7.5750635   7.5750633
   7.5750635   7.5750633   7.5750635   7.5750633   7.5750635   7.5750633
   7.5750633   7.5750633   7.5750633   7.5750633   7.5750634   7.5750635
   7.5750634   7.5750635   7.5750634   7.5750635   7.5750634   7.5750635
   6.7654067   6.7654067   6.7654067   6.7654067   6.7654065   6.7654065
   6.7654065   6.7654065   6.7654065   6.7654065   6.7654065   6.7654065
   5.4286182   5.4286182   5.4286182   5.4286182   5.4286182   5.4286182
   5.4286182   5.4286182   5.4286182   5.4286182   5.4286182   5.4286182
   6.0192593   6.0192593   6.0192593   6.0192593   6.0192591   6.0192595
   6.0192591   6.0192595   6.0192591   6.0192595   6.0192591   6.0192595
   6.0192595   6.0192595   6.0192595   6.0192595   6.0192593   6.0192591
   6.0192593   6.0192591   6.0192593   6.0192591   6.0192593   6.0192591
   0.8553431   0.8553431   0.8553431   0.8553431   0.8553432   0.8553432
   0.8553432   0.8553432   0.8553432   0.8553432   0.8553432   0.8553432
   0.8553432   0.8553432   0.8553432   0.8553432   0.8553431   0.8553432
   0.8553431   0.8553432   0.8553431   0.8553432   0.8553431   0.8553432
   8.3060730   8.3060730   8.3060730   8.3060730   8.3060730   8.3060732
   8.3060730   8.3060732   8.3060730   8.3060732   8.3060730   8.3060732
   8.3060732   8.3060732   8.3060732   8.3060732   8.3060730   8.3060730
   8.3060730   8.3060730   8.3060730   8.3060730   8.3060730   8.3060730
 TTTTTTTTTTTTTTTTTTTTTTTTTTTTTT MOQGAD      TELAPSE     1062.58 TCPU      661.11
 TTTTTTTTTTTTTTTTTTTTTTTTTTTTTT SHELLXN     TELAPSE     1073.68 TCPU      666.11
 TTTTTTTTTTTTTTTTTTTTTTTTTTTTTT MONMO3      TELAPSE     1075.03 TCPU      667.45
 NUMERICALLY INTEGRATED DENSITY    803.9998840955
 TTTTTTTTTTTTTTTTTTTTTTTTTTTTTT NUMDFT      TELAPSE     1076.45 TCPU      668.87
 CYC  30 ETOT(AU) -6.167704841561E+03 DETOT  1.04E-07 tst  1.04E-11 PX  9.38E-05
 TTTTTTTTTTTTTTTTTTTTTTTTTTTTTT DIIS        TELAPSE     1076.64 TCPU      669.06
 DIIS TEST: 0.15186E-08 AT SCF   CYCLE  30 - DIIS ACTIVE - HISTORY:    30 CYCLES
 TTTTTTTTTTTTTTTTTTTTTTTTTTTTTT FDIK        TELAPSE     1078.95 TCPU      670.79
 INSULATING STATE
 TOP OF VALENCE BANDS -    BAND    402; K    4; EIG -2.9143480E-01 AU
 TOP OF VALENCE BANDS -    BAND    402; K    1; EIG -2.9276457E-01 AU
 BOTTOM OF VIRTUAL BANDS - BAND    403; K    4; EIG -6.1158715E-02 AU
 DIRECT ENERGY BAND GAP:   6.2661 eV
 BOTTOM OF VIRTUAL BANDS - BAND    403; K    1; EIG -6.0578511E-02 AU
 TTTTTTTTTTTTTTTTTTTTTTTTTTTTTT PDIG        TELAPSE     1079.23 TCPU      671.07
 CHARGE NORMALIZATION FACTOR   1.00000000
 TOTAL ATOMIC CHARGES:
  18.5889977  18.5889977  18.5889977  18.5889971  18.5889971  18.5889977
   7.5750634   7.5750634   7.5750634   7.5750634   7.5750635   7.5750631
   7.5750635   7.5750631   7.5750635   7.5750631   7.5750635   7.5750631
   7.5750631   7.5750631   7.5750631   7.5750631   7.5750634   7.5750635
   7.5750634   7.5750635   7.5750634   7.5750635   7.5750634   7.5750635
   6.7654067   6.7654067   6.7654067   6.7654067   6.7654063   6.7654063
   6.7654063   6.7654063   6.7654063   6.7654063   6.7654063   6.7654063
   5.4286173   5.4286173   5.4286173   5.4286173   5.4286175   5.4286175
   5.4286175   5.4286175   5.4286175   5.4286175   5.4286175   5.4286175
   6.0192595   6.0192595   6.0192595   6.0192595   6.0192593   6.0192596
   6.0192593   6.0192596   6.0192593   6.0192596   6.0192593   6.0192596
   6.0192596   6.0192596   6.0192596   6.0192596   6.0192595   6.0192593
   6.0192595   6.0192593   6.0192595   6.0192593   6.0192595   6.0192593
   0.8553430   0.8553430   0.8553430   0.8553430   0.8553431   0.8553431
   0.8553431   0.8553431   0.8553431   0.8553431   0.8553431   0.8553431
   0.8553431   0.8553431   0.8553431   0.8553431   0.8553430   0.8553431
   0.8553430   0.8553431   0.8553430   0.8553431   0.8553430   0.8553431
   8.3060727   8.3060727   8.3060727   8.3060727   8.3060729   8.3060727
   8.3060729   8.3060727   8.3060729   8.3060727   8.3060729   8.3060727
   8.3060727   8.3060727   8.3060727   8.3060727   8.3060727   8.3060729
   8.3060727   8.3060729   8.3060727   8.3060729   8.3060727   8.3060729
 TTTTTTTTTTTTTTTTTTTTTTTTTTTTTT MOQGAD      TELAPSE     1079.25 TCPU      671.09
 TTTTTTTTTTTTTTTTTTTTTTTTTTTTTT SHELLXN     TELAPSE     1090.21 TCPU      676.09
 TTTTTTTTTTTTTTTTTTTTTTTTTTTTTT MONMO3      TELAPSE     1091.68 TCPU      677.56
 NUMERICALLY INTEGRATED DENSITY    803.9998840955
 TTTTTTTTTTTTTTTTTTTTTTTTTTTTTT NUMDFT      TELAPSE     1093.20 TCPU      679.08
 CYC  31 ETOT(AU) -6.167704841668E+03 DETOT -1.07E-07 tst  7.20E-11 PX  2.87E-04
 TTTTTTTTTTTTTTTTTTTTTTTTTTTTTT DIIS        TELAPSE     1093.40 TCPU      679.28
 DIIS TEST: 0.25468E-07 AT SCF   CYCLE  31 - DIIS ACTIVE - HISTORY:    31 CYCLES
 TTTTTTTTTTTTTTTTTTTTTTTTTTTTTT FDIK        TELAPSE     1098.76 TCPU      680.95
 INSULATING STATE
 TOP OF VALENCE BANDS -    BAND    402; K    4; EIG -2.9143480E-01 AU
 TOP OF VALENCE BANDS -    BAND    402; K    1; EIG -2.9276457E-01 AU
 BOTTOM OF VIRTUAL BANDS - BAND    403; K    4; EIG -6.1158716E-02 AU
 DIRECT ENERGY BAND GAP:   6.2661 eV
 BOTTOM OF VIRTUAL BANDS - BAND    403; K    1; EIG -6.0578512E-02 AU
 TTTTTTTTTTTTTTTTTTTTTTTTTTTTTT PDIG        TELAPSE     1099.05 TCPU      681.23
 CHARGE NORMALIZATION FACTOR   1.00000000
 TOTAL ATOMIC CHARGES:
  18.5889953  18.5889953  18.5889953  18.5889955  18.5889955  18.5889953
   7.5750637   7.5750637   7.5750637   7.5750637   7.5750638   7.5750636
   7.5750638   7.5750636   7.5750638   7.5750636   7.5750638   7.5750636
   7.5750636   7.5750636   7.5750636   7.5750636   7.5750637   7.5750638
   7.5750637   7.5750638   7.5750637   7.5750638   7.5750637   7.5750638
   6.7654067   6.7654067   6.7654067   6.7654067   6.7654065   6.7654065
   6.7654065   6.7654065   6.7654065   6.7654065   6.7654065   6.7654065
   5.4286167   5.4286167   5.4286167   5.4286167   5.4286167   5.4286167
   5.4286167   5.4286167   5.4286167   5.4286167   5.4286167   5.4286167
   6.0192594   6.0192594   6.0192594   6.0192594   6.0192593   6.0192596
   6.0192593   6.0192596   6.0192593   6.0192596   6.0192593   6.0192596
   6.0192596   6.0192596   6.0192596   6.0192596   6.0192594   6.0192593
   6.0192594   6.0192593   6.0192594   6.0192593   6.0192594   6.0192593
   0.8553431   0.8553431   0.8553431   0.8553431   0.8553431   0.8553431
   0.8553431   0.8553431   0.8553431   0.8553431   0.8553431   0.8553431
   0.8553431   0.8553431   0.8553431   0.8553431   0.8553431   0.8553431
   0.8553431   0.8553431   0.8553431   0.8553431   0.8553431   0.8553431
   8.3060733   8.3060733   8.3060733   8.3060733   8.3060732   8.3060734
   8.3060732   8.3060734   8.3060732   8.3060734   8.3060732   8.3060734
   8.3060734   8.3060734   8.3060734   8.3060734   8.3060733   8.3060732
   8.3060733   8.3060732   8.3060733   8.3060732   8.3060733   8.3060732
 TTTTTTTTTTTTTTTTTTTTTTTTTTTTTT MOQGAD      TELAPSE     1099.06 TCPU      681.25
 TTTTTTTTTTTTTTTTTTTTTTTTTTTTTT SHELLXN     TELAPSE     1108.84 TCPU      686.25
 TTTTTTTTTTTTTTTTTTTTTTTTTTTTTT MONMO3      TELAPSE     1110.21 TCPU      687.61
 NUMERICALLY INTEGRATED DENSITY    803.9998840955
 TTTTTTTTTTTTTTTTTTTTTTTTTTTTTT NUMDFT      TELAPSE     1111.79 TCPU      689.20
 CYC  32 ETOT(AU) -6.167704841613E+03 DETOT  5.48E-08 tst  4.17E-12 PX  5.42E-05
 TTTTTTTTTTTTTTTTTTTTTTTTTTTTTT DIIS        TELAPSE     1112.13 TCPU      689.53
 DIIS TEST: 0.12653E-08 AT SCF   CYCLE  32 - DIIS ACTIVE - HISTORY:    32 CYCLES
 TTTTTTTTTTTTTTTTTTTTTTTTTTTTTT FDIK        TELAPSE     1115.19 TCPU      691.88
 INSULATING STATE
 TOP OF VALENCE BANDS -    BAND    402; K    4; EIG -2.9143468E-01 AU
 TOP OF VALENCE BANDS -    BAND    402; K    1; EIG -2.9276445E-01 AU
 BOTTOM OF VIRTUAL BANDS - BAND    403; K    4; EIG -6.1158534E-02 AU
 DIRECT ENERGY BAND GAP:   6.2661 eV
 BOTTOM OF VIRTUAL BANDS - BAND    403; K    1; EIG -6.0578344E-02 AU
 TTTTTTTTTTTTTTTTTTTTTTTTTTTTTT PDIG        TELAPSE     1115.49 TCPU      692.19
 CHARGE NORMALIZATION FACTOR   1.00000000
 TOTAL ATOMIC CHARGES:
  18.5890060  18.5890060  18.5890060  18.5890043  18.5890043  18.5890060
   7.5750632   7.5750632   7.5750632   7.5750632   7.5750632   7.5750627
   7.5750632   7.5750627   7.5750632   7.5750627   7.5750632   7.5750627
   7.5750627   7.5750627   7.5750627   7.5750627   7.5750632   7.5750632
   7.5750632   7.5750632   7.5750632   7.5750632   7.5750632   7.5750632
   6.7654067   6.7654067   6.7654067   6.7654067   6.7654057   6.7654057
   6.7654057   6.7654057   6.7654057   6.7654057   6.7654057   6.7654057
   5.4286138   5.4286138   5.4286138   5.4286138   5.4286147   5.4286147
   5.4286147   5.4286147   5.4286147   5.4286147   5.4286147   5.4286147
   6.0192603   6.0192603   6.0192603   6.0192603   6.0192598   6.0192603
   6.0192598   6.0192603   6.0192598   6.0192603   6.0192598   6.0192603
   6.0192603   6.0192603   6.0192603   6.0192603   6.0192603   6.0192598
   6.0192603   6.0192598   6.0192603   6.0192598   6.0192603   6.0192598
   0.8553428   0.8553428   0.8553428   0.8553428   0.8553431   0.8553429
   0.8553431   0.8553429   0.8553431   0.8553429   0.8553431   0.8553429
   0.8553429   0.8553429   0.8553429   0.8553429   0.8553428   0.8553431
   0.8553428   0.8553431   0.8553428   0.8553431   0.8553428   0.8553431
   8.3060722   8.3060722   8.3060722   8.3060722   8.3060728   8.3060720
   8.3060728   8.3060720   8.3060728   8.3060720   8.3060728   8.3060720
   8.3060720   8.3060720   8.3060720   8.3060720   8.3060722   8.3060728
   8.3060722   8.3060728   8.3060722   8.3060728   8.3060722   8.3060728
 TTTTTTTTTTTTTTTTTTTTTTTTTTTTTT MOQGAD      TELAPSE     1115.50 TCPU      692.20
 TTTTTTTTTTTTTTTTTTTTTTTTTTTTTT SHELLXN     TELAPSE     1125.85 TCPU      697.18
 TTTTTTTTTTTTTTTTTTTTTTTTTTTTTT MONMO3      TELAPSE     1127.23 TCPU      698.56
 NUMERICALLY INTEGRATED DENSITY    803.9998840955
 TTTTTTTTTTTTTTTTTTTTTTTTTTTTTT NUMDFT      TELAPSE     1129.04 TCPU      700.38
 CYC  33 ETOT(AU) -6.167704841987E+03 DETOT -3.74E-07 tst  9.13E-10 PX  1.01E-03
 TTTTTTTTTTTTTTTTTTTTTTTTTTTTTT DIIS        TELAPSE     1129.27 TCPU      700.61
 DIIS TEST: 0.30017E-06 AT SCF   CYCLE  33 - DIIS ACTIVE - HISTORY:    33 CYCLES
 TTTTTTTTTTTTTTTTTTTTTTTTTTTTTT FDIK        TELAPSE     1132.26 TCPU      702.72
 INSULATING STATE
 TOP OF VALENCE BANDS -    BAND    402; K    4; EIG -2.9143468E-01 AU
 TOP OF VALENCE BANDS -    BAND    402; K    1; EIG -2.9276445E-01 AU
 BOTTOM OF VIRTUAL BANDS - BAND    403; K    4; EIG -6.1158534E-02 AU
 DIRECT ENERGY BAND GAP:   6.2661 eV
 BOTTOM OF VIRTUAL BANDS - BAND    403; K    1; EIG -6.0578344E-02 AU
 TTTTTTTTTTTTTTTTTTTTTTTTTTTTTT PDIG        TELAPSE     1132.59 TCPU      703.05
 CHARGE NORMALIZATION FACTOR   1.00000000
 TOTAL ATOMIC CHARGES:
  18.5889978  18.5889978  18.5889978  18.5889981  18.5889981  18.5889978
   7.5750646   7.5750646   7.5750646   7.5750646   7.5750646   7.5750645
   7.5750646   7.5750645   7.5750646   7.5750645   7.5750646   7.5750645
   7.5750645   7.5750645   7.5750645   7.5750645   7.5750646   7.5750646
   7.5750646   7.5750646   7.5750646   7.5750646   7.5750646   7.5750646
   6.7654064   6.7654064   6.7654064   6.7654064   6.7654063   6.7654063
   6.7654063   6.7654063   6.7654063   6.7654063   6.7654063   6.7654063
   5.4286114   5.4286114   5.4286114   5.4286114   5.4286114   5.4286114
   5.4286114   5.4286114   5.4286114   5.4286114   5.4286114   5.4286114
   6.0192598   6.0192598   6.0192598   6.0192598   6.0192596   6.0192600
   6.0192596   6.0192600   6.0192596   6.0192600   6.0192596   6.0192600
   6.0192600   6.0192600   6.0192600   6.0192600   6.0192598   6.0192596
   6.0192598   6.0192596   6.0192598   6.0192596   6.0192598   6.0192596
   0.8553429   0.8553429   0.8553429   0.8553429   0.8553429   0.8553429
   0.8553429   0.8553429   0.8553429   0.8553429   0.8553429   0.8553429
   0.8553429   0.8553429   0.8553429   0.8553429   0.8553429   0.8553429
   0.8553429   0.8553429   0.8553429   0.8553429   0.8553429   0.8553429
   8.3060743   8.3060743   8.3060743   8.3060743   8.3060743   8.3060744
   8.3060743   8.3060744   8.3060743   8.3060744   8.3060743   8.3060744
   8.3060744   8.3060744   8.3060744   8.3060744   8.3060743   8.3060743
   8.3060743   8.3060743   8.3060743   8.3060743   8.3060743   8.3060743
 TTTTTTTTTTTTTTTTTTTTTTTTTTTTTT MOQGAD      TELAPSE     1132.60 TCPU      703.06
 TTTTTTTTTTTTTTTTTTTTTTTTTTTTTT SHELLXN     TELAPSE     1146.86 TCPU      708.15
 TTTTTTTTTTTTTTTTTTTTTTTTTTTTTT MONMO3      TELAPSE     1156.65 TCPU      717.93
 NUMERICALLY INTEGRATED DENSITY    803.9998840957
 TTTTTTTTTTTTTTTTTTTTTTTTTTTTTT NUMDFT      TELAPSE     1158.07 TCPU      719.35
 CYC  34 ETOT(AU) -6.167704841789E+03 DETOT  1.99E-07 tst  4.53E-11 PX  2.01E-04
 TTTTTTTTTTTTTTTTTTTTTTTTTTTTTT DIIS        TELAPSE     1183.28 TCPU      744.56
 DIIS TEST: 0.10648E-08 AT SCF   CYCLE  34 - DIIS ACTIVE - HISTORY:    34 CYCLES
 TTTTTTTTTTTTTTTTTTTTTTTTTTTTTT FDIK        TELAPSE     1212.46 TCPU      768.72
 INSULATING STATE
 TOP OF VALENCE BANDS -    BAND    402; K    4; EIG -2.9143456E-01 AU
 TOP OF VALENCE BANDS -    BAND    402; K    1; EIG -2.9276434E-01 AU
 BOTTOM OF VIRTUAL BANDS - BAND    403; K    4; EIG -6.1158385E-02 AU
 DIRECT ENERGY BAND GAP:   6.2661 eV
 BOTTOM OF VIRTUAL BANDS - BAND    403; K    1; EIG -6.0578210E-02 AU
 TTTTTTTTTTTTTTTTTTTTTTTTTTTTTT PDIG        TELAPSE     1213.48 TCPU      769.75
 CHARGE NORMALIZATION FACTOR   1.00000000
 TOTAL ATOMIC CHARGES:
  18.5890121  18.5890121  18.5890121  18.5890083  18.5890083  18.5890121
   7.5750654   7.5750654   7.5750654   7.5750654   7.5750653   7.5750644
   7.5750653   7.5750644   7.5750653   7.5750644   7.5750653   7.5750644
   7.5750644   7.5750644   7.5750644   7.5750644   7.5750654   7.5750653
   7.5750654   7.5750653   7.5750654   7.5750653   7.5750654   7.5750653
   6.7654070   6.7654070   6.7654070   6.7654070   6.7654061   6.7654061
   6.7654061   6.7654061   6.7654061   6.7654061   6.7654061   6.7654061
   5.4286052   5.4286052   5.4286052   5.4286052   5.4286067   5.4286067
   5.4286067   5.4286067   5.4286067   5.4286067   5.4286067   5.4286067
   6.0192604   6.0192604   6.0192604   6.0192604   6.0192600   6.0192602
   6.0192600   6.0192602   6.0192600   6.0192602   6.0192600   6.0192602
   6.0192602   6.0192602   6.0192602   6.0192602   6.0192604   6.0192600
   6.0192604   6.0192600   6.0192604   6.0192600   6.0192604   6.0192600
   0.8553427   0.8553427   0.8553427   0.8553427   0.8553430   0.8553427
   0.8553430   0.8553427   0.8553430   0.8553427   0.8553430   0.8553427
   0.8553427   0.8553427   0.8553427   0.8553427   0.8553427   0.8553430
   0.8553427   0.8553430   0.8553427   0.8553430   0.8553427   0.8553430
   8.3060729   8.3060729   8.3060729   8.3060729   8.3060738   8.3060722
   8.3060738   8.3060722   8.3060738   8.3060722   8.3060738   8.3060722
   8.3060722   8.3060722   8.3060722   8.3060722   8.3060729   8.3060738
   8.3060729   8.3060738   8.3060729   8.3060738   8.3060729   8.3060738
 TTTTTTTTTTTTTTTTTTTTTTTTTTTTTT MOQGAD      TELAPSE     1213.50 TCPU      769.76
 TTTTTTTTTTTTTTTTTTTTTTTTTTTTTT SHELLXN     TELAPSE     1230.25 TCPU      774.78
 TTTTTTTTTTTTTTTTTTTTTTTTTTTTTT MONMO3      TELAPSE     1234.68 TCPU      779.20
 NUMERICALLY INTEGRATED DENSITY    803.9998840956
 TTTTTTTTTTTTTTTTTTTTTTTTTTTTTT NUMDFT      TELAPSE     1236.87 TCPU      781.39
 CYC  35 ETOT(AU) -6.167704842292E+03 DETOT -5.03E-07 tst  1.59E-09 PX  1.32E-03
 TTTTTTTTTTTTTTTTTTTTTTTTTTTTTT DIIS        TELAPSE     1237.18 TCPU      781.71
 DIIS TEST: 0.55828E-06 AT SCF   CYCLE  35 - DIIS ACTIVE - HISTORY:    35 CYCLES
 TTTTTTTTTTTTTTTTTTTTTTTTTTTTTT FDIK        TELAPSE     1239.60 TCPU      783.48
 INSULATING STATE
 TOP OF VALENCE BANDS -    BAND    402; K    4; EIG -2.9143456E-01 AU
 TOP OF VALENCE BANDS -    BAND    402; K    1; EIG -2.9276434E-01 AU
 BOTTOM OF VIRTUAL BANDS - BAND    403; K    4; EIG -6.1158386E-02 AU
 DIRECT ENERGY BAND GAP:   6.2661 eV
 BOTTOM OF VIRTUAL BANDS - BAND    403; K    1; EIG -6.0578211E-02 AU
 TTTTTTTTTTTTTTTTTTTTTTTTTTTTTT PDIG        TELAPSE     1239.89 TCPU      783.77
 CHARGE NORMALIZATION FACTOR   1.00000000
 TOTAL ATOMIC CHARGES:
  18.5890004  18.5890004  18.5890004  18.5890006  18.5890006  18.5890004
   7.5750658   7.5750658   7.5750658   7.5750658   7.5750659   7.5750657
   7.5750659   7.5750657   7.5750659   7.5750657   7.5750659   7.5750657
   7.5750657   7.5750657   7.5750657   7.5750657   7.5750658   7.5750659
   7.5750658   7.5750659   7.5750658   7.5750659   7.5750658   7.5750659
   6.7654061   6.7654061   6.7654061   6.7654061   6.7654060   6.7654060
   6.7654060   6.7654060   6.7654060   6.7654060   6.7654060   6.7654060
   5.4286044   5.4286044   5.4286044   5.4286044   5.4286044   5.4286044
   5.4286044   5.4286044   5.4286044   5.4286044   5.4286044   5.4286044
   6.0192604   6.0192604   6.0192604   6.0192604   6.0192602   6.0192605
   6.0192602   6.0192605   6.0192602   6.0192605   6.0192602   6.0192605
   6.0192605   6.0192605   6.0192605   6.0192605   6.0192604   6.0192602
   6.0192604   6.0192602   6.0192604   6.0192602   6.0192604   6.0192602
   0.8553428   0.8553428   0.8553428   0.8553428   0.8553428   0.8553429
   0.8553428   0.8553429   0.8553428   0.8553429   0.8553428   0.8553429
   0.8553429   0.8553429   0.8553429   0.8553429   0.8553428   0.8553428
   0.8553428   0.8553428   0.8553428   0.8553428   0.8553428   0.8553428
   8.3060757   8.3060757   8.3060757   8.3060757   8.3060756   8.3060758
   8.3060756   8.3060758   8.3060756   8.3060758   8.3060756   8.3060758
   8.3060758   8.3060758   8.3060758   8.3060758   8.3060757   8.3060756
   8.3060757   8.3060756   8.3060757   8.3060756   8.3060757   8.3060756
 TTTTTTTTTTTTTTTTTTTTTTTTTTTTTT MOQGAD      TELAPSE     1239.90 TCPU      783.78
 TTTTTTTTTTTTTTTTTTTTTTTTTTTTTT SHELLXN     TELAPSE     1253.08 TCPU      788.80
 TTTTTTTTTTTTTTTTTTTTTTTTTTTTTT MONMO3      TELAPSE     1254.43 TCPU      790.16
 NUMERICALLY INTEGRATED DENSITY    803.9998840958
 TTTTTTTTTTTTTTTTTTTTTTTTTTTTTT NUMDFT      TELAPSE     1256.06 TCPU      791.79
 CYC  36 ETOT(AU) -6.167704842032E+03 DETOT  2.60E-07 tst  7.93E-11 PX  2.79E-04
 TTTTTTTTTTTTTTTTTTTTTTTTTTTTTT DIIS        TELAPSE     1257.29 TCPU      793.01
 DIIS TEST: 0.90130E-09 AT SCF   CYCLE  36 - DIIS ACTIVE - HISTORY:    36 CYCLES
 TTTTTTTTTTTTTTTTTTTTTTTTTTTTTT FDIK        TELAPSE     1261.95 TCPU      796.76
 INSULATING STATE
 TOP OF VALENCE BANDS -    BAND    402; K    4; EIG -2.9143447E-01 AU
 TOP OF VALENCE BANDS -    BAND    402; K    1; EIG -2.9276426E-01 AU
 BOTTOM OF VIRTUAL BANDS - BAND    403; K    4; EIG -6.1158277E-02 AU
 DIRECT ENERGY BAND GAP:   6.2661 eV
 BOTTOM OF VIRTUAL BANDS - BAND    403; K    1; EIG -6.0578118E-02 AU
 TTTTTTTTTTTTTTTTTTTTTTTTTTTTTT PDIG        TELAPSE     1262.30 TCPU      797.11
 CHARGE NORMALIZATION FACTOR   1.00000000
 TOTAL ATOMIC CHARGES:
  18.5890118  18.5890118  18.5890118  18.5890093  18.5890093  18.5890118
   7.5750661   7.5750661   7.5750661   7.5750661   7.5750662   7.5750653
   7.5750662   7.5750653   7.5750662   7.5750653   7.5750662   7.5750653
   7.5750653   7.5750653   7.5750653   7.5750653   7.5750661   7.5750662
   7.5750661   7.5750662   7.5750661   7.5750662   7.5750661   7.5750662
   6.7654061   6.7654061   6.7654061   6.7654061   6.7654058   6.7654058
   6.7654058   6.7654058   6.7654058   6.7654058   6.7654058   6.7654058
   5.4286000   5.4286000   5.4286000   5.4286000   5.4286012   5.4286012
   5.4286012   5.4286012   5.4286012   5.4286012   5.4286012   5.4286012
   6.0192609   6.0192609   6.0192609   6.0192609   6.0192605   6.0192608
   6.0192605   6.0192608   6.0192605   6.0192608   6.0192605   6.0192608
   6.0192608   6.0192608   6.0192608   6.0192608   6.0192609   6.0192605
   6.0192609   6.0192605   6.0192609   6.0192605   6.0192609   6.0192605
   0.8553426   0.8553426   0.8553426   0.8553426   0.8553428   0.8553426
   0.8553428   0.8553426   0.8553428   0.8553426   0.8553428   0.8553426
   0.8553426   0.8553426   0.8553426   0.8553426   0.8553426   0.8553428
   0.8553426   0.8553428   0.8553426   0.8553428   0.8553426   0.8553428
   8.3060747   8.3060747   8.3060747   8.3060747   8.3060750   8.3060741
   8.3060750   8.3060741   8.3060750   8.3060741   8.3060750   8.3060741
   8.3060741   8.3060741   8.3060741   8.3060741   8.3060747   8.3060750
   8.3060747   8.3060750   8.3060747   8.3060750   8.3060747   8.3060750
 TTTTTTTTTTTTTTTTTTTTTTTTTTTTTT MOQGAD      TELAPSE     1262.31 TCPU      797.12
 TTTTTTTTTTTTTTTTTTTTTTTTTTTTTT SHELLXN     TELAPSE     1273.72 TCPU      802.15
 TTTTTTTTTTTTTTTTTTTTTTTTTTTTTT MONMO3      TELAPSE     1276.01 TCPU      804.44
 NUMERICALLY INTEGRATED DENSITY    803.9998840957
 TTTTTTTTTTTTTTTTTTTTTTTTTTTTTT NUMDFT      TELAPSE     1277.58 TCPU      806.01
 CYC  37 ETOT(AU) -6.167704842431E+03 DETOT -3.99E-07 tst  9.80E-10 PX  1.04E-03
 TTTTTTTTTTTTTTTTTTTTTTTTTTTTTT DIIS        TELAPSE     1279.42 TCPU      807.85
 DIIS TEST: 0.33607E-06 AT SCF   CYCLE  37 - DIIS ACTIVE - HISTORY:    37 CYCLES
 TTTTTTTTTTTTTTTTTTTTTTTTTTTTTT FDIK        TELAPSE     1283.20 TCPU      811.08
 INSULATING STATE
 TOP OF VALENCE BANDS -    BAND    402; K    4; EIG -2.9143447E-01 AU
 TOP OF VALENCE BANDS -    BAND    402; K    1; EIG -2.9276426E-01 AU
 BOTTOM OF VIRTUAL BANDS - BAND    403; K    4; EIG -6.1158278E-02 AU
 DIRECT ENERGY BAND GAP:   6.2661 eV
 BOTTOM OF VIRTUAL BANDS - BAND    403; K    1; EIG -6.0578118E-02 AU
 TTTTTTTTTTTTTTTTTTTTTTTTTTTTTT PDIG        TELAPSE     1283.52 TCPU      811.40
 CHARGE NORMALIZATION FACTOR   1.00000000
 TOTAL ATOMIC CHARGES:
  18.5890024  18.5890024  18.5890024  18.5890026  18.5890026  18.5890024
   7.5750667   7.5750667   7.5750667   7.5750667   7.5750668   7.5750666
   7.5750668   7.5750666   7.5750668   7.5750666   7.5750668   7.5750666
   7.5750666   7.5750666   7.5750666   7.5750666   7.5750667   7.5750668
   7.5750667   7.5750668   7.5750667   7.5750668   7.5750667   7.5750668
   6.7654056   6.7654056   6.7654056   6.7654056   6.7654055   6.7654055
   6.7654055   6.7654055   6.7654055   6.7654055   6.7654055   6.7654055
   5.4285990   5.4285990   5.4285990   5.4285990   5.4285990   5.4285990
   5.4285990   5.4285990   5.4285990   5.4285990   5.4285990   5.4285990
   6.0192608   6.0192608   6.0192608   6.0192608   6.0192606   6.0192609
   6.0192606   6.0192609   6.0192606   6.0192609   6.0192606   6.0192609
   6.0192609   6.0192609   6.0192609   6.0192609   6.0192608   6.0192606
   6.0192608   6.0192606   6.0192608   6.0192606   6.0192608   6.0192606
   0.8553428   0.8553428   0.8553428   0.8553428   0.8553428   0.8553428
   0.8553428   0.8553428   0.8553428   0.8553428   0.8553428   0.8553428
   0.8553428   0.8553428   0.8553428   0.8553428   0.8553428   0.8553428
   0.8553428   0.8553428   0.8553428   0.8553428   0.8553428   0.8553428
   8.3060768   8.3060768   8.3060768   8.3060768   8.3060768   8.3060769
   8.3060768   8.3060769   8.3060768   8.3060769   8.3060768   8.3060769
   8.3060769   8.3060769   8.3060769   8.3060769   8.3060768   8.3060768
   8.3060768   8.3060768   8.3060768   8.3060768   8.3060768   8.3060768
 TTTTTTTTTTTTTTTTTTTTTTTTTTTTTT MOQGAD      TELAPSE     1283.53 TCPU      811.42
 TTTTTTTTTTTTTTTTTTTTTTTTTTTTTT SHELLXN     TELAPSE     1298.46 TCPU      816.45
 TTTTTTTTTTTTTTTTTTTTTTTTTTTTTT MONMO3      TELAPSE     1299.81 TCPU      817.81
 NUMERICALLY INTEGRATED DENSITY    803.9998840958
 TTTTTTTTTTTTTTTTTTTTTTTTTTTTTT NUMDFT      TELAPSE     1301.25 TCPU      819.25
 CYC  38 ETOT(AU) -6.167704842210E+03 DETOT  2.21E-07 tst  4.46E-11 PX  2.17E-04
 TTTTTTTTTTTTTTTTTTTTTTTTTTTTTT DIIS        TELAPSE     1301.72 TCPU      819.71
 DIIS TEST: 0.74566E-09 AT SCF   CYCLE  38 - DIIS ACTIVE - HISTORY:    38 CYCLES
 TTTTTTTTTTTTTTTTTTTTTTTTTTTTTT FDIK        TELAPSE     1304.82 TCPU      821.42
 INSULATING STATE
 TOP OF VALENCE BANDS -    BAND    402; K    4; EIG -2.9143440E-01 AU
 TOP OF VALENCE BANDS -    BAND    402; K    1; EIG -2.9276418E-01 AU
 BOTTOM OF VIRTUAL BANDS - BAND    403; K    4; EIG -6.1158187E-02 AU
 DIRECT ENERGY BAND GAP:   6.2661 eV
 BOTTOM OF VIRTUAL BANDS - BAND    403; K    1; EIG -6.0578040E-02 AU
 TTTTTTTTTTTTTTTTTTTTTTTTTTTTTT PDIG        TELAPSE     1305.12 TCPU      821.72
 CHARGE NORMALIZATION FACTOR   1.00000000
 TOTAL ATOMIC CHARGES:
  18.5890128  18.5890128  18.5890128  18.5890099  18.5890099  18.5890128
   7.5750668   7.5750668   7.5750668   7.5750668   7.5750670   7.5750661
   7.5750670   7.5750661   7.5750670   7.5750661   7.5750670   7.5750661
   7.5750661   7.5750661   7.5750661   7.5750661   7.5750668   7.5750670
   7.5750668   7.5750670   7.5750668   7.5750670   7.5750668   7.5750670
   6.7654050   6.7654050   6.7654050   6.7654050   6.7654048   6.7654048
   6.7654048   6.7654048   6.7654048   6.7654048   6.7654048   6.7654048
   5.4285955   5.4285955   5.4285955   5.4285955   5.4285964   5.4285964
   5.4285964   5.4285964   5.4285964   5.4285964   5.4285964   5.4285964
   6.0192614   6.0192614   6.0192614   6.0192614   6.0192614   6.0192612
   6.0192614   6.0192612   6.0192614   6.0192612   6.0192614   6.0192612
   6.0192612   6.0192612   6.0192612   6.0192612   6.0192614   6.0192614
   6.0192614   6.0192614   6.0192614   6.0192614   6.0192614   6.0192614
   0.8553425   0.8553425   0.8553425   0.8553425   0.8553426   0.8553425
   0.8553426   0.8553425   0.8553426   0.8553425   0.8553426   0.8553425
   0.8553425   0.8553425   0.8553425   0.8553425   0.8553425   0.8553426
   0.8553425   0.8553426   0.8553425   0.8553426   0.8553425   0.8553426
   8.3060762   8.3060762   8.3060762   8.3060762   8.3060766   8.3060755
   8.3060766   8.3060755   8.3060766   8.3060755   8.3060766   8.3060755
   8.3060755   8.3060755   8.3060755   8.3060755   8.3060762   8.3060766
   8.3060762   8.3060766   8.3060762   8.3060766   8.3060762   8.3060766
 TTTTTTTTTTTTTTTTTTTTTTTTTTTTTT MOQGAD      TELAPSE     1305.14 TCPU      821.73
 TTTTTTTTTTTTTTTTTTTTTTTTTTTTTT SHELLXN     TELAPSE     1318.42 TCPU      826.79
 TTTTTTTTTTTTTTTTTTTTTTTTTTTTTT MONMO3      TELAPSE     1319.80 TCPU      828.17
 NUMERICALLY INTEGRATED DENSITY    803.9998840958
 TTTTTTTTTTTTTTTTTTTTTTTTTTTTTT NUMDFT      TELAPSE     1321.24 TCPU      829.62
 CYC  39 ETOT(AU) -6.167704842577E+03 DETOT -3.68E-07 tst  7.90E-10 PX  9.21E-04
 TTTTTTTTTTTTTTTTTTTTTTTTTTTTTT DIIS        TELAPSE     1323.32 TCPU      831.70
 DIIS TEST: 0.26369E-06 AT SCF   CYCLE  39 - DIIS ACTIVE - HISTORY:    39 CYCLES
 TTTTTTTTTTTTTTTTTTTTTTTTTTTTTT FDIK        TELAPSE     1325.51 TCPU      832.75
 INSULATING STATE
 TOP OF VALENCE BANDS -    BAND    402; K    4; EIG -2.9143440E-01 AU
 TOP OF VALENCE BANDS -    BAND    402; K    1; EIG -2.9276418E-01 AU
 BOTTOM OF VIRTUAL BANDS - BAND    403; K    4; EIG -6.1158187E-02 AU
 DIRECT ENERGY BAND GAP:   6.2661 eV
 BOTTOM OF VIRTUAL BANDS - BAND    403; K    1; EIG -6.0578040E-02 AU
 TTTTTTTTTTTTTTTTTTTTTTTTTTTTTT PDIG        TELAPSE     1325.80 TCPU      833.04
 CHARGE NORMALIZATION FACTOR   1.00000000
 TOTAL ATOMIC CHARGES:
  18.5890041  18.5890041  18.5890041  18.5890043  18.5890043  18.5890041
   7.5750676   7.5750676   7.5750676   7.5750676   7.5750676   7.5750674
   7.5750676   7.5750674   7.5750676   7.5750674   7.5750676   7.5750674
   7.5750674   7.5750674   7.5750674   7.5750674   7.5750676   7.5750676
   7.5750676   7.5750676   7.5750676   7.5750676   7.5750676   7.5750676
   6.7654050   6.7654050   6.7654050   6.7654050   6.7654049   6.7654049
   6.7654049   6.7654049   6.7654049   6.7654049   6.7654049   6.7654049
   5.4285942   5.4285942   5.4285942   5.4285942   5.4285942   5.4285942
   5.4285942   5.4285942   5.4285942   5.4285942   5.4285942   5.4285942
   6.0192612   6.0192612   6.0192612   6.0192612   6.0192610   6.0192613
   6.0192610   6.0192613   6.0192610   6.0192613   6.0192610   6.0192613
   6.0192613   6.0192613   6.0192613   6.0192613   6.0192612   6.0192610
   6.0192612   6.0192610   6.0192612   6.0192610   6.0192612   6.0192610
   0.8553428   0.8553428   0.8553428   0.8553428   0.8553428   0.8553428
   0.8553428   0.8553428   0.8553428   0.8553428   0.8553428   0.8553428
   0.8553428   0.8553428   0.8553428   0.8553428   0.8553428   0.8553428
   0.8553428   0.8553428   0.8553428   0.8553428   0.8553428   0.8553428
   8.3060778   8.3060778   8.3060778   8.3060778   8.3060778   8.3060780
   8.3060778   8.3060780   8.3060778   8.3060780   8.3060778   8.3060780
   8.3060780   8.3060780   8.3060780   8.3060780   8.3060778   8.3060778
   8.3060778   8.3060778   8.3060778   8.3060778   8.3060778   8.3060778
 TTTTTTTTTTTTTTTTTTTTTTTTTTTTTT MOQGAD      TELAPSE     1325.81 TCPU      833.05
 TTTTTTTTTTTTTTTTTTTTTTTTTTTTTT SHELLXN     TELAPSE     1337.11 TCPU      838.05
 TTTTTTTTTTTTTTTTTTTTTTTTTTTTTT MONMO3      TELAPSE     1338.58 TCPU      839.52
 NUMERICALLY INTEGRATED DENSITY    803.9998840958
 TTTTTTTTTTTTTTTTTTTTTTTTTTTTTT NUMDFT      TELAPSE     1340.20 TCPU      841.14
 CYC  40 ETOT(AU) -6.167704842356E+03 DETOT  2.21E-07 tst  3.50E-11 PX  1.97E-04
 TTTTTTTTTTTTTTTTTTTTTTTTTTTTTT DIIS        TELAPSE     1340.53 TCPU      841.47
 DIIS TEST: 0.46144E-09 AT SCF   CYCLE  40 - DIIS ACTIVE - HISTORY:    40 CYCLES
 TTTTTTTTTTTTTTTTTTTTTTTTTTTTTT FDIK        TELAPSE     1342.98 TCPU      843.22
 INSULATING STATE
 TOP OF VALENCE BANDS -    BAND    402; K    4; EIG -2.9143425E-01 AU
 TOP OF VALENCE BANDS -    BAND    402; K    1; EIG -2.9276404E-01 AU
 BOTTOM OF VIRTUAL BANDS - BAND    403; K    4; EIG -6.1158015E-02 AU
 DIRECT ENERGY BAND GAP:   6.2661 eV
 BOTTOM OF VIRTUAL BANDS - BAND    403; K    1; EIG -6.0577892E-02 AU
[truncated: 5,943,457 more chars]
