# Supplementary material for: Structure–Property Relationship of Piezoelectric Properties in Zeolitic Imidazolate Frameworks: A Computational Study
Source: ACS Appl Mater Interfaces. 2022 Nov 2;14(45):50803–14. doi: 10.1021/acsami.2c13506 (PMC9674201; doi:10.1021/acsami.2c13506)
Supplement: Supplementary file 5 — am2c13506_si_005.zip [file am2c13506_si_005.zip › Outputfiles_crystal17/CdIF-8/Piezoelectric_results/Elapiezo_PBE0-D3.out]

ZIF65Cd (cif CCDC 743558, GUPCUQ01)
EXTERNAL
ELAPIEZO
PRINT
END
END
6 5
0 0 6 2.0 1.00
  0.4563240000D+04  0.1966650000D-02
  0.6820240000D+03  0.1523060000D-01
  0.1549730000D+03  0.7612690000D-01
  0.4445530000D+02  0.2608010000D+00
  0.1302900000D+02  0.6164620000D+00
  0.1827730000D+01  0.2210060000D+00
0 1 3 4.0 1.00
  0.2096420000D+02  0.1146600000D+00  0.4024870000D-01
  0.4803310000D+01  0.9199990000D+00  0.2375940000D+00
  0.1459330000D+01 -0.3030680000D-02  0.8158540000D+00
0 1 1 0.0 1.00
  0.4834560000D+00  0.1000000000D+01  0.1000000000D+01
0 1 1 0.0 1.00
  0.1455850000D+00  0.1000000000D+01  0.1000000000D+01
0 3 1 0.0 1.00
  0.6260000000D+00  0.1000000000D+01
7 5
0 0 6 2.0 1.00
  0.6293480000D+04  0.1969790000D-02
  0.9490440000D+03  0.1496130000D-01
  0.2187760000D+03  0.7350060000D-01
  0.6369160000D+02  0.2489370000D+00
  0.1882820000D+02  0.6024600000D+00
  0.2720230000D+01  0.2562020000D+00
0 1 3 5.0 1.00
  0.3063310000D+02  0.1119060000D+00  0.3831190000D-01
  0.7026140000D+01  0.9216660000D+00  0.2374030000D+00
  0.2112050000D+01 -0.2569190000D-02  0.8175920000D+00
0 1 1 0.0 1.00
  0.6840090000D+00  0.1000000000D+01  0.1000000000D+01
0 1 1 0.0 1.00
  0.2008780000D+00  0.1000000000D+01  0.1000000000D+01
0 3 1 0.0 1.00
  0.9130000000D+00  0.1000000000D+01
1 4
0 0 3 1.0 1.00
  0.3386500000D+02  0.2549380000D-01
  0.5094790000D+01  0.1903730000D+00
  0.1158790000D+01  0.8521610000D+00
0 0 1 0.0 1.00
  0.3258400000D+00  0.1000000000D+01
0 0 1 0.0 1.00
  0.1027410000D+00  0.1000000000D+01
0 2 1 0.0 1.00
  0.7500000000D+00  0.1000000000D+01
8 5
0 0 6 2. 1.
       8588.50000         0.189515000E-02
       1297.23000         0.143859000E-01
       299.296000         0.707320000E-01
       87.3771000         0.240001000
       25.6789000         0.594797000
       3.74004000         0.280802000
0 1 3 6. 1.
       42.1175000         0.113889000         0.365114000E-01
       9.62837000         0.920811000         0.237153000
       2.85332000        -0.327447000E-02     0.819702000
0 1 1 0. 1.
      0.905661000          1.00000000          1.00000000
0 1 1 0. 1.
      0.255611000          1.00000000          1.00000000
0 3 1 0. 1.
       1.29200000          1.00000000
248 15
INPUT
20. 0 2 2 2 2 0
 13.835869 270.009483 0
 6.857270 38.767308 0
 12.404971 193.829629 0
 6.567799 31.896525 0
 10.896925 79.193647 0
 4.641165 13.230827 0
 15.184796 -35.476626 0
 7.592398 -5.617677 0
0 0 3 2. 1.
       9.72701100         -1.78642590
       7.83752300          2.57789480
       5.08919400         0.160117100
0 0 1 2. 1.
       1.55332600          1.00000000
0 0 1 0. 1.
      0.714079000          1.00000000
0 0 1 0. 1.
      0.500000000          1.00000000
0 0 1 0. 1.
      0.250000000          1.00000000
0 0 1 0. 1.
      0.120000000          1.00000000
0 2 2 6. 1.
       4.74271600         -6.23119940
       3.93665500          6.57419200
0 2 2 0. 1.
       1.38039100         0.749726500
      0.668485000         0.281108200
0 2 1 0. 1.
      0.363423000          1.00000000
0 2 1 0. 1.
      0.180000000          1.00000000
0 2 1 0. 1.
      0.120000000          1.00000000
0 3 4 10. 1.
       8.46934100        -0.163606000E-01
       3.02423100         0.286472800
       1.31636700         0.486851800
      0.556393000         0.379411100
0 3 1 0. 1.
      0.223856000          1.00000000
0 3 1 0. 1.
      0.120000000          1.00000000
0 4 1 0. 1.
      1.59813   1.0000
99 0
END
DFT
PBE0-D3
xxlgrid
END
TOLINTEG
7 7 7 10 40
SHRINK
2 2
TOLDEE
8
DFTD3
ABC
END
END
          48 PROCESSORS WORKING

         
 *******************************************************************************
 *                                                                             *
 *                               CRYSTAL17                                     *
 *                      public : 1.0.2 - March 1st, 2018                       *
 *                       HTTP://WWW.CRYSTAL.UNITO.IT                           *
 *                                                                             *
 *                              MAIN AUTHORS                                   *
 *                                                                             *
 *  R. DOVESI(1,11), V.R. SAUNDERS(2), C. ROETTI(1,11), R. ORLANDO(1,11),      *
 *  C.M. ZICOVICH-WILSON(1,3), F. PASCALE(4), B. CIVALLERI(1,11),              *
 *  K. DOLL(5), N.M. HARRISON(2,6), I.J. BUSH(7), Ph. D'ARCO(8),               *
 *  M. LLUNELL(9), M. CAUSA'(10), Y. NOEL(8), L. MASCHIO(1,11), A. ERBA(1,11)  *
 *  M. RE'RAT(14), S. CASASSA(1,11)                                            *
 *                                                                             *
 *        CONTRIBUTIONS TO THE CODE HAVE ALSO BEEN GIVEN BY                    *
 *                                                                             *
 *  M. FERRABONE(1,11), M. DE LA PIERRE(1,11), M. FERRERO(1,11),               *
 *  J. BAIMA(1,11), E. ALBANESE(1,11), M.F. PEINTINGER(12), R. BAST(13),       *
 *  B. KIRTMAN(15), V. LACIVITA(1,11), R. DEMICHELIS(1,16)                     *
 *  G. BRANDEBURG(17), S. SALUSTRO(1,11), G. SANSONE(1,11)                     *
 *  M.T. RUGGIERO(18)                                                          *
 *                                                                             *
 * (1) THEORETICAL CHEMISTRY GROUP - UNIVERSITA' DI TORINO - TORINO (ITALY)    *
 * (2) COMPUTATIONAL SCIENCE & ENGINEERING DEPARTMENT - STFC DARESBURY (UK)    *
 * (3) UNIVERSIDAD AUTONOMA DEL ESTADO DE MORELOS - CUERNAVACA (MEXICO)        *
 * (4) UNIVERSITE' DE LORRAINE - NANCY (FRANCE)                                *
 * (5) UNIVERSITAET STUTTGART- STUTTGART (GERMANY)                             *
 * (6) IMPERIAL COLLEGE - LONDON (UK)                                          *
 * (7) OXFORD E-RESEARCH CENTRE - OXFORD (UK)                                  *
 * (8) UPMC - SORBONNE UNIVERSITES - PARIS (FRANCE)                            *
 * (9) UNIVERSIDAD DE BARCELONA - BARCELONA (SPAIN)                            *
 *(10) UNIVERSITA' DI NAPOLI "FEDERICO II" - NAPOLI (ITALY)                    *
 *(11) NIS - NANOSTRUCTURED INTERFACES AND SURFACES - TORINO (ITALY)           *
 *(12) MPI FUER CHEMISCHE ENERGIEKONVERSION - MUELHEIM AN DER RUHR (GERMANY)   *
 *(13) UNIVERSITY OF TROMSO - TROMSO (NORWAY)                                  *
 *(14) UNIVERSITE' DE PAU ET DES PAYS DE L'ADOUR - PAU (FRANCE)                *
 *(15) UNIVERSITY OF CALIFORNIA SANTA BARBARA - SANTA BARBARA (USA)            *
 *(16) CURTIN UNIVERSITY - PERTH (AUSTRALIA)                                   *
 *(17) UNIVERSITY COLLEGE LONDON - LONDON (UK)                                 *
 *(18) CAMBRIDGE UNIVERSITY - CAMBRIDGE (UK)                                   *
 *                                                                             *
 *******************************************************************************
 EEEEEEEEEE STARTING  DATE 16 03 2020 TIME 11:50:55.4
 ZIF65Cd (cif CCDC 743558, GUPCUQ01)                                             

 GEOMETRY INPUT FROM EXTERNAL FILE (FORTRAN UNIT 34)
 3D - CRYSTAL 

 *******************************************************************************
 LATTICE PARAMETERS  (ANGSTROMS AND DEGREES) - PRIMITIVE CELL
       A          B          C        ALPHA      BETA     GAMMA        VOLUME
   15.62760   15.62760   15.62760   109.47122 109.47122 109.47122   2938.019207
 INFORMATION **** CHKGRP **** SPGR WITH NO INVERSION

 NUMBER OF IRREDUCIBLE ATOMS IN THE CELL:    7

 CARTESIAN COORDINATES (ANGSTROM) - IRREDUCIBLE ATOMS AND SYMMETRY RELATED

 AT.IRR.  AT  AT.N.          X                   Y                   Z
     1     1   248    0.000000000000E+00 -1.353389508505E+01  9.022596723365E+00
     1     2   248    9.022596723365E+00 -1.353389508505E+01  0.000000000000E+00
     1     3   248    9.022596723365E+00  0.000000000000E+00 -1.353389508505E+01
     1     4   248   -1.353389508505E+01  9.022596723365E+00  0.000000000000E+00
     1     5   248   -1.353389508505E+01  0.000000000000E+00  9.022596723365E+00
     1     6   248    0.000000000000E+00  9.022596723365E+00 -1.353389508505E+01
     7     7     7   -3.481328806780E-01  5.384778258878E+00  6.973053814713E+00
     7     8     7    3.481328806780E-01 -5.384778258878E+00  6.973053814713E+00
     7     9     7   -3.481328806780E-01 -5.384778258878E+00 -6.973053814713E+00
     7    10     7    3.481328806780E-01  5.384778258878E+00 -6.973053814713E+00
     7    11     7    6.973053814713E+00 -3.481328806780E-01  5.384778258878E+00
     7    12     7    5.384778258878E+00  6.973053814713E+00 -3.481328806780E-01
     7    13     7   -6.973053814713E+00  3.481328806780E-01  5.384778258878E+00
     7    14     7   -5.384778258878E+00  6.973053814713E+00  3.481328806780E-01
     7    15     7    6.973053814713E+00  3.481328806780E-01 -5.384778258878E+00
     7    16     7   -5.384778258878E+00 -6.973053814713E+00 -3.481328806780E-01
     7    17     7   -6.973053814713E+00 -3.481328806780E-01 -5.384778258878E+00
     7    18     7    5.384778258878E+00 -6.973053814713E+00  3.481328806780E-01
     7    19     7    5.384778258878E+00 -3.481328806780E-01  6.973053814713E+00
     7    20     7   -5.384778258878E+00  3.481328806780E-01  6.973053814713E+00
     7    21     7   -5.384778258878E+00 -3.481328806780E-01 -6.973053814713E+00
     7    22     7    5.384778258878E+00  3.481328806780E-01 -6.973053814713E+00
     7    23     7   -3.481328806780E-01  6.973053814713E+00  5.384778258878E+00
     7    24     7    6.973053814713E+00  5.384778258878E+00 -3.481328806780E-01
     7    25     7    3.481328806780E-01 -6.973053814713E+00  5.384778258878E+00
     7    26     7    6.973053814713E+00 -5.384778258878E+00  3.481328806780E-01
     7    27     7    3.481328806780E-01  6.973053814713E+00 -5.384778258878E+00
     7    28     7   -6.973053814713E+00 -5.384778258878E+00 -3.481328806780E-01
     7    29     7   -3.481328806780E-01 -6.973053814713E+00 -5.384778258878E+00
     7    30     7   -6.973053814713E+00  5.384778258878E+00  3.481328806780E-01
    31    31     7   -8.045192649376E+00 -1.662383508337E+00 -1.662383508337E+00
    31    32     7    8.045192649376E+00  1.662383508337E+00 -1.662383508337E+00
    31    33     7   -8.045192649376E+00  1.662383508337E+00  1.662383508337E+00
    31    34     7    8.045192649376E+00 -1.662383508337E+00  1.662383508337E+00
    31    35     7   -1.662383508337E+00 -8.045192649376E+00 -1.662383508337E+00
    31    36     7   -1.662383508337E+00 -1.662383508337E+00 -8.045192649376E+00
    31    37     7    1.662383508337E+00  8.045192649376E+00 -1.662383508337E+00
    31    38     7    1.662383508337E+00 -1.662383508337E+00  8.045192649376E+00
    31    39     7   -1.662383508337E+00  8.045192649376E+00  1.662383508337E+00
    31    40     7    1.662383508337E+00  1.662383508337E+00 -8.045192649376E+00
    31    41     7    1.662383508337E+00 -8.045192649376E+00  1.662383508337E+00
    31    42     7   -1.662383508337E+00  1.662383508337E+00  8.045192649376E+00
    43    43     6    8.283419157400E-02  6.582524115000E+00  6.582524115000E+00
    43    44     6   -8.283419157400E-02 -6.582524115000E+00  6.582524115000E+00
    43    45     6    8.283419157400E-02 -6.582524115000E+00 -6.582524115000E+00
    43    46     6   -8.283419157400E-02  6.582524115000E+00 -6.582524115000E+00
    43    47     6    6.582524115000E+00  8.283419157400E-02  6.582524115000E+00
    43    48     6    6.582524115000E+00  6.582524115000E+00  8.283419157400E-02
    43    49     6   -6.582524115000E+00 -8.283419157400E-02  6.582524115000E+00
    43    50     6   -6.582524115000E+00  6.582524115000E+00 -8.283419157400E-02
    43    51     6    6.582524115000E+00 -8.283419157400E-02 -6.582524115000E+00
    43    52     6   -6.582524115000E+00 -6.582524115000E+00  8.283419157400E-02
    43    53     6   -6.582524115000E+00  8.283419157400E-02 -6.582524115000E+00
    43    54     6    6.582524115000E+00 -6.582524115000E+00 -8.283419157400E-02
    55    55     6   -1.120553147855E+00  4.965388776004E+00  5.948192486972E+00
    55    56     6    1.120553147855E+00 -4.965388776004E+00  5.948192486972E+00
    55    57     6   -1.120553147855E+00 -4.965388776004E+00 -5.948192486972E+00
    55    58     6    1.120553147855E+00  4.965388776004E+00 -5.948192486972E+00
    55    59     6    5.948192486972E+00 -1.120553147855E+00  4.965388776004E+00
    55    60     6    4.965388776004E+00  5.948192486972E+00 -1.120553147855E+00
    55    61     6   -5.948192486972E+00  1.120553147855E+00  4.965388776004E+00
    55    62     6   -4.965388776004E+00  5.948192486972E+00  1.120553147855E+00
    55    63     6    5.948192486972E+00  1.120553147855E+00 -4.965388776004E+00
    55    64     6   -4.965388776004E+00 -5.948192486972E+00 -1.120553147855E+00
    55    65     6   -5.948192486972E+00 -1.120553147855E+00 -4.965388776004E+00
    55    66     6    4.965388776004E+00 -5.948192486972E+00  1.120553147855E+00
    55    67     6    4.965388776004E+00 -1.120553147855E+00  5.948192486972E+00
    55    68     6   -4.965388776004E+00  1.120553147855E+00  5.948192486972E+00
    55    69     6   -4.965388776004E+00 -1.120553147855E+00 -5.948192486972E+00
    55    70     6    4.965388776004E+00  1.120553147855E+00 -5.948192486972E+00
    55    71     6   -1.120553147855E+00  5.948192486972E+00  4.965388776004E+00
    55    72     6    5.948192486972E+00  4.965388776004E+00 -1.120553147855E+00
    55    73     6    1.120553147855E+00 -5.948192486972E+00  4.965388776004E+00
    55    74     6    5.948192486972E+00 -4.965388776004E+00  1.120553147855E+00
    55    75     6    1.120553147855E+00  5.948192486972E+00 -4.965388776004E+00
    55    76     6   -5.948192486972E+00 -4.965388776004E+00 -1.120553147855E+00
    55    77     6   -1.120553147855E+00 -5.948192486972E+00 -4.965388776004E+00
    55    78     6   -5.948192486972E+00  4.965388776004E+00  1.120553147855E+00
    79    79     1   -1.604482035751E+00  4.001354266100E+00  5.963534843011E+00
    79    80     1    1.604482035751E+00 -4.001354266100E+00  5.963534843011E+00
    79    81     1   -1.604482035751E+00 -4.001354266100E+00 -5.963534843011E+00
    79    82     1    1.604482035751E+00  4.001354266100E+00 -5.963534843011E+00
    79    83     1    5.963534843011E+00 -1.604482035751E+00  4.001354266100E+00
    79    84     1    4.001354266100E+00  5.963534843011E+00 -1.604482035751E+00
    79    85     1   -5.963534843011E+00  1.604482035751E+00  4.001354266100E+00
    79    86     1   -4.001354266100E+00  5.963534843011E+00  1.604482035751E+00
    79    87     1    5.963534843011E+00  1.604482035751E+00 -4.001354266100E+00
    79    88     1   -4.001354266100E+00 -5.963534843011E+00 -1.604482035751E+00
    79    89     1   -5.963534843011E+00 -1.604482035751E+00 -4.001354266100E+00
    79    90     1    4.001354266100E+00 -5.963534843011E+00  1.604482035751E+00
    79    91     1    4.001354266100E+00 -1.604482035751E+00  5.963534843011E+00
    79    92     1   -4.001354266100E+00  1.604482035751E+00  5.963534843011E+00
    79    93     1   -4.001354266100E+00 -1.604482035751E+00 -5.963534843011E+00
    79    94     1    4.001354266100E+00  1.604482035751E+00 -5.963534843011E+00
    79    95     1   -1.604482035751E+00  5.963534843011E+00  4.001354266100E+00
    79    96     1    5.963534843011E+00  4.001354266100E+00 -1.604482035751E+00
    79    97     1    1.604482035751E+00 -5.963534843011E+00  4.001354266100E+00
    79    98     1    5.963534843011E+00 -4.001354266100E+00  1.604482035751E+00
    79    99     1    1.604482035751E+00  5.963534843011E+00 -4.001354266100E+00
    79   100     1   -5.963534843011E+00 -4.001354266100E+00 -1.604482035751E+00
    79   101     1   -1.604482035751E+00 -5.963534843011E+00 -4.001354266100E+00
    79   102     1   -5.963534843011E+00  4.001354266100E+00  1.604482035751E+00
   103   103     8   -7.670401679818E+00 -5.908256006090E-01 -2.118232952401E+00
   103   104     8    7.670401679818E+00  5.908256006090E-01 -2.118232952401E+00
   103   105     8   -7.670401679818E+00  5.908256006090E-01  2.118232952401E+00
   103   106     8    7.670401679818E+00 -5.908256006090E-01  2.118232952401E+00
   103   107     8   -2.118232952401E+00 -7.670401679818E+00 -5.908256006090E-01
   103   108     8   -5.908256006090E-01 -2.118232952401E+00 -7.670401679818E+00
   103   109     8    2.118232952401E+00  7.670401679818E+00 -5.908256006090E-01
   103   110     8    5.908256006090E-01 -2.118232952401E+00  7.670401679818E+00
   103   111     8   -2.118232952401E+00  7.670401679818E+00  5.908256006090E-01
   103   112     8    5.908256006090E-01  2.118232952401E+00 -7.670401679818E+00
   103   113     8    2.118232952401E+00 -7.670401679818E+00  5.908256006090E-01
   103   114     8   -5.908256006090E-01  2.118232952401E+00  7.670401679818E+00
   103   115     8   -5.908256006090E-01 -7.670401679818E+00 -2.118232952401E+00
   103   116     8    5.908256006090E-01  7.670401679818E+00 -2.118232952401E+00
   103   117     8    5.908256006090E-01 -7.670401679818E+00  2.118232952401E+00
   103   118     8   -5.908256006090E-01  7.670401679818E+00  2.118232952401E+00
   103   119     8   -7.670401679818E+00 -2.118232952401E+00 -5.908256006090E-01
   103   120     8   -2.118232952401E+00 -5.908256006090E-01 -7.670401679818E+00
   103   121     8    7.670401679818E+00  2.118232952401E+00 -5.908256006090E-01
   103   122     8   -2.118232952401E+00  5.908256006090E-01  7.670401679818E+00
   103   123     8    7.670401679818E+00 -2.118232952401E+00  5.908256006090E-01
   103   124     8    2.118232952401E+00  5.908256006090E-01 -7.670401679818E+00
   103   125     8   -7.670401679818E+00  2.118232952401E+00  5.908256006090E-01
   103   126     8    2.118232952401E+00 -5.908256006090E-01  7.670401679818E+00

 SPACE  GROUP  N.                     :  217
 NUMBER OF SYMMETRY OPERATORS         :   24
 *******************************************************************************
 LATTICE PARAMETERS (ANGSTROMS AND DEGREES) - BOHR = 0.5291772083 ANGSTROM
 PRIMITIVE CELL - CENTRING CODE 6/0 VOLUME=  2938.019207 - DENSITY  1.146 g/cm^3
         A              B              C           ALPHA      BETA       GAMMA 
    15.62759594    15.62759594    15.62759594   109.471221 109.471221 109.471221
 *******************************************************************************
 ATOMS IN THE ASYMMETRIC UNIT    7 - ATOMS IN THE UNIT CELL:  126
     ATOM                 X/A                 Y/B                 Z/C    
 *******************************************************************************
      1 T 248 CD   -2.500000000001E-01 -4.999999999997E-01  2.499999999996E-01
      2 F 248 CD    2.499999999996E-01 -4.999999999997E-01 -2.500000000001E-01
      3 F 248 CD    2.499999999996E-01 -2.500000000001E-01 -4.999999999997E-01
      4 F 248 CD   -4.999999999997E-01  2.499999999996E-01 -2.500000000001E-01
      5 F 248 CD   -4.999999999997E-01 -2.500000000001E-01  2.499999999996E-01
      6 F 248 CD   -2.500000000001E-01  2.499999999996E-01 -4.999999999997E-01
      7 T   7 N    -3.151732005490E-01  3.671293939628E-01  2.791128503594E-01
      8 F   7 N     8.801654360340E-02  4.057139490916E-01 -2.791128503594E-01
      9 F   7 N     3.151732005490E-01 -4.057139490916E-01 -3.176974054882E-01
     10 F   7 N    -8.801654360340E-02 -3.671293939628E-01  3.176974054882E-01
     11 F   7 N     2.791128503594E-01 -3.151732005490E-01  3.671293939628E-01
     12 F   7 N     3.671293939628E-01  2.791128503594E-01 -3.151732005490E-01
     13 F   7 N     3.176974054882E-01 -8.801654360340E-02 -3.671293939628E-01
     14 F   7 N     4.057139490916E-01 -2.791128503594E-01  8.801654360340E-02
     15 F   7 N    -2.791128503594E-01  8.801654360340E-02  4.057139490916E-01
     16 F   7 N    -4.057139490916E-01 -3.176974054882E-01  3.151732005490E-01
     17 F   7 N    -3.176974054882E-01  3.151732005490E-01 -4.057139490916E-01
     18 F   7 N    -3.671293939628E-01  3.176974054882E-01 -8.801654360340E-02
     19 F   7 N     3.671293939628E-01 -3.151732005490E-01  2.791128503594E-01
     20 F   7 N     4.057139490916E-01  8.801654360340E-02 -2.791128503594E-01
     21 F   7 N    -4.057139490916E-01  3.151732005490E-01 -3.176974054882E-01
     22 F   7 N    -3.671293939628E-01 -8.801654360340E-02  3.176974054882E-01
     23 F   7 N    -3.151732005490E-01  2.791128503594E-01  3.671293939628E-01
     24 F   7 N     2.791128503594E-01  3.671293939628E-01 -3.151732005490E-01
     25 F   7 N    -8.801654360340E-02  3.176974054882E-01 -3.671293939628E-01
     26 F   7 N    -2.791128503594E-01  4.057139490916E-01  8.801654360340E-02
     27 F   7 N     8.801654360340E-02 -2.791128503594E-01  4.057139490916E-01
     28 F   7 N    -3.176974054882E-01 -4.057139490916E-01  3.151732005490E-01
     29 F   7 N     3.151732005490E-01 -3.176974054882E-01 -4.057139490916E-01
     30 F   7 N     3.176974054882E-01 -3.671293939628E-01 -8.801654360340E-02
     31 T   7 N    -1.842466818929E-01  4.620408926967E-01  4.620408926967E-01
     32 F   7 N     0.000000000000E+00  3.537124254104E-01 -4.620408926967E-01
     33 F   7 N     1.842466818929E-01 -3.537124254104E-01 -3.537124254104E-01
     34 F   7 N     0.000000000000E+00 -4.620408926967E-01  3.537124254104E-01
     35 F   7 N     4.620408926967E-01 -1.842466818929E-01  4.620408926967E-01
     36 F   7 N     4.620408926967E-01  4.620408926967E-01 -1.842466818929E-01
     37 F   7 N     3.537124254104E-01  0.000000000000E+00 -4.620408926967E-01
     38 F   7 N     3.537124254104E-01 -4.620408926967E-01  0.000000000000E+00
     39 F   7 N    -4.620408926967E-01  0.000000000000E+00  3.537124254104E-01
     40 F   7 N    -3.537124254104E-01 -3.537124254104E-01  1.842466818929E-01
     41 F   7 N    -3.537124254104E-01  1.842466818929E-01 -3.537124254104E-01
     42 F   7 N    -4.620408926967E-01  3.537124254104E-01  0.000000000000E+00
     43 T   6 C    -2.704401718457E-01  3.693702883404E-01  3.693702883404E-01
     44 F   6 C     0.000000000000E+00  3.601895398139E-01 -3.693702883404E-01
     45 F   6 C     2.704401718457E-01 -3.601895398139E-01 -3.601895398139E-01
     46 F   6 C     0.000000000000E+00 -3.693702883404E-01  3.601895398139E-01
     47 F   6 C     3.693702883404E-01 -2.704401718457E-01  3.693702883404E-01
     48 F   6 C     3.693702883404E-01  3.693702883404E-01 -2.704401718457E-01
     49 F   6 C     3.601895398139E-01  0.000000000000E+00 -3.693702883404E-01
     50 F   6 C     3.601895398139E-01 -3.693702883404E-01  0.000000000000E+00
     51 F   6 C    -3.693702883404E-01  0.000000000000E+00  3.601895398139E-01
     52 F   6 C    -3.601895398139E-01 -3.601895398139E-01  2.704401718457E-01
     53 F   6 C    -3.601895398139E-01  2.704401718457E-01 -3.601895398139E-01
     54 F   6 C    -3.693702883404E-01  3.601895398139E-01  0.000000000000E+00
     55 T   6 C    -3.952084085328E-01  2.675304841353E-01  2.130670219469E-01
     56 F   6 C     5.446346218841E-02  3.917245695203E-01 -2.130670219469E-01
     57 F   6 C     3.952084085328E-01 -3.917245695203E-01 -3.372611073319E-01
     58 F   6 C    -5.446346218841E-02 -2.675304841353E-01  3.372611073319E-01
     59 F   6 C     2.130670219469E-01 -3.952084085328E-01  2.675304841353E-01
     60 F   6 C     2.675304841353E-01  2.130670219469E-01 -3.952084085328E-01
     61 F   6 C     3.372611073319E-01 -5.446346218841E-02 -2.675304841353E-01
     62 F   6 C     3.917245695203E-01 -2.130670219469E-01  5.446346218841E-02
     63 F   6 C    -2.130670219469E-01  5.446346218841E-02  3.917245695203E-01
     64 F   6 C    -3.917245695203E-01 -3.372611073319E-01  3.952084085328E-01
     65 F   6 C    -3.372611073319E-01  3.952084085328E-01 -3.917245695203E-01
     66 F   6 C    -2.675304841353E-01  3.372611073319E-01 -5.446346218841E-02
     67 F   6 C     2.675304841353E-01 -3.952084085328E-01  2.130670219469E-01
     68 F   6 C     3.917245695203E-01  5.446346218841E-02 -2.130670219469E-01
     69 F   6 C    -3.917245695203E-01  3.952084085328E-01 -3.372611073319E-01
     70 F   6 C    -2.675304841353E-01 -5.446346218841E-02  3.372611073319E-01
     71 F   6 C    -3.952084085328E-01  2.130670219469E-01  2.675304841353E-01
     72 F   6 C     2.130670219469E-01  2.675304841353E-01 -3.952084085328E-01
     73 F   6 C    -5.446346218841E-02  3.372611073319E-01 -2.675304841353E-01
     74 F   6 C    -2.130670219469E-01  3.917245695203E-01  5.446346218841E-02
     75 F   6 C     5.446346218841E-02 -2.130670219469E-01  3.917245695203E-01
     76 F   6 C    -3.372611073319E-01 -3.917245695203E-01  3.952084085328E-01
     77 F   6 C     3.952084085328E-01 -3.372611073319E-01 -3.917245695203E-01
     78 F   6 C     3.372611073319E-01 -2.675304841353E-01 -5.446346218841E-02
     79 T   1 H    -4.477815303819E-01  2.415630965736E-01  1.328260756764E-01
     80 F   1 H     1.087370208973E-01  4.193923939418E-01 -1.328260756764E-01
     81 F   1 H     4.477815303819E-01 -4.193923939418E-01 -3.106553730445E-01
     82 F   1 H    -1.087370208973E-01 -2.415630965736E-01  3.106553730445E-01
     83 F   1 H     1.328260756764E-01 -4.477815303819E-01  2.415630965736E-01
     84 F   1 H     2.415630965736E-01  1.328260756764E-01 -4.477815303819E-01
     85 F   1 H     3.106553730445E-01 -1.087370208973E-01 -2.415630965736E-01
     86 F   1 H     4.193923939418E-01 -1.328260756764E-01  1.087370208973E-01
     87 F   1 H    -1.328260756764E-01  1.087370208973E-01  4.193923939418E-01
     88 F   1 H    -4.193923939418E-01 -3.106553730445E-01  4.477815303819E-01
     89 F   1 H    -3.106553730445E-01  4.477815303819E-01 -4.193923939418E-01
     90 F   1 H    -2.415630965736E-01  3.106553730445E-01 -1.087370208973E-01
     91 F   1 H     2.415630965736E-01 -4.477815303819E-01  1.328260756764E-01
     92 F   1 H     4.193923939418E-01  1.087370208973E-01 -1.328260756764E-01
     93 F   1 H    -4.193923939418E-01  4.477815303819E-01 -3.106553730445E-01
     94 F   1 H    -2.415630965736E-01 -1.087370208973E-01  3.106553730445E-01
     95 F   1 H    -4.477815303819E-01  1.328260756764E-01  2.415630965736E-01
     96 F   1 H     1.328260756764E-01  2.415630965736E-01 -4.477815303819E-01
     97 F   1 H    -1.087370208973E-01  3.106553730445E-01 -2.415630965736E-01
     98 F   1 H    -1.328260756764E-01  4.193923939418E-01  1.087370208973E-01
     99 F   1 H     1.087370208973E-01 -1.328260756764E-01  4.193923939418E-01
    100 F   1 H    -3.106553730445E-01 -4.193923939418E-01  4.477815303819E-01
    101 F   1 H     4.477815303819E-01 -3.106553730445E-01 -4.193923939418E-01
    102 F   1 H     3.106553730445E-01 -2.415630965736E-01 -1.087370208973E-01
    103 T   8 O    -1.501263237221E-01  4.575489223144E-01 -4.578076319780E-01
    104 F   8 O    -8.464344570768E-02  3.076813082559E-01  4.578076319780E-01
    105 F   8 O     1.501263237221E-01 -3.076813082559E-01 -3.923247539635E-01
    106 F   8 O     8.464344570768E-02 -4.575489223144E-01  3.923247539635E-01
    107 F   8 O    -4.578076319780E-01 -1.501263237221E-01  4.575489223144E-01
    108 F   8 O     4.575489223144E-01 -4.578076319780E-01 -1.501263237221E-01
    109 F   8 O     3.923247539635E-01  8.464344570768E-02 -4.575489223144E-01
    110 F   8 O     3.076813082559E-01  4.578076319780E-01 -8.464344570768E-02
    111 F   8 O     4.578076319780E-01 -8.464344570768E-02  3.076813082559E-01
    112 F   8 O    -3.076813082559E-01 -3.923247539635E-01  1.501263237221E-01
    113 F   8 O    -3.923247539635E-01  1.501263237221E-01 -3.076813082559E-01
    114 F   8 O    -4.575489223144E-01  3.923247539635E-01  8.464344570768E-02
    115 F   8 O     4.575489223144E-01 -1.501263237221E-01 -4.578076319780E-01
    116 F   8 O     3.076813082559E-01 -8.464344570768E-02  4.578076319780E-01
    117 F   8 O    -3.076813082559E-01  1.501263237221E-01 -3.923247539635E-01
    118 F   8 O    -4.575489223144E-01  8.464344570768E-02  3.923247539635E-01
    119 F   8 O    -1.501263237221E-01 -4.578076319780E-01  4.575489223144E-01
    120 F   8 O    -4.578076319780E-01  4.575489223144E-01 -1.501263237221E-01
    121 F   8 O     8.464344570768E-02  3.923247539635E-01 -4.575489223144E-01
    122 F   8 O     4.578076319780E-01  3.076813082559E-01 -8.464344570768E-02
    123 F   8 O    -8.464344570768E-02  4.578076319780E-01  3.076813082559E-01
    124 F   8 O    -3.923247539635E-01 -3.076813082559E-01  1.501263237221E-01
    125 F   8 O     1.501263237221E-01 -3.923247539635E-01 -3.076813082559E-01
    126 F   8 O     3.923247539635E-01 -4.575489223144E-01  8.464344570768E-02

 TRANSFORMATION MATRIX PRIMITIVE-CRYSTALLOGRAPHIC CELL
  0.0000  1.0000  1.0000  1.0000  0.0000  1.0000  1.0000  1.0000  0.0000

 *******************************************************************************
 CRYSTALLOGRAPHIC CELL (VOLUME=       5876.03841469)
         A              B              C           ALPHA      BETA       GAMMA 
    18.04519345    18.04519345    18.04519345    90.000000  90.000000  90.000000

 COORDINATES IN THE CRYSTALLOGRAPHIC CELL
     ATOM                 X/A                 Y/B                 Z/C    
 *******************************************************************************
      1 T 248 CD    0.000000000000E+00  2.499999999996E-01 -4.999999999997E-01
      2 F 248 CD   -4.999999999997E-01  2.499999999996E-01  0.000000000000E+00
      3 F 248 CD   -4.999999999997E-01  0.000000000000E+00  2.499999999996E-01
      4 F 248 CD    2.499999999996E-01 -4.999999999997E-01  0.000000000000E+00
      5 F 248 CD    2.499999999996E-01  0.000000000000E+00 -4.999999999997E-01
      6 F 248 CD    0.000000000000E+00 -4.999999999997E-01  2.499999999996E-01
      7 T   7 N    -1.929227756443E-02  2.984051279238E-01  3.864216715272E-01
      8 F   7 N     1.929227756443E-02 -2.984051279238E-01  3.864216715272E-01
      9 F   7 N    -1.929227756443E-02 -2.984051279238E-01 -3.864216715272E-01
     10 F   7 N     1.929227756443E-02  2.984051279238E-01 -3.864216715272E-01
     11 F   7 N     3.864216715272E-01 -1.929227756443E-02  2.984051279238E-01
     12 F   7 N     2.984051279238E-01  3.864216715272E-01 -1.929227756443E-02
     13 F   7 N    -3.864216715272E-01  1.929227756443E-02  2.984051279238E-01
     14 F   7 N    -2.984051279238E-01  3.864216715272E-01  1.929227756443E-02
     15 F   7 N     3.864216715272E-01  1.929227756443E-02 -2.984051279238E-01
     16 F   7 N    -2.984051279238E-01 -3.864216715272E-01 -1.929227756443E-02
     17 F   7 N    -3.864216715272E-01 -1.929227756443E-02 -2.984051279238E-01
     18 F   7 N     2.984051279238E-01 -3.864216715272E-01  1.929227756443E-02
     19 F   7 N     2.984051279238E-01 -1.929227756443E-02  3.864216715272E-01
     20 F   7 N    -2.984051279238E-01  1.929227756443E-02  3.864216715272E-01
     21 F   7 N    -2.984051279238E-01 -1.929227756443E-02 -3.864216715272E-01
     22 F   7 N     2.984051279238E-01  1.929227756443E-02 -3.864216715272E-01
     23 F   7 N    -1.929227756443E-02  3.864216715272E-01  2.984051279238E-01
     24 F   7 N     3.864216715272E-01  2.984051279238E-01 -1.929227756443E-02
     25 F   7 N     1.929227756443E-02 -3.864216715272E-01  2.984051279238E-01
     26 F   7 N     3.864216715272E-01 -2.984051279238E-01  1.929227756443E-02
     27 F   7 N     1.929227756443E-02  3.864216715272E-01 -2.984051279238E-01
     28 F   7 N    -3.864216715272E-01 -2.984051279238E-01 -1.929227756443E-02
     29 F   7 N    -1.929227756443E-02 -3.864216715272E-01 -2.984051279238E-01
     30 F   7 N    -3.864216715272E-01  2.984051279238E-01  1.929227756443E-02
     31 T   7 N    -4.458357663568E-01 -9.212334094646E-02 -9.212334094646E-02
     32 F   7 N     4.458357663568E-01  9.212334094646E-02 -9.212334094646E-02
     33 F   7 N    -4.458357663568E-01  9.212334094646E-02  9.212334094646E-02
     34 F   7 N     4.458357663568E-01 -9.212334094646E-02  9.212334094646E-02
     35 F   7 N    -9.212334094646E-02 -4.458357663568E-01 -9.212334094646E-02
     36 F   7 N    -9.212334094646E-02 -9.212334094646E-02 -4.458357663568E-01
     37 F   7 N     9.212334094646E-02  4.458357663568E-01 -9.212334094646E-02
     38 F   7 N     9.212334094646E-02 -9.212334094646E-02  4.458357663568E-01
     39 F   7 N    -9.212334094646E-02  4.458357663568E-01  9.212334094646E-02
     40 F   7 N     9.212334094646E-02  9.212334094646E-02 -4.458357663568E-01
     41 F   7 N     9.212334094646E-02 -4.458357663568E-01  9.212334094646E-02
     42 F   7 N    -9.212334094646E-02  9.212334094646E-02  4.458357663568E-01
     43 T   6 C     4.590374263295E-03  3.647799140771E-01  3.647799140771E-01
     44 F   6 C    -4.590374263295E-03 -3.647799140771E-01  3.647799140771E-01
     45 F   6 C     4.590374263295E-03 -3.647799140771E-01 -3.647799140771E-01
     46 F   6 C    -4.590374263295E-03  3.647799140771E-01 -3.647799140771E-01
     47 F   6 C     3.647799140771E-01  4.590374263295E-03  3.647799140771E-01
     48 F   6 C     3.647799140771E-01  3.647799140771E-01  4.590374263295E-03
     49 F   6 C    -3.647799140771E-01 -4.590374263295E-03  3.647799140771E-01
     50 F   6 C    -3.647799140771E-01  3.647799140771E-01 -4.590374263295E-03
     51 F   6 C     3.647799140771E-01 -4.590374263295E-03 -3.647799140771E-01
     52 F   6 C    -3.647799140771E-01 -3.647799140771E-01  4.590374263295E-03
     53 F   6 C    -3.647799140771E-01  4.590374263295E-03 -3.647799140771E-01
     54 F   6 C     3.647799140771E-01 -3.647799140771E-01 -4.590374263295E-03
     55 T   6 C    -6.209704269248E-02  2.751640646394E-01  3.296275268278E-01
     56 F   6 C     6.209704269248E-02 -2.751640646394E-01  3.296275268278E-01
     57 F   6 C    -6.209704269248E-02 -2.751640646394E-01 -3.296275268278E-01
     58 F   6 C     6.209704269248E-02  2.751640646394E-01 -3.296275268278E-01
     59 F   6 C     3.296275268278E-01 -6.209704269248E-02  2.751640646394E-01
     60 F   6 C     2.751640646394E-01  3.296275268278E-01 -6.209704269248E-02
     61 F   6 C    -3.296275268278E-01  6.209704269248E-02  2.751640646394E-01
     62 F   6 C    -2.751640646394E-01  3.296275268278E-01  6.209704269248E-02
     63 F   6 C     3.296275268278E-01  6.209704269248E-02 -2.751640646394E-01
     64 F   6 C    -2.751640646394E-01 -3.296275268278E-01 -6.209704269248E-02
     65 F   6 C    -3.296275268278E-01 -6.209704269248E-02 -2.751640646394E-01
     66 F   6 C     2.751640646394E-01 -3.296275268278E-01  6.209704269248E-02
     67 F   6 C     2.751640646394E-01 -6.209704269248E-02  3.296275268278E-01
     68 F   6 C    -2.751640646394E-01  6.209704269248E-02  3.296275268278E-01
     69 F   6 C    -2.751640646394E-01 -6.209704269248E-02 -3.296275268278E-01
     70 F   6 C     2.751640646394E-01  6.209704269248E-02 -3.296275268278E-01
     71 F   6 C    -6.209704269248E-02  3.296275268278E-01  2.751640646394E-01
     72 F   6 C     3.296275268278E-01  2.751640646394E-01 -6.209704269248E-02
     73 F   6 C     6.209704269248E-02 -3.296275268278E-01  2.751640646394E-01
     74 F   6 C     3.296275268278E-01 -2.751640646394E-01  6.209704269248E-02
     75 F   6 C     6.209704269248E-02  3.296275268278E-01 -2.751640646394E-01
     76 F   6 C    -3.296275268278E-01 -2.751640646394E-01 -6.209704269248E-02
     77 F   6 C    -6.209704269248E-02 -3.296275268278E-01 -2.751640646394E-01
     78 F   6 C    -3.296275268278E-01  2.751640646394E-01  6.209704269248E-02
     79 T   1 H    -8.891464868406E-02  2.217407243604E-01  3.304777452577E-01
     80 F   1 H     8.891464868406E-02 -2.217407243604E-01  3.304777452577E-01
     81 F   1 H    -8.891464868406E-02 -2.217407243604E-01 -3.304777452577E-01
     82 F   1 H     8.891464868406E-02  2.217407243604E-01 -3.304777452577E-01
     83 F   1 H     3.304777452577E-01 -8.891464868406E-02  2.217407243604E-01
     84 F   1 H     2.217407243604E-01  3.304777452577E-01 -8.891464868406E-02
     85 F   1 H    -3.304777452577E-01  8.891464868406E-02  2.217407243604E-01
     86 F   1 H    -2.217407243604E-01  3.304777452577E-01  8.891464868406E-02
     87 F   1 H     3.304777452577E-01  8.891464868406E-02 -2.217407243604E-01
     88 F   1 H    -2.217407243604E-01 -3.304777452577E-01 -8.891464868406E-02
     89 F   1 H    -3.304777452577E-01 -8.891464868406E-02 -2.217407243604E-01
     90 F   1 H     2.217407243604E-01 -3.304777452577E-01  8.891464868406E-02
     91 F   1 H     2.217407243604E-01 -8.891464868406E-02  3.304777452577E-01
     92 F   1 H    -2.217407243604E-01  8.891464868406E-02  3.304777452577E-01
     93 F   1 H    -2.217407243604E-01 -8.891464868406E-02 -3.304777452577E-01
     94 F   1 H     2.217407243604E-01  8.891464868406E-02 -3.304777452577E-01
     95 F   1 H    -8.891464868406E-02  3.304777452577E-01  2.217407243604E-01
     96 F   1 H     3.304777452577E-01  2.217407243604E-01 -8.891464868406E-02
     97 F   1 H     8.891464868406E-02 -3.304777452577E-01  2.217407243604E-01
     98 F   1 H     3.304777452577E-01 -2.217407243604E-01  8.891464868406E-02
     99 F   1 H     8.891464868406E-02  3.304777452577E-01 -2.217407243604E-01
    100 F   1 H    -3.304777452577E-01 -2.217407243604E-01 -8.891464868406E-02
    101 F   1 H    -8.891464868406E-02 -3.304777452577E-01 -2.217407243604E-01
    102 F   1 H    -3.304777452577E-01  2.217407243604E-01  8.891464868406E-02
    103 T   8 O    -4.250661929708E-01 -3.274143900721E-02 -1.173848847149E-01
    104 F   8 O     4.250661929708E-01  3.274143900721E-02 -1.173848847149E-01
    105 F   8 O    -4.250661929708E-01  3.274143900721E-02  1.173848847149E-01
    106 F   8 O     4.250661929708E-01 -3.274143900721E-02  1.173848847149E-01
    107 F   8 O    -1.173848847149E-01 -4.250661929708E-01 -3.274143900721E-02
    108 F   8 O    -3.274143900721E-02 -1.173848847149E-01 -4.250661929708E-01
    109 F   8 O     1.173848847149E-01  4.250661929708E-01 -3.274143900721E-02
    110 F   8 O     3.274143900721E-02 -1.173848847149E-01  4.250661929708E-01
    111 F   8 O    -1.173848847149E-01  4.250661929708E-01  3.274143900721E-02
    112 F   8 O     3.274143900721E-02  1.173848847149E-01 -4.250661929708E-01
    113 F   8 O     1.173848847149E-01 -4.250661929708E-01  3.274143900721E-02
    114 F   8 O    -3.274143900721E-02  1.173848847149E-01  4.250661929708E-01
    115 F   8 O    -3.274143900721E-02 -4.250661929708E-01 -1.173848847149E-01
    116 F   8 O     3.274143900721E-02  4.250661929708E-01 -1.173848847149E-01
    117 F   8 O     3.274143900721E-02 -4.250661929708E-01  1.173848847149E-01
    118 F   8 O    -3.274143900721E-02  4.250661929708E-01  1.173848847149E-01
    119 F   8 O    -4.250661929708E-01 -1.173848847149E-01 -3.274143900721E-02
    120 F   8 O    -1.173848847149E-01 -3.274143900721E-02 -4.250661929708E-01
    121 F   8 O     4.250661929708E-01  1.173848847149E-01 -3.274143900721E-02
    122 F   8 O    -1.173848847149E-01  3.274143900721E-02  4.250661929708E-01
    123 F   8 O     4.250661929708E-01 -1.173848847149E-01  3.274143900721E-02
    124 F   8 O     1.173848847149E-01  3.274143900721E-02 -4.250661929708E-01
    125 F   8 O    -4.250661929708E-01  1.173848847149E-01  3.274143900721E-02
    126 F   8 O     1.173848847149E-01 -3.274143900721E-02  4.250661929708E-01

 T = ATOM BELONGING TO THE ASYMMETRIC UNIT
 *******************************************************************************
 * GEOMETRY EDITING - INPUT COORDINATES ARE GIVEN IN ANGSTROM         
 *******************************************************************************

 GEOMETRY NOW FULLY CONSISTENT WITH THE GROUP
 INFORMATION **** NEW DEFAULT **** FINALRUN 4 FOR GEOMETRY OPTIMIZATIONS
 INFORMATION **** NEW DEFAULT **** OPTGEOM OPTIMIZES BOTH ATOMIC COORDINATES AND CELL PARAMETERS
 INFORMATION **** NEW DEFAULT **** TOL. ON ATOMIC DISP TO REDEFINE REF. GEOMETRY: 0.8 Angs
 INFORMATION **** NEW DEFAULT **** N POINTS TO REDEFINE REF. GEOMETRY: N OF OPT DEGS OF FREEDOM
 INFORMATION **** NEW DEFAULT **** TOL. ON ENERGY TO REDEFINE REF. GEOMETRY: 10**-3*(5*N. ATOMS)

 IMPORTANT INFORMATION:
 THE COORDINATE SYSTEM ADOPTED IN THE OPTIMIZATION IS NOT IN
 GENERAL HOMOGENEOUS UNITS. FOR THIS REASON THE GRADIENT AND 
 HESSIAN MATRIX IN TERMS OF THIS SYSTEM ARE GIVEN WITHOUT
 UNITS. FOR MORE DETAILS SEE THE MANUAL.

 INITIAL TRUST RADIUS         0.50000 MAXIMUM TRUST RADIUS               4.00000
 MAXIMUM GRADIENT COMPONENT   0.00045 MAXIMUM DISPLACEMENT COMPONENT     0.00180
 R.M.S. OF GRADIENT COMPONENT 0.00030 R.M.S. OF DISPLACEMENT COMPONENTS  0.00120
 THRESHOLD ON ENERGY CHANGE 0.100E-06 EXTRAPOLATING POLYNOMIAL ORDER           2
 MAXIMUM ALLOWED NUMBER OF STEPS   -1 SORTING OF ENERGY POINTS:               NO
 ANALYTICAL  GRADIENT                 HESSIAN UPDATING                      BFGS
 STEP SIZE NUMERICAL GRADIENT 0.00100
 INITIAL HESSIAN MATRIX: SCHLEGEL MODEL 2
 *******************************************************************************


 ELAELAELAELAELAELAELAELAELAELAELAELAELAELAELAELAELAELAELAELAELAELAELAELAELAELA

                       ELASTIC CALCULATION

 INFORMATION **** TOLDEX ****  CONVERGENCE CRITERION FOR RMS DISPLACEMENT MODIFIED  6.200000E-04
 INFORMATION **** TOLDEG **** MODIFY CONVERGENCE CRITERION FOR RMS GRADIENT  3.000000E-04
 INFORMATION **** TOLDEE **** CONVERGENCE CRITERION FOR ENERGY MODIFIED: 10**-           8

 GCALCO - MAX INDICES DIRECT LATTICE VECTOR    14    14    14
 NO.OF VECTORS CREATED 6999 STARS  122 RMAX   321.70322 BOHR

 GEOMETRY FOR WAVE FUNCTION - DIMENSIONALITY OF THE SYSTEM    3
 (NON PERIODIC DIRECTION: LATTICE PARAMETER FORMALLY SET TO 500)
 *******************************************************************************
 LATTICE PARAMETERS (ANGSTROMS AND DEGREES) - BOHR = 0.5291772083 ANGSTROM
 PRIMITIVE CELL - CENTRING CODE 6/0 VOLUME=  2938.019207 - DENSITY  1.146 g/cm^3
         A              B              C           ALPHA      BETA       GAMMA 
    15.62759594    15.62759594    15.62759594   109.471221 109.471221 109.471221
 *******************************************************************************
 ATOMS IN THE ASYMMETRIC UNIT    7 - ATOMS IN THE UNIT CELL:  126
     ATOM                 X/A                 Y/B                 Z/C    
 *******************************************************************************
      1 T 248 CD   -2.500000000000E-01 -5.000000000000E-01  2.500000000000E-01
      2 F 248 CD    2.500000000000E-01 -5.000000000000E-01 -2.500000000000E-01
      3 F 248 CD    2.500000000000E-01 -2.500000000000E-01 -5.000000000000E-01
      4 F 248 CD   -5.000000000000E-01  2.500000000000E-01 -2.500000000000E-01
      5 F 248 CD   -5.000000000000E-01 -2.500000000000E-01  2.500000000000E-01
      6 F 248 CD   -2.500000000000E-01  2.500000000000E-01  5.000000000000E-01
      7 T   7 N    -3.151732005490E-01  3.671293939628E-01  2.791128503594E-01
      8 F   7 N     8.801654360340E-02  4.057139490916E-01 -2.791128503594E-01
      9 F   7 N     3.151732005490E-01 -4.057139490916E-01 -3.176974054882E-01
     10 F   7 N    -8.801654360340E-02 -3.671293939628E-01  3.176974054882E-01
     11 F   7 N     2.791128503594E-01 -3.151732005490E-01  3.671293939628E-01
     12 F   7 N     3.671293939628E-01  2.791128503594E-01 -3.151732005490E-01
     13 F   7 N     3.176974054882E-01 -8.801654360340E-02 -3.671293939628E-01
     14 F   7 N     4.057139490916E-01 -2.791128503594E-01  8.801654360340E-02
     15 F   7 N    -2.791128503594E-01  8.801654360340E-02  4.057139490916E-01
     16 F   7 N    -4.057139490916E-01 -3.176974054882E-01  3.151732005490E-01
     17 F   7 N    -3.176974054882E-01  3.151732005490E-01 -4.057139490916E-01
     18 F   7 N    -3.671293939628E-01  3.176974054882E-01 -8.801654360340E-02
     19 F   7 N     3.671293939628E-01 -3.151732005490E-01  2.791128503594E-01
     20 F   7 N     4.057139490916E-01  8.801654360340E-02 -2.791128503594E-01
     21 F   7 N    -4.057139490916E-01  3.151732005490E-01 -3.176974054882E-01
     22 F   7 N    -3.671293939628E-01 -8.801654360340E-02  3.176974054882E-01
     23 F   7 N    -3.151732005490E-01  2.791128503594E-01  3.671293939628E-01
     24 F   7 N     2.791128503594E-01  3.671293939628E-01 -3.151732005490E-01
     25 F   7 N    -8.801654360340E-02  3.176974054882E-01 -3.671293939628E-01
     26 F   7 N    -2.791128503594E-01  4.057139490916E-01  8.801654360340E-02
     27 F   7 N     8.801654360340E-02 -2.791128503594E-01  4.057139490916E-01
     28 F   7 N    -3.176974054882E-01 -4.057139490916E-01  3.151732005490E-01
     29 F   7 N     3.151732005490E-01 -3.176974054882E-01 -4.057139490916E-01
     30 F   7 N     3.176974054882E-01 -3.671293939628E-01 -8.801654360340E-02
     31 T   7 N    -1.842466818929E-01  4.620408926967E-01  4.620408926967E-01
     32 F   7 N     0.000000000000E+00  3.537124254104E-01 -4.620408926967E-01
     33 F   7 N     1.842466818929E-01 -3.537124254104E-01 -3.537124254104E-01
     34 F   7 N     0.000000000000E+00 -4.620408926967E-01  3.537124254104E-01
     35 F   7 N     4.620408926967E-01 -1.842466818929E-01  4.620408926967E-01
     36 F   7 N     4.620408926967E-01  4.620408926967E-01 -1.842466818929E-01
     37 F   7 N     3.537124254104E-01  0.000000000000E+00 -4.620408926967E-01
     38 F   7 N     3.537124254104E-01 -4.620408926967E-01  0.000000000000E+00
     39 F   7 N    -4.620408926967E-01  0.000000000000E+00  3.537124254104E-01
     40 F   7 N    -3.537124254104E-01 -3.537124254104E-01  1.842466818929E-01
     41 F   7 N    -3.537124254104E-01  1.842466818929E-01 -3.537124254104E-01
     42 F   7 N    -4.620408926967E-01  3.537124254104E-01  0.000000000000E+00
     43 T   6 C    -2.704401718457E-01  3.693702883404E-01  3.693702883404E-01
     44 F   6 C     0.000000000000E+00  3.601895398139E-01 -3.693702883404E-01
     45 F   6 C     2.704401718457E-01 -3.601895398139E-01 -3.601895398139E-01
     46 F   6 C     0.000000000000E+00 -3.693702883404E-01  3.601895398139E-01
     47 F   6 C     3.693702883404E-01 -2.704401718457E-01  3.693702883404E-01
     48 F   6 C     3.693702883404E-01  3.693702883404E-01 -2.704401718457E-01
     49 F   6 C     3.601895398139E-01  0.000000000000E+00 -3.693702883404E-01
     50 F   6 C     3.601895398139E-01 -3.693702883404E-01  0.000000000000E+00
     51 F   6 C    -3.693702883404E-01  0.000000000000E+00  3.601895398139E-01
     52 F   6 C    -3.601895398139E-01 -3.601895398139E-01  2.704401718457E-01
     53 F   6 C    -3.601895398139E-01  2.704401718457E-01 -3.601895398139E-01
     54 F   6 C    -3.693702883404E-01  3.601895398139E-01  0.000000000000E+00
     55 T   6 C    -3.952084085328E-01  2.675304841353E-01  2.130670219469E-01
     56 F   6 C     5.446346218841E-02  3.917245695203E-01 -2.130670219469E-01
     57 F   6 C     3.952084085328E-01 -3.917245695203E-01 -3.372611073319E-01
     58 F   6 C    -5.446346218841E-02 -2.675304841353E-01  3.372611073319E-01
     59 F   6 C     2.130670219469E-01 -3.952084085328E-01  2.675304841353E-01
     60 F   6 C     2.675304841353E-01  2.130670219469E-01 -3.952084085328E-01
     61 F   6 C     3.372611073319E-01 -5.446346218841E-02 -2.675304841353E-01
     62 F   6 C     3.917245695203E-01 -2.130670219469E-01  5.446346218841E-02
     63 F   6 C    -2.130670219469E-01  5.446346218841E-02  3.917245695203E-01
     64 F   6 C    -3.917245695203E-01 -3.372611073319E-01  3.952084085328E-01
     65 F   6 C    -3.372611073319E-01  3.952084085328E-01 -3.917245695203E-01
     66 F   6 C    -2.675304841353E-01  3.372611073319E-01 -5.446346218841E-02
     67 F   6 C     2.675304841353E-01 -3.952084085328E-01  2.130670219469E-01
     68 F   6 C     3.917245695203E-01  5.446346218841E-02 -2.130670219469E-01
     69 F   6 C    -3.917245695203E-01  3.952084085328E-01 -3.372611073319E-01
     70 F   6 C    -2.675304841353E-01 -5.446346218841E-02  3.372611073319E-01
     71 F   6 C    -3.952084085328E-01  2.130670219469E-01  2.675304841353E-01
     72 F   6 C     2.130670219469E-01  2.675304841353E-01 -3.952084085328E-01
     73 F   6 C    -5.446346218841E-02  3.372611073319E-01 -2.675304841353E-01
     74 F   6 C    -2.130670219469E-01  3.917245695203E-01  5.446346218841E-02
     75 F   6 C     5.446346218841E-02 -2.130670219469E-01  3.917245695203E-01
     76 F   6 C    -3.372611073319E-01 -3.917245695203E-01  3.952084085328E-01
     77 F   6 C     3.952084085328E-01 -3.372611073319E-01 -3.917245695203E-01
     78 F   6 C     3.372611073319E-01 -2.675304841353E-01 -5.446346218841E-02
     79 T   1 H    -4.477815303819E-01  2.415630965736E-01  1.328260756764E-01
     80 F   1 H     1.087370208973E-01  4.193923939418E-01 -1.328260756764E-01
     81 F   1 H     4.477815303819E-01 -4.193923939418E-01 -3.106553730445E-01
     82 F   1 H    -1.087370208973E-01 -2.415630965736E-01  3.106553730445E-01
     83 F   1 H     1.328260756764E-01 -4.477815303819E-01  2.415630965736E-01
     84 F   1 H     2.415630965736E-01  1.328260756764E-01 -4.477815303819E-01
     85 F   1 H     3.106553730445E-01 -1.087370208973E-01 -2.415630965736E-01
     86 F   1 H     4.193923939418E-01 -1.328260756764E-01  1.087370208973E-01
     87 F   1 H    -1.328260756764E-01  1.087370208973E-01  4.193923939418E-01
     88 F   1 H    -4.193923939418E-01 -3.106553730445E-01  4.477815303819E-01
     89 F   1 H    -3.106553730445E-01  4.477815303819E-01 -4.193923939418E-01
     90 F   1 H    -2.415630965736E-01  3.106553730445E-01 -1.087370208973E-01
     91 F   1 H     2.415630965736E-01 -4.477815303819E-01  1.328260756764E-01
     92 F   1 H     4.193923939418E-01  1.087370208973E-01 -1.328260756764E-01
     93 F   1 H    -4.193923939418E-01  4.477815303819E-01 -3.106553730445E-01
     94 F   1 H    -2.415630965736E-01 -1.087370208973E-01  3.106553730445E-01
     95 F   1 H    -4.477815303819E-01  1.328260756764E-01  2.415630965736E-01
     96 F   1 H     1.328260756764E-01  2.415630965736E-01 -4.477815303819E-01
     97 F   1 H    -1.087370208973E-01  3.106553730445E-01 -2.415630965736E-01
     98 F   1 H    -1.328260756764E-01  4.193923939418E-01  1.087370208973E-01
     99 F   1 H     1.087370208973E-01 -1.328260756764E-01  4.193923939418E-01
    100 F   1 H    -3.106553730445E-01 -4.193923939418E-01  4.477815303819E-01
    101 F   1 H     4.477815303819E-01 -3.106553730445E-01 -4.193923939418E-01
    102 F   1 H     3.106553730445E-01 -2.415630965736E-01 -1.087370208973E-01
    103 T   8 O    -1.501263237221E-01  4.575489223144E-01 -4.578076319780E-01
    104 F   8 O    -8.464344570768E-02  3.076813082559E-01  4.578076319780E-01
    105 F   8 O     1.501263237221E-01 -3.076813082559E-01 -3.923247539635E-01
    106 F   8 O     8.464344570768E-02 -4.575489223144E-01  3.923247539635E-01
    107 F   8 O    -4.578076319780E-01 -1.501263237221E-01  4.575489223144E-01
    108 F   8 O     4.575489223144E-01 -4.578076319780E-01 -1.501263237221E-01
    109 F   8 O     3.923247539635E-01  8.464344570768E-02 -4.575489223144E-01
    110 F   8 O     3.076813082559E-01  4.578076319780E-01 -8.464344570768E-02
    111 F   8 O     4.578076319780E-01 -8.464344570768E-02  3.076813082559E-01
    112 F   8 O    -3.076813082559E-01 -3.923247539635E-01  1.501263237221E-01
    113 F   8 O    -3.923247539635E-01  1.501263237221E-01 -3.076813082559E-01
    114 F   8 O    -4.575489223144E-01  3.923247539635E-01  8.464344570768E-02
    115 F   8 O     4.575489223144E-01 -1.501263237221E-01 -4.578076319780E-01
    116 F   8 O     3.076813082559E-01 -8.464344570768E-02  4.578076319780E-01
    117 F   8 O    -3.076813082559E-01  1.501263237221E-01 -3.923247539635E-01
    118 F   8 O    -4.575489223144E-01  8.464344570768E-02  3.923247539635E-01
    119 F   8 O    -1.501263237221E-01 -4.578076319780E-01  4.575489223144E-01
    120 F   8 O    -4.578076319780E-01  4.575489223144E-01 -1.501263237221E-01
    121 F   8 O     8.464344570768E-02  3.923247539635E-01 -4.575489223144E-01
    122 F   8 O     4.578076319780E-01  3.076813082559E-01 -8.464344570768E-02
    123 F   8 O    -8.464344570768E-02  4.578076319780E-01  3.076813082559E-01
    124 F   8 O    -3.923247539635E-01 -3.076813082559E-01  1.501263237221E-01
    125 F   8 O     1.501263237221E-01 -3.923247539635E-01 -3.076813082559E-01
    126 F   8 O     3.923247539635E-01 -4.575489223144E-01  8.464344570768E-02

 TRANSFORMATION MATRIX PRIMITIVE-CRYSTALLOGRAPHIC CELL
  0.0000  1.0000  1.0000  1.0000  0.0000  1.0000  1.0000  1.0000  0.0000

 *******************************************************************************
 CRYSTALLOGRAPHIC CELL (VOLUME=       5876.03841469)
         A              B              C           ALPHA      BETA       GAMMA 
    18.04519345    18.04519345    18.04519345    90.000000  90.000000  90.000000

 COORDINATES IN THE CRYSTALLOGRAPHIC CELL
     ATOM                 X/A                 Y/B                 Z/C    
 *******************************************************************************
      1 T 248 CD    1.041837047626E-16  2.500000000000E-01  5.000000000000E-01
      2 F 248 CD   -5.000000000000E-01  2.500000000000E-01 -2.604592619065E-17
      3 F 248 CD   -5.000000000000E-01 -5.209185238129E-17  2.500000000000E-01
      4 F 248 CD    2.500000000000E-01 -5.000000000000E-01  2.604592619065E-17
      5 F 248 CD    2.500000000000E-01  0.000000000000E+00 -5.000000000000E-01
      6 F 248 CD    5.209185238129E-17  5.000000000000E-01  2.500000000000E-01
      7 T   7 N    -1.929227756443E-02  2.984051279238E-01  3.864216715272E-01
      8 F   7 N     1.929227756443E-02 -2.984051279238E-01  3.864216715272E-01
      9 F   7 N    -1.929227756443E-02 -2.984051279238E-01 -3.864216715272E-01
     10 F   7 N     1.929227756443E-02  2.984051279238E-01 -3.864216715272E-01
     11 F   7 N     3.864216715272E-01 -1.929227756443E-02  2.984051279238E-01
     12 F   7 N     2.984051279238E-01  3.864216715272E-01 -1.929227756443E-02
     13 F   7 N    -3.864216715272E-01  1.929227756443E-02  2.984051279238E-01
     14 F   7 N    -2.984051279238E-01  3.864216715272E-01  1.929227756443E-02
     15 F   7 N     3.864216715272E-01  1.929227756443E-02 -2.984051279238E-01
     16 F   7 N    -2.984051279238E-01 -3.864216715272E-01 -1.929227756443E-02
     17 F   7 N    -3.864216715272E-01 -1.929227756443E-02 -2.984051279238E-01
     18 F   7 N     2.984051279238E-01 -3.864216715272E-01  1.929227756443E-02
     19 F   7 N     2.984051279238E-01 -1.929227756443E-02  3.864216715272E-01
     20 F   7 N    -2.984051279238E-01  1.929227756443E-02  3.864216715272E-01
     21 F   7 N    -2.984051279238E-01 -1.929227756443E-02 -3.864216715272E-01
     22 F   7 N     2.984051279238E-01  1.929227756443E-02 -3.864216715272E-01
     23 F   7 N    -1.929227756443E-02  3.864216715272E-01  2.984051279238E-01
     24 F   7 N     3.864216715272E-01  2.984051279238E-01 -1.929227756443E-02
     25 F   7 N     1.929227756443E-02 -3.864216715272E-01  2.984051279238E-01
     26 F   7 N     3.864216715272E-01 -2.984051279238E-01  1.929227756443E-02
     27 F   7 N     1.929227756443E-02  3.864216715272E-01 -2.984051279238E-01
     28 F   7 N    -3.864216715272E-01 -2.984051279238E-01 -1.929227756443E-02
     29 F   7 N    -1.929227756443E-02 -3.864216715272E-01 -2.984051279238E-01
     30 F   7 N    -3.864216715272E-01  2.984051279238E-01  1.929227756443E-02
     31 T   7 N    -4.458357663568E-01 -9.212334094646E-02 -9.212334094646E-02
     32 F   7 N     4.458357663568E-01  9.212334094646E-02 -9.212334094646E-02
     33 F   7 N    -4.458357663568E-01  9.212334094646E-02  9.212334094646E-02
     34 F   7 N     4.458357663568E-01 -9.212334094646E-02  9.212334094646E-02
     35 F   7 N    -9.212334094646E-02 -4.458357663568E-01 -9.212334094646E-02
     36 F   7 N    -9.212334094646E-02 -9.212334094646E-02 -4.458357663568E-01
     37 F   7 N     9.212334094646E-02  4.458357663568E-01 -9.212334094646E-02
     38 F   7 N     9.212334094646E-02 -9.212334094646E-02  4.458357663568E-01
     39 F   7 N    -9.212334094646E-02  4.458357663568E-01  9.212334094646E-02
     40 F   7 N     9.212334094646E-02  9.212334094646E-02 -4.458357663568E-01
     41 F   7 N     9.212334094646E-02 -4.458357663568E-01  9.212334094646E-02
     42 F   7 N    -9.212334094646E-02  9.212334094646E-02  4.458357663568E-01
     43 T   6 C     4.590374263295E-03  3.647799140771E-01  3.647799140771E-01
     44 F   6 C    -4.590374263295E-03 -3.647799140771E-01  3.647799140771E-01
     45 F   6 C     4.590374263295E-03 -3.647799140771E-01 -3.647799140771E-01
     46 F   6 C    -4.590374263295E-03  3.647799140771E-01 -3.647799140771E-01
     47 F   6 C     3.647799140771E-01  4.590374263295E-03  3.647799140771E-01
     48 F   6 C     3.647799140771E-01  3.647799140771E-01  4.590374263295E-03
     49 F   6 C    -3.647799140771E-01 -4.590374263295E-03  3.647799140771E-01
     50 F   6 C    -3.647799140771E-01  3.647799140771E-01 -4.590374263295E-03
     51 F   6 C     3.647799140771E-01 -4.590374263295E-03 -3.647799140771E-01
     52 F   6 C    -3.647799140771E-01 -3.647799140771E-01  4.590374263295E-03
     53 F   6 C    -3.647799140771E-01  4.590374263295E-03 -3.647799140771E-01
     54 F   6 C     3.647799140771E-01 -3.647799140771E-01 -4.590374263295E-03
     55 T   6 C    -6.209704269248E-02  2.751640646394E-01  3.296275268278E-01
     56 F   6 C     6.209704269248E-02 -2.751640646394E-01  3.296275268278E-01
     57 F   6 C    -6.209704269248E-02 -2.751640646394E-01 -3.296275268278E-01
     58 F   6 C     6.209704269248E-02  2.751640646394E-01 -3.296275268278E-01
     59 F   6 C     3.296275268278E-01 -6.209704269248E-02  2.751640646394E-01
     60 F   6 C     2.751640646394E-01  3.296275268278E-01 -6.209704269248E-02
     61 F   6 C    -3.296275268278E-01  6.209704269248E-02  2.751640646394E-01
     62 F   6 C    -2.751640646394E-01  3.296275268278E-01  6.209704269248E-02
     63 F   6 C     3.296275268278E-01  6.209704269248E-02 -2.751640646394E-01
     64 F   6 C    -2.751640646394E-01 -3.296275268278E-01 -6.209704269248E-02
     65 F   6 C    -3.296275268278E-01 -6.209704269248E-02 -2.751640646394E-01
     66 F   6 C     2.751640646394E-01 -3.296275268278E-01  6.209704269248E-02
     67 F   6 C     2.751640646394E-01 -6.209704269248E-02  3.296275268278E-01
     68 F   6 C    -2.751640646394E-01  6.209704269248E-02  3.296275268278E-01
     69 F   6 C    -2.751640646394E-01 -6.209704269248E-02 -3.296275268278E-01
     70 F   6 C     2.751640646394E-01  6.209704269248E-02 -3.296275268278E-01
     71 F   6 C    -6.209704269248E-02  3.296275268278E-01  2.751640646394E-01
     72 F   6 C     3.296275268278E-01  2.751640646394E-01 -6.209704269248E-02
     73 F   6 C     6.209704269248E-02 -3.296275268278E-01  2.751640646394E-01
     74 F   6 C     3.296275268278E-01 -2.751640646394E-01  6.209704269248E-02
     75 F   6 C     6.209704269248E-02  3.296275268278E-01 -2.751640646394E-01
     76 F   6 C    -3.296275268278E-01 -2.751640646394E-01 -6.209704269248E-02
     77 F   6 C    -6.209704269248E-02 -3.296275268278E-01 -2.751640646394E-01
     78 F   6 C    -3.296275268278E-01  2.751640646394E-01  6.209704269248E-02
     79 T   1 H    -8.891464868406E-02  2.217407243604E-01  3.304777452577E-01
     80 F   1 H     8.891464868406E-02 -2.217407243604E-01  3.304777452577E-01
     81 F   1 H    -8.891464868406E-02 -2.217407243604E-01 -3.304777452577E-01
     82 F   1 H     8.891464868406E-02  2.217407243604E-01 -3.304777452577E-01
     83 F   1 H     3.304777452577E-01 -8.891464868406E-02  2.217407243604E-01
     84 F   1 H     2.217407243604E-01  3.304777452577E-01 -8.891464868406E-02
     85 F   1 H    -3.304777452577E-01  8.891464868406E-02  2.217407243604E-01
     86 F   1 H    -2.217407243604E-01  3.304777452577E-01  8.891464868406E-02
     87 F   1 H     3.304777452577E-01  8.891464868406E-02 -2.217407243604E-01
     88 F   1 H    -2.217407243604E-01 -3.304777452577E-01 -8.891464868406E-02
     89 F   1 H    -3.304777452577E-01 -8.891464868406E-02 -2.217407243604E-01
     90 F   1 H     2.217407243604E-01 -3.304777452577E-01  8.891464868406E-02
     91 F   1 H     2.217407243604E-01 -8.891464868406E-02  3.304777452577E-01
     92 F   1 H    -2.217407243604E-01  8.891464868406E-02  3.304777452577E-01
     93 F   1 H    -2.217407243604E-01 -8.891464868406E-02 -3.304777452577E-01
     94 F   1 H     2.217407243604E-01  8.891464868406E-02 -3.304777452577E-01
     95 F   1 H    -8.891464868406E-02  3.304777452577E-01  2.217407243604E-01
     96 F   1 H     3.304777452577E-01  2.217407243604E-01 -8.891464868406E-02
     97 F   1 H     8.891464868406E-02 -3.304777452577E-01  2.217407243604E-01
     98 F   1 H     3.304777452577E-01 -2.217407243604E-01  8.891464868406E-02
     99 F   1 H     8.891464868406E-02  3.304777452577E-01 -2.217407243604E-01
    100 F   1 H    -3.304777452577E-01 -2.217407243604E-01 -8.891464868406E-02
    101 F   1 H    -8.891464868406E-02 -3.304777452577E-01 -2.217407243604E-01
    102 F   1 H    -3.304777452577E-01  2.217407243604E-01  8.891464868406E-02
    103 T   8 O    -4.250661929708E-01 -3.274143900721E-02 -1.173848847149E-01
    104 F   8 O     4.250661929708E-01  3.274143900721E-02 -1.173848847149E-01
    105 F   8 O    -4.250661929708E-01  3.274143900721E-02  1.173848847149E-01
    106 F   8 O     4.250661929708E-01 -3.274143900721E-02  1.173848847149E-01
    107 F   8 O    -1.173848847149E-01 -4.250661929708E-01 -3.274143900721E-02
    108 F   8 O    -3.274143900721E-02 -1.173848847149E-01 -4.250661929708E-01
    109 F   8 O     1.173848847149E-01  4.250661929708E-01 -3.274143900721E-02
    110 F   8 O     3.274143900721E-02 -1.173848847149E-01  4.250661929708E-01
    111 F   8 O    -1.173848847149E-01  4.250661929708E-01  3.274143900721E-02
    112 F   8 O     3.274143900721E-02  1.173848847149E-01 -4.250661929708E-01
    113 F   8 O     1.173848847149E-01 -4.250661929708E-01  3.274143900721E-02
    114 F   8 O    -3.274143900721E-02  1.173848847149E-01  4.250661929708E-01
    115 F   8 O    -3.274143900721E-02 -4.250661929708E-01 -1.173848847149E-01
    116 F   8 O     3.274143900721E-02  4.250661929708E-01 -1.173848847149E-01
    117 F   8 O     3.274143900721E-02 -4.250661929708E-01  1.173848847149E-01
    118 F   8 O    -3.274143900721E-02  4.250661929708E-01  1.173848847149E-01
    119 F   8 O    -4.250661929708E-01 -1.173848847149E-01 -3.274143900721E-02
    120 F   8 O    -1.173848847149E-01 -3.274143900721E-02 -4.250661929708E-01
    121 F   8 O     4.250661929708E-01  1.173848847149E-01 -3.274143900721E-02
    122 F   8 O    -1.173848847149E-01  3.274143900721E-02  4.250661929708E-01
    123 F   8 O     4.250661929708E-01 -1.173848847149E-01  3.274143900721E-02
    124 F   8 O     1.173848847149E-01  3.274143900721E-02 -4.250661929708E-01
    125 F   8 O    -4.250661929708E-01  1.173848847149E-01  3.274143900721E-02
    126 F   8 O     1.173848847149E-01 -3.274143900721E-02  4.250661929708E-01

 T = ATOM BELONGING TO THE ASYMMETRIC UNIT

 ****   24 SYMMOPS - TRANSLATORS IN FRACTIONAL UNITS
 **** MATRICES AND TRANSLATORS IN THE CRYSTALLOGRAPHIC REFERENCE FRAME
   V INV                    ROTATION MATRICES                   TRANSLATORS
   1   1  1.00  0.00  0.00  0.00  1.00  0.00  0.00  0.00  1.00  0.00  0.00  0.00
   2   2  0.00  1.00 -1.00  1.00  0.00 -1.00  0.00  0.00 -1.00  0.00  0.00  0.00
   3   3 -1.00  0.00  0.00 -1.00  0.00  1.00 -1.00  1.00  0.00  0.00  0.00  0.00
   4   4  0.00 -1.00  1.00  0.00 -1.00  0.00  1.00 -1.00  0.00  0.00  0.00  0.00
   5   6  0.00  0.00  1.00  1.00  0.00  0.00  0.00  1.00  0.00  0.00  0.00  0.00
   6   5  0.00  1.00  0.00  0.00  0.00  1.00  1.00  0.00  0.00  0.00  0.00  0.00
   7   8  1.00 -1.00  0.00  0.00 -1.00  1.00  0.00 -1.00  0.00  0.00  0.00  0.00
   8   7  1.00  0.00 -1.00  0.00  0.00 -1.00  0.00  1.00 -1.00  0.00  0.00  0.00
   9  10  0.00  0.00 -1.00  0.00  1.00 -1.00  1.00  0.00 -1.00  0.00  0.00  0.00
  10   9 -1.00  0.00  1.00 -1.00  1.00  0.00 -1.00  0.00  0.00  0.00  0.00  0.00
  11  12 -1.00  1.00  0.00 -1.00  0.00  0.00 -1.00  0.00  1.00  0.00  0.00  0.00
  12  11  0.00 -1.00  0.00  1.00 -1.00  0.00  0.00 -1.00  1.00  0.00  0.00  0.00
  13  13  0.00  1.00  0.00  1.00  0.00  0.00  0.00  0.00  1.00  0.00  0.00  0.00
  14  14  1.00  0.00 -1.00  0.00  1.00 -1.00  0.00  0.00 -1.00  0.00  0.00  0.00
  15  16 -1.00  0.00  1.00 -1.00  0.00  0.00 -1.00  1.00  0.00  0.00  0.00  0.00
  16  15  0.00 -1.00  0.00  0.00 -1.00  1.00  1.00 -1.00  0.00  0.00  0.00  0.00
  17  17  1.00  0.00  0.00  0.00  0.00  1.00  0.00  1.00  0.00  0.00  0.00  0.00
  18  18  0.00  0.00  1.00  0.00  1.00  0.00  1.00  0.00  0.00  0.00  0.00  0.00
  19  20  0.00 -1.00  1.00  1.00 -1.00  0.00  0.00 -1.00  0.00  0.00  0.00  0.00
  20  19  0.00  1.00 -1.00  0.00  0.00 -1.00  1.00  0.00 -1.00  0.00  0.00  0.00
  21  22  0.00  0.00 -1.00  1.00  0.00 -1.00  0.00  1.00 -1.00  0.00  0.00  0.00
  22  21 -1.00  1.00  0.00 -1.00  0.00  1.00 -1.00  0.00  0.00  0.00  0.00  0.00
  23  23 -1.00  0.00  0.00 -1.00  1.00  0.00 -1.00  0.00  1.00  0.00  0.00  0.00
  24  24  1.00 -1.00  0.00  0.00 -1.00  0.00  0.00 -1.00  1.00  0.00  0.00  0.00

 DIRECT LATTICE VECTORS CARTESIAN COMPONENTS (ANGSTROM)
          X                    Y                    Z
  -0.902259672336E+01   0.902259672336E+01   0.902259672336E+01
   0.902259672336E+01  -0.902259672336E+01   0.902259672336E+01
   0.902259672336E+01   0.902259672336E+01  -0.902259672336E+01


 CARTESIAN COORDINATES - PRIMITIVE CELL
 *******************************************************************************
 *      ATOM          X(ANGSTROM)         Y(ANGSTROM)         Z(ANGSTROM)
 *******************************************************************************
    1   248 CD    1.880015106437E-15 -1.353389508504E+01  9.022596723360E+00
    2   248 CD    9.022596723360E+00 -1.353389508504E+01 -4.700037766092E-16
    3   248 CD    9.022596723360E+00 -9.400075532184E-16 -1.353389508504E+01
    4   248 CD   -1.353389508504E+01  9.022596723360E+00  4.700037766092E-16
    5   248 CD   -1.353389508504E+01  0.000000000000E+00  9.022596723360E+00
    6   248 CD    9.400075532184E-16  9.022596723360E+00 -1.353389508504E+01
    7     7 N    -3.481328806780E-01  5.384778258878E+00  6.973053814713E+00
    8     7 N     3.481328806780E-01 -5.384778258878E+00  6.973053814713E+00
    9     7 N    -3.481328806780E-01 -5.384778258878E+00 -6.973053814713E+00
   10     7 N     3.481328806780E-01  5.384778258878E+00 -6.973053814713E+00
   11     7 N     6.973053814713E+00 -3.481328806780E-01  5.384778258878E+00
   12     7 N     5.384778258878E+00  6.973053814713E+00 -3.481328806780E-01
   13     7 N    -6.973053814713E+00  3.481328806780E-01  5.384778258878E+00
   14     7 N    -5.384778258878E+00  6.973053814713E+00  3.481328806780E-01
   15     7 N     6.973053814713E+00  3.481328806780E-01 -5.384778258878E+00
   16     7 N    -5.384778258878E+00 -6.973053814713E+00 -3.481328806780E-01
   17     7 N    -6.973053814713E+00 -3.481328806780E-01 -5.384778258878E+00
   18     7 N     5.384778258878E+00 -6.973053814713E+00  3.481328806780E-01
   19     7 N     5.384778258878E+00 -3.481328806780E-01  6.973053814713E+00
   20     7 N    -5.384778258878E+00  3.481328806780E-01  6.973053814713E+00
   21     7 N    -5.384778258878E+00 -3.481328806780E-01 -6.973053814713E+00
   22     7 N     5.384778258878E+00  3.481328806780E-01 -6.973053814713E+00
   23     7 N    -3.481328806780E-01  6.973053814713E+00  5.384778258878E+00
   24     7 N     6.973053814713E+00  5.384778258878E+00 -3.481328806780E-01
   25     7 N     3.481328806780E-01 -6.973053814713E+00  5.384778258878E+00
   26     7 N     6.973053814713E+00 -5.384778258878E+00  3.481328806780E-01
   27     7 N     3.481328806780E-01  6.973053814713E+00 -5.384778258878E+00
   28     7 N    -6.973053814713E+00 -5.384778258878E+00 -3.481328806780E-01
   29     7 N    -3.481328806780E-01 -6.973053814713E+00 -5.384778258878E+00
   30     7 N    -6.973053814713E+00  5.384778258878E+00  3.481328806780E-01
   31     7 N    -8.045192649376E+00 -1.662383508337E+00 -1.662383508337E+00
   32     7 N     8.045192649376E+00  1.662383508337E+00 -1.662383508337E+00
   33     7 N    -8.045192649376E+00  1.662383508337E+00  1.662383508337E+00
   34     7 N     8.045192649376E+00 -1.662383508337E+00  1.662383508337E+00
   35     7 N    -1.662383508337E+00 -8.045192649376E+00 -1.662383508337E+00
   36     7 N    -1.662383508337E+00 -1.662383508337E+00 -8.045192649376E+00
   37     7 N     1.662383508337E+00  8.045192649376E+00 -1.662383508337E+00
   38     7 N     1.662383508337E+00 -1.662383508337E+00  8.045192649376E+00
   39     7 N    -1.662383508337E+00  8.045192649376E+00  1.662383508337E+00
   40     7 N     1.662383508337E+00  1.662383508337E+00 -8.045192649376E+00
   41     7 N     1.662383508337E+00 -8.045192649376E+00  1.662383508337E+00
   42     7 N    -1.662383508337E+00  1.662383508337E+00  8.045192649376E+00
   43     6 C     8.283419157400E-02  6.582524115000E+00  6.582524115000E+00
   44     6 C    -8.283419157400E-02 -6.582524115000E+00  6.582524115000E+00
   45     6 C     8.283419157400E-02 -6.582524115000E+00 -6.582524115000E+00
   46     6 C    -8.283419157400E-02  6.582524115000E+00 -6.582524115000E+00
   47     6 C     6.582524115000E+00  8.283419157400E-02  6.582524115000E+00
   48     6 C     6.582524115000E+00  6.582524115000E+00  8.283419157400E-02
   49     6 C    -6.582524115000E+00 -8.283419157400E-02  6.582524115000E+00
   50     6 C    -6.582524115000E+00  6.582524115000E+00 -8.283419157400E-02
   51     6 C     6.582524115000E+00 -8.283419157400E-02 -6.582524115000E+00
   52     6 C    -6.582524115000E+00 -6.582524115000E+00  8.283419157400E-02
   53     6 C    -6.582524115000E+00  8.283419157400E-02 -6.582524115000E+00
   54     6 C     6.582524115000E+00 -6.582524115000E+00 -8.283419157400E-02
   55     6 C    -1.120553147855E+00  4.965388776004E+00  5.948192486972E+00
   56     6 C     1.120553147855E+00 -4.965388776004E+00  5.948192486972E+00
   57     6 C    -1.120553147855E+00 -4.965388776004E+00 -5.948192486972E+00
   58     6 C     1.120553147855E+00  4.965388776004E+00 -5.948192486972E+00
   59     6 C     5.948192486972E+00 -1.120553147855E+00  4.965388776004E+00
   60     6 C     4.965388776004E+00  5.948192486972E+00 -1.120553147855E+00
   61     6 C    -5.948192486972E+00  1.120553147855E+00  4.965388776004E+00
   62     6 C    -4.965388776004E+00  5.948192486972E+00  1.120553147855E+00
   63     6 C     5.948192486972E+00  1.120553147855E+00 -4.965388776004E+00
   64     6 C    -4.965388776004E+00 -5.948192486972E+00 -1.120553147855E+00
   65     6 C    -5.948192486972E+00 -1.120553147855E+00 -4.965388776004E+00
   66     6 C     4.965388776004E+00 -5.948192486972E+00  1.120553147855E+00
   67     6 C     4.965388776004E+00 -1.120553147855E+00  5.948192486972E+00
   68     6 C    -4.965388776004E+00  1.120553147855E+00  5.948192486972E+00
   69     6 C    -4.965388776004E+00 -1.120553147855E+00 -5.948192486972E+00
   70     6 C     4.965388776004E+00  1.120553147855E+00 -5.948192486972E+00
   71     6 C    -1.120553147855E+00  5.948192486972E+00  4.965388776004E+00
   72     6 C     5.948192486972E+00  4.965388776004E+00 -1.120553147855E+00
   73     6 C     1.120553147855E+00 -5.948192486972E+00  4.965388776004E+00
   74     6 C     5.948192486972E+00 -4.965388776004E+00  1.120553147855E+00
   75     6 C     1.120553147855E+00  5.948192486972E+00 -4.965388776004E+00
   76     6 C    -5.948192486972E+00 -4.965388776004E+00 -1.120553147855E+00
   77     6 C    -1.120553147855E+00 -5.948192486972E+00 -4.965388776004E+00
   78     6 C    -5.948192486972E+00  4.965388776004E+00  1.120553147855E+00
   79     1 H    -1.604482035751E+00  4.001354266100E+00  5.963534843011E+00
   80     1 H     1.604482035751E+00 -4.001354266100E+00  5.963534843011E+00
   81     1 H    -1.604482035751E+00 -4.001354266100E+00 -5.963534843011E+00
   82     1 H     1.604482035751E+00  4.001354266100E+00 -5.963534843011E+00
   83     1 H     5.963534843011E+00 -1.604482035751E+00  4.001354266100E+00
   84     1 H     4.001354266100E+00  5.963534843011E+00 -1.604482035751E+00
   85     1 H    -5.963534843011E+00  1.604482035751E+00  4.001354266100E+00
   86     1 H    -4.001354266100E+00  5.963534843011E+00  1.604482035751E+00
   87     1 H     5.963534843011E+00  1.604482035751E+00 -4.001354266100E+00
   88     1 H    -4.001354266100E+00 -5.963534843011E+00 -1.604482035751E+00
   89     1 H    -5.963534843011E+00 -1.604482035751E+00 -4.001354266100E+00
   90     1 H     4.001354266100E+00 -5.963534843011E+00  1.604482035751E+00
   91     1 H     4.001354266100E+00 -1.604482035751E+00  5.963534843011E+00
   92     1 H    -4.001354266100E+00  1.604482035751E+00  5.963534843011E+00
   93     1 H    -4.001354266100E+00 -1.604482035751E+00 -5.963534843011E+00
   94     1 H     4.001354266100E+00  1.604482035751E+00 -5.963534843011E+00
   95     1 H    -1.604482035751E+00  5.963534843011E+00  4.001354266100E+00
   96     1 H     5.963534843011E+00  4.001354266100E+00 -1.604482035751E+00
   97     1 H     1.604482035751E+00 -5.963534843011E+00  4.001354266100E+00
   98     1 H     5.963534843011E+00 -4.001354266100E+00  1.604482035751E+00
   99     1 H     1.604482035751E+00  5.963534843011E+00 -4.001354266100E+00
  100     1 H    -5.963534843011E+00 -4.001354266100E+00 -1.604482035751E+00
  101     1 H    -1.604482035751E+00 -5.963534843011E+00 -4.001354266100E+00
  102     1 H    -5.963534843011E+00  4.001354266100E+00  1.604482035751E+00
  103     8 O    -7.670401679818E+00 -5.908256006090E-01 -2.118232952401E+00
  104     8 O     7.670401679818E+00  5.908256006090E-01 -2.118232952401E+00
  105     8 O    -7.670401679818E+00  5.908256006090E-01  2.118232952401E+00
  106     8 O     7.670401679818E+00 -5.908256006090E-01  2.118232952401E+00
  107     8 O    -2.118232952401E+00 -7.670401679818E+00 -5.908256006090E-01
  108     8 O    -5.908256006090E-01 -2.118232952401E+00 -7.670401679818E+00
  109     8 O     2.118232952401E+00  7.670401679818E+00 -5.908256006090E-01
  110     8 O     5.908256006090E-01 -2.118232952401E+00  7.670401679818E+00
  111     8 O    -2.118232952401E+00  7.670401679818E+00  5.908256006090E-01
  112     8 O     5.908256006090E-01  2.118232952401E+00 -7.670401679818E+00
  113     8 O     2.118232952401E+00 -7.670401679818E+00  5.908256006090E-01
  114     8 O    -5.908256006090E-01  2.118232952401E+00  7.670401679818E+00
  115     8 O    -5.908256006090E-01 -7.670401679818E+00 -2.118232952401E+00
  116     8 O     5.908256006090E-01  7.670401679818E+00 -2.118232952401E+00
  117     8 O     5.908256006090E-01 -7.670401679818E+00  2.118232952401E+00
  118     8 O    -5.908256006090E-01  7.670401679818E+00  2.118232952401E+00
  119     8 O    -7.670401679818E+00 -2.118232952401E+00 -5.908256006090E-01
  120     8 O    -2.118232952401E+00 -5.908256006090E-01 -7.670401679818E+00
  121     8 O     7.670401679818E+00  2.118232952401E+00 -5.908256006090E-01
  122     8 O    -2.118232952401E+00  5.908256006090E-01  7.670401679818E+00
  123     8 O     7.670401679818E+00 -2.118232952401E+00  5.908256006090E-01
  124     8 O     2.118232952401E+00  5.908256006090E-01 -7.670401679818E+00
  125     8 O    -7.670401679818E+00  2.118232952401E+00  5.908256006090E-01
  126     8 O     2.118232952401E+00 -5.908256006090E-01  7.670401679818E+00

 *******************************************************************************
 *** PSEUDOPOTENTIAL INFORMATION ***
 *******************************************************************************

 ATOMIC NUMBER  48, NUCLEAR CHARGE 20.000, GIVEN IN INPUT       PSEUDOPOTENTIAL
   TYPE       EXPONENT      COEFF.    N      EXPONENT      COEFF.    N
  P0 TMS    13.8358690  270.0094830   0     6.8572700   38.7673080   0
  P1 TMS    12.4049710  193.8296290   0     6.5677990   31.8965250   0
  P2 TMS    10.8969250   79.1936470   0     4.6411650   13.2308270   0
  P3 TMS    15.1847960  -35.4766260   0     7.5923980   -5.6176770   0

 *******************************************************************************
 LOCAL ATOMIC FUNCTIONS BASIS SET
 *******************************************************************************
   ATOM   X(AU)   Y(AU)   Z(AU)  N. TYPE  EXPONENT  S COEF   P COEF   D/F/G COEF
 *******************************************************************************
   1 CD   0.000 -25.575  17.050
                                  1 S  
                                         9.727E+00-1.786E+00 0.000E+00 0.000E+00
                                         7.838E+00 2.578E+00 0.000E+00 0.000E+00
                                         5.089E+00 1.601E-01 0.000E+00 0.000E+00
                                  2 S  
                                         1.553E+00 1.000E+00 0.000E+00 0.000E+00
                                  3 S  
                                         7.141E-01 1.000E+00 0.000E+00 0.000E+00
                                  4 S  
                                         5.000E-01 1.000E+00 0.000E+00 0.000E+00
                                  5 S  
                                         2.500E-01 1.000E+00 0.000E+00 0.000E+00
                                  6 S  
                                         1.200E-01 1.000E+00 0.000E+00 0.000E+00
                           7-     9 P  
                                         4.743E+00 0.000E+00-6.231E+00 0.000E+00
                                         3.937E+00 0.000E+00 6.574E+00 0.000E+00
                          10-    12 P  
                                         1.380E+00 0.000E+00 7.497E-01 0.000E+00
                                         6.685E-01 0.000E+00 2.811E-01 0.000E+00
                          13-    15 P  
                                         3.634E-01 0.000E+00 1.000E+00 0.000E+00
                          16-    18 P  
                                         1.800E-01 0.000E+00 1.000E+00 0.000E+00
                          19-    21 P  
                                         1.200E-01 0.000E+00 1.000E+00 0.000E+00
                          22-    26 D  
                                         8.469E+00 0.000E+00 0.000E+00-1.636E-02
                                         3.024E+00 0.000E+00 0.000E+00 2.865E-01
                                         1.316E+00 0.000E+00 0.000E+00 4.869E-01
                                         5.564E-01 0.000E+00 0.000E+00 3.794E-01
                          27-    31 D  
                                         2.239E-01 0.000E+00 0.000E+00 1.000E+00
                          32-    36 D  
                                         1.200E-01 0.000E+00 0.000E+00 1.000E+00
                          37-    43 F  
                                         1.598E+00 0.000E+00 0.000E+00 1.000E+00
   2 CD  17.050 -25.575  -0.000
   3 CD  17.050  -0.000 -25.575
   4 CD -25.575  17.050   0.000
   5 CD -25.575   0.000  17.050
   6 CD   0.000  17.050 -25.575
   7 N   -0.658  10.176  13.177
                                259 S  
                                         6.293E+03 1.970E-03 0.000E+00 0.000E+00
                                         9.490E+02 1.496E-02 0.000E+00 0.000E+00
                                         2.188E+02 7.350E-02 0.000E+00 0.000E+00
                                         6.369E+01 2.489E-01 0.000E+00 0.000E+00
                                         1.883E+01 6.025E-01 0.000E+00 0.000E+00
                                         2.720E+00 2.562E-01 0.000E+00 0.000E+00
                         260-   263 SP 
                                         3.063E+01 1.119E-01 3.831E-02 0.000E+00
                                         7.026E+00 9.217E-01 2.374E-01 0.000E+00
                                         2.112E+00-2.569E-03 8.176E-01 0.000E+00
                         264-   267 SP 
                                         6.840E-01 1.000E+00 1.000E+00 0.000E+00
                         268-   271 SP 
                                         2.009E-01 1.000E+00 1.000E+00 0.000E+00
                         272-   276 D  
                                         9.130E-01 0.000E+00 0.000E+00 1.000E+00
   8 N    0.658 -10.176  13.177
   9 N   -0.658 -10.176 -13.177
  10 N    0.658  10.176 -13.177
  11 N   13.177  -0.658  10.176
  12 N   10.176  13.177  -0.658
  13 N  -13.177   0.658  10.176
  14 N  -10.176  13.177   0.658
  15 N   13.177   0.658 -10.176
  16 N  -10.176 -13.177  -0.658
  17 N  -13.177  -0.658 -10.176
  18 N   10.176 -13.177   0.658
  19 N   10.176  -0.658  13.177
  20 N  -10.176   0.658  13.177
  21 N  -10.176  -0.658 -13.177
  22 N   10.176   0.658 -13.177
  23 N   -0.658  13.177  10.176
  24 N   13.177  10.176  -0.658
  25 N    0.658 -13.177  10.176
  26 N   13.177 -10.176   0.658
  27 N    0.658  13.177 -10.176
  28 N  -13.177 -10.176  -0.658
  29 N   -0.658 -13.177 -10.176
  30 N  -13.177  10.176   0.658
  31 N  -15.203  -3.141  -3.141
  32 N   15.203   3.141  -3.141
  33 N  -15.203   3.141   3.141
  34 N   15.203  -3.141   3.141
  35 N   -3.141 -15.203  -3.141
  36 N   -3.141  -3.141 -15.203
  37 N    3.141  15.203  -3.141
  38 N    3.141  -3.141  15.203
  39 N   -3.141  15.203   3.141
  40 N    3.141   3.141 -15.203
  41 N    3.141 -15.203   3.141
  42 N   -3.141   3.141  15.203
  43 C    0.157  12.439  12.439
                                907 S  
                                         4.563E+03 1.967E-03 0.000E+00 0.000E+00
                                         6.820E+02 1.523E-02 0.000E+00 0.000E+00
                                         1.550E+02 7.613E-02 0.000E+00 0.000E+00
                                         4.446E+01 2.608E-01 0.000E+00 0.000E+00
                                         1.303E+01 6.165E-01 0.000E+00 0.000E+00
                                         1.828E+00 2.210E-01 0.000E+00 0.000E+00
                         908-   911 SP 
                                         2.096E+01 1.147E-01 4.025E-02 0.000E+00
                                         4.803E+00 9.200E-01 2.376E-01 0.000E+00
                                         1.459E+00-3.031E-03 8.159E-01 0.000E+00
                         912-   915 SP 
                                         4.835E-01 1.000E+00 1.000E+00 0.000E+00
                         916-   919 SP 
                                         1.456E-01 1.000E+00 1.000E+00 0.000E+00
                         920-   924 D  
                                         6.260E-01 0.000E+00 0.000E+00 1.000E+00
  44 C   -0.157 -12.439  12.439
  45 C    0.157 -12.439 -12.439
  46 C   -0.157  12.439 -12.439
  47 C   12.439   0.157  12.439
  48 C   12.439  12.439   0.157
  49 C  -12.439  -0.157  12.439
  50 C  -12.439  12.439  -0.157
  51 C   12.439  -0.157 -12.439
  52 C  -12.439 -12.439   0.157
  53 C  -12.439   0.157 -12.439
  54 C   12.439 -12.439  -0.157
  55 C   -2.118   9.383  11.240
  56 C    2.118  -9.383  11.240
  57 C   -2.118  -9.383 -11.240
  58 C    2.118   9.383 -11.240
  59 C   11.240  -2.118   9.383
  60 C    9.383  11.240  -2.118
  61 C  -11.240   2.118   9.383
  62 C   -9.383  11.240   2.118
  63 C   11.240   2.118  -9.383
  64 C   -9.383 -11.240  -2.118
  65 C  -11.240  -2.118  -9.383
  66 C    9.383 -11.240   2.118
  67 C    9.383  -2.118  11.240
  68 C   -9.383   2.118  11.240
  69 C   -9.383  -2.118 -11.240
  70 C    9.383   2.118 -11.240
  71 C   -2.118  11.240   9.383
  72 C   11.240   9.383  -2.118
  73 C    2.118 -11.240   9.383
  74 C   11.240  -9.383   2.118
  75 C    2.118  11.240  -9.383
  76 C  -11.240  -9.383  -2.118
  77 C   -2.118 -11.240  -9.383
  78 C  -11.240   9.383   2.118
  79 H   -3.032   7.561  11.269
                               1555 S  
                                         3.387E+01 2.549E-02 0.000E+00 0.000E+00
                                         5.095E+00 1.904E-01 0.000E+00 0.000E+00
                                         1.159E+00 8.522E-01 0.000E+00 0.000E+00
                               1556 S  
                                         3.258E-01 1.000E+00 0.000E+00 0.000E+00
                               1557 S  
                                         1.027E-01 1.000E+00 0.000E+00 0.000E+00
                        1558-  1560 P  
                                         7.500E-01 0.000E+00 1.000E+00 0.000E+00
  80 H    3.032  -7.561  11.269
  81 H   -3.032  -7.561 -11.269
  82 H    3.032   7.561 -11.269
  83 H   11.269  -3.032   7.561
  84 H    7.561  11.269  -3.032
  85 H  -11.269   3.032   7.561
  86 H   -7.561  11.269   3.032
  87 H   11.269   3.032  -7.561
  88 H   -7.561 -11.269  -3.032
  89 H  -11.269  -3.032  -7.561
  90 H    7.561 -11.269   3.032
  91 H    7.561  -3.032  11.269
  92 H   -7.561   3.032  11.269
  93 H   -7.561  -3.032 -11.269
  94 H    7.561   3.032 -11.269
  95 H   -3.032  11.269   7.561
  96 H   11.269   7.561  -3.032
  97 H    3.032 -11.269   7.561
  98 H   11.269  -7.561   3.032
  99 H    3.032  11.269  -7.561
 100 H  -11.269  -7.561  -3.032
 101 H   -3.032 -11.269  -7.561
 102 H  -11.269   7.561   3.032
 103 O  -14.495  -1.116  -4.003
                               1699 S  
                                         8.588E+03 1.895E-03 0.000E+00 0.000E+00
                                         1.297E+03 1.439E-02 0.000E+00 0.000E+00
                                         2.993E+02 7.073E-02 0.000E+00 0.000E+00
                                         8.738E+01 2.400E-01 0.000E+00 0.000E+00
                                         2.568E+01 5.948E-01 0.000E+00 0.000E+00
                                         3.740E+00 2.808E-01 0.000E+00 0.000E+00
                        1700-  1703 SP 
                                         4.212E+01 1.139E-01 3.651E-02 0.000E+00
                                         9.628E+00 9.208E-01 2.372E-01 0.000E+00
                                         2.853E+00-3.274E-03 8.197E-01 0.000E+00
                        1704-  1707 SP 
                                         9.057E-01 1.000E+00 1.000E+00 0.000E+00
                        1708-  1711 SP 
                                         2.556E-01 1.000E+00 1.000E+00 0.000E+00
                        1712-  1716 D  
                                         1.292E+00 0.000E+00 0.000E+00 1.000E+00
 104 O   14.495   1.116  -4.003
 105 O  -14.495   1.116   4.003
 106 O   14.495  -1.116   4.003
 107 O   -4.003 -14.495  -1.116
 108 O   -1.116  -4.003 -14.495
 109 O    4.003  14.495  -1.116
 110 O    1.116  -4.003  14.495
 111 O   -4.003  14.495   1.116
 112 O    1.116   4.003 -14.495
 113 O    4.003 -14.495   1.116
 114 O   -1.116   4.003  14.495
 115 O   -1.116 -14.495  -4.003
 116 O    1.116  14.495  -4.003
 117 O    1.116 -14.495   4.003
 118 O   -1.116  14.495   4.003
 119 O  -14.495  -4.003  -1.116
 120 O   -4.003  -1.116 -14.495
 121 O   14.495   4.003  -1.116
 122 O   -4.003   1.116  14.495
 123 O   14.495  -4.003   1.116
 124 O    4.003   1.116 -14.495
 125 O  -14.495   4.003   1.116
 126 O    4.003  -1.116  14.495
 INFORMATION **** SET_MPP **** PCRYSTAL CALCULATION
 INFORMATION **** READM2 **** NEW DEFAULT: FOCK/KS MATRIX MIXING SET TO 30 %
 INFORMATION **** READM2 **** NEW DEFAULT: FULL DIRECT SCF MODE
 INFORMATION **** READM2 **** NEW DEFAULT: COULOMB BIPOLAR BUFFER SET TO 32 Mb
 INFORMATION **** READM2 **** NEW DEFAULT: EXCHANGE BIPOLAR BUFFER SET TO 32 Mb

 *******************************************************************************
 NEW DEFAULT: DFT INTEGRATION GRID INCREASED TO XLGRID
 NEW DEFAULT: DIIS ACCELERATOR ACTIVE
 USE KEYWORD NODIIS TO TURN IT OFF
 *******************************************************************************

 INFORMATION **** DFTD3_INPUT **** PERFORM LATEST DISPERSION CORRECTION DFT-D3(BJ) WITH AUTOMATIC PARAMETER SETUP
 PLEASE CITE:
 (1) DFT-D3 Reference
  S. Grimme, J. Antony, S. Ehrlich, and H. Krieg, J. Chem. Phys. 132 (2010), 154104
 (2) BJ-Damping Reference
  S. Grimme, S. Ehrlich, and L. Goerigk, J. Comput. Chem. 32 (2011), 1456-1465
 (3) General DFT-D Review
  S. Grimme, A. Hansen, J. G. Brandenburg, and C. Bannwarth,
  Chem. Rev. 116 (2016), 5105-5154

 INFORMATION **** TOLINTEG **** COULOMB AND EXCHANGE SERIES TOLERANCES MODIFIED
 INFORMATION **** TOLDEE **** SCF TOL ON TOTAL ENERGY SET TO           8
 INFORMATION **** DFTD3_INPUT **** PERFORM DISPERSION CORRECTION DFT-D3(BJ) IN THE BECKE-JOHNSON DAMPING SCHEME

 PLEASE CITE:
 (1) DFT-D3 Reference
  S. Grimme, J. Antony, S. Ehrlich, and H. Krieg, J. Chem. Phys. 132 (2010), 154104
 (2) BJ-Damping Reference
  S. Grimme, S. Ehrlich, and L. Goerigk, J. Comput. Chem. 32 (2011), 1456-1465
 (3) General DFT-D Review
  S. Grimme, A. Hansen, J. G. Brandenburg, and C. Bannwarth,
  Chem. Rev. 116 (2016), 5105-5154

 *******************************************************************************
 N. OF ATOMS PER CELL       126  COULOMB OVERLAP TOL         (T1) 10**   -7
 NUMBER OF SHELLS           666  COULOMB PENETRATION TOL     (T2) 10**   -7
 NUMBER OF AO              2130  EXCHANGE OVERLAP TOL        (T3) 10**   -7
 N. OF ELECTRONS PER CELL   804  EXCHANGE PSEUDO OVP (F(G))  (T4) 10**  -10
 CORE ELECTRONS PER CELL    192  EXCHANGE PSEUDO OVP (P(G))  (T5) 10**  -40
 N. OF SYMMETRY OPERATORS    24  POLE ORDER IN MONO ZONE                  4
 *******************************************************************************
 TYPE OF CALCULATION :  RESTRICTED CLOSED SHELL
 KOHN-SHAM HAMILTONIAN

 (EXCHANGE)[CORRELATION] FUNCTIONAL:(PERDEW-BURKE-ERNZERHOF)[PERDEW-BURKE-ERNZERHOF]


 HYBRID EXCHANGE - PERCENTAGE OF FOCK EXCHANGE    25.0000
 CORE  PSEUDO POTENTIAL         TOL. ON PSEUDO              (TP) 10**- 6

 CAPPA:IS1  2;IS2  2;IS3  2; K PTS MONK NET   3; SYMMOPS:K SPACE  48;G SPACE  24

 *******************************************************************************
 MAX NUMBER OF SCF CYCLES      50  CONVERGENCE ON DELTAP        10**-18
 WEIGHT OF F(I) IN F(I+1)      30% CONVERGENCE ON ENERGY        10**- 8
 SHRINK. FACT.(MONKH.)    2  2  2  NUMBER OF K POINTS IN THE IBZ      3
 SHRINKING FACTOR(GILAT NET)    2  NUMBER OF K POINTS(GILAT NET)      3
 *******************************************************************************
 *** K POINTS COORDINATES (OBLIQUE COORDINATES IN UNITS OF IS =  2)
   1-R(  0  0  0)   2-R(  1  0  0)   3-R(  1  1  1)

 DIRECT LATTICE VECTORS COMPON. (A.U.)     RECIP. LATTICE VECTORS COMPON. (A.U.) 
        X            Y            Z              X            Y            Z
  -17.0502368   17.0502368   17.0502368      0.0000000    0.1842551    0.1842551
   17.0502368  -17.0502368   17.0502368      0.1842551    0.0000000    0.1842551
   17.0502368   17.0502368  -17.0502368      0.1842551    0.1842551    0.0000000

 DISK SPACE FOR EIGENVECTORS (FTN 10)    13610700 REALS

 SYMMETRY ADAPTION OF THE BLOCH FUNCTIONS ENABLED
 TTTTTTTTTTTTTTTTTTTTTTTTTTTTTT gordsh1     TELAPSE       33.87 TCPU        1.75

 MATRIX SIZE: P(G) 9470934, F(G)  706002, P(G) IRR  203141, F(G) IRR   31214
 MAX G-VECTOR INDEX FOR 1- AND 2-ELECTRON INTEGRALS 181

 TTTTTTTTTTTTTTTTTTTTTTTTTTTTTT INPUT       TELAPSE       33.93 TCPU        1.81

 NEIGHBORS OF THE NON-EQUIVALENT ATOMS

 N = NUMBER OF NEIGHBORS AT DISTANCE R
    ATOM  N     R/ANG      R/AU   NEIGHBORS (ATOM LABELS AND CELL INDICES)
   1 CD   4     2.2549     4.2612    7 N   -1 0-1   10 N    0 1-1   26 N    0 0-1
                                    28 N    0 1 0
   1 CD   4     2.8115     5.3129  112 O    0 1-1  114 O   -1 0-1  119 O    0 1 0
                                   123 O    0 0-1
   1 CD   4     3.2017     6.0503   43 C   -1 0-1   46 C    0 1-1   52 C    0 1 0
                                    54 C    0 0-1
   1 CD   4     3.3036     6.2429   55 C   -1 0-1   58 C    0 1-1   74 C    0 0-1
                                    76 C    0 1 0
   1 CD   4     3.4402     6.5011   31 N    0 1 0   34 N    0 0-1   40 N    0 1-1
                                    42 N   -1 0-1
   1 CD   4     3.4917     6.5984   79 H   -1 0-1   82 H    0 1-1   98 H    0 0-1
                                   100 H    0 1 0

   7 N    1     1.3315     2.5161   43 C    0 0 0
   7 N    1     1.3501     2.5514   55 C    0 0 0
   7 N    1     2.1240     4.0138   79 H    0 0 0
   7 N    1     2.2237     4.2022   71 C    0 0 0
   7 N    1     2.2462     4.2446   23 N    0 0 0
   7 N    1     2.2549     4.2612    1 CD   1 0 1

  31 N    2     1.2233     2.3117  103 O    0 0 0  119 O    0 0 0
  31 N    1     1.4177     2.6791   43 C   -1-1-1
  31 N    2     2.4102     4.5547    7 N   -1-1-1   23 N   -1-1-1
  31 N    2     3.1317     5.9180   89 H    0 0 0  100 H    0 0 0
  31 N    2     3.2729     6.1849  104 O    0-1-1  123 O    0-1-1
  31 N    2     3.4402     6.5011    1 CD   0-1 0    6 CD   0 0-1

  43 C    2     1.3315     2.5161    7 N    0 0 0   23 N    0 0 0
  43 C    1     1.4177     2.6791   31 N    1 1 1
  43 C    2     2.1132     3.9934   55 C    0 0 0   71 C    0 0 0
  43 C    2     2.2660     4.2820  103 O    1 1 1  119 O    1 1 1
  43 C    2     3.1453     5.9437   79 H    0 0 0   95 H    0 0 0
  43 C    2     3.2017     6.0503    1 CD   1 0 1    6 CD   1 1 0

  55 C    1     1.0788     2.0386   79 H    0 0 0
  55 C    1     1.3501     2.5514    7 N    0 0 0
  55 C    1     1.3899     2.6265   71 C    0 0 0
  55 C    1     2.1132     3.9934   43 C    0 0 0
  55 C    1     2.2237     4.2022   23 N    0 0 0
  55 C    1     2.2407     4.2343   95 H    0 0 0

  79 H    1     1.0788     2.0386   55 C    0 0 0
  79 H    1     2.1240     4.0138    7 N    0 0 0
  79 H    1     2.2407     4.2343   71 C    0 0 0
  79 H    1     2.7362     5.1708  114 O    0 0 0
  79 H    1     2.7749     5.2439   95 H    0 0 0
  79 H    1     3.1317     5.9180   42 N    0 0 0

 103 O    1     1.2233     2.3117   31 N    0 0 0
 103 O    1     2.1601     4.0820  119 O    0 0 0
 103 O    1     2.2660     4.2820   43 C   -1-1-1
 103 O    1     2.7070     5.1156   23 N   -1-1-1
 103 O    1     2.7362     5.1708   89 H    0 0 0
 103 O    1     2.8115     5.3129    6 CD   0 0-1


 SYMMETRY ALLOWED ELASTIC DISTORTION 1
  0.5773503  0.0000000  0.0000000
  0.0000000  0.5773503  0.0000000
  0.0000000  0.0000000  0.5773503

 SYMMETRY ALLOWED INTERNAL DEGREE(S) OF FREEDOM:  16
 TTTTTTTTTTTTTTTTTTTTTTTTTTTTTT SYMM        TELAPSE       34.22 TCPU        2.10
 TTTTTTTTTTTTTTTTTTTTTTTTTTTTTT INT_SCREEN  TELAPSE       34.26 TCPU        2.14

 ************************************************************************
 ************************************************************************
 * ELAPIEZO OPTION, E. ALBANESE, A. ERBA, B. CIVALLERI, R. DOVESI       *
 *                                                                      *
 * IT IS ASSUMED THAT THE INPUT IS FROM AN OPTIMIZED RUN                *

 CONVERGENCE CRITERION FOR ENERGY, TOLDEE =          1.0000E-08
 CONVERGENCE CRITERION FOR RMS GRADIENT, TOLDEG =    3.0000E-04
 CONVERGENCE CRITERION FOR RMS DISPLACEMENT, TOLDEX  6.2000E-04
 MAGNITUDE OF STEPSIZE FOR ADIMENSIONAL STRAINS =    1.5000E-02
 NUMBER OF POINTS (TOTAL) IN NUMERICAL 2ND DERIVATIVE=        3
 ************************************************************************
 ************************************************************************

 ************************************************************************

  Y. NOEL POST DOC. TURIN 2002

  THIS ROUTINE EVALUATES THE NON ZERO ELEMENTS OF THE ELASTIC TENSOR 

  ORDER OF THE TENSOR : 4

 |  1 A    1 B    1 B     .      .      .     |
 |         1 A    1 B     .      .      .     |
 |                1 A     .      .      .     |
 |                       1 C     .      .     |
 |                              1 C     .     |
 |                                     1 C    |

 EACH  LETTER   CORRESPONDS  TO  AN  INDEPENDENT  COMPONENT.
 INTERDEPENDENT COMPONENTS (WITH SAME LETTER) ARE RELATED BY
 THE COEFFICIENT THAT PRECEEDS EACH LETTER.

 ************************************************************************


 ************************************************************************

  Y. NOEL POST DOC. TURIN 2002

  THIS ROUTINE EVALUATES THE NON ZERO ELEMENTS OF THE PIEZOELECTRIC TENSOR 

  ORDER OF THE TENSOR : 3

 |   .      .      .     1 A     .      .     |
 |   .      .      .      .     1 A     .     |
 |   .      .      .      .      .     1 A    |

 EACH  LETTER   CORRESPONDS  TO  AN  INDEPENDENT  COMPONENT.
 INTERDEPENDENT COMPONENTS (WITH SAME LETTER) ARE RELATED BY
 THE COEFFICIENT THAT PRECEEDS EACH LETTER.

 ************************************************************************


 LIST OF ACTIVE DEFORMATIONS: 
             1
             4
 INFORMATION **** EXCBUF **** EXCH. BIPO BUFFER: WORDS USED =     4000000
 WARNING **** EXCBUF **** EXCH. BIPO BUFFER TOO SMALL - TO AVOID I/O SET EXCHSIZE =     6926292

 DFT PARAMETERS

     ATOM       ELECTRONS   NET CHARGE   R(ANGSTROM)
   1 248  CD     20.0000      0.0000     1.52000000
   7   7  N       7.0000      0.0000     0.74000000
  43   6  C       6.0000      0.0000     0.77000000
  79   1  H       1.0000      0.0000     1.11000000
 103   8  O       8.0000      0.0000     0.74000000

 SIZE OF GRID=     339908
 TTTTTTTTTTTTTTTTTTTTTTTTTTTTTT MAKE_GRID2  TELAPSE       36.61 TCPU        3.78
 BECKE WEIGHT FUNCTION
 RADSAFE =     2.00
 TOLERANCES - DENSITY:10**- 6; POTENTIAL:10**- 9; GRID WGT:10**-14

 RADIAL INTEGRATION  - INTERVALS (POINTS,UPPER LIMIT):            1( 99,  4.0*R)

 ANGULAR INTEGRATION - INTERVALS (ACCURACY LEVEL [N. POINTS] UPPER LIMIT):
  1(  6[ 146]   0.2)  2( 11[ 302]   0.5)  3( 14[ 590]   0.9)  4( 18[1454]   3.5)
  5( 14[ 590]9999.0)
 TTTTTTTTTTTTTTTTTTTTTTTTTTTTTT INT_CALC    TELAPSE       36.66 TCPU        3.83
 EEEEEEEEEE INT_CALC TERMINATION  DATE 16 03 2020 TIME 11:51:29.2

 *******************************************************************************
 ZIF65Cd (cif CCDC 743558, GUPCUQ01)                                             
 CRYSTAL - SCF - TYPE OF CALCULATION :  RESTRICTED CLOSED SHELL
 *******************************************************************************

 CAPPA:IS1  2;IS2  2;IS3  2; K PTS MONK NET   3; SYMMOPS:K SPACE  48;G SPACE  24

 TTTTTTTTTTTTTTTTTTTTTTTTTTTTTT SDIK        TELAPSE       37.00 TCPU        4.17

 AAAAAAAAAAAAAAAAAAAAAAAAAAAAAAAAAAAAAAAAAAAAAAAAAAAAAAAAAAAAAAAAAAAAAAAAAAAAAAA
         ATOMIC WAVEFUNCTION(S)


 NUCLEAR CHARGE 20.0  SYMMETRY SPECIES            S    P    D
 N. ELECTRONS   20.0  NUMBER OF PRIMITIVE GTOS    8    7    6
                      NUMBER OF CONTRACTED GTOS   6    5    3
                      NUMBER OF CLOSED SHELLS     2    1    1
                      OPEN SHELL OCCUPATION       0    0    0

  ZNUC SCFIT  TOTAL HF ENERGY   KINETIC ENERGY   VIRIAL THEOREM ACCURACY
  20.0  36   -1.668271145E+02  6.451544656E+01 -3.585847628E+00  4.4E-06

 NUCLEAR CHARGE  7.0  SYMMETRY SPECIES            S    P
 N. ELECTRONS    7.0  NUMBER OF PRIMITIVE GTOS   11    5
                      NUMBER OF CONTRACTED GTOS   4    3
                      NUMBER OF CLOSED SHELLS     2    0
                      OPEN SHELL OCCUPATION       0    3

  ZNUC SCFIT  TOTAL HF ENERGY   KINETIC ENERGY   VIRIAL THEOREM ACCURACY
   7.0  11   -5.439473665E+01  5.441433682E+01 -1.999639798E+00  3.6E-06

 NUCLEAR CHARGE  6.0  SYMMETRY SPECIES            S    P
 N. ELECTRONS    6.0  NUMBER OF PRIMITIVE GTOS   11    5
                      NUMBER OF CONTRACTED GTOS   4    3
                      NUMBER OF CLOSED SHELLS     2    0
                      OPEN SHELL OCCUPATION       0    2

  ZNUC SCFIT  TOTAL HF ENERGY   KINETIC ENERGY   VIRIAL THEOREM ACCURACY
   6.0  11   -3.768480057E+01  3.769831118E+01 -1.999641612E+00  2.0E-06

 NUCLEAR CHARGE  1.0  SYMMETRY SPECIES            S
 N. ELECTRONS    1.0  NUMBER OF PRIMITIVE GTOS    5
                      NUMBER OF CONTRACTED GTOS   3
                      NUMBER OF CLOSED SHELLS     0
                      OPEN SHELL OCCUPATION       1

  ZNUC SCFIT  TOTAL HF ENERGY   KINETIC ENERGY   VIRIAL THEOREM ACCURACY
   1.0   1   -4.998098153E-01  4.997907537E-01 -2.000038139E+00  9.6E-17

 NUCLEAR CHARGE  8.0  SYMMETRY SPECIES            S    P
 N. ELECTRONS    8.0  NUMBER OF PRIMITIVE GTOS   11    5
                      NUMBER OF CONTRACTED GTOS   4    3
                      NUMBER OF CLOSED SHELLS     2    0
                      OPEN SHELL OCCUPATION       0    4

  ZNUC SCFIT  TOTAL HF ENERGY   KINETIC ENERGY   VIRIAL THEOREM ACCURACY
   8.0  13   -7.479861895E+01  7.482603849E+01 -1.999633556E+00  2.7E-06

 AAAAAAAAAAAAAAAAAAAAAAAAAAAAAAAAAAAAAAAAAAAAAAAAAAAAAAAAAAAAAAAAAAAAAAAAAAAAAAA

 CHARGE NORMALIZATION FACTOR   1.00000000
 TOTAL ATOMIC CHARGES:
  20.0000000  20.0000000  20.0000000  20.0000000  20.0000000  20.0000000
   7.0000000   7.0000000   7.0000000   7.0000000   7.0000000   7.0000000
   7.0000000   7.0000000   7.0000000   7.0000000   7.0000000   7.0000000
   7.0000000   7.0000000   7.0000000   7.0000000   7.0000000   7.0000000
   7.0000000   7.0000000   7.0000000   7.0000000   7.0000000   7.0000000
   7.0000000   7.0000000   7.0000000   7.0000000   7.0000000   7.0000000
   7.0000000   7.0000000   7.0000000   7.0000000   7.0000000   7.0000000
   6.0000000   6.0000000   6.0000000   6.0000000   6.0000000   6.0000000
   6.0000000   6.0000000   6.0000000   6.0000000   6.0000000   6.0000000
   6.0000000   6.0000000   6.0000000   6.0000000   6.0000000   6.0000000
   6.0000000   6.0000000   6.0000000   6.0000000   6.0000000   6.0000000
   6.0000000   6.0000000   6.0000000   6.0000000   6.0000000   6.0000000
   6.0000000   6.0000000   6.0000000   6.0000000   6.0000000   6.0000000
   1.0000000   1.0000000   1.0000000   1.0000000   1.0000000   1.0000000
   1.0000000   1.0000000   1.0000000   1.0000000   1.0000000   1.0000000
   1.0000000   1.0000000   1.0000000   1.0000000   1.0000000   1.0000000
   1.0000000   1.0000000   1.0000000   1.0000000   1.0000000   1.0000000
   8.0000000   8.0000000   8.0000000   8.0000000   8.0000000   8.0000000
   8.0000000   8.0000000   8.0000000   8.0000000   8.0000000   8.0000000
   8.0000000   8.0000000   8.0000000   8.0000000   8.0000000   8.0000000
   8.0000000   8.0000000   8.0000000   8.0000000   8.0000000   8.0000000
 TTTTTTTTTTTTTTTTTTTTTTTTTTTTTT MOQGAD      TELAPSE       38.11 TCPU        5.28
 TTTTTTTTTTTTTTTTTTTTTTTTTTTTTT SHELLXN     TELAPSE       45.70 TCPU        8.71
 TTTTTTTTTTTTTTTTTTTTTTTTTTTTTT MONMO3      TELAPSE       50.40 TCPU       13.41
 NUMERICALLY INTEGRATED DENSITY    803.9999964927
 TTTTTTTTTTTTTTTTTTTTTTTTTTTTTT NUMDFT      TELAPSE       50.91 TCPU       13.92
 CYC   0 ETOT(AU) -6.193113978467E+03 DETOT -6.19E+03 tst  0.00E+00 PX  1.00E+00
 TTTTTTTTTTTTTTTTTTTTTTTTTTTTTT DIIS        TELAPSE       51.03 TCPU       14.04
 TTTTTTTTTTTTTTTTTTTTTTTTTTTTTT FDIK        TELAPSE       52.54 TCPU       14.81
 INSULATING STATE
 TOP OF VALENCE BANDS -    BAND    402; K    3; EIG -2.9757676E-01 AU
 TOP OF VALENCE BANDS -    BAND    402; K    1; EIG -2.9865458E-01 AU
 BOTTOM OF VIRTUAL BANDS - BAND    403; K    2; EIG -1.5532093E-01 AU
 INDIRECT ENERGY BAND GAP:   3.8710 eV
 BOTTOM OF VIRTUAL BANDS - BAND    403; K    1; EIG -1.5518508E-01 AU
 TTTTTTTTTTTTTTTTTTTTTTTTTTTTTT PDIG        TELAPSE       52.75 TCPU       15.02
 CHARGE NORMALIZATION FACTOR   1.00000000
 TOTAL ATOMIC CHARGES:
  18.3305754  18.3305754  18.3305754  18.3305754  18.3305754  18.3305754
   7.6550792   7.6550792   7.6550792   7.6550792   7.6550792   7.6550792
   7.6550792   7.6550792   7.6550792   7.6550792   7.6550792   7.6550792
   7.6550792   7.6550792   7.6550792   7.6550792   7.6550792   7.6550792
   7.6550792   7.6550792   7.6550792   7.6550792   7.6550792   7.6550792
   6.1237619   6.1237619   6.1237619   6.1237619   6.1237619   6.1237619
   6.1237619   6.1237619   6.1237619   6.1237619   6.1237619   6.1237619
   5.3195211   5.3195211   5.3195211   5.3195211   5.3195211   5.3195211
   5.3195211   5.3195211   5.3195211   5.3195211   5.3195211   5.3195211
   6.1665838   6.1665838   6.1665838   6.1665838   6.1665838   6.1665838
   6.1665838   6.1665838   6.1665838   6.1665838   6.1665838   6.1665838
   6.1665838   6.1665838   6.1665838   6.1665838   6.1665838   6.1665838
   6.1665838   6.1665838   6.1665838   6.1665838   6.1665838   6.1665838
   0.7986341   0.7986341   0.7986341   0.7986341   0.7986341   0.7986341
   0.7986341   0.7986341   0.7986341   0.7986341   0.7986341   0.7986341
   0.7986341   0.7986341   0.7986341   0.7986341   0.7986341   0.7986341
   0.7986341   0.7986341   0.7986341   0.7986341   0.7986341   0.7986341
   8.5754175   8.5754175   8.5754175   8.5754175   8.5754175   8.5754175
   8.5754175   8.5754175   8.5754175   8.5754175   8.5754175   8.5754175
   8.5754175   8.5754175   8.5754175   8.5754175   8.5754175   8.5754175
   8.5754175   8.5754175   8.5754175   8.5754175   8.5754175   8.5754175
 TTTTTTTTTTTTTTTTTTTTTTTTTTTTTT MOQGAD      TELAPSE       52.76 TCPU       15.03
 TTTTTTTTTTTTTTTTTTTTTTTTTTTTTT SHELLXN     TELAPSE       66.11 TCPU       18.72
 TTTTTTTTTTTTTTTTTTTTTTTTTTTTTT MONMO3      TELAPSE       68.83 TCPU       21.44
 NUMERICALLY INTEGRATED DENSITY    803.9999754840
 TTTTTTTTTTTTTTTTTTTTTTTTTTTTTT NUMDFT      TELAPSE       69.78 TCPU       22.39
 CYC   1 ETOT(AU) -6.161849152081E+03 DETOT  3.13E+01 tst  0.00E+00 PX  1.00E+00
 TTTTTTTTTTTTTTTTTTTTTTTTTTTTTT DIIS        TELAPSE       70.30 TCPU       22.92
 DIIS TEST: 0.53375E+02 AT SCF   CYCLE   1 - MIX   30 %
 TTTTTTTTTTTTTTTTTTTTTTTTTTTTTT FDIK        TELAPSE       76.32 TCPU       22.92
 INSULATING STATE
 TOP OF VALENCE BANDS -    BAND    402; K    3; EIG -2.3838329E-01 AU
 TOP OF VALENCE BANDS -    BAND    402; K    1; EIG -2.3963910E-01 AU
 BOTTOM OF VIRTUAL BANDS - BAND    403; K    3; EIG -1.4574892E-01 AU
 DIRECT ENERGY BAND GAP:   2.5207 eV
 BOTTOM OF VIRTUAL BANDS - BAND    403; K    1; EIG -1.4489757E-01 AU
 TTTTTTTTTTTTTTTTTTTTTTTTTTTTTT PDIG        TELAPSE       77.02 TCPU       23.63
 CHARGE NORMALIZATION FACTOR   1.00000000
 TOTAL ATOMIC CHARGES:
  18.6962761  18.6962761  18.6962761  18.6962761  18.6962761  18.6962761
   7.4766980   7.4766980   7.4766980   7.4766980   7.4766980   7.4766980
   7.4766980   7.4766980   7.4766980   7.4766980   7.4766980   7.4766980
   7.4766980   7.4766980   7.4766980   7.4766980   7.4766980   7.4766980
   7.4766980   7.4766980   7.4766980   7.4766980   7.4766980   7.4766980
   7.4212479   7.4212479   7.4212479   7.4212479   7.4212479   7.4212479
   7.4212479   7.4212479   7.4212479   7.4212479   7.4212479   7.4212479
   5.6576103   5.6576103   5.6576103   5.6576103   5.6576103   5.6576103
   5.6576103   5.6576103   5.6576103   5.6576103   5.6576103   5.6576103
   5.7893953   5.7893953   5.7893953   5.7893953   5.7893953   5.7893953
   5.7893953   5.7893953   5.7893953   5.7893953   5.7893953   5.7893953
   5.7893953   5.7893953   5.7893953   5.7893953   5.7893953   5.7893953
   5.7893953   5.7893953   5.7893953   5.7893953   5.7893953   5.7893953
   0.9232114   0.9232114   0.9232114   0.9232114   0.9232114   0.9232114
   0.9232114   0.9232114   0.9232114   0.9232114   0.9232114   0.9232114
   0.9232114   0.9232114   0.9232114   0.9232114   0.9232114   0.9232114
   0.9232114   0.9232114   0.9232114   0.9232114   0.9232114   0.9232114
   8.0971973   8.0971973   8.0971973   8.0971973   8.0971973   8.0971973
   8.0971973   8.0971973   8.0971973   8.0971973   8.0971973   8.0971973
   8.0971973   8.0971973   8.0971973   8.0971973   8.0971973   8.0971973
   8.0971973   8.0971973   8.0971973   8.0971973   8.0971973   8.0971973
 TTTTTTTTTTTTTTTTTTTTTTTTTTTTTT MOQGAD      TELAPSE       77.04 TCPU       23.64
 TTTTTTTTTTTTTTTTTTTTTTTTTTTTTT SHELLXN     TELAPSE      125.32 TCPU       27.23
 TTTTTTTTTTTTTTTTTTTTTTTTTTTTTT MONMO3      TELAPSE      125.76 TCPU       27.66
 NUMERICALLY INTEGRATED DENSITY    803.9999685281
 TTTTTTTTTTTTTTTTTTTTTTTTTTTTTT NUMDFT      TELAPSE      126.66 TCPU       28.56
 CYC   2 ETOT(AU) -6.161788643623E+03 DETOT  6.05E-02 tst  1.93E-02 PX  2.18E-01
 TTTTTTTTTTTTTTTTTTTTTTTTTTTTTT DIIS        TELAPSE      126.95 TCPU       28.85
 DIIS TEST: 0.55778E+02 AT SCF   CYCLE   2 - DIIS ACTIVE - HISTORY:     2 CYCLES
 TTTTTTTTTTTTTTTTTTTTTTTTTTTTTT FDIK        TELAPSE      128.10 TCPU       28.88
 INSULATING STATE
 TOP OF VALENCE BANDS -    BAND    402; K    3; EIG -2.4073297E-01 AU
 TOP OF VALENCE BANDS -    BAND    402; K    1; EIG -2.4206684E-01 AU
 BOTTOM OF VIRTUAL BANDS - BAND    403; K    2; EIG -6.9620944E-02 AU
 INDIRECT ENERGY BAND GAP:   4.6562 eV
 BOTTOM OF VIRTUAL BANDS - BAND    403; K    1; EIG -6.9386340E-02 AU
 TTTTTTTTTTTTTTTTTTTTTTTTTTTTTT PDIG        TELAPSE      128.32 TCPU       29.10
 CHARGE NORMALIZATION FACTOR   1.00000000
 TOTAL ATOMIC CHARGES:
  18.5423780  18.5423780  18.5423780  18.5423780  18.5423780  18.5423780
   7.5761009   7.5761009   7.5761009   7.5761009   7.5761009   7.5761009
   7.5761009   7.5761009   7.5761009   7.5761009   7.5761009   7.5761009
   7.5761009   7.5761009   7.5761009   7.5761009   7.5761009   7.5761009
   7.5761009   7.5761009   7.5761009   7.5761009   7.5761009   7.5761009
   6.7764909   6.7764909   6.7764909   6.7764909   6.7764909   6.7764909
   6.7764909   6.7764909   6.7764909   6.7764909   6.7764909   6.7764909
   5.3290869   5.3290869   5.3290869   5.3290869   5.3290869   5.3290869
   5.3290869   5.3290869   5.3290869   5.3290869   5.3290869   5.3290869
   6.0607925   6.0607925   6.0607925   6.0607925   6.0607925   6.0607925
   6.0607925   6.0607925   6.0607925   6.0607925   6.0607925   6.0607925
   6.0607925   6.0607925   6.0607925   6.0607925   6.0607925   6.0607925
   6.0607925   6.0607925   6.0607925   6.0607925   6.0607925   6.0607925
   0.8827798   0.8827798   0.8827798   0.8827798   0.8827798   0.8827798
   0.8827798   0.8827798   0.8827798   0.8827798   0.8827798   0.8827798
   0.8827798   0.8827798   0.8827798   0.8827798   0.8827798   0.8827798
   0.8827798   0.8827798   0.8827798   0.8827798   0.8827798   0.8827798
   8.2919434   8.2919434   8.2919434   8.2919434   8.2919434   8.2919434
   8.2919434   8.2919434   8.2919434   8.2919434   8.2919434   8.2919434
   8.2919434   8.2919434   8.2919434   8.2919434   8.2919434   8.2919434
   8.2919434   8.2919434   8.2919434   8.2919434   8.2919434   8.2919434
 TTTTTTTTTTTTTTTTTTTTTTTTTTTTTT MOQGAD      TELAPSE      128.33 TCPU       29.12
 TTTTTTTTTTTTTTTTTTTTTTTTTTTTTT SHELLXN     TELAPSE      137.07 TCPU       32.66
 TTTTTTTTTTTTTTTTTTTTTTTTTTTTTT MONMO3      TELAPSE      138.15 TCPU       33.75
 NUMERICALLY INTEGRATED DENSITY    803.9999672995
 TTTTTTTTTTTTTTTTTTTTTTTTTTTTTT NUMDFT      TELAPSE      139.09 TCPU       34.68
 CYC   3 ETOT(AU) -6.164141641188E+03 DETOT -2.35E+00 tst  6.38E-03 PX  1.41E-01
 TTTTTTTTTTTTTTTTTTTTTTTTTTTTTT DIIS        TELAPSE      145.61 TCPU       41.20
 DIIS TEST: 0.15169E+01 AT SCF   CYCLE   3 - DIIS ACTIVE - HISTORY:     3 CYCLES
 TTTTTTTTTTTTTTTTTTTTTTTTTTTTTT FDIK        TELAPSE      147.33 TCPU       41.63
 INSULATING STATE
 TOP OF VALENCE BANDS -    BAND    402; K    3; EIG -2.4886195E-01 AU
 TOP OF VALENCE BANDS -    BAND    402; K    1; EIG -2.5015323E-01 AU
 BOTTOM OF VIRTUAL BANDS - BAND    403; K    3; EIG -9.5574416E-02 AU
 DIRECT ENERGY BAND GAP:   4.1712 eV
 BOTTOM OF VIRTUAL BANDS - BAND    403; K    1; EIG -9.4720420E-02 AU
 TTTTTTTTTTTTTTTTTTTTTTTTTTTTTT PDIG        TELAPSE      147.55 TCPU       41.85
 CHARGE NORMALIZATION FACTOR   1.00000000
 TOTAL ATOMIC CHARGES:
  18.4745692  18.4745692  18.4745692  18.4745692  18.4745692  18.4745692
   7.6143514   7.6143514   7.6143514   7.6143514   7.6143514   7.6143514
   7.6143514   7.6143514   7.6143514   7.6143514   7.6143514   7.6143514
   7.6143514   7.6143514   7.6143514   7.6143514   7.6143514   7.6143514
   7.6143514   7.6143514   7.6143514   7.6143514   7.6143514   7.6143514
   6.7808061   6.7808061   6.7808061   6.7808061   6.7808061   6.7808061
   6.7808061   6.7808061   6.7808061   6.7808061   6.7808061   6.7808061
   5.4099243   5.4099243   5.4099243   5.4099243   5.4099243   5.4099243
   5.4099243   5.4099243   5.4099243   5.4099243   5.4099243   5.4099243
   5.9654302   5.9654302   5.9654302   5.9654302   5.9654302   5.9654302
   5.9654302   5.9654302   5.9654302   5.9654302   5.9654302   5.9654302
   5.9654302   5.9654302   5.9654302   5.9654302   5.9654302   5.9654302
   5.9654302   5.9654302   5.9654302   5.9654302   5.9654302   5.9654302
   0.8810246   0.8810246   0.8810246   0.8810246   0.8810246   0.8810246
   0.8810246   0.8810246   0.8810246   0.8810246   0.8810246   0.8810246
   0.8810246   0.8810246   0.8810246   0.8810246   0.8810246   0.8810246
   0.8810246   0.8810246   0.8810246   0.8810246   0.8810246   0.8810246
   8.3251863   8.3251863   8.3251863   8.3251863   8.3251863   8.3251863
   8.3251863   8.3251863   8.3251863   8.3251863   8.3251863   8.3251863
   8.3251863   8.3251863   8.3251863   8.3251863   8.3251863   8.3251863
   8.3251863   8.3251863   8.3251863   8.3251863   8.3251863   8.3251863
 TTTTTTTTTTTTTTTTTTTTTTTTTTTTTT MOQGAD      TELAPSE      147.57 TCPU       41.87
 TTTTTTTTTTTTTTTTTTTTTTTTTTTTTT SHELLXN     TELAPSE      164.32 TCPU       45.44
 TTTTTTTTTTTTTTTTTTTTTTTTTTTTTT MONMO3      TELAPSE      165.42 TCPU       46.54
 NUMERICALLY INTEGRATED DENSITY    803.9999708893
 TTTTTTTTTTTTTTTTTTTTTTTTTTTTTT NUMDFT      TELAPSE      166.81 TCPU       47.93
 CYC   4 ETOT(AU) -6.164218471801E+03 DETOT -7.68E-02 tst  5.72E-04 PX  1.80E-02
 TTTTTTTTTTTTTTTTTTTTTTTTTTTTTT DIIS        TELAPSE      177.76 TCPU       58.88
 DIIS TEST: 0.33331E+00 AT SCF   CYCLE   4 - DIIS ACTIVE - HISTORY:     4 CYCLES
 TTTTTTTTTTTTTTTTTTTTTTTTTTTTTT FDIK        TELAPSE      179.75 TCPU       58.91
 INSULATING STATE
 TOP OF VALENCE BANDS -    BAND    402; K    3; EIG -2.5315412E-01 AU
 TOP OF VALENCE BANDS -    BAND    402; K    1; EIG -2.5443740E-01 AU
 BOTTOM OF VIRTUAL BANDS - BAND    403; K    3; EIG -9.2359831E-02 AU
 DIRECT ENERGY BAND GAP:   4.3754 eV
 BOTTOM OF VIRTUAL BANDS - BAND    403; K    1; EIG -9.1600240E-02 AU
 TTTTTTTTTTTTTTTTTTTTTTTTTTTTTT PDIG        TELAPSE      179.97 TCPU       59.13
 CHARGE NORMALIZATION FACTOR   1.00000000
 TOTAL ATOMIC CHARGES:
  18.4679359  18.4679359  18.4679359  18.4679359  18.4679359  18.4679359
   7.5969022   7.5969022   7.5969022   7.5969022   7.5969022   7.5969022
   7.5969022   7.5969022   7.5969022   7.5969022   7.5969022   7.5969022
   7.5969022   7.5969022   7.5969022   7.5969022   7.5969022   7.5969022
   7.5969022   7.5969022   7.5969022   7.5969022   7.5969022   7.5969022
   6.7991440   6.7991440   6.7991440   6.7991440   6.7991440   6.7991440
   6.7991440   6.7991440   6.7991440   6.7991440   6.7991440   6.7991440
   5.3928016   5.3928016   5.3928016   5.3928016   5.3928016   5.3928016
   5.3928016   5.3928016   5.3928016   5.3928016   5.3928016   5.3928016
   6.0118377   6.0118377   6.0118377   6.0118377   6.0118377   6.0118377
   6.0118377   6.0118377   6.0118377   6.0118377   6.0118377   6.0118377
   6.0118377   6.0118377   6.0118377   6.0118377   6.0118377   6.0118377
   6.0118377   6.0118377   6.0118377   6.0118377   6.0118377   6.0118377
   0.8717011   0.8717011   0.8717011   0.8717011   0.8717011   0.8717011
   0.8717011   0.8717011   0.8717011   0.8717011   0.8717011   0.8717011
   0.8717011   0.8717011   0.8717011   0.8717011   0.8717011   0.8717011
   0.8717011   0.8717011   0.8717011   0.8717011   0.8717011   0.8717011
   8.3066022   8.3066022   8.3066022   8.3066022   8.3066022   8.3066022
   8.3066022   8.3066022   8.3066022   8.3066022   8.3066022   8.3066022
   8.3066022   8.3066022   8.3066022   8.3066022   8.3066022   8.3066022
   8.3066022   8.3066022   8.3066022   8.3066022   8.3066022   8.3066022
 TTTTTTTTTTTTTTTTTTTTTTTTTTTTTT MOQGAD      TELAPSE      179.99 TCPU       59.14
 TTTTTTTTTTTTTTTTTTTTTTTTTTTTTT SHELLXN     TELAPSE      185.77 TCPU       62.71
 TTTTTTTTTTTTTTTTTTTTTTTTTTTTTT MONMO3      TELAPSE      186.41 TCPU       63.35
 NUMERICALLY INTEGRATED DENSITY    803.9999705470
 TTTTTTTTTTTTTTTTTTTTTTTTTTTTTT NUMDFT      TELAPSE      187.40 TCPU       64.34
 CYC   5 ETOT(AU) -6.164233766649E+03 DETOT -1.53E-02 tst  9.03E-05 PX  7.92E-03
 TTTTTTTTTTTTTTTTTTTTTTTTTTTTTT DIIS        TELAPSE      187.63 TCPU       64.57
 DIIS TEST: 0.33256E-01 AT SCF   CYCLE   5 - DIIS ACTIVE - HISTORY:     5 CYCLES
 TTTTTTTTTTTTTTTTTTTTTTTTTTTTTT FDIK        TELAPSE      188.51 TCPU       64.91
 INSULATING STATE
 TOP OF VALENCE BANDS -    BAND    402; K    3; EIG -2.5012739E-01 AU
 TOP OF VALENCE BANDS -    BAND    402; K    1; EIG -2.5142256E-01 AU
 BOTTOM OF VIRTUAL BANDS - BAND    403; K    3; EIG -9.0435067E-02 AU
 DIRECT ENERGY BAND GAP:   4.3455 eV
 BOTTOM OF VIRTUAL BANDS - BAND    403; K    1; EIG -8.9646183E-02 AU
 TTTTTTTTTTTTTTTTTTTTTTTTTTTTTT PDIG        TELAPSE      188.75 TCPU       65.14
 CHARGE NORMALIZATION FACTOR   1.00000000
 TOTAL ATOMIC CHARGES:
  18.4804329  18.4804329  18.4804329  18.4804329  18.4804329  18.4804329
   7.6009380   7.6009380   7.6009380   7.6009380   7.6009380   7.6009380
   7.6009380   7.6009380   7.6009380   7.6009380   7.6009380   7.6009380
   7.6009380   7.6009380   7.6009380   7.6009380   7.6009380   7.6009380
   7.6009380   7.6009380   7.6009380   7.6009380   7.6009380   7.6009380
   6.7884367   6.7884367   6.7884367   6.7884367   6.7884367   6.7884367
   6.7884367   6.7884367   6.7884367   6.7884367   6.7884367   6.7884367
   5.3885134   5.3885134   5.3885134   5.3885134   5.3885134   5.3885134
   5.3885134   5.3885134   5.3885134   5.3885134   5.3885134   5.3885134
   6.0001921   6.0001921   6.0001921   6.0001921   6.0001921   6.0001921
   6.0001921   6.0001921   6.0001921   6.0001921   6.0001921   6.0001921
   6.0001921   6.0001921   6.0001921   6.0001921   6.0001921   6.0001921
   6.0001921   6.0001921   6.0001921   6.0001921   6.0001921   6.0001921
   0.8764376   0.8764376   0.8764376   0.8764376   0.8764376   0.8764376
   0.8764376   0.8764376   0.8764376   0.8764376   0.8764376   0.8764376
   0.8764376   0.8764376   0.8764376   0.8764376   0.8764376   0.8764376
   0.8764376   0.8764376   0.8764376   0.8764376   0.8764376   0.8764376
   8.3138492   8.3138492   8.3138492   8.3138492   8.3138492   8.3138492
   8.3138492   8.3138492   8.3138492   8.3138492   8.3138492   8.3138492
   8.3138492   8.3138492   8.3138492   8.3138492   8.3138492   8.3138492
   8.3138492   8.3138492   8.3138492   8.3138492   8.3138492   8.3138492
 TTTTTTTTTTTTTTTTTTTTTTTTTTTTTT MOQGAD      TELAPSE      188.76 TCPU       65.16
 TTTTTTTTTTTTTTTTTTTTTTTTTTTTTT SHELLXN     TELAPSE      195.59 TCPU       68.65
 TTTTTTTTTTTTTTTTTTTTTTTTTTTTTT MONMO3      TELAPSE      197.38 TCPU       70.44
 NUMERICALLY INTEGRATED DENSITY    803.9999702807
 TTTTTTTTTTTTTTTTTTTTTTTTTTTTTT NUMDFT      TELAPSE      198.78 TCPU       71.84
 CYC   6 ETOT(AU) -6.164235291241E+03 DETOT -1.52E-03 tst  2.50E-06 PX  4.93E-03
 TTTTTTTTTTTTTTTTTTTTTTTTTTTTTT DIIS        TELAPSE      198.90 TCPU       71.96
 DIIS TEST: 0.40962E-02 AT SCF   CYCLE   6 - DIIS ACTIVE - HISTORY:     6 CYCLES
 TTTTTTTTTTTTTTTTTTTTTTTTTTTTTT FDIK        TELAPSE      199.40 TCPU       72.18
 INSULATING STATE
 TOP OF VALENCE BANDS -    BAND    402; K    3; EIG -2.5075143E-01 AU
 TOP OF VALENCE BANDS -    BAND    402; K    1; EIG -2.5204160E-01 AU
 BOTTOM OF VIRTUAL BANDS - BAND    403; K    3; EIG -9.0207960E-02 AU
 DIRECT ENERGY BAND GAP:   4.3686 eV
 BOTTOM OF VIRTUAL BANDS - BAND    403; K    1; EIG -8.9470019E-02 AU
 TTTTTTTTTTTTTTTTTTTTTTTTTTTTTT PDIG        TELAPSE      199.63 TCPU       72.41
 CHARGE NORMALIZATION FACTOR   1.00000000
 TOTAL ATOMIC CHARGES:
  18.4751724  18.4751724  18.4751724  18.4751724  18.4751724  18.4751724
   7.6014506   7.6014506   7.6014506   7.6014506   7.6014506   7.6014506
   7.6014506   7.6014506   7.6014506   7.6014506   7.6014506   7.6014506
   7.6014506   7.6014506   7.6014506   7.6014506   7.6014506   7.6014506
   7.6014506   7.6014506   7.6014506   7.6014506   7.6014506   7.6014506
   6.7900270   6.7900270   6.7900270   6.7900270   6.7900270   6.7900270
   6.7900270   6.7900270   6.7900270   6.7900270   6.7900270   6.7900270
   5.3910062   5.3910062   5.3910062   5.3910062   5.3910062   5.3910062
   5.3910062   5.3910062   5.3910062   5.3910062   5.3910062   5.3910062
   6.0019225   6.0019225   6.0019225   6.0019225   6.0019225   6.0019225
   6.0019225   6.0019225   6.0019225   6.0019225   6.0019225   6.0019225
   6.0019225   6.0019225   6.0019225   6.0019225   6.0019225   6.0019225
   6.0019225   6.0019225   6.0019225   6.0019225   6.0019225   6.0019225
   0.8758870   0.8758870   0.8758870   0.8758870   0.8758870   0.8758870
   0.8758870   0.8758870   0.8758870   0.8758870   0.8758870   0.8758870
   0.8758870   0.8758870   0.8758870   0.8758870   0.8758870   0.8758870
   0.8758870   0.8758870   0.8758870   0.8758870   0.8758870   0.8758870
   8.3114301   8.3114301   8.3114301   8.3114301   8.3114301   8.3114301
   8.3114301   8.3114301   8.3114301   8.3114301   8.3114301   8.3114301
   8.3114301   8.3114301   8.3114301   8.3114301   8.3114301   8.3114301
   8.3114301   8.3114301   8.3114301   8.3114301   8.3114301   8.3114301
 TTTTTTTTTTTTTTTTTTTTTTTTTTTTTT MOQGAD      TELAPSE      199.65 TCPU       72.43
 TTTTTTTTTTTTTTTTTTTTTTTTTTTTTT SHELLXN     TELAPSE      205.81 TCPU       75.92
 TTTTTTTTTTTTTTTTTTTTTTTTTTTTTT MONMO3      TELAPSE      206.23 TCPU       76.34
 NUMERICALLY INTEGRATED DENSITY    803.9999702906
 TTTTTTTTTTTTTTTTTTTTTTTTTTTTTT NUMDFT      TELAPSE      207.13 TCPU       77.24
 CYC   7 ETOT(AU) -6.164235476304E+03 DETOT -1.85E-04 tst  6.73E-07 PX  2.01E-03
 TTTTTTTTTTTTTTTTTTTTTTTTTTTTTT DIIS        TELAPSE      207.32 TCPU       77.44
 DIIS TEST: 0.45626E-03 AT SCF   CYCLE   7 - DIIS ACTIVE - HISTORY:     7 CYCLES
 TTTTTTTTTTTTTTTTTTTTTTTTTTTTTT FDIK        TELAPSE      208.61 TCPU       77.46
 INSULATING STATE
 TOP OF VALENCE BANDS -    BAND    402; K    3; EIG -2.5071445E-01 AU
 TOP OF VALENCE BANDS -    BAND    402; K    1; EIG -2.5200603E-01 AU
 BOTTOM OF VIRTUAL BANDS - BAND    403; K    3; EIG -9.0598966E-02 AU
 DIRECT ENERGY BAND GAP:   4.3570 eV
 BOTTOM OF VIRTUAL BANDS - BAND    403; K    1; EIG -8.9832272E-02 AU
 TTTTTTTTTTTTTTTTTTTTTTTTTTTTTT PDIG        TELAPSE      208.84 TCPU       77.69
 CHARGE NORMALIZATION FACTOR   1.00000000
 TOTAL ATOMIC CHARGES:
  18.4759218  18.4759218  18.4759218  18.4759218  18.4759218  18.4759218
   7.6003841   7.6003841   7.6003841   7.6003841   7.6003841   7.6003841
   7.6003841   7.6003841   7.6003841   7.6003841   7.6003841   7.6003841
   7.6003841   7.6003841   7.6003841   7.6003841   7.6003841   7.6003841
   7.6003841   7.6003841   7.6003841   7.6003841   7.6003841   7.6003841
   6.7903964   6.7903964   6.7903964   6.7903964   6.7903964   6.7903964
   6.7903964   6.7903964   6.7903964   6.7903964   6.7903964   6.7903964
   5.3897211   5.3897211   5.3897211   5.3897211   5.3897211   5.3897211
   5.3897211   5.3897211   5.3897211   5.3897211   5.3897211   5.3897211
   6.0021652   6.0021652   6.0021652   6.0021652   6.0021652   6.0021652
   6.0021652   6.0021652   6.0021652   6.0021652   6.0021652   6.0021652
   6.0021652   6.0021652   6.0021652   6.0021652   6.0021652   6.0021652
   6.0021652   6.0021652   6.0021652   6.0021652   6.0021652   6.0021652
   0.8758291   0.8758291   0.8758291   0.8758291   0.8758291   0.8758291
   0.8758291   0.8758291   0.8758291   0.8758291   0.8758291   0.8758291
   0.8758291   0.8758291   0.8758291   0.8758291   0.8758291   0.8758291
   0.8758291   0.8758291   0.8758291   0.8758291   0.8758291   0.8758291
   8.3125823   8.3125823   8.3125823   8.3125823   8.3125823   8.3125823
   8.3125823   8.3125823   8.3125823   8.3125823   8.3125823   8.3125823
   8.3125823   8.3125823   8.3125823   8.3125823   8.3125823   8.3125823
   8.3125823   8.3125823   8.3125823   8.3125823   8.3125823   8.3125823
 TTTTTTTTTTTTTTTTTTTTTTTTTTTTTT MOQGAD      TELAPSE      208.85 TCPU       77.71
 TTTTTTTTTTTTTTTTTTTTTTTTTTTTTT SHELLXN     TELAPSE      218.64 TCPU       81.25
 TTTTTTTTTTTTTTTTTTTTTTTTTTTTTT MONMO3      TELAPSE      219.27 TCPU       81.88
 NUMERICALLY INTEGRATED DENSITY    803.9999703396
 TTTTTTTTTTTTTTTTTTTTTTTTTTTTTT NUMDFT      TELAPSE      220.16 TCPU       82.77
 CYC   8 ETOT(AU) -6.164235493014E+03 DETOT -1.67E-05 tst  1.19E-07 PX  4.29E-04
 TTTTTTTTTTTTTTTTTTTTTTTTTTTTTT DIIS        TELAPSE      220.30 TCPU       82.91
 DIIS TEST: 0.18000E-03 AT SCF   CYCLE   8 - DIIS ACTIVE - HISTORY:     8 CYCLES
 TTTTTTTTTTTTTTTTTTTTTTTTTTTTTT FDIK        TELAPSE      221.04 TCPU       82.94
 INSULATING STATE
 TOP OF VALENCE BANDS -    BAND    402; K    3; EIG -2.5075011E-01 AU
 TOP OF VALENCE BANDS -    BAND    402; K    1; EIG -2.5204089E-01 AU
 BOTTOM OF VIRTUAL BANDS - BAND    403; K    3; EIG -9.0458208E-02 AU
 DIRECT ENERGY BAND GAP:   4.3618 eV
 BOTTOM OF VIRTUAL BANDS - BAND    403; K    1; EIG -8.9705500E-02 AU
 TTTTTTTTTTTTTTTTTTTTTTTTTTTTTT PDIG        TELAPSE      221.25 TCPU       83.15
 CHARGE NORMALIZATION FACTOR   1.00000000
 TOTAL ATOMIC CHARGES:
  18.4758549  18.4758549  18.4758549  18.4758549  18.4758549  18.4758549
   7.6011062   7.6011062   7.6011062   7.6011062   7.6011062   7.6011062
   7.6011062   7.6011062   7.6011062   7.6011062   7.6011062   7.6011062
   7.6011062   7.6011062   7.6011062   7.6011062   7.6011062   7.6011062
   7.6011062   7.6011062   7.6011062   7.6011062   7.6011062   7.6011062
   6.7902500   6.7902500   6.7902500   6.7902500   6.7902500   6.7902500
   6.7902500   6.7902500   6.7902500   6.7902500   6.7902500   6.7902500
   5.3899779   5.3899779   5.3899779   5.3899779   5.3899779   5.3899779
   5.3899779   5.3899779   5.3899779   5.3899779   5.3899779   5.3899779
   6.0020341   6.0020341   6.0020341   6.0020341   6.0020341   6.0020341
   6.0020341   6.0020341   6.0020341   6.0020341   6.0020341   6.0020341
   6.0020341   6.0020341   6.0020341   6.0020341   6.0020341   6.0020341
   6.0020341   6.0020341   6.0020341   6.0020341   6.0020341   6.0020341
   0.8757734   0.8757734   0.8757734   0.8757734   0.8757734   0.8757734
   0.8757734   0.8757734   0.8757734   0.8757734   0.8757734   0.8757734
   0.8757734   0.8757734   0.8757734   0.8757734   0.8757734   0.8757734
   0.8757734   0.8757734   0.8757734   0.8757734   0.8757734   0.8757734
   8.3120086   8.3120086   8.3120086   8.3120086   8.3120086   8.3120086
   8.3120086   8.3120086   8.3120086   8.3120086   8.3120086   8.3120086
   8.3120086   8.3120086   8.3120086   8.3120086   8.3120086   8.3120086
   8.3120086   8.3120086   8.3120086   8.3120086   8.3120086   8.3120086
 TTTTTTTTTTTTTTTTTTTTTTTTTTTTTT MOQGAD      TELAPSE      221.27 TCPU       83.17
 TTTTTTTTTTTTTTTTTTTTTTTTTTTTTT SHELLXN     TELAPSE      231.18 TCPU       86.66
 TTTTTTTTTTTTTTTTTTTTTTTTTTTTTT MONMO3      TELAPSE      233.10 TCPU       88.58
 NUMERICALLY INTEGRATED DENSITY    803.9999703213
 TTTTTTTTTTTTTTTTTTTTTTTTTTTTTT NUMDFT      TELAPSE      233.99 TCPU       89.47
 CYC   9 ETOT(AU) -6.164235502710E+03 DETOT -9.70E-06 tst  3.61E-08 PX  2.03E-04
 TTTTTTTTTTTTTTTTTTTTTTTTTTTTTT DIIS        TELAPSE      235.02 TCPU       90.50
 DIIS TEST: 0.11923E-04 AT SCF   CYCLE   9 - DIIS ACTIVE - HISTORY:     9 CYCLES
 TTTTTTTTTTTTTTTTTTTTTTTTTTTTTT FDIK        TELAPSE      235.84 TCPU       90.57
 INSULATING STATE
 TOP OF VALENCE BANDS -    BAND    402; K    3; EIG -2.5073715E-01 AU
 TOP OF VALENCE BANDS -    BAND    402; K    1; EIG -2.5202799E-01 AU
 BOTTOM OF VIRTUAL BANDS - BAND    403; K    3; EIG -9.0456745E-02 AU
 DIRECT ENERGY BAND GAP:   4.3615 eV
 BOTTOM OF VIRTUAL BANDS - BAND    403; K    1; EIG -8.9701699E-02 AU
 TTTTTTTTTTTTTTTTTTTTTTTTTTTTTT PDIG        TELAPSE      236.06 TCPU       90.80
 CHARGE NORMALIZATION FACTOR   1.00000000
 TOTAL ATOMIC CHARGES:
  18.4757831  18.4757831  18.4757831  18.4757831  18.4757831  18.4757831
   7.6008531   7.6008531   7.6008531   7.6008531   7.6008531   7.6008531
   7.6008531   7.6008531   7.6008531   7.6008531   7.6008531   7.6008531
   7.6008531   7.6008531   7.6008531   7.6008531   7.6008531   7.6008531
   7.6008531   7.6008531   7.6008531   7.6008531   7.6008531   7.6008531
   6.7901615   6.7901615   6.7901615   6.7901615   6.7901615   6.7901615
   6.7901615   6.7901615   6.7901615   6.7901615   6.7901615   6.7901615
   5.3902531   5.3902531   5.3902531   5.3902531   5.3902531   5.3902531
   5.3902531   5.3902531   5.3902531   5.3902531   5.3902531   5.3902531
   6.0020455   6.0020455   6.0020455   6.0020455   6.0020455   6.0020455
   6.0020455   6.0020455   6.0020455   6.0020455   6.0020455   6.0020455
   6.0020455   6.0020455   6.0020455   6.0020455   6.0020455   6.0020455
   6.0020455   6.0020455   6.0020455   6.0020455   6.0020455   6.0020455
   0.8758246   0.8758246   0.8758246   0.8758246   0.8758246   0.8758246
   0.8758246   0.8758246   0.8758246   0.8758246   0.8758246   0.8758246
   0.8758246   0.8758246   0.8758246   0.8758246   0.8758246   0.8758246
   0.8758246   0.8758246   0.8758246   0.8758246   0.8758246   0.8758246
   8.3121237   8.3121237   8.3121237   8.3121237   8.3121237   8.3121237
   8.3121237   8.3121237   8.3121237   8.3121237   8.3121237   8.3121237
   8.3121237   8.3121237   8.3121237   8.3121237   8.3121237   8.3121237
   8.3121237   8.3121237   8.3121237   8.3121237   8.3121237   8.3121237
 TTTTTTTTTTTTTTTTTTTTTTTTTTTTTT MOQGAD      TELAPSE      236.08 TCPU       90.81
 TTTTTTTTTTTTTTTTTTTTTTTTTTTTTT SHELLXN     TELAPSE      242.92 TCPU       94.28
 TTTTTTTTTTTTTTTTTTTTTTTTTTTTTT MONMO3      TELAPSE      244.19 TCPU       95.54
 NUMERICALLY INTEGRATED DENSITY    803.9999703204
 TTTTTTTTTTTTTTTTTTTTTTTTTTTTTT NUMDFT      TELAPSE      245.08 TCPU       96.44
 CYC  10 ETOT(AU) -6.164235503006E+03 DETOT -2.97E-07 tst  9.75E-10 PX  1.11E-04
 TTTTTTTTTTTTTTTTTTTTTTTTTTTTTT DIIS        TELAPSE      245.20 TCPU       96.55
 DIIS TEST: 0.17602E-05 AT SCF   CYCLE  10 - DIIS ACTIVE - HISTORY:    10 CYCLES
 TTTTTTTTTTTTTTTTTTTTTTTTTTTTTT FDIK        TELAPSE      245.76 TCPU       96.80
 INSULATING STATE
 TOP OF VALENCE BANDS -    BAND    402; K    3; EIG -2.5073412E-01 AU
 TOP OF VALENCE BANDS -    BAND    402; K    1; EIG -2.5202500E-01 AU
 BOTTOM OF VIRTUAL BANDS - BAND    403; K    3; EIG -9.0467922E-02 AU
 DIRECT ENERGY BAND GAP:   4.3611 eV
 BOTTOM OF VIRTUAL BANDS - BAND    403; K    1; EIG -8.9712768E-02 AU
 TTTTTTTTTTTTTTTTTTTTTTTTTTTTTT PDIG        TELAPSE      245.96 TCPU       97.00
 CHARGE NORMALIZATION FACTOR   1.00000000
 TOTAL ATOMIC CHARGES:
  18.4757940  18.4757940  18.4757940  18.4757940  18.4757940  18.4757940
   7.6009545   7.6009545   7.6009545   7.6009545   7.6009545   7.6009545
   7.6009545   7.6009545   7.6009545   7.6009545   7.6009545   7.6009545
   7.6009545   7.6009545   7.6009545   7.6009545   7.6009545   7.6009545
   7.6009545   7.6009545   7.6009545   7.6009545   7.6009545   7.6009545
   6.7902358   6.7902358   6.7902358   6.7902358   6.7902358   6.7902358
   6.7902358   6.7902358   6.7902358   6.7902358   6.7902358   6.7902358
   5.3900534   5.3900534   5.3900534   5.3900534   5.3900534   5.3900534
   5.3900534   5.3900534   5.3900534   5.3900534   5.3900534   5.3900534
   6.0020236   6.0020236   6.0020236   6.0020236   6.0020236   6.0020236
   6.0020236   6.0020236   6.0020236   6.0020236   6.0020236   6.0020236
   6.0020236   6.0020236   6.0020236   6.0020236   6.0020236   6.0020236
   6.0020236   6.0020236   6.0020236   6.0020236   6.0020236   6.0020236
   0.8758161   0.8758161   0.8758161   0.8758161   0.8758161   0.8758161
   0.8758161   0.8758161   0.8758161   0.8758161   0.8758161   0.8758161
   0.8758161   0.8758161   0.8758161   0.8758161   0.8758161   0.8758161
   0.8758161   0.8758161   0.8758161   0.8758161   0.8758161   0.8758161
   8.3121127   8.3121127   8.3121127   8.3121127   8.3121127   8.3121127
   8.3121127   8.3121127   8.3121127   8.3121127   8.3121127   8.3121127
   8.3121127   8.3121127   8.3121127   8.3121127   8.3121127   8.3121127
   8.3121127   8.3121127   8.3121127   8.3121127   8.3121127   8.3121127
 TTTTTTTTTTTTTTTTTTTTTTTTTTTTTT MOQGAD      TELAPSE      245.98 TCPU       97.02
 TTTTTTTTTTTTTTTTTTTTTTTTTTTTTT SHELLXN     TELAPSE      251.98 TCPU      100.51
 TTTTTTTTTTTTTTTTTTTTTTTTTTTTTT MONMO3      TELAPSE      252.77 TCPU      101.30
 NUMERICALLY INTEGRATED DENSITY    803.9999703210
 TTTTTTTTTTTTTTTTTTTTTTTTTTTTTT NUMDFT      TELAPSE      253.71 TCPU      102.24
 CYC  11 ETOT(AU) -6.164235503124E+03 DETOT -1.18E-07 tst  1.92E-10 PX  3.69E-05
 TTTTTTTTTTTTTTTTTTTTTTTTTTTTTT DIIS        TELAPSE      253.99 TCPU      102.52
 DIIS TEST: 0.30423E-06 AT SCF   CYCLE  11 - DIIS ACTIVE - HISTORY:    11 CYCLES
 TTTTTTTTTTTTTTTTTTTTTTTTTTTTTT FDIK        TELAPSE      257.07 TCPU      102.55
 INSULATING STATE
 TOP OF VALENCE BANDS -    BAND    402; K    3; EIG -2.5073795E-01 AU
 TOP OF VALENCE BANDS -    BAND    402; K    1; EIG -2.5202880E-01 AU
 BOTTOM OF VIRTUAL BANDS - BAND    403; K    3; EIG -9.0465539E-02 AU
 DIRECT ENERGY BAND GAP:   4.3612 eV
 BOTTOM OF VIRTUAL BANDS - BAND    403; K    1; EIG -8.9710582E-02 AU
 TTTTTTTTTTTTTTTTTTTTTTTTTTTTTT PDIG        TELAPSE      257.27 TCPU      102.75
 CHARGE NORMALIZATION FACTOR   1.00000000
 TOTAL ATOMIC CHARGES:
  18.4758203  18.4758203  18.4758203  18.4758203  18.4758203  18.4758203
   7.6009217   7.6009217   7.6009217   7.6009217   7.6009217   7.6009217
   7.6009217   7.6009217   7.6009217   7.6009217   7.6009217   7.6009217
   7.6009217   7.6009217   7.6009217   7.6009217   7.6009217   7.6009217
   7.6009217   7.6009217   7.6009217   7.6009217   7.6009217   7.6009217
   6.7902063   6.7902063   6.7902063   6.7902063   6.7902063   6.7902063
   6.7902063   6.7902063   6.7902063   6.7902063   6.7902063   6.7902063
   5.3901276   5.3901276   5.3901276   5.3901276   5.3901276   5.3901276
   5.3901276   5.3901276   5.3901276   5.3901276   5.3901276   5.3901276
   6.0020312   6.0020312   6.0020312   6.0020312   6.0020312   6.0020312
   6.0020312   6.0020312   6.0020312   6.0020312   6.0020312   6.0020312
   6.0020312   6.0020312   6.0020312   6.0020312   6.0020312   6.0020312
   6.0020312   6.0020312   6.0020312   6.0020312   6.0020312   6.0020312
   0.8758134   0.8758134   0.8758134   0.8758134   0.8758134   0.8758134
   0.8758134   0.8758134   0.8758134   0.8758134   0.8758134   0.8758134
   0.8758134   0.8758134   0.8758134   0.8758134   0.8758134   0.8758134
   0.8758134   0.8758134   0.8758134   0.8758134   0.8758134   0.8758134
   8.3121116   8.3121116   8.3121116   8.3121116   8.3121116   8.3121116
   8.3121116   8.3121116   8.3121116   8.3121116   8.3121116   8.3121116
   8.3121116   8.3121116   8.3121116   8.3121116   8.3121116   8.3121116
   8.3121116   8.3121116   8.3121116   8.3121116   8.3121116   8.3121116
 TTTTTTTTTTTTTTTTTTTTTTTTTTTTTT MOQGAD      TELAPSE      257.29 TCPU      102.76
 TTTTTTTTTTTTTTTTTTTTTTTTTTTTTT SHELLXN     TELAPSE      271.42 TCPU      106.23
 TTTTTTTTTTTTTTTTTTTTTTTTTTTTTT MONMO3      TELAPSE      272.12 TCPU      106.92
 NUMERICALLY INTEGRATED DENSITY    803.9999703211
 TTTTTTTTTTTTTTTTTTTTTTTTTTTTTT NUMDFT      TELAPSE      273.06 TCPU      107.86
 CYC  12 ETOT(AU) -6.164235503101E+03 DETOT  2.32E-08 tst  3.14E-11 PX  1.52E-05
 TTTTTTTTTTTTTTTTTTTTTTTTTTTTTT DIIS        TELAPSE      273.57 TCPU      108.38
 DIIS TEST: 0.26107E-07 AT SCF   CYCLE  12 - DIIS ACTIVE - HISTORY:    12 CYCLES
 TTTTTTTTTTTTTTTTTTTTTTTTTTTTTT FDIK        TELAPSE      275.14 TCPU      108.40
 INSULATING STATE
 TOP OF VALENCE BANDS -    BAND    402; K    3; EIG -2.5073676E-01 AU
 TOP OF VALENCE BANDS -    BAND    402; K    1; EIG -2.5202762E-01 AU
 BOTTOM OF VIRTUAL BANDS - BAND    403; K    3; EIG -9.0465337E-02 AU
 DIRECT ENERGY BAND GAP:   4.3612 eV
 BOTTOM OF VIRTUAL BANDS - BAND    403; K    1; EIG -8.9710328E-02 AU
 TTTTTTTTTTTTTTTTTTTTTTTTTTTTTT PDIG        TELAPSE      275.34 TCPU      108.60
 CHARGE NORMALIZATION FACTOR   1.00000000
 TOTAL ATOMIC CHARGES:
  18.4758097  18.4758097  18.4758097  18.4758097  18.4758097  18.4758097
   7.6009262   7.6009262   7.6009262   7.6009262   7.6009262   7.6009262
   7.6009262   7.6009262   7.6009262   7.6009262   7.6009262   7.6009262
   7.6009262   7.6009262   7.6009262   7.6009262   7.6009262   7.6009262
   7.6009262   7.6009262   7.6009262   7.6009262   7.6009262   7.6009262
   6.7902110   6.7902110   6.7902110   6.7902110   6.7902110   6.7902110
   6.7902110   6.7902110   6.7902110   6.7902110   6.7902110   6.7902110
   5.3901159   5.3901159   5.3901159   5.3901159   5.3901159   5.3901159
   5.3901159   5.3901159   5.3901159   5.3901159   5.3901159   5.3901159
   6.0020303   6.0020303   6.0020303   6.0020303   6.0020303   6.0020303
   6.0020303   6.0020303   6.0020303   6.0020303   6.0020303   6.0020303
   6.0020303   6.0020303   6.0020303   6.0020303   6.0020303   6.0020303
   6.0020303   6.0020303   6.0020303   6.0020303   6.0020303   6.0020303
   0.8758153   0.8758153   0.8758153   0.8758153   0.8758153   0.8758153
   0.8758153   0.8758153   0.8758153   0.8758153   0.8758153   0.8758153
   0.8758153   0.8758153   0.8758153   0.8758153   0.8758153   0.8758153
   0.8758153   0.8758153   0.8758153   0.8758153   0.8758153   0.8758153
   8.3121123   8.3121123   8.3121123   8.3121123   8.3121123   8.3121123
   8.3121123   8.3121123   8.3121123   8.3121123   8.3121123   8.3121123
   8.3121123   8.3121123   8.3121123   8.3121123   8.3121123   8.3121123
   8.3121123   8.3121123   8.3121123   8.3121123   8.3121123   8.3121123
 TTTTTTTTTTTTTTTTTTTTTTTTTTTTTT MOQGAD      TELAPSE      275.36 TCPU      108.62
 TTTTTTTTTTTTTTTTTTTTTTTTTTTTTT SHELLXN     TELAPSE      282.20 TCPU      112.14
 TTTTTTTTTTTTTTTTTTTTTTTTTTTTTT MONMO3      TELAPSE      282.93 TCPU      112.87
 NUMERICALLY INTEGRATED DENSITY    803.9999703210
 TTTTTTTTTTTTTTTTTTTTTTTTTTTTTT NUMDFT      TELAPSE      283.86 TCPU      113.80
 CYC  13 ETOT(AU) -6.164235503119E+03 DETOT -1.84E-08 tst  1.98E-12 PX  8.78E-06
 TTTTTTTTTTTTTTTTTTTTTTTTTTTTTT DIIS        TELAPSE      289.79 TCPU      119.73
 DIIS TEST: 0.12580E-08 AT SCF   CYCLE  13 - DIIS ACTIVE - HISTORY:    13 CYCLES
 TTTTTTTTTTTTTTTTTTTTTTTTTTTTTT FDIK        TELAPSE      291.28 TCPU      120.98
 INSULATING STATE
 TOP OF VALENCE BANDS -    BAND    402; K    3; EIG -2.5073678E-01 AU
 TOP OF VALENCE BANDS -    BAND    402; K    1; EIG -2.5202764E-01 AU
 BOTTOM OF VIRTUAL BANDS - BAND    403; K    3; EIG -9.0465475E-02 AU
 DIRECT ENERGY BAND GAP:   4.3612 eV
 BOTTOM OF VIRTUAL BANDS - BAND    403; K    1; EIG -8.9710461E-02 AU
 TTTTTTTTTTTTTTTTTTTTTTTTTTTTTT PDIG        TELAPSE      291.49 TCPU      121.20
 CHARGE NORMALIZATION FACTOR   1.00000000
 TOTAL ATOMIC CHARGES:
  18.4758112  18.4758112  18.4758112  18.4758112  18.4758112  18.4758112
   7.6009254   7.6009254   7.6009254   7.6009254   7.6009254   7.6009254
   7.6009254   7.6009254   7.6009254   7.6009254   7.6009254   7.6009254
   7.6009254   7.6009254   7.6009254   7.6009254   7.6009254   7.6009254
   7.6009254   7.6009254   7.6009254   7.6009254   7.6009254   7.6009254
   6.7902108   6.7902108   6.7902108   6.7902108   6.7902108   6.7902108
   6.7902108   6.7902108   6.7902108   6.7902108   6.7902108   6.7902108
   5.3901170   5.3901170   5.3901170   5.3901170   5.3901170   5.3901170
   5.3901170   5.3901170   5.3901170   5.3901170   5.3901170   5.3901170
   6.0020298   6.0020298   6.0020298   6.0020298   6.0020298   6.0020298
   6.0020298   6.0020298   6.0020298   6.0020298   6.0020298   6.0020298
   6.0020298   6.0020298   6.0020298   6.0020298   6.0020298   6.0020298
   6.0020298   6.0020298   6.0020298   6.0020298   6.0020298   6.0020298
   0.8758154   0.8758154   0.8758154   0.8758154   0.8758154   0.8758154
   0.8758154   0.8758154   0.8758154   0.8758154   0.8758154   0.8758154
   0.8758154   0.8758154   0.8758154   0.8758154   0.8758154   0.8758154
   0.8758154   0.8758154   0.8758154   0.8758154   0.8758154   0.8758154
   8.3121126   8.3121126   8.3121126   8.3121126   8.3121126   8.3121126
   8.3121126   8.3121126   8.3121126   8.3121126   8.3121126   8.3121126
   8.3121126   8.3121126   8.3121126   8.3121126   8.3121126   8.3121126
   8.3121126   8.3121126   8.3121126   8.3121126   8.3121126   8.3121126
 TTTTTTTTTTTTTTTTTTTTTTTTTTTTTT MOQGAD      TELAPSE      291.51 TCPU      121.21
 TTTTTTTTTTTTTTTTTTTTTTTTTTTTTT SHELLXN     TELAPSE      296.75 TCPU      124.72
 TTTTTTTTTTTTTTTTTTTTTTTTTTTTTT MONMO3      TELAPSE      297.44 TCPU      125.41
 NUMERICALLY INTEGRATED DENSITY    803.9999703210
 TTTTTTTTTTTTTTTTTTTTTTTTTTTTTT NUMDFT      TELAPSE      298.57 TCPU      126.53
 CYC  14 ETOT(AU) -6.164235503115E+03 DETOT  3.80E-09 tst  7.43E-14 PX  2.42E-06
 TTTTTTTTTTTTTTTTTTTTTTTTTTTTTT DIIS        TELAPSE      301.70 TCPU      129.67
 DIIS TEST: 0.36142E-09 AT SCF   CYCLE  14 - DIIS ACTIVE - HISTORY:    14 CYCLES
 TTTTTTTTTTTTTTTTTTTTTTTTTTTTTT FDIK        TELAPSE      302.86 TCPU      130.10
 INSULATING STATE
 TOP OF VALENCE BANDS -    BAND    402; K    3; EIG -2.5073680E-01 AU
 TOP OF VALENCE BANDS -    BAND    402; K    1; EIG -2.5202766E-01 AU
 BOTTOM OF VIRTUAL BANDS - BAND    403; K    3; EIG -9.0465477E-02 AU
 DIRECT ENERGY BAND GAP:   4.3612 eV
 BOTTOM OF VIRTUAL BANDS - BAND    403; K    1; EIG -8.9710466E-02 AU
 TTTTTTTTTTTTTTTTTTTTTTTTTTTTTT PDIG        TELAPSE      303.10 TCPU      130.34
 CHARGE NORMALIZATION FACTOR   1.00000000
 TOTAL ATOMIC CHARGES:
  18.4758112  18.4758112  18.4758112  18.4758112  18.4758112  18.4758112
   7.6009255   7.6009255   7.6009255   7.6009255   7.6009255   7.6009255
   7.6009255   7.6009255   7.6009255   7.6009255   7.6009255   7.6009255
   7.6009255   7.6009255   7.6009255   7.6009255   7.6009255   7.6009255
   7.6009255   7.6009255   7.6009255   7.6009255   7.6009255   7.6009255
   6.7902107   6.7902107   6.7902107   6.7902107   6.7902107   6.7902107
   6.7902107   6.7902107   6.7902107   6.7902107   6.7902107   6.7902107
   5.3901170   5.3901170   5.3901170   5.3901170   5.3901170   5.3901170
   5.3901170   5.3901170   5.3901170   5.3901170   5.3901170   5.3901170
   6.0020299   6.0020299   6.0020299   6.0020299   6.0020299   6.0020299
   6.0020299   6.0020299   6.0020299   6.0020299   6.0020299   6.0020299
   6.0020299   6.0020299   6.0020299   6.0020299   6.0020299   6.0020299
   6.0020299   6.0020299   6.0020299   6.0020299   6.0020299   6.0020299
   0.8758154   0.8758154   0.8758154   0.8758154   0.8758154   0.8758154
   0.8758154   0.8758154   0.8758154   0.8758154   0.8758154   0.8758154
   0.8758154   0.8758154   0.8758154   0.8758154   0.8758154   0.8758154
   0.8758154   0.8758154   0.8758154   0.8758154   0.8758154   0.8758154
   8.3121126   8.3121126   8.3121126   8.3121126   8.3121126   8.3121126
   8.3121126   8.3121126   8.3121126   8.3121126   8.3121126   8.3121126
   8.3121126   8.3121126   8.3121126   8.3121126   8.3121126   8.3121126
   8.3121126   8.3121126   8.3121126   8.3121126   8.3121126   8.3121126
 TTTTTTTTTTTTTTTTTTTTTTTTTTTTTT MOQGAD      TELAPSE      303.12 TCPU      130.35
 TTTTTTTTTTTTTTTTTTTTTTTTTTTTTT SHELLXN     TELAPSE      306.48 TCPU      133.71
 +++ ENERGIES IN A.U. +++
 ::: EXT EL-POLE                                  -6.8631380630464E+03
 ::: EXT EL-SPHEROPOLE                             5.4932712830542E+01
 ::: BIELET ZONE E-E                               1.1854308478913E+04
 ::: TOTAL E-E                                     5.0461031286972E+03
 ::: TOTAL E-N + N-E                              -1.7964566184718E+04
 ::: TOTAL N-N                                     1.7920613589154E+03
 ::: KINETIC ENERGY                                5.5303013469489E+03
 ::: PSEUDO TOTAL   ENERGY                        -5.5961003501570E+03
 ::: VIRIAL COEFFICIENT                            9.9408622796485E-01
 TTTTTTTTTTTTTTTTTTTTTTTTTTTTTT MONMO3      TELAPSE      307.18 TCPU      134.42
 NUMERICALLY INTEGRATED DENSITY    803.9999703210
 TTTTTTTTTTTTTTTTTTTTTTTTTTTTTT NUMDFT      TELAPSE      308.42 TCPU      135.65
 CYC  15 ETOT(AU) -6.164235503115E+03 DETOT  4.18E-11 tst  5.59E-15 PX  2.42E-06

 == SCF ENDED - CONVERGENCE ON ENERGY      E(AU) -6.1642355031153E+03 CYCLES  15


 ENERGY EXPRESSION=HARTREE+FOCK EXCH*0.25000+(PBE        EXCH)*0.75000+PBE        CORR


 TOTAL ENERGY(DFT)(AU)( 15) -6.1642355031153E+03 DE 4.2E-11 tester 5.6E-15
 TTTTTTTTTTTTTTTTTTTTTTTTTTTTTT EDFT        TELAPSE      308.42 TCPU      135.66

 *******************************************************************************
 *                             FORCE CALCULATION                               *
 *******************************************************************************

 TTTTTTTTTTTTTTTTTTTTTTTTTTTTTT NUMDFG      TELAPSE      316.25 TCPU      143.49
 INFORMATION **** EXCPOG **** EXCH. BIPO BUFFER LENGTH (WORDS) =    16000000
 WARNING **** EXCPOG **** EXCH. BIPO BUFFER TOO SMALL - TO AVOID I/O SET EXCHSIZE =     6926292
 WARNING **** GENPOG **** COULOMB BIPO BUFFER TOO SMALL - TO AVOID I/O SET BIPOSIZE =     4492800
 INFORMATION **** GENPOG **** BIPO BUFFER LENGTH (WORDS) =     4000000
 TTTTTTTTTTTTTTTTTTTTTTTTTTTTTT SHELXG      TELAPSE      353.74 TCPU      170.80


 D3 DISPERSION ENERGY (AU)       -2.6946611608953E-01
 TOTAL ENERGY + DISP (AU)        -6.1645049692314E+03

 CARTESIAN FORCES IN HARTREE/BOHR (ANALYTICAL)
   ATOM                     X                   Y                   Z
   1 248             9.936496070395E-15 -7.438494264989E-15  5.745404152435E-15
   2 248             3.663735981263E-15 -1.310063169058E-14 -4.662936703426E-14
   3 248             1.054711873394E-15 -2.782095300663E-14  3.370914658518E-14
   4 248            -3.497202527569E-14  8.465450562767E-16  8.604228440845E-16
   5 248            -7.105427357601E-15  3.330669073875E-15  1.628327102784E-15
   6 248             2.099709295322E-14  2.005340338229E-14  9.298117831236E-16
   7   7             5.012092074708E-08  8.848464823075E-07  1.478316570047E-06
   8   7            -5.012093895473E-08 -8.848464538858E-07  1.478316592252E-06
   9   7             5.012094250745E-08 -8.848464894129E-07 -1.478316560277E-06
  10   7            -5.012096027102E-08  8.848464503330E-07 -1.478316595360E-06
  11   7             1.478316594028E-06  5.012095627421E-08  8.848464672084E-07
  12   7             8.848464574385E-07  1.478316574932E-06  5.012095360968E-08
  13   7            -1.478316574932E-06 -5.012093540202E-08  8.848464840838E-07
  14   7            -8.848464698730E-07  1.478316597137E-06 -5.012095272150E-08
  15   7             1.478316598913E-06 -5.012092385570E-08 -8.848464556621E-07
  16   7            -8.848464760902E-07 -1.478316587367E-06  5.012095227741E-08
  17   7            -1.478316569159E-06  5.012095538603E-08 -8.848464707611E-07
  18   7             8.848464538858E-07 -1.478316587367E-06 -5.012093984291E-08
  19   7             8.848464636557E-07  5.012095716239E-08  1.478316567383E-06
  20   7            -8.848464725375E-07 -5.012092429979E-08  1.478316597137E-06
  21   7            -8.848464734257E-07  5.012097137325E-08 -1.478316589143E-06
  22   7             8.848464414513E-07 -5.012093362566E-08 -1.478316585590E-06
  23   7             5.012092296752E-08  1.478316558501E-06  8.848464752020E-07
  24   7             1.478316582038E-06  8.848464458922E-07  5.012095716239E-08
  25   7            -5.012095272150E-08 -1.478316586478E-06  8.848464458922E-07
  26   7             1.478316603798E-06 -8.848464529976E-07 -5.012094295154E-08
  27   7            -5.012094383972E-08  1.478316570047E-06 -8.848464565503E-07
  28   7            -1.478316563830E-06 -8.848464805311E-07  5.012095272150E-08
  29   7             5.012093895473E-08 -1.478316556280E-06 -8.848464769784E-07
  30   7            -1.478316564274E-06  8.848464698730E-07 -5.012093806656E-08
  31   7             1.586525267605E-06  1.509246915332E-06  1.509246908560E-06
  32   7            -1.586525236519E-06 -1.509246927989E-06  1.509246937093E-06
  33   7             1.586525223196E-06 -1.509246957299E-06 -1.509246944309E-06
  34   7            -1.586525227637E-06  1.509246925768E-06 -1.509246936093E-06
  35   7             1.509246882692E-06  1.586525280928E-06  1.509246920661E-06
  36   7             1.509246926434E-06  1.509246953302E-06  1.586525221420E-06
  37   7            -1.509246934095E-06 -1.586525227637E-06  1.509246927212E-06
  38   7            -1.509246906672E-06  1.509246952747E-06 -1.586525216091E-06
  39   7             1.509246945086E-06 -1.586525223196E-06 -1.509246949638E-06
  40   7            -1.509246909559E-06 -1.509246940867E-06  1.586525207209E-06
  41   7            -1.509246937759E-06  1.586525197439E-06 -1.509246937648E-06
  42   7             1.509246951747E-06 -1.509246942977E-06 -1.586525213426E-06
  43   6             4.062342011668E-07 -1.784322237519E-06 -1.784322240184E-06
  44   6            -4.062342437994E-07  1.784322235743E-06 -1.784322248177E-06
  45   6             4.062342040534E-07  1.784322284148E-06  1.784322276155E-06
  46   6            -4.062342413569E-07 -1.784322257947E-06  1.784322237519E-06
  47   6            -1.784322246401E-06  4.062342144895E-07 -1.784322245069E-06
  48   6            -1.784322260168E-06 -1.784322265941E-06  4.062342164879E-07
  49   6             1.784322238851E-06 -4.062342393585E-07 -1.784322245957E-06
  50   6             1.784322241072E-06 -1.784322234410E-06 -4.062342364719E-07
  51   6            -1.784322255283E-06 -4.062342391364E-07  1.784322249954E-06
  52   6             1.784322236187E-06  1.784322230858E-06  4.062342231492E-07
  53   6             1.784322244625E-06  4.062342282563E-07  1.784322249510E-06
  54   6            -1.784322247733E-06  1.784322259724E-06 -4.062342333633E-07
  55   6            -3.217591165949E-06 -6.940124883670E-07 -5.223634307328E-07
  56   6             3.217591192595E-06  6.940124883670E-07 -5.223634094165E-07
  57   6            -3.217591187266E-06  6.940124581689E-07  5.223634289564E-07
  58   6             3.217591185489E-06 -6.940124972488E-07  5.223634182983E-07
  59   6            -5.223634182983E-07 -3.217591185489E-06 -6.940124777088E-07
  60   6            -6.940124936961E-07 -5.223634129692E-07 -3.217591192595E-06
  61   6             5.223634111928E-07  3.217591190818E-06 -6.940124901433E-07
  62   6             6.940124883670E-07 -5.223634094165E-07  3.217591192595E-06
  63   6            -5.223633934293E-07  3.217591192595E-06  6.940124954724E-07
  64   6             6.940124741561E-07  5.223634289564E-07 -3.217591189042E-06
  65   6             5.223634289564E-07 -3.217591187266E-06  6.940124670507E-07
  66   6            -6.940125008015E-07  5.223634147455E-07  3.217591187266E-06
  67   6            -6.940124812616E-07 -3.217591176607E-06 -5.223634218510E-07
  68   6             6.940124936961E-07  3.217591171278E-06 -5.223634040874E-07
  69   6             6.940124688271E-07 -3.217591199700E-06  5.223634182983E-07
  70   6            -6.940124990251E-07  3.217591189042E-06  5.223634129692E-07
  71   6            -3.217591190818E-06 -5.223634076401E-07 -6.940124812616E-07
  72   6            -5.223634147455E-07 -6.940125061305E-07 -3.217591181937E-06
  73   6             3.217591178384E-06  5.223634147455E-07 -6.940124990251E-07
  74   6            -5.223634094165E-07  6.940124936961E-07  3.217591196147E-06
  75   6             3.217591197924E-06 -5.223634076401E-07  6.940124865906E-07
  76   6             5.223634289564E-07  6.940124688271E-07 -3.217591181937E-06
  77   6            -3.217591187266E-06  5.223634307328E-07  6.940124617216E-07
  78   6             5.223634165219E-07 -6.940124883670E-07  3.217591190818E-06
  79   1             1.081608464348E-06  4.345502035985E-07  1.333195465802E-06
  80   1            -1.081608469899E-06 -4.345502044867E-07  1.333195464470E-06
  81   1             1.081608467235E-06 -4.345502004899E-07 -1.333195459585E-06
  82   1            -1.081608468345E-06  4.345502038205E-07 -1.333195464026E-06
  83   1             1.333195463582E-06  1.081608466347E-06  4.345502002678E-07
  84   1             4.345502018221E-07  1.333195463804E-06  1.081608467901E-06
  85   1            -1.333195463360E-06 -1.081608469233E-06  4.345502060410E-07
  86   1            -4.345502022662E-07  1.333195462250E-06 -1.081608469011E-06
  87   1             1.333195461362E-06 -1.081608472564E-06 -4.345502064851E-07
  88   1            -4.345501991576E-07 -1.333195462250E-06  1.081608467679E-06
  89   1            -1.333195463138E-06  1.081608465459E-06 -4.345501956049E-07
  90   1             4.345502055969E-07 -1.333195463804E-06 -1.081608469233E-06
  91   1             4.345502011560E-07  1.081608465903E-06  1.333195463582E-06
  92   1            -4.345502027103E-07 -1.081608466791E-06  1.333195465136E-06
  93   1            -4.345501998237E-07  1.081608467901E-06 -1.333195460029E-06
  94   1             4.345502033765E-07 -1.081608467901E-06 -1.333195463582E-06
  95   1             1.081608469011E-06  1.333195462472E-06  4.345502007119E-07
  96   1             1.333195464692E-06  4.345502033765E-07  1.081608467235E-06
  97   1            -1.081608467457E-06 -1.333195464026E-06  4.345502007119E-07
  98   1             1.333195461362E-06 -4.345502044867E-07 -1.081608471454E-06
  99   1            -1.081608470344E-06  1.333195462694E-06 -4.345502011560E-07
 100   1            -1.333195461806E-06 -4.345501991576E-07  1.081608467235E-06
 101   1             1.081608467457E-06 -1.333195460695E-06 -4.345502000458E-07
 102   1            -1.333195463804E-06  4.345502009340E-07 -1.081608467679E-06
 103   8            -2.510344586426E-06 -2.491476095656E-06 -1.606664335518E-06
 104   8             2.510344575768E-06  2.491476104538E-06 -1.606664357445E-06
 105   8            -2.510344575768E-06  2.491476132960E-06  1.606664322473E-06
 106   8             2.510344579321E-06 -2.491476100985E-06  1.606664355169E-06
 107   8            -1.606664338349E-06 -2.510344618400E-06 -2.491476090327E-06
 108   8            -2.491476095656E-06 -1.606664336629E-06 -2.510344586426E-06
 109   8             1.606664360609E-06  2.510344586426E-06 -2.491476100985E-06
 110   8             2.491476104538E-06 -1.606664354892E-06  2.510344575768E-06
 111   8            -1.606664359166E-06  2.510344579321E-06  2.491476083222E-06
 112   8             2.491476106314E-06  1.606664345843E-06 -2.510344568663E-06
 113   8             1.606664345788E-06 -2.510344586426E-06  2.491476127631E-06
 114   8            -2.491476102762E-06  1.606664353337E-06  2.510344586426E-06
 115   8            -2.491476070787E-06 -2.510344607742E-06 -1.606664352061E-06
 116   8             2.491476095656E-06  2.510344579321E-06 -1.606664359721E-06
 117   8             2.491476125854E-06 -2.510344565110E-06  1.606664348619E-06
 118   8            -2.491476090327E-06  2.510344565110E-06  1.606664361498E-06
 119   8            -2.510344582873E-06 -1.606664334686E-06 -2.491476104538E-06
 120   8            -1.606664333964E-06 -2.491476106314E-06 -2.510344558004E-06
 121   8             2.510344582873E-06  1.606664355003E-06 -2.491476109867E-06
 122   8            -1.606664352560E-06  2.491476097433E-06  2.510344568663E-06
 123   8             2.510344575768E-06 -1.606664366827E-06  2.491476104538E-06
 124   8             1.606664342790E-06  2.491476132960E-06 -2.510344579321E-06
 125   8            -2.510344568663E-06  1.606664336684E-06  2.491476108091E-06
 126   8             1.606664354448E-06 -2.491476120525E-06  2.510344568663E-06

 RESULTANT FORCE    -1.580680031310E-14 -1.941101359509E-14 -1.097270450906E-14

 ATOMIC PART

 SYMMETRY ALLOWED FORCES (ANALYTICAL) (DIRECTION, FORCE)

    1  6.5422710E-06    2  4.2438153E-06    3  3.2388221E-06    4  2.8639373E-06
    5  8.7561660E-06    6 -7.9497574E-06    7 -3.8978215E-06    8  5.6602916E-06
    9 -7.1366111E-06   10 -1.3550193E-05   11  1.9406891E-06   12  6.6268984E-06
   13  5.2521277E-06   14 -4.4909649E-06   15 -6.4643943E-06   16 -1.7326815E-05

 CELL PART

 GRADIENT WITH RESPECT TO THE CELL PARAMETER IN HARTREE/BOHR
ORDER: -D/DA1X, -D/DA1Y, -D/DA1Z
       -D/DA2X, -D/DA2Y, -D/DA2Z
       -D/DA3X, -D/DA3Y, -D/DA3Z
  0.156902711308E-13 -0.584436043027E-05 -0.584436028106E-05
 -0.584436027395E-05 -0.164443143610E-13 -0.584436028817E-05
 -0.584436039119E-05 -0.584436027395E-05 -0.144472863049E-13

STRESS TENSOR, IN HARTREE/BOHR^3:
ORDER: 11 12 13
       21 22 23
       31 32 33
  0.100518536783E-07  0.873285053723E-16 -0.114314573580E-15
 -0.120287236658E-15  0.100518536843E-07  0.148570201945E-15
  0.185345114752E-16  0.631371819007E-17  0.100518535699E-07

PRESSURE FROM THE STRESS TENSOR,
IN HARTREE/BOHR^3: -0.10052E-07
PRESSURE IN GIGAPASCAL: -0.2957E-03
CONVERSION FACTOR: 1 HARTREE/BOHR^3= 29421 GIGAPASCAL
WHEN USING VALUES FOR BOHR RADIUS AND HARTREE
FROM IUPAC WEBSITE, APRIL 2009
ENTHALPY: -6.1645051685268E+03

 SYMMETRY ALLOWED FORCES (ANALYTICAL) (DIRECTION, FORCE)

    1 -3.4518985E-04
 TTTTTTTTTTTTTTTTTTTTTTTTTTTTTT TOTGRA_C    TELAPSE      366.30 TCPU      183.36
 TTTTTTTTTTTTTTTTTTTTTTTTTTTTTT SMAT        TELAPSE      634.40 TCPU      195.74
 TTTTTTTTTTTTTTTTTTTTTTTTTTTTTT POLAR2      TELAPSE      635.02 TCPU      196.36

 CELL FORCES OF CENTRAL POINT

 |  1.56903E-14 -5.84436E-06 -5.84436E-06 |
 | -5.84436E-06 -1.64443E-14 -5.84436E-06 |
 | -5.84436E-06 -5.84436E-06 -1.44473E-14 |

 ENERGY OF CENTRAL POINT:   -0.6164504969E+04


 VOLUME OF THE CELL: **********

 DENSITY OF THE CRYSTAL =          1.1460 g/cm^3

 STRAIN MATRIX   1 :

  | 1 0 0 |
  | 0 0 0 |
  | 0 0 0 |
  
 *******************************************************************************
 LATTICE PARAMETERS (ANGSTROMS AND DEGREES) - BOHR = 0.5291772083 ANGSTROM
 PRIMITIVE CELL - CENTRING CODE 6/0 VOLUME=  2938.019207 - DENSITY  1.146 g/cm^3
         A              B              C           ALPHA      BETA       GAMMA 
    15.62759594    15.62759594    15.62759594   109.471221 109.471221 109.471221
 *******************************************************************************
 ATOMS IN THE ASYMMETRIC UNIT    7 - ATOMS IN THE UNIT CELL:  126
     ATOM                 X/A                 Y/B                 Z/C    
 *******************************************************************************
      1 T 248 CD   -2.500000000000E-01 -5.000000000000E-01  2.500000000000E-01
      2 F 248 CD    2.500000000000E-01 -5.000000000000E-01 -2.500000000000E-01
      3 F 248 CD    2.500000000000E-01 -2.500000000000E-01 -5.000000000000E-01
      4 F 248 CD   -5.000000000000E-01  2.500000000000E-01 -2.500000000000E-01
      5 F 248 CD   -5.000000000000E-01 -2.500000000000E-01  2.500000000000E-01
      6 F 248 CD   -2.500000000000E-01  2.500000000000E-01  5.000000000000E-01
      7 T   7 N    -3.151732005490E-01  3.671293939628E-01  2.791128503594E-01
      8 F   7 N     8.801654360340E-02  4.057139490916E-01 -2.791128503594E-01
      9 F   7 N     3.151732005490E-01 -4.057139490916E-01 -3.176974054882E-01
     10 F   7 N    -8.801654360340E-02 -3.671293939628E-01  3.176974054882E-01
     11 F   7 N     2.791128503594E-01 -3.151732005490E-01  3.671293939628E-01
     12 F   7 N     3.671293939628E-01  2.791128503594E-01 -3.151732005490E-01
     13 F   7 N     3.176974054882E-01 -8.801654360340E-02 -3.671293939628E-01
     14 F   7 N     4.057139490916E-01 -2.791128503594E-01  8.801654360340E-02
     15 F   7 N    -2.791128503594E-01  8.801654360340E-02  4.057139490916E-01
     16 F   7 N    -4.057139490916E-01 -3.176974054882E-01  3.151732005490E-01
     17 F   7 N    -3.176974054882E-01  3.151732005490E-01 -4.057139490916E-01
     18 F   7 N    -3.671293939628E-01  3.176974054882E-01 -8.801654360340E-02
     19 F   7 N     3.671293939628E-01 -3.151732005490E-01  2.791128503594E-01
     20 F   7 N     4.057139490916E-01  8.801654360340E-02 -2.791128503594E-01
     21 F   7 N    -4.057139490916E-01  3.151732005490E-01 -3.176974054882E-01
     22 F   7 N    -3.671293939628E-01 -8.801654360340E-02  3.176974054882E-01
     23 F   7 N    -3.151732005490E-01  2.791128503594E-01  3.671293939628E-01
     24 F   7 N     2.791128503594E-01  3.671293939628E-01 -3.151732005490E-01
     25 F   7 N    -8.801654360340E-02  3.176974054882E-01 -3.671293939628E-01
     26 F   7 N    -2.791128503594E-01  4.057139490916E-01  8.801654360340E-02
     27 F   7 N     8.801654360340E-02 -2.791128503594E-01  4.057139490916E-01
     28 F   7 N    -3.176974054882E-01 -4.057139490916E-01  3.151732005490E-01
     29 F   7 N     3.151732005490E-01 -3.176974054882E-01 -4.057139490916E-01
     30 F   7 N     3.176974054882E-01 -3.671293939628E-01 -8.801654360340E-02
     31 T   7 N    -1.842466818929E-01  4.620408926967E-01  4.620408926967E-01
     32 F   7 N     0.000000000000E+00  3.537124254104E-01 -4.620408926967E-01
     33 F   7 N     1.842466818929E-01 -3.537124254104E-01 -3.537124254104E-01
     34 F   7 N     0.000000000000E+00 -4.620408926967E-01  3.537124254104E-01
     35 F   7 N     4.620408926967E-01 -1.842466818929E-01  4.620408926967E-01
     36 F   7 N     4.620408926967E-01  4.620408926967E-01 -1.842466818929E-01
     37 F   7 N     3.537124254104E-01  0.000000000000E+00 -4.620408926967E-01
     38 F   7 N     3.537124254104E-01 -4.620408926967E-01  0.000000000000E+00
     39 F   7 N    -4.620408926967E-01  0.000000000000E+00  3.537124254104E-01
     40 F   7 N    -3.537124254104E-01 -3.537124254104E-01  1.842466818929E-01
     41 F   7 N    -3.537124254104E-01  1.842466818929E-01 -3.537124254104E-01
     42 F   7 N    -4.620408926967E-01  3.537124254104E-01  0.000000000000E+00
     43 T   6 C    -2.704401718457E-01  3.693702883404E-01  3.693702883404E-01
     44 F   6 C     0.000000000000E+00  3.601895398139E-01 -3.693702883404E-01
     45 F   6 C     2.704401718457E-01 -3.601895398139E-01 -3.601895398139E-01
     46 F   6 C     0.000000000000E+00 -3.693702883404E-01  3.601895398139E-01
     47 F   6 C     3.693702883404E-01 -2.704401718457E-01  3.693702883404E-01
     48 F   6 C     3.693702883404E-01  3.693702883404E-01 -2.704401718457E-01
     49 F   6 C     3.601895398139E-01  0.000000000000E+00 -3.693702883404E-01
     50 F   6 C     3.601895398139E-01 -3.693702883404E-01  0.000000000000E+00
     51 F   6 C    -3.693702883404E-01  0.000000000000E+00  3.601895398139E-01
     52 F   6 C    -3.601895398139E-01 -3.601895398139E-01  2.704401718457E-01
     53 F   6 C    -3.601895398139E-01  2.704401718457E-01 -3.601895398139E-01
     54 F   6 C    -3.693702883404E-01  3.601895398139E-01  0.000000000000E+00
     55 T   6 C    -3.952084085328E-01  2.675304841353E-01  2.130670219469E-01
     56 F   6 C     5.446346218841E-02  3.917245695203E-01 -2.130670219469E-01
     57 F   6 C     3.952084085328E-01 -3.917245695203E-01 -3.372611073319E-01
     58 F   6 C    -5.446346218841E-02 -2.675304841353E-01  3.372611073319E-01
     59 F   6 C     2.130670219469E-01 -3.952084085328E-01  2.675304841353E-01
     60 F   6 C     2.675304841353E-01  2.130670219469E-01 -3.952084085328E-01
     61 F   6 C     3.372611073319E-01 -5.446346218841E-02 -2.675304841353E-01
     62 F   6 C     3.917245695203E-01 -2.130670219469E-01  5.446346218841E-02
     63 F   6 C    -2.130670219469E-01  5.446346218841E-02  3.917245695203E-01
     64 F   6 C    -3.917245695203E-01 -3.372611073319E-01  3.952084085328E-01
     65 F   6 C    -3.372611073319E-01  3.952084085328E-01 -3.917245695203E-01
     66 F   6 C    -2.675304841353E-01  3.372611073319E-01 -5.446346218841E-02
     67 F   6 C     2.675304841353E-01 -3.952084085328E-01  2.130670219469E-01
     68 F   6 C     3.917245695203E-01  5.446346218841E-02 -2.130670219469E-01
     69 F   6 C    -3.917245695203E-01  3.952084085328E-01 -3.372611073319E-01
     70 F   6 C    -2.675304841353E-01 -5.446346218841E-02  3.372611073319E-01
     71 F   6 C    -3.952084085328E-01  2.130670219469E-01  2.675304841353E-01
     72 F   6 C     2.130670219469E-01  2.675304841353E-01 -3.952084085328E-01
     73 F   6 C    -5.446346218841E-02  3.372611073319E-01 -2.675304841353E-01
     74 F   6 C    -2.130670219469E-01  3.917245695203E-01  5.446346218841E-02
     75 F   6 C     5.446346218841E-02 -2.130670219469E-01  3.917245695203E-01
     76 F   6 C    -3.372611073319E-01 -3.917245695203E-01  3.952084085328E-01
     77 F   6 C     3.952084085328E-01 -3.372611073319E-01 -3.917245695203E-01
     78 F   6 C     3.372611073319E-01 -2.675304841353E-01 -5.446346218841E-02
     79 T   1 H    -4.477815303819E-01  2.415630965736E-01  1.328260756764E-01
     80 F   1 H     1.087370208973E-01  4.193923939418E-01 -1.328260756764E-01
     81 F   1 H     4.477815303819E-01 -4.193923939418E-01 -3.106553730445E-01
     82 F   1 H    -1.087370208973E-01 -2.415630965736E-01  3.106553730445E-01
     83 F   1 H     1.328260756764E-01 -4.477815303819E-01  2.415630965736E-01
     84 F   1 H     2.415630965736E-01  1.328260756764E-01 -4.477815303819E-01
     85 F   1 H     3.106553730445E-01 -1.087370208973E-01 -2.415630965736E-01
     86 F   1 H     4.193923939418E-01 -1.328260756764E-01  1.087370208973E-01
     87 F   1 H    -1.328260756764E-01  1.087370208973E-01  4.193923939418E-01
     88 F   1 H    -4.193923939418E-01 -3.106553730445E-01  4.477815303819E-01
     89 F   1 H    -3.106553730445E-01  4.477815303819E-01 -4.193923939418E-01
     90 F   1 H    -2.415630965736E-01  3.106553730445E-01 -1.087370208973E-01
     91 F   1 H     2.415630965736E-01 -4.477815303819E-01  1.328260756764E-01
     92 F   1 H     4.193923939418E-01  1.087370208973E-01 -1.328260756764E-01
     93 F   1 H    -4.193923939418E-01  4.477815303819E-01 -3.106553730445E-01
     94 F   1 H    -2.415630965736E-01 -1.087370208973E-01  3.106553730445E-01
     95 F   1 H    -4.477815303819E-01  1.328260756764E-01  2.415630965736E-01
     96 F   1 H     1.328260756764E-01  2.415630965736E-01 -4.477815303819E-01
     97 F   1 H    -1.087370208973E-01  3.106553730445E-01 -2.415630965736E-01
     98 F   1 H    -1.328260756764E-01  4.193923939418E-01  1.087370208973E-01
     99 F   1 H     1.087370208973E-01 -1.328260756764E-01  4.193923939418E-01
    100 F   1 H    -3.106553730445E-01 -4.193923939418E-01  4.477815303819E-01
    101 F   1 H     4.477815303819E-01 -3.106553730445E-01 -4.193923939418E-01
    102 F   1 H     3.106553730445E-01 -2.415630965736E-01 -1.087370208973E-01
    103 T   8 O    -1.501263237221E-01  4.575489223144E-01 -4.578076319780E-01
    104 F   8 O    -8.464344570768E-02  3.076813082559E-01  4.578076319780E-01
    105 F   8 O     1.501263237221E-01 -3.076813082559E-01 -3.923247539635E-01
    106 F   8 O     8.464344570768E-02 -4.575489223144E-01  3.923247539635E-01
    107 F   8 O    -4.578076319780E-01 -1.501263237221E-01  4.575489223144E-01
    108 F   8 O     4.575489223144E-01 -4.578076319780E-01 -1.501263237221E-01
    109 F   8 O     3.923247539635E-01  8.464344570768E-02 -4.575489223144E-01
    110 F   8 O     3.076813082559E-01  4.578076319780E-01 -8.464344570768E-02
    111 F   8 O     4.578076319780E-01 -8.464344570768E-02  3.076813082559E-01
    112 F   8 O    -3.076813082559E-01 -3.923247539635E-01  1.501263237221E-01
    113 F   8 O    -3.923247539635E-01  1.501263237221E-01 -3.076813082559E-01
    114 F   8 O    -4.575489223144E-01  3.923247539635E-01  8.464344570768E-02
    115 F   8 O     4.575489223144E-01 -1.501263237221E-01 -4.578076319780E-01
    116 F   8 O     3.076813082559E-01 -8.464344570768E-02  4.578076319780E-01
    117 F   8 O    -3.076813082559E-01  1.501263237221E-01 -3.923247539635E-01
    118 F   8 O    -4.575489223144E-01  8.464344570768E-02  3.923247539635E-01
    119 F   8 O    -1.501263237221E-01 -4.578076319780E-01  4.575489223144E-01
    120 F   8 O    -4.578076319780E-01  4.575489223144E-01 -1.501263237221E-01
    121 F   8 O     8.464344570768E-02  3.923247539635E-01 -4.575489223144E-01
    122 F   8 O     4.578076319780E-01  3.076813082559E-01 -8.464344570768E-02
    123 F   8 O    -8.464344570768E-02  4.578076319780E-01  3.076813082559E-01
    124 F   8 O    -3.923247539635E-01 -3.076813082559E-01  1.501263237221E-01
    125 F   8 O     1.501263237221E-01 -3.923247539635E-01 -3.076813082559E-01
    126 F   8 O     3.923247539635E-01 -4.575489223144E-01  8.464344570768E-02

 TRANSFORMATION MATRIX PRIMITIVE-CRYSTALLOGRAPHIC CELL
  0.0000  1.0000  1.0000  1.0000  0.0000  1.0000  1.0000  1.0000  0.0000

 *******************************************************************************
 CRYSTALLOGRAPHIC CELL (VOLUME=       5876.03841469)
         A              B              C           ALPHA      BETA       GAMMA 
    18.04519345    18.04519345    18.04519345    90.000000  90.000000  90.000000

 COORDINATES IN THE CRYSTALLOGRAPHIC CELL
     ATOM                 X/A                 Y/B                 Z/C    
 *******************************************************************************
      1 T 248 CD    1.041837047626E-16  2.500000000000E-01  5.000000000000E-01
      2 F 248 CD   -5.000000000000E-01  2.500000000000E-01 -2.604592619065E-17
      3 F 248 CD   -5.000000000000E-01 -5.209185238129E-17  2.500000000000E-01
      4 F 248 CD    2.500000000000E-01 -5.000000000000E-01  2.604592619065E-17
      5 F 248 CD    2.500000000000E-01  0.000000000000E+00 -5.000000000000E-01
      6 F 248 CD    5.209185238129E-17  5.000000000000E-01  2.500000000000E-01
      7 T   7 N    -1.929227756443E-02  2.984051279238E-01  3.864216715272E-01
      8 F   7 N     1.929227756443E-02 -2.984051279238E-01  3.864216715272E-01
      9 F   7 N    -1.929227756443E-02 -2.984051279238E-01 -3.864216715272E-01
     10 F   7 N     1.929227756443E-02  2.984051279238E-01 -3.864216715272E-01
     11 F   7 N     3.864216715272E-01 -1.929227756443E-02  2.984051279238E-01
     12 F   7 N     2.984051279238E-01  3.864216715272E-01 -1.929227756443E-02
     13 F   7 N    -3.864216715272E-01  1.929227756443E-02  2.984051279238E-01
     14 F   7 N    -2.984051279238E-01  3.864216715272E-01  1.929227756443E-02
     15 F   7 N     3.864216715272E-01  1.929227756443E-02 -2.984051279238E-01
     16 F   7 N    -2.984051279238E-01 -3.864216715272E-01 -1.929227756443E-02
     17 F   7 N    -3.864216715272E-01 -1.929227756443E-02 -2.984051279238E-01
     18 F   7 N     2.984051279238E-01 -3.864216715272E-01  1.929227756443E-02
     19 F   7 N     2.984051279238E-01 -1.929227756443E-02  3.864216715272E-01
     20 F   7 N    -2.984051279238E-01  1.929227756443E-02  3.864216715272E-01
     21 F   7 N    -2.984051279238E-01 -1.929227756443E-02 -3.864216715272E-01
     22 F   7 N     2.984051279238E-01  1.929227756443E-02 -3.864216715272E-01
     23 F   7 N    -1.929227756443E-02  3.864216715272E-01  2.984051279238E-01
     24 F   7 N     3.864216715272E-01  2.984051279238E-01 -1.929227756443E-02
     25 F   7 N     1.929227756443E-02 -3.864216715272E-01  2.984051279238E-01
     26 F   7 N     3.864216715272E-01 -2.984051279238E-01  1.929227756443E-02
     27 F   7 N     1.929227756443E-02  3.864216715272E-01 -2.984051279238E-01
     28 F   7 N    -3.864216715272E-01 -2.984051279238E-01 -1.929227756443E-02
     29 F   7 N    -1.929227756443E-02 -3.864216715272E-01 -2.984051279238E-01
     30 F   7 N    -3.864216715272E-01  2.984051279238E-01  1.929227756443E-02
     31 T   7 N    -4.458357663568E-01 -9.212334094646E-02 -9.212334094646E-02
     32 F   7 N     4.458357663568E-01  9.212334094646E-02 -9.212334094646E-02
     33 F   7 N    -4.458357663568E-01  9.212334094646E-02  9.212334094646E-02
     34 F   7 N     4.458357663568E-01 -9.212334094646E-02  9.212334094646E-02
     35 F   7 N    -9.212334094646E-02 -4.458357663568E-01 -9.212334094646E-02
     36 F   7 N    -9.212334094646E-02 -9.212334094646E-02 -4.458357663568E-01
     37 F   7 N     9.212334094646E-02  4.458357663568E-01 -9.212334094646E-02
     38 F   7 N     9.212334094646E-02 -9.212334094646E-02  4.458357663568E-01
     39 F   7 N    -9.212334094646E-02  4.458357663568E-01  9.212334094646E-02
     40 F   7 N     9.212334094646E-02  9.212334094646E-02 -4.458357663568E-01
     41 F   7 N     9.212334094646E-02 -4.458357663568E-01  9.212334094646E-02
     42 F   7 N    -9.212334094646E-02  9.212334094646E-02  4.458357663568E-01
     43 T   6 C     4.590374263295E-03  3.647799140771E-01  3.647799140771E-01
     44 F   6 C    -4.590374263295E-03 -3.647799140771E-01  3.647799140771E-01
     45 F   6 C     4.590374263295E-03 -3.647799140771E-01 -3.647799140771E-01
     46 F   6 C    -4.590374263295E-03  3.647799140771E-01 -3.647799140771E-01
     47 F   6 C     3.647799140771E-01  4.590374263295E-03  3.647799140771E-01
     48 F   6 C     3.647799140771E-01  3.647799140771E-01  4.590374263295E-03
     49 F   6 C    -3.647799140771E-01 -4.590374263295E-03  3.647799140771E-01
     50 F   6 C    -3.647799140771E-01  3.647799140771E-01 -4.590374263295E-03
     51 F   6 C     3.647799140771E-01 -4.590374263295E-03 -3.647799140771E-01
     52 F   6 C    -3.647799140771E-01 -3.647799140771E-01  4.590374263295E-03
     53 F   6 C    -3.647799140771E-01  4.590374263295E-03 -3.647799140771E-01
     54 F   6 C     3.647799140771E-01 -3.647799140771E-01 -4.590374263295E-03
     55 T   6 C    -6.209704269248E-02  2.751640646394E-01  3.296275268278E-01
     56 F   6 C     6.209704269248E-02 -2.751640646394E-01  3.296275268278E-01
     57 F   6 C    -6.209704269248E-02 -2.751640646394E-01 -3.296275268278E-01
     58 F   6 C     6.209704269248E-02  2.751640646394E-01 -3.296275268278E-01
     59 F   6 C     3.296275268278E-01 -6.209704269248E-02  2.751640646394E-01
     60 F   6 C     2.751640646394E-01  3.296275268278E-01 -6.209704269248E-02
     61 F   6 C    -3.296275268278E-01  6.209704269248E-02  2.751640646394E-01
     62 F   6 C    -2.751640646394E-01  3.296275268278E-01  6.209704269248E-02
     63 F   6 C     3.296275268278E-01  6.209704269248E-02 -2.751640646394E-01
     64 F   6 C    -2.751640646394E-01 -3.296275268278E-01 -6.209704269248E-02
     65 F   6 C    -3.296275268278E-01 -6.209704269248E-02 -2.751640646394E-01
     66 F   6 C     2.751640646394E-01 -3.296275268278E-01  6.209704269248E-02
     67 F   6 C     2.751640646394E-01 -6.209704269248E-02  3.296275268278E-01
     68 F   6 C    -2.751640646394E-01  6.209704269248E-02  3.296275268278E-01
     69 F   6 C    -2.751640646394E-01 -6.209704269248E-02 -3.296275268278E-01
     70 F   6 C     2.751640646394E-01  6.209704269248E-02 -3.296275268278E-01
     71 F   6 C    -6.209704269248E-02  3.296275268278E-01  2.751640646394E-01
     72 F   6 C     3.296275268278E-01  2.751640646394E-01 -6.209704269248E-02
     73 F   6 C     6.209704269248E-02 -3.296275268278E-01  2.751640646394E-01
     74 F   6 C     3.296275268278E-01 -2.751640646394E-01  6.209704269248E-02
     75 F   6 C     6.209704269248E-02  3.296275268278E-01 -2.751640646394E-01
     76 F   6 C    -3.296275268278E-01 -2.751640646394E-01 -6.209704269248E-02
     77 F   6 C    -6.209704269248E-02 -3.296275268278E-01 -2.751640646394E-01
     78 F   6 C    -3.296275268278E-01  2.751640646394E-01  6.209704269248E-02
     79 T   1 H    -8.891464868406E-02  2.217407243604E-01  3.304777452577E-01
     80 F   1 H     8.891464868406E-02 -2.217407243604E-01  3.304777452577E-01
     81 F   1 H    -8.891464868406E-02 -2.217407243604E-01 -3.304777452577E-01
     82 F   1 H     8.891464868406E-02  2.217407243604E-01 -3.304777452577E-01
     83 F   1 H     3.304777452577E-01 -8.891464868406E-02  2.217407243604E-01
     84 F   1 H     2.217407243604E-01  3.304777452577E-01 -8.891464868406E-02
     85 F   1 H    -3.304777452577E-01  8.891464868406E-02  2.217407243604E-01
     86 F   1 H    -2.217407243604E-01  3.304777452577E-01  8.891464868406E-02
     87 F   1 H     3.304777452577E-01  8.891464868406E-02 -2.217407243604E-01
     88 F   1 H    -2.217407243604E-01 -3.304777452577E-01 -8.891464868406E-02
     89 F   1 H    -3.304777452577E-01 -8.891464868406E-02 -2.217407243604E-01
     90 F   1 H     2.217407243604E-01 -3.304777452577E-01  8.891464868406E-02
     91 F   1 H     2.217407243604E-01 -8.891464868406E-02  3.304777452577E-01
     92 F   1 H    -2.217407243604E-01  8.891464868406E-02  3.304777452577E-01
     93 F   1 H    -2.217407243604E-01 -8.891464868406E-02 -3.304777452577E-01
     94 F   1 H     2.217407243604E-01  8.891464868406E-02 -3.304777452577E-01
     95 F   1 H    -8.891464868406E-02  3.304777452577E-01  2.217407243604E-01
     96 F   1 H     3.304777452577E-01  2.217407243604E-01 -8.891464868406E-02
     97 F   1 H     8.891464868406E-02 -3.304777452577E-01  2.217407243604E-01
     98 F   1 H     3.304777452577E-01 -2.217407243604E-01  8.891464868406E-02
     99 F   1 H     8.891464868406E-02  3.304777452577E-01 -2.217407243604E-01
    100 F   1 H    -3.304777452577E-01 -2.217407243604E-01 -8.891464868406E-02
    101 F   1 H    -8.891464868406E-02 -3.304777452577E-01 -2.217407243604E-01
    102 F   1 H    -3.304777452577E-01  2.217407243604E-01  8.891464868406E-02
    103 T   8 O    -4.250661929708E-01 -3.274143900721E-02 -1.173848847149E-01
    104 F   8 O     4.250661929708E-01  3.274143900721E-02 -1.173848847149E-01
    105 F   8 O    -4.250661929708E-01  3.274143900721E-02  1.173848847149E-01
    106 F   8 O     4.250661929708E-01 -3.274143900721E-02  1.173848847149E-01
    107 F   8 O    -1.173848847149E-01 -4.250661929708E-01 -3.274143900721E-02
    108 F   8 O    -3.274143900721E-02 -1.173848847149E-01 -4.250661929708E-01
    109 F   8 O     1.173848847149E-01  4.250661929708E-01 -3.274143900721E-02
    110 F   8 O     3.274143900721E-02 -1.173848847149E-01  4.250661929708E-01
    111 F   8 O    -1.173848847149E-01  4.250661929708E-01  3.274143900721E-02
    112 F   8 O     3.274143900721E-02  1.173848847149E-01 -4.250661929708E-01
    113 F   8 O     1.173848847149E-01 -4.250661929708E-01  3.274143900721E-02
    114 F   8 O    -3.274143900721E-02  1.173848847149E-01  4.250661929708E-01
    115 F   8 O    -3.274143900721E-02 -4.250661929708E-01 -1.173848847149E-01
    116 F   8 O     3.274143900721E-02  4.250661929708E-01 -1.173848847149E-01
    117 F   8 O     3.274143900721E-02 -4.250661929708E-01  1.173848847149E-01
    118 F   8 O    -3.274143900721E-02  4.250661929708E-01  1.173848847149E-01
    119 F   8 O    -4.250661929708E-01 -1.173848847149E-01 -3.274143900721E-02
    120 F   8 O    -1.173848847149E-01 -3.274143900721E-02 -4.250661929708E-01
    121 F   8 O     4.250661929708E-01  1.173848847149E-01 -3.274143900721E-02
    122 F   8 O    -1.173848847149E-01  3.274143900721E-02  4.250661929708E-01
    123 F   8 O     4.250661929708E-01 -1.173848847149E-01  3.274143900721E-02
    124 F   8 O     1.173848847149E-01  3.274143900721E-02 -4.250661929708E-01
    125 F   8 O    -4.250661929708E-01  1.173848847149E-01  3.274143900721E-02
    126 F   8 O     1.173848847149E-01 -3.274143900721E-02  4.250661929708E-01

 T = ATOM BELONGING TO THE ASYMMETRIC UNIT

 *******************************************************************************
 * CELL DEFORMATION
 *******************************************************************************

    ELASTIC STRAIN MATRIX (ADIMENSIONAL)

    1    0.0001000000    0.0000000000    0.0000000000
    2    0.0000000000    0.0000000000    0.0000000000
    3    0.0000000000    0.0000000000    0.0000000000

 LATTICE PARAMETERS (ANGSTROMS AND DEGREES) OF
 (1) ORIGINAL PRIMITIVE CELL
 (2) ORIGINAL CRYSTALLOGRAPHIC CELL
 (3) DEFORMED PRIMITIVE CELL
 (4) DEFORMED CRYSTALLOGRAPHIC CELL

            A           B           C        ALPHA       BETA        GAMMA         VOL
 (1)   15.627596   15.627596   15.627596  109.471221  109.471221  109.471221 2938.019207
 (2)   18.045193   18.045193   18.045193   90.000000   90.000000   90.000000 5876.038415
 (3)   15.628117   15.628117   15.628117  109.465819  109.473922  109.473922 2938.313009
 (4)   18.046998   18.045193   18.045193   90.000000   90.000000   90.000000 5876.626019

 * CELL DEFORMATION COMPLETE - NO. OF SYMMOPS   8

 *******************************************************************************
 * CELL DEFORMATION
 *******************************************************************************

    ELASTIC STRAIN MATRIX (ADIMENSIONAL)

    1   -0.0001000000    0.0000000000    0.0000000000
    2    0.0000000000    0.0000000000    0.0000000000
    3    0.0000000000    0.0000000000    0.0000000000

 LATTICE PARAMETERS (ANGSTROMS AND DEGREES) OF
 (1) ORIGINAL PRIMITIVE CELL
 (2) ORIGINAL CRYSTALLOGRAPHIC CELL
 (3) DEFORMED PRIMITIVE CELL
 (4) DEFORMED CRYSTALLOGRAPHIC CELL

            A           B           C        ALPHA       BETA        GAMMA         VOL
 (1)   15.628117   15.628117   15.628117  109.465819  109.473922  109.473922 2938.313009
 (2)   18.046998   18.045193   18.045193   90.000000   90.000000   90.000000 5876.626019
 (3)   15.627596   15.627596   15.627596  109.471221  109.471220  109.471220 2938.019178
 (4)   18.045193   18.045193   18.045193   90.000000   90.000000   90.000000 5876.038356

 * CELL DEFORMATION COMPLETE - NO. OF SYMMOPS   8

 *****    8 SYMMOPS - TRANSLATORS IN ANGSTROM
 ***** MATRICES AND TRANSLATORS IN THE CARTESIAN REFERENCE FRAME

 ORDER   : ORDER OF THE OPERATOR

 TRANSLA : REAL TRANSLATION (WITHOUT ORIGIN SHIFT) IN CARTESIAN COORDINATES

 uvw/hkl : ORIENTATION OF THE OPERATOR IN CARTESIAN COORDINATES

 LOCATED : ORIGIN OF THE OPERATOR IN CARTESIAN COORDINATES

   NO.   1 INVERSE   1    ORDER   1        NO.   2 INVERSE   2    ORDER   2
    1.000   0.000   0.000     0.000        -1.000   0.000   0.000     0.000
    0.000   1.000   0.000     0.000         0.000  -1.000   0.000     0.000
    0.000   0.000   1.000     0.000         0.000   0.000   1.000     0.000
             OPERATION E(   1)                       OPERATION C(   2)
 DETERMINANT 1.; ROTATION(DEG)   0.      DETERMINANT 1.; ROTATION(DEG) 180.
 TRANSLA (  0.000    0.000    0.000)     TRANSLA (  0.000    0.000    0.000)
 uvw/hkl (  0.000    0.000    0.000)     uvw/hkl (  0.000    0.000    4.000)
 LOCATED (  0.000    0.000    0.000)     LOCATED (  0.000    0.000    0.000)

   NO.   3 INVERSE   3    ORDER   2        NO.   4 INVERSE   4    ORDER   2
    1.000   0.000   0.000     0.000        -1.000   0.000   0.000     0.000
    0.000  -1.000   0.000     0.000         0.000   1.000   0.000     0.000
    0.000   0.000  -1.000     0.000         0.000   0.000  -1.000     0.000
             OPERATION C(   2)                       OPERATION C(   2)
 DETERMINANT 1.; ROTATION(DEG) 180.      DETERMINANT 1.; ROTATION(DEG) 180.
 TRANSLA (  0.000    0.000    0.000)     TRANSLA (  0.000    0.000    0.000)
 uvw/hkl (  4.000    0.000    0.000)     uvw/hkl (  0.000   -4.000    0.000)
 LOCATED (  0.000    0.000    0.000)     LOCATED (  0.000    0.000    0.000)

   NO.   5 INVERSE   5    ORDER   2        NO.   6 INVERSE   7    ORDER   4
    1.000   0.000   0.000     0.000        -1.000   0.000   0.000     0.000
    0.000   0.000   1.000     0.000         0.000   0.000  -1.000     0.000
    0.000   1.000   0.000     0.000         0.000   1.000   0.000     0.000
             OPERATION M(   2)                       OPERATION S(   4)
 DETERMINANT-1.; ROTATION(DEG)   0.      DETERMINANT-1.; ROTATION(DEG)  90.
 TRANSLA (  0.000    0.000    0.000)     TRANSLA (  0.000    0.000    0.000)
 uvw/hkl (  0.000   -1.000    1.000)     uvw/hkl (  0.000   -2.000    2.000)
 LOCATED (  0.000    0.000    0.000)     LOCATED (  0.000    0.000    0.000)

   NO.   7 INVERSE   6    ORDER   4        NO.   8 INVERSE   8    ORDER   2
   -1.000   0.000   0.000     0.000         1.000   0.000   0.000     0.000
    0.000   0.000   1.000     0.000         0.000   0.000  -1.000     0.000
    0.000  -1.000   0.000     0.000         0.000  -1.000   0.000     0.000
             OPERATION S(   4)                       OPERATION M(   2)
 DETERMINANT-1.; ROTATION(DEG)  90.      DETERMINANT-1.; ROTATION(DEG)   0.
 TRANSLA (  0.000    0.000    0.000)     TRANSLA (  0.000    0.000    0.000)
 uvw/hkl (  0.000    2.000    2.000)     uvw/hkl (  0.000   -1.000   -1.000)
 LOCATED (  0.000    0.000    0.000)     LOCATED (  0.000    0.000    0.000)

 GCALCO - MAX INDICES DIRECT LATTICE VECTOR    14    14    14
 NO.OF VECTORS CREATED 6999 STARS  122 RMAX   321.70322 BOHR

 CAPPA:IS1  2;IS2  2;IS3  2; K PTS MONK NET   4; SYMMOPS:K SPACE  16;G SPACE   8

 *******************************************************************************
 MAX NUMBER OF SCF CYCLES      50  CONVERGENCE ON DELTAP        10**-18
 WEIGHT OF F(I) IN F(I+1)      30% CONVERGENCE ON ENERGY        10**- 8
 SHRINK. FACT.(MONKH.)    2  2  2  NUMBER OF K POINTS IN THE IBZ      4
 SHRINKING FACTOR(GILAT NET)    2  NUMBER OF K POINTS(GILAT NET)      4
 *******************************************************************************
 *** K POINTS COORDINATES (OBLIQUE COORDINATES IN UNITS OF IS =  2)
   1-R(  0  0  0)   2-R(  1  0  0)   3-R(  0  1  0)   4-R(  1  1  1)

 DIRECT LATTICE VECTORS COMPON. (A.U.)     RECIP. LATTICE VECTORS COMPON. (A.U.) 
        X            Y            Z              X            Y            Z
  -17.0502368   17.0502368   17.0502368      0.0000000    0.1842551    0.1842551
   17.0502368  -17.0502368   17.0502368      0.1842551    0.0000000    0.1842551
   17.0502368   17.0502368  -17.0502368      0.1842551    0.1842551    0.0000000

 DISK SPACE FOR EIGENVECTORS (FTN 10)    18147600 REALS
 TTTTTTTTTTTTTTTTTTTTTTTTTTTTTT gordsh1     TELAPSE      654.10 TCPU      203.47

 MATRIX SIZE: P(G) 9470934, F(G)  706002, P(G) IRR  602267, F(G) IRR   91223
 MAX G-VECTOR INDEX FOR 1- AND 2-ELECTRON INTEGRALS 181

 TTTTTTTTTTTTTTTTTTTTTTTTTTTTTT INPUT       TELAPSE      654.17 TCPU      203.54

 SYMMETRY ALLOWED ELASTIC DISTORTION 1
  0.5773503  0.0000000  0.0000000
  0.0000000  0.5773503  0.0000000
  0.0000000  0.0000000  0.5773503

 SYMMETRY ALLOWED ELASTIC DISTORTION 2
  0.8164966  0.0000000  0.0000000
  0.0000000 -0.4082483  0.0000000
  0.0000000  0.0000000 -0.4082483

 SYMMETRY ALLOWED INTERNAL DEGREE(S) OF FREEDOM:  47
 TTTTTTTTTTTTTTTTTTTTTTTTTTTTTT SYMM        TELAPSE      654.48 TCPU      203.85
 TTTTTTTTTTTTTTTTTTTTTTTTTTTTTT INT_SCREEN  TELAPSE      654.54 TCPU      203.91
 INFORMATION **** EXCBUF **** EXCH. BIPO BUFFER: WORDS USED =     4000000
 WARNING **** EXCBUF **** EXCH. BIPO BUFFER TOO SMALL - TO AVOID I/O SET EXCHSIZE =     7560171

 DFT PARAMETERS

     ATOM       ELECTRONS   NET CHARGE   R(ANGSTROM)
   1 248  CD     20.0000      0.0000     1.52000000
   7   7  N       7.0000      0.0000     0.74000000
  43   6  C       6.0000      0.0000     0.77000000
  79   1  H       1.0000      0.0000     1.11000000
 103   8  O       8.0000      0.0000     0.74000000

 SIZE OF GRID=    1011954
 TTTTTTTTTTTTTTTTTTTTTTTTTTTTTT MAKE_GRID2  TELAPSE      667.41 TCPU      215.41
 BECKE WEIGHT FUNCTION
 RADSAFE =     2.00
 TOLERANCES - DENSITY:10**- 6; POTENTIAL:10**- 9; GRID WGT:10**-14

 RADIAL INTEGRATION  - INTERVALS (POINTS,UPPER LIMIT):            1( 99,  4.0*R)

 ANGULAR INTEGRATION - INTERVALS (ACCURACY LEVEL [N. POINTS] UPPER LIMIT):
  1(  6[ 146]   0.2)  2( 11[ 302]   0.5)  3( 14[ 590]   0.9)  4( 18[1454]   3.5)
  5( 14[ 590]9999.0)
 TTTTTTTTTTTTTTTTTTTTTTTTTTTTTT INT_CALC    TELAPSE      667.46 TCPU      215.46

 *******************************************************************************
 ZIF65Cd (cif CCDC 743558, GUPCUQ01)                                             
 CRYSTAL - SCF - TYPE OF CALCULATION :  RESTRICTED CLOSED SHELL
 *******************************************************************************

 CAPPA:IS1  2;IS2  2;IS3  2; K PTS MONK NET   4; SYMMOPS:K SPACE  16;G SPACE   8

 TTTTTTTTTTTTTTTTTTTTTTTTTTTTTT SDIK        TELAPSE      668.46 TCPU      216.46

 AAAAAAAAAAAAAAAAAAAAAAAAAAAAAAAAAAAAAAAAAAAAAAAAAAAAAAAAAAAAAAAAAAAAAAAAAAAAAAA
         ATOMIC WAVEFUNCTION(S)


 NUCLEAR CHARGE 20.0  SYMMETRY SPECIES            S    P    D
 N. ELECTRONS   20.0  NUMBER OF PRIMITIVE GTOS    8    7    6
                      NUMBER OF CONTRACTED GTOS   6    5    3
                      NUMBER OF CLOSED SHELLS     2    1    1
                      OPEN SHELL OCCUPATION       0    0    0

  ZNUC SCFIT  TOTAL HF ENERGY   KINETIC ENERGY   VIRIAL THEOREM ACCURACY
  20.0  36   -1.668271145E+02  6.451544656E+01 -3.585847628E+00  4.4E-06

 NUCLEAR CHARGE  7.0  SYMMETRY SPECIES            S    P
 N. ELECTRONS    7.0  NUMBER OF PRIMITIVE GTOS   11    5
                      NUMBER OF CONTRACTED GTOS   4    3
                      NUMBER OF CLOSED SHELLS     2    0
                      OPEN SHELL OCCUPATION       0    3

  ZNUC SCFIT  TOTAL HF ENERGY   KINETIC ENERGY   VIRIAL THEOREM ACCURACY
   7.0  11   -5.439473665E+01  5.441433682E+01 -1.999639798E+00  3.6E-06

 NUCLEAR CHARGE  6.0  SYMMETRY SPECIES            S    P
 N. ELECTRONS    6.0  NUMBER OF PRIMITIVE GTOS   11    5
                      NUMBER OF CONTRACTED GTOS   4    3
                      NUMBER OF CLOSED SHELLS     2    0
                      OPEN SHELL OCCUPATION       0    2

  ZNUC SCFIT  TOTAL HF ENERGY   KINETIC ENERGY   VIRIAL THEOREM ACCURACY
   6.0  11   -3.768480057E+01  3.769831118E+01 -1.999641612E+00  2.0E-06

 NUCLEAR CHARGE  1.0  SYMMETRY SPECIES            S
 N. ELECTRONS    1.0  NUMBER OF PRIMITIVE GTOS    5
                      NUMBER OF CONTRACTED GTOS   3
                      NUMBER OF CLOSED SHELLS     0
                      OPEN SHELL OCCUPATION       1

  ZNUC SCFIT  TOTAL HF ENERGY   KINETIC ENERGY   VIRIAL THEOREM ACCURACY
   1.0   1   -4.998098153E-01  4.997907537E-01 -2.000038139E+00  9.6E-17

 NUCLEAR CHARGE  8.0  SYMMETRY SPECIES            S    P
 N. ELECTRONS    8.0  NUMBER OF PRIMITIVE GTOS   11    5
                      NUMBER OF CONTRACTED GTOS   4    3
                      NUMBER OF CLOSED SHELLS     2    0
                      OPEN SHELL OCCUPATION       0    4

  ZNUC SCFIT  TOTAL HF ENERGY   KINETIC ENERGY   VIRIAL THEOREM ACCURACY
   8.0  13   -7.479861895E+01  7.482603849E+01 -1.999633556E+00  2.7E-06

 AAAAAAAAAAAAAAAAAAAAAAAAAAAAAAAAAAAAAAAAAAAAAAAAAAAAAAAAAAAAAAAAAAAAAAAAAAAAAAA

 CHARGE NORMALIZATION FACTOR   1.00000000
 TOTAL ATOMIC CHARGES:
  20.0000000  20.0000000  20.0000000  20.0000000  20.0000000  20.0000000
   7.0000000   7.0000000   7.0000000   7.0000000   7.0000000   7.0000000
   7.0000000   7.0000000   7.0000000   7.0000000   7.0000000   7.0000000
   7.0000000   7.0000000   7.0000000   7.0000000   7.0000000   7.0000000
   7.0000000   7.0000000   7.0000000   7.0000000   7.0000000   7.0000000
   7.0000000   7.0000000   7.0000000   7.0000000   7.0000000   7.0000000
   7.0000000   7.0000000   7.0000000   7.0000000   7.0000000   7.0000000
   6.0000000   6.0000000   6.0000000   6.0000000   6.0000000   6.0000000
   6.0000000   6.0000000   6.0000000   6.0000000   6.0000000   6.0000000
   6.0000000   6.0000000   6.0000000   6.0000000   6.0000000   6.0000000
   6.0000000   6.0000000   6.0000000   6.0000000   6.0000000   6.0000000
   6.0000000   6.0000000   6.0000000   6.0000000   6.0000000   6.0000000
   6.0000000   6.0000000   6.0000000   6.0000000   6.0000000   6.0000000
   1.0000000   1.0000000   1.0000000   1.0000000   1.0000000   1.0000000
   1.0000000   1.0000000   1.0000000   1.0000000   1.0000000   1.0000000
   1.0000000   1.0000000   1.0000000   1.0000000   1.0000000   1.0000000
   1.0000000   1.0000000   1.0000000   1.0000000   1.0000000   1.0000000
   8.0000000   8.0000000   8.0000000   8.0000000   8.0000000   8.0000000
   8.0000000   8.0000000   8.0000000   8.0000000   8.0000000   8.0000000
   8.0000000   8.0000000   8.0000000   8.0000000   8.0000000   8.0000000
   8.0000000   8.0000000   8.0000000   8.0000000   8.0000000   8.0000000
 TTTTTTTTTTTTTTTTTTTTTTTTTTTTTT MOQGAD      TELAPSE      671.76 TCPU      219.76
 TTTTTTTTTTTTTTTTTTTTTTTTTTTTTT SHELLXN     TELAPSE      709.39 TCPU      229.89
 TTTTTTTTTTTTTTTTTTTTTTTTTTTTTT MONMO3      TELAPSE      716.48 TCPU      236.98
 NUMERICALLY INTEGRATED DENSITY    803.9999957653
 TTTTTTTTTTTTTTTTTTTTTTTTTTTTTT NUMDFT      TELAPSE      717.60 TCPU      238.10
 CYC   0 ETOT(AU) -6.193113978284E+03 DETOT -6.19E+03 tst  5.59E-15 PX  1.00E+00
 TTTTTTTTTTTTTTTTTTTTTTTTTTTTTT DIIS        TELAPSE      717.71 TCPU      238.21
 TTTTTTTTTTTTTTTTTTTTTTTTTTTTTT FDIK        TELAPSE      726.05 TCPU      239.36
 INSULATING STATE
 TOP OF VALENCE BANDS -    BAND    402; K    4; EIG -2.9757676E-01 AU
 TOP OF VALENCE BANDS -    BAND    402; K    1; EIG -2.9865458E-01 AU
 BOTTOM OF VIRTUAL BANDS - BAND    403; K    3; EIG -1.5532091E-01 AU
 INDIRECT ENERGY BAND GAP:   3.8710 eV
 BOTTOM OF VIRTUAL BANDS - BAND    403; K    1; EIG -1.5518506E-01 AU
 TTTTTTTTTTTTTTTTTTTTTTTTTTTTTT PDIG        TELAPSE      726.34 TCPU      239.65
 CHARGE NORMALIZATION FACTOR   1.00000000
 TOTAL ATOMIC CHARGES:
  18.3305743  18.3305743  18.3305743  18.3305743  18.3305743  18.3305743
   7.6550787   7.6550787   7.6550787   7.6550787   7.6550788   7.6550785
   7.6550788   7.6550785   7.6550788   7.6550785   7.6550788   7.6550785
   7.6550785   7.6550785   7.6550785   7.6550785   7.6550787   7.6550788
   7.6550787   7.6550788   7.6550787   7.6550788   7.6550787   7.6550788
   6.1237614   6.1237614   6.1237614   6.1237614   6.1237612   6.1237612
   6.1237612   6.1237612   6.1237612   6.1237612   6.1237612   6.1237612
   5.3195233   5.3195233   5.3195233   5.3195233   5.3195235   5.3195235
   5.3195235   5.3195235   5.3195235   5.3195235   5.3195235   5.3195235
   6.1665837   6.1665837   6.1665837   6.1665837   6.1665836   6.1665837
   6.1665836   6.1665837   6.1665836   6.1665837   6.1665836   6.1665837
   6.1665837   6.1665837   6.1665837   6.1665837   6.1665837   6.1665836
   6.1665837   6.1665836   6.1665837   6.1665836   6.1665837   6.1665836
   0.7986340   0.7986340   0.7986340   0.7986340   0.7986339   0.7986340
   0.7986339   0.7986340   0.7986339   0.7986340   0.7986339   0.7986340
   0.7986340   0.7986340   0.7986340   0.7986340   0.7986340   0.7986339
   0.7986340   0.7986339   0.7986340   0.7986339   0.7986340   0.7986339
   8.5754177   8.5754177   8.5754177   8.5754177   8.5754177   8.5754179
   8.5754177   8.5754179   8.5754177   8.5754179   8.5754177   8.5754179
   8.5754179   8.5754179   8.5754179   8.5754179   8.5754177   8.5754177
   8.5754177   8.5754177   8.5754177   8.5754177   8.5754177   8.5754177
 TTTTTTTTTTTTTTTTTTTTTTTTTTTTTT MOQGAD      TELAPSE      726.36 TCPU      239.67
 TTTTTTTTTTTTTTTTTTTTTTTTTTTTTT SHELLXN     TELAPSE      789.09 TCPU      249.98
 TTTTTTTTTTTTTTTTTTTTTTTTTTTTTT MONMO3      TELAPSE      789.87 TCPU      250.76
 NUMERICALLY INTEGRATED DENSITY    803.9999745373
 TTTTTTTTTTTTTTTTTTTTTTTTTTTTTT NUMDFT      TELAPSE      792.00 TCPU      252.90
 CYC   1 ETOT(AU) -6.161849151411E+03 DETOT  3.13E+01 tst  0.00E+00 PX  1.00E+00
 TTTTTTTTTTTTTTTTTTTTTTTTTTTTTT DIIS        TELAPSE      792.87 TCPU      253.77
 DIIS TEST: 0.30027E+02 AT SCF   CYCLE   1 - MIX   30 %
 TTTTTTTTTTTTTTTTTTTTTTTTTTTTTT FDIK        TELAPSE      798.34 TCPU      255.24
 INSULATING STATE
 TOP OF VALENCE BANDS -    BAND    402; K    4; EIG -2.3838285E-01 AU
 TOP OF VALENCE BANDS -    BAND    402; K    1; EIG -2.3962694E-01 AU
 BOTTOM OF VIRTUAL BANDS - BAND    403; K    4; EIG -1.4574322E-01 AU
 DIRECT ENERGY BAND GAP:   2.5209 eV
 BOTTOM OF VIRTUAL BANDS - BAND    403; K    1; EIG -1.4489808E-01 AU
 TTTTTTTTTTTTTTTTTTTTTTTTTTTTTT PDIG        TELAPSE      798.69 TCPU      255.59
 CHARGE NORMALIZATION FACTOR   1.00000000
 TOTAL ATOMIC CHARGES:
  18.6958405  18.6958405  18.6958405  18.6988316  18.6988316  18.6958405
   7.4759259   7.4759259   7.4759259   7.4759259   7.4761877   7.4757727
   7.4761877   7.4757727   7.4761877   7.4757727   7.4761877   7.4757727
   7.4757727   7.4757727   7.4757727   7.4757727   7.4759259   7.4761877
   7.4759259   7.4761877   7.4759259   7.4761877   7.4759259   7.4761877
   7.4233019   7.4233019   7.4233019   7.4233019   7.4220917   7.4220917
   7.4220917   7.4220917   7.4220917   7.4220917   7.4220917   7.4220917
   5.6568835   5.6568835   5.6568835   5.6568835   5.6574763   5.6574763
   5.6574763   5.6574763   5.6574763   5.6574763   5.6574763   5.6574763
   5.7908174   5.7908174   5.7908174   5.7908174   5.7892137   5.7909782
   5.7892137   5.7909782   5.7892137   5.7909782   5.7892137   5.7909782
   5.7909782   5.7909782   5.7909782   5.7909782   5.7908174   5.7892137
   5.7908174   5.7892137   5.7908174   5.7892137   5.7908174   5.7892137
   0.9224729   0.9224729   0.9224729   0.9224729   0.9229800   0.9227765
   0.9229800   0.9227765   0.9229800   0.9227765   0.9229800   0.9227765
   0.9227765   0.9227765   0.9227765   0.9227765   0.9224729   0.9229800
   0.9224729   0.9229800   0.9224729   0.9229800   0.9224729   0.9229800
   8.0965047   8.0965047   8.0965047   8.0965047   8.0966760   8.0974051
   8.0966760   8.0974051   8.0966760   8.0974051   8.0966760   8.0974051
   8.0974051   8.0974051   8.0974051   8.0974051   8.0965047   8.0966760
   8.0965047   8.0966760   8.0965047   8.0966760   8.0965047   8.0966760
 TTTTTTTTTTTTTTTTTTTTTTTTTTTTTT MOQGAD      TELAPSE      798.71 TCPU      255.61
 TTTTTTTTTTTTTTTTTTTTTTTTTTTTTT SHELLXN     TELAPSE      829.11 TCPU      265.96
 TTTTTTTTTTTTTTTTTTTTTTTTTTTTTT MONMO3      TELAPSE      830.46 TCPU      267.30
 NUMERICALLY INTEGRATED DENSITY    803.9999673123
 TTTTTTTTTTTTTTTTTTTTTTTTTTTTTT NUMDFT      TELAPSE      832.58 TCPU      269.42
 CYC   2 ETOT(AU) -6.161792117517E+03 DETOT  5.70E-02 tst  1.93E-02 PX  2.18E-01
 TTTTTTTTTTTTTTTTTTTTTTTTTTTTTT DIIS        TELAPSE      833.03 TCPU      269.87
 DIIS TEST: 0.31264E+02 AT SCF   CYCLE   2 - DIIS ACTIVE - HISTORY:     2 CYCLES
 TTTTTTTTTTTTTTTTTTTTTTTTTTTTTT FDIK        TELAPSE      838.32 TCPU      270.67
 INSULATING STATE
 TOP OF VALENCE BANDS -    BAND    402; K    4; EIG -2.4072409E-01 AU
 TOP OF VALENCE BANDS -    BAND    402; K    1; EIG -2.4205394E-01 AU
 BOTTOM OF VIRTUAL BANDS - BAND    403; K    3; EIG -6.9605260E-02 AU
 INDIRECT ENERGY BAND GAP:   4.6564 eV
 BOTTOM OF VIRTUAL BANDS - BAND    403; K    1; EIG -6.9411940E-02 AU
 TTTTTTTTTTTTTTTTTTTTTTTTTTTTTT PDIG        TELAPSE      838.66 TCPU      271.01
 CHARGE NORMALIZATION FACTOR   1.00000000
 TOTAL ATOMIC CHARGES:
  18.5426864  18.5426864  18.5426864  18.5428935  18.5428935  18.5426864
   7.5767820   7.5767820   7.5767820   7.5767820   7.5764264   7.5768687
   7.5764264   7.5768687   7.5764264   7.5768687   7.5764264   7.5768687
   7.5768687   7.5768687   7.5768687   7.5768687   7.5767820   7.5764264
   7.5767820   7.5764264   7.5767820   7.5764264   7.5767820   7.5764264
   6.7765535   6.7765535   6.7765535   6.7765535   6.7760337   6.7760337
   6.7760337   6.7760337   6.7760337   6.7760337   6.7760337   6.7760337
   5.3276359   5.3276359   5.3276359   5.3276359   5.3279201   5.3279201
   5.3279201   5.3279201   5.3279201   5.3279201   5.3279201   5.3279201
   6.0609111   6.0609111   6.0609111   6.0609111   6.0612293   6.0612312
   6.0612293   6.0612312   6.0612293   6.0612312   6.0612293   6.0612312
   6.0612312   6.0612312   6.0612312   6.0612312   6.0609111   6.0612293
   6.0609111   6.0612293   6.0609111   6.0612293   6.0609111   6.0612293
   0.8823641   0.8823641   0.8823641   0.8823641   0.8824178   0.8822165
   0.8824178   0.8822165   0.8824178   0.8822165   0.8824178   0.8822165
   0.8822165   0.8822165   0.8822165   0.8822165   0.8823641   0.8824178
   0.8823641   0.8824178   0.8823641   0.8824178   0.8823641   0.8824178
   8.2921723   8.2921723   8.2921723   8.2921723   8.2922600   8.2920053
   8.2922600   8.2920053   8.2922600   8.2920053   8.2922600   8.2920053
   8.2920053   8.2920053   8.2920053   8.2920053   8.2921723   8.2922600
   8.2921723   8.2922600   8.2921723   8.2922600   8.2921723   8.2922600
 TTTTTTTTTTTTTTTTTTTTTTTTTTTTTT MOQGAD      TELAPSE      838.67 TCPU      271.03
 TTTTTTTTTTTTTTTTTTTTTTTTTTTTTT SHELLXN     TELAPSE      864.22 TCPU      281.36
 TTTTTTTTTTTTTTTTTTTTTTTTTTTTTT MONMO3      TELAPSE      865.53 TCPU      282.67
 NUMERICALLY INTEGRATED DENSITY    803.9999662477
 TTTTTTTTTTTTTTTTTTTTTTTTTTTTTT NUMDFT      TELAPSE      867.66 TCPU      284.80
 CYC   3 ETOT(AU) -6.164140760030E+03 DETOT -2.35E+00 tst  6.43E-03 PX  1.41E-01
 TTTTTTTTTTTTTTTTTTTTTTTTTTTTTT DIIS        TELAPSE      868.19 TCPU      285.33
 DIIS TEST: 0.85751E+00 AT SCF   CYCLE   3 - DIIS ACTIVE - HISTORY:     3 CYCLES
 TTTTTTTTTTTTTTTTTTTTTTTTTTTTTT FDIK        TELAPSE      872.40 TCPU      286.50
 INSULATING STATE
 TOP OF VALENCE BANDS -    BAND    402; K    4; EIG -2.4893467E-01 AU
 TOP OF VALENCE BANDS -    BAND    402; K    1; EIG -2.5022492E-01 AU
 BOTTOM OF VIRTUAL BANDS - BAND    403; K    4; EIG -9.5679523E-02 AU
 DIRECT ENERGY BAND GAP:   4.1703 eV
 BOTTOM OF VIRTUAL BANDS - BAND    403; K    1; EIG -9.4827789E-02 AU
 TTTTTTTTTTTTTTTTTTTTTTTTTTTTTT PDIG        TELAPSE      872.72 TCPU      286.82
 CHARGE NORMALIZATION FACTOR   1.00000000
 TOTAL ATOMIC CHARGES:
  18.4742145  18.4742145  18.4742145  18.4740449  18.4740449  18.4742145
   7.6145292   7.6145292   7.6145292   7.6145292   7.6145443   7.6144535
   7.6145443   7.6144535   7.6145443   7.6144535   7.6145443   7.6144535
   7.6144535   7.6144535   7.6144535   7.6144535   7.6145292   7.6145443
   7.6145292   7.6145443   7.6145292   7.6145443   7.6145292   7.6145443
   6.7802175   6.7802175   6.7802175   6.7802175   6.7803519   6.7803519
   6.7803519   6.7803519   6.7803519   6.7803519   6.7803519   6.7803519
   5.4099953   5.4099953   5.4099953   5.4099953   5.4100477   5.4100477
   5.4100477   5.4100477   5.4100477   5.4100477   5.4100477   5.4100477
   5.9653505   5.9653505   5.9653505   5.9653505   5.9652587   5.9652285
   5.9652587   5.9652285   5.9652587   5.9652285   5.9652587   5.9652285
   5.9652285   5.9652285   5.9652285   5.9652285   5.9653505   5.9652587
   5.9653505   5.9652587   5.9653505   5.9652587   5.9653505   5.9652587
   0.8808957   0.8808957   0.8808957   0.8808957   0.8809564   0.8809403
   0.8809564   0.8809403   0.8809564   0.8809403   0.8809564   0.8809403
   0.8809403   0.8809403   0.8809403   0.8809403   0.8808957   0.8809564
   0.8808957   0.8809564   0.8808957   0.8809564   0.8808957   0.8809564
   8.3255795   8.3255795   8.3255795   8.3255795   8.3255366   8.3256023
   8.3255366   8.3256023   8.3255366   8.3256023   8.3255366   8.3256023
   8.3256023   8.3256023   8.3256023   8.3256023   8.3255795   8.3255366
   8.3255795   8.3255366   8.3255795   8.3255366   8.3255795   8.3255366
 TTTTTTTTTTTTTTTTTTTTTTTTTTTTTT MOQGAD      TELAPSE      872.74 TCPU      286.84
 TTTTTTTTTTTTTTTTTTTTTTTTTTTTTT SHELLXN     TELAPSE      891.72 TCPU      297.15
 TTTTTTTTTTTTTTTTTTTTTTTTTTTTTT MONMO3      TELAPSE      893.05 TCPU      298.47
 NUMERICALLY INTEGRATED DENSITY    803.9999698918
 TTTTTTTTTTTTTTTTTTTTTTTTTTTTTT NUMDFT      TELAPSE      895.17 TCPU      300.59
 CYC   4 ETOT(AU) -6.164218083262E+03 DETOT -7.73E-02 tst  5.79E-04 PX  1.81E-02
 TTTTTTTTTTTTTTTTTTTTTTTTTTTTTT DIIS        TELAPSE      902.19 TCPU      307.61
 DIIS TEST: 0.18732E+00 AT SCF   CYCLE   4 - DIIS ACTIVE - HISTORY:     4 CYCLES
 TTTTTTTTTTTTTTTTTTTTTTTTTTTTTT FDIK        TELAPSE      906.66 TCPU      307.62
 INSULATING STATE
 TOP OF VALENCE BANDS -    BAND    402; K    4; EIG -2.5325273E-01 AU
 TOP OF VALENCE BANDS -    BAND    402; K    1; EIG -2.5453381E-01 AU
 BOTTOM OF VIRTUAL BANDS - BAND    403; K    4; EIG -9.2359273E-02 AU
 DIRECT ENERGY BAND GAP:   4.3781 eV
 BOTTOM OF VIRTUAL BANDS - BAND    403; K    1; EIG -9.1609433E-02 AU
 TTTTTTTTTTTTTTTTTTTTTTTTTTTTTT PDIG        TELAPSE      906.97 TCPU      307.93
 CHARGE NORMALIZATION FACTOR   1.00000000
 TOTAL ATOMIC CHARGES:
  18.4674266  18.4674266  18.4674266  18.4674135  18.4674135  18.4674266
   7.5967456   7.5967456   7.5967456   7.5967456   7.5967371   7.5966908
   7.5967371   7.5966908   7.5967371   7.5966908   7.5967371   7.5966908
   7.5966908   7.5966908   7.5966908   7.5966908   7.5967456   7.5967371
   7.5967456   7.5967371   7.5967456   7.5967371   7.5967456   7.5967371
   6.7991820   6.7991820   6.7991820   6.7991820   6.7991893   6.7991893
   6.7991893   6.7991893   6.7991893   6.7991893   6.7991893   6.7991893
   5.3927433   5.3927433   5.3927433   5.3927433   5.3928365   5.3928365
   5.3928365   5.3928365   5.3928365   5.3928365   5.3928365   5.3928365
   6.0124346   6.0124346   6.0124346   6.0124346   6.0123992   6.0124272
   6.0123992   6.0124272   6.0123992   6.0124272   6.0123992   6.0124272
   6.0124272   6.0124272   6.0124272   6.0124272   6.0124346   6.0123992
   6.0124346   6.0123992   6.0124346   6.0123992   6.0124346   6.0123992
   0.8715202   0.8715202   0.8715202   0.8715202   0.8715139   0.8715263
   0.8715139   0.8715263   0.8715139   0.8715263   0.8715139   0.8715263
   0.8715263   0.8715263   0.8715263   0.8715263   0.8715202   0.8715139
   0.8715202   0.8715139   0.8715202   0.8715139   0.8715202   0.8715139
   8.3064775   8.3064775   8.3064775   8.3064775   8.3064785   8.3064939
   8.3064785   8.3064939   8.3064785   8.3064939   8.3064785   8.3064939
   8.3064939   8.3064939   8.3064939   8.3064939   8.3064775   8.3064785
   8.3064775   8.3064785   8.3064775   8.3064785   8.3064775   8.3064785
 TTTTTTTTTTTTTTTTTTTTTTTTTTTTTT MOQGAD      TELAPSE      906.98 TCPU      307.94
 TTTTTTTTTTTTTTTTTTTTTTTTTTTTTT SHELLXN     TELAPSE      945.75 TCPU      318.32
 TTTTTTTTTTTTTTTTTTTTTTTTTTTTTT MONMO3      TELAPSE      946.73 TCPU      319.30
 NUMERICALLY INTEGRATED DENSITY    803.9999695533
 TTTTTTTTTTTTTTTTTTTTTTTTTTTTTT NUMDFT      TELAPSE      948.86 TCPU      321.43
 CYC   5 ETOT(AU) -6.164233625733E+03 DETOT -1.55E-02 tst  9.33E-05 PX  7.99E-03
 TTTTTTTTTTTTTTTTTTTTTTTTTTTTTT DIIS        TELAPSE      953.21 TCPU      325.78
 DIIS TEST: 0.21666E-01 AT SCF   CYCLE   5 - DIIS ACTIVE - HISTORY:     5 CYCLES
 TTTTTTTTTTTTTTTTTTTTTTTTTTTTTT FDIK        TELAPSE      957.15 TCPU      326.79
 INSULATING STATE
 TOP OF VALENCE BANDS -    BAND    402; K    4; EIG -2.5025975E-01 AU
 TOP OF VALENCE BANDS -    BAND    402; K    1; EIG -2.5155389E-01 AU
 BOTTOM OF VIRTUAL BANDS - BAND    403; K    4; EIG -9.0523453E-02 AU
 DIRECT ENERGY BAND GAP:   4.3466 eV
 BOTTOM OF VIRTUAL BANDS - BAND    403; K    1; EIG -8.9740311E-02 AU
 TTTTTTTTTTTTTTTTTTTTTTTTTTTTTT PDIG        TELAPSE      957.49 TCPU      327.13
 CHARGE NORMALIZATION FACTOR   1.00000000
 TOTAL ATOMIC CHARGES:
  18.4798646  18.4798646  18.4798646  18.4798448  18.4798448  18.4798646
   7.6007931   7.6007931   7.6007931   7.6007931   7.6007976   7.6008160
   7.6007976   7.6008160   7.6007976   7.6008160   7.6007976   7.6008160
   7.6008160   7.6008160   7.6008160   7.6008160   7.6007931   7.6007976
   7.6007931   7.6007976   7.6007931   7.6007976   7.6007931   7.6007976
   6.7888038   6.7888038   6.7888038   6.7888038   6.7887653   6.7887653
   6.7887653   6.7887653   6.7887653   6.7887653   6.7887653   6.7887653
   5.3887111   5.3887111   5.3887111   5.3887111   5.3887295   5.3887295
   5.3887295   5.3887295   5.3887295   5.3887295   5.3887295   5.3887295
   6.0006650   6.0006650   6.0006650   6.0006650   6.0006839   6.0006272
   6.0006839   6.0006272   6.0006839   6.0006272   6.0006839   6.0006272
   6.0006272   6.0006272   6.0006272   6.0006272   6.0006650   6.0006839
   6.0006650   6.0006839   6.0006650   6.0006839   6.0006650   6.0006839
   0.8762202   0.8762202   0.8762202   0.8762202   0.8762212   0.8762346
   0.8762212   0.8762346   0.8762212   0.8762346   0.8762212   0.8762346
   0.8762346   0.8762346   0.8762346   0.8762346   0.8762202   0.8762212
   0.8762202   0.8762212   0.8762202   0.8762212   0.8762202   0.8762212
   8.3135936   8.3135936   8.3135936   8.3135936   8.3136003   8.3136017
   8.3136003   8.3136017   8.3136003   8.3136017   8.3136003   8.3136017
   8.3136017   8.3136017   8.3136017   8.3136017   8.3135936   8.3136003
   8.3135936   8.3136003   8.3135936   8.3136003   8.3135936   8.3136003
 TTTTTTTTTTTTTTTTTTTTTTTTTTTTTT MOQGAD      TELAPSE      957.51 TCPU      327.15
 TTTTTTTTTTTTTTTTTTTTTTTTTTTTTT SHELLXN     TELAPSE      985.42 TCPU      337.46
 TTTTTTTTTTTTTTTTTTTTTTTTTTTTTT MONMO3      TELAPSE      986.86 TCPU      338.90
 NUMERICALLY INTEGRATED DENSITY    803.9999692859
 TTTTTTTTTTTTTTTTTTTTTTTTTTTTTT NUMDFT      TELAPSE      988.99 TCPU      341.03
 CYC   6 ETOT(AU) -6.164235334842E+03 DETOT -1.71E-03 tst  2.53E-06 PX  4.95E-03
 TTTTTTTTTTTTTTTTTTTTTTTTTTTTTT DIIS        TELAPSE      989.42 TCPU      341.46
 DIIS TEST: 0.21381E-02 AT SCF   CYCLE   6 - DIIS ACTIVE - HISTORY:     6 CYCLES
 TTTTTTTTTTTTTTTTTTTTTTTTTTTTTT FDIK        TELAPSE      997.70 TCPU      342.09
 INSULATING STATE
 TOP OF VALENCE BANDS -    BAND    402; K    4; EIG -2.5079021E-01 AU
 TOP OF VALENCE BANDS -    BAND    402; K    1; EIG -2.5207999E-01 AU
 BOTTOM OF VIRTUAL BANDS - BAND    403; K    4; EIG -9.0210244E-02 AU
 DIRECT ENERGY BAND GAP:   4.3696 eV
 BOTTOM OF VIRTUAL BANDS - BAND    403; K    1; EIG -8.9474618E-02 AU
 TTTTTTTTTTTTTTTTTTTTTTTTTTTTTT PDIG        TELAPSE      998.05 TCPU      342.44
 CHARGE NORMALIZATION FACTOR   1.00000000
 TOTAL ATOMIC CHARGES:
  18.4748709  18.4748709  18.4748709  18.4748745  18.4748745  18.4748709
   7.6014477   7.6014477   7.6014477   7.6014477   7.6014502   7.6014513
   7.6014502   7.6014513   7.6014502   7.6014513   7.6014502   7.6014513
   7.6014513   7.6014513   7.6014513   7.6014513   7.6014477   7.6014502
   7.6014477   7.6014502   7.6014477   7.6014502   7.6014477   7.6014502
   6.7901191   6.7901191   6.7901191   6.7901191   6.7901127   6.7901127
   6.7901127   6.7901127   6.7901127   6.7901127   6.7901127   6.7901127
   5.3911917   5.3911917   5.3911917   5.3911917   5.3912021   5.3912021
   5.3912021   5.3912021   5.3912021   5.3912021   5.3912021   5.3912021
   6.0020255   6.0020255   6.0020255   6.0020255   6.0020250   6.0020104
   6.0020250   6.0020104   6.0020250   6.0020104   6.0020250   6.0020104
   6.0020104   6.0020104   6.0020104   6.0020104   6.0020255   6.0020250
   6.0020255   6.0020250   6.0020255   6.0020250   6.0020255   6.0020250
   0.8758447   0.8758447   0.8758447   0.8758447   0.8758470   0.8758428
   0.8758470   0.8758428   0.8758470   0.8758428   0.8758470   0.8758428
   0.8758428   0.8758428   0.8758428   0.8758428   0.8758447   0.8758470
   0.8758447   0.8758470   0.8758447   0.8758470   0.8758447   0.8758470
   8.3113095   8.3113095   8.3113095   8.3113095   8.3113093   8.3113124
   8.3113093   8.3113124   8.3113093   8.3113124   8.3113093   8.3113124
   8.3113124   8.3113124   8.3113124   8.3113124   8.3113095   8.3113093
   8.3113095   8.3113093   8.3113095   8.3113093   8.3113095   8.3113093
 TTTTTTTTTTTTTTTTTTTTTTTTTTTTTT MOQGAD      TELAPSE      998.07 TCPU      342.45
 TTTTTTTTTTTTTTTTTTTTTTTTTTTTTT SHELLXN     TELAPSE     1022.64 TCPU      352.80
 TTTTTTTTTTTTTTTTTTTTTTTTTTTTTT MONMO3      TELAPSE     1023.98 TCPU      354.14
 NUMERICALLY INTEGRATED DENSITY    803.9999692860
 TTTTTTTTTTTTTTTTTTTTTTTTTTTTTT NUMDFT      TELAPSE     1027.32 TCPU      357.47
 CYC   7 ETOT(AU) -6.164235468395E+03 DETOT -1.34E-04 tst  6.42E-07 PX  1.97E-03
 TTTTTTTTTTTTTTTTTTTTTTTTTTTTTT DIIS        TELAPSE     1027.54 TCPU      357.70
 DIIS TEST: 0.32648E-03 AT SCF   CYCLE   7 - DIIS ACTIVE - HISTORY:     7 CYCLES
 TTTTTTTTTTTTTTTTTTTTTTTTTTTTTT FDIK        TELAPSE     1030.52 TCPU      358.28
 INSULATING STATE
 TOP OF VALENCE BANDS -    BAND    402; K    4; EIG -2.5070790E-01 AU
 TOP OF VALENCE BANDS -    BAND    402; K    1; EIG -2.5199951E-01 AU
 BOTTOM OF VIRTUAL BANDS - BAND    403; K    4; EIG -9.0635165E-02 AU
 DIRECT ENERGY BAND GAP:   4.3558 eV
 BOTTOM OF VIRTUAL BANDS - BAND    403; K    1; EIG -8.9865792E-02 AU
 TTTTTTTTTTTTTTTTTTTTTTTTTTTTTT PDIG        TELAPSE     1030.85 TCPU      358.61
 CHARGE NORMALIZATION FACTOR   1.00000000
 TOTAL ATOMIC CHARGES:
  18.4760064  18.4760064  18.4760064  18.4760087  18.4760087  18.4760064
   7.6002900   7.6002900   7.6002900   7.6002900   7.6002898   7.6002929
   7.6002898   7.6002929   7.6002898   7.6002929   7.6002898   7.6002929
   7.6002929   7.6002929   7.6002929   7.6002929   7.6002900   7.6002898
   7.6002900   7.6002898   7.6002900   7.6002898   7.6002900   7.6002898
   6.7904286   6.7904286   6.7904286   6.7904286   6.7904329   6.7904329
   6.7904329   6.7904329   6.7904329   6.7904329   6.7904329   6.7904329
   5.3895851   5.3895851   5.3895851   5.3895851   5.3895817   5.3895817
   5.3895817   5.3895817   5.3895817   5.3895817   5.3895817   5.3895817
   6.0021739   6.0021739   6.0021739   6.0021739   6.0021690   6.0021739
   6.0021690   6.0021739   6.0021690   6.0021739   6.0021690   6.0021739
   6.0021739   6.0021739   6.0021739   6.0021739   6.0021739   6.0021690
   6.0021739   6.0021690   6.0021739   6.0021690   6.0021739   6.0021690
   0.8758319   0.8758319   0.8758319   0.8758319   0.8758326   0.8758308
   0.8758326   0.8758308   0.8758326   0.8758308   0.8758326   0.8758308
   0.8758308   0.8758308   0.8758308   0.8758308   0.8758319   0.8758326
   0.8758319   0.8758326   0.8758319   0.8758326   0.8758319   0.8758326
   8.3126967   8.3126967   8.3126967   8.3126967   8.3126953   8.3126963
   8.3126953   8.3126963   8.3126953   8.3126963   8.3126953   8.3126963
   8.3126963   8.3126963   8.3126963   8.3126963   8.3126967   8.3126953
   8.3126967   8.3126953   8.3126967   8.3126953   8.3126967   8.3126953
 TTTTTTTTTTTTTTTTTTTTTTTTTTTTTT MOQGAD      TELAPSE     1030.87 TCPU      358.62
 TTTTTTTTTTTTTTTTTTTTTTTTTTTTTT SHELLXN     TELAPSE     1050.19 TCPU      368.92
 TTTTTTTTTTTTTTTTTTTTTTTTTTTTTT MONMO3      TELAPSE     1051.50 TCPU      370.23
 NUMERICALLY INTEGRATED DENSITY    803.9999693383
 TTTTTTTTTTTTTTTTTTTTTTTTTTTTTT NUMDFT      TELAPSE     1053.64 TCPU      372.37
 CYC   8 ETOT(AU) -6.164235487132E+03 DETOT -1.87E-05 tst  1.71E-07 PX  5.98E-04
 TTTTTTTTTTTTTTTTTTTTTTTTTTTTTT DIIS        TELAPSE     1053.90 TCPU      372.63
 DIIS TEST: 0.15136E-03 AT SCF   CYCLE   8 - DIIS ACTIVE - HISTORY:     8 CYCLES
 TTTTTTTTTTTTTTTTTTTTTTTTTTTTTT FDIK        TELAPSE     1057.46 TCPU      372.64
 INSULATING STATE
 TOP OF VALENCE BANDS -    BAND    402; K    4; EIG -2.5074848E-01 AU
 TOP OF VALENCE BANDS -    BAND    402; K    1; EIG -2.5203922E-01 AU
 BOTTOM OF VIRTUAL BANDS - BAND    403; K    4; EIG -9.0454407E-02 AU
 DIRECT ENERGY BAND GAP:   4.3618 eV
 BOTTOM OF VIRTUAL BANDS - BAND    403; K    1; EIG -8.9702058E-02 AU
 TTTTTTTTTTTTTTTTTTTTTTTTTTTTTT PDIG        TELAPSE     1057.77 TCPU      372.94
 CHARGE NORMALIZATION FACTOR   1.00000000
 TOTAL ATOMIC CHARGES:
  18.4758801  18.4758801  18.4758801  18.4758814  18.4758814  18.4758801
   7.6011286   7.6011286   7.6011286   7.6011286   7.6011286   7.6011278
   7.6011286   7.6011278   7.6011286   7.6011278   7.6011286   7.6011278
   7.6011278   7.6011278   7.6011278   7.6011278   7.6011286   7.6011286
   7.6011286   7.6011286   7.6011286   7.6011286   7.6011286   7.6011286
   6.7902390   6.7902390   6.7902390   6.7902390   6.7902414   6.7902414
   6.7902414   6.7902414   6.7902414   6.7902414   6.7902414   6.7902414
   5.3899733   5.3899733   5.3899733   5.3899733   5.3899719   5.3899719
   5.3899719   5.3899719   5.3899719   5.3899719   5.3899719   5.3899719
   6.0020203   6.0020203   6.0020203   6.0020203   6.0020186   6.0020229
   6.0020186   6.0020229   6.0020186   6.0020229   6.0020186   6.0020229
   6.0020229   6.0020229   6.0020229   6.0020229   6.0020203   6.0020186
   6.0020203   6.0020186   6.0020203   6.0020186   6.0020203   6.0020186
   0.8757748   0.8757748   0.8757748   0.8757748   0.8757751   0.8757747
   0.8757751   0.8757747   0.8757751   0.8757747   0.8757751   0.8757747
   0.8757747   0.8757747   0.8757747   0.8757747   0.8757748   0.8757751
   0.8757748   0.8757751   0.8757748   0.8757751   0.8757748   0.8757751
   8.3120005   8.3120005   8.3120005   8.3120005   8.3120003   8.3119981
   8.3120003   8.3119981   8.3120003   8.3119981   8.3120003   8.3119981
   8.3119981   8.3119981   8.3119981   8.3119981   8.3120005   8.3120003
   8.3120005   8.3120003   8.3120005   8.3120003   8.3120005   8.3120003
 TTTTTTTTTTTTTTTTTTTTTTTTTTTTTT MOQGAD      TELAPSE     1057.79 TCPU      372.96
 TTTTTTTTTTTTTTTTTTTTTTTTTTTTTT SHELLXN     TELAPSE     1078.61 TCPU      383.33
 TTTTTTTTTTTTTTTTTTTTTTTTTTTTTT MONMO3      TELAPSE     1080.90 TCPU      385.62
 NUMERICALLY INTEGRATED DENSITY    803.9999693142
 TTTTTTTTTTTTTTTTTTTTTTTTTTTTTT NUMDFT      TELAPSE     1083.14 TCPU      387.86
 CYC   9 ETOT(AU) -6.164235501892E+03 DETOT -1.48E-05 tst  5.24E-08 PX  2.23E-04
 TTTTTTTTTTTTTTTTTTTTTTTTTTTTTT DIIS        TELAPSE     1084.69 TCPU      389.41
 DIIS TEST: 0.91297E-05 AT SCF   CYCLE   9 - DIIS ACTIVE - HISTORY:     9 CYCLES
 TTTTTTTTTTTTTTTTTTTTTTTTTTTTTT FDIK        TELAPSE     1088.55 TCPU      391.07
 INSULATING STATE
 TOP OF VALENCE BANDS -    BAND    402; K    4; EIG -2.5073634E-01 AU
 TOP OF VALENCE BANDS -    BAND    402; K    1; EIG -2.5202718E-01 AU
 BOTTOM OF VIRTUAL BANDS - BAND    403; K    4; EIG -9.0455663E-02 AU
 DIRECT ENERGY BAND GAP:   4.3615 eV
 BOTTOM OF VIRTUAL BANDS - BAND    403; K    1; EIG -8.9700503E-02 AU
 TTTTTTTTTTTTTTTTTTTTTTTTTTTTTT PDIG        TELAPSE     1088.89 TCPU      391.41
 CHARGE NORMALIZATION FACTOR   1.00000000
 TOTAL ATOMIC CHARGES:
  18.4757790  18.4757790  18.4757790  18.4757785  18.4757785  18.4757790
   7.6008412   7.6008412   7.6008412   7.6008412   7.6008418   7.6008409
   7.6008418   7.6008409   7.6008418   7.6008409   7.6008418   7.6008409
   7.6008409   7.6008409   7.6008409   7.6008409   7.6008412   7.6008418
   7.6008412   7.6008418   7.6008412   7.6008418   7.6008412   7.6008418
   6.7901568   6.7901568   6.7901568   6.7901568   6.7901566   6.7901566
   6.7901566   6.7901566   6.7901566   6.7901566   6.7901566   6.7901566
   5.3902677   5.3902677   5.3902677   5.3902677   5.3902686   5.3902686
   5.3902686   5.3902686   5.3902686   5.3902686   5.3902686   5.3902686
   6.0020469   6.0020469   6.0020469   6.0020469   6.0020460   6.0020477
   6.0020460   6.0020477   6.0020460   6.0020477   6.0020460   6.0020477
   6.0020477   6.0020477   6.0020477   6.0020477   6.0020469   6.0020460
   6.0020469   6.0020460   6.0020469   6.0020460   6.0020469   6.0020460
   0.8758275   0.8758275   0.8758275   0.8758275   0.8758274   0.8758274
   0.8758274   0.8758274   0.8758274   0.8758274   0.8758274   0.8758274
   0.8758274   0.8758274   0.8758274   0.8758274   0.8758275   0.8758274
   0.8758275   0.8758274   0.8758275   0.8758274   0.8758275   0.8758274
   8.3121272   8.3121272   8.3121272   8.3121272   8.3121269   8.3121273
   8.3121269   8.3121273   8.3121269   8.3121273   8.3121269   8.3121273
   8.3121273   8.3121273   8.3121273   8.3121273   8.3121272   8.3121269
   8.3121272   8.3121269   8.3121272   8.3121269   8.3121272   8.3121269
 TTTTTTTTTTTTTTTTTTTTTTTTTTTTTT MOQGAD      TELAPSE     1088.90 TCPU      391.42
 TTTTTTTTTTTTTTTTTTTTTTTTTTTTTT SHELLXN     TELAPSE     1108.10 TCPU      401.76
 TTTTTTTTTTTTTTTTTTTTTTTTTTTTTT MONMO3      TELAPSE     1109.40 TCPU      403.06
 NUMERICALLY INTEGRATED DENSITY    803.9999693139
 TTTTTTTTTTTTTTTTTTTTTTTTTTTTTT NUMDFT      TELAPSE     1111.53 TCPU      405.18
 CYC  10 ETOT(AU) -6.164235502461E+03 DETOT -5.69E-07 tst  1.25E-09 PX  1.29E-04
 TTTTTTTTTTTTTTTTTTTTTTTTTTTTTT DIIS        TELAPSE     1114.10 TCPU      407.75
 DIIS TEST: 0.13204E-05 AT SCF   CYCLE  10 - DIIS ACTIVE - HISTORY:    10 CYCLES
 TTTTTTTTTTTTTTTTTTTTTTTTTTTTTT FDIK        TELAPSE     1117.11 TCPU      408.10
 INSULATING STATE
 TOP OF VALENCE BANDS -    BAND    402; K    4; EIG -2.5073423E-01 AU
 TOP OF VALENCE BANDS -    BAND    402; K    1; EIG -2.5202511E-01 AU
 BOTTOM OF VIRTUAL BANDS - BAND    403; K    4; EIG -9.0468809E-02 AU
 DIRECT ENERGY BAND GAP:   4.3610 eV
 BOTTOM OF VIRTUAL BANDS - BAND    403; K    1; EIG -8.9713628E-02 AU
 TTTTTTTTTTTTTTTTTTTTTTTTTTTTTT PDIG        TELAPSE     1117.45 TCPU      408.43
 CHARGE NORMALIZATION FACTOR   1.00000000
 TOTAL ATOMIC CHARGES:
  18.4757914  18.4757914  18.4757914  18.4757915  18.4757915  18.4757914
   7.6009608   7.6009608   7.6009608   7.6009608   7.6009607   7.6009605
   7.6009607   7.6009605   7.6009607   7.6009605   7.6009607   7.6009605
   7.6009605   7.6009605   7.6009605   7.6009605   7.6009608   7.6009607
   7.6009608   7.6009607   7.6009608   7.6009607   7.6009608   7.6009607
   6.7902420   6.7902420   6.7902420   6.7902420   6.7902417   6.7902417
   6.7902417   6.7902417   6.7902417   6.7902417   6.7902417   6.7902417
   5.3900421   5.3900421   5.3900421   5.3900421   5.3900427   5.3900427
   5.3900427   5.3900427   5.3900427   5.3900427   5.3900427   5.3900427
   6.0020232   6.0020232   6.0020232   6.0020232   6.0020228   6.0020232
   6.0020228   6.0020232   6.0020228   6.0020232   6.0020228   6.0020232
   6.0020232   6.0020232   6.0020232   6.0020232   6.0020232   6.0020228
   6.0020232   6.0020228   6.0020232   6.0020228   6.0020232   6.0020228
   0.8758149   0.8758149   0.8758149   0.8758149   0.8758149   0.8758150
   0.8758149   0.8758150   0.8758149   0.8758150   0.8758149   0.8758150
   0.8758150   0.8758150   0.8758150   0.8758150   0.8758149   0.8758149
   0.8758149   0.8758149   0.8758149   0.8758149   0.8758149   0.8758149
   8.3121111   8.3121111   8.3121111   8.3121111   8.3121116   8.3121113
   8.3121116   8.3121113   8.3121116   8.3121113   8.3121116   8.3121113
   8.3121113   8.3121113   8.3121113   8.3121113   8.3121111   8.3121116
   8.3121111   8.3121116   8.3121111   8.3121116   8.3121111   8.3121116
 TTTTTTTTTTTTTTTTTTTTTTTTTTTTTT MOQGAD      TELAPSE     1117.46 TCPU      408.45
 TTTTTTTTTTTTTTTTTTTTTTTTTTTTTT SHELLXN     TELAPSE     1137.69 TCPU      418.77
 TTTTTTTTTTTTTTTTTTTTTTTTTTTTTT MONMO3      TELAPSE     1138.98 TCPU      420.05
 NUMERICALLY INTEGRATED DENSITY    803.9999693148
 TTTTTTTTTTTTTTTTTTTTTTTTTTTTTT NUMDFT      TELAPSE     1141.10 TCPU      422.17
 CYC  11 ETOT(AU) -6.164235502605E+03 DETOT -1.44E-07 tst  2.63E-10 PX  4.30E-05
 TTTTTTTTTTTTTTTTTTTTTTTTTTTTTT DIIS        TELAPSE     1141.29 TCPU      422.36
 DIIS TEST: 0.25551E-06 AT SCF   CYCLE  11 - DIIS ACTIVE - HISTORY:    11 CYCLES
 TTTTTTTTTTTTTTTTTTTTTTTTTTTTTT FDIK        TELAPSE     1144.47 TCPU      423.56
 INSULATING STATE
 TOP OF VALENCE BANDS -    BAND    402; K    4; EIG -2.5073830E-01 AU
 TOP OF VALENCE BANDS -    BAND    402; K    1; EIG -2.5202914E-01 AU
 BOTTOM OF VIRTUAL BANDS - BAND    403; K    4; EIG -9.0465526E-02 AU
 DIRECT ENERGY BAND GAP:   4.3612 eV
 BOTTOM OF VIRTUAL BANDS - BAND    403; K    1; EIG -8.9710539E-02 AU
 TTTTTTTTTTTTTTTTTTTTTTTTTTTTTT PDIG        TELAPSE     1144.83 TCPU      423.91
 CHARGE NORMALIZATION FACTOR   1.00000000
 TOTAL ATOMIC CHARGES:
  18.4758210  18.4758210  18.4758210  18.4758210  18.4758210  18.4758210
   7.6009196   7.6009196   7.6009196   7.6009196   7.6009196   7.6009192
   7.6009196   7.6009192   7.6009196   7.6009192   7.6009196   7.6009192
   7.6009192   7.6009192   7.6009192   7.6009192   7.6009196   7.6009196
   7.6009196   7.6009196   7.6009196   7.6009196   7.6009196   7.6009196
   6.7902043   6.7902043   6.7902043   6.7902043   6.7902040   6.7902040
   6.7902040   6.7902040   6.7902040   6.7902040   6.7902040   6.7902040
   5.3901340   5.3901340   5.3901340   5.3901340   5.3901345   5.3901345
   5.3901345   5.3901345   5.3901345   5.3901345   5.3901345   5.3901345
   6.0020315   6.0020315   6.0020315   6.0020315   6.0020317   6.0020315
   6.0020317   6.0020315   6.0020317   6.0020315   6.0020317   6.0020315
   6.0020315   6.0020315   6.0020315   6.0020315   6.0020315   6.0020317
   6.0020315   6.0020317   6.0020315   6.0020317   6.0020315   6.0020317
   0.8758129   0.8758129   0.8758129   0.8758129   0.8758128   0.8758130
   0.8758128   0.8758130   0.8758128   0.8758130   0.8758128   0.8758130
   0.8758130   0.8758130   0.8758130   0.8758130   0.8758129   0.8758128
   0.8758129   0.8758128   0.8758129   0.8758128   0.8758129   0.8758128
   8.3121115   8.3121115   8.3121115   8.3121115   8.3121115   8.3121118
   8.3121115   8.3121118   8.3121115   8.3121118   8.3121115   8.3121118
   8.3121118   8.3121118   8.3121118   8.3121118   8.3121115   8.3121115
   8.3121115   8.3121115   8.3121115   8.3121115   8.3121115   8.3121115
 TTTTTTTTTTTTTTTTTTTTTTTTTTTTTT MOQGAD      TELAPSE     1144.85 TCPU      423.93
 TTTTTTTTTTTTTTTTTTTTTTTTTTTTTT SHELLXN     TELAPSE     1167.91 TCPU      434.23
 TTTTTTTTTTTTTTTTTTTTTTTTTTTTTT MONMO3      TELAPSE     1169.18 TCPU      435.50
 NUMERICALLY INTEGRATED DENSITY    803.9999693148
 TTTTTTTTTTTTTTTTTTTTTTTTTTTTTT NUMDFT      TELAPSE     1172.01 TCPU      438.33
 CYC  12 ETOT(AU) -6.164235502579E+03 DETOT  2.59E-08 tst  4.53E-11 PX  1.85E-05
 TTTTTTTTTTTTTTTTTTTTTTTTTTTTTT DIIS        TELAPSE     1172.40 TCPU      438.72
 DIIS TEST: 0.23712E-07 AT SCF   CYCLE  12 - DIIS ACTIVE - HISTORY:    12 CYCLES
 TTTTTTTTTTTTTTTTTTTTTTTTTTTTTT FDIK        TELAPSE     1176.50 TCPU      440.76
 INSULATING STATE
 TOP OF VALENCE BANDS -    BAND    402; K    4; EIG -2.5073666E-01 AU
 TOP OF VALENCE BANDS -    BAND    402; K    1; EIG -2.5202752E-01 AU
 BOTTOM OF VIRTUAL BANDS - BAND    403; K    4; EIG -9.0465354E-02 AU
 DIRECT ENERGY BAND GAP:   4.3612 eV
 BOTTOM OF VIRTUAL BANDS - BAND    403; K    1; EIG -8.9710282E-02 AU
 TTTTTTTTTTTTTTTTTTTTTTTTTTTTTT PDIG        TELAPSE     1176.82 TCPU      441.08
 CHARGE NORMALIZATION FACTOR   1.00000000
 TOTAL ATOMIC CHARGES:
  18.4758075  18.4758075  18.4758075  18.4758075  18.4758075  18.4758075
   7.6009258   7.6009258   7.6009258   7.6009258   7.6009259   7.6009257
   7.6009259   7.6009257   7.6009259   7.6009257   7.6009259   7.6009257
   7.6009257   7.6009257   7.6009257   7.6009257   7.6009258   7.6009259
   7.6009258   7.6009259   7.6009258   7.6009259   7.6009258   7.6009259
   6.7902108   6.7902108   6.7902108   6.7902108   6.7902105   6.7902105
   6.7902105   6.7902105   6.7902105   6.7902105   6.7902105   6.7902105
   5.3901176   5.3901176   5.3901176   5.3901176   5.3901180   5.3901180
   5.3901180   5.3901180   5.3901180   5.3901180   5.3901180   5.3901180
   6.0020301   6.0020301   6.0020301   6.0020301   6.0020299   6.0020301
   6.0020299   6.0020301   6.0020299   6.0020301   6.0020299   6.0020301
   6.0020301   6.0020301   6.0020301   6.0020301   6.0020301   6.0020299
   6.0020301   6.0020299   6.0020301   6.0020299   6.0020301   6.0020299
   0.8758154   0.8758154   0.8758154   0.8758154   0.8758153   0.8758154
   0.8758153   0.8758154   0.8758153   0.8758154   0.8758153   0.8758154
   0.8758154   0.8758154   0.8758154   0.8758154   0.8758154   0.8758153
   0.8758154   0.8758153   0.8758154   0.8758153   0.8758154   0.8758153
   8.3121126   8.3121126   8.3121126   8.3121126   8.3121128   8.3121127
   8.3121128   8.3121127   8.3121128   8.3121127   8.3121128   8.3121127
   8.3121127   8.3121127   8.3121127   8.3121127   8.3121126   8.3121128
   8.3121126   8.3121128   8.3121126   8.3121128   8.3121126   8.3121128
 TTTTTTTTTTTTTTTTTTTTTTTTTTTTTT MOQGAD      TELAPSE     1176.84 TCPU      441.10
 TTTTTTTTTTTTTTTTTTTTTTTTTTTTTT SHELLXN     TELAPSE     1199.34 TCPU      451.39
 TTTTTTTTTTTTTTTTTTTTTTTTTTTTTT MONMO3      TELAPSE     1200.69 TCPU      452.74
 NUMERICALLY INTEGRATED DENSITY    803.9999693146
 TTTTTTTTTTTTTTTTTTTTTTTTTTTTTT NUMDFT      TELAPSE     1202.82 TCPU      454.87
 CYC  13 ETOT(AU) -6.164235502600E+03 DETOT -2.11E-08 tst  3.15E-12 PX  1.04E-05
 TTTTTTTTTTTTTTTTTTTTTTTTTTTTTT DIIS        TELAPSE     1208.68 TCPU      460.72
 DIIS TEST: 0.15654E-08 AT SCF   CYCLE  13 - DIIS ACTIVE - HISTORY:    13 CYCLES
 TTTTTTTTTTTTTTTTTTTTTTTTTTTTTT FDIK        TELAPSE     1213.18 TCPU      463.25
 INSULATING STATE
 TOP OF VALENCE BANDS -    BAND    402; K    4; EIG -2.5073681E-01 AU
 TOP OF VALENCE BANDS -    BAND    402; K    1; EIG -2.5202766E-01 AU
 BOTTOM OF VIRTUAL BANDS - BAND    403; K    4; EIG -9.0465546E-02 AU
 DIRECT ENERGY BAND GAP:   4.3612 eV
 BOTTOM OF VIRTUAL BANDS - BAND    403; K    1; EIG -8.9710474E-02 AU
 TTTTTTTTTTTTTTTTTTTTTTTTTTTTTT PDIG        TELAPSE     1213.53 TCPU      463.60
 CHARGE NORMALIZATION FACTOR   1.00000000
 TOTAL ATOMIC CHARGES:
  18.4758099  18.4758099  18.4758099  18.4758099  18.4758099  18.4758099
   7.6009249   7.6009249   7.6009249   7.6009249   7.6009250   7.6009246
   7.6009250   7.6009246   7.6009250   7.6009246   7.6009250   7.6009246
   7.6009246   7.6009246   7.6009246   7.6009246   7.6009249   7.6009250
   7.6009249   7.6009250   7.6009249   7.6009250   7.6009249   7.6009250
   6.7902103   6.7902103   6.7902103   6.7902103   6.7902100   6.7902100
   6.7902100   6.7902100   6.7902100   6.7902100   6.7902100   6.7902100
   5.3901195   5.3901195   5.3901195   5.3901195   5.3901197   5.3901197
   5.3901197   5.3901197   5.3901197   5.3901197   5.3901197   5.3901197
   6.0020297   6.0020297   6.0020297   6.0020297   6.0020296   6.0020297
   6.0020296   6.0020297   6.0020296   6.0020297   6.0020296   6.0020297
   6.0020297   6.0020297   6.0020297   6.0020297   6.0020297   6.0020296
   6.0020297   6.0020296   6.0020297   6.0020296   6.0020297   6.0020296
   0.8758152   0.8758152   0.8758152   0.8758152   0.8758152   0.8758153
   0.8758152   0.8758153   0.8758152   0.8758153   0.8758152   0.8758153
   0.8758153   0.8758153   0.8758153   0.8758153   0.8758152   0.8758152
   0.8758152   0.8758152   0.8758152   0.8758152   0.8758152   0.8758152
   8.3121128   8.3121128   8.3121128   8.3121128   8.3121128   8.3121132
   8.3121128   8.3121132   8.3121128   8.3121132   8.3121128   8.3121132
   8.3121132   8.3121132   8.3121132   8.3121132   8.3121128   8.3121128
   8.3121128   8.3121128   8.3121128   8.3121128   8.3121128   8.3121128
 TTTTTTTTTTTTTTTTTTTTTTTTTTTTTT MOQGAD      TELAPSE     1213.55 TCPU      463.62
 TTTTTTTTTTTTTTTTTTTTTTTTTTTTTT SHELLXN     TELAPSE     1233.01 TCPU      473.97
 TTTTTTTTTTTTTTTTTTTTTTTTTTTTTT MONMO3      TELAPSE     1234.33 TCPU      475.29
 NUMERICALLY INTEGRATED DENSITY    803.9999693146
 TTTTTTTTTTTTTTTTTTTTTTTTTTTTTT NUMDFT      TELAPSE     1236.45 TCPU      477.41
 CYC  14 ETOT(AU) -6.164235502594E+03 DETOT  6.13E-09 tst  1.77E-13 PX  6.56E-06
 TTTTTTTTTTTTTTTTTTTTTTTTTTTTTT DIIS        TELAPSE     1237.17 TCPU      478.13
 DIIS TEST: 0.23502E-09 AT SCF   CYCLE  14 - DIIS ACTIVE - HISTORY:    14 CYCLES
 TTTTTTTTTTTTTTTTTTTTTTTTTTTTTT FDIK        TELAPSE     1239.66 TCPU      478.97
 INSULATING STATE
 TOP OF VALENCE BANDS -    BAND    402; K    4; EIG -2.5073683E-01 AU
 TOP OF VALENCE BANDS -    BAND    402; K    1; EIG -2.5202768E-01 AU
 BOTTOM OF VIRTUAL BANDS - BAND    403; K    4; EIG -9.0465541E-02 AU
 DIRECT ENERGY BAND GAP:   4.3612 eV
 BOTTOM OF VIRTUAL BANDS - BAND    403; K    1; EIG -8.9710474E-02 AU
 TTTTTTTTTTTTTTTTTTTTTTTTTTTTTT PDIG        TELAPSE     1239.95 TCPU      479.27
 CHARGE NORMALIZATION FACTOR   1.00000000
 TOTAL ATOMIC CHARGES:
  18.4758100  18.4758100  18.4758100  18.4758099  18.4758099  18.4758100
   7.6009250   7.6009250   7.6009250   7.6009250   7.6009250   7.6009248
   7.6009250   7.6009248   7.6009250   7.6009248   7.6009250   7.6009248
   7.6009248   7.6009248   7.6009248   7.6009248   7.6009250   7.6009250
   7.6009250   7.6009250   7.6009250   7.6009250   7.6009250   7.6009250
   6.7902103   6.7902103   6.7902103   6.7902103   6.7902100   6.7902100
   6.7902100   6.7902100   6.7902100   6.7902100   6.7902100   6.7902100
   5.3901193   5.3901193   5.3901193   5.3901193   5.3901196   5.3901196
   5.3901196   5.3901196   5.3901196   5.3901196   5.3901196   5.3901196
   6.0020297   6.0020297   6.0020297   6.0020297   6.0020297   6.0020298
   6.0020297   6.0020298   6.0020297   6.0020298   6.0020297   6.0020298
   6.0020298   6.0020298   6.0020298   6.0020298   6.0020297   6.0020297
   6.0020297   6.0020297   6.0020297   6.0020297   6.0020297   6.0020297
   0.8758152   0.8758152   0.8758152   0.8758152   0.8758152   0.8758152
   0.8758152   0.8758152   0.8758152   0.8758152   0.8758152   0.8758152
   0.8758152   0.8758152   0.8758152   0.8758152   0.8758152   0.8758152
   0.8758152   0.8758152   0.8758152   0.8758152   0.8758152   0.8758152
   8.3121127   8.3121127   8.3121127   8.3121127   8.3121131   8.3121127
   8.3121131   8.3121127   8.3121131   8.3121127   8.3121131   8.3121127
   8.3121127   8.3121127   8.3121127   8.3121127   8.3121127   8.3121131
   8.3121127   8.3121131   8.3121127   8.3121131   8.3121127   8.3121131
 TTTTTTTTTTTTTTTTTTTTTTTTTTTTTT MOQGAD      TELAPSE     1239.98 TCPU      479.29
 TTTTTTTTTTTTTTTTTTTTTTTTTTTTTT SHELLXN     TELAPSE     1250.16 TCPU      489.48
 +++ ENERGIES IN A.U. +++
 ::: EXT EL-POLE                                  -6.8631378240310E+03
 ::: EXT EL-SPHEROPOLE                             5.4932720065354E+01
 ::: BIELET ZONE E-E                               1.1854308238846E+04
 ::: TOTAL E-E                                     5.0461031348800E+03
 ::: TOTAL E-N + N-E                              -1.7964566184424E+04
 ::: TOTAL N-N                                     1.7920613589154E+03
 ::: KINETIC ENERGY                                5.5303013406216E+03
 ::: PSEUDO TOTAL   ENERGY                        -5.5961003500069E+03
 ::: VIRIAL COEFFICIENT                            9.9408622740623E-01
 TTTTTTTTTTTTTTTTTTTTTTTTTTTTTT MONMO3      TELAPSE     1252.51 TCPU      491.82
 NUMERICALLY INTEGRATED DENSITY    803.9999693146
 TTTTTTTTTTTTTTTTTTTTTTTTTTTTTT NUMDFT      TELAPSE     1254.67 TCPU      493.99
 CYC  15 ETOT(AU) -6.164235502593E+03 DETOT  2.57E-10 tst  1.17E-14 PX  6.56E-06

 == SCF ENDED - CONVERGENCE ON ENERGY      E(AU) -6.1642355025934E+03 CYCLES  15


 ENERGY EXPRESSION=HARTREE+FOCK EXCH*0.25000+(PBE        EXCH)*0.75000+PBE        CORR


 TOTAL ENERGY(DFT)(AU)( 15) -6.1642355025934E+03 DE 2.6E-10 tester 1.2E-14
 TTTTTTTTTTTTTTTTTTTTTTTTTTTTTT EDFT        TELAPSE     1254.69 TCPU      494.00

 *******************************************************************************
 *                             FORCE CALCULATION                               *
 *******************************************************************************

 TTTTTTTTTTTTTTTTTTTTTTTTTTTTTT NUMDFG      TELAPSE     1273.58 TCPU      512.89
 INFORMATION **** EXCPOG **** EXCH. BIPO BUFFER LENGTH (WORDS) =    16000000
 WARNING **** EXCPOG **** EXCH. BIPO BUFFER TOO SMALL - TO AVOID I/O SET EXCHSIZE =     7560171
 WARNING **** GENPOG **** COULOMB BIPO BUFFER TOO SMALL - TO AVOID I/O SET BIPOSIZE =     4492800
 INFORMATION **** GENPOG **** BIPO BUFFER LENGTH (WORDS) =     4000000
 TTTTTTTTTTTTTTTTTTTTTTTTTTTTTT SHELXG      TELAPSE     1378.34 TCPU      590.19


 D3 DISPERSION ENERGY (AU)       -2.6946611608953E-01
 TOTAL ENERGY + DISP (AU)        -6.1645049687095E+03

 CARTESIAN FORCES IN HARTREE/BOHR (ANALYTICAL)
   ATOM                     X                   Y                   Z
   1 248             9.936496070395E-15  1.395348047106E-07  5.745404152435E-15
   2 248             3.663735981263E-15 -1.395348252498E-07 -4.618527782441E-14
   3 248             1.054711873394E-15 -2.782095300663E-14 -1.395347784400E-07
   4 248            -3.497202527569E-14  8.465450562767E-16  8.604228440845E-16
   5 248            -7.105427357601E-15  2.442490654175E-15  3.108624468950E-15
   6 248             2.055300374337E-14  1.916522496259E-14  1.395348144112E-07
   7   7             5.290960292115E-08  9.183437477134E-07  1.438167703149E-06
   8   7            -5.290962112880E-08 -9.183437192917E-07  1.438167725354E-06
   9   7             5.290962468152E-08 -9.183437548188E-07 -1.438167693379E-06
  10   7            -5.290964244509E-08  9.183437157390E-07 -1.438167728463E-06
  11   7             1.391895216862E-06  4.898585181934E-08  9.896858879088E-07
  12   7             9.075159610461E-07  1.505171381311E-06  7.927616207937E-08
  13   7            -1.391895197767E-06 -4.898583094715E-08  9.896859047842E-07
  14   7            -9.075159734806E-07  1.505171403515E-06 -7.927616119119E-08
  15   7             1.391895221747E-06 -4.898581940083E-08 -9.896858763625E-07
  16   7            -9.075159796978E-07 -1.505171393745E-06  7.927616074710E-08
  17   7            -1.391895191993E-06  4.898585093116E-08 -9.896858932379E-07
  18   7             9.075159574934E-07 -1.505171393745E-06 -7.927614831260E-08
  19   7             9.075159663752E-07  7.927616518799E-08  1.505171373761E-06
  20   7            -9.075159761451E-07 -7.927613276948E-08  1.505171403515E-06
  21   7            -9.075159770333E-07  7.927617984294E-08 -1.505171395522E-06
  22   7             9.075159459471E-07 -7.927614209535E-08 -1.505171391969E-06
  23   7             5.290960469750E-08  1.438167691603E-06  9.183437414961E-07
  24   7             1.391895204428E-06  9.896858674807E-07  4.898585226343E-08
  25   7            -5.290963445148E-08 -1.438167720025E-06  9.183437104099E-07
  26   7             1.391895226632E-06 -9.896858736980E-07 -4.898583760848E-08
  27   7            -5.290962601379E-08  1.438167703149E-06 -9.183437219562E-07
  28   7            -1.391895187552E-06 -9.896859003433E-07  4.898584871071E-08
  29   7             5.290962112880E-08 -1.438167689383E-06 -9.183437414961E-07
  30   7            -1.391895187552E-06  9.896858887970E-07 -4.898583316759E-08
  31   7             1.517757914904E-06  1.455037360376E-06  1.455037353493E-06
  32   7            -1.517757883818E-06 -1.455037372811E-06  1.455037381470E-06
  33   7             1.517757870495E-06 -1.455037402120E-06 -1.455037388687E-06
  34   7            -1.517757876712E-06  1.455037371145E-06 -1.455037380693E-06
  35   7             1.595755714345E-06  1.575518297159E-06  1.410171385552E-06
  36   7             1.595755757533E-06  1.410171419414E-06  1.575518237651E-06
  37   7            -1.595755765638E-06 -1.575518243868E-06  1.410171392102E-06
  38   7            -1.595755737549E-06  1.410171418192E-06 -1.575518232322E-06
  39   7             1.595755775741E-06 -1.575518240315E-06 -1.410171414973E-06
  40   7            -1.595755740658E-06 -1.410171405647E-06  1.575518224328E-06
  41   7            -1.595755768857E-06  1.575518214558E-06 -1.410171403204E-06
  42   7             1.595755782846E-06 -1.410171408089E-06 -1.575518229657E-06
  43   6             3.930034957467E-07 -1.819289360494E-06 -1.819289362270E-06
  44   6            -3.930035383792E-07  1.819289358718E-06 -1.819289370264E-06
  45   6             3.930034988553E-07  1.819289407123E-06  1.819289398686E-06
  46   6            -3.930035361588E-07 -1.819289381366E-06  1.819289359606E-06
  47   6            -1.801162974768E-06  3.894246529690E-07 -1.846687362139E-06
  48   6            -1.801162989867E-06 -1.846687381679E-06  3.894246549674E-07
  49   6             1.801162967663E-06 -3.894246778380E-07 -1.846687362583E-06
  50   6             1.801162970327E-06 -1.846687350149E-06 -3.894246751734E-07
  51   6            -1.801162984094E-06 -3.894246771718E-07  1.846687364804E-06
  52   6             1.801162965887E-06  1.846687345708E-06  3.894246614067E-07
  53   6             1.801162973880E-06  3.894246658476E-07  1.846687364360E-06
  54   6            -1.801162977433E-06  1.846687374574E-06 -3.894246718428E-07
  55   6            -3.229632698165E-06 -7.415385461229E-07 -4.979742023181E-07
  56   6             3.229632724810E-06  7.415385461229E-07 -4.979741810018E-07
  57   6            -3.229632719481E-06  7.415385159248E-07  4.979742005418E-07
  58   6             3.229632717705E-06 -7.415385550047E-07  4.979741898836E-07
  59   6            -4.372077615500E-07 -3.238848385934E-06 -7.973486937374E-07
  60   6            -8.082219302707E-07 -5.051176508175E-07 -3.269426720465E-06
  61   6             4.372077544446E-07  3.238848391263E-06 -7.973487061719E-07
  62   6             8.082219249417E-07 -5.051176472648E-07  3.269426720465E-06
  63   6            -4.372077366810E-07  3.238848393039E-06  7.973487097246E-07
  64   6             8.082219089545E-07  5.051176668047E-07 -3.269426716912E-06
  65   6             4.372077722081E-07 -3.238848387710E-06  7.973486830792E-07
  66   6            -8.082219373762E-07  5.051176525939E-07  3.269426715136E-06
  67   6            -8.082219160599E-07 -3.269426704477E-06 -5.051176596993E-07
  68   6             8.082219302707E-07  3.269426699148E-06 -5.051176419357E-07
  69   6             8.082219036254E-07 -3.269426727570E-06  5.051176561466E-07
  70   6            -8.082219355998E-07  3.269426716912E-06  5.051176508175E-07
  71   6            -3.229632724810E-06 -4.979741792255E-07 -7.415385390175E-07
  72   6            -4.372077597736E-07 -7.973487203827E-07 -3.238848384157E-06
  73   6             3.229632710600E-06  4.979741881073E-07 -7.415385532283E-07
  74   6            -4.372077544446E-07  7.973487061719E-07  3.238848396592E-06
  75   6             3.229632731916E-06 -4.979741810018E-07  7.415385425702E-07
  76   6             4.372077757608E-07  7.973486830792E-07 -3.238848384157E-06
  77   6            -3.229632721258E-06  4.979742023181E-07  7.415385194776E-07
  78   6             4.372077615500E-07 -7.973487043955E-07  3.238848391263E-06
  79   1             1.094017598291E-06  4.720220718735E-07  1.319710584147E-06
  80   1            -1.094017603842E-06 -4.720220727616E-07  1.319710582814E-06
  81   1             1.094017601178E-06 -4.720220687648E-07 -1.319710577929E-06
  82   1            -1.094017602510E-06  4.720220720955E-07 -1.319710582592E-06
  83   1             1.319732710892E-06  1.093841551558E-06  4.719121078356E-07
  84   1             4.594498417276E-07  1.320854887688E-06  1.088832283225E-06
  85   1            -1.319732710670E-06 -1.093841554445E-06  4.719121133867E-07
  86   1            -4.594498421717E-07  1.320854886133E-06 -1.088832284335E-06
  87   1             1.319732708671E-06 -1.093841557331E-06 -4.719121140528E-07
  88   1            -4.594498388411E-07 -1.320854886133E-06  1.088832283003E-06
  89   1            -1.319732710892E-06  1.093841550670E-06 -4.719121029506E-07
  90   1             4.594498455024E-07 -1.320854887910E-06 -1.088832284557E-06
  91   1             4.594498410615E-07  1.088832281448E-06  1.320854887465E-06
  92   1            -4.594498423938E-07 -1.088832282115E-06  1.320854889020E-06
  93   1            -4.594498397292E-07  1.088832283225E-06 -1.320854884135E-06
  94   1             4.594498432819E-07 -1.088832283225E-06 -1.320854887688E-06
  95   1             1.094017603176E-06  1.319710581038E-06  4.720220692089E-07
  96   1             1.319732712002E-06  4.719121107222E-07  1.093841552446E-06
  97   1            -1.094017601400E-06 -1.319710582592E-06  4.720220689869E-07
  98   1             1.319732708893E-06 -4.719121120544E-07 -1.093841556665E-06
  99   1            -1.094017604508E-06  1.319710581260E-06 -4.720220694310E-07
 100   1            -1.319732709559E-06 -4.719121067254E-07  1.093841552446E-06
 101   1             1.094017601622E-06 -1.319710579040E-06 -4.720220680987E-07
 102   1            -1.319732711780E-06  4.719121087238E-07 -1.093841552890E-06
 103   8            -2.470385922493E-06 -2.432913953854E-06 -1.584471083727E-06
 104   8             2.470385911835E-06  2.432913962735E-06 -1.584471105653E-06
 105   8            -2.470385911835E-06  2.432913991157E-06  1.584471070681E-06
 106   8             2.470385915387E-06 -2.432913959183E-06  1.584471103377E-06
 107   8            -1.633919791577E-06 -2.467227854908E-06 -2.403675466667E-06
 108   8            -2.515453827456E-06 -1.543741485699E-06 -2.488024207992E-06
 109   8             1.633919814392E-06  2.467227822933E-06 -2.403675477325E-06
 110   8             2.515453836338E-06 -1.543741503962E-06  2.488024197334E-06
 111   8            -1.633919812949E-06  2.467227815828E-06  2.403675459561E-06
 112   8             2.515453838114E-06  1.543741494581E-06 -2.488024193781E-06
 113   8             1.633919799182E-06 -2.467227822933E-06  2.403675503970E-06
 114   8            -2.515453834562E-06  1.543741502685E-06  2.488024207992E-06
 115   8            -2.515453804364E-06 -2.488024232861E-06 -1.543741500076E-06
 116   8             2.515453827456E-06  2.488024200886E-06 -1.543741509236E-06
 117   8             2.515453857654E-06 -2.488024190228E-06  1.543741497689E-06
 118   8            -2.515453822127E-06  2.488024190228E-06  1.543741510679E-06
 119   8            -2.470385922493E-06 -1.584471082672E-06 -2.432913953854E-06
 120   8            -1.633919787303E-06 -2.403675482654E-06 -2.467227798064E-06
 121   8             2.470385922493E-06  1.584471103877E-06 -2.432913966288E-06
 122   8            -1.633919806232E-06  2.403675473772E-06  2.467227808722E-06
 123   8             2.470385918940E-06 -1.584471114147E-06  2.432913959183E-06
 124   8             1.633919796795E-06  2.403675509299E-06 -2.467227812275E-06
 125   8            -2.470385908282E-06  1.584471084226E-06  2.432913964512E-06
 126   8             1.633919808230E-06 -2.403675496865E-06  2.467227801617E-06

 RESULTANT FORCE    -1.941502514313E-14 -2.768217512855E-14 -1.243449787580E-14

 ATOMIC PART

 SYMMETRY ALLOWED FORCES (ANALYTICAL) (DIRECTION, FORCE)

    1  2.7906961E-07    2  3.7617660E-06    3  2.3219888E-06    4  1.9425067E-06
    5 -5.7681152E-07    6  3.8362398E-06    7  2.8817621E-06    8  1.1054246E-06
    9 -5.0703260E-07   10  4.8253747E-06   11  1.6077090E-06   12  4.8545543E-06
   13  2.2697525E-06   14  3.2800196E-06   15  6.3425480E-06   16 -4.6552702E-06
   17 -2.3291151E-06   18  5.6158680E-07   19 -6.7942145E-06   20 -2.8234766E-06
   21  3.2498523E-06   22 -4.0230258E-06   23 -7.9423425E-06   24 -5.8771250E-06
   25  1.3936580E-06   26 -7.3521123E-06   27 -4.8439843E-06   28 -7.9004122E-06
   29 -2.6266792E-06   30  1.1393639E-06   31  3.7659596E-06   32  3.1320793E-06
   33  4.0175053E-07   34  1.3506710E-06   35  4.8271485E-06   36  3.1847242E-06
   37  1.5198856E-06   38  3.5606095E-06   39 -2.5262390E-06   40 -3.7024481E-06
   41 -9.8065998E-06   42 -5.2859719E-06   43 -4.5888295E-06   44 -8.2022952E-06
   45 -2.4761269E-06   46 -6.8678825E-06   47 -8.1183907E-06

 CELL PART

 GRADIENT WITH RESPECT TO THE CELL PARAMETER IN HARTREE/BOHR
ORDER: -D/DA1X, -D/DA1Y, -D/DA1Z
       -D/DA2X, -D/DA2Y, -D/DA2Z
       -D/DA3X, -D/DA3Y, -D/DA3Z
  0.152461819210E-13 -0.569670343609E-05 -0.569670328332E-05
 -0.566487590703E-05 -0.161482548878E-13 -0.569670327977E-05
 -0.566487602072E-05 -0.569670328332E-05 -0.162236431443E-13

STRESS TENSOR, IN HARTREE/BOHR^3:
ORDER: 11 12 13
       21 22 23
       31 32 33
  0.974315426403E-08  0.846552070548E-16 -0.110877475938E-15
 -0.117486639136E-15  0.979789492843E-08  0.145260404875E-15
  0.108965159393E-16  0.170069118983E-16  0.979789479394E-08

PRESSURE FROM THE STRESS TENSOR,
IN HARTREE/BOHR^3: -0.97796E-08
PRESSURE IN GIGAPASCAL: -0.2877E-03
CONVERSION FACTOR: 1 HARTREE/BOHR^3= 29421 GIGAPASCAL
WHEN USING VALUES FOR BOHR RADIUS AND HARTREE
FROM IUPAC WEBSITE, APRIL 2009
ENTHALPY: -6.1645051626080E+03

 SYMMETRY ALLOWED FORCES (ANALYTICAL) (DIRECTION, FORCE)

    1 -3.3584206E-04    2  8.8616611E-07
 TTTTTTTTTTTTTTTTTTTTTTTTTTTTTT TOTGRA_C    TELAPSE     1410.33 TCPU      622.18
 *******************************************************************************
 LATTICE PARAMETERS (ANGSTROMS AND DEGREES) - BOHR = 0.5291772083 ANGSTROM
 PRIMITIVE CELL - CENTRING CODE 6/1 VOLUME=  2938.019207 - DENSITY  1.146 g/cm^3
         A              B              C           ALPHA      BETA       GAMMA 
    15.62759594    15.62759594    15.62759594   109.471221 109.471221 109.471221
 *******************************************************************************
 ATOMS IN THE ASYMMETRIC UNIT   18 - ATOMS IN THE UNIT CELL:  126
     ATOM                 X/A                 Y/B                 Z/C    
 *******************************************************************************
      1 T 248 CD   -2.500000000000E-01 -5.000000000000E-01  2.500000000000E-01
      2 F 248 CD    2.500000000000E-01 -5.000000000000E-01 -2.500000000000E-01
      3 F 248 CD    2.500000000000E-01 -2.500000000000E-01 -5.000000000000E-01
      4 T 248 CD   -5.000000000000E-01  2.500000000000E-01 -2.500000000000E-01
      5 F 248 CD   -5.000000000000E-01 -2.500000000000E-01  2.500000000000E-01
      6 F 248 CD   -2.500000000000E-01  2.500000000000E-01  5.000000000000E-01
      7 T   7 N    -3.151732005490E-01  3.671293939628E-01  2.791128503594E-01
      8 F   7 N     8.801654360340E-02  4.057139490916E-01 -2.791128503594E-01
      9 F   7 N     3.151732005490E-01 -4.057139490916E-01 -3.176974054882E-01
     10 F   7 N    -8.801654360340E-02 -3.671293939628E-01  3.176974054882E-01
     11 T   7 N     2.791128503594E-01 -3.151732005490E-01  3.671293939628E-01
     12 T   7 N     3.671293939628E-01  2.791128503594E-01 -3.151732005490E-01
     13 F   7 N     3.176974054882E-01 -8.801654360340E-02 -3.671293939628E-01
     14 F   7 N     4.057139490916E-01 -2.791128503594E-01  8.801654360340E-02
     15 F   7 N    -2.791128503594E-01  8.801654360340E-02  4.057139490916E-01
     16 F   7 N    -4.057139490916E-01 -3.176974054882E-01  3.151732005490E-01
     17 F   7 N    -3.176974054882E-01  3.151732005490E-01 -4.057139490916E-01
     18 F   7 N    -3.671293939628E-01  3.176974054882E-01 -8.801654360340E-02
     19 F   7 N     3.671293939628E-01 -3.151732005490E-01  2.791128503594E-01
     20 F   7 N     4.057139490916E-01  8.801654360340E-02 -2.791128503594E-01
     21 F   7 N    -4.057139490916E-01  3.151732005490E-01 -3.176974054882E-01
     22 F   7 N    -3.671293939628E-01 -8.801654360340E-02  3.176974054882E-01
     23 F   7 N    -3.151732005490E-01  2.791128503594E-01  3.671293939628E-01
     24 F   7 N     2.791128503594E-01  3.671293939628E-01 -3.151732005490E-01
     25 F   7 N    -8.801654360340E-02  3.176974054882E-01 -3.671293939628E-01
     26 F   7 N    -2.791128503594E-01  4.057139490916E-01  8.801654360340E-02
     27 F   7 N     8.801654360340E-02 -2.791128503594E-01  4.057139490916E-01
     28 F   7 N    -3.176974054882E-01 -4.057139490916E-01  3.151732005490E-01
     29 F   7 N     3.151732005490E-01 -3.176974054882E-01 -4.057139490916E-01
     30 F   7 N     3.176974054882E-01 -3.671293939628E-01 -8.801654360340E-02
     31 T   7 N    -1.842466818929E-01  4.620408926967E-01  4.620408926967E-01
     32 F   7 N     0.000000000000E+00  3.537124254104E-01 -4.620408926967E-01
     33 F   7 N     1.842466818929E-01 -3.537124254104E-01 -3.537124254104E-01
     34 F   7 N     0.000000000000E+00 -4.620408926967E-01  3.537124254104E-01
     35 T   7 N     4.620408926967E-01 -1.842466818929E-01  4.620408926967E-01
     36 F   7 N     4.620408926967E-01  4.620408926967E-01 -1.842466818929E-01
     37 F   7 N     3.537124254104E-01  0.000000000000E+00 -4.620408926967E-01
     38 F   7 N     3.537124254104E-01 -4.620408926967E-01  0.000000000000E+00
     39 F   7 N    -4.620408926967E-01  0.000000000000E+00  3.537124254104E-01
     40 F   7 N    -3.537124254104E-01 -3.537124254104E-01  1.842466818929E-01
     41 F   7 N    -3.537124254104E-01  1.842466818929E-01 -3.537124254104E-01
     42 F   7 N    -4.620408926967E-01  3.537124254104E-01  0.000000000000E+00
     43 T   6 C    -2.704401718457E-01  3.693702883404E-01  3.693702883404E-01
     44 F   6 C     0.000000000000E+00  3.601895398139E-01 -3.693702883404E-01
     45 F   6 C     2.704401718457E-01 -3.601895398139E-01 -3.601895398139E-01
     46 F   6 C     0.000000000000E+00 -3.693702883404E-01  3.601895398139E-01
     47 T   6 C     3.693702883404E-01 -2.704401718457E-01  3.693702883404E-01
     48 F   6 C     3.693702883404E-01  3.693702883404E-01 -2.704401718457E-01
     49 F   6 C     3.601895398139E-01  0.000000000000E+00 -3.693702883404E-01
     50 F   6 C     3.601895398139E-01 -3.693702883404E-01  0.000000000000E+00
     51 F   6 C    -3.693702883404E-01  0.000000000000E+00  3.601895398139E-01
     52 F   6 C    -3.601895398139E-01 -3.601895398139E-01  2.704401718457E-01
     53 F   6 C    -3.601895398139E-01  2.704401718457E-01 -3.601895398139E-01
     54 F   6 C    -3.693702883404E-01  3.601895398139E-01  0.000000000000E+00
     55 T   6 C    -3.952084085328E-01  2.675304841353E-01  2.130670219469E-01
     56 F   6 C     5.446346218841E-02  3.917245695203E-01 -2.130670219469E-01
     57 F   6 C     3.952084085328E-01 -3.917245695203E-01 -3.372611073319E-01
     58 F   6 C    -5.446346218841E-02 -2.675304841353E-01  3.372611073319E-01
     59 T   6 C     2.130670219469E-01 -3.952084085328E-01  2.675304841353E-01
     60 T   6 C     2.675304841353E-01  2.130670219469E-01 -3.952084085328E-01
     61 F   6 C     3.372611073319E-01 -5.446346218841E-02 -2.675304841353E-01
     62 F   6 C     3.917245695203E-01 -2.130670219469E-01  5.446346218841E-02
     63 F   6 C    -2.130670219469E-01  5.446346218841E-02  3.917245695203E-01
     64 F   6 C    -3.917245695203E-01 -3.372611073319E-01  3.952084085328E-01
     65 F   6 C    -3.372611073319E-01  3.952084085328E-01 -3.917245695203E-01
     66 F   6 C    -2.675304841353E-01  3.372611073319E-01 -5.446346218841E-02
     67 F   6 C     2.675304841353E-01 -3.952084085328E-01  2.130670219469E-01
     68 F   6 C     3.917245695203E-01  5.446346218841E-02 -2.130670219469E-01
     69 F   6 C    -3.917245695203E-01  3.952084085328E-01 -3.372611073319E-01
     70 F   6 C    -2.675304841353E-01 -5.446346218841E-02  3.372611073319E-01
     71 F   6 C    -3.952084085328E-01  2.130670219469E-01  2.675304841353E-01
     72 F   6 C     2.130670219469E-01  2.675304841353E-01 -3.952084085328E-01
     73 F   6 C    -5.446346218841E-02  3.372611073319E-01 -2.675304841353E-01
     74 F   6 C    -2.130670219469E-01  3.917245695203E-01  5.446346218841E-02
     75 F   6 C     5.446346218841E-02 -2.130670219469E-01  3.917245695203E-01
     76 F   6 C    -3.372611073319E-01 -3.917245695203E-01  3.952084085328E-01
     77 F   6 C     3.952084085328E-01 -3.372611073319E-01 -3.917245695203E-01
     78 F   6 C     3.372611073319E-01 -2.675304841353E-01 -5.446346218841E-02
     79 T   1 H    -4.477815303819E-01  2.415630965736E-01  1.328260756764E-01
     80 F   1 H     1.087370208973E-01  4.193923939418E-01 -1.328260756764E-01
     81 F   1 H     4.477815303819E-01 -4.193923939418E-01 -3.106553730445E-01
     82 F   1 H    -1.087370208973E-01 -2.415630965736E-01  3.106553730445E-01
     83 T   1 H     1.328260756764E-01 -4.477815303819E-01  2.415630965736E-01
     84 T   1 H     2.415630965736E-01  1.328260756764E-01 -4.477815303819E-01
     85 F   1 H     3.106553730445E-01 -1.087370208973E-01 -2.415630965736E-01
     86 F   1 H     4.193923939418E-01 -1.328260756764E-01  1.087370208973E-01
     87 F   1 H    -1.328260756764E-01  1.087370208973E-01  4.193923939418E-01
     88 F   1 H    -4.193923939418E-01 -3.106553730445E-01  4.477815303819E-01
     89 F   1 H    -3.106553730445E-01  4.477815303819E-01 -4.193923939418E-01
     90 F   1 H    -2.415630965736E-01  3.106553730445E-01 -1.087370208973E-01
     91 F   1 H     2.415630965736E-01 -4.477815303819E-01  1.328260756764E-01
     92 F   1 H     4.193923939418E-01  1.087370208973E-01 -1.328260756764E-01
     93 F   1 H    -4.193923939418E-01  4.477815303819E-01 -3.106553730445E-01
     94 F   1 H    -2.415630965736E-01 -1.087370208973E-01  3.106553730445E-01
     95 F   1 H    -4.477815303819E-01  1.328260756764E-01  2.415630965736E-01
     96 F   1 H     1.328260756764E-01  2.415630965736E-01 -4.477815303819E-01
     97 F   1 H    -1.087370208973E-01  3.106553730445E-01 -2.415630965736E-01
     98 F   1 H    -1.328260756764E-01  4.193923939418E-01  1.087370208973E-01
     99 F   1 H     1.087370208973E-01 -1.328260756764E-01  4.193923939418E-01
    100 F   1 H    -3.106553730445E-01 -4.193923939418E-01  4.477815303819E-01
    101 F   1 H     4.477815303819E-01 -3.106553730445E-01 -4.193923939418E-01
    102 F   1 H     3.106553730445E-01 -2.415630965736E-01 -1.087370208973E-01
    103 T   8 O    -1.501263237221E-01  4.575489223144E-01 -4.578076319780E-01
    104 F   8 O    -8.464344570768E-02  3.076813082559E-01  4.578076319780E-01
    105 F   8 O     1.501263237221E-01 -3.076813082559E-01 -3.923247539635E-01
    106 F   8 O     8.464344570768E-02 -4.575489223144E-01  3.923247539635E-01
    107 T   8 O    -4.578076319780E-01 -1.501263237221E-01  4.575489223144E-01
    108 T   8 O     4.575489223144E-01 -4.578076319780E-01 -1.501263237221E-01
    109 F   8 O     3.923247539635E-01  8.464344570768E-02 -4.575489223144E-01
    110 F   8 O     3.076813082559E-01  4.578076319780E-01 -8.464344570768E-02
    111 F   8 O     4.578076319780E-01 -8.464344570768E-02  3.076813082559E-01
    112 F   8 O    -3.076813082559E-01 -3.923247539635E-01  1.501263237221E-01
    113 F   8 O    -3.923247539635E-01  1.501263237221E-01 -3.076813082559E-01
    114 F   8 O    -4.575489223144E-01  3.923247539635E-01  8.464344570768E-02
    115 F   8 O     4.575489223144E-01 -1.501263237221E-01 -4.578076319780E-01
    116 F   8 O     3.076813082559E-01 -8.464344570768E-02  4.578076319780E-01
    117 F   8 O    -3.076813082559E-01  1.501263237221E-01 -3.923247539635E-01
    118 F   8 O    -4.575489223144E-01  8.464344570768E-02  3.923247539635E-01
    119 F   8 O    -1.501263237221E-01 -4.578076319780E-01  4.575489223144E-01
    120 F   8 O    -4.578076319780E-01  4.575489223144E-01 -1.501263237221E-01
    121 F   8 O     8.464344570768E-02  3.923247539635E-01 -4.575489223144E-01
    122 F   8 O     4.578076319780E-01  3.076813082559E-01 -8.464344570768E-02
    123 F   8 O    -8.464344570768E-02  4.578076319780E-01  3.076813082559E-01
    124 F   8 O    -3.923247539635E-01 -3.076813082559E-01  1.501263237221E-01
    125 F   8 O     1.501263237221E-01 -3.923247539635E-01 -3.076813082559E-01
    126 F   8 O     3.923247539635E-01 -4.575489223144E-01  8.464344570768E-02

 TRANSFORMATION MATRIX PRIMITIVE-CRYSTALLOGRAPHIC CELL
  0.0000  1.0000  1.0000  1.0000  0.0000  1.0000  1.0000  1.0000  0.0000

 *******************************************************************************
 CRYSTALLOGRAPHIC CELL (VOLUME=       5876.03841469)
         A              B              C           ALPHA      BETA       GAMMA 
    18.04519345    18.04519345    18.04519345    90.000000  90.000000  90.000000

 COORDINATES IN THE CRYSTALLOGRAPHIC CELL
     ATOM                 X/A                 Y/B                 Z/C    
 *******************************************************************************
      1 T 248 CD    1.041837047626E-16  2.500000000000E-01  5.000000000000E-01
      2 F 248 CD   -5.000000000000E-01  2.500000000000E-01 -2.604592619065E-17
      3 F 248 CD   -5.000000000000E-01 -5.209185238129E-17  2.500000000000E-01
      4 T 248 CD    2.500000000000E-01 -5.000000000000E-01  2.604592619065E-17
      5 F 248 CD    2.500000000000E-01  0.000000000000E+00 -5.000000000000E-01
      6 F 248 CD    5.209185238129E-17  5.000000000000E-01  2.500000000000E-01
      7 T   7 N    -1.929227756443E-02  2.984051279238E-01  3.864216715272E-01
      8 F   7 N     1.929227756443E-02 -2.984051279238E-01  3.864216715272E-01
      9 F   7 N    -1.929227756443E-02 -2.984051279238E-01 -3.864216715272E-01
     10 F   7 N     1.929227756443E-02  2.984051279238E-01 -3.864216715272E-01
     11 T   7 N     3.864216715272E-01 -1.929227756443E-02  2.984051279238E-01
     12 T   7 N     2.984051279238E-01  3.864216715272E-01 -1.929227756443E-02
     13 F   7 N    -3.864216715272E-01  1.929227756443E-02  2.984051279238E-01
     14 F   7 N    -2.984051279238E-01  3.864216715272E-01  1.929227756443E-02
     15 F   7 N     3.864216715272E-01  1.929227756443E-02 -2.984051279238E-01
     16 F   7 N    -2.984051279238E-01 -3.864216715272E-01 -1.929227756443E-02
     17 F   7 N    -3.864216715272E-01 -1.929227756443E-02 -2.984051279238E-01
     18 F   7 N     2.984051279238E-01 -3.864216715272E-01  1.929227756443E-02
     19 F   7 N     2.984051279238E-01 -1.929227756443E-02  3.864216715272E-01
     20 F   7 N    -2.984051279238E-01  1.929227756443E-02  3.864216715272E-01
     21 F   7 N    -2.984051279238E-01 -1.929227756443E-02 -3.864216715272E-01
     22 F   7 N     2.984051279238E-01  1.929227756443E-02 -3.864216715272E-01
     23 F   7 N    -1.929227756443E-02  3.864216715272E-01  2.984051279238E-01
     24 F   7 N     3.864216715272E-01  2.984051279238E-01 -1.929227756443E-02
     25 F   7 N     1.929227756443E-02 -3.864216715272E-01  2.984051279238E-01
     26 F   7 N     3.864216715272E-01 -2.984051279238E-01  1.929227756443E-02
     27 F   7 N     1.929227756443E-02  3.864216715272E-01 -2.984051279238E-01
     28 F   7 N    -3.864216715272E-01 -2.984051279238E-01 -1.929227756443E-02
     29 F   7 N    -1.929227756443E-02 -3.864216715272E-01 -2.984051279238E-01
     30 F   7 N    -3.864216715272E-01  2.984051279238E-01  1.929227756443E-02
     31 T   7 N    -4.458357663568E-01 -9.212334094646E-02 -9.212334094646E-02
     32 F   7 N     4.458357663568E-01  9.212334094646E-02 -9.212334094646E-02
     33 F   7 N    -4.458357663568E-01  9.212334094646E-02  9.212334094646E-02
     34 F   7 N     4.458357663568E-01 -9.212334094646E-02  9.212334094646E-02
     35 T   7 N    -9.212334094646E-02 -4.458357663568E-01 -9.212334094646E-02
     36 F   7 N    -9.212334094646E-02 -9.212334094646E-02 -4.458357663568E-01
     37 F   7 N     9.212334094646E-02  4.458357663568E-01 -9.212334094646E-02
     38 F   7 N     9.212334094646E-02 -9.212334094646E-02  4.458357663568E-01
     39 F   7 N    -9.212334094646E-02  4.458357663568E-01  9.212334094646E-02
     40 F   7 N     9.212334094646E-02  9.212334094646E-02 -4.458357663568E-01
     41 F   7 N     9.212334094646E-02 -4.458357663568E-01  9.212334094646E-02
     42 F   7 N    -9.212334094646E-02  9.212334094646E-02  4.458357663568E-01
     43 T   6 C     4.590374263295E-03  3.647799140771E-01  3.647799140771E-01
     44 F   6 C    -4.590374263295E-03 -3.647799140771E-01  3.647799140771E-01
     45 F   6 C     4.590374263295E-03 -3.647799140771E-01 -3.647799140771E-01
     46 F   6 C    -4.590374263295E-03  3.647799140771E-01 -3.647799140771E-01
     47 T   6 C     3.647799140771E-01  4.590374263295E-03  3.647799140771E-01
     48 F   6 C     3.647799140771E-01  3.647799140771E-01  4.590374263295E-03
     49 F   6 C    -3.647799140771E-01 -4.590374263295E-03  3.647799140771E-01
     50 F   6 C    -3.647799140771E-01  3.647799140771E-01 -4.590374263295E-03
     51 F   6 C     3.647799140771E-01 -4.590374263295E-03 -3.647799140771E-01
     52 F   6 C    -3.647799140771E-01 -3.647799140771E-01  4.590374263295E-03
     53 F   6 C    -3.647799140771E-01  4.590374263295E-03 -3.647799140771E-01
     54 F   6 C     3.647799140771E-01 -3.647799140771E-01 -4.590374263295E-03
     55 T   6 C    -6.209704269248E-02  2.751640646394E-01  3.296275268278E-01
     56 F   6 C     6.209704269248E-02 -2.751640646394E-01  3.296275268278E-01
     57 F   6 C    -6.209704269248E-02 -2.751640646394E-01 -3.296275268278E-01
     58 F   6 C     6.209704269248E-02  2.751640646394E-01 -3.296275268278E-01
     59 T   6 C     3.296275268278E-01 -6.209704269248E-02  2.751640646394E-01
     60 T   6 C     2.751640646394E-01  3.296275268278E-01 -6.209704269248E-02
     61 F   6 C    -3.296275268278E-01  6.209704269248E-02  2.751640646394E-01
     62 F   6 C    -2.751640646394E-01  3.296275268278E-01  6.209704269248E-02
     63 F   6 C     3.296275268278E-01  6.209704269248E-02 -2.751640646394E-01
     64 F   6 C    -2.751640646394E-01 -3.296275268278E-01 -6.209704269248E-02
     65 F   6 C    -3.296275268278E-01 -6.209704269248E-02 -2.751640646394E-01
     66 F   6 C     2.751640646394E-01 -3.296275268278E-01  6.209704269248E-02
     67 F   6 C     2.751640646394E-01 -6.209704269248E-02  3.296275268278E-01
     68 F   6 C    -2.751640646394E-01  6.209704269248E-02  3.296275268278E-01
     69 F   6 C    -2.751640646394E-01 -6.209704269248E-02 -3.296275268278E-01
     70 F   6 C     2.751640646394E-01  6.209704269248E-02 -3.296275268278E-01
     71 F   6 C    -6.209704269248E-02  3.296275268278E-01  2.751640646394E-01
     72 F   6 C     3.296275268278E-01  2.751640646394E-01 -6.209704269248E-02
     73 F   6 C     6.209704269248E-02 -3.296275268278E-01  2.751640646394E-01
     74 F   6 C     3.296275268278E-01 -2.751640646394E-01  6.209704269248E-02
     75 F   6 C     6.209704269248E-02  3.296275268278E-01 -2.751640646394E-01
     76 F   6 C    -3.296275268278E-01 -2.751640646394E-01 -6.209704269248E-02
     77 F   6 C    -6.209704269248E-02 -3.296275268278E-01 -2.751640646394E-01
     78 F   6 C    -3.296275268278E-01  2.751640646394E-01  6.209704269248E-02
     79 T   1 H    -8.891464868406E-02  2.217407243604E-01  3.304777452577E-01
     80 F   1 H     8.891464868406E-02 -2.217407243604E-01  3.304777452577E-01
     81 F   1 H    -8.891464868406E-02 -2.217407243604E-01 -3.304777452577E-01
     82 F   1 H     8.891464868406E-02  2.217407243604E-01 -3.304777452577E-01
     83 T   1 H     3.304777452577E-01 -8.891464868406E-02  2.217407243604E-01
     84 T   1 H     2.217407243604E-01  3.304777452577E-01 -8.891464868406E-02
     85 F   1 H    -3.304777452577E-01  8.891464868406E-02  2.217407243604E-01
     86 F   1 H    -2.217407243604E-01  3.304777452577E-01  8.891464868406E-02
     87 F   1 H     3.304777452577E-01  8.891464868406E-02 -2.217407243604E-01
     88 F   1 H    -2.217407243604E-01 -3.304777452577E-01 -8.891464868406E-02
     89 F   1 H    -3.304777452577E-01 -8.891464868406E-02 -2.217407243604E-01
     90 F   1 H     2.217407243604E-01 -3.304777452577E-01  8.891464868406E-02
     91 F   1 H     2.217407243604E-01 -8.891464868406E-02  3.304777452577E-01
     92 F   1 H    -2.217407243604E-01  8.891464868406E-02  3.304777452577E-01
     93 F   1 H    -2.217407243604E-01 -8.891464868406E-02 -3.304777452577E-01
     94 F   1 H     2.217407243604E-01  8.891464868406E-02 -3.304777452577E-01
     95 F   1 H    -8.891464868406E-02  3.304777452577E-01  2.217407243604E-01
     96 F   1 H     3.304777452577E-01  2.217407243604E-01 -8.891464868406E-02
     97 F   1 H     8.891464868406E-02 -3.304777452577E-01  2.217407243604E-01
     98 F   1 H     3.304777452577E-01 -2.217407243604E-01  8.891464868406E-02
     99 F   1 H     8.891464868406E-02  3.304777452577E-01 -2.217407243604E-01
    100 F   1 H    -3.304777452577E-01 -2.217407243604E-01 -8.891464868406E-02
    101 F   1 H    -8.891464868406E-02 -3.304777452577E-01 -2.217407243604E-01
    102 F   1 H    -3.304777452577E-01  2.217407243604E-01  8.891464868406E-02
    103 T   8 O    -4.250661929708E-01 -3.274143900721E-02 -1.173848847149E-01
    104 F   8 O     4.250661929708E-01  3.274143900721E-02 -1.173848847149E-01
    105 F   8 O    -4.250661929708E-01  3.274143900721E-02  1.173848847149E-01
    106 F   8 O     4.250661929708E-01 -3.274143900721E-02  1.173848847149E-01
    107 T   8 O    -1.173848847149E-01 -4.250661929708E-01 -3.274143900721E-02
    108 T   8 O    -3.274143900721E-02 -1.173848847149E-01 -4.250661929708E-01
    109 F   8 O     1.173848847149E-01  4.250661929708E-01 -3.274143900721E-02
    110 F   8 O     3.274143900721E-02 -1.173848847149E-01  4.250661929708E-01
    111 F   8 O    -1.173848847149E-01  4.250661929708E-01  3.274143900721E-02
    112 F   8 O     3.274143900721E-02  1.173848847149E-01 -4.250661929708E-01
    113 F   8 O     1.173848847149E-01 -4.250661929708E-01  3.274143900721E-02
    114 F   8 O    -3.274143900721E-02  1.173848847149E-01  4.250661929708E-01
    115 F   8 O    -3.274143900721E-02 -4.250661929708E-01 -1.173848847149E-01
    116 F   8 O     3.274143900721E-02  4.250661929708E-01 -1.173848847149E-01
    117 F   8 O     3.274143900721E-02 -4.250661929708E-01  1.173848847149E-01
    118 F   8 O    -3.274143900721E-02  4.250661929708E-01  1.173848847149E-01
    119 F   8 O    -4.250661929708E-01 -1.173848847149E-01 -3.274143900721E-02
    120 F   8 O    -1.173848847149E-01 -3.274143900721E-02 -4.250661929708E-01
    121 F   8 O     4.250661929708E-01  1.173848847149E-01 -3.274143900721E-02
    122 F   8 O    -1.173848847149E-01  3.274143900721E-02  4.250661929708E-01
    123 F   8 O     4.250661929708E-01 -1.173848847149E-01  3.274143900721E-02
    124 F   8 O     1.173848847149E-01  3.274143900721E-02 -4.250661929708E-01
    125 F   8 O    -4.250661929708E-01  1.173848847149E-01  3.274143900721E-02
    126 F   8 O     1.173848847149E-01 -3.274143900721E-02  4.250661929708E-01

 T = ATOM BELONGING TO THE ASYMMETRIC UNIT

 *******************************************************************************
 * CELL DEFORMATION
 *******************************************************************************

    ELASTIC STRAIN MATRIX (ADIMENSIONAL)

    1   -0.0150000000    0.0000000000    0.0000000000
    2    0.0000000000    0.0000000000    0.0000000000
    3    0.0000000000    0.0000000000    0.0000000000

 LATTICE PARAMETERS (ANGSTROMS AND DEGREES) OF
 (1) ORIGINAL PRIMITIVE CELL
 (2) ORIGINAL CRYSTALLOGRAPHIC CELL
 (3) DEFORMED PRIMITIVE CELL
 (4) DEFORMED CRYSTALLOGRAPHIC CELL

            A           B           C        ALPHA       BETA        GAMMA         VOL
 (1)   15.627596   15.627596   15.627596  109.471221  109.471221  109.471221 2938.019207
 (2)   18.045193   18.045193   18.045193   90.000000   90.000000   90.000000 5876.038415
 (3)   15.549851   15.549851   15.549851  110.285563  109.065590  109.065590 2893.948919
 (4)   17.774516   18.045193   18.045193   90.000000   90.000000   90.000000 5787.897838

 * CELL DEFORMATION COMPLETE - NO. OF SYMMOPS   8
 *******************************************************************************
 LATTICE PARAMETERS (ANGSTROMS AND DEGREES) - BOHR = 0.5291772083 ANGSTROM
 PRIMITIVE CELL - CENTRING CODE 6/1 VOLUME=  2893.948919 - DENSITY  1.163 g/cm^3
         A              B              C           ALPHA      BETA       GAMMA 
    15.54985061    15.54985061    15.54985061   110.285563 109.065590 109.065590
 *******************************************************************************
 ATOMS IN THE ASYMMETRIC UNIT   18 - ATOMS IN THE UNIT CELL:  126
     ATOM                 X/A                 Y/B                 Z/C    
 *******************************************************************************
      1 T 248 CD   -2.500000000000E-01 -5.000000000000E-01  2.500000000000E-01
      2 F 248 CD    2.500000000000E-01 -5.000000000000E-01 -2.500000000000E-01
      3 F 248 CD    2.500000000000E-01 -2.500000000000E-01 -5.000000000000E-01
      4 T 248 CD   -5.000000000000E-01  2.500000000000E-01 -2.500000000000E-01
      5 F 248 CD   -5.000000000000E-01 -2.500000000000E-01  2.500000000000E-01
      6 F 248 CD   -2.500000000000E-01  2.500000000000E-01  5.000000000000E-01
      7 T   7 N    -3.151732005490E-01  3.671293939628E-01  2.791128503594E-01
      8 F   7 N     8.801654360340E-02  4.057139490916E-01 -2.791128503594E-01
      9 F   7 N     3.151732005490E-01 -4.057139490916E-01 -3.176974054882E-01
     10 F   7 N    -8.801654360340E-02 -3.671293939628E-01  3.176974054882E-01
     11 T   7 N     2.791128503594E-01 -3.151732005490E-01  3.671293939628E-01
     12 T   7 N     3.671293939628E-01  2.791128503594E-01 -3.151732005490E-01
     13 F   7 N     3.176974054882E-01 -8.801654360340E-02 -3.671293939628E-01
     14 F   7 N     4.057139490916E-01 -2.791128503594E-01  8.801654360340E-02
     15 F   7 N    -2.791128503594E-01  8.801654360340E-02  4.057139490916E-01
     16 F   7 N    -4.057139490916E-01 -3.176974054882E-01  3.151732005490E-01
     17 F   7 N    -3.176974054882E-01  3.151732005490E-01 -4.057139490916E-01
     18 F   7 N    -3.671293939628E-01  3.176974054882E-01 -8.801654360340E-02
     19 F   7 N     3.671293939628E-01 -3.151732005490E-01  2.791128503594E-01
     20 F   7 N     4.057139490916E-01  8.801654360340E-02 -2.791128503594E-01
     21 F   7 N    -4.057139490916E-01  3.151732005490E-01 -3.176974054882E-01
     22 F   7 N    -3.671293939628E-01 -8.801654360340E-02  3.176974054882E-01
     23 F   7 N    -3.151732005490E-01  2.791128503594E-01  3.671293939628E-01
     24 F   7 N     2.791128503594E-01  3.671293939628E-01 -3.151732005490E-01
     25 F   7 N    -8.801654360340E-02  3.176974054882E-01 -3.671293939628E-01
     26 F   7 N    -2.791128503594E-01  4.057139490916E-01  8.801654360340E-02
     27 F   7 N     8.801654360340E-02 -2.791128503594E-01  4.057139490916E-01
     28 F   7 N    -3.176974054882E-01 -4.057139490916E-01  3.151732005490E-01
     29 F   7 N     3.151732005490E-01 -3.176974054882E-01 -4.057139490916E-01
     30 F   7 N     3.176974054882E-01 -3.671293939628E-01 -8.801654360340E-02
     31 T   7 N    -1.842466818929E-01  4.620408926967E-01  4.620408926967E-01
     32 F   7 N     0.000000000000E+00  3.537124254104E-01 -4.620408926967E-01
     33 F   7 N     1.842466818929E-01 -3.537124254104E-01 -3.537124254104E-01
     34 F   7 N     0.000000000000E+00 -4.620408926967E-01  3.537124254104E-01
     35 T   7 N     4.620408926967E-01 -1.842466818929E-01  4.620408926967E-01
     36 F   7 N     4.620408926967E-01  4.620408926967E-01 -1.842466818929E-01
     37 F   7 N     3.537124254104E-01 -2.775557561563E-17 -4.620408926967E-01
     38 F   7 N     3.537124254104E-01 -4.620408926967E-01 -2.775557561563E-17
     39 F   7 N    -4.620408926967E-01 -2.775557561563E-17  3.537124254104E-01
     40 F   7 N    -3.537124254104E-01 -3.537124254104E-01  1.842466818929E-01
     41 F   7 N    -3.537124254104E-01  1.842466818929E-01 -3.537124254104E-01
     42 F   7 N    -4.620408926967E-01  3.537124254104E-01 -2.775557561563E-17
     43 T   6 C    -2.704401718457E-01  3.693702883404E-01  3.693702883404E-01
     44 F   6 C     0.000000000000E+00  3.601895398139E-01 -3.693702883404E-01
     45 F   6 C     2.704401718457E-01 -3.601895398139E-01 -3.601895398139E-01
     46 F   6 C     0.000000000000E+00 -3.693702883404E-01  3.601895398139E-01
     47 T   6 C     3.693702883404E-01 -2.704401718457E-01  3.693702883404E-01
     48 F   6 C     3.693702883404E-01  3.693702883404E-01 -2.704401718457E-01
     49 F   6 C     3.601895398139E-01  0.000000000000E+00 -3.693702883404E-01
     50 F   6 C     3.601895398139E-01 -3.693702883404E-01  0.000000000000E+00
     51 F   6 C    -3.693702883404E-01  0.000000000000E+00  3.601895398139E-01
     52 F   6 C    -3.601895398139E-01 -3.601895398139E-01  2.704401718457E-01
     53 F   6 C    -3.601895398139E-01  2.704401718457E-01 -3.601895398139E-01
     54 F   6 C    -3.693702883404E-01  3.601895398139E-01  0.000000000000E+00
     55 T   6 C    -3.952084085328E-01  2.675304841353E-01  2.130670219469E-01
     56 F   6 C     5.446346218841E-02  3.917245695203E-01 -2.130670219469E-01
     57 F   6 C     3.952084085328E-01 -3.917245695203E-01 -3.372611073319E-01
     58 F   6 C    -5.446346218841E-02 -2.675304841353E-01  3.372611073319E-01
     59 T   6 C     2.130670219469E-01 -3.952084085328E-01  2.675304841353E-01
     60 T   6 C     2.675304841353E-01  2.130670219469E-01 -3.952084085328E-01
     61 F   6 C     3.372611073319E-01 -5.446346218841E-02 -2.675304841353E-01
     62 F   6 C     3.917245695203E-01 -2.130670219469E-01  5.446346218841E-02
     63 F   6 C    -2.130670219469E-01  5.446346218841E-02  3.917245695203E-01
     64 F   6 C    -3.917245695203E-01 -3.372611073319E-01  3.952084085328E-01
     65 F   6 C    -3.372611073319E-01  3.952084085328E-01 -3.917245695203E-01
     66 F   6 C    -2.675304841353E-01  3.372611073319E-01 -5.446346218841E-02
     67 F   6 C     2.675304841353E-01 -3.952084085328E-01  2.130670219469E-01
     68 F   6 C     3.917245695203E-01  5.446346218841E-02 -2.130670219469E-01
     69 F   6 C    -3.917245695203E-01  3.952084085328E-01 -3.372611073319E-01
     70 F   6 C    -2.675304841353E-01 -5.446346218841E-02  3.372611073319E-01
     71 F   6 C    -3.952084085328E-01  2.130670219469E-01  2.675304841353E-01
     72 F   6 C     2.130670219469E-01  2.675304841353E-01 -3.952084085328E-01
     73 F   6 C    -5.446346218841E-02  3.372611073319E-01 -2.675304841353E-01
     74 F   6 C    -2.130670219469E-01  3.917245695203E-01  5.446346218841E-02
     75 F   6 C     5.446346218841E-02 -2.130670219469E-01  3.917245695203E-01
     76 F   6 C    -3.372611073319E-01 -3.917245695203E-01  3.952084085328E-01
     77 F   6 C     3.952084085328E-01 -3.372611073319E-01 -3.917245695203E-01
     78 F   6 C     3.372611073319E-01 -2.675304841353E-01 -5.446346218841E-02
     79 T   1 H    -4.477815303819E-01  2.415630965736E-01  1.328260756764E-01
     80 F   1 H     1.087370208973E-01  4.193923939418E-01 -1.328260756764E-01
     81 F   1 H     4.477815303819E-01 -4.193923939418E-01 -3.106553730445E-01
     82 F   1 H    -1.087370208973E-01 -2.415630965736E-01  3.106553730445E-01
     83 T   1 H     1.328260756764E-01 -4.477815303819E-01  2.415630965736E-01
     84 T   1 H     2.415630965736E-01  1.328260756764E-01 -4.477815303819E-01
     85 F   1 H     3.106553730445E-01 -1.087370208973E-01 -2.415630965736E-01
     86 F   1 H     4.193923939418E-01 -1.328260756764E-01  1.087370208973E-01
     87 F   1 H    -1.328260756764E-01  1.087370208973E-01  4.193923939418E-01
     88 F   1 H    -4.193923939418E-01 -3.106553730445E-01  4.477815303819E-01
     89 F   1 H    -3.106553730445E-01  4.477815303819E-01 -4.193923939418E-01
     90 F   1 H    -2.415630965736E-01  3.106553730445E-01 -1.087370208973E-01
     91 F   1 H     2.415630965736E-01 -4.477815303819E-01  1.328260756764E-01
     92 F   1 H     4.193923939418E-01  1.087370208973E-01 -1.328260756764E-01
     93 F   1 H    -4.193923939418E-01  4.477815303819E-01 -3.106553730445E-01
     94 F   1 H    -2.415630965736E-01 -1.087370208973E-01  3.106553730445E-01
     95 F   1 H    -4.477815303819E-01  1.328260756764E-01  2.415630965736E-01
     96 F   1 H     1.328260756764E-01  2.415630965736E-01 -4.477815303819E-01
     97 F   1 H    -1.087370208973E-01  3.106553730445E-01 -2.415630965736E-01
     98 F   1 H    -1.328260756764E-01  4.193923939418E-01  1.087370208973E-01
     99 F   1 H     1.087370208973E-01 -1.328260756764E-01  4.193923939418E-01
    100 F   1 H    -3.106553730445E-01 -4.193923939418E-01  4.477815303819E-01
    101 F   1 H     4.477815303819E-01 -3.106553730445E-01 -4.193923939418E-01
    102 F   1 H     3.106553730445E-01 -2.415630965736E-01 -1.087370208973E-01
    103 T   8 O    -1.501263237221E-01  4.575489223144E-01 -4.578076319780E-01
    104 F   8 O    -8.464344570768E-02  3.076813082559E-01  4.578076319780E-01
    105 F   8 O     1.501263237221E-01 -3.076813082559E-01 -3.923247539635E-01
    106 F   8 O     8.464344570768E-02 -4.575489223144E-01  3.923247539635E-01
    107 T   8 O    -4.578076319780E-01 -1.501263237221E-01  4.575489223144E-01
    108 T   8 O     4.575489223144E-01 -4.578076319780E-01 -1.501263237221E-01
    109 F   8 O     3.923247539635E-01  8.464344570768E-02 -4.575489223144E-01
    110 F   8 O     3.076813082559E-01  4.578076319780E-01 -8.464344570768E-02
    111 F   8 O     4.578076319780E-01 -8.464344570768E-02  3.076813082559E-01
    112 F   8 O    -3.076813082559E-01 -3.923247539635E-01  1.501263237221E-01
    113 F   8 O    -3.923247539635E-01  1.501263237221E-01 -3.076813082559E-01
    114 F   8 O    -4.575489223144E-01  3.923247539635E-01  8.464344570768E-02
    115 F   8 O     4.575489223144E-01 -1.501263237221E-01 -4.578076319780E-01
    116 F   8 O     3.076813082559E-01 -8.464344570768E-02  4.578076319780E-01
    117 F   8 O    -3.076813082559E-01  1.501263237221E-01 -3.923247539635E-01
    118 F   8 O    -4.575489223144E-01  8.464344570768E-02  3.923247539635E-01
    119 F   8 O    -1.501263237221E-01 -4.578076319780E-01  4.575489223144E-01
    120 F   8 O    -4.578076319780E-01  4.575489223144E-01 -1.501263237221E-01
    121 F   8 O     8.464344570768E-02  3.923247539635E-01 -4.575489223144E-01
    122 F   8 O     4.578076319780E-01  3.076813082559E-01 -8.464344570768E-02
    123 F   8 O    -8.464344570768E-02  4.578076319780E-01  3.076813082559E-01
    124 F   8 O    -3.923247539635E-01 -3.076813082559E-01  1.501263237221E-01
    125 F   8 O     1.501263237221E-01 -3.923247539635E-01 -3.076813082559E-01
    126 F   8 O     3.923247539635E-01 -4.575489223144E-01  8.464344570768E-02

 TRANSFORMATION MATRIX PRIMITIVE-CRYSTALLOGRAPHIC CELL
  0.0000  1.0000  1.0000  1.0000  0.0000  1.0000  1.0000  1.0000  0.0000

 *******************************************************************************
 CRYSTALLOGRAPHIC CELL (VOLUME=       5787.89783847)
         A              B              C           ALPHA      BETA       GAMMA 
    17.77451555    18.04519345    18.04519345    90.000000  90.000000  90.000000

 COORDINATES IN THE CRYSTALLOGRAPHIC CELL
     ATOM                 X/A                 Y/B                 Z/C    
 *******************************************************************************
      1 T 248 CD    1.182728294406E-16  2.500000000000E-01  5.000000000000E-01
      2 F 248 CD   -5.000000000000E-01  2.500000000000E-01 -2.604592619065E-17
      3 F 248 CD   -5.000000000000E-01 -5.209185238129E-17  2.500000000000E-01
      4 T 248 CD    2.500000000000E-01 -5.000000000000E-01  2.604592619065E-17
      5 F 248 CD    2.500000000000E-01  0.000000000000E+00 -5.000000000000E-01
      6 F 248 CD    6.618097705928E-17  5.000000000000E-01  2.500000000000E-01
      7 T   7 N    -1.929227756443E-02  2.984051279238E-01  3.864216715272E-01
      8 F   7 N     1.929227756443E-02 -2.984051279238E-01  3.864216715272E-01
      9 F   7 N    -1.929227756443E-02 -2.984051279238E-01 -3.864216715272E-01
     10 F   7 N     1.929227756443E-02  2.984051279238E-01 -3.864216715272E-01
     11 T   7 N     3.864216715272E-01 -1.929227756443E-02  2.984051279238E-01
     12 T   7 N     2.984051279238E-01  3.864216715272E-01 -1.929227756443E-02
     13 F   7 N    -3.864216715272E-01  1.929227756443E-02  2.984051279238E-01
     14 F   7 N    -2.984051279238E-01  3.864216715272E-01  1.929227756443E-02
     15 F   7 N     3.864216715272E-01  1.929227756443E-02 -2.984051279238E-01
     16 F   7 N    -2.984051279238E-01 -3.864216715272E-01 -1.929227756443E-02
     17 F   7 N    -3.864216715272E-01 -1.929227756443E-02 -2.984051279238E-01
     18 F   7 N     2.984051279238E-01 -3.864216715272E-01  1.929227756443E-02
     19 F   7 N     2.984051279238E-01 -1.929227756443E-02  3.864216715272E-01
     20 F   7 N    -2.984051279238E-01  1.929227756443E-02  3.864216715272E-01
     21 F   7 N    -2.984051279238E-01 -1.929227756443E-02 -3.864216715272E-01
     22 F   7 N     2.984051279238E-01  1.929227756443E-02 -3.864216715272E-01
     23 F   7 N    -1.929227756443E-02  3.864216715272E-01  2.984051279238E-01
     24 F   7 N     3.864216715272E-01  2.984051279238E-01 -1.929227756443E-02
     25 F   7 N     1.929227756443E-02 -3.864216715272E-01  2.984051279238E-01
     26 F   7 N     3.864216715272E-01 -2.984051279238E-01  1.929227756443E-02
     27 F   7 N     1.929227756443E-02  3.864216715272E-01 -2.984051279238E-01
     28 F   7 N    -3.864216715272E-01 -2.984051279238E-01 -1.929227756443E-02
     29 F   7 N    -1.929227756443E-02 -3.864216715272E-01 -2.984051279238E-01
     30 F   7 N    -3.864216715272E-01  2.984051279238E-01  1.929227756443E-02
     31 T   7 N    -4.458357663568E-01 -9.212334094646E-02 -9.212334094646E-02
     32 F   7 N     4.458357663568E-01  9.212334094646E-02 -9.212334094646E-02
     33 F   7 N    -4.458357663568E-01  9.212334094646E-02  9.212334094646E-02
     34 F   7 N     4.458357663568E-01 -9.212334094646E-02  9.212334094646E-02
     35 T   7 N    -9.212334094646E-02 -4.458357663568E-01 -9.212334094646E-02
     36 F   7 N    -9.212334094646E-02 -9.212334094646E-02 -4.458357663568E-01
     37 F   7 N     9.212334094646E-02  4.458357663568E-01 -9.212334094646E-02
     38 F   7 N     9.212334094646E-02 -9.212334094646E-02  4.458357663568E-01
     39 F   7 N    -9.212334094646E-02  4.458357663568E-01  9.212334094646E-02
     40 F   7 N     9.212334094646E-02  9.212334094646E-02 -4.458357663568E-01
     41 F   7 N     9.212334094646E-02 -4.458357663568E-01  9.212334094646E-02
     42 F   7 N    -9.212334094646E-02  9.212334094646E-02  4.458357663568E-01
     43 T   6 C     4.590374263295E-03  3.647799140771E-01  3.647799140771E-01
     44 F   6 C    -4.590374263295E-03 -3.647799140771E-01  3.647799140771E-01
     45 F   6 C     4.590374263295E-03 -3.647799140771E-01 -3.647799140771E-01
     46 F   6 C    -4.590374263295E-03  3.647799140771E-01 -3.647799140771E-01
     47 T   6 C     3.647799140771E-01  4.590374263295E-03  3.647799140771E-01
     48 F   6 C     3.647799140771E-01  3.647799140771E-01  4.590374263295E-03
     49 F   6 C    -3.647799140771E-01 -4.590374263295E-03  3.647799140771E-01
     50 F   6 C    -3.647799140771E-01  3.647799140771E-01 -4.590374263295E-03
     51 F   6 C     3.647799140771E-01 -4.590374263295E-03 -3.647799140771E-01
     52 F   6 C    -3.647799140771E-01 -3.647799140771E-01  4.590374263295E-03
     53 F   6 C    -3.647799140771E-01  4.590374263295E-03 -3.647799140771E-01
     54 F   6 C     3.647799140771E-01 -3.647799140771E-01 -4.590374263295E-03
     55 T   6 C    -6.209704269248E-02  2.751640646394E-01  3.296275268278E-01
     56 F   6 C     6.209704269248E-02 -2.751640646394E-01  3.296275268278E-01
     57 F   6 C    -6.209704269248E-02 -2.751640646394E-01 -3.296275268278E-01
     58 F   6 C     6.209704269248E-02  2.751640646394E-01 -3.296275268278E-01
     59 T   6 C     3.296275268278E-01 -6.209704269248E-02  2.751640646394E-01
     60 T   6 C     2.751640646394E-01  3.296275268278E-01 -6.209704269248E-02
     61 F   6 C    -3.296275268278E-01  6.209704269248E-02  2.751640646394E-01
     62 F   6 C    -2.751640646394E-01  3.296275268278E-01  6.209704269248E-02
     63 F   6 C     3.296275268278E-01  6.209704269248E-02 -2.751640646394E-01
     64 F   6 C    -2.751640646394E-01 -3.296275268278E-01 -6.209704269248E-02
     65 F   6 C    -3.296275268278E-01 -6.209704269248E-02 -2.751640646394E-01
     66 F   6 C     2.751640646394E-01 -3.296275268278E-01  6.209704269248E-02
     67 F   6 C     2.751640646394E-01 -6.209704269248E-02  3.296275268278E-01
     68 F   6 C    -2.751640646394E-01  6.209704269248E-02  3.296275268278E-01
     69 F   6 C    -2.751640646394E-01 -6.209704269248E-02 -3.296275268278E-01
     70 F   6 C     2.751640646394E-01  6.209704269248E-02 -3.296275268278E-01
     71 F   6 C    -6.209704269248E-02  3.296275268278E-01  2.751640646394E-01
     72 F   6 C     3.296275268278E-01  2.751640646394E-01 -6.209704269248E-02
     73 F   6 C     6.209704269248E-02 -3.296275268278E-01  2.751640646394E-01
     74 F   6 C     3.296275268278E-01 -2.751640646394E-01  6.209704269248E-02
     75 F   6 C     6.209704269248E-02  3.296275268278E-01 -2.751640646394E-01
     76 F   6 C    -3.296275268278E-01 -2.751640646394E-01 -6.209704269248E-02
     77 F   6 C    -6.209704269248E-02 -3.296275268278E-01 -2.751640646394E-01
     78 F   6 C    -3.296275268278E-01  2.751640646394E-01  6.209704269248E-02
     79 T   1 H    -8.891464868406E-02  2.217407243604E-01  3.304777452577E-01
     80 F   1 H     8.891464868406E-02 -2.217407243604E-01  3.304777452577E-01
     81 F   1 H    -8.891464868406E-02 -2.217407243604E-01 -3.304777452577E-01
     82 F   1 H     8.891464868406E-02  2.217407243604E-01 -3.304777452577E-01
     83 T   1 H     3.304777452577E-01 -8.891464868406E-02  2.217407243604E-01
     84 T   1 H     2.217407243604E-01  3.304777452577E-01 -8.891464868406E-02
     85 F   1 H    -3.304777452577E-01  8.891464868406E-02  2.217407243604E-01
     86 F   1 H    -2.217407243604E-01  3.304777452577E-01  8.891464868406E-02
     87 F   1 H     3.304777452577E-01  8.891464868406E-02 -2.217407243604E-01
     88 F   1 H    -2.217407243604E-01 -3.304777452577E-01 -8.891464868406E-02
     89 F   1 H    -3.304777452577E-01 -8.891464868406E-02 -2.217407243604E-01
     90 F   1 H     2.217407243604E-01 -3.304777452577E-01  8.891464868406E-02
     91 F   1 H     2.217407243604E-01 -8.891464868406E-02  3.304777452577E-01
     92 F   1 H    -2.217407243604E-01  8.891464868406E-02  3.304777452577E-01
     93 F   1 H    -2.217407243604E-01 -8.891464868406E-02 -3.304777452577E-01
     94 F   1 H     2.217407243604E-01  8.891464868406E-02 -3.304777452577E-01
     95 F   1 H    -8.891464868406E-02  3.304777452577E-01  2.217407243604E-01
     96 F   1 H     3.304777452577E-01  2.217407243604E-01 -8.891464868406E-02
     97 F   1 H     8.891464868406E-02 -3.304777452577E-01  2.217407243604E-01
     98 F   1 H     3.304777452577E-01 -2.217407243604E-01  8.891464868406E-02
     99 F   1 H     8.891464868406E-02  3.304777452577E-01 -2.217407243604E-01
    100 F   1 H    -3.304777452577E-01 -2.217407243604E-01 -8.891464868406E-02
    101 F   1 H    -8.891464868406E-02 -3.304777452577E-01 -2.217407243604E-01
    102 F   1 H    -3.304777452577E-01  2.217407243604E-01  8.891464868406E-02
    103 T   8 O    -4.250661929708E-01 -3.274143900721E-02 -1.173848847149E-01
    104 F   8 O     4.250661929708E-01  3.274143900721E-02 -1.173848847149E-01
    105 F   8 O    -4.250661929708E-01  3.274143900721E-02  1.173848847149E-01
    106 F   8 O     4.250661929708E-01 -3.274143900721E-02  1.173848847149E-01
    107 T   8 O    -1.173848847149E-01 -4.250661929708E-01 -3.274143900721E-02
    108 T   8 O    -3.274143900721E-02 -1.173848847149E-01 -4.250661929708E-01
    109 F   8 O     1.173848847149E-01  4.250661929708E-01 -3.274143900721E-02
    110 F   8 O     3.274143900721E-02 -1.173848847149E-01  4.250661929708E-01
    111 F   8 O    -1.173848847149E-01  4.250661929708E-01  3.274143900721E-02
    112 F   8 O     3.274143900721E-02  1.173848847149E-01 -4.250661929708E-01
    113 F   8 O     1.173848847149E-01 -4.250661929708E-01  3.274143900721E-02
    114 F   8 O    -3.274143900721E-02  1.173848847149E-01  4.250661929708E-01
    115 F   8 O    -3.274143900721E-02 -4.250661929708E-01 -1.173848847149E-01
    116 F   8 O     3.274143900721E-02  4.250661929708E-01 -1.173848847149E-01
    117 F   8 O     3.274143900721E-02 -4.250661929708E-01  1.173848847149E-01
    118 F   8 O    -3.274143900721E-02  4.250661929708E-01  1.173848847149E-01
    119 F   8 O    -4.250661929708E-01 -1.173848847149E-01 -3.274143900721E-02
    120 F   8 O    -1.173848847149E-01 -3.274143900721E-02 -4.250661929708E-01
    121 F   8 O     4.250661929708E-01  1.173848847149E-01 -3.274143900721E-02
    122 F   8 O    -1.173848847149E-01  3.274143900721E-02  4.250661929708E-01
    123 F   8 O     4.250661929708E-01 -1.173848847149E-01  3.274143900721E-02
    124 F   8 O     1.173848847149E-01  3.274143900721E-02 -4.250661929708E-01
    125 F   8 O    -4.250661929708E-01  1.173848847149E-01  3.274143900721E-02
    126 F   8 O     1.173848847149E-01 -3.274143900721E-02  4.250661929708E-01

 T = ATOM BELONGING TO THE ASYMMETRIC UNIT

 ****    8 SYMMOPS - TRANSLATORS IN FRACTIONAL UNITS
 **** MATRICES AND TRANSLATORS IN THE CRYSTALLOGRAPHIC REFERENCE FRAME
   V INV                    ROTATION MATRICES                   TRANSLATORS
   1   1  1.00  0.00  0.00  0.00  1.00  0.00  0.00  0.00  1.00  0.00  0.00  0.00
   2   2  0.00  1.00 -1.00  1.00  0.00 -1.00  0.00  0.00 -1.00  0.00  0.00  0.00
   3   3 -1.00  0.00  0.00 -1.00  0.00  1.00 -1.00  1.00  0.00  0.00  0.00  0.00
   4   4  0.00 -1.00  1.00  0.00 -1.00  0.00  1.00 -1.00  0.00  0.00  0.00  0.00
   5   5  1.00  0.00  0.00  0.00  0.00  1.00  0.00  1.00  0.00  0.00  0.00  0.00
   6   7  0.00 -1.00  1.00  1.00 -1.00  0.00  0.00 -1.00  0.00  0.00  0.00  0.00
   7   6  0.00  1.00 -1.00  0.00  0.00 -1.00  1.00  0.00 -1.00  0.00  0.00  0.00
   8   8 -1.00  0.00  0.00 -1.00  1.00  0.00 -1.00  0.00  1.00  0.00  0.00  0.00

 DIRECT LATTICE VECTORS CARTESIAN COMPONENTS (ANGSTROM)
          X                    Y                    Z
  -0.888725777251E+01   0.902259672336E+01   0.902259672336E+01
   0.888725777251E+01  -0.902259672336E+01   0.902259672336E+01
   0.888725777251E+01   0.902259672336E+01  -0.902259672336E+01


 CARTESIAN COORDINATES - PRIMITIVE CELL
 *******************************************************************************
 *      ATOM          X(ANGSTROM)         Y(ANGSTROM)         Z(ANGSTROM)
 *******************************************************************************
    1   248 CD    2.102242245445E-15 -1.353389508504E+01  9.022596723360E+00
    2   248 CD    8.887257772510E+00 -1.353389508504E+01 -4.700037766092E-16
    3   248 CD    8.887257772510E+00 -9.400075532184E-16 -1.353389508504E+01
    4   248 CD   -1.333088665876E+01  9.022596723360E+00  4.700037766092E-16
    5   248 CD   -1.333088665876E+01  0.000000000000E+00  9.022596723360E+00
    6   248 CD    1.176334805525E-15  9.022596723360E+00 -1.353389508504E+01
    7     7 N    -3.429108874678E-01  5.384778258878E+00  6.973053814713E+00
    8     7 N     3.429108874678E-01 -5.384778258878E+00  6.973053814713E+00
    9     7 N    -3.429108874678E-01 -5.384778258878E+00 -6.973053814713E+00
   10     7 N     3.429108874678E-01  5.384778258878E+00 -6.973053814713E+00
   11     7 N     6.868458007492E+00 -3.481328806780E-01  5.384778258878E+00
   12     7 N     5.304006584995E+00  6.973053814713E+00 -3.481328806780E-01
   13     7 N    -6.868458007492E+00  3.481328806780E-01  5.384778258878E+00
   14     7 N    -5.304006584995E+00  6.973053814713E+00  3.481328806780E-01
   15     7 N     6.868458007492E+00  3.481328806780E-01 -5.384778258878E+00
   16     7 N    -5.304006584995E+00 -6.973053814713E+00 -3.481328806780E-01
   17     7 N    -6.868458007492E+00 -3.481328806780E-01 -5.384778258878E+00
   18     7 N     5.304006584995E+00 -6.973053814713E+00  3.481328806780E-01
   19     7 N     5.304006584995E+00 -3.481328806780E-01  6.973053814713E+00
   20     7 N    -5.304006584995E+00  3.481328806780E-01  6.973053814713E+00
   21     7 N    -5.304006584995E+00 -3.481328806780E-01 -6.973053814713E+00
   22     7 N     5.304006584995E+00  3.481328806780E-01 -6.973053814713E+00
   23     7 N    -3.429108874678E-01  6.973053814713E+00  5.384778258878E+00
   24     7 N     6.868458007492E+00  5.384778258878E+00 -3.481328806780E-01
   25     7 N     3.429108874678E-01 -6.973053814713E+00  5.384778258878E+00
   26     7 N     6.868458007492E+00 -5.384778258878E+00  3.481328806780E-01
   27     7 N     3.429108874678E-01  6.973053814713E+00 -5.384778258878E+00
   28     7 N    -6.868458007492E+00 -5.384778258878E+00 -3.481328806780E-01
   29     7 N    -3.429108874678E-01 -6.973053814713E+00 -5.384778258878E+00
   30     7 N    -6.868458007492E+00  5.384778258878E+00  3.481328806780E-01
   31     7 N    -7.924514759635E+00 -1.662383508337E+00 -1.662383508337E+00
   32     7 N     7.924514759635E+00  1.662383508337E+00 -1.662383508337E+00
   33     7 N    -7.924514759635E+00  1.662383508337E+00  1.662383508337E+00
   34     7 N     7.924514759635E+00 -1.662383508337E+00  1.662383508337E+00
   35     7 N    -1.637447755712E+00 -8.045192649376E+00 -1.662383508337E+00
   36     7 N    -1.637447755712E+00 -1.662383508337E+00 -8.045192649376E+00
   37     7 N     1.637447755712E+00  8.045192649376E+00 -1.662383508337E+00
   38     7 N     1.637447755712E+00 -1.662383508337E+00  8.045192649376E+00
   39     7 N    -1.637447755712E+00  8.045192649376E+00  1.662383508337E+00
   40     7 N     1.637447755712E+00  1.662383508337E+00 -8.045192649376E+00
   41     7 N     1.637447755712E+00 -8.045192649376E+00  1.662383508337E+00
   42     7 N    -1.637447755712E+00  1.662383508337E+00  8.045192649376E+00
   43     6 C     8.159167870039E-02  6.582524115000E+00  6.582524115000E+00
   44     6 C    -8.159167870039E-02 -6.582524115000E+00  6.582524115000E+00
   45     6 C     8.159167870039E-02 -6.582524115000E+00 -6.582524115000E+00
   46     6 C    -8.159167870039E-02  6.582524115000E+00 -6.582524115000E+00
   47     6 C     6.483786253275E+00  8.283419157400E-02  6.582524115000E+00
   48     6 C     6.483786253275E+00  6.582524115000E+00  8.283419157400E-02
   49     6 C    -6.483786253275E+00 -8.283419157400E-02  6.582524115000E+00
   50     6 C    -6.483786253275E+00  6.582524115000E+00 -8.283419157400E-02
   51     6 C     6.483786253275E+00 -8.283419157400E-02 -6.582524115000E+00
   52     6 C    -6.483786253275E+00 -6.582524115000E+00  8.283419157400E-02
   53     6 C    -6.483786253275E+00  8.283419157400E-02 -6.582524115000E+00
   54     6 C     6.483786253275E+00 -6.582524115000E+00 -8.283419157400E-02
   55     6 C    -1.103744850637E+00  4.965388776004E+00  5.948192486972E+00
   56     6 C     1.103744850637E+00 -4.965388776004E+00  5.948192486972E+00
   57     6 C    -1.103744850637E+00 -4.965388776004E+00 -5.948192486972E+00
   58     6 C     1.103744850637E+00  4.965388776004E+00 -5.948192486972E+00
   59     6 C     5.858969599667E+00 -1.120553147855E+00  4.965388776004E+00
   60     6 C     4.890907944364E+00  5.948192486972E+00 -1.120553147855E+00
   61     6 C    -5.858969599667E+00  1.120553147855E+00  4.965388776004E+00
   62     6 C    -4.890907944364E+00  5.948192486972E+00  1.120553147855E+00
   63     6 C     5.858969599667E+00  1.120553147855E+00 -4.965388776004E+00
   64     6 C    -4.890907944364E+00 -5.948192486972E+00 -1.120553147855E+00
   65     6 C    -5.858969599667E+00 -1.120553147855E+00 -4.965388776004E+00
   66     6 C     4.890907944364E+00 -5.948192486972E+00  1.120553147855E+00
   67     6 C     4.890907944364E+00 -1.120553147855E+00  5.948192486972E+00
   68     6 C    -4.890907944364E+00  1.120553147855E+00  5.948192486972E+00
   69     6 C    -4.890907944364E+00 -1.120553147855E+00 -5.948192486972E+00
   70     6 C     4.890907944364E+00  1.120553147855E+00 -5.948192486972E+00
   71     6 C    -1.103744850637E+00  5.948192486972E+00  4.965388776004E+00
   72     6 C     5.858969599667E+00  4.965388776004E+00 -1.120553147855E+00
   73     6 C     1.103744850637E+00 -5.948192486972E+00  4.965388776004E+00
   74     6 C     5.858969599667E+00 -4.965388776004E+00  1.120553147855E+00
   75     6 C     1.103744850637E+00  5.948192486972E+00 -4.965388776004E+00
   76     6 C    -5.858969599667E+00 -4.965388776004E+00 -1.120553147855E+00
   77     6 C    -1.103744850637E+00 -5.948192486972E+00 -4.965388776004E+00
   78     6 C    -5.858969599667E+00  4.965388776004E+00  1.120553147855E+00
   79     1 H    -1.580414805215E+00  4.001354266100E+00  5.963534843011E+00
   80     1 H     1.580414805215E+00 -4.001354266100E+00  5.963534843011E+00
   81     1 H    -1.580414805215E+00 -4.001354266100E+00 -5.963534843011E+00
   82     1 H     1.580414805215E+00  4.001354266100E+00 -5.963534843011E+00
   83     1 H     5.874081820366E+00 -1.604482035751E+00  4.001354266100E+00
   84     1 H     3.941333952108E+00  5.963534843011E+00 -1.604482035751E+00
   85     1 H    -5.874081820366E+00  1.604482035751E+00  4.001354266100E+00
   86     1 H    -3.941333952109E+00  5.963534843011E+00  1.604482035751E+00
   87     1 H     5.874081820366E+00  1.604482035751E+00 -4.001354266100E+00
   88     1 H    -3.941333952108E+00 -5.963534843011E+00 -1.604482035751E+00
   89     1 H    -5.874081820366E+00 -1.604482035751E+00 -4.001354266100E+00
   90     1 H     3.941333952109E+00 -5.963534843011E+00  1.604482035751E+00
   91     1 H     3.941333952108E+00 -1.604482035751E+00  5.963534843011E+00
   92     1 H    -3.941333952109E+00  1.604482035751E+00  5.963534843011E+00
   93     1 H    -3.941333952109E+00 -1.604482035751E+00 -5.963534843011E+00
   94     1 H     3.941333952109E+00  1.604482035751E+00 -5.963534843011E+00
   95     1 H    -1.580414805215E+00  5.963534843011E+00  4.001354266100E+00
   96     1 H     5.874081820366E+00  4.001354266100E+00 -1.604482035751E+00
   97     1 H     1.580414805215E+00 -5.963534843011E+00  4.001354266100E+00
   98     1 H     5.874081820366E+00 -4.001354266100E+00  1.604482035751E+00
   99     1 H     1.580414805215E+00  5.963534843011E+00 -4.001354266100E+00
  100     1 H    -5.874081820366E+00 -4.001354266100E+00 -1.604482035751E+00
  101     1 H    -1.580414805215E+00 -5.963534843011E+00 -4.001354266100E+00
  102     1 H    -5.874081820366E+00  4.001354266100E+00  1.604482035751E+00
  103     8 O    -7.555345654621E+00 -5.908256006090E-01 -2.118232952401E+00
  104     8 O     7.555345654621E+00  5.908256006090E-01 -2.118232952401E+00
  105     8 O    -7.555345654621E+00  5.908256006090E-01  2.118232952401E+00
  106     8 O     7.555345654621E+00 -5.908256006090E-01  2.118232952401E+00
  107     8 O    -2.086459458115E+00 -7.670401679818E+00 -5.908256006090E-01
  108     8 O    -5.819632165999E-01 -2.118232952401E+00 -7.670401679818E+00
  109     8 O     2.086459458115E+00  7.670401679818E+00 -5.908256006090E-01
  110     8 O     5.819632165999E-01 -2.118232952401E+00  7.670401679818E+00
  111     8 O    -2.086459458115E+00  7.670401679818E+00  5.908256006090E-01
  112     8 O     5.819632165999E-01  2.118232952401E+00 -7.670401679818E+00
  113     8 O     2.086459458115E+00 -7.670401679818E+00  5.908256006090E-01
  114     8 O    -5.819632165999E-01  2.118232952401E+00  7.670401679818E+00
  115     8 O    -5.819632165999E-01 -7.670401679818E+00 -2.118232952401E+00
  116     8 O     5.819632165999E-01  7.670401679818E+00 -2.118232952401E+00
  117     8 O     5.819632165999E-01 -7.670401679818E+00  2.118232952401E+00
  118     8 O    -5.819632165999E-01  7.670401679818E+00  2.118232952401E+00
  119     8 O    -7.555345654621E+00 -2.118232952401E+00 -5.908256006090E-01
  120     8 O    -2.086459458115E+00 -5.908256006090E-01 -7.670401679818E+00
  121     8 O     7.555345654621E+00  2.118232952401E+00 -5.908256006090E-01
  122     8 O    -2.086459458115E+00  5.908256006090E-01  7.670401679818E+00
  123     8 O     7.555345654621E+00 -2.118232952401E+00  5.908256006090E-01
  124     8 O     2.086459458115E+00  5.908256006090E-01 -7.670401679818E+00
  125     8 O    -7.555345654621E+00  2.118232952401E+00  5.908256006090E-01
  126     8 O     2.086459458115E+00 -5.908256006090E-01  7.670401679818E+00

 *******************************************************************************
 *                             OPTIMIZATION STARTS                             *
 *******************************************************************************
 RECLASIFICATION OF INDICES FOR INTEGRAL CALC ACCORDING TO DIFFERENT CRITERIA:
           FIXDELTE                  FIXDELTX              FIXDELTN
           0.0000000                0.0000000              *****
 *******************************************************************************

 *******************************************************************************
 COORDINATE OPTIMIZATION - POINT    1
 INFORMATION **** EXCBUF **** EXCH. BIPO BUFFER: WORDS USED =     4000000
 WARNING **** EXCBUF **** EXCH. BIPO BUFFER TOO SMALL - TO AVOID I/O SET EXCHSIZE =     7560171

 DFT PARAMETERS

     ATOM       ELECTRONS   NET CHARGE   R(ANGSTROM)
   1 248  CD     20.0000      0.0000     1.52000000
   7   7  N       7.0000      0.0000     0.74000000
  43   6  C       6.0000      0.0000     0.77000000
  79   1  H       1.0000      0.0000     1.11000000
 103   8  O       8.0000      0.0000     0.74000000

 SIZE OF GRID=    1011954
 TTTTTTTTTTTTTTTTTTTTTTTTTTTTTT MAKE_GRID2  TELAPSE     1679.69 TCPU      632.23
 BECKE WEIGHT FUNCTION
 RADSAFE =     2.00
 TOLERANCES - DENSITY:10**- 6; POTENTIAL:10**- 9; GRID WGT:10**-14

 RADIAL INTEGRATION  - INTERVALS (POINTS,UPPER LIMIT):            1( 99,  4.0*R)

 ANGULAR INTEGRATION - INTERVALS (ACCURACY LEVEL [N. POINTS] UPPER LIMIT):
  1(  6[ 146]   0.2)  2( 11[ 302]   0.5)  3( 14[ 590]   0.9)  4( 18[1454]   3.5)
  5( 14[ 590]9999.0)

 *******************************************************************************
 ZIF65Cd (cif CCDC 743558, GUPCUQ01)                                             
 CRYSTAL - SCF - TYPE OF CALCULATION :  RESTRICTED CLOSED SHELL
 *******************************************************************************

 CAPPA:IS1  2;IS2  2;IS3  2; K PTS MONK NET   4; SYMMOPS:K SPACE  16;G SPACE   8

 TTTTTTTTTTTTTTTTTTTTTTTTTTTTTT SDIK        TELAPSE     1683.60 TCPU      633.37

 INFORMATION FROM INTEGRAL EVALUATION

 RESTART FROM A PREVIOUS DENSITY MATRIX - DEP ACTIVE
 NUMBER OF COUPLE SETS (NEW, OLD, FOUND):   21745   21745   21745
 NUMBER OF IRREDUCIBLE G VECTORS        :   62502   62502   62502
 CHARGE NORMALIZATION FACTOR   0.99958038
 TOTAL ATOMIC CHARGES:
  18.4688252  18.4688252  18.4688252  18.4706086  18.4706086  18.4688252
   7.5998363   7.5998363   7.5998363   7.5998363   7.6000998   7.6018701
   7.6000998   7.6018701   7.6000998   7.6018701   7.6000998   7.6018701
   7.6018701   7.6018701   7.6018701   7.6018701   7.5998363   7.6000998
   7.5998363   7.6000998   7.5998363   7.6000998   7.5998363   7.6000998
   6.7910293   6.7910293   6.7910293   6.7910293   6.7949404   6.7949404
   6.7949404   6.7949404   6.7949404   6.7949404   6.7949404   6.7949404
   5.3881787   5.3881787   5.3881787   5.3881787   5.3926981   5.3926981
   5.3926981   5.3926981   5.3926981   5.3926981   5.3926981   5.3926981
   6.0014542   6.0014542   6.0014542   6.0014542   6.0079844   6.0043967
   6.0079844   6.0043967   6.0079844   6.0043967   6.0079844   6.0043967
   6.0043967   6.0043967   6.0043967   6.0043967   6.0014542   6.0079844
   6.0014542   6.0079844   6.0014542   6.0079844   6.0014542   6.0079844
   0.8763111   0.8763111   0.8763111   0.8763111   0.8749004   0.8787400
   0.8749004   0.8787400   0.8749004   0.8787400   0.8749004   0.8787400
   0.8787400   0.8787400   0.8787400   0.8787400   0.8763111   0.8749004
   0.8763111   0.8749004   0.8763111   0.8749004   0.8763111   0.8749004
   8.3082888   8.3082888   8.3082888   8.3082888   8.3078652   8.3089459
   8.3078652   8.3089459   8.3078652   8.3089459   8.3078652   8.3089459
   8.3089459   8.3089459   8.3089459   8.3089459   8.3082888   8.3078652
   8.3082888   8.3078652   8.3082888   8.3078652   8.3082888   8.3078652
 TTTTTTTTTTTTTTTTTTTTTTTTTTTTTT MOQGAD      TELAPSE     1688.00 TCPU      634.39
 TTTTTTTTTTTTTTTTTTTTTTTTTTTTTT SHELLXN     TELAPSE     1719.85 TCPU      644.94
 TTTTTTTTTTTTTTTTTTTTTTTTTTTTTT MONMO3      TELAPSE     1723.88 TCPU      648.97
 NUMERICALLY INTEGRATED DENSITY    804.0020939202
 TTTTTTTTTTTTTTTTTTTTTTTTTTTTTT NUMDFT      TELAPSE     1726.08 TCPU      651.17
 CYC   0 ETOT(AU) -6.163311337910E+03 DETOT -6.16E+03 tst  1.17E-14 PX  1.00E+00
 TTTTTTTTTTTTTTTTTTTTTTTTTTTTTT DIIS        TELAPSE     1726.13 TCPU      651.22
 TTTTTTTTTTTTTTTTTTTTTTTTTTTTTT FDIK        TELAPSE     1735.29 TCPU      659.41
 INSULATING STATE
 TOP OF VALENCE BANDS -    BAND    402; K    4; EIG -2.5091260E-01 AU
 TOP OF VALENCE BANDS -    BAND    402; K    1; EIG -2.5167857E-01 AU
 BOTTOM OF VIRTUAL BANDS - BAND    403; K    4; EIG -9.2567004E-02 AU
 DIRECT ENERGY BAND GAP:   4.3088 eV
 BOTTOM OF VIRTUAL BANDS - BAND    403; K    1; EIG -9.2490146E-02 AU
 TTTTTTTTTTTTTTTTTTTTTTTTTTTTTT PDIG        TELAPSE     1735.64 TCPU      659.76
 CHARGE NORMALIZATION FACTOR   1.00000000
 TOTAL ATOMIC CHARGES:
  18.4631095  18.4631095  18.4631095  18.4674447  18.4674447  18.4631095
   7.5985564   7.5985564   7.5985564   7.5985564   7.6187065   7.5914070
   7.6187065   7.5914070   7.6187065   7.5914070   7.6187065   7.5914070
   7.5914070   7.5914070   7.5914070   7.5914070   7.5985564   7.6187065
   7.5985564   7.6187065   7.5985564   7.6187065   7.5985564   7.6187065
   6.7876879   6.7876879   6.7876879   6.7876879   6.7730076   6.7730076
   6.7730076   6.7730076   6.7730076   6.7730076   6.7730076   6.7730076
   5.3994406   5.3994406   5.3994406   5.3994406   5.3883609   5.3883609
   5.3883609   5.3883609   5.3883609   5.3883609   5.3883609   5.3883609
   6.0024034   6.0024034   6.0024034   6.0024034   5.9896703   6.0098957
   5.9896703   6.0098957   5.9896703   6.0098957   5.9896703   6.0098957
   6.0098957   6.0098957   6.0098957   6.0098957   6.0024034   5.9896703
   6.0024034   5.9896703   6.0024034   5.9896703   6.0024034   5.9896703
   0.8736198   0.8736198   0.8736198   0.8736198   0.8777527   0.8784458
   0.8777527   0.8784458   0.8777527   0.8784458   0.8777527   0.8784458
   0.8784458   0.8784458   0.8784458   0.8784458   0.8736198   0.8777527
   0.8736198   0.8777527   0.8736198   0.8777527   0.8736198   0.8777527
   8.3190101   8.3190101   8.3190101   8.3190101   8.3255575   8.3116261
   8.3255575   8.3116261   8.3255575   8.3116261   8.3255575   8.3116261
   8.3116261   8.3116261   8.3116261   8.3116261   8.3190101   8.3255575
   8.3190101   8.3255575   8.3190101   8.3255575   8.3190101   8.3255575
 TTTTTTTTTTTTTTTTTTTTTTTTTTTTTT MOQGAD      TELAPSE     1735.66 TCPU      659.78
 TTTTTTTTTTTTTTTTTTTTTTTTTTTTTT SHELLXN     TELAPSE     1752.60 TCPU      670.17
 TTTTTTTTTTTTTTTTTTTTTTTTTTTTTT MONMO3      TELAPSE     1753.89 TCPU      671.46
 NUMERICALLY INTEGRATED DENSITY    804.0020809814
 TTTTTTTTTTTTTTTTTTTTTTTTTTTTTT NUMDFT      TELAPSE     1756.31 TCPU      673.88
 CYC   1 ETOT(AU) -6.164220657016E+03 DETOT -9.09E-01 tst  0.00E+00 PX  1.31E-02
 TTTTTTTTTTTTTTTTTTTTTTTTTTTTTT DIIS        TELAPSE     1756.87 TCPU      674.44
 DIIS TEST: 0.16408E-01 AT SCF   CYCLE   1 - MIX   30 %
 TTTTTTTTTTTTTTTTTTTTTTTTTTTTTT FDIK        TELAPSE     1760.43 TCPU      676.15
 INSULATING STATE
 TOP OF VALENCE BANDS -    BAND    402; K    4; EIG -2.4975646E-01 AU
 TOP OF VALENCE BANDS -    BAND    402; K    1; EIG -2.5020897E-01 AU
 BOTTOM OF VIRTUAL BANDS - BAND    403; K    2; EIG -8.7671365E-02 AU
 INDIRECT ENERGY BAND GAP:   4.4106 eV
 BOTTOM OF VIRTUAL BANDS - BAND    403; K    1; EIG -8.7467932E-02 AU
 TTTTTTTTTTTTTTTTTTTTTTTTTTTTTT PDIG        TELAPSE     1760.76 TCPU      676.49
 CHARGE NORMALIZATION FACTOR   1.00000000
 TOTAL ATOMIC CHARGES:
  18.4597757  18.4597757  18.4597757  18.4642873  18.4642873  18.4597757
   7.5964389   7.5964389   7.5964389   7.5964389   7.6010396   7.6013616
   7.6010396   7.6013616   7.6010396   7.6013616   7.6010396   7.6013616
   7.6013616   7.6013616   7.6013616   7.6013616   7.5964389   7.6010396
   7.5964389   7.6010396   7.5964389   7.6010396   7.5964389   7.6010396
   6.7869699   6.7869699   6.7869699   6.7869699   6.7933254   6.7933254
   6.7933254   6.7933254   6.7933254   6.7933254   6.7933254   6.7933254
   5.3916912   5.3916912   5.3916912   5.3916912   5.3961546   5.3961546
   5.3961546   5.3961546   5.3961546   5.3961546   5.3961546   5.3961546
   6.0106988   6.0106988   6.0106988   6.0106988   5.9987438   6.0085949
   5.9987438   6.0085949   5.9987438   6.0085949   5.9987438   6.0085949
   6.0085949   6.0085949   6.0085949   6.0085949   6.0106988   5.9987438
   6.0106988   5.9987438   6.0106988   5.9987438   6.0106988   5.9987438
   0.8776621   0.8776621   0.8776621   0.8776621   0.8757706   0.8794706
   0.8757706   0.8794706   0.8757706   0.8794706   0.8757706   0.8794706
   0.8794706   0.8794706   0.8794706   0.8794706   0.8776621   0.8757706
   0.8776621   0.8757706   0.8776621   0.8757706   0.8776621   0.8757706
   8.3116138   8.3116138   8.3116138   8.3116138   8.3087375   8.3050976
   8.3087375   8.3050976   8.3087375   8.3050976   8.3087375   8.3050976
   8.3050976   8.3050976   8.3050976   8.3050976   8.3116138   8.3087375
   8.3116138   8.3087375   8.3116138   8.3087375   8.3116138   8.3087375
 TTTTTTTTTTTTTTTTTTTTTTTTTTTTTT MOQGAD      TELAPSE     1760.79 TCPU      676.51
 TTTTTTTTTTTTTTTTTTTTTTTTTTTTTT SHELLXN     TELAPSE     1780.15 TCPU      686.88
 TTTTTTTTTTTTTTTTTTTTTTTTTTTTTT MONMO3      TELAPSE     1781.44 TCPU      688.17
 NUMERICALLY INTEGRATED DENSITY    804.0020863354
 TTTTTTTTTTTTTTTTTTTTTTTTTTTTTT NUMDFT      TELAPSE     1783.57 TCPU      690.30
 CYC   2 ETOT(AU) -6.164221209454E+03 DETOT -5.52E-04 tst  1.69E-05 PX  5.86E-03
 TTTTTTTTTTTTTTTTTTTTTTTTTTTTTT DIIS        TELAPSE     1790.57 TCPU      697.29
 DIIS TEST: 0.12302E-01 AT SCF   CYCLE   2 - DIIS ACTIVE - HISTORY:     2 CYCLES
 TTTTTTTTTTTTTTTTTTTTTTTTTTTTTT FDIK        TELAPSE     1793.42 TCPU      697.92
 INSULATING STATE
 TOP OF VALENCE BANDS -    BAND    402; K    4; EIG -2.4936921E-01 AU
 TOP OF VALENCE BANDS -    BAND    402; K    1; EIG -2.4989000E-01 AU
 BOTTOM OF VIRTUAL BANDS - BAND    403; K    4; EIG -8.7517579E-02 AU
 DIRECT ENERGY BAND GAP:   4.4042 eV
 BOTTOM OF VIRTUAL BANDS - BAND    403; K    1; EIG -8.7022854E-02 AU
 TTTTTTTTTTTTTTTTTTTTTTTTTTTTTT PDIG        TELAPSE     1793.73 TCPU      698.22
 CHARGE NORMALIZATION FACTOR   1.00000000
 TOTAL ATOMIC CHARGES:
  18.4589602  18.4589602  18.4589602  18.4641289  18.4641289  18.4589602
   7.5978664   7.5978664   7.5978664   7.5978664   7.6135675   7.5949746
   7.6135675   7.5949746   7.6135675   7.5949746   7.6135675   7.5949746
   7.5949746   7.5949746   7.5949746   7.5949746   7.5978664   7.6135675
   7.5978664   7.6135675   7.5978664   7.6135675   7.5978664   7.6135675
   6.7876433   6.7876433   6.7876433   6.7876433   6.7827623   6.7827623
   6.7827623   6.7827623   6.7827623   6.7827623   6.7827623   6.7827623
   5.3970792   5.3970792   5.3970792   5.3970792   5.3892470   5.3892470
   5.3892470   5.3892470   5.3892470   5.3892470   5.3892470   5.3892470
   6.0007655   6.0007655   6.0007655   6.0007655   5.9974080   6.0079535
   5.9974080   6.0079535   5.9974080   6.0079535   5.9974080   6.0079535
   6.0079535   6.0079535   6.0079535   6.0079535   6.0007655   5.9974080
   6.0007655   5.9974080   6.0007655   5.9974080   6.0007655   5.9974080
   0.8786742   0.8786742   0.8786742   0.8786742   0.8763432   0.8800068
   0.8763432   0.8800068   0.8763432   0.8800068   0.8763432   0.8800068
   0.8800068   0.8800068   0.8800068   0.8800068   0.8786742   0.8763432
   0.8786742   0.8763432   0.8786742   0.8763432   0.8786742   0.8763432
   8.3158048   8.3158048   8.3158048   8.3158048   8.3192898   8.3074630
   8.3192898   8.3074630   8.3192898   8.3074630   8.3192898   8.3074630
   8.3074630   8.3074630   8.3074630   8.3074630   8.3158048   8.3192898
   8.3158048   8.3192898   8.3158048   8.3192898   8.3158048   8.3192898
 TTTTTTTTTTTTTTTTTTTTTTTTTTTTTT MOQGAD      TELAPSE     1793.74 TCPU      698.24
 TTTTTTTTTTTTTTTTTTTTTTTTTTTTTT SHELLXN     TELAPSE     1812.28 TCPU      708.59
 TTTTTTTTTTTTTTTTTTTTTTTTTTTTTT MONMO3      TELAPSE     1813.95 TCPU      710.26
 NUMERICALLY INTEGRATED DENSITY    804.0020862461
 TTTTTTTTTTTTTTTTTTTTTTTTTTTTTT NUMDFT      TELAPSE     1816.07 TCPU      712.37
 CYC   3 ETOT(AU) -6.164222166392E+03 DETOT -9.57E-04 tst  8.51E-06 PX  2.35E-03
 TTTTTTTTTTTTTTTTTTTTTTTTTTTTTT DIIS        TELAPSE     1816.27 TCPU      712.57
 DIIS TEST: 0.14466E-02 AT SCF   CYCLE   3 - DIIS ACTIVE - HISTORY:     3 CYCLES
 TTTTTTTTTTTTTTTTTTTTTTTTTTTTTT FDIK        TELAPSE     1821.09 TCPU      712.58
 INSULATING STATE
 TOP OF VALENCE BANDS -    BAND    402; K    4; EIG -2.4994655E-01 AU
 TOP OF VALENCE BANDS -    BAND    402; K    1; EIG -2.5064013E-01 AU
 BOTTOM OF VIRTUAL BANDS - BAND    403; K    4; EIG -8.7820978E-02 AU
 DIRECT ENERGY BAND GAP:   4.4117 eV
 BOTTOM OF VIRTUAL BANDS - BAND    403; K    1; EIG -8.7364816E-02 AU
 TTTTTTTTTTTTTTTTTTTTTTTTTTTTTT PDIG        TELAPSE     1821.39 TCPU      712.89
 CHARGE NORMALIZATION FACTOR   1.00000000
 TOTAL ATOMIC CHARGES:
  18.4589736  18.4589736  18.4589736  18.4638968  18.4638968  18.4589736
   7.5978297   7.5978297   7.5978297   7.5978297   7.6116820   7.5983592
   7.6116820   7.5983592   7.6116820   7.5983592   7.6116820   7.5983592
   7.5983592   7.5983592   7.5983592   7.5983592   7.5978297   7.6116820
   7.5978297   7.6116820   7.5978297   7.6116820   7.5978297   7.6116820
   6.7865349   6.7865349   6.7865349   6.7865349   6.7835462   6.7835462
   6.7835462   6.7835462   6.7835462   6.7835462   6.7835462   6.7835462
   5.3944813   5.3944813   5.3944813   5.3944813   5.3898604   5.3898604
   5.3898604   5.3898604   5.3898604   5.3898604   5.3898604   5.3898604
   6.0049228   6.0049228   6.0049228   6.0049228   5.9935955   6.0088237
   5.9935955   6.0088237   5.9935955   6.0088237   5.9935955   6.0088237
   6.0088237   6.0088237   6.0088237   6.0088237   6.0049228   5.9935955
   6.0049228   5.9935955   6.0049228   5.9935955   6.0049228   5.9935955
   0.8773239   0.8773239   0.8773239   0.8773239   0.8765963   0.8795880
   0.8765963   0.8795880   0.8765963   0.8795880   0.8765963   0.8795880
   0.8795880   0.8795880   0.8795880   0.8795880   0.8773239   0.8765963
   0.8773239   0.8765963   0.8773239   0.8765963   0.8773239   0.8765963
   8.3153606   8.3153606   8.3153606   8.3153606   8.3174808   8.3090616
   8.3174808   8.3090616   8.3174808   8.3090616   8.3174808   8.3090616
   8.3090616   8.3090616   8.3090616   8.3090616   8.3153606   8.3174808
   8.3153606   8.3174808   8.3153606   8.3174808   8.3153606   8.3174808
 TTTTTTTTTTTTTTTTTTTTTTTTTTTTTT MOQGAD      TELAPSE     1821.41 TCPU      712.90
 TTTTTTTTTTTTTTTTTTTTTTTTTTTTTT SHELLXN     TELAPSE     1840.38 TCPU      723.24
 TTTTTTTTTTTTTTTTTTTTTTTTTTTTTT MONMO3      TELAPSE     1841.77 TCPU      724.63
 NUMERICALLY INTEGRATED DENSITY    804.0020854137
 TTTTTTTTTTTTTTTTTTTTTTTTTTTTTT NUMDFT      TELAPSE     1844.06 TCPU      726.92
 CYC   4 ETOT(AU) -6.164222281533E+03 DETOT -1.15E-04 tst  6.89E-07 PX  1.34E-03
 TTTTTTTTTTTTTTTTTTTTTTTTTTTTTT DIIS        TELAPSE     1848.56 TCPU      731.43
 DIIS TEST: 0.22846E-03 AT SCF   CYCLE   4 - DIIS ACTIVE - HISTORY:     4 CYCLES
 TTTTTTTTTTTTTTTTTTTTTTTTTTTTTT FDIK        TELAPSE     1856.91 TCPU      739.05
 INSULATING STATE
 TOP OF VALENCE BANDS -    BAND    402; K    4; EIG -2.5005003E-01 AU
 TOP OF VALENCE BANDS -    BAND    402; K    1; EIG -2.5074933E-01 AU
 BOTTOM OF VIRTUAL BANDS - BAND    403; K    4; EIG -8.7885797E-02 AU
 DIRECT ENERGY BAND GAP:   4.4127 eV
 BOTTOM OF VIRTUAL BANDS - BAND    403; K    1; EIG -8.7307819E-02 AU
 TTTTTTTTTTTTTTTTTTTTTTTTTTTTTT PDIG        TELAPSE     1857.25 TCPU      739.39
 CHARGE NORMALIZATION FACTOR   1.00000000
 TOTAL ATOMIC CHARGES:
  18.4589041  18.4589041  18.4589041  18.4635214  18.4635214  18.4589041
   7.5978408   7.5978408   7.5978408   7.5978408   7.6119659   7.5968939
   7.6119659   7.5968939   7.6119659   7.5968939   7.6119659   7.5968939
   7.5968939   7.5968939   7.5968939   7.5968939   7.5978408   7.6119659
   7.5978408   7.6119659   7.5978408   7.6119659   7.5978408   7.6119659
   6.7877225   6.7877225   6.7877225   6.7877225   6.7843414   6.7843414
   6.7843414   6.7843414   6.7843414   6.7843414   6.7843414   6.7843414
   5.3956084   5.3956084   5.3956084   5.3956084   5.3901121   5.3901121
   5.3901121   5.3901121   5.3901121   5.3901121   5.3901121   5.3901121
   6.0040520   6.0040520   6.0040520   6.0040520   5.9957643   6.0091000
   5.9957643   6.0091000   5.9957643   6.0091000   5.9957643   6.0091000
   6.0091000   6.0091000   6.0091000   6.0091000   6.0040520   5.9957643
   6.0040520   5.9957643   6.0040520   5.9957643   6.0040520   5.9957643
   0.8773286   0.8773286   0.8773286   0.8773286   0.8763609   0.8794137
   0.8763609   0.8794137   0.8763609   0.8794137   0.8763609   0.8794137
   0.8794137   0.8794137   0.8794137   0.8794137   0.8773286   0.8763609
   0.8773286   0.8763609   0.8773286   0.8763609   0.8773286   0.8763609
   8.3151230   8.3151230   8.3151230   8.3151230   8.3172214   8.3074841
   8.3172214   8.3074841   8.3172214   8.3074841   8.3172214   8.3074841
   8.3074841   8.3074841   8.3074841   8.3074841   8.3151230   8.3172214
   8.3151230   8.3172214   8.3151230   8.3172214   8.3151230   8.3172214
 TTTTTTTTTTTTTTTTTTTTTTTTTTTTTT MOQGAD      TELAPSE     1857.27 TCPU      739.41
 TTTTTTTTTTTTTTTTTTTTTTTTTTTTTT SHELLXN     TELAPSE     1880.76 TCPU      749.77
 TTTTTTTTTTTTTTTTTTTTTTTTTTTTTT MONMO3      TELAPSE     1882.00 TCPU      751.01
 NUMERICALLY INTEGRATED DENSITY    804.0020853425
 TTTTTTTTTTTTTTTTTTTTTTTTTTTTTT NUMDFT      TELAPSE     1884.12 TCPU      753.13
 CYC   5 ETOT(AU) -6.164222293893E+03 DETOT -1.24E-05 tst  1.00E-07 PX  3.74E-04
 TTTTTTTTTTTTTTTTTTTTTTTTTTTTTT DIIS        TELAPSE     1884.55 TCPU      753.56
 DIIS TEST: 0.60380E-04 AT SCF   CYCLE   5 - DIIS ACTIVE - HISTORY:     5 CYCLES
 TTTTTTTTTTTTTTTTTTTTTTTTTTTTTT FDIK        TELAPSE     1888.94 TCPU      756.41
 INSULATING STATE
 TOP OF VALENCE BANDS -    BAND    402; K    4; EIG -2.4993523E-01 AU
 TOP OF VALENCE BANDS -    BAND    402; K    1; EIG -2.5060616E-01 AU
 BOTTOM OF VIRTUAL BANDS - BAND    403; K    4; EIG -8.7825049E-02 AU
 DIRECT ENERGY BAND GAP:   4.4112 eV
 BOTTOM OF VIRTUAL BANDS - BAND    403; K    1; EIG -8.7320322E-02 AU
 TTTTTTTTTTTTTTTTTTTTTTTTTTTTTT PDIG        TELAPSE     1889.29 TCPU      756.76
 CHARGE NORMALIZATION FACTOR   1.00000000
 TOTAL ATOMIC CHARGES:
  18.4589244  18.4589244  18.4589244  18.4635298  18.4635298  18.4589244
   7.5977796   7.5977796   7.5977796   7.5977796   7.6116655   7.5974928
   7.6116655   7.5974928   7.6116655   7.5974928   7.6116655   7.5974928
   7.5974928   7.5974928   7.5974928   7.5974928   7.5977796   7.6116655
   7.5977796   7.6116655   7.5977796   7.6116655   7.5977796   7.6116655
   6.7869505   6.7869505   6.7869505   6.7869505   6.7836871   6.7836871
   6.7836871   6.7836871   6.7836871   6.7836871   6.7836871   6.7836871
   5.3951385   5.3951385   5.3951385   5.3951385   5.3902713   5.3902713
   5.3902713   5.3902713   5.3902713   5.3902713   5.3902713   5.3902713
   6.0042865   6.0042865   6.0042865   6.0042865   5.9949775   6.0086798
   5.9949775   6.0086798   5.9949775   6.0086798   5.9949775   6.0086798
   6.0086798   6.0086798   6.0086798   6.0086798   6.0042865   5.9949775
   6.0042865   5.9949775   6.0042865   5.9949775   6.0042865   5.9949775
   0.8775075   0.8775075   0.8775075   0.8775075   0.8764369   0.8795368
   0.8764369   0.8795368   0.8764369   0.8795368   0.8764369   0.8795368
   0.8795368   0.8795368   0.8795368   0.8795368   0.8775075   0.8764369
   0.8775075   0.8764369   0.8775075   0.8764369   0.8775075   0.8764369
   8.3152993   8.3152993   8.3152993   8.3152993   8.3175628   8.3084274
   8.3175628   8.3084274   8.3175628   8.3084274   8.3175628   8.3084274
   8.3084274   8.3084274   8.3084274   8.3084274   8.3152993   8.3175628
   8.3152993   8.3175628   8.3152993   8.3175628   8.3152993   8.3175628
 TTTTTTTTTTTTTTTTTTTTTTTTTTTTTT MOQGAD      TELAPSE     1889.30 TCPU      756.77
 TTTTTTTTTTTTTTTTTTTTTTTTTTTTTT SHELLXN     TELAPSE     1917.58 TCPU      767.15
 TTTTTTTTTTTTTTTTTTTTTTTTTTTTTT MONMO3      TELAPSE     1921.89 TCPU      771.45
 NUMERICALLY INTEGRATED DENSITY    804.0020853915
 TTTTTTTTTTTTTTTTTTTTTTTTTTTTTT NUMDFT      TELAPSE     1924.01 TCPU      773.58
 CYC   6 ETOT(AU) -6.164222298547E+03 DETOT -4.65E-06 tst  3.22E-08 PX  2.30E-04
 TTTTTTTTTTTTTTTTTTTTTTTTTTTTTT DIIS        TELAPSE     1924.72 TCPU      774.29
 DIIS TEST: 0.12789E-04 AT SCF   CYCLE   6 - DIIS ACTIVE - HISTORY:     6 CYCLES
 TTTTTTTTTTTTTTTTTTTTTTTTTTTTTT FDIK        TELAPSE     1930.44 TCPU      774.56
 INSULATING STATE
 TOP OF VALENCE BANDS -    BAND    402; K    4; EIG -2.4996509E-01 AU
 TOP OF VALENCE BANDS -    BAND    402; K    1; EIG -2.5064940E-01 AU
 BOTTOM OF VIRTUAL BANDS - BAND    403; K    4; EIG -8.7822778E-02 AU
 DIRECT ENERGY BAND GAP:   4.4121 eV
 BOTTOM OF VIRTUAL BANDS - BAND    403; K    1; EIG -8.7262535E-02 AU
 TTTTTTTTTTTTTTTTTTTTTTTTTTTTTT PDIG        TELAPSE     1930.76 TCPU      774.88
 CHARGE NORMALIZATION FACTOR   1.00000000
 TOTAL ATOMIC CHARGES:
  18.4589215  18.4589215  18.4589215  18.4636181  18.4636181  18.4589215
   7.5978013   7.5978013   7.5978013   7.5978013   7.6118501   7.5974142
   7.6118501   7.5974142   7.6118501   7.5974142   7.6118501   7.5974142
   7.5974142   7.5974142   7.5974142   7.5974142   7.5978013   7.6118501
   7.5978013   7.6118501   7.5978013   7.6118501   7.5978013   7.6118501
   6.7871873   6.7871873   6.7871873   6.7871873   6.7838801   6.7838801
   6.7838801   6.7838801   6.7838801   6.7838801   6.7838801   6.7838801
   5.3952812   5.3952812   5.3952812   5.3952812   5.3900815   5.3900815
   5.3900815   5.3900815   5.3900815   5.3900815   5.3900815   5.3900815
   6.0042247   6.0042247   6.0042247   6.0042247   5.9950022   6.0089980
   5.9950022   6.0089980   5.9950022   6.0089980   5.9950022   6.0089980
   6.0089980   6.0089980   6.0089980   6.0089980   6.0042247   5.9950022
   6.0042247   5.9950022   6.0042247   5.9950022   6.0042247   5.9950022
   0.8774535   0.8774535   0.8774535   0.8774535   0.8764402   0.8794950
   0.8764402   0.8794950   0.8764402   0.8794950   0.8764402   0.8794950
   0.8794950   0.8794950   0.8794950   0.8794950   0.8774535   0.8764402
   0.8774535   0.8764402   0.8774535   0.8764402   0.8774535   0.8764402
   8.3152410   8.3152410   8.3152410   8.3152410   8.3174347   8.3080841
   8.3174347   8.3080841   8.3174347   8.3080841   8.3174347   8.3080841
   8.3080841   8.3080841   8.3080841   8.3080841   8.3152410   8.3174347
   8.3152410   8.3174347   8.3152410   8.3174347   8.3152410   8.3174347
 TTTTTTTTTTTTTTTTTTTTTTTTTTTTTT MOQGAD      TELAPSE     1930.77 TCPU      774.89
 TTTTTTTTTTTTTTTTTTTTTTTTTTTTTT SHELLXN     TELAPSE     1957.57 TCPU      785.30
 TTTTTTTTTTTTTTTTTTTTTTTTTTTTTT MONMO3      TELAPSE     1958.83 TCPU      786.55
 NUMERICALLY INTEGRATED DENSITY    804.0020854067
 TTTTTTTTTTTTTTTTTTTTTTTTTTTTTT NUMDFT      TELAPSE     1960.95 TCPU      788.67
 CYC   7 ETOT(AU) -6.164222299728E+03 DETOT -1.18E-06 tst  6.16E-09 PX  1.06E-04
 TTTTTTTTTTTTTTTTTTTTTTTTTTTTTT DIIS        TELAPSE     1967.50 TCPU      795.23
 DIIS TEST: 0.10975E-05 AT SCF   CYCLE   7 - DIIS ACTIVE - HISTORY:     7 CYCLES
 TTTTTTTTTTTTTTTTTTTTTTTTTTTTTT FDIK        TELAPSE     1971.55 TCPU      796.61
 INSULATING STATE
 TOP OF VALENCE BANDS -    BAND    402; K    4; EIG -2.4997170E-01 AU
 TOP OF VALENCE BANDS -    BAND    402; K    1; EIG -2.5065666E-01 AU
 BOTTOM OF VIRTUAL BANDS - BAND    403; K    4; EIG -8.7841484E-02 AU
 DIRECT ENERGY BAND GAP:   4.4118 eV
 BOTTOM OF VIRTUAL BANDS - BAND    403; K    1; EIG -8.7286095E-02 AU
 TTTTTTTTTTTTTTTTTTTTTTTTTTTTTT PDIG        TELAPSE     1971.89 TCPU      796.96
 CHARGE NORMALIZATION FACTOR   1.00000000
 TOTAL ATOMIC CHARGES:
  18.4589196  18.4589196  18.4589196  18.4635756  18.4635756  18.4589196
   7.5978038   7.5978038   7.5978038   7.5978038   7.6117907   7.5972878
   7.6117907   7.5972878   7.6117907   7.5972878   7.6117907   7.5972878
   7.5972878   7.5972878   7.5972878   7.5972878   7.5978038   7.6117907
   7.5978038   7.6117907   7.5978038   7.6117907   7.5978038   7.6117907
   6.7871921   6.7871921   6.7871921   6.7871921   6.7839076   6.7839076
   6.7839076   6.7839076   6.7839076   6.7839076   6.7839076   6.7839076
   5.3952244   5.3952244   5.3952244   5.3952244   5.3902099   5.3902099
   5.3902099   5.3902099   5.3902099   5.3902099   5.3902099   5.3902099
   6.0042498   6.0042498   6.0042498   6.0042498   5.9951531   6.0087888
   5.9951531   6.0087888   5.9951531   6.0087888   5.9951531   6.0087888
   6.0087888   6.0087888   6.0087888   6.0087888   6.0042498   5.9951531
   6.0042498   5.9951531   6.0042498   5.9951531   6.0042498   5.9951531
   0.8774438   0.8774438   0.8774438   0.8774438   0.8764238   0.8795198
   0.8764238   0.8795198   0.8764238   0.8795198   0.8764238   0.8795198
   0.8795198   0.8795198   0.8795198   0.8795198   0.8774438   0.8764238
   0.8774438   0.8764238   0.8774438   0.8764238   0.8774438   0.8764238
   8.3152529   8.3152529   8.3152529   8.3152529   8.3174362   8.3081702
   8.3174362   8.3081702   8.3174362   8.3081702   8.3174362   8.3081702
   8.3081702   8.3081702   8.3081702   8.3081702   8.3152529   8.3174362
   8.3152529   8.3174362   8.3152529   8.3174362   8.3152529   8.3174362
 TTTTTTTTTTTTTTTTTTTTTTTTTTTTTT MOQGAD      TELAPSE     1971.91 TCPU      796.98
 TTTTTTTTTTTTTTTTTTTTTTTTTTTTTT SHELLXN     TELAPSE     1993.23 TCPU      807.33
 TTTTTTTTTTTTTTTTTTTTTTTTTTTTTT MONMO3      TELAPSE     1994.49 TCPU      808.59
 NUMERICALLY INTEGRATED DENSITY    804.0020853853
 TTTTTTTTTTTTTTTTTTTTTTTTTTTTTT NUMDFT      TELAPSE     1996.61 TCPU      810.71
 CYC   8 ETOT(AU) -6.164222299757E+03 DETOT -2.91E-08 tst  7.05E-10 PX  2.95E-05
 TTTTTTTTTTTTTTTTTTTTTTTTTTTTTT DIIS        TELAPSE     1997.14 TCPU      811.24
 DIIS TEST: 0.77681E-06 AT SCF   CYCLE   8 - DIIS ACTIVE - HISTORY:     8 CYCLES
 TTTTTTTTTTTTTTTTTTTTTTTTTTTTTT FDIK        TELAPSE     2001.34 TCPU      813.69
 INSULATING STATE
 TOP OF VALENCE BANDS -    BAND    402; K    4; EIG -2.4996665E-01 AU
 TOP OF VALENCE BANDS -    BAND    402; K    1; EIG -2.5064815E-01 AU
 BOTTOM OF VIRTUAL BANDS - BAND    403; K    4; EIG -8.7831159E-02 AU
 DIRECT ENERGY BAND GAP:   4.4119 eV
 BOTTOM OF VIRTUAL BANDS - BAND    403; K    1; EIG -8.7277679E-02 AU
 TTTTTTTTTTTTTTTTTTTTTTTTTTTTTT PDIG        TELAPSE     2001.67 TCPU      814.01
 CHARGE NORMALIZATION FACTOR   1.00000000
 TOTAL ATOMIC CHARGES:
  18.4589057  18.4589057  18.4589057  18.4635682  18.4635682  18.4589057
   7.5978015   7.5978015   7.5978015   7.5978015   7.6117879   7.5973979
   7.6117879   7.5973979   7.6117879   7.5973979   7.6117879   7.5973979
   7.5973979   7.5973979   7.5973979   7.5973979   7.5978015   7.6117879
   7.5978015   7.6117879   7.5978015   7.6117879   7.5978015   7.6117879
   6.7871909   6.7871909   6.7871909   6.7871909   6.7838732   6.7838732
   6.7838732   6.7838732   6.7838732   6.7838732   6.7838732   6.7838732
   5.3952552   5.3952552   5.3952552   5.3952552   5.3901378   5.3901378
   5.3901378   5.3901378   5.3901378   5.3901378   5.3901378   5.3901378
   6.0042247   6.0042247   6.0042247   6.0042247   5.9951021   6.0089003
   5.9951021   6.0089003   5.9951021   6.0089003   5.9951021   6.0089003
   6.0089003   6.0089003   6.0089003   6.0089003   6.0042247   5.9951021
   6.0042247   5.9951021   6.0042247   5.9951021   6.0042247   5.9951021
   0.8774581   0.8774581   0.8774581   0.8774581   0.8764240   0.8795008
   0.8764240   0.8795008   0.8764240   0.8795008   0.8764240   0.8795008
   0.8795008   0.8795008   0.8795008   0.8795008   0.8774581   0.8764240
   0.8774581   0.8764240   0.8774581   0.8764240   0.8774581   0.8764240
   8.3152498   8.3152498   8.3152498   8.3152498   8.3174853   8.3080885
   8.3174853   8.3080885   8.3174853   8.3080885   8.3174853   8.3080885
   8.3080885   8.3080885   8.3080885   8.3080885   8.3152498   8.3174853
   8.3152498   8.3174853   8.3152498   8.3174853   8.3152498   8.3174853
 TTTTTTTTTTTTTTTTTTTTTTTTTTTTTT MOQGAD      TELAPSE     2001.69 TCPU      814.03
 TTTTTTTTTTTTTTTTTTTTTTTTTTTTTT SHELLXN     TELAPSE     2029.29 TCPU      824.42
 TTTTTTTTTTTTTTTTTTTTTTTTTTTTTT MONMO3      TELAPSE     2034.56 TCPU      829.69
 NUMERICALLY INTEGRATED DENSITY    804.0020853918
 TTTTTTTTTTTTTTTTTTTTTTTTTTTTTT NUMDFT      TELAPSE     2036.69 TCPU      831.82
 CYC   9 ETOT(AU) -6.164222299891E+03 DETOT -1.34E-07 tst  2.96E-10 PX  1.73E-05
 TTTTTTTTTTTTTTTTTTTTTTTTTTTTTT DIIS        TELAPSE     2039.43 TCPU      834.55
 DIIS TEST: 0.20577E-06 AT SCF   CYCLE   9 - DIIS ACTIVE - HISTORY:     9 CYCLES
 TTTTTTTTTTTTTTTTTTTTTTTTTTTTTT FDIK        TELAPSE     2042.16 TCPU      835.70
 INSULATING STATE
 TOP OF VALENCE BANDS -    BAND    402; K    4; EIG -2.4996664E-01 AU
 TOP OF VALENCE BANDS -    BAND    402; K    1; EIG -2.5064947E-01 AU
 BOTTOM OF VIRTUAL BANDS - BAND    403; K    4; EIG -8.7830655E-02 AU
 DIRECT ENERGY BAND GAP:   4.4119 eV
 BOTTOM OF VIRTUAL BANDS - BAND    403; K    1; EIG -8.7276101E-02 AU
 TTTTTTTTTTTTTTTTTTTTTTTTTTTTTT PDIG        TELAPSE     2042.51 TCPU      836.05
 CHARGE NORMALIZATION FACTOR   1.00000000
 TOTAL ATOMIC CHARGES:
  18.4589144  18.4589144  18.4589144  18.4635805  18.4635805  18.4589144
   7.5978043   7.5978043   7.5978043   7.5978043   7.6118329   7.5973526
   7.6118329   7.5973526   7.6118329   7.5973526   7.6118329   7.5973526
   7.5973526   7.5973526   7.5973526   7.5973526   7.5978043   7.6118329
   7.5978043   7.6118329   7.5978043   7.6118329   7.5978043   7.6118329
   6.7871867   6.7871867   6.7871867   6.7871867   6.7838901   6.7838901
   6.7838901   6.7838901   6.7838901   6.7838901   6.7838901   6.7838901
   5.3952525   5.3952525   5.3952525   5.3952525   5.3901420   5.3901420
   5.3901420   5.3901420   5.3901420   5.3901420   5.3901420   5.3901420
   6.0042275   6.0042275   6.0042275   6.0042275   5.9950852   6.0088970
   5.9950852   6.0088970   5.9950852   6.0088970   5.9950852   6.0088970
   6.0088970   6.0088970   6.0088970   6.0088970   6.0042275   5.9950852
   6.0042275   5.9950852   6.0042275   5.9950852   6.0042275   5.9950852
   0.8774560   0.8774560   0.8774560   0.8774560   0.8764276   0.8795054
   0.8764276   0.8795054   0.8764276   0.8795054   0.8764276   0.8795054
   0.8795054   0.8795054   0.8795054   0.8795054   0.8774560   0.8764276
   0.8774560   0.8764276   0.8774560   0.8764276   0.8774560   0.8764276
   8.3152464   8.3152464   8.3152464   8.3152464   8.3174143   8.3081467
   8.3174143   8.3081467   8.3174143   8.3081467   8.3174143   8.3081467
   8.3081467   8.3081467   8.3081467   8.3081467   8.3152464   8.3174143
   8.3152464   8.3174143   8.3152464   8.3174143   8.3152464   8.3174143
 TTTTTTTTTTTTTTTTTTTTTTTTTTTTTT MOQGAD      TELAPSE     2042.52 TCPU      836.06
 TTTTTTTTTTTTTTTTTTTTTTTTTTTTTT SHELLXN     TELAPSE     2058.58 TCPU      846.46
 TTTTTTTTTTTTTTTTTTTTTTTTTTTTTT MONMO3      TELAPSE     2059.86 TCPU      847.74
 NUMERICALLY INTEGRATED DENSITY    804.0020853956
 TTTTTTTTTTTTTTTTTTTTTTTTTTTTTT NUMDFT      TELAPSE     2062.05 TCPU      849.92
 CYC  10 ETOT(AU) -6.164222299860E+03 DETOT  3.15E-08 tst  2.01E-10 PX  1.05E-05
 TTTTTTTTTTTTTTTTTTTTTTTTTTTTTT DIIS        TELAPSE     2062.43 TCPU      850.31
 DIIS TEST: 0.10497E-06 AT SCF   CYCLE  10 - DIIS ACTIVE - HISTORY:    10 CYCLES
 TTTTTTTTTTTTTTTTTTTTTTTTTTTTTT FDIK        TELAPSE     2065.64 TCPU      851.20
 INSULATING STATE
 TOP OF VALENCE BANDS -    BAND    402; K    4; EIG -2.4996652E-01 AU
 TOP OF VALENCE BANDS -    BAND    402; K    1; EIG -2.5064946E-01 AU
 BOTTOM OF VIRTUAL BANDS - BAND    403; K    4; EIG -8.7831611E-02 AU
 DIRECT ENERGY BAND GAP:   4.4119 eV
 BOTTOM OF VIRTUAL BANDS - BAND    403; K    1; EIG -8.7277536E-02 AU
 TTTTTTTTTTTTTTTTTTTTTTTTTTTTTT PDIG        TELAPSE     2065.97 TCPU      851.53
 CHARGE NORMALIZATION FACTOR   1.00000000
 TOTAL ATOMIC CHARGES:
  18.4589151  18.4589151  18.4589151  18.4635869  18.4635869  18.4589151
   7.5978029   7.5978029   7.5978029   7.5978029   7.6118114   7.5973597
   7.6118114   7.5973597   7.6118114   7.5973597   7.6118114   7.5973597
   7.5973597   7.5973597   7.5973597   7.5973597   7.5978029   7.6118114
   7.5978029   7.6118114   7.5978029   7.6118114   7.5978029   7.6118114
   6.7871868   6.7871868   6.7871868   6.7871868   6.7838911   6.7838911
   6.7838911   6.7838911   6.7838911   6.7838911   6.7838911   6.7838911
   5.3952482   5.3952482   5.3952482   5.3952482   5.3901497   5.3901497
   5.3901497   5.3901497   5.3901497   5.3901497   5.3901497   5.3901497
   6.0042319   6.0042319   6.0042319   6.0042319   5.9950880   6.0088846
   5.9950880   6.0088846   5.9950880   6.0088846   5.9950880   6.0088846
   6.0088846   6.0088846   6.0088846   6.0088846   6.0042319   5.9950880
   6.0042319   5.9950880   6.0042319   5.9950880   6.0042319   5.9950880
   0.8774554   0.8774554   0.8774554   0.8774554   0.8764283   0.8795073
   0.8764283   0.8795073   0.8764283   0.8795073   0.8764283   0.8795073
   0.8795073   0.8795073   0.8795073   0.8795073   0.8774554   0.8764283
   0.8774554   0.8764283   0.8774554   0.8764283   0.8774554   0.8764283
   8.3152482   8.3152482   8.3152482   8.3152482   8.3174541   8.3081157
   8.3174541   8.3081157   8.3174541   8.3081157   8.3174541   8.3081157
   8.3081157   8.3081157   8.3081157   8.3081157   8.3152482   8.3174541
   8.3152482   8.3174541   8.3152482   8.3174541   8.3152482   8.3174541
 TTTTTTTTTTTTTTTTTTTTTTTTTTTTTT MOQGAD      TELAPSE     2065.99 TCPU      851.55
 TTTTTTTTTTTTTTTTTTTTTTTTTTTTTT SHELLXN     TELAPSE     2101.13 TCPU      861.92
 TTTTTTTTTTTTTTTTTTTTTTTTTTTTTT MONMO3      TELAPSE     2102.79 TCPU      863.58
 NUMERICALLY INTEGRATED DENSITY    804.0020853953
 TTTTTTTTTTTTTTTTTTTTTTTTTTTTTT NUMDFT      TELAPSE     2104.92 TCPU      865.71
 CYC  11 ETOT(AU) -6.164222299853E+03 DETOT  6.89E-09 tst  5.76E-11 PX  6.27E-06
 TTTTTTTTTTTTTTTTTTTTTTTTTTTTTT DIIS        TELAPSE     2108.88 TCPU      869.68
 DIIS TEST: 0.13349E-07 AT SCF   CYCLE  11 - DIIS ACTIVE - HISTORY:    11 CYCLES
 TTTTTTTTTTTTTTTTTTTTTTTTTTTTTT FDIK        TELAPSE     2111.44 TCPU      870.48
 INSULATING STATE
 TOP OF VALENCE BANDS -    BAND    402; K    4; EIG -2.4996715E-01 AU
 TOP OF VALENCE BANDS -    BAND    402; K    1; EIG -2.5064987E-01 AU
 BOTTOM OF VIRTUAL BANDS - BAND    403; K    4; EIG -8.7831840E-02 AU
 DIRECT ENERGY BAND GAP:   4.4119 eV
 BOTTOM OF VIRTUAL BANDS - BAND    403; K    1; EIG -8.7277031E-02 AU
 TTTTTTTTTTTTTTTTTTTTTTTTTTTTTT PDIG        TELAPSE     2111.72 TCPU      870.77
 CHARGE NORMALIZATION FACTOR   1.00000000
 TOTAL ATOMIC CHARGES:
  18.4589119  18.4589119  18.4589119  18.4635755  18.4635755  18.4589119
   7.5978031   7.5978031   7.5978031   7.5978031   7.6118060   7.5973668
   7.6118060   7.5973668   7.6118060   7.5973668   7.6118060   7.5973668
   7.5973668   7.5973668   7.5973668   7.5973668   7.5978031   7.6118060
   7.5978031   7.6118060   7.5978031   7.6118060   7.5978031   7.6118060
   6.7871899   6.7871899   6.7871899   6.7871899   6.7838818   6.7838818
   6.7838818   6.7838818   6.7838818   6.7838818   6.7838818   6.7838818
   5.3952489   5.3952489   5.3952489   5.3952489   5.3901460   5.3901460
   5.3901460   5.3901460   5.3901460   5.3901460   5.3901460   5.3901460
   6.0042287   6.0042287   6.0042287   6.0042287   5.9951027   6.0088858
   5.9951027   6.0088858   5.9951027   6.0088858   5.9951027   6.0088858
   6.0088858   6.0088858   6.0088858   6.0088858   6.0042287   5.9951027
   6.0042287   5.9951027   6.0042287   5.9951027   6.0042287   5.9951027
   0.8774556   0.8774556   0.8774556   0.8774556   0.8764260   0.8795053
   0.8764260   0.8795053   0.8764260   0.8795053   0.8764260   0.8795053
   0.8795053   0.8795053   0.8795053   0.8795053   0.8774556   0.8764260
   0.8774556   0.8764260   0.8774556   0.8764260   0.8774556   0.8764260
   8.3152499   8.3152499   8.3152499   8.3152499   8.3174446   8.3081285
   8.3174446   8.3081285   8.3174446   8.3081285   8.3174446   8.3081285
   8.3081285   8.3081285   8.3081285   8.3081285   8.3152499   8.3174446
   8.3152499   8.3174446   8.3152499   8.3174446   8.3152499   8.3174446
 TTTTTTTTTTTTTTTTTTTTTTTTTTTTTT MOQGAD      TELAPSE     2111.73 TCPU      870.78
 TTTTTTTTTTTTTTTTTTTTTTTTTTTTTT SHELLXN     TELAPSE     2121.96 TCPU      881.01
 +++ ENERGIES IN A.U. +++
 ::: EXT EL-POLE                                  -6.8792395514239E+03
 ::: EXT EL-SPHEROPOLE                             5.5546213573710E+01
 ::: BIELET ZONE E-E                               1.1880270621589E+04
 ::: TOTAL E-E                                     5.0565772837385E+03
 ::: TOTAL E-N + N-E                              -1.7985757208856E+04
 ::: TOTAL N-N                                     1.8010225662311E+03
 ::: KINETIC ENERGY                                5.5324807609535E+03
 ::: PSEUDO TOTAL   ENERGY                        -5.5956765979332E+03
 ::: VIRIAL COEFFICIENT                            9.9432108704599E-01
 TTTTTTTTTTTTTTTTTTTTTTTTTTTTTT MONMO3      TELAPSE     2124.28 TCPU      883.33
 NUMERICALLY INTEGRATED DENSITY    804.0020853936
 TTTTTTTTTTTTTTTTTTTTTTTTTTTTTT NUMDFT      TELAPSE     2126.40 TCPU      885.45
 CYC  12 ETOT(AU) -6.164222299876E+03 DETOT -2.30E-08 tst  5.65E-12 PX  6.27E-06

 == SCF ENDED - CONVERGENCE ON ENERGY      E(AU) -6.1642222998759E+03 CYCLES  12


 ENERGY EXPRESSION=HARTREE+FOCK EXCH*0.25000+(PBE        EXCH)*0.75000+PBE        CORR


 TOTAL ENERGY(DFT)(AU)( 12) -6.1642222998759E+03 DE-2.3E-08 tester 5.6E-12
 TTTTTTTTTTTTTTTTTTTTTTTTTTTTTT EDFT        TELAPSE     2126.42 TCPU      885.46

 *******************************************************************************
 *                             FORCE CALCULATION                               *
 *******************************************************************************

 TTTTTTTTTTTTTTTTTTTTTTTTTTTTTT NUMDFG      TELAPSE     2134.47 TCPU      893.52
 INFORMATION **** EXCPOG **** EXCH. BIPO BUFFER LENGTH (WORDS) =    16000000
 WARNING **** EXCPOG **** EXCH. BIPO BUFFER TOO SMALL - TO AVOID I/O SET EXCHSIZE =     7560171
 WARNING **** GENPOG **** COULOMB BIPO BUFFER TOO SMALL - TO AVOID I/O SET BIPOSIZE =     4492800
 INFORMATION **** GENPOG **** BIPO BUFFER LENGTH (WORDS) =     4000000
 TTTTTTTTTTTTTTTTTTTTTTTTTTTTTT SHELXG      TELAPSE     2201.93 TCPU      946.76


 D3 DISPERSION ENERGY (AU)       -2.7157074126983E-01
 TOTAL ENERGY + DISP (AU)        -6.1644938706172E+03

 CARTESIAN FORCES IN HARTREE/BOHR (ANALYTICAL)
   ATOM                     X                   Y                   Z
   1 248             2.070565940926E-14  2.436303840007E-03  2.470246229791E-15
   2 248            -1.043609643148E-14 -2.436303840031E-03 -5.495603971895E-14
   3 248            -6.272760089132E-15 -3.857764802051E-14 -2.436303839969E-03
   4 248            -5.262457136723E-14 -2.546574062734E-15  1.498801083244E-14
   5 248            -2.575717417130E-14  1.065814103640E-14 -1.687538997430E-14
   6 248             2.402245069533E-14  2.037259250187E-14  2.436303840000E-03
   7   7             1.322111172119E-03  6.152534389221E-04  1.894919150979E-03
   8   7            -1.322111172144E-03 -6.152534388804E-04  1.894919150993E-03
   9   7             1.322111172155E-03 -6.152534389239E-04 -1.894919150957E-03
  10   7            -1.322111172164E-03  6.152534388910E-04 -1.894919150996E-03
  11   7             1.237251652558E-02  6.975393253816E-03 -5.050152500425E-04
  12   7            -1.180670805329E-02  2.737399905180E-03 -4.954933660684E-03
  13   7            -1.237251652557E-02 -6.975393253789E-03 -5.050152500301E-04
  14   7             1.180670805328E-02  2.737399905214E-03  4.954933660692E-03
  15   7             1.237251652560E-02 -6.975393253777E-03  5.050152500550E-04
  16   7             1.180670805327E-02 -2.737399905213E-03 -4.954933660689E-03
  17   7            -1.237251652556E-02  6.975393253807E-03  5.050152500390E-04
  18   7            -1.180670805329E-02 -2.737399905196E-03  4.954933660705E-03
  19   7            -1.180670805329E-02 -4.954933660675E-03  2.737399905179E-03
  20   7             1.180670805327E-02  4.954933660710E-03  2.737399905209E-03
  21   7             1.180670805327E-02 -4.954933660675E-03 -2.737399905206E-03
  22   7            -1.180670805331E-02  4.954933660706E-03 -2.737399905194E-03
  23   7             1.322111172124E-03  1.894919150958E-03  6.152534389114E-04
  24   7             1.237251652557E-02 -5.050152500612E-04  6.975393253814E-03
  25   7            -1.322111172154E-03 -1.894919150992E-03  6.152534388768E-04
  26   7             1.237251652559E-02  5.050152500532E-04 -6.975393253795E-03
  27   7            -1.322111172148E-03  1.894919150964E-03 -6.152534388884E-04
  28   7            -1.237251652556E-02  5.050152500292E-04  6.975393253807E-03
  29   7             1.322111172151E-03 -1.894919150952E-03 -6.152534389026E-04
  30   7            -1.237251652556E-02 -5.050152500399E-04 -6.975393253791E-03
  31   7             8.140445300953E-06  1.729680543542E-04  1.729680543497E-04
  32   7            -8.140445265425E-06 -1.729680543664E-04  1.729680543698E-04
  33   7             8.140445246774E-06 -1.729680544081E-04 -1.729680543860E-04
  34   7            -8.140445260985E-06  1.729680543692E-04 -1.729680543688E-04
  35   7            -6.983776086626E-03 -2.651904317366E-03  2.985288646022E-03
  36   7            -6.983776086582E-03  2.985288646053E-03 -2.651904317429E-03
  37   7             6.983776086589E-03  2.651904317434E-03  2.985288646034E-03
  38   7             6.983776086611E-03  2.985288646056E-03  2.651904317442E-03
  39   7            -6.983776086569E-03  2.651904317426E-03 -2.985288646054E-03
  40   7             6.983776086600E-03 -2.985288646043E-03 -2.651904317437E-03
  41   7             6.983776086573E-03 -2.651904317447E-03 -2.985288646052E-03
  42   7            -6.983776086559E-03 -2.985288646043E-03  2.651904317430E-03
  43   6             8.689655073006E-04  1.048805208617E-03  1.048805208614E-03
  44   6            -8.689655073520E-04 -1.048805208620E-03  1.048805208606E-03
  45   6             8.689655073144E-04 -1.048805208561E-03 -1.048805208579E-03
  46   6            -8.689655073465E-04  1.048805208596E-03 -1.048805208621E-03
  47   6             6.253574458437E-03  2.211275309448E-03 -2.039837247056E-03
  48   6             6.253574458421E-03 -2.039837247075E-03  2.211275309449E-03
  49   6            -6.253574458448E-03 -2.211275309470E-03 -2.039837247047E-03
  50   6            -6.253574458445E-03 -2.039837247037E-03 -2.211275309471E-03
  51   6             6.253574458439E-03 -2.211275309458E-03  2.039837247068E-03
  52   6            -6.253574458446E-03  2.039837247043E-03  2.211275309450E-03
  53   6            -6.253574458439E-03  2.211275309452E-03  2.039837247064E-03
  54   6             6.253574458443E-03  2.039837247073E-03 -2.211275309456E-03
  55   6            -2.706257881409E-03 -2.086074216233E-03 -2.996686708117E-03
  56   6             2.706257881430E-03  2.086074216244E-03 -2.996686708100E-03
  57   6            -2.706257881435E-03  2.086074216200E-03  2.996686708117E-03
  58   6             2.706257881425E-03 -2.086074216255E-03  2.996686708109E-03
  59   6            -1.784878663958E-03 -3.517039380315E-03 -4.780610233619E-03
  60   6            -5.710730485374E-03  3.526052908063E-03 -1.445588992944E-03
  61   6             1.784878663948E-03  3.517039380322E-03 -4.780610233631E-03
  62   6             5.710730485367E-03  3.526052908065E-03  1.445588992940E-03
  63   6            -1.784878663935E-03  3.517039380327E-03  4.780610233633E-03
  64   6             5.710730485360E-03 -3.526052908049E-03 -1.445588992947E-03
  65   6             1.784878663969E-03 -3.517039380322E-03  4.780610233606E-03
  66   6            -5.710730485376E-03 -3.526052908065E-03  1.445588992942E-03
  67   6            -5.710730485358E-03 -1.445588992940E-03  3.526052908061E-03
  68   6             5.710730485365E-03  1.445588992919E-03  3.526052908070E-03
  69   6             5.710730485335E-03 -1.445588992960E-03 -3.526052908050E-03
  70   6            -5.710730485372E-03  1.445588992942E-03 -3.526052908066E-03
  71   6            -2.706257881432E-03 -2.996686708096E-03 -2.086074216230E-03
  72   6            -1.784878663951E-03 -4.780610233652E-03 -3.517039380309E-03
  73   6             2.706257881425E-03  2.996686708101E-03 -2.086074216244E-03
  74   6            -1.784878663946E-03  4.780610233643E-03  3.517039380331E-03
  75   6             2.706257881442E-03 -2.996686708096E-03  2.086074216242E-03
  76   6             1.784878663972E-03  4.780610233626E-03 -3.517039380320E-03
  77   6            -2.706257881430E-03  2.996686708123E-03  2.086074216209E-03
  78   6             1.784878663953E-03 -4.780610233636E-03  3.517039380327E-03
  79   1            -1.409048670059E-03 -2.117202036565E-03 -6.045029051027E-04
  80   1             1.409048670054E-03  2.117202036566E-03 -6.045029051047E-04
  81   1            -1.409048670056E-03  2.117202036571E-03  6.045029051081E-04
  82   1             1.409048670055E-03 -2.117202036566E-03  6.045029051052E-04
  83   1            -8.983365354487E-05  1.235280835465E-05  1.409767129588E-04
  84   1            -8.753569766530E-03  4.846893950892E-04 -4.284844686812E-03
  85   1             8.983365354376E-05 -1.235280835665E-05  1.409767129650E-04
  86   1             8.753569766532E-03  4.846893950863E-04  4.284844686814E-03
  87   1            -8.983365354598E-05 -1.235280836021E-05 -1.409767129648E-04
  88   1             8.753569766532E-03 -4.846893950876E-04 -4.284844686811E-03
  89   1             8.983365354509E-05  1.235280835310E-05 -1.409767129539E-04
  90   1            -8.753569766531E-03 -4.846893950881E-04  4.284844686813E-03
  91   1            -8.753569766529E-03 -4.284844686811E-03  4.846893950878E-04
  92   1             8.753569766533E-03  4.284844686815E-03  4.846893950894E-04
  93   1             8.753569766533E-03 -4.284844686812E-03 -4.846893950858E-04
  94   1            -8.753569766533E-03  4.284844686814E-03 -4.846893950881E-04
  95   1            -1.409048670054E-03 -6.045029051074E-04 -2.117202036569E-03
  96   1            -8.983365354309E-05  1.409767129605E-04  1.235280835599E-05
  97   1             1.409048670055E-03  6.045029051052E-04 -2.117202036570E-03
  98   1            -8.983365354687E-05 -1.409767129623E-04 -1.235280835865E-05
  99   1             1.409048670052E-03 -6.045029051061E-04  2.117202036569E-03
 100   1             8.983365354553E-05 -1.409767129561E-04  1.235280835532E-05
 101   1            -1.409048670054E-03  6.045029051083E-04  2.117202036571E-03
 102   1             8.983365354376E-05  1.409767129594E-04 -1.235280835599E-05
 103   8             2.453083454238E-03  3.256633291640E-03  2.866360942542E-04
 104   8            -2.453083454238E-03 -3.256633291631E-03  2.866360942342E-04
 105   8             2.453083454245E-03 -3.256633291613E-03 -2.866360942717E-04
 106   8            -2.453083454242E-03  3.256633291640E-03 -2.866360942424E-04
 107   8            -3.877386904797E-03  2.138692979301E-04  4.664949337121E-03
 108   8             1.822529570938E-02 -6.799524853824E-03  6.985946454940E-03
 109   8             3.877386904827E-03 -2.138692979621E-04  4.664949337119E-03
 110   8            -1.822529570939E-02 -6.799524853847E-03 -6.985946454947E-03
 111   8            -3.877386904811E-03 -2.138692979834E-04 -4.664949337133E-03
 112   8            -1.822529570937E-02  6.799524853834E-03  6.985946454957E-03
 113   8             3.877386904810E-03  2.138692979585E-04 -4.664949337087E-03
 114   8             1.822529570938E-02  6.799524853845E-03 -6.985946454954E-03
 115   8             1.822529570940E-02  6.985946454908E-03 -6.799524853843E-03
 116   8            -1.822529570939E-02 -6.985946454936E-03 -6.799524853848E-03
 117   8            -1.822529570936E-02  6.985946454943E-03  6.799524853840E-03
 118   8             1.822529570939E-02 -6.985946454947E-03  6.799524853854E-03
 119   8             2.453083454231E-03  2.866360942562E-04  3.256633291649E-03
 120   8            -3.877386904801E-03  4.664949337103E-03  2.138692979798E-04
 121   8            -2.453083454231E-03 -2.866360942302E-04  3.256633291638E-03
 122   8            -3.877386904812E-03 -4.664949337121E-03 -2.138692979763E-04
 123   8            -2.453083454228E-03  2.866360942241E-04 -3.256633291640E-03
 124   8             3.877386904806E-03 -4.664949337082E-03  2.138692979621E-04
 125   8             2.453083454242E-03 -2.866360942516E-04 -3.256633291633E-03
 126   8             3.877386904827E-03  4.664949337105E-03 -2.138692979692E-04

 RESULTANT FORCE    -3.698430450783E-14 -1.203551147633E-14  3.150257832374E-14

 SYMMETRY ALLOWED FORCES (ANALYTICAL) (DIRECTION, FORCE)

    1  4.8726077E-03    2  1.9400962E-03    3  5.1923373E-03    4  3.8747292E-03
    5 -9.6381518E-03    6  5.0657784E-03    7  3.8695820E-02    8  1.5659056E-02
    9 -2.8237018E-02   10 -1.8138616E-02   11  3.9005283E-04   12  2.9574894E-04
   13  1.1948873E-02   14  1.8922141E-03   15 -1.9271361E-02   16  1.4187169E-03
   17  3.1317065E-03   18 -9.9320871E-03   19 -4.3157331E-05   20  1.6929700E-02
   21 -3.8808132E-03   22 -7.6366779E-03   23 -9.5846642E-03   24 -1.0635310E-02
   25 -9.0402195E-03   26 -1.0603836E-02   27  1.2722967E-02   28 -1.4004164E-02
   29 -4.3693552E-03   30 -2.1435587E-03   31 -5.7833459E-04   32 -7.0525014E-03
   33  3.9708380E-04   34  2.0757701E-04   35 -1.5496169E-04   36  8.0888920E-03
   37 -2.0562848E-02   38 -1.6537761E-02   39  1.7802662E-03   40 -2.6590173E-04
   41  1.1419433E-02   42  1.4298824E-02   43  6.0490633E-03   44 -7.3270352E-03
   45 -2.9457358E-02   46  4.5029526E-02   47  2.2851542E-02
 TTTTTTTTTTTTTTTTTTTTTTTTTTTTTT TOTGRA      TELAPSE     2230.88 TCPU      975.71
 INFORMATION **** opta001 **** GEOMETRY OUTPUT FILE
 CLASSICAL MODEL (SCHLEGEL) USED AS INITIAL HESSIAN MATRIX
 REFERENCE GEOMETRY DEFINED

 MAX GRADIENT      0.045030  THRESHOLD              0.000450 CONVERGED NO
 RMS GRADIENT      0.014205  THRESHOLD              0.000300 CONVERGED NO

 GRADIENT NORM     0.097387  GRADIENT THRESHOLD     0.500000

 PREDICTED ENERGY CHANGE    -0.277E-03

 INITIAL DISPLACEMENTS
  0.000670  0.000003  0.000094  0.000514 -0.000014 -0.000996  0.000042 -0.000274
 -0.001356 -0.000285 -0.003020  0.002080 -0.000986  0.000612  0.000444 -0.000837
  0.001008 -0.000283 -0.000337 -0.000147 -0.000113  0.000001 -0.000021  0.000359
 -0.000415 -0.001084  0.000227 -0.002213 -0.000633 -0.000107 -0.000106 -0.000266
  0.000487 -0.000516 -0.001197  0.000417 -0.003272 -0.000558 -0.006010  0.002008
  0.003312 -0.002563  0.004177 -0.001228 -0.000145  0.002050  0.000092
 TTTTTTTTTTTTTTTTTTTTTTTTTTTTTT OPTI        TELAPSE     2248.70 TCPU      975.98

 OPTOPTOPTOPTOPTOPTOPTOPTOPTOPTOPTOPTOPTOPTOPTOPTOPTOPTOPTOPTOPTOPTOPTOPTOPTOPT

 - INFORMATION ON SCF MOVED TO SCFOUT.LOG
 GEOMETRY OPTIMIZATION INFORMATION STORED IN OPTINFO.DAT

 OPTOPTOPTOPTOPTOPTOPTOPTOPTOPTOPTOPTOPTOPTOPTOPTOPTOPTOPTOPTOPTOPTOPTOPTOPTOPT
 *******************************************************************************
 COORDINATE OPTIMIZATION - POINT    2
 *******************************************************************************
 LATTICE PARAMETERS (ANGSTROMS AND DEGREES) - BOHR = 0.5291772083 ANGSTROM
 PRIMITIVE CELL - CENTRING CODE 6/1 VOLUME=  2893.948919 - DENSITY  1.163 g/cm^3
         A              B              C           ALPHA      BETA       GAMMA 
    15.54985061    15.54985061    15.54985061   110.285563 109.065590 109.065590
 *******************************************************************************
 ATOMS IN THE ASYMMETRIC UNIT   18 - ATOMS IN THE UNIT CELL:  126
     ATOM                 X/A                 Y/B                 Z/C    
 *******************************************************************************
      1 T 248 CD   -2.499901775441E-01 -5.000000000000E-01  2.500098224559E-01
      2 F 248 CD    2.499901775441E-01 -5.000000000000E-01 -2.500098224559E-01
      3 F 248 CD    2.499901775441E-01 -2.500098224559E-01 -5.000000000000E-01
      4 T 248 CD   -5.000000000000E-01  2.500000000000E-01 -2.500000000000E-01
      5 F 248 CD   -5.000000000000E-01 -2.500000000000E-01  2.500000000000E-01
      6 F 248 CD   -2.499901775441E-01  2.500098224559E-01  5.000000000000E-01
      7 T   7 N    -3.151689925345E-01  3.671344233557E-01  2.791204501871E-01
      8 F   7 N     8.801397316856E-02  4.057105572784E-01 -2.791204501871E-01
      9 F   7 N     3.151689925345E-01 -4.057105572784E-01 -3.176965841099E-01
     10 F   7 N    -8.801397316856E-02 -3.671344233557E-01  3.176965841099E-01
     11 T   7 N     2.791087817558E-01 -3.151855923606E-01  3.671299554606E-01
     12 T   7 N     3.671182813958E-01  2.790934477040E-01 -3.151774681338E-01
     13 F   7 N     3.176844521788E-01 -8.802117370482E-02 -3.671299554606E-01
     14 F   7 N     4.057290841621E-01 -2.790934477040E-01  8.802483369172E-02
     15 F   7 N    -2.791087817558E-01  8.802117370482E-02  4.057056258836E-01
     16 F   7 N    -4.057290841621E-01 -3.177042504704E-01  3.151774681338E-01
     17 F   7 N    -3.176844521788E-01  3.151855923606E-01 -4.057056258836E-01
     18 F   7 N    -3.671182813958E-01  3.177042504704E-01 -8.802483369172E-02
     19 F   7 N     3.671182813958E-01 -3.151774681338E-01  2.790934477040E-01
     20 F   7 N     4.057290841621E-01  8.802483369172E-02 -2.790934477040E-01
     21 F   7 N    -4.057290841621E-01  3.151774681338E-01 -3.177042504704E-01
     22 F   7 N    -3.671182813958E-01 -8.802483369172E-02  3.177042504704E-01
     23 F   7 N    -3.151689925345E-01  2.791204501871E-01  3.671344233557E-01
     24 F   7 N     2.791087817558E-01  3.671299554606E-01 -3.151855923606E-01
     25 F   7 N    -8.801397316856E-02  3.176965841099E-01 -3.671344233557E-01
     26 F   7 N    -2.791087817558E-01  4.057056258836E-01  8.802117370482E-02
     27 F   7 N     8.801397316856E-02 -2.791204501871E-01  4.057105572784E-01
     28 F   7 N    -3.176844521788E-01 -4.057056258836E-01  3.151855923606E-01
     29 F   7 N     3.151689925345E-01 -3.176965841099E-01 -4.057105572784E-01
     30 F   7 N     3.176844521788E-01 -3.671299554606E-01 -8.802117370482E-02
     31 T   7 N    -1.842729085752E-01  4.620790102210E-01  4.620790102210E-01
     32 F   7 N     0.000000000000E+00  3.536480812038E-01 -4.620790102210E-01
     33 F   7 N     1.842729085752E-01 -3.536480812038E-01 -3.536480812038E-01
     34 F   7 N     0.000000000000E+00 -4.620790102210E-01  3.536480812038E-01
     35 T   7 N     4.620349296640E-01 -1.842354797129E-01  4.620475873187E-01
     36 F   7 N     4.620349296640E-01  4.620475873187E-01 -1.842354797129E-01
     37 F   7 N     3.537169329684E-01 -1.265765466854E-05 -4.620475873187E-01
     38 F   7 N     3.537169329684E-01 -4.620475873187E-01 -1.265765466854E-05
     39 F   7 N    -4.620349296640E-01  1.265765466849E-05  3.537295906231E-01
     40 F   7 N    -3.537169329684E-01 -3.537295906231E-01  1.842354797129E-01
     41 F   7 N    -3.537169329684E-01  1.842354797129E-01 -3.537295906231E-01
     42 F   7 N    -4.620349296640E-01  3.537295906231E-01  1.265765466849E-05
     43 T   6 C    -2.704422762785E-01  3.693886779007E-01  3.693886779007E-01
     44 F   6 C     0.000000000000E+00  3.601690458207E-01 -3.693886779007E-01
     45 F   6 C     2.704422762785E-01 -3.601690458207E-01 -3.601690458207E-01
     46 F   6 C     0.000000000000E+00 -3.693886779007E-01  3.601690458207E-01
     47 T   6 C     3.693643958100E-01 -2.704455480219E-01  3.693681136921E-01
     48 F   6 C     3.693643958100E-01  3.693681136921E-01 -2.704455480219E-01
     49 F   6 C     3.601863382860E-01 -3.717882094467E-06 -3.693681136921E-01
     50 F   6 C     3.601863382860E-01 -3.693681136921E-01 -3.717882094467E-06
     51 F   6 C    -3.693643958100E-01  3.717882094467E-06  3.601900561681E-01
     52 F   6 C    -3.601863382860E-01 -3.601900561681E-01  2.704455480219E-01
     53 F   6 C    -3.601863382860E-01  2.704455480219E-01 -3.601900561681E-01
     54 F   6 C    -3.693643958100E-01  3.601900561681E-01  3.717882094467E-06
     55 T   6 C    -3.952099104976E-01  2.675303513473E-01  2.130667173617E-01
     56 F   6 C     5.446363398557E-02  3.917233721407E-01 -2.130667173617E-01
     57 F   6 C     3.952099104976E-01 -3.917233721407E-01 -3.372597381552E-01
     58 F   6 C    -5.446363398557E-02 -2.675303513473E-01  3.372597381552E-01
     59 T   6 C     2.130616153466E-01 -3.952218069195E-01  2.675144037801E-01
     60 T   6 C     2.675191949924E-01  2.130340502659E-01 -3.952179274760E-01
     61 F   6 C     3.372637893003E-01 -5.445278843356E-02 -2.675144037801E-01
     62 F   6 C     3.917480222580E-01 -2.130340502659E-01  5.448514472654E-02
     63 F   6 C    -2.130616153466E-01  5.445278843356E-02  3.917165777339E-01
     64 F   6 C    -3.917480222580E-01 -3.372628775315E-01  3.952179274760E-01
     65 F   6 C    -3.372637893003E-01  3.952218069195E-01 -3.917165777339E-01
     66 F   6 C    -2.675191949924E-01  3.372628775315E-01 -5.448514472654E-02
     67 F   6 C     2.675191949924E-01 -3.952179274760E-01  2.130340502659E-01
     68 F   6 C     3.917480222580E-01  5.448514472654E-02 -2.130340502659E-01
     69 F   6 C    -3.917480222580E-01  3.952179274760E-01 -3.372628775315E-01
     70 F   6 C    -2.675191949924E-01 -5.448514472654E-02  3.372628775315E-01
     71 F   6 C    -3.952099104976E-01  2.130667173617E-01  2.675303513473E-01
     72 F   6 C     2.130616153466E-01  2.675144037801E-01 -3.952218069195E-01
     73 F   6 C    -5.446363398557E-02  3.372597381552E-01 -2.675303513473E-01
     74 F   6 C    -2.130616153466E-01  3.917165777339E-01  5.445278843356E-02
     75 F   6 C     5.446363398557E-02 -2.130667173617E-01  3.917233721407E-01
     76 F   6 C    -3.372637893003E-01 -3.917165777339E-01  3.952218069195E-01
     77 F   6 C     3.952099104976E-01 -3.372597381552E-01 -3.917233721407E-01
     78 F   6 C     3.372637893003E-01 -2.675144037801E-01 -5.445278843356E-02
     79 T   1 H    -4.477852106643E-01  2.415597757594E-01  1.328221459142E-01
     80 F   1 H     1.087376298452E-01  4.193926434214E-01 -1.328221459142E-01
     81 F   1 H     4.477852106643E-01 -4.193926434214E-01 -3.106550135762E-01
     82 F   1 H    -1.087376298452E-01 -2.415597757594E-01  3.106550135762E-01
     83 T   1 H     1.328209499413E-01 -4.477970678314E-01  2.415453282302E-01
     84 T   1 H     2.415501446259E-01  1.327801282535E-01 -4.477900222848E-01
     85 F   1 H     3.106576039384E-01 -1.087243782890E-01 -2.415453282302E-01
     86 F   1 H     4.194298494617E-01 -1.327801282535E-01  1.087700163725E-01
     87 F   1 H    -1.328209499413E-01  1.087243782890E-01  4.193819822274E-01
     88 F   1 H    -4.194298494617E-01 -3.106598330892E-01  4.477900222848E-01
     89 F   1 H    -3.106576039384E-01  4.477970678314E-01 -4.193819822274E-01
     90 F   1 H    -2.415501446259E-01  3.106598330892E-01 -1.087700163725E-01
     91 F   1 H     2.415501446259E-01 -4.477900222848E-01  1.327801282535E-01
     92 F   1 H     4.194298494617E-01  1.087700163725E-01 -1.327801282535E-01
     93 F   1 H    -4.194298494617E-01  4.477900222848E-01 -3.106598330892E-01
     94 F   1 H    -2.415501446259E-01 -1.087700163725E-01  3.106598330892E-01
     95 F   1 H    -4.477852106643E-01  1.328221459142E-01  2.415597757594E-01
     96 F   1 H     1.328209499413E-01  2.415453282302E-01 -4.477970678314E-01
     97 F   1 H    -1.087376298452E-01  3.106550135762E-01 -2.415597757594E-01
     98 F   1 H    -1.328209499413E-01  4.193819822274E-01  1.087243782890E-01
     99 F   1 H     1.087376298452E-01 -1.328221459142E-01  4.193926434214E-01
    100 F   1 H    -3.106576039384E-01 -4.193819822274E-01  4.477970678314E-01
    101 F   1 H     4.477852106643E-01 -3.106550135762E-01 -4.193926434214E-01
    102 F   1 H     3.106576039384E-01 -2.415453282302E-01 -1.087243782890E-01
    103 T   8 O    -1.501654912911E-01  4.575997448467E-01 -4.577580217227E-01
    104 F   8 O    -8.464223343063E-02  3.075925304316E-01  4.577580217227E-01
    105 F   8 O     1.501654912911E-01 -3.075925304316E-01 -3.922347638622E-01
    106 F   8 O     8.464223343063E-02 -4.575997448467E-01  3.922347638622E-01
    107 T   8 O    -4.578296330466E-01 -1.500819205994E-01  4.575312836717E-01
    108 T   8 O     4.575565414140E-01 -4.577807710354E-01 -1.501248216096E-01
    109 F   8 O     3.923867957289E-01  8.463908328166E-02 -4.575312836717E-01
    110 F   8 O     3.076559494259E-01  4.577807710354E-01 -8.466268755057E-02
    111 F   8 O     4.578296330466E-01 -8.463908328166E-02  3.077477124472E-01
    112 F   8 O    -3.076559494259E-01 -3.923186369764E-01  1.501248216096E-01
    113 F   8 O    -3.923867957289E-01  1.500819205994E-01 -3.077477124472E-01
    114 F   8 O    -4.575565414140E-01  3.923186369764E-01  8.466268755057E-02
    115 F   8 O     4.575565414140E-01 -1.501248216096E-01 -4.577807710354E-01
    116 F   8 O     3.076559494259E-01 -8.466268755057E-02  4.577807710354E-01
    117 F   8 O    -3.076559494259E-01  1.501248216096E-01 -3.923186369764E-01
    118 F   8 O    -4.575565414140E-01  8.466268755057E-02  3.923186369764E-01
    119 F   8 O    -1.501654912911E-01 -4.577580217227E-01  4.575997448467E-01
    120 F   8 O    -4.578296330466E-01  4.575312836717E-01 -1.500819205994E-01
    121 F   8 O     8.464223343063E-02  3.922347638622E-01 -4.575997448467E-01
    122 F   8 O     4.578296330466E-01  3.077477124472E-01 -8.463908328166E-02
    123 F   8 O    -8.464223343063E-02  4.577580217227E-01  3.075925304316E-01
    124 F   8 O    -3.923867957289E-01 -3.077477124472E-01  1.500819205994E-01
    125 F   8 O     1.501654912911E-01 -3.922347638622E-01 -3.075925304316E-01
    126 F   8 O     3.923867957289E-01 -4.575312836717E-01  8.463908328166E-02

 TRANSFORMATION MATRIX PRIMITIVE-CRYSTALLOGRAPHIC CELL
  0.0000  1.0000  1.0000  1.0000  0.0000  1.0000  1.0000  1.0000  0.0000

 *******************************************************************************
 CRYSTALLOGRAPHIC CELL (VOLUME=       5787.89783847)
         A              B              C           ALPHA      BETA       GAMMA 
    17.77451555    18.04519345    18.04519345    90.000000  90.000000  90.000000

 COORDINATES IN THE CRYSTALLOGRAPHIC CELL
     ATOM                 X/A                 Y/B                 Z/C    
 *******************************************************************************
      1 T 248 CD    1.182728294406E-16  2.500098224559E-01  5.000000000000E-01
      2 F 248 CD   -5.000000000000E-01  2.499901775441E-01 -2.604594695647E-17
      3 F 248 CD   -5.000000000000E-01 -5.209184339354E-17  2.499901775441E-01
      4 T 248 CD    2.500000000000E-01 -5.000000000000E-01  2.604590542482E-17
      5 F 248 CD    2.500000000000E-01  8.987751060955E-24 -5.000000000000E-01
      6 F 248 CD    6.618097705928E-17  5.000000000000E-01  2.500098224559E-01
      7 T   7 N    -1.928806696138E-02  2.984085171485E-01  3.864224903170E-01
      8 F   7 N     1.928806696138E-02 -2.984085171485E-01  3.864224903170E-01
      9 F   7 N    -1.928806696138E-02 -2.984085171485E-01 -3.864224903170E-01
     10 F   7 N     1.928806696138E-02  2.984085171485E-01 -3.864224903170E-01
     11 T   7 N     3.864177906721E-01 -1.928783521150E-02  2.983966169673E-01
     12 T   7 N     2.983988490872E-01  3.864236827789E-01 -1.930540138319E-02
     13 F   7 N    -3.864177906721E-01  1.928783521150E-02  2.983966169673E-01
     14 F   7 N    -2.983988490872E-01  3.864236827789E-01  1.930540138319E-02
     15 F   7 N     3.864177906721E-01  1.928783521150E-02 -2.983966169673E-01
     16 F   7 N    -2.983988490872E-01 -3.864236827789E-01 -1.930540138319E-02
     17 F   7 N    -3.864177906721E-01 -1.928783521150E-02 -2.983966169673E-01
     18 F   7 N     2.983988490872E-01 -3.864236827789E-01  1.930540138319E-02
     19 F   7 N     2.983988490872E-01 -1.930540138319E-02  3.864236827789E-01
     20 F   7 N    -2.983988490872E-01  1.930540138319E-02  3.864236827789E-01
     21 F   7 N    -2.983988490872E-01 -1.930540138319E-02 -3.864236827789E-01
     22 F   7 N     2.983988490872E-01  1.930540138319E-02 -3.864236827789E-01
     23 F   7 N    -1.928806696138E-02  3.864224903170E-01  2.984085171485E-01
     24 F   7 N     3.864177906721E-01  2.983966169673E-01 -1.928783521150E-02
     25 F   7 N     1.928806696138E-02 -3.864224903170E-01  2.984085171485E-01
     26 F   7 N     3.864177906721E-01 -2.983966169673E-01  1.928783521150E-02
     27 F   7 N     1.928806696138E-02  3.864224903170E-01 -2.984085171485E-01
     28 F   7 N    -3.864177906721E-01 -2.983966169673E-01 -1.928783521150E-02
     29 F   7 N    -1.928806696138E-02 -3.864224903170E-01 -2.984085171485E-01
     30 F   7 N    -3.864177906721E-01  2.983966169673E-01  1.928783521150E-02
     31 T   7 N    -4.457845354914E-01 -9.213645428762E-02 -9.213645428762E-02
     32 F   7 N     4.457845354914E-01  9.213645428762E-02 -9.213645428762E-02
     33 F   7 N    -4.457845354914E-01  9.213645428762E-02  9.213645428762E-02
     34 F   7 N     4.457845354914E-01 -9.213645428762E-02  9.213645428762E-02
     35 T   7 N    -9.211141102910E-02 -4.458410016522E-01 -9.212406868377E-02
     36 F   7 N    -9.211141102910E-02 -9.212406868377E-02 -4.458410016522E-01
     37 F   7 N     9.211141102910E-02  4.458410016522E-01 -9.212406868377E-02
     38 F   7 N     9.211141102910E-02 -9.212406868377E-02  4.458410016522E-01
     39 F   7 N    -9.211141102910E-02  4.458410016522E-01  9.212406868377E-02
     40 F   7 N     9.211141102911E-02  9.212406868377E-02 -4.458410016522E-01
     41 F   7 N     9.211141102911E-02 -4.458410016522E-01  9.212406868377E-02
     42 F   7 N    -9.211141102910E-02  9.212406868377E-02  4.458410016522E-01
     43 T   6 C     4.609816039997E-03  3.647788618607E-01  3.647788618607E-01
     44 F   6 C    -4.609816039997E-03 -3.647788618607E-01  3.647788618607E-01
     45 F   6 C     4.609816039997E-03 -3.647788618607E-01 -3.647788618607E-01
     46 F   6 C    -4.609816039997E-03  3.647788618607E-01 -3.647788618607E-01
     47 T   6 C     3.647790849301E-01  4.589028761965E-03  3.647753670480E-01
     48 F   6 C     3.647790849301E-01  3.647753670480E-01  4.589028761966E-03
     49 F   6 C    -3.647790849301E-01 -4.589028761965E-03  3.647753670480E-01
     50 F   6 C    -3.647790849301E-01  3.647753670480E-01 -4.589028761965E-03
     51 F   6 C     3.647790849301E-01 -4.589028761965E-03 -3.647753670480E-01
     52 F   6 C    -3.647790849301E-01 -3.647753670480E-01  4.589028761965E-03
     53 F   6 C    -3.647790849301E-01  4.589028761965E-03 -3.647753670480E-01
     54 F   6 C     3.647790849301E-01 -3.647753670480E-01 -4.589028761965E-03
     55 T   6 C    -6.209651039672E-02  2.751632277584E-01  3.296268617440E-01
     56 F   6 C     6.209651039672E-02 -2.751632277584E-01  3.296268617440E-01
     57 F   6 C    -6.209651039672E-02 -2.751632277584E-01 -3.296268617440E-01
     58 F   6 C     6.209651039672E-02  2.751632277584E-01 -3.296268617440E-01
     59 T   6 C     3.296154907570E-01 -6.210108697687E-02  2.751627023235E-01
     60 T   6 C     2.751484638987E-01  3.296336086252E-01 -6.211441363280E-02
     61 F   6 C    -3.296154907570E-01  6.210108697687E-02  2.751627023235E-01
     62 F   6 C    -2.751484638987E-01  3.296336086252E-01  6.211441363280E-02
     63 F   6 C     3.296154907570E-01  6.210108697687E-02 -2.751627023235E-01
     64 F   6 C    -2.751484638987E-01 -3.296336086252E-01 -6.211441363280E-02
     65 F   6 C    -3.296154907570E-01 -6.210108697687E-02 -2.751627023235E-01
     66 F   6 C     2.751484638987E-01 -3.296336086252E-01  6.211441363280E-02
     67 F   6 C     2.751484638987E-01 -6.211441363280E-02  3.296336086252E-01
     68 F   6 C    -2.751484638987E-01  6.211441363280E-02  3.296336086252E-01
     69 F   6 C    -2.751484638987E-01 -6.211441363280E-02 -3.296336086252E-01
     70 F   6 C     2.751484638987E-01  6.211441363280E-02 -3.296336086252E-01
     71 F   6 C    -6.209651039672E-02  3.296268617440E-01  2.751632277584E-01
     72 F   6 C     3.296154907570E-01  2.751627023235E-01 -6.210108697687E-02
     73 F   6 C     6.209651039672E-02 -3.296268617440E-01  2.751632277584E-01
     74 F   6 C     3.296154907570E-01 -2.751627023235E-01  6.210108697687E-02
     75 F   6 C     6.209651039672E-02  3.296268617440E-01 -2.751632277584E-01
     76 F   6 C    -3.296154907570E-01 -2.751627023235E-01 -6.210108697687E-02
     77 F   6 C    -6.209651039672E-02 -3.296268617440E-01 -2.751632277584E-01
     78 F   6 C    -3.296154907570E-01  2.751627023235E-01  6.210108697687E-02
     79 T   1 H    -8.891643383100E-02  2.217385797452E-01  3.304762095904E-01
     80 F   1 H     8.891643383100E-02 -2.217385797452E-01  3.304762095904E-01
     81 F   1 H    -8.891643383100E-02 -2.217385797452E-01 -3.304762095904E-01
     82 F   1 H     8.891643383100E-02  2.217385797452E-01 -3.304762095904E-01
     83 T   1 H     3.304636552288E-01 -8.891832699858E-02  2.217392769398E-01
     84 T   1 H     2.217199806713E-01  3.304899970438E-01 -8.893985241788E-02
     85 F   1 H    -3.304636552288E-01  8.891832699858E-02  2.217392769398E-01
     86 F   1 H    -2.217199806713E-01  3.304899970438E-01  8.893985241788E-02
     87 F   1 H     3.304636552288E-01  8.891832699858E-02 -2.217392769398E-01
     88 F   1 H    -2.217199806713E-01 -3.304899970438E-01 -8.893985241788E-02
     89 F   1 H    -3.304636552288E-01 -8.891832699858E-02 -2.217392769398E-01
     90 F   1 H     2.217199806713E-01 -3.304899970438E-01  8.893985241788E-02
     91 F   1 H     2.217199806713E-01 -8.893985241788E-02  3.304899970438E-01
     92 F   1 H    -2.217199806713E-01  8.893985241788E-02  3.304899970438E-01
     93 F   1 H    -2.217199806713E-01 -8.893985241788E-02 -3.304899970438E-01
     94 F   1 H     2.217199806713E-01  8.893985241788E-02 -3.304899970438E-01
     95 F   1 H    -8.891643383100E-02  3.304762095904E-01  2.217385797452E-01
     96 F   1 H     3.304636552288E-01  2.217392769398E-01 -8.891832699858E-02
     97 F   1 H     8.891643383100E-02 -3.304762095904E-01  2.217385797452E-01
     98 F   1 H     3.304636552288E-01 -2.217392769398E-01  8.891832699858E-02
     99 F   1 H     8.891643383100E-02  3.304762095904E-01 -2.217385797452E-01
    100 F   1 H    -3.304636552288E-01 -2.217392769398E-01 -8.891832699858E-02
    101 F   1 H    -8.891643383100E-02 -3.304762095904E-01 -2.217385797452E-01
    102 F   1 H    -3.304636552288E-01  2.217392769398E-01  8.891832699858E-02
    103 T   8 O    -4.249963927924E-01 -3.276162893025E-02 -1.174038623609E-01
    104 F   8 O     4.249963927924E-01  3.276162893025E-02 -1.174038623609E-01
    105 F   8 O    -4.249963927924E-01  3.276162893025E-02  1.174038623609E-01
    106 F   8 O     4.249963927924E-01 -3.276162893025E-02  1.174038623609E-01
    107 T   8 O    -1.173605019405E-01 -4.251082143878E-01 -3.272141865886E-02
    108 T   8 O    -3.273106702950E-02 -1.173937545801E-01 -4.250497040059E-01
    109 F   8 O     1.173605019405E-01  4.251082143878E-01 -3.272141865886E-02
    110 F   8 O     3.273106702950E-02 -1.173937545801E-01  4.250497040059E-01
    111 F   8 O    -1.173605019405E-01  4.251082143878E-01  3.272141865886E-02
    112 F   8 O     3.273106702950E-02  1.173937545801E-01 -4.250497040059E-01
    113 F   8 O     1.173605019405E-01 -4.251082143878E-01  3.272141865886E-02
    114 F   8 O    -3.273106702950E-02  1.173937545801E-01  4.250497040059E-01
    115 F   8 O    -3.273106702950E-02 -4.250497040059E-01 -1.173937545801E-01
    116 F   8 O     3.273106702950E-02  4.250497040059E-01 -1.173937545801E-01
    117 F   8 O     3.273106702950E-02 -4.250497040059E-01  1.173937545801E-01
    118 F   8 O    -3.273106702950E-02  4.250497040059E-01  1.173937545801E-01
    119 F   8 O    -4.249963927924E-01 -1.174038623609E-01 -3.276162893025E-02
    120 F   8 O    -1.173605019405E-01 -3.272141865886E-02 -4.251082143878E-01
    121 F   8 O     4.249963927924E-01  1.174038623609E-01 -3.276162893025E-02
    122 F   8 O    -1.173605019405E-01  3.272141865886E-02  4.251082143878E-01
    123 F   8 O     4.249963927924E-01 -1.174038623609E-01  3.276162893025E-02
    124 F   8 O     1.173605019405E-01  3.272141865886E-02 -4.251082143878E-01
    125 F   8 O    -4.249963927924E-01  1.174038623609E-01  3.276162893025E-02
    126 F   8 O     1.173605019405E-01 -3.272141865886E-02  4.251082143878E-01

 T = ATOM BELONGING TO THE ASYMMETRIC UNIT

 TOTAL ENERGY(DFT)(AU)(  6) -6.1644941480532E+03     DE (AU)   -2.774E-04

 SYMMETRY ALLOWED FORCES  (COORDINATE, FORCE)

    1  4.8403852E-03    2  1.8133567E-03    3  5.1829080E-03    4  3.8430589E-03
    5 -9.4632055E-03    6  4.9697601E-03    7  3.8091668E-02    8  1.5467148E-02
    9 -2.7899288E-02   10 -1.7902757E-02   11  3.9085721E-04   12  3.0900638E-04
   13  1.1852885E-02   14  1.9673057E-03   15 -1.9156663E-02   16  1.4560576E-03
   17  2.9986072E-03   18 -9.7861977E-03   19 -6.5021174E-05   20  1.6677381E-02
   21 -3.7740711E-03   22 -7.5375126E-03   23 -9.4204882E-03   24 -1.0498985E-02
   25 -8.9089541E-03   26 -1.0483410E-02   27  1.2519402E-02   28 -1.3657786E-02
   29 -4.2092050E-03   30 -2.1032478E-03   31 -5.6463052E-04   32 -6.9631075E-03
   33  3.9281950E-04   34  2.0142948E-04   35 -1.4557821E-04   36  7.9923213E-03
   37 -2.0314630E-02   38 -1.6330790E-02   39  1.8111115E-03   40 -3.3013782E-04
   41  1.1230313E-02   42  1.4090862E-02   43  5.8809604E-03   44 -7.1791136E-03
   45 -2.9111590E-02   46  4.4500095E-02   47  2.2536100E-02

 GRADIENT NORM     0.096099  GRADIENT THRESHOLD     0.500000

 PREDICTED ENERGY CHANGE    -0.307E-01
 SCSCSCSCSCSCSCSCSCSCSCSCSCSCSCSCSCSCSCSCSCSCSCSCSCSCSCSCSCSCSCSCSCSCSCSCSCSCSC
 DISPLACEMENT SCALED BY  0.1413
 NO CONVERGENCE TESTS PERFORMED
           GRADIENT INFORMATIONS AT   --    PREDICTED POINT WRT CURR.POINT
   I  PREV.GRAD   CURR.GRAD   PRED.POINT  OLD.DISP NEW.DISP
    1   -0.0049     -0.0048     -0.0038      0.1390      0.0196
    2   -0.0019     -0.0018      0.0022      0.1956      0.0276
    3   -0.0052     -0.0052     -0.0049     -0.0289     -0.0041
    4   -0.0039     -0.0038     -0.0028     -0.0055     -0.0008
    5    0.0096      0.0095      0.0039     -0.0491     -0.0069
    6   -0.0051     -0.0050     -0.0019     -0.1501     -0.0212
    7   -0.0387     -0.0381     -0.0188     -0.0583     -0.0082
    8   -0.0157     -0.0155     -0.0093      0.0377      0.0053
    9    0.0282      0.0279      0.0171     -0.1776     -0.0251
   10    0.0181      0.0179      0.0104     -0.1531     -0.0216
   11   -0.0004     -0.0004     -0.0004      1.8447      0.2607
   12   -0.0003     -0.0003     -0.0007     -0.3834     -0.0542
   13   -0.0119     -0.0119     -0.0088      0.0633      0.0090
   14   -0.0019     -0.0020     -0.0044     -0.5689     -0.0804
   15    0.0193      0.0192      0.0155      0.3019      0.0427
   16   -0.0014     -0.0015     -0.0026      0.6468      0.0914
   17   -0.0031     -0.0030      0.0013     -0.1267     -0.0179
   18    0.0099      0.0098      0.0051      0.0166      0.0024
   19    0.0000      0.0001      0.0008     -0.2381     -0.0337
   20   -0.0169     -0.0167     -0.0086      0.0042      0.0006
   21    0.0039      0.0038      0.0004      0.6162      0.0871
   22    0.0076      0.0075      0.0044     -0.1287     -0.0182
   23    0.0096      0.0094      0.0042     -0.2331     -0.0330
   24    0.0106      0.0105      0.0061      0.0855      0.0121
   25    0.0090      0.0089      0.0047     -0.0966     -0.0137
   26    0.0106      0.0105      0.0066     -0.2721     -0.0385
   27   -0.0127     -0.0125     -0.0060      0.2477      0.0350
   28    0.0140      0.0137      0.0026     -0.2310     -0.0327
   29    0.0044      0.0042     -0.0009     -0.3515     -0.0497
   30    0.0021      0.0021      0.0008      1.0130      0.1432
   31    0.0006      0.0006      0.0001     -0.2206     -0.0312
   32    0.0071      0.0070      0.0041     -0.4069     -0.0575
   33   -0.0004     -0.0004     -0.0003      0.1213      0.0172
   34   -0.0002     -0.0002     -0.0000     -0.1223     -0.0173
   35    0.0002      0.0001     -0.0002     -0.3095     -0.0438
   36   -0.0081     -0.0080     -0.0049      0.4621      0.0653
   37    0.0206      0.0203      0.0124     -0.2522     -0.0357
   38    0.0165      0.0163      0.0097     -0.5201     -0.0735
   39   -0.0018     -0.0018     -0.0028      3.5374      0.5000
   40    0.0003      0.0003      0.0024     -0.3493     -0.0494
   41   -0.0114     -0.0112     -0.0052     -0.6107     -0.0863
   42   -0.0143     -0.0141     -0.0074      0.8024      0.1134
   43   -0.0060     -0.0059     -0.0005     -1.9366     -0.2737
   44    0.0073      0.0072      0.0025      0.6078      0.0859
   45    0.0295      0.0291      0.0181     -0.2592     -0.0366
   46   -0.0450     -0.0445     -0.0276      0.3989      0.0564
   47   -0.0229     -0.0225     -0.0125      0.0035      0.0005
 TTTTTTTTTTTTTTTTTTTTTTTTTTTTTT OPTI        TELAPSE     3022.54 TCPU     1180.96
 *******************************************************************************
 COORDINATE OPTIMIZATION - POINT    3
 *******************************************************************************
 LATTICE PARAMETERS (ANGSTROMS AND DEGREES) - BOHR = 0.5291772083 ANGSTROM
 PRIMITIVE CELL - CENTRING CODE 6/1 VOLUME=  2893.948919 - DENSITY  1.163 g/cm^3
         A              B              C           ALPHA      BETA       GAMMA 
    15.54985061    15.54985061    15.54985061   110.285563 109.065590 109.065590
 *******************************************************************************
 ATOMS IN THE ASYMMETRIC UNIT   18 - ATOMS IN THE UNIT CELL:  126
     ATOM                 X/A                 Y/B                 Z/C    
 *******************************************************************************
      1 T 248 CD   -2.497020668417E-01 -5.000000000000E-01  2.502979331583E-01
      2 F 248 CD    2.497020668417E-01 -5.000000000000E-01 -2.502979331583E-01
      3 F 248 CD    2.497020668417E-01 -2.502979331583E-01 -5.000000000000E-01
      4 T 248 CD   -5.000000000000E-01  2.500000000000E-01 -2.500000000000E-01
      5 F 248 CD   -5.000000000000E-01 -2.500000000000E-01  2.500000000000E-01
      6 F 248 CD   -2.497020668417E-01  2.502979331583E-01  5.000000000000E-01
      7 T   7 N    -3.148609566842E-01  3.670741120482E-01  2.791062716371E-01
      8 F   7 N     8.796784041104E-02  4.060327716787E-01 -2.791062716371E-01
      9 F   7 N     3.148609566842E-01 -4.060327716787E-01 -3.180649312676E-01
     10 F   7 N    -8.796784041104E-02 -3.670741120482E-01  3.180649312676E-01
     11 T   7 N     2.788753413707E-01 -3.155171781157E-01  3.670073873541E-01
     12 T   7 N     3.669171476530E-01  2.786114496551E-01 -3.154992805051E-01
     13 F   7 N     3.174754345302E-01 -8.813204598338E-02 -3.670073873541E-01
     14 F   7 N     4.058892698398E-01 -2.786114496551E-01  8.830569799791E-02
     15 F   7 N    -2.788753413707E-01  8.813204598338E-02  4.056074805136E-01
     16 F   7 N    -4.058892698398E-01 -3.175835718419E-01  3.154992805051E-01
     17 F   7 N    -3.174754345302E-01  3.155171781157E-01 -4.056074805136E-01
     18 F   7 N    -3.669171476530E-01  3.175835718419E-01 -8.830569799791E-02
     19 F   7 N     3.669171476530E-01 -3.154992805051E-01  2.786114496551E-01
     20 F   7 N     4.058892698398E-01  8.830569799791E-02 -2.786114496551E-01
     21 F   7 N    -4.058892698398E-01  3.154992805051E-01 -3.175835718419E-01
     22 F   7 N    -3.669171476530E-01 -8.830569799791E-02  3.175835718419E-01
     23 F   7 N    -3.148609566842E-01  2.791062716371E-01  3.670741120482E-01
     24 F   7 N     2.788753413707E-01  3.670073873541E-01 -3.155171781157E-01
     25 F   7 N    -8.796784041104E-02  3.180649312676E-01 -3.670741120482E-01
     26 F   7 N    -2.788753413707E-01  4.056074805136E-01  8.813204598338E-02
     27 F   7 N     8.796784041104E-02 -2.791062716371E-01  4.060327716787E-01
     28 F   7 N    -3.174754345302E-01 -4.056074805136E-01  3.155171781157E-01
     29 F   7 N     3.148609566842E-01 -3.180649312676E-01 -4.060327716787E-01
     30 F   7 N     3.174754345302E-01 -3.670073873541E-01 -8.813204598338E-02
     31 T   7 N    -1.805072158120E-01  4.610623846241E-01  4.610623846241E-01
     32 F   7 N     0.000000000000E+00  3.584303995639E-01 -4.610623846241E-01
     33 F   7 N     1.805072158120E-01 -3.584303995639E-01 -3.584303995639E-01
     34 F   7 N     0.000000000000E+00 -4.610623846241E-01  3.584303995639E-01
     35 T   7 N     4.621146268124E-01 -1.849448419306E-01  4.626721170239E-01
     36 F   7 N     4.621146268124E-01  4.626721170239E-01 -1.849448419306E-01
     37 F   7 N     3.523830410455E-01 -5.574902115432E-04 -4.626721170239E-01
     38 F   7 N     3.523830410455E-01 -4.626721170239E-01 -5.574902115432E-04
     39 F   7 N    -4.621146268124E-01  5.574902115431E-04  3.529405312571E-01
     40 F   7 N    -3.523830410455E-01 -3.529405312571E-01  1.849448419306E-01
     41 F   7 N    -3.523830410455E-01  1.849448419306E-01 -3.529405312571E-01
     42 F   7 N    -4.621146268124E-01  3.529405312571E-01  5.574902115431E-04
     43 T   6 C    -2.691088091562E-01  3.690520267430E-01  3.690520267430E-01
     44 F   6 C     0.000000000000E+00  3.618391641007E-01 -3.690520267430E-01
     45 F   6 C     2.691088091562E-01 -3.618391641007E-01 -3.618391641007E-01
     46 F   6 C     0.000000000000E+00 -3.690520267430E-01  3.618391641007E-01
     47 T   6 C     3.692544655026E-01 -2.708708746488E-01  3.693745733941E-01
     48 F   6 C     3.692544655026E-01  3.693745733941E-01 -2.708708746488E-01
     49 F   6 C     3.597545519571E-01 -1.201078915872E-04 -3.693745733941E-01
     50 F   6 C     3.597545519571E-01 -3.693745733941E-01 -1.201078915872E-04
     51 F   6 C    -3.692544655026E-01  1.201078915872E-04  3.598746598487E-01
     52 F   6 C    -3.597545519571E-01 -3.598746598487E-01  2.708708746488E-01
     53 F   6 C    -3.597545519571E-01  2.708708746488E-01 -3.598746598487E-01
     54 F   6 C    -3.692544655026E-01  3.598746598487E-01  1.201078915872E-04
     55 T   6 C    -3.944857365630E-01  2.670449370025E-01  2.125707909248E-01
     56 F   6 C     5.447414607771E-02  3.929434725122E-01 -2.125707909248E-01
     57 F   6 C     3.944857365630E-01 -3.929434725122E-01 -3.384693264345E-01
     58 F   6 C    -5.447414607771E-02 -2.670449370025E-01  3.384693264345E-01
     59 T   6 C     2.128664497474E-01 -3.956834602481E-01  2.669441703098E-01
     60 T   6 C     2.674358878827E-01  2.122442764548E-01 -3.959573208039E-01
     61 F   6 C     3.373723694421E-01 -5.407772056241E-02 -2.669441703098E-01
     62 F   6 C     3.917984027413E-01 -2.122442764548E-01  5.519161142795E-02
     63 F   6 C    -2.128664497474E-01  5.407772056241E-02  3.914500900046E-01
     64 F   6 C    -3.917984027413E-01 -3.366067913133E-01  3.959573208039E-01
     65 F   6 C    -3.373723694421E-01  3.956834602481E-01 -3.914500900046E-01
     66 F   6 C    -2.674358878827E-01  3.366067913133E-01 -5.519161142795E-02
     67 F   6 C     2.674358878827E-01 -3.959573208039E-01  2.122442764548E-01
     68 F   6 C     3.917984027413E-01  5.519161142795E-02 -2.122442764548E-01
     69 F   6 C    -3.917984027413E-01  3.959573208039E-01 -3.366067913133E-01
     70 F   6 C    -2.674358878827E-01 -5.519161142795E-02  3.366067913133E-01
     71 F   6 C    -3.944857365630E-01  2.125707909248E-01  2.670449370025E-01
     72 F   6 C     2.128664497474E-01  2.669441703098E-01 -3.956834602481E-01
     73 F   6 C    -5.447414607771E-02  3.384693264345E-01 -2.670449370025E-01
     74 F   6 C    -2.128664497474E-01  3.914500900046E-01  5.407772056241E-02
     75 F   6 C     5.447414607771E-02 -2.125707909248E-01  3.929434725122E-01
     76 F   6 C    -3.373723694421E-01 -3.914500900046E-01  3.956834602481E-01
     77 F   6 C     3.944857365630E-01 -3.384693264345E-01 -3.929434725122E-01
     78 F   6 C     3.373723694421E-01 -2.669441703098E-01 -5.407772056241E-02
     79 T   1 H    -4.466247306329E-01  2.407207255459E-01  1.319572685000E-01
     80 F   1 H     1.087634570460E-01  4.214180008672E-01 -1.319572685000E-01
     81 F   1 H     4.466247306329E-01 -4.214180008672E-01 -3.126545438212E-01
     82 F   1 H    -1.087634570460E-01 -2.407207255459E-01  3.126545438212E-01
     83 T   1 H     1.326323789762E-01 -4.483448127238E-01  2.408962348022E-01
     84 T   1 H     2.416422703680E-01  1.317719979686E-01 -4.488843693383E-01
     85 F   1 H     3.107589524739E-01 -1.082638558260E-01 -2.408962348022E-01
     86 F   1 H     4.193436326931E-01 -1.317719979686E-01  1.098702723994E-01
     87 F   1 H    -1.326323789762E-01  1.082638558260E-01  4.190228082999E-01
     88 F   1 H    -4.193436326931E-01 -3.094733602937E-01  4.488843693383E-01
     89 F   1 H    -3.107589524739E-01  4.483448127238E-01 -4.190228082999E-01
     90 F   1 H    -2.416422703680E-01  3.094733602937E-01 -1.098702723994E-01
     91 F   1 H     2.416422703680E-01 -4.488843693383E-01  1.317719979686E-01
     92 F   1 H     4.193436326931E-01  1.098702723994E-01 -1.317719979686E-01
     93 F   1 H    -4.193436326931E-01  4.488843693383E-01 -3.094733602937E-01
     94 F   1 H    -2.416422703680E-01 -1.098702723994E-01  3.094733602937E-01
     95 F   1 H    -4.466247306329E-01  1.319572685000E-01  2.407207255459E-01
     96 F   1 H     1.326323789762E-01  2.408962348022E-01 -4.483448127238E-01
     97 F   1 H    -1.087634570460E-01  3.126545438212E-01 -2.407207255459E-01
     98 F   1 H    -1.326323789762E-01  4.190228082999E-01  1.082638558260E-01
     99 F   1 H     1.087634570460E-01 -1.319572685000E-01  4.214180008672E-01
    100 F   1 H    -3.107589524739E-01 -4.190228082999E-01  4.483448127238E-01
    101 F   1 H     4.466247306329E-01 -3.126545438212E-01 -4.214180008672E-01
    102 F   1 H     3.107589524739E-01 -2.408962348022E-01 -1.082638558260E-01
    103 T   8 O    -1.450212944718E-01  4.562816496021E-01 -4.590820168374E-01
    104 F   8 O    -8.463633356046E-02  3.140607223657E-01  4.590820168374E-01
    105 F   8 O     1.450212944718E-01 -3.140607223657E-01 -3.986970559261E-01
    106 F   8 O     8.463633356046E-02 -4.562816496021E-01  3.986970559261E-01
    107 T   8 O    -4.570005938062E-01 -1.529463020422E-01  4.587725848161E-01
    108 T   8 O     4.573603034987E-01 -4.570540903362E-01 -1.501105567963E-01
    109 F   8 O     3.882811131417E-01  8.422682137776E-02 -4.587725848161E-01
    110 F   8 O     3.069435335399E-01  4.570540903362E-01 -8.558560616511E-02
    111 F   8 O     4.570005938062E-01 -8.422682137776E-02  3.040542917640E-01
    112 F   8 O    -3.069435335399E-01 -3.925291397051E-01  1.501105567963E-01
    113 F   8 O    -3.882811131417E-01  1.529463020422E-01 -3.040542917640E-01
    114 F   8 O    -4.573603034987E-01  3.925291397051E-01  8.558560616511E-02
    115 F   8 O     4.573603034987E-01 -1.501105567963E-01 -4.570540903362E-01
    116 F   8 O     3.069435335399E-01 -8.558560616511E-02  4.570540903362E-01
    117 F   8 O    -3.069435335399E-01  1.501105567963E-01 -3.925291397051E-01
    118 F   8 O    -4.573603034987E-01  8.558560616511E-02  3.925291397051E-01
    119 F   8 O    -1.450212944718E-01 -4.590820168374E-01  4.562816496021E-01
    120 F   8 O    -4.570005938062E-01  4.587725848161E-01 -1.529463020422E-01
    121 F   8 O     8.463633356046E-02  3.986970559261E-01 -4.562816496021E-01
    122 F   8 O     4.570005938062E-01  3.040542917640E-01 -8.422682137776E-02
    123 F   8 O    -8.463633356046E-02  4.590820168374E-01  3.140607223657E-01
    124 F   8 O    -3.882811131417E-01 -3.040542917640E-01  1.529463020422E-01
    125 F   8 O     1.450212944718E-01 -3.986970559261E-01 -3.140607223657E-01
    126 F   8 O     3.882811131417E-01 -4.587725848161E-01  8.422682137776E-02

 TRANSFORMATION MATRIX PRIMITIVE-CRYSTALLOGRAPHIC CELL
  0.0000  1.0000  1.0000  1.0000  0.0000  1.0000  1.0000  1.0000  0.0000

 *******************************************************************************
 CRYSTALLOGRAPHIC CELL (VOLUME=       5787.89783847)
         A              B              C           ALPHA      BETA       GAMMA 
    17.77451555    18.04519345    18.04519345    90.000000  90.000000  90.000000

 COORDINATES IN THE CRYSTALLOGRAPHIC CELL
     ATOM                 X/A                 Y/B                 Z/C    
 *******************************************************************************
      1 T 248 CD    1.182728294406E-16  2.502979331583E-01  5.000000000000E-01
      2 F 248 CD   -5.000000000000E-01  2.497020668417E-01 -2.604654449035E-17
      3 F 248 CD   -5.000000000000E-01 -5.209142259234E-17  2.497020668417E-01
      4 T 248 CD    2.500000000000E-01 -5.000000000000E-01  2.604530789095E-17
      5 F 248 CD    2.500000000000E-01  4.297889535814E-22 -5.000000000000E-01
      6 F 248 CD    6.618097705928E-17  5.000000000000E-01  2.502979331583E-01
      7 T   7 N    -1.947932981526E-02  2.985856014524E-01  3.865534418634E-01
      8 F   7 N     1.947932981526E-02 -2.985856014524E-01  3.865534418634E-01
      9 F   7 N    -1.947932981526E-02 -2.985856014524E-01 -3.865534418634E-01
     10 F   7 N     1.947932981526E-02  2.985856014524E-01 -3.865534418634E-01
     11 T   7 N     3.863074339338E-01 -1.930004657978E-02  2.981753879505E-01
     12 T   7 N     2.980975107485E-01  3.864032087464E-01 -1.948606109344E-02
     13 F   7 N    -3.863074339338E-01  1.930004657978E-02  2.981753879505E-01
     14 F   7 N    -2.980975107485E-01  3.864032087464E-01  1.948606109344E-02
     15 F   7 N     3.863074339338E-01  1.930004657978E-02 -2.981753879505E-01
     16 F   7 N    -2.980975107485E-01 -3.864032087464E-01 -1.948606109344E-02
     17 F   7 N    -3.863074339338E-01 -1.930004657978E-02 -2.981753879505E-01
     18 F   7 N     2.980975107485E-01 -3.864032087464E-01  1.948606109344E-02
     19 F   7 N     2.980975107485E-01 -1.948606109344E-02  3.864032087464E-01
     20 F   7 N    -2.980975107485E-01  1.948606109344E-02  3.864032087464E-01
     21 F   7 N    -2.980975107485E-01 -1.948606109344E-02 -3.864032087464E-01
     22 F   7 N     2.980975107485E-01  1.948606109344E-02 -3.864032087464E-01
     23 F   7 N    -1.947932981526E-02  3.865534418634E-01  2.985856014524E-01
     24 F   7 N     3.863074339338E-01  2.981753879505E-01 -1.930004657978E-02
     25 F   7 N     1.947932981526E-02 -3.865534418634E-01  2.985856014524E-01
     26 F   7 N     3.863074339338E-01 -2.981753879505E-01  1.930004657978E-02
     27 F   7 N     1.947932981526E-02  3.865534418634E-01 -2.985856014524E-01
     28 F   7 N    -3.863074339338E-01 -2.981753879505E-01 -1.930004657978E-02
     29 F   7 N    -1.947932981526E-02 -3.865534418634E-01 -2.985856014524E-01
     30 F   7 N    -3.863074339338E-01  2.981753879505E-01  1.930004657978E-02
     31 T   7 N    -4.486840074699E-01 -9.025360790601E-02 -9.025360790601E-02
     32 F   7 N     4.486840074699E-01  9.025360790601E-02 -9.025360790601E-02
     33 F   7 N    -4.486840074699E-01  9.025360790601E-02  9.025360790601E-02
     34 F   7 N     4.486840074699E-01 -9.025360790601E-02  9.025360790601E-02
     35 T   7 N    -9.219367585952E-02 -4.451342071166E-01 -9.275116607107E-02
     36 F   7 N    -9.219367585952E-02 -9.275116607107E-02 -4.451342071166E-01
     37 F   7 N     9.219367585952E-02  4.451342071166E-01 -9.275116607107E-02
     38 F   7 N     9.219367585952E-02 -9.275116607107E-02  4.451342071166E-01
     39 F   7 N    -9.219367585952E-02  4.451342071166E-01  9.275116607107E-02
     40 F   7 N     9.219367585952E-02  9.275116607107E-02 -4.451342071166E-01
     41 F   7 N     9.219367585952E-02 -4.451342071166E-01  9.275116607107E-02
     42 F   7 N    -9.219367585952E-02  9.275116607107E-02  4.451342071166E-01
     43 T   6 C     3.606431321155E-03  3.654455954219E-01  3.654455954219E-01
     44 F   6 C    -3.606431321155E-03 -3.654455954219E-01  3.654455954219E-01
     45 F   6 C     3.606431321155E-03 -3.654455954219E-01 -3.654455954219E-01
     46 F   6 C    -3.606431321155E-03  3.654455954219E-01 -3.654455954219E-01
     47 T   6 C     3.646246166214E-01  4.749956772745E-03  3.645045087298E-01
     48 F   6 C     3.646246166214E-01  3.645045087298E-01  4.749956772745E-03
     49 F   6 C    -3.646246166214E-01 -4.749956772745E-03  3.645045087298E-01
     50 F   6 C    -3.646246166214E-01  3.645045087298E-01 -4.749956772745E-03
     51 F   6 C     3.646246166214E-01 -4.749956772745E-03 -3.645045087298E-01
     52 F   6 C    -3.646246166214E-01 -3.645045087298E-01  4.749956772745E-03
     53 F   6 C    -3.646246166214E-01  4.749956772745E-03 -3.645045087298E-01
     54 F   6 C     3.646246166214E-01 -3.645045087298E-01 -4.749956772745E-03
     55 T   6 C    -6.294926775488E-02  2.755200586796E-01  3.299942047573E-01
     56 F   6 C     6.294926775488E-02 -2.755200586796E-01  3.299942047573E-01
     57 F   6 C    -6.294926775488E-02 -2.755200586796E-01 -3.299942047573E-01
     58 F   6 C     6.294926775488E-02  2.755200586796E-01 -3.299942047573E-01
     59 T   6 C     3.291971301572E-01 -6.225295984740E-02  2.751194095947E-01
     60 T   6 C     2.744255338841E-01  3.296171453120E-01 -6.218125742928E-02
     61 F   6 C    -3.291971301572E-01  6.225295984740E-02  2.751194095947E-01
     62 F   6 C    -2.744255338841E-01  3.296171453120E-01  6.218125742928E-02
     63 F   6 C     3.291971301572E-01  6.225295984740E-02 -2.751194095947E-01
     64 F   6 C    -2.744255338841E-01 -3.296171453120E-01 -6.218125742928E-02
     65 F   6 C    -3.291971301572E-01 -6.225295984740E-02 -2.751194095947E-01
     66 F   6 C     2.744255338841E-01 -3.296171453120E-01  6.218125742928E-02
     67 F   6 C     2.744255338841E-01 -6.218125742928E-02  3.296171453120E-01
     68 F   6 C    -2.744255338841E-01  6.218125742928E-02  3.296171453120E-01
     69 F   6 C    -2.744255338841E-01 -6.218125742928E-02 -3.296171453120E-01
     70 F   6 C     2.744255338841E-01  6.218125742928E-02 -3.296171453120E-01
     71 F   6 C    -6.294926775488E-02  3.299942047573E-01  2.755200586796E-01
     72 F   6 C     3.291971301572E-01  2.751194095947E-01 -6.225295984740E-02
     73 F   6 C     6.294926775488E-02 -3.299942047573E-01  2.755200586796E-01
     74 F   6 C     3.291971301572E-01 -2.751194095947E-01  6.225295984740E-02
     75 F   6 C     6.294926775488E-02  3.299942047573E-01 -2.755200586796E-01
     76 F   6 C    -3.291971301572E-01 -2.751194095947E-01 -6.225295984740E-02
     77 F   6 C    -6.294926775488E-02 -3.299942047573E-01 -2.755200586796E-01
     78 F   6 C    -3.291971301572E-01  2.751194095947E-01  6.225295984740E-02
     79 T   1 H    -9.034863766061E-02  2.223059061606E-01  3.310693632066E-01
     80 F   1 H     9.034863766061E-02 -2.223059061606E-01  3.310693632066E-01
     81 F   1 H    -9.034863766061E-02 -2.223059061606E-01 -3.310693632066E-01
     82 F   1 H     9.034863766061E-02  2.223059061606E-01 -3.310693632066E-01
     83 T   1 H     3.299595215511E-01 -8.906328674885E-02  2.216956657251E-01
     84 T   1 H     2.206226791312E-01  3.304929515306E-01 -8.885068116254E-02
     85 F   1 H    -3.299595215511E-01  8.906328674885E-02  2.216956657251E-01
     86 F   1 H    -2.206226791312E-01  3.304929515306E-01  8.885068116254E-02
     87 F   1 H     3.299595215511E-01  8.906328674885E-02 -2.216956657251E-01
     88 F   1 H    -2.206226791312E-01 -3.304929515306E-01 -8.885068116254E-02
     89 F   1 H    -3.299595215511E-01 -8.906328674885E-02 -2.216956657251E-01
     90 F   1 H     2.206226791312E-01 -3.304929515306E-01  8.885068116254E-02
     91 F   1 H     2.206226791312E-01 -8.885068116254E-02  3.304929515306E-01
     92 F   1 H    -2.206226791312E-01  8.885068116254E-02  3.304929515306E-01
     93 F   1 H    -2.206226791312E-01 -8.885068116254E-02 -3.304929515306E-01
     94 F   1 H     2.206226791312E-01  8.885068116254E-02 -3.304929515306E-01
     95 F   1 H    -9.034863766061E-02  3.310693632066E-01  2.223059061606E-01
     96 F   1 H     3.299595215511E-01  2.216956657251E-01 -8.906328674885E-02
     97 F   1 H     9.034863766061E-02 -3.310693632066E-01  2.223059061606E-01
     98 F   1 H     3.299595215511E-01 -2.216956657251E-01  8.906328674885E-02
     99 F   1 H     9.034863766061E-02  3.310693632066E-01 -2.223059061606E-01
    100 F   1 H    -3.299595215511E-01 -2.216956657251E-01 -8.906328674885E-02
    101 F   1 H    -9.034863766061E-02 -3.310693632066E-01 -2.223059061606E-01
    102 F   1 H    -3.299595215511E-01  2.216956657251E-01  8.906328674885E-02
    103 T   8 O    -4.288895363818E-01 -3.019248045566E-02 -1.148288140161E-01
    104 F   8 O     4.288895363818E-01  3.019248045566E-02 -1.148288140161E-01
    105 F   8 O    -4.288895363818E-01  3.019248045566E-02  1.148288140161E-01
    106 F   8 O     4.288895363818E-01 -3.019248045566E-02  1.148288140161E-01
    107 T   8 O    -1.185865617100E-01 -4.226408534740E-01 -3.435974033223E-02
    108 T   8 O    -3.226247531557E-02 -1.178480814807E-01 -4.247916150206E-01
    109 F   8 O     1.185865617100E-01  4.226408534740E-01 -3.435974033223E-02
    110 F   8 O     3.226247531557E-02 -1.178480814807E-01  4.247916150206E-01
    111 F   8 O    -1.185865617100E-01  4.226408534740E-01  3.435974033223E-02
    112 F   8 O     3.226247531557E-02  1.178480814807E-01 -4.247916150206E-01
    113 F   8 O     1.185865617100E-01 -4.226408534740E-01  3.435974033223E-02
    114 F   8 O    -3.226247531557E-02  1.178480814807E-01  4.247916150206E-01
    115 F   8 O    -3.226247531557E-02 -4.247916150206E-01 -1.178480814807E-01
    116 F   8 O     3.226247531557E-02  4.247916150206E-01 -1.178480814807E-01
    117 F   8 O     3.226247531557E-02 -4.247916150206E-01  1.178480814807E-01
    118 F   8 O    -3.226247531557E-02  4.247916150206E-01  1.178480814807E-01
    119 F   8 O    -4.288895363818E-01 -1.148288140161E-01 -3.019248045566E-02
    120 F   8 O    -1.185865617100E-01 -3.435974033223E-02 -4.226408534740E-01
    121 F   8 O     4.288895363818E-01  1.148288140161E-01 -3.019248045566E-02
    122 F   8 O    -1.185865617100E-01  3.435974033223E-02  4.226408534740E-01
    123 F   8 O     4.288895363818E-01 -1.148288140161E-01  3.019248045566E-02
    124 F   8 O     1.185865617100E-01  3.435974033223E-02 -4.226408534740E-01
    125 F   8 O    -4.288895363818E-01  1.148288140161E-01  3.019248045566E-02
    126 F   8 O     1.185865617100E-01 -3.435974033223E-02  4.226408534740E-01

 T = ATOM BELONGING TO THE ASYMMETRIC UNIT

 TOTAL ENERGY(DFT)(AU)( 14) -6.1644967548169E+03     DE (AU)   -2.607E-03

 SYMMETRY ALLOWED FORCES  (COORDINATE, FORCE)

    1  5.1048820E-03    2  1.1902384E-02    3  1.8669641E-03    4 -5.0224035E-04
[truncated: 4,212,403 more chars]
