# Supplementary material for: Structure–Property Relationship of Piezoelectric Properties in Zeolitic Imidazolate Frameworks: A Computational Study
Source: ACS Appl Mater Interfaces. 2022 Nov 2;14(45):50803–14. doi: 10.1021/acsami.2c13506 (PMC9674201; doi:10.1021/acsami.2c13506)
Supplement: Supplementary file 5 — am2c13506_si_005.zip [file am2c13506_si_005.zip › Outputfiles_crystal17/CdIF-8/ClampedIon_results/Clamped_M06-D3.out]

ZIF65Cd (cif CCDC 743558, GUPCUQ01)
EXTERNAL
PIEZOCON
CLAMPION
PRINT
END
END
6 5
0 0 6 2.0 1.00
  0.4563240000D+04  0.1966650000D-02
  0.6820240000D+03  0.1523060000D-01
  0.1549730000D+03  0.7612690000D-01
  0.4445530000D+02  0.2608010000D+00
  0.1302900000D+02  0.6164620000D+00
  0.1827730000D+01  0.2210060000D+00
0 1 3 4.0 1.00
  0.2096420000D+02  0.1146600000D+00  0.4024870000D-01
  0.4803310000D+01  0.9199990000D+00  0.2375940000D+00
  0.1459330000D+01 -0.3030680000D-02  0.8158540000D+00
0 1 1 0.0 1.00
  0.4834560000D+00  0.1000000000D+01  0.1000000000D+01
0 1 1 0.0 1.00
  0.1455850000D+00  0.1000000000D+01  0.1000000000D+01
0 3 1 0.0 1.00
  0.6260000000D+00  0.1000000000D+01
7 5
0 0 6 2.0 1.00
  0.6293480000D+04  0.1969790000D-02
  0.9490440000D+03  0.1496130000D-01
  0.2187760000D+03  0.7350060000D-01
  0.6369160000D+02  0.2489370000D+00
  0.1882820000D+02  0.6024600000D+00
  0.2720230000D+01  0.2562020000D+00
0 1 3 5.0 1.00
  0.3063310000D+02  0.1119060000D+00  0.3831190000D-01
  0.7026140000D+01  0.9216660000D+00  0.2374030000D+00
  0.2112050000D+01 -0.2569190000D-02  0.8175920000D+00
0 1 1 0.0 1.00
  0.6840090000D+00  0.1000000000D+01  0.1000000000D+01
0 1 1 0.0 1.00
  0.2008780000D+00  0.1000000000D+01  0.1000000000D+01
0 3 1 0.0 1.00
  0.9130000000D+00  0.1000000000D+01
1 4
0 0 3 1.0 1.00
  0.3386500000D+02  0.2549380000D-01
  0.5094790000D+01  0.1903730000D+00
  0.1158790000D+01  0.8521610000D+00
0 0 1 0.0 1.00
  0.3258400000D+00  0.1000000000D+01
0 0 1 0.0 1.00
  0.1027410000D+00  0.1000000000D+01
0 2 1 0.0 1.00
  0.7500000000D+00  0.1000000000D+01
8 5
0 0 6 2. 1.
       8588.50000         0.189515000E-02
       1297.23000         0.143859000E-01
       299.296000         0.707320000E-01
       87.3771000         0.240001000
       25.6789000         0.594797000
       3.74004000         0.280802000
0 1 3 6. 1.
       42.1175000         0.113889000         0.365114000E-01
       9.62837000         0.920811000         0.237153000
       2.85332000        -0.327447000E-02     0.819702000
0 1 1 0. 1.
      0.905661000          1.00000000          1.00000000
0 1 1 0. 1.
      0.255611000          1.00000000          1.00000000
0 3 1 0. 1.
       1.29200000          1.00000000
248 15
INPUT
20. 0 2 2 2 2 0
 13.835869 270.009483 0
 6.857270 38.767308 0
 12.404971 193.829629 0
 6.567799 31.896525 0
 10.896925 79.193647 0
 4.641165 13.230827 0
 15.184796 -35.476626 0
 7.592398 -5.617677 0
0 0 3 2. 1.
       9.72701100         -1.78642590
       7.83752300          2.57789480
       5.08919400         0.160117100
0 0 1 2. 1.
       1.55332600          1.00000000
0 0 1 0. 1.
      0.714079000          1.00000000
0 0 1 0. 1.
      0.500000000          1.00000000
0 0 1 0. 1.
      0.250000000          1.00000000
0 0 1 0. 1.
      0.120000000          1.00000000
0 2 2 6. 1.
       4.74271600         -6.23119940
       3.93665500          6.57419200
0 2 2 0. 1.
       1.38039100         0.749726500
      0.668485000         0.281108200
0 2 1 0. 1.
      0.363423000          1.00000000
0 2 1 0. 1.
      0.180000000          1.00000000
0 2 1 0. 1.
      0.120000000          1.00000000
0 3 4 10. 1.
       8.46934100        -0.163606000E-01
       3.02423100         0.286472800
       1.31636700         0.486851800
      0.556393000         0.379411100
0 3 1 0. 1.
      0.223856000          1.00000000
0 3 1 0. 1.
      0.120000000          1.00000000
0 4 1 0. 1.
      1.59813   1.0000
99 0
END
DFT
M06-D3
xxlgrid
END
TOLINTEG
7 7 7 10 40
SHRINK
2 2
TOLDEE
8
DFTD3
ABC
END
END
          60 PROCESSORS WORKING

         
 *******************************************************************************
 *                                                                             *
 *                               CRYSTAL17                                     *
 *                      public : 1.0.2 - March 1st, 2018                       *
 *                       HTTP://WWW.CRYSTAL.UNITO.IT                           *
 *                                                                             *
 *                              MAIN AUTHORS                                   *
 *                                                                             *
 *  R. DOVESI(1,11), V.R. SAUNDERS(2), C. ROETTI(1,11), R. ORLANDO(1,11),      *
 *  C.M. ZICOVICH-WILSON(1,3), F. PASCALE(4), B. CIVALLERI(1,11),              *
 *  K. DOLL(5), N.M. HARRISON(2,6), I.J. BUSH(7), Ph. D'ARCO(8),               *
 *  M. LLUNELL(9), M. CAUSA'(10), Y. NOEL(8), L. MASCHIO(1,11), A. ERBA(1,11)  *
 *  M. RE'RAT(14), S. CASASSA(1,11)                                            *
 *                                                                             *
 *        CONTRIBUTIONS TO THE CODE HAVE ALSO BEEN GIVEN BY                    *
 *                                                                             *
 *  M. FERRABONE(1,11), M. DE LA PIERRE(1,11), M. FERRERO(1,11),               *
 *  J. BAIMA(1,11), E. ALBANESE(1,11), M.F. PEINTINGER(12), R. BAST(13),       *
 *  B. KIRTMAN(15), V. LACIVITA(1,11), R. DEMICHELIS(1,16)                     *
 *  G. BRANDEBURG(17), S. SALUSTRO(1,11), G. SANSONE(1,11)                     *
 *  M.T. RUGGIERO(18)                                                          *
 *                                                                             *
 * (1) THEORETICAL CHEMISTRY GROUP - UNIVERSITA' DI TORINO - TORINO (ITALY)    *
 * (2) COMPUTATIONAL SCIENCE & ENGINEERING DEPARTMENT - STFC DARESBURY (UK)    *
 * (3) UNIVERSIDAD AUTONOMA DEL ESTADO DE MORELOS - CUERNAVACA (MEXICO)        *
 * (4) UNIVERSITE' DE LORRAINE - NANCY (FRANCE)                                *
 * (5) UNIVERSITAET STUTTGART- STUTTGART (GERMANY)                             *
 * (6) IMPERIAL COLLEGE - LONDON (UK)                                          *
 * (7) OXFORD E-RESEARCH CENTRE - OXFORD (UK)                                  *
 * (8) UPMC - SORBONNE UNIVERSITES - PARIS (FRANCE)                            *
 * (9) UNIVERSIDAD DE BARCELONA - BARCELONA (SPAIN)                            *
 *(10) UNIVERSITA' DI NAPOLI "FEDERICO II" - NAPOLI (ITALY)                    *
 *(11) NIS - NANOSTRUCTURED INTERFACES AND SURFACES - TORINO (ITALY)           *
 *(12) MPI FUER CHEMISCHE ENERGIEKONVERSION - MUELHEIM AN DER RUHR (GERMANY)   *
 *(13) UNIVERSITY OF TROMSO - TROMSO (NORWAY)                                  *
 *(14) UNIVERSITE' DE PAU ET DES PAYS DE L'ADOUR - PAU (FRANCE)                *
 *(15) UNIVERSITY OF CALIFORNIA SANTA BARBARA - SANTA BARBARA (USA)            *
 *(16) CURTIN UNIVERSITY - PERTH (AUSTRALIA)                                   *
 *(17) UNIVERSITY COLLEGE LONDON - LONDON (UK)                                 *
 *(18) CAMBRIDGE UNIVERSITY - CAMBRIDGE (UK)                                   *
 *                                                                             *
 *******************************************************************************
 EEEEEEEEEE STARTING  DATE 10 11 2020 TIME 18:38:41.1
 ZIF65Cd (cif CCDC 743558, GUPCUQ01)                                             

 GEOMETRY INPUT FROM EXTERNAL FILE (FORTRAN UNIT 34)
 3D - CRYSTAL 

 *******************************************************************************
 LATTICE PARAMETERS  (ANGSTROMS AND DEGREES) - PRIMITIVE CELL
       A          B          C        ALPHA      BETA     GAMMA        VOLUME
   15.55589   15.55589   15.55589   109.47122 109.47122 109.47122   2897.760948
 INFORMATION **** CHKGRP **** SPGR WITH NO INVERSION

 NUMBER OF IRREDUCIBLE ATOMS IN THE CELL:    7

 CARTESIAN COORDINATES (ANGSTROM) - IRREDUCIBLE ATOMS AND SYMMETRY RELATED

 AT.IRR.  AT  AT.N.          X                   Y                   Z
     1     1   248    0.000000000000E+00 -1.347179442616E+01  8.981196284110E+00
     1     2   248    8.981196284110E+00 -1.347179442616E+01  0.000000000000E+00
     1     3   248    8.981196284110E+00  0.000000000000E+00 -1.347179442616E+01
     1     4   248   -1.347179442616E+01  8.981196284110E+00  0.000000000000E+00
     1     5   248   -1.347179442616E+01  0.000000000000E+00  8.981196284110E+00
     1     6   248    0.000000000000E+00  8.981196284110E+00 -1.347179442616E+01
     7     7     7   -4.930079800640E-01  5.338229842756E+00  6.929281610370E+00
     7     8     7    4.930079800640E-01 -5.338229842756E+00  6.929281610370E+00
     7     9     7   -4.930079800640E-01 -5.338229842756E+00 -6.929281610370E+00
     7    10     7    4.930079800640E-01  5.338229842756E+00 -6.929281610370E+00
     7    11     7    6.929281610370E+00 -4.930079800640E-01  5.338229842756E+00
     7    12     7    5.338229842756E+00  6.929281610370E+00 -4.930079800640E-01
     7    13     7   -6.929281610370E+00  4.930079800640E-01  5.338229842756E+00
     7    14     7   -5.338229842756E+00  6.929281610370E+00  4.930079800640E-01
     7    15     7    6.929281610370E+00  4.930079800640E-01 -5.338229842756E+00
     7    16     7   -5.338229842756E+00 -6.929281610370E+00 -4.930079800640E-01
     7    17     7   -6.929281610370E+00 -4.930079800640E-01 -5.338229842756E+00
     7    18     7    5.338229842756E+00 -6.929281610370E+00  4.930079800640E-01
     7    19     7    5.338229842756E+00 -4.930079800640E-01  6.929281610370E+00
     7    20     7   -5.338229842756E+00  4.930079800640E-01  6.929281610370E+00
     7    21     7   -5.338229842756E+00 -4.930079800640E-01 -6.929281610370E+00
     7    22     7    5.338229842756E+00  4.930079800640E-01 -6.929281610370E+00
     7    23     7   -4.930079800640E-01  6.929281610370E+00  5.338229842756E+00
     7    24     7    6.929281610370E+00  5.338229842756E+00 -4.930079800640E-01
     7    25     7    4.930079800640E-01 -6.929281610370E+00  5.338229842756E+00
     7    26     7    6.929281610370E+00 -5.338229842756E+00  4.930079800640E-01
     7    27     7    4.930079800640E-01  6.929281610370E+00 -5.338229842756E+00
     7    28     7   -6.929281610370E+00 -5.338229842756E+00 -4.930079800640E-01
     7    29     7   -4.930079800640E-01 -6.929281610370E+00 -5.338229842756E+00
     7    30     7   -6.929281610370E+00  5.338229842756E+00  4.930079800640E-01
    31    31     7   -8.047271484231E+00 -1.724103843290E+00 -1.724103843290E+00
    31    32     7    8.047271484231E+00  1.724103843290E+00 -1.724103843290E+00
    31    33     7   -8.047271484231E+00  1.724103843290E+00  1.724103843290E+00
    31    34     7    8.047271484231E+00 -1.724103843290E+00  1.724103843290E+00
    31    35     7   -1.724103843290E+00 -8.047271484231E+00 -1.724103843290E+00
    31    36     7   -1.724103843290E+00 -1.724103843290E+00 -8.047271484231E+00
    31    37     7    1.724103843290E+00  8.047271484231E+00 -1.724103843290E+00
    31    38     7    1.724103843290E+00 -1.724103843290E+00  8.047271484231E+00
    31    39     7   -1.724103843290E+00  8.047271484231E+00  1.724103843290E+00
    31    40     7    1.724103843290E+00  1.724103843290E+00 -8.047271484231E+00
    31    41     7    1.724103843290E+00 -8.047271484231E+00  1.724103843290E+00
    31    42     7   -1.724103843290E+00  1.724103843290E+00  8.047271484231E+00
    43    43     6   -2.366520837900E-02  6.511313561447E+00  6.511313561447E+00
    43    44     6    2.366520837900E-02 -6.511313561447E+00  6.511313561447E+00
    43    45     6   -2.366520837900E-02 -6.511313561447E+00 -6.511313561447E+00
    43    46     6    2.366520837900E-02  6.511313561447E+00 -6.511313561447E+00
    43    47     6    6.511313561447E+00 -2.366520837900E-02  6.511313561447E+00
    43    48     6    6.511313561447E+00  6.511313561447E+00 -2.366520837900E-02
    43    49     6   -6.511313561447E+00  2.366520837900E-02  6.511313561447E+00
    43    50     6   -6.511313561447E+00  6.511313561447E+00  2.366520837900E-02
    43    51     6    6.511313561447E+00  2.366520837900E-02 -6.511313561447E+00
    43    52     6   -6.511313561447E+00 -6.511313561447E+00 -2.366520837900E-02
    43    53     6   -6.511313561447E+00 -2.366520837900E-02 -6.511313561447E+00
    43    54     6    6.511313561447E+00 -6.511313561447E+00  2.366520837900E-02
    55    55     6   -1.338534470689E+00  4.965206370730E+00  5.947913124132E+00
    55    56     6    1.338534470689E+00 -4.965206370730E+00  5.947913124132E+00
    55    57     6   -1.338534470689E+00 -4.965206370730E+00 -5.947913124132E+00
    55    58     6    1.338534470689E+00  4.965206370730E+00 -5.947913124132E+00
    55    59     6    5.947913124132E+00 -1.338534470689E+00  4.965206370730E+00
    55    60     6    4.965206370730E+00  5.947913124132E+00 -1.338534470689E+00
    55    61     6   -5.947913124132E+00  1.338534470689E+00  4.965206370730E+00
    55    62     6   -4.965206370730E+00  5.947913124132E+00  1.338534470689E+00
    55    63     6    5.947913124132E+00  1.338534470689E+00 -4.965206370730E+00
    55    64     6   -4.965206370730E+00 -5.947913124132E+00 -1.338534470689E+00
    55    65     6   -5.947913124132E+00 -1.338534470689E+00 -4.965206370730E+00
    55    66     6    4.965206370730E+00 -5.947913124132E+00  1.338534470689E+00
    55    67     6    4.965206370730E+00 -1.338534470689E+00  5.947913124132E+00
    55    68     6   -4.965206370730E+00  1.338534470689E+00  5.947913124132E+00
    55    69     6   -4.965206370730E+00 -1.338534470689E+00 -5.947913124132E+00
    55    70     6    4.965206370730E+00  1.338534470689E+00 -5.947913124132E+00
    55    71     6   -1.338534470689E+00  5.947913124132E+00  4.965206370730E+00
    55    72     6    5.947913124132E+00  4.965206370730E+00 -1.338534470689E+00
    55    73     6    1.338534470689E+00 -5.947913124132E+00  4.965206370730E+00
    55    74     6    5.947913124132E+00 -4.965206370730E+00  1.338534470689E+00
    55    75     6    1.338534470689E+00  5.947913124132E+00 -4.965206370730E+00
    55    76     6   -5.947913124132E+00 -4.965206370730E+00 -1.338534470689E+00
    55    77     6   -1.338534470689E+00 -5.947913124132E+00 -4.965206370730E+00
    55    78     6   -5.947913124132E+00  4.965206370730E+00  1.338534470689E+00
    79    79     1   -1.879235936295E+00  4.030132857080E+00  5.988951703604E+00
    79    80     1    1.879235936295E+00 -4.030132857080E+00  5.988951703604E+00
    79    81     1   -1.879235936295E+00 -4.030132857080E+00 -5.988951703604E+00
    79    82     1    1.879235936295E+00  4.030132857080E+00 -5.988951703604E+00
    79    83     1    5.988951703604E+00 -1.879235936295E+00  4.030132857080E+00
    79    84     1    4.030132857080E+00  5.988951703604E+00 -1.879235936295E+00
    79    85     1   -5.988951703604E+00  1.879235936295E+00  4.030132857080E+00
    79    86     1   -4.030132857080E+00  5.988951703604E+00  1.879235936295E+00
    79    87     1    5.988951703604E+00  1.879235936295E+00 -4.030132857080E+00
    79    88     1   -4.030132857080E+00 -5.988951703604E+00 -1.879235936295E+00
    79    89     1   -5.988951703604E+00 -1.879235936295E+00 -4.030132857080E+00
    79    90     1    4.030132857080E+00 -5.988951703604E+00  1.879235936295E+00
    79    91     1    4.030132857080E+00 -1.879235936295E+00  5.988951703604E+00
    79    92     1   -4.030132857080E+00  1.879235936295E+00  5.988951703604E+00
    79    93     1   -4.030132857080E+00 -1.879235936295E+00 -5.988951703604E+00
    79    94     1    4.030132857080E+00  1.879235936295E+00 -5.988951703604E+00
    79    95     1   -1.879235936295E+00  5.988951703604E+00  4.030132857080E+00
    79    96     1    5.988951703604E+00  4.030132857080E+00 -1.879235936295E+00
    79    97     1    1.879235936295E+00 -5.988951703604E+00  4.030132857080E+00
    79    98     1    5.988951703604E+00 -4.030132857080E+00  1.879235936295E+00
    79    99     1    1.879235936295E+00  5.988951703604E+00 -4.030132857080E+00
    79   100     1   -5.988951703604E+00 -4.030132857080E+00 -1.879235936295E+00
    79   101     1   -1.879235936295E+00 -5.988951703604E+00 -4.030132857080E+00
    79   102     1   -5.988951703604E+00  4.030132857080E+00  1.879235936295E+00
   103   103     8   -7.649909509346E+00 -6.655500245920E-01 -2.190807164814E+00
   103   104     8    7.649909509346E+00  6.655500245920E-01 -2.190807164814E+00
   103   105     8   -7.649909509346E+00  6.655500245920E-01  2.190807164814E+00
   103   106     8    7.649909509346E+00 -6.655500245920E-01  2.190807164814E+00
   103   107     8   -2.190807164814E+00 -7.649909509346E+00 -6.655500245920E-01
   103   108     8   -6.655500245920E-01 -2.190807164814E+00 -7.649909509346E+00
   103   109     8    2.190807164814E+00  7.649909509346E+00 -6.655500245920E-01
   103   110     8    6.655500245920E-01 -2.190807164814E+00  7.649909509346E+00
   103   111     8   -2.190807164814E+00  7.649909509346E+00  6.655500245920E-01
   103   112     8    6.655500245920E-01  2.190807164814E+00 -7.649909509346E+00
   103   113     8    2.190807164814E+00 -7.649909509346E+00  6.655500245920E-01
   103   114     8   -6.655500245920E-01  2.190807164814E+00  7.649909509346E+00
   103   115     8   -6.655500245920E-01 -7.649909509346E+00 -2.190807164814E+00
   103   116     8    6.655500245920E-01  7.649909509346E+00 -2.190807164814E+00
   103   117     8    6.655500245920E-01 -7.649909509346E+00  2.190807164814E+00
   103   118     8   -6.655500245920E-01  7.649909509346E+00  2.190807164814E+00
   103   119     8   -7.649909509346E+00 -2.190807164814E+00 -6.655500245920E-01
   103   120     8   -2.190807164814E+00 -6.655500245920E-01 -7.649909509346E+00
   103   121     8    7.649909509346E+00  2.190807164814E+00 -6.655500245920E-01
   103   122     8   -2.190807164814E+00  6.655500245920E-01  7.649909509346E+00
   103   123     8    7.649909509346E+00 -2.190807164814E+00  6.655500245920E-01
   103   124     8    2.190807164814E+00  6.655500245920E-01 -7.649909509346E+00
   103   125     8   -7.649909509346E+00  2.190807164814E+00  6.655500245920E-01
   103   126     8    2.190807164814E+00 -6.655500245920E-01  7.649909509346E+00

 SPACE  GROUP  N.                     :  217
 NUMBER OF SYMMETRY OPERATORS         :   24
 *******************************************************************************
 LATTICE PARAMETERS (ANGSTROMS AND DEGREES) - BOHR = 0.5291772083 ANGSTROM
 PRIMITIVE CELL - CENTRING CODE 6/0 VOLUME=  2897.760948 - DENSITY  1.162 g/cm^3
         A              B              C           ALPHA      BETA       GAMMA 
    15.55588828    15.55588828    15.55588828   109.471221 109.471221 109.471221
 *******************************************************************************
 ATOMS IN THE ASYMMETRIC UNIT    7 - ATOMS IN THE UNIT CELL:  126
     ATOM                 X/A                 Y/B                 Z/C    
 *******************************************************************************
      1 T 248 CD   -2.500000000000E-01 -5.000000000000E-01  2.500000000000E-01
      2 F 248 CD    2.500000000000E-01 -5.000000000000E-01 -2.500000000000E-01
      3 F 248 CD    2.500000000000E-01 -2.500000000000E-01 -5.000000000000E-01
      4 F 248 CD   -5.000000000000E-01  2.500000000000E-01 -2.500000000000E-01
      5 F 248 CD   -5.000000000000E-01 -2.500000000000E-01  2.500000000000E-01
      6 F 248 CD   -2.500000000000E-01  2.500000000000E-01 -5.000000000000E-01
      7 T   7 N    -3.170446861945E-01  3.583193945830E-01  2.697425659911E-01
      8 F   7 N     8.857682859181E-02  4.132127478143E-01 -2.697425659911E-01
      9 F   7 N     3.170446861945E-01 -4.132127478143E-01 -3.246359192225E-01
     10 F   7 N    -8.857682859181E-02 -3.583193945830E-01  3.246359192225E-01
     11 F   7 N     2.697425659911E-01 -3.170446861945E-01  3.583193945830E-01
     12 F   7 N     3.583193945830E-01  2.697425659911E-01 -3.170446861945E-01
     13 F   7 N     3.246359192225E-01 -8.857682859181E-02 -3.583193945830E-01
     14 F   7 N     4.132127478143E-01 -2.697425659911E-01  8.857682859181E-02
     15 F   7 N    -2.697425659911E-01  8.857682859181E-02  4.132127478143E-01
     16 F   7 N    -4.132127478143E-01 -3.246359192225E-01  3.170446861945E-01
     17 F   7 N    -3.246359192225E-01  3.170446861945E-01 -4.132127478143E-01
     18 F   7 N    -3.583193945830E-01  3.246359192225E-01 -8.857682859181E-02
     19 F   7 N     3.583193945830E-01 -3.170446861945E-01  2.697425659911E-01
     20 F   7 N     4.132127478143E-01  8.857682859181E-02 -2.697425659911E-01
     21 F   7 N    -4.132127478143E-01  3.170446861945E-01 -3.246359192225E-01
     22 F   7 N    -3.583193945830E-01 -8.857682859181E-02  3.246359192225E-01
     23 F   7 N    -3.170446861945E-01  2.697425659911E-01  3.583193945830E-01
     24 F   7 N     2.697425659911E-01  3.583193945830E-01 -3.170446861945E-01
     25 F   7 N    -8.857682859181E-02  3.246359192225E-01 -3.583193945830E-01
     26 F   7 N    -2.697425659911E-01  4.132127478143E-01  8.857682859181E-02
     27 F   7 N     8.857682859181E-02 -2.697425659911E-01  4.132127478143E-01
     28 F   7 N    -3.246359192225E-01 -4.132127478143E-01  3.170446861945E-01
     29 F   7 N     3.170446861945E-01 -3.246359192225E-01 -4.132127478143E-01
     30 F   7 N     3.246359192225E-01 -3.583193945830E-01 -8.857682859181E-02
     31 T   7 N    -1.919681731420E-01  4.560092543123E-01  4.560092543123E-01
     32 F   7 N     0.000000000000E+00  3.520225725457E-01 -4.560092543123E-01
     33 F   7 N     1.919681731420E-01 -3.520225725457E-01 -3.520225725457E-01
     34 F   7 N     0.000000000000E+00 -4.560092543123E-01  3.520225725457E-01
     35 F   7 N     4.560092543123E-01 -1.919681731420E-01  4.560092543123E-01
     36 F   7 N     4.560092543123E-01  4.560092543123E-01 -1.919681731420E-01
     37 F   7 N     3.520225725457E-01  0.000000000000E+00 -4.560092543123E-01
     38 F   7 N     3.520225725457E-01 -4.560092543123E-01  0.000000000000E+00
     39 F   7 N    -4.560092543123E-01  0.000000000000E+00  3.520225725457E-01
     40 F   7 N    -3.520225725457E-01 -3.520225725457E-01  1.919681731420E-01
     41 F   7 N    -3.520225725457E-01  1.919681731420E-01 -3.520225725457E-01
     42 F   7 N    -4.560092543123E-01  3.520225725457E-01  0.000000000000E+00
     43 T   6 C    -2.750059841174E-01  3.611795215158E-01  3.611795215158E-01
     44 F   6 C     0.000000000000E+00  3.638144943669E-01 -3.611795215158E-01
     45 F   6 C     2.750059841174E-01 -3.638144943669E-01 -3.638144943669E-01
     46 F   6 C     0.000000000000E+00 -3.611795215158E-01  3.638144943669E-01
     47 F   6 C     3.611795215158E-01 -2.750059841174E-01  3.611795215158E-01
     48 F   6 C     3.611795215158E-01  3.611795215158E-01 -2.750059841174E-01
     49 F   6 C     3.638144943669E-01  0.000000000000E+00 -3.611795215158E-01
     50 F   6 C     3.638144943669E-01 -3.611795215158E-01  0.000000000000E+00
     51 F   6 C    -3.611795215158E-01  0.000000000000E+00  3.638144943669E-01
     52 F   6 C    -3.638144943669E-01 -3.638144943669E-01  2.750059841174E-01
     53 F   6 C    -3.638144943669E-01  2.750059841174E-01 -3.638144943669E-01
     54 F   6 C    -3.611795215158E-01  3.638144943669E-01  0.000000000000E+00
     55 T   6 C    -3.924462204345E-01  2.566127332947E-01  2.019036097929E-01
     56 F   6 C     5.470912350177E-02  4.056501697726E-01 -2.019036097929E-01
     57 F   6 C     3.924462204345E-01 -4.056501697726E-01 -3.509410462709E-01
     58 F   6 C    -5.470912350177E-02 -2.566127332947E-01  3.509410462709E-01
     59 F   6 C     2.019036097929E-01 -3.924462204345E-01  2.566127332947E-01
     60 F   6 C     2.566127332947E-01  2.019036097929E-01 -3.924462204345E-01
     61 F   6 C     3.509410462709E-01 -5.470912350177E-02 -2.566127332947E-01
     62 F   6 C     4.056501697726E-01 -2.019036097929E-01  5.470912350177E-02
     63 F   6 C    -2.019036097929E-01  5.470912350177E-02  4.056501697726E-01
     64 F   6 C    -4.056501697726E-01 -3.509410462709E-01  3.924462204345E-01
     65 F   6 C    -3.509410462709E-01  3.924462204345E-01 -4.056501697726E-01
     66 F   6 C    -2.566127332947E-01  3.509410462709E-01 -5.470912350177E-02
     67 F   6 C     2.566127332947E-01 -3.924462204345E-01  2.019036097929E-01
     68 F   6 C     4.056501697726E-01  5.470912350177E-02 -2.019036097929E-01
     69 F   6 C    -4.056501697726E-01  3.924462204345E-01 -3.509410462709E-01
     70 F   6 C    -2.566127332947E-01 -5.470912350177E-02  3.509410462709E-01
     71 F   6 C    -3.924462204345E-01  2.019036097929E-01  2.566127332947E-01
     72 F   6 C     2.019036097929E-01  2.566127332947E-01 -3.924462204345E-01
     73 F   6 C    -5.470912350177E-02  3.509410462709E-01 -2.566127332947E-01
     74 F   6 C    -2.019036097929E-01  4.056501697726E-01  5.470912350177E-02
     75 F   6 C     5.470912350177E-02 -2.019036097929E-01  4.056501697726E-01
     76 F   6 C    -3.509410462709E-01 -4.056501697726E-01  3.924462204345E-01
     77 F   6 C     3.924462204345E-01 -3.509410462709E-01 -4.056501697726E-01
     78 F   6 C     3.509410462709E-01 -2.566127332947E-01 -5.470912350177E-02
     79 T   1 H    -4.422188178645E-01  2.287955656075E-01  1.197444556796E-01
     80 F   1 H     1.090511099278E-01  4.380367264559E-01 -1.197444556796E-01
     81 F   1 H     4.422188178645E-01 -4.380367264559E-01 -3.289856165281E-01
     82 F   1 H    -1.090511099278E-01 -2.287955656075E-01  3.289856165281E-01
     83 F   1 H     1.197444556796E-01 -4.422188178645E-01  2.287955656075E-01
     84 F   1 H     2.287955656075E-01  1.197444556796E-01 -4.422188178645E-01
     85 F   1 H     3.289856165281E-01 -1.090511099278E-01 -2.287955656075E-01
     86 F   1 H     4.380367264559E-01 -1.197444556796E-01  1.090511099278E-01
     87 F   1 H    -1.197444556796E-01  1.090511099278E-01  4.380367264559E-01
     88 F   1 H    -4.380367264559E-01 -3.289856165281E-01  4.422188178645E-01
     89 F   1 H    -3.289856165281E-01  4.422188178645E-01 -4.380367264559E-01
     90 F   1 H    -2.287955656075E-01  3.289856165281E-01 -1.090511099278E-01
     91 F   1 H     2.287955656075E-01 -4.422188178645E-01  1.197444556796E-01
     92 F   1 H     4.380367264559E-01  1.090511099278E-01 -1.197444556796E-01
     93 F   1 H    -4.380367264559E-01  4.422188178645E-01 -3.289856165281E-01
     94 F   1 H    -2.287955656075E-01 -1.090511099278E-01  3.289856165281E-01
     95 F   1 H    -4.422188178645E-01  1.197444556796E-01  2.287955656075E-01
     96 F   1 H     1.197444556796E-01  2.287955656075E-01 -4.422188178645E-01
     97 F   1 H    -1.090511099278E-01  3.289856165281E-01 -2.287955656075E-01
     98 F   1 H    -1.197444556796E-01  4.380367264559E-01  1.090511099278E-01
     99 F   1 H     1.090511099278E-01 -1.197444556796E-01  4.380367264559E-01
    100 F   1 H    -3.289856165281E-01 -4.380367264559E-01  4.422188178645E-01
    101 F   1 H     4.422188178645E-01 -3.289856165281E-01 -4.380367264559E-01
    102 F   1 H     3.289856165281E-01 -2.287955656075E-01 -1.090511099278E-01
    103 T   8 O    -1.590187486749E-01  4.521488918146E-01 -4.629371895952E-01
    104 F   8 O    -8.491391859014E-02  3.039184409203E-01  4.629371895952E-01
    105 F   8 O     1.590187486749E-01 -3.039184409203E-01 -3.888323595105E-01
    106 F   8 O     8.491391859014E-02 -4.521488918146E-01  3.888323595105E-01
    107 F   8 O    -4.629371895952E-01 -1.590187486749E-01  4.521488918146E-01
    108 F   8 O     4.521488918146E-01 -4.629371895952E-01 -1.590187486749E-01
    109 F   8 O     3.888323595105E-01  8.491391859014E-02 -4.521488918146E-01
    110 F   8 O     3.039184409203E-01  4.629371895952E-01 -8.491391859014E-02
    111 F   8 O     4.629371895952E-01 -8.491391859014E-02  3.039184409203E-01
    112 F   8 O    -3.039184409203E-01 -3.888323595105E-01  1.590187486749E-01
    113 F   8 O    -3.888323595105E-01  1.590187486749E-01 -3.039184409203E-01
    114 F   8 O    -4.521488918146E-01  3.888323595105E-01  8.491391859014E-02
    115 F   8 O     4.521488918146E-01 -1.590187486749E-01 -4.629371895952E-01
    116 F   8 O     3.039184409203E-01 -8.491391859014E-02  4.629371895952E-01
    117 F   8 O    -3.039184409203E-01  1.590187486749E-01 -3.888323595105E-01
    118 F   8 O    -4.521488918146E-01  8.491391859014E-02  3.888323595105E-01
    119 F   8 O    -1.590187486749E-01 -4.629371895952E-01  4.521488918146E-01
    120 F   8 O    -4.629371895952E-01  4.521488918146E-01 -1.590187486749E-01
    121 F   8 O     8.491391859014E-02  3.888323595105E-01 -4.521488918146E-01
    122 F   8 O     4.629371895952E-01  3.039184409203E-01 -8.491391859014E-02
    123 F   8 O    -8.491391859014E-02  4.629371895952E-01  3.039184409203E-01
    124 F   8 O    -3.888323595105E-01 -3.039184409203E-01  1.590187486749E-01
    125 F   8 O     1.590187486749E-01 -3.888323595105E-01 -3.039184409203E-01
    126 F   8 O     3.888323595105E-01 -4.521488918146E-01  8.491391859014E-02

 TRANSFORMATION MATRIX PRIMITIVE-CRYSTALLOGRAPHIC CELL
  0.0000  1.0000  1.0000  1.0000  0.0000  1.0000  1.0000  1.0000  0.0000

 *******************************************************************************
 CRYSTALLOGRAPHIC CELL (VOLUME=       5795.52189634)
         A              B              C           ALPHA      BETA       GAMMA 
    17.96239257    17.96239257    17.96239257    90.000000  90.000000  90.000000

 COORDINATES IN THE CRYSTALLOGRAPHIC CELL
     ATOM                 X/A                 Y/B                 Z/C    
 *******************************************************************************
      1 T 248 CD    0.000000000000E+00  2.500000000000E-01 -5.000000000000E-01
      2 F 248 CD   -5.000000000000E-01  2.500000000000E-01  0.000000000000E+00
      3 F 248 CD   -5.000000000000E-01  0.000000000000E+00  2.500000000000E-01
      4 F 248 CD    2.500000000000E-01 -5.000000000000E-01  0.000000000000E+00
      5 F 248 CD    2.500000000000E-01  0.000000000000E+00 -5.000000000000E-01
      6 F 248 CD    0.000000000000E+00 -5.000000000000E-01  2.500000000000E-01
      7 T   7 N    -2.744667661569E-02  2.971892426068E-01  3.857660711986E-01
      8 F   7 N     2.744667661569E-02 -2.971892426068E-01  3.857660711986E-01
      9 F   7 N    -2.744667661569E-02 -2.971892426068E-01 -3.857660711986E-01
     10 F   7 N     2.744667661569E-02  2.971892426068E-01 -3.857660711986E-01
     11 F   7 N     3.857660711986E-01 -2.744667661569E-02  2.971892426068E-01
     12 F   7 N     2.971892426068E-01  3.857660711986E-01 -2.744667661569E-02
     13 F   7 N    -3.857660711986E-01  2.744667661569E-02  2.971892426068E-01
     14 F   7 N    -2.971892426068E-01  3.857660711986E-01  2.744667661569E-02
     15 F   7 N     3.857660711986E-01  2.744667661569E-02 -2.971892426068E-01
     16 F   7 N    -2.971892426068E-01 -3.857660711986E-01 -2.744667661569E-02
     17 F   7 N    -3.857660711986E-01 -2.744667661569E-02 -2.971892426068E-01
     18 F   7 N     2.971892426068E-01 -3.857660711986E-01  2.744667661569E-02
     19 F   7 N     2.971892426068E-01 -2.744667661569E-02  3.857660711986E-01
     20 F   7 N    -2.971892426068E-01  2.744667661569E-02  3.857660711986E-01
     21 F   7 N    -2.971892426068E-01 -2.744667661569E-02 -3.857660711986E-01
     22 F   7 N     2.971892426068E-01  2.744667661569E-02 -3.857660711986E-01
     23 F   7 N    -2.744667661569E-02  3.857660711986E-01  2.971892426068E-01
     24 F   7 N     3.857660711986E-01  2.971892426068E-01 -2.744667661569E-02
     25 F   7 N     2.744667661569E-02 -3.857660711986E-01  2.971892426068E-01
     26 F   7 N     3.857660711986E-01 -2.971892426068E-01  2.744667661569E-02
     27 F   7 N     2.744667661569E-02  3.857660711986E-01 -2.971892426068E-01
     28 F   7 N    -3.857660711986E-01 -2.971892426068E-01 -2.744667661569E-02
     29 F   7 N    -2.744667661569E-02 -3.857660711986E-01 -2.971892426068E-01
     30 F   7 N    -3.857660711986E-01  2.971892426068E-01  2.744667661569E-02
     31 T   7 N    -4.480066591167E-01 -9.598408657098E-02 -9.598408657098E-02
     32 F   7 N     4.480066591167E-01  9.598408657098E-02 -9.598408657098E-02
     33 F   7 N    -4.480066591167E-01  9.598408657098E-02  9.598408657098E-02
     34 F   7 N     4.480066591167E-01 -9.598408657098E-02  9.598408657098E-02
     35 F   7 N    -9.598408657098E-02 -4.480066591167E-01 -9.598408657098E-02
     36 F   7 N    -9.598408657098E-02 -9.598408657098E-02 -4.480066591167E-01
     37 F   7 N     9.598408657098E-02  4.480066591167E-01 -9.598408657098E-02
     38 F   7 N     9.598408657098E-02 -9.598408657098E-02  4.480066591167E-01
     39 F   7 N    -9.598408657098E-02  4.480066591167E-01  9.598408657098E-02
     40 F   7 N     9.598408657098E-02  9.598408657098E-02 -4.480066591167E-01
     41 F   7 N     9.598408657098E-02 -4.480066591167E-01  9.598408657098E-02
     42 F   7 N    -9.598408657098E-02  9.598408657098E-02  4.480066591167E-01
     43 T   6 C    -1.317486425548E-03  3.624970079413E-01  3.624970079413E-01
     44 F   6 C     1.317486425548E-03 -3.624970079413E-01  3.624970079413E-01
     45 F   6 C    -1.317486425548E-03 -3.624970079413E-01 -3.624970079413E-01
     46 F   6 C     1.317486425548E-03  3.624970079413E-01 -3.624970079413E-01
     47 F   6 C     3.624970079413E-01 -1.317486425548E-03  3.624970079413E-01
     48 F   6 C     3.624970079413E-01  3.624970079413E-01 -1.317486425548E-03
     49 F   6 C    -3.624970079413E-01  1.317486425548E-03  3.624970079413E-01
     50 F   6 C    -3.624970079413E-01  3.624970079413E-01  1.317486425548E-03
     51 F   6 C     3.624970079413E-01  1.317486425548E-03 -3.624970079413E-01
     52 F   6 C    -3.624970079413E-01 -3.624970079413E-01 -1.317486425548E-03
     53 F   6 C    -3.624970079413E-01 -1.317486425548E-03 -3.624970079413E-01
     54 F   6 C     3.624970079413E-01 -3.624970079413E-01  1.317486425548E-03
     55 T   6 C    -7.451871823897E-02  2.764223280319E-01  3.311314515337E-01
     56 F   6 C     7.451871823897E-02 -2.764223280319E-01  3.311314515337E-01
     57 F   6 C    -7.451871823897E-02 -2.764223280319E-01 -3.311314515337E-01
     58 F   6 C     7.451871823897E-02  2.764223280319E-01 -3.311314515337E-01
     59 F   6 C     3.311314515337E-01 -7.451871823897E-02  2.764223280319E-01
     60 F   6 C     2.764223280319E-01  3.311314515337E-01 -7.451871823897E-02
     61 F   6 C    -3.311314515337E-01  7.451871823897E-02  2.764223280319E-01
     62 F   6 C    -2.764223280319E-01  3.311314515337E-01  7.451871823897E-02
     63 F   6 C     3.311314515337E-01  7.451871823897E-02 -2.764223280319E-01
     64 F   6 C    -2.764223280319E-01 -3.311314515337E-01 -7.451871823897E-02
     65 F   6 C    -3.311314515337E-01 -7.451871823897E-02 -2.764223280319E-01
     66 F   6 C     2.764223280319E-01 -3.311314515337E-01  7.451871823897E-02
     67 F   6 C     2.764223280319E-01 -7.451871823897E-02  3.311314515337E-01
     68 F   6 C    -2.764223280319E-01  7.451871823897E-02  3.311314515337E-01
     69 F   6 C    -2.764223280319E-01 -7.451871823897E-02 -3.311314515337E-01
     70 F   6 C     2.764223280319E-01  7.451871823897E-02 -3.311314515337E-01
     71 F   6 C    -7.451871823897E-02  3.311314515337E-01  2.764223280319E-01
     72 F   6 C     3.311314515337E-01  2.764223280319E-01 -7.451871823897E-02
     73 F   6 C     7.451871823897E-02 -3.311314515337E-01  2.764223280319E-01
     74 F   6 C     3.311314515337E-01 -2.764223280319E-01  7.451871823897E-02
     75 F   6 C     7.451871823897E-02  3.311314515337E-01 -2.764223280319E-01
     76 F   6 C    -3.311314515337E-01 -2.764223280319E-01 -7.451871823897E-02
     77 F   6 C    -7.451871823897E-02 -3.311314515337E-01 -2.764223280319E-01
     78 F   6 C    -3.311314515337E-01  2.764223280319E-01  7.451871823897E-02
     79 T   1 H    -1.046205804242E-01  2.243650361038E-01  3.334161460317E-01
     80 F   1 H     1.046205804242E-01 -2.243650361038E-01  3.334161460317E-01
     81 F   1 H    -1.046205804242E-01 -2.243650361038E-01 -3.334161460317E-01
     82 F   1 H     1.046205804242E-01  2.243650361038E-01 -3.334161460317E-01
     83 F   1 H     3.334161460317E-01 -1.046205804242E-01  2.243650361038E-01
     84 F   1 H     2.243650361038E-01  3.334161460317E-01 -1.046205804242E-01
     85 F   1 H    -3.334161460317E-01  1.046205804242E-01  2.243650361038E-01
     86 F   1 H    -2.243650361038E-01  3.334161460317E-01  1.046205804242E-01
     87 F   1 H     3.334161460317E-01  1.046205804242E-01 -2.243650361038E-01
     88 F   1 H    -2.243650361038E-01 -3.334161460317E-01 -1.046205804242E-01
     89 F   1 H    -3.334161460317E-01 -1.046205804242E-01 -2.243650361038E-01
     90 F   1 H     2.243650361038E-01 -3.334161460317E-01  1.046205804242E-01
     91 F   1 H     2.243650361038E-01 -1.046205804242E-01  3.334161460317E-01
     92 F   1 H    -2.243650361038E-01  1.046205804242E-01  3.334161460317E-01
     93 F   1 H    -2.243650361038E-01 -1.046205804242E-01 -3.334161460317E-01
     94 F   1 H     2.243650361038E-01  1.046205804242E-01 -3.334161460317E-01
     95 F   1 H    -1.046205804242E-01  3.334161460317E-01  2.243650361038E-01
     96 F   1 H     3.334161460317E-01  2.243650361038E-01 -1.046205804242E-01
     97 F   1 H     1.046205804242E-01 -3.334161460317E-01  2.243650361038E-01
     98 F   1 H     3.334161460317E-01 -2.243650361038E-01  1.046205804242E-01
     99 F   1 H     1.046205804242E-01  3.334161460317E-01 -2.243650361038E-01
    100 F   1 H    -3.334161460317E-01 -2.243650361038E-01 -1.046205804242E-01
    101 F   1 H    -1.046205804242E-01 -3.334161460317E-01 -2.243650361038E-01
    102 F   1 H    -3.334161460317E-01  2.243650361038E-01  1.046205804242E-01
    103 T   8 O    -4.258847745528E-01 -3.705241504239E-02 -1.219663336325E-01
    104 F   8 O     4.258847745528E-01  3.705241504239E-02 -1.219663336325E-01
    105 F   8 O    -4.258847745528E-01  3.705241504239E-02  1.219663336325E-01
    106 F   8 O     4.258847745528E-01 -3.705241504239E-02  1.219663336325E-01
    107 F   8 O    -1.219663336325E-01 -4.258847745528E-01 -3.705241504239E-02
    108 F   8 O    -3.705241504239E-02 -1.219663336325E-01 -4.258847745528E-01
    109 F   8 O     1.219663336325E-01  4.258847745528E-01 -3.705241504239E-02
    110 F   8 O     3.705241504239E-02 -1.219663336325E-01  4.258847745528E-01
    111 F   8 O    -1.219663336325E-01  4.258847745528E-01  3.705241504239E-02
    112 F   8 O     3.705241504239E-02  1.219663336325E-01 -4.258847745528E-01
    113 F   8 O     1.219663336325E-01 -4.258847745528E-01  3.705241504239E-02
    114 F   8 O    -3.705241504239E-02  1.219663336325E-01  4.258847745528E-01
    115 F   8 O    -3.705241504239E-02 -4.258847745528E-01 -1.219663336325E-01
    116 F   8 O     3.705241504239E-02  4.258847745528E-01 -1.219663336325E-01
    117 F   8 O     3.705241504239E-02 -4.258847745528E-01  1.219663336325E-01
    118 F   8 O    -3.705241504239E-02  4.258847745528E-01  1.219663336325E-01
    119 F   8 O    -4.258847745528E-01 -1.219663336325E-01 -3.705241504239E-02
    120 F   8 O    -1.219663336325E-01 -3.705241504239E-02 -4.258847745528E-01
    121 F   8 O     4.258847745528E-01  1.219663336325E-01 -3.705241504239E-02
    122 F   8 O    -1.219663336325E-01  3.705241504239E-02  4.258847745528E-01
    123 F   8 O     4.258847745528E-01 -1.219663336325E-01  3.705241504239E-02
    124 F   8 O     1.219663336325E-01  3.705241504239E-02 -4.258847745528E-01
    125 F   8 O    -4.258847745528E-01  1.219663336325E-01  3.705241504239E-02
    126 F   8 O     1.219663336325E-01 -3.705241504239E-02  4.258847745528E-01

 T = ATOM BELONGING TO THE ASYMMETRIC UNIT
 *******************************************************************************
 * GEOMETRY EDITING - INPUT COORDINATES ARE GIVEN IN ANGSTROM         
 *******************************************************************************

 GEOMETRY NOW FULLY CONSISTENT WITH THE GROUP
 INFORMATION **** NEW DEFAULT **** FINALRUN 4 FOR GEOMETRY OPTIMIZATIONS
 INFORMATION **** NEW DEFAULT **** OPTGEOM OPTIMIZES BOTH ATOMIC COORDINATES AND CELL PARAMETERS
 INFORMATION **** NEW DEFAULT **** TOL. ON ATOMIC DISP TO REDEFINE REF. GEOMETRY: 0.8 Angs
 INFORMATION **** NEW DEFAULT **** N POINTS TO REDEFINE REF. GEOMETRY: N OF OPT DEGS OF FREEDOM
 INFORMATION **** NEW DEFAULT **** TOL. ON ENERGY TO REDEFINE REF. GEOMETRY: 10**-3*(5*N. ATOMS)

 IMPORTANT INFORMATION:
 THE COORDINATE SYSTEM ADOPTED IN THE OPTIMIZATION IS NOT IN
 GENERAL HOMOGENEOUS UNITS. FOR THIS REASON THE GRADIENT AND 
 HESSIAN MATRIX IN TERMS OF THIS SYSTEM ARE GIVEN WITHOUT
 UNITS. FOR MORE DETAILS SEE THE MANUAL.

 INITIAL TRUST RADIUS         0.50000 MAXIMUM TRUST RADIUS               4.00000
 MAXIMUM GRADIENT COMPONENT   0.00045 MAXIMUM DISPLACEMENT COMPONENT     0.00180
 R.M.S. OF GRADIENT COMPONENT 0.00030 R.M.S. OF DISPLACEMENT COMPONENTS  0.00120
 THRESHOLD ON ENERGY CHANGE 0.100E-06 EXTRAPOLATING POLYNOMIAL ORDER           2
 MAXIMUM ALLOWED NUMBER OF STEPS   -1 SORTING OF ENERGY POINTS:               NO
 ANALYTICAL  GRADIENT                 HESSIAN UPDATING                      BFGS
 STEP SIZE NUMERICAL GRADIENT 0.00100
 INITIAL HESSIAN MATRIX: SCHLEGEL MODEL 2
 *******************************************************************************


 ELAELAELAELAELAELAELAELAELAELAELAELAELAELAELAELAELAELAELAELAELAELAELAELAELAELA

                       ELASTIC CALCULATION

 INFORMATION **** TOLDEX ****  CONVERGENCE CRITERION FOR RMS DISPLACEMENT MODIFIED  6.200000E-04
 INFORMATION **** TOLDEG **** MODIFY CONVERGENCE CRITERION FOR RMS GRADIENT  3.000000E-04
 INFORMATION **** TOLDEE **** CONVERGENCE CRITERION FOR ENERGY MODIFIED: 10**-           8

 GCALCO - MAX INDICES DIRECT LATTICE VECTOR    14    14    14
 NO.OF VECTORS CREATED 6999 STARS  122 RMAX   320.22708 BOHR

 GEOMETRY FOR WAVE FUNCTION - DIMENSIONALITY OF THE SYSTEM    3
 (NON PERIODIC DIRECTION: LATTICE PARAMETER FORMALLY SET TO 500)
 *******************************************************************************
 LATTICE PARAMETERS (ANGSTROMS AND DEGREES) - BOHR = 0.5291772083 ANGSTROM
 PRIMITIVE CELL - CENTRING CODE 6/0 VOLUME=  2897.760948 - DENSITY  1.162 g/cm^3
         A              B              C           ALPHA      BETA       GAMMA 
    15.55588828    15.55588828    15.55588828   109.471221 109.471221 109.471221
 *******************************************************************************
 ATOMS IN THE ASYMMETRIC UNIT    7 - ATOMS IN THE UNIT CELL:  126
     ATOM                 X/A                 Y/B                 Z/C    
 *******************************************************************************
      1 T 248 CD   -2.500000000000E-01 -5.000000000000E-01  2.500000000000E-01
      2 F 248 CD    2.500000000000E-01 -5.000000000000E-01 -2.500000000000E-01
      3 F 248 CD    2.500000000000E-01 -2.500000000000E-01  5.000000000000E-01
      4 F 248 CD   -5.000000000000E-01  2.500000000000E-01 -2.500000000000E-01
      5 F 248 CD    5.000000000000E-01 -2.500000000000E-01  2.500000000000E-01
      6 F 248 CD   -2.500000000000E-01  2.500000000000E-01  5.000000000000E-01
      7 T   7 N    -3.170446861945E-01  3.583193945830E-01  2.697425659911E-01
      8 F   7 N     8.857682859181E-02  4.132127478143E-01 -2.697425659911E-01
      9 F   7 N     3.170446861945E-01 -4.132127478143E-01 -3.246359192225E-01
     10 F   7 N    -8.857682859181E-02 -3.583193945830E-01  3.246359192225E-01
     11 F   7 N     2.697425659911E-01 -3.170446861945E-01  3.583193945830E-01
     12 F   7 N     3.583193945830E-01  2.697425659911E-01 -3.170446861945E-01
     13 F   7 N     3.246359192225E-01 -8.857682859181E-02 -3.583193945830E-01
     14 F   7 N     4.132127478143E-01 -2.697425659911E-01  8.857682859181E-02
     15 F   7 N    -2.697425659911E-01  8.857682859181E-02  4.132127478143E-01
     16 F   7 N    -4.132127478143E-01 -3.246359192225E-01  3.170446861945E-01
     17 F   7 N    -3.246359192225E-01  3.170446861945E-01 -4.132127478143E-01
     18 F   7 N    -3.583193945830E-01  3.246359192225E-01 -8.857682859181E-02
     19 F   7 N     3.583193945830E-01 -3.170446861945E-01  2.697425659911E-01
     20 F   7 N     4.132127478143E-01  8.857682859181E-02 -2.697425659911E-01
     21 F   7 N    -4.132127478143E-01  3.170446861945E-01 -3.246359192225E-01
     22 F   7 N    -3.583193945830E-01 -8.857682859181E-02  3.246359192225E-01
     23 F   7 N    -3.170446861945E-01  2.697425659911E-01  3.583193945830E-01
     24 F   7 N     2.697425659911E-01  3.583193945830E-01 -3.170446861945E-01
     25 F   7 N    -8.857682859181E-02  3.246359192225E-01 -3.583193945830E-01
     26 F   7 N    -2.697425659911E-01  4.132127478143E-01  8.857682859181E-02
     27 F   7 N     8.857682859181E-02 -2.697425659911E-01  4.132127478143E-01
     28 F   7 N    -3.246359192225E-01 -4.132127478143E-01  3.170446861945E-01
     29 F   7 N     3.170446861945E-01 -3.246359192225E-01 -4.132127478143E-01
     30 F   7 N     3.246359192225E-01 -3.583193945830E-01 -8.857682859181E-02
     31 T   7 N    -1.919681731420E-01  4.560092543123E-01  4.560092543123E-01
     32 F   7 N     0.000000000000E+00  3.520225725457E-01 -4.560092543123E-01
     33 F   7 N     1.919681731420E-01 -3.520225725457E-01 -3.520225725457E-01
     34 F   7 N     0.000000000000E+00 -4.560092543123E-01  3.520225725457E-01
     35 F   7 N     4.560092543123E-01 -1.919681731420E-01  4.560092543123E-01
     36 F   7 N     4.560092543123E-01  4.560092543123E-01 -1.919681731420E-01
     37 F   7 N     3.520225725457E-01  0.000000000000E+00 -4.560092543123E-01
     38 F   7 N     3.520225725457E-01 -4.560092543123E-01  0.000000000000E+00
     39 F   7 N    -4.560092543123E-01  0.000000000000E+00  3.520225725457E-01
     40 F   7 N    -3.520225725457E-01 -3.520225725457E-01  1.919681731420E-01
     41 F   7 N    -3.520225725457E-01  1.919681731420E-01 -3.520225725457E-01
     42 F   7 N    -4.560092543123E-01  3.520225725457E-01  0.000000000000E+00
     43 T   6 C    -2.750059841174E-01  3.611795215158E-01  3.611795215158E-01
     44 F   6 C     0.000000000000E+00  3.638144943669E-01 -3.611795215158E-01
     45 F   6 C     2.750059841174E-01 -3.638144943669E-01 -3.638144943669E-01
     46 F   6 C     0.000000000000E+00 -3.611795215158E-01  3.638144943669E-01
     47 F   6 C     3.611795215158E-01 -2.750059841174E-01  3.611795215158E-01
     48 F   6 C     3.611795215158E-01  3.611795215158E-01 -2.750059841174E-01
     49 F   6 C     3.638144943669E-01  0.000000000000E+00 -3.611795215158E-01
     50 F   6 C     3.638144943669E-01 -3.611795215158E-01  0.000000000000E+00
     51 F   6 C    -3.611795215158E-01  0.000000000000E+00  3.638144943669E-01
     52 F   6 C    -3.638144943669E-01 -3.638144943669E-01  2.750059841174E-01
     53 F   6 C    -3.638144943669E-01  2.750059841174E-01 -3.638144943669E-01
     54 F   6 C    -3.611795215158E-01  3.638144943669E-01  0.000000000000E+00
     55 T   6 C    -3.924462204345E-01  2.566127332947E-01  2.019036097929E-01
     56 F   6 C     5.470912350177E-02  4.056501697726E-01 -2.019036097929E-01
     57 F   6 C     3.924462204345E-01 -4.056501697726E-01 -3.509410462709E-01
     58 F   6 C    -5.470912350177E-02 -2.566127332947E-01  3.509410462709E-01
     59 F   6 C     2.019036097929E-01 -3.924462204345E-01  2.566127332947E-01
     60 F   6 C     2.566127332947E-01  2.019036097929E-01 -3.924462204345E-01
     61 F   6 C     3.509410462709E-01 -5.470912350177E-02 -2.566127332947E-01
     62 F   6 C     4.056501697726E-01 -2.019036097929E-01  5.470912350177E-02
     63 F   6 C    -2.019036097929E-01  5.470912350177E-02  4.056501697726E-01
     64 F   6 C    -4.056501697726E-01 -3.509410462709E-01  3.924462204345E-01
     65 F   6 C    -3.509410462709E-01  3.924462204345E-01 -4.056501697726E-01
     66 F   6 C    -2.566127332947E-01  3.509410462709E-01 -5.470912350177E-02
     67 F   6 C     2.566127332947E-01 -3.924462204345E-01  2.019036097929E-01
     68 F   6 C     4.056501697726E-01  5.470912350177E-02 -2.019036097929E-01
     69 F   6 C    -4.056501697726E-01  3.924462204345E-01 -3.509410462709E-01
     70 F   6 C    -2.566127332947E-01 -5.470912350177E-02  3.509410462709E-01
     71 F   6 C    -3.924462204345E-01  2.019036097929E-01  2.566127332947E-01
     72 F   6 C     2.019036097929E-01  2.566127332947E-01 -3.924462204345E-01
     73 F   6 C    -5.470912350177E-02  3.509410462709E-01 -2.566127332947E-01
     74 F   6 C    -2.019036097929E-01  4.056501697726E-01  5.470912350177E-02
     75 F   6 C     5.470912350177E-02 -2.019036097929E-01  4.056501697726E-01
     76 F   6 C    -3.509410462709E-01 -4.056501697726E-01  3.924462204345E-01
     77 F   6 C     3.924462204345E-01 -3.509410462709E-01 -4.056501697726E-01
     78 F   6 C     3.509410462709E-01 -2.566127332947E-01 -5.470912350177E-02
     79 T   1 H    -4.422188178645E-01  2.287955656075E-01  1.197444556796E-01
     80 F   1 H     1.090511099278E-01  4.380367264559E-01 -1.197444556796E-01
     81 F   1 H     4.422188178645E-01 -4.380367264559E-01 -3.289856165281E-01
     82 F   1 H    -1.090511099278E-01 -2.287955656075E-01  3.289856165281E-01
     83 F   1 H     1.197444556796E-01 -4.422188178645E-01  2.287955656075E-01
     84 F   1 H     2.287955656075E-01  1.197444556796E-01 -4.422188178645E-01
     85 F   1 H     3.289856165281E-01 -1.090511099278E-01 -2.287955656075E-01
     86 F   1 H     4.380367264559E-01 -1.197444556796E-01  1.090511099278E-01
     87 F   1 H    -1.197444556796E-01  1.090511099278E-01  4.380367264559E-01
     88 F   1 H    -4.380367264559E-01 -3.289856165281E-01  4.422188178645E-01
     89 F   1 H    -3.289856165281E-01  4.422188178645E-01 -4.380367264559E-01
     90 F   1 H    -2.287955656075E-01  3.289856165281E-01 -1.090511099278E-01
     91 F   1 H     2.287955656075E-01 -4.422188178645E-01  1.197444556796E-01
     92 F   1 H     4.380367264559E-01  1.090511099278E-01 -1.197444556796E-01
     93 F   1 H    -4.380367264559E-01  4.422188178645E-01 -3.289856165281E-01
     94 F   1 H    -2.287955656075E-01 -1.090511099278E-01  3.289856165281E-01
     95 F   1 H    -4.422188178645E-01  1.197444556796E-01  2.287955656075E-01
     96 F   1 H     1.197444556796E-01  2.287955656075E-01 -4.422188178645E-01
     97 F   1 H    -1.090511099278E-01  3.289856165281E-01 -2.287955656075E-01
     98 F   1 H    -1.197444556796E-01  4.380367264559E-01  1.090511099278E-01
     99 F   1 H     1.090511099278E-01 -1.197444556796E-01  4.380367264559E-01
    100 F   1 H    -3.289856165281E-01 -4.380367264559E-01  4.422188178645E-01
    101 F   1 H     4.422188178645E-01 -3.289856165281E-01 -4.380367264559E-01
    102 F   1 H     3.289856165281E-01 -2.287955656075E-01 -1.090511099278E-01
    103 T   8 O    -1.590187486749E-01  4.521488918146E-01 -4.629371895952E-01
    104 F   8 O    -8.491391859014E-02  3.039184409203E-01  4.629371895952E-01
    105 F   8 O     1.590187486749E-01 -3.039184409203E-01 -3.888323595105E-01
    106 F   8 O     8.491391859014E-02 -4.521488918146E-01  3.888323595105E-01
    107 F   8 O    -4.629371895952E-01 -1.590187486749E-01  4.521488918146E-01
    108 F   8 O     4.521488918146E-01 -4.629371895952E-01 -1.590187486749E-01
    109 F   8 O     3.888323595105E-01  8.491391859014E-02 -4.521488918146E-01
    110 F   8 O     3.039184409203E-01  4.629371895952E-01 -8.491391859014E-02
    111 F   8 O     4.629371895952E-01 -8.491391859014E-02  3.039184409203E-01
    112 F   8 O    -3.039184409203E-01 -3.888323595105E-01  1.590187486749E-01
    113 F   8 O    -3.888323595105E-01  1.590187486749E-01 -3.039184409203E-01
    114 F   8 O    -4.521488918146E-01  3.888323595105E-01  8.491391859014E-02
    115 F   8 O     4.521488918146E-01 -1.590187486749E-01 -4.629371895952E-01
    116 F   8 O     3.039184409203E-01 -8.491391859014E-02  4.629371895952E-01
    117 F   8 O    -3.039184409203E-01  1.590187486749E-01 -3.888323595105E-01
    118 F   8 O    -4.521488918146E-01  8.491391859014E-02  3.888323595105E-01
    119 F   8 O    -1.590187486749E-01 -4.629371895952E-01  4.521488918146E-01
    120 F   8 O    -4.629371895952E-01  4.521488918146E-01 -1.590187486749E-01
    121 F   8 O     8.491391859014E-02  3.888323595105E-01 -4.521488918146E-01
    122 F   8 O     4.629371895952E-01  3.039184409203E-01 -8.491391859014E-02
    123 F   8 O    -8.491391859014E-02  4.629371895952E-01  3.039184409203E-01
    124 F   8 O    -3.888323595105E-01 -3.039184409203E-01  1.590187486749E-01
    125 F   8 O     1.590187486749E-01 -3.888323595105E-01 -3.039184409203E-01
    126 F   8 O     3.888323595105E-01 -4.521488918146E-01  8.491391859014E-02

 TRANSFORMATION MATRIX PRIMITIVE-CRYSTALLOGRAPHIC CELL
  0.0000  1.0000  1.0000  1.0000  0.0000  1.0000  1.0000  1.0000  0.0000

 *******************************************************************************
 CRYSTALLOGRAPHIC CELL (VOLUME=       5795.52189634)
         A              B              C           ALPHA      BETA       GAMMA 
    17.96239257    17.96239257    17.96239257    90.000000  90.000000  90.000000

 COORDINATES IN THE CRYSTALLOGRAPHIC CELL
     ATOM                 X/A                 Y/B                 Z/C    
 *******************************************************************************
      1 T 248 CD    1.046639582838E-16  2.500000000000E-01  5.000000000000E-01
      2 F 248 CD   -5.000000000000E-01  2.500000000000E-01  0.000000000000E+00
      3 F 248 CD    5.000000000000E-01  5.233197914188E-17  2.500000000000E-01
      4 F 248 CD    2.500000000000E-01  5.000000000000E-01  7.849796871283E-17
      5 F 248 CD    2.500000000000E-01  0.000000000000E+00  5.000000000000E-01
      6 F 248 CD    0.000000000000E+00  5.000000000000E-01  2.500000000000E-01
      7 T   7 N    -2.744667661569E-02  2.971892426068E-01  3.857660711986E-01
      8 F   7 N     2.744667661569E-02 -2.971892426068E-01  3.857660711986E-01
      9 F   7 N    -2.744667661569E-02 -2.971892426068E-01 -3.857660711986E-01
     10 F   7 N     2.744667661569E-02  2.971892426068E-01 -3.857660711986E-01
     11 F   7 N     3.857660711986E-01 -2.744667661569E-02  2.971892426068E-01
     12 F   7 N     2.971892426068E-01  3.857660711986E-01 -2.744667661569E-02
     13 F   7 N    -3.857660711986E-01  2.744667661569E-02  2.971892426068E-01
     14 F   7 N    -2.971892426068E-01  3.857660711986E-01  2.744667661569E-02
     15 F   7 N     3.857660711986E-01  2.744667661569E-02 -2.971892426068E-01
     16 F   7 N    -2.971892426068E-01 -3.857660711986E-01 -2.744667661569E-02
     17 F   7 N    -3.857660711986E-01 -2.744667661569E-02 -2.971892426068E-01
     18 F   7 N     2.971892426068E-01 -3.857660711986E-01  2.744667661569E-02
     19 F   7 N     2.971892426068E-01 -2.744667661569E-02  3.857660711986E-01
     20 F   7 N    -2.971892426068E-01  2.744667661569E-02  3.857660711986E-01
     21 F   7 N    -2.971892426068E-01 -2.744667661569E-02 -3.857660711986E-01
     22 F   7 N     2.971892426068E-01  2.744667661569E-02 -3.857660711986E-01
     23 F   7 N    -2.744667661569E-02  3.857660711986E-01  2.971892426068E-01
     24 F   7 N     3.857660711986E-01  2.971892426068E-01 -2.744667661569E-02
     25 F   7 N     2.744667661569E-02 -3.857660711986E-01  2.971892426068E-01
     26 F   7 N     3.857660711986E-01 -2.971892426068E-01  2.744667661569E-02
     27 F   7 N     2.744667661569E-02  3.857660711986E-01 -2.971892426068E-01
     28 F   7 N    -3.857660711986E-01 -2.971892426068E-01 -2.744667661569E-02
     29 F   7 N    -2.744667661569E-02 -3.857660711986E-01 -2.971892426068E-01
     30 F   7 N    -3.857660711986E-01  2.971892426068E-01  2.744667661569E-02
     31 T   7 N    -4.480066591167E-01 -9.598408657098E-02 -9.598408657098E-02
     32 F   7 N     4.480066591167E-01  9.598408657098E-02 -9.598408657098E-02
     33 F   7 N    -4.480066591167E-01  9.598408657098E-02  9.598408657098E-02
     34 F   7 N     4.480066591167E-01 -9.598408657098E-02  9.598408657098E-02
     35 F   7 N    -9.598408657098E-02 -4.480066591167E-01 -9.598408657098E-02
     36 F   7 N    -9.598408657098E-02 -9.598408657098E-02 -4.480066591167E-01
     37 F   7 N     9.598408657098E-02  4.480066591167E-01 -9.598408657098E-02
     38 F   7 N     9.598408657098E-02 -9.598408657098E-02  4.480066591167E-01
     39 F   7 N    -9.598408657098E-02  4.480066591167E-01  9.598408657098E-02
     40 F   7 N     9.598408657098E-02  9.598408657098E-02 -4.480066591167E-01
     41 F   7 N     9.598408657098E-02 -4.480066591167E-01  9.598408657098E-02
     42 F   7 N    -9.598408657098E-02  9.598408657098E-02  4.480066591167E-01
     43 T   6 C    -1.317486425548E-03  3.624970079413E-01  3.624970079413E-01
     44 F   6 C     1.317486425548E-03 -3.624970079413E-01  3.624970079413E-01
     45 F   6 C    -1.317486425548E-03 -3.624970079413E-01 -3.624970079413E-01
     46 F   6 C     1.317486425548E-03  3.624970079413E-01 -3.624970079413E-01
     47 F   6 C     3.624970079413E-01 -1.317486425548E-03  3.624970079413E-01
     48 F   6 C     3.624970079413E-01  3.624970079413E-01 -1.317486425548E-03
     49 F   6 C    -3.624970079413E-01  1.317486425548E-03  3.624970079413E-01
     50 F   6 C    -3.624970079413E-01  3.624970079413E-01  1.317486425548E-03
     51 F   6 C     3.624970079413E-01  1.317486425548E-03 -3.624970079413E-01
     52 F   6 C    -3.624970079413E-01 -3.624970079413E-01 -1.317486425548E-03
     53 F   6 C    -3.624970079413E-01 -1.317486425548E-03 -3.624970079413E-01
     54 F   6 C     3.624970079413E-01 -3.624970079413E-01  1.317486425548E-03
     55 T   6 C    -7.451871823897E-02  2.764223280319E-01  3.311314515337E-01
     56 F   6 C     7.451871823897E-02 -2.764223280319E-01  3.311314515337E-01
     57 F   6 C    -7.451871823897E-02 -2.764223280319E-01 -3.311314515337E-01
     58 F   6 C     7.451871823897E-02  2.764223280319E-01 -3.311314515337E-01
     59 F   6 C     3.311314515337E-01 -7.451871823897E-02  2.764223280319E-01
     60 F   6 C     2.764223280319E-01  3.311314515337E-01 -7.451871823897E-02
     61 F   6 C    -3.311314515337E-01  7.451871823897E-02  2.764223280319E-01
     62 F   6 C    -2.764223280319E-01  3.311314515337E-01  7.451871823897E-02
     63 F   6 C     3.311314515337E-01  7.451871823897E-02 -2.764223280319E-01
     64 F   6 C    -2.764223280319E-01 -3.311314515337E-01 -7.451871823897E-02
     65 F   6 C    -3.311314515337E-01 -7.451871823897E-02 -2.764223280319E-01
     66 F   6 C     2.764223280319E-01 -3.311314515337E-01  7.451871823897E-02
     67 F   6 C     2.764223280319E-01 -7.451871823897E-02  3.311314515337E-01
     68 F   6 C    -2.764223280319E-01  7.451871823897E-02  3.311314515337E-01
     69 F   6 C    -2.764223280319E-01 -7.451871823897E-02 -3.311314515337E-01
     70 F   6 C     2.764223280319E-01  7.451871823897E-02 -3.311314515337E-01
     71 F   6 C    -7.451871823897E-02  3.311314515337E-01  2.764223280319E-01
     72 F   6 C     3.311314515337E-01  2.764223280319E-01 -7.451871823897E-02
     73 F   6 C     7.451871823897E-02 -3.311314515337E-01  2.764223280319E-01
     74 F   6 C     3.311314515337E-01 -2.764223280319E-01  7.451871823897E-02
     75 F   6 C     7.451871823897E-02  3.311314515337E-01 -2.764223280319E-01
     76 F   6 C    -3.311314515337E-01 -2.764223280319E-01 -7.451871823897E-02
     77 F   6 C    -7.451871823897E-02 -3.311314515337E-01 -2.764223280319E-01
     78 F   6 C    -3.311314515337E-01  2.764223280319E-01  7.451871823897E-02
     79 T   1 H    -1.046205804242E-01  2.243650361038E-01  3.334161460317E-01
     80 F   1 H     1.046205804242E-01 -2.243650361038E-01  3.334161460317E-01
     81 F   1 H    -1.046205804242E-01 -2.243650361038E-01 -3.334161460317E-01
     82 F   1 H     1.046205804242E-01  2.243650361038E-01 -3.334161460317E-01
     83 F   1 H     3.334161460317E-01 -1.046205804242E-01  2.243650361038E-01
     84 F   1 H     2.243650361038E-01  3.334161460317E-01 -1.046205804242E-01
     85 F   1 H    -3.334161460317E-01  1.046205804242E-01  2.243650361038E-01
     86 F   1 H    -2.243650361038E-01  3.334161460317E-01  1.046205804242E-01
     87 F   1 H     3.334161460317E-01  1.046205804242E-01 -2.243650361038E-01
     88 F   1 H    -2.243650361038E-01 -3.334161460317E-01 -1.046205804242E-01
     89 F   1 H    -3.334161460317E-01 -1.046205804242E-01 -2.243650361038E-01
     90 F   1 H     2.243650361038E-01 -3.334161460317E-01  1.046205804242E-01
     91 F   1 H     2.243650361038E-01 -1.046205804242E-01  3.334161460317E-01
     92 F   1 H    -2.243650361038E-01  1.046205804242E-01  3.334161460317E-01
     93 F   1 H    -2.243650361038E-01 -1.046205804242E-01 -3.334161460317E-01
     94 F   1 H     2.243650361038E-01  1.046205804242E-01 -3.334161460317E-01
     95 F   1 H    -1.046205804242E-01  3.334161460317E-01  2.243650361038E-01
     96 F   1 H     3.334161460317E-01  2.243650361038E-01 -1.046205804242E-01
     97 F   1 H     1.046205804242E-01 -3.334161460317E-01  2.243650361038E-01
     98 F   1 H     3.334161460317E-01 -2.243650361038E-01  1.046205804242E-01
     99 F   1 H     1.046205804242E-01  3.334161460317E-01 -2.243650361038E-01
    100 F   1 H    -3.334161460317E-01 -2.243650361038E-01 -1.046205804242E-01
    101 F   1 H    -1.046205804242E-01 -3.334161460317E-01 -2.243650361038E-01
    102 F   1 H    -3.334161460317E-01  2.243650361038E-01  1.046205804242E-01
    103 T   8 O    -4.258847745528E-01 -3.705241504239E-02 -1.219663336325E-01
    104 F   8 O     4.258847745528E-01  3.705241504239E-02 -1.219663336325E-01
    105 F   8 O    -4.258847745528E-01  3.705241504239E-02  1.219663336325E-01
    106 F   8 O     4.258847745528E-01 -3.705241504239E-02  1.219663336325E-01
    107 F   8 O    -1.219663336325E-01 -4.258847745528E-01 -3.705241504239E-02
    108 F   8 O    -3.705241504239E-02 -1.219663336325E-01 -4.258847745528E-01
    109 F   8 O     1.219663336325E-01  4.258847745528E-01 -3.705241504239E-02
    110 F   8 O     3.705241504239E-02 -1.219663336325E-01  4.258847745528E-01
    111 F   8 O    -1.219663336325E-01  4.258847745528E-01  3.705241504239E-02
    112 F   8 O     3.705241504239E-02  1.219663336325E-01 -4.258847745528E-01
    113 F   8 O     1.219663336325E-01 -4.258847745528E-01  3.705241504239E-02
    114 F   8 O    -3.705241504239E-02  1.219663336325E-01  4.258847745528E-01
    115 F   8 O    -3.705241504239E-02 -4.258847745528E-01 -1.219663336325E-01
    116 F   8 O     3.705241504239E-02  4.258847745528E-01 -1.219663336325E-01
    117 F   8 O     3.705241504239E-02 -4.258847745528E-01  1.219663336325E-01
    118 F   8 O    -3.705241504239E-02  4.258847745528E-01  1.219663336325E-01
    119 F   8 O    -4.258847745528E-01 -1.219663336325E-01 -3.705241504239E-02
    120 F   8 O    -1.219663336325E-01 -3.705241504239E-02 -4.258847745528E-01
    121 F   8 O     4.258847745528E-01  1.219663336325E-01 -3.705241504239E-02
    122 F   8 O    -1.219663336325E-01  3.705241504239E-02  4.258847745528E-01
    123 F   8 O     4.258847745528E-01 -1.219663336325E-01  3.705241504239E-02
    124 F   8 O     1.219663336325E-01  3.705241504239E-02 -4.258847745528E-01
    125 F   8 O    -4.258847745528E-01  1.219663336325E-01  3.705241504239E-02
    126 F   8 O     1.219663336325E-01 -3.705241504239E-02  4.258847745528E-01

 T = ATOM BELONGING TO THE ASYMMETRIC UNIT

 ****   24 SYMMOPS - TRANSLATORS IN FRACTIONAL UNITS
 **** MATRICES AND TRANSLATORS IN THE CRYSTALLOGRAPHIC REFERENCE FRAME
   V INV                    ROTATION MATRICES                   TRANSLATORS
   1   1  1.00  0.00  0.00  0.00  1.00  0.00  0.00  0.00  1.00  0.00  0.00  0.00
   2   2  0.00  1.00 -1.00  1.00  0.00 -1.00  0.00  0.00 -1.00  0.00  0.00  0.00
   3   3 -1.00  0.00  0.00 -1.00  0.00  1.00 -1.00  1.00  0.00  0.00  0.00  0.00
   4   4  0.00 -1.00  1.00  0.00 -1.00  0.00  1.00 -1.00  0.00  0.00  0.00  0.00
   5   6  0.00  0.00  1.00  1.00  0.00  0.00  0.00  1.00  0.00  0.00  0.00  0.00
   6   5  0.00  1.00  0.00  0.00  0.00  1.00  1.00  0.00  0.00  0.00  0.00  0.00
   7   8  1.00 -1.00  0.00  0.00 -1.00  1.00  0.00 -1.00  0.00  0.00  0.00  0.00
   8   7  1.00  0.00 -1.00  0.00  0.00 -1.00  0.00  1.00 -1.00  0.00  0.00  0.00
   9  10  0.00  0.00 -1.00  0.00  1.00 -1.00  1.00  0.00 -1.00  0.00  0.00  0.00
  10   9 -1.00  0.00  1.00 -1.00  1.00  0.00 -1.00  0.00  0.00  0.00  0.00  0.00
  11  12 -1.00  1.00  0.00 -1.00  0.00  0.00 -1.00  0.00  1.00  0.00  0.00  0.00
  12  11  0.00 -1.00  0.00  1.00 -1.00  0.00  0.00 -1.00  1.00  0.00  0.00  0.00
  13  13  0.00  1.00  0.00  1.00  0.00  0.00  0.00  0.00  1.00  0.00  0.00  0.00
  14  14  1.00  0.00 -1.00  0.00  1.00 -1.00  0.00  0.00 -1.00  0.00  0.00  0.00
  15  16 -1.00  0.00  1.00 -1.00  0.00  0.00 -1.00  1.00  0.00  0.00  0.00  0.00
  16  15  0.00 -1.00  0.00  0.00 -1.00  1.00  1.00 -1.00  0.00  0.00  0.00  0.00
  17  17  1.00  0.00  0.00  0.00  0.00  1.00  0.00  1.00  0.00  0.00  0.00  0.00
  18  18  0.00  0.00  1.00  0.00  1.00  0.00  1.00  0.00  0.00  0.00  0.00  0.00
  19  20  0.00 -1.00  1.00  1.00 -1.00  0.00  0.00 -1.00  0.00  0.00  0.00  0.00
  20  19  0.00  1.00 -1.00  0.00  0.00 -1.00  1.00  0.00 -1.00  0.00  0.00  0.00
  21  22  0.00  0.00 -1.00  1.00  0.00 -1.00  0.00  1.00 -1.00  0.00  0.00  0.00
  22  21 -1.00  1.00  0.00 -1.00  0.00  1.00 -1.00  0.00  0.00  0.00  0.00  0.00
  23  23 -1.00  0.00  0.00 -1.00  1.00  0.00 -1.00  0.00  1.00  0.00  0.00  0.00
  24  24  1.00 -1.00  0.00  0.00 -1.00  0.00  0.00 -1.00  1.00  0.00  0.00  0.00

 DIRECT LATTICE VECTORS CARTESIAN COMPONENTS (ANGSTROM)
          X                    Y                    Z
  -0.898119628411E+01   0.898119628411E+01   0.898119628411E+01
   0.898119628411E+01  -0.898119628411E+01   0.898119628411E+01
   0.898119628411E+01   0.898119628411E+01  -0.898119628411E+01


 CARTESIAN COORDINATES - PRIMITIVE CELL
 *******************************************************************************
 *      ATOM          X(ANGSTROM)         Y(ANGSTROM)         Z(ANGSTROM)
 *******************************************************************************
    1   248 CD    1.880015106437E-15 -1.347179442617E+01  8.981196284110E+00
    2   248 CD    8.981196284110E+00 -1.347179442616E+01  0.000000000000E+00
    3   248 CD    8.981196284110E+00  9.400075532184E-16 -1.347179442616E+01
    4   248 CD   -1.347179442617E+01  8.981196284110E+00  1.410011329828E-15
    5   248 CD   -1.347179442616E+01  0.000000000000E+00  8.981196284110E+00
    6   248 CD    0.000000000000E+00  8.981196284110E+00 -1.347179442616E+01
    7     7 N    -4.930079800640E-01  5.338229842756E+00  6.929281610370E+00
    8     7 N     4.930079800640E-01 -5.338229842756E+00  6.929281610370E+00
    9     7 N    -4.930079800640E-01 -5.338229842756E+00 -6.929281610370E+00
   10     7 N     4.930079800640E-01  5.338229842756E+00 -6.929281610370E+00
   11     7 N     6.929281610370E+00 -4.930079800640E-01  5.338229842756E+00
   12     7 N     5.338229842756E+00  6.929281610370E+00 -4.930079800640E-01
   13     7 N    -6.929281610370E+00  4.930079800640E-01  5.338229842756E+00
   14     7 N    -5.338229842756E+00  6.929281610370E+00  4.930079800640E-01
   15     7 N     6.929281610370E+00  4.930079800640E-01 -5.338229842756E+00
   16     7 N    -5.338229842756E+00 -6.929281610370E+00 -4.930079800640E-01
   17     7 N    -6.929281610370E+00 -4.930079800640E-01 -5.338229842756E+00
   18     7 N     5.338229842756E+00 -6.929281610370E+00  4.930079800640E-01
   19     7 N     5.338229842756E+00 -4.930079800640E-01  6.929281610370E+00
   20     7 N    -5.338229842756E+00  4.930079800640E-01  6.929281610370E+00
   21     7 N    -5.338229842756E+00 -4.930079800640E-01 -6.929281610370E+00
   22     7 N     5.338229842756E+00  4.930079800640E-01 -6.929281610370E+00
   23     7 N    -4.930079800640E-01  6.929281610370E+00  5.338229842756E+00
   24     7 N     6.929281610370E+00  5.338229842756E+00 -4.930079800640E-01
   25     7 N     4.930079800640E-01 -6.929281610370E+00  5.338229842756E+00
   26     7 N     6.929281610370E+00 -5.338229842756E+00  4.930079800640E-01
   27     7 N     4.930079800640E-01  6.929281610370E+00 -5.338229842756E+00
   28     7 N    -6.929281610370E+00 -5.338229842756E+00 -4.930079800640E-01
   29     7 N    -4.930079800640E-01 -6.929281610370E+00 -5.338229842756E+00
   30     7 N    -6.929281610370E+00  5.338229842756E+00  4.930079800640E-01
   31     7 N    -8.047271484231E+00 -1.724103843290E+00 -1.724103843290E+00
   32     7 N     8.047271484231E+00  1.724103843290E+00 -1.724103843290E+00
   33     7 N    -8.047271484231E+00  1.724103843290E+00  1.724103843290E+00
   34     7 N     8.047271484231E+00 -1.724103843290E+00  1.724103843290E+00
   35     7 N    -1.724103843290E+00 -8.047271484231E+00 -1.724103843290E+00
   36     7 N    -1.724103843290E+00 -1.724103843290E+00 -8.047271484231E+00
   37     7 N     1.724103843290E+00  8.047271484231E+00 -1.724103843290E+00
   38     7 N     1.724103843290E+00 -1.724103843290E+00  8.047271484231E+00
   39     7 N    -1.724103843290E+00  8.047271484231E+00  1.724103843290E+00
   40     7 N     1.724103843290E+00  1.724103843290E+00 -8.047271484231E+00
   41     7 N     1.724103843290E+00 -8.047271484231E+00  1.724103843290E+00
   42     7 N    -1.724103843290E+00  1.724103843290E+00  8.047271484231E+00
   43     6 C    -2.366520837900E-02  6.511313561447E+00  6.511313561447E+00
   44     6 C     2.366520837900E-02 -6.511313561447E+00  6.511313561447E+00
   45     6 C    -2.366520837900E-02 -6.511313561447E+00 -6.511313561447E+00
   46     6 C     2.366520837900E-02  6.511313561447E+00 -6.511313561447E+00
   47     6 C     6.511313561447E+00 -2.366520837900E-02  6.511313561447E+00
   48     6 C     6.511313561447E+00  6.511313561447E+00 -2.366520837900E-02
   49     6 C    -6.511313561447E+00  2.366520837900E-02  6.511313561447E+00
   50     6 C    -6.511313561447E+00  6.511313561447E+00  2.366520837900E-02
   51     6 C     6.511313561447E+00  2.366520837900E-02 -6.511313561447E+00
   52     6 C    -6.511313561447E+00 -6.511313561447E+00 -2.366520837900E-02
   53     6 C    -6.511313561447E+00 -2.366520837900E-02 -6.511313561447E+00
   54     6 C     6.511313561447E+00 -6.511313561447E+00  2.366520837900E-02
   55     6 C    -1.338534470689E+00  4.965206370730E+00  5.947913124132E+00
   56     6 C     1.338534470689E+00 -4.965206370730E+00  5.947913124132E+00
   57     6 C    -1.338534470689E+00 -4.965206370730E+00 -5.947913124132E+00
   58     6 C     1.338534470689E+00  4.965206370730E+00 -5.947913124132E+00
   59     6 C     5.947913124132E+00 -1.338534470689E+00  4.965206370730E+00
   60     6 C     4.965206370730E+00  5.947913124132E+00 -1.338534470689E+00
   61     6 C    -5.947913124132E+00  1.338534470689E+00  4.965206370730E+00
   62     6 C    -4.965206370730E+00  5.947913124132E+00  1.338534470689E+00
   63     6 C     5.947913124132E+00  1.338534470689E+00 -4.965206370730E+00
   64     6 C    -4.965206370730E+00 -5.947913124132E+00 -1.338534470689E+00
   65     6 C    -5.947913124132E+00 -1.338534470689E+00 -4.965206370730E+00
   66     6 C     4.965206370730E+00 -5.947913124132E+00  1.338534470689E+00
   67     6 C     4.965206370730E+00 -1.338534470689E+00  5.947913124132E+00
   68     6 C    -4.965206370730E+00  1.338534470689E+00  5.947913124132E+00
   69     6 C    -4.965206370730E+00 -1.338534470689E+00 -5.947913124132E+00
   70     6 C     4.965206370730E+00  1.338534470689E+00 -5.947913124132E+00
   71     6 C    -1.338534470689E+00  5.947913124132E+00  4.965206370730E+00
   72     6 C     5.947913124132E+00  4.965206370730E+00 -1.338534470689E+00
   73     6 C     1.338534470689E+00 -5.947913124132E+00  4.965206370730E+00
   74     6 C     5.947913124132E+00 -4.965206370730E+00  1.338534470689E+00
   75     6 C     1.338534470689E+00  5.947913124132E+00 -4.965206370730E+00
   76     6 C    -5.947913124132E+00 -4.965206370730E+00 -1.338534470689E+00
   77     6 C    -1.338534470689E+00 -5.947913124132E+00 -4.965206370730E+00
   78     6 C    -5.947913124132E+00  4.965206370730E+00  1.338534470689E+00
   79     1 H    -1.879235936295E+00  4.030132857080E+00  5.988951703604E+00
   80     1 H     1.879235936295E+00 -4.030132857080E+00  5.988951703604E+00
   81     1 H    -1.879235936295E+00 -4.030132857080E+00 -5.988951703604E+00
   82     1 H     1.879235936295E+00  4.030132857080E+00 -5.988951703604E+00
   83     1 H     5.988951703604E+00 -1.879235936295E+00  4.030132857080E+00
   84     1 H     4.030132857080E+00  5.988951703604E+00 -1.879235936295E+00
   85     1 H    -5.988951703604E+00  1.879235936295E+00  4.030132857080E+00
   86     1 H    -4.030132857080E+00  5.988951703604E+00  1.879235936295E+00
   87     1 H     5.988951703604E+00  1.879235936295E+00 -4.030132857080E+00
   88     1 H    -4.030132857080E+00 -5.988951703604E+00 -1.879235936295E+00
   89     1 H    -5.988951703604E+00 -1.879235936295E+00 -4.030132857080E+00
   90     1 H     4.030132857080E+00 -5.988951703604E+00  1.879235936295E+00
   91     1 H     4.030132857080E+00 -1.879235936295E+00  5.988951703604E+00
   92     1 H    -4.030132857080E+00  1.879235936295E+00  5.988951703604E+00
   93     1 H    -4.030132857080E+00 -1.879235936295E+00 -5.988951703604E+00
   94     1 H     4.030132857080E+00  1.879235936295E+00 -5.988951703604E+00
   95     1 H    -1.879235936295E+00  5.988951703604E+00  4.030132857080E+00
   96     1 H     5.988951703604E+00  4.030132857080E+00 -1.879235936295E+00
   97     1 H     1.879235936295E+00 -5.988951703604E+00  4.030132857080E+00
   98     1 H     5.988951703604E+00 -4.030132857080E+00  1.879235936295E+00
   99     1 H     1.879235936295E+00  5.988951703604E+00 -4.030132857080E+00
  100     1 H    -5.988951703604E+00 -4.030132857080E+00 -1.879235936295E+00
  101     1 H    -1.879235936295E+00 -5.988951703604E+00 -4.030132857080E+00
  102     1 H    -5.988951703604E+00  4.030132857080E+00  1.879235936295E+00
  103     8 O    -7.649909509346E+00 -6.655500245920E-01 -2.190807164814E+00
  104     8 O     7.649909509346E+00  6.655500245920E-01 -2.190807164814E+00
  105     8 O    -7.649909509346E+00  6.655500245920E-01  2.190807164814E+00
  106     8 O     7.649909509346E+00 -6.655500245920E-01  2.190807164814E+00
  107     8 O    -2.190807164814E+00 -7.649909509346E+00 -6.655500245920E-01
  108     8 O    -6.655500245920E-01 -2.190807164814E+00 -7.649909509346E+00
  109     8 O     2.190807164814E+00  7.649909509346E+00 -6.655500245920E-01
  110     8 O     6.655500245920E-01 -2.190807164814E+00  7.649909509346E+00
  111     8 O    -2.190807164814E+00  7.649909509346E+00  6.655500245920E-01
  112     8 O     6.655500245920E-01  2.190807164814E+00 -7.649909509346E+00
  113     8 O     2.190807164814E+00 -7.649909509346E+00  6.655500245920E-01
  114     8 O    -6.655500245920E-01  2.190807164814E+00  7.649909509346E+00
  115     8 O    -6.655500245920E-01 -7.649909509346E+00 -2.190807164814E+00
  116     8 O     6.655500245920E-01  7.649909509346E+00 -2.190807164814E+00
  117     8 O     6.655500245920E-01 -7.649909509346E+00  2.190807164814E+00
  118     8 O    -6.655500245920E-01  7.649909509346E+00  2.190807164814E+00
  119     8 O    -7.649909509346E+00 -2.190807164814E+00 -6.655500245920E-01
  120     8 O    -2.190807164814E+00 -6.655500245920E-01 -7.649909509346E+00
  121     8 O     7.649909509346E+00  2.190807164814E+00 -6.655500245920E-01
  122     8 O    -2.190807164814E+00  6.655500245920E-01  7.649909509346E+00
  123     8 O     7.649909509346E+00 -2.190807164814E+00  6.655500245920E-01
  124     8 O     2.190807164814E+00  6.655500245920E-01 -7.649909509346E+00
  125     8 O    -7.649909509346E+00  2.190807164814E+00  6.655500245920E-01
  126     8 O     2.190807164814E+00 -6.655500245920E-01  7.649909509346E+00

 *******************************************************************************
 *** PSEUDOPOTENTIAL INFORMATION ***
 *******************************************************************************

 ATOMIC NUMBER  48, NUCLEAR CHARGE 20.000, GIVEN IN INPUT       PSEUDOPOTENTIAL
   TYPE       EXPONENT      COEFF.    N      EXPONENT      COEFF.    N
  P0 TMS    13.8358690  270.0094830   0     6.8572700   38.7673080   0
  P1 TMS    12.4049710  193.8296290   0     6.5677990   31.8965250   0
  P2 TMS    10.8969250   79.1936470   0     4.6411650   13.2308270   0
  P3 TMS    15.1847960  -35.4766260   0     7.5923980   -5.6176770   0

 *******************************************************************************
 LOCAL ATOMIC FUNCTIONS BASIS SET
 *******************************************************************************
   ATOM   X(AU)   Y(AU)   Z(AU)  N. TYPE  EXPONENT  S COEF   P COEF   D/F/G COEF
 *******************************************************************************
   1 CD   0.000 -25.458  16.972
                                  1 S  
                                         9.727E+00-1.786E+00 0.000E+00 0.000E+00
                                         7.838E+00 2.578E+00 0.000E+00 0.000E+00
                                         5.089E+00 1.601E-01 0.000E+00 0.000E+00
                                  2 S  
                                         1.553E+00 1.000E+00 0.000E+00 0.000E+00
                                  3 S  
                                         7.141E-01 1.000E+00 0.000E+00 0.000E+00
                                  4 S  
                                         5.000E-01 1.000E+00 0.000E+00 0.000E+00
                                  5 S  
                                         2.500E-01 1.000E+00 0.000E+00 0.000E+00
                                  6 S  
                                         1.200E-01 1.000E+00 0.000E+00 0.000E+00
                           7-     9 P  
                                         4.743E+00 0.000E+00-6.231E+00 0.000E+00
                                         3.937E+00 0.000E+00 6.574E+00 0.000E+00
                          10-    12 P  
                                         1.380E+00 0.000E+00 7.497E-01 0.000E+00
                                         6.685E-01 0.000E+00 2.811E-01 0.000E+00
                          13-    15 P  
                                         3.634E-01 0.000E+00 1.000E+00 0.000E+00
                          16-    18 P  
                                         1.800E-01 0.000E+00 1.000E+00 0.000E+00
                          19-    21 P  
                                         1.200E-01 0.000E+00 1.000E+00 0.000E+00
                          22-    26 D  
                                         8.469E+00 0.000E+00 0.000E+00-1.636E-02
                                         3.024E+00 0.000E+00 0.000E+00 2.865E-01
                                         1.316E+00 0.000E+00 0.000E+00 4.869E-01
                                         5.564E-01 0.000E+00 0.000E+00 3.794E-01
                          27-    31 D  
                                         2.239E-01 0.000E+00 0.000E+00 1.000E+00
                          32-    36 D  
                                         1.200E-01 0.000E+00 0.000E+00 1.000E+00
                          37-    43 F  
                                         1.598E+00 0.000E+00 0.000E+00 1.000E+00
   2 CD  16.972 -25.458   0.000
   3 CD  16.972   0.000 -25.458
   4 CD -25.458  16.972   0.000
   5 CD -25.458   0.000  16.972
   6 CD   0.000  16.972 -25.458
   7 N   -0.932  10.088  13.094
                                259 S  
                                         6.293E+03 1.970E-03 0.000E+00 0.000E+00
                                         9.490E+02 1.496E-02 0.000E+00 0.000E+00
                                         2.188E+02 7.350E-02 0.000E+00 0.000E+00
                                         6.369E+01 2.489E-01 0.000E+00 0.000E+00
                                         1.883E+01 6.025E-01 0.000E+00 0.000E+00
                                         2.720E+00 2.562E-01 0.000E+00 0.000E+00
                         260-   263 SP 
                                         3.063E+01 1.119E-01 3.831E-02 0.000E+00
                                         7.026E+00 9.217E-01 2.374E-01 0.000E+00
                                         2.112E+00-2.569E-03 8.176E-01 0.000E+00
                         264-   267 SP 
                                         6.840E-01 1.000E+00 1.000E+00 0.000E+00
                         268-   271 SP 
                                         2.009E-01 1.000E+00 1.000E+00 0.000E+00
                         272-   276 D  
                                         9.130E-01 0.000E+00 0.000E+00 1.000E+00
   8 N    0.932 -10.088  13.094
   9 N   -0.932 -10.088 -13.094
  10 N    0.932  10.088 -13.094
  11 N   13.094  -0.932  10.088
  12 N   10.088  13.094  -0.932
  13 N  -13.094   0.932  10.088
  14 N  -10.088  13.094   0.932
  15 N   13.094   0.932 -10.088
  16 N  -10.088 -13.094  -0.932
  17 N  -13.094  -0.932 -10.088
  18 N   10.088 -13.094   0.932
  19 N   10.088  -0.932  13.094
  20 N  -10.088   0.932  13.094
  21 N  -10.088  -0.932 -13.094
  22 N   10.088   0.932 -13.094
  23 N   -0.932  13.094  10.088
  24 N   13.094  10.088  -0.932
  25 N    0.932 -13.094  10.088
  26 N   13.094 -10.088   0.932
  27 N    0.932  13.094 -10.088
  28 N  -13.094 -10.088  -0.932
  29 N   -0.932 -13.094 -10.088
  30 N  -13.094  10.088   0.932
  31 N  -15.207  -3.258  -3.258
  32 N   15.207   3.258  -3.258
  33 N  -15.207   3.258   3.258
  34 N   15.207  -3.258   3.258
  35 N   -3.258 -15.207  -3.258
  36 N   -3.258  -3.258 -15.207
  37 N    3.258  15.207  -3.258
  38 N    3.258  -3.258  15.207
  39 N   -3.258  15.207   3.258
  40 N    3.258   3.258 -15.207
  41 N    3.258 -15.207   3.258
  42 N   -3.258   3.258  15.207
  43 C   -0.045  12.305  12.305
                                907 S  
                                         4.563E+03 1.967E-03 0.000E+00 0.000E+00
                                         6.820E+02 1.523E-02 0.000E+00 0.000E+00
                                         1.550E+02 7.613E-02 0.000E+00 0.000E+00
                                         4.446E+01 2.608E-01 0.000E+00 0.000E+00
                                         1.303E+01 6.165E-01 0.000E+00 0.000E+00
                                         1.828E+00 2.210E-01 0.000E+00 0.000E+00
                         908-   911 SP 
                                         2.096E+01 1.147E-01 4.025E-02 0.000E+00
                                         4.803E+00 9.200E-01 2.376E-01 0.000E+00
                                         1.459E+00-3.031E-03 8.159E-01 0.000E+00
                         912-   915 SP 
                                         4.835E-01 1.000E+00 1.000E+00 0.000E+00
                         916-   919 SP 
                                         1.456E-01 1.000E+00 1.000E+00 0.000E+00
                         920-   924 D  
                                         6.260E-01 0.000E+00 0.000E+00 1.000E+00
  44 C    0.045 -12.305  12.305
  45 C   -0.045 -12.305 -12.305
  46 C    0.045  12.305 -12.305
  47 C   12.305  -0.045  12.305
  48 C   12.305  12.305  -0.045
  49 C  -12.305   0.045  12.305
  50 C  -12.305  12.305   0.045
  51 C   12.305   0.045 -12.305
  52 C  -12.305 -12.305  -0.045
  53 C  -12.305  -0.045 -12.305
  54 C   12.305 -12.305   0.045
  55 C   -2.529   9.383  11.240
  56 C    2.529  -9.383  11.240
  57 C   -2.529  -9.383 -11.240
  58 C    2.529   9.383 -11.240
  59 C   11.240  -2.529   9.383
  60 C    9.383  11.240  -2.529
  61 C  -11.240   2.529   9.383
  62 C   -9.383  11.240   2.529
  63 C   11.240   2.529  -9.383
  64 C   -9.383 -11.240  -2.529
  65 C  -11.240  -2.529  -9.383
  66 C    9.383 -11.240   2.529
  67 C    9.383  -2.529  11.240
  68 C   -9.383   2.529  11.240
  69 C   -9.383  -2.529 -11.240
  70 C    9.383   2.529 -11.240
  71 C   -2.529  11.240   9.383
  72 C   11.240   9.383  -2.529
  73 C    2.529 -11.240   9.383
  74 C   11.240  -9.383   2.529
  75 C    2.529  11.240  -9.383
  76 C  -11.240  -9.383  -2.529
  77 C   -2.529 -11.240  -9.383
  78 C  -11.240   9.383   2.529
  79 H   -3.551   7.616  11.317
                               1555 S  
                                         3.387E+01 2.549E-02 0.000E+00 0.000E+00
                                         5.095E+00 1.904E-01 0.000E+00 0.000E+00
                                         1.159E+00 8.522E-01 0.000E+00 0.000E+00
                               1556 S  
                                         3.258E-01 1.000E+00 0.000E+00 0.000E+00
                               1557 S  
                                         1.027E-01 1.000E+00 0.000E+00 0.000E+00
                        1558-  1560 P  
                                         7.500E-01 0.000E+00 1.000E+00 0.000E+00
  80 H    3.551  -7.616  11.317
  81 H   -3.551  -7.616 -11.317
  82 H    3.551   7.616 -11.317
  83 H   11.317  -3.551   7.616
  84 H    7.616  11.317  -3.551
  85 H  -11.317   3.551   7.616
  86 H   -7.616  11.317   3.551
  87 H   11.317   3.551  -7.616
  88 H   -7.616 -11.317  -3.551
  89 H  -11.317  -3.551  -7.616
  90 H    7.616 -11.317   3.551
  91 H    7.616  -3.551  11.317
  92 H   -7.616   3.551  11.317
  93 H   -7.616  -3.551 -11.317
  94 H    7.616   3.551 -11.317
  95 H   -3.551  11.317   7.616
  96 H   11.317   7.616  -3.551
  97 H    3.551 -11.317   7.616
  98 H   11.317  -7.616   3.551
  99 H    3.551  11.317  -7.616
 100 H  -11.317  -7.616  -3.551
 101 H   -3.551 -11.317  -7.616
 102 H  -11.317   7.616   3.551
 103 O  -14.456  -1.258  -4.140
                               1699 S  
                                         8.588E+03 1.895E-03 0.000E+00 0.000E+00
                                         1.297E+03 1.439E-02 0.000E+00 0.000E+00
                                         2.993E+02 7.073E-02 0.000E+00 0.000E+00
                                         8.738E+01 2.400E-01 0.000E+00 0.000E+00
                                         2.568E+01 5.948E-01 0.000E+00 0.000E+00
                                         3.740E+00 2.808E-01 0.000E+00 0.000E+00
                        1700-  1703 SP 
                                         4.212E+01 1.139E-01 3.651E-02 0.000E+00
                                         9.628E+00 9.208E-01 2.372E-01 0.000E+00
                                         2.853E+00-3.274E-03 8.197E-01 0.000E+00
                        1704-  1707 SP 
                                         9.057E-01 1.000E+00 1.000E+00 0.000E+00
                        1708-  1711 SP 
                                         2.556E-01 1.000E+00 1.000E+00 0.000E+00
                        1712-  1716 D  
                                         1.292E+00 0.000E+00 0.000E+00 1.000E+00
 104 O   14.456   1.258  -4.140
 105 O  -14.456   1.258   4.140
 106 O   14.456  -1.258   4.140
 107 O   -4.140 -14.456  -1.258
 108 O   -1.258  -4.140 -14.456
 109 O    4.140  14.456  -1.258
 110 O    1.258  -4.140  14.456
 111 O   -4.140  14.456   1.258
 112 O    1.258   4.140 -14.456
 113 O    4.140 -14.456   1.258
 114 O   -1.258   4.140  14.456
 115 O   -1.258 -14.456  -4.140
 116 O    1.258  14.456  -4.140
 117 O    1.258 -14.456   4.140
 118 O   -1.258  14.456   4.140
 119 O  -14.456  -4.140  -1.258
 120 O   -4.140  -1.258 -14.456
 121 O   14.456   4.140  -1.258
 122 O   -4.140   1.258  14.456
 123 O   14.456  -4.140   1.258
 124 O    4.140   1.258 -14.456
 125 O  -14.456   4.140   1.258
 126 O    4.140  -1.258  14.456
 INFORMATION **** SET_MPP **** PCRYSTAL CALCULATION
 INFORMATION **** READM2 **** NEW DEFAULT: FOCK/KS MATRIX MIXING SET TO 30 %
 INFORMATION **** READM2 **** NEW DEFAULT: FULL DIRECT SCF MODE
 INFORMATION **** READM2 **** NEW DEFAULT: COULOMB BIPOLAR BUFFER SET TO 32 Mb
 INFORMATION **** READM2 **** NEW DEFAULT: EXCHANGE BIPOLAR BUFFER SET TO 32 Mb

 *******************************************************************************
 NEW DEFAULT: DFT INTEGRATION GRID INCREASED TO XLGRID
 NEW DEFAULT: DIIS ACCELERATOR ACTIVE
 USE KEYWORD NODIIS TO TURN IT OFF
 *******************************************************************************

 INFORMATION **** DFTD3_INPUT **** PERFORM LATEST DISPERSION CORRECTION DFT-D3(BJ) WITH AUTOMATIC PARAMETER SETUP
 PLEASE CITE:
 (1) DFT-D3 Reference
  S. Grimme, J. Antony, S. Ehrlich, and H. Krieg, J. Chem. Phys. 132 (2010), 154104
 (2) BJ-Damping Reference
  S. Grimme, S. Ehrlich, and L. Goerigk, J. Comput. Chem. 32 (2011), 1456-1465
 (3) General DFT-D Review
  S. Grimme, A. Hansen, J. G. Brandenburg, and C. Bannwarth,
  Chem. Rev. 116 (2016), 5105-5154

 INFORMATION **** TOLINTEG **** COULOMB AND EXCHANGE SERIES TOLERANCES MODIFIED
 INFORMATION **** TOLDEE **** SCF TOL ON TOTAL ENERGY SET TO           8
 INFORMATION **** DFTD3_INPUT **** PERFORM DISPERSION CORRECTION DFT-D3 IN THE ZERO DAMPING SCHEME

 PLEASE CITE:
 (1) DFT-D3 Reference
  S. Grimme, J. Antony, S. Ehrlich, and H. Krieg, J. Chem. Phys. 132 (2010), 154104
 (2) General DFT-D Review
  S. Grimme, A. Hansen, J. G. Brandenburg, and C. Bannwarth,
  Chem. Rev. 116 (2016), 5105-5154

 *******************************************************************************
 N. OF ATOMS PER CELL       126  COULOMB OVERLAP TOL         (T1) 10**   -7
 NUMBER OF SHELLS           666  COULOMB PENETRATION TOL     (T2) 10**   -7
 NUMBER OF AO              2130  EXCHANGE OVERLAP TOL        (T3) 10**   -7
 N. OF ELECTRONS PER CELL   804  EXCHANGE PSEUDO OVP (F(G))  (T4) 10**  -10
 CORE ELECTRONS PER CELL    192  EXCHANGE PSEUDO OVP (P(G))  (T5) 10**  -40
 N. OF SYMMETRY OPERATORS    24  POLE ORDER IN MONO ZONE                  4
 *******************************************************************************
 TYPE OF CALCULATION :  RESTRICTED CLOSED SHELL
 KOHN-SHAM HAMILTONIAN

 (EXCHANGE)[CORRELATION] FUNCTIONAL:(M06)[M06]


 HYBRID EXCHANGE - PERCENTAGE OF FOCK EXCHANGE    27.0000
 CORE  PSEUDO POTENTIAL         TOL. ON PSEUDO              (TP) 10**- 6

 CAPPA:IS1  2;IS2  2;IS3  2; K PTS MONK NET   3; SYMMOPS:K SPACE  48;G SPACE  24

 *******************************************************************************
 MAX NUMBER OF SCF CYCLES      50  CONVERGENCE ON DELTAP        10**-18
 WEIGHT OF F(I) IN F(I+1)      30% CONVERGENCE ON ENERGY        10**- 8
 SHRINK. FACT.(MONKH.)    2  2  2  NUMBER OF K POINTS IN THE IBZ      3
 SHRINKING FACTOR(GILAT NET)    2  NUMBER OF K POINTS(GILAT NET)      3
 *******************************************************************************
 *** K POINTS COORDINATES (OBLIQUE COORDINATES IN UNITS OF IS =  2)
   1-R(  0  0  0)   2-R(  1  0  0)   3-R(  1  1  1)

 DIRECT LATTICE VECTORS COMPON. (A.U.)     RECIP. LATTICE VECTORS COMPON. (A.U.) 
        X            Y            Z              X            Y            Z
  -16.9720013   16.9720013   16.9720013      0.0000000    0.1851044    0.1851044
   16.9720013  -16.9720013   16.9720013      0.1851044    0.0000000    0.1851044
   16.9720013   16.9720013  -16.9720013      0.1851044    0.1851044    0.0000000

 DISK SPACE FOR EIGENVECTORS (FTN 10)    13610700 REALS

 SYMMETRY ADAPTION OF THE BLOCH FUNCTIONS ENABLED
 TTTTTTTTTTTTTTTTTTTTTTTTTTTTTT gordsh1     TELAPSE        4.77 TCPU        0.73

 MATRIX SIZE: P(G) 9579246, F(G)  712974, P(G) IRR  205433, F(G) IRR   31528
 MAX G-VECTOR INDEX FOR 1- AND 2-ELECTRON INTEGRALS 181

 TTTTTTTTTTTTTTTTTTTTTTTTTTTTTT INPUT       TELAPSE        4.86 TCPU        0.82

 NEIGHBORS OF THE NON-EQUIVALENT ATOMS

 N = NUMBER OF NEIGHBORS AT DISTANCE R
    ATOM  N     R/ANG      R/AU   NEIGHBORS (ATOM LABELS AND CELL INDICES)
   1 CD   4     2.2742     4.2976    7 N   -1 0-1   10 N    0 1-1   26 N    0 0-1
                                    28 N    0 1 0
   1 CD   4     2.7394     5.1767  112 O    0 1-1  114 O   -1 0-1  119 O    0 1 0
                                   123 O    0 0-1
   1 CD   4     3.1913     6.0306   43 C   -1 0-1   46 C    0 1-1   52 C    0 1 0
                                    54 C    0 0-1
   1 CD   4     3.3493     6.3292   55 C   -1 0-1   58 C    0 1-1   74 C    0 0-1
                                    76 C    0 1 0
   1 CD   4     3.3909     6.4079   31 N    0 1 0   34 N    0 0-1   40 N    0 1-1
                                    42 N   -1 0-1
   1 CD   4     3.5633     6.7337   79 H   -1 0-1   82 H    0 1-1   98 H    0 0-1
                                   100 H    0 1 0

   7 N    1     1.3308     2.5149   43 C    0 0 0
   7 N    1     1.3480     2.5474   55 C    0 0 0
   7 N    1     2.1253     4.0163   79 H    0 0 0
   7 N    1     2.2236     4.2019   71 C    0 0 0
   7 N    1     2.2501     4.2520   23 N    0 0 0
   7 N    1     2.2742     4.2976    1 CD   1 0 1

  31 N    2     1.2232     2.3115  103 O    0 0 0  119 O    0 0 0
  31 N    1     1.4246     2.6920   43 C   -1-1-1
  31 N    2     2.4136     4.5611    7 N   -1-1-1   23 N   -1-1-1
  31 N    2     3.0949     5.8485   89 H    0 0 0  100 H    0 0 0
  31 N    2     3.3256     6.2844  104 O    0-1-1  123 O    0-1-1
  31 N    2     3.3909     6.4079    1 CD   0-1 0    6 CD   0 0-1

  43 C    2     1.3308     2.5149    7 N    0 0 0   23 N    0 0 0
  43 C    1     1.4246     2.6920   31 N    1 1 1
  43 C    2     2.1064     3.9804   55 C    0 0 0   71 C    0 0 0
  43 C    2     2.2736     4.2965  103 O    1 1 1  119 O    1 1 1
  43 C    2     3.1420     5.9375   79 H    0 0 0   95 H    0 0 0
  43 C    2     3.1913     6.0306    1 CD   1 0 1    6 CD   1 1 0

  55 C    1     1.0809     2.0427   79 H    0 0 0
  55 C    1     1.3480     2.5474    7 N    0 0 0
  55 C    1     1.3898     2.6263   71 C    0 0 0
  55 C    1     2.1064     3.9804   43 C    0 0 0
  55 C    1     2.2236     4.2019   23 N    0 0 0
  55 C    1     2.2402     4.2333   95 H    0 0 0

  79 H    1     1.0809     2.0427   55 C    0 0 0
  79 H    1     2.1253     4.0163    7 N    0 0 0
  79 H    1     2.2402     4.2333   71 C    0 0 0
  79 H    1     2.7595     5.2147  114 O    0 0 0
  79 H    1     2.7702     5.2349   95 H    0 0 0
  79 H    1     3.0418     5.7482   92 H    0 0 0

 103 O    1     1.2232     2.3115   31 N    0 0 0
 103 O    1     2.1570     4.0762  119 O    0 0 0
 103 O    1     2.2736     4.2965   43 C   -1-1-1
 103 O    1     2.7127     5.1263   23 N   -1-1-1
 103 O    1     2.7394     5.1767    6 CD   0 0-1
 103 O    1     2.7595     5.2147   89 H    0 0 0


 SYMMETRY ALLOWED ELASTIC DISTORTION 1
  0.5773503  0.0000000  0.0000000
  0.0000000  0.5773503  0.0000000
  0.0000000  0.0000000  0.5773503

 SYMMETRY ALLOWED INTERNAL DEGREE(S) OF FREEDOM:  16
 TTTTTTTTTTTTTTTTTTTTTTTTTTTTTT SYMM        TELAPSE        5.09 TCPU        1.05
 TTTTTTTTTTTTTTTTTTTTTTTTTTTTTT INT_SCREEN  TELAPSE        5.12 TCPU        1.08

 ************************************************************************
 ************************************************************************
 * ELAPIEZO OPTION, E. ALBANESE, A. ERBA, B. CIVALLERI, R. DOVESI       *
 *                                                                      *
 * IT IS ASSUMED THAT THE INPUT IS FROM AN OPTIMIZED RUN                *

 CONVERGENCE CRITERION FOR ENERGY, TOLDEE =          1.0000E-08
 CONVERGENCE CRITERION FOR RMS GRADIENT, TOLDEG =    3.0000E-04
 CONVERGENCE CRITERION FOR RMS DISPLACEMENT, TOLDEX  6.2000E-04
 MAGNITUDE OF STEPSIZE FOR ADIMENSIONAL STRAINS =    1.5000E-02
 NUMBER OF POINTS (TOTAL) IN NUMERICAL 2ND DERIVATIVE=        3
 ************************************************************************
 ************************************************************************

 ************************************************************************

  Y. NOEL POST DOC. TURIN 2002

  THIS ROUTINE EVALUATES THE NON ZERO ELEMENTS OF THE ELASTIC TENSOR 

  ORDER OF THE TENSOR : 4

 |  1 A    1 B    1 B     .      .      .     |
 |         1 A    1 B     .      .      .     |
 |                1 A     .      .      .     |
 |                       1 C     .      .     |
 |                              1 C     .     |
 |                                     1 C    |

 EACH  LETTER   CORRESPONDS  TO  AN  INDEPENDENT  COMPONENT.
 INTERDEPENDENT COMPONENTS (WITH SAME LETTER) ARE RELATED BY
 THE COEFFICIENT THAT PRECEEDS EACH LETTER.

 ************************************************************************


 ************************************************************************

  Y. NOEL POST DOC. TURIN 2002

  THIS ROUTINE EVALUATES THE NON ZERO ELEMENTS OF THE PIEZOELECTRIC TENSOR 

  ORDER OF THE TENSOR : 3

 |   .      .      .     1 A     .      .     |
 |   .      .      .      .     1 A     .     |
 |   .      .      .      .      .     1 A    |

 EACH  LETTER   CORRESPONDS  TO  AN  INDEPENDENT  COMPONENT.
 INTERDEPENDENT COMPONENTS (WITH SAME LETTER) ARE RELATED BY
 THE COEFFICIENT THAT PRECEEDS EACH LETTER.

 ************************************************************************


 LIST OF ACTIVE DEFORMATIONS: 
             4

 ************************************************************************
 CLAMPED ION APPROXIMATION - NO RELAXATION OF ATOMIC POSITIONS
 ************************************************************************

 INFORMATION **** EXCBUF **** EXCH. BIPO BUFFER: WORDS USED =     4000000
 WARNING **** EXCBUF **** EXCH. BIPO BUFFER TOO SMALL - TO AVOID I/O SET EXCHSIZE =     6993855

 DFT PARAMETERS

     ATOM       ELECTRONS   NET CHARGE   R(ANGSTROM)
   1 248  CD     20.0000      0.0000     1.52000000
   7   7  N       7.0000      0.0000     0.74000000
  43   6  C       6.0000      0.0000     0.77000000
  79   1  H       1.0000      0.0000     1.11000000
 103   8  O       8.0000      0.0000     0.74000000

 SIZE OF GRID=     339491
 TTTTTTTTTTTTTTTTTTTTTTTTTTTTTT MAKE_GRID2  TELAPSE        7.02 TCPU        2.83
 BECKE WEIGHT FUNCTION
 RADSAFE =     2.00
 TOLERANCES - DENSITY:10**- 6; POTENTIAL:10**- 9; GRID WGT:10**-14

 RADIAL INTEGRATION  - INTERVALS (POINTS,UPPER LIMIT):            1( 99,  4.0*R)

 ANGULAR INTEGRATION - INTERVALS (ACCURACY LEVEL [N. POINTS] UPPER LIMIT):
  1(  6[ 146]   0.2)  2( 11[ 302]   0.5)  3( 14[ 590]   0.9)  4( 18[1454]   3.5)
  5( 14[ 590]9999.0)
 TTTTTTTTTTTTTTTTTTTTTTTTTTTTTT INT_CALC    TELAPSE        7.07 TCPU        2.88
 EEEEEEEEEE INT_CALC TERMINATION  DATE 10 11 2020 TIME 18:38:47.4

 *******************************************************************************
 ZIF65Cd (cif CCDC 743558, GUPCUQ01)                                             
 CRYSTAL - SCF - TYPE OF CALCULATION :  RESTRICTED CLOSED SHELL
 *******************************************************************************

 CAPPA:IS1  2;IS2  2;IS3  2; K PTS MONK NET   3; SYMMOPS:K SPACE  48;G SPACE  24

 TTTTTTTTTTTTTTTTTTTTTTTTTTTTTT SDIK        TELAPSE        7.43 TCPU        3.23

 AAAAAAAAAAAAAAAAAAAAAAAAAAAAAAAAAAAAAAAAAAAAAAAAAAAAAAAAAAAAAAAAAAAAAAAAAAAAAAA
         ATOMIC WAVEFUNCTION(S)


 NUCLEAR CHARGE 20.0  SYMMETRY SPECIES            S    P    D
 N. ELECTRONS   20.0  NUMBER OF PRIMITIVE GTOS    8    7    6
                      NUMBER OF CONTRACTED GTOS   6    5    3
                      NUMBER OF CLOSED SHELLS     2    1    1
                      OPEN SHELL OCCUPATION       0    0    0

  ZNUC SCFIT  TOTAL HF ENERGY   KINETIC ENERGY   VIRIAL THEOREM ACCURACY
  20.0  36   -1.668271145E+02  6.451544656E+01 -3.585847628E+00  4.4E-06

 NUCLEAR CHARGE  7.0  SYMMETRY SPECIES            S    P
 N. ELECTRONS    7.0  NUMBER OF PRIMITIVE GTOS   11    5
                      NUMBER OF CONTRACTED GTOS   4    3
                      NUMBER OF CLOSED SHELLS     2    0
                      OPEN SHELL OCCUPATION       0    3

  ZNUC SCFIT  TOTAL HF ENERGY   KINETIC ENERGY   VIRIAL THEOREM ACCURACY
   7.0  11   -5.439473665E+01  5.441433682E+01 -1.999639798E+00  3.6E-06

 NUCLEAR CHARGE  6.0  SYMMETRY SPECIES            S    P
 N. ELECTRONS    6.0  NUMBER OF PRIMITIVE GTOS   11    5
                      NUMBER OF CONTRACTED GTOS   4    3
                      NUMBER OF CLOSED SHELLS     2    0
                      OPEN SHELL OCCUPATION       0    2

  ZNUC SCFIT  TOTAL HF ENERGY   KINETIC ENERGY   VIRIAL THEOREM ACCURACY
   6.0  11   -3.768480057E+01  3.769831118E+01 -1.999641612E+00  2.0E-06

 NUCLEAR CHARGE  1.0  SYMMETRY SPECIES            S
 N. ELECTRONS    1.0  NUMBER OF PRIMITIVE GTOS    5
                      NUMBER OF CONTRACTED GTOS   3
                      NUMBER OF CLOSED SHELLS     0
                      OPEN SHELL OCCUPATION       1

  ZNUC SCFIT  TOTAL HF ENERGY   KINETIC ENERGY   VIRIAL THEOREM ACCURACY
   1.0   1   -4.998098153E-01  4.997907537E-01 -2.000038139E+00  9.6E-17

 NUCLEAR CHARGE  8.0  SYMMETRY SPECIES            S    P
 N. ELECTRONS    8.0  NUMBER OF PRIMITIVE GTOS   11    5
                      NUMBER OF CONTRACTED GTOS   4    3
                      NUMBER OF CLOSED SHELLS     2    0
                      OPEN SHELL OCCUPATION       0    4

  ZNUC SCFIT  TOTAL HF ENERGY   KINETIC ENERGY   VIRIAL THEOREM ACCURACY
   8.0  13   -7.479861895E+01  7.482603849E+01 -1.999633556E+00  2.7E-06

 AAAAAAAAAAAAAAAAAAAAAAAAAAAAAAAAAAAAAAAAAAAAAAAAAAAAAAAAAAAAAAAAAAAAAAAAAAAAAAA

 CHARGE NORMALIZATION FACTOR   1.00000000
 TOTAL ATOMIC CHARGES:
  20.0000000  20.0000000  20.0000000  20.0000000  20.0000000  20.0000000
   7.0000000   7.0000000   7.0000000   7.0000000   7.0000000   7.0000000
   7.0000000   7.0000000   7.0000000   7.0000000   7.0000000   7.0000000
   7.0000000   7.0000000   7.0000000   7.0000000   7.0000000   7.0000000
   7.0000000   7.0000000   7.0000000   7.0000000   7.0000000   7.0000000
   7.0000000   7.0000000   7.0000000   7.0000000   7.0000000   7.0000000
   7.0000000   7.0000000   7.0000000   7.0000000   7.0000000   7.0000000
   6.0000000   6.0000000   6.0000000   6.0000000   6.0000000   6.0000000
   6.0000000   6.0000000   6.0000000   6.0000000   6.0000000   6.0000000
   6.0000000   6.0000000   6.0000000   6.0000000   6.0000000   6.0000000
   6.0000000   6.0000000   6.0000000   6.0000000   6.0000000   6.0000000
   6.0000000   6.0000000   6.0000000   6.0000000   6.0000000   6.0000000
   6.0000000   6.0000000   6.0000000   6.0000000   6.0000000   6.0000000
   1.0000000   1.0000000   1.0000000   1.0000000   1.0000000   1.0000000
   1.0000000   1.0000000   1.0000000   1.0000000   1.0000000   1.0000000
   1.0000000   1.0000000   1.0000000   1.0000000   1.0000000   1.0000000
   1.0000000   1.0000000   1.0000000   1.0000000   1.0000000   1.0000000
   8.0000000   8.0000000   8.0000000   8.0000000   8.0000000   8.0000000
   8.0000000   8.0000000   8.0000000   8.0000000   8.0000000   8.0000000
   8.0000000   8.0000000   8.0000000   8.0000000   8.0000000   8.0000000
   8.0000000   8.0000000   8.0000000   8.0000000   8.0000000   8.0000000
 TTTTTTTTTTTTTTTTTTTTTTTTTTTTTT MOQGAD      TELAPSE        7.61 TCPU        3.42
 TTTTTTTTTTTTTTTTTTTTTTTTTTTTTT SHELLXN     TELAPSE       11.37 TCPU        6.30
 TTTTTTTTTTTTTTTTTTTTTTTTTTTTTT MONMO3      TELAPSE       11.98 TCPU        6.92
 NUMERICALLY INTEGRATED DENSITY    803.9998846005
 TTTTTTTTTTTTTTTTTTTTTTTTTTTTTT NUMDFT      TELAPSE       12.73 TCPU        7.67
 CYC   0 ETOT(AU) -6.196537352573E+03 DETOT -6.20E+03 tst  0.00E+00 PX  1.00E+00
 TTTTTTTTTTTTTTTTTTTTTTTTTTTTTT DIIS        TELAPSE       12.77 TCPU        7.71
 TTTTTTTTTTTTTTTTTTTTTTTTTTTTTT FDIK        TELAPSE       13.90 TCPU        8.70
 INSULATING STATE
 TOP OF VALENCE BANDS -    BAND    402; K    3; EIG -3.0086240E-01 AU
 TOP OF VALENCE BANDS -    BAND    402; K    1; EIG -3.0183238E-01 AU
 BOTTOM OF VIRTUAL BANDS - BAND    403; K    2; EIG -1.5991079E-01 AU
 INDIRECT ENERGY BAND GAP:   3.8355 eV
 BOTTOM OF VIRTUAL BANDS - BAND    403; K    1; EIG -1.5979707E-01 AU
 TTTTTTTTTTTTTTTTTTTTTTTTTTTTTT PDIG        TELAPSE       14.10 TCPU        8.90
 CHARGE NORMALIZATION FACTOR   1.00000000
 TOTAL ATOMIC CHARGES:
  18.4482778  18.4482778  18.4482778  18.4482778  18.4482778  18.4482778
   7.6548953   7.6548953   7.6548953   7.6548953   7.6548953   7.6548953
   7.6548953   7.6548953   7.6548953   7.6548953   7.6548953   7.6548953
   7.6548953   7.6548953   7.6548953   7.6548953   7.6548953   7.6548953
   7.6548953   7.6548953   7.6548953   7.6548953   7.6548953   7.6548953
   6.0868644   6.0868644   6.0868644   6.0868644   6.0868644   6.0868644
   6.0868644   6.0868644   6.0868644   6.0868644   6.0868644   6.0868644
   5.2848020   5.2848020   5.2848020   5.2848020   5.2848020   5.2848020
   5.2848020   5.2848020   5.2848020   5.2848020   5.2848020   5.2848020
   6.1680419   6.1680419   6.1680419   6.1680419   6.1680419   6.1680419
   6.1680419   6.1680419   6.1680419   6.1680419   6.1680419   6.1680419
   6.1680419   6.1680419   6.1680419   6.1680419   6.1680419   6.1680419
   6.1680419   6.1680419   6.1680419   6.1680419   6.1680419   6.1680419
   0.7913556   0.7913556   0.7913556   0.7913556   0.7913556   0.7913556
   0.7913556   0.7913556   0.7913556   0.7913556   0.7913556   0.7913556
   0.7913556   0.7913556   0.7913556   0.7913556   0.7913556   0.7913556
   0.7913556   0.7913556   0.7913556   0.7913556   0.7913556   0.7913556
   8.5878046   8.5878046   8.5878046   8.5878046   8.5878046   8.5878046
   8.5878046   8.5878046   8.5878046   8.5878046   8.5878046   8.5878046
   8.5878046   8.5878046   8.5878046   8.5878046   8.5878046   8.5878046
   8.5878046   8.5878046   8.5878046   8.5878046   8.5878046   8.5878046
 TTTTTTTTTTTTTTTTTTTTTTTTTTTTTT MOQGAD      TELAPSE       14.11 TCPU        8.91
 TTTTTTTTTTTTTTTTTTTTTTTTTTTTTT SHELLXN     TELAPSE       19.27 TCPU       11.97
 TTTTTTTTTTTTTTTTTTTTTTTTTTTTTT MONMO3      TELAPSE       19.58 TCPU       12.28
 NUMERICALLY INTEGRATED DENSITY    803.9998985319
 TTTTTTTTTTTTTTTTTTTTTTTTTTTTTT NUMDFT      TELAPSE       20.62 TCPU       13.33
 CYC   1 ETOT(AU) -6.164566136771E+03 DETOT  3.20E+01 tst  0.00E+00 PX  1.00E+00
 TTTTTTTTTTTTTTTTTTTTTTTTTTTTTT DIIS        TELAPSE       21.29 TCPU       14.00
 DIIS TEST: 0.58150E+02 AT SCF   CYCLE   1 - MIX   30 %
 TTTTTTTTTTTTTTTTTTTTTTTTTTTTTT FDIK        TELAPSE       22.02 TCPU       14.61
 INSULATING STATE
 TOP OF VALENCE BANDS -    BAND    402; K    3; EIG -2.3775740E-01 AU
 TOP OF VALENCE BANDS -    BAND    402; K    1; EIG -2.3919928E-01 AU
 BOTTOM OF VIRTUAL BANDS - BAND    403; K    3; EIG -1.4948315E-01 AU
 DIRECT ENERGY BAND GAP:   2.4021 eV
 BOTTOM OF VIRTUAL BANDS - BAND    403; K    1; EIG -1.4854210E-01 AU
 TTTTTTTTTTTTTTTTTTTTTTTTTTTTTT PDIG        TELAPSE       22.22 TCPU       14.81
 CHARGE NORMALIZATION FACTOR   1.00000000
 TOTAL ATOMIC CHARGES:
  18.9693042  18.9693042  18.9693042  18.9693042  18.9693042  18.9693042
   7.4120756   7.4120756   7.4120756   7.4120756   7.4120756   7.4120756
   7.4120756   7.4120756   7.4120756   7.4120756   7.4120756   7.4120756
   7.4120756   7.4120756   7.4120756   7.4120756   7.4120756   7.4120756
   7.4120756   7.4120756   7.4120756   7.4120756   7.4120756   7.4120756
   7.4217349   7.4217349   7.4217349   7.4217349   7.4217349   7.4217349
   7.4217349   7.4217349   7.4217349   7.4217349   7.4217349   7.4217349
   5.6830185   5.6830185   5.6830185   5.6830185   5.6830185   5.6830185
   5.6830185   5.6830185   5.6830185   5.6830185   5.6830185   5.6830185
   5.7723515   5.7723515   5.7723515   5.7723515   5.7723515   5.7723515
   5.7723515   5.7723515   5.7723515   5.7723515   5.7723515   5.7723515
   5.7723515   5.7723515   5.7723515   5.7723515   5.7723515   5.7723515
   5.7723515   5.7723515   5.7723515   5.7723515   5.7723515   5.7723515
   0.9288053   0.9288053   0.9288053   0.9288053   0.9288053   0.9288053
   0.9288053   0.9288053   0.9288053   0.9288053   0.9288053   0.9288053
   0.9288053   0.9288053   0.9288053   0.9288053   0.9288053   0.9288053
   0.9288053   0.9288053   0.9288053   0.9288053   0.9288053   0.9288053
   8.0920650   8.0920650   8.0920650   8.0920650   8.0920650   8.0920650
   8.0920650   8.0920650   8.0920650   8.0920650   8.0920650   8.0920650
   8.0920650   8.0920650   8.0920650   8.0920650   8.0920650   8.0920650
   8.0920650   8.0920650   8.0920650   8.0920650   8.0920650   8.0920650
 TTTTTTTTTTTTTTTTTTTTTTTTTTTTTT MOQGAD      TELAPSE       22.24 TCPU       14.82
 TTTTTTTTTTTTTTTTTTTTTTTTTTTTTT SHELLXN     TELAPSE       26.17 TCPU       17.84
 TTTTTTTTTTTTTTTTTTTTTTTTTTTTTT MONMO3      TELAPSE       26.82 TCPU       18.49
 NUMERICALLY INTEGRATED DENSITY    803.9998890844
 TTTTTTTTTTTTTTTTTTTTTTTTTTTTTT NUMDFT      TELAPSE       27.92 TCPU       19.59
 CYC   2 ETOT(AU) -6.164528787089E+03 DETOT  3.73E-02 tst  2.09E-02 PX  2.19E-01
 TTTTTTTTTTTTTTTTTTTTTTTTTTTTTT DIIS        TELAPSE       28.00 TCPU       19.67
 DIIS TEST: 0.61602E+02 AT SCF   CYCLE   2 - DIIS ACTIVE - HISTORY:     2 CYCLES
 TTTTTTTTTTTTTTTTTTTTTTTTTTTTTT FDIK        TELAPSE       28.51 TCPU       20.05
 INSULATING STATE
 TOP OF VALENCE BANDS -    BAND    402; K    3; EIG -2.4481268E-01 AU
 TOP OF VALENCE BANDS -    BAND    402; K    1; EIG -2.4607968E-01 AU
 BOTTOM OF VIRTUAL BANDS - BAND    403; K    3; EIG -7.2596194E-02 AU
 DIRECT ENERGY BAND GAP:   4.6863 eV
 BOTTOM OF VIRTUAL BANDS - BAND    403; K    1; EIG -7.1921725E-02 AU
 TTTTTTTTTTTTTTTTTTTTTTTTTTTTTT PDIG        TELAPSE       28.70 TCPU       20.25
 CHARGE NORMALIZATION FACTOR   1.00000000
 TOTAL ATOMIC CHARGES:
  18.7732054  18.7732054  18.7732054  18.7732054  18.7732054  18.7732054
   7.5293333   7.5293333   7.5293333   7.5293333   7.5293333   7.5293333
   7.5293333   7.5293333   7.5293333   7.5293333   7.5293333   7.5293333
   7.5293333   7.5293333   7.5293333   7.5293333   7.5293333   7.5293333
   7.5293333   7.5293333   7.5293333   7.5293333   7.5293333   7.5293333
   6.7518217   6.7518217   6.7518217   6.7518217   6.7518217   6.7518217
   6.7518217   6.7518217   6.7518217   6.7518217   6.7518217   6.7518217
   5.3582433   5.3582433   5.3582433   5.3582433   5.3582433   5.3582433
   5.3582433   5.3582433   5.3582433   5.3582433   5.3582433   5.3582433
   6.0652328   6.0652328   6.0652328   6.0652328   6.0652328   6.0652328
   6.0652328   6.0652328   6.0652328   6.0652328   6.0652328   6.0652328
   6.0652328   6.0652328   6.0652328   6.0652328   6.0652328   6.0652328
   6.0652328   6.0652328   6.0652328   6.0652328   6.0652328   6.0652328
   0.8741123   0.8741123   0.8741123   0.8741123   0.8741123   0.8741123
   0.8741123   0.8741123   0.8741123   0.8741123   0.8741123   0.8741123
   0.8741123   0.8741123   0.8741123   0.8741123   0.8741123   0.8741123
   0.8741123   0.8741123   0.8741123   0.8741123   0.8741123   0.8741123
   8.2829878   8.2829878   8.2829878   8.2829878   8.2829878   8.2829878
   8.2829878   8.2829878   8.2829878   8.2829878   8.2829878   8.2829878
   8.2829878   8.2829878   8.2829878   8.2829878   8.2829878   8.2829878
   8.2829878   8.2829878   8.2829878   8.2829878   8.2829878   8.2829878
 TTTTTTTTTTTTTTTTTTTTTTTTTTTTTT MOQGAD      TELAPSE       28.72 TCPU       20.26
 TTTTTTTTTTTTTTTTTTTTTTTTTTTTTT SHELLXN     TELAPSE       32.65 TCPU       23.32
 TTTTTTTTTTTTTTTTTTTTTTTTTTTTTT MONMO3      TELAPSE       33.33 TCPU       23.99
 NUMERICALLY INTEGRATED DENSITY    803.9998773646
 TTTTTTTTTTTTTTTTTTTTTTTTTTTTTT NUMDFT      TELAPSE       34.43 TCPU       25.10
 CYC   3 ETOT(AU) -6.167099290355E+03 DETOT -2.57E+00 tst  6.80E-03 PX  1.43E-01
 TTTTTTTTTTTTTTTTTTTTTTTTTTTTTT DIIS        TELAPSE       34.50 TCPU       25.16
 DIIS TEST: 0.17944E+01 AT SCF   CYCLE   3 - DIIS ACTIVE - HISTORY:     3 CYCLES
 TTTTTTTTTTTTTTTTTTTTTTTTTTTTTT FDIK        TELAPSE       35.38 TCPU       25.91
 INSULATING STATE
 TOP OF VALENCE BANDS -    BAND    402; K    3; EIG -2.5422622E-01 AU
 TOP OF VALENCE BANDS -    BAND    402; K    1; EIG -2.5551685E-01 AU
 BOTTOM OF VIRTUAL BANDS - BAND    403; K    3; EIG -1.0273862E-01 AU
 DIRECT ENERGY BAND GAP:   4.1222 eV
 BOTTOM OF VIRTUAL BANDS - BAND    403; K    1; EIG -1.0198053E-01 AU
 TTTTTTTTTTTTTTTTTTTTTTTTTTTTTT PDIG        TELAPSE       35.62 TCPU       26.16
 CHARGE NORMALIZATION FACTOR   1.00000000
 TOTAL ATOMIC CHARGES:
  18.6754960  18.6754960  18.6754960  18.6754960  18.6754960  18.6754960
   7.5790885   7.5790885   7.5790885   7.5790885   7.5790885   7.5790885
   7.5790885   7.5790885   7.5790885   7.5790885   7.5790885   7.5790885
   7.5790885   7.5790885   7.5790885   7.5790885   7.5790885   7.5790885
   7.5790885   7.5790885   7.5790885   7.5790885   7.5790885   7.5790885
   6.7669161   6.7669161   6.7669161   6.7669161   6.7669161   6.7669161
   6.7669161   6.7669161   6.7669161   6.7669161   6.7669161   6.7669161
   5.4272125   5.4272125   5.4272125   5.4272125   5.4272125   5.4272125
   5.4272125   5.4272125   5.4272125   5.4272125   5.4272125   5.4272125
   5.9633077   5.9633077   5.9633077   5.9633077   5.9633077   5.9633077
   5.9633077   5.9633077   5.9633077   5.9633077   5.9633077   5.9633077
   5.9633077   5.9633077   5.9633077   5.9633077   5.9633077   5.9633077
   5.9633077   5.9633077   5.9633077   5.9633077   5.9633077   5.9633077
   0.8710646   0.8710646   0.8710646   0.8710646   0.8710646   0.8710646
   0.8710646   0.8710646   0.8710646   0.8710646   0.8710646   0.8710646
   0.8710646   0.8710646   0.8710646   0.8710646   0.8710646   0.8710646
   0.8710646   0.8710646   0.8710646   0.8710646   0.8710646   0.8710646
   8.3206009   8.3206009   8.3206009   8.3206009   8.3206009   8.3206009
   8.3206009   8.3206009   8.3206009   8.3206009   8.3206009   8.3206009
   8.3206009   8.3206009   8.3206009   8.3206009   8.3206009   8.3206009
   8.3206009   8.3206009   8.3206009   8.3206009   8.3206009   8.3206009
 TTTTTTTTTTTTTTTTTTTTTTTTTTTTTT MOQGAD      TELAPSE       35.64 TCPU       26.18
 TTTTTTTTTTTTTTTTTTTTTTTTTTTTTT SHELLXN     TELAPSE       40.32 TCPU       29.18
 TTTTTTTTTTTTTTTTTTTTTTTTTTTTTT MONMO3      TELAPSE       41.24 TCPU       30.11
 NUMERICALLY INTEGRATED DENSITY    803.9998836893
 TTTTTTTTTTTTTTTTTTTTTTTTTTTTTT NUMDFT      TELAPSE       42.32 TCPU       31.19
 CYC   4 ETOT(AU) -6.167191996494E+03 DETOT -9.27E-02 tst  6.47E-04 PX  2.72E-02
 TTTTTTTTTTTTTTTTTTTTTTTTTTTTTT DIIS        TELAPSE       46.12 TCPU       34.99
 DIIS TEST: 0.39519E+00 AT SCF   CYCLE   4 - DIIS ACTIVE - HISTORY:     4 CYCLES
 TTTTTTTTTTTTTTTTTTTTTTTTTTTTTT FDIK        TELAPSE       48.41 TCPU       36.43
 INSULATING STATE
 TOP OF VALENCE BANDS -    BAND    402; K    3; EIG -2.5931765E-01 AU
 TOP OF VALENCE BANDS -    BAND    402; K    1; EIG -2.6057010E-01 AU
 BOTTOM OF VIRTUAL BANDS - BAND    403; K    3; EIG -9.9223594E-02 AU
 DIRECT ENERGY BAND GAP:   4.3564 eV
 BOTTOM OF VIRTUAL BANDS - BAND    403; K    1; EIG -9.8527831E-02 AU
 TTTTTTTTTTTTTTTTTTTTTTTTTTTTTT PDIG        TELAPSE       48.63 TCPU       36.65
 CHARGE NORMALIZATION FACTOR   1.00000000
 TOTAL ATOMIC CHARGES:
  18.6705425  18.6705425  18.6705425  18.6705425  18.6705425  18.6705425
   7.5571227   7.5571227   7.5571227   7.5571227   7.5571227   7.5571227
   7.5571227   7.5571227   7.5571227   7.5571227   7.5571227   7.5571227
   7.5571227   7.5571227   7.5571227   7.5571227   7.5571227   7.5571227
   7.5571227   7.5571227   7.5571227   7.5571227   7.5571227   7.5571227
   6.7842537   6.7842537   6.7842537   6.7842537   6.7842537   6.7842537
   6.7842537   6.7842537   6.7842537   6.7842537   6.7842537   6.7842537
   5.4115420   5.4115420   5.4115420   5.4115420   5.4115420   5.4115420
   5.4115420   5.4115420   5.4115420   5.4115420   5.4115420   5.4115420
   6.0157401   6.0157401   6.0157401   6.0157401   6.0157401   6.0157401
   6.0157401   6.0157401   6.0157401   6.0157401   6.0157401   6.0157401
   6.0157401   6.0157401   6.0157401   6.0157401   6.0157401   6.0157401
   6.0157401   6.0157401   6.0157401   6.0157401   6.0157401   6.0157401
   0.8606867   0.8606867   0.8606867   0.8606867   0.8606867   0.8606867
   0.8606867   0.8606867   0.8606867   0.8606867   0.8606867   0.8606867
   0.8606867   0.8606867   0.8606867   0.8606867   0.8606867   0.8606867
   0.8606867   0.8606867   0.8606867   0.8606867   0.8606867   0.8606867
   8.3009170   8.3009170   8.3009170   8.3009170   8.3009170   8.3009170
   8.3009170   8.3009170   8.3009170   8.3009170   8.3009170   8.3009170
   8.3009170   8.3009170   8.3009170   8.3009170   8.3009170   8.3009170
   8.3009170   8.3009170   8.3009170   8.3009170   8.3009170   8.3009170
 TTTTTTTTTTTTTTTTTTTTTTTTTTTTTT MOQGAD      TELAPSE       48.65 TCPU       36.67
 TTTTTTTTTTTTTTTTTTTTTTTTTTTTTT SHELLXN     TELAPSE       52.51 TCPU       39.70
 TTTTTTTTTTTTTTTTTTTTTTTTTTTTTT MONMO3      TELAPSE       55.96 TCPU       43.16
 NUMERICALLY INTEGRATED DENSITY    803.9998836433
 TTTTTTTTTTTTTTTTTTTTTTTTTTTTTT NUMDFT      TELAPSE       57.01 TCPU       44.21
 CYC   5 ETOT(AU) -6.167210524019E+03 DETOT -1.85E-02 tst  1.02E-04 PX  8.96E-03
 TTTTTTTTTTTTTTTTTTTTTTTTTTTTTT DIIS        TELAPSE       57.18 TCPU       44.37
 DIIS TEST: 0.46687E-01 AT SCF   CYCLE   5 - DIIS ACTIVE - HISTORY:     5 CYCLES
 TTTTTTTTTTTTTTTTTTTTTTTTTTTTTT FDIK        TELAPSE       57.70 TCPU       44.71
 INSULATING STATE
 TOP OF VALENCE BANDS -    BAND    402; K    3; EIG -2.5632430E-01 AU
 TOP OF VALENCE BANDS -    BAND    402; K    1; EIG -2.5758998E-01 AU
 BOTTOM OF VIRTUAL BANDS - BAND    403; K    3; EIG -9.7071095E-02 AU
 DIRECT ENERGY BAND GAP:   4.3335 eV
 BOTTOM OF VIRTUAL BANDS - BAND    403; K    1; EIG -9.6356589E-02 AU
 TTTTTTTTTTTTTTTTTTTTTTTTTTTTTT PDIG        TELAPSE       57.90 TCPU       44.91
 CHARGE NORMALIZATION FACTOR   1.00000000
 TOTAL ATOMIC CHARGES:
  18.6871428  18.6871428  18.6871428  18.6871428  18.6871428  18.6871428
   7.5615313   7.5615313   7.5615313   7.5615313   7.5615313   7.5615313
   7.5615313   7.5615313   7.5615313   7.5615313   7.5615313   7.5615313
   7.5615313   7.5615313   7.5615313   7.5615313   7.5615313   7.5615313
   7.5615313   7.5615313   7.5615313   7.5615313   7.5615313   7.5615313
   6.7718573   6.7718573   6.7718573   6.7718573   6.7718573   6.7718573
   6.7718573   6.7718573   6.7718573   6.7718573   6.7718573   6.7718573
   5.4076057   5.4076057   5.4076057   5.4076057   5.4076057   5.4076057
   5.4076057   5.4076057   5.4076057   5.4076057   5.4076057   5.4076057
   6.0033239   6.0033239   6.0033239   6.0033239   6.0033239   6.0033239
   6.0033239   6.0033239   6.0033239   6.0033239   6.0033239   6.0033239
   6.0033239   6.0033239   6.0033239   6.0033239   6.0033239   6.0033239
   6.0033239   6.0033239   6.0033239   6.0033239   6.0033239   6.0033239
   0.8653870   0.8653870   0.8653870   0.8653870   0.8653870   0.8653870
   0.8653870   0.8653870   0.8653870   0.8653870   0.8653870   0.8653870
   0.8653870   0.8653870   0.8653870   0.8653870   0.8653870   0.8653870
   0.8653870   0.8653870   0.8653870   0.8653870   0.8653870   0.8653870
   8.3082407   8.3082407   8.3082407   8.3082407   8.3082407   8.3082407
   8.3082407   8.3082407   8.3082407   8.3082407   8.3082407   8.3082407
   8.3082407   8.3082407   8.3082407   8.3082407   8.3082407   8.3082407
   8.3082407   8.3082407   8.3082407   8.3082407   8.3082407   8.3082407
 TTTTTTTTTTTTTTTTTTTTTTTTTTTTTT MOQGAD      TELAPSE       57.91 TCPU       44.92
 TTTTTTTTTTTTTTTTTTTTTTTTTTTTTT SHELLXN     TELAPSE       61.82 TCPU       47.96
 TTTTTTTTTTTTTTTTTTTTTTTTTTTTTT MONMO3      TELAPSE       62.66 TCPU       48.79
 NUMERICALLY INTEGRATED DENSITY    803.9998826275
 TTTTTTTTTTTTTTTTTTTTTTTTTTTTTT NUMDFT      TELAPSE       63.69 TCPU       49.83
 CYC   6 ETOT(AU) -6.167212566025E+03 DETOT -2.04E-03 tst  2.73E-06 PX  3.88E-03
 TTTTTTTTTTTTTTTTTTTTTTTTTTTTTT DIIS        TELAPSE       63.76 TCPU       49.90
 DIIS TEST: 0.38491E-02 AT SCF   CYCLE   6 - DIIS ACTIVE - HISTORY:     6 CYCLES
 TTTTTTTTTTTTTTTTTTTTTTTTTTTTTT FDIK        TELAPSE       64.21 TCPU       50.20
 INSULATING STATE
 TOP OF VALENCE BANDS -    BAND    402; K    3; EIG -2.5694642E-01 AU
 TOP OF VALENCE BANDS -    BAND    402; K    1; EIG -2.5820739E-01 AU
 BOTTOM OF VIRTUAL BANDS - BAND    403; K    3; EIG -9.6982281E-02 AU
 DIRECT ENERGY BAND GAP:   4.3528 eV
 BOTTOM OF VIRTUAL BANDS - BAND    403; K    1; EIG -9.6271829E-02 AU
 TTTTTTTTTTTTTTTTTTTTTTTTTTTTTT PDIG        TELAPSE       64.40 TCPU       50.40
 CHARGE NORMALIZATION FACTOR   1.00000000
 TOTAL ATOMIC CHARGES:
  18.6818424  18.6818424  18.6818424  18.6818424  18.6818424  18.6818424
   7.5620209   7.5620209   7.5620209   7.5620209   7.5620209   7.5620209
   7.5620209   7.5620209   7.5620209   7.5620209   7.5620209   7.5620209
   7.5620209   7.5620209   7.5620209   7.5620209   7.5620209   7.5620209
   7.5620209   7.5620209   7.5620209   7.5620209   7.5620209   7.5620209
   6.7738019   6.7738019   6.7738019   6.7738019   6.7738019   6.7738019
   6.7738019   6.7738019   6.7738019   6.7738019   6.7738019   6.7738019
   5.4089818   5.4089818   5.4089818   5.4089818   5.4089818   5.4089818
   5.4089818   5.4089818   5.4089818   5.4089818   5.4089818   5.4089818
   6.0050358   6.0050358   6.0050358   6.0050358   6.0050358   6.0050358
   6.0050358   6.0050358   6.0050358   6.0050358   6.0050358   6.0050358
   6.0050358   6.0050358   6.0050358   6.0050358   6.0050358   6.0050358
   6.0050358   6.0050358   6.0050358   6.0050358   6.0050358   6.0050358
   0.8648293   0.8648293   0.8648293   0.8648293   0.8648293   0.8648293
   0.8648293   0.8648293   0.8648293   0.8648293   0.8648293   0.8648293
   0.8648293   0.8648293   0.8648293   0.8648293   0.8648293   0.8648293
   0.8648293   0.8648293   0.8648293   0.8648293   0.8648293   0.8648293
   8.3062615   8.3062615   8.3062615   8.3062615   8.3062615   8.3062615
   8.3062615   8.3062615   8.3062615   8.3062615   8.3062615   8.3062615
   8.3062615   8.3062615   8.3062615   8.3062615   8.3062615   8.3062615
   8.3062615   8.3062615   8.3062615   8.3062615   8.3062615   8.3062615
 TTTTTTTTTTTTTTTTTTTTTTTTTTTTTT MOQGAD      TELAPSE       64.41 TCPU       50.41
 TTTTTTTTTTTTTTTTTTTTTTTTTTTTTT SHELLXN     TELAPSE       68.35 TCPU       53.43
 TTTTTTTTTTTTTTTTTTTTTTTTTTTTTT MONMO3      TELAPSE       69.00 TCPU       54.08
 NUMERICALLY INTEGRATED DENSITY    803.9998827090
 TTTTTTTTTTTTTTTTTTTTTTTTTTTTTT NUMDFT      TELAPSE       70.04 TCPU       55.11
 CYC   7 ETOT(AU) -6.167212721817E+03 DETOT -1.56E-04 tst  4.69E-07 PX  1.61E-03
 TTTTTTTTTTTTTTTTTTTTTTTTTTTTTT DIIS        TELAPSE       70.89 TCPU       55.96
 DIIS TEST: 0.45919E-03 AT SCF   CYCLE   7 - DIIS ACTIVE - HISTORY:     7 CYCLES
 TTTTTTTTTTTTTTTTTTTTTTTTTTTTTT FDIK        TELAPSE       71.55 TCPU       56.39
 INSULATING STATE
 TOP OF VALENCE BANDS -    BAND    402; K    3; EIG -2.5687417E-01 AU
 TOP OF VALENCE BANDS -    BAND    402; K    1; EIG -2.5813658E-01 AU
 BOTTOM OF VIRTUAL BANDS - BAND    403; K    3; EIG -9.7313208E-02 AU
 DIRECT ENERGY BAND GAP:   4.3419 eV
 BOTTOM OF VIRTUAL BANDS - BAND    403; K    1; EIG -9.6603280E-02 AU
 TTTTTTTTTTTTTTTTTTTTTTTTTTTTTT PDIG        TELAPSE       71.75 TCPU       56.59
 CHARGE NORMALIZATION FACTOR   1.00000000
 TOTAL ATOMIC CHARGES:
  18.6831702  18.6831702  18.6831702  18.6831702  18.6831702  18.6831702
   7.5610005   7.5610005   7.5610005   7.5610005   7.5610005   7.5610005
   7.5610005   7.5610005   7.5610005   7.5610005   7.5610005   7.5610005
   7.5610005   7.5610005   7.5610005   7.5610005   7.5610005   7.5610005
   7.5610005   7.5610005   7.5610005   7.5610005   7.5610005   7.5610005
   6.7737501   6.7737501   6.7737501   6.7737501   6.7737501   6.7737501
   6.7737501   6.7737501   6.7737501   6.7737501   6.7737501   6.7737501
   5.4074653   5.4074653   5.4074653   5.4074653   5.4074653   5.4074653
   5.4074653   5.4074653   5.4074653   5.4074653   5.4074653   5.4074653
   6.0052592   6.0052592   6.0052592   6.0052592   6.0052592   6.0052592
   6.0052592   6.0052592   6.0052592   6.0052592   6.0052592   6.0052592
   6.0052592   6.0052592   6.0052592   6.0052592   6.0052592   6.0052592
   6.0052592   6.0052592   6.0052592   6.0052592   6.0052592   6.0052592
   0.8648102   0.8648102   0.8648102   0.8648102   0.8648102   0.8648102
   0.8648102   0.8648102   0.8648102   0.8648102   0.8648102   0.8648102
   0.8648102   0.8648102   0.8648102   0.8648102   0.8648102   0.8648102
   0.8648102   0.8648102   0.8648102   0.8648102   0.8648102   0.8648102
   8.3075298   8.3075298   8.3075298   8.3075298   8.3075298   8.3075298
   8.3075298   8.3075298   8.3075298   8.3075298   8.3075298   8.3075298
   8.3075298   8.3075298   8.3075298   8.3075298   8.3075298   8.3075298
   8.3075298   8.3075298   8.3075298   8.3075298   8.3075298   8.3075298
 TTTTTTTTTTTTTTTTTTTTTTTTTTTTTT MOQGAD      TELAPSE       71.76 TCPU       56.60
 TTTTTTTTTTTTTTTTTTTTTTTTTTTTTT SHELLXN     TELAPSE       75.66 TCPU       59.62
 TTTTTTTTTTTTTTTTTTTTTTTTTTTTTT MONMO3      TELAPSE       76.66 TCPU       60.62
 NUMERICALLY INTEGRATED DENSITY    803.9998827494
 TTTTTTTTTTTTTTTTTTTTTTTTTTTTTT NUMDFT      TELAPSE       77.70 TCPU       61.66
 CYC   8 ETOT(AU) -6.167212735617E+03 DETOT -1.38E-05 tst  1.02E-07 PX  7.21E-04
 TTTTTTTTTTTTTTTTTTTTTTTTTTTTTT DIIS        TELAPSE       77.93 TCPU       61.90
 DIIS TEST: 0.25257E-03 AT SCF   CYCLE   8 - DIIS ACTIVE - HISTORY:     8 CYCLES
 TTTTTTTTTTTTTTTTTTTTTTTTTTTTTT FDIK        TELAPSE       78.45 TCPU       62.29
 INSULATING STATE
 TOP OF VALENCE BANDS -    BAND    402; K    3; EIG -2.5692377E-01 AU
 TOP OF VALENCE BANDS -    BAND    402; K    1; EIG -2.5818527E-01 AU
 BOTTOM OF VIRTUAL BANDS - BAND    403; K    3; EIG -9.7149058E-02 AU
 DIRECT ENERGY BAND GAP:   4.3477 eV
 BOTTOM OF VIRTUAL BANDS - BAND    403; K    1; EIG -9.6438839E-02 AU
 TTTTTTTTTTTTTTTTTTTTTTTTTTTTTT PDIG        TELAPSE       78.65 TCPU       62.49
 CHARGE NORMALIZATION FACTOR   1.00000000
 TOTAL ATOMIC CHARGES:
  18.6829200  18.6829200  18.6829200  18.6829200  18.6829200  18.6829200
   7.5617874   7.5617874   7.5617874   7.5617874   7.5617874   7.5617874
   7.5617874   7.5617874   7.5617874   7.5617874   7.5617874   7.5617874
   7.5617874   7.5617874   7.5617874   7.5617874   7.5617874   7.5617874
   7.5617874   7.5617874   7.5617874   7.5617874   7.5617874   7.5617874
   6.7736260   6.7736260   6.7736260   6.7736260   6.7736260   6.7736260
   6.7736260   6.7736260   6.7736260   6.7736260   6.7736260   6.7736260
   5.4079133   5.4079133   5.4079133   5.4079133   5.4079133   5.4079133
   5.4079133   5.4079133   5.4079133   5.4079133   5.4079133   5.4079133
   6.0051279   6.0051279   6.0051279   6.0051279   6.0051279   6.0051279
   6.0051279   6.0051279   6.0051279   6.0051279   6.0051279   6.0051279
   6.0051279   6.0051279   6.0051279   6.0051279   6.0051279   6.0051279
   6.0051279   6.0051279   6.0051279   6.0051279   6.0051279   6.0051279
   0.8647499   0.8647499   0.8647499   0.8647499   0.8647499   0.8647499
   0.8647499   0.8647499   0.8647499   0.8647499   0.8647499   0.8647499
   0.8647499   0.8647499   0.8647499   0.8647499   0.8647499   0.8647499
   0.8647499   0.8647499   0.8647499   0.8647499   0.8647499   0.8647499
   8.3068351   8.3068351   8.3068351   8.3068351   8.3068351   8.3068351
   8.3068351   8.3068351   8.3068351   8.3068351   8.3068351   8.3068351
   8.3068351   8.3068351   8.3068351   8.3068351   8.3068351   8.3068351
   8.3068351   8.3068351   8.3068351   8.3068351   8.3068351   8.3068351
 TTTTTTTTTTTTTTTTTTTTTTTTTTTTTT MOQGAD      TELAPSE       78.66 TCPU       62.50
 TTTTTTTTTTTTTTTTTTTTTTTTTTTTTT SHELLXN     TELAPSE       82.44 TCPU       65.49
 TTTTTTTTTTTTTTTTTTTTTTTTTTTTTT MONMO3      TELAPSE       83.46 TCPU       66.50
 NUMERICALLY INTEGRATED DENSITY    803.9998827234
 TTTTTTTTTTTTTTTTTTTTTTTTTTTTTT NUMDFT      TELAPSE       84.56 TCPU       67.60
 CYC   9 ETOT(AU) -6.167212748733E+03 DETOT -1.31E-05 tst  4.33E-08 PX  2.18E-04
 TTTTTTTTTTTTTTTTTTTTTTTTTTTTTT DIIS        TELAPSE       85.12 TCPU       68.16
 DIIS TEST: 0.14414E-04 AT SCF   CYCLE   9 - DIIS ACTIVE - HISTORY:     9 CYCLES
 TTTTTTTTTTTTTTTTTTTTTTTTTTTTTT FDIK        TELAPSE       86.11 TCPU       69.00
 INSULATING STATE
 TOP OF VALENCE BANDS -    BAND    402; K    3; EIG -2.5690887E-01 AU
 TOP OF VALENCE BANDS -    BAND    402; K    1; EIG -2.5817052E-01 AU
 BOTTOM OF VIRTUAL BANDS - BAND    403; K    3; EIG -9.7156167E-02 AU
 DIRECT ENERGY BAND GAP:   4.3471 eV
 BOTTOM OF VIRTUAL BANDS - BAND    403; K    1; EIG -9.6446007E-02 AU
 TTTTTTTTTTTTTTTTTTTTTTTTTTTTTT PDIG        TELAPSE       86.30 TCPU       69.19
 CHARGE NORMALIZATION FACTOR   1.00000000
 TOTAL ATOMIC CHARGES:
  18.6828254  18.6828254  18.6828254  18.6828254  18.6828254  18.6828254
   7.5615583   7.5615583   7.5615583   7.5615583   7.5615583   7.5615583
   7.5615583   7.5615583   7.5615583   7.5615583   7.5615583   7.5615583
   7.5615583   7.5615583   7.5615583   7.5615583   7.5615583   7.5615583
   7.5615583   7.5615583   7.5615583   7.5615583   7.5615583   7.5615583
   6.7735754   6.7735754   6.7735754   6.7735754   6.7735754   6.7735754
   6.7735754   6.7735754   6.7735754   6.7735754   6.7735754   6.7735754
   5.4080601   5.4080601   5.4080601   5.4080601   5.4080601   5.4080601
   5.4080601   5.4080601   5.4080601   5.4080601   5.4080601   5.4080601
   6.0051481   6.0051481   6.0051481   6.0051481   6.0051481   6.0051481
   6.0051481   6.0051481   6.0051481   6.0051481   6.0051481   6.0051481
   6.0051481   6.0051481   6.0051481   6.0051481   6.0051481   6.0051481
   6.0051481   6.0051481   6.0051481   6.0051481   6.0051481   6.0051481
   0.8647969   0.8647969   0.8647969   0.8647969   0.8647969   0.8647969
   0.8647969   0.8647969   0.8647969   0.8647969   0.8647969   0.8647969
   0.8647969   0.8647969   0.8647969   0.8647969   0.8647969   0.8647969
   0.8647969   0.8647969   0.8647969   0.8647969   0.8647969   0.8647969
   8.3069725   8.3069725   8.3069725   8.3069725   8.3069725   8.3069725
   8.3069725   8.3069725   8.3069725   8.3069725   8.3069725   8.3069725
   8.3069725   8.3069725   8.3069725   8.3069725   8.3069725   8.3069725
   8.3069725   8.3069725   8.3069725   8.3069725   8.3069725   8.3069725
 TTTTTTTTTTTTTTTTTTTTTTTTTTTTTT MOQGAD      TELAPSE       86.32 TCPU       69.21
 TTTTTTTTTTTTTTTTTTTTTTTTTTTTTT SHELLXN     TELAPSE       89.76 TCPU       72.20
 TTTTTTTTTTTTTTTTTTTTTTTTTTTTTT MONMO3      TELAPSE       91.28 TCPU       73.72
 NUMERICALLY INTEGRATED DENSITY    803.9998827238
 TTTTTTTTTTTTTTTTTTTTTTTTTTTTTT NUMDFT      TELAPSE       92.32 TCPU       74.77
 CYC  10 ETOT(AU) -6.167212749469E+03 DETOT -7.36E-07 tst  1.28E-09 PX  1.36E-04
 TTTTTTTTTTTTTTTTTTTTTTTTTTTTTT DIIS        TELAPSE       92.45 TCPU       74.89
 DIIS TEST: 0.15376E-05 AT SCF   CYCLE  10 - DIIS ACTIVE - HISTORY:    10 CYCLES
 TTTTTTTTTTTTTTTTTTTTTTTTTTTTTT FDIK        TELAPSE       92.92 TCPU       75.22
 INSULATING STATE
 TOP OF VALENCE BANDS -    BAND    402; K    3; EIG -2.5690917E-01 AU
 TOP OF VALENCE BANDS -    BAND    402; K    1; EIG -2.5817082E-01 AU
 BOTTOM OF VIRTUAL BANDS - BAND    403; K    3; EIG -9.7164682E-02 AU
 DIRECT ENERGY BAND GAP:   4.3469 eV
 BOTTOM OF VIRTUAL BANDS - BAND    403; K    1; EIG -9.6454537E-02 AU
 TTTTTTTTTTTTTTTTTTTTTTTTTTTTTT PDIG        TELAPSE       93.11 TCPU       75.41
 CHARGE NORMALIZATION FACTOR   1.00000000
 TOTAL ATOMIC CHARGES:
  18.6828461  18.6828461  18.6828461  18.6828461  18.6828461  18.6828461
   7.5616432   7.5616432   7.5616432   7.5616432   7.5616432   7.5616432
   7.5616432   7.5616432   7.5616432   7.5616432   7.5616432   7.5616432
   7.5616432   7.5616432   7.5616432   7.5616432   7.5616432   7.5616432
   7.5616432   7.5616432   7.5616432   7.5616432   7.5616432   7.5616432
   6.7736303   6.7736303   6.7736303   6.7736303   6.7736303   6.7736303
   6.7736303   6.7736303   6.7736303   6.7736303   6.7736303   6.7736303
   5.4079029   5.4079029   5.4079029   5.4079029   5.4079029   5.4079029
   5.4079029   5.4079029   5.4079029   5.4079029   5.4079029   5.4079029
   6.0051335   6.0051335   6.0051335   6.0051335   6.0051335   6.0051335
   6.0051335   6.0051335   6.0051335   6.0051335   6.0051335   6.0051335
   6.0051335   6.0051335   6.0051335   6.0051335   6.0051335   6.0051335
   6.0051335   6.0051335   6.0051335   6.0051335   6.0051335   6.0051335
   0.8647858   0.8647858   0.8647858   0.8647858   0.8647858   0.8647858
   0.8647858   0.8647858   0.8647858   0.8647858   0.8647858   0.8647858
   0.8647858   0.8647858   0.8647858   0.8647858   0.8647858   0.8647858
   0.8647858   0.8647858   0.8647858   0.8647858   0.8647858   0.8647858
   8.3069593   8.3069593   8.3069593   8.3069593   8.3069593   8.3069593
   8.3069593   8.3069593   8.3069593   8.3069593   8.3069593   8.3069593
   8.3069593   8.3069593   8.3069593   8.3069593   8.3069593   8.3069593
   8.3069593   8.3069593   8.3069593   8.3069593   8.3069593   8.3069593
 TTTTTTTTTTTTTTTTTTTTTTTTTTTTTT MOQGAD      TELAPSE       93.12 TCPU       75.43
 TTTTTTTTTTTTTTTTTTTTTTTTTTTTTT SHELLXN     TELAPSE       96.80 TCPU       78.46
 TTTTTTTTTTTTTTTTTTTTTTTTTTTTTT MONMO3      TELAPSE       97.74 TCPU       79.40
 NUMERICALLY INTEGRATED DENSITY    803.9998827250
 TTTTTTTTTTTTTTTTTTTTTTTTTTTTTT NUMDFT      TELAPSE       98.77 TCPU       80.44
 CYC  11 ETOT(AU) -6.167212749661E+03 DETOT -1.92E-07 tst  1.20E-10 PX  6.12E-05
 TTTTTTTTTTTTTTTTTTTTTTTTTTTTTT DIIS        TELAPSE       98.98 TCPU       80.64
 DIIS TEST: 0.24002E-06 AT SCF   CYCLE  11 - DIIS ACTIVE - HISTORY:    11 CYCLES
 TTTTTTTTTTTTTTTTTTTTTTTTTTTTTT FDIK        TELAPSE       99.50 TCPU       81.03
 INSULATING STATE
 TOP OF VALENCE BANDS -    BAND    402; K    3; EIG -2.5691226E-01 AU
 TOP OF VALENCE BANDS -    BAND    402; K    1; EIG -2.5817388E-01 AU
 BOTTOM OF VIRTUAL BANDS - BAND    403; K    3; EIG -9.7162058E-02 AU
 DIRECT ENERGY BAND GAP:   4.3470 eV
 BOTTOM OF VIRTUAL BANDS - BAND    403; K    1; EIG -9.6451903E-02 AU
 TTTTTTTTTTTTTTTTTTTTTTTTTTTTTT PDIG        TELAPSE       99.70 TCPU       81.22
 CHARGE NORMALIZATION FACTOR   1.00000000
 TOTAL ATOMIC CHARGES:
  18.6828625  18.6828625  18.6828625  18.6828625  18.6828625  18.6828625
   7.5616129   7.5616129   7.5616129   7.5616129   7.5616129   7.5616129
   7.5616129   7.5616129   7.5616129   7.5616129   7.5616129   7.5616129
   7.5616129   7.5616129   7.5616129   7.5616129   7.5616129   7.5616129
   7.5616129   7.5616129   7.5616129   7.5616129   7.5616129   7.5616129
   6.7736002   6.7736002   6.7736002   6.7736002   6.7736002   6.7736002
   6.7736002   6.7736002   6.7736002   6.7736002   6.7736002   6.7736002
   5.4079744   5.4079744   5.4079744   5.4079744   5.4079744   5.4079744
   5.4079744   5.4079744   5.4079744   5.4079744   5.4079744   5.4079744
   6.0051393   6.0051393   6.0051393   6.0051393   6.0051393   6.0051393
   6.0051393   6.0051393   6.0051393   6.0051393   6.0051393   6.0051393
   6.0051393   6.0051393   6.0051393   6.0051393   6.0051393   6.0051393
   6.0051393   6.0051393   6.0051393   6.0051393   6.0051393   6.0051393
   0.8647846   0.8647846   0.8647846   0.8647846   0.8647846   0.8647846
   0.8647846   0.8647846   0.8647846   0.8647846   0.8647846   0.8647846
   0.8647846   0.8647846   0.8647846   0.8647846   0.8647846   0.8647846
   0.8647846   0.8647846   0.8647846   0.8647846   0.8647846   0.8647846
   8.3069604   8.3069604   8.3069604   8.3069604   8.3069604   8.3069604
   8.3069604   8.3069604   8.3069604   8.3069604   8.3069604   8.3069604
   8.3069604   8.3069604   8.3069604   8.3069604   8.3069604   8.3069604
   8.3069604   8.3069604   8.3069604   8.3069604   8.3069604   8.3069604
 TTTTTTTTTTTTTTTTTTTTTTTTTTTTTT MOQGAD      TELAPSE       99.71 TCPU       81.24
 TTTTTTTTTTTTTTTTTTTTTTTTTTTTTT SHELLXN     TELAPSE      103.28 TCPU       84.31
 TTTTTTTTTTTTTTTTTTTTTTTTTTTTTT MONMO3      TELAPSE      104.51 TCPU       85.54
 NUMERICALLY INTEGRATED DENSITY    803.9998827252
 TTTTTTTTTTTTTTTTTTTTTTTTTTTTTT NUMDFT      TELAPSE      105.55 TCPU       86.58
 CYC  12 ETOT(AU) -6.167212749605E+03 DETOT  5.64E-08 tst  3.22E-11 PX  1.53E-05
 TTTTTTTTTTTTTTTTTTTTTTTTTTTTTT DIIS        TELAPSE      105.91 TCPU       86.94
 DIIS TEST: 0.33715E-07 AT SCF   CYCLE  12 - DIIS ACTIVE - HISTORY:    12 CYCLES
 TTTTTTTTTTTTTTTTTTTTTTTTTTTTTT FDIK        TELAPSE      106.54 TCPU       87.36
 INSULATING STATE
 TOP OF VALENCE BANDS -    BAND    402; K    3; EIG -2.5691096E-01 AU
 TOP OF VALENCE BANDS -    BAND    402; K    1; EIG -2.5817260E-01 AU
 BOTTOM OF VIRTUAL BANDS - BAND    403; K    3; EIG -9.7162143E-02 AU
 DIRECT ENERGY BAND GAP:   4.3470 eV
 BOTTOM OF VIRTUAL BANDS - BAND    403; K    1; EIG -9.6451992E-02 AU
 TTTTTTTTTTTTTTTTTTTTTTTTTTTTTT PDIG        TELAPSE      106.74 TCPU       87.56
 CHARGE NORMALIZATION FACTOR   1.00000000
 TOTAL ATOMIC CHARGES:
  18.6828534  18.6828534  18.6828534  18.6828534  18.6828534  18.6828534
   7.5616213   7.5616213   7.5616213   7.5616213   7.5616213   7.5616213
   7.5616213   7.5616213   7.5616213   7.5616213   7.5616213   7.5616213
   7.5616213   7.5616213   7.5616213   7.5616213   7.5616213   7.5616213
   7.5616213   7.5616213   7.5616213   7.5616213   7.5616213   7.5616213
   6.7736075   6.7736075   6.7736075   6.7736075   6.7736075   6.7736075
   6.7736075   6.7736075   6.7736075   6.7736075   6.7736075   6.7736075
   5.4079532   5.4079532   5.4079532   5.4079532   5.4079532   5.4079532
   5.4079532   5.4079532   5.4079532   5.4079532   5.4079532   5.4079532
   6.0051383   6.0051383   6.0051383   6.0051383   6.0051383   6.0051383
   6.0051383   6.0051383   6.0051383   6.0051383   6.0051383   6.0051383
   6.0051383   6.0051383   6.0051383   6.0051383   6.0051383   6.0051383
   6.0051383   6.0051383   6.0051383   6.0051383   6.0051383   6.0051383
   0.8647860   0.8647860   0.8647860   0.8647860   0.8647860   0.8647860
   0.8647860   0.8647860   0.8647860   0.8647860   0.8647860   0.8647860
   0.8647860   0.8647860   0.8647860   0.8647860   0.8647860   0.8647860
   0.8647860   0.8647860   0.8647860   0.8647860   0.8647860   0.8647860
   8.3069607   8.3069607   8.3069607   8.3069607   8.3069607   8.3069607
   8.3069607   8.3069607   8.3069607   8.3069607   8.3069607   8.3069607
   8.3069607   8.3069607   8.3069607   8.3069607   8.3069607   8.3069607
   8.3069607   8.3069607   8.3069607   8.3069607   8.3069607   8.3069607
 TTTTTTTTTTTTTTTTTTTTTTTTTTTTTT MOQGAD      TELAPSE      106.75 TCPU       87.57
 TTTTTTTTTTTTTTTTTTTTTTTTTTTTTT SHELLXN     TELAPSE      110.42 TCPU       90.60
 TTTTTTTTTTTTTTTTTTTTTTTTTTTTTT MONMO3      TELAPSE      111.74 TCPU       91.93
 NUMERICALLY INTEGRATED DENSITY    803.9998827250
 TTTTTTTTTTTTTTTTTTTTTTTTTTTTTT NUMDFT      TELAPSE      112.78 TCPU       92.96
 CYC  13 ETOT(AU) -6.167212749629E+03 DETOT -2.47E-08 tst  2.36E-12 PX  8.84E-06
 TTTTTTTTTTTTTTTTTTTTTTTTTTTTTT DIIS        TELAPSE      116.35 TCPU       96.54
 DIIS TEST: 0.17717E-08 AT SCF   CYCLE  13 - DIIS ACTIVE - HISTORY:    13 CYCLES
 TTTTTTTTTTTTTTTTTTTTTTTTTTTTTT FDIK        TELAPSE      116.92 TCPU       96.94
 INSULATING STATE
 TOP OF VALENCE BANDS -    BAND    402; K    3; EIG -2.5691108E-01 AU
 TOP OF VALENCE BANDS -    BAND    402; K    1; EIG -2.5817271E-01 AU
 BOTTOM OF VIRTUAL BANDS - BAND    403; K    3; EIG -9.7162191E-02 AU
 DIRECT ENERGY BAND GAP:   4.3470 eV
 BOTTOM OF VIRTUAL BANDS - BAND    403; K    1; EIG -9.6452039E-02 AU
 TTTTTTTTTTTTTTTTTTTTTTTTTTTTTT PDIG        TELAPSE      117.14 TCPU       97.15
 CHARGE NORMALIZATION FACTOR   1.00000000
 TOTAL ATOMIC CHARGES:
  18.6828547  18.6828547  18.6828547  18.6828547  18.6828547  18.6828547
   7.5616199   7.5616199   7.5616199   7.5616199   7.5616199   7.5616199
   7.5616199   7.5616199   7.5616199   7.5616199   7.5616199   7.5616199
   7.5616199   7.5616199   7.5616199   7.5616199   7.5616199   7.5616199
   7.5616199   7.5616199   7.5616199   7.5616199   7.5616199   7.5616199
   6.7736064   6.7736064   6.7736064   6.7736064   6.7736064   6.7736064
   6.7736064   6.7736064   6.7736064   6.7736064   6.7736064   6.7736064
   5.4079562   5.4079562   5.4079562   5.4079562   5.4079562   5.4079562
   5.4079562   5.4079562   5.4079562   5.4079562   5.4079562   5.4079562
   6.0051379   6.0051379   6.0051379   6.0051379   6.0051379   6.0051379
   6.0051379   6.0051379   6.0051379   6.0051379   6.0051379   6.0051379
   6.0051379   6.0051379   6.0051379   6.0051379   6.0051379   6.0051379
   6.0051379   6.0051379   6.0051379   6.0051379   6.0051379   6.0051379
   0.8647861   0.8647861   0.8647861   0.8647861   0.8647861   0.8647861
   0.8647861   0.8647861   0.8647861   0.8647861   0.8647861   0.8647861
   0.8647861   0.8647861   0.8647861   0.8647861   0.8647861   0.8647861
   0.8647861   0.8647861   0.8647861   0.8647861   0.8647861   0.8647861
   8.3069611   8.3069611   8.3069611   8.3069611   8.3069611   8.3069611
   8.3069611   8.3069611   8.3069611   8.3069611   8.3069611   8.3069611
   8.3069611   8.3069611   8.3069611   8.3069611   8.3069611   8.3069611
   8.3069611   8.3069611   8.3069611   8.3069611   8.3069611   8.3069611
 TTTTTTTTTTTTTTTTTTTTTTTTTTTTTT MOQGAD      TELAPSE      117.15 TCPU       97.17
 TTTTTTTTTTTTTTTTTTTTTTTTTTTTTT SHELLXN     TELAPSE      120.78 TCPU      100.22
 TTTTTTTTTTTTTTTTTTTTTTTTTTTTTT MONMO3      TELAPSE      122.01 TCPU      101.45
 NUMERICALLY INTEGRATED DENSITY    803.9998827251
 TTTTTTTTTTTTTTTTTTTTTTTTTTTTTT NUMDFT      TELAPSE      123.04 TCPU      102.48
 CYC  14 ETOT(AU) -6.167212749630E+03 DETOT -2.72E-10 tst  1.68E-13 PX  6.51E-06
 TTTTTTTTTTTTTTTTTTTTTTTTTTTTTT DIIS        TELAPSE      123.46 TCPU      102.90
 DIIS TEST: 0.21820E-09 AT SCF   CYCLE  14 - DIIS ACTIVE - HISTORY:    14 CYCLES
 TTTTTTTTTTTTTTTTTTTTTTTTTTTTTT FDIK        TELAPSE      123.99 TCPU      103.19
 INSULATING STATE
 TOP OF VALENCE BANDS -    BAND    402; K    3; EIG -2.5691108E-01 AU
 TOP OF VALENCE BANDS -    BAND    402; K    1; EIG -2.5817272E-01 AU
 BOTTOM OF VIRTUAL BANDS - BAND    403; K    3; EIG -9.7162186E-02 AU
 DIRECT ENERGY BAND GAP:   4.3470 eV
 BOTTOM OF VIRTUAL BANDS - BAND    403; K    1; EIG -9.6452035E-02 AU
 TTTTTTTTTTTTTTTTTTTTTTTTTTTTTT PDIG        TELAPSE      124.19 TCPU      103.39
 CHARGE NORMALIZATION FACTOR   1.00000000
 TOTAL ATOMIC CHARGES:
  18.6828549  18.6828549  18.6828549  18.6828549  18.6828549  18.6828549
   7.5616201   7.5616201   7.5616201   7.5616201   7.5616201   7.5616201
   7.5616201   7.5616201   7.5616201   7.5616201   7.5616201   7.5616201
   7.5616201   7.5616201   7.5616201   7.5616201   7.5616201   7.5616201
   7.5616201   7.5616201   7.5616201   7.5616201   7.5616201   7.5616201
   6.7736064   6.7736064   6.7736064   6.7736064   6.7736064   6.7736064
   6.7736064   6.7736064   6.7736064   6.7736064   6.7736064   6.7736064
   5.4079560   5.4079560   5.4079560   5.4079560   5.4079560   5.4079560
   5.4079560   5.4079560   5.4079560   5.4079560   5.4079560   5.4079560
   6.0051379   6.0051379   6.0051379   6.0051379   6.0051379   6.0051379
   6.0051379   6.0051379   6.0051379   6.0051379   6.0051379   6.0051379
   6.0051379   6.0051379   6.0051379   6.0051379   6.0051379   6.0051379
   6.0051379   6.0051379   6.0051379   6.0051379   6.0051379   6.0051379
   0.8647860   0.8647860   0.8647860   0.8647860   0.8647860   0.8647860
   0.8647860   0.8647860   0.8647860   0.8647860   0.8647860   0.8647860
   0.8647860   0.8647860   0.8647860   0.8647860   0.8647860   0.8647860
   0.8647860   0.8647860   0.8647860   0.8647860   0.8647860   0.8647860
   8.3069611   8.3069611   8.3069611   8.3069611   8.3069611   8.3069611
   8.3069611   8.3069611   8.3069611   8.3069611   8.3069611   8.3069611
   8.3069611   8.3069611   8.3069611   8.3069611   8.3069611   8.3069611
   8.3069611   8.3069611   8.3069611   8.3069611   8.3069611   8.3069611
 TTTTTTTTTTTTTTTTTTTTTTTTTTTTTT MOQGAD      TELAPSE      124.20 TCPU      103.40
 TTTTTTTTTTTTTTTTTTTTTTTTTTTTTT SHELLXN     TELAPSE      127.23 TCPU      106.43
 +++ ENERGIES IN A.U. +++
 ::: EXT EL-POLE                                  -6.9458105605291E+03
 ::: EXT EL-SPHEROPOLE                             5.6040748986874E+01
 ::: BIELET ZONE E-E                               1.1877275840678E+04
 ::: TOTAL E-E                                     4.9875060291356E+03
 ::: TOTAL E-N + N-E                              -1.7876276216709E+04
 ::: TOTAL N-N                                     1.7443635677976E+03
 ::: KINETIC ENERGY                                5.5341804865617E+03
 ::: PSEUDO TOTAL   ENERGY                        -5.6102261332143E+03
 ::: VIRIAL COEFFICIENT                            9.9317633955337E-01
 TTTTTTTTTTTTTTTTTTTTTTTTTTTTTT MONMO3      TELAPSE      127.85 TCPU      107.05
 NUMERICALLY INTEGRATED DENSITY    803.9998827251
 TTTTTTTTTTTTTTTTTTTTTTTTTTTTTT NUMDFT      TELAPSE      128.96 TCPU      108.16
 CYC  15 ETOT(AU) -6.167212749629E+03 DETOT  4.17E-10 tst  4.44E-14 PX  6.51E-06

 == SCF ENDED - CONVERGENCE ON ENERGY      E(AU) -6.1672127496293E+03 CYCLES  15


 ENERGY EXPRESSION=HARTREE+FOCK EXCH*0.27000+(M06        EXCH)*0.73000+M06        CORR


 TOTAL ENERGY(DFT)(AU)( 15) -6.1672127496293E+03 DE 4.2E-10 tester 4.4E-14
 TTTTTTTTTTTTTTTTTTTTTTTTTTTTTT EDFT        TELAPSE      128.96 TCPU      108.16

 *******************************************************************************
 *                             FORCE CALCULATION                               *
 *******************************************************************************

 TTTTTTTTTTTTTTTTTTTTTTTTTTTTTT NUMDFG      TELAPSE      137.13 TCPU      116.33
 INFORMATION **** EXCPOG **** EXCH. BIPO BUFFER LENGTH (WORDS) =    16000000
 WARNING **** EXCPOG **** EXCH. BIPO BUFFER TOO SMALL - TO AVOID I/O SET EXCHSIZE =     6993855
 WARNING **** GENPOG **** COULOMB BIPO BUFFER TOO SMALL - TO AVOID I/O SET BIPOSIZE =     4515600
 INFORMATION **** GENPOG **** BIPO BUFFER LENGTH (WORDS) =     4000000
 TTTTTTTTTTTTTTTTTTTTTTTTTTTTTT SHELXG      TELAPSE      167.17 TCPU      140.89


 D3 DISPERSION ENERGY (AU)       -7.6016941126534E-02
 TOTAL ENERGY + DISP (AU)        -6.1672887665704E+03

 CARTESIAN FORCES IN HARTREE/BOHR (ANALYTICAL)
   ATOM                     X                   Y                   Z
   1 248            -1.110223024625E-16  9.325873406851E-15  5.245803791354E-15
   2 248            -8.141635513918E-15 -3.500903270985E-14  3.700743415417E-17
   3 248             1.100971166087E-14 -2.060894857547E-14 -1.172673069760E-14
   4 248             4.773959005888E-15  2.431157127466E-14 -2.696916763985E-15
   5 248            -1.687538997430E-14 -1.021405182655E-14 -6.217248937901E-15
   6 248            -5.204170427930E-15  1.804112415016E-16 -1.408595462493E-15
   7   7             4.772538415132E-06  2.631282361865E-05 -8.686757691834E-06
   8   7            -4.772538457765E-06 -2.631282358223E-05 -8.686757697607E-06
   9   7             4.772538475084E-06 -2.631282358045E-05  8.686757680731E-06
  10   7            -4.772538467090E-06  2.631282357335E-05  8.686757681176E-06
  11   7            -8.686757708709E-06  4.772538460873E-06  2.631282356003E-05
  12   7             2.631282356980E-05 -8.686757696719E-06  4.772538470199E-06
  13   7             8.686757692722E-06 -4.772538459541E-06  2.631282356891E-05
  14   7            -2.631282356980E-05 -8.686757687393E-06 -4.772538441777E-06
  15   7            -8.686757697607E-06 -4.772538461317E-06 -2.631282356536E-05
  16   7            -2.631282357424E-05  8.686757681176E-06  4.772538463094E-06
  17   7             8.686757690501E-06  4.772538487963E-06 -2.631282357513E-05
  18   7             2.631282357246E-05  8.686757676291E-06 -4.772538440001E-06
  19   7             2.631282357068E-05  4.772538492404E-06 -8.686757698051E-06
  20   7            -2.631282356802E-05 -4.772538457765E-06 -8.686757687837E-06
  21   7            -2.631282358490E-05  4.772538472420E-06  8.686757699827E-06
  22   7             2.631282356980E-05 -4.772538457321E-06  8.686757696275E-06
  23   7             4.772538475972E-06 -8.686757708709E-06  2.631282355914E-05
  24   7            -8.686757691390E-06  2.631282356447E-05  4.772538482190E-06
  25   7            -4.772538457765E-06  8.686757700271E-06  2.631282357868E-05
  26   7            -8.686757683840E-06 -2.631282355825E-05 -4.772538436892E-06
  27   7            -4.772538461761E-06 -8.686757688281E-06 -2.631282356091E-05
  28   7             8.686757708265E-06 -2.631282358312E-05  4.772538468867E-06
  29   7             4.772538487074E-06  8.686757702936E-06 -2.631282358490E-05
  30   7             8.686757710930E-06  2.631282357690E-05 -4.772538425790E-06
  31   7             9.412887598259E-07  2.595284980844E-05  2.595284981421E-05
  32   7            -9.412887420623E-07 -2.595284982054E-05  2.595284984497E-05
  33   7             9.412887402860E-07 -2.595284983320E-05 -2.595284981788E-05
  34   7            -9.412887598259E-07  2.595284984630E-05 -2.595284981988E-05
  35   7             2.595284981655E-05  9.412887704841E-07  2.595284982643E-05
  36   7             2.595284983786E-05  2.595284983631E-05  9.412887864713E-07
  37   7            -2.595284982188E-05 -9.412887465032E-07  2.595284983942E-05
  38   7            -2.595284983276E-05  2.595284983009E-05 -9.412887509441E-07
  39   7             2.595284985341E-05 -9.412887687077E-07 -2.595284981877E-05
  40   7            -2.595284983897E-05 -2.595284984019E-05  9.412887909122E-07
  41   7            -2.595284983575E-05  9.412887447269E-07 -2.595284981710E-05
  42   7             2.595284982121E-05 -2.595284983675E-05 -9.412887553850E-07
  43   6            -1.553538474264E-05 -2.529029947862E-05 -2.529029945952E-05
  44   6             1.553538474286E-05  2.529029947507E-05 -2.529029946796E-05
  45   6            -1.553538475141E-05  2.529029946619E-05  2.529029947373E-05
  46   6             1.553538474297E-05 -2.529029946974E-05  2.529029946396E-05
  47   6            -2.529029946263E-05 -1.553538474952E-05 -2.529029945375E-05
  48   6            -2.529029946707E-05 -2.529029946130E-05 -1.553538476973E-05
  49   6             2.529029947018E-05  1.553538474275E-05 -2.529029947684E-05
  50   6             2.529029947596E-05 -2.529029947063E-05  1.553538473520E-05
  51   6            -2.529029946352E-05  1.553538474341E-05  2.529029947373E-05
  52   6             2.529029947640E-05  2.529029946929E-05 -1.553538475274E-05
  53   6             2.529029946441E-05 -1.553538474897E-05  2.529029947906E-05
  54   6            -2.529029947196E-05  2.529029947462E-05  1.553538473620E-05
  55   6            -8.201087103643E-06 -6.719885696782E-07 -1.004683372408E-05
  56   6             8.201087112525E-06  6.719885732309E-07 -1.004683373473E-05
  57   6            -8.201087126736E-06  6.719885838891E-07  1.004683372585E-05
  58   6             8.201087119630E-06 -6.719885838891E-07  1.004683372585E-05
  59   6            -1.004683372230E-05 -8.201087124959E-06 -6.719885732309E-07
  60   6            -6.719885803363E-07 -1.004683372585E-05 -8.201087124959E-06
  61   6             1.004683373296E-05  8.201087105419E-06 -6.719885785600E-07
  62   6             6.719885909945E-07 -1.004683370098E-05  8.201087121407E-06
  63   6            -1.004683371342E-05  8.201087119630E-06  6.719885856654E-07
  64   6             6.719885998763E-07  1.004683372408E-05 -8.201087119630E-06
  65   6             1.004683374006E-05 -8.201087140947E-06  6.719885732309E-07
  66   6            -6.719886016526E-07  1.004683371519E-05  8.201087103643E-06
  67   6            -6.719885838891E-07 -8.201087124959E-06 -1.004683372940E-05
  68   6             6.719885821127E-07  8.201087105419E-06 -1.004683372763E-05
  69   6             6.719885803363E-07 -8.201087126736E-06  1.004683373473E-05
  70   6            -6.719885927708E-07  8.201087121407E-06  1.004683372585E-05
  71   6            -8.201087116078E-06 -1.004683372408E-05 -6.719885767836E-07
  72   6            -1.004683373118E-05 -6.719885838891E-07 -8.201087123183E-06
  73   6             8.201087105419E-06  1.004683373118E-05 -6.719885803363E-07
  74   6            -1.004683369743E-05  6.719885927708E-07  8.201087119630E-06
  75   6             8.201087116078E-06 -1.004683370809E-05  6.719885874418E-07
  76   6             1.004683372408E-05  6.719886034290E-07 -8.201087123183E-06
  77   6            -8.201087132065E-06  1.004683374894E-05  6.719885732309E-07
  78   6             1.004683370809E-05 -6.719886069817E-07  8.201087108972E-06
  79   1            -5.489367773226E-06  7.245985710336E-06 -1.822243520033E-05
  80   1             5.489367774558E-06 -7.245985711224E-06 -1.822243520033E-05
  81   1            -5.489367772338E-06 -7.245985711446E-06  1.822243520078E-05
  82   1             5.489367772560E-06  7.245985712334E-06  1.822243520055E-05
  83   1            -1.822243520011E-05 -5.489367773670E-06  7.245985709448E-06
  84   1             7.245985711446E-06 -1.822243519922E-05 -5.489367773892E-06
  85   1             1.822243520055E-05  5.489367773448E-06  7.245985710336E-06
  86   1            -7.245985714555E-06 -1.822243520055E-05  5.489367769451E-06
  87   1            -1.822243520033E-05  5.489367773226E-06 -7.245985712334E-06
  88   1            -7.245985713888E-06  1.822243519944E-05 -5.489367772782E-06
  89   1             1.822243519967E-05 -5.489367774114E-06 -7.245985710336E-06
  90   1             7.245985713888E-06  1.822243519922E-05  5.489367770783E-06
  91   1             7.245985711224E-06 -5.489367774780E-06 -1.822243519989E-05
  92   1            -7.245985711002E-06  5.489367774114E-06 -1.822243519967E-05
  93   1            -7.245985710780E-06 -5.489367772116E-06  1.822243520033E-05
  94   1             7.245985712334E-06  5.489367773226E-06  1.822243520055E-05
  95   1            -5.489367773004E-06 -1.822243520011E-05  7.245985709892E-06
  96   1            -1.822243520011E-05  7.245985711890E-06 -5.489367773670E-06
  97   1             5.489367774114E-06  1.822243519967E-05  7.245985710780E-06
  98   1            -1.822243519944E-05 -7.245985714333E-06  5.489367769451E-06
  99   1             5.489367772782E-06 -1.822243519967E-05 -7.245985712778E-06
 100   1             1.822243519944E-05 -7.245985713888E-06 -5.489367773004E-06
 101   1            -5.489367773892E-06  1.822243520055E-05 -7.245985711446E-06
 102   1             1.822243519878E-05  7.245985713666E-06  5.489367771006E-06
 103   8             1.977260208008E-06  8.092612935329E-06 -1.306857768077E-05
 104   8            -1.977260232877E-06 -8.092612935329E-06 -1.306857769895E-05
 105   8             1.977260215114E-06 -8.092612914012E-06  1.306857768719E-05
 106   8            -1.977260218666E-06  8.092612906907E-06  1.306857767802E-05
 107   8            -1.306857767625E-05  1.977260200903E-06  8.092612912236E-06
 108   8             8.092612906907E-06 -1.306857767810E-05  1.977260204455E-06
 109   8             1.306857768682E-05 -1.977260215114E-06  8.092612912236E-06
 110   8            -8.092612924671E-06 -1.306857769051E-05 -1.977260225772E-06
 111   8            -1.306857768987E-05 -1.977260208008E-06 -8.092612921118E-06
 112   8            -8.092612903354E-06  1.306857767841E-05  1.977260211561E-06
 113   8             1.306857768310E-05  1.977260229324E-06 -8.092612933552E-06
 114   8             8.092612921118E-06  1.306857768710E-05 -1.977260229324E-06
 115   8             8.092612919341E-06  1.977260208008E-06 -1.306857766252E-05
 116   8            -8.092612935329E-06 -1.977260225772E-06 -1.306857770451E-05
 117   8            -8.092612910460E-06  1.977260215114E-06  1.306857768434E-05
 118   8             8.092612910460E-06 -1.977260225772E-06  1.306857768078E-05
 119   8             1.977260208008E-06 -1.306857767247E-05  8.092612924671E-06
 120   8            -1.306857767631E-05  8.092612912236E-06  1.977260200903E-06
 121   8            -1.977260218666E-06  1.306857769522E-05  8.092612914012E-06
 122   8            -1.306857770368E-05 -8.092612930000E-06 -1.977260225772E-06
 123   8            -1.977260208008E-06 -1.306857770243E-05 -8.092612921118E-06
 124   8             1.306857768509E-05 -8.092612901578E-06  1.977260204455E-06
 125   8             1.977260232877E-06  1.306857768815E-05 -8.092612930000E-06
 126   8             1.306857769910E-05  8.092612931776E-06 -1.977260225772E-06

 RESULTANT FORCE    -4.487106216103E-16  2.652233630201E-14 -1.542738376284E-15

 ATOMIC PART

 SYMMETRY ALLOWED FORCES (ANALYTICAL) (DIRECTION, FORCE)

    1  3.6355266E-05    2 -7.7827601E-05    3  1.0768285E-04    4  1.0192882E-04
    5  7.6068111E-05    6 -7.0090428E-05    7 -1.1547247E-04    8 -7.1212305E-06
    9 -5.5245532E-05   10 -3.0737236E-05   11 -1.5519811E-05   12 -9.8360448E-05
   13  6.0851030E-06   14 -1.9666690E-05   15 -6.4505016E-05   16  3.4883064E-05

 CELL PART

 GRADIENT WITH RESPECT TO THE CELL PARAMETER IN HARTREE/BOHR
ORDER: -D/DA1X, -D/DA1Y, -D/DA1Z
       -D/DA2X, -D/DA2Y, -D/DA2Z
       -D/DA3X, -D/DA3Y, -D/DA3Z
 -0.373235607073E-13  0.427914374157E-05  0.427914379486E-05
  0.427914378065E-05 -0.378187932913E-13  0.427914367407E-05
  0.427914381262E-05  0.427914380907E-05 -0.436493869732E-13

STRESS TENSOR, IN HARTREE/BOHR^3:
ORDER: 11 12 13
       21 22 23
       31 32 33
 -0.742780976928E-08  0.464256166669E-17  0.601443030084E-16
 -0.257619223494E-16 -0.742780973270E-08  0.914084200210E-16
  0.142720292142E-15 -0.669529524645E-16 -0.742780966685E-08

PRESSURE FROM THE STRESS TENSOR,
IN HARTREE/BOHR^3:  0.74278E-08
PRESSURE IN GIGAPASCAL:  0.2185E-03
CONVERSION FACTOR: 1 HARTREE/BOHR^3= 29421 GIGAPASCAL
WHEN USING VALUES FOR BOHR RADIUS AND HARTREE
FROM IUPAC WEBSITE, APRIL 2009
ENTHALPY: -6.1672886213191E+03

 SYMMETRY ALLOWED FORCES (ANALYTICAL) (DIRECTION, FORCE)

    1  2.5158258E-04
 TTTTTTTTTTTTTTTTTTTTTTTTTTTTTT TOTGRA_C    TELAPSE      178.77 TCPU      152.49
 TTTTTTTTTTTTTTTTTTTTTTTTTTTTTT SMAT        TELAPSE      237.06 TCPU      188.04
 TTTTTTTTTTTTTTTTTTTTTTTTTTTTTT POLAR2      TELAPSE      237.81 TCPU      188.78

 CELL FORCES OF CENTRAL POINT

 | -3.73236E-14  4.27914E-06  4.27914E-06 |
 |  4.27914E-06 -3.78188E-14  4.27914E-06 |
 |  4.27914E-06  4.27914E-06 -4.36494E-14 |

 ENERGY OF CENTRAL POINT:   -0.6167288767E+04


 VOLUME OF THE CELL: **********

 DENSITY OF THE CRYSTAL =          1.1619 g/cm^3

 STRAIN MATRIX   4 :

  | 0 0 0 |
  | 0 0 1 |
  | 0 1 0 |
  
 *******************************************************************************
 LATTICE PARAMETERS (ANGSTROMS AND DEGREES) - BOHR = 0.5291772083 ANGSTROM
 PRIMITIVE CELL - CENTRING CODE 6/0 VOLUME=  2897.760948 - DENSITY  1.162 g/cm^3
         A              B              C           ALPHA      BETA       GAMMA 
    15.55588828    15.55588828    15.55588828   109.471221 109.471221 109.471221
 *******************************************************************************
 ATOMS IN THE ASYMMETRIC UNIT    7 - ATOMS IN THE UNIT CELL:  126
     ATOM                 X/A                 Y/B                 Z/C    
 *******************************************************************************
      1 T 248 CD   -2.500000000000E-01 -5.000000000000E-01  2.500000000000E-01
      2 F 248 CD    2.500000000000E-01 -5.000000000000E-01 -2.500000000000E-01
      3 F 248 CD    2.500000000000E-01 -2.500000000000E-01  5.000000000000E-01
      4 F 248 CD   -5.000000000000E-01  2.500000000000E-01 -2.500000000000E-01
      5 F 248 CD    5.000000000000E-01 -2.500000000000E-01  2.500000000000E-01
      6 F 248 CD   -2.500000000000E-01  2.500000000000E-01  5.000000000000E-01
      7 T   7 N    -3.170446861945E-01  3.583193945830E-01  2.697425659911E-01
      8 F   7 N     8.857682859181E-02  4.132127478143E-01 -2.697425659911E-01
      9 F   7 N     3.170446861945E-01 -4.132127478143E-01 -3.246359192225E-01
     10 F   7 N    -8.857682859181E-02 -3.583193945830E-01  3.246359192225E-01
     11 F   7 N     2.697425659911E-01 -3.170446861945E-01  3.583193945830E-01
     12 F   7 N     3.583193945830E-01  2.697425659911E-01 -3.170446861945E-01
     13 F   7 N     3.246359192225E-01 -8.857682859181E-02 -3.583193945830E-01
     14 F   7 N     4.132127478143E-01 -2.697425659911E-01  8.857682859181E-02
     15 F   7 N    -2.697425659911E-01  8.857682859181E-02  4.132127478143E-01
     16 F   7 N    -4.132127478143E-01 -3.246359192225E-01  3.170446861945E-01
     17 F   7 N    -3.246359192225E-01  3.170446861945E-01 -4.132127478143E-01
     18 F   7 N    -3.583193945830E-01  3.246359192225E-01 -8.857682859181E-02
     19 F   7 N     3.583193945830E-01 -3.170446861945E-01  2.697425659911E-01
     20 F   7 N     4.132127478143E-01  8.857682859181E-02 -2.697425659911E-01
     21 F   7 N    -4.132127478143E-01  3.170446861945E-01 -3.246359192225E-01
     22 F   7 N    -3.583193945830E-01 -8.857682859181E-02  3.246359192225E-01
     23 F   7 N    -3.170446861945E-01  2.697425659911E-01  3.583193945830E-01
     24 F   7 N     2.697425659911E-01  3.583193945830E-01 -3.170446861945E-01
     25 F   7 N    -8.857682859181E-02  3.246359192225E-01 -3.583193945830E-01
     26 F   7 N    -2.697425659911E-01  4.132127478143E-01  8.857682859181E-02
     27 F   7 N     8.857682859181E-02 -2.697425659911E-01  4.132127478143E-01
     28 F   7 N    -3.246359192225E-01 -4.132127478143E-01  3.170446861945E-01
     29 F   7 N     3.170446861945E-01 -3.246359192225E-01 -4.132127478143E-01
     30 F   7 N     3.246359192225E-01 -3.583193945830E-01 -8.857682859181E-02
     31 T   7 N    -1.919681731420E-01  4.560092543123E-01  4.560092543123E-01
     32 F   7 N     0.000000000000E+00  3.520225725457E-01 -4.560092543123E-01
     33 F   7 N     1.919681731420E-01 -3.520225725457E-01 -3.520225725457E-01
     34 F   7 N     0.000000000000E+00 -4.560092543123E-01  3.520225725457E-01
     35 F   7 N     4.560092543123E-01 -1.919681731420E-01  4.560092543123E-01
     36 F   7 N     4.560092543123E-01  4.560092543123E-01 -1.919681731420E-01
     37 F   7 N     3.520225725457E-01  0.000000000000E+00 -4.560092543123E-01
     38 F   7 N     3.520225725457E-01 -4.560092543123E-01  0.000000000000E+00
     39 F   7 N    -4.560092543123E-01  0.000000000000E+00  3.520225725457E-01
     40 F   7 N    -3.520225725457E-01 -3.520225725457E-01  1.919681731420E-01
     41 F   7 N    -3.520225725457E-01  1.919681731420E-01 -3.520225725457E-01
     42 F   7 N    -4.560092543123E-01  3.520225725457E-01  0.000000000000E+00
     43 T   6 C    -2.750059841174E-01  3.611795215158E-01  3.611795215158E-01
     44 F   6 C     0.000000000000E+00  3.638144943669E-01 -3.611795215158E-01
     45 F   6 C     2.750059841174E-01 -3.638144943669E-01 -3.638144943669E-01
     46 F   6 C     0.000000000000E+00 -3.611795215158E-01  3.638144943669E-01
     47 F   6 C     3.611795215158E-01 -2.750059841174E-01  3.611795215158E-01
     48 F   6 C     3.611795215158E-01  3.611795215158E-01 -2.750059841174E-01
     49 F   6 C     3.638144943669E-01  0.000000000000E+00 -3.611795215158E-01
     50 F   6 C     3.638144943669E-01 -3.611795215158E-01  0.000000000000E+00
     51 F   6 C    -3.611795215158E-01  0.000000000000E+00  3.638144943669E-01
     52 F   6 C    -3.638144943669E-01 -3.638144943669E-01  2.750059841174E-01
     53 F   6 C    -3.638144943669E-01  2.750059841174E-01 -3.638144943669E-01
     54 F   6 C    -3.611795215158E-01  3.638144943669E-01  0.000000000000E+00
     55 T   6 C    -3.924462204345E-01  2.566127332947E-01  2.019036097929E-01
     56 F   6 C     5.470912350177E-02  4.056501697726E-01 -2.019036097929E-01
     57 F   6 C     3.924462204345E-01 -4.056501697726E-01 -3.509410462709E-01
     58 F   6 C    -5.470912350177E-02 -2.566127332947E-01  3.509410462709E-01
     59 F   6 C     2.019036097929E-01 -3.924462204345E-01  2.566127332947E-01
     60 F   6 C     2.566127332947E-01  2.019036097929E-01 -3.924462204345E-01
     61 F   6 C     3.509410462709E-01 -5.470912350177E-02 -2.566127332947E-01
     62 F   6 C     4.056501697726E-01 -2.019036097929E-01  5.470912350177E-02
     63 F   6 C    -2.019036097929E-01  5.470912350177E-02  4.056501697726E-01
     64 F   6 C    -4.056501697726E-01 -3.509410462709E-01  3.924462204345E-01
     65 F   6 C    -3.509410462709E-01  3.924462204345E-01 -4.056501697726E-01
     66 F   6 C    -2.566127332947E-01  3.509410462709E-01 -5.470912350177E-02
     67 F   6 C     2.566127332947E-01 -3.924462204345E-01  2.019036097929E-01
     68 F   6 C     4.056501697726E-01  5.470912350177E-02 -2.019036097929E-01
     69 F   6 C    -4.056501697726E-01  3.924462204345E-01 -3.509410462709E-01
     70 F   6 C    -2.566127332947E-01 -5.470912350177E-02  3.509410462709E-01
     71 F   6 C    -3.924462204345E-01  2.019036097929E-01  2.566127332947E-01
     72 F   6 C     2.019036097929E-01  2.566127332947E-01 -3.924462204345E-01
     73 F   6 C    -5.470912350177E-02  3.509410462709E-01 -2.566127332947E-01
     74 F   6 C    -2.019036097929E-01  4.056501697726E-01  5.470912350177E-02
     75 F   6 C     5.470912350177E-02 -2.019036097929E-01  4.056501697726E-01
     76 F   6 C    -3.509410462709E-01 -4.056501697726E-01  3.924462204345E-01
     77 F   6 C     3.924462204345E-01 -3.509410462709E-01 -4.056501697726E-01
     78 F   6 C     3.509410462709E-01 -2.566127332947E-01 -5.470912350177E-02
     79 T   1 H    -4.422188178645E-01  2.287955656075E-01  1.197444556796E-01
     80 F   1 H     1.090511099278E-01  4.380367264559E-01 -1.197444556796E-01
     81 F   1 H     4.422188178645E-01 -4.380367264559E-01 -3.289856165281E-01
     82 F   1 H    -1.090511099278E-01 -2.287955656075E-01  3.289856165281E-01
     83 F   1 H     1.197444556796E-01 -4.422188178645E-01  2.287955656075E-01
     84 F   1 H     2.287955656075E-01  1.197444556796E-01 -4.422188178645E-01
     85 F   1 H     3.289856165281E-01 -1.090511099278E-01 -2.287955656075E-01
     86 F   1 H     4.380367264559E-01 -1.197444556796E-01  1.090511099278E-01
     87 F   1 H    -1.197444556796E-01  1.090511099278E-01  4.380367264559E-01
     88 F   1 H    -4.380367264559E-01 -3.289856165281E-01  4.422188178645E-01
     89 F   1 H    -3.289856165281E-01  4.422188178645E-01 -4.380367264559E-01
     90 F   1 H    -2.287955656075E-01  3.289856165281E-01 -1.090511099278E-01
     91 F   1 H     2.287955656075E-01 -4.422188178645E-01  1.197444556796E-01
     92 F   1 H     4.380367264559E-01  1.090511099278E-01 -1.197444556796E-01
     93 F   1 H    -4.380367264559E-01  4.422188178645E-01 -3.289856165281E-01
     94 F   1 H    -2.287955656075E-01 -1.090511099278E-01  3.289856165281E-01
     95 F   1 H    -4.422188178645E-01  1.197444556796E-01  2.287955656075E-01
     96 F   1 H     1.197444556796E-01  2.287955656075E-01 -4.422188178645E-01
     97 F   1 H    -1.090511099278E-01  3.289856165281E-01 -2.287955656075E-01
     98 F   1 H    -1.197444556796E-01  4.380367264559E-01  1.090511099278E-01
     99 F   1 H     1.090511099278E-01 -1.197444556796E-01  4.380367264559E-01
    100 F   1 H    -3.289856165281E-01 -4.380367264559E-01  4.422188178645E-01
    101 F   1 H     4.422188178645E-01 -3.289856165281E-01 -4.380367264559E-01
    102 F   1 H     3.289856165281E-01 -2.287955656075E-01 -1.090511099278E-01
    103 T   8 O    -1.590187486749E-01  4.521488918146E-01 -4.629371895952E-01
    104 F   8 O    -8.491391859014E-02  3.039184409203E-01  4.629371895952E-01
    105 F   8 O     1.590187486749E-01 -3.039184409203E-01 -3.888323595105E-01
    106 F   8 O     8.491391859014E-02 -4.521488918146E-01  3.888323595105E-01
    107 F   8 O    -4.629371895952E-01 -1.590187486749E-01  4.521488918146E-01
    108 F   8 O     4.521488918146E-01 -4.629371895952E-01 -1.590187486749E-01
    109 F   8 O     3.888323595105E-01  8.491391859014E-02 -4.521488918146E-01
    110 F   8 O     3.039184409203E-01  4.629371895952E-01 -8.491391859014E-02
    111 F   8 O     4.629371895952E-01 -8.491391859014E-02  3.039184409203E-01
    112 F   8 O    -3.039184409203E-01 -3.888323595105E-01  1.590187486749E-01
    113 F   8 O    -3.888323595105E-01  1.590187486749E-01 -3.039184409203E-01
    114 F   8 O    -4.521488918146E-01  3.888323595105E-01  8.491391859014E-02
    115 F   8 O     4.521488918146E-01 -1.590187486749E-01 -4.629371895952E-01
    116 F   8 O     3.039184409203E-01 -8.491391859014E-02  4.629371895952E-01
    117 F   8 O    -3.039184409203E-01  1.590187486749E-01 -3.888323595105E-01
    118 F   8 O    -4.521488918146E-01  8.491391859014E-02  3.888323595105E-01
    119 F   8 O    -1.590187486749E-01 -4.629371895952E-01  4.521488918146E-01
    120 F   8 O    -4.629371895952E-01  4.521488918146E-01 -1.590187486749E-01
    121 F   8 O     8.491391859014E-02  3.888323595105E-01 -4.521488918146E-01
    122 F   8 O     4.629371895952E-01  3.039184409203E-01 -8.491391859014E-02
    123 F   8 O    -8.491391859014E-02  4.629371895952E-01  3.039184409203E-01
    124 F   8 O    -3.888323595105E-01 -3.039184409203E-01  1.590187486749E-01
    125 F   8 O     1.590187486749E-01 -3.888323595105E-01 -3.039184409203E-01
    126 F   8 O     3.888323595105E-01 -4.521488918146E-01  8.491391859014E-02

 TRANSFORMATION MATRIX PRIMITIVE-CRYSTALLOGRAPHIC CELL
  0.0000  1.0000  1.0000  1.0000  0.0000  1.0000  1.0000  1.0000  0.0000

 *******************************************************************************
 CRYSTALLOGRAPHIC CELL (VOLUME=       5795.52189634)
         A              B              C           ALPHA      BETA       GAMMA 
    17.96239257    17.96239257    17.96239257    90.000000  90.000000  90.000000

 COORDINATES IN THE CRYSTALLOGRAPHIC CELL
     ATOM                 X/A                 Y/B                 Z/C    
 *******************************************************************************
      1 T 248 CD    1.046639582838E-16  2.500000000000E-01  5.000000000000E-01
      2 F 248 CD   -5.000000000000E-01  2.500000000000E-01  0.000000000000E+00
      3 F 248 CD    5.000000000000E-01  5.233197914188E-17  2.500000000000E-01
      4 F 248 CD    2.500000000000E-01  5.000000000000E-01  7.849796871283E-17
      5 F 248 CD    2.500000000000E-01  0.000000000000E+00  5.000000000000E-01
      6 F 248 CD    0.000000000000E+00  5.000000000000E-01  2.500000000000E-01
      7 T   7 N    -2.744667661569E-02  2.971892426068E-01  3.857660711986E-01
      8 F   7 N     2.744667661569E-02 -2.971892426068E-01  3.857660711986E-01
      9 F   7 N    -2.744667661569E-02 -2.971892426068E-01 -3.857660711986E-01
     10 F   7 N     2.744667661569E-02  2.971892426068E-01 -3.857660711986E-01
     11 F   7 N     3.857660711986E-01 -2.744667661569E-02  2.971892426068E-01
     12 F   7 N     2.971892426068E-01  3.857660711986E-01 -2.744667661569E-02
     13 F   7 N    -3.857660711986E-01  2.744667661569E-02  2.971892426068E-01
     14 F   7 N    -2.971892426068E-01  3.857660711986E-01  2.744667661569E-02
     15 F   7 N     3.857660711986E-01  2.744667661569E-02 -2.971892426068E-01
     16 F   7 N    -2.971892426068E-01 -3.857660711986E-01 -2.744667661569E-02
     17 F   7 N    -3.857660711986E-01 -2.744667661569E-02 -2.971892426068E-01
     18 F   7 N     2.971892426068E-01 -3.857660711986E-01  2.744667661569E-02
     19 F   7 N     2.971892426068E-01 -2.744667661569E-02  3.857660711986E-01
     20 F   7 N    -2.971892426068E-01  2.744667661569E-02  3.857660711986E-01
     21 F   7 N    -2.971892426068E-01 -2.744667661569E-02 -3.857660711986E-01
     22 F   7 N     2.971892426068E-01  2.744667661569E-02 -3.857660711986E-01
     23 F   7 N    -2.744667661569E-02  3.857660711986E-01  2.971892426068E-01
     24 F   7 N     3.857660711986E-01  2.971892426068E-01 -2.744667661569E-02
     25 F   7 N     2.744667661569E-02 -3.857660711986E-01  2.971892426068E-01
     26 F   7 N     3.857660711986E-01 -2.971892426068E-01  2.744667661569E-02
     27 F   7 N     2.744667661569E-02  3.857660711986E-01 -2.971892426068E-01
     28 F   7 N    -3.857660711986E-01 -2.971892426068E-01 -2.744667661569E-02
     29 F   7 N    -2.744667661569E-02 -3.857660711986E-01 -2.971892426068E-01
     30 F   7 N    -3.857660711986E-01  2.971892426068E-01  2.744667661569E-02
     31 T   7 N    -4.480066591167E-01 -9.598408657098E-02 -9.598408657098E-02
     32 F   7 N     4.480066591167E-01  9.598408657098E-02 -9.598408657098E-02
     33 F   7 N    -4.480066591167E-01  9.598408657098E-02  9.598408657098E-02
     34 F   7 N     4.480066591167E-01 -9.598408657098E-02  9.598408657098E-02
     35 F   7 N    -9.598408657098E-02 -4.480066591167E-01 -9.598408657098E-02
     36 F   7 N    -9.598408657098E-02 -9.598408657098E-02 -4.480066591167E-01
     37 F   7 N     9.598408657098E-02  4.480066591167E-01 -9.598408657098E-02
     38 F   7 N     9.598408657098E-02 -9.598408657098E-02  4.480066591167E-01
     39 F   7 N    -9.598408657098E-02  4.480066591167E-01  9.598408657098E-02
     40 F   7 N     9.598408657098E-02  9.598408657098E-02 -4.480066591167E-01
     41 F   7 N     9.598408657098E-02 -4.480066591167E-01  9.598408657098E-02
     42 F   7 N    -9.598408657098E-02  9.598408657098E-02  4.480066591167E-01
     43 T   6 C    -1.317486425548E-03  3.624970079413E-01  3.624970079413E-01
     44 F   6 C     1.317486425548E-03 -3.624970079413E-01  3.624970079413E-01
     45 F   6 C    -1.317486425548E-03 -3.624970079413E-01 -3.624970079413E-01
     46 F   6 C     1.317486425548E-03  3.624970079413E-01 -3.624970079413E-01
     47 F   6 C     3.624970079413E-01 -1.317486425548E-03  3.624970079413E-01
     48 F   6 C     3.624970079413E-01  3.624970079413E-01 -1.317486425548E-03
     49 F   6 C    -3.624970079413E-01  1.317486425548E-03  3.624970079413E-01
     50 F   6 C    -3.624970079413E-01  3.624970079413E-01  1.317486425548E-03
     51 F   6 C     3.624970079413E-01  1.317486425548E-03 -3.624970079413E-01
     52 F   6 C    -3.624970079413E-01 -3.624970079413E-01 -1.317486425548E-03
     53 F   6 C    -3.624970079413E-01 -1.317486425548E-03 -3.624970079413E-01
     54 F   6 C     3.624970079413E-01 -3.624970079413E-01  1.317486425548E-03
     55 T   6 C    -7.451871823897E-02  2.764223280319E-01  3.311314515337E-01
     56 F   6 C     7.451871823897E-02 -2.764223280319E-01  3.311314515337E-01
     57 F   6 C    -7.451871823897E-02 -2.764223280319E-01 -3.311314515337E-01
     58 F   6 C     7.451871823897E-02  2.764223280319E-01 -3.311314515337E-01
     59 F   6 C     3.311314515337E-01 -7.451871823897E-02  2.764223280319E-01
     60 F   6 C     2.764223280319E-01  3.311314515337E-01 -7.451871823897E-02
     61 F   6 C    -3.311314515337E-01  7.451871823897E-02  2.764223280319E-01
     62 F   6 C    -2.764223280319E-01  3.311314515337E-01  7.451871823897E-02
     63 F   6 C     3.311314515337E-01  7.451871823897E-02 -2.764223280319E-01
     64 F   6 C    -2.764223280319E-01 -3.311314515337E-01 -7.451871823897E-02
     65 F   6 C    -3.311314515337E-01 -7.451871823897E-02 -2.764223280319E-01
     66 F   6 C     2.764223280319E-01 -3.311314515337E-01  7.451871823897E-02
     67 F   6 C     2.764223280319E-01 -7.451871823897E-02  3.311314515337E-01
     68 F   6 C    -2.764223280319E-01  7.451871823897E-02  3.311314515337E-01
     69 F   6 C    -2.764223280319E-01 -7.451871823897E-02 -3.311314515337E-01
     70 F   6 C     2.764223280319E-01  7.451871823897E-02 -3.311314515337E-01
     71 F   6 C    -7.451871823897E-02  3.311314515337E-01  2.764223280319E-01
     72 F   6 C     3.311314515337E-01  2.764223280319E-01 -7.451871823897E-02
     73 F   6 C     7.451871823897E-02 -3.311314515337E-01  2.764223280319E-01
     74 F   6 C     3.311314515337E-01 -2.764223280319E-01  7.451871823897E-02
     75 F   6 C     7.451871823897E-02  3.311314515337E-01 -2.764223280319E-01
     76 F   6 C    -3.311314515337E-01 -2.764223280319E-01 -7.451871823897E-02
     77 F   6 C    -7.451871823897E-02 -3.311314515337E-01 -2.764223280319E-01
     78 F   6 C    -3.311314515337E-01  2.764223280319E-01  7.451871823897E-02
     79 T   1 H    -1.046205804242E-01  2.243650361038E-01  3.334161460317E-01
     80 F   1 H     1.046205804242E-01 -2.243650361038E-01  3.334161460317E-01
     81 F   1 H    -1.046205804242E-01 -2.243650361038E-01 -3.334161460317E-01
     82 F   1 H     1.046205804242E-01  2.243650361038E-01 -3.334161460317E-01
     83 F   1 H     3.334161460317E-01 -1.046205804242E-01  2.243650361038E-01
     84 F   1 H     2.243650361038E-01  3.334161460317E-01 -1.046205804242E-01
     85 F   1 H    -3.334161460317E-01  1.046205804242E-01  2.243650361038E-01
     86 F   1 H    -2.243650361038E-01  3.334161460317E-01  1.046205804242E-01
     87 F   1 H     3.334161460317E-01  1.046205804242E-01 -2.243650361038E-01
     88 F   1 H    -2.243650361038E-01 -3.334161460317E-01 -1.046205804242E-01
     89 F   1 H    -3.334161460317E-01 -1.046205804242E-01 -2.243650361038E-01
     90 F   1 H     2.243650361038E-01 -3.334161460317E-01  1.046205804242E-01
     91 F   1 H     2.243650361038E-01 -1.046205804242E-01  3.334161460317E-01
     92 F   1 H    -2.243650361038E-01  1.046205804242E-01  3.334161460317E-01
     93 F   1 H    -2.243650361038E-01 -1.046205804242E-01 -3.334161460317E-01
     94 F   1 H     2.243650361038E-01  1.046205804242E-01 -3.334161460317E-01
     95 F   1 H    -1.046205804242E-01  3.334161460317E-01  2.243650361038E-01
     96 F   1 H     3.334161460317E-01  2.243650361038E-01 -1.046205804242E-01
     97 F   1 H     1.046205804242E-01 -3.334161460317E-01  2.243650361038E-01
     98 F   1 H     3.334161460317E-01 -2.243650361038E-01  1.046205804242E-01
     99 F   1 H     1.046205804242E-01  3.334161460317E-01 -2.243650361038E-01
    100 F   1 H    -3.334161460317E-01 -2.243650361038E-01 -1.046205804242E-01
    101 F   1 H    -1.046205804242E-01 -3.334161460317E-01 -2.243650361038E-01
    102 F   1 H    -3.334161460317E-01  2.243650361038E-01  1.046205804242E-01
    103 T   8 O    -4.258847745528E-01 -3.705241504239E-02 -1.219663336325E-01
    104 F   8 O     4.258847745528E-01  3.705241504239E-02 -1.219663336325E-01
    105 F   8 O    -4.258847745528E-01  3.705241504239E-02  1.219663336325E-01
    106 F   8 O     4.258847745528E-01 -3.705241504239E-02  1.219663336325E-01
    107 F   8 O    -1.219663336325E-01 -4.258847745528E-01 -3.705241504239E-02
    108 F   8 O    -3.705241504239E-02 -1.219663336325E-01 -4.258847745528E-01
    109 F   8 O     1.219663336325E-01  4.258847745528E-01 -3.705241504239E-02
    110 F   8 O     3.705241504239E-02 -1.219663336325E-01  4.258847745528E-01
    111 F   8 O    -1.219663336325E-01  4.258847745528E-01  3.705241504239E-02
    112 F   8 O     3.705241504239E-02  1.219663336325E-01 -4.258847745528E-01
    113 F   8 O     1.219663336325E-01 -4.258847745528E-01  3.705241504239E-02
    114 F   8 O    -3.705241504239E-02  1.219663336325E-01  4.258847745528E-01
    115 F   8 O    -3.705241504239E-02 -4.258847745528E-01 -1.219663336325E-01
    116 F   8 O     3.705241504239E-02  4.258847745528E-01 -1.219663336325E-01
    117 F   8 O     3.705241504239E-02 -4.258847745528E-01  1.219663336325E-01
    118 F   8 O    -3.705241504239E-02  4.258847745528E-01  1.219663336325E-01
    119 F   8 O    -4.258847745528E-01 -1.219663336325E-01 -3.705241504239E-02
    120 F   8 O    -1.219663336325E-01 -3.705241504239E-02 -4.258847745528E-01
    121 F   8 O     4.258847745528E-01  1.219663336325E-01 -3.705241504239E-02
    122 F   8 O    -1.219663336325E-01  3.705241504239E-02  4.258847745528E-01
    123 F   8 O     4.258847745528E-01 -1.219663336325E-01  3.705241504239E-02
    124 F   8 O     1.219663336325E-01  3.705241504239E-02 -4.258847745528E-01
    125 F   8 O    -4.258847745528E-01  1.219663336325E-01  3.705241504239E-02
    126 F   8 O     1.219663336325E-01 -3.705241504239E-02  4.258847745528E-01

 T = ATOM BELONGING TO THE ASYMMETRIC UNIT

 *******************************************************************************
 * CELL DEFORMATION
 *******************************************************************************

    ELASTIC STRAIN MATRIX (ADIMENSIONAL)

    1    0.0000000000    0.0000000000    0.0000000000
    2    0.0000000000    0.0000000000    0.0001000000
    3    0.0000000000    0.0001000000    0.0000000000

 LATTICE PARAMETERS (ANGSTROMS AND DEGREES) OF
 (1) ORIGINAL PRIMITIVE CELL
 (2) ORIGINAL CRYSTALLOGRAPHIC CELL
 (3) DEFORMED PRIMITIVE CELL
 (4) DEFORMED CRYSTALLOGRAPHIC CELL

            A           B           C        ALPHA       BETA        GAMMA         VOL
 (1)   15.555888   15.555888   15.555888  109.471221  109.471221  109.471221 2897.760948
 (2)   17.962393   17.962393   17.962393   90.000000   90.000000   90.000000 5795.521896
 (3)   15.556925   15.554851   15.554851  109.465818  109.471221  109.471221 2897.760919
 (4)   17.962393   17.962393   17.962393   89.988541   90.000000   90.000000 5795.521838

 * CELL DEFORMATION COMPLETE - NO. OF SYMMOPS   4

 *******************************************************************************
 * CELL DEFORMATION
 *******************************************************************************

    ELASTIC STRAIN MATRIX (ADIMENSIONAL)

    1    0.0000000000    0.0000000000    0.0000000000
    2    0.0000000000    0.0000000000   -0.0001000000
    3    0.0000000000   -0.0001000000    0.0000000000

 LATTICE PARAMETERS (ANGSTROMS AND DEGREES) OF
 (1) ORIGINAL PRIMITIVE CELL
 (2) ORIGINAL CRYSTALLOGRAPHIC CELL
 (3) DEFORMED PRIMITIVE CELL
 (4) DEFORMED CRYSTALLOGRAPHIC CELL

            A           B           C        ALPHA       BETA        GAMMA         VOL
 (1)   15.556925   15.554851   15.554851  109.465818  109.471221  109.471221 2897.760919
 (2)   17.962393   17.962393   17.962393   89.988541   90.000000   90.000000 5795.521838
 (3)   15.555888   15.555888   15.555888  109.471220  109.471221  109.471221 2897.760890
 (4)   17.962393   17.962392   17.962392   90.000000   90.000000   90.000000 5795.521780

 * CELL DEFORMATION COMPLETE - NO. OF SYMMOPS   4

 *****    4 SYMMOPS - TRANSLATORS IN ANGSTROM
 ***** MATRICES AND TRANSLATORS IN THE CARTESIAN REFERENCE FRAME

 ORDER   : ORDER OF THE OPERATOR

 TRANSLA : REAL TRANSLATION (WITHOUT ORIGIN SHIFT) IN CARTESIAN COORDINATES

 uvw/hkl : ORIENTATION OF THE OPERATOR IN CARTESIAN COORDINATES

 LOCATED : ORIGIN OF THE OPERATOR IN CARTESIAN COORDINATES

   NO.   1 INVERSE   1    ORDER   1        NO.   2 INVERSE   2    ORDER   2
    1.000   0.000   0.000     0.000         1.000   0.000   0.000     0.000
    0.000   1.000   0.000     0.000         0.000  -1.000   0.000     0.000
    0.000   0.000   1.000     0.000         0.000   0.000  -1.000     0.000
             OPERATION E(   1)                       OPERATION C(   2)
 DETERMINANT 1.; ROTATION(DEG)   0.      DETERMINANT 1.; ROTATION(DEG) 180.
 TRANSLA (  0.000    0.000    0.000)     TRANSLA (  0.000    0.000    0.000)
 uvw/hkl (  0.000    0.000    0.000)     uvw/hkl (  4.000    0.000    0.000)
 LOCATED (  0.000    0.000    0.000)     LOCATED (  0.000    0.000    0.000)

   NO.   3 INVERSE   3    ORDER   2        NO.   4 INVERSE   4    ORDER   2
    1.000   0.000   0.000     0.000         1.000   0.000   0.000     0.000
    0.000   0.000   1.000     0.000         0.000   0.000  -1.000     0.000
    0.000   1.000   0.000     0.000         0.000  -1.000   0.000     0.000
             OPERATION M(   2)                       OPERATION M(   2)
 DETERMINANT-1.; ROTATION(DEG)   0.      DETERMINANT-1.; ROTATION(DEG)   0.
 TRANSLA (  0.000    0.000    0.000)     TRANSLA (  0.000    0.000    0.000)
 uvw/hkl (  0.000   -1.000    1.000)     uvw/hkl (  0.000   -1.000   -1.000)
 LOCATED (  0.000    0.000    0.000)     LOCATED (  0.000    0.000    0.000)

 GCALCO - MAX INDICES DIRECT LATTICE VECTOR    14    14    14
 NO.OF VECTORS CREATED 6999 STARS  122 RMAX   320.22708 BOHR

 CAPPA:IS1  2;IS2  2;IS3  2; K PTS MONK NET   5; SYMMOPS:K SPACE   8;G SPACE   4

 *******************************************************************************
 MAX NUMBER OF SCF CYCLES      50  CONVERGENCE ON DELTAP        10**-18
 WEIGHT OF F(I) IN F(I+1)      30% CONVERGENCE ON ENERGY        10**- 8
 SHRINK. FACT.(MONKH.)    2  2  2  NUMBER OF K POINTS IN THE IBZ      5
 SHRINKING FACTOR(GILAT NET)    2  NUMBER OF K POINTS(GILAT NET)      5
 *******************************************************************************
 *** K POINTS COORDINATES (OBLIQUE COORDINATES IN UNITS OF IS =  2)
   1-R(  0  0  0)   2-R(  1  0  0)   3-R(  0  1  0)   4-R(  0  1  1)
   5-R(  1  1  1)

 DIRECT LATTICE VECTORS COMPON. (A.U.)     RECIP. LATTICE VECTORS COMPON. (A.U.) 
        X            Y            Z              X            Y            Z
  -16.9720013   16.9720013   16.9720013      0.0000000    0.1851044    0.1851044
   16.9720013  -16.9720013   16.9720013      0.1851044    0.0000000    0.1851044
   16.9720013   16.9720013  -16.9720013      0.1851044    0.1851044    0.0000000

 DISK SPACE FOR EIGENVECTORS (FTN 10)    22684500 REALS
 TTTTTTTTTTTTTTTTTTTTTTTTTTTTTT gordsh1     TELAPSE      250.63 TCPU      196.49

 MATRIX SIZE: P(G) 9579246, F(G)  712974, P(G) IRR 1210578, F(G) IRR  181434
 MAX G-VECTOR INDEX FOR 1- AND 2-ELECTRON INTEGRALS 181

 TTTTTTTTTTTTTTTTTTTTTTTTTTTTTT INPUT       TELAPSE      254.67 TCPU      200.52

 SYMMETRY ALLOWED ELASTIC DISTORTION 1
  0.5773503  0.0000000  0.0000000
  0.0000000  0.5773503  0.0000000
  0.0000000  0.0000000  0.5773503

 SYMMETRY ALLOWED ELASTIC DISTORTION 2
  0.8164966  0.0000000  0.0000000
  0.0000000 -0.4082483  0.0000000
  0.0000000  0.0000000 -0.4082483

 SYMMETRY ALLOWED ELASTIC DISTORTION 3
  0.0000000  0.0000000  0.0000000
  0.0000000  0.0000000  0.7071068
  0.0000000  0.7071068  0.0000000

 SYMMETRY ALLOWED INTERNAL DEGREE(S) OF FREEDOM:  95
 TTTTTTTTTTTTTTTTTTTTTTTTTTTTTT SYMM        TELAPSE      254.85 TCPU      200.71
 TTTTTTTTTTTTTTTTTTTTTTTTTTTTTT INT_SCREEN  TELAPSE      254.90 TCPU      200.75
 INFORMATION **** EXCBUF **** EXCH. BIPO BUFFER: WORDS USED =     4000000
 WARNING **** EXCBUF **** EXCH. BIPO BUFFER TOO SMALL - TO AVOID I/O SET EXCHSIZE =     7858035

 DFT PARAMETERS

     ATOM       ELECTRONS   NET CHARGE   R(ANGSTROM)
   1 248  CD     20.0000      0.0000     1.52000000
   7   7  N       7.0000      0.0000     0.74000000
  43   6  C       6.0000      0.0000     0.77000000
  79   1  H       1.0000      0.0000     1.11000000
 103   8  O       8.0000      0.0000     0.74000000

 SIZE OF GRID=    2021286
 TTTTTTTTTTTTTTTTTTTTTTTTTTTTTT MAKE_GRID2  TELAPSE      261.60 TCPU      206.50
 BECKE WEIGHT FUNCTION
 RADSAFE =     2.00
 TOLERANCES - DENSITY:10**- 6; POTENTIAL:10**- 9; GRID WGT:10**-14

 RADIAL INTEGRATION  - INTERVALS (POINTS,UPPER LIMIT):            1( 99,  4.0*R)

 ANGULAR INTEGRATION - INTERVALS (ACCURACY LEVEL [N. POINTS] UPPER LIMIT):
  1(  6[ 146]   0.2)  2( 11[ 302]   0.5)  3( 14[ 590]   0.9)  4( 18[1454]   3.5)
  5( 14[ 590]9999.0)
 TTTTTTTTTTTTTTTTTTTTTTTTTTTTTT INT_CALC    TELAPSE      261.66 TCPU      206.56

 *******************************************************************************
 ZIF65Cd (cif CCDC 743558, GUPCUQ01)                                             
 CRYSTAL - SCF - TYPE OF CALCULATION :  RESTRICTED CLOSED SHELL
 *******************************************************************************

 CAPPA:IS1  2;IS2  2;IS3  2; K PTS MONK NET   5; SYMMOPS:K SPACE   8;G SPACE   4

 TTTTTTTTTTTTTTTTTTTTTTTTTTTTTT SDIK        TELAPSE      263.67 TCPU      208.57

 AAAAAAAAAAAAAAAAAAAAAAAAAAAAAAAAAAAAAAAAAAAAAAAAAAAAAAAAAAAAAAAAAAAAAAAAAAAAAAA
         ATOMIC WAVEFUNCTION(S)


 NUCLEAR CHARGE 20.0  SYMMETRY SPECIES            S    P    D
 N. ELECTRONS   20.0  NUMBER OF PRIMITIVE GTOS    8    7    6
                      NUMBER OF CONTRACTED GTOS   6    5    3
                      NUMBER OF CLOSED SHELLS     2    1    1
                      OPEN SHELL OCCUPATION       0    0    0

  ZNUC SCFIT  TOTAL HF ENERGY   KINETIC ENERGY   VIRIAL THEOREM ACCURACY
  20.0  36   -1.668271145E+02  6.451544656E+01 -3.585847628E+00  4.4E-06

 NUCLEAR CHARGE  7.0  SYMMETRY SPECIES            S    P
 N. ELECTRONS    7.0  NUMBER OF PRIMITIVE GTOS   11    5
                      NUMBER OF CONTRACTED GTOS   4    3
                      NUMBER OF CLOSED SHELLS     2    0
                      OPEN SHELL OCCUPATION       0    3

  ZNUC SCFIT  TOTAL HF ENERGY   KINETIC ENERGY   VIRIAL THEOREM ACCURACY
   7.0  11   -5.439473665E+01  5.441433682E+01 -1.999639798E+00  3.6E-06

 NUCLEAR CHARGE  6.0  SYMMETRY SPECIES            S    P
 N. ELECTRONS    6.0  NUMBER OF PRIMITIVE GTOS   11    5
                      NUMBER OF CONTRACTED GTOS   4    3
                      NUMBER OF CLOSED SHELLS     2    0
                      OPEN SHELL OCCUPATION       0    2

  ZNUC SCFIT  TOTAL HF ENERGY   KINETIC ENERGY   VIRIAL THEOREM ACCURACY
   6.0  11   -3.768480057E+01  3.769831118E+01 -1.999641612E+00  2.0E-06

 NUCLEAR CHARGE  1.0  SYMMETRY SPECIES            S
 N. ELECTRONS    1.0  NUMBER OF PRIMITIVE GTOS    5
                      NUMBER OF CONTRACTED GTOS   3
                      NUMBER OF CLOSED SHELLS     0
                      OPEN SHELL OCCUPATION       1

  ZNUC SCFIT  TOTAL HF ENERGY   KINETIC ENERGY   VIRIAL THEOREM ACCURACY
   1.0   1   -4.998098153E-01  4.997907537E-01 -2.000038139E+00  9.6E-17

 NUCLEAR CHARGE  8.0  SYMMETRY SPECIES            S    P
 N. ELECTRONS    8.0  NUMBER OF PRIMITIVE GTOS   11    5
                      NUMBER OF CONTRACTED GTOS   4    3
                      NUMBER OF CLOSED SHELLS     2    0
                      OPEN SHELL OCCUPATION       0    4

  ZNUC SCFIT  TOTAL HF ENERGY   KINETIC ENERGY   VIRIAL THEOREM ACCURACY
   8.0  13   -7.479861895E+01  7.482603849E+01 -1.999633556E+00  2.7E-06

 AAAAAAAAAAAAAAAAAAAAAAAAAAAAAAAAAAAAAAAAAAAAAAAAAAAAAAAAAAAAAAAAAAAAAAAAAAAAAAA

 CHARGE NORMALIZATION FACTOR   1.00000000
 TOTAL ATOMIC CHARGES:
  20.0000000  20.0000000  20.0000000  20.0000000  20.0000000  20.0000000
   7.0000000   7.0000000   7.0000000   7.0000000   7.0000000   7.0000000
   7.0000000   7.0000000   7.0000000   7.0000000   7.0000000   7.0000000
   7.0000000   7.0000000   7.0000000   7.0000000   7.0000000   7.0000000
   7.0000000   7.0000000   7.0000000   7.0000000   7.0000000   7.0000000
   7.0000000   7.0000000   7.0000000   7.0000000   7.0000000   7.0000000
   7.0000000   7.0000000   7.0000000   7.0000000   7.0000000   7.0000000
   6.0000000   6.0000000   6.0000000   6.0000000   6.0000000   6.0000000
   6.0000000   6.0000000   6.0000000   6.0000000   6.0000000   6.0000000
   6.0000000   6.0000000   6.0000000   6.0000000   6.0000000   6.0000000
   6.0000000   6.0000000   6.0000000   6.0000000   6.0000000   6.0000000
   6.0000000   6.0000000   6.0000000   6.0000000   6.0000000   6.0000000
   6.0000000   6.0000000   6.0000000   6.0000000   6.0000000   6.0000000
   1.0000000   1.0000000   1.0000000   1.0000000   1.0000000   1.0000000
   1.0000000   1.0000000   1.0000000   1.0000000   1.0000000   1.0000000
   1.0000000   1.0000000   1.0000000   1.0000000   1.0000000   1.0000000
   1.0000000   1.0000000   1.0000000   1.0000000   1.0000000   1.0000000
   8.0000000   8.0000000   8.0000000   8.0000000   8.0000000   8.0000000
   8.0000000   8.0000000   8.0000000   8.0000000   8.0000000   8.0000000
   8.0000000   8.0000000   8.0000000   8.0000000   8.0000000   8.0000000
   8.0000000   8.0000000   8.0000000   8.0000000   8.0000000   8.0000000
 TTTTTTTTTTTTTTTTTTTTTTTTTTTTTT MOQGAD      TELAPSE      270.56 TCPU      215.46
 TTTTTTTTTTTTTTTTTTTTTTTTTTTTTT SHELLXN     TELAPSE      302.50 TCPU      232.53
 TTTTTTTTTTTTTTTTTTTTTTTTTTTTTT MONMO3      TELAPSE      303.89 TCPU      233.92
 NUMERICALLY INTEGRATED DENSITY    803.9998828906
 TTTTTTTTTTTTTTTTTTTTTTTTTTTTTT NUMDFT      TELAPSE      306.71 TCPU      236.75
 CYC   0 ETOT(AU) -6.196537351707E+03 DETOT -6.20E+03 tst  4.44E-14 PX  1.00E+00
 TTTTTTTTTTTTTTTTTTTTTTTTTTTTTT DIIS        TELAPSE      306.86 TCPU      236.89
 TTTTTTTTTTTTTTTTTTTTTTTTTTTTTT FDIK        TELAPSE      369.25 TCPU      297.88
 INSULATING STATE
 TOP OF VALENCE BANDS -    BAND    402; K    5; EIG -3.0086240E-01 AU
 TOP OF VALENCE BANDS -    BAND    402; K    1; EIG -3.0183238E-01 AU
 BOTTOM OF VIRTUAL BANDS - BAND    403; K    3; EIG -1.5991078E-01 AU
 INDIRECT ENERGY BAND GAP:   3.8355 eV
 BOTTOM OF VIRTUAL BANDS - BAND    403; K    1; EIG -1.5979707E-01 AU
 TTTTTTTTTTTTTTTTTTTTTTTTTTTTTT PDIG        TELAPSE      370.93 TCPU      299.56
 CHARGE NORMALIZATION FACTOR   1.00000000
 TOTAL ATOMIC CHARGES:
  18.4482766  18.4482766  18.4482766  18.4482772  18.4482772  18.4482766
   7.6548952   7.6548949   7.6548952   7.6548949   7.6548948   7.6548950
   7.6548946   7.6548950   7.6548948   7.6548950   7.6548946   7.6548950
   7.6548950   7.6548950   7.6548950   7.6548950   7.6548952   7.6548948
   7.6548949   7.6548948   7.6548949   7.6548946   7.6548952   7.6548946
   6.0868634   6.0868635   6.0868634   6.0868635   6.0868632   6.0868632
   6.0868635   6.0868635   6.0868632   6.0868635   6.0868635   6.0868632
   5.2848043   5.2848049   5.2848043   5.2848049   5.2848052   5.2848052
   5.2848048   5.2848048   5.2848052   5.2848048   5.2848048   5.2848052
   6.1680416   6.1680417   6.1680416   6.1680417   6.1680415   6.1680418
   6.1680412   6.1680419   6.1680415   6.1680419   6.1680412   6.1680418
   6.1680418   6.1680419   6.1680419   6.1680418   6.1680416   6.1680415
   6.1680417   6.1680415   6.1680417   6.1680412   6.1680416   6.1680412
   0.7913552   0.7913551   0.7913552   0.7913551   0.7913551   0.7913552
   0.7913550   0.7913551   0.7913551   0.7913551   0.7913550   0.7913552
   0.7913552   0.7913551   0.7913551   0.7913552   0.7913552   0.7913551
   0.7913551   0.7913551   0.7913551   0.7913550   0.7913552   0.7913550
   8.5878051   8.5878050   8.5878051   8.5878050   8.5878051   8.5878051
   8.5878050   8.5878051   8.5878051   8.5878051   8.5878050   8.5878051
   8.5878051   8.5878051   8.5878051   8.5878051   8.5878051   8.5878051
   8.5878050   8.5878051   8.5878050   8.5878050   8.5878051   8.5878050
 TTTTTTTTTTTTTTTTTTTTTTTTTTTTTT MOQGAD      TELAPSE      370.95 TCPU      299.58
 TTTTTTTTTTTTTTTTTTTTTTTTTTTTTT SHELLXN     TELAPSE      393.37 TCPU      317.05
 TTTTTTTTTTTTTTTTTTTTTTTTTTTTTT MONMO3      TELAPSE      395.99 TCPU      319.67
 NUMERICALLY INTEGRATED DENSITY    803.9998968407
 TTTTTTTTTTTTTTTTTTTTTTTTTTTTTT NUMDFT      TELAPSE      400.34 TCPU      324.01
 CYC   1 ETOT(AU) -6.164566135882E+03 DETOT  3.20E+01 tst  0.00E+00 PX  1.00E+00
 TTTTTTTTTTTTTTTTTTTTTTTTTTTTTT DIIS        TELAPSE      400.88 TCPU      324.55
 DIIS TEST: 0.21808E+02 AT SCF   CYCLE   1 - MIX   30 %
 TTTTTTTTTTTTTTTTTTTTTTTTTTTTTT FDIK        TELAPSE      410.62 TCPU      333.50
 INSULATING STATE
 TOP OF VALENCE BANDS -    BAND    402; K    5; EIG -2.3776128E-01 AU
 TOP OF VALENCE BANDS -    BAND    402; K    1; EIG -2.3919557E-01 AU
 BOTTOM OF VIRTUAL BANDS - BAND    403; K    5; EIG -1.4949822E-01 AU
 DIRECT ENERGY BAND GAP:   2.4018 eV
 BOTTOM OF VIRTUAL BANDS - BAND    403; K    1; EIG -1.4854393E-01 AU
 TTTTTTTTTTTTTTTTTTTTTTTTTTTTTT PDIG        TELAPSE      412.29 TCPU      335.17
 CHARGE NORMALIZATION FACTOR   1.00000000
 TOTAL ATOMIC CHARGES:
  18.9751398  18.9751398  18.9751398  18.9739137  18.9739137  18.9751398
   7.4101010   7.4099718   7.4101010   7.4099718   7.4115980   7.4108473
   7.4119270   7.4108296   7.4115980   7.4108296   7.4119270   7.4108473
   7.4108473   7.4108296   7.4108296   7.4108473   7.4101010   7.4115980
   7.4099718   7.4115980   7.4099718   7.4119270   7.4101010   7.4119270
   7.4243343   7.4227317   7.4243343   7.4227317   7.4239811   7.4239811
   7.4239702   7.4239702   7.4239811   7.4239702   7.4239702   7.4239811
   5.6838010   5.6856318   5.6838010   5.6856318   5.6814382   5.6814382
   5.6818610   5.6818610   5.6814382   5.6818610   5.6818610   5.6814382
   5.7732561   5.7731976   5.7732561   5.7731976   5.7710583   5.7739436
   5.7708463   5.7738936   5.7710583   5.7738936   5.7708463   5.7739436
   5.7739436   5.7738936   5.7738936   5.7739436   5.7732561   5.7710583
   5.7731976   5.7710583   5.7731976   5.7708463   5.7732561   5.7708463
   0.9282638   0.9278111   0.9282638   0.9278111   0.9281356   0.9283670
   0.9284090   0.9288536   0.9281356   0.9288536   0.9284090   0.9283670
   0.9283670   0.9288536   0.9288536   0.9283670   0.9282638   0.9281356
   0.9278111   0.9281356   0.9278111   0.9284090   0.9282638   0.9284090
   8.0912740   8.0913573   8.0912740   8.0913573   8.0914738   8.0909786
   8.0911013   8.0909082   8.0914738   8.0909082   8.0911013   8.0909786
   8.0909786   8.0909082   8.0909082   8.0909786   8.0912740   8.0914738
   8.0913573   8.0914738   8.0913573   8.0911013   8.0912740   8.0911013
 TTTTTTTTTTTTTTTTTTTTTTTTTTTTTT MOQGAD      TELAPSE      412.31 TCPU      335.19
 TTTTTTTTTTTTTTTTTTTTTTTTTTTTTT SHELLXN     TELAPSE      434.38 TCPU      352.69
 TTTTTTTTTTTTTTTTTTTTTTTTTTTTTT MONMO3      TELAPSE      440.40 TCPU      358.71
 NUMERICALLY INTEGRATED DENSITY    803.9998872507
 TTTTTTTTTTTTTTTTTTTTTTTTTTTTTT NUMDFT      TELAPSE      444.74 TCPU      363.06
 CYC   2 ETOT(AU) -6.164529343571E+03 DETOT  3.68E-02 tst  2.09E-02 PX  2.19E-01
 TTTTTTTTTTTTTTTTTTTTTTTTTTTTTT DIIS        TELAPSE      445.33 TCPU      363.65
 DIIS TEST: 0.23187E+02 AT SCF   CYCLE   2 - DIIS ACTIVE - HISTORY:     2 CYCLES
 TTTTTTTTTTTTTTTTTTTTTTTTTTTTTT FDIK        TELAPSE      457.44 TCPU      373.13
 INSULATING STATE
 TOP OF VALENCE BANDS -    BAND    402; K    5; EIG -2.4479174E-01 AU
 TOP OF VALENCE BANDS -    BAND    402; K    1; EIG -2.4604591E-01 AU
 BOTTOM OF VIRTUAL BANDS - BAND    403; K    5; EIG -7.2713529E-02 AU
 DIRECT ENERGY BAND GAP:   4.6825 eV
 BOTTOM OF VIRTUAL BANDS - BAND    403; K    1; EIG -7.2052885E-02 AU
 TTTTTTTTTTTTTTTTTTTTTTTTTTTTTT PDIG        TELAPSE      459.11 TCPU      374.80
 CHARGE NORMALIZATION FACTOR   1.00000000
 TOTAL ATOMIC CHARGES:
  18.7746496  18.7746496  18.7746496  18.7740013  18.7740013  18.7746496
   7.5293094   7.5293817   7.5293094   7.5293817   7.5295417   7.5297173
   7.5292468   7.5299364   7.5295417   7.5299364   7.5292468   7.5297173
   7.5297173   7.5299364   7.5299364   7.5297173   7.5293094   7.5295417
   7.5293817   7.5295417   7.5293817   7.5292468   7.5293094   7.5292468
   6.7523217   6.7530418   6.7523217   6.7530418   6.7536298   6.7536298
   6.7531175   6.7531175   6.7536298   6.7531175   6.7531175   6.7536298
   5.3580673   5.3574732   5.3580673   5.3574732   5.3571368   5.3571368
   5.3577979   5.3577979   5.3571368   5.3577979   5.3577979   5.3571368
   6.0645065   6.0643742   6.0645065   6.0643742   6.0641176   6.0642205
   6.0642913   6.0640641   6.0641176   6.0640641   6.0642913   6.0642205
   6.0642205   6.0640641   6.0640641   6.0642205   6.0645065   6.0641176
   6.0643742   6.0641176   6.0643742   6.0642913   6.0645065   6.0642913
   0.8744833   0.8744138   0.8744833   0.8744138   0.8744086   0.8746497
   0.8743714   0.8745130   0.8744086   0.8745130   0.8743714   0.8746497
   0.8746497   0.8745130   0.8745130   0.8746497   0.8744833   0.8744086
   0.8744138   0.8744086   0.8744138   0.8743714   0.8744833   0.8743714
   8.2829236   8.2827767   8.2829236   8.2827767   8.2826154   8.2827567
   8.2828517   8.2827446   8.2826154   8.2827446   8.2828517   8.2827567
   8.2827567   8.2827446   8.2827446   8.2827567   8.2829236   8.2826154
   8.2827767   8.2826154   8.2827767   8.2828517   8.2829236   8.2828517
 TTTTTTTTTTTTTTTTTTTTTTTTTTTTTT MOQGAD      TELAPSE      459.13 TCPU      374.82
 TTTTTTTTTTTTTTTTTTTTTTTTTTTTTT SHELLXN     TELAPSE      483.57 TCPU      392.32
 TTTTTTTTTTTTTTTTTTTTTTTTTTTTTT MONMO3      TELAPSE      484.98 TCPU      393.73
 NUMERICALLY INTEGRATED DENSITY    803.9998755623
 TTTTTTTTTTTTTTTTTTTTTTTTTTTTTT NUMDFT      TELAPSE      489.33 TCPU      398.07
 CYC   3 ETOT(AU) -6.167100601257E+03 DETOT -2.57E+00 tst  6.82E-03 PX  1.43E-01
 TTTTTTTTTTTTTTTTTTTTTTTTTTTTTT DIIS        TELAPSE      489.56 TCPU      398.30
 DIIS TEST: 0.66935E+00 AT SCF   CYCLE   3 - DIIS ACTIVE - HISTORY:     3 CYCLES
 TTTTTTTTTTTTTTTTTTTTTTTTTTTTTT FDIK        TELAPSE      499.61 TCPU      407.44
 INSULATING STATE
 TOP OF VALENCE BANDS -    BAND    402; K    5; EIG -2.5419718E-01 AU
 TOP OF VALENCE BANDS -    BAND    402; K    1; EIG -2.5548173E-01 AU
 BOTTOM OF VIRTUAL BANDS - BAND    403; K    5; EIG -1.0269370E-01 AU
 DIRECT ENERGY BAND GAP:   4.1226 eV
 BOTTOM OF VIRTUAL BANDS - BAND    403; K    1; EIG -1.0194162E-01 AU
 TTTTTTTTTTTTTTTTTTTTTTTTTTTTTT PDIG        TELAPSE      501.28 TCPU      409.10
 CHARGE NORMALIZATION FACTOR   1.00000000
 TOTAL ATOMIC CHARGES:
  18.6762323  18.6762323  18.6762323  18.6763540  18.6763540  18.6762323
   7.5785266   7.5786114   7.5785266   7.5786114   7.5785532   7.5786899
   7.5785840   7.5786797   7.5785532   7.5786797   7.5785840   7.5786899
   7.5786899   7.5786797   7.5786797   7.5786899   7.5785266   7.5785532
   7.5786114   7.5785532   7.5786114   7.5785840   7.5785266   7.5785840
   6.7676719   6.7676561   6.7676719   6.7676561   6.7676795   6.7676795
   6.7677508   6.7677508   6.7676795   6.7677508   6.7677508   6.7676795
   5.4275232   5.4275106   5.4275232   5.4275106   5.4274754   5.4274754
   5.4274411   5.4274411   5.4274754   5.4274411   5.4274411   5.4274754
   5.9633791   5.9633753   5.9633791   5.9633753   5.9635013   5.9633052
   5.9635365   5.9633035   5.9635013   5.9633035   5.9635365   5.9633052
   5.9633052   5.9633035   5.9633035   5.9633052   5.9633791   5.9635013
   5.9633753   5.9635013   5.9633753   5.9635365   5.9633791   5.9635365
   0.8711764   0.8711095   0.8711764   0.8711095   0.8711250   0.8711184
   0.8711115   0.8711313   0.8711250   0.8711313   0.8711115   0.8711184
   0.8711184   0.8711313   0.8711313   0.8711184   0.8711764   0.8711250
   0.8711095   0.8711250   0.8711095   0.8711115   0.8711764   0.8711115
   8.3202479   8.3202258   8.3202479   8.3202258   8.3202282   8.3201816
   8.3201943   8.3201675   8.3202282   8.3201675   8.3201943   8.3201816
   8.3201816   8.3201675   8.3201675   8.3201816   8.3202479   8.3202282
   8.3202258   8.3202282   8.3202258   8.3201943   8.3202479   8.3201943
 TTTTTTTTTTTTTTTTTTTTTTTTTTTTTT MOQGAD      TELAPSE      501.30 TCPU      409.12
 TTTTTTTTTTTTTTTTTTTTTTTTTTTTTT SHELLXN     TELAPSE      524.99 TCPU      426.63
 TTTTTTTTTTTTTTTTTTTTTTTTTTTTTT MONMO3      TELAPSE      527.46 TCPU      429.10
 NUMERICALLY INTEGRATED DENSITY    803.9998818844
 TTTTTTTTTTTTTTTTTTTTTTTTTTTTTT NUMDFT      TELAPSE      531.80 TCPU      433.44
 CYC   4 ETOT(AU) -6.167192397465E+03 DETOT -9.18E-02 tst  6.42E-04 PX  2.68E-02
 TTTTTTTTTTTTTTTTTTTTTTTTTTTTTT DIIS        TELAPSE      532.14 TCPU      433.78
 DIIS TEST: 0.14585E+00 AT SCF   CYCLE   4 - DIIS ACTIVE - HISTORY:     4 CYCLES
 TTTTTTTTTTTTTTTTTTTTTTTTTTTTTT FDIK        TELAPSE      542.19 TCPU      442.84
 INSULATING STATE
 TOP OF VALENCE BANDS -    BAND    402; K    5; EIG -2.5929912E-01 AU
 TOP OF VALENCE BANDS -    BAND    402; K    1; EIG -2.6055083E-01 AU
 BOTTOM OF VIRTUAL BANDS - BAND    403; K    5; EIG -9.9183002E-02 AU
 DIRECT ENERGY BAND GAP:   4.3570 eV
 BOTTOM OF VIRTUAL BANDS - BAND    403; K    1; EIG -9.8490010E-02 AU
 TTTTTTTTTTTTTTTTTTTTTTTTTTTTTT PDIG        TELAPSE      543.86 TCPU      444.51
 CHARGE NORMALIZATION FACTOR   1.00000000
 TOTAL ATOMIC CHARGES:
  18.6707240  18.6707240  18.6707240  18.6707909  18.6707909  18.6707240
   7.5570747   7.5571316   7.5570747   7.5571316   7.5571090   7.5570150
   7.5571157   7.5571171   7.5571090   7.5571171   7.5571157   7.5570150
   7.5570150   7.5571171   7.5571171   7.5570150   7.5570747   7.5571090
   7.5571316   7.5571090   7.5571316   7.5571157   7.5570747   7.5571157
   6.7843966   6.7843702   6.7843966   6.7843702   6.7844118   6.7844118
   6.7844009   6.7844009   6.7844118   6.7844009   6.7844009   6.7844118
   5.4113880   5.4113254   5.4113880   5.4113254   5.4114714   5.4114714
   5.4113298   5.4113298   5.4114714   5.4113298   5.4113298   5.4114714
   6.0158185   6.0158289   6.0158185   6.0158289   6.0157789   6.0158923
   6.0158447   6.0158315   6.0157789   6.0158315   6.0158447   6.0158923
   6.0158923   6.0158315   6.0158315   6.0158923   6.0158185   6.0157789
   6.0158289   6.0157789   6.0158289   6.0158447   6.0158185   6.0158447
   0.8607096   0.8607050   0.8607096   0.8607050   0.8606815   0.8606969
   0.8606721   0.8607051   0.8606815   0.8607051   0.8606721   0.8606969
   0.8606969   0.8607051   0.8607051   0.8606969   0.8607096   0.8606815
   0.8607050   0.8606815   0.8607050   0.8606721   0.8607096   0.8606721
   8.3008043   8.3008054   8.3008043   8.3008054   8.3008047   8.3007896
   8.3008024   8.3007922   8.3008047   8.3007922   8.3008024   8.3007896
   8.3007896   8.3007922   8.3007922   8.3007896   8.3008043   8.3008047
   8.3008054   8.3008047   8.3008054   8.3008024   8.3008043   8.3008024
 TTTTTTTTTTTTTTTTTTTTTTTTTTTTTT MOQGAD      TELAPSE      543.88 TCPU      444.53
 TTTTTTTTTTTTTTTTTTTTTTTTTTTTTT SHELLXN     TELAPSE      568.02 TCPU      462.02
 TTTTTTTTTTTTTTTTTTTTTTTTTTTTTT MONMO3      TELAPSE      570.86 TCPU      464.86
 NUMERICALLY INTEGRATED DENSITY    803.9998818484
 TTTTTTTTTTTTTTTTTTTTTTTTTTTTTT NUMDFT      TELAPSE      575.21 TCPU      469.21
 CYC   5 ETOT(AU) -6.167210513922E+03 DETOT -1.81E-02 tst  1.02E-04 PX  8.96E-03
 TTTTTTTTTTTTTTTTTTTTTTTTTTTTTT DIIS        TELAPSE      580.26 TCPU      474.27
 DIIS TEST: 0.17676E-01 AT SCF   CYCLE   5 - DIIS ACTIVE - HISTORY:     5 CYCLES
 TTTTTTTTTTTTTTTTTTTTTTTTTTTTTT FDIK        TELAPSE      590.39 TCPU      481.96
 INSULATING STATE
 TOP OF VALENCE BANDS -    BAND    402; K    5; EIG -2.5632303E-01 AU
 TOP OF VALENCE BANDS -    BAND    402; K    1; EIG -2.5758826E-01 AU
 BOTTOM OF VIRTUAL BANDS - BAND    403; K    5; EIG -9.7066366E-02 AU
 DIRECT ENERGY BAND GAP:   4.3336 eV
 BOTTOM OF VIRTUAL BANDS - BAND    403; K    1; EIG -9.6352999E-02 AU
 TTTTTTTTTTTTTTTTTTTTTTTTTTTTTT PDIG        TELAPSE      592.07 TCPU      483.63
 CHARGE NORMALIZATION FACTOR   1.00000000
 TOTAL ATOMIC CHARGES:
  18.6871381  18.6871381  18.6871381  18.6871548  18.6871548  18.6871381
   7.5615012   7.5615165   7.5615012   7.5615165   7.5615034   7.5614894
   7.5614921   7.5614980   7.5615034   7.5614980   7.5614921   7.5614894
   7.5614894   7.5614980   7.5614980   7.5614894   7.5615012   7.5615034
   7.5615165   7.5615034   7.5615165   7.5614921   7.5615012   7.5614921
   6.7718554   6.7718612   6.7718554   6.7718612   6.7718807   6.7718807
   6.7718550   6.7718550   6.7718807   6.7718550   6.7718550   6.7718807
   5.4076188   5.4076045   5.4076188   5.4076045   5.4076410   5.4076410
   5.4076483   5.4076483   5.4076410   5.4076483   5.4076483   5.4076410
   6.0033448   6.0033420   6.0033448   6.0033420   6.0033175   6.0033896
   6.0032891   6.0034035   6.0033175   6.0034035   6.0032891   6.0033896
   6.0033896   6.0034035   6.0034035   6.0033896   6.0033448   6.0033175
   6.0033420   6.0033175   6.0033420   6.0032891   6.0033448   6.0032891
   0.8654053   0.8654027   0.8654053   0.8654027   0.8654013   0.8654003
   0.8653798   0.8654097   0.8654013   0.8654097   0.8653798   0.8654003
   0.8654003   0.8654097   0.8654097   0.8654003   0.8654053   0.8654013
   0.8654027   0.8654013   0.8654027   0.8653798   0.8654053   0.8653798
   8.3082245   8.3082216   8.3082245   8.3082216   8.3082098   8.3082084
   8.3082279   8.3082108   8.3082098   8.3082108   8.3082279   8.3082084
   8.3082084   8.3082108   8.3082108   8.3082084   8.3082245   8.3082098
   8.3082216   8.3082098   8.3082216   8.3082279   8.3082245   8.3082279
 TTTTTTTTTTTTTTTTTTTTTTTTTTTTTT MOQGAD      TELAPSE      592.09 TCPU      483.65
 TTTTTTTTTTTTTTTTTTTTTTTTTTTTTT SHELLXN     TELAPSE      620.29 TCPU      501.17
 TTTTTTTTTTTTTTTTTTTTTTTTTTTTTT MONMO3      TELAPSE      622.24 TCPU      503.11
 NUMERICALLY INTEGRATED DENSITY    803.9998808320
 TTTTTTTTTTTTTTTTTTTTTTTTTTTTTT NUMDFT      TELAPSE      626.59 TCPU      507.47
 CYC   6 ETOT(AU) -6.167212560360E+03 DETOT -2.05E-03 tst  2.67E-06 PX  3.82E-03
 TTTTTTTTTTTTTTTTTTTTTTTTTTTTTT DIIS        TELAPSE      628.55 TCPU      509.42
 DIIS TEST: 0.17807E-02 AT SCF   CYCLE   6 - DIIS ACTIVE - HISTORY:     6 CYCLES
 TTTTTTTTTTTTTTTTTTTTTTTTTTTTTT FDIK        TELAPSE      638.74 TCPU      518.52
 INSULATING STATE
 TOP OF VALENCE BANDS -    BAND    402; K    5; EIG -2.5694269E-01 AU
 TOP OF VALENCE BANDS -    BAND    402; K    1; EIG -2.5820305E-01 AU
 BOTTOM OF VIRTUAL BANDS - BAND    403; K    5; EIG -9.6999795E-02 AU
 DIRECT ENERGY BAND GAP:   4.3523 eV
 BOTTOM OF VIRTUAL BANDS - BAND    403; K    1; EIG -9.6289911E-02 AU
 TTTTTTTTTTTTTTTTTTTTTTTTTTTTTT PDIG        TELAPSE      640.40 TCPU      520.19
 CHARGE NORMALIZATION FACTOR   1.00000000
 TOTAL ATOMIC CHARGES:
  18.6818721  18.6818721  18.6818721  18.6818900  18.6818900  18.6818721
   7.5620312   7.5620346   7.5620312   7.5620346   7.5620340   7.5620355
   7.5620338   7.5620466   7.5620340   7.5620466   7.5620338   7.5620355
   7.5620355   7.5620466   7.5620466   7.5620355   7.5620312   7.5620340
   7.5620346   7.5620340   7.5620346   7.5620338   7.5620312   7.5620338
   6.7737577   6.7737667   6.7737577   6.7737667   6.7737594   6.7737594
   6.7737566   6.7737566   6.7737594   6.7737566   6.7737566   6.7737594
   5.4089864   5.4089821   5.4089864   5.4089821   5.4089627   5.4089627
   5.4089584   5.4089584   5.4089627   5.4089584   5.4089584   5.4089627
   6.0049900   6.0049859   6.0049900   6.0049859   6.0049979   6.0049885
   6.0050003   6.0049839   6.0049979   6.0049839   6.0050003   6.0049885
   6.0049885   6.0049839   6.0049839   6.0049885   6.0049900   6.0049979
   6.0049859   6.0049979   6.0049859   6.0050003   6.0049900   6.0050003
   0.8648283   0.8648270   0.8648283   0.8648270   0.8648246   0.8648264
   0.8648247   0.8648231   0.8648246   0.8648231   0.8648247   0.8648264
   0.8648264   0.8648231   0.8648231   0.8648264   0.8648283   0.8648246
   0.8648270   0.8648246   0.8648270   0.8648247   0.8648283   0.8648247
   8.3063134   8.3063118   8.3063134   8.3063118   8.3063129   8.3063157
   8.3063118   8.3063174   8.3063129   8.3063174   8.3063118   8.3063157
   8.3063157   8.3063174   8.3063174   8.3063157   8.3063134   8.3063129
   8.3063118   8.3063129   8.3063118   8.3063118   8.3063134   8.3063118
 TTTTTTTTTTTTTTTTTTTTTTTTTTTTTT MOQGAD      TELAPSE      640.42 TCPU      520.21
 TTTTTTTTTTTTTTTTTTTTTTTTTTTTTT SHELLXN     TELAPSE      662.10 TCPU      537.69
 TTTTTTTTTTTTTTTTTTTTTTTTTTTTTT MONMO3      TELAPSE      665.77 TCPU      541.36
 NUMERICALLY INTEGRATED DENSITY    803.9998809220
 TTTTTTTTTTTTTTTTTTTTTTTTTTTTTT NUMDFT      TELAPSE      670.12 TCPU      545.71
 CYC   7 ETOT(AU) -6.167212723980E+03 DETOT -1.64E-04 tst  4.34E-07 PX  1.54E-03
 TTTTTTTTTTTTTTTTTTTTTTTTTTTTTT DIIS        TELAPSE      670.43 TCPU      546.02
 DIIS TEST: 0.15889E-03 AT SCF   CYCLE   7 - DIIS ACTIVE - HISTORY:     7 CYCLES
 TTTTTTTTTTTTTTTTTTTTTTTTTTTTTT FDIK        TELAPSE      680.52 TCPU      555.19
 INSULATING STATE
 TOP OF VALENCE BANDS -    BAND    402; K    5; EIG -2.5686999E-01 AU
 TOP OF VALENCE BANDS -    BAND    402; K    1; EIG -2.5813232E-01 AU
 BOTTOM OF VIRTUAL BANDS - BAND    403; K    5; EIG -9.7342462E-02 AU
 DIRECT ENERGY BAND GAP:   4.3410 eV
 BOTTOM OF VIRTUAL BANDS - BAND    403; K    1; EIG -9.6632797E-02 AU
 TTTTTTTTTTTTTTTTTTTTTTTTTTTTTT PDIG        TELAPSE      682.20 TCPU      556.87
 CHARGE NORMALIZATION FACTOR   1.00000000
 TOTAL ATOMIC CHARGES:
  18.6832446  18.6832446  18.6832446  18.6832444  18.6832444  18.6832446
   7.5609126   7.5609145   7.5609126   7.5609145   7.5609151   7.5609160
   7.5609145   7.5609147   7.5609151   7.5609147   7.5609145   7.5609160
   7.5609160   7.5609147   7.5609147   7.5609160   7.5609126   7.5609151
   7.5609145   7.5609151   7.5609145   7.5609145   7.5609126   7.5609145
   6.7737656   6.7737651   6.7737656   6.7737651   6.7737635   6.7737635
   6.7737637   6.7737637   6.7737635   6.7737637   6.7737637   6.7737635
   5.4073623   5.4073634   5.4073623   5.4073634   5.4073642   5.4073642
   5.4073647   5.4073647   5.4073642   5.4073647   5.4073647   5.4073642
   6.0052775   6.0052783   6.0052775   6.0052783   6.0052760   6.0052761
   6.0052803   6.0052733   6.0052760   6.0052733   6.0052803   6.0052761
   6.0052761   6.0052733   6.0052733   6.0052761   6.0052775   6.0052760
   6.0052783   6.0052760   6.0052783   6.0052803   6.0052775   6.0052803
   0.8648083   0.8648067   0.8648083   0.8648067   0.8648083   0.8648072
   0.8648079   0.8648072   0.8648083   0.8648072   0.8648079   0.8648072
   0.8648072   0.8648072   0.8648072   0.8648072   0.8648083   0.8648083
   0.8648067   0.8648083   0.8648067   0.8648079   0.8648083   0.8648079
   8.3076257   8.3076258   8.3076257   8.3076258   8.3076292   8.3076222
   8.3076282   8.3076232   8.3076292   8.3076232   8.3076282   8.3076222
   8.3076222   8.3076232   8.3076232   8.3076222   8.3076257   8.3076292
   8.3076258   8.3076292   8.3076258   8.3076282   8.3076257   8.3076282
 TTTTTTTTTTTTTTTTTTTTTTTTTTTTTT MOQGAD      TELAPSE      682.22 TCPU      556.88
 TTTTTTTTTTTTTTTTTTTTTTTTTTTTTT SHELLXN     TELAPSE      705.82 TCPU      574.40
 TTTTTTTTTTTTTTTTTTTTTTTTTTTTTT MONMO3      TELAPSE      708.44 TCPU      577.02
 NUMERICALLY INTEGRATED DENSITY    803.9998809646
 TTTTTTTTTTTTTTTTTTTTTTTTTTTTTT NUMDFT      TELAPSE      712.77 TCPU      581.35
 CYC   8 ETOT(AU) -6.167212729766E+03 DETOT -5.79E-06 tst  1.15E-07 PX  7.25E-04
 TTTTTTTTTTTTTTTTTTTTTTTTTTTTTT DIIS        TELAPSE      713.05 TCPU      581.63
 DIIS TEST: 0.12925E-03 AT SCF   CYCLE   8 - DIIS ACTIVE - HISTORY:     8 CYCLES
 TTTTTTTTTTTTTTTTTTTTTTTTTTTTTT FDIK        TELAPSE      721.79 TCPU      589.56
 INSULATING STATE
 TOP OF VALENCE BANDS -    BAND    402; K    5; EIG -2.5692343E-01 AU
 TOP OF VALENCE BANDS -    BAND    402; K    1; EIG -2.5818484E-01 AU
 BOTTOM OF VIRTUAL BANDS - BAND    403; K    5; EIG -9.7152444E-02 AU
 DIRECT ENERGY BAND GAP:   4.3476 eV
 BOTTOM OF VIRTUAL BANDS - BAND    403; K    1; EIG -9.6442328E-02 AU
 TTTTTTTTTTTTTTTTTTTTTTTTTTTTTT PDIG        TELAPSE      723.47 TCPU      591.23
 CHARGE NORMALIZATION FACTOR   1.00000000
 TOTAL ATOMIC CHARGES:
  18.6829125  18.6829125  18.6829125  18.6829173  18.6829173  18.6829125
   7.5617738   7.5617768   7.5617738   7.5617768   7.5617753   7.5617764
   7.5617755   7.5617764   7.5617753   7.5617764   7.5617755   7.5617764
   7.5617764   7.5617764   7.5617764   7.5617764   7.5617738   7.5617753
   7.5617768   7.5617753   7.5617768   7.5617755   7.5617738   7.5617755
   6.7736341   6.7736352   6.7736341   6.7736352   6.7736331   6.7736331
   6.7736335   6.7736335   6.7736331   6.7736335   6.7736335   6.7736331
   5.4079163   5.4079128   5.4079163   5.4079128   5.4079143   5.4079143
   5.4079138   5.4079138   5.4079143   5.4079138   5.4079138   5.4079143
   6.0051316   6.0051312   6.0051316   6.0051312   6.0051313   6.0051314
   6.0051324   6.0051307   6.0051313   6.0051307   6.0051324   6.0051314
   6.0051314   6.0051307   6.0051307   6.0051314   6.0051316   6.0051313
   6.0051312   6.0051313   6.0051312   6.0051324   6.0051316   6.0051324
   0.8647491   0.8647488   0.8647491   0.8647488   0.8647486   0.8647484
   0.8647484   0.8647479   0.8647486   0.8647479   0.8647484   0.8647484
   0.8647484   0.8647479   0.8647479   0.8647484   0.8647491   0.8647486
   0.8647488   0.8647486   0.8647488   0.8647484   0.8647491   0.8647484
   8.3068417   8.3068420   8.3068417   8.3068420   8.3068424   8.3068413
   8.3068422   8.3068414   8.3068424   8.3068414   8.3068422   8.3068413
   8.3068413   8.3068414   8.3068414   8.3068413   8.3068417   8.3068424
   8.3068420   8.3068424   8.3068420   8.3068422   8.3068417   8.3068422
 TTTTTTTTTTTTTTTTTTTTTTTTTTTTTT MOQGAD      TELAPSE      723.48 TCPU      591.25
 TTTTTTTTTTTTTTTTTTTTTTTTTTTTTT SHELLXN     TELAPSE      750.77 TCPU      608.75
 TTTTTTTTTTTTTTTTTTTTTTTTTTTTTT MONMO3      TELAPSE      753.28 TCPU      611.26
 NUMERICALLY INTEGRATED DENSITY    803.9998809346
 TTTTTTTTTTTTTTTTTTTTTTTTTTTTTT NUMDFT      TELAPSE      757.62 TCPU      615.60
 CYC   9 ETOT(AU) -6.167212747841E+03 DETOT -1.81E-05 tst  5.36E-08 PX  2.46E-04
 TTTTTTTTTTTTTTTTTTTTTTTTTTTTTT DIIS        TELAPSE      760.55 TCPU      618.54
 DIIS TEST: 0.56223E-05 AT SCF   CYCLE   9 - DIIS ACTIVE - HISTORY:     9 CYCLES
 TTTTTTTTTTTTTTTTTTTTTTTTTTTTTT FDIK        TELAPSE      774.28 TCPU      629.13
 INSULATING STATE
 TOP OF VALENCE BANDS -    BAND    402; K    5; EIG -2.5690831E-01 AU
 TOP OF VALENCE BANDS -    BAND    402; K    1; EIG -2.5816994E-01 AU
 BOTTOM OF VIRTUAL BANDS - BAND    403; K    5; EIG -9.7156127E-02 AU
 DIRECT ENERGY BAND GAP:   4.3471 eV
 BOTTOM OF VIRTUAL BANDS - BAND    403; K    1; EIG -9.6446017E-02 AU
 TTTTTTTTTTTTTTTTTTTTTTTTTTTTTT PDIG        TELAPSE      775.95 TCPU      630.80
 CHARGE NORMALIZATION FACTOR   1.00000000
 TOTAL ATOMIC CHARGES:
  18.6828203  18.6828203  18.6828203  18.6828222  18.6828222  18.6828203
   7.5615528   7.5615532   7.5615528   7.5615532   7.5615525   7.5615534
   7.5615519   7.5615538   7.5615525   7.5615538   7.5615519   7.5615534
   7.5615534   7.5615538   7.5615538   7.5615534   7.5615528   7.5615525
   7.5615532   7.5615525   7.5615532   7.5615519   7.5615528   7.5615519
   6.7735753   6.7735745   6.7735753   6.7735745   6.7735732   6.7735732
   6.7735744   6.7735744   6.7735732   6.7735744   6.7735744   6.7735732
   5.4080700   5.4080706   5.4080700   5.4080706   5.4080702   5.4080702
   5.4080693   5.4080693   5.4080702   5.4080693   5.4080693   5.4080702
   6.0051465   6.0051461   6.0051465   6.0051461   6.0051462   6.0051467
   6.0051479   6.0051456   6.0051462   6.0051456   6.0051479   6.0051467
   6.0051467   6.0051456   6.0051456   6.0051467   6.0051465   6.0051462
   6.0051461   6.0051462   6.0051461   6.0051479   6.0051465   6.0051479
   0.8647982   0.8647979   0.8647982   0.8647979   0.8647982   0.8647984
   0.8647982   0.8647980   0.8647982   0.8647980   0.8647982   0.8647984
   0.8647984   0.8647980   0.8647980   0.8647984   0.8647982   0.8647982
   0.8647979   0.8647982   0.8647979   0.8647982   0.8647982   0.8647982
   8.3069748   8.3069752   8.3069748   8.3069752   8.3069753   8.3069756
   8.3069745   8.3069755   8.3069753   8.3069755   8.3069745   8.3069756
   8.3069756   8.3069755   8.3069755   8.3069756   8.3069748   8.3069753
   8.3069752   8.3069753   8.3069752   8.3069745   8.3069748   8.3069745
 TTTTTTTTTTTTTTTTTTTTTTTTTTTTTT MOQGAD      TELAPSE      775.97 TCPU      630.82
 TTTTTTTTTTTTTTTTTTTTTTTTTTTTTT SHELLXN     TELAPSE      808.30 TCPU      648.30
 TTTTTTTTTTTTTTTTTTTTTTTTTTTTTT MONMO3      TELAPSE      809.46 TCPU      649.47
 NUMERICALLY INTEGRATED DENSITY    803.9998809344
 TTTTTTTTTTTTTTTTTTTTTTTTTTTTTT NUMDFT      TELAPSE      813.80 TCPU      653.81
 CYC  10 ETOT(AU) -6.167212748696E+03 DETOT -8.55E-07 tst  1.16E-09 PX  1.49E-04
 TTTTTTTTTTTTTTTTTTTTTTTTTTTTTT DIIS        TELAPSE      814.10 TCPU      654.11
 DIIS TEST: 0.79101E-06 AT SCF   CYCLE  10 - DIIS ACTIVE - HISTORY:    10 CYCLES
 TTTTTTTTTTTTTTTTTTTTTTTTTTTTTT FDIK        TELAPSE      824.73 TCPU      663.17
 INSULATING STATE
 TOP OF VALENCE BANDS -    BAND    402; K    5; EIG -2.5690925E-01 AU
 TOP OF VALENCE BANDS -    BAND    402; K    1; EIG -2.5817089E-01 AU
 BOTTOM OF VIRTUAL BANDS - BAND    403; K    5; EIG -9.7165051E-02 AU
 DIRECT ENERGY BAND GAP:   4.3469 eV
 BOTTOM OF VIRTUAL BANDS - BAND    403; K    1; EIG -9.6454945E-02 AU
 TTTTTTTTTTTTTTTTTTTTTTTTTTTTTT PDIG        TELAPSE      826.41 TCPU      664.84
 CHARGE NORMALIZATION FACTOR   1.00000000
 TOTAL ATOMIC CHARGES:
  18.6828455  18.6828455  18.6828455  18.6828471  18.6828471  18.6828455
   7.5616482   7.5616482   7.5616482   7.5616482   7.5616476   7.5616481
   7.5616477   7.5616482   7.5616476   7.5616482   7.5616477   7.5616481
   7.5616481   7.5616482   7.5616482   7.5616481   7.5616482   7.5616476
   7.5616482   7.5616476   7.5616482   7.5616477   7.5616482   7.5616477
   6.7736322   6.7736325   6.7736322   6.7736325   6.7736327   6.7736327
   6.7736333   6.7736333   6.7736327   6.7736333   6.7736333   6.7736327
   5.4078981   5.4078988   5.4078981   5.4078988   5.4078994   5.4078994
   5.4078987   5.4078987   5.4078994   5.4078987   5.4078987   5.4078994
   6.0051325   6.0051322   6.0051325   6.0051322   6.0051314   6.0051323
   6.0051316   6.0051319   6.0051314   6.0051319   6.0051316   6.0051323
   6.0051323   6.0051319   6.0051319   6.0051323   6.0051325   6.0051314
   6.0051322   6.0051314   6.0051322   6.0051316   6.0051325   6.0051316
   0.8647846   0.8647844   0.8647846   0.8647844   0.8647846   0.8647847
   0.8647845   0.8647846   0.8647846   0.8647846   0.8647845   0.8647847
   0.8647847   0.8647846   0.8647846   0.8647847   0.8647846   0.8647846
   0.8647844   0.8647846   0.8647844   0.8647845   0.8647846   0.8647845
   8.3069583   8.3069583   8.3069583   8.3069583   8.3069588   8.3069575
   8.3069583   8.3069575   8.3069588   8.3069575   8.3069583   8.3069575
   8.3069575   8.3069575   8.3069575   8.3069575   8.3069583   8.3069588
   8.3069583   8.3069588   8.3069583   8.3069583   8.3069583   8.3069583
 TTTTTTTTTTTTTTTTTTTTTTTTTTTTTT MOQGAD      TELAPSE      826.43 TCPU      664.86
 TTTTTTTTTTTTTTTTTTTTTTTTTTTTTT SHELLXN     TELAPSE      854.90 TCPU      682.34
 TTTTTTTTTTTTTTTTTTTTTTTTTTTTTT MONMO3      TELAPSE      856.52 TCPU      683.96
 NUMERICALLY INTEGRATED DENSITY    803.9998809358
 TTTTTTTTTTTTTTTTTTTTTTTTTTTTTT NUMDFT      TELAPSE      860.86 TCPU      688.30
 CYC  11 ETOT(AU) -6.167212748920E+03 DETOT -2.24E-07 tst  1.48E-10 PX  6.89E-05
 TTTTTTTTTTTTTTTTTTTTTTTTTTTTTT DIIS        TELAPSE      864.11 TCPU      691.55
 DIIS TEST: 0.13333E-06 AT SCF   CYCLE  11 - DIIS ACTIVE - HISTORY:    11 CYCLES
 TTTTTTTTTTTTTTTTTTTTTTTTTTTTTT FDIK        TELAPSE      876.20 TCPU      701.22
 INSULATING STATE
 TOP OF VALENCE BANDS -    BAND    402; K    5; EIG -2.5691269E-01 AU
 TOP OF VALENCE BANDS -    BAND    402; K    1; EIG -2.5817431E-01 AU
 BOTTOM OF VIRTUAL BANDS - BAND    403; K    5; EIG -9.7161738E-02 AU
 DIRECT ENERGY BAND GAP:   4.3470 eV
 BOTTOM OF VIRTUAL BANDS - BAND    403; K    1; EIG -9.6451600E-02 AU
 TTTTTTTTTTTTTTTTTTTTTTTTTTTTTT PDIG        TELAPSE      877.87 TCPU      702.89
 CHARGE NORMALIZATION FACTOR   1.00000000
 TOTAL ATOMIC CHARGES:
  18.6828635  18.6828635  18.6828635  18.6828641  18.6828641  18.6828635
   7.5616085   7.5616086   7.5616085   7.5616086   7.5616085   7.5616086
   7.5616083   7.5616086   7.5616085   7.5616086   7.5616083   7.5616086
   7.5616086   7.5616086   7.5616086   7.5616086   7.5616085   7.5616085
   7.5616086   7.5616085   7.5616086   7.5616083   7.5616085   7.5616083
   6.7735958   6.7735960   6.7735958   6.7735960   6.7735957   6.7735957
   6.7735958   6.7735958   6.7735957   6.7735958   6.7735958   6.7735957
   5.4079864   5.4079867   5.4079864   5.4079867   5.4079866   5.4079866
   5.4079866   5.4079866   5.4079866   5.4079866   5.4079866   5.4079866
   6.0051400   6.0051400   6.0051400   6.0051400   6.0051396   6.0051402
   6.0051396   6.0051400   6.0051396   6.0051400   6.0051396   6.0051402
   6.0051402   6.0051400   6.0051400   6.0051402   6.0051400   6.0051396
   6.0051400   6.0051396   6.0051400   6.0051396   6.0051400   6.0051396
   0.8647839   0.8647837   0.8647839   0.8647837   0.8647838   0.8647840
   0.8647837   0.8647838   0.8647838   0.8647838   0.8647837   0.8647840
   0.8647840   0.8647838   0.8647838   0.8647840   0.8647839   0.8647838
   0.8647837   0.8647838   0.8647837   0.8647837   0.8647839   0.8647837
   8.3069607   8.3069606   8.3069607   8.3069606   8.3069601   8.3069612
   8.3069600   8.3069613   8.3069601   8.3069613   8.3069600   8.3069612
   8.3069612   8.3069613   8.3069613   8.3069612   8.3069607   8.3069601
   8.3069606   8.3069601   8.3069606   8.3069600   8.3069607   8.3069600
 TTTTTTTTTTTTTTTTTTTTTTTTTTTTTT MOQGAD      TELAPSE      877.89 TCPU      702.91
 TTTTTTTTTTTTTTTTTTTTTTTTTTTTTT SHELLXN     TELAPSE      904.00 TCPU      720.38
 TTTTTTTTTTTTTTTTTTTTTTTTTTTTTT MONMO3      TELAPSE      905.23 TCPU      721.62
 NUMERICALLY INTEGRATED DENSITY    803.9998809360
 TTTTTTTTTTTTTTTTTTTTTTTTTTTTTT NUMDFT      TELAPSE      909.57 TCPU      725.96
 CYC  12 ETOT(AU) -6.167212748853E+03 DETOT  6.66E-08 tst  4.38E-11 PX  1.80E-05
 TTTTTTTTTTTTTTTTTTTTTTTTTTTTTT DIIS        TELAPSE      909.95 TCPU      726.34
 DIIS TEST: 0.27105E-07 AT SCF   CYCLE  12 - DIIS ACTIVE - HISTORY:    12 CYCLES
 TTTTTTTTTTTTTTTTTTTTTTTTTTTTTT FDIK        TELAPSE      924.00 TCPU      737.64
 INSULATING STATE
 TOP OF VALENCE BANDS -    BAND    402; K    5; EIG -2.5691077E-01 AU
 TOP OF VALENCE BANDS -    BAND    402; K    1; EIG -2.5817239E-01 AU
 BOTTOM OF VIRTUAL BANDS - BAND    403; K    5; EIG -9.7162158E-02 AU
 DIRECT ENERGY BAND GAP:   4.3470 eV
 BOTTOM OF VIRTUAL BANDS - BAND    403; K    1; EIG -9.6452026E-02 AU
 TTTTTTTTTTTTTTTTTTTTTTTTTTTTTT PDIG        TELAPSE      925.67 TCPU      739.30
 CHARGE NORMALIZATION FACTOR   1.00000000
 TOTAL ATOMIC CHARGES:
  18.6828506  18.6828506  18.6828506  18.6828513  18.6828513  18.6828506
   7.5616220   7.5616218   7.5616220   7.5616218   7.5616215   7.5616220
   7.5616214   7.5616222   7.5616215   7.5616222   7.5616214   7.5616220
   7.5616220   7.5616222   7.5616222   7.5616220   7.5616220   7.5616215
   7.5616218   7.5616215   7.5616218   7.5616214   7.5616220   7.5616214
   6.7736077   6.7736077   6.7736077   6.7736077   6.7736075   6.7736075
   6.7736077   6.7736077   6.7736075   6.7736077   6.7736077   6.7736075
   5.4079525   5.4079532   5.4079525   5.4079532   5.4079535   5.4079535
   5.4079529   5.4079529   5.4079535   5.4079529   5.4079529   5.4079535
   6.0051380   6.0051381   6.0051380   6.0051381   6.0051378   6.0051381
   6.0051374   6.0051384   6.0051378   6.0051384   6.0051374   6.0051381
   6.0051381   6.0051384   6.0051384   6.0051381   6.0051380   6.0051378
   6.0051381   6.0051378   6.0051381   6.0051374   6.0051380   6.0051374
   0.8647859   0.8647856   0.8647859   0.8647856   0.8647858   0.8647859
   0.8647857   0.8647857   0.8647858   0.8647857   0.8647857   0.8647859
   0.8647859   0.8647857   0.8647857   0.8647859   0.8647859   0.8647858
   0.8647856   0.8647858   0.8647856   0.8647857   0.8647859   0.8647857
   8.3069614   8.3069613   8.3069614   8.3069613   8.3069621   8.3069608
   8.3069619   8.3069608   8.3069621   8.3069608   8.3069619   8.3069608
   8.3069608   8.3069608   8.3069608   8.3069608   8.3069614   8.3069621
   8.3069613   8.3069621   8.3069613   8.3069619   8.3069614   8.3069619
 TTTTTTTTTTTTTTTTTTTTTTTTTTTTTT MOQGAD      TELAPSE      925.68 TCPU      739.32
 TTTTTTTTTTTTTTTTTTTTTTTTTTTTTT SHELLXN     TELAPSE      952.56 TCPU      756.80
 TTTTTTTTTTTTTTTTTTTTTTTTTTTTTT MONMO3      TELAPSE      954.28 TCPU      758.52
 NUMERICALLY INTEGRATED DENSITY    803.9998809357
 TTTTTTTTTTTTTTTTTTTTTTTTTTTTTT NUMDFT      TELAPSE      958.63 TCPU      762.87
 CYC  13 ETOT(AU) -6.167212748896E+03 DETOT -4.28E-08 tst  6.22E-12 PX  1.04E-05
 TTTTTTTTTTTTTTTTTTTTTTTTTTTTTT DIIS        TELAPSE      959.01 TCPU      763.25
 DIIS TEST: 0.24527E-08 AT SCF   CYCLE  13 - DIIS ACTIVE - HISTORY:    13 CYCLES
 TTTTTTTTTTTTTTTTTTTTTTTTTTTTTT FDIK        TELAPSE      974.34 TCPU      777.74
 INSULATING STATE
 TOP OF VALENCE BANDS -    BAND    402; K    5; EIG -2.5691111E-01 AU
 TOP OF VALENCE BANDS -    BAND    402; K    1; EIG -2.5817272E-01 AU
 BOTTOM OF VIRTUAL BANDS - BAND    403; K    5; EIG -9.7162237E-02 AU
 DIRECT ENERGY BAND GAP:   4.3470 eV
 BOTTOM OF VIRTUAL BANDS - BAND    403; K    1; EIG -9.6452107E-02 AU
 TTTTTTTTTTTTTTTTTTTTTTTTTTTTTT PDIG        TELAPSE      976.01 TCPU      779.41
 CHARGE NORMALIZATION FACTOR   1.00000000
 TOTAL ATOMIC CHARGES:
  18.6828540  18.6828540  18.6828540  18.6828545  18.6828545  18.6828540
   7.5616196   7.5616193   7.5616196   7.5616193   7.5616194   7.5616190
   7.5616194   7.5616190   7.5616194   7.5616190   7.5616194   7.5616190
   7.5616190   7.5616190   7.5616190   7.5616190   7.5616196   7.5616194
   7.5616193   7.5616194   7.5616193   7.5616194   7.5616196   7.5616194
   6.7736053   6.7736056   6.7736053   6.7736056   6.7736052   6.7736052
   6.7736055   6.7736055   6.7736052   6.7736055   6.7736055   6.7736052
   5.4079588   5.4079594   5.4079588   5.4079594   5.4079597   5.4079597
   5.4079592   5.4079592   5.4079597   5.4079592   5.4079592   5.4079597
   6.0051375   6.0051376   6.0051375   6.0051376   6.0051375   6.0051376
   6.0051371   6.0051378   6.0051375   6.0051378   6.0051371   6.0051376
   6.0051376   6.0051378   6.0051378   6.0051376   6.0051375   6.0051375
   6.0051376   6.0051375   6.0051376   6.0051371   6.0051375   6.0051371
   0.8647857   0.8647855   0.8647857   0.8647855   0.8647856   0.8647857
   0.8647856   0.8647856   0.8647856   0.8647856   0.8647856   0.8647857
   0.8647857   0.8647856   0.8647856   0.8647857   0.8647857   0.8647856
   0.8647855   0.8647856   0.8647855   0.8647856   0.8647857   0.8647856
   8.3069617   8.3069616   8.3069617   8.3069616   8.3069607   8.3069629
   8.3069606   8.3069628   8.3069607   8.3069628   8.3069606   8.3069629
   8.3069629   8.3069628   8.3069628   8.3069629   8.3069617   8.3069607
   8.3069616   8.3069607   8.3069616   8.3069606   8.3069617   8.3069606
 TTTTTTTTTTTTTTTTTTTTTTTTTTTTTT MOQGAD      TELAPSE      976.03 TCPU      779.42
 TTTTTTTTTTTTTTTTTTTTTTTTTTTTTT SHELLXN     TELAPSE      999.68 TCPU      796.92
 TTTTTTTTTTTTTTTTTTTTTTTTTTTTTT MONMO3      TELAPSE     1003.05 TCPU      800.28
 NUMERICALLY INTEGRATED DENSITY    803.9998809358
 TTTTTTTTTTTTTTTTTTTTTTTTTTTTTT NUMDFT      TELAPSE     1007.39 TCPU      804.62
 CYC  14 ETOT(AU) -6.167212748893E+03 DETOT  2.72E-09 tst  4.40E-13 PX  7.80E-06
 TTTTTTTTTTTTTTTTTTTTTTTTTTTTTT DIIS        TELAPSE     1009.17 TCPU      806.40
 DIIS TEST: 0.32571E-09 AT SCF   CYCLE  14 - DIIS ACTIVE - HISTORY:    14 CYCLES
 TTTTTTTTTTTTTTTTTTTTTTTTTTTTTT FDIK        TELAPSE     1021.23 TCPU      817.68
 INSULATING STATE
 TOP OF VALENCE BANDS -    BAND    402; K    5; EIG -2.5691110E-01 AU
 TOP OF VALENCE BANDS -    BAND    402; K    1; EIG -2.5817270E-01 AU
 BOTTOM OF VIRTUAL BANDS - BAND    403; K    5; EIG -9.7162198E-02 AU
 DIRECT ENERGY BAND GAP:   4.3470 eV
 BOTTOM OF VIRTUAL BANDS - BAND    403; K    1; EIG -9.6452091E-02 AU
 TTTTTTTTTTTTTTTTTTTTTTTTTTTTTT PDIG        TELAPSE     1022.90 TCPU      819.35
 CHARGE NORMALIZATION FACTOR   1.00000000
 TOTAL ATOMIC CHARGES:
  18.6828540  18.6828540  18.6828540  18.6828550  18.6828550  18.6828540
   7.5616199   7.5616196   7.5616199   7.5616196   7.5616188   7.5616206
   7.5616187   7.5616206   7.5616188   7.5616206   7.5616187   7.5616206
   7.5616206   7.5616206   7.5616206   7.5616206   7.5616199   7.5616188
   7.5616196   7.5616188   7.5616196   7.5616187   7.5616199   7.5616187
   6.7736054   6.7736056   6.7736054   6.7736056   6.7736053   6.7736053
   6.7736056   6.7736056   6.7736053   6.7736056   6.7736056   6.7736053
   5.4079579   5.4079586   5.4079579   5.4079586   5.4079589   5.4079589
   5.4079584   5.4079584   5.4079589   5.4079584   5.4079584   5.4079589
   6.0051377   6.0051379   6.0051377   6.0051379   6.0051372   6.0051379
   6.0051368   6.0051382   6.0051372   6.0051382   6.0051368   6.0051379
   6.0051379   6.0051382   6.0051382   6.0051379   6.0051377   6.0051372
   6.0051379   6.0051372   6.0051379   6.0051368   6.0051377   6.0051368
   0.8647857   0.8647854   0.8647857   0.8647854   0.8647855   0.8647856
   0.8647855   0.8647854   0.8647855   0.8647854   0.8647855   0.8647856
   0.8647856   0.8647854   0.8647854   0.8647856   0.8647857   0.8647855
   0.8647854   0.8647855   0.8647854   0.8647855   0.8647857   0.8647855
   8.3069616   8.3069615   8.3069616   8.3069615   8.3069639   8.3069594
   8.3069637   8.3069594   8.3069639   8.3069594   8.3069637   8.3069594
   8.3069594   8.3069594   8.3069594   8.3069594   8.3069616   8.3069639
   8.3069615   8.3069639   8.3069615   8.3069637   8.3069616   8.3069637
 TTTTTTTTTTTTTTTTTTTTTTTTTTTTTT MOQGAD      TELAPSE     1022.91 TCPU      819.37
 TTTTTTTTTTTTTTTTTTTTTTTTTTTTTT SHELLXN     TELAPSE     1040.38 TCPU      836.83
 +++ ENERGIES IN A.U. +++
 ::: EXT EL-POLE                                  -6.9458103635511E+03
 ::: EXT EL-SPHEROPOLE                             5.6040755051063E+01
 ::: BIELET ZONE E-E                               1.1877275638333E+04
 ::: TOTAL E-E                                     4.9875060298334E+03
 ::: TOTAL E-N + N-E                              -1.7876276212813E+04
 ::: TOTAL N-N                                     1.7443635677976E+03
 ::: KINETIC ENERGY                                5.5341804813788E+03
 ::: PSEUDO TOTAL   ENERGY                        -5.6102261338034E+03
 ::: VIRIAL COEFFICIENT                            9.9317633903262E-01
 TTTTTTTTTTTTTTTTTTTTTTTTTTTTTT MONMO3      TELAPSE     1041.98 TCPU      838.43
 NUMERICALLY INTEGRATED DENSITY    803.9998809358
 TTTTTTTTTTTTTTTTTTTTTTTTTTTTTT NUMDFT      TELAPSE     1046.33 TCPU      842.78
 CYC  15 ETOT(AU) -6.167212748894E+03 DETOT -1.10E-09 tst  4.77E-13 PX  7.80E-06

 == SCF ENDED - CONVERGENCE ON ENERGY      E(AU) -6.1672127488940E+03 CYCLES  15


 ENERGY EXPRESSION=HARTREE+FOCK EXCH*0.27000+(M06        EXCH)*0.73000+M06        CORR


 TOTAL ENERGY(DFT)(AU)( 15) -6.1672127488940E+03 DE-1.1E-09 tester 4.8E-13
 TTTTTTTTTTTTTTTTTTTTTTTTTTTTTT EDFT        TELAPSE     1046.35 TCPU      842.81

 *******************************************************************************
 *                             FORCE CALCULATION                               *
 *******************************************************************************

 TTTTTTTTTTTTTTTTTTTTTTTTTTTTTT NUMDFG      TELAPSE     1080.98 TCPU      877.43
 INFORMATION **** EXCPOG **** EXCH. BIPO BUFFER LENGTH (WORDS) =    16000000
 WARNING **** EXCPOG **** EXCH. BIPO BUFFER TOO SMALL - TO AVOID I/O SET EXCHSIZE =     7858035
 WARNING **** GENPOG **** COULOMB BIPO BUFFER TOO SMALL - TO AVOID I/O SET BIPOSIZE =     4515600
 INFORMATION **** GENPOG **** BIPO BUFFER LENGTH (WORDS) =     4000000
 TTTTTTTTTTTTTTTTTTTTTTTTTTTTTT SHELXG      TELAPSE     1211.90 TCPU     1001.50


 D3 DISPERSION ENERGY (AU)       -7.6016941126534E-02
 TOTAL ENERGY + DISP (AU)        -6.1672887658352E+03

 CARTESIAN FORCES IN HARTREE/BOHR (ANALYTICAL)
   ATOM                     X                   Y                   Z
   1 248            -7.328057605172E-09  1.029811724784E-07 -3.733227801894E-08
   2 248            -7.328065043666E-09 -1.029811993458E-07  3.733228270963E-08
   3 248            -7.328045892319E-09  3.733226265580E-08 -1.029811748793E-07
   4 248             3.479905374970E-08  2.490369022112E-14 -3.289035710452E-15
   5 248             3.479903210035E-08 -1.021405182655E-14 -7.105427357601E-15
   6 248            -7.328062698320E-09 -3.733228286229E-08  1.029811617440E-07
   7   7             4.767012140139E-06  2.642656882657E-05 -8.834221636000E-06
   8   7            -4.777687141022E-06 -2.641110491819E-05 -8.842948695520E-06
   9   7             4.767012200091E-06 -2.642656878837E-05  8.834221624898E-06
  10   7            -4.777687150348E-06  2.641110490931E-05  8.842948679089E-06
  11   7            -8.985289650099E-06  4.733148104119E-06  2.655031339938E-05
  12   7             2.618931094478E-05 -8.537119160934E-06  4.871167984533E-06
  13   7             9.039669484068E-06 -4.740396550851E-06  2.658114373233E-05
  14   7            -2.623157921278E-05 -8.540774123489E-06 -4.864940961191E-06
  15   7            -8.985289638996E-06 -4.733148104563E-06 -2.655031340293E-05
  16   7            -2.623157921899E-05  8.540774118160E-06  4.864940982507E-06
  17   7             9.039669482735E-06  4.740396579272E-06 -2.658114373943E-05
  18   7             2.618931094567E-05  8.537119140506E-06 -4.871167954335E-06
  19   7             2.618931094389E-05  4.871168006737E-06 -8.537119162266E-06
  20   7            -2.623157921011E-05 -4.864940977178E-06 -8.540774123933E-06
  21   7            -2.623157922876E-05  4.864940991833E-06  8.540774135923E-06
  22   7             2.618931094478E-05 -4.871167972098E-06  8.537119160934E-06
  23   7             4.767012201423E-06 -8.834221652876E-06  2.642656876617E-05
  24   7            -8.985289632779E-06  2.655031340204E-05  4.733148125435E-06
  25   7            -4.777687141022E-06  8.842948699073E-06  2.641110491552E-05
  26   7            -8.985289626562E-06 -2.655031339760E-05 -4.733148080138E-06
  27   7            -4.777687144575E-06 -8.842948685750E-06 -2.641110489776E-05
  28   7             9.039669500499E-06 -2.658114374654E-05  4.740396560177E-06
  29   7             4.767012212525E-06  8.834221647103E-06 -2.642656879281E-05
  30   7             9.039669502275E-06  2.658114373766E-05 -4.740396516656E-06
  31   7             9.649041343707E-07  2.598602933301E-05  2.598602933856E-05
  32   7            -9.099018596359E-07 -2.594018953983E-05  2.594018956470E-05
  33   7             9.649041130544E-07 -2.598602935766E-05 -2.598602934201E-05
  34   7            -9.099018773995E-07  2.594018956648E-05 -2.594018953939E-05
  35   7             2.700969949365E-05  9.512581282678E-07  2.494111685236E-05
  36   7             2.700969951519E-05  2.494111686202E-05  9.512581424787E-07
  37   7            -2.698353465724E-05 -9.632445978625E-07  2.496294735355E-05
  38   7            -2.698353466768E-05  2.496294734400E-05 -9.632446023033E-07
  39   7             2.700969953029E-05 -9.512581264914E-07 -2.494111684448E-05
  40   7            -2.698353467434E-05 -2.496294735455E-05  9.632446422714E-07
  41   7            -2.698353467190E-05  9.632445960861E-07 -2.496294733112E-05
  42   7             2.700969949843E-05 -2.494111686269E-05 -9.512581113924E-07
  43   6            -1.566429641586E-05 -2.538539221719E-05 -2.538539219898E-05
  44   6             1.557106066785E-05  2.531316458665E-05 -2.531316457999E-05
  45   6            -1.566429642463E-05  2.538539220476E-05  2.538539221320E-05
  46   6             1.557106066763E-05 -2.531316458132E-05  2.531316457599E-05
  47   6            -2.519455196248E-05 -1.562081983486E-05 -2.546872744036E-05
  48   6            -2.519455196603E-05 -2.546872744924E-05 -1.562081985507E-05
  49   6             2.518679055719E-05  1.561368556446E-05 -2.546908485579E-05
  50   6             2.518679056296E-05 -2.546908485090E-05  1.561368555691E-05
  51   6            -2.519455196204E-05  1.562081982842E-05  2.546872746034E-05
  52   6             2.518679056340E-05  2.546908484824E-05 -1.561368557412E-05
  53   6             2.518679055230E-05 -1.561368557101E-05  2.546908485757E-05
  54   6            -2.519455197225E-05  2.546872746079E-05  1.562081982143E-05
  55   6            -8.173177945991E-06 -7.769187870821E-07 -9.876449963642E-06
  56   6             8.186727127324E-06  7.448963970091E-07 -9.927556970268E-06
  57   6            -8.173177969084E-06  7.769188012929E-07  9.876449965418E-06
  58   6             8.186727134429E-06 -7.448964076673E-07  9.927556961387E-06
  59   6            -9.843725230496E-06 -8.143795842130E-06 -7.973057414290E-07
  60   6            -7.082507167411E-07 -1.014090211804E-05 -8.284757113231E-06
  61   6             9.840200352329E-06  8.137904668359E-06 -7.687891212527E-07
  62   6             7.238830992407E-07 -1.011855943034E-05  8.289390944327E-06
  63   6            -9.843725221614E-06  8.143795836801E-06  7.973057520871E-07
  64   6             7.238831063461E-07  1.011855945343E-05 -8.289390942551E-06
  65   6             9.840200359434E-06 -8.137904703887E-06  7.687891141472E-07
  66   6            -7.082507380574E-07  1.014090210738E-05  8.284757091914E-06
  67   6            -7.082507220701E-07 -8.284757113231E-06 -1.014090212159E-05
  68   6             7.238830868062E-07  8.289390928340E-06 -1.011855945698E-05
  69   6             7.238830850298E-07 -8.289390951433E-06  1.011855946409E-05
  70   6            -7.082507291756E-07  8.284757109678E-06  1.014090211982E-05
  71   6            -8.173177958426E-06 -9.876449967194E-06 -7.769187941875E-07
  72   6            -9.843725241154E-06 -7.973057485344E-07 -8.143795838578E-06
  73   6             8.186727120219E-06  9.927556964939E-06 -7.448964041146E-07
  74   6            -9.843725209180E-06  7.973057591926E-07  8.143795836801E-06
  75   6             8.186727130877E-06 -9.927556943623E-06  7.448964112200E-07
  76   6             9.840200343447E-06  7.687891443453E-07 -8.137904684347E-06
  77   6            -8.173177972637E-06  9.876449990287E-06  7.769187924112E-07
  78   6             9.840200329236E-06 -7.687891425689E-07  8.137904670136E-06
  79   1            -5.474605520250E-06  7.316147549341E-06 -1.829159199707E-05
  80   1             5.488403407305E-06 -7.281725539654E-06 -1.827356039086E-05
  81   1            -5.474605519362E-06 -7.316147550451E-06  1.829159199751E-05
  82   1             5.488403404863E-06  7.281725540764E-06  1.827356039108E-05
  83   1            -1.830134224567E-05 -5.479061254476E-06  7.331906281882E-06
  84   1             7.208152561722E-06 -1.822527275164E-05 -5.522996267660E-06
  85   1             1.827050253045E-05  5.475278778810E-06  7.296266840262E-06
  86   1            -7.211934701878E-06 -1.825972702196E-05  5.534907326687E-06
  87   1            -1.830134224590E-05  5.479061253588E-06 -7.331906284769E-06
  88   1            -7.211934701212E-06  1.825972702085E-05 -5.534907330462E-06
  89   1             1.827050252956E-05 -5.475278779032E-06 -7.296266840706E-06
  90   1             7.208152564164E-06  1.822527275164E-05  5.522996264773E-06
  91   1             7.208152561500E-06 -5.522996268770E-06 -1.822527275253E-05
  92   1            -7.211934698770E-06  5.534907331795E-06 -1.825972702107E-05
  93   1            -7.211934698548E-06 -5.534907329796E-06  1.825972702196E-05
  94   1             7.208152563054E-06  5.522996266993E-06  1.822527275297E-05
  95   1            -5.474605519806E-06 -1.829159199684E-05  7.316147549341E-06
  96   1            -1.830134224590E-05  7.331906284769E-06 -5.479061254476E-06
  97   1             5.488403406639E-06  1.827356039041E-05  7.281725539654E-06
  98   1            -1.830134224523E-05 -7.331906286989E-06  5.479061250035E-06
  99   1             5.488403405529E-06 -1.827356039041E-05 -7.281725541430E-06
 100   1             1.827050252956E-05 -7.296266843815E-06 -5.475278777922E-06
 101   1            -5.474605520916E-06  1.829159199729E-05 -7.316147550451E-06
 102   1             1.827050252889E-05  7.296266843593E-06  5.475278776146E-06
 103   8             1.977182318313E-06  8.076510079391E-06 -1.310422156260E-05
 104   8            -1.974170352526E-06 -8.098229503872E-06 -1.309514218011E-05
 105   8             1.977182325419E-06 -8.076510059851E-06  1.310422156903E-05
 106   8            -1.974170338315E-06  8.098229477227E-06  1.309514215858E-05
 107   8            -1.337548124986E-05  2.197683244276E-06  8.686399118218E-06
 108   8             7.511108833569E-06 -1.278537980198E-05  1.803000667877E-06
 109   8             1.338661509329E-05 -2.186934334958E-06  8.680624073776E-06
 110   8            -7.540882776880E-06 -1.280005917725E-05 -1.801394692080E-06
 111   8            -1.337548126290E-05 -2.197683251381E-06 -8.686399125324E-06
 112   8            -7.540882757340E-06  1.280005916515E-05  1.801394677869E-06
 113   8             1.338661509016E-05  2.186934349169E-06 -8.680624096868E-06
 114   8             7.511108846003E-06  1.278537981186E-05 -1.803000692746E-06
 115   8             7.511108846003E-06  1.803000667877E-06 -1.278537978729E-05
 116   8            -7.540882787538E-06 -1.801394688528E-06 -1.280005919074E-05
 117   8            -7.540882764445E-06  1.801394681422E-06  1.280005917116E-05
 118   8             7.511108838898E-06 -1.803000678535E-06  1.278537980624E-05
 119   8             1.977182314761E-06 -1.310422155365E-05  8.076510068733E-06
 120   8            -1.337548125008E-05  8.686399118218E-06  2.197683244276E-06
 121   8            -1.974170338315E-06  1.309514217511E-05  8.098229484332E-06
 122   8            -1.337548127733E-05 -8.686399134206E-06 -2.197683269145E-06
 123   8            -1.974170327657E-06 -1.309514218419E-05 -8.098229489661E-06
 124   8             1.338661509082E-05 -8.680624063118E-06  2.186934324300E-06
 125   8             1.977182336077E-06  1.310422156942E-05 -8.076510074062E-06
 126   8             1.338661510451E-05  8.680624091539E-06 -2.186934345616E-06

 RESULTANT FORCE    -2.589220504667E-12  3.159235026362E-14  2.074729277268E-15

 ATOMIC PART

 SYMMETRY ALLOWED FORCES (ANALYTICAL) (DIRECTION, FORCE)

    1  8.4715934E-08    2 -1.5207489E-07    3  1.3384158E-07    4 -4.9279120E-08
    5  1.4891998E-05    6 -3.2319474E-05    7  4.3969913E-05    8 -3.5586398E-05
    9  3.6591997E-06   10 -4.3719022E-05   11  4.6777646E-05   12  3.1855364E-05
   13 -6.4248850E-06   14 -3.4301989E-05   15  3.6452261E-05   16  2.5654211E-05
   17  1.4108109E-05   18  5.5249403E-05   19  7.4900932E-06   20  1.3689485E-05
   21 -2.1735291E-05   22 -4.8670485E-05   23  4.1792140E-05   24  3.0925968E-05
   25  1.2706597E-06   26  5.1880379E-05   27 -1.3016000E-06   28  6.2249403E-05
   29  4.0820262E-05   30  5.7890924E-05   31  1.9974709E-05   32 -3.9056107E-05
   33 -2.8781300E-05   34 -4.7453343E-05   35 -2.1751897E-05   36 -5.0626329E-05
   37 -1.8509929E-05   38 -4.9396188E-05   39 -5.8826552E-05   40 -3.9279276E-05
   41 -3.4519178E-05   42  5.6916345E-05   43 -2.8914681E-06   44 -2.2233612E-05
   45 -1.3144469E-05   46 -1.9696078E-05   47 -1.0303282E-05   48  1.2440488E-05
   49  1.0515140E-06   50 -2.7188941E-06   51 -2.5935265E-05   52 -1.9925038E-05
   53 -6.0797365E-06   54 -1.6121119E-05   55 -2.0091207E-06   56 -4.4799748E-07
   57  2.4876222E-05   58 -2.9246898E-06   59  2.2548719E-05   60 -1.3013436E-05
   61 -6.4454803E-06   62 -4.0472906E-05   63  1.8633011E-06   64 -3.5822243E-05
   65 -1.9188509E-05   66 -2.4680845E-06   67  2.3663991E-05   68  9.4861968E-07
   69 -3.5524984E-05   70 -3.4040100E-05   71  1.1107299E-05   72 -1.7009213E-05
   73 -4.8580231E-06   74  2.1617417E-05   75  3.3853589E-05   76 -7.7446146E-06
   77  1.9413409E-05   78 -3.4605634E-05   79 -8.3261489E-06   80 -2.6432101E-05
   81  1.4093817E-05   82 -2.3447712E-05   83 -1.5188131E-05   84 -1.3423653E-05
   85  2.9252514E-05   86 -3.3486725E-07   87 -2.0464576E-05   88 -1.7196897E-05
   89  1.7881930E-05   90 -1.0368649E-05   91 -5.0217718E-06   92  2.6513535E-05
   93  2.1639739E-05   94 -2.0649574E-05   95  1.5554460E-05

 CELL PART

 GRADIENT WITH RESPECT TO THE CELL PARAMETER IN HARTREE/BOHR
ORDER: -D/DA1X, -D/DA1Y, -D/DA1Z
       -D/DA2X, -D/DA2Y, -D/DA2Z
       -D/DA3X, -D/DA3Y, -D/DA3Z
 -0.382117391270E-13  0.453396015843E-05  0.453396021527E-05
  0.459062088964E-05 -0.720782079179E-07  0.460603825303E-05
  0.459062091807E-05  0.460603839514E-05 -0.720782107879E-07

STRESS TENSOR, IN HARTREE/BOHR^3:
ORDER: 11 12 13
       21 22 23
       31 32 33
 -0.796847696885E-08  0.849684897110E-17  0.578317306257E-16
 -0.249910648885E-16 -0.799523885124E-08  0.125114589968E-09
  0.150171914849E-15  0.125114419787E-09 -0.799523877973E-08

PRESSURE FROM THE STRESS TENSOR,
IN HARTREE/BOHR^3:  0.79863E-08
PRESSURE IN GIGAPASCAL:  0.2350E-03
CONVERSION FACTOR: 1 HARTREE/BOHR^3= 29421 GIGAPASCAL
WHEN USING VALUES FOR BOHR RADIUS AND HARTREE
FROM IUPAC WEBSITE, APRIL 2009
ENTHALPY: -6.1672886096622E+03

 SYMMETRY ALLOWED FORCES (ANALYTICAL) (DIRECTION, FORCE)

    1  2.7049946E-04    2 -4.2729677E-07    3 -3.4600456E-06
 TTTTTTTTTTTTTTTTTTTTTTTTTTTTTT TOTGRA_C    TELAPSE     1242.57 TCPU     1032.17
 *******************************************************************************
 LATTICE PARAMETERS (ANGSTROMS AND DEGREES) - BOHR = 0.5291772083 ANGSTROM
 PRIMITIVE CELL - CENTRING CODE 6/1 VOLUME=  2897.760948 - DENSITY  1.162 g/cm^3
         A              B              C           ALPHA      BETA       GAMMA 
    15.55588828    15.55588828    15.55588828   109.471221 109.471221 109.471221
 *******************************************************************************
 ATOMS IN THE ASYMMETRIC UNIT   34 - ATOMS IN THE UNIT CELL:  126
     ATOM                 X/A                 Y/B                 Z/C    
 *******************************************************************************
      1 T 248 CD   -2.500000000000E-01 -5.000000000000E-01  2.500000000000E-01
      2 F 248 CD    2.500000000000E-01 -5.000000000000E-01 -2.500000000000E-01
      3 F 248 CD    2.500000000000E-01 -2.500000000000E-01  5.000000000000E-01
      4 T 248 CD   -5.000000000000E-01  2.500000000000E-01 -2.500000000000E-01
      5 F 248 CD    5.000000000000E-01 -2.500000000000E-01  2.500000000000E-01
      6 F 248 CD   -2.500000000000E-01  2.500000000000E-01  5.000000000000E-01
      7 T   7 N    -3.170446861945E-01  3.583193945830E-01  2.697425659911E-01
      8 T   7 N     8.857682859181E-02  4.132127478143E-01 -2.697425659911E-01
      9 F   7 N     3.170446861945E-01 -4.132127478143E-01 -3.246359192225E-01
     10 F   7 N    -8.857682859181E-02 -3.583193945830E-01  3.246359192225E-01
     11 T   7 N     2.697425659911E-01 -3.170446861945E-01  3.583193945830E-01
     12 T   7 N     3.583193945830E-01  2.697425659911E-01 -3.170446861945E-01
     13 T   7 N     3.246359192225E-01 -8.857682859181E-02 -3.583193945830E-01
     14 T   7 N     4.132127478143E-01 -2.697425659911E-01  8.857682859181E-02
     15 F   7 N    -2.697425659911E-01  8.857682859181E-02  4.132127478143E-01
     16 F   7 N    -4.132127478143E-01 -3.246359192225E-01  3.170446861945E-01
     17 F   7 N    -3.246359192225E-01  3.170446861945E-01 -4.132127478143E-01
     18 F   7 N    -3.583193945830E-01  3.246359192225E-01 -8.857682859181E-02
     19 F   7 N     3.583193945830E-01 -3.170446861945E-01  2.697425659911E-01
     20 F   7 N     4.132127478143E-01  8.857682859181E-02 -2.697425659911E-01
     21 F   7 N    -4.132127478143E-01  3.170446861945E-01 -3.246359192225E-01
     22 F   7 N    -3.583193945830E-01 -8.857682859181E-02  3.246359192225E-01
     23 F   7 N    -3.170446861945E-01  2.697425659911E-01  3.583193945830E-01
     24 F   7 N     2.697425659911E-01  3.583193945830E-01 -3.170446861945E-01
     25 F   7 N    -8.857682859181E-02  3.246359192225E-01 -3.583193945830E-01
     26 F   7 N    -2.697425659911E-01  4.132127478143E-01  8.857682859181E-02
     27 F   7 N     8.857682859181E-02 -2.697425659911E-01  4.132127478143E-01
     28 F   7 N    -3.246359192225E-01 -4.132127478143E-01  3.170446861945E-01
     29 F   7 N     3.170446861945E-01 -3.246359192225E-01 -4.132127478143E-01
     30 F   7 N     3.246359192225E-01 -3.583193945830E-01 -8.857682859181E-02
     31 T   7 N    -1.919681731420E-01  4.560092543123E-01  4.560092543123E-01
     32 T   7 N     0.000000000000E+00  3.520225725457E-01 -4.560092543123E-01
     33 F   7 N     1.919681731420E-01 -3.520225725457E-01 -3.520225725457E-01
     34 F   7 N     0.000000000000E+00 -4.560092543123E-01  3.520225725457E-01
     35 T   7 N     4.560092543123E-01 -1.919681731420E-01  4.560092543123E-01
     36 F   7 N     4.560092543123E-01  4.560092543123E-01 -1.919681731420E-01
     37 T   7 N     3.520225725457E-01  0.000000000000E+00 -4.560092543123E-01
     38 F   7 N     3.520225725457E-01 -4.560092543123E-01  0.000000000000E+00
     39 F   7 N    -4.560092543123E-01  0.000000000000E+00  3.520225725457E-01
     40 F   7 N    -3.520225725457E-01 -3.520225725457E-01  1.919681731420E-01
     41 F   7 N    -3.520225725457E-01  1.919681731420E-01 -3.520225725457E-01
     42 F   7 N    -4.560092543123E-01  3.520225725457E-01  0.000000000000E+00
     43 T   6 C    -2.750059841174E-01  3.611795215158E-01  3.611795215158E-01
     44 T   6 C     0.000000000000E+00  3.638144943669E-01 -3.611795215158E-01
     45 F   6 C     2.750059841174E-01 -3.638144943669E-01 -3.638144943669E-01
     46 F   6 C     0.000000000000E+00 -3.611795215158E-01  3.638144943669E-01
     47 T   6 C     3.611795215158E-01 -2.750059841174E-01  3.611795215158E-01
     48 F   6 C     3.611795215158E-01  3.611795215158E-01 -2.750059841174E-01
     49 T   6 C     3.638144943669E-01  0.000000000000E+00 -3.611795215158E-01
     50 F   6 C     3.638144943669E-01 -3.611795215158E-01  0.000000000000E+00
     51 F   6 C    -3.611795215158E-01  0.000000000000E+00  3.638144943669E-01
     52 F   6 C    -3.638144943669E-01 -3.638144943669E-01  2.750059841174E-01
     53 F   6 C    -3.638144943669E-01  2.750059841174E-01 -3.638144943669E-01
     54 F   6 C    -3.611795215158E-01  3.638144943669E-01  0.000000000000E+00
     55 T   6 C    -3.924462204345E-01  2.566127332947E-01  2.019036097929E-01
     56 T   6 C     5.470912350177E-02  4.056501697726E-01 -2.019036097929E-01
     57 F   6 C     3.924462204345E-01 -4.056501697726E-01 -3.509410462709E-01
     58 F   6 C    -5.470912350177E-02 -2.566127332947E-01  3.509410462709E-01
     59 T   6 C     2.019036097929E-01 -3.924462204345E-01  2.566127332947E-01
     60 T   6 C     2.566127332947E-01  2.019036097929E-01 -3.924462204345E-01
     61 T   6 C     3.509410462709E-01 -5.470912350177E-02 -2.566127332947E-01
     62 T   6 C     4.056501697726E-01 -2.019036097929E-01  5.470912350177E-02
     63 F   6 C    -2.019036097929E-01  5.470912350177E-02  4.056501697726E-01
     64 F   6 C    -4.056501697726E-01 -3.509410462709E-01  3.924462204345E-01
     65 F   6 C    -3.509410462709E-01  3.924462204345E-01 -4.056501697726E-01
     66 F   6 C    -2.566127332947E-01  3.509410462709E-01 -5.470912350177E-02
     67 F   6 C     2.566127332947E-01 -3.924462204345E-01  2.019036097929E-01
     68 F   6 C     4.056501697726E-01  5.470912350177E-02 -2.019036097929E-01
     69 F   6 C    -4.056501697726E-01  3.924462204345E-01 -3.509410462709E-01
     70 F   6 C    -2.566127332947E-01 -5.470912350177E-02  3.509410462709E-01
     71 F   6 C    -3.924462204345E-01  2.019036097929E-01  2.566127332947E-01
     72 F   6 C     2.019036097929E-01  2.566127332947E-01 -3.924462204345E-01
     73 F   6 C    -5.470912350177E-02  3.509410462709E-01 -2.566127332947E-01
     74 F   6 C    -2.019036097929E-01  4.056501697726E-01  5.470912350177E-02
     75 F   6 C     5.470912350177E-02 -2.019036097929E-01  4.056501697726E-01
     76 F   6 C    -3.509410462709E-01 -4.056501697726E-01  3.924462204345E-01
     77 F   6 C     3.924462204345E-01 -3.509410462709E-01 -4.056501697726E-01
     78 F   6 C     3.509410462709E-01 -2.566127332947E-01 -5.470912350177E-02
     79 T   1 H    -4.422188178645E-01  2.287955656075E-01  1.197444556796E-01
     80 T   1 H     1.090511099278E-01  4.380367264559E-01 -1.197444556796E-01
     81 F   1 H     4.422188178645E-01 -4.380367264559E-01 -3.289856165281E-01
     82 F   1 H    -1.090511099278E-01 -2.287955656075E-01  3.289856165281E-01
     83 T   1 H     1.197444556796E-01 -4.422188178645E-01  2.287955656075E-01
     84 T   1 H     2.287955656075E-01  1.197444556796E-01 -4.422188178645E-01
     85 T   1 H     3.289856165281E-01 -1.090511099278E-01 -2.287955656075E-01
     86 T   1 H     4.380367264559E-01 -1.197444556796E-01  1.090511099278E-01
     87 F   1 H    -1.197444556796E-01  1.090511099278E-01  4.380367264559E-01
     88 F   1 H    -4.380367264559E-01 -3.289856165281E-01  4.422188178645E-01
     89 F   1 H    -3.289856165281E-01  4.422188178645E-01 -4.380367264559E-01
     90 F   1 H    -2.287955656075E-01  3.289856165281E-01 -1.090511099278E-01
     91 F   1 H     2.287955656075E-01 -4.422188178645E-01  1.197444556796E-01
     92 F   1 H     4.380367264559E-01  1.090511099278E-01 -1.197444556796E-01
     93 F   1 H    -4.380367264559E-01  4.422188178645E-01 -3.289856165281E-01
     94 F   1 H    -2.287955656075E-01 -1.090511099278E-01  3.289856165281E-01
     95 F   1 H    -4.422188178645E-01  1.197444556796E-01  2.287955656075E-01
     96 F   1 H     1.197444556796E-01  2.287955656075E-01 -4.422188178645E-01
     97 F   1 H    -1.090511099278E-01  3.289856165281E-01 -2.287955656075E-01
     98 F   1 H    -1.197444556796E-01  4.380367264559E-01  1.090511099278E-01
     99 F   1 H     1.090511099278E-01 -1.197444556796E-01  4.380367264559E-01
    100 F   1 H    -3.289856165281E-01 -4.380367264559E-01  4.422188178645E-01
    101 F   1 H     4.422188178645E-01 -3.289856165281E-01 -4.380367264559E-01
    102 F   1 H     3.289856165281E-01 -2.287955656075E-01 -1.090511099278E-01
    103 T   8 O    -1.590187486749E-01  4.521488918146E-01 -4.629371895952E-01
    104 T   8 O    -8.491391859014E-02  3.039184409203E-01  4.629371895952E-01
    105 F   8 O     1.590187486749E-01 -3.039184409203E-01 -3.888323595105E-01
    106 F   8 O     8.491391859014E-02 -4.521488918146E-01  3.888323595105E-01
    107 T   8 O    -4.629371895952E-01 -1.590187486749E-01  4.521488918146E-01
    108 T   8 O     4.521488918146E-01 -4.629371895952E-01 -1.590187486749E-01
    109 T   8 O     3.888323595105E-01  8.491391859014E-02 -4.521488918146E-01
    110 T   8 O     3.039184409203E-01  4.629371895952E-01 -8.491391859014E-02
    111 F   8 O     4.629371895952E-01 -8.491391859014E-02  3.039184409203E-01
    112 F   8 O    -3.039184409203E-01 -3.888323595105E-01  1.590187486749E-01
    113 F   8 O    -3.888323595105E-01  1.590187486749E-01 -3.039184409203E-01
    114 F   8 O    -4.521488918146E-01  3.888323595105E-01  8.491391859014E-02
    115 F   8 O     4.521488918146E-01 -1.590187486749E-01 -4.629371895952E-01
    116 F   8 O     3.039184409203E-01 -8.491391859014E-02  4.629371895952E-01
    117 F   8 O    -3.039184409203E-01  1.590187486749E-01 -3.888323595105E-01
    118 F   8 O    -4.521488918146E-01  8.491391859014E-02  3.888323595105E-01
    119 F   8 O    -1.590187486749E-01 -4.629371895952E-01  4.521488918146E-01
    120 F   8 O    -4.629371895952E-01  4.521488918146E-01 -1.590187486749E-01
    121 F   8 O     8.491391859014E-02  3.888323595105E-01 -4.521488918146E-01
    122 F   8 O     4.629371895952E-01  3.039184409203E-01 -8.491391859014E-02
    123 F   8 O    -8.491391859014E-02  4.629371895952E-01  3.039184409203E-01
    124 F   8 O    -3.888323595105E-01 -3.039184409203E-01  1.590187486749E-01
    125 F   8 O     1.590187486749E-01 -3.888323595105E-01 -3.039184409203E-01
    126 F   8 O     3.888323595105E-01 -4.521488918146E-01  8.491391859014E-02

 TRANSFORMATION MATRIX PRIMITIVE-CRYSTALLOGRAPHIC CELL
  0.0000  1.0000  1.0000  1.0000  0.0000  1.0000  1.0000  1.0000  0.0000

 *******************************************************************************
 CRYSTALLOGRAPHIC CELL (VOLUME=       5795.52189634)
         A              B              C           ALPHA      BETA       GAMMA 
    17.96239257    17.96239257    17.96239257    90.000000  90.000000  90.000000

 COORDINATES IN THE CRYSTALLOGRAPHIC CELL
     ATOM                 X/A                 Y/B                 Z/C    
 *******************************************************************************
      1 T 248 CD    1.046639582838E-16  2.500000000000E-01  5.000000000000E-01
      2 F 248 CD   -5.000000000000E-01  2.500000000000E-01  0.000000000000E+00
      3 F 248 CD    5.000000000000E-01  5.233197914188E-17  2.500000000000E-01
      4 T 248 CD    2.500000000000E-01  5.000000000000E-01  7.849796871283E-17
      5 F 248 CD    2.500000000000E-01  0.000000000000E+00  5.000000000000E-01
      6 F 248 CD    0.000000000000E+00  5.000000000000E-01  2.500000000000E-01
      7 T   7 N    -2.744667661569E-02  2.971892426068E-01  3.857660711986E-01
      8 T   7 N     2.744667661569E-02 -2.971892426068E-01  3.857660711986E-01
      9 F   7 N    -2.744667661569E-02 -2.971892426068E-01 -3.857660711986E-01
     10 F   7 N     2.744667661569E-02  2.971892426068E-01 -3.857660711986E-01
     11 T   7 N     3.857660711986E-01 -2.744667661569E-02  2.971892426068E-01
     12 T   7 N     2.971892426068E-01  3.857660711986E-01 -2.744667661569E-02
     13 T   7 N    -3.857660711986E-01  2.744667661569E-02  2.971892426068E-01
     14 T   7 N    -2.971892426068E-01  3.857660711986E-01  2.744667661569E-02
     15 F   7 N     3.857660711986E-01  2.744667661569E-02 -2.971892426068E-01
     16 F   7 N    -2.971892426068E-01 -3.857660711986E-01 -2.744667661569E-02
     17 F   7 N    -3.857660711986E-01 -2.744667661569E-02 -2.971892426068E-01
     18 F   7 N     2.971892426068E-01 -3.857660711986E-01  2.744667661569E-02
     19 F   7 N     2.971892426068E-01 -2.744667661569E-02  3.857660711986E-01
     20 F   7 N    -2.971892426068E-01  2.744667661569E-02  3.857660711986E-01
     21 F   7 N    -2.971892426068E-01 -2.744667661569E-02 -3.857660711986E-01
     22 F   7 N     2.971892426068E-01  2.744667661569E-02 -3.857660711986E-01
     23 F   7 N    -2.744667661569E-02  3.857660711986E-01  2.971892426068E-01
     24 F   7 N     3.857660711986E-01  2.971892426068E-01 -2.744667661569E-02
     25 F   7 N     2.744667661569E-02 -3.857660711986E-01  2.971892426068E-01
     26 F   7 N     3.857660711986E-01 -2.971892426068E-01  2.744667661569E-02
     27 F   7 N     2.744667661569E-02  3.857660711986E-01 -2.971892426068E-01
     28 F   7 N    -3.857660711986E-01 -2.971892426068E-01 -2.744667661569E-02
     29 F   7 N    -2.744667661569E-02 -3.857660711986E-01 -2.971892426068E-01
     30 F   7 N    -3.857660711986E-01  2.971892426068E-01  2.744667661569E-02
     31 T   7 N    -4.480066591167E-01 -9.598408657098E-02 -9.598408657098E-02
     32 T   7 N     4.480066591167E-01  9.598408657098E-02 -9.598408657098E-02
     33 F   7 N    -4.480066591167E-01  9.598408657098E-02  9.598408657098E-02
     34 F   7 N     4.480066591167E-01 -9.598408657098E-02  9.598408657098E-02
     35 T   7 N    -9.598408657098E-02 -4.480066591167E-01 -9.598408657098E-02
     36 F   7 N    -9.598408657098E-02 -9.598408657098E-02 -4.480066591167E-01
     37 T   7 N     9.598408657098E-02  4.480066591167E-01 -9.598408657098E-02
     38 F   7 N     9.598408657098E-02 -9.598408657098E-02  4.480066591167E-01
     39 F   7 N    -9.598408657098E-02  4.480066591167E-01  9.598408657098E-02
     40 F   7 N     9.598408657098E-02  9.598408657098E-02 -4.480066591167E-01
     41 F   7 N     9.598408657098E-02 -4.480066591167E-01  9.598408657098E-02
     42 F   7 N    -9.598408657098E-02  9.598408657098E-02  4.480066591167E-01
     43 T   6 C    -1.317486425548E-03  3.624970079413E-01  3.624970079413E-01
     44 T   6 C     1.317486425548E-03 -3.624970079413E-01  3.624970079413E-01
     45 F   6 C    -1.317486425548E-03 -3.624970079413E-01 -3.624970079413E-01
     46 F   6 C     1.317486425548E-03  3.624970079413E-01 -3.624970079413E-01
     47 T   6 C     3.624970079413E-01 -1.317486425548E-03  3.624970079413E-01
     48 F   6 C     3.624970079413E-01  3.624970079413E-01 -1.317486425548E-03
     49 T   6 C    -3.624970079413E-01  1.317486425548E-03  3.624970079413E-01
     50 F   6 C    -3.624970079413E-01  3.624970079413E-01  1.317486425548E-03
     51 F   6 C     3.624970079413E-01  1.317486425548E-03 -3.624970079413E-01
     52 F   6 C    -3.624970079413E-01 -3.624970079413E-01 -1.317486425548E-03
     53 F   6 C    -3.624970079413E-01 -1.317486425548E-03 -3.624970079413E-01
     54 F   6 C     3.624970079413E-01 -3.624970079413E-01  1.317486425548E-03
     55 T   6 C    -7.451871823897E-02  2.764223280319E-01  3.311314515337E-01
     56 T   6 C     7.451871823897E-02 -2.764223280319E-01  3.311314515337E-01
     57 F   6 C    -7.451871823897E-02 -2.764223280319E-01 -3.311314515337E-01
     58 F   6 C     7.451871823897E-02  2.764223280319E-01 -3.311314515337E-01
     59 T   6 C     3.311314515337E-01 -7.451871823897E-02  2.764223280319E-01
     60 T   6 C     2.764223280319E-01  3.311314515337E-01 -7.451871823897E-02
     61 T   6 C    -3.311314515337E-01  7.451871823897E-02  2.764223280319E-01
     62 T   6 C    -2.764223280319E-01  3.311314515337E-01  7.451871823897E-02
     63 F   6 C     3.311314515337E-01  7.451871823897E-02 -2.764223280319E-01
     64 F   6 C    -2.764223280319E-01 -3.311314515337E-01 -7.451871823897E-02
     65 F   6 C    -3.311314515337E-01 -7.451871823897E-02 -2.764223280319E-01
     66 F   6 C     2.764223280319E-01 -3.311314515337E-01  7.451871823897E-02
     67 F   6 C     2.764223280319E-01 -7.451871823897E-02  3.311314515337E-01
     68 F   6 C    -2.764223280319E-01  7.451871823897E-02  3.311314515337E-01
     69 F   6 C    -2.764223280319E-01 -7.451871823897E-02 -3.311314515337E-01
     70 F   6 C     2.764223280319E-01  7.451871823897E-02 -3.311314515337E-01
     71 F   6 C    -7.451871823897E-02  3.311314515337E-01  2.764223280319E-01
     72 F   6 C     3.311314515337E-01  2.764223280319E-01 -7.451871823897E-02
     73 F   6 C     7.451871823897E-02 -3.311314515337E-01  2.764223280319E-01
     74 F   6 C     3.311314515337E-01 -2.764223280319E-01  7.451871823897E-02
     75 F   6 C     7.451871823897E-02  3.311314515337E-01 -2.764223280319E-01
     76 F   6 C    -3.311314515337E-01 -2.764223280319E-01 -7.451871823897E-02
     77 F   6 C    -7.451871823897E-02 -3.311314515337E-01 -2.764223280319E-01
     78 F   6 C    -3.311314515337E-01  2.764223280319E-01  7.451871823897E-02
     79 T   1 H    -1.046205804242E-01  2.243650361038E-01  3.334161460317E-01
     80 T   1 H     1.046205804242E-01 -2.243650361038E-01  3.334161460317E-01
     81 F   1 H    -1.046205804242E-01 -2.243650361038E-01 -3.334161460317E-01
     82 F   1 H     1.046205804242E-01  2.243650361038E-01 -3.334161460317E-01
     83 T   1 H     3.334161460317E-01 -1.046205804242E-01  2.243650361038E-01
     84 T   1 H     2.243650361038E-01  3.334161460317E-01 -1.046205804242E-01
     85 T   1 H    -3.334161460317E-01  1.046205804242E-01  2.243650361038E-01
     86 T   1 H    -2.243650361038E-01  3.334161460317E-01  1.046205804242E-01
     87 F   1 H     3.334161460317E-01  1.046205804242E-01 -2.243650361038E-01
     88 F   1 H    -2.243650361038E-01 -3.334161460317E-01 -1.046205804242E-01
     89 F   1 H    -3.334161460317E-01 -1.046205804242E-01 -2.243650361038E-01
     90 F   1 H     2.243650361038E-01 -3.334161460317E-01  1.046205804242E-01
     91 F   1 H     2.243650361038E-01 -1.046205804242E-01  3.334161460317E-01
     92 F   1 H    -2.243650361038E-01  1.046205804242E-01  3.334161460317E-01
     93 F   1 H    -2.243650361038E-01 -1.046205804242E-01 -3.334161460317E-01
     94 F   1 H     2.243650361038E-01  1.046205804242E-01 -3.334161460317E-01
     95 F   1 H    -1.046205804242E-01  3.334161460317E-01  2.243650361038E-01
     96 F   1 H     3.334161460317E-01  2.243650361038E-01 -1.046205804242E-01
     97 F   1 H     1.046205804242E-01 -3.334161460317E-01  2.243650361038E-01
     98 F   1 H     3.334161460317E-01 -2.243650361038E-01  1.046205804242E-01
     99 F   1 H     1.046205804242E-01  3.334161460317E-01 -2.243650361038E-01
    100 F   1 H    -3.334161460317E-01 -2.243650361038E-01 -1.046205804242E-01
    101 F   1 H    -1.046205804242E-01 -3.334161460317E-01 -2.243650361038E-01
    102 F   1 H    -3.334161460317E-01  2.243650361038E-01  1.046205804242E-01
    103 T   8 O    -4.258847745528E-01 -3.705241504239E-02 -1.219663336325E-01
    104 T   8 O     4.258847745528E-01  3.705241504239E-02 -1.219663336325E-01
    105 F   8 O    -4.258847745528E-01  3.705241504239E-02  1.219663336325E-01
    106 F   8 O     4.258847745528E-01 -3.705241504239E-02  1.219663336325E-01
    107 T   8 O    -1.219663336325E-01 -4.258847745528E-01 -3.705241504239E-02
    108 T   8 O    -3.705241504239E-02 -1.219663336325E-01 -4.258847745528E-01
    109 T   8 O     1.219663336325E-01  4.258847745528E-01 -3.705241504239E-02
    110 T   8 O     3.705241504239E-02 -1.219663336325E-01  4.258847745528E-01
    111 F   8 O    -1.219663336325E-01  4.258847745528E-01  3.705241504239E-02
    112 F   8 O     3.705241504239E-02  1.219663336325E-01 -4.258847745528E-01
    113 F   8 O     1.219663336325E-01 -4.258847745528E-01  3.705241504239E-02
    114 F   8 O    -3.705241504239E-02  1.219663336325E-01  4.258847745528E-01
    115 F   8 O    -3.705241504239E-02 -4.258847745528E-01 -1.219663336325E-01
    116 F   8 O     3.705241504239E-02  4.258847745528E-01 -1.219663336325E-01
    117 F   8 O     3.705241504239E-02 -4.258847745528E-01  1.219663336325E-01
    118 F   8 O    -3.705241504239E-02  4.258847745528E-01  1.219663336325E-01
    119 F   8 O    -4.258847745528E-01 -1.219663336325E-01 -3.705241504239E-02
    120 F   8 O    -1.219663336325E-01 -3.705241504239E-02 -4.258847745528E-01
    121 F   8 O     4.258847745528E-01  1.219663336325E-01 -3.705241504239E-02
    122 F   8 O    -1.219663336325E-01  3.705241504239E-02  4.258847745528E-01
    123 F   8 O     4.258847745528E-01 -1.219663336325E-01  3.705241504239E-02
    124 F   8 O     1.219663336325E-01  3.705241504239E-02 -4.258847745528E-01
    125 F   8 O    -4.258847745528E-01  1.219663336325E-01  3.705241504239E-02
    126 F   8 O     1.219663336325E-01 -3.705241504239E-02  4.258847745528E-01

 T = ATOM BELONGING TO THE ASYMMETRIC UNIT

 *******************************************************************************
 * CELL DEFORMATION
 *******************************************************************************

    ELASTIC STRAIN MATRIX (ADIMENSIONAL)

    1    0.0000000000    0.0000000000    0.0000000000
    2    0.0000000000    0.0000000000   -0.0150000000
    3    0.0000000000   -0.0150000000    0.0000000000

 LATTICE PARAMETERS (ANGSTROMS AND DEGREES) OF
 (1) ORIGINAL PRIMITIVE CELL
 (2) ORIGINAL CRYSTALLOGRAPHIC CELL
 (3) DEFORMED PRIMITIVE CELL
 (4) DEFORMED CRYSTALLOGRAPHIC CELL

            A           B           C        ALPHA       BETA        GAMMA         VOL
 (1)   15.555888   15.555888   15.555888  109.471221  109.471221  109.471221 2897.760948
 (2)   17.962393   17.962393   17.962393   90.000000   90.000000   90.000000 5795.521896
 (3)   15.400722   15.711832   15.711832  110.273470  109.472233  109.472233 2897.108952
 (4)   17.962393   17.964413   17.964413   91.718744   90.000000   90.000000 5794.217904

 * CELL DEFORMATION COMPLETE - NO. OF SYMMOPS   4
 *******************************************************************************
 LATTICE PARAMETERS (ANGSTROMS AND DEGREES) - BOHR = 0.5291772083 ANGSTROM
 PRIMITIVE CELL - CENTRING CODE 6/1 VOLUME=  2897.108952 - DENSITY  1.162 g/cm^3
         A              B              C           ALPHA      BETA       GAMMA 
    15.40072221    15.71183220    15.71183220   110.273470 109.472233 109.472233
 *******************************************************************************
 ATOMS IN THE ASYMMETRIC UNIT   34 - ATOMS IN THE UNIT CELL:  126
     ATOM                 X/A                 Y/B                 Z/C    
 *******************************************************************************
      1 T 248 CD   -2.500000000000E-01  5.000000000000E-01  2.500000000000E-01
      2 F 248 CD    2.500000000000E-01  5.000000000000E-01 -2.500000000000E-01
      3 F 248 CD    2.500000000000E-01 -2.500000000000E-01  5.000000000000E-01
      4 T 248 CD   -5.000000000000E-01  2.500000000000E-01 -2.500000000000E-01
      5 F 248 CD   -5.000000000000E-01 -2.500000000000E-01  2.500000000000E-01
      6 F 248 CD   -2.500000000000E-01  2.500000000000E-01  5.000000000000E-01
      7 T   7 N    -3.170446861945E-01  3.583193945830E-01  2.697425659911E-01
      8 T   7 N     8.857682859181E-02  4.132127478143E-01 -2.697425659911E-01
      9 F   7 N     3.170446861945E-01 -4.132127478143E-01 -3.246359192225E-01
     10 F   7 N    -8.857682859181E-02 -3.583193945830E-01  3.246359192225E-01
     11 T   7 N     2.697425659911E-01 -3.170446861945E-01  3.583193945830E-01
     12 T   7 N     3.583193945830E-01  2.697425659911E-01 -3.170446861945E-01
     13 T   7 N     3.246359192225E-01 -8.857682859181E-02 -3.583193945830E-01
     14 T   7 N     4.132127478143E-01 -2.697425659911E-01  8.857682859181E-02
     15 F   7 N    -2.697425659911E-01  8.857682859181E-02  4.132127478143E-01
     16 F   7 N    -4.132127478143E-01 -3.246359192225E-01  3.170446861945E-01
     17 F   7 N    -3.246359192225E-01  3.170446861945E-01 -4.132127478143E-01
     18 F   7 N    -3.583193945830E-01  3.246359192225E-01 -8.857682859181E-02
     19 F   7 N     3.583193945830E-01 -3.170446861945E-01  2.697425659911E-01
     20 F   7 N     4.132127478143E-01  8.857682859181E-02 -2.697425659911E-01
     21 F   7 N    -4.132127478143E-01  3.170446861945E-01 -3.246359192225E-01
     22 F   7 N    -3.583193945830E-01 -8.857682859181E-02  3.246359192225E-01
     23 F   7 N    -3.170446861945E-01  2.697425659911E-01  3.583193945830E-01
     24 F   7 N     2.697425659911E-01  3.583193945830E-01 -3.170446861945E-01
     25 F   7 N    -8.857682859181E-02  3.246359192225E-01 -3.583193945830E-01
     26 F   7 N    -2.697425659911E-01  4.132127478143E-01  8.857682859181E-02
     27 F   7 N     8.857682859181E-02 -2.697425659911E-01  4.132127478143E-01
     28 F   7 N    -3.246359192225E-01 -4.132127478143E-01  3.170446861945E-01
     29 F   7 N     3.170446861945E-01 -3.246359192225E-01 -4.132127478143E-01
     30 F   7 N     3.246359192225E-01 -3.583193945830E-01 -8.857682859181E-02
     31 T   7 N    -1.919681731420E-01  4.560092543123E-01  4.560092543123E-01
     32 T   7 N     0.000000000000E+00  3.520225725457E-01 -4.560092543123E-01
     33 F   7 N     1.919681731420E-01 -3.520225725457E-01 -3.520225725457E-01
     34 F   7 N     0.000000000000E+00 -4.560092543123E-01  3.520225725457E-01
     35 T   7 N     4.560092543123E-01 -1.919681731420E-01  4.560092543123E-01
     36 F   7 N     4.560092543123E-01  4.560092543123E-01 -1.919681731420E-01
     37 T   7 N     3.520225725457E-01 -1.387778780781E-17 -4.560092543123E-01
     38 F   7 N     3.520225725457E-01 -4.560092543123E-01 -1.127570259385E-17
     39 F   7 N    -4.560092543123E-01  2.775557561563E-17  3.520225725457E-01
     40 F   7 N    -3.520225725457E-01 -3.520225725457E-01  1.919681731420E-01
     41 F   7 N    -3.520225725457E-01  1.919681731420E-01 -3.520225725457E-01
     42 F   7 N    -4.560092543123E-01  3.520225725457E-01  2.168404344971E-17
     43 T   6 C    -2.750059841174E-01  3.611795215158E-01  3.611795215158E-01
     44 T   6 C     0.000000000000E+00  3.638144943669E-01 -3.611795215158E-01
     45 F   6 C     2.750059841174E-01 -3.638144943669E-01 -3.638144943669E-01
     46 F   6 C     0.000000000000E+00 -3.611795215158E-01  3.638144943669E-01
     47 T   6 C     3.611795215158E-01 -2.750059841174E-01  3.611795215158E-01
     48 F   6 C     3.611795215158E-01  3.611795215158E-01 -2.750059841174E-01
     49 T   6 C     3.638144943669E-01  5.551115123126E-17 -3.611795215158E-01
     50 F   6 C     3.638144943669E-01 -3.611795215158E-01  4.496728510384E-17
     51 F   6 C    -3.611795215158E-01 -5.551115123126E-17  3.638144943669E-01
     52 F   6 C    -3.638144943669E-01 -3.638144943669E-01  2.750059841174E-01
     53 F   6 C    -3.638144943669E-01  2.750059841174E-01 -3.638144943669E-01
     54 F   6 C    -3.611795215158E-01  3.638144943669E-01 -6.375108774215E-17
     55 T   6 C    -3.924462204345E-01  2.566127332947E-01  2.019036097929E-01
     56 T   6 C     5.470912350177E-02  4.056501697726E-01 -2.019036097929E-01
     57 F   6 C     3.924462204345E-01 -4.056501697726E-01 -3.509410462709E-01
     58 F   6 C    -5.470912350177E-02 -2.566127332947E-01  3.509410462709E-01
     59 T   6 C     2.019036097929E-01 -3.924462204345E-01  2.566127332947E-01
     60 T   6 C     2.566127332947E-01  2.019036097929E-01 -3.924462204345E-01
     61 T   6 C     3.509410462709E-01 -5.470912350177E-02 -2.566127332947E-01
     62 T   6 C     4.056501697726E-01 -2.019036097929E-01  5.470912350177E-02
     63 F   6 C    -2.019036097929E-01  5.470912350177E-02  4.056501697726E-01
     64 F   6 C    -4.056501697726E-01 -3.509410462709E-01  3.924462204345E-01
     65 F   6 C    -3.509410462709E-01  3.924462204345E-01 -4.056501697726E-01
     66 F   6 C    -2.566127332947E-01  3.509410462709E-01 -5.470912350177E-02
     67 F   6 C     2.566127332947E-01 -3.924462204345E-01  2.019036097929E-01
     68 F   6 C     4.056501697726E-01  5.470912350177E-02 -2.019036097929E-01
     69 F   6 C    -4.056501697726E-01  3.924462204345E-01 -3.509410462709E-01
     70 F   6 C    -2.566127332947E-01 -5.470912350177E-02  3.509410462709E-01
     71 F   6 C    -3.924462204345E-01  2.019036097929E-01  2.566127332947E-01
     72 F   6 C     2.019036097929E-01  2.566127332947E-01 -3.924462204345E-01
     73 F   6 C    -5.470912350177E-02  3.509410462709E-01 -2.566127332947E-01
     74 F   6 C    -2.019036097929E-01  4.056501697726E-01  5.470912350177E-02
     75 F   6 C     5.470912350177E-02 -2.019036097929E-01  4.056501697726E-01
     76 F   6 C    -3.509410462709E-01 -4.056501697726E-01  3.924462204345E-01
     77 F   6 C     3.924462204345E-01 -3.509410462709E-01 -4.056501697726E-01
     78 F   6 C     3.509410462709E-01 -2.566127332947E-01 -5.470912350177E-02
     79 T   1 H    -4.422188178645E-01  2.287955656075E-01  1.197444556796E-01
     80 T   1 H     1.090511099278E-01  4.380367264559E-01 -1.197444556796E-01
     81 F   1 H     4.422188178645E-01 -4.380367264559E-01 -3.289856165281E-01
     82 F   1 H    -1.090511099278E-01 -2.287955656075E-01  3.289856165281E-01
     83 T   1 H     1.197444556796E-01 -4.422188178645E-01  2.287955656075E-01
     84 T   1 H     2.287955656075E-01  1.197444556796E-01 -4.422188178645E-01
     85 T   1 H     3.289856165281E-01 -1.090511099278E-01 -2.287955656075E-01
     86 T   1 H     4.380367264559E-01 -1.197444556796E-01  1.090511099278E-01
     87 F   1 H    -1.197444556796E-01  1.090511099278E-01  4.380367264559E-01
     88 F   1 H    -4.380367264559E-01 -3.289856165281E-01  4.422188178645E-01
     89 F   1 H    -3.289856165281E-01  4.422188178645E-01 -4.380367264559E-01
     90 F   1 H    -2.287955656075E-01  3.289856165281E-01 -1.090511099278E-01
     91 F   1 H     2.287955656075E-01 -4.422188178645E-01  1.197444556796E-01
     92 F   1 H     4.380367264559E-01  1.090511099278E-01 -1.197444556796E-01
     93 F   1 H    -4.380367264559E-01  4.422188178645E-01 -3.289856165281E-01
     94 F   1 H    -2.287955656075E-01 -1.090511099278E-01  3.289856165281E-01
     95 F   1 H    -4.422188178645E-01  1.197444556796E-01  2.287955656075E-01
     96 F   1 H     1.197444556796E-01  2.287955656075E-01 -4.422188178645E-01
     97 F   1 H    -1.090511099278E-01  3.289856165281E-01 -2.287955656075E-01
     98 F   1 H    -1.197444556796E-01  4.380367264559E-01  1.090511099278E-01
     99 F   1 H     1.090511099278E-01 -1.197444556796E-01  4.380367264559E-01
    100 F   1 H    -3.289856165281E-01 -4.380367264559E-01  4.422188178645E-01
    101 F   1 H     4.422188178645E-01 -3.289856165281E-01 -4.380367264559E-01
    102 F   1 H     3.289856165281E-01 -2.287955656075E-01 -1.090511099278E-01
    103 T   8 O    -1.590187486749E-01  4.521488918146E-01 -4.629371895952E-01
    104 T   8 O    -8.491391859014E-02  3.039184409203E-01  4.629371895952E-01
    105 F   8 O     1.590187486749E-01 -3.039184409203E-01 -3.888323595105E-01
    106 F   8 O     8.491391859014E-02 -4.521488918146E-01  3.888323595105E-01
    107 T   8 O    -4.629371895952E-01 -1.590187486749E-01  4.521488918146E-01
    108 T   8 O     4.521488918146E-01 -4.629371895952E-01 -1.590187486749E-01
    109 T   8 O     3.888323595105E-01  8.491391859014E-02 -4.521488918146E-01
    110 T   8 O     3.039184409203E-01  4.629371895952E-01 -8.491391859014E-02
    111 F   8 O     4.629371895952E-01 -8.491391859014E-02  3.039184409203E-01
    112 F   8 O    -3.039184409203E-01 -3.888323595105E-01  1.590187486749E-01
    113 F   8 O    -3.888323595105E-01  1.590187486749E-01 -3.039184409203E-01
    114 F   8 O    -4.521488918146E-01  3.888323595105E-01  8.491391859014E-02
    115 F   8 O     4.521488918146E-01 -1.590187486749E-01 -4.629371895952E-01
    116 F   8 O     3.039184409203E-01 -8.491391859014E-02  4.629371895952E-01
    117 F   8 O    -3.039184409203E-01  1.590187486749E-01 -3.888323595105E-01
    118 F   8 O    -4.521488918146E-01  8.491391859014E-02  3.888323595105E-01
    119 F   8 O    -1.590187486749E-01 -4.629371895952E-01  4.521488918146E-01
    120 F   8 O    -4.629371895952E-01  4.521488918146E-01 -1.590187486749E-01
    121 F   8 O     8.491391859014E-02  3.888323595105E-01 -4.521488918146E-01
    122 F   8 O     4.629371895952E-01  3.039184409203E-01 -8.491391859014E-02
    123 F   8 O    -8.491391859014E-02  4.629371895952E-01  3.039184409203E-01
    124 F   8 O    -3.888323595105E-01 -3.039184409203E-01  1.590187486749E-01
    125 F   8 O     1.590187486749E-01 -3.888323595105E-01 -3.039184409203E-01
    126 F   8 O     3.888323595105E-01 -4.521488918146E-01  8.491391859014E-02

 TRANSFORMATION MATRIX PRIMITIVE-CRYSTALLOGRAPHIC CELL
  0.0000  1.0000  1.0000  1.0000  0.0000  1.0000  1.0000  1.0000  0.0000

 *******************************************************************************
 CRYSTALLOGRAPHIC CELL (VOLUME=       5794.21790392)
         A              B              C           ALPHA      BETA       GAMMA 
    17.96239257    17.96441322    17.96441322    91.718744  90.000000  90.000000

 COORDINATES IN THE CRYSTALLOGRAPHIC CELL
     ATOM                 X/A                 Y/B                 Z/C    
 *******************************************************************************
      1 T 248 CD    1.046639582838E-16  2.500000000000E-01  5.000000000000E-01
      2 F 248 CD   -5.000000000000E-01  2.500000000000E-01 -5.204170427930E-18
      3 F 248 CD    5.000000000000E-01  4.683753385137E-17  2.500000000000E-01
      4 T 248 CD    2.500000000000E-01 -5.000000000000E-01  8.239936510890E-17
      5 F 248 CD    2.500000000000E-01  3.469446951954E-18 -5.000000000000E-01
      6 F 248 CD    0.000000000000E+00  5.000000000000E-01  2.500000000000E-01
      7 T   7 N    -2.744667661569E-02  2.971892426068E-01  3.857660711986E-01
      8 T   7 N     2.744667661569E-02 -2.971892426068E-01  3.857660711986E-01
      9 F   7 N    -2.744667661569E-02 -2.971892426068E-01 -3.857660711986E-01
     10 F   7 N     2.744667661569E-02  2.971892426068E-01 -3.857660711986E-01
     11 T   7 N     3.857660711986E-01 -2.744667661569E-02  2.971892426068E-01
     12 T   7 N     2.971892426068E-01  3.857660711986E-01 -2.744667661569E-02
     13 T   7 N    -3.857660711986E-01  2.744667661569E-02  2.971892426068E-01
     14 T   7 N    -2.971892426068E-01  3.857660711986E-01  2.744667661569E-02
     15 F   7 N     3.857660711986E-01  2.744667661569E-02 -2.971892426068E-01
     16 F   7 N    -2.971892426068E-01 -3.857660711986E-01 -2.744667661569E-02
     17 F   7 N    -3.857660711986E-01 -2.744667661569E-02 -2.971892426068E-01
     18 F   7 N     2.971892426068E-01 -3.857660711986E-01  2.744667661569E-02
     19 F   7 N     2.971892426068E-01 -2.744667661569E-02  3.857660711986E-01
     20 F   7 N    -2.971892426068E-01  2.744667661569E-02  3.857660711986E-01
     21 F   7 N    -2.971892426068E-01 -2.744667661569E-02 -3.857660711986E-01
     22 F   7 N     2.971892426068E-01  2.744667661569E-02 -3.857660711986E-01
     23 F   7 N    -2.744667661569E-02  3.857660711986E-01  2.971892426068E-01
     24 F   7 N     3.857660711986E-01  2.971892426068E-01 -2.744667661569E-02
     25 F   7 N     2.744667661569E-02 -3.857660711986E-01  2.971892426068E-01
     26 F   7 N     3.857660711986E-01 -2.971892426068E-01  2.744667661569E-02
     27 F   7 N     2.744667661569E-02  3.857660711986E-01 -2.971892426068E-01
     28 F   7 N    -3.857660711986E-01 -2.971892426068E-01 -2.744667661569E-02
     29 F   7 N    -2.744667661569E-02 -3.857660711986E-01 -2.971892426068E-01
     30 F   7 N    -3.857660711986E-01  2.971892426068E-01  2.744667661569E-02
     31 T   7 N    -4.480066591167E-01 -9.598408657098E-02 -9.598408657098E-02
     32 T   7 N     4.480066591167E-01  9.598408657098E-02 -9.598408657098E-02
     33 F   7 N    -4.480066591167E-01  9.598408657098E-02  9.598408657098E-02
     34 F   7 N     4.480066591167E-01 -9.598408657098E-02  9.598408657098E-02
     35 T   7 N    -9.598408657098E-02 -4.480066591167E-01 -9.598408657098E-02
     36 F   7 N    -9.598408657098E-02 -9.598408657098E-02 -4.480066591167E-01
     37 T   7 N     9.598408657098E-02  4.480066591167E-01 -9.598408657098E-02
     38 F   7 N     9.598408657098E-02 -9.598408657098E-02  4.480066591167E-01
     39 F   7 N    -9.598408657098E-02  4.480066591167E-01  9.598408657098E-02
     40 F   7 N     9.598408657098E-02  9.598408657098E-02 -4.480066591167E-01
     41 F   7 N     9.598408657098E-02 -4.480066591167E-01  9.598408657098E-02
     42 F   7 N    -9.598408657098E-02  9.598408657098E-02  4.480066591167E-01
     43 T   6 C    -1.317486425548E-03  3.624970079413E-01  3.624970079413E-01
     44 T   6 C     1.317486425548E-03 -3.624970079413E-01  3.624970079413E-01
     45 F   6 C    -1.317486425548E-03 -3.624970079413E-01 -3.624970079413E-01
     46 F   6 C     1.317486425548E-03  3.624970079413E-01 -3.624970079413E-01
     47 T   6 C     3.624970079413E-01 -1.317486425548E-03  3.624970079413E-01
     48 F   6 C     3.624970079413E-01  3.624970079413E-01 -1.317486425548E-03
     49 T   6 C    -3.624970079413E-01  1.317486425548E-03  3.624970079413E-01
     50 F   6 C    -3.624970079413E-01  3.624970079413E-01  1.317486425548E-03
     51 F   6 C     3.624970079413E-01  1.317486425548E-03 -3.624970079413E-01
     52 F   6 C    -3.624970079413E-01 -3.624970079413E-01 -1.317486425548E-03
     53 F   6 C    -3.624970079413E-01 -1.317486425548E-03 -3.624970079413E-01
     54 F   6 C     3.624970079413E-01 -3.624970079413E-01  1.317486425548E-03
     55 T   6 C    -7.451871823897E-02  2.764223280319E-01  3.311314515337E-01
     56 T   6 C     7.451871823897E-02 -2.764223280319E-01  3.311314515337E-01
     57 F   6 C    -7.451871823897E-02 -2.764223280319E-01 -3.311314515337E-01
     58 F   6 C     7.451871823897E-02  2.764223280319E-01 -3.311314515337E-01
     59 T   6 C     3.311314515337E-01 -7.451871823897E-02  2.764223280319E-01
     60 T   6 C     2.764223280319E-01  3.311314515337E-01 -7.451871823897E-02
     61 T   6 C    -3.311314515337E-01  7.451871823897E-02  2.764223280319E-01
     62 T   6 C    -2.764223280319E-01  3.311314515337E-01  7.451871823897E-02
     63 F   6 C     3.311314515337E-01  7.451871823897E-02 -2.764223280319E-01
     64 F   6 C    -2.764223280319E-01 -3.311314515337E-01 -7.451871823897E-02
     65 F   6 C    -3.311314515337E-01 -7.451871823897E-02 -2.764223280319E-01
     66 F   6 C     2.764223280319E-01 -3.311314515337E-01  7.451871823897E-02
     67 F   6 C     2.764223280319E-01 -7.451871823897E-02  3.311314515337E-01
     68 F   6 C    -2.764223280319E-01  7.451871823897E-02  3.311314515337E-01
     69 F   6 C    -2.764223280319E-01 -7.451871823897E-02 -3.311314515337E-01
     70 F   6 C     2.764223280319E-01  7.451871823897E-02 -3.311314515337E-01
     71 F   6 C    -7.451871823897E-02  3.311314515337E-01  2.764223280319E-01
     72 F   6 C     3.311314515337E-01  2.764223280319E-01 -7.451871823897E-02
     73 F   6 C     7.451871823897E-02 -3.311314515337E-01  2.764223280319E-01
     74 F   6 C     3.311314515337E-01 -2.764223280319E-01  7.451871823897E-02
     75 F   6 C     7.451871823897E-02  3.311314515337E-01 -2.764223280319E-01
     76 F   6 C    -3.311314515337E-01 -2.764223280319E-01 -7.451871823897E-02
     77 F   6 C    -7.451871823897E-02 -3.311314515337E-01 -2.764223280319E-01
     78 F   6 C    -3.311314515337E-01  2.764223280319E-01  7.451871823897E-02
     79 T   1 H    -1.046205804242E-01  2.243650361038E-01  3.334161460317E-01
     80 T   1 H     1.046205804242E-01 -2.243650361038E-01  3.334161460317E-01
     81 F   1 H    -1.046205804242E-01 -2.243650361038E-01 -3.334161460317E-01
     82 F   1 H     1.046205804242E-01  2.243650361038E-01 -3.334161460317E-01
     83 T   1 H     3.334161460317E-01 -1.046205804242E-01  2.243650361038E-01
     84 T   1 H     2.243650361038E-01  3.334161460317E-01 -1.046205804242E-01
     85 T   1 H    -3.334161460317E-01  1.046205804242E-01  2.243650361038E-01
     86 T   1 H    -2.243650361038E-01  3.334161460317E-01  1.046205804242E-01
     87 F   1 H     3.334161460317E-01  1.046205804242E-01 -2.243650361038E-01
     88 F   1 H    -2.243650361038E-01 -3.334161460317E-01 -1.046205804242E-01
     89 F   1 H    -3.334161460317E-01 -1.046205804242E-01 -2.243650361038E-01
     90 F   1 H     2.243650361038E-01 -3.334161460317E-01  1.046205804242E-01
     91 F   1 H     2.243650361038E-01 -1.046205804242E-01  3.334161460317E-01
     92 F   1 H    -2.243650361038E-01  1.046205804242E-01  3.334161460317E-01
     93 F   1 H    -2.243650361038E-01 -1.046205804242E-01 -3.334161460317E-01
     94 F   1 H     2.243650361038E-01  1.046205804242E-01 -3.334161460317E-01
     95 F   1 H    -1.046205804242E-01  3.334161460317E-01  2.243650361038E-01
     96 F   1 H     3.334161460317E-01  2.243650361038E-01 -1.046205804242E-01
     97 F   1 H     1.046205804242E-01 -3.334161460317E-01  2.243650361038E-01
     98 F   1 H     3.334161460317E-01 -2.243650361038E-01  1.046205804242E-01
     99 F   1 H     1.046205804242E-01  3.334161460317E-01 -2.243650361038E-01
    100 F   1 H    -3.334161460317E-01 -2.243650361038E-01 -1.046205804242E-01
    101 F   1 H    -1.046205804242E-01 -3.334161460317E-01 -2.243650361038E-01
    102 F   1 H    -3.334161460317E-01  2.243650361038E-01  1.046205804242E-01
    103 T   8 O    -4.258847745528E-01 -3.705241504239E-02 -1.219663336325E-01
    104 T   8 O     4.258847745528E-01  3.705241504239E-02 -1.219663336325E-01
    105 F   8 O    -4.258847745528E-01  3.705241504239E-02  1.219663336325E-01
    106 F   8 O     4.258847745528E-01 -3.705241504239E-02  1.219663336325E-01
    107 T   8 O    -1.219663336325E-01 -4.258847745528E-01 -3.705241504239E-02
    108 T   8 O    -3.705241504239E-02 -1.219663336325E-01 -4.258847745528E-01
    109 T   8 O     1.219663336325E-01  4.258847745528E-01 -3.705241504239E-02
    110 T   8 O     3.705241504239E-02 -1.219663336325E-01  4.258847745528E-01
    111 F   8 O    -1.219663336325E-01  4.258847745528E-01  3.705241504239E-02
    112 F   8 O     3.705241504239E-02  1.219663336325E-01 -4.258847745528E-01
    113 F   8 O     1.219663336325E-01 -4.258847745528E-01  3.705241504239E-02
    114 F   8 O    -3.705241504239E-02  1.219663336325E-01  4.258847745528E-01
    115 F   8 O    -3.705241504239E-02 -4.258847745528E-01 -1.219663336325E-01
    116 F   8 O     3.705241504239E-02  4.258847745528E-01 -1.219663336325E-01
    117 F   8 O     3.705241504239E-02 -4.258847745528E-01  1.219663336325E-01
    118 F   8 O    -3.705241504239E-02  4.258847745528E-01  1.219663336325E-01
    119 F   8 O    -4.258847745528E-01 -1.219663336325E-01 -3.705241504239E-02
    120 F   8 O    -1.219663336325E-01 -3.705241504239E-02 -4.258847745528E-01
    121 F   8 O     4.258847745528E-01  1.219663336325E-01 -3.705241504239E-02
    122 F   8 O    -1.219663336325E-01  3.705241504239E-02  4.258847745528E-01
    123 F   8 O     4.258847745528E-01 -1.219663336325E-01  3.705241504239E-02
    124 F   8 O     1.219663336325E-01  3.705241504239E-02 -4.258847745528E-01
    125 F   8 O    -4.258847745528E-01  1.219663336325E-01  3.705241504239E-02
    126 F   8 O     1.219663336325E-01 -3.705241504239E-02  4.258847745528E-01

 T = ATOM BELONGING TO THE ASYMMETRIC UNIT

 ****    4 SYMMOPS - TRANSLATORS IN FRACTIONAL UNITS
 **** MATRICES AND TRANSLATORS IN THE CRYSTALLOGRAPHIC REFERENCE FRAME
   V INV                    ROTATION MATRICES                   TRANSLATORS
   1   1  1.00  0.00  0.00  0.00  1.00  0.00  0.00  0.00  1.00  0.00  0.00  0.00
   2   2 -1.00  0.00  0.00 -1.00  0.00  1.00 -1.00  1.00 -0.00  0.00  0.00  0.00
   3   3  1.00  0.00  0.00  0.00  0.00  1.00 -0.00  1.00 -0.00  0.00  0.00  0.00
   4   4 -1.00  0.00  0.00 -1.00  1.00  0.00 -1.00 -0.00  1.00  0.00  0.00  0.00

 DIRECT LATTICE VECTORS CARTESIAN COMPONENTS (ANGSTROM)
          X                    Y                    Z
  -0.898119628411E+01   0.884647833985E+01   0.884647833985E+01
   0.898119628411E+01  -0.911591422837E+01   0.911591422837E+01
   0.898119628411E+01   0.911591422837E+01  -0.911591422837E+01


 CARTESIAN COORDINATES - PRIMITIVE CELL
 *******************************************************************************
 *      ATOM          X(ANGSTROM)         Y(ANGSTROM)         Z(ANGSTROM)
 *******************************************************************************
    1   248 CD    1.880015106437E-15 -1.360651237043E+01  9.183273200502E+00
    2   248 CD    8.981196284110E+00 -1.347179442616E+01  2.020769163925E-01
    3   248 CD    8.981196284110E+00  2.020769163925E-01 -1.347179442616E+01
    4   248 CD   -1.347179442616E+01  8.981196284110E+00 -1.347179442616E-01
    5   248 CD   -1.347179442616E+01 -1.347179442616E-01  8.981196284110E+00
    6   248 CD    0.000000000000E+00  9.183273200502E+00 -1.360651237043E+01
    7     7 N    -4.930079800640E-01  5.234290618600E+00  6.849208162729E+00
    8     7 N     4.930079800640E-01 -5.442169066912E+00  7.009355058011E+00
    9     7 N    -4.930079800640E-01 -5.234290618600E+00 -6.849208162729E+00
   10     7 N     4.930079800640E-01  5.442169066912E+00 -7.009355058011E+00
   11     7 N     6.929281610370E+00 -5.730814277053E-01  5.345624962457E+00
   12     7 N     5.338229842756E+00  6.936676730071E+00 -5.969472042195E-01
   13     7 N    -6.929281610370E+00  4.129345324227E-01  5.330834723055E+00
   14     7 N    -5.338229842756E+00  6.921886490669E+00  3.890687559085E-01
   15     7 N     6.929281610370E+00  5.730814277053E-01 -5.345624962457E+00
   16     7 N    -5.338229842756E+00 -6.921886490669E+00 -3.890687559085E-01
   17     7 N    -6.929281610370E+00 -4.129345324227E-01 -5.330834723055E+00
   18     7 N     5.338229842756E+00 -6.936676730071E+00  5.969472042195E-01
   19     7 N     5.338229842756E+00 -5.969472042195E-01  6.936676730071E+00
   20     7 N    -5.338229842756E+00  3.890687559085E-01  6.921886490669E+00
   21     7 N    -5.338229842756E+00 -3.890687559085E-01 -6.921886490669E+00
   22     7 N     5.338229842756E+00  5.969472042195E-01 -6.936676730071E+00
   23     7 N    -4.930079800640E-01  6.849208162729E+00  5.234290618600E+00
   24     7 N     6.929281610370E+00  5.345624962457E+00 -5.730814277053E-01
   25     7 N     4.930079800640E-01 -7.009355058011E+00  5.442169066912E+00
   26     7 N     6.929281610370E+00 -5.345624962457E+00  5.730814277053E-01
   27     7 N     4.930079800640E-01  7.009355058011E+00 -5.442169066912E+00
   28     7 N    -6.929281610370E+00 -5.330834723055E+00 -4.129345324227E-01
   29     7 N    -4.930079800640E-01 -6.849208162729E+00 -5.234290618600E+00
   30     7 N    -6.929281610370E+00  5.330834723055E+00  4.129345324227E-01
   31     7 N    -8.047271484231E+00 -1.698242285641E+00 -1.698242285641E+00
   32     7 N     8.047271484231E+00  1.749965400939E+00 -1.749965400939E+00
   33     7 N    -8.047271484231E+00  1.698242285641E+00  1.698242285641E+00
   34     7 N     8.047271484231E+00 -1.749965400939E+00  1.749965400939E+00
   35     7 N    -1.724103843290E+00 -8.021409926582E+00 -1.603394771027E+00
   36     7 N    -1.724103843290E+00 -1.603394771027E+00 -8.021409926582E+00
   37     7 N     1.724103843290E+00  8.073133041880E+00 -1.844812915553E+00
   38     7 N     1.724103843290E+00 -1.844812915553E+00  8.073133041880E+00
   39     7 N    -1.724103843290E+00  8.021409926582E+00  1.603394771027E+00
   40     7 N     1.724103843290E+00  1.844812915553E+00 -8.073133041880E+00
   41     7 N     1.724103843290E+00 -8.073133041880E+00  1.844812915553E+00
   42     7 N    -1.724103843290E+00  1.603394771027E+00  8.021409926582E+00
   43     6 C    -2.366520837900E-02  6.413643858025E+00  6.413643858025E+00
   44     6 C     2.366520837900E-02 -6.608983264869E+00  6.608983264869E+00
   45     6 C    -2.366520837900E-02 -6.413643858025E+00 -6.413643858025E+00
   46     6 C     2.366520837900E-02  6.608983264869E+00 -6.608983264869E+00
   47     6 C     6.511313561447E+00 -1.213349118007E-01  6.511668539573E+00
   48     6 C     6.511313561447E+00  6.511668539573E+00 -1.213349118007E-01
   49     6 C    -6.511313561447E+00 -7.400449504270E-02  6.510958583321E+00
   50     6 C    -6.511313561447E+00  6.510958583321E+00 -7.400449504270E-02
   51     6 C     6.511313561447E+00  1.213349118007E-01 -6.511668539573E+00
   52     6 C    -6.511313561447E+00 -6.510958583321E+00  7.400449504270E-02
   53     6 C    -6.511313561447E+00  7.400449504270E-02 -6.510958583321E+00
   54     6 C     6.511313561447E+00 -6.511668539573E+00  1.213349118007E-01
   55     6 C    -1.338534470689E+00  4.875987673868E+00  5.873435028571E+00
   56     6 C     1.338534470689E+00 -5.054425067592E+00  6.022391219693E+00
   57     6 C    -1.338534470689E+00 -4.875987673868E+00 -5.873435028571E+00
   58     6 C     1.338534470689E+00  5.054425067592E+00 -6.022391219693E+00
   59     6 C     5.947913124132E+00 -1.413012566250E+00  4.985284387790E+00
   60     6 C     4.965206370730E+00  5.967991141192E+00 -1.427753167551E+00
   61     6 C    -5.947913124132E+00  1.264056375128E+00  4.945128353670E+00
   62     6 C    -4.965206370730E+00  5.927835107072E+00  1.249315773827E+00
   63     6 C     5.947913124132E+00  1.413012566250E+00 -4.985284387790E+00
   64     6 C    -4.965206370730E+00 -5.927835107072E+00 -1.249315773827E+00
   65     6 C    -5.947913124132E+00 -1.264056375128E+00 -4.945128353670E+00
   66     6 C     4.965206370730E+00 -5.967991141192E+00  1.427753167551E+00
   67     6 C     4.965206370730E+00 -1.427753167551E+00  5.967991141192E+00
   68     6 C    -4.965206370730E+00  1.249315773827E+00  5.927835107072E+00
   69     6 C    -4.965206370730E+00 -1.249315773827E+00 -5.927835107072E+00
   70     6 C     4.965206370730E+00  1.427753167551E+00 -5.967991141192E+00
   71     6 C    -1.338534470689E+00  5.873435028571E+00  4.875987673868E+00
   72     6 C     5.947913124132E+00  4.985284387790E+00 -1.413012566250E+00
   73     6 C     1.338534470689E+00 -6.022391219693E+00  5.054425067592E+00
   74     6 C     5.947913124132E+00 -4.985284387790E+00  1.413012566250E+00
   75     6 C     1.338534470689E+00  6.022391219693E+00 -5.054425067592E+00
   76     6 C    -5.947913124132E+00 -4.945128353670E+00 -1.264056375128E+00
   77     6 C    -1.338534470689E+00 -5.873435028571E+00 -4.875987673868E+00
   78     6 C    -5.947913124132E+00  4.945128353670E+00  1.264056375128E+00
   79     1 H    -1.879235936295E+00  3.940298581526E+00  5.928499710748E+00
   80     1 H     1.879235936295E+00 -4.119967132634E+00  6.049403696460E+00
   81     1 H    -1.879235936295E+00 -3.940298581526E+00 -5.928499710748E+00
   82     1 H     1.879235936295E+00  4.119967132634E+00 -6.049403696460E+00
   83     1 H     5.988951703604E+00 -1.939687929151E+00  4.058321396124E+00
   84     1 H     4.030132857080E+00  6.017140242648E+00 -1.969070211849E+00
   85     1 H    -5.988951703604E+00  1.818783943439E+00  4.001944318036E+00
   86     1 H    -4.030132857080E+00  5.960763164560E+00  1.789401660741E+00
   87     1 H     5.988951703604E+00  1.939687929151E+00 -4.058321396124E+00
   88     1 H    -4.030132857080E+00 -5.960763164560E+00 -1.789401660741E+00
   89     1 H    -5.988951703604E+00 -1.818783943439E+00 -4.001944318036E+00
   90     1 H     4.030132857080E+00 -6.017140242648E+00  1.969070211849E+00
   91     1 H     4.030132857080E+00 -1.969070211849E+00  6.017140242648E+00
   92     1 H    -4.030132857080E+00  1.789401660741E+00  5.960763164560E+00
   93     1 H    -4.030132857080E+00 -1.789401660741E+00 -5.960763164560E+00
   94     1 H     4.030132857080E+00  1.969070211849E+00 -6.017140242648E+00
   95     1 H    -1.879235936295E+00  5.928499710748E+00  3.940298581526E+00
   96     1 H     5.988951703604E+00  4.058321396124E+00 -1.939687929151E+00
   97     1 H     1.879235936295E+00 -6.049403696460E+00  4.119967132634E+00
   98     1 H     5.988951703604E+00 -4.058321396124E+00  1.939687929151E+00
   99     1 H     1.879235936295E+00  6.049403696460E+00 -4.119967132634E+00
  100     1 H    -5.988951703604E+00 -4.001944318036E+00 -1.818783943439E+00
  101     1 H    -1.879235936295E+00 -5.928499710748E+00 -3.940298581526E+00
  102     1 H    -5.988951703604E+00  4.001944318036E+00  1.818783943439E+00
  103     8 O    -7.649909509346E+00 -6.326879171198E-01 -2.180823914445E+00
  104     8 O     7.649909509346E+00  6.984121320642E-01 -2.200790415183E+00
  105     8 O    -7.649909509346E+00  6.326879171198E-01  2.180823914445E+00
  106     8 O     7.649909509346E+00 -6.984121320642E-01  2.200790415183E+00
  107     8 O    -2.190807164814E+00 -7.639926258977E+00 -5.508013819518E-01
  108     8 O    -6.655500245920E-01 -2.076058522174E+00 -7.617047401874E+00
  109     8 O     2.190807164814E+00  7.659892759715E+00 -7.802986672322E-01
  110     8 O     6.655500245920E-01 -2.305555807454E+00  7.682771616818E+00
  111     8 O    -2.190807164814E+00  7.639926258977E+00  5.508013819518E-01
  112     8 O     6.655500245920E-01  2.305555807454E+00 -7.682771616818E+00
  113     8 O     2.190807164814E+00 -7.659892759715E+00  7.802986672322E-01
  114     8 O    -6.655500245920E-01  2.076058522174E+00  7.617047401874E+00
  115     8 O    -6.655500245920E-01 -7.617047401874E+00 -2.076058522174E+00
  116     8 O     6.655500245920E-01  7.682771616818E+00 -2.305555807454E+00
  117     8 O     6.655500245920E-01 -7.682771616818E+00  2.305555807454E+00
  118     8 O    -6.655500245920E-01  7.617047401874E+00  2.076058522174E+00
  119     8 O    -7.649909509346E+00 -2.180823914445E+00 -6.326879171198E-01
  120     8 O    -2.190807164814E+00 -5.508013819518E-01 -7.639926258977E+00
  121     8 O     7.649909509346E+00  2.200790415183E+00 -6.984121320642E-01
  122     8 O    -2.190807164814E+00  5.508013819518E-01  7.639926258977E+00
  123     8 O     7.649909509346E+00 -2.200790415183E+00  6.984121320642E-01
  124     8 O     2.190807164814E+00  7.802986672322E-01 -7.659892759715E+00
  125     8 O    -7.649909509346E+00  2.180823914445E+00  6.326879171198E-01
  126     8 O     2.190807164814E+00 -7.802986672322E-01  7.659892759715E+00
 INFORMATION **** EXCBUF **** EXCH. BIPO BUFFER: WORDS USED =     4000000
 WARNING **** EXCBUF **** EXCH. BIPO BUFFER TOO SMALL - TO AVOID I/O SET EXCHSIZE =     7858035

 DFT PARAMETERS

     ATOM       ELECTRONS   NET CHARGE   R(ANGSTROM)
   1 248  CD     20.0000      0.0000     1.52000000
   7   7  N       7.0000      0.0000     0.74000000
  43   6  C       6.0000      0.0000     0.77000000
  79   1  H       1.0000      0.0000     1.11000000
 103   8  O       8.0000      0.0000     0.74000000

 SIZE OF GRID=    2021286
 TTTTTTTTTTTTTTTTTTTTTTTTTTTTTT MAKE_GRID2  TELAPSE     1253.04 TCPU     1036.64
 BECKE WEIGHT FUNCTION
 RADSAFE =     2.00
 TOLERANCES - DENSITY:10**- 6; POTENTIAL:10**- 9; GRID WGT:10**-14

 RADIAL INTEGRATION  - INTERVALS (POINTS,UPPER LIMIT):            1( 99,  4.0*R)

 ANGULAR INTEGRATION - INTERVALS (ACCURACY LEVEL [N. POINTS] UPPER LIMIT):
  1(  6[ 146]   0.2)  2( 11[ 302]   0.5)  3( 14[ 590]   0.9)  4( 18[1454]   3.5)
  5( 14[ 590]9999.0)
 EEEEEEEEEE INT_CALC TERMINATION  DATE 10 11 2020 TIME 18:59:34.0

 *******************************************************************************
 ZIF65Cd (cif CCDC 743558, GUPCUQ01)                                             
 CRYSTAL - SCF - TYPE OF CALCULATION :  RESTRICTED CLOSED SHELL
 *******************************************************************************

 CAPPA:IS1  2;IS2  2;IS3  2; K PTS MONK NET   5; SYMMOPS:K SPACE   8;G SPACE   4

 TTTTTTTTTTTTTTTTTTTTTTTTTTTTTT SDIK        TELAPSE     1255.73 TCPU     1038.69

 INFORMATION FROM INTEGRAL EVALUATION

 RESTART FROM A PREVIOUS DENSITY MATRIX - DEP ACTIVE
 NUMBER OF COUPLE SETS (NEW, OLD, FOUND):   43147   43147   43147
 NUMBER OF IRREDUCIBLE G VECTORS        :  125810  125810  125810
 CHARGE NORMALIZATION FACTOR   1.00002281
 TOTAL ATOMIC CHARGES:
  18.6832106  18.6832106  18.6832106  18.6832693  18.6832693  18.6832106
   7.5635114   7.5594405   7.5635114   7.5594405   7.5670466   7.5655695
   7.5560785   7.5577862   7.5670466   7.5577862   7.5560785   7.5655695
   7.5655695   7.5577862   7.5577862   7.5655695   7.5635114   7.5670466
   7.5594405   7.5670466   7.5594405   7.5560785   7.5635114   7.5560785
   6.7670248   6.7801687   6.7670248   6.7801687   6.7795359   6.7795359
   6.7675972   6.7675972   6.7795359   6.7675972   6.7675972   6.7795359
   5.3979955   5.4177491   5.3979955   5.4177491   5.4073569   5.4073569
   5.4084390   5.4084390   5.4073569   5.4084390   5.4084390   5.4073569
   5.9974158   6.0127449   5.9974158   6.0127449   6.0061745   6.0112413
   6.0038754   5.9989663   6.0061745   5.9989663   6.0038754   6.0112413
   6.0112413   5.9989663   5.9989663   6.0112413   5.9974158   6.0061745
   6.0127449   6.0061745   6.0127449   6.0038754   5.9974158   6.0038754
   0.8646741   0.8647840   0.8646741   0.8647840   0.8684072   0.8642749
   0.8611639   0.8652767   0.8684072   0.8652767   0.8611639   0.8642749
   0.8642749   0.8652767   0.8652767   0.8642749   0.8646741   0.8684072
   0.8647840   0.8684072   0.8647840   0.8611639   0.8646741   0.8611639
   8.3064395   8.3075305   8.3064395   8.3075305   8.3069684   8.3055064
   8.3070882   8.3087920   8.3069684   8.3087920   8.3070882   8.3055064
   8.3055064   8.3087920   8.3087920   8.3055064   8.3064395   8.3069684
   8.3075305   8.3069684   8.3075305   8.3070882   8.3064395   8.3070882
 TTTTTTTTTTTTTTTTTTTTTTTTTTTTTT MOQGAD      TELAPSE     1274.90 TCPU     1053.77
 TTTTTTTTTTTTTTTTTTTTTTTTTTTTTT SHELLXN     TELAPSE     1314.35 TCPU     1071.46
 TTTTTTTTTTTTTTTTTTTTTTTTTTTTTT MONMO3      TELAPSE     1316.88 TCPU     1073.99
 NUMERICALLY INTEGRATED DENSITY    804.0000466019
 TTTTTTTTTTTTTTTTTTTTTTTTTTTTTT NUMDFT      TELAPSE     1321.37 TCPU     1078.49
 CYC   0 ETOT(AU) -6.167279802722E+03 DETOT -6.17E+03 tst  4.77E-13 PX  1.00E+00
 TTTTTTTTTTTTTTTTTTTTTTTTTTTTTT DIIS        TELAPSE     1321.55 TCPU     1078.66
 TTTTTTTTTTTTTTTTTTTTTTTTTTTTTT FDIK        TELAPSE     1382.36 TCPU     1137.38
 INSULATING STATE
 TOP OF VALENCE BANDS -    BAND    402; K    5; EIG -2.5497753E-01 AU
 TOP OF VALENCE BANDS -    BAND    402; K    1; EIG -2.5534595E-01 AU
 BOTTOM OF VIRTUAL BANDS - BAND    403; K    5; EIG -1.0226042E-01 AU
 DIRECT ENERGY BAND GAP:   4.1556 eV
 BOTTOM OF VIRTUAL BANDS - BAND    403; K    1; EIG -1.0224083E-01 AU
 TTTTTTTTTTTTTTTTTTTTTTTTTTTTTT PDIG        TELAPSE     1384.03 TCPU     1139.05
 CHARGE NORMALIZATION FACTOR   1.00000000
 TOTAL ATOMIC CHARGES:
  18.6824744  18.6824744  18.6824744  18.6823299  18.6823299  18.6824744
   7.5373515   7.5848719   7.5373515   7.5848719   7.5369449   7.5556142
   7.5874409   7.5662606   7.5369449   7.5662606   7.5874409   7.5556142
   7.5556142   7.5662606   7.5662606   7.5556142   7.5373515   7.5369449
   7.5848719   7.5369449   7.5848719   7.5874409   7.5373515   7.5874409
   6.8015042   6.7468421   6.8015042   6.7468421   6.7625513   6.7625513
   6.7845093   6.7845093   6.7625513   6.7845093   6.7845093   6.7625513
   5.4278255   5.3898408   5.4278255   5.3898408   5.4164902   5.4164902
   5.3993807   5.3993807   5.4164902   5.3993807   5.3993807   5.4164902
   6.0130660   5.9965251   6.0130660   5.9965251   6.0167331   5.9917429
   5.9940901   6.0192684   6.0167331   6.0192684   5.9940901   5.9917429
   5.9917429   6.0192684   6.0192684   5.9917429   6.0130660   6.0167331
   5.9965251   6.0167331   5.9965251   5.9940901   6.0130660   5.9940901
   0.8620520   0.8672766   0.8620520   0.8672766   0.8669691   0.8693870
   0.8626149   0.8602600   0.8669691   0.8602600   0.8626149   0.8693870
   0.8693870   0.8602600   0.8602600   0.8693870   0.8620520   0.8669691
   0.8672766   0.8669691   0.8672766   0.8626149   0.8620520   0.8626149
   8.3110096   8.3035523   8.3110096   8.3035523   8.3030224   8.3339826
   8.3111152   8.2792715   8.3030224   8.2792715   8.3111152   8.3339826
   8.3339826   8.2792715   8.2792715   8.3339826   8.3110096   8.3030224
   8.3035523   8.3030224   8.3035523   8.3111152   8.3110096   8.3111152
 TTTTTTTTTTTTTTTTTTTTTTTTTTTTTT MOQGAD      TELAPSE     1384.05 TCPU     1139.07
 TTTTTTTTTTTTTTTTTTTTTTTTTTTTTT SHELLXN     TELAPSE     1409.44 TCPU     1156.55
 TTTTTTTTTTTTTTTTTTTTTTTTTTTTTT MONMO3      TELAPSE     1412.83 TCPU     1159.95
 NUMERICALLY INTEGRATED DENSITY    804.0000419710
 TTTTTTTTTTTTTTTTTTTTTTTTTTTTTT NUMDFT      TELAPSE     1417.20 TCPU     1164.31
 CYC   1 ETOT(AU) -6.167190661127E+03 DETOT  8.91E-02 tst  0.00E+00 PX  1.14E-02
 TTTTTTTTTTTTTTTTTTTTTTTTTTTTTT DIIS        TELAPSE     1417.82 TCPU     1164.94
 DIIS TEST: 0.23474E-01 AT SCF   CYCLE   1 - MIX   30 %
 TTTTTTTTTTTTTTTTTTTTTTTTTTTTTT FDIK        TELAPSE     1433.41 TCPU     1175.42
 INSULATING STATE
 TOP OF VALENCE BANDS -    BAND    402; K    5; EIG -2.5415420E-01 AU
 TOP OF VALENCE BANDS -    BAND    402; K    1; EIG -2.5430026E-01 AU
 BOTTOM OF VIRTUAL BANDS - BAND    403; K    5; EIG -9.7751296E-02 AU
 DIRECT ENERGY BAND GAP:   4.2559 eV
 BOTTOM OF VIRTUAL BANDS - BAND    403; K    1; EIG -9.7227039E-02 AU
 TTTTTTTTTTTTTTTTTTTTTTTTTTTTTT PDIG        TELAPSE     1435.07 TCPU     1177.08
 CHARGE NORMALIZATION FACTOR   1.00000000
 TOTAL ATOMIC CHARGES:
  18.6836928  18.6836928  18.6836928  18.6827571  18.6827571  18.6836928
   7.5555160   7.5675584   7.5555160   7.5675584   7.5589561   7.5642883
   7.5624935   7.5603839   7.5589561   7.5603839   7.5624935   7.5642883
   7.5642883   7.5603839   7.5603839   7.5642883   7.5555160   7.5589561
   7.5675584   7.5589561   7.5675584   7.5624935   7.5555160   7.5624935
   6.7651725   6.7805288   6.7651725   6.7805288   6.7784424   6.7784424
   6.7687893   6.7687893   6.7784424   6.7687893   6.7687893   6.7784424
   5.4037801   5.4113386   5.4037801   5.4113386   5.4112711   5.4112711
   5.4053484   5.4053484   5.4112711   5.4053484   5.4053484   5.4112711
   6.0060243   6.0045788   6.0060243   6.0045788   6.0141379   6.0012511
   5.9955702   6.0082820   6.0141379   6.0082820   5.9955702   6.0012511
   6.0012511   6.0082820   6.0082820   6.0012511   6.0060243   6.0141379
   6.0045788   6.0141379   6.0045788   5.9955702   6.0060243   5.9955702
   0.8654803   0.8640770   0.8654803   0.8640770   0.8676314   0.8642814
   0.8617085   0.8653969   0.8676314   0.8653969   0.8617085   0.8642814
   0.8642814   0.8653969   0.8653969   0.8642814   0.8654803   0.8676314
   0.8640770   0.8676314   0.8640770   0.8617085   0.8654803   0.8617085
   8.3217018   8.2928258   8.3217018   8.2928258   8.3100900   8.2944490
   8.3034600   8.3205247   8.3100900   8.3205247   8.3034600   8.2944490
   8.2944490   8.3205247   8.3205247   8.2944490   8.3217018   8.3100900
   8.2928258   8.3100900   8.2928258   8.3034600   8.3217018   8.3034600
 TTTTTTTTTTTTTTTTTTTTTTTTTTTTTT MOQGAD      TELAPSE     1435.09 TCPU     1177.10
 TTTTTTTTTTTTTTTTTTTTTTTTTTTTTT SHELLXN     TELAPSE     1462.47 TCPU     1194.57
 TTTTTTTTTTTTTTTTTTTTTTTTTTTTTT MONMO3      TELAPSE     1464.37 TCPU     1196.47
 NUMERICALLY INTEGRATED DENSITY    804.0000428086
 TTTTTTTTTTTTTTTTTTTTTTTTTTTTTT NUMDFT      TELAPSE     1468.73 TCPU     1200.83
 CYC   2 ETOT(AU) -6.167191109020E+03 DETOT -4.48E-04 tst  1.69E-05 PX  7.36E-03
 TTTTTTTTTTTTTTTTTTTTTTTTTTTTTT DIIS        TELAPSE     1470.61 TCPU     1202.72
 DIIS TEST: 0.20449E-01 AT SCF   CYCLE   2 - DIIS ACTIVE - HISTORY:     2 CYCLES
 TTTTTTTTTTTTTTTTTTTTTTTTTTTTTT FDIK        TELAPSE     1483.84 TCPU     1214.05
 INSULATING STATE
 TOP OF VALENCE BANDS -    BAND    402; K    5; EIG -2.5487750E-01 AU
 TOP OF VALENCE BANDS -    BAND    402; K    1; EIG -2.5511439E-01 AU
 BOTTOM OF VIRTUAL BANDS - BAND    403; K    5; EIG -9.7351478E-02 AU
 DIRECT ENERGY BAND GAP:   4.2865 eV
 BOTTOM OF VIRTUAL BANDS - BAND    403; K    1; EIG -9.6716065E-02 AU
 TTTTTTTTTTTTTTTTTTTTTTTTTTTTTT PDIG        TELAPSE     1485.51 TCPU     1215.72
 CHARGE NORMALIZATION FACTOR   1.00000000
 TOTAL ATOMIC CHARGES:
  18.6829330  18.6829330  18.6829330  18.6826100  18.6826100  18.6829330
   7.5474926   7.5750060   7.5474926   7.5750060   7.5487769   7.5629658
   7.5754923   7.5594083   7.5487769   7.5594083   7.5754923   7.5629658
   7.5629658   7.5594083   7.5594083   7.5629658   7.5474926   7.5487769
   7.5750060   7.5487769   7.5750060   7.5754923   7.5474926   7.5754923
   6.7833646   6.7646655   6.7833646   6.7646655   6.7702045   6.7702045
   6.7763897   6.7763897   6.7702045   6.7763897   6.7763897   6.7702045
   5.4160875   5.4012483   5.4160875   5.4012483   5.4117148   5.4117148
   5.4039323   5.4039323   5.4117148   5.4039323   5.4039323   5.4117148
   6.0048638   6.0043081   6.0048638   6.0043081   6.0128599   6.0000451
   5.9976145   6.0108830   6.0128599   6.0108830   5.9976145   6.0000451
   6.0000451   6.0108830   6.0108830   6.0000451   6.0048638   6.0128599
   6.0043081   6.0128599   6.0043081   5.9976145   6.0048638   5.9976145
   0.8652644   0.8643379   0.8652644   0.8643379   0.8694543   0.8655576
   0.8598554   0.8638990   0.8694543   0.8638990   0.8598554   0.8655576
   0.8655576   0.8638990   0.8638990   0.8655576   0.8652644   0.8694543
   0.8643379   0.8694543   0.8643379   0.8598554   0.8652644   0.8598554
   8.3141227   8.3001713   8.3141227   8.3001713   8.2967632   8.3252378
   8.3180789   8.2883793   8.2967632   8.2883793   8.3180789   8.3252378
   8.3252378   8.2883793   8.2883793   8.3252378   8.3141227   8.2967632
   8.3001713   8.2967632   8.3001713   8.3180789   8.3141227   8.3180789
 TTTTTTTTTTTTTTTTTTTTTTTTTTTTTT MOQGAD      TELAPSE     1485.52 TCPU     1215.73
 TTTTTTTTTTTTTTTTTTTTTTTTTTTTTT SHELLXN     TELAPSE     1509.79 TCPU     1233.22
 TTTTTTTTTTTTTTTTTTTTTTTTTTTTTT MONMO3      TELAPSE     1511.03 TCPU     1234.47
 NUMERICALLY INTEGRATED DENSITY    804.0000430492
 TTTTTTTTTTTTTTTTTTTTTTTTTTTTTT NUMDFT      TELAPSE     1515.43 TCPU     1238.86
 CYC   3 ETOT(AU) -6.167193417698E+03 DETOT -2.31E-03 tst  1.63E-05 PX  4.73E-03
 TTTTTTTTTTTTTTTTTTTTTTTTTTTTTT DIIS        TELAPSE     1516.43 TCPU     1239.87
 DIIS TEST: 0.36379E-02 AT SCF   CYCLE   3 - DIIS ACTIVE - HISTORY:     3 CYCLES
 TTTTTTTTTTTTTTTTTTTTTTTTTTTTTT FDIK        TELAPSE     1528.78 TCPU     1249.86
 INSULATING STATE
 TOP OF VALENCE BANDS -    BAND    402; K    5; EIG -2.5556342E-01 AU
 TOP OF VALENCE BANDS -    BAND    402; K    1; EIG -2.5596003E-01 AU
 BOTTOM OF VIRTUAL BANDS - BAND    403; K    5; EIG -9.7331442E-02 AU
 DIRECT ENERGY BAND GAP:   4.3057 eV
 BOTTOM OF VIRTUAL BANDS - BAND    403; K    1; EIG -9.6784213E-02 AU
 TTTTTTTTTTTTTTTTTTTTTTTTTTTTTT PDIG        TELAPSE     1530.45 TCPU     1251.53
 CHARGE NORMALIZATION FACTOR   1.00000000
 TOTAL ATOMIC CHARGES:
  18.6829062  18.6829062  18.6829062  18.6825756  18.6825756  18.6829062
   7.5445978   7.5778739   7.5445978   7.5778739   7.5475096   7.5620261
   7.5759597   7.5608886   7.5475096   7.5608886   7.5759597   7.5620261
   7.5620261   7.5608886   7.5608886   7.5620261   7.5445978   7.5475096
   7.5778739   7.5475096   7.5778739   7.5759597   7.5445978   7.5759597
   6.7839768   6.7635011   6.7839768   6.7635011   6.7706059   6.7706059
   6.7764263   6.7764263   6.7706059   6.7764263   6.7764263   6.7706059
   5.4184458   5.3984133   5.4184458   5.3984133   5.4135755   5.4135755
   5.4025252   5.4025252   5.4135755   5.4025252   5.4025252   5.4135755
   6.0073145   6.0024853   6.0073145   6.0024853   6.0136963   5.9974860
   5.9964786   6.0131712   6.0136963   6.0131712   5.9964786   5.9974860
   5.9974860   6.0131712   6.0131712   5.9974860   6.0073145   6.0136963
   6.0024853   6.0136963   6.0024853   5.9964786   6.0073145   5.9964786
   0.8642973   0.8651534   0.8642973   0.8651534   0.8693086   0.8659622
   0.8600621   0.8635607   0.8693086   0.8635607   0.8600621   0.8659622
   0.8659622   0.8635607   0.8635607   0.8659622   0.8642973   0.8693086
   0.8651534   0.8693086   0.8651534   0.8600621   0.8642973   0.8600621
   8.3149935   8.2995013   8.3149935   8.2995013   8.3073567   8.3152986
   8.3063136   8.2992089   8.3073567   8.2992089   8.3063136   8.3152986
   8.3152986   8.2992089   8.2992089   8.3152986   8.3149935   8.3073567
   8.2995013   8.3073567   8.2995013   8.3063136   8.3149935   8.3063136
 TTTTTTTTTTTTTTTTTTTTTTTTTTTTTT MOQGAD      TELAPSE     1530.47 TCPU     1251.55
 TTTTTTTTTTTTTTTTTTTTTTTTTTTTTT SHELLXN     TELAPSE     1553.84 TCPU     1269.01
 TTTTTTTTTTTTTTTTTTTTTTTTTTTTTT MONMO3      TELAPSE     1555.93 TCPU     1271.11
 NUMERICALLY INTEGRATED DENSITY    804.0000434001
 TTTTTTTTTTTTTTTTTTTTTTTTTTTTTT NUMDFT      TELAPSE     1560.28 TCPU     1275.45
 CYC   4 ETOT(AU) -6.167193899301E+03 DETOT -4.82E-04 tst  3.72E-06 PX  1.59E-03
 TTTTTTTTTTTTTTTTTTTTTTTTTTTTTT DIIS        TELAPSE     1560.56 TCPU     1275.74
 DIIS TEST: 0.62740E-03 AT SCF   CYCLE   4 - DIIS ACTIVE - HISTORY:     4 CYCLES
 TTTTTTTTTTTTTTTTTTTTTTTTTTTTTT FDIK        TELAPSE     1576.03 TCPU     1290.46
 INSULATING STATE
 TOP OF VALENCE BANDS -    BAND    402; K    5; EIG -2.5573367E-01 AU
 TOP OF VALENCE BANDS -    BAND    402; K    1; EIG -2.5619014E-01 AU
 BOTTOM OF VIRTUAL BANDS - BAND    403; K    5; EIG -9.7435127E-02 AU
 DIRECT ENERGY BAND GAP:   4.3075 eV
 BOTTOM OF VIRTUAL BANDS - BAND    403; K    1; EIG -9.6924283E-02 AU
 TTTTTTTTTTTTTTTTTTTTTTTTTTTTTT PDIG        TELAPSE     1577.69 TCPU     1292.12
 CHARGE NORMALIZATION FACTOR   1.00000000
 TOTAL ATOMIC CHARGES:
  18.6830196  18.6830196  18.6830196  18.6826101  18.6826101  18.6830196
   7.5460449   7.5764753   7.5460449   7.5764753   7.5493506   7.5622816
   7.5737544   7.5608428   7.5493506   7.5608428   7.5737544   7.5622816
   7.5622816   7.5608428   7.5608428   7.5622816   7.5460449   7.5493506
   7.5764753   7.5493506   7.5764753   7.5737544   7.5460449   7.5737544
   6.7819558   6.7652778   6.7819558   6.7652778   6.7707953   6.7707953
   6.7760320   6.7760320   6.7707953   6.7760320   6.7760320   6.7707953
   5.4163470   5.4005511   5.4163470   5.4005511   5.4125799   5.4125799
   5.4036638   5.4036638   5.4125799   5.4036638   5.4036638   5.4125799
   6.0080134   6.0017968   6.0080134   6.0017968   6.0142911   5.9981748
   5.9959866   6.0123400   6.0142911   6.0123400   5.9959866   5.9981748
   5.9981748   6.0123400   6.0123400   5.9981748   6.0080134   6.0142911
   6.0017968   6.0142911   6.0017968   5.9959866   6.0080134   5.9959866
   0.8639147   0.8655784   0.8639147   0.8655784   0.8690127   0.8657483
   0.8603177   0.8638026   0.8690127   0.8638026   0.8603177   0.8657483
   0.8657483   0.8638026   0.8638026   0.8657483   0.8639147   0.8690127
   0.8655784   0.8690127   0.8655784   0.8603177   0.8639147   0.8603177
   8.3159120   8.2985891   8.3159120   8.2985891   8.3036209   8.3172685
   8.3106918   8.2967294   8.3036209   8.2967294   8.3106918   8.3172685
   8.3172685   8.2967294   8.2967294   8.3172685   8.3159120   8.3036209
   8.2985891   8.3036209   8.2985891   8.3106918   8.3159120   8.3106918
 TTTTTTTTTTTTTTTTTTTTTTTTTTTTTT MOQGAD      TELAPSE     1577.71 TCPU     1292.14
 TTTTTTTTTTTTTTTTTTTTTTTTTTTTTT SHELLXN     TELAPSE     1599.54 TCPU     1309.60
 TTTTTTTTTTTTTTTTTTTTTTTTTTTTTT MONMO3      TELAPSE     1604.81 TCPU     1314.87
 NUMERICALLY INTEGRATED DENSITY    804.0000433031
 TTTTTTTTTTTTTTTTTTTTTTTTTTTTTT NUMDFT      TELAPSE     1609.15 TCPU     1319.21
 CYC   5 ETOT(AU) -6.167193990354E+03 DETOT -9.11E-05 tst  3.40E-07 PX  1.56E-03
 TTTTTTTTTTTTTTTTTTTTTTTTTTTTTT DIIS        TELAPSE     1611.05 TCPU     1321.11
 DIIS TEST: 0.85465E-04 AT SCF   CYCLE   5 - DIIS ACTIVE - HISTORY:     5 CYCLES
 TTTTTTTTTTTTTTTTTTTTTTTTTTTTTT FDIK        TELAPSE     1628.18 TCPU     1337.74
 INSULATING STATE
 TOP OF VALENCE BANDS -    BAND    402; K    5; EIG -2.5562162E-01 AU
 TOP OF VALENCE BANDS -    BAND    402; K    1; EIG -2.5604323E-01 AU
 BOTTOM OF VIRTUAL BANDS - BAND    403; K    5; EIG -9.7375003E-02 AU
 DIRECT ENERGY BAND GAP:   4.3061 eV
 BOTTOM OF VIRTUAL BANDS - BAND    403; K    1; EIG -9.6840166E-02 AU
 TTTTTTTTTTTTTTTTTTTTTTTTTTTTTT PDIG        TELAPSE     1629.85 TCPU     1339.41
 CHARGE NORMALIZATION FACTOR   1.00000000
 TOTAL ATOMIC CHARGES:
  18.6830153  18.6830153  18.6830153  18.6826300  18.6826300  18.6830153
   7.5465362   7.5759965   7.5465362   7.5759965   7.5490764   7.5629927
   7.5747887   7.5595782   7.5490764   7.5595782   7.5747887   7.5629927
   7.5629927   7.5595782   7.5595782   7.5629927   7.5465362   7.5490764
   7.5759965   7.5490764   7.5759965   7.5747887   7.5465362   7.5747887
   6.7829920   6.7647992   6.7829920   6.7647992   6.7704759   6.7704759
   6.7763746   6.7763746   6.7704759   6.7763746   6.7763746   6.7704759
   5.4166614   5.4004342   5.4166614   5.4004342   5.4123561   5.4123561
   5.4036909   5.4036909   5.4123561   5.4036909   5.4036909   5.4123561
   6.0067961   6.0026707   6.0067961   6.0026707   6.0132964   5.9983695
   5.9971164   6.0121327   6.0132964   6.0121327   5.9971164   5.9983695
   5.9983695   6.0121327   6.0121327   5.9983695   6.0067961   6.0132964
   6.0026707   6.0132964   6.0026707   5.9971164   6.0067961   5.9971164
   0.8642700   0.8652395   0.8642700   0.8652395   0.8691551   0.8656343
   0.8601444   0.8639205   0.8691551   0.8639205   0.8601444   0.8656343
   0.8656343   0.8639205   0.8639205   0.8656343   0.8642700   0.8691551
   0.8652395   0.8691551   0.8652395   0.8601444   0.8642700   0.8601444
   8.3153532   8.2990366   8.3153532   8.2990366   8.3046048   8.3174134
   8.3089375   8.2972689   8.3046048   8.2972689   8.3089375   8.3174134
   8.3174134   8.2972689   8.2972689   8.3174134   8.3153532   8.3046048
   8.2990366   8.3046048   8.2990366   8.3089375   8.3153532   8.3089375
 TTTTTTTTTTTTTTTTTTTTTTTTTTTTTT MOQGAD      TELAPSE     1629.86 TCPU     1339.43
 TTTTTTTTTTTTTTTTTTTTTTTTTTTTTT SHELLXN     TELAPSE     1651.17 TCPU     1356.89
 TTTTTTTTTTTTTTTTTTTTTTTTTTTTTT MONMO3      TELAPSE     1667.32 TCPU     1373.05
 NUMERICALLY INTEGRATED DENSITY    804.0000433090
 TTTTTTTTTTTTTTTTTTTTTTTTTTTTTT NUMDFT      TELAPSE     1671.68 TCPU     1377.41
 CYC   6 ETOT(AU) -6.167193997252E+03 DETOT -6.90E-06 tst  4.57E-08 PX  2.91E-04
 TTTTTTTTTTTTTTTTTTTTTTTTTTTTTT DIIS        TELAPSE     1673.66 TCPU     1379.39
 DIIS TEST: 0.41568E-04 AT SCF   CYCLE   6 - DIIS ACTIVE - HISTORY:     6 CYCLES
 TTTTTTTTTTTTTTTTTTTTTTTTTTTTTT FDIK        TELAPSE     1687.68 TCPU     1390.61
 INSULATING STATE
 TOP OF VALENCE BANDS -    BAND    402; K    5; EIG -2.5563382E-01 AU
 TOP OF VALENCE BANDS -    BAND    402; K    1; EIG -2.5605418E-01 AU
 BOTTOM OF VIRTUAL BANDS - BAND    403; K    5; EIG -9.7393523E-02 AU
 DIRECT ENERGY BAND GAP:   4.3059 eV
 BOTTOM OF VIRTUAL BANDS - BAND    403; K    1; EIG -9.6886856E-02 AU
 TTTTTTTTTTTTTTTTTTTTTTTTTTTTTT PDIG        TELAPSE     1689.34 TCPU     1392.28
 CHARGE NORMALIZATION FACTOR   1.00000000
 TOTAL ATOMIC CHARGES:
  18.6829944  18.6829944  18.6829944  18.6826657  18.6826657  18.6829944
   7.5458116   7.5766254   7.5458116   7.5766254   7.5490308   7.5623050
   7.5739672   7.5610769   7.5490308   7.5610769   7.5739672   7.5623050
   7.5623050   7.5610769   7.5610769   7.5623050   7.5458116   7.5490308
   7.5766254   7.5490308   7.5766254   7.5739672   7.5458116   7.5739672
   6.7823855   6.7648881   6.7823855   6.7648881   6.7706575   6.7706575
   6.7762188   6.7762188   6.7706575   6.7762188   6.7762188   6.7706575
   5.4165014   5.4003852   5.4165014   5.4003852   5.4126287   5.4126287
   5.4035232   5.4035232   5.4126287   5.4035232   5.4035232   5.4126287
   6.0077406   6.0021578   6.0077406   6.0021578   6.0138365   5.9983709
   5.9963034   6.0122399   6.0138365   6.0122399   5.9963034   5.9983709
   5.9983709   6.0122399   6.0122399   5.9983709   6.0077406   6.0138365
   6.0021578   6.0138365   6.0021578   5.9963034   6.0077406   5.9963034
   0.8641231   0.8653750   0.8641231   0.8653750   0.8691215   0.8656407
   0.8601816   0.8638840   0.8691215   0.8638840   0.8601816   0.8656407
   0.8656407   0.8638840   0.8638840   0.8656407   0.8641231   0.8691215
   0.8653750   0.8691215   0.8653750   0.8601816   0.8641231   0.8601816
   8.3156326   8.2988585   8.3156326   8.2988585   8.3046699   8.3169219
   8.3099679   8.2967218   8.3046699   8.2967218   8.3099679   8.3169219
   8.3169219   8.2967218   8.2967218   8.3169219   8.3156326   8.3046699
   8.2988585   8.3046699   8.2988585   8.3099679   8.3156326   8.3099679
 TTTTTTTTTTTTTTTTTTTTTTTTTTTTTT MOQGAD      TELAPSE     1689.36 TCPU     1392.29
 TTTTTTTTTTTTTTTTTTTTTTTTTTTTTT SHELLXN     TELAPSE     1719.50 TCPU     1409.75
 TTTTTTTTTTTTTTTTTTTTTTTTTTTTTT MONMO3      TELAPSE     1720.71 TCPU     1410.96
 NUMERICALLY INTEGRATED DENSITY    804.0000433217
 TTTTTTTTTTTTTTTTTTTTTTTTTTTTTT NUMDFT      TELAPSE     1725.06 TCPU     1415.31
 CYC   7 ETOT(AU) -6.167194000162E+03 DETOT -2.91E-06 tst  1.74E-08 PX  1.66E-04
 TTTTTTTTTTTTTTTTTTTTTTTTTTTTTT DIIS        TELAPSE     1727.76 TCPU     1418.01
 DIIS TEST: 0.17185E-04 AT SCF   CYCLE   7 - DIIS ACTIVE - HISTORY:     7 CYCLES
 TTTTTTTTTTTTTTTTTTTTTTTTTTTTTT FDIK        TELAPSE     1744.10 TCPU     1433.10
 INSULATING STATE
 TOP OF VALENCE BANDS -    BAND    402; K    5; EIG -2.5567099E-01 AU
 TOP OF VALENCE BANDS -    BAND    402; K    1; EIG -2.5610727E-01 AU
 BOTTOM OF VIRTUAL BANDS - BAND    403; K    5; EIG -9.7400911E-02 AU
 DIRECT ENERGY BAND GAP:   4.3067 eV
 BOTTOM OF VIRTUAL BANDS - BAND    403; K    1; EIG -9.6878585E-02 AU
 TTTTTTTTTTTTTTTTTTTTTTTTTTTTTT PDIG        TELAPSE     1745.76 TCPU     1434.76
 CHARGE NORMALIZATION FACTOR   1.00000000
 TOTAL ATOMIC CHARGES:
  18.6830139  18.6830139  18.6830139  18.6826193  18.6826193  18.6830139
   7.5461496   7.5763907   7.5461496   7.5763907   7.5491498   7.5624048
   7.5744784   7.5602873   7.5491498   7.5602873   7.5744784   7.5624048
   7.5624048   7.5602873   7.5602873   7.5624048   7.5461496   7.5491498
   7.5763907   7.5491498   7.5763907   7.5744784   7.5461496   7.5744784
   6.7825388   6.7649726   6.7825388   6.7649726   6.7706419   6.7706419
   6.7762000   6.7762000   6.7706419   6.7762000   6.7762000   6.7706419
   5.4165312   5.4004985   5.4165312   5.4004985   5.4126076   5.4126076
   5.4035068   5.4035068   5.4126076   5.4035068   5.4035068   5.4126076
   6.0074467   6.0021558   6.0074467   6.0021558   6.0138750   5.9982944
   5.9965723   6.0121701   6.0138750   6.0121701   5.9965723   5.9982944
   5.9982944   6.0121701   6.0121701   5.9982944   6.0074467   6.0138750
   6.0021558   6.0138750   6.0021558   5.9965723   6.0074467   5.9965723
   0.8640677   0.8654214   0.8640677   0.8654214   0.8691259   0.8656493
   0.8601757   0.8639108   0.8691259   0.8639108   0.8601757   0.8656493
   0.8656493   0.8639108   0.8639108   0.8656493   0.8640677   0.8691259
   0.8654214   0.8691259   0.8654214   0.8601757   0.8640677   0.8601757
   8.3156630   8.2988047   8.3156630   8.2988047   8.3040999   8.3173889
   8.3094905   8.2972768   8.3040999   8.2972768   8.3094905   8.3173889
   8.3173889   8.2972768   8.2972768   8.3173889   8.3156630   8.3040999
   8.2988047   8.3040999   8.2988047   8.3094905   8.3156630   8.3094905
 TTTTTTTTTTTTTTTTTTTTTTTTTTTTTT MOQGAD      TELAPSE     1745.78 TCPU     1434.78
 TTTTTTTTTTTTTTTTTTTTTTTTTTTTTT SHELLXN     TELAPSE     1778.11 TCPU     1452.25
 TTTTTTTTTTTTTTTTTTTTTTTTTTTTTT MONMO3      TELAPSE     1779.61 TCPU     1453.75
 NUMERICALLY INTEGRATED DENSITY    804.0000433389
 TTTTTTTTTTTTTTTTTTTTTTTTTTTTTT NUMDFT      TELAPSE     1783.97 TCPU     1458.11
 CYC   8 ETOT(AU) -6.167194002086E+03 DETOT -1.92E-06 tst  1.06E-08 PX  8.52E-05
 TTTTTTTTTTTTTTTTTTTTTTTTTTTTTT DIIS        TELAPSE     1787.26 TCPU     1461.40
 DIIS TEST: 0.53899E-05 AT SCF   CYCLE   8 - DIIS ACTIVE - HISTORY:     8 CYCLES
 TTTTTTTTTTTTTTTTTTTTTTTTTTTTTT FDIK        TELAPSE     1798.39 TCPU     1470.88
 INSULATING STATE
 TOP OF VALENCE BANDS -    BAND    402; K    5; EIG -2.5565943E-01 AU
 TOP OF VALENCE BANDS -    BAND    402; K    1; EIG -2.5609065E-01 AU
 BOTTOM OF VIRTUAL BANDS - BAND    403; K    5; EIG -9.7399801E-02 AU
 DIRECT ENERGY BAND GAP:   4.3065 eV
 BOTTOM OF VIRTUAL BANDS - BAND    403; K    1; EIG -9.6885210E-02 AU
 TTTTTTTTTTTTTTTTTTTTTTTTTTTTTT PDIG        TELAPSE     1800.06 TCPU     1472.55
 CHARGE NORMALIZATION FACTOR   1.00000000
 TOTAL ATOMIC CHARGES:
  18.6829988  18.6829988  18.6829988  18.6826531  18.6826531  18.6829988
   7.5462466   7.5762372   7.5462466   7.5762372   7.5490025   7.5627372
   7.5742319   7.5604311   7.5490025   7.5604311   7.5742319   7.5627372
   7.5627372   7.5604311   7.5604311   7.5627372   7.5462466   7.5490025
   7.5762372   7.5490025   7.5762372   7.5742319   7.5462466   7.5742319
   6.7826408   6.7648863   6.7826408   6.7648863   6.7705883   6.7705883
   6.7762771   6.7762771   6.7705883   6.7762771   6.7762771   6.7705883
   5.4164768   5.4005000   5.4164768   5.4005000   5.4125348   5.4125348
   5.4035901   5.4035901   5.4125348   5.4035901   5.4035901   5.4125348
   6.0074099   6.0023045   6.0074099   6.0023045   6.0136344   5.9983559
   5.9966059   6.0121957   6.0136344   6.0121957   5.9966059   5.9983559
   5.9983559   6.0121957   6.0121957   5.9983559   6.0074099   6.0136344
   6.0023045   6.0136344   6.0023045   5.9966059   6.0074099   5.9966059
   0.8640903   0.8654144   0.8640903   0.8654144   0.8691390   0.8656309
   0.8601685   0.8639061   0.8691390   0.8639061   0.8601685   0.8656309
   0.8656309   0.8639061   0.8639061   0.8656309   0.8640903   0.8691390
   0.8654144   0.8691390   0.8654144   0.8601685   0.8640903   0.8601685
   8.3155706   8.2988633   8.3155706   8.2988633   8.3046445   8.3169898
   8.3097797   8.2968425   8.3046445   8.2968425   8.3097797   8.3169898
   8.3169898   8.2968425   8.2968425   8.3169898   8.3155706   8.3046445
   8.2988633   8.3046445   8.2988633   8.3097797   8.3155706   8.3097797
 TTTTTTTTTTTTTTTTTTTTTTTTTTTTTT MOQGAD      TELAPSE     1800.07 TCPU     1472.57
 TTTTTTTTTTTTTTTTTTTTTTTTTTTTTT SHELLXN     TELAPSE     1825.33 TCPU     1490.03
 TTTTTTTTTTTTTTTTTTTTTTTTTTTTTT MONMO3      TELAPSE     1826.99 TCPU     1491.68
 NUMERICALLY INTEGRATED DENSITY    804.0000433401
 TTTTTTTTTTTTTTTTTTTTTTTTTTTTTT NUMDFT      TELAPSE     1831.34 TCPU     1496.03
 CYC   9 ETOT(AU) -6.167194002286E+03 DETOT -2.00E-07 tst  7.89E-09 PX  7.86E-05
 TTTTTTTTTTTTTTTTTTTTTTTTTTTTTT DIIS        TELAPSE     1832.04 TCPU     1496.73
 DIIS TEST: 0.34317E-05 AT SCF   CYCLE   9 - DIIS ACTIVE - HISTORY:     9 CYCLES
 TTTTTTTTTTTTTTTTTTTTTTTTTTTTTT FDIK        TELAPSE     1847.10 TCPU     1506.32
 INSULATING STATE
 TOP OF VALENCE BANDS -    BAND    402; K    5; EIG -2.5565216E-01 AU
 TOP OF VALENCE BANDS -    BAND    402; K    1; EIG -2.5608133E-01 AU
 BOTTOM OF VIRTUAL BANDS - BAND    403; K    5; EIG -9.7394432E-02 AU
 DIRECT ENERGY BAND GAP:   4.3064 eV
 BOTTOM OF VIRTUAL BANDS - BAND    403; K    1; EIG -9.6877484E-02 AU
 TTTTTTTTTTTTTTTTTTTTTTTTTTTTTT PDIG        TELAPSE     1848.75 TCPU     1507.98
 CHARGE NORMALIZATION FACTOR   1.00000000
 TOTAL ATOMIC CHARGES:
  18.6830033  18.6830033  18.6830033  18.6826401  18.6826401  18.6830033
   7.5461463   7.5763538   7.5461463   7.5763538   7.5491421   7.5624840
   7.5742700   7.5604785   7.5491421   7.5604785   7.5742700   7.5624840
   7.5624840   7.5604785   7.5604785   7.5624840   7.5461463   7.5491421
   7.5763538   7.5491421   7.5763538   7.5742700   7.5461463   7.5742700
   6.7825865   6.7649054   6.7825865   6.7649054   6.7706122   6.7706122
   6.7762464   6.7762464   6.7706122   6.7762464   6.7762464   6.7706122
   5.4164382   5.4005160   5.4164382   5.4005160   5.4125383   5.4125383
   5.4035841   5.4035841   5.4125383   5.4035841   5.4035841   5.4125383
   6.0074752   6.0022423   6.0074752   6.0022423   6.0137267   5.9983645
   5.9965846   6.0121551   6.0137267   6.0121551   5.9965846   5.9983645
   5.9983645   6.0121551   6.0121551   5.9983645   6.0074752   6.0137267
   6.0022423   6.0137267   6.0022423   5.9965846   6.0074752   5.9965846
   0.8640973   0.8653939   0.8640973   0.8653939   0.8691336   0.8656279
   0.8601689   0.8639202   0.8691336   0.8639202   0.8601689   0.8656279
   0.8656279   0.8639202   0.8639202   0.8656279   0.8640973   0.8691336
   0.8653939   0.8691336   0.8653939   0.8601689   0.8640973   0.8601689
   8.3155908   8.2988562   8.3155908   8.2988562   8.3043774   8.3172483
   8.3095442   8.2970909   8.3043774   8.2970909   8.3095442   8.3172483
   8.3172483   8.2970909   8.2970909   8.3172483   8.3155908   8.3043774
   8.2988562   8.3043774   8.2988562   8.3095442   8.3155908   8.3095442
 TTTTTTTTTTTTTTTTTTTTTTTTTTTTTT MOQGAD      TELAPSE     1848.77 TCPU     1508.00
 TTTTTTTTTTTTTTTTTTTTTTTTTTTTTT SHELLXN     TELAPSE     1875.56 TCPU     1525.53
 TTTTTTTTTTTTTTTTTTTTTTTTTTTTTT MONMO3      TELAPSE     1876.76 TCPU     1526.72
 NUMERICALLY INTEGRATED DENSITY    804.0000433367
 TTTTTTTTTTTTTTTTTTTTTTTTTTTTTT NUMDFT      TELAPSE     1881.12 TCPU     1531.09
 CYC  10 ETOT(AU) -6.167194002730E+03 DETOT -4.44E-07 tst  2.63E-09 PX  3.87E-05
 TTTTTTTTTTTTTTTTTTTTTTTTTTTTTT DIIS        TELAPSE     1883.61 TCPU     1533.57
 DIIS TEST: 0.52998E-06 AT SCF   CYCLE  10 - DIIS ACTIVE - HISTORY:    10 CYCLES
 TTTTTTTTTTTTTTTTTTTTTTTTTTTTTT FDIK        TELAPSE     1899.52 TCPU     1542.42
 INSULATING STATE
 TOP OF VALENCE BANDS -    BAND    402; K    5; EIG -2.5565403E-01 AU
 TOP OF VALENCE BANDS -    BAND    402; K    1; EIG -2.5608342E-01 AU
 BOTTOM OF VIRTUAL BANDS - BAND    403; K    5; EIG -9.7396771E-02 AU
 DIRECT ENERGY BAND GAP:   4.3064 eV
 BOTTOM OF VIRTUAL BANDS - BAND    403; K    1; EIG -9.6878501E-02 AU
 TTTTTTTTTTTTTTTTTTTTTTTTTTTTTT PDIG        TELAPSE     1901.19 TCPU     1544.09
 CHARGE NORMALIZATION FACTOR   1.00000000
 TOTAL ATOMIC CHARGES:
  18.6829980  18.6829980  18.6829980  18.6826513  18.6826513  18.6829980
   7.5461572   7.5763559   7.5461572   7.5763559   7.5490595   7.5625462
   7.5743732   7.5603834   7.5490595   7.5603834   7.5743732   7.5625462
   7.5625462   7.5603834   7.5603834   7.5625462   7.5461572   7.5490595
   7.5763559   7.5490595   7.5763559   7.5743732   7.5461572   7.5743732
   6.7825686   6.7649466   6.7825686   6.7649466   6.7706398   6.7706398
   6.7762087   6.7762087   6.7706398   6.7762087   6.7762087   6.7706398
   5.4165004   5.4005104   5.4165004   5.4005104   5.4125797   5.4125797
   5.4035334   5.4035334   5.4125797   5.4035334   5.4035334   5.4125797
   6.0074225   6.0022244   6.0074225   6.0022244   6.0137569   5.9983635
   5.9965794   6.0121685   6.0137569   6.0121685   5.9965794   5.9983635
   5.9983635   6.0121685   6.0121685   5.9983635   6.0074225   6.0137569
   6.0022244   6.0137569   6.0022244   5.9965794   6.0074225   5.9965794
   0.8640942   0.8654064   0.8640942   0.8654064   0.8691331   0.8656236
   0.8601660   0.8639210   0.8691331   0.8639210   0.8601660   0.8656236
   0.8656236   0.8639210   0.8639210   0.8656236   0.8640942   0.8691331
   0.8654064   0.8691331   0.8654064   0.8601660   0.8640942   0.8601660
   8.3156292   8.2988317   8.3156292   8.2988317   8.3044106   8.3171362
   8.3096675   8.2970417   8.3044106   8.2970417   8.3096675   8.3171362
   8.3171362   8.2970417   8.2970417   8.3171362   8.3156292   8.3044106
   8.2988317   8.3044106   8.2988317   8.3096675   8.3156292   8.3096675
 TTTTTTTTTTTTTTTTTTTTTTTTTTTTTT MOQGAD      TELAPSE     1901.20 TCPU     1544.10
 TTTTTTTTTTTTTTTTTTTTTTTTTTTTTT SHELLXN     TELAPSE     1930.09 TCPU     1561.57
 TTTTTTTTTTTTTTTTTTTTTTTTTTTTTT MONMO3      TELAPSE     1932.20 TCPU     1563.68
 NUMERICALLY INTEGRATED DENSITY    804.0000433377
 TTTTTTTTTTTTTTTTTTTTTTTTTTTTTT NUMDFT      TELAPSE     1936.56 TCPU     1568.04
 CYC  11 ETOT(AU) -6.167194002791E+03 DETOT -6.13E-08 tst  2.44E-10 PX  3.82E-05
 TTTTTTTTTTTTTTTTTTTTTTTTTTTTTT DIIS        TELAPSE     1937.89 TCPU     1569.37
 DIIS TEST: 0.20206E-06 AT SCF   CYCLE  11 - DIIS ACTIVE - HISTORY:    11 CYCLES
 TTTTTTTTTTTTTTTTTTTTTTTTTTTTTT FDIK        TELAPSE     1950.31 TCPU     1580.72
 INSULATING STATE
 TOP OF VALENCE BANDS -    BAND    402; K    5; EIG -2.5565700E-01 AU
 TOP OF VALENCE BANDS -    BAND    402; K    1; EIG -2.5608763E-01 AU
 BOTTOM OF VIRTUAL BANDS - BAND    403; K    5; EIG -9.7397193E-02 AU
 DIRECT ENERGY BAND GAP:   4.3065 eV
 BOTTOM OF VIRTUAL BANDS - BAND    403; K    1; EIG -9.6881276E-02 AU
 TTTTTTTTTTTTTTTTTTTTTTTTTTTTTT PDIG        TELAPSE     1951.99 TCPU     1582.40
 CHARGE NORMALIZATION FACTOR   1.00000000
 TOTAL ATOMIC CHARGES:
  18.6830012  18.6830012  18.6830012  18.6826480  18.6826480  18.6830012
   7.5461871   7.5763139   7.5461871   7.5763139   7.5491128   7.5625424
   7.5742728   7.5604462   7.5491128   7.5604462   7.5742728   7.5625424
   7.5625424   7.5604462   7.5604462   7.5625424   7.5461871   7.5491128
   7.5763139   7.5491128   7.5763139   7.5742728   7.5461871   7.5742728
   6.7825863   6.7649075   6.7825863   6.7649075   6.7706075   6.7706075
   6.7762529   6.7762529   6.7706075   6.7762529   6.7762529   6.7706075
   5.4164502   5.4005062   5.4164502   5.4005062   5.4125521   5.4125521
   5.4035786   5.4035786   5.4125521   5.4035786   5.4035786   5.4125521
   6.0074651   6.0022550   6.0074651   6.0022550   6.0137058   5.9983581
   5.9965848   6.0121683   6.0137058   6.0121683   5.9965848   5.9983581
   5.9983581   6.0121683   6.0121683   5.9983581   6.0074651   6.0137058
   6.0022550   6.0137058   6.0022550   5.9965848   6.0074651   5.9965848
   0.8640833   0.8654102   0.8640833   0.8654102   0.8691362   0.8656276
   0.8601652   0.8639189   0.8691362   0.8639189   0.8601652   0.8656276
   0.8656276   0.8639189   0.8639189   0.8656276   0.8640833   0.8691362
   0.8654102   0.8691362   0.8654102   0.8601652   0.8640833   0.8601652
   8.3155923   8.2988490   8.3155923   8.2988490   8.3044000   8.3172115
   8.3095881   8.2970639   8.3044000   8.2970639   8.3095881   8.3172115
   8.3172115   8.2970639   8.2970639   8.3172115   8.3155923   8.3044000
   8.2988490   8.3044000   8.2988490   8.3095881   8.3155923   8.3095881
 TTTTTTTTTTTTTTTTTTTTTTTTTTTTTT MOQGAD      TELAPSE     1952.01 TCPU     1582.42
 TTTTTTTTTTTTTTTTTTTTTTTTTTTTTT SHELLXN     TELAPSE     1974.17 TCPU     1599.91
 TTTTTTTTTTTTTTTTTTTTTTTTTTTTTT MONMO3      TELAPSE     1982.41 TCPU     1608.15
 NUMERICALLY INTEGRATED DENSITY    804.0000433396
 TTTTTTTTTTTTTTTTTTTTTTTTTTTTTT NUMDFT      TELAPSE     1986.77 TCPU     1612.50
 CYC  12 ETOT(AU) -6.167194002820E+03 DETOT -2.86E-08 tst  1.87E-10 PX  1.47E-05
 TTTTTTTTTTTTTTTTTTTTTTTTTTTTTT DIIS        TELAPSE     1989.53 TCPU     1615.27
 DIIS TEST: 0.10203E-06 AT SCF   CYCLE  12 - DIIS ACTIVE - HISTORY:    12 CYCLES
 TTTTTTTTTTTTTTTTTTTTTTTTTTTTTT FDIK        TELAPSE     2006.10 TCPU     1631.17
 INSULATING STATE
 TOP OF VALENCE BANDS -    BAND    402; K    5; EIG -2.5565462E-01 AU
 TOP OF VALENCE BANDS -    BAND    402; K    1; EIG -2.5608445E-01 AU
 BOTTOM OF VIRTUAL BANDS - BAND    403; K    5; EIG -9.7396149E-02 AU
 DIRECT ENERGY BAND GAP:   4.3064 eV
 BOTTOM OF VIRTUAL BANDS - BAND    403; K    1; EIG -9.6878513E-02 AU
 TTTTTTTTTTTTTTTTTTTTTTTTTTTTTT PDIG        TELAPSE     2007.76 TCPU     1632.83
 CHARGE NORMALIZATION FACTOR   1.00000000
 TOTAL ATOMIC CHARGES:
  18.6829997  18.6829997  18.6829997  18.6826494  18.6826494  18.6829997
   7.5461685   7.5763368   7.5461685   7.5763368   7.5491091   7.5625272
   7.5743160   7.5604196   7.5491091   7.5604196   7.5743160   7.5625272
   7.5625272   7.5604196   7.5604196   7.5625272   7.5461685   7.5491091
   7.5763368   7.5491091   7.5763368   7.5743160   7.5461685   7.5743160
   6.7825826   6.7649237   6.7825826   6.7649237   6.7706222   6.7706222
   6.7762284   6.7762284   6.7706222   6.7762284   6.7762284   6.7706222
   5.4164597   5.4005244   5.4164597   5.4005244   5.4125481   5.4125481
   5.4035654   5.4035654   5.4125481   5.4035654   5.4035654   5.4125481
   6.0074450   6.0022334   6.0074450   6.0022334   6.0137267   5.9983701
   5.9965936   6.0121632   6.0137267   6.0121632   5.9965936   5.9983701
   5.9983701   6.0121632   6.0121632   5.9983701   6.0074450   6.0137267
   6.0022334   6.0137267   6.0022334   5.9965936   6.0074450   5.9965936
   0.8640902   0.8654074   0.8640902   0.8654074   0.8691348   0.8656242
   0.8601652   0.8639211   0.8691348   0.8639211   0.8601652   0.8656242
   0.8656242   0.8639211   0.8639211   0.8656242   0.8640902   0.8691348
   0.8654074   0.8691348   0.8654074   0.8601652   0.8640902   0.8601652
   8.3156133   8.2988422   8.3156133   8.2988422   8.3044100   8.3171794
   8.3096176   8.2970516   8.3044100   8.2970516   8.3096176   8.3171794
   8.3171794   8.2970516   8.2970516   8.3171794   8.3156133   8.3044100
   8.2988422   8.3044100   8.2988422   8.3096176   8.3156133   8.3096176
 TTTTTTTTTTTTTTTTTTTTTTTTTTTTTT MOQGAD      TELAPSE     2007.78 TCPU     1632.85
 TTTTTTTTTTTTTTTTTTTTTTTTTTTTTT SHELLXN     TELAPSE     2031.69 TCPU     1650.30
 TTTTTTTTTTTTTTTTTTTTTTTTTTTTTT MONMO3      TELAPSE     2038.48 TCPU     1657.09
 NUMERICALLY INTEGRATED DENSITY    804.0000433385
 TTTTTTTTTTTTTTTTTTTTTTTTTTTTTT NUMDFT      TELAPSE     2042.83 TCPU     1661.44
 CYC  13 ETOT(AU) -6.167194002831E+03 DETOT -1.11E-08 tst  6.72E-11 PX  1.73E-05
 TTTTTTTTTTTTTTTTTTTTTTTTTTTTTT DIIS        TELAPSE     2043.20 TCPU     1661.81
 DIIS TEST: 0.94662E-08 AT SCF   CYCLE  13 - DIIS ACTIVE - HISTORY:    13 CYCLES
 TTTTTTTTTTTTTTTTTTTTTTTTTTTTTT FDIK        TELAPSE     2058.02 TCPU     1673.93
 INSULATING STATE
 TOP OF VALENCE BANDS -    BAND    402; K    5; EIG -2.5565486E-01 AU
 TOP OF VALENCE BANDS -    BAND    402; K    1; EIG -2.5608466E-01 AU
 BOTTOM OF VIRTUAL BANDS - BAND    403; K    5; EIG -9.7396801E-02 AU
 DIRECT ENERGY BAND GAP:   4.3064 eV
 BOTTOM OF VIRTUAL BANDS - BAND    403; K    1; EIG -9.6880256E-02 AU
 TTTTTTTTTTTTTTTTTTTTTTTTTTTTTT PDIG        TELAPSE     2059.68 TCPU     1675.59
 CHARGE NORMALIZATION FACTOR   1.00000000
 TOTAL ATOMIC CHARGES:
  18.6829996  18.6829996  18.6829996  18.6826496  18.6826496  18.6829996
   7.5461695   7.5763367   7.5461695   7.5763367   7.5490838   7.5625455
   7.5743152   7.5604234   7.5490838   7.5604234   7.5743152   7.5625455
   7.5625455   7.5604234   7.5604234   7.5625455   7.5461695   7.5490838
   7.5763367   7.5490838   7.5763367   7.5743152   7.5461695   7.5743152
   6.7825763   6.7649207   6.7825763   6.7649207   6.7706279   6.7706279
   6.7762317   6.7762317   6.7706279   6.7762317   6.7762317   6.7706279
   5.4164688   5.4005020   5.4164688   5.4005020   5.4125657   5.4125657
   5.4035612   5.4035612   5.4125657   5.4035612   5.4035612   5.4125657
   6.0074521   6.0022461   6.0074521   6.0022461   6.0137260   5.9983615
   5.9965782   6.0121650   6.0137260   6.0121650   5.9965782   5.9983615
   5.9983615   6.0121650   6.0121650   5.9983615   6.0074521   6.0137260
   6.0022461   6.0137260   6.0022461   5.9965782   6.0074521   5.9965782
   0.8640891   0.8654064   0.8640891   0.8654064   0.8691351   0.8656243
   0.8601659   0.8639220   0.8691351   0.8639220   0.8601659   0.8656243
   0.8656243   0.8639220   0.8639220   0.8656243   0.8640891   0.8691351
   0.8654064   0.8691351   0.8654064   0.8601659   0.8640891   0.8601659
   8.3156056   8.2988435   8.3156056   8.2988435   8.3043972   8.3171848
   8.3096156   8.2970627   8.3043972   8.2970627   8.3096156   8.3171848
   8.3171848   8.2970627   8.2970627   8.3171848   8.3156056   8.3043972
   8.2988435   8.3043972   8.2988435   8.3096156   8.3156056   8.3096156
 TTTTTTTTTTTTTTTTTTTTTTTTTTTTTT MOQGAD      TELAPSE     2059.70 TCPU     1675.61
 TTTTTTTTTTTTTTTTTTTTTTTTTTTTTT SHELLXN     TELAPSE     2098.05 TCPU     1693.06
 TTTTTTTTTTTTTTTTTTTTTTTTTTTTTT MONMO3      TELAPSE     2099.26 TCPU     1694.27
 NUMERICALLY INTEGRATED DENSITY    804.0000433382
 TTTTTTTTTTTTTTTTTTTTTTTTTTTTTT NUMDFT      TELAPSE     2103.59 TCPU     1698.60
 CYC  14 ETOT(AU) -6.167194002827E+03 DETOT  4.50E-09 tst  1.22E-11 PX  1.09E-05
 TTTTTTTTTTTTTTTTTTTTTTTTTTTTTT DIIS        TELAPSE     2103.92 TCPU     1698.93
 DIIS TEST: 0.88851E-08 AT SCF   CYCLE  14 - DIIS ACTIVE - HISTORY:    14 CYCLES
 TTTTTTTTTTTTTTTTTTTTTTTTTTTTTT FDIK        TELAPSE     2118.16 TCPU     1711.80
 INSULATING STATE
 TOP OF VALENCE BANDS -    BAND    402; K    5; EIG -2.5565494E-01 AU
 TOP OF VALENCE BANDS -    BAND    402; K    1; EIG -2.5608482E-01 AU
 BOTTOM OF VIRTUAL BANDS - BAND    403; K    5; EIG -9.7396398E-02 AU
 DIRECT ENERGY BAND GAP:   4.3064 eV
 BOTTOM OF VIRTUAL BANDS - BAND    403; K    1; EIG -9.6879101E-02 AU
 TTTTTTTTTTTTTTTTTTTTTTTTTTTTTT PDIG        TELAPSE     2119.82 TCPU     1713.45
 CHARGE NORMALIZATION FACTOR   1.00000000
 TOTAL ATOMIC CHARGES:
  18.6829995  18.6829995  18.6829995  18.6826496  18.6826496  18.6829995
   7.5461708   7.5763346   7.5461708   7.5763346   7.5491016   7.5625326
   7.5743147   7.5604212   7.5491016   7.5604212   7.5743147   7.5625326
   7.5625326   7.5604212   7.5604212   7.5625326   7.5461708   7.5491016
   7.5763346   7.5491016   7.5763346   7.5743147   7.5461708   7.5743147
   6.7825807   6.7649247   6.7825807   6.7649247   6.7706204   6.7706204
   6.7762330   6.7762330   6.7706204   6.7762330   6.7762330   6.7706204
   5.4164662   5.4005146   5.4164662   5.4005146   5.4125559   5.4125559
   5.4035623   5.4035623   5.4125559   5.4035623   5.4035623   5.4125559
   6.0074460   6.0022384   6.0074460   6.0022384   6.0137270   5.9983654
   5.9965892   6.0121657   6.0137270   6.0121657   5.9965892   5.9983654
   5.9983654   6.0121657   6.0121657   5.9983654   6.0074460   6.0137270
   6.0022384   6.0137270   6.0022384   5.9965892   6.0074460   5.9965892
   0.8640893   0.8654076   0.8640893   0.8654076   0.8691352   0.8656245
   0.8601649   0.8639209   0.8691352   0.8639209   0.8601649   0.8656245
   0.8656245   0.8639209   0.8639209   0.8656245   0.8640893   0.8691352
   0.8654076   0.8691352   0.8654076   0.8601649   0.8640893   0.8601649
   8.3156097   8.2988428   8.3156097   8.2988428   8.3044076   8.3171818
   8.3096155   8.2970539   8.3044076   8.2970539   8.3096155   8.3171818
   8.3171818   8.2970539   8.2970539   8.3171818   8.3156097   8.3044076
   8.2988428   8.3044076   8.2988428   8.3096155   8.3156097   8.3096155
 TTTTTTTTTTTTTTTTTTTTTTTTTTTTTT MOQGAD      TELAPSE     2119.84 TCPU     1713.47
 TTTTTTTTTTTTTTTTTTTTTTTTTTTTTT SHELLXN     TELAPSE     2137.29 TCPU     1730.93
 +++ ENERGIES IN A.U. +++
 ::: EXT EL-POLE                                  -6.9457733038605E+03
 ::: EXT EL-SPHEROPOLE                             5.6049115932354E+01
 ::: BIELET ZONE E-E                               1.1877428562988E+04
 ::: TOTAL E-E                                     4.9877043750597E+03
 ::: TOTAL E-N + N-E                              -1.7876700399804E+04
 ::: TOTAL N-N                                     1.7445398271136E+03
 ::: KINETIC ENERGY                                5.5342565896882E+03
 ::: PSEUDO TOTAL   ENERGY                        -5.6101996079424E+03
 ::: VIRIAL COEFFICIENT                            9.9318557882884E-01
 TTTTTTTTTTTTTTTTTTTTTTTTTTTTTT MONMO3      TELAPSE     2138.93 TCPU     1732.57
 NUMERICALLY INTEGRATED DENSITY    804.0000433386
 TTTTTTTTTTTTTTTTTTTTTTTTTTTTTT NUMDFT      TELAPSE     2143.28 TCPU     1736.92
 CYC  15 ETOT(AU) -6.167194002831E+03 DETOT -4.17E-09 tst  4.50E-12 PX  1.09E-05

 == SCF ENDED - CONVERGENCE ON ENERGY      E(AU) -6.1671940028307E+03 CYCLES  15


 ENERGY EXPRESSION=HARTREE+FOCK EXCH*0.27000+(M06        EXCH)*0.73000+M06        CORR


 TOTAL ENERGY(DFT)(AU)( 15) -6.1671940028307E+03 DE-4.2E-09 tester 4.5E-12
 TTTTTTTTTTTTTTTTTTTTTTTTTTTTTT EDFT        TELAPSE     2143.31 TCPU     1736.94
 
 INFORMATION **** DFTD3 ENERGY **** CALCULATE DFTD3 ENERGY

           DFT-D V3
 DF                                         m06       
 parameters
 s6       :    1.0000
 s8       :    0.0000
 rs6      :    1.3250
 rs18     :    1.0000
 alpha6   :   14.0000
 alpha8   :   16.0000
 k1 k3    :   16.0000   -4.0000
 Cutoff   :   50.2022
 CN-Cutoff:   21.1671
 
 Edisp /kcal,au:   -47.7013 -0.07601680

 E6    /kcal :   -50.4774
 E8    /kcal :     0.0000
 E6(ABC) "   :   2.776123
 
 INFORMATION **** DFTD3 ENERGY **** NORMAL TERMINATION OF DFTD3 MODULE

 *******************************************************************************

 DFT-D3 DISPERSION ENERGY CORRECTION

 D3 DISPERSION ENERGY (AU)       -7.6016804652077E-02
 TOTAL ENERGY + DISP (AU)        -6.1672700196353E+03

 *******************************************************************************

 TTTTTTTTTTTTTTTTTTTTTTTTTTTTTT SMAT        TELAPSE     2175.48 TCPU     1751.92
 TTTTTTTTTTTTTTTTTTTTTTTTTTTTTT POLAR2      TELAPSE     2176.22 TCPU     1752.65
 *****************************************************************************
 *                                                                           *
 *                             PIEZOELECTRICITY                              *
 *                    EVALUATED THROUGH THE  BERRY  PHASE                    *
 *                                                                           *
 *****************************************************************************

                                   STRAIN TENSOR
                           -0.00000   0.00000   0.00000
                            0.00000  -0.00000  -0.01500
                            0.00000  -0.01500  -0.00000

 %%%%%%%%%%%%%%%%%%%%%%%%%%%%%%%%%%%%%%%%%%%%%%%%%%%%%%%%%%%%%%%%%%%%%%%%%%%%%
          INFORMATION ON SYSTEM A TO THE LEFT ON SYSTEM B TO THE RIGHT
                      (A) SHOULD BE THE EQUILIBRIUM SYSTEM

         a, b, c (ANGSTROM), ALPHA, BETA, GAMMA (DEGREES) V (ANGSTROM**3)
  a= 15.55589    ALPHA= 109.47122           a= 15.40072    ALPHA= 110.27347
  b= 15.55589    BETA = 109.47122           b= 15.71183    BETA = 109.47223
  c= 15.55589    GAMMA= 109.47122           c= 15.71183    GAMMA= 109.47223
          VA= 2897.76095                              VB= 2897.10895

                      DIRECT LATTICE VECTORS COMPONENTS ( ANGSTROM )
           X         Y         Z                  X         Y         Z
       -8.98120   8.98120   8.98120           -8.98120   8.84648   8.84648
        8.98120  -8.98120   8.98120            8.98120  -9.11591   9.11591
        8.98120   8.98120  -8.98120            8.98120   9.11591  -9.11591

                  RECIPROCAL LATTICE VECTORS COMPONENTS (ANGSTROM-1)
           X         Y         Z                  X         Y         Z
        0.00000   0.34980   0.34980            0.00000   0.34980   0.34980
        0.34980   0.00000   0.34980            0.35512   0.00525   0.34988
        0.34980   0.34980   0.00000            0.35512   0.34988   0.00525

                         ATOMIC FRACTIONAL COORDINATES
    ATOM       a        b        c              a        b        c
    1 CD   -0.25000  0.50000 -0.75000       -0.25000  0.50000 -0.75000
    2 CD   -0.75000  0.50000 -0.25000       -0.75000  0.50000 -0.25000
    3 CD   -0.75000 -0.25000  0.50000       -0.75000 -0.25000  0.50000
    4 CD    0.50000 -0.75000 -0.25000        0.50000 -0.75000 -0.25000
    5 CD    0.50000 -0.25000 -0.75000        0.50000 -0.25000 -0.75000
    6 CD   -0.25000 -0.75000  0.50000       -0.25000 -0.75000  0.50000
    7 N     0.68296  0.35832  0.26974        0.68296  0.35832  0.26974
    8 N     0.08858  0.41321 -0.26974        0.08858  0.41321 -0.26974
    9 N    -0.68296 -0.41321 -0.32464       -0.68296 -0.41321 -0.32464
   10 N    -0.08858 -0.35832  0.32464       -0.08858 -0.35832  0.32464
   11 N     0.26974  0.68296  0.35832        0.26974  0.68296  0.35832
   12 N     0.35832  0.26974  0.68296        0.35832  0.26974  0.68296
   13 N     0.32464 -0.08858 -0.35832        0.32464 -0.08858 -0.35832
   14 N     0.41321 -0.26974  0.08858        0.41321 -0.26974  0.08858
   15 N    -0.26974  0.08858  0.41321       -0.26974  0.08858  0.41321
   16 N    -0.41321 -0.32464 -0.68296       -0.41321 -0.32464 -0.68296
   17 N    -0.32464 -0.68296 -0.41321       -0.32464 -0.68296 -0.41321
   18 N    -0.35832  0.32464 -0.08858       -0.35832  0.32464 -0.08858
   19 N     0.35832  0.68296  0.26974        0.35832  0.68296  0.26974
   20 N     0.41321  0.08858 -0.26974        0.41321  0.08858 -0.26974
   21 N    -0.41321 -0.68296 -0.32464       -0.41321 -0.68296 -0.32464
   22 N    -0.35832 -0.08858  0.32464       -0.35832 -0.08858  0.32464
   23 N     0.68296  0.26974  0.35832        0.68296  0.26974  0.35832
   24 N     0.26974  0.35832  0.68296        0.26974  0.35832  0.68296
   25 N    -0.08858  0.32464 -0.35832       -0.08858  0.32464 -0.35832
   26 N    -0.26974  0.41321  0.08858       -0.26974  0.41321  0.08858
   27 N     0.08858 -0.26974  0.41321        0.08858 -0.26974  0.41321
   28 N    -0.32464 -0.41321 -0.68296       -0.32464 -0.41321 -0.68296
   29 N    -0.68296 -0.32464 -0.41321       -0.68296 -0.32464 -0.41321
   30 N     0.32464 -0.35832 -0.08858        0.32464 -0.35832 -0.08858
   31 N    -0.19197 -0.54399 -0.54399       -0.19197 -0.54399 -0.54399
   32 N     0.00000  0.35202  0.54399        0.00000  0.35202  0.54399
   33 N     0.19197 -0.35202 -0.35202        0.19197 -0.35202 -0.35202
   34 N     0.00000  0.54399  0.35202        0.00000  0.54399  0.35202
   35 N    -0.54399 -0.19197 -0.54399       -0.54399 -0.19197 -0.54399
   36 N    -0.54399 -0.54399 -0.19197       -0.54399 -0.54399 -0.19197
   37 N     0.35202  0.00000  0.54399        0.35202 -0.00000  0.54399
   38 N     0.35202  0.54399  0.00000        0.35202  0.54399 -0.00000
   39 N     0.54399  0.00000  0.35202        0.54399  0.00000  0.35202
   40 N    -0.35202 -0.35202  0.19197       -0.35202 -0.35202  0.19197
   41 N    -0.35202  0.19197 -0.35202       -0.35202  0.19197 -0.35202
   42 N     0.54399  0.35202  0.00000        0.54399  0.35202  0.00000
   43 C     0.72499  0.36118  0.36118        0.72499  0.36118  0.36118
   44 C     0.00000  0.36381 -0.36118        0.00000  0.36381 -0.36118
   45 C    -0.72499 -0.36381 -0.36381       -0.72499 -0.36381 -0.36381
   46 C     0.00000 -0.36118  0.36381        0.00000 -0.36118  0.36381
   47 C     0.36118  0.72499  0.36118        0.36118  0.72499  0.36118
   48 C     0.36118  0.36118  0.72499        0.36118  0.36118  0.72499
   49 C     0.36381  0.00000 -0.36118        0.36381  0.00000 -0.36118
   50 C     0.36381 -0.36118  0.00000        0.36381 -0.36118  0.00000
   51 C    -0.36118  0.00000  0.36381       -0.36118 -0.00000  0.36381
   52 C    -0.36381 -0.36381 -0.72499       -0.36381 -0.36381 -0.72499
   53 C    -0.36381 -0.72499 -0.36381       -0.36381 -0.72499 -0.36381
   54 C    -0.36118  0.36381  0.00000       -0.36118  0.36381 -0.00000
   55 C     0.60755  0.25661  0.20190        0.60755  0.25661  0.20190
   56 C     0.05471  0.40565 -0.20190        0.05471  0.40565 -0.20190
   57 C    -0.60755 -0.40565 -0.35094       -0.60755 -0.40565 -0.35094
   58 C    -0.05471 -0.25661  0.35094       -0.05471 -0.25661  0.35094
   59 C     0.20190  0.60755  0.25661        0.20190  0.60755  0.25661
   60 C     0.25661  0.20190  0.60755        0.25661  0.20190  0.60755
   61 C     0.35094 -0.05471 -0.25661        0.35094 -0.05471 -0.25661
   62 C     0.40565 -0.20190  0.05471        0.40565 -0.20190  0.05471
   63 C    -0.20190  0.05471  0.40565       -0.20190  0.05471  0.40565
   64 C    -0.40565 -0.35094 -0.60755       -0.40565 -0.35094 -0.60755
   65 C    -0.35094 -0.60755 -0.40565       -0.35094 -0.60755 -0.40565
   66 C    -0.25661  0.35094 -0.05471       -0.25661  0.35094 -0.05471
   67 C     0.25661  0.60755  0.20190        0.25661  0.60755  0.20190
   68 C     0.40565  0.05471 -0.20190        0.40565  0.05471 -0.20190
   69 C    -0.40565 -0.60755 -0.35094       -0.40565 -0.60755 -0.35094
   70 C    -0.25661 -0.05471  0.35094       -0.25661 -0.05471  0.35094
   71 C     0.60755  0.20190  0.25661        0.60755  0.20190  0.25661
   72 C     0.20190  0.25661  0.60755        0.20190  0.25661  0.60755
   73 C    -0.05471  0.35094 -0.25661       -0.05471  0.35094 -0.25661
   74 C    -0.20190  0.40565  0.05471       -0.20190  0.40565  0.05471
   75 C     0.05471 -0.20190  0.40565        0.05471 -0.20190  0.40565
   76 C    -0.35094 -0.40565 -0.60755       -0.35094 -0.40565 -0.60755
   77 C    -0.60755 -0.35094 -0.40565       -0.60755 -0.35094 -0.40565
   78 C     0.35094 -0.25661 -0.05471        0.35094 -0.25661 -0.05471
   79 H     0.55778  0.22880  0.11974        0.55778  0.22880  0.11974
   80 H     0.10905  0.43804 -0.11974        0.10905  0.43804 -0.11974
   81 H    -0.55778 -0.43804 -0.32899       -0.55778 -0.43804 -0.32899
   82 H    -0.10905 -0.22880  0.32899       -0.10905 -0.22880  0.32899
   83 H     0.11974  0.55778  0.22880        0.11974  0.55778  0.22880
   84 H     0.22880  0.11974  0.55778        0.22880  0.11974  0.55778
   85 H     0.32899 -0.10905 -0.22880        0.32899 -0.10905 -0.22880
   86 H     0.43804 -0.11974  0.10905        0.43804 -0.11974  0.10905
   87 H    -0.11974  0.10905  0.43804       -0.11974  0.10905  0.43804
   88 H    -0.43804 -0.32899 -0.55778       -0.43804 -0.32899 -0.55778
   89 H    -0.32899 -0.55778 -0.43804       -0.32899 -0.55778 -0.43804
   90 H    -0.22880  0.32899 -0.10905       -0.22880  0.32899 -0.10905
   91 H     0.22880  0.55778  0.11974        0.22880  0.55778  0.11974
   92 H     0.43804  0.10905 -0.11974        0.43804  0.10905 -0.11974
   93 H    -0.43804 -0.55778 -0.32899       -0.43804 -0.55778 -0.32899
   94 H    -0.22880 -0.10905  0.32899       -0.22880 -0.10905  0.32899
   95 H     0.55778  0.11974  0.22880        0.55778  0.11974  0.22880
   96 H     0.11974  0.22880  0.55778        0.11974  0.22880  0.55778
   97 H    -0.10905  0.32899 -0.22880       -0.10905  0.32899 -0.22880
   98 H    -0.11974  0.43804  0.10905       -0.11974  0.43804  0.10905
   99 H     0.10905 -0.11974  0.43804        0.10905 -0.11974  0.43804
  100 H    -0.32899 -0.43804 -0.55778       -0.32899 -0.43804 -0.55778
  101 H    -0.55778 -0.32899 -0.43804       -0.55778 -0.32899 -0.43804
  102 H     0.32899 -0.22880 -0.10905        0.32899 -0.22880 -0.10905
  103 O    -0.15902 -0.54785 -0.46294       -0.15902 -0.54785 -0.46294
  104 O    -0.08491  0.30392  0.46294       -0.08491  0.30392  0.46294
  105 O     0.15902 -0.30392 -0.38883        0.15902 -0.30392 -0.38883
  106 O     0.08491  0.54785  0.38883        0.08491  0.54785  0.38883
  107 O    -0.46294 -0.15902 -0.54785       -0.46294 -0.15902 -0.54785
  108 O    -0.54785 -0.46294 -0.15902       -0.54785 -0.46294 -0.15902
  109 O     0.38883  0.08491  0.54785        0.38883  0.08491  0.54785
  110 O     0.30392  0.46294 -0.08491        0.30392  0.46294 -0.08491
  111 O     0.46294 -0.08491  0.30392        0.46294 -0.08491  0.30392
  112 O    -0.30392 -0.38883  0.15902       -0.30392 -0.38883  0.15902
  113 O    -0.38883  0.15902 -0.30392       -0.38883  0.15902 -0.30392
  114 O     0.54785  0.38883  0.08491        0.54785  0.38883  0.08491
  115 O    -0.54785 -0.15902 -0.46294       -0.54785 -0.15902 -0.46294
  116 O     0.30392 -0.08491  0.46294        0.30392 -0.08491  0.46294
  117 O    -0.30392  0.15902 -0.38883       -0.30392  0.15902 -0.38883
  118 O     0.54785  0.08491  0.38883        0.54785  0.08491  0.38883
  119 O    -0.15902 -0.46294 -0.54785       -0.15902 -0.46294 -0.54785
  120 O    -0.46294 -0.54785 -0.15902       -0.46294 -0.54785 -0.15902
  121 O     0.08491  0.38883  0.54785        0.08491  0.38883  0.54785
  122 O     0.46294  0.30392 -0.08491        0.46294  0.30392 -0.08491
  123 O    -0.08491  0.46294  0.30392       -0.08491  0.46294  0.30392
  124 O    -0.38883 -0.30392  0.15902       -0.38883 -0.30392  0.15902
  125 O     0.15902 -0.38883 -0.30392        0.15902 -0.38883 -0.30392
  126 O     0.38883  0.54785  0.08491        0.38883  0.54785  0.08491

 %%%%%%%%%%%%%%%%%%%%%%%%%%%%%%%%%%%%%%%%%%%%%%%%%%%%%%%%%%%%%%%%%%%%%%%%%%%%%

            PHASE PROJECTED ALONG THE RECIPROCAL LATTICE VECTORS
                              B1         B2         B3
                     PHI  -0.000000  -0.103454  -0.103454

               PREFACTOR: |e|/(2.PI.VA)=  0.00087998E+10 (C/m**3)


 *******************************************************************************
 * CELL DEFORMATION
 *******************************************************************************

    ELASTIC STRAIN MATRIX (ADIMENSIONAL)

    1    0.0000000000    0.0000000000    0.0000000000
    2    0.0000000000    0.0000000000    0.0150000000
    3    0.0000000000    0.0150000000    0.0000000000

 LATTICE PARAMETERS (ANGSTROMS AND DEGREES) OF
 (1) ORIGINAL PRIMITIVE CELL
 (2) ORIGINAL CRYSTALLOGRAPHIC CELL
 (3) DEFORMED PRIMITIVE CELL
 (4) DEFORMED CRYSTALLOGRAPHIC CELL

            A           B           C        ALPHA       BETA        GAMMA         VOL
 (1)   15.555888   15.555888   15.555888  109.471221  109.471221  109.471221 2897.760948
 (2)   17.962393   17.962393   17.962393   90.000000   90.000000   90.000000 5795.521896
 (3)   15.711832   15.400722   15.400722  108.652765  109.472233  109.472233 2897.108952
 (4)   17.962393   17.964413   17.964413   88.281256   90.000000   90.000000 5794.217904

 * CELL DEFORMATION COMPLETE - NO. OF SYMMOPS   4
 *******************************************************************************
 LATTICE PARAMETERS (ANGSTROMS AND DEGREES) - BOHR = 0.5291772083 ANGSTROM
 PRIMITIVE CELL - CENTRING CODE 6/1 VOLUME=  2897.108952 - DENSITY  1.162 g/cm^3
         A              B              C           ALPHA      BETA       GAMMA 
    15.71183220    15.40072221    15.40072221   108.652765 109.472233 109.472233
 *******************************************************************************
 ATOMS IN THE ASYMMETRIC UNIT   34 - ATOMS IN THE UNIT CELL:  126
     ATOM                 X/A                 Y/B                 Z/C    
 *******************************************************************************
      1 T 248 CD   -2.500000000000E-01 -5.000000000000E-01  2.500000000000E-01
      2 F 248 CD    2.500000000000E-01  5.000000000000E-01 -2.500000000000E-01
      3 F 248 CD    2.500000000000E-01 -2.500000000000E-01  5.000000000000E-01
      4 T 248 CD   -5.000000000000E-01  2.500000000000E-01 -2.500000000000E-01
      5 F 248 CD   -5.000000000000E-01 -2.500000000000E-01  2.500000000000E-01
      6 F 248 CD   -2.500000000000E-01  2.500000000000E-01 -5.000000000000E-01
      7 T   7 N    -3.170446861945E-01  3.583193945830E-01  2.697425659911E-01
      8 T   7 N     8.857682859181E-02  4.132127478143E-01 -2.697425659911E-01
      9 F   7 N     3.170446861945E-01 -4.132127478143E-01 -3.246359192225E-01
     10 F   7 N    -8.857682859181E-02 -3.583193945830E-01  3.246359192225E-01
     11 T   7 N     2.697425659911E-01 -3.170446861945E-01  3.583193945830E-01
     12 T   7 N     3.583193945830E-01  2.697425659911E-01 -3.170446861945E-01
     13 T   7 N     3.246359192225E-01 -8.857682859181E-02 -3.583193945830E-01
     14 T   7 N     4.132127478143E-01 -2.697425659911E-01  8.857682859181E-02
     15 F   7 N    -2.697425659911E-01  8.857682859181E-02  4.132127478143E-01
     16 F   7 N    -4.132127478143E-01 -3.246359192225E-01  3.170446861945E-01
     17 F   7 N    -3.246359192225E-01  3.170446861945E-01 -4.132127478143E-01
     18 F   7 N    -3.583193945830E-01  3.246359192225E-01 -8.857682859181E-02
     19 F   7 N     3.583193945830E-01 -3.170446861945E-01  2.697425659911E-01
     20 F   7 N     4.132127478143E-01  8.857682859181E-02 -2.697425659911E-01
     21 F   7 N    -4.132127478143E-01  3.170446861945E-01 -3.246359192225E-01
     22 F   7 N    -3.583193945830E-01 -8.857682859181E-02  3.246359192225E-01
     23 F   7 N    -3.170446861945E-01  2.697425659911E-01  3.583193945830E-01
     24 F   7 N     2.697425659911E-01  3.583193945830E-01 -3.170446861945E-01
     25 F   7 N    -8.857682859181E-02  3.246359192225E-01 -3.583193945830E-01
     26 F   7 N    -2.697425659911E-01  4.132127478143E-01  8.857682859181E-02
     27 F   7 N     8.857682859181E-02 -2.697425659911E-01  4.132127478143E-01
     28 F   7 N    -3.246359192225E-01 -4.132127478143E-01  3.170446861945E-01
     29 F   7 N     3.170446861945E-01 -3.246359192225E-01 -4.132127478143E-01
     30 F   7 N     3.246359192225E-01 -3.583193945830E-01 -8.857682859181E-02
     31 T   7 N    -1.919681731420E-01  4.560092543123E-01  4.560092543123E-01
     32 T   7 N     0.000000000000E+00  3.520225725457E-01 -4.560092543123E-01
     33 F   7 N     1.919681731420E-01 -3.520225725457E-01 -3.520225725457E-01
     34 F   7 N     0.000000000000E+00 -4.560092543123E-01  3.520225725457E-01
     35 T   7 N     4.560092543123E-01 -1.919681731420E-01  4.560092543123E-01
     36 F   7 N     4.560092543123E-01  4.560092543123E-01 -1.919681731420E-01
     37 T   7 N     3.520225725457E-01 -2.775557561563E-17 -4.560092543123E-01
     38 F   7 N     3.520225725457E-01 -4.560092543123E-01 -2.168404344971E-17
     39 F   7 N    -4.560092543123E-01  1.387778780781E-17  3.520225725457E-01
     40 F   7 N    -3.520225725457E-01 -3.520225725457E-01  1.919681731420E-01
     41 F   7 N    -3.520225725457E-01  1.919681731420E-01 -3.520225725457E-01
     42 F   7 N    -4.560092543123E-01  3.520225725457E-01  1.127570259385E-17
     43 T   6 C    -2.750059841174E-01  3.611795215158E-01  3.611795215158E-01
     44 T   6 C     0.000000000000E+00  3.638144943669E-01 -3.611795215158E-01
     45 F   6 C     2.750059841174E-01 -3.638144943669E-01 -3.638144943669E-01
     46 F   6 C     0.000000000000E+00 -3.611795215158E-01  3.638144943669E-01
     47 T   6 C     3.611795215158E-01 -2.750059841174E-01  3.611795215158E-01
     48 F   6 C     3.611795215158E-01  3.611795215158E-01 -2.750059841174E-01
     49 T   6 C     3.638144943669E-01  5.551115123126E-17 -3.611795215158E-01
     50 F   6 C     3.638144943669E-01 -3.611795215158E-01  6.375108774215E-17
     51 F   6 C    -3.611795215158E-01 -5.551115123126E-17  3.638144943669E-01
     52 F   6 C    -3.638144943669E-01 -3.638144943669E-01  2.750059841174E-01
     53 F   6 C    -3.638144943669E-01  2.750059841174E-01 -3.638144943669E-01
     54 F   6 C    -3.611795215158E-01  3.638144943669E-01 -4.496728510384E-17
     55 T   6 C    -3.924462204345E-01  2.566127332947E-01  2.019036097929E-01
     56 T   6 C     5.470912350177E-02  4.056501697726E-01 -2.019036097929E-01
     57 F   6 C     3.924462204345E-01 -4.056501697726E-01 -3.509410462709E-01
     58 F   6 C    -5.470912350177E-02 -2.566127332947E-01  3.509410462709E-01
     59 T   6 C     2.019036097929E-01 -3.924462204345E-01  2.566127332947E-01
     60 T   6 C     2.566127332947E-01  2.019036097929E-01 -3.924462204345E-01
     61 T   6 C     3.509410462709E-01 -5.470912350177E-02 -2.566127332947E-01
     62 T   6 C     4.056501697726E-01 -2.019036097929E-01  5.470912350177E-02
     63 F   6 C    -2.019036097929E-01  5.470912350177E-02  4.056501697726E-01
     64 F   6 C    -4.056501697726E-01 -3.509410462709E-01  3.924462204345E-01
     65 F   6 C    -3.509410462709E-01  3.924462204345E-01 -4.056501697726E-01
     66 F   6 C    -2.566127332947E-01  3.509410462709E-01 -5.470912350177E-02
     67 F   6 C     2.566127332947E-01 -3.924462204345E-01  2.019036097929E-01
     68 F   6 C     4.056501697726E-01  5.470912350177E-02 -2.019036097929E-01
     69 F   6 C    -4.056501697726E-01  3.924462204345E-01 -3.509410462709E-01
     70 F   6 C    -2.566127332947E-01 -5.470912350177E-02  3.509410462709E-01
     71 F   6 C    -3.924462204345E-01  2.019036097929E-01  2.566127332947E-01
     72 F   6 C     2.019036097929E-01  2.566127332947E-01 -3.924462204345E-01
     73 F   6 C    -5.470912350177E-02  3.509410462709E-01 -2.566127332947E-01
     74 F   6 C    -2.019036097929E-01  4.056501697726E-01  5.470912350177E-02
     75 F   6 C     5.470912350177E-02 -2.019036097929E-01  4.056501697726E-01
     76 F   6 C    -3.509410462709E-01 -4.056501697726E-01  3.924462204345E-01
     77 F   6 C     3.924462204345E-01 -3.509410462709E-01 -4.056501697726E-01
     78 F   6 C     3.509410462709E-01 -2.566127332947E-01 -5.470912350177E-02
     79 T   1 H    -4.422188178645E-01  2.287955656075E-01  1.197444556796E-01
     80 T   1 H     1.090511099278E-01  4.380367264559E-01 -1.197444556796E-01
     81 F   1 H     4.422188178645E-01 -4.380367264559E-01 -3.289856165281E-01
     82 F   1 H    -1.090511099278E-01 -2.287955656075E-01  3.289856165281E-01
     83 T   1 H     1.197444556796E-01 -4.422188178645E-01  2.287955656075E-01
     84 T   1 H     2.287955656075E-01  1.197444556796E-01 -4.422188178645E-01
     85 T   1 H     3.289856165281E-01 -1.090511099278E-01 -2.287955656075E-01
     86 T   1 H     4.380367264559E-01 -1.197444556796E-01  1.090511099278E-01
     87 F   1 H    -1.197444556796E-01  1.090511099278E-01  4.380367264559E-01
     88 F   1 H    -4.380367264559E-01 -3.289856165281E-01  4.422188178645E-01
     89 F   1 H    -3.289856165281E-01  4.422188178645E-01 -4.380367264559E-01
     90 F   1 H    -2.287955656075E-01  3.289856165281E-01 -1.090511099278E-01
     91 F   1 H     2.287955656075E-01 -4.422188178645E-01  1.197444556796E-01
     92 F   1 H     4.380367264559E-01  1.090511099278E-01 -1.197444556796E-01
     93 F   1 H    -4.380367264559E-01  4.422188178645E-01 -3.289856165281E-01
     94 F   1 H    -2.287955656075E-01 -1.090511099278E-01  3.289856165281E-01
     95 F   1 H    -4.422188178645E-01  1.197444556796E-01  2.287955656075E-01
     96 F   1 H     1.197444556796E-01  2.287955656075E-01 -4.422188178645E-01
     97 F   1 H    -1.090511099278E-01  3.289856165281E-01 -2.287955656075E-01
     98 F   1 H    -1.197444556796E-01  4.380367264559E-01  1.090511099278E-01
     99 F   1 H     1.090511099278E-01 -1.197444556796E-01  4.380367264559E-01
    100 F   1 H    -3.289856165281E-01 -4.380367264559E-01  4.422188178645E-01
    101 F   1 H     4.422188178645E-01 -3.289856165281E-01 -4.380367264559E-01
    102 F   1 H     3.289856165281E-01 -2.287955656075E-01 -1.090511099278E-01
    103 T   8 O    -1.590187486749E-01  4.521488918146E-01 -4.629371895952E-01
    104 T   8 O    -8.491391859014E-02  3.039184409203E-01  4.629371895952E-01
    105 F   8 O     1.590187486749E-01 -3.039184409203E-01 -3.888323595105E-01
    106 F   8 O     8.491391859014E-02 -4.521488918146E-01  3.888323595105E-01
    107 T   8 O    -4.629371895952E-01 -1.590187486749E-01  4.521488918146E-01
    108 T   8 O     4.521488918146E-01 -4.629371895952E-01 -1.590187486749E-01
    109 T   8 O     3.888323595105E-01  8.491391859014E-02 -4.521488918146E-01
    110 T   8 O     3.039184409203E-01  4.629371895952E-01 -8.491391859014E-02
    111 F   8 O     4.629371895952E-01 -8.491391859014E-02  3.039184409203E-01
    112 F   8 O    -3.039184409203E-01 -3.888323595105E-01  1.590187486749E-01
    113 F   8 O    -3.888323595105E-01  1.590187486749E-01 -3.039184409203E-01
    114 F   8 O    -4.521488918146E-01  3.888323595105E-01  8.491391859014E-02
    115 F   8 O     4.521488918146E-01 -1.590187486749E-01 -4.629371895952E-01
    116 F   8 O     3.039184409203E-01 -8.491391859014E-02  4.629371895952E-01
    117 F   8 O    -3.039184409203E-01  1.590187486749E-01 -3.888323595105E-01
    118 F   8 O    -4.521488918146E-01  8.491391859014E-02  3.888323595105E-01
    119 F   8 O    -1.590187486749E-01 -4.629371895952E-01  4.521488918146E-01
    120 F   8 O    -4.629371895952E-01  4.521488918146E-01 -1.590187486749E-01
    121 F   8 O     8.491391859014E-02  3.888323595105E-01 -4.521488918146E-01
    122 F   8 O     4.629371895952E-01  3.039184409203E-01 -8.491391859014E-02
    123 F   8 O    -8.491391859014E-02  4.629371895952E-01  3.039184409203E-01
    124 F   8 O    -3.888323595105E-01 -3.039184409203E-01  1.590187486749E-01
    125 F   8 O     1.590187486749E-01 -3.888323595105E-01 -3.039184409203E-01
    126 F   8 O     3.888323595105E-01 -4.521488918146E-01  8.491391859014E-02

 TRANSFORMATION MATRIX PRIMITIVE-CRYSTALLOGRAPHIC CELL
  0.0000  1.0000  1.0000  1.0000  0.0000  1.0000  1.0000  1.0000  0.0000

 *******************************************************************************
 CRYSTALLOGRAPHIC CELL (VOLUME=       5794.21790392)
         A              B              C           ALPHA      BETA       GAMMA 
    17.96239257    17.96441322    17.96441322    88.281256  90.000000  90.000000

 COORDINATES IN THE CRYSTALLOGRAPHIC CELL
     ATOM                 X/A                 Y/B                 Z/C    
 *******************************************************************************
      1 T 248 CD    1.046639582838E-16  2.500000000000E-01  5.000000000000E-01
      2 F 248 CD   -5.000000000000E-01  2.500000000000E-01  5.204170427930E-18
      3 F 248 CD    5.000000000000E-01  5.898059818321E-17  2.500000000000E-01
      4 T 248 CD    2.500000000000E-01 -5.000000000000E-01  7.459310946700E-17
      5 F 248 CD    2.500000000000E-01 -3.469446951954E-18 -5.000000000000E-01
      6 F 248 CD    0.000000000000E+00 -5.000000000000E-01  2.500000000000E-01
      7 T   7 N    -2.744667661569E-02  2.971892426068E-01  3.857660711986E-01
      8 T   7 N     2.744667661569E-02 -2.971892426068E-01  3.857660711986E-01
      9 F   7 N    -2.744667661569E-02 -2.971892426068E-01 -3.857660711986E-01
     10 F   7 N     2.744667661569E-02  2.971892426068E-01 -3.857660711986E-01
     11 T   7 N     3.857660711986E-01 -2.744667661569E-02  2.971892426068E-01
     12 T   7 N     2.971892426068E-01  3.857660711986E-01 -2.744667661569E-02
     13 T   7 N    -3.857660711986E-01  2.744667661569E-02  2.971892426068E-01
     14 T   7 N    -2.971892426068E-01  3.857660711986E-01  2.744667661569E-02
     15 F   7 N     3.857660711986E-01  2.744667661569E-02 -2.971892426068E-01
     16 F   7 N    -2.971892426068E-01 -3.857660711986E-01 -2.744667661569E-02
     17 F   7 N    -3.857660711986E-01 -2.744667661569E-02 -2.971892426068E-01
     18 F   7 N     2.971892426068E-01 -3.857660711986E-01  2.744667661569E-02
     19 F   7 N     2.971892426068E-01 -2.744667661569E-02  3.857660711986E-01
     20 F   7 N    -2.971892426068E-01  2.744667661569E-02  3.857660711986E-01
     21 F   7 N    -2.971892426068E-01 -2.744667661569E-02 -3.857660711986E-01
     22 F   7 N     2.971892426068E-01  2.744667661569E-02 -3.857660711986E-01
     23 F   7 N    -2.744667661569E-02  3.857660711986E-01  2.971892426068E-01
     24 F   7 N     3.857660711986E-01  2.971892426068E-01 -2.744667661569E-02
     25 F   7 N     2.744667661569E-02 -3.857660711986E-01  2.971892426068E-01
     26 F   7 N     3.857660711986E-01 -2.971892426068E-01  2.744667661569E-02
     27 F   7 N     2.744667661569E-02  3.857660711986E-01 -2.971892426068E-01
     28 F   7 N    -3.857660711986E-01 -2.971892426068E-01 -2.744667661569E-02
     29 F   7 N    -2.744667661569E-02 -3.857660711986E-01 -2.971892426068E-01
     30 F   7 N    -3.857660711986E-01  2.971892426068E-01  2.744667661569E-02
     31 T   7 N    -4.480066591167E-01 -9.598408657098E-02 -9.598408657098E-02
     32 T   7 N     4.480066591167E-01  9.598408657098E-02 -9.598408657098E-02
     33 F   7 N    -4.480066591167E-01  9.598408657098E-02  9.598408657098E-02
     34 F   7 N     4.480066591167E-01 -9.598408657098E-02  9.598408657098E-02
     35 T   7 N    -9.598408657098E-02 -4.480066591167E-01 -9.598408657098E-02
     36 F   7 N    -9.598408657098E-02 -9.598408657098E-02 -4.480066591167E-01
     37 T   7 N     9.598408657098E-02  4.480066591167E-01 -9.598408657098E-02
     38 F   7 N     9.598408657098E-02 -9.598408657098E-02  4.480066591167E-01
     39 F   7 N    -9.598408657098E-02  4.480066591167E-01  9.598408657098E-02
     40 F   7 N     9.598408657098E-02  9.598408657098E-02 -4.480066591167E-01
     41 F   7 N     9.598408657098E-02 -4.480066591167E-01  9.598408657098E-02
     42 F   7 N    -9.598408657098E-02  9.598408657098E-02  4.480066591167E-01
     43 T   6 C    -1.317486425548E-03  3.624970079413E-01  3.624970079413E-01
     44 T   6 C     1.317486425548E-03 -3.624970079413E-01  3.624970079413E-01
     45 F   6 C    -1.317486425548E-03 -3.624970079413E-01 -3.624970079413E-01
     46 F   6 C     1.317486425548E-03  3.624970079413E-01 -3.624970079413E-01
     47 T   6 C     3.624970079413E-01 -1.317486425548E-03  3.624970079413E-01
     48 F   6 C     3.624970079413E-01  3.624970079413E-01 -1.317486425548E-03
     49 T   6 C    -3.624970079413E-01  1.317486425548E-03  3.624970079413E-01
     50 F   6 C    -3.624970079413E-01  3.624970079413E-01  1.317486425548E-03
     51 F   6 C     3.624970079413E-01  1.317486425548E-03 -3.624970079413E-01
     52 F   6 C    -3.624970079413E-01 -3.624970079413E-01 -1.317486425548E-03
     53 F   6 C    -3.624970079413E-01 -1.317486425548E-03 -3.624970079413E-01
     54 F   6 C     3.624970079413E-01 -3.624970079413E-01  1.317486425548E-03
     55 T   6 C    -7.451871823897E-02  2.764223280319E-01  3.311314515337E-01
     56 T   6 C     7.451871823897E-02 -2.764223280319E-01  3.311314515337E-01
     57 F   6 C    -7.451871823897E-02 -2.764223280319E-01 -3.311314515337E-01
     58 F   6 C     7.451871823897E-02  2.764223280319E-01 -3.311314515337E-01
     59 T   6 C     3.311314515337E-01 -7.451871823897E-02  2.764223280319E-01
     60 T   6 C     2.764223280319E-01  3.311314515337E-01 -7.451871823897E-02
     61 T   6 C    -3.311314515337E-01  7.451871823897E-02  2.764223280319E-01
     62 T   6 C    -2.764223280319E-01  3.311314515337E-01  7.451871823897E-02
     63 F   6 C     3.311314515337E-01  7.451871823897E-02 -2.764223280319E-01
     64 F   6 C    -2.764223280319E-01 -3.311314515337E-01 -7.451871823897E-02
     65 F   6 C    -3.311314515337E-01 -7.451871823897E-02 -2.764223280319E-01
     66 F   6 C     2.764223280319E-01 -3.311314515337E-01  7.451871823897E-02
     67 F   6 C     2.764223280319E-01 -7.451871823897E-02  3.311314515337E-01
     68 F   6 C    -2.764223280319E-01  7.451871823897E-02  3.311314515337E-01
     69 F   6 C    -2.764223280319E-01 -7.451871823897E-02 -3.311314515337E-01
     70 F   6 C     2.764223280319E-01  7.451871823897E-02 -3.311314515337E-01
     71 F   6 C    -7.451871823897E-02  3.311314515337E-01  2.764223280319E-01
     72 F   6 C     3.311314515337E-01  2.764223280319E-01 -7.451871823897E-02
     73 F   6 C     7.451871823897E-02 -3.311314515337E-01  2.764223280319E-01
     74 F   6 C     3.311314515337E-01 -2.764223280319E-01  7.451871823897E-02
     75 F   6 C     7.451871823897E-02  3.311314515337E-01 -2.764223280319E-01
     76 F   6 C    -3.311314515337E-01 -2.764223280319E-01 -7.451871823897E-02
     77 F   6 C    -7.451871823897E-02 -3.311314515337E-01 -2.764223280319E-01
     78 F   6 C    -3.311314515337E-01  2.764223280319E-01  7.451871823897E-02
     79 T   1 H    -1.046205804242E-01  2.243650361038E-01  3.334161460317E-01
     80 T   1 H     1.046205804242E-01 -2.243650361038E-01  3.334161460317E-01
     81 F   1 H    -1.046205804242E-01 -2.243650361038E-01 -3.334161460317E-01
     82 F   1 H     1.046205804242E-01  2.243650361038E-01 -3.334161460317E-01
     83 T   1 H     3.334161460317E-01 -1.046205804242E-01  2.243650361038E-01
     84 T   1 H     2.243650361038E-01  3.334161460317E-01 -1.046205804242E-01
     85 T   1 H    -3.334161460317E-01  1.046205804242E-01  2.243650361038E-01
     86 T   1 H    -2.243650361038E-01  3.334161460317E-01  1.046205804242E-01
     87 F   1 H     3.334161460317E-01  1.046205804242E-01 -2.243650361038E-01
     88 F   1 H    -2.243650361038E-01 -3.334161460317E-01 -1.046205804242E-01
     89 F   1 H    -3.334161460317E-01 -1.046205804242E-01 -2.243650361038E-01
     90 F   1 H     2.243650361038E-01 -3.334161460317E-01  1.046205804242E-01
     91 F   1 H     2.243650361038E-01 -1.046205804242E-01  3.334161460317E-01
     92 F   1 H    -2.243650361038E-01  1.046205804242E-01  3.334161460317E-01
     93 F   1 H    -2.243650361038E-01 -1.046205804242E-01 -3.334161460317E-01
     94 F   1 H     2.243650361038E-01  1.046205804242E-01 -3.334161460317E-01
     95 F   1 H    -1.046205804242E-01  3.334161460317E-01  2.243650361038E-01
     96 F   1 H     3.334161460317E-01  2.243650361038E-01 -1.046205804242E-01
     97 F   1 H     1.046205804242E-01 -3.334161460317E-01  2.243650361038E-01
     98 F   1 H     3.334161460317E-01 -2.243650361038E-01  1.046205804242E-01
     99 F   1 H     1.046205804242E-01  3.334161460317E-01 -2.243650361038E-01
    100 F   1 H    -3.334161460317E-01 -2.243650361038E-01 -1.046205804242E-01
    101 F   1 H    -1.046205804242E-01 -3.334161460317E-01 -2.243650361038E-01
    102 F   1 H    -3.334161460317E-01  2.243650361038E-01  1.046205804242E-01
    103 T   8 O    -4.258847745528E-01 -3.705241504239E-02 -1.219663336325E-01
    104 T   8 O     4.258847745528E-01  3.705241504239E-02 -1.219663336325E-01
    105 F   8 O    -4.258847745528E-01  3.705241504239E-02  1.219663336325E-01
    106 F   8 O     4.258847745528E-01 -3.705241504239E-02  1.219663336325E-01
    107 T   8 O    -1.219663336325E-01 -4.258847745528E-01 -3.705241504239E-02
    108 T   8 O    -3.705241504239E-02 -1.219663336325E-01 -4.258847745528E-01
    109 T   8 O     1.219663336325E-01  4.258847745528E-01 -3.705241504239E-02
    110 T   8 O     3.705241504239E-02 -1.219663336325E-01  4.258847745528E-01
    111 F   8 O    -1.219663336325E-01  4.258847745528E-01  3.705241504239E-02
    112 F   8 O     3.705241504239E-02  1.219663336325E-01 -4.258847745528E-01
    113 F   8 O     1.219663336325E-01 -4.258847745528E-01  3.705241504239E-02
    114 F   8 O    -3.705241504239E-02  1.219663336325E-01  4.258847745528E-01
    115 F   8 O    -3.705241504239E-02 -4.258847745528E-01 -1.219663336325E-01
    116 F   8 O     3.705241504239E-02  4.258847745528E-01 -1.219663336325E-01
    117 F   8 O     3.705241504239E-02 -4.258847745528E-01  1.219663336325E-01
    118 F   8 O    -3.705241504239E-02  4.258847745528E-01  1.219663336325E-01
    119 F   8 O    -4.258847745528E-01 -1.219663336325E-01 -3.705241504239E-02
    120 F   8 O    -1.219663336325E-01 -3.705241504239E-02 -4.258847745528E-01
    121 F   8 O     4.258847745528E-01  1.219663336325E-01 -3.705241504239E-02
    122 F   8 O    -1.219663336325E-01  3.705241504239E-02  4.258847745528E-01
    123 F   8 O     4.258847745528E-01 -1.219663336325E-01  3.705241504239E-02
    124 F   8 O     1.219663336325E-01  3.705241504239E-02 -4.258847745528E-01
    125 F   8 O    -4.258847745528E-01  1.219663336325E-01  3.705241504239E-02
    126 F   8 O     1.219663336325E-01 -3.705241504239E-02  4.258847745528E-01

 T = ATOM BELONGING TO THE ASYMMETRIC UNIT

 ****    4 SYMMOPS - TRANSLATORS IN FRACTIONAL UNITS
 **** MATRICES AND TRANSLATORS IN THE CRYSTALLOGRAPHIC REFERENCE FRAME
   V INV                    ROTATION MATRICES                   TRANSLATORS
   1   1  1.00  0.00  0.00  0.00  1.00  0.00  0.00  0.00  1.00  0.00  0.00  0.00
   2   2 -1.00  0.00  0.00 -1.00 -0.00  1.00 -1.00  1.00 -0.00  0.00  0.00  0.00
   3   3  1.00  0.00  0.00  0.00 -0.00  1.00  0.00  1.00 -0.00  0.00  0.00  0.00
   4   4 -1.00  0.00  0.00 -1.00  1.00 -0.00 -1.00 -0.00  1.00  0.00  0.00  0.00

 DIRECT LATTICE VECTORS CARTESIAN COMPONENTS (ANGSTROM)
          X                    Y                    Z
  -0.898119628411E+01   0.911591422837E+01   0.911591422837E+01
   0.898119628411E+01  -0.884647833985E+01   0.884647833985E+01
   0.898119628411E+01   0.884647833985E+01  -0.884647833985E+01


 CARTESIAN COORDINATES - PRIMITIVE CELL
 *******************************************************************************
 *      ATOM          X(ANGSTROM)         Y(ANGSTROM)         Z(ANGSTROM)
 *******************************************************************************
    1   248 CD    1.880015106437E-15 -1.333707648190E+01  8.779119367718E+00
    2   248 CD    8.981196284110E+00 -1.347179442616E+01 -2.020769163925E-01
    3   248 CD    8.981196284110E+00 -2.020769163925E-01 -1.347179442616E+01
    4   248 CD   -1.347179442616E+01  8.981196284110E+00  1.347179442617E-01
    5   248 CD   -1.347179442616E+01  1.347179442616E-01  8.981196284110E+00
    6   248 CD    0.000000000000E+00  8.779119367718E+00 -1.333707648190E+01
    7     7 N    -4.930079800640E-01  5.442169066912E+00  7.009355058011E+00
    8     7 N     4.930079800640E-01 -5.234290618600E+00  6.849208162729E+00
    9     7 N    -4.930079800640E-01 -5.442169066912E+00 -7.009355058011E+00
   10     7 N     4.930079800640E-01  5.234290618600E+00 -6.849208162729E+00
   11     7 N     6.929281610370E+00 -4.129345324227E-01  5.330834723055E+00
   12     7 N     5.338229842756E+00  6.921886490669E+00 -3.890687559084E-01
   13     7 N    -6.929281610370E+00  5.730814277053E-01  5.345624962457E+00
   14     7 N    -5.338229842756E+00  6.936676730071E+00  5.969472042195E-01
   15     7 N     6.929281610370E+00  4.129345324227E-01 -5.330834723055E+00
   16     7 N    -5.338229842756E+00 -6.936676730071E+00 -5.969472042196E-01
   17     7 N    -6.929281610370E+00 -5.730814277053E-01 -5.345624962457E+00
   18     7 N     5.338229842756E+00 -6.921886490669E+00  3.890687559085E-01
   19     7 N     5.338229842756E+00 -3.890687559084E-01  6.921886490669E+00
   20     7 N    -5.338229842756E+00  5.969472042195E-01  6.936676730071E+00
   21     7 N    -5.338229842756E+00 -5.969472042195E-01 -6.936676730071E+00
   22     7 N     5.338229842756E+00  3.890687559085E-01 -6.921886490669E+00
   23     7 N    -4.930079800640E-01  7.009355058011E+00  5.442169066912E+00
   24     7 N     6.929281610370E+00  5.330834723055E+00 -4.129345324227E-01
   25     7 N     4.930079800640E-01 -6.849208162729E+00  5.234290618600E+00
   26     7 N     6.929281610370E+00 -5.330834723055E+00  4.129345324227E-01
   27     7 N     4.930079800640E-01  6.849208162729E+00 -5.234290618600E+00
   28     7 N    -6.929281610370E+00 -5.345624962457E+00 -5.730814277053E-01
   29     7 N    -4.930079800640E-01 -7.009355058011E+00 -5.442169066912E+00
   30     7 N    -6.929281610370E+00  5.345624962457E+00  5.730814277053E-01
   31     7 N    -8.047271484231E+00 -1.749965400939E+00 -1.749965400939E+00
   32     7 N     8.047271484231E+00  1.698242285641E+00 -1.698242285641E+00
   33     7 N    -8.047271484231E+00  1.749965400939E+00  1.749965400939E+00
   34     7 N     8.047271484231E+00 -1.698242285641E+00  1.698242285641E+00
   35     7 N    -1.724103843290E+00 -8.073133041880E+00 -1.844812915553E+00
   36     7 N    -1.724103843290E+00 -1.844812915553E+00 -8.073133041880E+00
   37     7 N     1.724103843290E+00  8.021409926582E+00 -1.603394771027E+00
   38     7 N     1.724103843290E+00 -1.603394771027E+00  8.021409926582E+00
   39     7 N    -1.724103843290E+00  8.073133041880E+00  1.844812915553E+00
   40     7 N     1.724103843290E+00  1.603394771027E+00 -8.021409926582E+00
   41     7 N     1.724103843290E+00 -8.021409926582E+00  1.603394771027E+00
   42     7 N    -1.724103843290E+00  1.844812915553E+00  8.073133041880E+00
   43     6 C    -2.366520837900E-02  6.608983264869E+00  6.608983264869E+00
   44     6 C     2.366520837900E-02 -6.413643858025E+00  6.413643858025E+00
   45     6 C    -2.366520837900E-02 -6.608983264869E+00 -6.608983264869E+00
   46     6 C     2.366520837900E-02  6.413643858025E+00 -6.413643858025E+00
   47     6 C     6.511313561447E+00  7.400449504270E-02  6.510958583321E+00
   48     6 C     6.511313561447E+00  6.510958583321E+00  7.400449504270E-02
   49     6 C    -6.511313561447E+00  1.213349118007E-01  6.511668539573E+00
   50     6 C    -6.511313561447E+00  6.511668539573E+00  1.213349118007E-01
   51     6 C     6.511313561447E+00 -7.400449504270E-02 -6.510958583321E+00
   52     6 C    -6.511313561447E+00 -6.511668539573E+00 -1.213349118007E-01
   53     6 C    -6.511313561447E+00 -1.213349118007E-01 -6.511668539573E+00
   54     6 C     6.511313561447E+00 -6.510958583321E+00 -7.400449504270E-02
   55     6 C    -1.338534470689E+00  5.054425067592E+00  6.022391219693E+00
   56     6 C     1.338534470689E+00 -4.875987673868E+00  5.873435028571E+00
   57     6 C    -1.338534470689E+00 -5.054425067592E+00 -6.022391219693E+00
   58     6 C     1.338534470689E+00  4.875987673868E+00 -5.873435028571E+00
   59     6 C     5.947913124132E+00 -1.264056375128E+00  4.945128353670E+00
   60     6 C     4.965206370730E+00  5.927835107072E+00 -1.249315773827E+00
   61     6 C    -5.947913124132E+00  1.413012566250E+00  4.985284387790E+00
   62     6 C    -4.965206370730E+00  5.967991141192E+00  1.427753167551E+00
   63     6 C     5.947913124132E+00  1.264056375128E+00 -4.945128353670E+00
   64     6 C    -4.965206370730E+00 -5.967991141192E+00 -1.427753167551E+00
   65     6 C    -5.947913124132E+00 -1.413012566250E+00 -4.985284387790E+00
   66     6 C     4.965206370730E+00 -5.927835107072E+00  1.249315773827E+00
   67     6 C     4.965206370730E+00 -1.249315773827E+00  5.927835107072E+00
   68     6 C    -4.965206370730E+00  1.427753167551E+00  5.967991141192E+00
   69     6 C    -4.965206370730E+00 -1.427753167551E+00 -5.967991141192E+00
   70     6 C     4.965206370730E+00  1.249315773827E+00 -5.927835107072E+00
   71     6 C    -1.338534470689E+00  6.022391219693E+00  5.054425067592E+00
   72     6 C     5.947913124132E+00  4.945128353670E+00 -1.264056375128E+00
   73     6 C     1.338534470689E+00 -5.873435028571E+00  4.875987673868E+00
   74     6 C     5.947913124132E+00 -4.945128353670E+00  1.264056375128E+00
   75     6 C     1.338534470689E+00  5.873435028571E+00 -4.875987673868E+00
   76     6 C    -5.947913124132E+00 -4.985284387790E+00 -1.413012566250E+00
   77     6 C    -1.338534470689E+00 -6.022391219693E+00 -5.054425067592E+00
   78     6 C    -5.947913124132E+00  4.985284387790E+00  1.413012566250E+00
   79     1 H    -1.879235936295E+00  4.119967132634E+00  6.049403696460E+00
   80     1 H     1.879235936295E+00 -3.940298581526E+00  5.928499710748E+00
   81     1 H    -1.879235936295E+00 -4.119967132634E+00 -6.049403696460E+00
   82     1 H     1.879235936295E+00  3.940298581526E+00 -5.928499710748E+00
   83     1 H     5.988951703604E+00 -1.818783943439E+00  4.001944318036E+00
   84     1 H     4.030132857080E+00  5.960763164560E+00 -1.789401660741E+00
   85     1 H    -5.988951703604E+00  1.939687929151E+00  4.058321396124E+00
   86     1 H    -4.030132857080E+00  6.017140242648E+00  1.969070211849E+00
   87     1 H     5.988951703604E+00  1.818783943439E+00 -4.001944318036E+00
   88     1 H    -4.030132857080E+00 -6.017140242648E+00 -1.969070211849E+00
   89     1 H    -5.988951703604E+00 -1.939687929151E+00 -4.058321396124E+00
   90     1 H     4.030132857080E+00 -5.960763164560E+00  1.789401660741E+00
   91     1 H     4.030132857080E+00 -1.789401660741E+00  5.960763164560E+00
   92     1 H    -4.030132857080E+00  1.969070211849E+00  6.017140242648E+00
   93     1 H    -4.030132857080E+00 -1.969070211849E+00 -6.017140242648E+00
   94     1 H     4.030132857080E+00  1.789401660741E+00 -5.960763164560E+00
   95     1 H    -1.879235936295E+00  6.049403696460E+00  4.119967132634E+00
   96     1 H     5.988951703604E+00  4.001944318036E+00 -1.818783943439E+00
   97     1 H     1.879235936295E+00 -5.928499710748E+00  3.940298581526E+00
   98     1 H     5.988951703604E+00 -4.001944318036E+00  1.818783943439E+00
   99     1 H     1.879235936295E+00  5.928499710748E+00 -3.940298581526E+00
  100     1 H    -5.988951703604E+00 -4.058321396124E+00 -1.939687929151E+00
  101     1 H    -1.879235936295E+00 -6.049403696460E+00 -4.119967132634E+00
  102     1 H    -5.988951703604E+00  4.058321396124E+00  1.939687929151E+00
  103     8 O    -7.649909509346E+00 -6.984121320642E-01 -2.200790415183E+00
  104     8 O     7.649909509346E+00  6.326879171198E-01 -2.180823914445E+00
  105     8 O    -7.649909509346E+00  6.984121320642E-01  2.200790415183E+00
  106     8 O     7.649909509346E+00 -6.326879171198E-01  2.180823914445E+00
  107     8 O    -2.190807164814E+00 -7.659892759715E+00 -7.802986672322E-01
  108     8 O    -6.655500245920E-01 -2.305555807454E+00 -7.682771616818E+00
  109     8 O     2.190807164814E+00  7.639926258977E+00 -5.508013819518E-01
  110     8 O     6.655500245920E-01 -2.076058522174E+00  7.617047401874E+00
  111     8 O    -2.190807164814E+00  7.659892759715E+00  7.802986672322E-01
  112     8 O     6.655500245920E-01  2.076058522174E+00 -7.617047401874E+00
  113     8 O     2.190807164814E+00 -7.639926258977E+00  5.508013819518E-01
  114     8 O    -6.655500245920E-01  2.305555807454E+00  7.682771616818E+00
  115     8 O    -6.655500245920E-01 -7.682771616818E+00 -2.305555807454E+00
  116     8 O     6.655500245920E-01  7.617047401874E+00 -2.076058522174E+00
  117     8 O     6.655500245920E-01 -7.617047401874E+00  2.076058522174E+00
  118     8 O    -6.655500245920E-01  7.682771616818E+00  2.305555807454E+00
  119     8 O    -7.649909509346E+00 -2.200790415183E+00 -6.984121320642E-01
  120     8 O    -2.190807164814E+00 -7.802986672322E-01 -7.659892759715E+00
  121     8 O     7.649909509346E+00  2.180823914445E+00 -6.326879171198E-01
  122     8 O    -2.190807164814E+00  7.802986672322E-01  7.659892759715E+00
  123     8 O     7.649909509346E+00 -2.180823914445E+00  6.326879171198E-01
  124     8 O     2.190807164814E+00  5.508013819518E-01 -7.639926258977E+00
  125     8 O    -7.649909509346E+00  2.200790415183E+00  6.984121320642E-01
  126     8 O     2.190807164814E+00 -5.508013819518E-01  7.639926258977E+00
 INFORMATION **** EXCBUF **** EXCH. BIPO BUFFER: WORDS USED =     4000000
 WARNING **** EXCBUF **** EXCH. BIPO BUFFER TOO SMALL - TO AVOID I/O SET EXCHSIZE =     7858035

 DFT PARAMETERS

     ATOM       ELECTRONS   NET CHARGE   R(ANGSTROM)
   1 248  CD     20.0000      0.0000     1.52000000
   7   7  N       7.0000      0.0000     0.74000000
  43   6  C       6.0000      0.0000     0.77000000
  79   1  H       1.0000      0.0000     1.11000000
 103   8  O       8.0000      0.0000     0.74000000

 SIZE OF GRID=    2021286
 TTTTTTTTTTTTTTTTTTTTTTTTTTTTTT MAKE_GRID2  TELAPSE     2231.63 TCPU     1807.65
 BECKE WEIGHT FUNCTION
 RADSAFE =     2.00
 TOLERANCES - DENSITY:10**- 6; POTENTIAL:10**- 9; GRID WGT:10**-14

 RADIAL INTEGRATION  - INTERVALS (POINTS,UPPER LIMIT):            1( 99,  4.0*R)

 ANGULAR INTEGRATION - INTERVALS (ACCURACY LEVEL [N. POINTS] UPPER LIMIT):
  1(  6[ 146]   0.2)  2( 11[ 302]   0.5)  3( 14[ 590]   0.9)  4( 18[1454]   3.5)
  5( 14[ 590]9999.0)
 EEEEEEEEEE INT_CALC TERMINATION  DATE 10 11 2020 TIME 19:15:52.0

 *******************************************************************************
 ZIF65Cd (cif CCDC 743558, GUPCUQ01)                                             
 CRYSTAL - SCF - TYPE OF CALCULATION :  RESTRICTED CLOSED SHELL
 *******************************************************************************

 CAPPA:IS1  2;IS2  2;IS3  2; K PTS MONK NET   5; SYMMOPS:K SPACE   8;G SPACE   4

 TTTTTTTTTTTTTTTTTTTTTTTTTTTTTT SDIK        TELAPSE     2234.67 TCPU     1810.65

 INFORMATION FROM INTEGRAL EVALUATION

 RESTART FROM A PREVIOUS DENSITY MATRIX - DEP ACTIVE
 NUMBER OF COUPLE SETS (NEW, OLD, FOUND):   43147   43147   43147
 NUMBER OF IRREDUCIBLE G VECTORS        :  125810  125810  125810
 CHARGE NORMALIZATION FACTOR   1.00002281
 TOTAL ATOMIC CHARGES:
  18.6832106  18.6832106  18.6832106  18.6832694  18.6832694  18.6832106
   7.5594407   7.5635111   7.5594407   7.5635111   7.5560785   7.5577861
   7.5670466   7.5655696   7.5560785   7.5655696   7.5670466   7.5577861
   7.5577861   7.5655696   7.5655696   7.5577861   7.5594407   7.5560785
   7.5635111   7.5560785   7.5635111   7.5670466   7.5594407   7.5670466
   6.7801685   6.7670250   6.7801685   6.7670250   6.7675969   6.7675969
   6.7795361   6.7795361   6.7675969   6.7795361   6.7795361   6.7675969
   5.4177484   5.3979961   5.4177484   5.3979961   5.4084395   5.4084395
   5.4073563   5.4073563   5.4084395   5.4073563   5.4073563   5.4084395
   6.0127448   5.9974159   6.0127448   5.9974159   6.0038759   5.9989660
   6.0061741   6.0112416   6.0038759   6.0112416   6.0061741   5.9989660
   5.9989660   6.0112416   6.0112416   5.9989660   6.0127448   6.0038759
   5.9974159   6.0038759   5.9974159   6.0061741   6.0127448   6.0061741
   0.8647842   0.8646738   0.8647842   0.8646738   0.8611639   0.8652769
   0.8684071   0.8642747   0.8611639   0.8642747   0.8684071   0.8652769
   0.8652769   0.8642747   0.8642747   0.8652769   0.8647842   0.8611639
   0.8646738   0.8611639   0.8646738   0.8684071   0.8647842   0.8684071
   8.3075307   8.3064394   8.3075307   8.3064394   8.3070884   8.3087920
   8.3069683   8.3055064   8.3070884   8.3055064   8.3069683   8.3087920
   8.3087920   8.3055064   8.3055064   8.3087920   8.3075307   8.3070884
   8.3064394   8.3070884   8.3064394   8.3069683   8.3075307   8.3069683
 TTTTTTTTTTTTTTTTTTTTTTTTTTTTTT MOQGAD      TELAPSE     2249.48 TCPU     1817.45
 TTTTTTTTTTTTTTTTTTTTTTTTTTTTTT SHELLXN     TELAPSE     2273.38 TCPU     1834.90
 TTTTTTTTTTTTTTTTTTTTTTTTTTTTTT MONMO3      TELAPSE     2286.38 TCPU     1847.89
 NUMERICALLY INTEGRATED DENSITY    804.0000463133
 TTTTTTTTTTTTTTTTTTTTTTTTTTTTTT NUMDFT      TELAPSE     2290.87 TCPU     1852.39
 CYC   0 ETOT(AU) -6.167279802786E+03 DETOT -6.17E+03 tst  4.50E-12 PX  1.00E+00
 TTTTTTTTTTTTTTTTTTTTTTTTTTTTTT DIIS        TELAPSE     2291.00 TCPU     1852.51
 TTTTTTTTTTTTTTTTTTTTTTTTTTTTTT FDIK        TELAPSE     2354.03 TCPU     1914.51
 INSULATING STATE
 TOP OF VALENCE BANDS -    BAND    402; K    5; EIG -2.5497753E-01 AU
 TOP OF VALENCE BANDS -    BAND    402; K    1; EIG -2.5534595E-01 AU
 BOTTOM OF VIRTUAL BANDS - BAND    403; K    5; EIG -1.0226042E-01 AU
 DIRECT ENERGY BAND GAP:   4.1556 eV
 BOTTOM OF VIRTUAL BANDS - BAND    403; K    1; EIG -1.0224084E-01 AU
 TTTTTTTTTTTTTTTTTTTTTTTTTTTTTT PDIG        TELAPSE     2355.70 TCPU     1916.18
 CHARGE NORMALIZATION FACTOR   1.00000000
 TOTAL ATOMIC CHARGES:
  18.6824741  18.6824741  18.6824741  18.6823293  18.6823293  18.6824741
   7.5848725   7.5373514   7.5848725   7.5373514   7.5874411   7.5662606
   7.5369449   7.5556144   7.5874411   7.5556144   7.5369449   7.5662606
   7.5662606   7.5556144   7.5556144   7.5662606   7.5848725   7.5874411
   7.5373514   7.5874411   7.5373514   7.5369449   7.5848725   7.5369449
   6.7468417   6.8015043   6.7468417   6.8015043   6.7845091   6.7845091
   6.7625516   6.7625516   6.7845091   6.7625516   6.7625516   6.7845091
   5.3898397   5.4278258   5.3898397   5.4278258   5.3993813   5.3993813
   5.4164898   5.4164898   5.3993813   5.4164898   5.4164898   5.3993813
   5.9965249   6.0130661   5.9965249   6.0130661   5.9940906   6.0192682
   6.0167327   5.9917430   5.9940906   5.9917430   6.0167327   6.0192682
   6.0192682   5.9917430   5.9917430   6.0192682   5.9965249   5.9940906
   6.0130661   5.9940906   6.0130661   6.0167327   5.9965249   6.0167327
   0.8672769   0.8620519   0.8672769   0.8620519   0.8626149   0.8602601
   0.8669691   0.8693868   0.8626149   0.8693868   0.8669691   0.8602601
   0.8602601   0.8693868   0.8693868   0.8602601   0.8672769   0.8626149
   0.8620519   0.8626149   0.8620519   0.8669691   0.8672769   0.8669691
   8.3035525   8.3110095   8.3035525   8.3110095   8.3111153   8.2792716
   8.3030224   8.3339825   8.3111153   8.3339825   8.3030224   8.2792716
   8.2792716   8.3339825   8.3339825   8.2792716   8.3035525   8.3111153
   8.3110095   8.3111153   8.3110095   8.3030224   8.3035525   8.3030224
 TTTTTTTTTTTTTTTTTTTTTTTTTTTTTT MOQGAD      TELAPSE     2355.72 TCPU     1916.20
 TTTTTTTTTTTTTTTTTTTTTTTTTTTTTT SHELLXN     TELAPSE     2380.48 TCPU     1933.73
 TTTTTTTTTTTTTTTTTTTTTTTTTTTTTT MONMO3      TELAPSE     2381.68 TCPU     1934.93
 NUMERICALLY INTEGRATED DENSITY    804.0000416952
 TTTTTTTTTTTTTTTTTTTTTTTTTTTTTT NUMDFT      TELAPSE     2386.03 TCPU     1939.28
 CYC   1 ETOT(AU) -6.167190661048E+03 DETOT  8.91E-02 tst  0.00E+00 PX  1.14E-02
 TTTTTTTTTTTTTTTTTTTTTTTTTTTTTT DIIS        TELAPSE     2386.98 TCPU     1940.23
 DIIS TEST: 0.23474E-01 AT SCF   CYCLE   1 - MIX   30 %
 TTTTTTTTTTTTTTTTTTTTTTTTTTTTTT FDIK        TELAPSE     2401.75 TCPU     1953.20
 INSULATING STATE
 TOP OF VALENCE BANDS -    BAND    402; K    5; EIG -2.5415421E-01 AU
 TOP OF VALENCE BANDS -    BAND    402; K    1; EIG -2.5430020E-01 AU
 BOTTOM OF VIRTUAL BANDS - BAND    403; K    5; EIG -9.7751304E-02 AU
 DIRECT ENERGY BAND GAP:   4.2559 eV
 BOTTOM OF VIRTUAL BANDS - BAND    403; K    1; EIG -9.7226902E-02 AU
 TTTTTTTTTTTTTTTTTTTTTTTTTTTTTT PDIG        TELAPSE     2403.42 TCPU     1954.87
 CHARGE NORMALIZATION FACTOR   1.00000000
 TOTAL ATOMIC CHARGES:
  18.6836650  18.6836650  18.6836650  18.6827038  18.6827038  18.6836650
   7.5675709   7.5555336   7.5675709   7.5555336   7.5626232   7.5604157
   7.5588628   7.5640676   7.5626232   7.5640676   7.5588628   7.5604157
   7.5604157   7.5640676   7.5640676   7.5604157   7.5675709   7.5626232
   7.5555336   7.5626232   7.5555336   7.5588628   7.5675709   7.5588628
   6.7805698   6.7654381   6.7805698   6.7654381   6.7689717   6.7689717
   6.7782472   6.7782472   6.7689717   6.7782472   6.7782472   6.7689717
   5.4114399   5.4036589   5.4114399   5.4036589   5.4053662   5.4053662
   5.4115981   5.4115981   5.4053662   5.4115981   5.4115981   5.4053662
   6.0044992   6.0059311   6.0044992   6.0059311   5.9953946   6.0082962
   6.0139149   6.0014469   5.9953946   6.0014469   6.0139149   6.0082962
   6.0082962   6.0014469   6.0014469   6.0082962   6.0044992   5.9953946
   6.0059311   5.9953946   6.0059311   6.0139149   6.0044992   6.0139149
   0.8641020   0.8655164   0.8641020   0.8655164   0.8617103   0.8654147
   0.8676830   0.8642960   0.8617103   0.8642960   0.8676830   0.8654147
   0.8654147   0.8642960   0.8642960   0.8654147   0.8641020   0.8617103
   0.8655164   0.8617103   0.8655164   0.8676830   0.8641020   0.8676830
[truncated: 51,707 more chars]
