# Supplementary material for: Structure–Property Relationship of Piezoelectric Properties in Zeolitic Imidazolate Frameworks: A Computational Study
Source: ACS Appl Mater Interfaces. 2022 Nov 2;14(45):50803–14. doi: 10.1021/acsami.2c13506 (PMC9674201; doi:10.1021/acsami.2c13506)
Supplement: Supplementary file 5 — am2c13506_si_005.zip [file am2c13506_si_005.zip › Outputfiles_crystal17/CdIF-8/ClampedIon_results/Clamped_PBE0-D3.out]

ZIF65Cd (cif CCDC 743558, GUPCUQ01)
EXTERNAL
PIEZOCON
CLAMPION
PRINT
END
END
6 5
0 0 6 2.0 1.00
  0.4563240000D+04  0.1966650000D-02
  0.6820240000D+03  0.1523060000D-01
  0.1549730000D+03  0.7612690000D-01
  0.4445530000D+02  0.2608010000D+00
  0.1302900000D+02  0.6164620000D+00
  0.1827730000D+01  0.2210060000D+00
0 1 3 4.0 1.00
  0.2096420000D+02  0.1146600000D+00  0.4024870000D-01
  0.4803310000D+01  0.9199990000D+00  0.2375940000D+00
  0.1459330000D+01 -0.3030680000D-02  0.8158540000D+00
0 1 1 0.0 1.00
  0.4834560000D+00  0.1000000000D+01  0.1000000000D+01
0 1 1 0.0 1.00
  0.1455850000D+00  0.1000000000D+01  0.1000000000D+01
0 3 1 0.0 1.00
  0.6260000000D+00  0.1000000000D+01
7 5
0 0 6 2.0 1.00
  0.6293480000D+04  0.1969790000D-02
  0.9490440000D+03  0.1496130000D-01
  0.2187760000D+03  0.7350060000D-01
  0.6369160000D+02  0.2489370000D+00
  0.1882820000D+02  0.6024600000D+00
  0.2720230000D+01  0.2562020000D+00
0 1 3 5.0 1.00
  0.3063310000D+02  0.1119060000D+00  0.3831190000D-01
  0.7026140000D+01  0.9216660000D+00  0.2374030000D+00
  0.2112050000D+01 -0.2569190000D-02  0.8175920000D+00
0 1 1 0.0 1.00
  0.6840090000D+00  0.1000000000D+01  0.1000000000D+01
0 1 1 0.0 1.00
  0.2008780000D+00  0.1000000000D+01  0.1000000000D+01
0 3 1 0.0 1.00
  0.9130000000D+00  0.1000000000D+01
1 4
0 0 3 1.0 1.00
  0.3386500000D+02  0.2549380000D-01
  0.5094790000D+01  0.1903730000D+00
  0.1158790000D+01  0.8521610000D+00
0 0 1 0.0 1.00
  0.3258400000D+00  0.1000000000D+01
0 0 1 0.0 1.00
  0.1027410000D+00  0.1000000000D+01
0 2 1 0.0 1.00
  0.7500000000D+00  0.1000000000D+01
8 5
0 0 6 2. 1.
       8588.50000         0.189515000E-02
       1297.23000         0.143859000E-01
       299.296000         0.707320000E-01
       87.3771000         0.240001000
       25.6789000         0.594797000
       3.74004000         0.280802000
0 1 3 6. 1.
       42.1175000         0.113889000         0.365114000E-01
       9.62837000         0.920811000         0.237153000
       2.85332000        -0.327447000E-02     0.819702000
0 1 1 0. 1.
      0.905661000          1.00000000          1.00000000
0 1 1 0. 1.
      0.255611000          1.00000000          1.00000000
0 3 1 0. 1.
       1.29200000          1.00000000
248 15
INPUT
20. 0 2 2 2 2 0
 13.835869 270.009483 0
 6.857270 38.767308 0
 12.404971 193.829629 0
 6.567799 31.896525 0
 10.896925 79.193647 0
 4.641165 13.230827 0
 15.184796 -35.476626 0
 7.592398 -5.617677 0
0 0 3 2. 1.
       9.72701100         -1.78642590
       7.83752300          2.57789480
       5.08919400         0.160117100
0 0 1 2. 1.
       1.55332600          1.00000000
0 0 1 0. 1.
      0.714079000          1.00000000
0 0 1 0. 1.
      0.500000000          1.00000000
0 0 1 0. 1.
      0.250000000          1.00000000
0 0 1 0. 1.
      0.120000000          1.00000000
0 2 2 6. 1.
       4.74271600         -6.23119940
       3.93665500          6.57419200
0 2 2 0. 1.
       1.38039100         0.749726500
      0.668485000         0.281108200
0 2 1 0. 1.
      0.363423000          1.00000000
0 2 1 0. 1.
      0.180000000          1.00000000
0 2 1 0. 1.
      0.120000000          1.00000000
0 3 4 10. 1.
       8.46934100        -0.163606000E-01
       3.02423100         0.286472800
       1.31636700         0.486851800
      0.556393000         0.379411100
0 3 1 0. 1.
      0.223856000          1.00000000
0 3 1 0. 1.
      0.120000000          1.00000000
0 4 1 0. 1.
      1.59813   1.0000
99 0
END
DFT
PBE0-D3
xxlgrid
END
TOLINTEG
7 7 7 10 40
SHRINK
2 2
TOLDEE
8
DFTD3
ABC
END
END
          48 PROCESSORS WORKING

         
 *******************************************************************************
 *                                                                             *
 *                               CRYSTAL17                                     *
 *                      public : 1.0.2 - March 1st, 2018                       *
 *                       HTTP://WWW.CRYSTAL.UNITO.IT                           *
 *                                                                             *
 *                              MAIN AUTHORS                                   *
 *                                                                             *
 *  R. DOVESI(1,11), V.R. SAUNDERS(2), C. ROETTI(1,11), R. ORLANDO(1,11),      *
 *  C.M. ZICOVICH-WILSON(1,3), F. PASCALE(4), B. CIVALLERI(1,11),              *
 *  K. DOLL(5), N.M. HARRISON(2,6), I.J. BUSH(7), Ph. D'ARCO(8),               *
 *  M. LLUNELL(9), M. CAUSA'(10), Y. NOEL(8), L. MASCHIO(1,11), A. ERBA(1,11)  *
 *  M. RE'RAT(14), S. CASASSA(1,11)                                            *
 *                                                                             *
 *        CONTRIBUTIONS TO THE CODE HAVE ALSO BEEN GIVEN BY                    *
 *                                                                             *
 *  M. FERRABONE(1,11), M. DE LA PIERRE(1,11), M. FERRERO(1,11),               *
 *  J. BAIMA(1,11), E. ALBANESE(1,11), M.F. PEINTINGER(12), R. BAST(13),       *
 *  B. KIRTMAN(15), V. LACIVITA(1,11), R. DEMICHELIS(1,16)                     *
 *  G. BRANDEBURG(17), S. SALUSTRO(1,11), G. SANSONE(1,11)                     *
 *  M.T. RUGGIERO(18)                                                          *
 *                                                                             *
 * (1) THEORETICAL CHEMISTRY GROUP - UNIVERSITA' DI TORINO - TORINO (ITALY)    *
 * (2) COMPUTATIONAL SCIENCE & ENGINEERING DEPARTMENT - STFC DARESBURY (UK)    *
 * (3) UNIVERSIDAD AUTONOMA DEL ESTADO DE MORELOS - CUERNAVACA (MEXICO)        *
 * (4) UNIVERSITE' DE LORRAINE - NANCY (FRANCE)                                *
 * (5) UNIVERSITAET STUTTGART- STUTTGART (GERMANY)                             *
 * (6) IMPERIAL COLLEGE - LONDON (UK)                                          *
 * (7) OXFORD E-RESEARCH CENTRE - OXFORD (UK)                                  *
 * (8) UPMC - SORBONNE UNIVERSITES - PARIS (FRANCE)                            *
 * (9) UNIVERSIDAD DE BARCELONA - BARCELONA (SPAIN)                            *
 *(10) UNIVERSITA' DI NAPOLI "FEDERICO II" - NAPOLI (ITALY)                    *
 *(11) NIS - NANOSTRUCTURED INTERFACES AND SURFACES - TORINO (ITALY)           *
 *(12) MPI FUER CHEMISCHE ENERGIEKONVERSION - MUELHEIM AN DER RUHR (GERMANY)   *
 *(13) UNIVERSITY OF TROMSO - TROMSO (NORWAY)                                  *
 *(14) UNIVERSITE' DE PAU ET DES PAYS DE L'ADOUR - PAU (FRANCE)                *
 *(15) UNIVERSITY OF CALIFORNIA SANTA BARBARA - SANTA BARBARA (USA)            *
 *(16) CURTIN UNIVERSITY - PERTH (AUSTRALIA)                                   *
 *(17) UNIVERSITY COLLEGE LONDON - LONDON (UK)                                 *
 *(18) CAMBRIDGE UNIVERSITY - CAMBRIDGE (UK)                                   *
 *                                                                             *
 *******************************************************************************
 EEEEEEEEEE STARTING  DATE 07 07 2020 TIME 16:22:32.1
 ZIF65Cd (cif CCDC 743558, GUPCUQ01)                                             

 GEOMETRY INPUT FROM EXTERNAL FILE (FORTRAN UNIT 34)
 3D - CRYSTAL 

 *******************************************************************************
 LATTICE PARAMETERS  (ANGSTROMS AND DEGREES) - PRIMITIVE CELL
       A          B          C        ALPHA      BETA     GAMMA        VOLUME
   15.62760   15.62760   15.62760   109.47122 109.47122 109.47122   2938.019207
 INFORMATION **** CHKGRP **** SPGR WITH NO INVERSION

 NUMBER OF IRREDUCIBLE ATOMS IN THE CELL:    7

 CARTESIAN COORDINATES (ANGSTROM) - IRREDUCIBLE ATOMS AND SYMMETRY RELATED

 AT.IRR.  AT  AT.N.          X                   Y                   Z
     1     1   248    0.000000000000E+00 -1.353389508505E+01  9.022596723365E+00
     1     2   248    9.022596723365E+00 -1.353389508505E+01  0.000000000000E+00
     1     3   248    9.022596723365E+00  0.000000000000E+00 -1.353389508505E+01
     1     4   248   -1.353389508505E+01  9.022596723365E+00  0.000000000000E+00
     1     5   248   -1.353389508505E+01  0.000000000000E+00  9.022596723365E+00
     1     6   248    0.000000000000E+00  9.022596723365E+00 -1.353389508505E+01
     7     7     7   -3.481328806780E-01  5.384778258878E+00  6.973053814713E+00
     7     8     7    3.481328806780E-01 -5.384778258878E+00  6.973053814713E+00
     7     9     7   -3.481328806780E-01 -5.384778258878E+00 -6.973053814713E+00
     7    10     7    3.481328806780E-01  5.384778258878E+00 -6.973053814713E+00
     7    11     7    6.973053814713E+00 -3.481328806780E-01  5.384778258878E+00
     7    12     7    5.384778258878E+00  6.973053814713E+00 -3.481328806780E-01
     7    13     7   -6.973053814713E+00  3.481328806780E-01  5.384778258878E+00
     7    14     7   -5.384778258878E+00  6.973053814713E+00  3.481328806780E-01
     7    15     7    6.973053814713E+00  3.481328806780E-01 -5.384778258878E+00
     7    16     7   -5.384778258878E+00 -6.973053814713E+00 -3.481328806780E-01
     7    17     7   -6.973053814713E+00 -3.481328806780E-01 -5.384778258878E+00
     7    18     7    5.384778258878E+00 -6.973053814713E+00  3.481328806780E-01
     7    19     7    5.384778258878E+00 -3.481328806780E-01  6.973053814713E+00
     7    20     7   -5.384778258878E+00  3.481328806780E-01  6.973053814713E+00
     7    21     7   -5.384778258878E+00 -3.481328806780E-01 -6.973053814713E+00
     7    22     7    5.384778258878E+00  3.481328806780E-01 -6.973053814713E+00
     7    23     7   -3.481328806780E-01  6.973053814713E+00  5.384778258878E+00
     7    24     7    6.973053814713E+00  5.384778258878E+00 -3.481328806780E-01
     7    25     7    3.481328806780E-01 -6.973053814713E+00  5.384778258878E+00
     7    26     7    6.973053814713E+00 -5.384778258878E+00  3.481328806780E-01
     7    27     7    3.481328806780E-01  6.973053814713E+00 -5.384778258878E+00
     7    28     7   -6.973053814713E+00 -5.384778258878E+00 -3.481328806780E-01
     7    29     7   -3.481328806780E-01 -6.973053814713E+00 -5.384778258878E+00
     7    30     7   -6.973053814713E+00  5.384778258878E+00  3.481328806780E-01
    31    31     7   -8.045192649376E+00 -1.662383508337E+00 -1.662383508337E+00
    31    32     7    8.045192649376E+00  1.662383508337E+00 -1.662383508337E+00
    31    33     7   -8.045192649376E+00  1.662383508337E+00  1.662383508337E+00
    31    34     7    8.045192649376E+00 -1.662383508337E+00  1.662383508337E+00
    31    35     7   -1.662383508337E+00 -8.045192649376E+00 -1.662383508337E+00
    31    36     7   -1.662383508337E+00 -1.662383508337E+00 -8.045192649376E+00
    31    37     7    1.662383508337E+00  8.045192649376E+00 -1.662383508337E+00
    31    38     7    1.662383508337E+00 -1.662383508337E+00  8.045192649376E+00
    31    39     7   -1.662383508337E+00  8.045192649376E+00  1.662383508337E+00
    31    40     7    1.662383508337E+00  1.662383508337E+00 -8.045192649376E+00
    31    41     7    1.662383508337E+00 -8.045192649376E+00  1.662383508337E+00
    31    42     7   -1.662383508337E+00  1.662383508337E+00  8.045192649376E+00
    43    43     6    8.283419157400E-02  6.582524115000E+00  6.582524115000E+00
    43    44     6   -8.283419157400E-02 -6.582524115000E+00  6.582524115000E+00
    43    45     6    8.283419157400E-02 -6.582524115000E+00 -6.582524115000E+00
    43    46     6   -8.283419157400E-02  6.582524115000E+00 -6.582524115000E+00
    43    47     6    6.582524115000E+00  8.283419157400E-02  6.582524115000E+00
    43    48     6    6.582524115000E+00  6.582524115000E+00  8.283419157400E-02
    43    49     6   -6.582524115000E+00 -8.283419157400E-02  6.582524115000E+00
    43    50     6   -6.582524115000E+00  6.582524115000E+00 -8.283419157400E-02
    43    51     6    6.582524115000E+00 -8.283419157400E-02 -6.582524115000E+00
    43    52     6   -6.582524115000E+00 -6.582524115000E+00  8.283419157400E-02
    43    53     6   -6.582524115000E+00  8.283419157400E-02 -6.582524115000E+00
    43    54     6    6.582524115000E+00 -6.582524115000E+00 -8.283419157400E-02
    55    55     6   -1.120553147855E+00  4.965388776004E+00  5.948192486972E+00
    55    56     6    1.120553147855E+00 -4.965388776004E+00  5.948192486972E+00
    55    57     6   -1.120553147855E+00 -4.965388776004E+00 -5.948192486972E+00
    55    58     6    1.120553147855E+00  4.965388776004E+00 -5.948192486972E+00
    55    59     6    5.948192486972E+00 -1.120553147855E+00  4.965388776004E+00
    55    60     6    4.965388776004E+00  5.948192486972E+00 -1.120553147855E+00
    55    61     6   -5.948192486972E+00  1.120553147855E+00  4.965388776004E+00
    55    62     6   -4.965388776004E+00  5.948192486972E+00  1.120553147855E+00
    55    63     6    5.948192486972E+00  1.120553147855E+00 -4.965388776004E+00
    55    64     6   -4.965388776004E+00 -5.948192486972E+00 -1.120553147855E+00
    55    65     6   -5.948192486972E+00 -1.120553147855E+00 -4.965388776004E+00
    55    66     6    4.965388776004E+00 -5.948192486972E+00  1.120553147855E+00
    55    67     6    4.965388776004E+00 -1.120553147855E+00  5.948192486972E+00
    55    68     6   -4.965388776004E+00  1.120553147855E+00  5.948192486972E+00
    55    69     6   -4.965388776004E+00 -1.120553147855E+00 -5.948192486972E+00
    55    70     6    4.965388776004E+00  1.120553147855E+00 -5.948192486972E+00
    55    71     6   -1.120553147855E+00  5.948192486972E+00  4.965388776004E+00
    55    72     6    5.948192486972E+00  4.965388776004E+00 -1.120553147855E+00
    55    73     6    1.120553147855E+00 -5.948192486972E+00  4.965388776004E+00
    55    74     6    5.948192486972E+00 -4.965388776004E+00  1.120553147855E+00
    55    75     6    1.120553147855E+00  5.948192486972E+00 -4.965388776004E+00
    55    76     6   -5.948192486972E+00 -4.965388776004E+00 -1.120553147855E+00
    55    77     6   -1.120553147855E+00 -5.948192486972E+00 -4.965388776004E+00
    55    78     6   -5.948192486972E+00  4.965388776004E+00  1.120553147855E+00
    79    79     1   -1.604482035751E+00  4.001354266100E+00  5.963534843011E+00
    79    80     1    1.604482035751E+00 -4.001354266100E+00  5.963534843011E+00
    79    81     1   -1.604482035751E+00 -4.001354266100E+00 -5.963534843011E+00
    79    82     1    1.604482035751E+00  4.001354266100E+00 -5.963534843011E+00
    79    83     1    5.963534843011E+00 -1.604482035751E+00  4.001354266100E+00
    79    84     1    4.001354266100E+00  5.963534843011E+00 -1.604482035751E+00
    79    85     1   -5.963534843011E+00  1.604482035751E+00  4.001354266100E+00
    79    86     1   -4.001354266100E+00  5.963534843011E+00  1.604482035751E+00
    79    87     1    5.963534843011E+00  1.604482035751E+00 -4.001354266100E+00
    79    88     1   -4.001354266100E+00 -5.963534843011E+00 -1.604482035751E+00
    79    89     1   -5.963534843011E+00 -1.604482035751E+00 -4.001354266100E+00
    79    90     1    4.001354266100E+00 -5.963534843011E+00  1.604482035751E+00
    79    91     1    4.001354266100E+00 -1.604482035751E+00  5.963534843011E+00
    79    92     1   -4.001354266100E+00  1.604482035751E+00  5.963534843011E+00
    79    93     1   -4.001354266100E+00 -1.604482035751E+00 -5.963534843011E+00
    79    94     1    4.001354266100E+00  1.604482035751E+00 -5.963534843011E+00
    79    95     1   -1.604482035751E+00  5.963534843011E+00  4.001354266100E+00
    79    96     1    5.963534843011E+00  4.001354266100E+00 -1.604482035751E+00
    79    97     1    1.604482035751E+00 -5.963534843011E+00  4.001354266100E+00
    79    98     1    5.963534843011E+00 -4.001354266100E+00  1.604482035751E+00
    79    99     1    1.604482035751E+00  5.963534843011E+00 -4.001354266100E+00
    79   100     1   -5.963534843011E+00 -4.001354266100E+00 -1.604482035751E+00
    79   101     1   -1.604482035751E+00 -5.963534843011E+00 -4.001354266100E+00
    79   102     1   -5.963534843011E+00  4.001354266100E+00  1.604482035751E+00
   103   103     8   -7.670401679818E+00 -5.908256006090E-01 -2.118232952401E+00
   103   104     8    7.670401679818E+00  5.908256006090E-01 -2.118232952401E+00
   103   105     8   -7.670401679818E+00  5.908256006090E-01  2.118232952401E+00
   103   106     8    7.670401679818E+00 -5.908256006090E-01  2.118232952401E+00
   103   107     8   -2.118232952401E+00 -7.670401679818E+00 -5.908256006090E-01
   103   108     8   -5.908256006090E-01 -2.118232952401E+00 -7.670401679818E+00
   103   109     8    2.118232952401E+00  7.670401679818E+00 -5.908256006090E-01
   103   110     8    5.908256006090E-01 -2.118232952401E+00  7.670401679818E+00
   103   111     8   -2.118232952401E+00  7.670401679818E+00  5.908256006090E-01
   103   112     8    5.908256006090E-01  2.118232952401E+00 -7.670401679818E+00
   103   113     8    2.118232952401E+00 -7.670401679818E+00  5.908256006090E-01
   103   114     8   -5.908256006090E-01  2.118232952401E+00  7.670401679818E+00
   103   115     8   -5.908256006090E-01 -7.670401679818E+00 -2.118232952401E+00
   103   116     8    5.908256006090E-01  7.670401679818E+00 -2.118232952401E+00
   103   117     8    5.908256006090E-01 -7.670401679818E+00  2.118232952401E+00
   103   118     8   -5.908256006090E-01  7.670401679818E+00  2.118232952401E+00
   103   119     8   -7.670401679818E+00 -2.118232952401E+00 -5.908256006090E-01
   103   120     8   -2.118232952401E+00 -5.908256006090E-01 -7.670401679818E+00
   103   121     8    7.670401679818E+00  2.118232952401E+00 -5.908256006090E-01
   103   122     8   -2.118232952401E+00  5.908256006090E-01  7.670401679818E+00
   103   123     8    7.670401679818E+00 -2.118232952401E+00  5.908256006090E-01
   103   124     8    2.118232952401E+00  5.908256006090E-01 -7.670401679818E+00
   103   125     8   -7.670401679818E+00  2.118232952401E+00  5.908256006090E-01
   103   126     8    2.118232952401E+00 -5.908256006090E-01  7.670401679818E+00

 SPACE  GROUP  N.                     :  217
 NUMBER OF SYMMETRY OPERATORS         :   24
 *******************************************************************************
 LATTICE PARAMETERS (ANGSTROMS AND DEGREES) - BOHR = 0.5291772083 ANGSTROM
 PRIMITIVE CELL - CENTRING CODE 6/0 VOLUME=  2938.019207 - DENSITY  1.146 g/cm^3
         A              B              C           ALPHA      BETA       GAMMA 
    15.62759594    15.62759594    15.62759594   109.471221 109.471221 109.471221
 *******************************************************************************
 ATOMS IN THE ASYMMETRIC UNIT    7 - ATOMS IN THE UNIT CELL:  126
     ATOM                 X/A                 Y/B                 Z/C    
 *******************************************************************************
      1 T 248 CD   -2.500000000001E-01 -4.999999999997E-01  2.499999999996E-01
      2 F 248 CD    2.499999999996E-01 -4.999999999997E-01 -2.500000000001E-01
      3 F 248 CD    2.499999999996E-01 -2.500000000001E-01 -4.999999999997E-01
      4 F 248 CD   -4.999999999997E-01  2.499999999996E-01 -2.500000000001E-01
      5 F 248 CD   -4.999999999997E-01 -2.500000000001E-01  2.499999999996E-01
      6 F 248 CD   -2.500000000001E-01  2.499999999996E-01 -4.999999999997E-01
      7 T   7 N    -3.151732005490E-01  3.671293939628E-01  2.791128503594E-01
      8 F   7 N     8.801654360340E-02  4.057139490916E-01 -2.791128503594E-01
      9 F   7 N     3.151732005490E-01 -4.057139490916E-01 -3.176974054882E-01
     10 F   7 N    -8.801654360340E-02 -3.671293939628E-01  3.176974054882E-01
     11 F   7 N     2.791128503594E-01 -3.151732005490E-01  3.671293939628E-01
     12 F   7 N     3.671293939628E-01  2.791128503594E-01 -3.151732005490E-01
     13 F   7 N     3.176974054882E-01 -8.801654360340E-02 -3.671293939628E-01
     14 F   7 N     4.057139490916E-01 -2.791128503594E-01  8.801654360340E-02
     15 F   7 N    -2.791128503594E-01  8.801654360340E-02  4.057139490916E-01
     16 F   7 N    -4.057139490916E-01 -3.176974054882E-01  3.151732005490E-01
     17 F   7 N    -3.176974054882E-01  3.151732005490E-01 -4.057139490916E-01
     18 F   7 N    -3.671293939628E-01  3.176974054882E-01 -8.801654360340E-02
     19 F   7 N     3.671293939628E-01 -3.151732005490E-01  2.791128503594E-01
     20 F   7 N     4.057139490916E-01  8.801654360340E-02 -2.791128503594E-01
     21 F   7 N    -4.057139490916E-01  3.151732005490E-01 -3.176974054882E-01
     22 F   7 N    -3.671293939628E-01 -8.801654360340E-02  3.176974054882E-01
     23 F   7 N    -3.151732005490E-01  2.791128503594E-01  3.671293939628E-01
     24 F   7 N     2.791128503594E-01  3.671293939628E-01 -3.151732005490E-01
     25 F   7 N    -8.801654360340E-02  3.176974054882E-01 -3.671293939628E-01
     26 F   7 N    -2.791128503594E-01  4.057139490916E-01  8.801654360340E-02
     27 F   7 N     8.801654360340E-02 -2.791128503594E-01  4.057139490916E-01
     28 F   7 N    -3.176974054882E-01 -4.057139490916E-01  3.151732005490E-01
     29 F   7 N     3.151732005490E-01 -3.176974054882E-01 -4.057139490916E-01
     30 F   7 N     3.176974054882E-01 -3.671293939628E-01 -8.801654360340E-02
     31 T   7 N    -1.842466818929E-01  4.620408926967E-01  4.620408926967E-01
     32 F   7 N     0.000000000000E+00  3.537124254104E-01 -4.620408926967E-01
     33 F   7 N     1.842466818929E-01 -3.537124254104E-01 -3.537124254104E-01
     34 F   7 N     0.000000000000E+00 -4.620408926967E-01  3.537124254104E-01
     35 F   7 N     4.620408926967E-01 -1.842466818929E-01  4.620408926967E-01
     36 F   7 N     4.620408926967E-01  4.620408926967E-01 -1.842466818929E-01
     37 F   7 N     3.537124254104E-01  0.000000000000E+00 -4.620408926967E-01
     38 F   7 N     3.537124254104E-01 -4.620408926967E-01  0.000000000000E+00
     39 F   7 N    -4.620408926967E-01  0.000000000000E+00  3.537124254104E-01
     40 F   7 N    -3.537124254104E-01 -3.537124254104E-01  1.842466818929E-01
     41 F   7 N    -3.537124254104E-01  1.842466818929E-01 -3.537124254104E-01
     42 F   7 N    -4.620408926967E-01  3.537124254104E-01  0.000000000000E+00
     43 T   6 C    -2.704401718457E-01  3.693702883404E-01  3.693702883404E-01
     44 F   6 C     0.000000000000E+00  3.601895398139E-01 -3.693702883404E-01
     45 F   6 C     2.704401718457E-01 -3.601895398139E-01 -3.601895398139E-01
     46 F   6 C     0.000000000000E+00 -3.693702883404E-01  3.601895398139E-01
     47 F   6 C     3.693702883404E-01 -2.704401718457E-01  3.693702883404E-01
     48 F   6 C     3.693702883404E-01  3.693702883404E-01 -2.704401718457E-01
     49 F   6 C     3.601895398139E-01  0.000000000000E+00 -3.693702883404E-01
     50 F   6 C     3.601895398139E-01 -3.693702883404E-01  0.000000000000E+00
     51 F   6 C    -3.693702883404E-01  0.000000000000E+00  3.601895398139E-01
     52 F   6 C    -3.601895398139E-01 -3.601895398139E-01  2.704401718457E-01
     53 F   6 C    -3.601895398139E-01  2.704401718457E-01 -3.601895398139E-01
     54 F   6 C    -3.693702883404E-01  3.601895398139E-01  0.000000000000E+00
     55 T   6 C    -3.952084085328E-01  2.675304841353E-01  2.130670219469E-01
     56 F   6 C     5.446346218841E-02  3.917245695203E-01 -2.130670219469E-01
     57 F   6 C     3.952084085328E-01 -3.917245695203E-01 -3.372611073319E-01
     58 F   6 C    -5.446346218841E-02 -2.675304841353E-01  3.372611073319E-01
     59 F   6 C     2.130670219469E-01 -3.952084085328E-01  2.675304841353E-01
     60 F   6 C     2.675304841353E-01  2.130670219469E-01 -3.952084085328E-01
     61 F   6 C     3.372611073319E-01 -5.446346218841E-02 -2.675304841353E-01
     62 F   6 C     3.917245695203E-01 -2.130670219469E-01  5.446346218841E-02
     63 F   6 C    -2.130670219469E-01  5.446346218841E-02  3.917245695203E-01
     64 F   6 C    -3.917245695203E-01 -3.372611073319E-01  3.952084085328E-01
     65 F   6 C    -3.372611073319E-01  3.952084085328E-01 -3.917245695203E-01
     66 F   6 C    -2.675304841353E-01  3.372611073319E-01 -5.446346218841E-02
     67 F   6 C     2.675304841353E-01 -3.952084085328E-01  2.130670219469E-01
     68 F   6 C     3.917245695203E-01  5.446346218841E-02 -2.130670219469E-01
     69 F   6 C    -3.917245695203E-01  3.952084085328E-01 -3.372611073319E-01
     70 F   6 C    -2.675304841353E-01 -5.446346218841E-02  3.372611073319E-01
     71 F   6 C    -3.952084085328E-01  2.130670219469E-01  2.675304841353E-01
     72 F   6 C     2.130670219469E-01  2.675304841353E-01 -3.952084085328E-01
     73 F   6 C    -5.446346218841E-02  3.372611073319E-01 -2.675304841353E-01
     74 F   6 C    -2.130670219469E-01  3.917245695203E-01  5.446346218841E-02
     75 F   6 C     5.446346218841E-02 -2.130670219469E-01  3.917245695203E-01
     76 F   6 C    -3.372611073319E-01 -3.917245695203E-01  3.952084085328E-01
     77 F   6 C     3.952084085328E-01 -3.372611073319E-01 -3.917245695203E-01
     78 F   6 C     3.372611073319E-01 -2.675304841353E-01 -5.446346218841E-02
     79 T   1 H    -4.477815303819E-01  2.415630965736E-01  1.328260756764E-01
     80 F   1 H     1.087370208973E-01  4.193923939418E-01 -1.328260756764E-01
     81 F   1 H     4.477815303819E-01 -4.193923939418E-01 -3.106553730445E-01
     82 F   1 H    -1.087370208973E-01 -2.415630965736E-01  3.106553730445E-01
     83 F   1 H     1.328260756764E-01 -4.477815303819E-01  2.415630965736E-01
     84 F   1 H     2.415630965736E-01  1.328260756764E-01 -4.477815303819E-01
     85 F   1 H     3.106553730445E-01 -1.087370208973E-01 -2.415630965736E-01
     86 F   1 H     4.193923939418E-01 -1.328260756764E-01  1.087370208973E-01
     87 F   1 H    -1.328260756764E-01  1.087370208973E-01  4.193923939418E-01
     88 F   1 H    -4.193923939418E-01 -3.106553730445E-01  4.477815303819E-01
     89 F   1 H    -3.106553730445E-01  4.477815303819E-01 -4.193923939418E-01
     90 F   1 H    -2.415630965736E-01  3.106553730445E-01 -1.087370208973E-01
     91 F   1 H     2.415630965736E-01 -4.477815303819E-01  1.328260756764E-01
     92 F   1 H     4.193923939418E-01  1.087370208973E-01 -1.328260756764E-01
     93 F   1 H    -4.193923939418E-01  4.477815303819E-01 -3.106553730445E-01
     94 F   1 H    -2.415630965736E-01 -1.087370208973E-01  3.106553730445E-01
     95 F   1 H    -4.477815303819E-01  1.328260756764E-01  2.415630965736E-01
     96 F   1 H     1.328260756764E-01  2.415630965736E-01 -4.477815303819E-01
     97 F   1 H    -1.087370208973E-01  3.106553730445E-01 -2.415630965736E-01
     98 F   1 H    -1.328260756764E-01  4.193923939418E-01  1.087370208973E-01
     99 F   1 H     1.087370208973E-01 -1.328260756764E-01  4.193923939418E-01
    100 F   1 H    -3.106553730445E-01 -4.193923939418E-01  4.477815303819E-01
    101 F   1 H     4.477815303819E-01 -3.106553730445E-01 -4.193923939418E-01
    102 F   1 H     3.106553730445E-01 -2.415630965736E-01 -1.087370208973E-01
    103 T   8 O    -1.501263237221E-01  4.575489223144E-01 -4.578076319780E-01
    104 F   8 O    -8.464344570768E-02  3.076813082559E-01  4.578076319780E-01
    105 F   8 O     1.501263237221E-01 -3.076813082559E-01 -3.923247539635E-01
    106 F   8 O     8.464344570768E-02 -4.575489223144E-01  3.923247539635E-01
    107 F   8 O    -4.578076319780E-01 -1.501263237221E-01  4.575489223144E-01
    108 F   8 O     4.575489223144E-01 -4.578076319780E-01 -1.501263237221E-01
    109 F   8 O     3.923247539635E-01  8.464344570768E-02 -4.575489223144E-01
    110 F   8 O     3.076813082559E-01  4.578076319780E-01 -8.464344570768E-02
    111 F   8 O     4.578076319780E-01 -8.464344570768E-02  3.076813082559E-01
    112 F   8 O    -3.076813082559E-01 -3.923247539635E-01  1.501263237221E-01
    113 F   8 O    -3.923247539635E-01  1.501263237221E-01 -3.076813082559E-01
    114 F   8 O    -4.575489223144E-01  3.923247539635E-01  8.464344570768E-02
    115 F   8 O     4.575489223144E-01 -1.501263237221E-01 -4.578076319780E-01
    116 F   8 O     3.076813082559E-01 -8.464344570768E-02  4.578076319780E-01
    117 F   8 O    -3.076813082559E-01  1.501263237221E-01 -3.923247539635E-01
    118 F   8 O    -4.575489223144E-01  8.464344570768E-02  3.923247539635E-01
    119 F   8 O    -1.501263237221E-01 -4.578076319780E-01  4.575489223144E-01
    120 F   8 O    -4.578076319780E-01  4.575489223144E-01 -1.501263237221E-01
    121 F   8 O     8.464344570768E-02  3.923247539635E-01 -4.575489223144E-01
    122 F   8 O     4.578076319780E-01  3.076813082559E-01 -8.464344570768E-02
    123 F   8 O    -8.464344570768E-02  4.578076319780E-01  3.076813082559E-01
    124 F   8 O    -3.923247539635E-01 -3.076813082559E-01  1.501263237221E-01
    125 F   8 O     1.501263237221E-01 -3.923247539635E-01 -3.076813082559E-01
    126 F   8 O     3.923247539635E-01 -4.575489223144E-01  8.464344570768E-02

 TRANSFORMATION MATRIX PRIMITIVE-CRYSTALLOGRAPHIC CELL
  0.0000  1.0000  1.0000  1.0000  0.0000  1.0000  1.0000  1.0000  0.0000

 *******************************************************************************
 CRYSTALLOGRAPHIC CELL (VOLUME=       5876.03841469)
         A              B              C           ALPHA      BETA       GAMMA 
    18.04519345    18.04519345    18.04519345    90.000000  90.000000  90.000000

 COORDINATES IN THE CRYSTALLOGRAPHIC CELL
     ATOM                 X/A                 Y/B                 Z/C    
 *******************************************************************************
      1 T 248 CD    0.000000000000E+00  2.499999999996E-01 -4.999999999997E-01
      2 F 248 CD   -4.999999999997E-01  2.499999999996E-01  0.000000000000E+00
      3 F 248 CD   -4.999999999997E-01  0.000000000000E+00  2.499999999996E-01
      4 F 248 CD    2.499999999996E-01 -4.999999999997E-01  0.000000000000E+00
      5 F 248 CD    2.499999999996E-01  0.000000000000E+00 -4.999999999997E-01
      6 F 248 CD    0.000000000000E+00 -4.999999999997E-01  2.499999999996E-01
      7 T   7 N    -1.929227756443E-02  2.984051279238E-01  3.864216715272E-01
      8 F   7 N     1.929227756443E-02 -2.984051279238E-01  3.864216715272E-01
      9 F   7 N    -1.929227756443E-02 -2.984051279238E-01 -3.864216715272E-01
     10 F   7 N     1.929227756443E-02  2.984051279238E-01 -3.864216715272E-01
     11 F   7 N     3.864216715272E-01 -1.929227756443E-02  2.984051279238E-01
     12 F   7 N     2.984051279238E-01  3.864216715272E-01 -1.929227756443E-02
     13 F   7 N    -3.864216715272E-01  1.929227756443E-02  2.984051279238E-01
     14 F   7 N    -2.984051279238E-01  3.864216715272E-01  1.929227756443E-02
     15 F   7 N     3.864216715272E-01  1.929227756443E-02 -2.984051279238E-01
     16 F   7 N    -2.984051279238E-01 -3.864216715272E-01 -1.929227756443E-02
     17 F   7 N    -3.864216715272E-01 -1.929227756443E-02 -2.984051279238E-01
     18 F   7 N     2.984051279238E-01 -3.864216715272E-01  1.929227756443E-02
     19 F   7 N     2.984051279238E-01 -1.929227756443E-02  3.864216715272E-01
     20 F   7 N    -2.984051279238E-01  1.929227756443E-02  3.864216715272E-01
     21 F   7 N    -2.984051279238E-01 -1.929227756443E-02 -3.864216715272E-01
     22 F   7 N     2.984051279238E-01  1.929227756443E-02 -3.864216715272E-01
     23 F   7 N    -1.929227756443E-02  3.864216715272E-01  2.984051279238E-01
     24 F   7 N     3.864216715272E-01  2.984051279238E-01 -1.929227756443E-02
     25 F   7 N     1.929227756443E-02 -3.864216715272E-01  2.984051279238E-01
     26 F   7 N     3.864216715272E-01 -2.984051279238E-01  1.929227756443E-02
     27 F   7 N     1.929227756443E-02  3.864216715272E-01 -2.984051279238E-01
     28 F   7 N    -3.864216715272E-01 -2.984051279238E-01 -1.929227756443E-02
     29 F   7 N    -1.929227756443E-02 -3.864216715272E-01 -2.984051279238E-01
     30 F   7 N    -3.864216715272E-01  2.984051279238E-01  1.929227756443E-02
     31 T   7 N    -4.458357663568E-01 -9.212334094646E-02 -9.212334094646E-02
     32 F   7 N     4.458357663568E-01  9.212334094646E-02 -9.212334094646E-02
     33 F   7 N    -4.458357663568E-01  9.212334094646E-02  9.212334094646E-02
     34 F   7 N     4.458357663568E-01 -9.212334094646E-02  9.212334094646E-02
     35 F   7 N    -9.212334094646E-02 -4.458357663568E-01 -9.212334094646E-02
     36 F   7 N    -9.212334094646E-02 -9.212334094646E-02 -4.458357663568E-01
     37 F   7 N     9.212334094646E-02  4.458357663568E-01 -9.212334094646E-02
     38 F   7 N     9.212334094646E-02 -9.212334094646E-02  4.458357663568E-01
     39 F   7 N    -9.212334094646E-02  4.458357663568E-01  9.212334094646E-02
     40 F   7 N     9.212334094646E-02  9.212334094646E-02 -4.458357663568E-01
     41 F   7 N     9.212334094646E-02 -4.458357663568E-01  9.212334094646E-02
     42 F   7 N    -9.212334094646E-02  9.212334094646E-02  4.458357663568E-01
     43 T   6 C     4.590374263295E-03  3.647799140771E-01  3.647799140771E-01
     44 F   6 C    -4.590374263295E-03 -3.647799140771E-01  3.647799140771E-01
     45 F   6 C     4.590374263295E-03 -3.647799140771E-01 -3.647799140771E-01
     46 F   6 C    -4.590374263295E-03  3.647799140771E-01 -3.647799140771E-01
     47 F   6 C     3.647799140771E-01  4.590374263295E-03  3.647799140771E-01
     48 F   6 C     3.647799140771E-01  3.647799140771E-01  4.590374263295E-03
     49 F   6 C    -3.647799140771E-01 -4.590374263295E-03  3.647799140771E-01
     50 F   6 C    -3.647799140771E-01  3.647799140771E-01 -4.590374263295E-03
     51 F   6 C     3.647799140771E-01 -4.590374263295E-03 -3.647799140771E-01
     52 F   6 C    -3.647799140771E-01 -3.647799140771E-01  4.590374263295E-03
     53 F   6 C    -3.647799140771E-01  4.590374263295E-03 -3.647799140771E-01
     54 F   6 C     3.647799140771E-01 -3.647799140771E-01 -4.590374263295E-03
     55 T   6 C    -6.209704269248E-02  2.751640646394E-01  3.296275268278E-01
     56 F   6 C     6.209704269248E-02 -2.751640646394E-01  3.296275268278E-01
     57 F   6 C    -6.209704269248E-02 -2.751640646394E-01 -3.296275268278E-01
     58 F   6 C     6.209704269248E-02  2.751640646394E-01 -3.296275268278E-01
     59 F   6 C     3.296275268278E-01 -6.209704269248E-02  2.751640646394E-01
     60 F   6 C     2.751640646394E-01  3.296275268278E-01 -6.209704269248E-02
     61 F   6 C    -3.296275268278E-01  6.209704269248E-02  2.751640646394E-01
     62 F   6 C    -2.751640646394E-01  3.296275268278E-01  6.209704269248E-02
     63 F   6 C     3.296275268278E-01  6.209704269248E-02 -2.751640646394E-01
     64 F   6 C    -2.751640646394E-01 -3.296275268278E-01 -6.209704269248E-02
     65 F   6 C    -3.296275268278E-01 -6.209704269248E-02 -2.751640646394E-01
     66 F   6 C     2.751640646394E-01 -3.296275268278E-01  6.209704269248E-02
     67 F   6 C     2.751640646394E-01 -6.209704269248E-02  3.296275268278E-01
     68 F   6 C    -2.751640646394E-01  6.209704269248E-02  3.296275268278E-01
     69 F   6 C    -2.751640646394E-01 -6.209704269248E-02 -3.296275268278E-01
     70 F   6 C     2.751640646394E-01  6.209704269248E-02 -3.296275268278E-01
     71 F   6 C    -6.209704269248E-02  3.296275268278E-01  2.751640646394E-01
     72 F   6 C     3.296275268278E-01  2.751640646394E-01 -6.209704269248E-02
     73 F   6 C     6.209704269248E-02 -3.296275268278E-01  2.751640646394E-01
     74 F   6 C     3.296275268278E-01 -2.751640646394E-01  6.209704269248E-02
     75 F   6 C     6.209704269248E-02  3.296275268278E-01 -2.751640646394E-01
     76 F   6 C    -3.296275268278E-01 -2.751640646394E-01 -6.209704269248E-02
     77 F   6 C    -6.209704269248E-02 -3.296275268278E-01 -2.751640646394E-01
     78 F   6 C    -3.296275268278E-01  2.751640646394E-01  6.209704269248E-02
     79 T   1 H    -8.891464868406E-02  2.217407243604E-01  3.304777452577E-01
     80 F   1 H     8.891464868406E-02 -2.217407243604E-01  3.304777452577E-01
     81 F   1 H    -8.891464868406E-02 -2.217407243604E-01 -3.304777452577E-01
     82 F   1 H     8.891464868406E-02  2.217407243604E-01 -3.304777452577E-01
     83 F   1 H     3.304777452577E-01 -8.891464868406E-02  2.217407243604E-01
     84 F   1 H     2.217407243604E-01  3.304777452577E-01 -8.891464868406E-02
     85 F   1 H    -3.304777452577E-01  8.891464868406E-02  2.217407243604E-01
     86 F   1 H    -2.217407243604E-01  3.304777452577E-01  8.891464868406E-02
     87 F   1 H     3.304777452577E-01  8.891464868406E-02 -2.217407243604E-01
     88 F   1 H    -2.217407243604E-01 -3.304777452577E-01 -8.891464868406E-02
     89 F   1 H    -3.304777452577E-01 -8.891464868406E-02 -2.217407243604E-01
     90 F   1 H     2.217407243604E-01 -3.304777452577E-01  8.891464868406E-02
     91 F   1 H     2.217407243604E-01 -8.891464868406E-02  3.304777452577E-01
     92 F   1 H    -2.217407243604E-01  8.891464868406E-02  3.304777452577E-01
     93 F   1 H    -2.217407243604E-01 -8.891464868406E-02 -3.304777452577E-01
     94 F   1 H     2.217407243604E-01  8.891464868406E-02 -3.304777452577E-01
     95 F   1 H    -8.891464868406E-02  3.304777452577E-01  2.217407243604E-01
     96 F   1 H     3.304777452577E-01  2.217407243604E-01 -8.891464868406E-02
     97 F   1 H     8.891464868406E-02 -3.304777452577E-01  2.217407243604E-01
     98 F   1 H     3.304777452577E-01 -2.217407243604E-01  8.891464868406E-02
     99 F   1 H     8.891464868406E-02  3.304777452577E-01 -2.217407243604E-01
    100 F   1 H    -3.304777452577E-01 -2.217407243604E-01 -8.891464868406E-02
    101 F   1 H    -8.891464868406E-02 -3.304777452577E-01 -2.217407243604E-01
    102 F   1 H    -3.304777452577E-01  2.217407243604E-01  8.891464868406E-02
    103 T   8 O    -4.250661929708E-01 -3.274143900721E-02 -1.173848847149E-01
    104 F   8 O     4.250661929708E-01  3.274143900721E-02 -1.173848847149E-01
    105 F   8 O    -4.250661929708E-01  3.274143900721E-02  1.173848847149E-01
    106 F   8 O     4.250661929708E-01 -3.274143900721E-02  1.173848847149E-01
    107 F   8 O    -1.173848847149E-01 -4.250661929708E-01 -3.274143900721E-02
    108 F   8 O    -3.274143900721E-02 -1.173848847149E-01 -4.250661929708E-01
    109 F   8 O     1.173848847149E-01  4.250661929708E-01 -3.274143900721E-02
    110 F   8 O     3.274143900721E-02 -1.173848847149E-01  4.250661929708E-01
    111 F   8 O    -1.173848847149E-01  4.250661929708E-01  3.274143900721E-02
    112 F   8 O     3.274143900721E-02  1.173848847149E-01 -4.250661929708E-01
    113 F   8 O     1.173848847149E-01 -4.250661929708E-01  3.274143900721E-02
    114 F   8 O    -3.274143900721E-02  1.173848847149E-01  4.250661929708E-01
    115 F   8 O    -3.274143900721E-02 -4.250661929708E-01 -1.173848847149E-01
    116 F   8 O     3.274143900721E-02  4.250661929708E-01 -1.173848847149E-01
    117 F   8 O     3.274143900721E-02 -4.250661929708E-01  1.173848847149E-01
    118 F   8 O    -3.274143900721E-02  4.250661929708E-01  1.173848847149E-01
    119 F   8 O    -4.250661929708E-01 -1.173848847149E-01 -3.274143900721E-02
    120 F   8 O    -1.173848847149E-01 -3.274143900721E-02 -4.250661929708E-01
    121 F   8 O     4.250661929708E-01  1.173848847149E-01 -3.274143900721E-02
    122 F   8 O    -1.173848847149E-01  3.274143900721E-02  4.250661929708E-01
    123 F   8 O     4.250661929708E-01 -1.173848847149E-01  3.274143900721E-02
    124 F   8 O     1.173848847149E-01  3.274143900721E-02 -4.250661929708E-01
    125 F   8 O    -4.250661929708E-01  1.173848847149E-01  3.274143900721E-02
    126 F   8 O     1.173848847149E-01 -3.274143900721E-02  4.250661929708E-01

 T = ATOM BELONGING TO THE ASYMMETRIC UNIT
 *******************************************************************************
 * GEOMETRY EDITING - INPUT COORDINATES ARE GIVEN IN ANGSTROM         
 *******************************************************************************

 GEOMETRY NOW FULLY CONSISTENT WITH THE GROUP
 INFORMATION **** NEW DEFAULT **** FINALRUN 4 FOR GEOMETRY OPTIMIZATIONS
 INFORMATION **** NEW DEFAULT **** OPTGEOM OPTIMIZES BOTH ATOMIC COORDINATES AND CELL PARAMETERS
 INFORMATION **** NEW DEFAULT **** TOL. ON ATOMIC DISP TO REDEFINE REF. GEOMETRY: 0.8 Angs
 INFORMATION **** NEW DEFAULT **** N POINTS TO REDEFINE REF. GEOMETRY: N OF OPT DEGS OF FREEDOM
 INFORMATION **** NEW DEFAULT **** TOL. ON ENERGY TO REDEFINE REF. GEOMETRY: 10**-3*(5*N. ATOMS)

 IMPORTANT INFORMATION:
 THE COORDINATE SYSTEM ADOPTED IN THE OPTIMIZATION IS NOT IN
 GENERAL HOMOGENEOUS UNITS. FOR THIS REASON THE GRADIENT AND 
 HESSIAN MATRIX IN TERMS OF THIS SYSTEM ARE GIVEN WITHOUT
 UNITS. FOR MORE DETAILS SEE THE MANUAL.

 INITIAL TRUST RADIUS         0.50000 MAXIMUM TRUST RADIUS               4.00000
 MAXIMUM GRADIENT COMPONENT   0.00045 MAXIMUM DISPLACEMENT COMPONENT     0.00180
 R.M.S. OF GRADIENT COMPONENT 0.00030 R.M.S. OF DISPLACEMENT COMPONENTS  0.00120
 THRESHOLD ON ENERGY CHANGE 0.100E-06 EXTRAPOLATING POLYNOMIAL ORDER           2
 MAXIMUM ALLOWED NUMBER OF STEPS   -1 SORTING OF ENERGY POINTS:               NO
 ANALYTICAL  GRADIENT                 HESSIAN UPDATING                      BFGS
 STEP SIZE NUMERICAL GRADIENT 0.00100
 INITIAL HESSIAN MATRIX: SCHLEGEL MODEL 2
 *******************************************************************************


 ELAELAELAELAELAELAELAELAELAELAELAELAELAELAELAELAELAELAELAELAELAELAELAELAELAELA

                       ELASTIC CALCULATION

 INFORMATION **** TOLDEX ****  CONVERGENCE CRITERION FOR RMS DISPLACEMENT MODIFIED  6.200000E-04
 INFORMATION **** TOLDEG **** MODIFY CONVERGENCE CRITERION FOR RMS GRADIENT  3.000000E-04
 INFORMATION **** TOLDEE **** CONVERGENCE CRITERION FOR ENERGY MODIFIED: 10**-           8

 GCALCO - MAX INDICES DIRECT LATTICE VECTOR    14    14    14
 NO.OF VECTORS CREATED 6999 STARS  122 RMAX   321.70322 BOHR

 GEOMETRY FOR WAVE FUNCTION - DIMENSIONALITY OF THE SYSTEM    3
 (NON PERIODIC DIRECTION: LATTICE PARAMETER FORMALLY SET TO 500)
 *******************************************************************************
 LATTICE PARAMETERS (ANGSTROMS AND DEGREES) - BOHR = 0.5291772083 ANGSTROM
 PRIMITIVE CELL - CENTRING CODE 6/0 VOLUME=  2938.019207 - DENSITY  1.146 g/cm^3
         A              B              C           ALPHA      BETA       GAMMA 
    15.62759594    15.62759594    15.62759594   109.471221 109.471221 109.471221
 *******************************************************************************
 ATOMS IN THE ASYMMETRIC UNIT    7 - ATOMS IN THE UNIT CELL:  126
     ATOM                 X/A                 Y/B                 Z/C    
 *******************************************************************************
      1 T 248 CD   -2.500000000000E-01 -5.000000000000E-01  2.500000000000E-01
      2 F 248 CD    2.500000000000E-01 -5.000000000000E-01 -2.500000000000E-01
      3 F 248 CD    2.500000000000E-01 -2.500000000000E-01 -5.000000000000E-01
      4 F 248 CD   -5.000000000000E-01  2.500000000000E-01 -2.500000000000E-01
      5 F 248 CD   -5.000000000000E-01 -2.500000000000E-01  2.500000000000E-01
      6 F 248 CD   -2.500000000000E-01  2.500000000000E-01  5.000000000000E-01
      7 T   7 N    -3.151732005490E-01  3.671293939628E-01  2.791128503594E-01
      8 F   7 N     8.801654360340E-02  4.057139490916E-01 -2.791128503594E-01
      9 F   7 N     3.151732005490E-01 -4.057139490916E-01 -3.176974054882E-01
     10 F   7 N    -8.801654360340E-02 -3.671293939628E-01  3.176974054882E-01
     11 F   7 N     2.791128503594E-01 -3.151732005490E-01  3.671293939628E-01
     12 F   7 N     3.671293939628E-01  2.791128503594E-01 -3.151732005490E-01
     13 F   7 N     3.176974054882E-01 -8.801654360340E-02 -3.671293939628E-01
     14 F   7 N     4.057139490916E-01 -2.791128503594E-01  8.801654360340E-02
     15 F   7 N    -2.791128503594E-01  8.801654360340E-02  4.057139490916E-01
     16 F   7 N    -4.057139490916E-01 -3.176974054882E-01  3.151732005490E-01
     17 F   7 N    -3.176974054882E-01  3.151732005490E-01 -4.057139490916E-01
     18 F   7 N    -3.671293939628E-01  3.176974054882E-01 -8.801654360340E-02
     19 F   7 N     3.671293939628E-01 -3.151732005490E-01  2.791128503594E-01
     20 F   7 N     4.057139490916E-01  8.801654360340E-02 -2.791128503594E-01
     21 F   7 N    -4.057139490916E-01  3.151732005490E-01 -3.176974054882E-01
     22 F   7 N    -3.671293939628E-01 -8.801654360340E-02  3.176974054882E-01
     23 F   7 N    -3.151732005490E-01  2.791128503594E-01  3.671293939628E-01
     24 F   7 N     2.791128503594E-01  3.671293939628E-01 -3.151732005490E-01
     25 F   7 N    -8.801654360340E-02  3.176974054882E-01 -3.671293939628E-01
     26 F   7 N    -2.791128503594E-01  4.057139490916E-01  8.801654360340E-02
     27 F   7 N     8.801654360340E-02 -2.791128503594E-01  4.057139490916E-01
     28 F   7 N    -3.176974054882E-01 -4.057139490916E-01  3.151732005490E-01
     29 F   7 N     3.151732005490E-01 -3.176974054882E-01 -4.057139490916E-01
     30 F   7 N     3.176974054882E-01 -3.671293939628E-01 -8.801654360340E-02
     31 T   7 N    -1.842466818929E-01  4.620408926967E-01  4.620408926967E-01
     32 F   7 N     0.000000000000E+00  3.537124254104E-01 -4.620408926967E-01
     33 F   7 N     1.842466818929E-01 -3.537124254104E-01 -3.537124254104E-01
     34 F   7 N     0.000000000000E+00 -4.620408926967E-01  3.537124254104E-01
     35 F   7 N     4.620408926967E-01 -1.842466818929E-01  4.620408926967E-01
     36 F   7 N     4.620408926967E-01  4.620408926967E-01 -1.842466818929E-01
     37 F   7 N     3.537124254104E-01  0.000000000000E+00 -4.620408926967E-01
     38 F   7 N     3.537124254104E-01 -4.620408926967E-01  0.000000000000E+00
     39 F   7 N    -4.620408926967E-01  0.000000000000E+00  3.537124254104E-01
     40 F   7 N    -3.537124254104E-01 -3.537124254104E-01  1.842466818929E-01
     41 F   7 N    -3.537124254104E-01  1.842466818929E-01 -3.537124254104E-01
     42 F   7 N    -4.620408926967E-01  3.537124254104E-01  0.000000000000E+00
     43 T   6 C    -2.704401718457E-01  3.693702883404E-01  3.693702883404E-01
     44 F   6 C     0.000000000000E+00  3.601895398139E-01 -3.693702883404E-01
     45 F   6 C     2.704401718457E-01 -3.601895398139E-01 -3.601895398139E-01
     46 F   6 C     0.000000000000E+00 -3.693702883404E-01  3.601895398139E-01
     47 F   6 C     3.693702883404E-01 -2.704401718457E-01  3.693702883404E-01
     48 F   6 C     3.693702883404E-01  3.693702883404E-01 -2.704401718457E-01
     49 F   6 C     3.601895398139E-01  0.000000000000E+00 -3.693702883404E-01
     50 F   6 C     3.601895398139E-01 -3.693702883404E-01  0.000000000000E+00
     51 F   6 C    -3.693702883404E-01  0.000000000000E+00  3.601895398139E-01
     52 F   6 C    -3.601895398139E-01 -3.601895398139E-01  2.704401718457E-01
     53 F   6 C    -3.601895398139E-01  2.704401718457E-01 -3.601895398139E-01
     54 F   6 C    -3.693702883404E-01  3.601895398139E-01  0.000000000000E+00
     55 T   6 C    -3.952084085328E-01  2.675304841353E-01  2.130670219469E-01
     56 F   6 C     5.446346218841E-02  3.917245695203E-01 -2.130670219469E-01
     57 F   6 C     3.952084085328E-01 -3.917245695203E-01 -3.372611073319E-01
     58 F   6 C    -5.446346218841E-02 -2.675304841353E-01  3.372611073319E-01
     59 F   6 C     2.130670219469E-01 -3.952084085328E-01  2.675304841353E-01
     60 F   6 C     2.675304841353E-01  2.130670219469E-01 -3.952084085328E-01
     61 F   6 C     3.372611073319E-01 -5.446346218841E-02 -2.675304841353E-01
     62 F   6 C     3.917245695203E-01 -2.130670219469E-01  5.446346218841E-02
     63 F   6 C    -2.130670219469E-01  5.446346218841E-02  3.917245695203E-01
     64 F   6 C    -3.917245695203E-01 -3.372611073319E-01  3.952084085328E-01
     65 F   6 C    -3.372611073319E-01  3.952084085328E-01 -3.917245695203E-01
     66 F   6 C    -2.675304841353E-01  3.372611073319E-01 -5.446346218841E-02
     67 F   6 C     2.675304841353E-01 -3.952084085328E-01  2.130670219469E-01
     68 F   6 C     3.917245695203E-01  5.446346218841E-02 -2.130670219469E-01
     69 F   6 C    -3.917245695203E-01  3.952084085328E-01 -3.372611073319E-01
     70 F   6 C    -2.675304841353E-01 -5.446346218841E-02  3.372611073319E-01
     71 F   6 C    -3.952084085328E-01  2.130670219469E-01  2.675304841353E-01
     72 F   6 C     2.130670219469E-01  2.675304841353E-01 -3.952084085328E-01
     73 F   6 C    -5.446346218841E-02  3.372611073319E-01 -2.675304841353E-01
     74 F   6 C    -2.130670219469E-01  3.917245695203E-01  5.446346218841E-02
     75 F   6 C     5.446346218841E-02 -2.130670219469E-01  3.917245695203E-01
     76 F   6 C    -3.372611073319E-01 -3.917245695203E-01  3.952084085328E-01
     77 F   6 C     3.952084085328E-01 -3.372611073319E-01 -3.917245695203E-01
     78 F   6 C     3.372611073319E-01 -2.675304841353E-01 -5.446346218841E-02
     79 T   1 H    -4.477815303819E-01  2.415630965736E-01  1.328260756764E-01
     80 F   1 H     1.087370208973E-01  4.193923939418E-01 -1.328260756764E-01
     81 F   1 H     4.477815303819E-01 -4.193923939418E-01 -3.106553730445E-01
     82 F   1 H    -1.087370208973E-01 -2.415630965736E-01  3.106553730445E-01
     83 F   1 H     1.328260756764E-01 -4.477815303819E-01  2.415630965736E-01
     84 F   1 H     2.415630965736E-01  1.328260756764E-01 -4.477815303819E-01
     85 F   1 H     3.106553730445E-01 -1.087370208973E-01 -2.415630965736E-01
     86 F   1 H     4.193923939418E-01 -1.328260756764E-01  1.087370208973E-01
     87 F   1 H    -1.328260756764E-01  1.087370208973E-01  4.193923939418E-01
     88 F   1 H    -4.193923939418E-01 -3.106553730445E-01  4.477815303819E-01
     89 F   1 H    -3.106553730445E-01  4.477815303819E-01 -4.193923939418E-01
     90 F   1 H    -2.415630965736E-01  3.106553730445E-01 -1.087370208973E-01
     91 F   1 H     2.415630965736E-01 -4.477815303819E-01  1.328260756764E-01
     92 F   1 H     4.193923939418E-01  1.087370208973E-01 -1.328260756764E-01
     93 F   1 H    -4.193923939418E-01  4.477815303819E-01 -3.106553730445E-01
     94 F   1 H    -2.415630965736E-01 -1.087370208973E-01  3.106553730445E-01
     95 F   1 H    -4.477815303819E-01  1.328260756764E-01  2.415630965736E-01
     96 F   1 H     1.328260756764E-01  2.415630965736E-01 -4.477815303819E-01
     97 F   1 H    -1.087370208973E-01  3.106553730445E-01 -2.415630965736E-01
     98 F   1 H    -1.328260756764E-01  4.193923939418E-01  1.087370208973E-01
     99 F   1 H     1.087370208973E-01 -1.328260756764E-01  4.193923939418E-01
    100 F   1 H    -3.106553730445E-01 -4.193923939418E-01  4.477815303819E-01
    101 F   1 H     4.477815303819E-01 -3.106553730445E-01 -4.193923939418E-01
    102 F   1 H     3.106553730445E-01 -2.415630965736E-01 -1.087370208973E-01
    103 T   8 O    -1.501263237221E-01  4.575489223144E-01 -4.578076319780E-01
    104 F   8 O    -8.464344570768E-02  3.076813082559E-01  4.578076319780E-01
    105 F   8 O     1.501263237221E-01 -3.076813082559E-01 -3.923247539635E-01
    106 F   8 O     8.464344570768E-02 -4.575489223144E-01  3.923247539635E-01
    107 F   8 O    -4.578076319780E-01 -1.501263237221E-01  4.575489223144E-01
    108 F   8 O     4.575489223144E-01 -4.578076319780E-01 -1.501263237221E-01
    109 F   8 O     3.923247539635E-01  8.464344570768E-02 -4.575489223144E-01
    110 F   8 O     3.076813082559E-01  4.578076319780E-01 -8.464344570768E-02
    111 F   8 O     4.578076319780E-01 -8.464344570768E-02  3.076813082559E-01
    112 F   8 O    -3.076813082559E-01 -3.923247539635E-01  1.501263237221E-01
    113 F   8 O    -3.923247539635E-01  1.501263237221E-01 -3.076813082559E-01
    114 F   8 O    -4.575489223144E-01  3.923247539635E-01  8.464344570768E-02
    115 F   8 O     4.575489223144E-01 -1.501263237221E-01 -4.578076319780E-01
    116 F   8 O     3.076813082559E-01 -8.464344570768E-02  4.578076319780E-01
    117 F   8 O    -3.076813082559E-01  1.501263237221E-01 -3.923247539635E-01
    118 F   8 O    -4.575489223144E-01  8.464344570768E-02  3.923247539635E-01
    119 F   8 O    -1.501263237221E-01 -4.578076319780E-01  4.575489223144E-01
    120 F   8 O    -4.578076319780E-01  4.575489223144E-01 -1.501263237221E-01
    121 F   8 O     8.464344570768E-02  3.923247539635E-01 -4.575489223144E-01
    122 F   8 O     4.578076319780E-01  3.076813082559E-01 -8.464344570768E-02
    123 F   8 O    -8.464344570768E-02  4.578076319780E-01  3.076813082559E-01
    124 F   8 O    -3.923247539635E-01 -3.076813082559E-01  1.501263237221E-01
    125 F   8 O     1.501263237221E-01 -3.923247539635E-01 -3.076813082559E-01
    126 F   8 O     3.923247539635E-01 -4.575489223144E-01  8.464344570768E-02

 TRANSFORMATION MATRIX PRIMITIVE-CRYSTALLOGRAPHIC CELL
  0.0000  1.0000  1.0000  1.0000  0.0000  1.0000  1.0000  1.0000  0.0000

 *******************************************************************************
 CRYSTALLOGRAPHIC CELL (VOLUME=       5876.03841469)
         A              B              C           ALPHA      BETA       GAMMA 
    18.04519345    18.04519345    18.04519345    90.000000  90.000000  90.000000

 COORDINATES IN THE CRYSTALLOGRAPHIC CELL
     ATOM                 X/A                 Y/B                 Z/C    
 *******************************************************************************
      1 T 248 CD    1.041837047626E-16  2.500000000000E-01  5.000000000000E-01
      2 F 248 CD   -5.000000000000E-01  2.500000000000E-01 -2.604592619065E-17
      3 F 248 CD   -5.000000000000E-01 -5.209185238129E-17  2.500000000000E-01
      4 F 248 CD    2.500000000000E-01 -5.000000000000E-01  2.604592619065E-17
      5 F 248 CD    2.500000000000E-01  0.000000000000E+00 -5.000000000000E-01
      6 F 248 CD    5.209185238129E-17  5.000000000000E-01  2.500000000000E-01
      7 T   7 N    -1.929227756443E-02  2.984051279238E-01  3.864216715272E-01
      8 F   7 N     1.929227756443E-02 -2.984051279238E-01  3.864216715272E-01
      9 F   7 N    -1.929227756443E-02 -2.984051279238E-01 -3.864216715272E-01
     10 F   7 N     1.929227756443E-02  2.984051279238E-01 -3.864216715272E-01
     11 F   7 N     3.864216715272E-01 -1.929227756443E-02  2.984051279238E-01
     12 F   7 N     2.984051279238E-01  3.864216715272E-01 -1.929227756443E-02
     13 F   7 N    -3.864216715272E-01  1.929227756443E-02  2.984051279238E-01
     14 F   7 N    -2.984051279238E-01  3.864216715272E-01  1.929227756443E-02
     15 F   7 N     3.864216715272E-01  1.929227756443E-02 -2.984051279238E-01
     16 F   7 N    -2.984051279238E-01 -3.864216715272E-01 -1.929227756443E-02
     17 F   7 N    -3.864216715272E-01 -1.929227756443E-02 -2.984051279238E-01
     18 F   7 N     2.984051279238E-01 -3.864216715272E-01  1.929227756443E-02
     19 F   7 N     2.984051279238E-01 -1.929227756443E-02  3.864216715272E-01
     20 F   7 N    -2.984051279238E-01  1.929227756443E-02  3.864216715272E-01
     21 F   7 N    -2.984051279238E-01 -1.929227756443E-02 -3.864216715272E-01
     22 F   7 N     2.984051279238E-01  1.929227756443E-02 -3.864216715272E-01
     23 F   7 N    -1.929227756443E-02  3.864216715272E-01  2.984051279238E-01
     24 F   7 N     3.864216715272E-01  2.984051279238E-01 -1.929227756443E-02
     25 F   7 N     1.929227756443E-02 -3.864216715272E-01  2.984051279238E-01
     26 F   7 N     3.864216715272E-01 -2.984051279238E-01  1.929227756443E-02
     27 F   7 N     1.929227756443E-02  3.864216715272E-01 -2.984051279238E-01
     28 F   7 N    -3.864216715272E-01 -2.984051279238E-01 -1.929227756443E-02
     29 F   7 N    -1.929227756443E-02 -3.864216715272E-01 -2.984051279238E-01
     30 F   7 N    -3.864216715272E-01  2.984051279238E-01  1.929227756443E-02
     31 T   7 N    -4.458357663568E-01 -9.212334094646E-02 -9.212334094646E-02
     32 F   7 N     4.458357663568E-01  9.212334094646E-02 -9.212334094646E-02
     33 F   7 N    -4.458357663568E-01  9.212334094646E-02  9.212334094646E-02
     34 F   7 N     4.458357663568E-01 -9.212334094646E-02  9.212334094646E-02
     35 F   7 N    -9.212334094646E-02 -4.458357663568E-01 -9.212334094646E-02
     36 F   7 N    -9.212334094646E-02 -9.212334094646E-02 -4.458357663568E-01
     37 F   7 N     9.212334094646E-02  4.458357663568E-01 -9.212334094646E-02
     38 F   7 N     9.212334094646E-02 -9.212334094646E-02  4.458357663568E-01
     39 F   7 N    -9.212334094646E-02  4.458357663568E-01  9.212334094646E-02
     40 F   7 N     9.212334094646E-02  9.212334094646E-02 -4.458357663568E-01
     41 F   7 N     9.212334094646E-02 -4.458357663568E-01  9.212334094646E-02
     42 F   7 N    -9.212334094646E-02  9.212334094646E-02  4.458357663568E-01
     43 T   6 C     4.590374263295E-03  3.647799140771E-01  3.647799140771E-01
     44 F   6 C    -4.590374263295E-03 -3.647799140771E-01  3.647799140771E-01
     45 F   6 C     4.590374263295E-03 -3.647799140771E-01 -3.647799140771E-01
     46 F   6 C    -4.590374263295E-03  3.647799140771E-01 -3.647799140771E-01
     47 F   6 C     3.647799140771E-01  4.590374263295E-03  3.647799140771E-01
     48 F   6 C     3.647799140771E-01  3.647799140771E-01  4.590374263295E-03
     49 F   6 C    -3.647799140771E-01 -4.590374263295E-03  3.647799140771E-01
     50 F   6 C    -3.647799140771E-01  3.647799140771E-01 -4.590374263295E-03
     51 F   6 C     3.647799140771E-01 -4.590374263295E-03 -3.647799140771E-01
     52 F   6 C    -3.647799140771E-01 -3.647799140771E-01  4.590374263295E-03
     53 F   6 C    -3.647799140771E-01  4.590374263295E-03 -3.647799140771E-01
     54 F   6 C     3.647799140771E-01 -3.647799140771E-01 -4.590374263295E-03
     55 T   6 C    -6.209704269248E-02  2.751640646394E-01  3.296275268278E-01
     56 F   6 C     6.209704269248E-02 -2.751640646394E-01  3.296275268278E-01
     57 F   6 C    -6.209704269248E-02 -2.751640646394E-01 -3.296275268278E-01
     58 F   6 C     6.209704269248E-02  2.751640646394E-01 -3.296275268278E-01
     59 F   6 C     3.296275268278E-01 -6.209704269248E-02  2.751640646394E-01
     60 F   6 C     2.751640646394E-01  3.296275268278E-01 -6.209704269248E-02
     61 F   6 C    -3.296275268278E-01  6.209704269248E-02  2.751640646394E-01
     62 F   6 C    -2.751640646394E-01  3.296275268278E-01  6.209704269248E-02
     63 F   6 C     3.296275268278E-01  6.209704269248E-02 -2.751640646394E-01
     64 F   6 C    -2.751640646394E-01 -3.296275268278E-01 -6.209704269248E-02
     65 F   6 C    -3.296275268278E-01 -6.209704269248E-02 -2.751640646394E-01
     66 F   6 C     2.751640646394E-01 -3.296275268278E-01  6.209704269248E-02
     67 F   6 C     2.751640646394E-01 -6.209704269248E-02  3.296275268278E-01
     68 F   6 C    -2.751640646394E-01  6.209704269248E-02  3.296275268278E-01
     69 F   6 C    -2.751640646394E-01 -6.209704269248E-02 -3.296275268278E-01
     70 F   6 C     2.751640646394E-01  6.209704269248E-02 -3.296275268278E-01
     71 F   6 C    -6.209704269248E-02  3.296275268278E-01  2.751640646394E-01
     72 F   6 C     3.296275268278E-01  2.751640646394E-01 -6.209704269248E-02
     73 F   6 C     6.209704269248E-02 -3.296275268278E-01  2.751640646394E-01
     74 F   6 C     3.296275268278E-01 -2.751640646394E-01  6.209704269248E-02
     75 F   6 C     6.209704269248E-02  3.296275268278E-01 -2.751640646394E-01
     76 F   6 C    -3.296275268278E-01 -2.751640646394E-01 -6.209704269248E-02
     77 F   6 C    -6.209704269248E-02 -3.296275268278E-01 -2.751640646394E-01
     78 F   6 C    -3.296275268278E-01  2.751640646394E-01  6.209704269248E-02
     79 T   1 H    -8.891464868406E-02  2.217407243604E-01  3.304777452577E-01
     80 F   1 H     8.891464868406E-02 -2.217407243604E-01  3.304777452577E-01
     81 F   1 H    -8.891464868406E-02 -2.217407243604E-01 -3.304777452577E-01
     82 F   1 H     8.891464868406E-02  2.217407243604E-01 -3.304777452577E-01
     83 F   1 H     3.304777452577E-01 -8.891464868406E-02  2.217407243604E-01
     84 F   1 H     2.217407243604E-01  3.304777452577E-01 -8.891464868406E-02
     85 F   1 H    -3.304777452577E-01  8.891464868406E-02  2.217407243604E-01
     86 F   1 H    -2.217407243604E-01  3.304777452577E-01  8.891464868406E-02
     87 F   1 H     3.304777452577E-01  8.891464868406E-02 -2.217407243604E-01
     88 F   1 H    -2.217407243604E-01 -3.304777452577E-01 -8.891464868406E-02
     89 F   1 H    -3.304777452577E-01 -8.891464868406E-02 -2.217407243604E-01
     90 F   1 H     2.217407243604E-01 -3.304777452577E-01  8.891464868406E-02
     91 F   1 H     2.217407243604E-01 -8.891464868406E-02  3.304777452577E-01
     92 F   1 H    -2.217407243604E-01  8.891464868406E-02  3.304777452577E-01
     93 F   1 H    -2.217407243604E-01 -8.891464868406E-02 -3.304777452577E-01
     94 F   1 H     2.217407243604E-01  8.891464868406E-02 -3.304777452577E-01
     95 F   1 H    -8.891464868406E-02  3.304777452577E-01  2.217407243604E-01
     96 F   1 H     3.304777452577E-01  2.217407243604E-01 -8.891464868406E-02
     97 F   1 H     8.891464868406E-02 -3.304777452577E-01  2.217407243604E-01
     98 F   1 H     3.304777452577E-01 -2.217407243604E-01  8.891464868406E-02
     99 F   1 H     8.891464868406E-02  3.304777452577E-01 -2.217407243604E-01
    100 F   1 H    -3.304777452577E-01 -2.217407243604E-01 -8.891464868406E-02
    101 F   1 H    -8.891464868406E-02 -3.304777452577E-01 -2.217407243604E-01
    102 F   1 H    -3.304777452577E-01  2.217407243604E-01  8.891464868406E-02
    103 T   8 O    -4.250661929708E-01 -3.274143900721E-02 -1.173848847149E-01
    104 F   8 O     4.250661929708E-01  3.274143900721E-02 -1.173848847149E-01
    105 F   8 O    -4.250661929708E-01  3.274143900721E-02  1.173848847149E-01
    106 F   8 O     4.250661929708E-01 -3.274143900721E-02  1.173848847149E-01
    107 F   8 O    -1.173848847149E-01 -4.250661929708E-01 -3.274143900721E-02
    108 F   8 O    -3.274143900721E-02 -1.173848847149E-01 -4.250661929708E-01
    109 F   8 O     1.173848847149E-01  4.250661929708E-01 -3.274143900721E-02
    110 F   8 O     3.274143900721E-02 -1.173848847149E-01  4.250661929708E-01
    111 F   8 O    -1.173848847149E-01  4.250661929708E-01  3.274143900721E-02
    112 F   8 O     3.274143900721E-02  1.173848847149E-01 -4.250661929708E-01
    113 F   8 O     1.173848847149E-01 -4.250661929708E-01  3.274143900721E-02
    114 F   8 O    -3.274143900721E-02  1.173848847149E-01  4.250661929708E-01
    115 F   8 O    -3.274143900721E-02 -4.250661929708E-01 -1.173848847149E-01
    116 F   8 O     3.274143900721E-02  4.250661929708E-01 -1.173848847149E-01
    117 F   8 O     3.274143900721E-02 -4.250661929708E-01  1.173848847149E-01
    118 F   8 O    -3.274143900721E-02  4.250661929708E-01  1.173848847149E-01
    119 F   8 O    -4.250661929708E-01 -1.173848847149E-01 -3.274143900721E-02
    120 F   8 O    -1.173848847149E-01 -3.274143900721E-02 -4.250661929708E-01
    121 F   8 O     4.250661929708E-01  1.173848847149E-01 -3.274143900721E-02
    122 F   8 O    -1.173848847149E-01  3.274143900721E-02  4.250661929708E-01
    123 F   8 O     4.250661929708E-01 -1.173848847149E-01  3.274143900721E-02
    124 F   8 O     1.173848847149E-01  3.274143900721E-02 -4.250661929708E-01
    125 F   8 O    -4.250661929708E-01  1.173848847149E-01  3.274143900721E-02
    126 F   8 O     1.173848847149E-01 -3.274143900721E-02  4.250661929708E-01

 T = ATOM BELONGING TO THE ASYMMETRIC UNIT

 ****   24 SYMMOPS - TRANSLATORS IN FRACTIONAL UNITS
 **** MATRICES AND TRANSLATORS IN THE CRYSTALLOGRAPHIC REFERENCE FRAME
   V INV                    ROTATION MATRICES                   TRANSLATORS
   1   1  1.00  0.00  0.00  0.00  1.00  0.00  0.00  0.00  1.00  0.00  0.00  0.00
   2   2  0.00  1.00 -1.00  1.00  0.00 -1.00  0.00  0.00 -1.00  0.00  0.00  0.00
   3   3 -1.00  0.00  0.00 -1.00  0.00  1.00 -1.00  1.00  0.00  0.00  0.00  0.00
   4   4  0.00 -1.00  1.00  0.00 -1.00  0.00  1.00 -1.00  0.00  0.00  0.00  0.00
   5   6  0.00  0.00  1.00  1.00  0.00  0.00  0.00  1.00  0.00  0.00  0.00  0.00
   6   5  0.00  1.00  0.00  0.00  0.00  1.00  1.00  0.00  0.00  0.00  0.00  0.00
   7   8  1.00 -1.00  0.00  0.00 -1.00  1.00  0.00 -1.00  0.00  0.00  0.00  0.00
   8   7  1.00  0.00 -1.00  0.00  0.00 -1.00  0.00  1.00 -1.00  0.00  0.00  0.00
   9  10  0.00  0.00 -1.00  0.00  1.00 -1.00  1.00  0.00 -1.00  0.00  0.00  0.00
  10   9 -1.00  0.00  1.00 -1.00  1.00  0.00 -1.00  0.00  0.00  0.00  0.00  0.00
  11  12 -1.00  1.00  0.00 -1.00  0.00  0.00 -1.00  0.00  1.00  0.00  0.00  0.00
  12  11  0.00 -1.00  0.00  1.00 -1.00  0.00  0.00 -1.00  1.00  0.00  0.00  0.00
  13  13  0.00  1.00  0.00  1.00  0.00  0.00  0.00  0.00  1.00  0.00  0.00  0.00
  14  14  1.00  0.00 -1.00  0.00  1.00 -1.00  0.00  0.00 -1.00  0.00  0.00  0.00
  15  16 -1.00  0.00  1.00 -1.00  0.00  0.00 -1.00  1.00  0.00  0.00  0.00  0.00
  16  15  0.00 -1.00  0.00  0.00 -1.00  1.00  1.00 -1.00  0.00  0.00  0.00  0.00
  17  17  1.00  0.00  0.00  0.00  0.00  1.00  0.00  1.00  0.00  0.00  0.00  0.00
  18  18  0.00  0.00  1.00  0.00  1.00  0.00  1.00  0.00  0.00  0.00  0.00  0.00
  19  20  0.00 -1.00  1.00  1.00 -1.00  0.00  0.00 -1.00  0.00  0.00  0.00  0.00
  20  19  0.00  1.00 -1.00  0.00  0.00 -1.00  1.00  0.00 -1.00  0.00  0.00  0.00
  21  22  0.00  0.00 -1.00  1.00  0.00 -1.00  0.00  1.00 -1.00  0.00  0.00  0.00
  22  21 -1.00  1.00  0.00 -1.00  0.00  1.00 -1.00  0.00  0.00  0.00  0.00  0.00
  23  23 -1.00  0.00  0.00 -1.00  1.00  0.00 -1.00  0.00  1.00  0.00  0.00  0.00
  24  24  1.00 -1.00  0.00  0.00 -1.00  0.00  0.00 -1.00  1.00  0.00  0.00  0.00

 DIRECT LATTICE VECTORS CARTESIAN COMPONENTS (ANGSTROM)
          X                    Y                    Z
  -0.902259672336E+01   0.902259672336E+01   0.902259672336E+01
   0.902259672336E+01  -0.902259672336E+01   0.902259672336E+01
   0.902259672336E+01   0.902259672336E+01  -0.902259672336E+01


 CARTESIAN COORDINATES - PRIMITIVE CELL
 *******************************************************************************
 *      ATOM          X(ANGSTROM)         Y(ANGSTROM)         Z(ANGSTROM)
 *******************************************************************************
    1   248 CD    1.880015106437E-15 -1.353389508504E+01  9.022596723360E+00
    2   248 CD    9.022596723360E+00 -1.353389508504E+01 -4.700037766092E-16
    3   248 CD    9.022596723360E+00 -9.400075532184E-16 -1.353389508504E+01
    4   248 CD   -1.353389508504E+01  9.022596723360E+00  4.700037766092E-16
    5   248 CD   -1.353389508504E+01  0.000000000000E+00  9.022596723360E+00
    6   248 CD    9.400075532184E-16  9.022596723360E+00 -1.353389508504E+01
    7     7 N    -3.481328806780E-01  5.384778258878E+00  6.973053814713E+00
    8     7 N     3.481328806780E-01 -5.384778258878E+00  6.973053814713E+00
    9     7 N    -3.481328806780E-01 -5.384778258878E+00 -6.973053814713E+00
   10     7 N     3.481328806780E-01  5.384778258878E+00 -6.973053814713E+00
   11     7 N     6.973053814713E+00 -3.481328806780E-01  5.384778258878E+00
   12     7 N     5.384778258878E+00  6.973053814713E+00 -3.481328806780E-01
   13     7 N    -6.973053814713E+00  3.481328806780E-01  5.384778258878E+00
   14     7 N    -5.384778258878E+00  6.973053814713E+00  3.481328806780E-01
   15     7 N     6.973053814713E+00  3.481328806780E-01 -5.384778258878E+00
   16     7 N    -5.384778258878E+00 -6.973053814713E+00 -3.481328806780E-01
   17     7 N    -6.973053814713E+00 -3.481328806780E-01 -5.384778258878E+00
   18     7 N     5.384778258878E+00 -6.973053814713E+00  3.481328806780E-01
   19     7 N     5.384778258878E+00 -3.481328806780E-01  6.973053814713E+00
   20     7 N    -5.384778258878E+00  3.481328806780E-01  6.973053814713E+00
   21     7 N    -5.384778258878E+00 -3.481328806780E-01 -6.973053814713E+00
   22     7 N     5.384778258878E+00  3.481328806780E-01 -6.973053814713E+00
   23     7 N    -3.481328806780E-01  6.973053814713E+00  5.384778258878E+00
   24     7 N     6.973053814713E+00  5.384778258878E+00 -3.481328806780E-01
   25     7 N     3.481328806780E-01 -6.973053814713E+00  5.384778258878E+00
   26     7 N     6.973053814713E+00 -5.384778258878E+00  3.481328806780E-01
   27     7 N     3.481328806780E-01  6.973053814713E+00 -5.384778258878E+00
   28     7 N    -6.973053814713E+00 -5.384778258878E+00 -3.481328806780E-01
   29     7 N    -3.481328806780E-01 -6.973053814713E+00 -5.384778258878E+00
   30     7 N    -6.973053814713E+00  5.384778258878E+00  3.481328806780E-01
   31     7 N    -8.045192649376E+00 -1.662383508337E+00 -1.662383508337E+00
   32     7 N     8.045192649376E+00  1.662383508337E+00 -1.662383508337E+00
   33     7 N    -8.045192649376E+00  1.662383508337E+00  1.662383508337E+00
   34     7 N     8.045192649376E+00 -1.662383508337E+00  1.662383508337E+00
   35     7 N    -1.662383508337E+00 -8.045192649376E+00 -1.662383508337E+00
   36     7 N    -1.662383508337E+00 -1.662383508337E+00 -8.045192649376E+00
   37     7 N     1.662383508337E+00  8.045192649376E+00 -1.662383508337E+00
   38     7 N     1.662383508337E+00 -1.662383508337E+00  8.045192649376E+00
   39     7 N    -1.662383508337E+00  8.045192649376E+00  1.662383508337E+00
   40     7 N     1.662383508337E+00  1.662383508337E+00 -8.045192649376E+00
   41     7 N     1.662383508337E+00 -8.045192649376E+00  1.662383508337E+00
   42     7 N    -1.662383508337E+00  1.662383508337E+00  8.045192649376E+00
   43     6 C     8.283419157400E-02  6.582524115000E+00  6.582524115000E+00
   44     6 C    -8.283419157400E-02 -6.582524115000E+00  6.582524115000E+00
   45     6 C     8.283419157400E-02 -6.582524115000E+00 -6.582524115000E+00
   46     6 C    -8.283419157400E-02  6.582524115000E+00 -6.582524115000E+00
   47     6 C     6.582524115000E+00  8.283419157400E-02  6.582524115000E+00
   48     6 C     6.582524115000E+00  6.582524115000E+00  8.283419157400E-02
   49     6 C    -6.582524115000E+00 -8.283419157400E-02  6.582524115000E+00
   50     6 C    -6.582524115000E+00  6.582524115000E+00 -8.283419157400E-02
   51     6 C     6.582524115000E+00 -8.283419157400E-02 -6.582524115000E+00
   52     6 C    -6.582524115000E+00 -6.582524115000E+00  8.283419157400E-02
   53     6 C    -6.582524115000E+00  8.283419157400E-02 -6.582524115000E+00
   54     6 C     6.582524115000E+00 -6.582524115000E+00 -8.283419157400E-02
   55     6 C    -1.120553147855E+00  4.965388776004E+00  5.948192486972E+00
   56     6 C     1.120553147855E+00 -4.965388776004E+00  5.948192486972E+00
   57     6 C    -1.120553147855E+00 -4.965388776004E+00 -5.948192486972E+00
   58     6 C     1.120553147855E+00  4.965388776004E+00 -5.948192486972E+00
   59     6 C     5.948192486972E+00 -1.120553147855E+00  4.965388776004E+00
   60     6 C     4.965388776004E+00  5.948192486972E+00 -1.120553147855E+00
   61     6 C    -5.948192486972E+00  1.120553147855E+00  4.965388776004E+00
   62     6 C    -4.965388776004E+00  5.948192486972E+00  1.120553147855E+00
   63     6 C     5.948192486972E+00  1.120553147855E+00 -4.965388776004E+00
   64     6 C    -4.965388776004E+00 -5.948192486972E+00 -1.120553147855E+00
   65     6 C    -5.948192486972E+00 -1.120553147855E+00 -4.965388776004E+00
   66     6 C     4.965388776004E+00 -5.948192486972E+00  1.120553147855E+00
   67     6 C     4.965388776004E+00 -1.120553147855E+00  5.948192486972E+00
   68     6 C    -4.965388776004E+00  1.120553147855E+00  5.948192486972E+00
   69     6 C    -4.965388776004E+00 -1.120553147855E+00 -5.948192486972E+00
   70     6 C     4.965388776004E+00  1.120553147855E+00 -5.948192486972E+00
   71     6 C    -1.120553147855E+00  5.948192486972E+00  4.965388776004E+00
   72     6 C     5.948192486972E+00  4.965388776004E+00 -1.120553147855E+00
   73     6 C     1.120553147855E+00 -5.948192486972E+00  4.965388776004E+00
   74     6 C     5.948192486972E+00 -4.965388776004E+00  1.120553147855E+00
   75     6 C     1.120553147855E+00  5.948192486972E+00 -4.965388776004E+00
   76     6 C    -5.948192486972E+00 -4.965388776004E+00 -1.120553147855E+00
   77     6 C    -1.120553147855E+00 -5.948192486972E+00 -4.965388776004E+00
   78     6 C    -5.948192486972E+00  4.965388776004E+00  1.120553147855E+00
   79     1 H    -1.604482035751E+00  4.001354266100E+00  5.963534843011E+00
   80     1 H     1.604482035751E+00 -4.001354266100E+00  5.963534843011E+00
   81     1 H    -1.604482035751E+00 -4.001354266100E+00 -5.963534843011E+00
   82     1 H     1.604482035751E+00  4.001354266100E+00 -5.963534843011E+00
   83     1 H     5.963534843011E+00 -1.604482035751E+00  4.001354266100E+00
   84     1 H     4.001354266100E+00  5.963534843011E+00 -1.604482035751E+00
   85     1 H    -5.963534843011E+00  1.604482035751E+00  4.001354266100E+00
   86     1 H    -4.001354266100E+00  5.963534843011E+00  1.604482035751E+00
   87     1 H     5.963534843011E+00  1.604482035751E+00 -4.001354266100E+00
   88     1 H    -4.001354266100E+00 -5.963534843011E+00 -1.604482035751E+00
   89     1 H    -5.963534843011E+00 -1.604482035751E+00 -4.001354266100E+00
   90     1 H     4.001354266100E+00 -5.963534843011E+00  1.604482035751E+00
   91     1 H     4.001354266100E+00 -1.604482035751E+00  5.963534843011E+00
   92     1 H    -4.001354266100E+00  1.604482035751E+00  5.963534843011E+00
   93     1 H    -4.001354266100E+00 -1.604482035751E+00 -5.963534843011E+00
   94     1 H     4.001354266100E+00  1.604482035751E+00 -5.963534843011E+00
   95     1 H    -1.604482035751E+00  5.963534843011E+00  4.001354266100E+00
   96     1 H     5.963534843011E+00  4.001354266100E+00 -1.604482035751E+00
   97     1 H     1.604482035751E+00 -5.963534843011E+00  4.001354266100E+00
   98     1 H     5.963534843011E+00 -4.001354266100E+00  1.604482035751E+00
   99     1 H     1.604482035751E+00  5.963534843011E+00 -4.001354266100E+00
  100     1 H    -5.963534843011E+00 -4.001354266100E+00 -1.604482035751E+00
  101     1 H    -1.604482035751E+00 -5.963534843011E+00 -4.001354266100E+00
  102     1 H    -5.963534843011E+00  4.001354266100E+00  1.604482035751E+00
  103     8 O    -7.670401679818E+00 -5.908256006090E-01 -2.118232952401E+00
  104     8 O     7.670401679818E+00  5.908256006090E-01 -2.118232952401E+00
  105     8 O    -7.670401679818E+00  5.908256006090E-01  2.118232952401E+00
  106     8 O     7.670401679818E+00 -5.908256006090E-01  2.118232952401E+00
  107     8 O    -2.118232952401E+00 -7.670401679818E+00 -5.908256006090E-01
  108     8 O    -5.908256006090E-01 -2.118232952401E+00 -7.670401679818E+00
  109     8 O     2.118232952401E+00  7.670401679818E+00 -5.908256006090E-01
  110     8 O     5.908256006090E-01 -2.118232952401E+00  7.670401679818E+00
  111     8 O    -2.118232952401E+00  7.670401679818E+00  5.908256006090E-01
  112     8 O     5.908256006090E-01  2.118232952401E+00 -7.670401679818E+00
  113     8 O     2.118232952401E+00 -7.670401679818E+00  5.908256006090E-01
  114     8 O    -5.908256006090E-01  2.118232952401E+00  7.670401679818E+00
  115     8 O    -5.908256006090E-01 -7.670401679818E+00 -2.118232952401E+00
  116     8 O     5.908256006090E-01  7.670401679818E+00 -2.118232952401E+00
  117     8 O     5.908256006090E-01 -7.670401679818E+00  2.118232952401E+00
  118     8 O    -5.908256006090E-01  7.670401679818E+00  2.118232952401E+00
  119     8 O    -7.670401679818E+00 -2.118232952401E+00 -5.908256006090E-01
  120     8 O    -2.118232952401E+00 -5.908256006090E-01 -7.670401679818E+00
  121     8 O     7.670401679818E+00  2.118232952401E+00 -5.908256006090E-01
  122     8 O    -2.118232952401E+00  5.908256006090E-01  7.670401679818E+00
  123     8 O     7.670401679818E+00 -2.118232952401E+00  5.908256006090E-01
  124     8 O     2.118232952401E+00  5.908256006090E-01 -7.670401679818E+00
  125     8 O    -7.670401679818E+00  2.118232952401E+00  5.908256006090E-01
  126     8 O     2.118232952401E+00 -5.908256006090E-01  7.670401679818E+00

 *******************************************************************************
 *** PSEUDOPOTENTIAL INFORMATION ***
 *******************************************************************************

 ATOMIC NUMBER  48, NUCLEAR CHARGE 20.000, GIVEN IN INPUT       PSEUDOPOTENTIAL
   TYPE       EXPONENT      COEFF.    N      EXPONENT      COEFF.    N
  P0 TMS    13.8358690  270.0094830   0     6.8572700   38.7673080   0
  P1 TMS    12.4049710  193.8296290   0     6.5677990   31.8965250   0
  P2 TMS    10.8969250   79.1936470   0     4.6411650   13.2308270   0
  P3 TMS    15.1847960  -35.4766260   0     7.5923980   -5.6176770   0

 *******************************************************************************
 LOCAL ATOMIC FUNCTIONS BASIS SET
 *******************************************************************************
   ATOM   X(AU)   Y(AU)   Z(AU)  N. TYPE  EXPONENT  S COEF   P COEF   D/F/G COEF
 *******************************************************************************
   1 CD   0.000 -25.575  17.050
                                  1 S  
                                         9.727E+00-1.786E+00 0.000E+00 0.000E+00
                                         7.838E+00 2.578E+00 0.000E+00 0.000E+00
                                         5.089E+00 1.601E-01 0.000E+00 0.000E+00
                                  2 S  
                                         1.553E+00 1.000E+00 0.000E+00 0.000E+00
                                  3 S  
                                         7.141E-01 1.000E+00 0.000E+00 0.000E+00
                                  4 S  
                                         5.000E-01 1.000E+00 0.000E+00 0.000E+00
                                  5 S  
                                         2.500E-01 1.000E+00 0.000E+00 0.000E+00
                                  6 S  
                                         1.200E-01 1.000E+00 0.000E+00 0.000E+00
                           7-     9 P  
                                         4.743E+00 0.000E+00-6.231E+00 0.000E+00
                                         3.937E+00 0.000E+00 6.574E+00 0.000E+00
                          10-    12 P  
                                         1.380E+00 0.000E+00 7.497E-01 0.000E+00
                                         6.685E-01 0.000E+00 2.811E-01 0.000E+00
                          13-    15 P  
                                         3.634E-01 0.000E+00 1.000E+00 0.000E+00
                          16-    18 P  
                                         1.800E-01 0.000E+00 1.000E+00 0.000E+00
                          19-    21 P  
                                         1.200E-01 0.000E+00 1.000E+00 0.000E+00
                          22-    26 D  
                                         8.469E+00 0.000E+00 0.000E+00-1.636E-02
                                         3.024E+00 0.000E+00 0.000E+00 2.865E-01
                                         1.316E+00 0.000E+00 0.000E+00 4.869E-01
                                         5.564E-01 0.000E+00 0.000E+00 3.794E-01
                          27-    31 D  
                                         2.239E-01 0.000E+00 0.000E+00 1.000E+00
                          32-    36 D  
                                         1.200E-01 0.000E+00 0.000E+00 1.000E+00
                          37-    43 F  
                                         1.598E+00 0.000E+00 0.000E+00 1.000E+00
   2 CD  17.050 -25.575  -0.000
   3 CD  17.050  -0.000 -25.575
   4 CD -25.575  17.050   0.000
   5 CD -25.575   0.000  17.050
   6 CD   0.000  17.050 -25.575
   7 N   -0.658  10.176  13.177
                                259 S  
                                         6.293E+03 1.970E-03 0.000E+00 0.000E+00
                                         9.490E+02 1.496E-02 0.000E+00 0.000E+00
                                         2.188E+02 7.350E-02 0.000E+00 0.000E+00
                                         6.369E+01 2.489E-01 0.000E+00 0.000E+00
                                         1.883E+01 6.025E-01 0.000E+00 0.000E+00
                                         2.720E+00 2.562E-01 0.000E+00 0.000E+00
                         260-   263 SP 
                                         3.063E+01 1.119E-01 3.831E-02 0.000E+00
                                         7.026E+00 9.217E-01 2.374E-01 0.000E+00
                                         2.112E+00-2.569E-03 8.176E-01 0.000E+00
                         264-   267 SP 
                                         6.840E-01 1.000E+00 1.000E+00 0.000E+00
                         268-   271 SP 
                                         2.009E-01 1.000E+00 1.000E+00 0.000E+00
                         272-   276 D  
                                         9.130E-01 0.000E+00 0.000E+00 1.000E+00
   8 N    0.658 -10.176  13.177
   9 N   -0.658 -10.176 -13.177
  10 N    0.658  10.176 -13.177
  11 N   13.177  -0.658  10.176
  12 N   10.176  13.177  -0.658
  13 N  -13.177   0.658  10.176
  14 N  -10.176  13.177   0.658
  15 N   13.177   0.658 -10.176
  16 N  -10.176 -13.177  -0.658
  17 N  -13.177  -0.658 -10.176
  18 N   10.176 -13.177   0.658
  19 N   10.176  -0.658  13.177
  20 N  -10.176   0.658  13.177
  21 N  -10.176  -0.658 -13.177
  22 N   10.176   0.658 -13.177
  23 N   -0.658  13.177  10.176
  24 N   13.177  10.176  -0.658
  25 N    0.658 -13.177  10.176
  26 N   13.177 -10.176   0.658
  27 N    0.658  13.177 -10.176
  28 N  -13.177 -10.176  -0.658
  29 N   -0.658 -13.177 -10.176
  30 N  -13.177  10.176   0.658
  31 N  -15.203  -3.141  -3.141
  32 N   15.203   3.141  -3.141
  33 N  -15.203   3.141   3.141
  34 N   15.203  -3.141   3.141
  35 N   -3.141 -15.203  -3.141
  36 N   -3.141  -3.141 -15.203
  37 N    3.141  15.203  -3.141
  38 N    3.141  -3.141  15.203
  39 N   -3.141  15.203   3.141
  40 N    3.141   3.141 -15.203
  41 N    3.141 -15.203   3.141
  42 N   -3.141   3.141  15.203
  43 C    0.157  12.439  12.439
                                907 S  
                                         4.563E+03 1.967E-03 0.000E+00 0.000E+00
                                         6.820E+02 1.523E-02 0.000E+00 0.000E+00
                                         1.550E+02 7.613E-02 0.000E+00 0.000E+00
                                         4.446E+01 2.608E-01 0.000E+00 0.000E+00
                                         1.303E+01 6.165E-01 0.000E+00 0.000E+00
                                         1.828E+00 2.210E-01 0.000E+00 0.000E+00
                         908-   911 SP 
                                         2.096E+01 1.147E-01 4.025E-02 0.000E+00
                                         4.803E+00 9.200E-01 2.376E-01 0.000E+00
                                         1.459E+00-3.031E-03 8.159E-01 0.000E+00
                         912-   915 SP 
                                         4.835E-01 1.000E+00 1.000E+00 0.000E+00
                         916-   919 SP 
                                         1.456E-01 1.000E+00 1.000E+00 0.000E+00
                         920-   924 D  
                                         6.260E-01 0.000E+00 0.000E+00 1.000E+00
  44 C   -0.157 -12.439  12.439
  45 C    0.157 -12.439 -12.439
  46 C   -0.157  12.439 -12.439
  47 C   12.439   0.157  12.439
  48 C   12.439  12.439   0.157
  49 C  -12.439  -0.157  12.439
  50 C  -12.439  12.439  -0.157
  51 C   12.439  -0.157 -12.439
  52 C  -12.439 -12.439   0.157
  53 C  -12.439   0.157 -12.439
  54 C   12.439 -12.439  -0.157
  55 C   -2.118   9.383  11.240
  56 C    2.118  -9.383  11.240
  57 C   -2.118  -9.383 -11.240
  58 C    2.118   9.383 -11.240
  59 C   11.240  -2.118   9.383
  60 C    9.383  11.240  -2.118
  61 C  -11.240   2.118   9.383
  62 C   -9.383  11.240   2.118
  63 C   11.240   2.118  -9.383
  64 C   -9.383 -11.240  -2.118
  65 C  -11.240  -2.118  -9.383
  66 C    9.383 -11.240   2.118
  67 C    9.383  -2.118  11.240
  68 C   -9.383   2.118  11.240
  69 C   -9.383  -2.118 -11.240
  70 C    9.383   2.118 -11.240
  71 C   -2.118  11.240   9.383
  72 C   11.240   9.383  -2.118
  73 C    2.118 -11.240   9.383
  74 C   11.240  -9.383   2.118
  75 C    2.118  11.240  -9.383
  76 C  -11.240  -9.383  -2.118
  77 C   -2.118 -11.240  -9.383
  78 C  -11.240   9.383   2.118
  79 H   -3.032   7.561  11.269
                               1555 S  
                                         3.387E+01 2.549E-02 0.000E+00 0.000E+00
                                         5.095E+00 1.904E-01 0.000E+00 0.000E+00
                                         1.159E+00 8.522E-01 0.000E+00 0.000E+00
                               1556 S  
                                         3.258E-01 1.000E+00 0.000E+00 0.000E+00
                               1557 S  
                                         1.027E-01 1.000E+00 0.000E+00 0.000E+00
                        1558-  1560 P  
                                         7.500E-01 0.000E+00 1.000E+00 0.000E+00
  80 H    3.032  -7.561  11.269
  81 H   -3.032  -7.561 -11.269
  82 H    3.032   7.561 -11.269
  83 H   11.269  -3.032   7.561
  84 H    7.561  11.269  -3.032
  85 H  -11.269   3.032   7.561
  86 H   -7.561  11.269   3.032
  87 H   11.269   3.032  -7.561
  88 H   -7.561 -11.269  -3.032
  89 H  -11.269  -3.032  -7.561
  90 H    7.561 -11.269   3.032
  91 H    7.561  -3.032  11.269
  92 H   -7.561   3.032  11.269
  93 H   -7.561  -3.032 -11.269
  94 H    7.561   3.032 -11.269
  95 H   -3.032  11.269   7.561
  96 H   11.269   7.561  -3.032
  97 H    3.032 -11.269   7.561
  98 H   11.269  -7.561   3.032
  99 H    3.032  11.269  -7.561
 100 H  -11.269  -7.561  -3.032
 101 H   -3.032 -11.269  -7.561
 102 H  -11.269   7.561   3.032
 103 O  -14.495  -1.116  -4.003
                               1699 S  
                                         8.588E+03 1.895E-03 0.000E+00 0.000E+00
                                         1.297E+03 1.439E-02 0.000E+00 0.000E+00
                                         2.993E+02 7.073E-02 0.000E+00 0.000E+00
                                         8.738E+01 2.400E-01 0.000E+00 0.000E+00
                                         2.568E+01 5.948E-01 0.000E+00 0.000E+00
                                         3.740E+00 2.808E-01 0.000E+00 0.000E+00
                        1700-  1703 SP 
                                         4.212E+01 1.139E-01 3.651E-02 0.000E+00
                                         9.628E+00 9.208E-01 2.372E-01 0.000E+00
                                         2.853E+00-3.274E-03 8.197E-01 0.000E+00
                        1704-  1707 SP 
                                         9.057E-01 1.000E+00 1.000E+00 0.000E+00
                        1708-  1711 SP 
                                         2.556E-01 1.000E+00 1.000E+00 0.000E+00
                        1712-  1716 D  
                                         1.292E+00 0.000E+00 0.000E+00 1.000E+00
 104 O   14.495   1.116  -4.003
 105 O  -14.495   1.116   4.003
 106 O   14.495  -1.116   4.003
 107 O   -4.003 -14.495  -1.116
 108 O   -1.116  -4.003 -14.495
 109 O    4.003  14.495  -1.116
 110 O    1.116  -4.003  14.495
 111 O   -4.003  14.495   1.116
 112 O    1.116   4.003 -14.495
 113 O    4.003 -14.495   1.116
 114 O   -1.116   4.003  14.495
 115 O   -1.116 -14.495  -4.003
 116 O    1.116  14.495  -4.003
 117 O    1.116 -14.495   4.003
 118 O   -1.116  14.495   4.003
 119 O  -14.495  -4.003  -1.116
 120 O   -4.003  -1.116 -14.495
 121 O   14.495   4.003  -1.116
 122 O   -4.003   1.116  14.495
 123 O   14.495  -4.003   1.116
 124 O    4.003   1.116 -14.495
 125 O  -14.495   4.003   1.116
 126 O    4.003  -1.116  14.495
 INFORMATION **** SET_MPP **** PCRYSTAL CALCULATION
 INFORMATION **** READM2 **** NEW DEFAULT: FOCK/KS MATRIX MIXING SET TO 30 %
 INFORMATION **** READM2 **** NEW DEFAULT: FULL DIRECT SCF MODE
 INFORMATION **** READM2 **** NEW DEFAULT: COULOMB BIPOLAR BUFFER SET TO 32 Mb
 INFORMATION **** READM2 **** NEW DEFAULT: EXCHANGE BIPOLAR BUFFER SET TO 32 Mb

 *******************************************************************************
 NEW DEFAULT: DFT INTEGRATION GRID INCREASED TO XLGRID
 NEW DEFAULT: DIIS ACCELERATOR ACTIVE
 USE KEYWORD NODIIS TO TURN IT OFF
 *******************************************************************************

 INFORMATION **** DFTD3_INPUT **** PERFORM LATEST DISPERSION CORRECTION DFT-D3(BJ) WITH AUTOMATIC PARAMETER SETUP
 PLEASE CITE:
 (1) DFT-D3 Reference
  S. Grimme, J. Antony, S. Ehrlich, and H. Krieg, J. Chem. Phys. 132 (2010), 154104
 (2) BJ-Damping Reference
  S. Grimme, S. Ehrlich, and L. Goerigk, J. Comput. Chem. 32 (2011), 1456-1465
 (3) General DFT-D Review
  S. Grimme, A. Hansen, J. G. Brandenburg, and C. Bannwarth,
  Chem. Rev. 116 (2016), 5105-5154

 INFORMATION **** TOLINTEG **** COULOMB AND EXCHANGE SERIES TOLERANCES MODIFIED
 INFORMATION **** TOLDEE **** SCF TOL ON TOTAL ENERGY SET TO           8
 INFORMATION **** DFTD3_INPUT **** PERFORM DISPERSION CORRECTION DFT-D3(BJ) IN THE BECKE-JOHNSON DAMPING SCHEME

 PLEASE CITE:
 (1) DFT-D3 Reference
  S. Grimme, J. Antony, S. Ehrlich, and H. Krieg, J. Chem. Phys. 132 (2010), 154104
 (2) BJ-Damping Reference
  S. Grimme, S. Ehrlich, and L. Goerigk, J. Comput. Chem. 32 (2011), 1456-1465
 (3) General DFT-D Review
  S. Grimme, A. Hansen, J. G. Brandenburg, and C. Bannwarth,
  Chem. Rev. 116 (2016), 5105-5154

 *******************************************************************************
 N. OF ATOMS PER CELL       126  COULOMB OVERLAP TOL         (T1) 10**   -7
 NUMBER OF SHELLS           666  COULOMB PENETRATION TOL     (T2) 10**   -7
 NUMBER OF AO              2130  EXCHANGE OVERLAP TOL        (T3) 10**   -7
 N. OF ELECTRONS PER CELL   804  EXCHANGE PSEUDO OVP (F(G))  (T4) 10**  -10
 CORE ELECTRONS PER CELL    192  EXCHANGE PSEUDO OVP (P(G))  (T5) 10**  -40
 N. OF SYMMETRY OPERATORS    24  POLE ORDER IN MONO ZONE                  4
 *******************************************************************************
 TYPE OF CALCULATION :  RESTRICTED CLOSED SHELL
 KOHN-SHAM HAMILTONIAN

 (EXCHANGE)[CORRELATION] FUNCTIONAL:(PERDEW-BURKE-ERNZERHOF)[PERDEW-BURKE-ERNZERHOF]


 HYBRID EXCHANGE - PERCENTAGE OF FOCK EXCHANGE    25.0000
 CORE  PSEUDO POTENTIAL         TOL. ON PSEUDO              (TP) 10**- 6

 CAPPA:IS1  2;IS2  2;IS3  2; K PTS MONK NET   3; SYMMOPS:K SPACE  48;G SPACE  24

 *******************************************************************************
 MAX NUMBER OF SCF CYCLES      50  CONVERGENCE ON DELTAP        10**-18
 WEIGHT OF F(I) IN F(I+1)      30% CONVERGENCE ON ENERGY        10**- 8
 SHRINK. FACT.(MONKH.)    2  2  2  NUMBER OF K POINTS IN THE IBZ      3
 SHRINKING FACTOR(GILAT NET)    2  NUMBER OF K POINTS(GILAT NET)      3
 *******************************************************************************
 *** K POINTS COORDINATES (OBLIQUE COORDINATES IN UNITS OF IS =  2)
   1-R(  0  0  0)   2-R(  1  0  0)   3-R(  1  1  1)

 DIRECT LATTICE VECTORS COMPON. (A.U.)     RECIP. LATTICE VECTORS COMPON. (A.U.) 
        X            Y            Z              X            Y            Z
  -17.0502368   17.0502368   17.0502368      0.0000000    0.1842551    0.1842551
   17.0502368  -17.0502368   17.0502368      0.1842551    0.0000000    0.1842551
   17.0502368   17.0502368  -17.0502368      0.1842551    0.1842551    0.0000000

 DISK SPACE FOR EIGENVECTORS (FTN 10)    13610700 REALS

 SYMMETRY ADAPTION OF THE BLOCH FUNCTIONS ENABLED
 TTTTTTTTTTTTTTTTTTTTTTTTTTTTTT gordsh1     TELAPSE        2.86 TCPU        0.69

 MATRIX SIZE: P(G) 9470934, F(G)  706002, P(G) IRR  203141, F(G) IRR   31214
 MAX G-VECTOR INDEX FOR 1- AND 2-ELECTRON INTEGRALS 181

 TTTTTTTTTTTTTTTTTTTTTTTTTTTTTT INPUT       TELAPSE        2.92 TCPU        0.75

 NEIGHBORS OF THE NON-EQUIVALENT ATOMS

 N = NUMBER OF NEIGHBORS AT DISTANCE R
    ATOM  N     R/ANG      R/AU   NEIGHBORS (ATOM LABELS AND CELL INDICES)
   1 CD   4     2.2549     4.2612    7 N   -1 0-1   10 N    0 1-1   26 N    0 0-1
                                    28 N    0 1 0
   1 CD   4     2.8115     5.3129  112 O    0 1-1  114 O   -1 0-1  119 O    0 1 0
                                   123 O    0 0-1
   1 CD   4     3.2017     6.0503   43 C   -1 0-1   46 C    0 1-1   52 C    0 1 0
                                    54 C    0 0-1
   1 CD   4     3.3036     6.2429   55 C   -1 0-1   58 C    0 1-1   74 C    0 0-1
                                    76 C    0 1 0
   1 CD   4     3.4402     6.5011   31 N    0 1 0   34 N    0 0-1   40 N    0 1-1
                                    42 N   -1 0-1
   1 CD   4     3.4917     6.5984   79 H   -1 0-1   82 H    0 1-1   98 H    0 0-1
                                   100 H    0 1 0

   7 N    1     1.3315     2.5161   43 C    0 0 0
   7 N    1     1.3501     2.5514   55 C    0 0 0
   7 N    1     2.1240     4.0138   79 H    0 0 0
   7 N    1     2.2237     4.2022   71 C    0 0 0
   7 N    1     2.2462     4.2446   23 N    0 0 0
   7 N    1     2.2549     4.2612    1 CD   1 0 1

  31 N    2     1.2233     2.3117  103 O    0 0 0  119 O    0 0 0
  31 N    1     1.4177     2.6791   43 C   -1-1-1
  31 N    2     2.4102     4.5547    7 N   -1-1-1   23 N   -1-1-1
  31 N    2     3.1317     5.9180   89 H    0 0 0  100 H    0 0 0
  31 N    2     3.2729     6.1849  104 O    0-1-1  123 O    0-1-1
  31 N    2     3.4402     6.5011    1 CD   0-1 0    6 CD   0 0-1

  43 C    2     1.3315     2.5161    7 N    0 0 0   23 N    0 0 0
  43 C    1     1.4177     2.6791   31 N    1 1 1
  43 C    2     2.1132     3.9934   55 C    0 0 0   71 C    0 0 0
  43 C    2     2.2660     4.2820  103 O    1 1 1  119 O    1 1 1
  43 C    2     3.1453     5.9437   79 H    0 0 0   95 H    0 0 0
  43 C    2     3.2017     6.0503    1 CD   1 0 1    6 CD   1 1 0

  55 C    1     1.0788     2.0386   79 H    0 0 0
  55 C    1     1.3501     2.5514    7 N    0 0 0
  55 C    1     1.3899     2.6265   71 C    0 0 0
  55 C    1     2.1132     3.9934   43 C    0 0 0
  55 C    1     2.2237     4.2022   23 N    0 0 0
  55 C    1     2.2407     4.2343   95 H    0 0 0

  79 H    1     1.0788     2.0386   55 C    0 0 0
  79 H    1     2.1240     4.0138    7 N    0 0 0
  79 H    1     2.2407     4.2343   71 C    0 0 0
  79 H    1     2.7362     5.1708  114 O    0 0 0
  79 H    1     2.7749     5.2439   95 H    0 0 0
  79 H    1     3.1317     5.9180   42 N    0 0 0

 103 O    1     1.2233     2.3117   31 N    0 0 0
 103 O    1     2.1601     4.0820  119 O    0 0 0
 103 O    1     2.2660     4.2820   43 C   -1-1-1
 103 O    1     2.7070     5.1156   23 N   -1-1-1
 103 O    1     2.7362     5.1708   89 H    0 0 0
 103 O    1     2.8115     5.3129    6 CD   0 0-1


 SYMMETRY ALLOWED ELASTIC DISTORTION 1
  0.5773503  0.0000000  0.0000000
  0.0000000  0.5773503  0.0000000
  0.0000000  0.0000000  0.5773503

 SYMMETRY ALLOWED INTERNAL DEGREE(S) OF FREEDOM:  16
 TTTTTTTTTTTTTTTTTTTTTTTTTTTTTT SYMM        TELAPSE        3.10 TCPU        0.93
 TTTTTTTTTTTTTTTTTTTTTTTTTTTTTT INT_SCREEN  TELAPSE        3.14 TCPU        0.97

 ************************************************************************
 ************************************************************************
 * ELAPIEZO OPTION, E. ALBANESE, A. ERBA, B. CIVALLERI, R. DOVESI       *
 *                                                                      *
 * IT IS ASSUMED THAT THE INPUT IS FROM AN OPTIMIZED RUN                *

 CONVERGENCE CRITERION FOR ENERGY, TOLDEE =          1.0000E-08
 CONVERGENCE CRITERION FOR RMS GRADIENT, TOLDEG =    3.0000E-04
 CONVERGENCE CRITERION FOR RMS DISPLACEMENT, TOLDEX  6.2000E-04
 MAGNITUDE OF STEPSIZE FOR ADIMENSIONAL STRAINS =    1.5000E-02
 NUMBER OF POINTS (TOTAL) IN NUMERICAL 2ND DERIVATIVE=        3
 ************************************************************************
 ************************************************************************

 ************************************************************************

  Y. NOEL POST DOC. TURIN 2002

  THIS ROUTINE EVALUATES THE NON ZERO ELEMENTS OF THE ELASTIC TENSOR 

  ORDER OF THE TENSOR : 4

 |  1 A    1 B    1 B     .      .      .     |
 |         1 A    1 B     .      .      .     |
 |                1 A     .      .      .     |
 |                       1 C     .      .     |
 |                              1 C     .     |
 |                                     1 C    |

 EACH  LETTER   CORRESPONDS  TO  AN  INDEPENDENT  COMPONENT.
 INTERDEPENDENT COMPONENTS (WITH SAME LETTER) ARE RELATED BY
 THE COEFFICIENT THAT PRECEEDS EACH LETTER.

 ************************************************************************


 ************************************************************************

  Y. NOEL POST DOC. TURIN 2002

  THIS ROUTINE EVALUATES THE NON ZERO ELEMENTS OF THE PIEZOELECTRIC TENSOR 

  ORDER OF THE TENSOR : 3

 |   .      .      .     1 A     .      .     |
 |   .      .      .      .     1 A     .     |
 |   .      .      .      .      .     1 A    |

 EACH  LETTER   CORRESPONDS  TO  AN  INDEPENDENT  COMPONENT.
 INTERDEPENDENT COMPONENTS (WITH SAME LETTER) ARE RELATED BY
 THE COEFFICIENT THAT PRECEEDS EACH LETTER.

 ************************************************************************


 LIST OF ACTIVE DEFORMATIONS: 
             4

 ************************************************************************
 CLAMPED ION APPROXIMATION - NO RELAXATION OF ATOMIC POSITIONS
 ************************************************************************

 INFORMATION **** EXCBUF **** EXCH. BIPO BUFFER: WORDS USED =     4000000
 WARNING **** EXCBUF **** EXCH. BIPO BUFFER TOO SMALL - TO AVOID I/O SET EXCHSIZE =     6926292

 DFT PARAMETERS

     ATOM       ELECTRONS   NET CHARGE   R(ANGSTROM)
   1 248  CD     20.0000      0.0000     1.52000000
   7   7  N       7.0000      0.0000     0.74000000
  43   6  C       6.0000      0.0000     0.77000000
  79   1  H       1.0000      0.0000     1.11000000
 103   8  O       8.0000      0.0000     0.74000000

 SIZE OF GRID=     339908
 TTTTTTTTTTTTTTTTTTTTTTTTTTTTTT MAKE_GRID2  TELAPSE        4.76 TCPU        2.54
 BECKE WEIGHT FUNCTION
 RADSAFE =     2.00
 TOLERANCES - DENSITY:10**- 6; POTENTIAL:10**- 9; GRID WGT:10**-14

 RADIAL INTEGRATION  - INTERVALS (POINTS,UPPER LIMIT):            1( 99,  4.0*R)

 ANGULAR INTEGRATION - INTERVALS (ACCURACY LEVEL [N. POINTS] UPPER LIMIT):
  1(  6[ 146]   0.2)  2( 11[ 302]   0.5)  3( 14[ 590]   0.9)  4( 18[1454]   3.5)
  5( 14[ 590]9999.0)
 TTTTTTTTTTTTTTTTTTTTTTTTTTTTTT INT_CALC    TELAPSE        4.81 TCPU        2.59
 EEEEEEEEEE INT_CALC TERMINATION  DATE 07 07 2020 TIME 16:22:36.2

 *******************************************************************************
 ZIF65Cd (cif CCDC 743558, GUPCUQ01)                                             
 CRYSTAL - SCF - TYPE OF CALCULATION :  RESTRICTED CLOSED SHELL
 *******************************************************************************

 CAPPA:IS1  2;IS2  2;IS3  2; K PTS MONK NET   3; SYMMOPS:K SPACE  48;G SPACE  24

 TTTTTTTTTTTTTTTTTTTTTTTTTTTTTT SDIK        TELAPSE        5.15 TCPU        2.93

 AAAAAAAAAAAAAAAAAAAAAAAAAAAAAAAAAAAAAAAAAAAAAAAAAAAAAAAAAAAAAAAAAAAAAAAAAAAAAAA
         ATOMIC WAVEFUNCTION(S)


 NUCLEAR CHARGE 20.0  SYMMETRY SPECIES            S    P    D
 N. ELECTRONS   20.0  NUMBER OF PRIMITIVE GTOS    8    7    6
                      NUMBER OF CONTRACTED GTOS   6    5    3
                      NUMBER OF CLOSED SHELLS     2    1    1
                      OPEN SHELL OCCUPATION       0    0    0

  ZNUC SCFIT  TOTAL HF ENERGY   KINETIC ENERGY   VIRIAL THEOREM ACCURACY
  20.0  36   -1.668271145E+02  6.451544656E+01 -3.585847628E+00  4.4E-06

 NUCLEAR CHARGE  7.0  SYMMETRY SPECIES            S    P
 N. ELECTRONS    7.0  NUMBER OF PRIMITIVE GTOS   11    5
                      NUMBER OF CONTRACTED GTOS   4    3
                      NUMBER OF CLOSED SHELLS     2    0
                      OPEN SHELL OCCUPATION       0    3

  ZNUC SCFIT  TOTAL HF ENERGY   KINETIC ENERGY   VIRIAL THEOREM ACCURACY
   7.0  11   -5.439473665E+01  5.441433682E+01 -1.999639798E+00  3.6E-06

 NUCLEAR CHARGE  6.0  SYMMETRY SPECIES            S    P
 N. ELECTRONS    6.0  NUMBER OF PRIMITIVE GTOS   11    5
                      NUMBER OF CONTRACTED GTOS   4    3
                      NUMBER OF CLOSED SHELLS     2    0
                      OPEN SHELL OCCUPATION       0    2

  ZNUC SCFIT  TOTAL HF ENERGY   KINETIC ENERGY   VIRIAL THEOREM ACCURACY
   6.0  11   -3.768480057E+01  3.769831118E+01 -1.999641612E+00  2.0E-06

 NUCLEAR CHARGE  1.0  SYMMETRY SPECIES            S
 N. ELECTRONS    1.0  NUMBER OF PRIMITIVE GTOS    5
                      NUMBER OF CONTRACTED GTOS   3
                      NUMBER OF CLOSED SHELLS     0
                      OPEN SHELL OCCUPATION       1

  ZNUC SCFIT  TOTAL HF ENERGY   KINETIC ENERGY   VIRIAL THEOREM ACCURACY
   1.0   1   -4.998098153E-01  4.997907537E-01 -2.000038139E+00  9.6E-17

 NUCLEAR CHARGE  8.0  SYMMETRY SPECIES            S    P
 N. ELECTRONS    8.0  NUMBER OF PRIMITIVE GTOS   11    5
                      NUMBER OF CONTRACTED GTOS   4    3
                      NUMBER OF CLOSED SHELLS     2    0
                      OPEN SHELL OCCUPATION       0    4

  ZNUC SCFIT  TOTAL HF ENERGY   KINETIC ENERGY   VIRIAL THEOREM ACCURACY
   8.0  13   -7.479861895E+01  7.482603849E+01 -1.999633556E+00  2.7E-06

 AAAAAAAAAAAAAAAAAAAAAAAAAAAAAAAAAAAAAAAAAAAAAAAAAAAAAAAAAAAAAAAAAAAAAAAAAAAAAAA

 CHARGE NORMALIZATION FACTOR   1.00000000
 TOTAL ATOMIC CHARGES:
  20.0000000  20.0000000  20.0000000  20.0000000  20.0000000  20.0000000
   7.0000000   7.0000000   7.0000000   7.0000000   7.0000000   7.0000000
   7.0000000   7.0000000   7.0000000   7.0000000   7.0000000   7.0000000
   7.0000000   7.0000000   7.0000000   7.0000000   7.0000000   7.0000000
   7.0000000   7.0000000   7.0000000   7.0000000   7.0000000   7.0000000
   7.0000000   7.0000000   7.0000000   7.0000000   7.0000000   7.0000000
   7.0000000   7.0000000   7.0000000   7.0000000   7.0000000   7.0000000
   6.0000000   6.0000000   6.0000000   6.0000000   6.0000000   6.0000000
   6.0000000   6.0000000   6.0000000   6.0000000   6.0000000   6.0000000
   6.0000000   6.0000000   6.0000000   6.0000000   6.0000000   6.0000000
   6.0000000   6.0000000   6.0000000   6.0000000   6.0000000   6.0000000
   6.0000000   6.0000000   6.0000000   6.0000000   6.0000000   6.0000000
   6.0000000   6.0000000   6.0000000   6.0000000   6.0000000   6.0000000
   1.0000000   1.0000000   1.0000000   1.0000000   1.0000000   1.0000000
   1.0000000   1.0000000   1.0000000   1.0000000   1.0000000   1.0000000
   1.0000000   1.0000000   1.0000000   1.0000000   1.0000000   1.0000000
   1.0000000   1.0000000   1.0000000   1.0000000   1.0000000   1.0000000
   8.0000000   8.0000000   8.0000000   8.0000000   8.0000000   8.0000000
   8.0000000   8.0000000   8.0000000   8.0000000   8.0000000   8.0000000
   8.0000000   8.0000000   8.0000000   8.0000000   8.0000000   8.0000000
   8.0000000   8.0000000   8.0000000   8.0000000   8.0000000   8.0000000
 TTTTTTTTTTTTTTTTTTTTTTTTTTTTTT MOQGAD      TELAPSE        5.31 TCPU        3.09
 TTTTTTTTTTTTTTTTTTTTTTTTTTTTTT SHELLXN     TELAPSE        9.30 TCPU        6.41
 TTTTTTTTTTTTTTTTTTTTTTTTTTTTTT MONMO3      TELAPSE        9.85 TCPU        6.96
 NUMERICALLY INTEGRATED DENSITY    803.9999964927
 TTTTTTTTTTTTTTTTTTTTTTTTTTTTTT NUMDFT      TELAPSE       10.33 TCPU        7.44
 CYC   0 ETOT(AU) -6.193113978467E+03 DETOT -6.19E+03 tst  0.00E+00 PX  1.00E+00
 TTTTTTTTTTTTTTTTTTTTTTTTTTTTTT DIIS        TELAPSE       10.38 TCPU        7.49
 TTTTTTTTTTTTTTTTTTTTTTTTTTTTTT FDIK        TELAPSE       11.55 TCPU        8.29
 INSULATING STATE
 TOP OF VALENCE BANDS -    BAND    402; K    3; EIG -2.9757676E-01 AU
 TOP OF VALENCE BANDS -    BAND    402; K    1; EIG -2.9865458E-01 AU
 BOTTOM OF VIRTUAL BANDS - BAND    403; K    2; EIG -1.5532093E-01 AU
 INDIRECT ENERGY BAND GAP:   3.8710 eV
 BOTTOM OF VIRTUAL BANDS - BAND    403; K    1; EIG -1.5518508E-01 AU
 TTTTTTTTTTTTTTTTTTTTTTTTTTTTTT PDIG        TELAPSE       11.76 TCPU        8.51
 CHARGE NORMALIZATION FACTOR   1.00000000
 TOTAL ATOMIC CHARGES:
  18.3305754  18.3305754  18.3305754  18.3305754  18.3305754  18.3305754
   7.6550792   7.6550792   7.6550792   7.6550792   7.6550792   7.6550792
   7.6550792   7.6550792   7.6550792   7.6550792   7.6550792   7.6550792
   7.6550792   7.6550792   7.6550792   7.6550792   7.6550792   7.6550792
   7.6550792   7.6550792   7.6550792   7.6550792   7.6550792   7.6550792
   6.1237619   6.1237619   6.1237619   6.1237619   6.1237619   6.1237619
   6.1237619   6.1237619   6.1237619   6.1237619   6.1237619   6.1237619
   5.3195211   5.3195211   5.3195211   5.3195211   5.3195211   5.3195211
   5.3195211   5.3195211   5.3195211   5.3195211   5.3195211   5.3195211
   6.1665838   6.1665838   6.1665838   6.1665838   6.1665838   6.1665838
   6.1665838   6.1665838   6.1665838   6.1665838   6.1665838   6.1665838
   6.1665838   6.1665838   6.1665838   6.1665838   6.1665838   6.1665838
   6.1665838   6.1665838   6.1665838   6.1665838   6.1665838   6.1665838
   0.7986341   0.7986341   0.7986341   0.7986341   0.7986341   0.7986341
   0.7986341   0.7986341   0.7986341   0.7986341   0.7986341   0.7986341
   0.7986341   0.7986341   0.7986341   0.7986341   0.7986341   0.7986341
   0.7986341   0.7986341   0.7986341   0.7986341   0.7986341   0.7986341
   8.5754175   8.5754175   8.5754175   8.5754175   8.5754175   8.5754175
   8.5754175   8.5754175   8.5754175   8.5754175   8.5754175   8.5754175
   8.5754175   8.5754175   8.5754175   8.5754175   8.5754175   8.5754175
   8.5754175   8.5754175   8.5754175   8.5754175   8.5754175   8.5754175
 TTTTTTTTTTTTTTTTTTTTTTTTTTTTTT MOQGAD      TELAPSE       11.78 TCPU        8.53
 TTTTTTTTTTTTTTTTTTTTTTTTTTTTTT SHELLXN     TELAPSE       16.75 TCPU       12.10
 TTTTTTTTTTTTTTTTTTTTTTTTTTTTTT MONMO3      TELAPSE       17.51 TCPU       12.86
 NUMERICALLY INTEGRATED DENSITY    803.9999754840
 TTTTTTTTTTTTTTTTTTTTTTTTTTTTTT NUMDFT      TELAPSE       18.43 TCPU       13.77
 CYC   1 ETOT(AU) -6.161849152081E+03 DETOT  3.13E+01 tst  0.00E+00 PX  1.00E+00
 TTTTTTTTTTTTTTTTTTTTTTTTTTTTTT DIIS        TELAPSE       18.50 TCPU       13.85
 DIIS TEST: 0.53375E+02 AT SCF   CYCLE   1 - MIX   30 %
 TTTTTTTTTTTTTTTTTTTTTTTTTTTTTT FDIK        TELAPSE       19.28 TCPU       14.39
 INSULATING STATE
 TOP OF VALENCE BANDS -    BAND    402; K    3; EIG -2.3838329E-01 AU
 TOP OF VALENCE BANDS -    BAND    402; K    1; EIG -2.3963910E-01 AU
 BOTTOM OF VIRTUAL BANDS - BAND    403; K    3; EIG -1.4574892E-01 AU
 DIRECT ENERGY BAND GAP:   2.5207 eV
 BOTTOM OF VIRTUAL BANDS - BAND    403; K    1; EIG -1.4489757E-01 AU
 TTTTTTTTTTTTTTTTTTTTTTTTTTTTTT PDIG        TELAPSE       19.48 TCPU       14.59
 CHARGE NORMALIZATION FACTOR   1.00000000
 TOTAL ATOMIC CHARGES:
  18.6962761  18.6962761  18.6962761  18.6962761  18.6962761  18.6962761
   7.4766980   7.4766980   7.4766980   7.4766980   7.4766980   7.4766980
   7.4766980   7.4766980   7.4766980   7.4766980   7.4766980   7.4766980
   7.4766980   7.4766980   7.4766980   7.4766980   7.4766980   7.4766980
   7.4766980   7.4766980   7.4766980   7.4766980   7.4766980   7.4766980
   7.4212479   7.4212479   7.4212479   7.4212479   7.4212479   7.4212479
   7.4212479   7.4212479   7.4212479   7.4212479   7.4212479   7.4212479
   5.6576103   5.6576103   5.6576103   5.6576103   5.6576103   5.6576103
   5.6576103   5.6576103   5.6576103   5.6576103   5.6576103   5.6576103
   5.7893953   5.7893953   5.7893953   5.7893953   5.7893953   5.7893953
   5.7893953   5.7893953   5.7893953   5.7893953   5.7893953   5.7893953
   5.7893953   5.7893953   5.7893953   5.7893953   5.7893953   5.7893953
   5.7893953   5.7893953   5.7893953   5.7893953   5.7893953   5.7893953
   0.9232114   0.9232114   0.9232114   0.9232114   0.9232114   0.9232114
   0.9232114   0.9232114   0.9232114   0.9232114   0.9232114   0.9232114
   0.9232114   0.9232114   0.9232114   0.9232114   0.9232114   0.9232114
   0.9232114   0.9232114   0.9232114   0.9232114   0.9232114   0.9232114
   8.0971973   8.0971973   8.0971973   8.0971973   8.0971973   8.0971973
   8.0971973   8.0971973   8.0971973   8.0971973   8.0971973   8.0971973
   8.0971973   8.0971973   8.0971973   8.0971973   8.0971973   8.0971973
   8.0971973   8.0971973   8.0971973   8.0971973   8.0971973   8.0971973
 TTTTTTTTTTTTTTTTTTTTTTTTTTTTTT MOQGAD      TELAPSE       19.50 TCPU       14.61
 TTTTTTTTTTTTTTTTTTTTTTTTTTTTTT SHELLXN     TELAPSE       23.79 TCPU       18.15
 TTTTTTTTTTTTTTTTTTTTTTTTTTTTTT MONMO3      TELAPSE       24.48 TCPU       18.85
 NUMERICALLY INTEGRATED DENSITY    803.9999685281
 TTTTTTTTTTTTTTTTTTTTTTTTTTTTTT NUMDFT      TELAPSE       25.38 TCPU       19.75
 CYC   2 ETOT(AU) -6.161788643623E+03 DETOT  6.05E-02 tst  1.93E-02 PX  2.18E-01
 TTTTTTTTTTTTTTTTTTTTTTTTTTTTTT DIIS        TELAPSE       25.44 TCPU       19.81
 DIIS TEST: 0.55778E+02 AT SCF   CYCLE   2 - DIIS ACTIVE - HISTORY:     2 CYCLES
 TTTTTTTTTTTTTTTTTTTTTTTTTTTTTT FDIK        TELAPSE       26.08 TCPU       20.25
 INSULATING STATE
 TOP OF VALENCE BANDS -    BAND    402; K    3; EIG -2.4073297E-01 AU
 TOP OF VALENCE BANDS -    BAND    402; K    1; EIG -2.4206684E-01 AU
 BOTTOM OF VIRTUAL BANDS - BAND    403; K    2; EIG -6.9620944E-02 AU
 INDIRECT ENERGY BAND GAP:   4.6562 eV
 BOTTOM OF VIRTUAL BANDS - BAND    403; K    1; EIG -6.9386340E-02 AU
 TTTTTTTTTTTTTTTTTTTTTTTTTTTTTT PDIG        TELAPSE       26.28 TCPU       20.45
 CHARGE NORMALIZATION FACTOR   1.00000000
 TOTAL ATOMIC CHARGES:
  18.5423780  18.5423780  18.5423780  18.5423780  18.5423780  18.5423780
   7.5761009   7.5761009   7.5761009   7.5761009   7.5761009   7.5761009
   7.5761009   7.5761009   7.5761009   7.5761009   7.5761009   7.5761009
   7.5761009   7.5761009   7.5761009   7.5761009   7.5761009   7.5761009
   7.5761009   7.5761009   7.5761009   7.5761009   7.5761009   7.5761009
   6.7764909   6.7764909   6.7764909   6.7764909   6.7764909   6.7764909
   6.7764909   6.7764909   6.7764909   6.7764909   6.7764909   6.7764909
   5.3290869   5.3290869   5.3290869   5.3290869   5.3290869   5.3290869
   5.3290869   5.3290869   5.3290869   5.3290869   5.3290869   5.3290869
   6.0607925   6.0607925   6.0607925   6.0607925   6.0607925   6.0607925
   6.0607925   6.0607925   6.0607925   6.0607925   6.0607925   6.0607925
   6.0607925   6.0607925   6.0607925   6.0607925   6.0607925   6.0607925
   6.0607925   6.0607925   6.0607925   6.0607925   6.0607925   6.0607925
   0.8827798   0.8827798   0.8827798   0.8827798   0.8827798   0.8827798
   0.8827798   0.8827798   0.8827798   0.8827798   0.8827798   0.8827798
   0.8827798   0.8827798   0.8827798   0.8827798   0.8827798   0.8827798
   0.8827798   0.8827798   0.8827798   0.8827798   0.8827798   0.8827798
   8.2919434   8.2919434   8.2919434   8.2919434   8.2919434   8.2919434
   8.2919434   8.2919434   8.2919434   8.2919434   8.2919434   8.2919434
   8.2919434   8.2919434   8.2919434   8.2919434   8.2919434   8.2919434
   8.2919434   8.2919434   8.2919434   8.2919434   8.2919434   8.2919434
 TTTTTTTTTTTTTTTTTTTTTTTTTTTTTT MOQGAD      TELAPSE       26.30 TCPU       20.46
 TTTTTTTTTTTTTTTTTTTTTTTTTTTTTT SHELLXN     TELAPSE       31.31 TCPU       24.00
 TTTTTTTTTTTTTTTTTTTTTTTTTTTTTT MONMO3      TELAPSE       32.00 TCPU       24.69
 NUMERICALLY INTEGRATED DENSITY    803.9999672995
 TTTTTTTTTTTTTTTTTTTTTTTTTTTTTT NUMDFT      TELAPSE       32.94 TCPU       25.63
 CYC   3 ETOT(AU) -6.164141641188E+03 DETOT -2.35E+00 tst  6.38E-03 PX  1.41E-01
 TTTTTTTTTTTTTTTTTTTTTTTTTTTTTT DIIS        TELAPSE       33.01 TCPU       25.70
 DIIS TEST: 0.15169E+01 AT SCF   CYCLE   3 - DIIS ACTIVE - HISTORY:     3 CYCLES
 TTTTTTTTTTTTTTTTTTTTTTTTTTTTTT FDIK        TELAPSE       33.57 TCPU       26.16
 INSULATING STATE
 TOP OF VALENCE BANDS -    BAND    402; K    3; EIG -2.4886195E-01 AU
 TOP OF VALENCE BANDS -    BAND    402; K    1; EIG -2.5015323E-01 AU
 BOTTOM OF VIRTUAL BANDS - BAND    403; K    3; EIG -9.5574416E-02 AU
 DIRECT ENERGY BAND GAP:   4.1712 eV
 BOTTOM OF VIRTUAL BANDS - BAND    403; K    1; EIG -9.4720420E-02 AU
 TTTTTTTTTTTTTTTTTTTTTTTTTTTTTT PDIG        TELAPSE       33.80 TCPU       26.39
 CHARGE NORMALIZATION FACTOR   1.00000000
 TOTAL ATOMIC CHARGES:
  18.4745692  18.4745692  18.4745692  18.4745692  18.4745692  18.4745692
   7.6143514   7.6143514   7.6143514   7.6143514   7.6143514   7.6143514
   7.6143514   7.6143514   7.6143514   7.6143514   7.6143514   7.6143514
   7.6143514   7.6143514   7.6143514   7.6143514   7.6143514   7.6143514
   7.6143514   7.6143514   7.6143514   7.6143514   7.6143514   7.6143514
   6.7808061   6.7808061   6.7808061   6.7808061   6.7808061   6.7808061
   6.7808061   6.7808061   6.7808061   6.7808061   6.7808061   6.7808061
   5.4099243   5.4099243   5.4099243   5.4099243   5.4099243   5.4099243
   5.4099243   5.4099243   5.4099243   5.4099243   5.4099243   5.4099243
   5.9654302   5.9654302   5.9654302   5.9654302   5.9654302   5.9654302
   5.9654302   5.9654302   5.9654302   5.9654302   5.9654302   5.9654302
   5.9654302   5.9654302   5.9654302   5.9654302   5.9654302   5.9654302
   5.9654302   5.9654302   5.9654302   5.9654302   5.9654302   5.9654302
   0.8810246   0.8810246   0.8810246   0.8810246   0.8810246   0.8810246
   0.8810246   0.8810246   0.8810246   0.8810246   0.8810246   0.8810246
   0.8810246   0.8810246   0.8810246   0.8810246   0.8810246   0.8810246
   0.8810246   0.8810246   0.8810246   0.8810246   0.8810246   0.8810246
   8.3251863   8.3251863   8.3251863   8.3251863   8.3251863   8.3251863
   8.3251863   8.3251863   8.3251863   8.3251863   8.3251863   8.3251863
   8.3251863   8.3251863   8.3251863   8.3251863   8.3251863   8.3251863
   8.3251863   8.3251863   8.3251863   8.3251863   8.3251863   8.3251863
 TTTTTTTTTTTTTTTTTTTTTTTTTTTTTT MOQGAD      TELAPSE       33.82 TCPU       26.41
 TTTTTTTTTTTTTTTTTTTTTTTTTTTTTT SHELLXN     TELAPSE       38.45 TCPU       29.89
 TTTTTTTTTTTTTTTTTTTTTTTTTTTTTT MONMO3      TELAPSE       39.23 TCPU       30.67
 NUMERICALLY INTEGRATED DENSITY    803.9999708893
 TTTTTTTTTTTTTTTTTTTTTTTTTTTTTT NUMDFT      TELAPSE       40.15 TCPU       31.59
 CYC   4 ETOT(AU) -6.164218471801E+03 DETOT -7.68E-02 tst  5.72E-04 PX  1.80E-02
 TTTTTTTTTTTTTTTTTTTTTTTTTTTTTT DIIS        TELAPSE       42.63 TCPU       34.06
 DIIS TEST: 0.33331E+00 AT SCF   CYCLE   4 - DIIS ACTIVE - HISTORY:     4 CYCLES
 TTTTTTTTTTTTTTTTTTTTTTTTTTTTTT FDIK        TELAPSE       43.58 TCPU       34.88
 INSULATING STATE
 TOP OF VALENCE BANDS -    BAND    402; K    3; EIG -2.5315412E-01 AU
 TOP OF VALENCE BANDS -    BAND    402; K    1; EIG -2.5443740E-01 AU
 BOTTOM OF VIRTUAL BANDS - BAND    403; K    3; EIG -9.2359831E-02 AU
 DIRECT ENERGY BAND GAP:   4.3754 eV
 BOTTOM OF VIRTUAL BANDS - BAND    403; K    1; EIG -9.1600240E-02 AU
 TTTTTTTTTTTTTTTTTTTTTTTTTTTTTT PDIG        TELAPSE       43.83 TCPU       35.13
 CHARGE NORMALIZATION FACTOR   1.00000000
 TOTAL ATOMIC CHARGES:
  18.4679359  18.4679359  18.4679359  18.4679359  18.4679359  18.4679359
   7.5969022   7.5969022   7.5969022   7.5969022   7.5969022   7.5969022
   7.5969022   7.5969022   7.5969022   7.5969022   7.5969022   7.5969022
   7.5969022   7.5969022   7.5969022   7.5969022   7.5969022   7.5969022
   7.5969022   7.5969022   7.5969022   7.5969022   7.5969022   7.5969022
   6.7991440   6.7991440   6.7991440   6.7991440   6.7991440   6.7991440
   6.7991440   6.7991440   6.7991440   6.7991440   6.7991440   6.7991440
   5.3928016   5.3928016   5.3928016   5.3928016   5.3928016   5.3928016
   5.3928016   5.3928016   5.3928016   5.3928016   5.3928016   5.3928016
   6.0118377   6.0118377   6.0118377   6.0118377   6.0118377   6.0118377
   6.0118377   6.0118377   6.0118377   6.0118377   6.0118377   6.0118377
   6.0118377   6.0118377   6.0118377   6.0118377   6.0118377   6.0118377
   6.0118377   6.0118377   6.0118377   6.0118377   6.0118377   6.0118377
   0.8717011   0.8717011   0.8717011   0.8717011   0.8717011   0.8717011
   0.8717011   0.8717011   0.8717011   0.8717011   0.8717011   0.8717011
   0.8717011   0.8717011   0.8717011   0.8717011   0.8717011   0.8717011
   0.8717011   0.8717011   0.8717011   0.8717011   0.8717011   0.8717011
   8.3066022   8.3066022   8.3066022   8.3066022   8.3066022   8.3066022
   8.3066022   8.3066022   8.3066022   8.3066022   8.3066022   8.3066022
   8.3066022   8.3066022   8.3066022   8.3066022   8.3066022   8.3066022
   8.3066022   8.3066022   8.3066022   8.3066022   8.3066022   8.3066022
 TTTTTTTTTTTTTTTTTTTTTTTTTTTTTT MOQGAD      TELAPSE       43.85 TCPU       35.15
 TTTTTTTTTTTTTTTTTTTTTTTTTTTTTT SHELLXN     TELAPSE       60.84 TCPU       38.67
 TTTTTTTTTTTTTTTTTTTTTTTTTTTTTT MONMO3      TELAPSE       83.03 TCPU       60.86
 NUMERICALLY INTEGRATED DENSITY    803.9999705470
 TTTTTTTTTTTTTTTTTTTTTTTTTTTTTT NUMDFT      TELAPSE       83.97 TCPU       61.80
 CYC   5 ETOT(AU) -6.164233766649E+03 DETOT -1.53E-02 tst  9.03E-05 PX  7.92E-03
 TTTTTTTTTTTTTTTTTTTTTTTTTTTTTT DIIS        TELAPSE       84.09 TCPU       61.92
 DIIS TEST: 0.33256E-01 AT SCF   CYCLE   5 - DIIS ACTIVE - HISTORY:     5 CYCLES
 TTTTTTTTTTTTTTTTTTTTTTTTTTTTTT FDIK        TELAPSE       84.72 TCPU       62.27
 INSULATING STATE
 TOP OF VALENCE BANDS -    BAND    402; K    3; EIG -2.5012739E-01 AU
 TOP OF VALENCE BANDS -    BAND    402; K    1; EIG -2.5142256E-01 AU
 BOTTOM OF VIRTUAL BANDS - BAND    403; K    3; EIG -9.0435067E-02 AU
 DIRECT ENERGY BAND GAP:   4.3455 eV
 BOTTOM OF VIRTUAL BANDS - BAND    403; K    1; EIG -8.9646183E-02 AU
 TTTTTTTTTTTTTTTTTTTTTTTTTTTTTT PDIG        TELAPSE       84.92 TCPU       62.47
 CHARGE NORMALIZATION FACTOR   1.00000000
 TOTAL ATOMIC CHARGES:
  18.4804329  18.4804329  18.4804329  18.4804329  18.4804329  18.4804329
   7.6009380   7.6009380   7.6009380   7.6009380   7.6009380   7.6009380
   7.6009380   7.6009380   7.6009380   7.6009380   7.6009380   7.6009380
   7.6009380   7.6009380   7.6009380   7.6009380   7.6009380   7.6009380
   7.6009380   7.6009380   7.6009380   7.6009380   7.6009380   7.6009380
   6.7884367   6.7884367   6.7884367   6.7884367   6.7884367   6.7884367
   6.7884367   6.7884367   6.7884367   6.7884367   6.7884367   6.7884367
   5.3885134   5.3885134   5.3885134   5.3885134   5.3885134   5.3885134
   5.3885134   5.3885134   5.3885134   5.3885134   5.3885134   5.3885134
   6.0001921   6.0001921   6.0001921   6.0001921   6.0001921   6.0001921
   6.0001921   6.0001921   6.0001921   6.0001921   6.0001921   6.0001921
   6.0001921   6.0001921   6.0001921   6.0001921   6.0001921   6.0001921
   6.0001921   6.0001921   6.0001921   6.0001921   6.0001921   6.0001921
   0.8764376   0.8764376   0.8764376   0.8764376   0.8764376   0.8764376
   0.8764376   0.8764376   0.8764376   0.8764376   0.8764376   0.8764376
   0.8764376   0.8764376   0.8764376   0.8764376   0.8764376   0.8764376
   0.8764376   0.8764376   0.8764376   0.8764376   0.8764376   0.8764376
   8.3138492   8.3138492   8.3138492   8.3138492   8.3138492   8.3138492
   8.3138492   8.3138492   8.3138492   8.3138492   8.3138492   8.3138492
   8.3138492   8.3138492   8.3138492   8.3138492   8.3138492   8.3138492
   8.3138492   8.3138492   8.3138492   8.3138492   8.3138492   8.3138492
 TTTTTTTTTTTTTTTTTTTTTTTTTTTTTT MOQGAD      TELAPSE       84.94 TCPU       62.48
 TTTTTTTTTTTTTTTTTTTTTTTTTTTTTT SHELLXN     TELAPSE       89.11 TCPU       65.94
 TTTTTTTTTTTTTTTTTTTTTTTTTTTTTT MONMO3      TELAPSE       89.88 TCPU       66.72
 NUMERICALLY INTEGRATED DENSITY    803.9999702807
 TTTTTTTTTTTTTTTTTTTTTTTTTTTTTT NUMDFT      TELAPSE       90.82 TCPU       67.66
 CYC   6 ETOT(AU) -6.164235291241E+03 DETOT -1.52E-03 tst  2.50E-06 PX  4.93E-03
 TTTTTTTTTTTTTTTTTTTTTTTTTTTTTT DIIS        TELAPSE       91.62 TCPU       68.45
 DIIS TEST: 0.40962E-02 AT SCF   CYCLE   6 - DIIS ACTIVE - HISTORY:     6 CYCLES
 TTTTTTTTTTTTTTTTTTTTTTTTTTTTTT FDIK        TELAPSE       97.42 TCPU       72.23
 INSULATING STATE
 TOP OF VALENCE BANDS -    BAND    402; K    3; EIG -2.5075143E-01 AU
 TOP OF VALENCE BANDS -    BAND    402; K    1; EIG -2.5204160E-01 AU
 BOTTOM OF VIRTUAL BANDS - BAND    403; K    3; EIG -9.0207960E-02 AU
 DIRECT ENERGY BAND GAP:   4.3686 eV
 BOTTOM OF VIRTUAL BANDS - BAND    403; K    1; EIG -8.9470019E-02 AU
 TTTTTTTTTTTTTTTTTTTTTTTTTTTTTT PDIG        TELAPSE       97.77 TCPU       72.58
 CHARGE NORMALIZATION FACTOR   1.00000000
 TOTAL ATOMIC CHARGES:
  18.4751724  18.4751724  18.4751724  18.4751724  18.4751724  18.4751724
   7.6014506   7.6014506   7.6014506   7.6014506   7.6014506   7.6014506
   7.6014506   7.6014506   7.6014506   7.6014506   7.6014506   7.6014506
   7.6014506   7.6014506   7.6014506   7.6014506   7.6014506   7.6014506
   7.6014506   7.6014506   7.6014506   7.6014506   7.6014506   7.6014506
   6.7900270   6.7900270   6.7900270   6.7900270   6.7900270   6.7900270
   6.7900270   6.7900270   6.7900270   6.7900270   6.7900270   6.7900270
   5.3910062   5.3910062   5.3910062   5.3910062   5.3910062   5.3910062
   5.3910062   5.3910062   5.3910062   5.3910062   5.3910062   5.3910062
   6.0019225   6.0019225   6.0019225   6.0019225   6.0019225   6.0019225
   6.0019225   6.0019225   6.0019225   6.0019225   6.0019225   6.0019225
   6.0019225   6.0019225   6.0019225   6.0019225   6.0019225   6.0019225
   6.0019225   6.0019225   6.0019225   6.0019225   6.0019225   6.0019225
   0.8758870   0.8758870   0.8758870   0.8758870   0.8758870   0.8758870
   0.8758870   0.8758870   0.8758870   0.8758870   0.8758870   0.8758870
   0.8758870   0.8758870   0.8758870   0.8758870   0.8758870   0.8758870
   0.8758870   0.8758870   0.8758870   0.8758870   0.8758870   0.8758870
   8.3114301   8.3114301   8.3114301   8.3114301   8.3114301   8.3114301
   8.3114301   8.3114301   8.3114301   8.3114301   8.3114301   8.3114301
   8.3114301   8.3114301   8.3114301   8.3114301   8.3114301   8.3114301
   8.3114301   8.3114301   8.3114301   8.3114301   8.3114301   8.3114301
 TTTTTTTTTTTTTTTTTTTTTTTTTTTTTT MOQGAD      TELAPSE       97.79 TCPU       72.60
 TTTTTTTTTTTTTTTTTTTTTTTTTTTTTT SHELLXN     TELAPSE      105.92 TCPU       76.06
 TTTTTTTTTTTTTTTTTTTTTTTTTTTTTT MONMO3      TELAPSE      106.67 TCPU       76.82
 NUMERICALLY INTEGRATED DENSITY    803.9999702906
 TTTTTTTTTTTTTTTTTTTTTTTTTTTTTT NUMDFT      TELAPSE      107.60 TCPU       77.75
 CYC   7 ETOT(AU) -6.164235476304E+03 DETOT -1.85E-04 tst  6.73E-07 PX  2.01E-03
 TTTTTTTTTTTTTTTTTTTTTTTTTTTTTT DIIS        TELAPSE      107.67 TCPU       77.81
 DIIS TEST: 0.45626E-03 AT SCF   CYCLE   7 - DIIS ACTIVE - HISTORY:     7 CYCLES
 TTTTTTTTTTTTTTTTTTTTTTTTTTTTTT FDIK        TELAPSE      108.13 TCPU       78.17
 INSULATING STATE
 TOP OF VALENCE BANDS -    BAND    402; K    3; EIG -2.5071445E-01 AU
 TOP OF VALENCE BANDS -    BAND    402; K    1; EIG -2.5200603E-01 AU
 BOTTOM OF VIRTUAL BANDS - BAND    403; K    3; EIG -9.0598966E-02 AU
 DIRECT ENERGY BAND GAP:   4.3570 eV
 BOTTOM OF VIRTUAL BANDS - BAND    403; K    1; EIG -8.9832272E-02 AU
 TTTTTTTTTTTTTTTTTTTTTTTTTTTTTT PDIG        TELAPSE      108.33 TCPU       78.37
 CHARGE NORMALIZATION FACTOR   1.00000000
 TOTAL ATOMIC CHARGES:
  18.4759218  18.4759218  18.4759218  18.4759218  18.4759218  18.4759218
   7.6003841   7.6003841   7.6003841   7.6003841   7.6003841   7.6003841
   7.6003841   7.6003841   7.6003841   7.6003841   7.6003841   7.6003841
   7.6003841   7.6003841   7.6003841   7.6003841   7.6003841   7.6003841
   7.6003841   7.6003841   7.6003841   7.6003841   7.6003841   7.6003841
   6.7903964   6.7903964   6.7903964   6.7903964   6.7903964   6.7903964
   6.7903964   6.7903964   6.7903964   6.7903964   6.7903964   6.7903964
   5.3897211   5.3897211   5.3897211   5.3897211   5.3897211   5.3897211
   5.3897211   5.3897211   5.3897211   5.3897211   5.3897211   5.3897211
   6.0021652   6.0021652   6.0021652   6.0021652   6.0021652   6.0021652
   6.0021652   6.0021652   6.0021652   6.0021652   6.0021652   6.0021652
   6.0021652   6.0021652   6.0021652   6.0021652   6.0021652   6.0021652
   6.0021652   6.0021652   6.0021652   6.0021652   6.0021652   6.0021652
   0.8758291   0.8758291   0.8758291   0.8758291   0.8758291   0.8758291
   0.8758291   0.8758291   0.8758291   0.8758291   0.8758291   0.8758291
   0.8758291   0.8758291   0.8758291   0.8758291   0.8758291   0.8758291
   0.8758291   0.8758291   0.8758291   0.8758291   0.8758291   0.8758291
   8.3125823   8.3125823   8.3125823   8.3125823   8.3125823   8.3125823
   8.3125823   8.3125823   8.3125823   8.3125823   8.3125823   8.3125823
   8.3125823   8.3125823   8.3125823   8.3125823   8.3125823   8.3125823
   8.3125823   8.3125823   8.3125823   8.3125823   8.3125823   8.3125823
 TTTTTTTTTTTTTTTTTTTTTTTTTTTTTT MOQGAD      TELAPSE      108.34 TCPU       78.38
 TTTTTTTTTTTTTTTTTTTTTTTTTTTTTT SHELLXN     TELAPSE      112.45 TCPU       81.76
 TTTTTTTTTTTTTTTTTTTTTTTTTTTTTT MONMO3      TELAPSE      113.14 TCPU       82.45
 NUMERICALLY INTEGRATED DENSITY    803.9999703396
 TTTTTTTTTTTTTTTTTTTTTTTTTTTTTT NUMDFT      TELAPSE      114.09 TCPU       83.40
 CYC   8 ETOT(AU) -6.164235493014E+03 DETOT -1.67E-05 tst  1.19E-07 PX  4.29E-04
 TTTTTTTTTTTTTTTTTTTTTTTTTTTTTT DIIS        TELAPSE      114.87 TCPU       84.17
 DIIS TEST: 0.18000E-03 AT SCF   CYCLE   8 - DIIS ACTIVE - HISTORY:     8 CYCLES
 TTTTTTTTTTTTTTTTTTTTTTTTTTTTTT FDIK        TELAPSE      115.93 TCPU       84.20
 INSULATING STATE
 TOP OF VALENCE BANDS -    BAND    402; K    3; EIG -2.5075011E-01 AU
 TOP OF VALENCE BANDS -    BAND    402; K    1; EIG -2.5204089E-01 AU
 BOTTOM OF VIRTUAL BANDS - BAND    403; K    3; EIG -9.0458208E-02 AU
 DIRECT ENERGY BAND GAP:   4.3618 eV
 BOTTOM OF VIRTUAL BANDS - BAND    403; K    1; EIG -8.9705500E-02 AU
 TTTTTTTTTTTTTTTTTTTTTTTTTTTTTT PDIG        TELAPSE      116.17 TCPU       84.44
 CHARGE NORMALIZATION FACTOR   1.00000000
 TOTAL ATOMIC CHARGES:
  18.4758549  18.4758549  18.4758549  18.4758549  18.4758549  18.4758549
   7.6011062   7.6011062   7.6011062   7.6011062   7.6011062   7.6011062
   7.6011062   7.6011062   7.6011062   7.6011062   7.6011062   7.6011062
   7.6011062   7.6011062   7.6011062   7.6011062   7.6011062   7.6011062
   7.6011062   7.6011062   7.6011062   7.6011062   7.6011062   7.6011062
   6.7902500   6.7902500   6.7902500   6.7902500   6.7902500   6.7902500
   6.7902500   6.7902500   6.7902500   6.7902500   6.7902500   6.7902500
   5.3899779   5.3899779   5.3899779   5.3899779   5.3899779   5.3899779
   5.3899779   5.3899779   5.3899779   5.3899779   5.3899779   5.3899779
   6.0020341   6.0020341   6.0020341   6.0020341   6.0020341   6.0020341
   6.0020341   6.0020341   6.0020341   6.0020341   6.0020341   6.0020341
   6.0020341   6.0020341   6.0020341   6.0020341   6.0020341   6.0020341
   6.0020341   6.0020341   6.0020341   6.0020341   6.0020341   6.0020341
   0.8757734   0.8757734   0.8757734   0.8757734   0.8757734   0.8757734
   0.8757734   0.8757734   0.8757734   0.8757734   0.8757734   0.8757734
   0.8757734   0.8757734   0.8757734   0.8757734   0.8757734   0.8757734
   0.8757734   0.8757734   0.8757734   0.8757734   0.8757734   0.8757734
   8.3120086   8.3120086   8.3120086   8.3120086   8.3120086   8.3120086
   8.3120086   8.3120086   8.3120086   8.3120086   8.3120086   8.3120086
   8.3120086   8.3120086   8.3120086   8.3120086   8.3120086   8.3120086
   8.3120086   8.3120086   8.3120086   8.3120086   8.3120086   8.3120086
 TTTTTTTTTTTTTTTTTTTTTTTTTTTTTT MOQGAD      TELAPSE      116.18 TCPU       84.46
 TTTTTTTTTTTTTTTTTTTTTTTTTTTTTT SHELLXN     TELAPSE      120.38 TCPU       87.92
 TTTTTTTTTTTTTTTTTTTTTTTTTTTTTT MONMO3      TELAPSE      121.11 TCPU       88.65
 NUMERICALLY INTEGRATED DENSITY    803.9999703213
 TTTTTTTTTTTTTTTTTTTTTTTTTTTTTT NUMDFT      TELAPSE      122.55 TCPU       90.09
 CYC   9 ETOT(AU) -6.164235502710E+03 DETOT -9.70E-06 tst  3.61E-08 PX  2.03E-04
 TTTTTTTTTTTTTTTTTTTTTTTTTTTTTT DIIS        TELAPSE      125.62 TCPU       93.16
 DIIS TEST: 0.11923E-04 AT SCF   CYCLE   9 - DIIS ACTIVE - HISTORY:     9 CYCLES
 TTTTTTTTTTTTTTTTTTTTTTTTTTTTTT FDIK        TELAPSE      127.49 TCPU       94.34
 INSULATING STATE
 TOP OF VALENCE BANDS -    BAND    402; K    3; EIG -2.5073715E-01 AU
 TOP OF VALENCE BANDS -    BAND    402; K    1; EIG -2.5202799E-01 AU
 BOTTOM OF VIRTUAL BANDS - BAND    403; K    3; EIG -9.0456745E-02 AU
 DIRECT ENERGY BAND GAP:   4.3615 eV
 BOTTOM OF VIRTUAL BANDS - BAND    403; K    1; EIG -8.9701699E-02 AU
 TTTTTTTTTTTTTTTTTTTTTTTTTTTTTT PDIG        TELAPSE      127.71 TCPU       94.56
 CHARGE NORMALIZATION FACTOR   1.00000000
 TOTAL ATOMIC CHARGES:
  18.4757831  18.4757831  18.4757831  18.4757831  18.4757831  18.4757831
   7.6008531   7.6008531   7.6008531   7.6008531   7.6008531   7.6008531
   7.6008531   7.6008531   7.6008531   7.6008531   7.6008531   7.6008531
   7.6008531   7.6008531   7.6008531   7.6008531   7.6008531   7.6008531
   7.6008531   7.6008531   7.6008531   7.6008531   7.6008531   7.6008531
   6.7901615   6.7901615   6.7901615   6.7901615   6.7901615   6.7901615
   6.7901615   6.7901615   6.7901615   6.7901615   6.7901615   6.7901615
   5.3902531   5.3902531   5.3902531   5.3902531   5.3902531   5.3902531
   5.3902531   5.3902531   5.3902531   5.3902531   5.3902531   5.3902531
   6.0020455   6.0020455   6.0020455   6.0020455   6.0020455   6.0020455
   6.0020455   6.0020455   6.0020455   6.0020455   6.0020455   6.0020455
   6.0020455   6.0020455   6.0020455   6.0020455   6.0020455   6.0020455
   6.0020455   6.0020455   6.0020455   6.0020455   6.0020455   6.0020455
   0.8758246   0.8758246   0.8758246   0.8758246   0.8758246   0.8758246
   0.8758246   0.8758246   0.8758246   0.8758246   0.8758246   0.8758246
   0.8758246   0.8758246   0.8758246   0.8758246   0.8758246   0.8758246
   0.8758246   0.8758246   0.8758246   0.8758246   0.8758246   0.8758246
   8.3121237   8.3121237   8.3121237   8.3121237   8.3121237   8.3121237
   8.3121237   8.3121237   8.3121237   8.3121237   8.3121237   8.3121237
   8.3121237   8.3121237   8.3121237   8.3121237   8.3121237   8.3121237
   8.3121237   8.3121237   8.3121237   8.3121237   8.3121237   8.3121237
 TTTTTTTTTTTTTTTTTTTTTTTTTTTTTT MOQGAD      TELAPSE      127.73 TCPU       94.58
 TTTTTTTTTTTTTTTTTTTTTTTTTTTTTT SHELLXN     TELAPSE      135.13 TCPU       98.03
 TTTTTTTTTTTTTTTTTTTTTTTTTTTTTT MONMO3      TELAPSE      136.14 TCPU       99.04
 NUMERICALLY INTEGRATED DENSITY    803.9999703204
 TTTTTTTTTTTTTTTTTTTTTTTTTTTTTT NUMDFT      TELAPSE      137.55 TCPU      100.45
 CYC  10 ETOT(AU) -6.164235503006E+03 DETOT -2.97E-07 tst  9.75E-10 PX  1.11E-04
 TTTTTTTTTTTTTTTTTTTTTTTTTTTTTT DIIS        TELAPSE      139.33 TCPU      102.23
 DIIS TEST: 0.17602E-05 AT SCF   CYCLE  10 - DIIS ACTIVE - HISTORY:    10 CYCLES
 TTTTTTTTTTTTTTTTTTTTTTTTTTTTTT FDIK        TELAPSE      143.61 TCPU      104.94
 INSULATING STATE
 TOP OF VALENCE BANDS -    BAND    402; K    3; EIG -2.5073412E-01 AU
 TOP OF VALENCE BANDS -    BAND    402; K    1; EIG -2.5202500E-01 AU
 BOTTOM OF VIRTUAL BANDS - BAND    403; K    3; EIG -9.0467922E-02 AU
 DIRECT ENERGY BAND GAP:   4.3611 eV
 BOTTOM OF VIRTUAL BANDS - BAND    403; K    1; EIG -8.9712768E-02 AU
 TTTTTTTTTTTTTTTTTTTTTTTTTTTTTT PDIG        TELAPSE      143.86 TCPU      105.20
 CHARGE NORMALIZATION FACTOR   1.00000000
 TOTAL ATOMIC CHARGES:
  18.4757941  18.4757941  18.4757941  18.4757941  18.4757941  18.4757941
   7.6009545   7.6009545   7.6009545   7.6009545   7.6009545   7.6009545
   7.6009545   7.6009545   7.6009545   7.6009545   7.6009545   7.6009545
   7.6009545   7.6009545   7.6009545   7.6009545   7.6009545   7.6009545
   7.6009545   7.6009545   7.6009545   7.6009545   7.6009545   7.6009545
   6.7902358   6.7902358   6.7902358   6.7902358   6.7902358   6.7902358
   6.7902358   6.7902358   6.7902358   6.7902358   6.7902358   6.7902358
   5.3900534   5.3900534   5.3900534   5.3900534   5.3900534   5.3900534
   5.3900534   5.3900534   5.3900534   5.3900534   5.3900534   5.3900534
   6.0020236   6.0020236   6.0020236   6.0020236   6.0020236   6.0020236
   6.0020236   6.0020236   6.0020236   6.0020236   6.0020236   6.0020236
   6.0020236   6.0020236   6.0020236   6.0020236   6.0020236   6.0020236
   6.0020236   6.0020236   6.0020236   6.0020236   6.0020236   6.0020236
   0.8758161   0.8758161   0.8758161   0.8758161   0.8758161   0.8758161
   0.8758161   0.8758161   0.8758161   0.8758161   0.8758161   0.8758161
   0.8758161   0.8758161   0.8758161   0.8758161   0.8758161   0.8758161
   0.8758161   0.8758161   0.8758161   0.8758161   0.8758161   0.8758161
   8.3121127   8.3121127   8.3121127   8.3121127   8.3121127   8.3121127
   8.3121127   8.3121127   8.3121127   8.3121127   8.3121127   8.3121127
   8.3121127   8.3121127   8.3121127   8.3121127   8.3121127   8.3121127
   8.3121127   8.3121127   8.3121127   8.3121127   8.3121127   8.3121127
 TTTTTTTTTTTTTTTTTTTTTTTTTTTTTT MOQGAD      TELAPSE      143.88 TCPU      105.22
 TTTTTTTTTTTTTTTTTTTTTTTTTTTTTT SHELLXN     TELAPSE      179.00 TCPU      108.68
 TTTTTTTTTTTTTTTTTTTTTTTTTTTTTT MONMO3      TELAPSE      180.70 TCPU      110.38
 NUMERICALLY INTEGRATED DENSITY    803.9999703210
 TTTTTTTTTTTTTTTTTTTTTTTTTTTTTT NUMDFT      TELAPSE      181.69 TCPU      111.36
 CYC  11 ETOT(AU) -6.164235503124E+03 DETOT -1.17E-07 tst  1.92E-10 PX  3.69E-05
 TTTTTTTTTTTTTTTTTTTTTTTTTTTTTT DIIS        TELAPSE      184.87 TCPU      114.55
 DIIS TEST: 0.30423E-06 AT SCF   CYCLE  11 - DIIS ACTIVE - HISTORY:    11 CYCLES
 TTTTTTTTTTTTTTTTTTTTTTTTTTTTTT FDIK        TELAPSE      187.22 TCPU      116.05
 INSULATING STATE
 TOP OF VALENCE BANDS -    BAND    402; K    3; EIG -2.5073795E-01 AU
 TOP OF VALENCE BANDS -    BAND    402; K    1; EIG -2.5202880E-01 AU
 BOTTOM OF VIRTUAL BANDS - BAND    403; K    3; EIG -9.0465539E-02 AU
 DIRECT ENERGY BAND GAP:   4.3612 eV
 BOTTOM OF VIRTUAL BANDS - BAND    403; K    1; EIG -8.9710582E-02 AU
 TTTTTTTTTTTTTTTTTTTTTTTTTTTTTT PDIG        TELAPSE      187.47 TCPU      116.29
 CHARGE NORMALIZATION FACTOR   1.00000000
 TOTAL ATOMIC CHARGES:
  18.4758203  18.4758203  18.4758203  18.4758203  18.4758203  18.4758203
   7.6009217   7.6009217   7.6009217   7.6009217   7.6009217   7.6009217
   7.6009217   7.6009217   7.6009217   7.6009217   7.6009217   7.6009217
   7.6009217   7.6009217   7.6009217   7.6009217   7.6009217   7.6009217
   7.6009217   7.6009217   7.6009217   7.6009217   7.6009217   7.6009217
   6.7902063   6.7902063   6.7902063   6.7902063   6.7902063   6.7902063
   6.7902063   6.7902063   6.7902063   6.7902063   6.7902063   6.7902063
   5.3901276   5.3901276   5.3901276   5.3901276   5.3901276   5.3901276
   5.3901276   5.3901276   5.3901276   5.3901276   5.3901276   5.3901276
   6.0020312   6.0020312   6.0020312   6.0020312   6.0020312   6.0020312
   6.0020312   6.0020312   6.0020312   6.0020312   6.0020312   6.0020312
   6.0020312   6.0020312   6.0020312   6.0020312   6.0020312   6.0020312
   6.0020312   6.0020312   6.0020312   6.0020312   6.0020312   6.0020312
   0.8758134   0.8758134   0.8758134   0.8758134   0.8758134   0.8758134
   0.8758134   0.8758134   0.8758134   0.8758134   0.8758134   0.8758134
   0.8758134   0.8758134   0.8758134   0.8758134   0.8758134   0.8758134
   0.8758134   0.8758134   0.8758134   0.8758134   0.8758134   0.8758134
   8.3121116   8.3121116   8.3121116   8.3121116   8.3121116   8.3121116
   8.3121116   8.3121116   8.3121116   8.3121116   8.3121116   8.3121116
   8.3121116   8.3121116   8.3121116   8.3121116   8.3121116   8.3121116
   8.3121116   8.3121116   8.3121116   8.3121116   8.3121116   8.3121116
 TTTTTTTTTTTTTTTTTTTTTTTTTTTTTT MOQGAD      TELAPSE      187.48 TCPU      116.30
 TTTTTTTTTTTTTTTTTTTTTTTTTTTTTT SHELLXN     TELAPSE      208.89 TCPU      119.76
 TTTTTTTTTTTTTTTTTTTTTTTTTTTTTT MONMO3      TELAPSE      210.91 TCPU      121.78
 NUMERICALLY INTEGRATED DENSITY    803.9999703211
 TTTTTTTTTTTTTTTTTTTTTTTTTTTTTT NUMDFT      TELAPSE      211.85 TCPU      122.72
 CYC  12 ETOT(AU) -6.164235503101E+03 DETOT  2.31E-08 tst  3.14E-11 PX  1.52E-05
 TTTTTTTTTTTTTTTTTTTTTTTTTTTTTT DIIS        TELAPSE      212.21 TCPU      123.08
 DIIS TEST: 0.26108E-07 AT SCF   CYCLE  12 - DIIS ACTIVE - HISTORY:    12 CYCLES
 TTTTTTTTTTTTTTTTTTTTTTTTTTTTTT FDIK        TELAPSE      215.52 TCPU      123.11
 INSULATING STATE
 TOP OF VALENCE BANDS -    BAND    402; K    3; EIG -2.5073676E-01 AU
 TOP OF VALENCE BANDS -    BAND    402; K    1; EIG -2.5202762E-01 AU
 BOTTOM OF VIRTUAL BANDS - BAND    403; K    3; EIG -9.0465337E-02 AU
 DIRECT ENERGY BAND GAP:   4.3612 eV
 BOTTOM OF VIRTUAL BANDS - BAND    403; K    1; EIG -8.9710328E-02 AU
 TTTTTTTTTTTTTTTTTTTTTTTTTTTTTT PDIG        TELAPSE      215.74 TCPU      123.33
 CHARGE NORMALIZATION FACTOR   1.00000000
 TOTAL ATOMIC CHARGES:
  18.4758097  18.4758097  18.4758097  18.4758097  18.4758097  18.4758097
   7.6009262   7.6009262   7.6009262   7.6009262   7.6009262   7.6009262
   7.6009262   7.6009262   7.6009262   7.6009262   7.6009262   7.6009262
   7.6009262   7.6009262   7.6009262   7.6009262   7.6009262   7.6009262
   7.6009262   7.6009262   7.6009262   7.6009262   7.6009262   7.6009262
   6.7902110   6.7902110   6.7902110   6.7902110   6.7902110   6.7902110
   6.7902110   6.7902110   6.7902110   6.7902110   6.7902110   6.7902110
   5.3901159   5.3901159   5.3901159   5.3901159   5.3901159   5.3901159
   5.3901159   5.3901159   5.3901159   5.3901159   5.3901159   5.3901159
   6.0020303   6.0020303   6.0020303   6.0020303   6.0020303   6.0020303
   6.0020303   6.0020303   6.0020303   6.0020303   6.0020303   6.0020303
   6.0020303   6.0020303   6.0020303   6.0020303   6.0020303   6.0020303
   6.0020303   6.0020303   6.0020303   6.0020303   6.0020303   6.0020303
   0.8758153   0.8758153   0.8758153   0.8758153   0.8758153   0.8758153
   0.8758153   0.8758153   0.8758153   0.8758153   0.8758153   0.8758153
   0.8758153   0.8758153   0.8758153   0.8758153   0.8758153   0.8758153
   0.8758153   0.8758153   0.8758153   0.8758153   0.8758153   0.8758153
   8.3121123   8.3121123   8.3121123   8.3121123   8.3121123   8.3121123
   8.3121123   8.3121123   8.3121123   8.3121123   8.3121123   8.3121123
   8.3121123   8.3121123   8.3121123   8.3121123   8.3121123   8.3121123
   8.3121123   8.3121123   8.3121123   8.3121123   8.3121123   8.3121123
 TTTTTTTTTTTTTTTTTTTTTTTTTTTTTT MOQGAD      TELAPSE      215.75 TCPU      123.35
 TTTTTTTTTTTTTTTTTTTTTTTTTTTTTT SHELLXN     TELAPSE      231.85 TCPU      126.82
 TTTTTTTTTTTTTTTTTTTTTTTTTTTTTT MONMO3      TELAPSE      232.61 TCPU      127.58
 NUMERICALLY INTEGRATED DENSITY    803.9999703210
 TTTTTTTTTTTTTTTTTTTTTTTTTTTTTT NUMDFT      TELAPSE      233.51 TCPU      128.47
 CYC  13 ETOT(AU) -6.164235503119E+03 DETOT -1.84E-08 tst  1.98E-12 PX  8.78E-06
 TTTTTTTTTTTTTTTTTTTTTTTTTTTTTT DIIS        TELAPSE      237.34 TCPU      132.31
 DIIS TEST: 0.12580E-08 AT SCF   CYCLE  13 - DIIS ACTIVE - HISTORY:    13 CYCLES
 TTTTTTTTTTTTTTTTTTTTTTTTTTTTTT FDIK        TELAPSE      238.96 TCPU      132.88
 INSULATING STATE
 TOP OF VALENCE BANDS -    BAND    402; K    3; EIG -2.5073678E-01 AU
 TOP OF VALENCE BANDS -    BAND    402; K    1; EIG -2.5202764E-01 AU
 BOTTOM OF VIRTUAL BANDS - BAND    403; K    3; EIG -9.0465475E-02 AU
 DIRECT ENERGY BAND GAP:   4.3612 eV
 BOTTOM OF VIRTUAL BANDS - BAND    403; K    1; EIG -8.9710461E-02 AU
 TTTTTTTTTTTTTTTTTTTTTTTTTTTTTT PDIG        TELAPSE      239.19 TCPU      133.11
 CHARGE NORMALIZATION FACTOR   1.00000000
 TOTAL ATOMIC CHARGES:
  18.4758112  18.4758112  18.4758112  18.4758112  18.4758112  18.4758112
   7.6009254   7.6009254   7.6009254   7.6009254   7.6009254   7.6009254
   7.6009254   7.6009254   7.6009254   7.6009254   7.6009254   7.6009254
   7.6009254   7.6009254   7.6009254   7.6009254   7.6009254   7.6009254
   7.6009254   7.6009254   7.6009254   7.6009254   7.6009254   7.6009254
   6.7902108   6.7902108   6.7902108   6.7902108   6.7902108   6.7902108
   6.7902108   6.7902108   6.7902108   6.7902108   6.7902108   6.7902108
   5.3901170   5.3901170   5.3901170   5.3901170   5.3901170   5.3901170
   5.3901170   5.3901170   5.3901170   5.3901170   5.3901170   5.3901170
   6.0020298   6.0020298   6.0020298   6.0020298   6.0020298   6.0020298
   6.0020298   6.0020298   6.0020298   6.0020298   6.0020298   6.0020298
   6.0020298   6.0020298   6.0020298   6.0020298   6.0020298   6.0020298
   6.0020298   6.0020298   6.0020298   6.0020298   6.0020298   6.0020298
   0.8758154   0.8758154   0.8758154   0.8758154   0.8758154   0.8758154
   0.8758154   0.8758154   0.8758154   0.8758154   0.8758154   0.8758154
   0.8758154   0.8758154   0.8758154   0.8758154   0.8758154   0.8758154
   0.8758154   0.8758154   0.8758154   0.8758154   0.8758154   0.8758154
   8.3121126   8.3121126   8.3121126   8.3121126   8.3121126   8.3121126
   8.3121126   8.3121126   8.3121126   8.3121126   8.3121126   8.3121126
   8.3121126   8.3121126   8.3121126   8.3121126   8.3121126   8.3121126
   8.3121126   8.3121126   8.3121126   8.3121126   8.3121126   8.3121126
 TTTTTTTTTTTTTTTTTTTTTTTTTTTTTT MOQGAD      TELAPSE      239.20 TCPU      133.13
 TTTTTTTTTTTTTTTTTTTTTTTTTTTTTT SHELLXN     TELAPSE      245.89 TCPU      136.61
 TTTTTTTTTTTTTTTTTTTTTTTTTTTTTT MONMO3      TELAPSE      246.62 TCPU      137.34
 NUMERICALLY INTEGRATED DENSITY    803.9999703210
 TTTTTTTTTTTTTTTTTTTTTTTTTTTTTT NUMDFT      TELAPSE      247.52 TCPU      138.23
 CYC  14 ETOT(AU) -6.164235503115E+03 DETOT  3.82E-09 tst  7.43E-14 PX  2.42E-06
 TTTTTTTTTTTTTTTTTTTTTTTTTTTTTT DIIS        TELAPSE      247.66 TCPU      138.38
 DIIS TEST: 0.36184E-09 AT SCF   CYCLE  14 - DIIS ACTIVE - HISTORY:    14 CYCLES
 TTTTTTTTTTTTTTTTTTTTTTTTTTTTTT FDIK        TELAPSE      248.59 TCPU      138.85
 INSULATING STATE
 TOP OF VALENCE BANDS -    BAND    402; K    3; EIG -2.5073680E-01 AU
 TOP OF VALENCE BANDS -    BAND    402; K    1; EIG -2.5202766E-01 AU
 BOTTOM OF VIRTUAL BANDS - BAND    403; K    3; EIG -9.0465477E-02 AU
 DIRECT ENERGY BAND GAP:   4.3612 eV
 BOTTOM OF VIRTUAL BANDS - BAND    403; K    1; EIG -8.9710466E-02 AU
 TTTTTTTTTTTTTTTTTTTTTTTTTTTTTT PDIG        TELAPSE      248.80 TCPU      139.07
 CHARGE NORMALIZATION FACTOR   1.00000000
 TOTAL ATOMIC CHARGES:
  18.4758112  18.4758112  18.4758112  18.4758112  18.4758112  18.4758112
   7.6009255   7.6009255   7.6009255   7.6009255   7.6009255   7.6009255
   7.6009255   7.6009255   7.6009255   7.6009255   7.6009255   7.6009255
   7.6009255   7.6009255   7.6009255   7.6009255   7.6009255   7.6009255
   7.6009255   7.6009255   7.6009255   7.6009255   7.6009255   7.6009255
   6.7902107   6.7902107   6.7902107   6.7902107   6.7902107   6.7902107
   6.7902107   6.7902107   6.7902107   6.7902107   6.7902107   6.7902107
   5.3901170   5.3901170   5.3901170   5.3901170   5.3901170   5.3901170
   5.3901170   5.3901170   5.3901170   5.3901170   5.3901170   5.3901170
   6.0020299   6.0020299   6.0020299   6.0020299   6.0020299   6.0020299
   6.0020299   6.0020299   6.0020299   6.0020299   6.0020299   6.0020299
   6.0020299   6.0020299   6.0020299   6.0020299   6.0020299   6.0020299
   6.0020299   6.0020299   6.0020299   6.0020299   6.0020299   6.0020299
   0.8758154   0.8758154   0.8758154   0.8758154   0.8758154   0.8758154
   0.8758154   0.8758154   0.8758154   0.8758154   0.8758154   0.8758154
   0.8758154   0.8758154   0.8758154   0.8758154   0.8758154   0.8758154
   0.8758154   0.8758154   0.8758154   0.8758154   0.8758154   0.8758154
   8.3121126   8.3121126   8.3121126   8.3121126   8.3121126   8.3121126
   8.3121126   8.3121126   8.3121126   8.3121126   8.3121126   8.3121126
   8.3121126   8.3121126   8.3121126   8.3121126   8.3121126   8.3121126
   8.3121126   8.3121126   8.3121126   8.3121126   8.3121126   8.3121126
 TTTTTTTTTTTTTTTTTTTTTTTTTTTTTT MOQGAD      TELAPSE      248.82 TCPU      139.09
 TTTTTTTTTTTTTTTTTTTTTTTTTTTTTT SHELLXN     TELAPSE      252.15 TCPU      142.42
 +++ ENERGIES IN A.U. +++
 ::: EXT EL-POLE                                  -6.8631380631583E+03
 ::: EXT EL-SPHEROPOLE                             5.4932712827791E+01
 ::: BIELET ZONE E-E                               1.1854308479085E+04
 ::: TOTAL E-E                                     5.0461031287540E+03
 ::: TOTAL E-N + N-E                              -1.7964566184766E+04
 ::: TOTAL N-N                                     1.7920613589154E+03
 ::: KINETIC ENERGY                                5.5303013469384E+03
 ::: PSEUDO TOTAL   ENERGY                        -5.5961003501581E+03
 ::: VIRIAL COEFFICIENT                            9.9408622796381E-01
 TTTTTTTTTTTTTTTTTTTTTTTTTTTTTT MONMO3      TELAPSE      252.91 TCPU      143.18
 NUMERICALLY INTEGRATED DENSITY    803.9999703210
 TTTTTTTTTTTTTTTTTTTTTTTTTTTTTT NUMDFT      TELAPSE      253.81 TCPU      144.07
 CYC  15 ETOT(AU) -6.164235503115E+03 DETOT  1.27E-11 tst  5.59E-15 PX  2.42E-06

 == SCF ENDED - CONVERGENCE ON ENERGY      E(AU) -6.1642355031153E+03 CYCLES  15


 ENERGY EXPRESSION=HARTREE+FOCK EXCH*0.25000+(PBE        EXCH)*0.75000+PBE        CORR


 TOTAL ENERGY(DFT)(AU)( 15) -6.1642355031153E+03 DE 1.3E-11 tester 5.6E-15
 TTTTTTTTTTTTTTTTTTTTTTTTTTTTTT EDFT        TELAPSE      253.81 TCPU      144.08

 *******************************************************************************
 *                             FORCE CALCULATION                               *
 *******************************************************************************

 TTTTTTTTTTTTTTTTTTTTTTTTTTTTTT NUMDFG      TELAPSE      261.54 TCPU      151.81
 INFORMATION **** EXCPOG **** EXCH. BIPO BUFFER LENGTH (WORDS) =    16000000
 WARNING **** EXCPOG **** EXCH. BIPO BUFFER TOO SMALL - TO AVOID I/O SET EXCHSIZE =     6926292
 WARNING **** GENPOG **** COULOMB BIPO BUFFER TOO SMALL - TO AVOID I/O SET BIPOSIZE =     4492800
 INFORMATION **** GENPOG **** BIPO BUFFER LENGTH (WORDS) =     4000000
 TTTTTTTTTTTTTTTTTTTTTTTTTTTTTT SHELXG      TELAPSE      293.25 TCPU      178.49


 D3 DISPERSION ENERGY (AU)       -2.6946611608953E-01
 TOTAL ENERGY + DISP (AU)        -6.1645049692314E+03

 CARTESIAN FORCES IN HARTREE/BOHR (ANALYTICAL)
   ATOM                     X                   Y                   Z
   1 248             9.936496070395E-15 -7.438494264989E-15  5.745404152435E-15
   2 248             3.663735981263E-15 -1.428486958351E-14 -4.722148598072E-14
   3 248             1.054711873394E-15 -2.782095300663E-14  3.489338447811E-14
   4 248            -3.378778738276E-14  2.544261098099E-16  8.604228440845E-16
   5 248            -7.105427357601E-15  3.330669073875E-15  2.220446049250E-15
   6 248             2.040497400676E-14  2.005340338229E-14  2.114049676057E-15
   7   7             5.042757900142E-08  8.856099817933E-07  1.477481752499E-06
   8   7            -5.042759720908E-08 -8.856099533716E-07  1.477481774703E-06
   9   7             5.042760076179E-08 -8.856099888988E-07 -1.477481742729E-06
  10   7            -5.042761852536E-08  8.856099498189E-07 -1.477481777812E-06
  11   7             1.477481776480E-06  5.042761497265E-08  8.856099666943E-07
  12   7             8.856099569243E-07  1.477481757384E-06  5.042761186402E-08
  13   7            -1.477481757384E-06 -5.042759410046E-08  8.856099835697E-07
  14   7            -8.856099693588E-07  1.477481779588E-06 -5.042761097585E-08
  15   7             1.477481781365E-06 -5.042758211005E-08 -8.856099551480E-07
  16   7            -8.856099755761E-07 -1.477481769818E-06  5.042761097585E-08
  17   7            -1.477481751611E-06  5.042761364038E-08 -8.856099720234E-07
  18   7             8.856099533716E-07 -1.477481769818E-06 -5.042759809726E-08
  19   7             8.856099631416E-07  5.042761541674E-08  1.477481749834E-06
  20   7            -8.856099702470E-07 -5.042758255414E-08  1.477481779588E-06
  21   7            -8.856099729115E-07  5.042762962759E-08 -1.477481771595E-06
  22   7             8.856099409371E-07 -5.042759188001E-08 -1.477481768042E-06
  23   7             5.042758077778E-08  1.477481740952E-06  8.856099737997E-07
  24   7             1.477481764489E-06  8.856099462662E-07  5.042761497265E-08
  25   7            -5.042761097585E-08 -1.477481768930E-06  8.856099436017E-07
  26   7             1.477481786250E-06 -8.856099542598E-07 -5.042760031770E-08
  27   7            -5.042760209406E-08  1.477481752499E-06 -8.856099542598E-07
  28   7            -1.477481747170E-06 -8.856099809051E-07  5.042761097585E-08
  29   7             5.042759765317E-08 -1.477481739176E-06 -8.856099737997E-07
  30   7            -1.477481746726E-06  8.856099684706E-07 -5.042759632090E-08
  31   7             1.586779561080E-06  1.509603343552E-06  1.509603336447E-06
  32   7            -1.586779529994E-06 -1.509603356209E-06  1.509603364425E-06
  33   7             1.586779517559E-06 -1.509603385519E-06 -1.509603371641E-06
  34   7            -1.586779523777E-06  1.509603354544E-06 -1.509603363425E-06
  35   7             1.509603311134E-06  1.586779574403E-06  1.509603348882E-06
  36   7             1.509603355210E-06  1.509603382410E-06  1.586779514895E-06
  37   7            -1.509603361427E-06 -1.586779521112E-06  1.509603355432E-06
  38   7            -1.509603334893E-06  1.509603381189E-06 -1.586779511342E-06
  39   7             1.509603372973E-06 -1.586779516671E-06 -1.509603377858E-06
  40   7            -1.509603337224E-06 -1.509603369088E-06  1.586779500684E-06
  41   7            -1.509603366312E-06  1.586779490914E-06 -1.509603365535E-06
  42   7             1.509603380301E-06 -1.509603370975E-06 -1.586779506901E-06
  43   6             4.053886839550E-07 -1.784889747114E-06 -1.784889749779E-06
  44   6            -4.053887265876E-07  1.784889745338E-06 -1.784889757772E-06
  45   6             4.053886868416E-07  1.784889793743E-06  1.784889785750E-06
  46   6            -4.053887243671E-07 -1.784889767542E-06  1.784889747558E-06
  47   6            -1.784889755996E-06  4.053886972777E-07 -1.784889755108E-06
  48   6            -1.784889770207E-06 -1.784889775536E-06  4.053886992761E-07
  49   6             1.784889748446E-06 -4.053887223687E-07 -1.784889755552E-06
  50   6             1.784889750667E-06 -1.784889744005E-06 -4.053887192601E-07
  51   6            -1.784889764878E-06 -4.053887208144E-07  1.784889757772E-06
  52   6             1.784889745782E-06  1.784889739120E-06  4.053887063815E-07
  53   6             1.784889755108E-06  4.053887101563E-07  1.784889757328E-06
  54   6            -1.784889758216E-06  1.784889767542E-06 -4.053887150413E-07
  55   6            -3.217852139414E-06 -6.950666193717E-07 -5.216750231796E-07
  56   6             3.217852166060E-06  6.950666193717E-07 -5.216750018633E-07
  57   6            -3.217852160731E-06  6.950665891736E-07  5.216750214032E-07
  58   6             3.217852158954E-06 -6.950666282535E-07  5.216750107451E-07
  59   6            -5.216750071924E-07 -3.217852158954E-06 -6.950666087135E-07
  60   6            -6.950666247008E-07 -5.216750018633E-07 -3.217852166060E-06
  61   6             5.216750036396E-07  3.217852164283E-06 -6.950666211480E-07
  62   6             6.950666193717E-07 -5.216749983106E-07  3.217852166060E-06
  63   6            -5.216749823234E-07  3.217852166060E-06  6.950666247008E-07
  64   6             6.950666051608E-07  5.216750178505E-07 -3.217852162507E-06
  65   6             5.216750214032E-07 -3.217852160731E-06  6.950665962790E-07
  66   6            -6.950666318062E-07  5.216750071924E-07  3.217852160731E-06
  67   6            -6.950666122663E-07 -3.217852150073E-06 -5.216750125214E-07
  68   6             6.950666247008E-07  3.217852144743E-06 -5.216749947579E-07
  69   6             6.950665998318E-07 -3.217852173165E-06  5.216750107451E-07
  70   6            -6.950666318062E-07  3.217852162507E-06  5.216750036396E-07
  71   6            -3.217852166060E-06 -5.216750000869E-07 -6.950666122663E-07
  72   6            -5.216750089687E-07 -6.950666353589E-07 -3.217852157178E-06
  73   6             3.217852151849E-06  5.216750071924E-07 -6.950666282535E-07
  74   6            -5.216750018633E-07  6.950666229244E-07  3.217852169612E-06
  75   6             3.217852173165E-06 -5.216750018633E-07  6.950666175953E-07
  76   6             5.216750214032E-07  6.950665980554E-07 -3.217852157178E-06
  77   6            -3.217852162507E-06  5.216750231796E-07  6.950665927263E-07
  78   6             5.216750089687E-07 -6.950666175953E-07  3.217852164283E-06
  79   1             1.081906671585E-06  4.348991382574E-07  1.333335493348E-06
  80   1            -1.081906677136E-06 -4.348991391456E-07  1.333335492015E-06
  81   1             1.081906674472E-06 -4.348991351488E-07 -1.333335487130E-06
  82   1            -1.081906675582E-06  4.348991384795E-07 -1.333335491571E-06
  83   1             1.333335491127E-06  1.081906673583E-06  4.348991351488E-07
  84   1             4.348991367031E-07  1.333335491349E-06  1.081906675138E-06
  85   1            -1.333335490905E-06 -1.081906676470E-06  4.348991406999E-07
  86   1            -4.348991371472E-07  1.333335489795E-06 -1.081906676248E-06
  87   1             1.333335488907E-06 -1.081906679357E-06 -4.348991413661E-07
  88   1            -4.348991338166E-07 -1.333335489795E-06  1.081906674916E-06
  89   1            -1.333335490683E-06  1.081906672251E-06 -4.348991302638E-07
  90   1             4.348991404779E-07 -1.333335491349E-06 -1.081906676470E-06
  91   1             4.348991360370E-07  1.081906673361E-06  1.333335491127E-06
  92   1            -4.348991373693E-07 -1.081906673583E-06  1.333335492681E-06
  93   1            -4.348991347047E-07  1.081906675138E-06 -1.333335487796E-06
  94   1             4.348991382574E-07 -1.081906675138E-06 -1.333335491349E-06
  95   1             1.081906676248E-06  1.333335490017E-06  4.348991355929E-07
  96   1             1.333335492237E-06  4.348991380354E-07  1.081906674472E-06
  97   1            -1.081906674694E-06 -1.333335491571E-06  4.348991353709E-07
  98   1             1.333335488907E-06 -4.348991393677E-07 -1.081906678913E-06
  99   1            -1.081906678246E-06  1.333335490239E-06 -4.348991358150E-07
 100   1            -1.333335489351E-06 -4.348991340386E-07  1.081906673805E-06
 101   1             1.081906675138E-06 -1.333335488241E-06 -4.348991347047E-07
 102   1            -1.333335491571E-06  4.348991358150E-07 -1.081906674916E-06
 103   8            -2.510265755262E-06 -2.491461259524E-06 -1.606776668328E-06
 104   8             2.510265744604E-06  2.491461268406E-06 -1.606776690255E-06
 105   8            -2.510265744604E-06  2.491461296827E-06  1.606776655283E-06
 106   8             2.510265748157E-06 -2.491461264853E-06  1.606776687979E-06
 107   8            -1.606776670604E-06 -2.510265787237E-06 -2.491461254195E-06
 108   8            -2.491461259524E-06 -1.606776668883E-06 -2.510265755262E-06
 109   8             1.606776693974E-06  2.510265755262E-06 -2.491461264853E-06
 110   8             2.491461268406E-06 -1.606776687146E-06  2.510265744604E-06
 111   8            -1.606776691976E-06  2.510265748157E-06  2.491461247089E-06
 112   8             2.491461270182E-06  1.606776678320E-06 -2.510265741051E-06
 113   8             1.606776678875E-06 -2.510265755262E-06  2.491461291498E-06
 114   8            -2.491461263077E-06  1.606776687035E-06  2.510265751710E-06
 115   8            -2.491461234655E-06 -2.510265780131E-06 -1.606776683982E-06
 116   8             2.491461259524E-06  2.510265748157E-06 -1.606776692531E-06
 117   8             2.491461289722E-06 -2.510265737499E-06  1.606776681762E-06
 118   8            -2.491461254195E-06  2.510265737499E-06  1.606776694307E-06
 119   8            -2.510265755262E-06 -1.606776668217E-06 -2.491461261300E-06
 120   8            -1.606776666663E-06 -2.491461270182E-06 -2.510265730393E-06
 121   8             2.510265755262E-06  1.606776688756E-06 -2.491461275511E-06
 122   8            -1.606776685481E-06  2.491461261300E-06  2.510265741051E-06
 123   8             2.510265748157E-06 -1.606776699192E-06  2.491461270182E-06
 124   8             1.606776675933E-06  2.491461295051E-06 -2.510265748157E-06
 125   8            -2.510265741051E-06  1.606776669327E-06  2.491461271958E-06
 126   8             1.606776687202E-06 -2.491461284393E-06  2.510265737499E-06

 RESULTANT FORCE    -7.887209121764E-15 -2.646092980146E-14 -1.404432126151E-14

 ATOMIC PART

 SYMMETRY ALLOWED FORCES (ANALYTICAL) (DIRECTION, FORCE)

    1  6.5412019E-06    2  4.2395623E-06    3  3.2425292E-06    4  2.8648544E-06
    5  8.7578933E-06    6 -7.9503365E-06    7 -3.9018182E-06    8  5.6599953E-06
    9 -7.1322711E-06   10 -1.3554748E-05   11  1.9412286E-06   12  6.6273570E-06
   13  5.2543695E-06   14 -4.4914636E-06   15 -6.4647157E-06   16 -1.7326491E-05

 CELL PART

 GRADIENT WITH RESPECT TO THE CELL PARAMETER IN HARTREE/BOHR
ORDER: -D/DA1X, -D/DA1Y, -D/DA1Z
       -D/DA2X, -D/DA2Y, -D/DA2Z
       -D/DA3X, -D/DA3Y, -D/DA3Z
  0.145060332379E-13 -0.584455202102E-05 -0.584455187180E-05
 -0.584455186470E-05 -0.173324927807E-13 -0.584455186825E-05
 -0.584455197838E-05 -0.584455186470E-05 -0.162236431443E-13

STRESS TENSOR, IN HARTREE/BOHR^3:
ORDER: 11 12 13
       21 22 23
       31 32 33
  0.100521831957E-07  0.852917064915E-16 -0.110240976502E-15
 -0.119523438017E-15  0.100521832050E-07  0.149334001953E-15
  0.108965159393E-16  0.170069118983E-16  0.100521830807E-07

PRESSURE FROM THE STRESS TENSOR,
IN HARTREE/BOHR^3: -0.10052E-07
PRESSURE IN GIGAPASCAL: -0.2957E-03
CONVERSION FACTOR: 1 HARTREE/BOHR^3= 29421 GIGAPASCAL
WHEN USING VALUES FOR BOHR RADIUS AND HARTREE
FROM IUPAC WEBSITE, APRIL 2009
ENTHALPY: -6.1645051685334E+03

 SYMMETRY ALLOWED FORCES (ANALYTICAL) (DIRECTION, FORCE)

    1 -3.4520117E-04
 TTTTTTTTTTTTTTTTTTTTTTTTTTTTTT TOTGRA_C    TELAPSE      317.30 TCPU      202.54
 TTTTTTTTTTTTTTTTTTTTTTTTTTTTTT SMAT        TELAPSE      454.34 TCPU      253.49
 TTTTTTTTTTTTTTTTTTTTTTTTTTTTTT POLAR2      TELAPSE      454.95 TCPU      254.10

 CELL FORCES OF CENTRAL POINT

 |  1.45060E-14 -5.84455E-06 -5.84455E-06 |
 | -5.84455E-06 -1.73325E-14 -5.84455E-06 |
 | -5.84455E-06 -5.84455E-06 -1.62236E-14 |

 ENERGY OF CENTRAL POINT:   -0.6164504969E+04


 VOLUME OF THE CELL: **********

 DENSITY OF THE CRYSTAL =          1.1460 g/cm^3

 STRAIN MATRIX   4 :

  | 0 0 0 |
  | 0 0 1 |
  | 0 1 0 |
  
 *******************************************************************************
 LATTICE PARAMETERS (ANGSTROMS AND DEGREES) - BOHR = 0.5291772083 ANGSTROM
 PRIMITIVE CELL - CENTRING CODE 6/0 VOLUME=  2938.019207 - DENSITY  1.146 g/cm^3
         A              B              C           ALPHA      BETA       GAMMA 
    15.62759594    15.62759594    15.62759594   109.471221 109.471221 109.471221
 *******************************************************************************
 ATOMS IN THE ASYMMETRIC UNIT    7 - ATOMS IN THE UNIT CELL:  126
     ATOM                 X/A                 Y/B                 Z/C    
 *******************************************************************************
      1 T 248 CD   -2.500000000000E-01 -5.000000000000E-01  2.500000000000E-01
      2 F 248 CD    2.500000000000E-01 -5.000000000000E-01 -2.500000000000E-01
      3 F 248 CD    2.500000000000E-01 -2.500000000000E-01 -5.000000000000E-01
      4 F 248 CD   -5.000000000000E-01  2.500000000000E-01 -2.500000000000E-01
      5 F 248 CD   -5.000000000000E-01 -2.500000000000E-01  2.500000000000E-01
      6 F 248 CD   -2.500000000000E-01  2.500000000000E-01  5.000000000000E-01
      7 T   7 N    -3.151732005490E-01  3.671293939628E-01  2.791128503594E-01
      8 F   7 N     8.801654360340E-02  4.057139490916E-01 -2.791128503594E-01
      9 F   7 N     3.151732005490E-01 -4.057139490916E-01 -3.176974054882E-01
     10 F   7 N    -8.801654360340E-02 -3.671293939628E-01  3.176974054882E-01
     11 F   7 N     2.791128503594E-01 -3.151732005490E-01  3.671293939628E-01
     12 F   7 N     3.671293939628E-01  2.791128503594E-01 -3.151732005490E-01
     13 F   7 N     3.176974054882E-01 -8.801654360340E-02 -3.671293939628E-01
     14 F   7 N     4.057139490916E-01 -2.791128503594E-01  8.801654360340E-02
     15 F   7 N    -2.791128503594E-01  8.801654360340E-02  4.057139490916E-01
     16 F   7 N    -4.057139490916E-01 -3.176974054882E-01  3.151732005490E-01
     17 F   7 N    -3.176974054882E-01  3.151732005490E-01 -4.057139490916E-01
     18 F   7 N    -3.671293939628E-01  3.176974054882E-01 -8.801654360340E-02
     19 F   7 N     3.671293939628E-01 -3.151732005490E-01  2.791128503594E-01
     20 F   7 N     4.057139490916E-01  8.801654360340E-02 -2.791128503594E-01
     21 F   7 N    -4.057139490916E-01  3.151732005490E-01 -3.176974054882E-01
     22 F   7 N    -3.671293939628E-01 -8.801654360340E-02  3.176974054882E-01
     23 F   7 N    -3.151732005490E-01  2.791128503594E-01  3.671293939628E-01
     24 F   7 N     2.791128503594E-01  3.671293939628E-01 -3.151732005490E-01
     25 F   7 N    -8.801654360340E-02  3.176974054882E-01 -3.671293939628E-01
     26 F   7 N    -2.791128503594E-01  4.057139490916E-01  8.801654360340E-02
     27 F   7 N     8.801654360340E-02 -2.791128503594E-01  4.057139490916E-01
     28 F   7 N    -3.176974054882E-01 -4.057139490916E-01  3.151732005490E-01
     29 F   7 N     3.151732005490E-01 -3.176974054882E-01 -4.057139490916E-01
     30 F   7 N     3.176974054882E-01 -3.671293939628E-01 -8.801654360340E-02
     31 T   7 N    -1.842466818929E-01  4.620408926967E-01  4.620408926967E-01
     32 F   7 N     0.000000000000E+00  3.537124254104E-01 -4.620408926967E-01
     33 F   7 N     1.842466818929E-01 -3.537124254104E-01 -3.537124254104E-01
     34 F   7 N     0.000000000000E+00 -4.620408926967E-01  3.537124254104E-01
     35 F   7 N     4.620408926967E-01 -1.842466818929E-01  4.620408926967E-01
     36 F   7 N     4.620408926967E-01  4.620408926967E-01 -1.842466818929E-01
     37 F   7 N     3.537124254104E-01  0.000000000000E+00 -4.620408926967E-01
     38 F   7 N     3.537124254104E-01 -4.620408926967E-01  0.000000000000E+00
     39 F   7 N    -4.620408926967E-01  0.000000000000E+00  3.537124254104E-01
     40 F   7 N    -3.537124254104E-01 -3.537124254104E-01  1.842466818929E-01
     41 F   7 N    -3.537124254104E-01  1.842466818929E-01 -3.537124254104E-01
     42 F   7 N    -4.620408926967E-01  3.537124254104E-01  0.000000000000E+00
     43 T   6 C    -2.704401718457E-01  3.693702883404E-01  3.693702883404E-01
     44 F   6 C     0.000000000000E+00  3.601895398139E-01 -3.693702883404E-01
     45 F   6 C     2.704401718457E-01 -3.601895398139E-01 -3.601895398139E-01
     46 F   6 C     0.000000000000E+00 -3.693702883404E-01  3.601895398139E-01
     47 F   6 C     3.693702883404E-01 -2.704401718457E-01  3.693702883404E-01
     48 F   6 C     3.693702883404E-01  3.693702883404E-01 -2.704401718457E-01
     49 F   6 C     3.601895398139E-01  0.000000000000E+00 -3.693702883404E-01
     50 F   6 C     3.601895398139E-01 -3.693702883404E-01  0.000000000000E+00
     51 F   6 C    -3.693702883404E-01  0.000000000000E+00  3.601895398139E-01
     52 F   6 C    -3.601895398139E-01 -3.601895398139E-01  2.704401718457E-01
     53 F   6 C    -3.601895398139E-01  2.704401718457E-01 -3.601895398139E-01
     54 F   6 C    -3.693702883404E-01  3.601895398139E-01  0.000000000000E+00
     55 T   6 C    -3.952084085328E-01  2.675304841353E-01  2.130670219469E-01
     56 F   6 C     5.446346218841E-02  3.917245695203E-01 -2.130670219469E-01
     57 F   6 C     3.952084085328E-01 -3.917245695203E-01 -3.372611073319E-01
     58 F   6 C    -5.446346218841E-02 -2.675304841353E-01  3.372611073319E-01
     59 F   6 C     2.130670219469E-01 -3.952084085328E-01  2.675304841353E-01
     60 F   6 C     2.675304841353E-01  2.130670219469E-01 -3.952084085328E-01
     61 F   6 C     3.372611073319E-01 -5.446346218841E-02 -2.675304841353E-01
     62 F   6 C     3.917245695203E-01 -2.130670219469E-01  5.446346218841E-02
     63 F   6 C    -2.130670219469E-01  5.446346218841E-02  3.917245695203E-01
     64 F   6 C    -3.917245695203E-01 -3.372611073319E-01  3.952084085328E-01
     65 F   6 C    -3.372611073319E-01  3.952084085328E-01 -3.917245695203E-01
     66 F   6 C    -2.675304841353E-01  3.372611073319E-01 -5.446346218841E-02
     67 F   6 C     2.675304841353E-01 -3.952084085328E-01  2.130670219469E-01
     68 F   6 C     3.917245695203E-01  5.446346218841E-02 -2.130670219469E-01
     69 F   6 C    -3.917245695203E-01  3.952084085328E-01 -3.372611073319E-01
     70 F   6 C    -2.675304841353E-01 -5.446346218841E-02  3.372611073319E-01
     71 F   6 C    -3.952084085328E-01  2.130670219469E-01  2.675304841353E-01
     72 F   6 C     2.130670219469E-01  2.675304841353E-01 -3.952084085328E-01
     73 F   6 C    -5.446346218841E-02  3.372611073319E-01 -2.675304841353E-01
     74 F   6 C    -2.130670219469E-01  3.917245695203E-01  5.446346218841E-02
     75 F   6 C     5.446346218841E-02 -2.130670219469E-01  3.917245695203E-01
     76 F   6 C    -3.372611073319E-01 -3.917245695203E-01  3.952084085328E-01
     77 F   6 C     3.952084085328E-01 -3.372611073319E-01 -3.917245695203E-01
     78 F   6 C     3.372611073319E-01 -2.675304841353E-01 -5.446346218841E-02
     79 T   1 H    -4.477815303819E-01  2.415630965736E-01  1.328260756764E-01
     80 F   1 H     1.087370208973E-01  4.193923939418E-01 -1.328260756764E-01
     81 F   1 H     4.477815303819E-01 -4.193923939418E-01 -3.106553730445E-01
     82 F   1 H    -1.087370208973E-01 -2.415630965736E-01  3.106553730445E-01
     83 F   1 H     1.328260756764E-01 -4.477815303819E-01  2.415630965736E-01
     84 F   1 H     2.415630965736E-01  1.328260756764E-01 -4.477815303819E-01
     85 F   1 H     3.106553730445E-01 -1.087370208973E-01 -2.415630965736E-01
     86 F   1 H     4.193923939418E-01 -1.328260756764E-01  1.087370208973E-01
     87 F   1 H    -1.328260756764E-01  1.087370208973E-01  4.193923939418E-01
     88 F   1 H    -4.193923939418E-01 -3.106553730445E-01  4.477815303819E-01
     89 F   1 H    -3.106553730445E-01  4.477815303819E-01 -4.193923939418E-01
     90 F   1 H    -2.415630965736E-01  3.106553730445E-01 -1.087370208973E-01
     91 F   1 H     2.415630965736E-01 -4.477815303819E-01  1.328260756764E-01
     92 F   1 H     4.193923939418E-01  1.087370208973E-01 -1.328260756764E-01
     93 F   1 H    -4.193923939418E-01  4.477815303819E-01 -3.106553730445E-01
     94 F   1 H    -2.415630965736E-01 -1.087370208973E-01  3.106553730445E-01
     95 F   1 H    -4.477815303819E-01  1.328260756764E-01  2.415630965736E-01
     96 F   1 H     1.328260756764E-01  2.415630965736E-01 -4.477815303819E-01
     97 F   1 H    -1.087370208973E-01  3.106553730445E-01 -2.415630965736E-01
     98 F   1 H    -1.328260756764E-01  4.193923939418E-01  1.087370208973E-01
     99 F   1 H     1.087370208973E-01 -1.328260756764E-01  4.193923939418E-01
    100 F   1 H    -3.106553730445E-01 -4.193923939418E-01  4.477815303819E-01
    101 F   1 H     4.477815303819E-01 -3.106553730445E-01 -4.193923939418E-01
    102 F   1 H     3.106553730445E-01 -2.415630965736E-01 -1.087370208973E-01
    103 T   8 O    -1.501263237221E-01  4.575489223144E-01 -4.578076319780E-01
    104 F   8 O    -8.464344570768E-02  3.076813082559E-01  4.578076319780E-01
    105 F   8 O     1.501263237221E-01 -3.076813082559E-01 -3.923247539635E-01
    106 F   8 O     8.464344570768E-02 -4.575489223144E-01  3.923247539635E-01
    107 F   8 O    -4.578076319780E-01 -1.501263237221E-01  4.575489223144E-01
    108 F   8 O     4.575489223144E-01 -4.578076319780E-01 -1.501263237221E-01
    109 F   8 O     3.923247539635E-01  8.464344570768E-02 -4.575489223144E-01
    110 F   8 O     3.076813082559E-01  4.578076319780E-01 -8.464344570768E-02
    111 F   8 O     4.578076319780E-01 -8.464344570768E-02  3.076813082559E-01
    112 F   8 O    -3.076813082559E-01 -3.923247539635E-01  1.501263237221E-01
    113 F   8 O    -3.923247539635E-01  1.501263237221E-01 -3.076813082559E-01
    114 F   8 O    -4.575489223144E-01  3.923247539635E-01  8.464344570768E-02
    115 F   8 O     4.575489223144E-01 -1.501263237221E-01 -4.578076319780E-01
    116 F   8 O     3.076813082559E-01 -8.464344570768E-02  4.578076319780E-01
    117 F   8 O    -3.076813082559E-01  1.501263237221E-01 -3.923247539635E-01
    118 F   8 O    -4.575489223144E-01  8.464344570768E-02  3.923247539635E-01
    119 F   8 O    -1.501263237221E-01 -4.578076319780E-01  4.575489223144E-01
    120 F   8 O    -4.578076319780E-01  4.575489223144E-01 -1.501263237221E-01
    121 F   8 O     8.464344570768E-02  3.923247539635E-01 -4.575489223144E-01
    122 F   8 O     4.578076319780E-01  3.076813082559E-01 -8.464344570768E-02
    123 F   8 O    -8.464344570768E-02  4.578076319780E-01  3.076813082559E-01
    124 F   8 O    -3.923247539635E-01 -3.076813082559E-01  1.501263237221E-01
    125 F   8 O     1.501263237221E-01 -3.923247539635E-01 -3.076813082559E-01
    126 F   8 O     3.923247539635E-01 -4.575489223144E-01  8.464344570768E-02

 TRANSFORMATION MATRIX PRIMITIVE-CRYSTALLOGRAPHIC CELL
  0.0000  1.0000  1.0000  1.0000  0.0000  1.0000  1.0000  1.0000  0.0000

 *******************************************************************************
 CRYSTALLOGRAPHIC CELL (VOLUME=       5876.03841469)
         A              B              C           ALPHA      BETA       GAMMA 
    18.04519345    18.04519345    18.04519345    90.000000  90.000000  90.000000

 COORDINATES IN THE CRYSTALLOGRAPHIC CELL
     ATOM                 X/A                 Y/B                 Z/C    
 *******************************************************************************
      1 T 248 CD    1.041837047626E-16  2.500000000000E-01  5.000000000000E-01
      2 F 248 CD   -5.000000000000E-01  2.500000000000E-01 -2.604592619065E-17
      3 F 248 CD   -5.000000000000E-01 -5.209185238129E-17  2.500000000000E-01
      4 F 248 CD    2.500000000000E-01 -5.000000000000E-01  2.604592619065E-17
      5 F 248 CD    2.500000000000E-01  0.000000000000E+00 -5.000000000000E-01
      6 F 248 CD    5.209185238129E-17  5.000000000000E-01  2.500000000000E-01
      7 T   7 N    -1.929227756443E-02  2.984051279238E-01  3.864216715272E-01
      8 F   7 N     1.929227756443E-02 -2.984051279238E-01  3.864216715272E-01
      9 F   7 N    -1.929227756443E-02 -2.984051279238E-01 -3.864216715272E-01
     10 F   7 N     1.929227756443E-02  2.984051279238E-01 -3.864216715272E-01
     11 F   7 N     3.864216715272E-01 -1.929227756443E-02  2.984051279238E-01
     12 F   7 N     2.984051279238E-01  3.864216715272E-01 -1.929227756443E-02
     13 F   7 N    -3.864216715272E-01  1.929227756443E-02  2.984051279238E-01
     14 F   7 N    -2.984051279238E-01  3.864216715272E-01  1.929227756443E-02
     15 F   7 N     3.864216715272E-01  1.929227756443E-02 -2.984051279238E-01
     16 F   7 N    -2.984051279238E-01 -3.864216715272E-01 -1.929227756443E-02
     17 F   7 N    -3.864216715272E-01 -1.929227756443E-02 -2.984051279238E-01
     18 F   7 N     2.984051279238E-01 -3.864216715272E-01  1.929227756443E-02
     19 F   7 N     2.984051279238E-01 -1.929227756443E-02  3.864216715272E-01
     20 F   7 N    -2.984051279238E-01  1.929227756443E-02  3.864216715272E-01
     21 F   7 N    -2.984051279238E-01 -1.929227756443E-02 -3.864216715272E-01
     22 F   7 N     2.984051279238E-01  1.929227756443E-02 -3.864216715272E-01
     23 F   7 N    -1.929227756443E-02  3.864216715272E-01  2.984051279238E-01
     24 F   7 N     3.864216715272E-01  2.984051279238E-01 -1.929227756443E-02
     25 F   7 N     1.929227756443E-02 -3.864216715272E-01  2.984051279238E-01
     26 F   7 N     3.864216715272E-01 -2.984051279238E-01  1.929227756443E-02
     27 F   7 N     1.929227756443E-02  3.864216715272E-01 -2.984051279238E-01
     28 F   7 N    -3.864216715272E-01 -2.984051279238E-01 -1.929227756443E-02
     29 F   7 N    -1.929227756443E-02 -3.864216715272E-01 -2.984051279238E-01
     30 F   7 N    -3.864216715272E-01  2.984051279238E-01  1.929227756443E-02
     31 T   7 N    -4.458357663568E-01 -9.212334094646E-02 -9.212334094646E-02
     32 F   7 N     4.458357663568E-01  9.212334094646E-02 -9.212334094646E-02
     33 F   7 N    -4.458357663568E-01  9.212334094646E-02  9.212334094646E-02
     34 F   7 N     4.458357663568E-01 -9.212334094646E-02  9.212334094646E-02
     35 F   7 N    -9.212334094646E-02 -4.458357663568E-01 -9.212334094646E-02
     36 F   7 N    -9.212334094646E-02 -9.212334094646E-02 -4.458357663568E-01
     37 F   7 N     9.212334094646E-02  4.458357663568E-01 -9.212334094646E-02
     38 F   7 N     9.212334094646E-02 -9.212334094646E-02  4.458357663568E-01
     39 F   7 N    -9.212334094646E-02  4.458357663568E-01  9.212334094646E-02
     40 F   7 N     9.212334094646E-02  9.212334094646E-02 -4.458357663568E-01
     41 F   7 N     9.212334094646E-02 -4.458357663568E-01  9.212334094646E-02
     42 F   7 N    -9.212334094646E-02  9.212334094646E-02  4.458357663568E-01
     43 T   6 C     4.590374263295E-03  3.647799140771E-01  3.647799140771E-01
     44 F   6 C    -4.590374263295E-03 -3.647799140771E-01  3.647799140771E-01
     45 F   6 C     4.590374263295E-03 -3.647799140771E-01 -3.647799140771E-01
     46 F   6 C    -4.590374263295E-03  3.647799140771E-01 -3.647799140771E-01
     47 F   6 C     3.647799140771E-01  4.590374263295E-03  3.647799140771E-01
     48 F   6 C     3.647799140771E-01  3.647799140771E-01  4.590374263295E-03
     49 F   6 C    -3.647799140771E-01 -4.590374263295E-03  3.647799140771E-01
     50 F   6 C    -3.647799140771E-01  3.647799140771E-01 -4.590374263295E-03
     51 F   6 C     3.647799140771E-01 -4.590374263295E-03 -3.647799140771E-01
     52 F   6 C    -3.647799140771E-01 -3.647799140771E-01  4.590374263295E-03
     53 F   6 C    -3.647799140771E-01  4.590374263295E-03 -3.647799140771E-01
     54 F   6 C     3.647799140771E-01 -3.647799140771E-01 -4.590374263295E-03
     55 T   6 C    -6.209704269248E-02  2.751640646394E-01  3.296275268278E-01
     56 F   6 C     6.209704269248E-02 -2.751640646394E-01  3.296275268278E-01
     57 F   6 C    -6.209704269248E-02 -2.751640646394E-01 -3.296275268278E-01
     58 F   6 C     6.209704269248E-02  2.751640646394E-01 -3.296275268278E-01
     59 F   6 C     3.296275268278E-01 -6.209704269248E-02  2.751640646394E-01
     60 F   6 C     2.751640646394E-01  3.296275268278E-01 -6.209704269248E-02
     61 F   6 C    -3.296275268278E-01  6.209704269248E-02  2.751640646394E-01
     62 F   6 C    -2.751640646394E-01  3.296275268278E-01  6.209704269248E-02
     63 F   6 C     3.296275268278E-01  6.209704269248E-02 -2.751640646394E-01
     64 F   6 C    -2.751640646394E-01 -3.296275268278E-01 -6.209704269248E-02
     65 F   6 C    -3.296275268278E-01 -6.209704269248E-02 -2.751640646394E-01
     66 F   6 C     2.751640646394E-01 -3.296275268278E-01  6.209704269248E-02
     67 F   6 C     2.751640646394E-01 -6.209704269248E-02  3.296275268278E-01
     68 F   6 C    -2.751640646394E-01  6.209704269248E-02  3.296275268278E-01
     69 F   6 C    -2.751640646394E-01 -6.209704269248E-02 -3.296275268278E-01
     70 F   6 C     2.751640646394E-01  6.209704269248E-02 -3.296275268278E-01
     71 F   6 C    -6.209704269248E-02  3.296275268278E-01  2.751640646394E-01
     72 F   6 C     3.296275268278E-01  2.751640646394E-01 -6.209704269248E-02
     73 F   6 C     6.209704269248E-02 -3.296275268278E-01  2.751640646394E-01
     74 F   6 C     3.296275268278E-01 -2.751640646394E-01  6.209704269248E-02
     75 F   6 C     6.209704269248E-02  3.296275268278E-01 -2.751640646394E-01
     76 F   6 C    -3.296275268278E-01 -2.751640646394E-01 -6.209704269248E-02
     77 F   6 C    -6.209704269248E-02 -3.296275268278E-01 -2.751640646394E-01
     78 F   6 C    -3.296275268278E-01  2.751640646394E-01  6.209704269248E-02
     79 T   1 H    -8.891464868406E-02  2.217407243604E-01  3.304777452577E-01
     80 F   1 H     8.891464868406E-02 -2.217407243604E-01  3.304777452577E-01
     81 F   1 H    -8.891464868406E-02 -2.217407243604E-01 -3.304777452577E-01
     82 F   1 H     8.891464868406E-02  2.217407243604E-01 -3.304777452577E-01
     83 F   1 H     3.304777452577E-01 -8.891464868406E-02  2.217407243604E-01
     84 F   1 H     2.217407243604E-01  3.304777452577E-01 -8.891464868406E-02
     85 F   1 H    -3.304777452577E-01  8.891464868406E-02  2.217407243604E-01
     86 F   1 H    -2.217407243604E-01  3.304777452577E-01  8.891464868406E-02
     87 F   1 H     3.304777452577E-01  8.891464868406E-02 -2.217407243604E-01
     88 F   1 H    -2.217407243604E-01 -3.304777452577E-01 -8.891464868406E-02
     89 F   1 H    -3.304777452577E-01 -8.891464868406E-02 -2.217407243604E-01
     90 F   1 H     2.217407243604E-01 -3.304777452577E-01  8.891464868406E-02
     91 F   1 H     2.217407243604E-01 -8.891464868406E-02  3.304777452577E-01
     92 F   1 H    -2.217407243604E-01  8.891464868406E-02  3.304777452577E-01
     93 F   1 H    -2.217407243604E-01 -8.891464868406E-02 -3.304777452577E-01
     94 F   1 H     2.217407243604E-01  8.891464868406E-02 -3.304777452577E-01
     95 F   1 H    -8.891464868406E-02  3.304777452577E-01  2.217407243604E-01
     96 F   1 H     3.304777452577E-01  2.217407243604E-01 -8.891464868406E-02
     97 F   1 H     8.891464868406E-02 -3.304777452577E-01  2.217407243604E-01
     98 F   1 H     3.304777452577E-01 -2.217407243604E-01  8.891464868406E-02
     99 F   1 H     8.891464868406E-02  3.304777452577E-01 -2.217407243604E-01
    100 F   1 H    -3.304777452577E-01 -2.217407243604E-01 -8.891464868406E-02
    101 F   1 H    -8.891464868406E-02 -3.304777452577E-01 -2.217407243604E-01
    102 F   1 H    -3.304777452577E-01  2.217407243604E-01  8.891464868406E-02
    103 T   8 O    -4.250661929708E-01 -3.274143900721E-02 -1.173848847149E-01
    104 F   8 O     4.250661929708E-01  3.274143900721E-02 -1.173848847149E-01
    105 F   8 O    -4.250661929708E-01  3.274143900721E-02  1.173848847149E-01
    106 F   8 O     4.250661929708E-01 -3.274143900721E-02  1.173848847149E-01
    107 F   8 O    -1.173848847149E-01 -4.250661929708E-01 -3.274143900721E-02
    108 F   8 O    -3.274143900721E-02 -1.173848847149E-01 -4.250661929708E-01
    109 F   8 O     1.173848847149E-01  4.250661929708E-01 -3.274143900721E-02
    110 F   8 O     3.274143900721E-02 -1.173848847149E-01  4.250661929708E-01
    111 F   8 O    -1.173848847149E-01  4.250661929708E-01  3.274143900721E-02
    112 F   8 O     3.274143900721E-02  1.173848847149E-01 -4.250661929708E-01
    113 F   8 O     1.173848847149E-01 -4.250661929708E-01  3.274143900721E-02
    114 F   8 O    -3.274143900721E-02  1.173848847149E-01  4.250661929708E-01
    115 F   8 O    -3.274143900721E-02 -4.250661929708E-01 -1.173848847149E-01
    116 F   8 O     3.274143900721E-02  4.250661929708E-01 -1.173848847149E-01
    117 F   8 O     3.274143900721E-02 -4.250661929708E-01  1.173848847149E-01
    118 F   8 O    -3.274143900721E-02  4.250661929708E-01  1.173848847149E-01
    119 F   8 O    -4.250661929708E-01 -1.173848847149E-01 -3.274143900721E-02
    120 F   8 O    -1.173848847149E-01 -3.274143900721E-02 -4.250661929708E-01
    121 F   8 O     4.250661929708E-01  1.173848847149E-01 -3.274143900721E-02
    122 F   8 O    -1.173848847149E-01  3.274143900721E-02  4.250661929708E-01
    123 F   8 O     4.250661929708E-01 -1.173848847149E-01  3.274143900721E-02
    124 F   8 O     1.173848847149E-01  3.274143900721E-02 -4.250661929708E-01
    125 F   8 O    -4.250661929708E-01  1.173848847149E-01  3.274143900721E-02
    126 F   8 O     1.173848847149E-01 -3.274143900721E-02  4.250661929708E-01

 T = ATOM BELONGING TO THE ASYMMETRIC UNIT

 *******************************************************************************
 * CELL DEFORMATION
 *******************************************************************************

    ELASTIC STRAIN MATRIX (ADIMENSIONAL)

    1    0.0000000000    0.0000000000    0.0000000000
    2    0.0000000000    0.0000000000    0.0001000000
    3    0.0000000000    0.0001000000    0.0000000000

 LATTICE PARAMETERS (ANGSTROMS AND DEGREES) OF
 (1) ORIGINAL PRIMITIVE CELL
 (2) ORIGINAL CRYSTALLOGRAPHIC CELL
 (3) DEFORMED PRIMITIVE CELL
 (4) DEFORMED CRYSTALLOGRAPHIC CELL

            A           B           C        ALPHA       BETA        GAMMA         VOL
 (1)   15.627596   15.627596   15.627596  109.471221  109.471221  109.471221 2938.019207
 (2)   18.045193   18.045193   18.045193   90.000000   90.000000   90.000000 5876.038415
 (3)   15.628638   15.626554   15.626554  109.465818  109.471221  109.471221 2938.019178
 (4)   18.045193   18.045194   18.045194   89.988541   90.000000   90.000000 5876.038356

 * CELL DEFORMATION COMPLETE - NO. OF SYMMOPS   4

 *******************************************************************************
 * CELL DEFORMATION
 *******************************************************************************

    ELASTIC STRAIN MATRIX (ADIMENSIONAL)

    1    0.0000000000    0.0000000000    0.0000000000
    2    0.0000000000    0.0000000000   -0.0001000000
    3    0.0000000000   -0.0001000000    0.0000000000

 LATTICE PARAMETERS (ANGSTROMS AND DEGREES) OF
 (1) ORIGINAL PRIMITIVE CELL
 (2) ORIGINAL CRYSTALLOGRAPHIC CELL
 (3) DEFORMED PRIMITIVE CELL
 (4) DEFORMED CRYSTALLOGRAPHIC CELL

            A           B           C        ALPHA       BETA        GAMMA         VOL
 (1)   15.628638   15.626554   15.626554  109.465818  109.471221  109.471221 2938.019178
 (2)   18.045193   18.045194   18.045194   89.988541   90.000000   90.000000 5876.038356
 (3)   15.627596   15.627596   15.627596  109.471220  109.471221  109.471221 2938.019149
 (4)   18.045193   18.045193   18.045193   90.000000   90.000000   90.000000 5876.038297

 * CELL DEFORMATION COMPLETE - NO. OF SYMMOPS   4

 *****    4 SYMMOPS - TRANSLATORS IN ANGSTROM
 ***** MATRICES AND TRANSLATORS IN THE CARTESIAN REFERENCE FRAME

 ORDER   : ORDER OF THE OPERATOR

 TRANSLA : REAL TRANSLATION (WITHOUT ORIGIN SHIFT) IN CARTESIAN COORDINATES

 uvw/hkl : ORIENTATION OF THE OPERATOR IN CARTESIAN COORDINATES

 LOCATED : ORIGIN OF THE OPERATOR IN CARTESIAN COORDINATES

   NO.   1 INVERSE   1    ORDER   1        NO.   2 INVERSE   2    ORDER   2
    1.000   0.000   0.000     0.000         1.000   0.000   0.000     0.000
    0.000   1.000   0.000     0.000         0.000  -1.000   0.000     0.000
    0.000   0.000   1.000     0.000         0.000   0.000  -1.000     0.000
             OPERATION E(   1)                       OPERATION C(   2)
 DETERMINANT 1.; ROTATION(DEG)   0.      DETERMINANT 1.; ROTATION(DEG) 180.
 TRANSLA (  0.000    0.000    0.000)     TRANSLA (  0.000    0.000    0.000)
 uvw/hkl (  0.000    0.000    0.000)     uvw/hkl (  4.000    0.000    0.000)
 LOCATED (  0.000    0.000    0.000)     LOCATED (  0.000    0.000    0.000)

   NO.   3 INVERSE   3    ORDER   2        NO.   4 INVERSE   4    ORDER   2
    1.000   0.000   0.000     0.000         1.000   0.000   0.000     0.000
    0.000   0.000   1.000     0.000         0.000   0.000  -1.000     0.000
    0.000   1.000   0.000     0.000         0.000  -1.000   0.000     0.000
             OPERATION M(   2)                       OPERATION M(   2)
 DETERMINANT-1.; ROTATION(DEG)   0.      DETERMINANT-1.; ROTATION(DEG)   0.
 TRANSLA (  0.000    0.000    0.000)     TRANSLA (  0.000    0.000    0.000)
 uvw/hkl (  0.000   -1.000    1.000)     uvw/hkl (  0.000   -1.000   -1.000)
 LOCATED (  0.000    0.000    0.000)     LOCATED (  0.000    0.000    0.000)

 GCALCO - MAX INDICES DIRECT LATTICE VECTOR    14    14    14
 NO.OF VECTORS CREATED 6999 STARS  122 RMAX   321.70322 BOHR

 CAPPA:IS1  2;IS2  2;IS3  2; K PTS MONK NET   5; SYMMOPS:K SPACE   8;G SPACE   4

 *******************************************************************************
 MAX NUMBER OF SCF CYCLES      50  CONVERGENCE ON DELTAP        10**-18
 WEIGHT OF F(I) IN F(I+1)      30% CONVERGENCE ON ENERGY        10**- 8
 SHRINK. FACT.(MONKH.)    2  2  2  NUMBER OF K POINTS IN THE IBZ      5
 SHRINKING FACTOR(GILAT NET)    2  NUMBER OF K POINTS(GILAT NET)      5
 *******************************************************************************
 *** K POINTS COORDINATES (OBLIQUE COORDINATES IN UNITS OF IS =  2)
   1-R(  0  0  0)   2-R(  1  0  0)   3-R(  0  1  0)   4-R(  0  1  1)
   5-R(  1  1  1)

 DIRECT LATTICE VECTORS COMPON. (A.U.)     RECIP. LATTICE VECTORS COMPON. (A.U.) 
        X            Y            Z              X            Y            Z
  -17.0502368   17.0502368   17.0502368      0.0000000    0.1842551    0.1842551
   17.0502368  -17.0502368   17.0502368      0.1842551    0.0000000    0.1842551
   17.0502368   17.0502368  -17.0502368      0.1842551    0.1842551    0.0000000

 DISK SPACE FOR EIGENVECTORS (FTN 10)    22684500 REALS
 TTTTTTTTTTTTTTTTTTTTTTTTTTTTTT gordsh1     TELAPSE      467.51 TCPU      263.11

 MATRIX SIZE: P(G) 9470934, F(G)  706002, P(G) IRR 1196968, F(G) IRR  179644
 MAX G-VECTOR INDEX FOR 1- AND 2-ELECTRON INTEGRALS 181

 TTTTTTTTTTTTTTTTTTTTTTTTTTTTTT INPUT       TELAPSE      467.64 TCPU      263.24

 SYMMETRY ALLOWED ELASTIC DISTORTION 1
  0.5773503  0.0000000  0.0000000
  0.0000000  0.5773503  0.0000000
  0.0000000  0.0000000  0.5773503

 SYMMETRY ALLOWED ELASTIC DISTORTION 2
  0.8164966  0.0000000  0.0000000
  0.0000000 -0.4082483  0.0000000
  0.0000000  0.0000000 -0.4082483

 SYMMETRY ALLOWED ELASTIC DISTORTION 3
  0.0000000  0.0000000  0.0000000
  0.0000000  0.0000000  0.7071068
  0.0000000  0.7071068  0.0000000

 SYMMETRY ALLOWED INTERNAL DEGREE(S) OF FREEDOM:  95
 TTTTTTTTTTTTTTTTTTTTTTTTTTTTTT SYMM        TELAPSE      467.81 TCPU      263.41
 TTTTTTTTTTTTTTTTTTTTTTTTTTTTTT INT_SCREEN  TELAPSE      467.86 TCPU      263.46
 INFORMATION **** EXCBUF **** EXCH. BIPO BUFFER: WORDS USED =     4000000
 WARNING **** EXCBUF **** EXCH. BIPO BUFFER TOO SMALL - TO AVOID I/O SET EXCHSIZE =     7814718

 DFT PARAMETERS

     ATOM       ELECTRONS   NET CHARGE   R(ANGSTROM)
   1 248  CD     20.0000      0.0000     1.52000000
   7   7  N       7.0000      0.0000     0.74000000
  43   6  C       6.0000      0.0000     0.77000000
  79   1  H       1.0000      0.0000     1.11000000
 103   8  O       8.0000      0.0000     0.74000000

 SIZE OF GRID=    2023756
 TTTTTTTTTTTTTTTTTTTTTTTTTTTTTT MAKE_GRID2  TELAPSE      473.93 TCPU      269.40
 BECKE WEIGHT FUNCTION
 RADSAFE =     2.00
 TOLERANCES - DENSITY:10**- 6; POTENTIAL:10**- 9; GRID WGT:10**-14

 RADIAL INTEGRATION  - INTERVALS (POINTS,UPPER LIMIT):            1( 99,  4.0*R)

 ANGULAR INTEGRATION - INTERVALS (ACCURACY LEVEL [N. POINTS] UPPER LIMIT):
  1(  6[ 146]   0.2)  2( 11[ 302]   0.5)  3( 14[ 590]   0.9)  4( 18[1454]   3.5)
  5( 14[ 590]9999.0)
 TTTTTTTTTTTTTTTTTTTTTTTTTTTTTT INT_CALC    TELAPSE      473.99 TCPU      269.45

 *******************************************************************************
 ZIF65Cd (cif CCDC 743558, GUPCUQ01)                                             
 CRYSTAL - SCF - TYPE OF CALCULATION :  RESTRICTED CLOSED SHELL
 *******************************************************************************

 CAPPA:IS1  2;IS2  2;IS3  2; K PTS MONK NET   5; SYMMOPS:K SPACE   8;G SPACE   4

 TTTTTTTTTTTTTTTTTTTTTTTTTTTTTT SDIK        TELAPSE      475.92 TCPU      271.39

 AAAAAAAAAAAAAAAAAAAAAAAAAAAAAAAAAAAAAAAAAAAAAAAAAAAAAAAAAAAAAAAAAAAAAAAAAAAAAAA
         ATOMIC WAVEFUNCTION(S)


 NUCLEAR CHARGE 20.0  SYMMETRY SPECIES            S    P    D
 N. ELECTRONS   20.0  NUMBER OF PRIMITIVE GTOS    8    7    6
                      NUMBER OF CONTRACTED GTOS   6    5    3
                      NUMBER OF CLOSED SHELLS     2    1    1
                      OPEN SHELL OCCUPATION       0    0    0

  ZNUC SCFIT  TOTAL HF ENERGY   KINETIC ENERGY   VIRIAL THEOREM ACCURACY
  20.0  36   -1.668271145E+02  6.451544656E+01 -3.585847628E+00  4.4E-06

 NUCLEAR CHARGE  7.0  SYMMETRY SPECIES            S    P
 N. ELECTRONS    7.0  NUMBER OF PRIMITIVE GTOS   11    5
                      NUMBER OF CONTRACTED GTOS   4    3
                      NUMBER OF CLOSED SHELLS     2    0
                      OPEN SHELL OCCUPATION       0    3

  ZNUC SCFIT  TOTAL HF ENERGY   KINETIC ENERGY   VIRIAL THEOREM ACCURACY
   7.0  11   -5.439473665E+01  5.441433682E+01 -1.999639798E+00  3.6E-06

 NUCLEAR CHARGE  6.0  SYMMETRY SPECIES            S    P
 N. ELECTRONS    6.0  NUMBER OF PRIMITIVE GTOS   11    5
                      NUMBER OF CONTRACTED GTOS   4    3
                      NUMBER OF CLOSED SHELLS     2    0
                      OPEN SHELL OCCUPATION       0    2

  ZNUC SCFIT  TOTAL HF ENERGY   KINETIC ENERGY   VIRIAL THEOREM ACCURACY
   6.0  11   -3.768480057E+01  3.769831118E+01 -1.999641612E+00  2.0E-06

 NUCLEAR CHARGE  1.0  SYMMETRY SPECIES            S
 N. ELECTRONS    1.0  NUMBER OF PRIMITIVE GTOS    5
                      NUMBER OF CONTRACTED GTOS   3
                      NUMBER OF CLOSED SHELLS     0
                      OPEN SHELL OCCUPATION       1

  ZNUC SCFIT  TOTAL HF ENERGY   KINETIC ENERGY   VIRIAL THEOREM ACCURACY
   1.0   1   -4.998098153E-01  4.997907537E-01 -2.000038139E+00  9.6E-17

 NUCLEAR CHARGE  8.0  SYMMETRY SPECIES            S    P
 N. ELECTRONS    8.0  NUMBER OF PRIMITIVE GTOS   11    5
                      NUMBER OF CONTRACTED GTOS   4    3
                      NUMBER OF CLOSED SHELLS     2    0
                      OPEN SHELL OCCUPATION       0    4

  ZNUC SCFIT  TOTAL HF ENERGY   KINETIC ENERGY   VIRIAL THEOREM ACCURACY
   8.0  13   -7.479861895E+01  7.482603849E+01 -1.999633556E+00  2.7E-06

 AAAAAAAAAAAAAAAAAAAAAAAAAAAAAAAAAAAAAAAAAAAAAAAAAAAAAAAAAAAAAAAAAAAAAAAAAAAAAAA

 CHARGE NORMALIZATION FACTOR   1.00000000
 TOTAL ATOMIC CHARGES:
  20.0000000  20.0000000  20.0000000  20.0000000  20.0000000  20.0000000
   7.0000000   7.0000000   7.0000000   7.0000000   7.0000000   7.0000000
   7.0000000   7.0000000   7.0000000   7.0000000   7.0000000   7.0000000
   7.0000000   7.0000000   7.0000000   7.0000000   7.0000000   7.0000000
   7.0000000   7.0000000   7.0000000   7.0000000   7.0000000   7.0000000
   7.0000000   7.0000000   7.0000000   7.0000000   7.0000000   7.0000000
   7.0000000   7.0000000   7.0000000   7.0000000   7.0000000   7.0000000
   6.0000000   6.0000000   6.0000000   6.0000000   6.0000000   6.0000000
   6.0000000   6.0000000   6.0000000   6.0000000   6.0000000   6.0000000
   6.0000000   6.0000000   6.0000000   6.0000000   6.0000000   6.0000000
   6.0000000   6.0000000   6.0000000   6.0000000   6.0000000   6.0000000
   6.0000000   6.0000000   6.0000000   6.0000000   6.0000000   6.0000000
   6.0000000   6.0000000   6.0000000   6.0000000   6.0000000   6.0000000
   1.0000000   1.0000000   1.0000000   1.0000000   1.0000000   1.0000000
   1.0000000   1.0000000   1.0000000   1.0000000   1.0000000   1.0000000
   1.0000000   1.0000000   1.0000000   1.0000000   1.0000000   1.0000000
   1.0000000   1.0000000   1.0000000   1.0000000   1.0000000   1.0000000
   8.0000000   8.0000000   8.0000000   8.0000000   8.0000000   8.0000000
   8.0000000   8.0000000   8.0000000   8.0000000   8.0000000   8.0000000
   8.0000000   8.0000000   8.0000000   8.0000000   8.0000000   8.0000000
   8.0000000   8.0000000   8.0000000   8.0000000   8.0000000   8.0000000
 TTTTTTTTTTTTTTTTTTTTTTTTTTTTTT MOQGAD      TELAPSE      481.55 TCPU      277.02
 TTTTTTTTTTTTTTTTTTTTTTTTTTTTTT SHELLXN     TELAPSE      508.09 TCPU      297.04
 TTTTTTTTTTTTTTTTTTTTTTTTTTTTTT MONMO3      TELAPSE      514.53 TCPU      303.49
 NUMERICALLY INTEGRATED DENSITY    803.9999949425
 TTTTTTTTTTTTTTTTTTTTTTTTTTTTTT NUMDFT      TELAPSE      516.64 TCPU      305.60
 CYC   0 ETOT(AU) -6.193113978042E+03 DETOT -6.19E+03 tst  5.59E-15 PX  1.00E+00
 TTTTTTTTTTTTTTTTTTTTTTTTTTTTTT DIIS        TELAPSE      516.89 TCPU      305.85
 TTTTTTTTTTTTTTTTTTTTTTTTTTTTTT FDIK        TELAPSE      577.59 TCPU      365.91
 INSULATING STATE
 TOP OF VALENCE BANDS -    BAND    402; K    5; EIG -2.9757675E-01 AU
 TOP OF VALENCE BANDS -    BAND    402; K    1; EIG -2.9865458E-01 AU
 BOTTOM OF VIRTUAL BANDS - BAND    403; K    3; EIG -1.5532092E-01 AU
 INDIRECT ENERGY BAND GAP:   3.8710 eV
 BOTTOM OF VIRTUAL BANDS - BAND    403; K    1; EIG -1.5518507E-01 AU
 TTTTTTTTTTTTTTTTTTTTTTTTTTTTTT PDIG        TELAPSE      579.29 TCPU      367.61
 CHARGE NORMALIZATION FACTOR   1.00000000
 TOTAL ATOMIC CHARGES:
  18.3305741  18.3305741  18.3305741  18.3305748  18.3305748  18.3305741
   7.6550787   7.6550782   7.6550787   7.6550782   7.6550776   7.6550778
   7.6550780   7.6550783   7.6550776   7.6550783   7.6550780   7.6550778
   7.6550778   7.6550783   7.6550783   7.6550778   7.6550787   7.6550776
   7.6550782   7.6550776   7.6550782   7.6550780   7.6550787   7.6550780
   6.1237612   6.1237613   6.1237612   6.1237613   6.1237609   6.1237609
   6.1237613   6.1237613   6.1237609   6.1237613   6.1237613   6.1237609
   5.3195236   5.3195252   5.3195236   5.3195252   5.3195262   5.3195262
   5.3195250   5.3195250   5.3195262   5.3195250   5.3195250   5.3195262
   6.1665835   6.1665835   6.1665835   6.1665835   6.1665835   6.1665836
   6.1665837   6.1665834   6.1665835   6.1665834   6.1665837   6.1665836
   6.1665836   6.1665834   6.1665834   6.1665836   6.1665835   6.1665835
   6.1665835   6.1665835   6.1665835   6.1665837   6.1665835   6.1665837
   0.7986337   0.7986337   0.7986337   0.7986337   0.7986337   0.7986336
   0.7986337   0.7986337   0.7986337   0.7986337   0.7986337   0.7986336
   0.7986336   0.7986337   0.7986337   0.7986336   0.7986337   0.7986337
   0.7986337   0.7986337   0.7986337   0.7986337   0.7986337   0.7986337
   8.5754179   8.5754179   8.5754179   8.5754179   8.5754180   8.5754181
   8.5754178   8.5754179   8.5754180   8.5754179   8.5754178   8.5754181
   8.5754181   8.5754179   8.5754179   8.5754181   8.5754179   8.5754180
   8.5754179   8.5754180   8.5754179   8.5754178   8.5754179   8.5754178
 TTTTTTTTTTTTTTTTTTTTTTTTTTTTTT MOQGAD      TELAPSE      579.31 TCPU      367.63
 TTTTTTTTTTTTTTTTTTTTTTTTTTTTTT SHELLXN     TELAPSE      629.81 TCPU      388.55
 TTTTTTTTTTTTTTTTTTTTTTTTTTTTTT MONMO3      TELAPSE      633.10 TCPU      391.84
 NUMERICALLY INTEGRATED DENSITY    803.9999740114
 TTTTTTTTTTTTTTTTTTTTTTTTTTTTTT NUMDFT      TELAPSE      637.09 TCPU      395.83
 CYC   1 ETOT(AU) -6.161849151271E+03 DETOT  3.13E+01 tst  0.00E+00 PX  1.00E+00
 TTTTTTTTTTTTTTTTTTTTTTTTTTTTTT DIIS        TELAPSE      637.31 TCPU      396.05
 DIIS TEST: 0.20023E+02 AT SCF   CYCLE   1 - MIX   30 %
 TTTTTTTTTTTTTTTTTTTTTTTTTTTTTT FDIK        TELAPSE      645.77 TCPU      403.93
 INSULATING STATE
 TOP OF VALENCE BANDS -    BAND    402; K    5; EIG -2.3838258E-01 AU
 TOP OF VALENCE BANDS -    BAND    402; K    1; EIG -2.3963712E-01 AU
 BOTTOM OF VIRTUAL BANDS - BAND    403; K    5; EIG -1.4574400E-01 AU
 DIRECT ENERGY BAND GAP:   2.5208 eV
 BOTTOM OF VIRTUAL BANDS - BAND    403; K    1; EIG -1.4489523E-01 AU
 TTTTTTTTTTTTTTTTTTTTTTTTTTTTTT PDIG        TELAPSE      647.49 TCPU      405.64
 CHARGE NORMALIZATION FACTOR   1.00000000
 TOTAL ATOMIC CHARGES:
  18.7010438  18.7010438  18.7010438  18.7013948  18.7013948  18.7010438
   7.4743536   7.4745527   7.4743536   7.4745527   7.4727499   7.4732406
   7.4740739   7.4734370   7.4727499   7.4734370   7.4740739   7.4732406
   7.4732406   7.4734370   7.4734370   7.4732406   7.4743536   7.4727499
   7.4745527   7.4727499   7.4745527   7.4740739   7.4743536   7.4740739
   7.4292415   7.4287780   7.4292415   7.4287780   7.4281100   7.4281100
   7.4280121   7.4280121   7.4281100   7.4280121   7.4280121   7.4281100
   5.6538188   5.6532572   5.6538188   5.6532572   5.6584344   5.6584344
   5.6564010   5.6564010   5.6584344   5.6564010   5.6564010   5.6584344
   5.7933491   5.7937536   5.7933491   5.7937536   5.7939875   5.7936701
   5.7935538   5.7941183   5.7939875   5.7941183   5.7935538   5.7936701
   5.7936701   5.7941183   5.7941183   5.7936701   5.7933491   5.7939875
   5.7937536   5.7939875   5.7937536   5.7935538   5.7933491   5.7935538
   0.9214672   0.9208461   0.9214672   0.9208461   0.9200259   0.9202575
   0.9199701   0.9202170   0.9200259   0.9202170   0.9199701   0.9202575
   0.9202575   0.9202170   0.9202170   0.9202575   0.9214672   0.9200259
   0.9208461   0.9200259   0.9208461   0.9199701   0.9214672   0.9199701
   8.0941744   8.0947301   8.0941744   8.0947301   8.0946598   8.0943635
   8.0945624   8.0946393   8.0946598   8.0946393   8.0945624   8.0943635
   8.0943635   8.0946393   8.0946393   8.0943635   8.0941744   8.0946598
   8.0947301   8.0946598   8.0947301   8.0945624   8.0941744   8.0945624
 TTTTTTTTTTTTTTTTTTTTTTTTTTTTTT MOQGAD      TELAPSE      647.51 TCPU      405.66
 TTTTTTTTTTTTTTTTTTTTTTTTTTTTTT SHELLXN     TELAPSE      680.32 TCPU      426.61
 TTTTTTTTTTTTTTTTTTTTTTTTTTTTTT MONMO3      TELAPSE      684.43 TCPU      430.71
 NUMERICALLY INTEGRATED DENSITY    803.9999667981
 TTTTTTTTTTTTTTTTTTTTTTTTTTTTTT NUMDFT      TELAPSE      688.51 TCPU      434.80
 CYC   2 ETOT(AU) -6.161809362917E+03 DETOT  3.98E-02 tst  1.93E-02 PX  2.16E-01
 TTTTTTTTTTTTTTTTTTTTTTTTTTTTTT DIIS        TELAPSE      701.69 TCPU      447.97
 DIIS TEST: 0.20746E+02 AT SCF   CYCLE   2 - DIIS ACTIVE - HISTORY:     2 CYCLES
 TTTTTTTTTTTTTTTTTTTTTTTTTTTTTT FDIK        TELAPSE      726.27 TCPU      465.67
 INSULATING STATE
 TOP OF VALENCE BANDS -    BAND    402; K    5; EIG -2.4070376E-01 AU
 TOP OF VALENCE BANDS -    BAND    402; K    1; EIG -2.4204189E-01 AU
 BOTTOM OF VIRTUAL BANDS - BAND    403; K    3; EIG -6.9661898E-02 AU
 INDIRECT ENERGY BAND GAP:   4.6543 eV
 BOTTOM OF VIRTUAL BANDS - BAND    403; K    1; EIG -6.9447385E-02 AU
 TTTTTTTTTTTTTTTTTTTTTTTTTTTTTT PDIG        TELAPSE      728.10 TCPU      467.50
 CHARGE NORMALIZATION FACTOR   1.00000000
 TOTAL ATOMIC CHARGES:
  18.5430928  18.5430928  18.5430928  18.5436863  18.5436863  18.5430928
   7.5763095   7.5760963   7.5763095   7.5760963   7.5763514   7.5765677
   7.5764515   7.5764136   7.5763514   7.5764136   7.5764515   7.5765677
   7.5765677   7.5764136   7.5764136   7.5765677   7.5763095   7.5763514
   7.5760963   7.5763514   7.5760963   7.5764515   7.5763095   7.5764515
   6.7779395   6.7781266   6.7779395   6.7781266   6.7781822   6.7781822
   6.7781115   6.7781115   6.7781822   6.7781115   6.7781115   6.7781822
   5.3280197   5.3279596   5.3280197   5.3279596   5.3276783   5.3276783
   5.3277817   5.3277817   5.3276783   5.3277817   5.3277817   5.3276783
   6.0608071   6.0609101   6.0608071   6.0609101   6.0611322   6.0608017
   6.0606615   6.0611825   6.0611322   6.0611825   6.0606615   6.0608017
   6.0608017   6.0611825   6.0611825   6.0608017   6.0608071   6.0611322
   6.0609101   6.0611322   6.0609101   6.0606615   6.0608071   6.0606615
   0.8827465   0.8826950   0.8827465   0.8826950   0.8826008   0.8826124
   0.8825750   0.8826480   0.8826008   0.8826480   0.8825750   0.8826124
   0.8826124   0.8826480   0.8826480   0.8826124   0.8827465   0.8826008
   0.8826950   0.8826008   0.8826950   0.8825750   0.8827465   0.8825750
   8.2914556   8.2914162   8.2914556   8.2914162   8.2910934   8.2912155
   8.2911896   8.2913547   8.2910934   8.2913547   8.2911896   8.2912155
   8.2912155   8.2913547   8.2913547   8.2912155   8.2914556   8.2910934
   8.2914162   8.2910934   8.2914162   8.2911896   8.2914556   8.2911896
 TTTTTTTTTTTTTTTTTTTTTTTTTTTTTT MOQGAD      TELAPSE      728.12 TCPU      467.53
 TTTTTTTTTTTTTTTTTTTTTTTTTTTTTT SHELLXN     TELAPSE      787.83 TCPU      488.49
 TTTTTTTTTTTTTTTTTTTTTTTTTTTTTT MONMO3      TELAPSE      790.32 TCPU      490.97
 NUMERICALLY INTEGRATED DENSITY    803.9999656689
 TTTTTTTTTTTTTTTTTTTTTTTTTTTTTT NUMDFT      TELAPSE      794.43 TCPU      495.08
 CYC   3 ETOT(AU) -6.164141150830E+03 DETOT -2.33E+00 tst  6.37E-03 PX  1.38E-01
 TTTTTTTTTTTTTTTTTTTTTTTTTTTTTT DIIS        TELAPSE      794.68 TCPU      495.34
 DIIS TEST: 0.56770E+00 AT SCF   CYCLE   3 - DIIS ACTIVE - HISTORY:     3 CYCLES
 TTTTTTTTTTTTTTTTTTTTTTTTTTTTTT FDIK        TELAPSE      803.62 TCPU      503.71
 INSULATING STATE
 TOP OF VALENCE BANDS -    BAND    402; K    5; EIG -2.4893144E-01 AU
 TOP OF VALENCE BANDS -    BAND    402; K    1; EIG -2.5022333E-01 AU
 BOTTOM OF VIRTUAL BANDS - BAND    403; K    5; EIG -9.5746783E-02 AU
 DIRECT ENERGY BAND GAP:   4.1684 eV
 BOTTOM OF VIRTUAL BANDS - BAND    403; K    1; EIG -9.4896355E-02 AU
 TTTTTTTTTTTTTTTTTTTTTTTTTTTTTT PDIG        TELAPSE      805.31 TCPU      505.40
 CHARGE NORMALIZATION FACTOR   1.00000000
 TOTAL ATOMIC CHARGES:
  18.4740539  18.4740539  18.4740539  18.4742509  18.4742509  18.4740539
   7.6147383   7.6147588   7.6147383   7.6147588   7.6146893   7.6146889
   7.6146635   7.6146977   7.6146893   7.6146977   7.6146635   7.6146889
   7.6146889   7.6146977   7.6146977   7.6146889   7.6147383   7.6146893
   7.6147588   7.6146893   7.6147588   7.6146635   7.6147383   7.6146635
   6.7810816   6.7811356   6.7810816   6.7811356   6.7810943   6.7810943
   6.7810050   6.7810050   6.7810943   6.7810050   6.7810050   6.7810943
   5.4101967   5.4100867   5.4101967   5.4100867   5.4101629   5.4101629
   5.4102829   5.4102829   5.4101629   5.4102829   5.4102829   5.4101629
   5.9649190   5.9649937   5.9649190   5.9649937   5.9651445   5.9646945
   5.9651461   5.9646579   5.9651445   5.9646579   5.9651461   5.9646945
   5.9646945   5.9646579   5.9646579   5.9646945   5.9649190   5.9651445
   5.9649937   5.9651445   5.9649937   5.9651461   5.9649190   5.9651461
   0.8809716   0.8808940   0.8809716   0.8808940   0.8809191   0.8809620
   0.8809558   0.8809700   0.8809191   0.8809700   0.8809558   0.8809620
   0.8809620   0.8809700   0.8809700   0.8809620   0.8809716   0.8809191
   0.8808940   0.8809191   0.8808940   0.8809558   0.8809716   0.8809558
   8.3252409   8.3252440   8.3252409   8.3252440   8.3252196   8.3253236
   8.3252446   8.3252877   8.3252196   8.3252877   8.3252446   8.3253236
   8.3253236   8.3252877   8.3252877   8.3253236   8.3252409   8.3252196
   8.3252440   8.3252196   8.3252440   8.3252446   8.3252409   8.3252446
 TTTTTTTTTTTTTTTTTTTTTTTTTTTTTT MOQGAD      TELAPSE      805.33 TCPU      505.42
 TTTTTTTTTTTTTTTTTTTTTTTTTTTTTT SHELLXN     TELAPSE      833.06 TCPU      526.37
 TTTTTTTTTTTTTTTTTTTTTTTTTTTTTT MONMO3      TELAPSE      836.24 TCPU      529.55
 NUMERICALLY INTEGRATED DENSITY    803.9999692817
 TTTTTTTTTTTTTTTTTTTTTTTTTTTTTT NUMDFT      TELAPSE      840.22 TCPU      533.53
 CYC   4 ETOT(AU) -6.164217747905E+03 DETOT -7.66E-02 tst  5.82E-04 PX  1.84E-02
 TTTTTTTTTTTTTTTTTTTTTTTTTTTTTT DIIS        TELAPSE      840.43 TCPU      533.74
 DIIS TEST: 0.12393E+00 AT SCF   CYCLE   4 - DIIS ACTIVE - HISTORY:     4 CYCLES
 TTTTTTTTTTTTTTTTTTTTTTTTTTTTTT FDIK        TELAPSE      849.36 TCPU      541.86
 INSULATING STATE
 TOP OF VALENCE BANDS -    BAND    402; K    5; EIG -2.5318573E-01 AU
 TOP OF VALENCE BANDS -    BAND    402; K    1; EIG -2.5446868E-01 AU
 BOTTOM OF VIRTUAL BANDS - BAND    403; K    5; EIG -9.2385752E-02 AU
 DIRECT ENERGY BAND GAP:   4.3756 eV
 BOTTOM OF VIRTUAL BANDS - BAND    403; K    1; EIG -9.1630043E-02 AU
 TTTTTTTTTTTTTTTTTTTTTTTTTTTTTT PDIG        TELAPSE      851.05 TCPU      543.55
 CHARGE NORMALIZATION FACTOR   1.00000000
 TOTAL ATOMIC CHARGES:
  18.4674606  18.4674606  18.4674606  18.4675526  18.4675526  18.4674606
   7.5969128   7.5969106   7.5969128   7.5969106   7.5968424   7.5968314
   7.5968696   7.5968464   7.5968424   7.5968464   7.5968696   7.5968314
   7.5968314   7.5968464   7.5968464   7.5968314   7.5969128   7.5968424
   7.5969106   7.5968424   7.5969106   7.5968696   7.5969128   7.5968696
   6.7990637   6.7991045   6.7990637   6.7991045   6.7990602   6.7990602
   6.7989919   6.7989919   6.7990602   6.7989919   6.7989919   6.7990602
   5.3928512   5.3928554   5.3928512   5.3928554   5.3929465   5.3929465
   5.3929723   5.3929723   5.3929465   5.3929723   5.3929723   5.3929465
   6.0119582   6.0119589   6.0119582   6.0119589   6.0120398   6.0119463
   6.0120423   6.0118844   6.0120398   6.0118844   6.0120423   6.0119463
   6.0119463   6.0118844   6.0118844   6.0119463   6.0119582   6.0120398
   6.0119589   6.0120398   6.0119589   6.0120423   6.0119582   6.0120423
   0.8716640   0.8716464   0.8716640   0.8716464   0.8716333   0.8716458
   0.8716503   0.8716611   0.8716333   0.8716611   0.8716503   0.8716458
   0.8716458   0.8716611   0.8716611   0.8716458   0.8716640   0.8716333
   0.8716464   0.8716333   0.8716464   0.8716503   0.8716640   0.8716503
   8.3066445   8.3066328   8.3066445   8.3066328   8.3066609   8.3066363
   8.3066740   8.3066623   8.3066609   8.3066623   8.3066740   8.3066363
   8.3066363   8.3066623   8.3066623   8.3066363   8.3066445   8.3066609
   8.3066328   8.3066609   8.3066328   8.3066740   8.3066445   8.3066740
 TTTTTTTTTTTTTTTTTTTTTTTTTTTTTT MOQGAD      TELAPSE      851.07 TCPU      543.57
 TTTTTTTTTTTTTTTTTTTTTTTTTTTTTT SHELLXN     TELAPSE      881.19 TCPU      564.49
 TTTTTTTTTTTTTTTTTTTTTTTTTTTTTT MONMO3      TELAPSE      883.67 TCPU      566.97
 NUMERICALLY INTEGRATED DENSITY    803.9999689414
 TTTTTTTTTTTTTTTTTTTTTTTTTTTTTT NUMDFT      TELAPSE      887.65 TCPU      570.95
 CYC   5 ETOT(AU) -6.164233717587E+03 DETOT -1.60E-02 tst  9.29E-05 PX  7.99E-03
 TTTTTTTTTTTTTTTTTTTTTTTTTTTTTT DIIS        TELAPSE      887.87 TCPU      571.17
 DIIS TEST: 0.13618E-01 AT SCF   CYCLE   5 - DIIS ACTIVE - HISTORY:     5 CYCLES
 TTTTTTTTTTTTTTTTTTTTTTTTTTTTTT FDIK        TELAPSE      898.10 TCPU      580.79
 INSULATING STATE
 TOP OF VALENCE BANDS -    BAND    402; K    5; EIG -2.5033285E-01 AU
 TOP OF VALENCE BANDS -    BAND    402; K    1; EIG -2.5162713E-01 AU
 BOTTOM OF VIRTUAL BANDS - BAND    403; K    5; EIG -9.0583707E-02 AU
 DIRECT ENERGY BAND GAP:   4.3470 eV
 BOTTOM OF VIRTUAL BANDS - BAND    403; K    1; EIG -8.9799970E-02 AU
 TTTTTTTTTTTTTTTTTTTTTTTTTTTTTT PDIG        TELAPSE      899.87 TCPU      582.56
 CHARGE NORMALIZATION FACTOR   1.00000000
 TOTAL ATOMIC CHARGES:
  18.4795057  18.4795057  18.4795057  18.4795292  18.4795292  18.4795057
   7.6007648   7.6007628   7.6007648   7.6007628   7.6007646   7.6007508
   7.6007502   7.6007716   7.6007646   7.6007716   7.6007502   7.6007508
   7.6007508   7.6007716   7.6007716   7.6007508   7.6007648   7.6007646
   7.6007628   7.6007646   7.6007628   7.6007502   7.6007648   7.6007502
   6.7890449   6.7890515   6.7890449   6.7890515   6.7890575   6.7890575
   6.7890286   6.7890286   6.7890575   6.7890286   6.7890286   6.7890575
   5.3888093   5.3887986   5.3888093   5.3887986   5.3888111   5.3888111
   5.3888087   5.3888087   5.3888111   5.3888087   5.3888087   5.3888111
   6.0008700   6.0008811   6.0008700   6.0008811   6.0009068   6.0008619
   6.0008994   6.0008670   6.0009068   6.0008670   6.0008994   6.0008619
   6.0008619   6.0008670   6.0008670   6.0008619   6.0008700   6.0009068
   6.0008811   6.0009068   6.0008811   6.0008994   6.0008700   6.0008994
   0.8761203   0.8761113   0.8761203   0.8761113   0.8761034   0.8761162
   0.8761153   0.8761126   0.8761034   0.8761126   0.8761153   0.8761162
   0.8761162   0.8761126   0.8761126   0.8761162   0.8761203   0.8761034
   0.8761113   0.8761034   0.8761113   0.8761153   0.8761203   0.8761153
   8.3134431   8.3134441   8.3134431   8.3134441   8.3134115   8.3134582
   8.3134292   8.3134556   8.3134115   8.3134556   8.3134292   8.3134582
   8.3134582   8.3134556   8.3134556   8.3134582   8.3134431   8.3134115
   8.3134441   8.3134115   8.3134441   8.3134292   8.3134431   8.3134292
 TTTTTTTTTTTTTTTTTTTTTTTTTTTTTT MOQGAD      TELAPSE      899.89 TCPU      582.58
 TTTTTTTTTTTTTTTTTTTTTTTTTTTTTT SHELLXN     TELAPSE      930.95 TCPU      603.56
 TTTTTTTTTTTTTTTTTTTTTTTTTTTTTT MONMO3      TELAPSE      933.96 TCPU      606.57
 NUMERICALLY INTEGRATED DENSITY    803.9999686865
 TTTTTTTTTTTTTTTTTTTTTTTTTTTTTT NUMDFT      TELAPSE      937.94 TCPU      610.55
 CYC   6 ETOT(AU) -6.164235366072E+03 DETOT -1.65E-03 tst  2.28E-06 PX  4.63E-03
 TTTTTTTTTTTTTTTTTTTTTTTTTTTTTT DIIS        TELAPSE      938.16 TCPU      610.77
 DIIS TEST: 0.12414E-02 AT SCF   CYCLE   6 - DIIS ACTIVE - HISTORY:     6 CYCLES
 TTTTTTTTTTTTTTTTTTTTTTTTTTTTTT FDIK        TELAPSE      947.53 TCPU      619.51
 INSULATING STATE
 TOP OF VALENCE BANDS -    BAND    402; K    5; EIG -2.5078490E-01 AU
 TOP OF VALENCE BANDS -    BAND    402; K    1; EIG -2.5207473E-01 AU
 BOTTOM OF VIRTUAL BANDS - BAND    403; K    5; EIG -9.0228330E-02 AU
 DIRECT ENERGY BAND GAP:   4.3690 eV
 BOTTOM OF VIRTUAL BANDS - BAND    403; K    1; EIG -8.9491708E-02 AU
 TTTTTTTTTTTTTTTTTTTTTTTTTTTTTT PDIG        TELAPSE      949.22 TCPU      621.19
 CHARGE NORMALIZATION FACTOR   1.00000000
 TOTAL ATOMIC CHARGES:
  18.4749874  18.4749874  18.4749874  18.4749887  18.4749887  18.4749874
   7.6014081   7.6014055   7.6014081   7.6014055   7.6013977   7.6013998
   7.6014001   7.6013981   7.6013977   7.6013981   7.6014001   7.6013998
   7.6013998   7.6013981   7.6013981   7.6013998   7.6014081   7.6013977
   7.6014055   7.6013977   7.6014055   7.6014001   7.6014081   7.6014001
   6.7900643   6.7900598   6.7900643   6.7900598   6.7900627   6.7900627
   6.7900670   6.7900670   6.7900627   6.7900670   6.7900670   6.7900627
   5.3911369   5.3911373   5.3911369   5.3911373   5.3911509   5.3911509
   5.3911486   5.3911486   5.3911509   5.3911486   5.3911486   5.3911509
   6.0020236   6.0020239   6.0020236   6.0020239   6.0020311   6.0020190
   6.0020238   6.0020289   6.0020311   6.0020289   6.0020238   6.0020190
   6.0020190   6.0020289   6.0020289   6.0020190   6.0020236   6.0020311
   6.0020239   6.0020311   6.0020239   6.0020238   6.0020236   6.0020238
   0.8758346   0.8758337   0.8758346   0.8758337   0.8758330   0.8758349
   0.8758335   0.8758329   0.8758330   0.8758329   0.8758335   0.8758349
   0.8758349   0.8758329   0.8758329   0.8758349   0.8758346   0.8758330
   0.8758337   0.8758330   0.8758337   0.8758335   0.8758346   0.8758335
   8.3113868   8.3113905   8.3113868   8.3113905   8.3113898   8.3113876
   8.3113874   8.3113855   8.3113898   8.3113855   8.3113874   8.3113876
   8.3113876   8.3113855   8.3113855   8.3113876   8.3113868   8.3113898
   8.3113905   8.3113898   8.3113905   8.3113874   8.3113868   8.3113874
 TTTTTTTTTTTTTTTTTTTTTTTTTTTTTT MOQGAD      TELAPSE      949.24 TCPU      621.21
 TTTTTTTTTTTTTTTTTTTTTTTTTTTTTT SHELLXN     TELAPSE     1014.38 TCPU      642.26
 TTTTTTTTTTTTTTTTTTTTTTTTTTTTTT MONMO3      TELAPSE     1028.64 TCPU      656.52
 NUMERICALLY INTEGRATED DENSITY    803.9999686800
 TTTTTTTTTTTTTTTTTTTTTTTTTTTTTT NUMDFT      TELAPSE     1033.22 TCPU      661.10
 CYC   7 ETOT(AU) -6.164235474131E+03 DETOT -1.08E-04 tst  5.81E-07 PX  1.77E-03
 TTTTTTTTTTTTTTTTTTTTTTTTTTTTTT DIIS        TELAPSE     1033.44 TCPU      661.32
 DIIS TEST: 0.19777E-03 AT SCF   CYCLE   7 - DIIS ACTIVE - HISTORY:     7 CYCLES
 TTTTTTTTTTTTTTTTTTTTTTTTTTTTTT FDIK        TELAPSE     1041.73 TCPU      668.97
 INSULATING STATE
 TOP OF VALENCE BANDS -    BAND    402; K    5; EIG -2.5070675E-01 AU
 TOP OF VALENCE BANDS -    BAND    402; K    1; EIG -2.5199842E-01 AU
 BOTTOM OF VIRTUAL BANDS - BAND    403; K    5; EIG -9.0629065E-02 AU
 DIRECT ENERGY BAND GAP:   4.3559 eV
 BOTTOM OF VIRTUAL BANDS - BAND    403; K    1; EIG -8.9860027E-02 AU
 TTTTTTTTTTTTTTTTTTTTTTTTTTTTTT PDIG        TELAPSE     1043.42 TCPU      670.66
 CHARGE NORMALIZATION FACTOR   1.00000000
 TOTAL ATOMIC CHARGES:
  18.4759900  18.4759900  18.4759900  18.4759904  18.4759904  18.4759900
   7.6003187   7.6003197   7.6003187   7.6003197   7.6003168   7.6003159
   7.6003188   7.6003152   7.6003168   7.6003152   7.6003188   7.6003159
   7.6003159   7.6003152   7.6003152   7.6003159   7.6003187   7.6003168
   7.6003197   7.6003168   7.6003197   7.6003188   7.6003187   7.6003188
   6.7904195   6.7904153   6.7904195   6.7904153   6.7904187   6.7904187
   6.7904206   6.7904206   6.7904187   6.7904206   6.7904206   6.7904187
   5.3895980   5.3896000   5.3895980   5.3896000   5.3895994   5.3895994
   5.3895969   5.3895969   5.3895994   5.3895969   5.3895969   5.3895994
   6.0021591   6.0021586   6.0021591   6.0021586   6.0021632   6.0021597
   6.0021635   6.0021589   6.0021632   6.0021589   6.0021635   6.0021597
   6.0021597   6.0021589   6.0021589   6.0021597   6.0021591   6.0021632
   6.0021586   6.0021632   6.0021586   6.0021635   6.0021591   6.0021635
   0.8758314   0.8758309   0.8758314   0.8758309   0.8758300   0.8758300
   0.8758313   0.8758297   0.8758300   0.8758297   0.8758313   0.8758300
   0.8758300   0.8758297   0.8758297   0.8758300   0.8758314   0.8758300
   0.8758309   0.8758300   0.8758309   0.8758313   0.8758314   0.8758313
   8.3126850   8.3126860   8.3126850   8.3126860   8.3126833   8.3126878
   8.3126835   8.3126861   8.3126833   8.3126861   8.3126835   8.3126878
   8.3126878   8.3126861   8.3126861   8.3126878   8.3126850   8.3126833
   8.3126860   8.3126833   8.3126860   8.3126835   8.3126850   8.3126835
 TTTTTTTTTTTTTTTTTTTTTTTTTTTTTT MOQGAD      TELAPSE     1043.44 TCPU      670.68
 TTTTTTTTTTTTTTTTTTTTTTTTTTTTTT SHELLXN     TELAPSE     1068.77 TCPU      691.61
 TTTTTTTTTTTTTTTTTTTTTTTTTTTTTT MONMO3      TELAPSE     1073.65 TCPU      696.49
 NUMERICALLY INTEGRATED DENSITY    803.9999687303
 TTTTTTTTTTTTTTTTTTTTTTTTTTTTTT NUMDFT      TELAPSE     1078.74 TCPU      701.59
 CYC   8 ETOT(AU) -6.164235487820E+03 DETOT -1.37E-05 tst  1.51E-07 PX  5.18E-04
 TTTTTTTTTTTTTTTTTTTTTTTTTTTTTT DIIS        TELAPSE     1079.95 TCPU      702.79
 DIIS TEST: 0.94635E-04 AT SCF   CYCLE   8 - DIIS ACTIVE - HISTORY:     8 CYCLES
 TTTTTTTTTTTTTTTTTTTTTTTTTTTTTT FDIK        TELAPSE     1091.42 TCPU      713.66
 INSULATING STATE
 TOP OF VALENCE BANDS -    BAND    402; K    5; EIG -2.5074990E-01 AU
 TOP OF VALENCE BANDS -    BAND    402; K    1; EIG -2.5204066E-01 AU
 BOTTOM OF VIRTUAL BANDS - BAND    403; K    5; EIG -9.0453976E-02 AU
 DIRECT ENERGY BAND GAP:   4.3619 eV
 BOTTOM OF VIRTUAL BANDS - BAND    403; K    1; EIG -8.9701808E-02 AU
 TTTTTTTTTTTTTTTTTTTTTTTTTTTTTT PDIG        TELAPSE     1093.22 TCPU      715.46
 CHARGE NORMALIZATION FACTOR   1.00000000
 TOTAL ATOMIC CHARGES:
  18.4758629  18.4758629  18.4758629  18.4758641  18.4758641  18.4758629
   7.6011312   7.6011328   7.6011312   7.6011328   7.6011329   7.6011293
   7.6011348   7.6011272   7.6011329   7.6011272   7.6011348   7.6011293
   7.6011293   7.6011272   7.6011272   7.6011293   7.6011312   7.6011329
   7.6011328   7.6011329   7.6011328   7.6011348   7.6011312   7.6011348
   6.7902414   6.7902413   6.7902414   6.7902413   6.7902398   6.7902398
   6.7902399   6.7902399   6.7902398   6.7902399   6.7902399   6.7902398
   5.3899894   5.3899889   5.3899894   5.3899889   5.3899889   5.3899889
   5.3899869   5.3899869   5.3899889   5.3899869   5.3899869   5.3899889
   6.0020212   6.0020206   6.0020212   6.0020206   6.0020205   6.0020213
   6.0020239   6.0020211   6.0020205   6.0020211   6.0020239   6.0020213
   6.0020213   6.0020211   6.0020211   6.0020213   6.0020212   6.0020205
   6.0020206   6.0020205   6.0020206   6.0020239   6.0020212   6.0020239
   0.8757719   0.8757711   0.8757719   0.8757711   0.8757728   0.8757722
   0.8757721   0.8757720   0.8757728   0.8757720   0.8757721   0.8757722
   0.8757722   0.8757720   0.8757720   0.8757722   0.8757719   0.8757728
   0.8757711   0.8757728   0.8757711   0.8757721   0.8757719   0.8757721
   8.3119945   8.3119947   8.3119945   8.3119947   8.3119954   8.3119954
   8.3119947   8.3119955   8.3119954   8.3119955   8.3119947   8.3119954
   8.3119954   8.3119955   8.3119955   8.3119954   8.3119945   8.3119954
   8.3119947   8.3119954   8.3119947   8.3119947   8.3119945   8.3119947
 TTTTTTTTTTTTTTTTTTTTTTTTTTTTTT MOQGAD      TELAPSE     1093.24 TCPU      715.48
 TTTTTTTTTTTTTTTTTTTTTTTTTTTTTT SHELLXN     TELAPSE     1144.08 TCPU      736.40
 TTTTTTTTTTTTTTTTTTTTTTTTTTTTTT MONMO3      TELAPSE     1157.69 TCPU      750.01
 NUMERICALLY INTEGRATED DENSITY    803.9999687073
 TTTTTTTTTTTTTTTTTTTTTTTTTTTTTT NUMDFT      TELAPSE     1161.66 TCPU      753.98
 CYC   9 ETOT(AU) -6.164235501602E+03 DETOT -1.38E-05 tst  5.08E-08 PX  2.14E-04
 TTTTTTTTTTTTTTTTTTTTTTTTTTTTTT DIIS        TELAPSE     1165.50 TCPU      757.82
 DIIS TEST: 0.62064E-05 AT SCF   CYCLE   9 - DIIS ACTIVE - HISTORY:     9 CYCLES
 TTTTTTTTTTTTTTTTTTTTTTTTTTTTTT FDIK        TELAPSE     1189.73 TCPU      770.29
 INSULATING STATE
 TOP OF VALENCE BANDS -    BAND    402; K    5; EIG -2.5073655E-01 AU
 TOP OF VALENCE BANDS -    BAND    402; K    1; EIG -2.5202738E-01 AU
 BOTTOM OF VIRTUAL BANDS - BAND    403; K    5; EIG -9.0455946E-02 AU
 DIRECT ENERGY BAND GAP:   4.3615 eV
 BOTTOM OF VIRTUAL BANDS - BAND    403; K    1; EIG -8.9700880E-02 AU
 TTTTTTTTTTTTTTTTTTTTTTTTTTTTTT PDIG        TELAPSE     1191.45 TCPU      772.01
 CHARGE NORMALIZATION FACTOR   1.00000000
 TOTAL ATOMIC CHARGES:
  18.4757780  18.4757780  18.4757780  18.4757792  18.4757792  18.4757780
   7.6008407   7.6008406   7.6008407   7.6008406   7.6008399   7.6008404
   7.6008401   7.6008406   7.6008399   7.6008406   7.6008401   7.6008404
   7.6008404   7.6008406   7.6008406   7.6008404   7.6008407   7.6008399
   7.6008406   7.6008399   7.6008406   7.6008401   7.6008407   7.6008401
   6.7901561   6.7901564   6.7901561   6.7901564   6.7901559   6.7901559
   6.7901568   6.7901568   6.7901559   6.7901568   6.7901568   6.7901559
   5.3902697   5.3902714   5.3902697   5.3902714   5.3902726   5.3902726
   5.3902714   5.3902714   5.3902726   5.3902714   5.3902714   5.3902726
   6.0020476   6.0020474   6.0020476   6.0020474   6.0020460   6.0020482
   6.0020470   6.0020474   6.0020460   6.0020474   6.0020470   6.0020482
   6.0020482   6.0020474   6.0020474   6.0020482   6.0020476   6.0020460
   6.0020474   6.0020460   6.0020474   6.0020470   6.0020476   6.0020470
   0.8758266   0.8758264   0.8758266   0.8758264   0.8758266   0.8758265
   0.8758266   0.8758262   0.8758266   0.8758262   0.8758266   0.8758265
   0.8758265   0.8758262   0.8758262   0.8758265   0.8758266   0.8758266
   0.8758264   0.8758266   0.8758264   0.8758266   0.8758266   0.8758266
   8.3121273   8.3121272   8.3121273   8.3121272   8.3121280   8.3121270
   8.3121274   8.3121270   8.3121280   8.3121270   8.3121274   8.3121270
   8.3121270   8.3121270   8.3121270   8.3121270   8.3121273   8.3121280
   8.3121272   8.3121280   8.3121272   8.3121274   8.3121273   8.3121274
 TTTTTTTTTTTTTTTTTTTTTTTTTTTTTT MOQGAD      TELAPSE     1191.47 TCPU      772.03
 TTTTTTTTTTTTTTTTTTTTTTTTTTTTTT SHELLXN     TELAPSE     1223.24 TCPU      792.94
 TTTTTTTTTTTTTTTTTTTTTTTTTTTTTT MONMO3      TELAPSE     1225.74 TCPU      795.44
 NUMERICALLY INTEGRATED DENSITY    803.9999687068
 TTTTTTTTTTTTTTTTTTTTTTTTTTTTTT NUMDFT      TELAPSE     1230.53 TCPU      800.23
 CYC  10 ETOT(AU) -6.164235502310E+03 DETOT -7.09E-07 tst  1.25E-09 PX  1.34E-04
 TTTTTTTTTTTTTTTTTTTTTTTTTTTTTT DIIS        TELAPSE     1232.37 TCPU      802.07
 DIIS TEST: 0.92119E-06 AT SCF   CYCLE  10 - DIIS ACTIVE - HISTORY:    10 CYCLES
 TTTTTTTTTTTTTTTTTTTTTTTTTTTTTT FDIK        TELAPSE     1252.64 TCPU      821.73
 INSULATING STATE
 TOP OF VALENCE BANDS -    BAND    402; K    5; EIG -2.5073415E-01 AU
 TOP OF VALENCE BANDS -    BAND    402; K    1; EIG -2.5202503E-01 AU
 BOTTOM OF VIRTUAL BANDS - BAND    403; K    5; EIG -9.0468791E-02 AU
 DIRECT ENERGY BAND GAP:   4.3610 eV
 BOTTOM OF VIRTUAL BANDS - BAND    403; K    1; EIG -8.9713695E-02 AU
 TTTTTTTTTTTTTTTTTTTTTTTTTTTTTT PDIG        TELAPSE     1254.45 TCPU      823.54
 CHARGE NORMALIZATION FACTOR   1.00000000
 TOTAL ATOMIC CHARGES:
  18.4757907  18.4757907  18.4757907  18.4757915  18.4757915  18.4757907
   7.6009612   7.6009611   7.6009612   7.6009611   7.6009606   7.6009602
   7.6009608   7.6009607   7.6009606   7.6009607   7.6009608   7.6009602
   7.6009602   7.6009607   7.6009607   7.6009602   7.6009612   7.6009606
   7.6009611   7.6009606   7.6009611   7.6009608   7.6009612   7.6009608
   6.7902425   6.7902420   6.7902425   6.7902420   6.7902416   6.7902416
   6.7902422   6.7902422   6.7902416   6.7902422   6.7902422   6.7902416
   5.3900417   5.3900429   5.3900417   5.3900429   5.3900439   5.3900439
   5.3900427   5.3900427   5.3900439   5.3900427   5.3900427   5.3900439
   6.0020224   6.0020226   6.0020224   6.0020226   6.0020228   6.0020230
   6.0020232   6.0020225   6.0020228   6.0020225   6.0020232   6.0020230
   6.0020230   6.0020225   6.0020225   6.0020230   6.0020224   6.0020228
   6.0020226   6.0020228   6.0020226   6.0020232   6.0020224   6.0020232
   0.8758148   0.8758146   0.8758148   0.8758146   0.8758147   0.8758147
   0.8758147   0.8758146   0.8758147   0.8758146   0.8758147   0.8758147
   0.8758147   0.8758146   0.8758146   0.8758147   0.8758148   0.8758147
   0.8758146   0.8758147   0.8758146   0.8758147   0.8758148   0.8758147
   8.3121114   8.3121116   8.3121114   8.3121116   8.3121112   8.3121122
   8.3121110   8.3121120   8.3121112   8.3121120   8.3121110   8.3121122
   8.3121122   8.3121120   8.3121120   8.3121122   8.3121114   8.3121112
   8.3121116   8.3121112   8.3121116   8.3121110   8.3121114   8.3121110
 TTTTTTTTTTTTTTTTTTTTTTTTTTTTTT MOQGAD      TELAPSE     1254.48 TCPU      823.57
 TTTTTTTTTTTTTTTTTTTTTTTTTTTTTT SHELLXN     TELAPSE     1339.35 TCPU      844.48
 TTTTTTTTTTTTTTTTTTTTTTTTTTTTTT MONMO3      TELAPSE     1345.36 TCPU      850.49
 NUMERICALLY INTEGRATED DENSITY    803.9999687076
 TTTTTTTTTTTTTTTTTTTTTTTTTTTTTT NUMDFT      TELAPSE     1349.91 TCPU      855.03
 CYC  11 ETOT(AU) -6.164235502464E+03 DETOT -1.53E-07 tst  2.64E-10 PX  4.75E-05
 TTTTTTTTTTTTTTTTTTTTTTTTTTTTTT DIIS        TELAPSE     1358.84 TCPU      863.96
 DIIS TEST: 0.17996E-06 AT SCF   CYCLE  11 - DIIS ACTIVE - HISTORY:    11 CYCLES
 TTTTTTTTTTTTTTTTTTTTTTTTTTTTTT FDIK        TELAPSE     1379.43 TCPU      871.27
 INSULATING STATE
 TOP OF VALENCE BANDS -    BAND    402; K    5; EIG -2.5073839E-01 AU
 TOP OF VALENCE BANDS -    BAND    402; K    1; EIG -2.5202924E-01 AU
 BOTTOM OF VIRTUAL BANDS - BAND    403; K    5; EIG -9.0465438E-02 AU
 DIRECT ENERGY BAND GAP:   4.3613 eV
 BOTTOM OF VIRTUAL BANDS - BAND    403; K    1; EIG -8.9710477E-02 AU
 TTTTTTTTTTTTTTTTTTTTTTTTTTTTTT PDIG        TELAPSE     1381.20 TCPU      873.04
 CHARGE NORMALIZATION FACTOR   1.00000000
 TOTAL ATOMIC CHARGES:
  18.4758212  18.4758212  18.4758212  18.4758222  18.4758222  18.4758212
   7.6009182   7.6009177   7.6009182   7.6009177   7.6009172   7.6009176
   7.6009175   7.6009180   7.6009172   7.6009180   7.6009175   7.6009176
   7.6009176   7.6009180   7.6009180   7.6009176   7.6009182   7.6009172
   7.6009177   7.6009172   7.6009177   7.6009175   7.6009182   7.6009175
   6.7902030   6.7902033   6.7902030   6.7902033   6.7902028   6.7902028
   6.7902033   6.7902033   6.7902028   6.7902033   6.7902033   6.7902028
   5.3901372   5.3901386   5.3901372   5.3901386   5.3901394   5.3901394
   5.3901382   5.3901382   5.3901394   5.3901382   5.3901382   5.3901394
   6.0020318   6.0020318   6.0020318   6.0020318   6.0020319   6.0020317
   6.0020318   6.0020317   6.0020319   6.0020317   6.0020318   6.0020317
   6.0020317   6.0020317   6.0020317   6.0020317   6.0020318   6.0020319
   6.0020318   6.0020319   6.0020318   6.0020318   6.0020318   6.0020318
   0.8758126   0.8758125   0.8758126   0.8758125   0.8758125   0.8758124
   0.8758125   0.8758125   0.8758125   0.8758125   0.8758125   0.8758124
   0.8758124   0.8758125   0.8758125   0.8758124   0.8758126   0.8758125
   0.8758125   0.8758125   0.8758125   0.8758125   0.8758126   0.8758125
   8.3121118   8.3121118   8.3121118   8.3121118   8.3121123   8.3121117
   8.3121120   8.3121114   8.3121123   8.3121114   8.3121120   8.3121117
   8.3121117   8.3121114   8.3121114   8.3121117   8.3121118   8.3121123
   8.3121118   8.3121123   8.3121118   8.3121120   8.3121118   8.3121120
 TTTTTTTTTTTTTTTTTTTTTTTTTTTTTT MOQGAD      TELAPSE     1381.22 TCPU      873.06
 TTTTTTTTTTTTTTTTTTTTTTTTTTTTTT SHELLXN     TELAPSE     1419.73 TCPU      894.00
 TTTTTTTTTTTTTTTTTTTTTTTTTTTTTT MONMO3      TELAPSE     1424.01 TCPU      898.29
 NUMERICALLY INTEGRATED DENSITY    803.9999687077
 TTTTTTTTTTTTTTTTTTTTTTTTTTTTTT NUMDFT      TELAPSE     1427.99 TCPU      902.26
 CYC  12 ETOT(AU) -6.164235502430E+03 DETOT  3.35E-08 tst  4.94E-11 PX  3.06E-05
 TTTTTTTTTTTTTTTTTTTTTTTTTTTTTT DIIS        TELAPSE     1429.78 TCPU      904.05
 DIIS TEST: 0.19389E-07 AT SCF   CYCLE  12 - DIIS ACTIVE - HISTORY:    12 CYCLES
 TTTTTTTTTTTTTTTTTTTTTTTTTTTTTT FDIK        TELAPSE     1443.47 TCPU      914.02
 INSULATING STATE
 TOP OF VALENCE BANDS -    BAND    402; K    5; EIG -2.5073660E-01 AU
 TOP OF VALENCE BANDS -    BAND    402; K    1; EIG -2.5202746E-01 AU
 BOTTOM OF VIRTUAL BANDS - BAND    403; K    5; EIG -9.0465291E-02 AU
 DIRECT ENERGY BAND GAP:   4.3612 eV
 BOTTOM OF VIRTUAL BANDS - BAND    403; K    1; EIG -8.9710251E-02 AU
 TTTTTTTTTTTTTTTTTTTTTTTTTTTTTT PDIG        TELAPSE     1445.15 TCPU      915.70
 CHARGE NORMALIZATION FACTOR   1.00000000
 TOTAL ATOMIC CHARGES:
  18.4758067  18.4758067  18.4758067  18.4758076  18.4758076  18.4758067
   7.6009259   7.6009255   7.6009259   7.6009255   7.6009249   7.6009250
   7.6009254   7.6009255   7.6009249   7.6009255   7.6009254   7.6009250
   7.6009250   7.6009255   7.6009255   7.6009250   7.6009259   7.6009249
   7.6009255   7.6009249   7.6009255   7.6009254   7.6009259   7.6009254
   6.7902105   6.7902108   6.7902105   6.7902108   6.7902103   6.7902103
   6.7902108   6.7902108   6.7902103   6.7902108   6.7902108   6.7902103
   5.3901179   5.3901195   5.3901179   5.3901195   5.3901204   5.3901204
   5.3901190   5.3901190   5.3901204   5.3901190   5.3901190   5.3901204
   6.0020299   6.0020298   6.0020299   6.0020298   6.0020299   6.0020299
   6.0020301   6.0020297   6.0020299   6.0020297   6.0020301   6.0020299
   6.0020299   6.0020297   6.0020297   6.0020299   6.0020299   6.0020299
   6.0020298   6.0020299   6.0020298   6.0020301   6.0020299   6.0020301
   0.8758152   0.8758152   0.8758152   0.8758152   0.8758152   0.8758151
   0.8758152   0.8758152   0.8758152   0.8758152   0.8758152   0.8758151
   0.8758151   0.8758152   0.8758152   0.8758151   0.8758152   0.8758152
   0.8758152   0.8758152   0.8758152   0.8758152   0.8758152   0.8758152
   8.3121129   8.3121128   8.3121129   8.3121128   8.3121125   8.3121135
   8.3121123   8.3121133   8.3121125   8.3121133   8.3121123   8.3121135
   8.3121135   8.3121133   8.3121133   8.3121135   8.3121129   8.3121125
   8.3121128   8.3121125   8.3121128   8.3121123   8.3121129   8.3121123
 TTTTTTTTTTTTTTTTTTTTTTTTTTTTTT MOQGAD      TELAPSE     1445.17 TCPU      915.72
 TTTTTTTTTTTTTTTTTTTTTTTTTTTTTT SHELLXN     TELAPSE     1496.30 TCPU      936.75
 TTTTTTTTTTTTTTTTTTTTTTTTTTTTTT MONMO3      TELAPSE     1498.85 TCPU      939.30
 NUMERICALLY INTEGRATED DENSITY    803.9999687075
 TTTTTTTTTTTTTTTTTTTTTTTTTTTTTT NUMDFT      TELAPSE     1502.83 TCPU      943.27
 CYC  13 ETOT(AU) -6.164235502454E+03 DETOT -2.41E-08 tst  3.73E-12 PX  1.87E-05
 TTTTTTTTTTTTTTTTTTTTTTTTTTTTTT DIIS        TELAPSE     1514.36 TCPU      954.80
 DIIS TEST: 0.20538E-08 AT SCF   CYCLE  13 - DIIS ACTIVE - HISTORY:    13 CYCLES
 TTTTTTTTTTTTTTTTTTTTTTTTTTTTTT FDIK        TELAPSE     1524.68 TCPU      961.95
 INSULATING STATE
 TOP OF VALENCE BANDS -    BAND    402; K    5; EIG -2.5073682E-01 AU
 TOP OF VALENCE BANDS -    BAND    402; K    1; EIG -2.5202767E-01 AU
 BOTTOM OF VIRTUAL BANDS - BAND    403; K    5; EIG -9.0465560E-02 AU
 DIRECT ENERGY BAND GAP:   4.3612 eV
 BOTTOM OF VIRTUAL BANDS - BAND    403; K    1; EIG -8.9710518E-02 AU
 TTTTTTTTTTTTTTTTTTTTTTTTTTTTTT PDIG        TELAPSE     1526.44 TCPU      963.72
 CHARGE NORMALIZATION FACTOR   1.00000000
 TOTAL ATOMIC CHARGES:
  18.4758094  18.4758094  18.4758094  18.4758102  18.4758102  18.4758094
   7.6009247   7.6009243   7.6009247   7.6009243   7.6009235   7.6009241
   7.6009239   7.6009246   7.6009235   7.6009246   7.6009239   7.6009241
   7.6009241   7.6009246   7.6009246   7.6009241   7.6009247   7.6009235
   7.6009243   7.6009235   7.6009243   7.6009239   7.6009247   7.6009239
   6.7902101   6.7902103   6.7902101   6.7902103   6.7902099   6.7902099
   6.7902104   6.7902104   6.7902099   6.7902104   6.7902104   6.7902099
   5.3901199   5.3901216   5.3901199   5.3901216   5.3901225   5.3901225
   5.3901212   5.3901212   5.3901225   5.3901212   5.3901212   5.3901225
   6.0020296   6.0020295   6.0020296   6.0020295   6.0020296   6.0020297
   6.0020297   6.0020295   6.0020296   6.0020295   6.0020297   6.0020297
   6.0020297   6.0020295   6.0020295   6.0020297   6.0020296   6.0020296
   6.0020295   6.0020296   6.0020295   6.0020297   6.0020296   6.0020297
   0.8758150   0.8758149   0.8758150   0.8758149   0.8758150   0.8758149
   0.8758149   0.8758149   0.8758150   0.8758149   0.8758149   0.8758149
   0.8758149   0.8758149   0.8758149   0.8758149   0.8758150   0.8758150
   0.8758149   0.8758150   0.8758149   0.8758149   0.8758150   0.8758149
   8.3121131   8.3121130   8.3121131   8.3121130   8.3121137   8.3121127
   8.3121135   8.3121125   8.3121137   8.3121125   8.3121135   8.3121127
   8.3121127   8.3121125   8.3121125   8.3121127   8.3121131   8.3121137
   8.3121130   8.3121137   8.3121130   8.3121135   8.3121131   8.3121135
 TTTTTTTTTTTTTTTTTTTTTTTTTTTTTT MOQGAD      TELAPSE     1526.46 TCPU      963.74
 TTTTTTTTTTTTTTTTTTTTTTTTTTTTTT SHELLXN     TELAPSE     1641.31 TCPU      984.82
 TTTTTTTTTTTTTTTTTTTTTTTTTTTTTT MONMO3      TELAPSE     1643.40 TCPU      986.91
 NUMERICALLY INTEGRATED DENSITY    803.9999687075
 TTTTTTTTTTTTTTTTTTTTTTTTTTTTTT NUMDFT      TELAPSE     1647.46 TCPU      990.98
 CYC  14 ETOT(AU) -6.164235502449E+03 DETOT  4.79E-09 tst  2.41E-13 PX  1.16E-05
 TTTTTTTTTTTTTTTTTTTTTTTTTTTTTT DIIS        TELAPSE     1648.12 TCPU      991.63
 DIIS TEST: 0.58764E-09 AT SCF   CYCLE  14 - DIIS ACTIVE - HISTORY:    14 CYCLES
 TTTTTTTTTTTTTTTTTTTTTTTTTTTTTT FDIK        TELAPSE     1661.53 TCPU     1003.70
 INSULATING STATE
 TOP OF VALENCE BANDS -    BAND    402; K    5; EIG -2.5073684E-01 AU
 TOP OF VALENCE BANDS -    BAND    402; K    1; EIG -2.5202768E-01 AU
 BOTTOM OF VIRTUAL BANDS - BAND    403; K    5; EIG -9.0465534E-02 AU
 DIRECT ENERGY BAND GAP:   4.3612 eV
 BOTTOM OF VIRTUAL BANDS - BAND    403; K    1; EIG -8.9710528E-02 AU
 TTTTTTTTTTTTTTTTTTTTTTTTTTTTTT PDIG        TELAPSE     1663.21 TCPU     1005.39
 CHARGE NORMALIZATION FACTOR   1.00000000
 TOTAL ATOMIC CHARGES:
  18.4758096  18.4758096  18.4758096  18.4758103  18.4758103  18.4758096
   7.6009249   7.6009244   7.6009249   7.6009244   7.6009242   7.6009237
   7.6009246   7.6009242   7.6009242   7.6009242   7.6009246   7.6009237
   7.6009237   7.6009242   7.6009242   7.6009237   7.6009249   7.6009242
   7.6009244   7.6009242   7.6009244   7.6009246   7.6009249   7.6009246
   6.7902100   6.7902102   6.7902100   6.7902102   6.7902098   6.7902098
   6.7902101   6.7902101   6.7902098   6.7902101   6.7902101   6.7902098
   5.3901198   5.3901215   5.3901198   5.3901215   5.3901225   5.3901225
   5.3901213   5.3901213   5.3901225   5.3901213   5.3901213   5.3901225
   6.0020296   6.0020295   6.0020296   6.0020295   6.0020297   6.0020296
   6.0020299   6.0020293   6.0020297   6.0020293   6.0020299   6.0020296
   6.0020296   6.0020293   6.0020293   6.0020296   6.0020296   6.0020297
   6.0020295   6.0020297   6.0020295   6.0020299   6.0020296   6.0020299
   0.8758149   0.8758149   0.8758149   0.8758149   0.8758150   0.8758149
   0.8758149   0.8758149   0.8758150   0.8758149   0.8758149   0.8758149
   0.8758149   0.8758149   0.8758149   0.8758149   0.8758149   0.8758150
   0.8758149   0.8758150   0.8758149   0.8758149   0.8758149   0.8758149
   8.3121129   8.3121129   8.3121129   8.3121129   8.3121118   8.3121144
   8.3121116   8.3121143   8.3121118   8.3121143   8.3121116   8.3121144
   8.3121144   8.3121143   8.3121143   8.3121144   8.3121129   8.3121118
   8.3121129   8.3121118   8.3121129   8.3121116   8.3121129   8.3121116
 TTTTTTTTTTTTTTTTTTTTTTTTTTTTTT MOQGAD      TELAPSE     1663.23 TCPU     1005.41
 TTTTTTTTTTTTTTTTTTTTTTTTTTTTTT SHELLXN     TELAPSE     1684.01 TCPU     1026.18
 +++ ENERGIES IN A.U. +++
 ::: EXT EL-POLE                                  -6.8631377673875E+03
 ::: EXT EL-SPHEROPOLE                             5.4932728351340E+01
 ::: BIELET ZONE E-E                               1.1854308177700E+04
 ::: TOTAL E-E                                     5.0461031386640E+03
 ::: TOTAL E-N + N-E                              -1.7964566191126E+04
 ::: TOTAL N-N                                     1.7920613589154E+03
 ::: KINETIC ENERGY                                5.5303013436475E+03
 ::: PSEUDO TOTAL   ENERGY                        -5.5961003498986E+03
 ::: VIRIAL COEFFICIENT                            9.9408622768947E-01
 TTTTTTTTTTTTTTTTTTTTTTTTTTTTTT MONMO3      TELAPSE     1687.29 TCPU     1029.46
 NUMERICALLY INTEGRATED DENSITY    803.9999687075
 TTTTTTTTTTTTTTTTTTTTTTTTTTTTTT NUMDFT      TELAPSE     1691.27 TCPU     1033.44
 CYC  15 ETOT(AU) -6.164235502444E+03 DETOT  5.69E-09 tst  1.92E-13 PX  1.16E-05

 == SCF ENDED - CONVERGENCE ON ENERGY      E(AU) -6.1642355024438E+03 CYCLES  15


 ENERGY EXPRESSION=HARTREE+FOCK EXCH*0.25000+(PBE        EXCH)*0.75000+PBE        CORR


 TOTAL ENERGY(DFT)(AU)( 15) -6.1642355024438E+03 DE 5.7E-09 tester 1.9E-13
 TTTTTTTTTTTTTTTTTTTTTTTTTTTTTT EDFT        TELAPSE     1691.30 TCPU     1033.47

 *******************************************************************************
 *                             FORCE CALCULATION                               *
 *******************************************************************************

 TTTTTTTTTTTTTTTTTTTTTTTTTTTTTT NUMDFG      TELAPSE     1726.14 TCPU     1068.32
 INFORMATION **** EXCPOG **** EXCH. BIPO BUFFER LENGTH (WORDS) =    16000000
 WARNING **** EXCPOG **** EXCH. BIPO BUFFER TOO SMALL - TO AVOID I/O SET EXCHSIZE =     7814718
 WARNING **** GENPOG **** COULOMB BIPO BUFFER TOO SMALL - TO AVOID I/O SET BIPOSIZE =     4492800
 INFORMATION **** GENPOG **** BIPO BUFFER LENGTH (WORDS) =     4000000
 TTTTTTTTTTTTTTTTTTTTTTTTTTTTTT SHELXG      TELAPSE     1913.98 TCPU     1217.33


 D3 DISPERSION ENERGY (AU)       -2.6946611608953E-01
 TOTAL ENERGY + DISP (AU)        -6.1645049685599E+03

 CARTESIAN FORCES IN HARTREE/BOHR (ANALYTICAL)
   ATOM                     X                   Y                   Z
   1 248             1.447491438933E-07  3.571547169123E-09 -1.419003815839E-07
   2 248             1.447491376205E-07 -3.571567708249E-09  1.419003406999E-07
   3 248             1.447491350115E-07  1.419003597304E-07 -3.571520898471E-09
   4 248             4.657826679910E-09  8.465450562767E-16  8.604228440845E-16
   5 248             4.657854546508E-09  3.330669073875E-15  2.664535259100E-15
   6 248             1.447491550094E-07 -1.419003671649E-07  3.571554649251E-09
   7   7             9.480809559648E-08  1.109577237202E-06  1.290491384420E-06
   8   7            -7.066881835271E-08 -1.118200755101E-06  1.288389217979E-06
   9   7             9.480811735685E-08 -1.109577244307E-06 -1.290491374650E-06
  10   7            -7.066883966900E-08  1.118200751549E-06 -1.288389221088E-06
  11   7             1.454302630322E-06  5.121901969218E-08  8.756058926807E-07
  12   7             1.129032112246E-06  1.339951896995E-06  1.353187317754E-07
  13   7            -1.607037540374E-06 -1.076921201104E-07  8.509286528735E-07
  14   7            -9.935868865441E-07  1.295696994141E-06  2.249080788275E-08
  15   7             1.454302635207E-06 -5.121898727367E-08 -8.756058811343E-07
  16   7            -9.935868927613E-07 -1.295696984371E-06 -2.249080832684E-08
  17   7            -1.607037534601E-06  1.076921400944E-07 -8.509286413272E-07
  18   7             1.129032108693E-06 -1.339951909429E-06 -1.353187180086E-07
  19   7             1.129032118463E-06  1.353187348840E-07  1.339951889445E-06
  20   7            -9.935868892086E-07  2.249083630446E-08  1.295696994141E-06
  21   7            -9.935868909849E-07 -2.249078923100E-08 -1.295696986148E-06
  22   7             1.129032096259E-06 -1.353187117914E-07 -1.339951907653E-06
  23   7             9.480809737283E-08  1.290491372874E-06  1.109577230984E-06
  24   7             1.454302618331E-06  8.756058704762E-07  5.121902013627E-08
  25   7            -7.066883167539E-08 -1.288389212206E-06  1.118200746220E-06
  26   7             1.454302640536E-06 -8.756058793580E-07 -5.121900548133E-08
  27   7            -7.066882323770E-08  1.288389195775E-06 -1.118200757766E-06
  28   7            -1.607037530160E-06 -8.509286502090E-07  1.076921374299E-07
  29   7             9.480811380413E-08 -1.290491370209E-06 -1.109577230096E-06
  30   7            -1.607037529716E-06  8.509286377745E-07 -1.076921227749E-07
  31   7             1.332926377273E-06  1.359265211054E-06  1.359265204282E-06
  32   7            -1.013703858632E-06 -1.032435542170E-06  1.032435550719E-06
  33   7             1.332926333752E-06 -1.359265253464E-06 -1.359265239698E-06
  34   7            -1.013703850639E-06  1.032435540727E-06 -1.032435549719E-06
  35   7             9.532771272358E-07  1.262220497011E-06  1.618611281895E-06
  36   7             9.532771704235E-07  1.618611315757E-06  1.262220437503E-06
  37   7            -1.059677288695E-06 -1.349826250774E-06  1.669176825647E-06
  38   7            -1.059677261273E-06  1.669176851737E-06 -1.349826239228E-06
  39   7             9.532771890752E-07 -1.262220439280E-06 -1.618611311094E-06
  40   7            -1.059677264159E-06 -1.669176839081E-06  1.349826230346E-06
  41   7            -1.059677292026E-06  1.349826220576E-06 -1.669176836527E-06
  42   7             9.532771960696E-07 -1.618611304322E-06 -1.262220429510E-06
  43   6             2.964512868520E-07 -1.918495902142E-06 -1.918495903919E-06
  44   6            -8.048090591739E-07  1.573473826788E-06 -1.573473838778E-06
  45   6             2.964512897385E-07  1.918495948772E-06  1.918495939890E-06
  46   6            -8.048090569535E-07 -1.573473849437E-06  1.573473827676E-06
  47   6            -1.942317136017E-06  4.445886800930E-07 -1.552293227736E-06
  48   6            -1.942317151116E-06 -1.552293247276E-06  4.445886820914E-07
  49   6             1.880729628922E-06 -5.630187283057E-07 -1.561387677373E-06
  50   6             1.880729632031E-06 -1.561387664939E-06 -5.630187256411E-07
  51   6            -1.942317145343E-06 -4.445887040738E-07  1.552293230400E-06
  52   6             1.880729627146E-06  1.561387660942E-06  5.630187120964E-07
  53   6             1.880729635584E-06  5.630187165373E-07  1.561387679594E-06
  54   6            -1.942317138237E-06  1.552293240170E-06 -4.445886985227E-07
  55   6            -3.198630203372E-06 -1.002002814943E-06 -1.687385005056E-07
  56   6             3.249741265421E-06  1.080120231478E-06 -1.780468181778E-07
  57   6            -3.198630224688E-06  1.002002784745E-06  1.687384987292E-07
  58   6             3.249741258315E-06 -1.080120240360E-06  1.780468270596E-07
  59   6            -3.158208468079E-07 -3.330747160746E-06 -1.116742335938E-06
  60   6            -8.632870418523E-07 -1.201416779395E-07 -3.102561008106E-06
  61   6             5.219297829484E-07  3.148122841523E-06 -6.256660380899E-07
  62   6             6.886060042177E-07 -3.970847721746E-07  3.177216646222E-06
  63   6            -3.158208219389E-07  3.330747167851E-06  1.116742351925E-06
  64   6             6.886059900069E-07  3.970847917145E-07 -3.177216642669E-06
  65   6             5.219298007120E-07 -3.148122837970E-06  6.256660149973E-07
  66   6            -8.632870489578E-07  1.201416797159E-07  3.102561002777E-06
  67   6            -8.632870276415E-07 -3.102560992119E-06 -1.201416903740E-07
  68   6             6.886060095468E-07  3.177216624906E-06 -3.970847668455E-07
  69   6             6.886059846778E-07 -3.177216651551E-06  3.970847810564E-07
  70   6            -8.632870454051E-07  3.102561004553E-06  1.201416779395E-07
  71   6            -3.198630230017E-06 -1.687384774129E-07 -1.002002807837E-06
  72   6            -3.158208450316E-07 -1.116742360807E-06 -3.330747158969E-06
  73   6             3.249741249434E-06  1.780468270596E-07 -1.080120238584E-06
  74   6            -3.158208379261E-07  1.116742350149E-06  3.330747171404E-06
  75   6             3.249741272526E-06 -1.780468181778E-07  1.080120229702E-06
  76   6             5.219298024883E-07  6.256660149973E-07 -3.148122834418E-06
  77   6            -3.198630228241E-06  1.687385005056E-07  1.002002788297E-06
  78   6             5.219297900538E-07 -6.256660380899E-07  3.148122843299E-06
  79   1             1.104990066780E-06  4.781211375704E-07  1.335106188494E-06
  80   1            -1.133769363948E-06 -5.290147486736E-07  1.326522299783E-06
  81   1             1.104990069667E-06 -4.781211344618E-07 -1.335106182276E-06
  82   1            -1.133769362394E-06  5.290147480075E-07 -1.326522299339E-06
  83   1             1.333036749429E-06  1.104103905192E-06  4.851587762644E-07
  84   1             4.491276688334E-07  1.313228209954E-06  1.076242665210E-06
  85   1            -1.329520908477E-06 -1.079836833950E-06  4.263374502322E-07
  86   1            -4.339544854570E-07  1.297501294628E-06 -1.079281144900E-06
  87   1             1.333036747209E-06 -1.104103910965E-06 -4.851587824817E-07
  88   1            -4.339544821264E-07 -1.297501294628E-06  1.079281143568E-06
  89   1            -1.329520908255E-06  1.079836830176E-06 -4.263374397961E-07
  90   1             4.491276726082E-07 -1.313228209954E-06 -1.076242666542E-06
  91   1             4.491276681673E-07  1.076242663434E-06  1.313228209954E-06
  92   1            -4.339544856791E-07 -1.079281142680E-06  1.297501297515E-06
  93   1            -4.339544830145E-07  1.079281143790E-06 -1.297501292408E-06
  94   1             4.491276703877E-07 -1.076242665210E-06 -1.313228210176E-06
  95   1             1.104990071443E-06  1.335106185163E-06  4.781211349059E-07
  96   1             1.333036750539E-06  4.851587791510E-07  1.104103905858E-06
  97   1            -1.133769361505E-06 -1.326522299339E-06  5.290147448989E-07
  98   1             1.333036747209E-06 -4.851587804833E-07 -1.104103910077E-06
  99   1            -1.133769364614E-06  1.326522298006E-06 -5.290147453429E-07
 100   1            -1.329520907367E-06 -4.263374435709E-07  1.079836831952E-06
 101   1             1.104990070111E-06 -1.335106183387E-06 -4.781211340177E-07
 102   1            -1.329520909144E-06  4.263374453473E-07 -1.079836832396E-06
 103   8            -2.402569140969E-06 -2.405820575646E-06 -1.588687859211E-06
 104   8             2.365228187529E-06  2.378959239380E-06 -1.543317403652E-06
 105   8            -2.402569130311E-06  2.405820612950E-06  1.588687846166E-06
 106   8             2.365228191081E-06 -2.378959235827E-06  1.543317401376E-06
 107   8            -1.366907260159E-06 -2.407458872256E-06 -2.639529096626E-06
 108   8            -2.368151685417E-06 -1.577794779883E-06 -2.349760297449E-06
 109   8             1.371275764328E-06  2.507480900249E-06 -2.773926066624E-06
 110   8             2.437303042058E-06 -1.669980880914E-06  2.471599568565E-06
 111   8            -1.366907281530E-06  2.407458833176E-06  2.639529089521E-06
 112   8             2.437303043834E-06  1.669980871533E-06 -2.471599565013E-06
 113   8             1.371275749229E-06 -2.507480900249E-06  2.773926093269E-06
 114   8            -2.368151692522E-06  1.577794796870E-06  2.349760297449E-06
 115   8            -2.368151660548E-06 -2.349760322318E-06 -1.577794794705E-06
 116   8             2.437303033176E-06  2.471599572118E-06 -1.669980886299E-06
 117   8             2.437303061598E-06 -2.471599561460E-06  1.669980874641E-06
 118   8            -2.368151680088E-06  2.349760279685E-06  1.577794804752E-06
 119   8            -2.402569144522E-06 -1.588687858267E-06 -2.405820577422E-06
 120   8            -1.366907256439E-06 -2.639529112614E-06 -2.407458815412E-06
 121   8             2.365228198187E-06  1.543317401653E-06 -2.378959246485E-06
 122   8            -1.366907275258E-06  2.639529103732E-06  2.407458829623E-06
 123   8             2.365228191081E-06 -1.543317412034E-06  2.378959239380E-06
 124   8             1.371275746509E-06  2.773926096822E-06 -2.507480889591E-06
 125   8            -2.402569126758E-06  1.588687859821E-06  2.405820588081E-06
 126   8             1.371275758055E-06 -2.773926086164E-06  2.507480882485E-06

 RESULTANT FORCE    -7.480127628412E-15 -2.435150605468E-14 -9.103828801926E-15

 ATOMIC PART

 SYMMETRY ALLOWED FORCES (ANALYTICAL) (DIRECTION, FORCE)

    1 -3.2861359E-07    2 -1.1428528E-07    3  2.1471600E-07    4 -1.3409226E-08
    5  2.6711054E-06    6  1.2652664E-06    7  1.7004574E-06    8  2.7004325E-07
    9  2.9724933E-06   10 -1.6579303E-06   11 -6.1984029E-07   12  2.5935370E-06
   13  2.1940490E-06   14  3.3234156E-07   15  9.5294925E-08   16  3.6069812E-06
   17  2.6083026E-06   18  2.2879896E-07   19 -2.3368281E-06   20  2.6340251E-06
   21 -1.8261685E-06   22  4.3184330E-07   23  1.1300349E-06   24  3.1268875E-06
   25  1.3991882E-06   26  2.0648711E-06   27  2.2261980E-06   28  2.3878747E-06
   29  3.1787021E-06   30  1.5375663E-06   31  3.0046553E-06   32 -3.3539105E-06
   33 -3.3965009E-06   34 -1.8380758E-06   35  1.1274915E-06   36 -3.1469477E-06
   37  9.7459926E-07   38 -4.5164661E-06   39 -2.2369380E-06   40 -4.5438669E-06
   41 -5.8566383E-07   42  1.8297509E-06   43  2.3706257E-06   44 -2.1153506E-06
   45 -6.1262803E-06   46 -2.5109516E-06   47  1.3638909E-06   48  6.0248509E-06
   49 -4.8171317E-06   50  7.1061326E-07   51 -5.1077925E-06   52 -2.7261396E-06
   53 -5.6826171E-06   54 -1.4893342E-06   55  2.4412422E-06   56 -3.2998890E-06
   57  5.0169207E-06   58  2.5109684E-06   59  6.0235864E-06   60  4.0093119E-07
   61  8.3194853E-07   62  2.6930127E-06   63  2.3253056E-06   64  2.1496116E-06
   65  1.7192147E-06   66 -2.3024326E-06   67  3.0736602E-07   68  9.7578387E-07
   69  3.5501985E-06   70  2.1160826E-06   71  1.1222892E-06   72  2.7141612E-06
   73  5.4271551E-07   74  6.5950551E-07   75 -3.2141715E-06   76  7.0442709E-07
   77 -3.1942752E-06   78  1.1651362E-06   79 -1.8843413E-06   80 -2.5583181E-06
   81 -7.1413128E-06   82 -1.2452331E-06   83 -2.9215680E-06   84  6.3010766E-06
   85 -4.4161772E-06   86 -3.2793335E-06   87 -5.5704592E-06   88 -1.3218194E-06
   89 -4.9205987E-06   90 -7.4000281E-06   91  3.3718539E-07   92 -7.4375571E-06
   93  1.6644473E-06   94  1.1336600E-06   95  5.8570792E-06

 CELL PART

 GRADIENT WITH RESPECT TO THE CELL PARAMETER IN HARTREE/BOHR
ORDER: -D/DA1X, -D/DA1Y, -D/DA1Z
       -D/DA2X, -D/DA2Y, -D/DA2Z
       -D/DA3X, -D/DA3Y, -D/DA3Z
  0.156902711308E-13 -0.562949848160E-05 -0.562949832528E-05
 -0.581006367639E-05  0.144471138891E-06 -0.577396947676E-05
 -0.581006379008E-05 -0.577396948032E-05  0.144471137927E-06

STRESS TENSOR, IN HARTREE/BOHR^3:
ORDER: 11 12 13
       21 22 23
       31 32 33
  0.999286614535E-08  0.842733073928E-16 -0.111259375600E-15
 -0.120541836432E-15  0.993078689250E-08 -0.248479210691E-09
  0.116603147943E-16 -0.248479341236E-09  0.993078675418E-08

PRESSURE FROM THE STRESS TENSOR,
IN HARTREE/BOHR^3: -0.99515E-08
PRESSURE IN GIGAPASCAL: -0.2928E-03
CONVERSION FACTOR: 1 HARTREE/BOHR^3= 29421 GIGAPASCAL
WHEN USING VALUES FOR BOHR RADIUS AND HARTREE
FROM IUPAC WEBSITE, APRIL 2009
ENTHALPY: -6.1645051658652E+03

 SYMMETRY ALLOWED FORCES (ANALYTICAL) (DIRECTION, FORCE)

    1 -3.4174293E-04    2 -1.0049688E-06    3  6.9671700E-06
 TTTTTTTTTTTTTTTTTTTTTTTTTTTTTT TOTGRA_C    TELAPSE     1945.62 TCPU     1248.97
 *******************************************************************************
 LATTICE PARAMETERS (ANGSTROMS AND DEGREES) - BOHR = 0.5291772083 ANGSTROM
 PRIMITIVE CELL - CENTRING CODE 6/1 VOLUME=  2938.019207 - DENSITY  1.146 g/cm^3
         A              B              C           ALPHA      BETA       GAMMA 
    15.62759594    15.62759594    15.62759594   109.471221 109.471221 109.471221
 *******************************************************************************
 ATOMS IN THE ASYMMETRIC UNIT   34 - ATOMS IN THE UNIT CELL:  126
     ATOM                 X/A                 Y/B                 Z/C    
 *******************************************************************************
      1 T 248 CD   -2.500000000000E-01 -5.000000000000E-01  2.500000000000E-01
      2 F 248 CD    2.500000000000E-01 -5.000000000000E-01 -2.500000000000E-01
      3 F 248 CD    2.500000000000E-01 -2.500000000000E-01 -5.000000000000E-01
      4 T 248 CD   -5.000000000000E-01  2.500000000000E-01 -2.500000000000E-01
      5 F 248 CD   -5.000000000000E-01 -2.500000000000E-01  2.500000000000E-01
      6 F 248 CD   -2.500000000000E-01  2.500000000000E-01  5.000000000000E-01
      7 T   7 N    -3.151732005490E-01  3.671293939628E-01  2.791128503594E-01
      8 T   7 N     8.801654360340E-02  4.057139490916E-01 -2.791128503594E-01
      9 F   7 N     3.151732005490E-01 -4.057139490916E-01 -3.176974054882E-01
     10 F   7 N    -8.801654360340E-02 -3.671293939628E-01  3.176974054882E-01
     11 T   7 N     2.791128503594E-01 -3.151732005490E-01  3.671293939628E-01
     12 T   7 N     3.671293939628E-01  2.791128503594E-01 -3.151732005490E-01
     13 T   7 N     3.176974054882E-01 -8.801654360340E-02 -3.671293939628E-01
     14 T   7 N     4.057139490916E-01 -2.791128503594E-01  8.801654360340E-02
     15 F   7 N    -2.791128503594E-01  8.801654360340E-02  4.057139490916E-01
     16 F   7 N    -4.057139490916E-01 -3.176974054882E-01  3.151732005490E-01
     17 F   7 N    -3.176974054882E-01  3.151732005490E-01 -4.057139490916E-01
     18 F   7 N    -3.671293939628E-01  3.176974054882E-01 -8.801654360340E-02
     19 F   7 N     3.671293939628E-01 -3.151732005490E-01  2.791128503594E-01
     20 F   7 N     4.057139490916E-01  8.801654360340E-02 -2.791128503594E-01
     21 F   7 N    -4.057139490916E-01  3.151732005490E-01 -3.176974054882E-01
     22 F   7 N    -3.671293939628E-01 -8.801654360340E-02  3.176974054882E-01
     23 F   7 N    -3.151732005490E-01  2.791128503594E-01  3.671293939628E-01
     24 F   7 N     2.791128503594E-01  3.671293939628E-01 -3.151732005490E-01
     25 F   7 N    -8.801654360340E-02  3.176974054882E-01 -3.671293939628E-01
     26 F   7 N    -2.791128503594E-01  4.057139490916E-01  8.801654360340E-02
     27 F   7 N     8.801654360340E-02 -2.791128503594E-01  4.057139490916E-01
     28 F   7 N    -3.176974054882E-01 -4.057139490916E-01  3.151732005490E-01
     29 F   7 N     3.151732005490E-01 -3.176974054882E-01 -4.057139490916E-01
     30 F   7 N     3.176974054882E-01 -3.671293939628E-01 -8.801654360340E-02
     31 T   7 N    -1.842466818929E-01  4.620408926967E-01  4.620408926967E-01
     32 T   7 N     0.000000000000E+00  3.537124254104E-01 -4.620408926967E-01
     33 F   7 N     1.842466818929E-01 -3.537124254104E-01 -3.537124254104E-01
     34 F   7 N     0.000000000000E+00 -4.620408926967E-01  3.537124254104E-01
     35 T   7 N     4.620408926967E-01 -1.842466818929E-01  4.620408926967E-01
     36 F   7 N     4.620408926967E-01  4.620408926967E-01 -1.842466818929E-01
     37 T   7 N     3.537124254104E-01  0.000000000000E+00 -4.620408926967E-01
     38 F   7 N     3.537124254104E-01 -4.620408926967E-01  0.000000000000E+00
     39 F   7 N    -4.620408926967E-01  0.000000000000E+00  3.537124254104E-01
     40 F   7 N    -3.537124254104E-01 -3.537124254104E-01  1.842466818929E-01
     41 F   7 N    -3.537124254104E-01  1.842466818929E-01 -3.537124254104E-01
     42 F   7 N    -4.620408926967E-01  3.537124254104E-01  0.000000000000E+00
     43 T   6 C    -2.704401718457E-01  3.693702883404E-01  3.693702883404E-01
     44 T   6 C     0.000000000000E+00  3.601895398139E-01 -3.693702883404E-01
     45 F   6 C     2.704401718457E-01 -3.601895398139E-01 -3.601895398139E-01
     46 F   6 C     0.000000000000E+00 -3.693702883404E-01  3.601895398139E-01
     47 T   6 C     3.693702883404E-01 -2.704401718457E-01  3.693702883404E-01
     48 F   6 C     3.693702883404E-01  3.693702883404E-01 -2.704401718457E-01
     49 T   6 C     3.601895398139E-01  0.000000000000E+00 -3.693702883404E-01
     50 F   6 C     3.601895398139E-01 -3.693702883404E-01  0.000000000000E+00
     51 F   6 C    -3.693702883404E-01  0.000000000000E+00  3.601895398139E-01
     52 F   6 C    -3.601895398139E-01 -3.601895398139E-01  2.704401718457E-01
     53 F   6 C    -3.601895398139E-01  2.704401718457E-01 -3.601895398139E-01
     54 F   6 C    -3.693702883404E-01  3.601895398139E-01  0.000000000000E+00
     55 T   6 C    -3.952084085328E-01  2.675304841353E-01  2.130670219469E-01
     56 T   6 C     5.446346218841E-02  3.917245695203E-01 -2.130670219469E-01
     57 F   6 C     3.952084085328E-01 -3.917245695203E-01 -3.372611073319E-01
     58 F   6 C    -5.446346218841E-02 -2.675304841353E-01  3.372611073319E-01
     59 T   6 C     2.130670219469E-01 -3.952084085328E-01  2.675304841353E-01
     60 T   6 C     2.675304841353E-01  2.130670219469E-01 -3.952084085328E-01
     61 T   6 C     3.372611073319E-01 -5.446346218841E-02 -2.675304841353E-01
     62 T   6 C     3.917245695203E-01 -2.130670219469E-01  5.446346218841E-02
     63 F   6 C    -2.130670219469E-01  5.446346218841E-02  3.917245695203E-01
     64 F   6 C    -3.917245695203E-01 -3.372611073319E-01  3.952084085328E-01
     65 F   6 C    -3.372611073319E-01  3.952084085328E-01 -3.917245695203E-01
     66 F   6 C    -2.675304841353E-01  3.372611073319E-01 -5.446346218841E-02
     67 F   6 C     2.675304841353E-01 -3.952084085328E-01  2.130670219469E-01
     68 F   6 C     3.917245695203E-01  5.446346218841E-02 -2.130670219469E-01
     69 F   6 C    -3.917245695203E-01  3.952084085328E-01 -3.372611073319E-01
     70 F   6 C    -2.675304841353E-01 -5.446346218841E-02  3.372611073319E-01
     71 F   6 C    -3.952084085328E-01  2.130670219469E-01  2.675304841353E-01
     72 F   6 C     2.130670219469E-01  2.675304841353E-01 -3.952084085328E-01
     73 F   6 C    -5.446346218841E-02  3.372611073319E-01 -2.675304841353E-01
     74 F   6 C    -2.130670219469E-01  3.917245695203E-01  5.446346218841E-02
     75 F   6 C     5.446346218841E-02 -2.130670219469E-01  3.917245695203E-01
     76 F   6 C    -3.372611073319E-01 -3.917245695203E-01  3.952084085328E-01
     77 F   6 C     3.952084085328E-01 -3.372611073319E-01 -3.917245695203E-01
     78 F   6 C     3.372611073319E-01 -2.675304841353E-01 -5.446346218841E-02
     79 T   1 H    -4.477815303819E-01  2.415630965736E-01  1.328260756764E-01
     80 T   1 H     1.087370208973E-01  4.193923939418E-01 -1.328260756764E-01
     81 F   1 H     4.477815303819E-01 -4.193923939418E-01 -3.106553730445E-01
     82 F   1 H    -1.087370208973E-01 -2.415630965736E-01  3.106553730445E-01
     83 T   1 H     1.328260756764E-01 -4.477815303819E-01  2.415630965736E-01
     84 T   1 H     2.415630965736E-01  1.328260756764E-01 -4.477815303819E-01
     85 T   1 H     3.106553730445E-01 -1.087370208973E-01 -2.415630965736E-01
     86 T   1 H     4.193923939418E-01 -1.328260756764E-01  1.087370208973E-01
     87 F   1 H    -1.328260756764E-01  1.087370208973E-01  4.193923939418E-01
     88 F   1 H    -4.193923939418E-01 -3.106553730445E-01  4.477815303819E-01
     89 F   1 H    -3.106553730445E-01  4.477815303819E-01 -4.193923939418E-01
     90 F   1 H    -2.415630965736E-01  3.106553730445E-01 -1.087370208973E-01
     91 F   1 H     2.415630965736E-01 -4.477815303819E-01  1.328260756764E-01
     92 F   1 H     4.193923939418E-01  1.087370208973E-01 -1.328260756764E-01
     93 F   1 H    -4.193923939418E-01  4.477815303819E-01 -3.106553730445E-01
     94 F   1 H    -2.415630965736E-01 -1.087370208973E-01  3.106553730445E-01
     95 F   1 H    -4.477815303819E-01  1.328260756764E-01  2.415630965736E-01
     96 F   1 H     1.328260756764E-01  2.415630965736E-01 -4.477815303819E-01
     97 F   1 H    -1.087370208973E-01  3.106553730445E-01 -2.415630965736E-01
     98 F   1 H    -1.328260756764E-01  4.193923939418E-01  1.087370208973E-01
     99 F   1 H     1.087370208973E-01 -1.328260756764E-01  4.193923939418E-01
    100 F   1 H    -3.106553730445E-01 -4.193923939418E-01  4.477815303819E-01
    101 F   1 H     4.477815303819E-01 -3.106553730445E-01 -4.193923939418E-01
    102 F   1 H     3.106553730445E-01 -2.415630965736E-01 -1.087370208973E-01
    103 T   8 O    -1.501263237221E-01  4.575489223144E-01 -4.578076319780E-01
    104 T   8 O    -8.464344570768E-02  3.076813082559E-01  4.578076319780E-01
    105 F   8 O     1.501263237221E-01 -3.076813082559E-01 -3.923247539635E-01
    106 F   8 O     8.464344570768E-02 -4.575489223144E-01  3.923247539635E-01
    107 T   8 O    -4.578076319780E-01 -1.501263237221E-01  4.575489223144E-01
    108 T   8 O     4.575489223144E-01 -4.578076319780E-01 -1.501263237221E-01
    109 T   8 O     3.923247539635E-01  8.464344570768E-02 -4.575489223144E-01
    110 T   8 O     3.076813082559E-01  4.578076319780E-01 -8.464344570768E-02
    111 F   8 O     4.578076319780E-01 -8.464344570768E-02  3.076813082559E-01
    112 F   8 O    -3.076813082559E-01 -3.923247539635E-01  1.501263237221E-01
    113 F   8 O    -3.923247539635E-01  1.501263237221E-01 -3.076813082559E-01
    114 F   8 O    -4.575489223144E-01  3.923247539635E-01  8.464344570768E-02
    115 F   8 O     4.575489223144E-01 -1.501263237221E-01 -4.578076319780E-01
    116 F   8 O     3.076813082559E-01 -8.464344570768E-02  4.578076319780E-01
    117 F   8 O    -3.076813082559E-01  1.501263237221E-01 -3.923247539635E-01
    118 F   8 O    -4.575489223144E-01  8.464344570768E-02  3.923247539635E-01
    119 F   8 O    -1.501263237221E-01 -4.578076319780E-01  4.575489223144E-01
    120 F   8 O    -4.578076319780E-01  4.575489223144E-01 -1.501263237221E-01
    121 F   8 O     8.464344570768E-02  3.923247539635E-01 -4.575489223144E-01
    122 F   8 O     4.578076319780E-01  3.076813082559E-01 -8.464344570768E-02
    123 F   8 O    -8.464344570768E-02  4.578076319780E-01  3.076813082559E-01
    124 F   8 O    -3.923247539635E-01 -3.076813082559E-01  1.501263237221E-01
    125 F   8 O     1.501263237221E-01 -3.923247539635E-01 -3.076813082559E-01
    126 F   8 O     3.923247539635E-01 -4.575489223144E-01  8.464344570768E-02

 TRANSFORMATION MATRIX PRIMITIVE-CRYSTALLOGRAPHIC CELL
  0.0000  1.0000  1.0000  1.0000  0.0000  1.0000  1.0000  1.0000  0.0000

 *******************************************************************************
 CRYSTALLOGRAPHIC CELL (VOLUME=       5876.03841469)
         A              B              C           ALPHA      BETA       GAMMA 
    18.04519345    18.04519345    18.04519345    90.000000  90.000000  90.000000

 COORDINATES IN THE CRYSTALLOGRAPHIC CELL
     ATOM                 X/A                 Y/B                 Z/C    
 *******************************************************************************
      1 T 248 CD    1.041837047626E-16  2.500000000000E-01  5.000000000000E-01
      2 F 248 CD   -5.000000000000E-01  2.500000000000E-01 -2.604592619065E-17
      3 F 248 CD   -5.000000000000E-01 -5.209185238129E-17  2.500000000000E-01
      4 T 248 CD    2.500000000000E-01 -5.000000000000E-01  2.604592619065E-17
      5 F 248 CD    2.500000000000E-01  0.000000000000E+00 -5.000000000000E-01
      6 F 248 CD    5.209185238129E-17  5.000000000000E-01  2.500000000000E-01
      7 T   7 N    -1.929227756443E-02  2.984051279238E-01  3.864216715272E-01
      8 T   7 N     1.929227756443E-02 -2.984051279238E-01  3.864216715272E-01
      9 F   7 N    -1.929227756443E-02 -2.984051279238E-01 -3.864216715272E-01
     10 F   7 N     1.929227756443E-02  2.984051279238E-01 -3.864216715272E-01
     11 T   7 N     3.864216715272E-01 -1.929227756443E-02  2.984051279238E-01
     12 T   7 N     2.984051279238E-01  3.864216715272E-01 -1.929227756443E-02
     13 T   7 N    -3.864216715272E-01  1.929227756443E-02  2.984051279238E-01
     14 T   7 N    -2.984051279238E-01  3.864216715272E-01  1.929227756443E-02
     15 F   7 N     3.864216715272E-01  1.929227756443E-02 -2.984051279238E-01
     16 F   7 N    -2.984051279238E-01 -3.864216715272E-01 -1.929227756443E-02
     17 F   7 N    -3.864216715272E-01 -1.929227756443E-02 -2.984051279238E-01
     18 F   7 N     2.984051279238E-01 -3.864216715272E-01  1.929227756443E-02
     19 F   7 N     2.984051279238E-01 -1.929227756443E-02  3.864216715272E-01
     20 F   7 N    -2.984051279238E-01  1.929227756443E-02  3.864216715272E-01
     21 F   7 N    -2.984051279238E-01 -1.929227756443E-02 -3.864216715272E-01
     22 F   7 N     2.984051279238E-01  1.929227756443E-02 -3.864216715272E-01
     23 F   7 N    -1.929227756443E-02  3.864216715272E-01  2.984051279238E-01
     24 F   7 N     3.864216715272E-01  2.984051279238E-01 -1.929227756443E-02
     25 F   7 N     1.929227756443E-02 -3.864216715272E-01  2.984051279238E-01
     26 F   7 N     3.864216715272E-01 -2.984051279238E-01  1.929227756443E-02
     27 F   7 N     1.929227756443E-02  3.864216715272E-01 -2.984051279238E-01
     28 F   7 N    -3.864216715272E-01 -2.984051279238E-01 -1.929227756443E-02
     29 F   7 N    -1.929227756443E-02 -3.864216715272E-01 -2.984051279238E-01
     30 F   7 N    -3.864216715272E-01  2.984051279238E-01  1.929227756443E-02
     31 T   7 N    -4.458357663568E-01 -9.212334094646E-02 -9.212334094646E-02
     32 T   7 N     4.458357663568E-01  9.212334094646E-02 -9.212334094646E-02
     33 F   7 N    -4.458357663568E-01  9.212334094646E-02  9.212334094646E-02
     34 F   7 N     4.458357663568E-01 -9.212334094646E-02  9.212334094646E-02
     35 T   7 N    -9.212334094646E-02 -4.458357663568E-01 -9.212334094646E-02
     36 F   7 N    -9.212334094646E-02 -9.212334094646E-02 -4.458357663568E-01
     37 T   7 N     9.212334094646E-02  4.458357663568E-01 -9.212334094646E-02
     38 F   7 N     9.212334094646E-02 -9.212334094646E-02  4.458357663568E-01
     39 F   7 N    -9.212334094646E-02  4.458357663568E-01  9.212334094646E-02
     40 F   7 N     9.212334094646E-02  9.212334094646E-02 -4.458357663568E-01
     41 F   7 N     9.212334094646E-02 -4.458357663568E-01  9.212334094646E-02
     42 F   7 N    -9.212334094646E-02  9.212334094646E-02  4.458357663568E-01
     43 T   6 C     4.590374263295E-03  3.647799140771E-01  3.647799140771E-01
     44 T   6 C    -4.590374263295E-03 -3.647799140771E-01  3.647799140771E-01
     45 F   6 C     4.590374263295E-03 -3.647799140771E-01 -3.647799140771E-01
     46 F   6 C    -4.590374263295E-03  3.647799140771E-01 -3.647799140771E-01
     47 T   6 C     3.647799140771E-01  4.590374263295E-03  3.647799140771E-01
     48 F   6 C     3.647799140771E-01  3.647799140771E-01  4.590374263295E-03
     49 T   6 C    -3.647799140771E-01 -4.590374263295E-03  3.647799140771E-01
     50 F   6 C    -3.647799140771E-01  3.647799140771E-01 -4.590374263295E-03
     51 F   6 C     3.647799140771E-01 -4.590374263295E-03 -3.647799140771E-01
     52 F   6 C    -3.647799140771E-01 -3.647799140771E-01  4.590374263295E-03
     53 F   6 C    -3.647799140771E-01  4.590374263295E-03 -3.647799140771E-01
     54 F   6 C     3.647799140771E-01 -3.647799140771E-01 -4.590374263295E-03
     55 T   6 C    -6.209704269248E-02  2.751640646394E-01  3.296275268278E-01
     56 T   6 C     6.209704269248E-02 -2.751640646394E-01  3.296275268278E-01
     57 F   6 C    -6.209704269248E-02 -2.751640646394E-01 -3.296275268278E-01
     58 F   6 C     6.209704269248E-02  2.751640646394E-01 -3.296275268278E-01
     59 T   6 C     3.296275268278E-01 -6.209704269248E-02  2.751640646394E-01
     60 T   6 C     2.751640646394E-01  3.296275268278E-01 -6.209704269248E-02
     61 T   6 C    -3.296275268278E-01  6.209704269248E-02  2.751640646394E-01
     62 T   6 C    -2.751640646394E-01  3.296275268278E-01  6.209704269248E-02
     63 F   6 C     3.296275268278E-01  6.209704269248E-02 -2.751640646394E-01
     64 F   6 C    -2.751640646394E-01 -3.296275268278E-01 -6.209704269248E-02
     65 F   6 C    -3.296275268278E-01 -6.209704269248E-02 -2.751640646394E-01
     66 F   6 C     2.751640646394E-01 -3.296275268278E-01  6.209704269248E-02
     67 F   6 C     2.751640646394E-01 -6.209704269248E-02  3.296275268278E-01
     68 F   6 C    -2.751640646394E-01  6.209704269248E-02  3.296275268278E-01
     69 F   6 C    -2.751640646394E-01 -6.209704269248E-02 -3.296275268278E-01
     70 F   6 C     2.751640646394E-01  6.209704269248E-02 -3.296275268278E-01
     71 F   6 C    -6.209704269248E-02  3.296275268278E-01  2.751640646394E-01
     72 F   6 C     3.296275268278E-01  2.751640646394E-01 -6.209704269248E-02
     73 F   6 C     6.209704269248E-02 -3.296275268278E-01  2.751640646394E-01
     74 F   6 C     3.296275268278E-01 -2.751640646394E-01  6.209704269248E-02
     75 F   6 C     6.209704269248E-02  3.296275268278E-01 -2.751640646394E-01
     76 F   6 C    -3.296275268278E-01 -2.751640646394E-01 -6.209704269248E-02
     77 F   6 C    -6.209704269248E-02 -3.296275268278E-01 -2.751640646394E-01
     78 F   6 C    -3.296275268278E-01  2.751640646394E-01  6.209704269248E-02
     79 T   1 H    -8.891464868406E-02  2.217407243604E-01  3.304777452577E-01
     80 T   1 H     8.891464868406E-02 -2.217407243604E-01  3.304777452577E-01
     81 F   1 H    -8.891464868406E-02 -2.217407243604E-01 -3.304777452577E-01
     82 F   1 H     8.891464868406E-02  2.217407243604E-01 -3.304777452577E-01
     83 T   1 H     3.304777452577E-01 -8.891464868406E-02  2.217407243604E-01
     84 T   1 H     2.217407243604E-01  3.304777452577E-01 -8.891464868406E-02
     85 T   1 H    -3.304777452577E-01  8.891464868406E-02  2.217407243604E-01
     86 T   1 H    -2.217407243604E-01  3.304777452577E-01  8.891464868406E-02
     87 F   1 H     3.304777452577E-01  8.891464868406E-02 -2.217407243604E-01
     88 F   1 H    -2.217407243604E-01 -3.304777452577E-01 -8.891464868406E-02
     89 F   1 H    -3.304777452577E-01 -8.891464868406E-02 -2.217407243604E-01
     90 F   1 H     2.217407243604E-01 -3.304777452577E-01  8.891464868406E-02
     91 F   1 H     2.217407243604E-01 -8.891464868406E-02  3.304777452577E-01
     92 F   1 H    -2.217407243604E-01  8.891464868406E-02  3.304777452577E-01
     93 F   1 H    -2.217407243604E-01 -8.891464868406E-02 -3.304777452577E-01
     94 F   1 H     2.217407243604E-01  8.891464868406E-02 -3.304777452577E-01
     95 F   1 H    -8.891464868406E-02  3.304777452577E-01  2.217407243604E-01
     96 F   1 H     3.304777452577E-01  2.217407243604E-01 -8.891464868406E-02
     97 F   1 H     8.891464868406E-02 -3.304777452577E-01  2.217407243604E-01
     98 F   1 H     3.304777452577E-01 -2.217407243604E-01  8.891464868406E-02
     99 F   1 H     8.891464868406E-02  3.304777452577E-01 -2.217407243604E-01
    100 F   1 H    -3.304777452577E-01 -2.217407243604E-01 -8.891464868406E-02
    101 F   1 H    -8.891464868406E-02 -3.304777452577E-01 -2.217407243604E-01
    102 F   1 H    -3.304777452577E-01  2.217407243604E-01  8.891464868406E-02
    103 T   8 O    -4.250661929708E-01 -3.274143900721E-02 -1.173848847149E-01
    104 T   8 O     4.250661929708E-01  3.274143900721E-02 -1.173848847149E-01
    105 F   8 O    -4.250661929708E-01  3.274143900721E-02  1.173848847149E-01
    106 F   8 O     4.250661929708E-01 -3.274143900721E-02  1.173848847149E-01
    107 T   8 O    -1.173848847149E-01 -4.250661929708E-01 -3.274143900721E-02
    108 T   8 O    -3.274143900721E-02 -1.173848847149E-01 -4.250661929708E-01
    109 T   8 O     1.173848847149E-01  4.250661929708E-01 -3.274143900721E-02
    110 T   8 O     3.274143900721E-02 -1.173848847149E-01  4.250661929708E-01
    111 F   8 O    -1.173848847149E-01  4.250661929708E-01  3.274143900721E-02
    112 F   8 O     3.274143900721E-02  1.173848847149E-01 -4.250661929708E-01
    113 F   8 O     1.173848847149E-01 -4.250661929708E-01  3.274143900721E-02
    114 F   8 O    -3.274143900721E-02  1.173848847149E-01  4.250661929708E-01
    115 F   8 O    -3.274143900721E-02 -4.250661929708E-01 -1.173848847149E-01
    116 F   8 O     3.274143900721E-02  4.250661929708E-01 -1.173848847149E-01
    117 F   8 O     3.274143900721E-02 -4.250661929708E-01  1.173848847149E-01
    118 F   8 O    -3.274143900721E-02  4.250661929708E-01  1.173848847149E-01
    119 F   8 O    -4.250661929708E-01 -1.173848847149E-01 -3.274143900721E-02
    120 F   8 O    -1.173848847149E-01 -3.274143900721E-02 -4.250661929708E-01
    121 F   8 O     4.250661929708E-01  1.173848847149E-01 -3.274143900721E-02
    122 F   8 O    -1.173848847149E-01  3.274143900721E-02  4.250661929708E-01
    123 F   8 O     4.250661929708E-01 -1.173848847149E-01  3.274143900721E-02
    124 F   8 O     1.173848847149E-01  3.274143900721E-02 -4.250661929708E-01
    125 F   8 O    -4.250661929708E-01  1.173848847149E-01  3.274143900721E-02
    126 F   8 O     1.173848847149E-01 -3.274143900721E-02  4.250661929708E-01

 T = ATOM BELONGING TO THE ASYMMETRIC UNIT

 *******************************************************************************
 * CELL DEFORMATION
 *******************************************************************************

    ELASTIC STRAIN MATRIX (ADIMENSIONAL)

    1    0.0000000000    0.0000000000    0.0000000000
    2    0.0000000000    0.0000000000   -0.0150000000
    3    0.0000000000   -0.0150000000    0.0000000000

 LATTICE PARAMETERS (ANGSTROMS AND DEGREES) OF
 (1) ORIGINAL PRIMITIVE CELL
 (2) ORIGINAL CRYSTALLOGRAPHIC CELL
 (3) DEFORMED PRIMITIVE CELL
 (4) DEFORMED CRYSTALLOGRAPHIC CELL

            A           B           C        ALPHA       BETA        GAMMA         VOL
 (1)   15.627596   15.627596   15.627596  109.471221  109.471221  109.471221 2938.019207
 (2)   18.045193   18.045193   18.045193   90.000000   90.000000   90.000000 5876.038415
 (3)   15.471715   15.784259   15.784259  110.273470  109.472233  109.472233 2937.358153
 (4)   18.045193   18.047223   18.047223   91.718744   90.000000   90.000000 5874.716306

 * CELL DEFORMATION COMPLETE - NO. OF SYMMOPS   4
 *******************************************************************************
 LATTICE PARAMETERS (ANGSTROMS AND DEGREES) - BOHR = 0.5291772083 ANGSTROM
 PRIMITIVE CELL - CENTRING CODE 6/1 VOLUME=  2937.358153 - DENSITY  1.146 g/cm^3
         A              B              C           ALPHA      BETA       GAMMA 
    15.47171461    15.78425872    15.78425872   110.273470 109.472233 109.472233
 *******************************************************************************
 ATOMS IN THE ASYMMETRIC UNIT   34 - ATOMS IN THE UNIT CELL:  126
     ATOM                 X/A                 Y/B                 Z/C    
 *******************************************************************************
      1 T 248 CD   -2.500000000000E-01  5.000000000000E-01  2.500000000000E-01
      2 F 248 CD    2.500000000000E-01  5.000000000000E-01 -2.500000000000E-01
      3 F 248 CD    2.500000000000E-01 -2.500000000000E-01  5.000000000000E-01
      4 T 248 CD   -5.000000000000E-01  2.500000000000E-01 -2.500000000000E-01
      5 F 248 CD   -5.000000000000E-01 -2.500000000000E-01  2.500000000000E-01
      6 F 248 CD   -2.500000000000E-01  2.500000000000E-01  5.000000000000E-01
      7 T   7 N    -3.151732005490E-01  3.671293939628E-01  2.791128503594E-01
      8 T   7 N     8.801654360340E-02  4.057139490916E-01 -2.791128503594E-01
      9 F   7 N     3.151732005490E-01 -4.057139490916E-01 -3.176974054882E-01
     10 F   7 N    -8.801654360340E-02 -3.671293939628E-01  3.176974054882E-01
     11 T   7 N     2.791128503594E-01 -3.151732005490E-01  3.671293939628E-01
     12 T   7 N     3.671293939628E-01  2.791128503594E-01 -3.151732005490E-01
     13 T   7 N     3.176974054882E-01 -8.801654360340E-02 -3.671293939628E-01
     14 T   7 N     4.057139490916E-01 -2.791128503594E-01  8.801654360340E-02
     15 F   7 N    -2.791128503594E-01  8.801654360340E-02  4.057139490916E-01
     16 F   7 N    -4.057139490916E-01 -3.176974054882E-01  3.151732005490E-01
     17 F   7 N    -3.176974054882E-01  3.151732005490E-01 -4.057139490916E-01
     18 F   7 N    -3.671293939628E-01  3.176974054882E-01 -8.801654360340E-02
     19 F   7 N     3.671293939628E-01 -3.151732005490E-01  2.791128503594E-01
     20 F   7 N     4.057139490916E-01  8.801654360340E-02 -2.791128503594E-01
     21 F   7 N    -4.057139490916E-01  3.151732005490E-01 -3.176974054882E-01
     22 F   7 N    -3.671293939628E-01 -8.801654360340E-02  3.176974054882E-01
     23 F   7 N    -3.151732005490E-01  2.791128503594E-01  3.671293939628E-01
     24 F   7 N     2.791128503594E-01  3.671293939628E-01 -3.151732005490E-01
     25 F   7 N    -8.801654360340E-02  3.176974054882E-01 -3.671293939628E-01
     26 F   7 N    -2.791128503594E-01  4.057139490916E-01  8.801654360340E-02
     27 F   7 N     8.801654360340E-02 -2.791128503594E-01  4.057139490916E-01
     28 F   7 N    -3.176974054882E-01 -4.057139490916E-01  3.151732005490E-01
     29 F   7 N     3.151732005490E-01 -3.176974054882E-01 -4.057139490916E-01
     30 F   7 N     3.176974054882E-01 -3.671293939628E-01 -8.801654360340E-02
     31 T   7 N    -1.842466818929E-01  4.620408926967E-01  4.620408926967E-01
     32 T   7 N     0.000000000000E+00  3.537124254104E-01 -4.620408926967E-01
     33 F   7 N     1.842466818929E-01 -3.537124254104E-01 -3.537124254104E-01
     34 F   7 N     0.000000000000E+00 -4.620408926967E-01  3.537124254104E-01
     35 T   7 N     4.620408926967E-01 -1.842466818929E-01  4.620408926967E-01
     36 F   7 N     4.620408926967E-01  4.620408926967E-01 -1.842466818929E-01
     37 T   7 N     3.537124254104E-01  2.775557561563E-17 -4.620408926967E-01
     38 F   7 N     3.537124254104E-01 -4.620408926967E-01  2.862293735362E-17
     39 F   7 N    -4.620408926967E-01  4.163336342344E-17  3.537124254104E-01
     40 F   7 N    -3.537124254104E-01 -3.537124254104E-01  1.842466818929E-01
     41 F   7 N    -3.537124254104E-01  1.842466818929E-01 -3.537124254104E-01
     42 F   7 N    -4.620408926967E-01  3.537124254104E-01  3.816391647149E-17
     43 T   6 C    -2.704401718457E-01  3.693702883404E-01  3.693702883404E-01
     44 T   6 C     0.000000000000E+00  3.601895398139E-01 -3.693702883404E-01
     45 F   6 C     2.704401718457E-01 -3.601895398139E-01 -3.601895398139E-01
     46 F   6 C     0.000000000000E+00 -3.693702883404E-01  3.601895398139E-01
     47 T   6 C     3.693702883404E-01 -2.704401718457E-01  3.693702883404E-01
     48 F   6 C     3.693702883404E-01  3.693702883404E-01 -2.704401718457E-01
     49 T   6 C     3.601895398139E-01  0.000000000000E+00 -3.693702883404E-01
     50 F   6 C     3.601895398139E-01 -3.693702883404E-01 -1.439278383975E-17
     51 F   6 C    -3.693702883404E-01  0.000000000000E+00  3.601895398139E-01
     52 F   6 C    -3.601895398139E-01 -3.601895398139E-01  2.704401718457E-01
     53 F   6 C    -3.601895398139E-01  2.704401718457E-01 -3.601895398139E-01
     54 F   6 C    -3.693702883404E-01  3.601895398139E-01  1.086743271327E-17
     55 T   6 C    -3.952084085328E-01  2.675304841353E-01  2.130670219469E-01
     56 T   6 C     5.446346218841E-02  3.917245695203E-01 -2.130670219469E-01
     57 F   6 C     3.952084085328E-01 -3.917245695203E-01 -3.372611073319E-01
     58 F   6 C    -5.446346218841E-02 -2.675304841353E-01  3.372611073319E-01
     59 T   6 C     2.130670219469E-01 -3.952084085328E-01  2.675304841353E-01
     60 T   6 C     2.675304841353E-01  2.130670219469E-01 -3.952084085328E-01
     61 T   6 C     3.372611073319E-01 -5.446346218841E-02 -2.675304841353E-01
     62 T   6 C     3.917245695203E-01 -2.130670219469E-01  5.446346218841E-02
     63 F   6 C    -2.130670219469E-01  5.446346218841E-02  3.917245695203E-01
     64 F   6 C    -3.917245695203E-01 -3.372611073319E-01  3.952084085328E-01
     65 F   6 C    -3.372611073319E-01  3.952084085328E-01 -3.917245695203E-01
     66 F   6 C    -2.675304841353E-01  3.372611073319E-01 -5.446346218841E-02
     67 F   6 C     2.675304841353E-01 -3.952084085328E-01  2.130670219469E-01
     68 F   6 C     3.917245695203E-01  5.446346218841E-02 -2.130670219469E-01
     69 F   6 C    -3.917245695203E-01  3.952084085328E-01 -3.372611073319E-01
     70 F   6 C    -2.675304841353E-01 -5.446346218841E-02  3.372611073319E-01
     71 F   6 C    -3.952084085328E-01  2.130670219469E-01  2.675304841353E-01
     72 F   6 C     2.130670219469E-01  2.675304841353E-01 -3.952084085328E-01
     73 F   6 C    -5.446346218841E-02  3.372611073319E-01 -2.675304841353E-01
     74 F   6 C    -2.130670219469E-01  3.917245695203E-01  5.446346218841E-02
     75 F   6 C     5.446346218841E-02 -2.130670219469E-01  3.917245695203E-01
     76 F   6 C    -3.372611073319E-01 -3.917245695203E-01  3.952084085328E-01
     77 F   6 C     3.952084085328E-01 -3.372611073319E-01 -3.917245695203E-01
     78 F   6 C     3.372611073319E-01 -2.675304841353E-01 -5.446346218841E-02
     79 T   1 H    -4.477815303819E-01  2.415630965736E-01  1.328260756764E-01
     80 T   1 H     1.087370208973E-01  4.193923939418E-01 -1.328260756764E-01
     81 F   1 H     4.477815303819E-01 -4.193923939418E-01 -3.106553730445E-01
     82 F   1 H    -1.087370208973E-01 -2.415630965736E-01  3.106553730445E-01
     83 T   1 H     1.328260756764E-01 -4.477815303819E-01  2.415630965736E-01
     84 T   1 H     2.415630965736E-01  1.328260756764E-01 -4.477815303819E-01
     85 T   1 H     3.106553730445E-01 -1.087370208973E-01 -2.415630965736E-01
     86 T   1 H     4.193923939418E-01 -1.328260756764E-01  1.087370208973E-01
     87 F   1 H    -1.328260756764E-01  1.087370208973E-01  4.193923939418E-01
     88 F   1 H    -4.193923939418E-01 -3.106553730445E-01  4.477815303819E-01
     89 F   1 H    -3.106553730445E-01  4.477815303819E-01 -4.193923939418E-01
     90 F   1 H    -2.415630965736E-01  3.106553730445E-01 -1.087370208973E-01
     91 F   1 H     2.415630965736E-01 -4.477815303819E-01  1.328260756764E-01
     92 F   1 H     4.193923939418E-01  1.087370208973E-01 -1.328260756764E-01
     93 F   1 H    -4.193923939418E-01  4.477815303819E-01 -3.106553730445E-01
     94 F   1 H    -2.415630965736E-01 -1.087370208973E-01  3.106553730445E-01
     95 F   1 H    -4.477815303819E-01  1.328260756764E-01  2.415630965736E-01
     96 F   1 H     1.328260756764E-01  2.415630965736E-01 -4.477815303819E-01
     97 F   1 H    -1.087370208973E-01  3.106553730445E-01 -2.415630965736E-01
     98 F   1 H    -1.328260756764E-01  4.193923939418E-01  1.087370208973E-01
     99 F   1 H     1.087370208973E-01 -1.328260756764E-01  4.193923939418E-01
    100 F   1 H    -3.106553730445E-01 -4.193923939418E-01  4.477815303819E-01
    101 F   1 H     4.477815303819E-01 -3.106553730445E-01 -4.193923939418E-01
    102 F   1 H     3.106553730445E-01 -2.415630965736E-01 -1.087370208973E-01
    103 T   8 O    -1.501263237221E-01  4.575489223144E-01 -4.578076319780E-01
    104 T   8 O    -8.464344570768E-02  3.076813082559E-01  4.578076319780E-01
    105 F   8 O     1.501263237221E-01 -3.076813082559E-01 -3.923247539635E-01
    106 F   8 O     8.464344570768E-02 -4.575489223144E-01  3.923247539635E-01
    107 T   8 O    -4.578076319780E-01 -1.501263237221E-01  4.575489223144E-01
    108 T   8 O     4.575489223144E-01 -4.578076319780E-01 -1.501263237221E-01
    109 T   8 O     3.923247539635E-01  8.464344570768E-02 -4.575489223144E-01
    110 T   8 O     3.076813082559E-01  4.578076319780E-01 -8.464344570768E-02
    111 F   8 O     4.578076319780E-01 -8.464344570768E-02  3.076813082559E-01
    112 F   8 O    -3.076813082559E-01 -3.923247539635E-01  1.501263237221E-01
    113 F   8 O    -3.923247539635E-01  1.501263237221E-01 -3.076813082559E-01
    114 F   8 O    -4.575489223144E-01  3.923247539635E-01  8.464344570768E-02
    115 F   8 O     4.575489223144E-01 -1.501263237221E-01 -4.578076319780E-01
    116 F   8 O     3.076813082559E-01 -8.464344570768E-02  4.578076319780E-01
    117 F   8 O    -3.076813082559E-01  1.501263237221E-01 -3.923247539635E-01
    118 F   8 O    -4.575489223144E-01  8.464344570768E-02  3.923247539635E-01
    119 F   8 O    -1.501263237221E-01 -4.578076319780E-01  4.575489223144E-01
    120 F   8 O    -4.578076319780E-01  4.575489223144E-01 -1.501263237221E-01
    121 F   8 O     8.464344570768E-02  3.923247539635E-01 -4.575489223144E-01
    122 F   8 O     4.578076319780E-01  3.076813082559E-01 -8.464344570768E-02
    123 F   8 O    -8.464344570768E-02  4.578076319780E-01  3.076813082559E-01
    124 F   8 O    -3.923247539635E-01 -3.076813082559E-01  1.501263237221E-01
    125 F   8 O     1.501263237221E-01 -3.923247539635E-01 -3.076813082559E-01
    126 F   8 O     3.923247539635E-01 -4.575489223144E-01  8.464344570768E-02

 TRANSFORMATION MATRIX PRIMITIVE-CRYSTALLOGRAPHIC CELL
  0.0000  1.0000  1.0000  1.0000  0.0000  1.0000  1.0000  1.0000  0.0000

 *******************************************************************************
 CRYSTALLOGRAPHIC CELL (VOLUME=       5874.71630605)
         A              B              C           ALPHA      BETA       GAMMA 
    18.04519345    18.04722342    18.04722342    91.718744  90.000000  90.000000

 COORDINATES IN THE CRYSTALLOGRAPHIC CELL
     ATOM                 X/A                 Y/B                 Z/C    
 *******************************************************************************
      1 T 248 CD    1.041837047626E-16  2.500000000000E-01  5.000000000000E-01
      2 F 248 CD   -5.000000000000E-01  2.500000000000E-01 -6.591949208712E-17
      3 F 248 CD   -5.000000000000E-01 -9.194034422677E-17  2.500000000000E-01
      4 T 248 CD    2.500000000000E-01 -5.000000000000E-01  5.204170427930E-17
      5 F 248 CD    2.500000000000E-01  2.602085213965E-17 -5.000000000000E-01
      6 F 248 CD    5.209185238129E-17  5.000000000000E-01  2.500000000000E-01
      7 T   7 N    -1.929227756443E-02  2.984051279238E-01  3.864216715272E-01
      8 T   7 N     1.929227756443E-02 -2.984051279238E-01  3.864216715272E-01
      9 F   7 N    -1.929227756443E-02 -2.984051279238E-01 -3.864216715272E-01
     10 F   7 N     1.929227756443E-02  2.984051279238E-01 -3.864216715272E-01
     11 T   7 N     3.864216715272E-01 -1.929227756443E-02  2.984051279238E-01
     12 T   7 N     2.984051279238E-01  3.864216715272E-01 -1.929227756443E-02
     13 T   7 N    -3.864216715272E-01  1.929227756443E-02  2.984051279238E-01
     14 T   7 N    -2.984051279238E-01  3.864216715272E-01  1.929227756443E-02
     15 F   7 N     3.864216715272E-01  1.929227756443E-02 -2.984051279238E-01
     16 F   7 N    -2.984051279238E-01 -3.864216715272E-01 -1.929227756443E-02
     17 F   7 N    -3.864216715272E-01 -1.929227756443E-02 -2.984051279238E-01
     18 F   7 N     2.984051279238E-01 -3.864216715272E-01  1.929227756443E-02
     19 F   7 N     2.984051279238E-01 -1.929227756443E-02  3.864216715272E-01
     20 F   7 N    -2.984051279238E-01  1.929227756443E-02  3.864216715272E-01
     21 F   7 N    -2.984051279238E-01 -1.929227756443E-02 -3.864216715272E-01
     22 F   7 N     2.984051279238E-01  1.929227756443E-02 -3.864216715272E-01
     23 F   7 N    -1.929227756443E-02  3.864216715272E-01  2.984051279238E-01
     24 F   7 N     3.864216715272E-01  2.984051279238E-01 -1.929227756443E-02
     25 F   7 N     1.929227756443E-02 -3.864216715272E-01  2.984051279238E-01
     26 F   7 N     3.864216715272E-01 -2.984051279238E-01  1.929227756443E-02
     27 F   7 N     1.929227756443E-02  3.864216715272E-01 -2.984051279238E-01
     28 F   7 N    -3.864216715272E-01 -2.984051279238E-01 -1.929227756443E-02
     29 F   7 N    -1.929227756443E-02 -3.864216715272E-01 -2.984051279238E-01
     30 F   7 N    -3.864216715272E-01  2.984051279238E-01  1.929227756443E-02
     31 T   7 N    -4.458357663568E-01 -9.212334094646E-02 -9.212334094646E-02
     32 T   7 N     4.458357663568E-01  9.212334094646E-02 -9.212334094646E-02
     33 F   7 N    -4.458357663568E-01  9.212334094646E-02  9.212334094646E-02
     34 F   7 N     4.458357663568E-01 -9.212334094646E-02  9.212334094646E-02
     35 T   7 N    -9.212334094646E-02 -4.458357663568E-01 -9.212334094646E-02
     36 F   7 N    -9.212334094646E-02 -9.212334094646E-02 -4.458357663568E-01
     37 T   7 N     9.212334094646E-02  4.458357663568E-01 -9.212334094646E-02
     38 F   7 N     9.212334094646E-02 -9.212334094646E-02  4.458357663568E-01
     39 F   7 N    -9.212334094646E-02  4.458357663568E-01  9.212334094646E-02
     40 F   7 N     9.212334094646E-02  9.212334094646E-02 -4.458357663568E-01
     41 F   7 N     9.212334094646E-02 -4.458357663568E-01  9.212334094646E-02
     42 F   7 N    -9.212334094646E-02  9.212334094646E-02  4.458357663568E-01
     43 T   6 C     4.590374263295E-03  3.647799140771E-01  3.647799140771E-01
     44 T   6 C    -4.590374263295E-03 -3.647799140771E-01  3.647799140771E-01
     45 F   6 C     4.590374263295E-03 -3.647799140771E-01 -3.647799140771E-01
     46 F   6 C    -4.590374263295E-03  3.647799140771E-01 -3.647799140771E-01
     47 T   6 C     3.647799140771E-01  4.590374263295E-03  3.647799140771E-01
     48 F   6 C     3.647799140771E-01  3.647799140771E-01  4.590374263295E-03
     49 T   6 C    -3.647799140771E-01 -4.590374263295E-03  3.647799140771E-01
     50 F   6 C    -3.647799140771E-01  3.647799140771E-01 -4.590374263295E-03
     51 F   6 C     3.647799140771E-01 -4.590374263295E-03 -3.647799140771E-01
     52 F   6 C    -3.647799140771E-01 -3.647799140771E-01  4.590374263295E-03
     53 F   6 C    -3.647799140771E-01  4.590374263295E-03 -3.647799140771E-01
     54 F   6 C     3.647799140771E-01 -3.647799140771E-01 -4.590374263295E-03
     55 T   6 C    -6.209704269248E-02  2.751640646394E-01  3.296275268278E-01
     56 T   6 C     6.209704269248E-02 -2.751640646394E-01  3.296275268278E-01
     57 F   6 C    -6.209704269248E-02 -2.751640646394E-01 -3.296275268278E-01
     58 F   6 C     6.209704269248E-02  2.751640646394E-01 -3.296275268278E-01
     59 T   6 C     3.296275268278E-01 -6.209704269248E-02  2.751640646394E-01
     60 T   6 C     2.751640646394E-01  3.296275268278E-01 -6.209704269248E-02
     61 T   6 C    -3.296275268278E-01  6.209704269248E-02  2.751640646394E-01
     62 T   6 C    -2.751640646394E-01  3.296275268278E-01  6.209704269248E-02
     63 F   6 C     3.296275268278E-01  6.209704269248E-02 -2.751640646394E-01
     64 F   6 C    -2.751640646394E-01 -3.296275268278E-01 -6.209704269248E-02
     65 F   6 C    -3.296275268278E-01 -6.209704269248E-02 -2.751640646394E-01
     66 F   6 C     2.751640646394E-01 -3.296275268278E-01  6.209704269248E-02
     67 F   6 C     2.751640646394E-01 -6.209704269248E-02  3.296275268278E-01
     68 F   6 C    -2.751640646394E-01  6.209704269248E-02  3.296275268278E-01
     69 F   6 C    -2.751640646394E-01 -6.209704269248E-02 -3.296275268278E-01
     70 F   6 C     2.751640646394E-01  6.209704269248E-02 -3.296275268278E-01
     71 F   6 C    -6.209704269248E-02  3.296275268278E-01  2.751640646394E-01
     72 F   6 C     3.296275268278E-01  2.751640646394E-01 -6.209704269248E-02
     73 F   6 C     6.209704269248E-02 -3.296275268278E-01  2.751640646394E-01
     74 F   6 C     3.296275268278E-01 -2.751640646394E-01  6.209704269248E-02
     75 F   6 C     6.209704269248E-02  3.296275268278E-01 -2.751640646394E-01
     76 F   6 C    -3.296275268278E-01 -2.751640646394E-01 -6.209704269248E-02
     77 F   6 C    -6.209704269248E-02 -3.296275268278E-01 -2.751640646394E-01
     78 F   6 C    -3.296275268278E-01  2.751640646394E-01  6.209704269248E-02
     79 T   1 H    -8.891464868406E-02  2.217407243604E-01  3.304777452577E-01
     80 T   1 H     8.891464868406E-02 -2.217407243604E-01  3.304777452577E-01
     81 F   1 H    -8.891464868406E-02 -2.217407243604E-01 -3.304777452577E-01
     82 F   1 H     8.891464868406E-02  2.217407243604E-01 -3.304777452577E-01
     83 T   1 H     3.304777452577E-01 -8.891464868406E-02  2.217407243604E-01
     84 T   1 H     2.217407243604E-01  3.304777452577E-01 -8.891464868406E-02
     85 T   1 H    -3.304777452577E-01  8.891464868406E-02  2.217407243604E-01
     86 T   1 H    -2.217407243604E-01  3.304777452577E-01  8.891464868406E-02
     87 F   1 H     3.304777452577E-01  8.891464868406E-02 -2.217407243604E-01
     88 F   1 H    -2.217407243604E-01 -3.304777452577E-01 -8.891464868406E-02
     89 F   1 H    -3.304777452577E-01 -8.891464868406E-02 -2.217407243604E-01
     90 F   1 H     2.217407243604E-01 -3.304777452577E-01  8.891464868406E-02
     91 F   1 H     2.217407243604E-01 -8.891464868406E-02  3.304777452577E-01
     92 F   1 H    -2.217407243604E-01  8.891464868406E-02  3.304777452577E-01
     93 F   1 H    -2.217407243604E-01 -8.891464868406E-02 -3.304777452577E-01
     94 F   1 H     2.217407243604E-01  8.891464868406E-02 -3.304777452577E-01
     95 F   1 H    -8.891464868406E-02  3.304777452577E-01  2.217407243604E-01
     96 F   1 H     3.304777452577E-01  2.217407243604E-01 -8.891464868406E-02
     97 F   1 H     8.891464868406E-02 -3.304777452577E-01  2.217407243604E-01
     98 F   1 H     3.304777452577E-01 -2.217407243604E-01  8.891464868406E-02
     99 F   1 H     8.891464868406E-02  3.304777452577E-01 -2.217407243604E-01
    100 F   1 H    -3.304777452577E-01 -2.217407243604E-01 -8.891464868406E-02
    101 F   1 H    -8.891464868406E-02 -3.304777452577E-01 -2.217407243604E-01
    102 F   1 H    -3.304777452577E-01  2.217407243604E-01  8.891464868406E-02
    103 T   8 O    -4.250661929708E-01 -3.274143900721E-02 -1.173848847149E-01
    104 T   8 O     4.250661929708E-01  3.274143900721E-02 -1.173848847149E-01
    105 F   8 O    -4.250661929708E-01  3.274143900721E-02  1.173848847149E-01
    106 F   8 O     4.250661929708E-01 -3.274143900721E-02  1.173848847149E-01
    107 T   8 O    -1.173848847149E-01 -4.250661929708E-01 -3.274143900721E-02
    108 T   8 O    -3.274143900721E-02 -1.173848847149E-01 -4.250661929708E-01
    109 T   8 O     1.173848847149E-01  4.250661929708E-01 -3.274143900721E-02
    110 T   8 O     3.274143900721E-02 -1.173848847149E-01  4.250661929708E-01
    111 F   8 O    -1.173848847149E-01  4.250661929708E-01  3.274143900721E-02
    112 F   8 O     3.274143900721E-02  1.173848847149E-01 -4.250661929708E-01
    113 F   8 O     1.173848847149E-01 -4.250661929708E-01  3.274143900721E-02
    114 F   8 O    -3.274143900721E-02  1.173848847149E-01  4.250661929708E-01
    115 F   8 O    -3.274143900721E-02 -4.250661929708E-01 -1.173848847149E-01
    116 F   8 O     3.274143900721E-02  4.250661929708E-01 -1.173848847149E-01
    117 F   8 O     3.274143900721E-02 -4.250661929708E-01  1.173848847149E-01
    118 F   8 O    -3.274143900721E-02  4.250661929708E-01  1.173848847149E-01
    119 F   8 O    -4.250661929708E-01 -1.173848847149E-01 -3.274143900721E-02
    120 F   8 O    -1.173848847149E-01 -3.274143900721E-02 -4.250661929708E-01
    121 F   8 O     4.250661929708E-01  1.173848847149E-01 -3.274143900721E-02
    122 F   8 O    -1.173848847149E-01  3.274143900721E-02  4.250661929708E-01
    123 F   8 O     4.250661929708E-01 -1.173848847149E-01  3.274143900721E-02
    124 F   8 O     1.173848847149E-01  3.274143900721E-02 -4.250661929708E-01
    125 F   8 O    -4.250661929708E-01  1.173848847149E-01  3.274143900721E-02
    126 F   8 O     1.173848847149E-01 -3.274143900721E-02  4.250661929708E-01

 T = ATOM BELONGING TO THE ASYMMETRIC UNIT

 ****    4 SYMMOPS - TRANSLATORS IN FRACTIONAL UNITS
 **** MATRICES AND TRANSLATORS IN THE CRYSTALLOGRAPHIC REFERENCE FRAME
   V INV                    ROTATION MATRICES                   TRANSLATORS
   1   1  1.00  0.00  0.00  0.00  1.00  0.00  0.00  0.00  1.00  0.00  0.00  0.00
   2   2 -1.00  0.00  0.00 -1.00  0.00  1.00 -1.00  1.00  0.00  0.00  0.00  0.00
   3   3  1.00  0.00  0.00  0.00  0.00  1.00  0.00  1.00  0.00  0.00  0.00  0.00
   4   4 -1.00  0.00  0.00 -1.00  1.00  0.00 -1.00  0.00  1.00  0.00  0.00  0.00

 DIRECT LATTICE VECTORS CARTESIAN COMPONENTS (ANGSTROM)
          X                    Y                    Z
  -0.902259672336E+01   0.888725777251E+01   0.888725777251E+01
   0.902259672336E+01  -0.915793567421E+01   0.915793567421E+01
   0.902259672336E+01   0.915793567421E+01  -0.915793567421E+01


 CARTESIAN COORDINATES - PRIMITIVE CELL
 *******************************************************************************
 *      ATOM          X(ANGSTROM)         Y(ANGSTROM)         Z(ANGSTROM)
 *******************************************************************************
    1   248 CD    1.880015106437E-15 -1.366923403589E+01  9.225605149636E+00
    2   248 CD    9.022596723360E+00 -1.353389508504E+01  2.030084262756E-01
    3   248 CD    9.022596723360E+00  2.030084262756E-01 -1.353389508504E+01
    4   248 CD   -1.353389508504E+01  9.022596723360E+00 -1.353389508504E-01
    5   248 CD   -1.353389508504E+01 -1.353389508504E-01  9.022596723360E+00
    6   248 CD    9.400075532184E-16  9.225605149636E+00 -1.366923403589E+01
    7     7 N    -3.481328806780E-01  5.280182451657E+00  6.892282140830E+00
    8     7 N     3.481328806780E-01 -5.489374066099E+00  7.053825488596E+00
    9     7 N    -3.481328806780E-01 -5.280182451657E+00 -6.892282140830E+00
   10     7 N     3.481328806780E-01  5.489374066099E+00 -7.053825488596E+00
   11     7 N     6.973053814713E+00 -4.289045545612E-01  5.390000252088E+00
   12     7 N     5.384778258878E+00  6.978275807923E+00 -4.527286878987E-01
   13     7 N    -6.973053814713E+00  2.673612067948E-01  5.379556265668E+00
   14     7 N    -5.384778258878E+00  6.967831821503E+00  2.435370734573E-01
   15     7 N     6.973053814713E+00  4.289045545612E-01 -5.390000252088E+00
   16     7 N    -5.384778258878E+00 -6.967831821503E+00 -2.435370734573E-01
   17     7 N    -6.973053814713E+00 -2.673612067948E-01 -5.379556265668E+00
   18     7 N     5.384778258878E+00 -6.978275807923E+00  4.527286878987E-01
   19     7 N     5.384778258878E+00 -4.527286878987E-01  6.978275807923E+00
   20     7 N    -5.384778258878E+00  2.435370734573E-01  6.967831821503E+00
   21     7 N    -5.384778258878E+00 -2.435370734573E-01 -6.967831821503E+00
   22     7 N     5.384778258878E+00  4.527286878987E-01 -6.978275807923E+00
   23     7 N    -3.481328806780E-01  6.892282140830E+00  5.280182451657E+00
   24     7 N     6.973053814713E+00  5.390000252088E+00 -4.289045545612E-01
   25     7 N     3.481328806780E-01 -7.053825488596E+00  5.489374066099E+00
   26     7 N     6.973053814713E+00 -5.390000252088E+00  4.289045545612E-01
   27     7 N     3.481328806780E-01  7.053825488596E+00 -5.489374066099E+00
   28     7 N    -6.973053814713E+00 -5.379556265668E+00 -2.673612067948E-01
   29     7 N    -3.481328806780E-01 -6.892282140830E+00 -5.280182451657E+00
   30     7 N    -6.973053814713E+00  5.379556265668E+00  2.673612067948E-01
   31     7 N    -8.045192649376E+00 -1.637447755712E+00 -1.637447755712E+00
   32     7 N     8.045192649376E+00  1.687319260962E+00 -1.687319260962E+00
   33     7 N    -8.045192649376E+00  1.637447755712E+00  1.637447755712E+00
   34     7 N     8.045192649376E+00 -1.687319260962E+00  1.687319260962E+00
   35     7 N    -1.662383508337E+00 -8.020256896751E+00 -1.541705618596E+00
   36     7 N    -1.662383508337E+00 -1.541705618596E+00 -8.020256896751E+00
   37     7 N     1.662383508337E+00  8.070128402001E+00 -1.783061398078E+00
   38     7 N     1.662383508337E+00 -1.783061398078E+00  8.070128402001E+00
   39     7 N    -1.662383508337E+00  8.020256896751E+00  1.541705618596E+00
   40     7 N     1.662383508337E+00  1.783061398078E+00 -8.070128402001E+00
   41     7 N     1.662383508337E+00 -8.070128402001E+00  1.783061398078E+00
   42     7 N    -1.662383508337E+00  1.541705618596E+00  8.020256896751E+00
   43     6 C     8.283419157400E-02  6.483786253275E+00  6.483786253275E+00
   44     6 C    -8.283419157400E-02 -6.681261976725E+00  6.681261976725E+00
   45     6 C     8.283419157400E-02 -6.483786253275E+00 -6.483786253275E+00
   46     6 C    -8.283419157400E-02  6.681261976725E+00 -6.681261976725E+00
   47     6 C     6.582524115000E+00 -1.590367015100E-02  6.581281602126E+00
   48     6 C     6.582524115000E+00  6.581281602126E+00 -1.590367015100E-02
   49     6 C    -6.582524115000E+00 -1.815720532990E-01  6.583766627874E+00
   50     6 C    -6.582524115000E+00  6.583766627874E+00 -1.815720532990E-01
   51     6 C     6.582524115000E+00  1.590367015100E-02 -6.581281602126E+00
   52     6 C    -6.582524115000E+00 -6.583766627874E+00  1.815720532990E-01
   53     6 C    -6.582524115000E+00  1.815720532990E-01 -6.583766627874E+00
   54     6 C     6.582524115000E+00 -6.581281602126E+00  1.590367015100E-02
   55     6 C    -1.120553147855E+00  4.876165888699E+00  5.873711655332E+00
   56     6 C     1.120553147855E+00 -5.054611663309E+00  6.022673318612E+00
   57     6 C    -1.120553147855E+00 -4.876165888699E+00 -5.873711655332E+00
   58     6 C     1.120553147855E+00  5.054611663309E+00 -6.022673318612E+00
   59     6 C     5.948192486972E+00 -1.195033979495E+00  4.982197073222E+00
   60     6 C     4.965388776004E+00  5.965000784190E+00 -1.209776035160E+00
   61     6 C    -5.948192486972E+00  1.046072316215E+00  4.948580478786E+00
   62     6 C    -4.965388776004E+00  5.931384189754E+00  1.031330260550E+00
   63     6 C     5.948192486972E+00  1.195033979495E+00 -4.982197073222E+00
   64     6 C    -4.965388776004E+00 -5.931384189754E+00 -1.031330260550E+00
   65     6 C    -5.948192486972E+00 -1.046072316215E+00 -4.948580478786E+00
   66     6 C     4.965388776004E+00 -5.965000784190E+00  1.209776035160E+00
   67     6 C     4.965388776004E+00 -1.209776035160E+00  5.965000784190E+00
   68     6 C    -4.965388776004E+00  1.031330260550E+00  5.931384189754E+00
   69     6 C    -4.965388776004E+00 -1.031330260550E+00 -5.931384189754E+00
   70     6 C     4.965388776004E+00  1.209776035160E+00 -5.965000784190E+00
   71     6 C    -1.120553147855E+00  5.873711655332E+00  4.876165888699E+00
   72     6 C     5.948192486972E+00  4.982197073222E+00 -1.195033979495E+00
   73     6 C     1.120553147855E+00 -6.022673318612E+00  5.054611663309E+00
   74     6 C     5.948192486972E+00 -4.982197073222E+00  1.195033979495E+00
   75     6 C     1.120553147855E+00  6.022673318612E+00 -5.054611663309E+00
   76     6 C    -5.948192486972E+00 -4.948580478786E+00 -1.046072316215E+00
   77     6 C    -1.120553147855E+00 -5.873711655332E+00 -4.876165888699E+00
   78     6 C    -5.948192486972E+00  4.948580478786E+00  1.046072316215E+00
   79     1 H    -1.604482035751E+00  3.911901243455E+00  5.903514529020E+00
   80     1 H     1.604482035751E+00 -4.090807288745E+00  6.023555157002E+00
   81     1 H    -1.604482035751E+00 -3.911901243455E+00 -5.903514529019E+00
   82     1 H     1.604482035751E+00  4.090807288745E+00 -6.023555157002E+00
   83     1 H     5.963534843011E+00 -1.664502349742E+00  4.025421496636E+00
   84     1 H     4.001354266100E+00  5.987602073547E+00 -1.693935058396E+00
   85     1 H    -5.963534843011E+00  1.544461721760E+00  3.977287035564E+00
   86     1 H    -4.001354266100E+00  5.939467612475E+00  1.515029013106E+00
   87     1 H     5.963534843011E+00  1.664502349742E+00 -4.025421496636E+00
   88     1 H    -4.001354266100E+00 -5.939467612475E+00 -1.515029013106E+00
   89     1 H    -5.963534843011E+00 -1.544461721760E+00 -3.977287035564E+00
   90     1 H     4.001354266100E+00 -5.987602073547E+00  1.693935058396E+00
   91     1 H     4.001354266100E+00 -1.693935058396E+00  5.987602073547E+00
   92     1 H    -4.001354266100E+00  1.515029013106E+00  5.939467612475E+00
   93     1 H    -4.001354266100E+00 -1.515029013106E+00 -5.939467612475E+00
   94     1 H     4.001354266100E+00  1.693935058396E+00 -5.987602073547E+00
   95     1 H    -1.604482035751E+00  5.903514529019E+00  3.911901243455E+00
   96     1 H     5.963534843011E+00  4.025421496636E+00 -1.664502349742E+00
   97     1 H     1.604482035751E+00 -6.023555157002E+00  4.090807288745E+00
   98     1 H     5.963534843011E+00 -4.025421496636E+00  1.664502349742E+00
   99     1 H     1.604482035751E+00  6.023555157002E+00 -4.090807288745E+00
  100     1 H    -5.963534843011E+00 -3.977287035564E+00 -1.544461721760E+00
  101     1 H    -1.604482035751E+00 -5.903514529019E+00 -3.911901243455E+00
  102     1 H    -5.963534843011E+00  3.977287035564E+00  1.544461721760E+00
  103     8 O    -7.670401679818E+00 -5.590521063230E-01 -2.109370568392E+00
  104     8 O     7.670401679818E+00  6.225990948950E-01 -2.127095336410E+00
  105     8 O    -7.670401679818E+00  5.590521063230E-01  2.109370568392E+00
  106     8 O     7.670401679818E+00 -6.225990948950E-01  2.127095336410E+00
  107     8 O    -2.118232952401E+00 -7.661539295809E+00 -4.757695754117E-01
  108     8 O    -5.908256006090E-01 -2.003176927204E+00 -7.638628185532E+00
  109     8 O     2.118232952401E+00  7.679264063827E+00 -7.058816258063E-01
  110     8 O     5.908256006090E-01 -2.233288977598E+00  7.702175174104E+00
  111     8 O    -2.118232952401E+00  7.661539295809E+00  4.757695754117E-01
  112     8 O     5.908256006090E-01  2.233288977598E+00 -7.702175174104E+00
  113     8 O     2.118232952401E+00 -7.679264063827E+00  7.058816258063E-01
  114     8 O    -5.908256006090E-01  2.003176927204E+00  7.638628185532E+00
  115     8 O    -5.908256006090E-01 -7.638628185532E+00 -2.003176927204E+00
  116     8 O     5.908256006090E-01  7.702175174104E+00 -2.233288977598E+00
  117     8 O     5.908256006090E-01 -7.702175174104E+00  2.233288977598E+00
  118     8 O    -5.908256006090E-01  7.638628185532E+00  2.003176927204E+00
  119     8 O    -7.670401679818E+00 -2.109370568392E+00 -5.590521063230E-01
  120     8 O    -2.118232952401E+00 -4.757695754117E-01 -7.661539295809E+00
  121     8 O     7.670401679818E+00  2.127095336410E+00 -6.225990948950E-01
  122     8 O    -2.118232952401E+00  4.757695754117E-01  7.661539295809E+00
  123     8 O     7.670401679818E+00 -2.127095336410E+00  6.225990948950E-01
  124     8 O     2.118232952401E+00  7.058816258063E-01 -7.679264063827E+00
  125     8 O    -7.670401679818E+00  2.109370568392E+00  5.590521063230E-01
  126     8 O     2.118232952401E+00 -7.058816258063E-01  7.679264063827E+00
 INFORMATION **** EXCBUF **** EXCH. BIPO BUFFER: WORDS USED =     4000000
 WARNING **** EXCBUF **** EXCH. BIPO BUFFER TOO SMALL - TO AVOID I/O SET EXCHSIZE =     7814718

 DFT PARAMETERS

     ATOM       ELECTRONS   NET CHARGE   R(ANGSTROM)
   1 248  CD     20.0000      0.0000     1.52000000
   7   7  N       7.0000      0.0000     0.74000000
  43   6  C       6.0000      0.0000     0.77000000
  79   1  H       1.0000      0.0000     1.11000000
 103   8  O       8.0000      0.0000     0.74000000

 SIZE OF GRID=    2023756
 TTTTTTTTTTTTTTTTTTTTTTTTTTTTTT MAKE_GRID2  TELAPSE     1962.04 TCPU     1259.25
 BECKE WEIGHT FUNCTION
 RADSAFE =     2.00
 TOLERANCES - DENSITY:10**- 6; POTENTIAL:10**- 9; GRID WGT:10**-14

 RADIAL INTEGRATION  - INTERVALS (POINTS,UPPER LIMIT):            1( 99,  4.0*R)

 ANGULAR INTEGRATION - INTERVALS (ACCURACY LEVEL [N. POINTS] UPPER LIMIT):
  1(  6[ 146]   0.2)  2( 11[ 302]   0.5)  3( 14[ 590]   0.9)  4( 18[1454]   3.5)
  5( 14[ 590]9999.0)
 EEEEEEEEEE INT_CALC TERMINATION  DATE 07 07 2020 TIME 16:55:13.9

 *******************************************************************************
 ZIF65Cd (cif CCDC 743558, GUPCUQ01)                                             
 CRYSTAL - SCF - TYPE OF CALCULATION :  RESTRICTED CLOSED SHELL
 *******************************************************************************

 CAPPA:IS1  2;IS2  2;IS3  2; K PTS MONK NET   5; SYMMOPS:K SPACE   8;G SPACE   4

 TTTTTTTTTTTTTTTTTTTTTTTTTTTTTT SDIK        TELAPSE     1964.67 TCPU     1261.42

 INFORMATION FROM INTEGRAL EVALUATION

 RESTART FROM A PREVIOUS DENSITY MATRIX - DEP ACTIVE
 NUMBER OF COUPLE SETS (NEW, OLD, FOUND):   42973   42973   42973
 NUMBER OF IRREDUCIBLE G VECTORS        :  124216  124216  124216
 CHARGE NORMALIZATION FACTOR   1.00002270
 TOTAL ATOMIC CHARGES:
  18.4761966  18.4761966  18.4761966  18.4762611  18.4762611  18.4761966
   7.6030643   7.5984903   7.6030643   7.5984903   7.6066039   7.6050083
   7.5951393   7.5969676   7.6066039   7.5969676   7.5951393   7.6050083
   7.6050083   7.5969676   7.5969676   7.6050083   7.6030643   7.6066039
   7.5984903   7.6066039   7.5984903   7.5951393   7.6030643   7.5951393
   6.7840999   6.7962932   6.7840999   6.7962932   6.7960529   6.7960529
   6.7842810   6.7842810   6.7960529   6.7842810   6.7842810   6.7960529
   5.3796258   5.4003980   5.3796258   5.4003980   5.3897136   5.3897136
   5.3903964   5.3903964   5.3897136   5.3903964   5.3903964   5.3897136
   5.9955279   6.0083969   5.9955279   6.0083969   6.0037017   6.0075401
   6.0001589   5.9964340   6.0037017   5.9964340   6.0001589   6.0075401
   6.0075401   5.9964340   5.9964340   6.0075401   5.9955279   6.0037017
   6.0083969   6.0037017   6.0083969   6.0001589   5.9955279   6.0001589
   0.8759469   0.8755592   0.8759469   0.8755592   0.8790292   0.8755318
   0.8725797   0.8760942   0.8790292   0.8760942   0.8725797   0.8755318
   0.8755318   0.8760942   0.8760942   0.8755318   0.8759469   0.8790292
   0.8755592   0.8790292   0.8755592   0.8725797   0.8759469   0.8725797
   8.3116235   8.3126389   8.3116235   8.3126389   8.3122585   8.3105390
   8.3121073   8.3140787   8.3122585   8.3140787   8.3121073   8.3105390
   8.3105390   8.3140787   8.3140787   8.3105390   8.3116235   8.3122585
   8.3126389   8.3122585   8.3126389   8.3121073   8.3116235   8.3121073
 TTTTTTTTTTTTTTTTTTTTTTTTTTTTTT MOQGAD      TELAPSE     1972.12 TCPU     1266.38
 TTTTTTTTTTTTTTTTTTTTTTTTTTTTTT SHELLXN     TELAPSE     1999.47 TCPU     1287.30
 TTTTTTTTTTTTTTTTTTTTTTTTTTTTTT MONMO3      TELAPSE     2002.85 TCPU     1290.68
 NUMERICALLY INTEGRATED DENSITY    804.0001357608
 TTTTTTTTTTTTTTTTTTTTTTTTTTTTTT NUMDFT      TELAPSE     2006.87 TCPU     1294.70
 CYC   0 ETOT(AU) -6.164302288583E+03 DETOT -6.16E+03 tst  1.92E-13 PX  1.00E+00
 TTTTTTTTTTTTTTTTTTTTTTTTTTTTTT DIIS        TELAPSE     2006.97 TCPU     1294.81
 TTTTTTTTTTTTTTTTTTTTTTTTTTTTTT FDIK        TELAPSE     2078.01 TCPU     1365.25
 INSULATING STATE
 TOP OF VALENCE BANDS -    BAND    402; K    5; EIG -2.4881817E-01 AU
 TOP OF VALENCE BANDS -    BAND    402; K    1; EIG -2.4921056E-01 AU
 BOTTOM OF VIRTUAL BANDS - BAND    403; K    5; EIG -9.6007314E-02 AU
 DIRECT ENERGY BAND GAP:   4.1582 eV
 BOTTOM OF VIRTUAL BANDS - BAND    403; K    1; EIG -9.5967944E-02 AU
 TTTTTTTTTTTTTTTTTTTTTTTTTTTTTT PDIG        TELAPSE     2079.77 TCPU     1367.02
 CHARGE NORMALIZATION FACTOR   1.00000000
 TOTAL ATOMIC CHARGES:
  18.4752967  18.4752967  18.4752967  18.4756739  18.4756739  18.4752967
   7.5736581   7.6272310   7.5736581   7.6272310   7.5755589   7.5944156
   7.6270916   7.6061874   7.5755589   7.6061874   7.6270916   7.5944156
   7.5944156   7.6061874   7.6061874   7.5944156   7.5736581   7.5755589
   7.6272310   7.5755589   7.6272310   7.6270916   7.5736581   7.6270916
   6.8191013   6.7625683   6.8191013   6.7625683   6.7795690   6.7795690
   6.8008177   6.8008177   6.7795690   6.8008177   6.8008177   6.7795690
   5.4086653   5.3735224   5.4086653   5.3735224   5.3976065   5.3976065
   5.3827943   5.3827943   5.3976065   5.3827943   5.3827943   5.3976065
   6.0091577   5.9938957   6.0091577   5.9938957   6.0138857   5.9906608
   5.9908171   6.0137886   6.0138857   6.0137886   5.9908171   5.9906608
   5.9906608   6.0137886   6.0137886   5.9906608   6.0091577   6.0138857
   5.9938957   6.0138857   5.9938957   5.9908171   6.0091577   5.9908171
   0.8742859   0.8771012   0.8742859   0.8771012   0.8787414   0.8797941
   0.8729635   0.8719260   0.8787414   0.8719260   0.8729635   0.8797941
   0.8797941   0.8719260   0.8719260   0.8797941   0.8742859   0.8787414
   0.8771012   0.8787414   0.8771012   0.8729635   0.8742859   0.8729635
   8.3174199   8.3077429   8.3174199   8.3077429   8.3077053   8.3396813
   8.3168388   8.2836016   8.3077053   8.2836016   8.3168388   8.3396813
   8.3396813   8.2836016   8.2836016   8.3396813   8.3174199   8.3077053
   8.3077429   8.3077053   8.3077429   8.3168388   8.3174199   8.3168388
 TTTTTTTTTTTTTTTTTTTTTTTTTTTTTT MOQGAD      TELAPSE     2079.79 TCPU     1367.04
 TTTTTTTTTTTTTTTTTTTTTTTTTTTTTT SHELLXN     TELAPSE     2112.41 TCPU     1387.92
 TTTTTTTTTTTTTTTTTTTTTTTTTTTTTT MONMO3      TELAPSE     2116.92 TCPU     1392.42
 NUMERICALLY INTEGRATED DENSITY    804.0001320479
 TTTTTTTTTTTTTTTTTTTTTTTTTTTTTT NUMDFT      TELAPSE     2120.88 TCPU     1396.39
 CYC   1 ETOT(AU) -6.164213838486E+03 DETOT  8.85E-02 tst  0.00E+00 PX  1.20E-02
 TTTTTTTTTTTTTTTTTTTTTTTTTTTTTT DIIS        TELAPSE     2125.05 TCPU     1400.56
 DIIS TEST: 0.24048E-01 AT SCF   CYCLE   1 - MIX   30 %
 TTTTTTTTTTTTTTTTTTTTTTTTTTTTTT FDIK        TELAPSE     2148.24 TCPU     1411.01
 INSULATING STATE
 TOP OF VALENCE BANDS -    BAND    402; K    4; EIG -2.4824753E-01 AU
 TOP OF VALENCE BANDS -    BAND    402; K    1; EIG -2.4845682E-01 AU
 BOTTOM OF VIRTUAL BANDS - BAND    403; K    5; EIG -9.1311866E-02 AU
 INDIRECT ENERGY BAND GAP:   4.2704 eV
 BOTTOM OF VIRTUAL BANDS - BAND    403; K    1; EIG -9.1014940E-02 AU
 TTTTTTTTTTTTTTTTTTTTTTTTTTTTTT PDIG        TELAPSE     2150.05 TCPU     1412.82
 CHARGE NORMALIZATION FACTOR   1.00000000
 TOTAL ATOMIC CHARGES:
  18.4763359  18.4763359  18.4763359  18.4760250  18.4760250  18.4763359
   7.5940907   7.6076843   7.5940907   7.6076843   7.5996150   7.6029455
   7.6001471   7.6003286   7.5996150   7.6003286   7.6001471   7.6029455
   7.6029455   7.6003286   7.6003286   7.6029455   7.5940907   7.5996150
   7.6076843   7.5996150   7.6076843   7.6001471   7.5940907   7.6001471
   6.7826823   6.7964064   6.7826823   6.7964064   6.7959534   6.7959534
   6.7846519   6.7846519   6.7959534   6.7846519   6.7846519   6.7959534
   5.3851241   5.3943087   5.3851241   5.3943087   5.3944678   5.3944678
   5.3868780   5.3868780   5.3944678   5.3868780   5.3868780   5.3944678
   6.0045447   6.0001718   6.0045447   6.0001718   6.0093245   5.9974516
   5.9941307   6.0056061   6.0093245   6.0056061   5.9941307   5.9974516
   5.9974516   6.0056061   6.0056061   5.9974516   6.0045447   6.0093245
   6.0001718   6.0093245   6.0001718   5.9941307   6.0045447   5.9941307
   0.8768803   0.8747238   0.8768803   0.8747238   0.8790882   0.8750655
   0.8724837   0.8767532   0.8790882   0.8767532   0.8724837   0.8750655
   0.8750655   0.8767532   0.8767532   0.8750655   0.8768803   0.8790882
   0.8747238   0.8790882   0.8747238   0.8724837   0.8768803   0.8724837
   8.3251773   8.2993473   8.3251773   8.2993473   8.3165485   8.2989136
   8.3070260   8.3263913   8.3165485   8.3263913   8.3070260   8.2989136
   8.2989136   8.3263913   8.3263913   8.2989136   8.3251773   8.3165485
   8.2993473   8.3165485   8.2993473   8.3070260   8.3251773   8.3070260
 TTTTTTTTTTTTTTTTTTTTTTTTTTTTTT MOQGAD      TELAPSE     2150.07 TCPU     1412.84
 TTTTTTTTTTTTTTTTTTTTTTTTTTTTTT SHELLXN     TELAPSE     2192.62 TCPU     1433.78
 TTTTTTTTTTTTTTTTTTTTTTTTTTTTTT MONMO3      TELAPSE     2195.30 TCPU     1436.46
 NUMERICALLY INTEGRATED DENSITY    804.0001333414
 TTTTTTTTTTTTTTTTTTTTTTTTTTTTTT NUMDFT      TELAPSE     2199.23 TCPU     1440.39
 CYC   2 ETOT(AU) -6.164214183129E+03 DETOT -3.45E-04 tst  1.99E-05 PX  6.77E-03
 TTTTTTTTTTTTTTTTTTTTTTTTTTTTTT DIIS        TELAPSE     2223.74 TCPU     1464.90
 DIIS TEST: 0.21425E-01 AT SCF   CYCLE   2 - DIIS ACTIVE - HISTORY:     2 CYCLES
 TTTTTTTTTTTTTTTTTTTTTTTTTTTTTT FDIK        TELAPSE     2249.04 TCPU     1488.66
 INSULATING STATE
 TOP OF VALENCE BANDS -    BAND    402; K    5; EIG -2.4863945E-01 AU
 TOP OF VALENCE BANDS -    BAND    402; K    1; EIG -2.4888945E-01 AU
 BOTTOM OF VIRTUAL BANDS - BAND    403; K    4; EIG -9.0989065E-02 AU
 INDIRECT ENERGY BAND GAP:   4.2899 eV
 BOTTOM OF VIRTUAL BANDS - BAND    403; K    1; EIG -9.0717602E-02 AU
 TTTTTTTTTTTTTTTTTTTTTTTTTTTTTT PDIG        TELAPSE     2250.79 TCPU     1490.41
 CHARGE NORMALIZATION FACTOR   1.00000000
 TOTAL ATOMIC CHARGES:
  18.4758660  18.4758660  18.4758660  18.4760190  18.4760190  18.4758660
   7.5853990   7.6159381   7.5853990   7.6159381   7.5891700   7.6016652
   7.6131880   7.5995014   7.5891700   7.5995014   7.6131880   7.6016652
   7.6016652   7.5995014   7.5995014   7.6016652   7.5853990   7.5891700
   7.6159381   7.5891700   7.6159381   7.6131880   7.5853990   7.6131880
   6.7999874   6.7813471   6.7999874   6.7813471   6.7871339   6.7871339
   6.7926441   6.7926441   6.7871339   6.7926441   6.7926441   6.7871339
   5.3974930   5.3843096   5.3974930   5.3843096   5.3931811   5.3931811
   5.3869847   5.3869847   5.3931811   5.3869847   5.3869847   5.3931811
   6.0017944   6.0007650   6.0017944   6.0007650   6.0098053   5.9979437
   5.9947203   6.0062823   6.0098053   6.0062823   5.9947203   5.9979437
   5.9979437   6.0062823   6.0062823   5.9979437   6.0017944   6.0098053
   6.0007650   6.0098053   6.0007650   5.9947203   6.0017944   5.9947203
   0.8772263   0.8744924   0.8772263   0.8744924   0.8805730   0.8762402
   0.8708643   0.8753152   0.8805730   0.8753152   0.8708643   0.8762402
   0.8762402   0.8753152   0.8753152   0.8762402   0.8772263   0.8805730
   0.8744924   0.8805730   0.8744924   0.8708643   0.8772263   0.8708643
   8.3197708   8.3050695   8.3197708   8.3050695   8.3014362   8.3308000
   8.3236816   8.2929700   8.3014362   8.2929700   8.3236816   8.3308000
   8.3308000   8.2929700   8.2929700   8.3308000   8.3197708   8.3014362
   8.3050695   8.3014362   8.3050695   8.3236816   8.3197708   8.3236816
 TTTTTTTTTTTTTTTTTTTTTTTTTTTTTT MOQGAD      TELAPSE     2250.81 TCPU     1490.43
 TTTTTTTTTTTTTTTTTTTTTTTTTTTTTT SHELLXN     TELAPSE     2294.92 TCPU     1511.46
 TTTTTTTTTTTTTTTTTTTTTTTTTTTTTT MONMO3      TELAPSE     2303.14 TCPU     1519.68
 NUMERICALLY INTEGRATED DENSITY    804.0001332177
 TTTTTTTTTTTTTTTTTTTTTTTTTTTTTT NUMDFT      TELAPSE     2307.09 TCPU     1523.62
 CYC   3 ETOT(AU) -6.164216631748E+03 DETOT -2.45E-03 tst  2.14E-05 PX  5.00E-03
 TTTTTTTTTTTTTTTTTTTTTTTTTTTTTT DIIS        TELAPSE     2307.31 TCPU     1523.84
 DIIS TEST: 0.40800E-02 AT SCF   CYCLE   3 - DIIS ACTIVE - HISTORY:     3 CYCLES
 TTTTTTTTTTTTTTTTTTTTTTTTTTTTTT FDIK        TELAPSE     2319.17 TCPU     1535.10
 INSULATING STATE
 TOP OF VALENCE BANDS -    BAND    402; K    5; EIG -2.4929703E-01 AU
 TOP OF VALENCE BANDS -    BAND    402; K    1; EIG -2.4969039E-01 AU
 BOTTOM OF VIRTUAL BANDS - BAND    403; K    2; EIG -9.0955046E-02 AU
 INDIRECT ENERGY BAND GAP:   4.3087 eV
 BOTTOM OF VIRTUAL BANDS - BAND    403; K    1; EIG -9.0720956E-02 AU
 TTTTTTTTTTTTTTTTTTTTTTTTTTTTTT PDIG        TELAPSE     2320.85 TCPU     1536.78
 CHARGE NORMALIZATION FACTOR   1.00000000
 TOTAL ATOMIC CHARGES:
  18.4758348  18.4758348  18.4758348  18.4759848  18.4759848  18.4758348
   7.5822178   7.6190503   7.5822178   7.6190503   7.5872244   7.6002286
   7.6144134   7.6014145   7.5872244   7.6014145   7.6144134   7.6002286
   7.6002286   7.6014145   7.6014145   7.6002286   7.5822178   7.5872244
   7.6190503   7.5872244   7.6190503   7.6144134   7.5822178   7.6144134
   6.8018203   6.7787602   6.8018203   6.7787602   6.7871548   6.7871548
   6.7930733   6.7930733   6.7871548   6.7930733   6.7930733   6.7871548
   5.3994083   5.3818499   5.3994083   5.3818499   5.3957638   5.3957638
   5.3849333   5.3849333   5.3957638   5.3849333   5.3849333   5.3957638
   6.0043199   5.9990980   6.0043199   5.9990980   6.0105124   5.9950411
   5.9935919   6.0090525   6.0105124   6.0090525   5.9935919   5.9950411
   5.9950411   6.0090525   6.0090525   5.9950411   6.0043199   6.0105124
   5.9990980   6.0105124   5.9990980   5.9935919   6.0043199   5.9935919
   0.8763827   0.8751963   0.8763827   0.8751963   0.8804669   0.8768860
   0.8710098   0.8747363   0.8804669   0.8747363   0.8710098   0.8768860
   0.8768860   0.8747363   0.8747363   0.8768860   0.8763827   0.8804669
   0.8751963   0.8804669   0.8751963   0.8710098   0.8763827   0.8710098
   8.3202010   8.3047046   8.3202010   8.3047046   8.3129717   8.3205538
   8.3110384   8.3040160   8.3129717   8.3040160   8.3110384   8.3205538
   8.3205538   8.3040160   8.3040160   8.3205538   8.3202010   8.3129717
   8.3047046   8.3129717   8.3047046   8.3110384   8.3202010   8.3110384
 TTTTTTTTTTTTTTTTTTTTTTTTTTTTTT MOQGAD      TELAPSE     2320.87 TCPU     1536.80
 TTTTTTTTTTTTTTTTTTTTTTTTTTTTTT SHELLXN     TELAPSE     2346.19 TCPU     1557.74
 TTTTTTTTTTTTTTTTTTTTTTTTTTTTTT MONMO3      TELAPSE     2349.32 TCPU     1560.86
 NUMERICALLY INTEGRATED DENSITY    804.0001334739
 TTTTTTTTTTTTTTTTTTTTTTTTTTTTTT NUMDFT      TELAPSE     2354.18 TCPU     1565.73
 CYC   4 ETOT(AU) -6.164217160541E+03 DETOT -5.29E-04 tst  4.11E-06 PX  1.78E-03
 TTTTTTTTTTTTTTTTTTTTTTTTTTTTTT DIIS        TELAPSE     2361.61 TCPU     1573.16
 DIIS TEST: 0.57704E-03 AT SCF   CYCLE   4 - DIIS ACTIVE - HISTORY:     4 CYCLES
 TTTTTTTTTTTTTTTTTTTTTTTTTTTTTT FDIK        TELAPSE     2401.02 TCPU     1604.56
 INSULATING STATE
 TOP OF VALENCE BANDS -    BAND    402; K    5; EIG -2.4951153E-01 AU
 TOP OF VALENCE BANDS -    BAND    402; K    1; EIG -2.4997517E-01 AU
 BOTTOM OF VIRTUAL BANDS - BAND    403; K    2; EIG -9.1159986E-02 AU
 INDIRECT ENERGY BAND GAP:   4.3090 eV
 BOTTOM OF VIRTUAL BANDS - BAND    403; K    1; EIG -9.0929509E-02 AU
 TTTTTTTTTTTTTTTTTTTTTTTTTTTTTT PDIG        TELAPSE     2402.81 TCPU     1606.35
 CHARGE NORMALIZATION FACTOR   1.00000000
 TOTAL ATOMIC CHARGES:
  18.4758927  18.4758927  18.4758927  18.4759828  18.4759828  18.4758927
   7.5835423   7.6176725   7.5835423   7.6176725   7.5888774   7.6005100
   7.6124978   7.6013198   7.5888774   7.6013198   7.6124978   7.6005100
   7.6005100   7.6013198   7.6013198   7.6005100   7.5835423   7.5888774
   7.6176725   7.5888774   7.6176725   7.6124978   7.5835423   7.6124978
   6.7999947   6.7804377   6.7999947   6.7804377   6.7873213   6.7873213
   6.7927791   6.7927791   6.7873213   6.7927791   6.7927791   6.7873213
   5.3973328   5.3838866   5.3973328   5.3838866   5.3949795   5.3949795
   5.3857651   5.3857651   5.3949795   5.3857651   5.3857651   5.3949795
   6.0053711   5.9981589   6.0053711   5.9981589   6.0112397   5.9952680
   5.9929065   6.0087489   6.0112397   6.0087489   5.9929065   5.9952680
   5.9952680   6.0087489   6.0087489   5.9952680   6.0053711   6.0112397
   5.9981589   6.0112397   5.9981589   5.9929065   6.0053711   5.9929065
   0.8758803   0.8757072   0.8758803   0.8757072   0.8801476   0.8768609
   0.8713329   0.8748093   0.8801476   0.8748093   0.8713329   0.8768609
   0.8768609   0.8748093   0.8748093   0.8768609   0.8758803   0.8801476
   0.8757072   0.8801476   0.8757072   0.8713329   0.8758803   0.8713329
   8.3208417   8.3040628   8.3208417   8.3040628   8.3091726   8.3226257
   8.3154025   8.3014886   8.3091726   8.3014886   8.3154025   8.3226257
   8.3226257   8.3014886   8.3014886   8.3226257   8.3208417   8.3091726
   8.3040628   8.3091726   8.3040628   8.3154025   8.3208417   8.3154025
 TTTTTTTTTTTTTTTTTTTTTTTTTTTTTT MOQGAD      TELAPSE     2402.83 TCPU     1606.37
 TTTTTTTTTTTTTTTTTTTTTTTTTTTTTT SHELLXN     TELAPSE     2431.69 TCPU     1627.27
 TTTTTTTTTTTTTTTTTTTTTTTTTTTTTT MONMO3      TELAPSE     2435.48 TCPU     1631.06
 NUMERICALLY INTEGRATED DENSITY    804.0001333848
 TTTTTTTTTTTTTTTTTTTTTTTTTTTTTT NUMDFT      TELAPSE     2439.43 TCPU     1635.01
 CYC   5 ETOT(AU) -6.164217241811E+03 DETOT -8.13E-05 tst  3.12E-07 PX  6.63E-04
 TTTTTTTTTTTTTTTTTTTTTTTTTTTTTT DIIS        TELAPSE     2440.12 TCPU     1635.70
 DIIS TEST: 0.77675E-04 AT SCF   CYCLE   5 - DIIS ACTIVE - HISTORY:     5 CYCLES
 TTTTTTTTTTTTTTTTTTTTTTTTTTTTTT FDIK        TELAPSE     2461.67 TCPU     1654.60
 INSULATING STATE
 TOP OF VALENCE BANDS -    BAND    402; K    5; EIG -2.4939955E-01 AU
 TOP OF VALENCE BANDS -    BAND    402; K    1; EIG -2.4982944E-01 AU
 BOTTOM OF VIRTUAL BANDS - BAND    403; K    2; EIG -9.1079814E-02 AU
 INDIRECT ENERGY BAND GAP:   4.3081 eV
 BOTTOM OF VIRTUAL BANDS - BAND    403; K    1; EIG -9.0847927E-02 AU
 TTTTTTTTTTTTTTTTTTTTTTTTTTTTTT PDIG        TELAPSE     2463.45 TCPU     1656.38
 CHARGE NORMALIZATION FACTOR   1.00000000
 TOTAL ATOMIC CHARGES:
  18.4758928  18.4758928  18.4758928  18.4759742  18.4759742  18.4758928
   7.5840655   7.6171788   7.5840655   7.6171788   7.5884904   7.6012656
   7.6135124   7.6000810   7.5884904   7.6000810   7.6135124   7.6012656
   7.6012656   7.6000810   7.6000810   7.6012656   7.5840655   7.5884904
   7.6171788   7.5884904   7.6171788   7.6135124   7.5840655   7.6135124
   6.8008792   6.7800113   6.8008792   6.7800113   6.7868764   6.7868764
   6.7932118   6.7932118   6.7868764   6.7932118   6.7932118   6.7868764
   5.3977844   5.3836847   5.3977844   5.3836847   5.3947374   5.3947374
   5.3859010   5.3859010   5.3947374   5.3859010   5.3859010   5.3947374
   6.0039790   5.9990718   6.0039790   5.9990718   6.0104686   5.9955883
   5.9938176   6.0083759   6.0104686   6.0083759   5.9938176   5.9955883
   5.9955883   6.0083759   6.0083759   5.9955883   6.0039790   6.0104686
   5.9990718   6.0104686   5.9990718   5.9938176   6.0039790   5.9938176
   0.8762427   0.8753964   0.8762427   0.8753964   0.8802218   0.8767493
   0.8712458   0.8749180   0.8802218   0.8749180   0.8712458   0.8767493
   0.8767493   0.8749180   0.8749180   0.8767493   0.8762427   0.8802218
   0.8753964   0.8802218   0.8753964   0.8712458   0.8762427   0.8712458
   8.3205122   8.3043938   8.3205122   8.3043938   8.3099696   8.3228152
   8.3139512   8.3019027   8.3099696   8.3019027   8.3139512   8.3228152
   8.3228152   8.3019027   8.3019027   8.3228152   8.3205122   8.3099696
   8.3043938   8.3099696   8.3043938   8.3139512   8.3205122   8.3139512
 TTTTTTTTTTTTTTTTTTTTTTTTTTTTTT MOQGAD      TELAPSE     2463.47 TCPU     1656.39
 TTTTTTTTTTTTTTTTTTTTTTTTTTTTTT SHELLXN     TELAPSE     2514.64 TCPU     1677.34
 TTTTTTTTTTTTTTTTTTTTTTTTTTTTTT MONMO3      TELAPSE     2531.42 TCPU     1694.11
 NUMERICALLY INTEGRATED DENSITY    804.0001333811
 TTTTTTTTTTTTTTTTTTTTTTTTTTTTTT NUMDFT      TELAPSE     2536.32 TCPU     1699.02
 CYC   6 ETOT(AU) -6.164217248072E+03 DETOT -6.26E-06 tst  6.60E-08 PX  3.03E-04
 TTTTTTTTTTTTTTTTTTTTTTTTTTTTTT DIIS        TELAPSE     2537.60 TCPU     1700.30
 DIIS TEST: 0.33092E-04 AT SCF   CYCLE   6 - DIIS ACTIVE - HISTORY:     6 CYCLES
 TTTTTTTTTTTTTTTTTTTTTTTTTTTTTT FDIK        TELAPSE     2558.07 TCPU     1717.69
 INSULATING STATE
 TOP OF VALENCE BANDS -    BAND    402; K    5; EIG -2.4940727E-01 AU
 TOP OF VALENCE BANDS -    BAND    402; K    1; EIG -2.4983488E-01 AU
 BOTTOM OF VIRTUAL BANDS - BAND    403; K    2; EIG -9.1099077E-02 AU
 INDIRECT ENERGY BAND GAP:   4.3078 eV
 BOTTOM OF VIRTUAL BANDS - BAND    403; K    1; EIG -9.0876847E-02 AU
 TTTTTTTTTTTTTTTTTTTTTTTTTTTTTT PDIG        TELAPSE     2559.84 TCPU     1719.46
 CHARGE NORMALIZATION FACTOR   1.00000000
 TOTAL ATOMIC CHARGES:
  18.4758616  18.4758616  18.4758616  18.4759961  18.4759961  18.4758616
   7.5833430   7.6177983   7.5833430   7.6177983   7.5885469   7.6005851
   7.6127206   7.6014598   7.5885469   7.6014598   7.6127206   7.6005851
   7.6005851   7.6014598   7.6014598   7.6005851   7.5833430   7.5885469
   7.6177983   7.5885469   7.6177983   7.6127206   7.5833430   7.6127206
   6.8003409   6.7800719   6.8003409   6.7800719   6.7871508   6.7871508
   6.7929795   6.7929795   6.7871508   6.7929795   6.7929795   6.7871508
   5.3975068   5.3837032   5.3975068   5.3837032   5.3950132   5.3950132
   5.3857365   5.3857365   5.3950132   5.3857365   5.3857365   5.3950132
   6.0050279   5.9985805   6.0050279   5.9985805   6.0108877   5.9954157
   5.9930880   6.0086820   6.0108877   6.0086820   5.9930880   5.9954157
   5.9954157   6.0086820   6.0086820   5.9954157   6.0050279   6.0108877
   5.9985805   6.0108877   5.9985805   5.9930880   6.0050279   5.9930880
   0.8761244   0.8754772   0.8761244   0.8754772   0.8802037   0.8767718
   0.8712632   0.8748738   0.8802037   0.8748738   0.8712632   0.8767718
   0.8767718   0.8748738   0.8748738   0.8767718   0.8761244   0.8802037
   0.8754772   0.8802037   0.8754772   0.8712632   0.8761244   0.8712632
   8.3206363   8.3042704   8.3206363   8.3042704   8.3100707   8.3224063
   8.3148208   8.3013950   8.3100707   8.3013950   8.3148208   8.3224063
   8.3224063   8.3013950   8.3013950   8.3224063   8.3206363   8.3100707
   8.3042704   8.3100707   8.3042704   8.3148208   8.3206363   8.3148208
 TTTTTTTTTTTTTTTTTTTTTTTTTTTTTT MOQGAD      TELAPSE     2559.86 TCPU     1719.48
 TTTTTTTTTTTTTTTTTTTTTTTTTTTTTT SHELLXN     TELAPSE     2609.96 TCPU     1740.39
 TTTTTTTTTTTTTTTTTTTTTTTTTTTTTT MONMO3      TELAPSE     2622.14 TCPU     1752.56
 NUMERICALLY INTEGRATED DENSITY    804.0001333890
 TTTTTTTTTTTTTTTTTTTTTTTTTTTTTT NUMDFT      TELAPSE     2626.09 TCPU     1756.51
 CYC   7 ETOT(AU) -6.164217250716E+03 DETOT -2.64E-06 tst  1.52E-08 PX  1.60E-04
 TTTTTTTTTTTTTTTTTTTTTTTTTTTTTT DIIS        TELAPSE     2628.47 TCPU     1758.89
 DIIS TEST: 0.17222E-04 AT SCF   CYCLE   7 - DIIS ACTIVE - HISTORY:     7 CYCLES
 TTTTTTTTTTTTTTTTTTTTTTTTTTTTTT FDIK        TELAPSE     2658.95 TCPU     1779.61
 INSULATING STATE
 TOP OF VALENCE BANDS -    BAND    402; K    5; EIG -2.4943837E-01 AU
 TOP OF VALENCE BANDS -    BAND    402; K    1; EIG -2.4987881E-01 AU
 BOTTOM OF VIRTUAL BANDS - BAND    403; K    2; EIG -9.1107328E-02 AU
 INDIRECT ENERGY BAND GAP:   4.3084 eV
 BOTTOM OF VIRTUAL BANDS - BAND    403; K    1; EIG -9.0878299E-02 AU
 TTTTTTTTTTTTTTTTTTTTTTTTTTTTTT PDIG        TELAPSE     2660.75 TCPU     1781.41
 CHARGE NORMALIZATION FACTOR   1.00000000
 TOTAL ATOMIC CHARGES:
  18.4758877  18.4758877  18.4758877  18.4759565  18.4759565  18.4758877
   7.5836518   7.6175904   7.5836518   7.6175904   7.5886041   7.6006845
   7.6132326   7.6007359   7.5886041   7.6007359   7.6132326   7.6006845
   7.6006845   7.6007359   7.6007359   7.6006845   7.5836518   7.5886041
   7.6175904   7.5886041   7.6175904   7.6132326   7.5836518   7.6132326
   6.8004835   6.7801498   6.8004835   6.7801498   6.7871055   6.7871055
   6.7929873   6.7929873   6.7871055   6.7929873   6.7929873   6.7871055
   5.3975914   5.3837713   5.3975914   5.3837713   5.3949834   5.3949834
   5.3857255   5.3857255   5.3949834   5.3857255   5.3857255   5.3949834
   6.0046804   5.9985778   6.0046804   5.9985778   6.0109778   5.9953704
   5.9932899   6.0086065   6.0109778   6.0086065   5.9932899   5.9953704
   5.9953704   6.0086065   6.0086065   5.9953704   6.0046804   6.0109778
   5.9985778   6.0109778   5.9985778   5.9932899   6.0046804   5.9932899
   0.8760877   0.8755234   0.8760877   0.8755234   0.8802052   0.8767820
   0.8712607   0.8748852   0.8802052   0.8748852   0.8712607   0.8767820
   0.8767820   0.8748852   0.8748852   0.8767820   0.8760877   0.8802052
   0.8755234   0.8802052   0.8755234   0.8712607   0.8760877   0.8712607
   8.3206960   8.3042294   8.3206960   8.3042294   8.3095625   8.3228031
   8.3143910   8.3019062   8.3095625   8.3019062   8.3143910   8.3228031
   8.3228031   8.3019062   8.3019062   8.3228031   8.3206960   8.3095625
   8.3042294   8.3095625   8.3042294   8.3143910   8.3206960   8.3143910
 TTTTTTTTTTTTTTTTTTTTTTTTTTTTTT MOQGAD      TELAPSE     2660.77 TCPU     1781.43
 TTTTTTTTTTTTTTTTTTTTTTTTTTTTTT SHELLXN     TELAPSE     2699.02 TCPU     1802.32
 TTTTTTTTTTTTTTTTTTTTTTTTTTTTTT MONMO3      TELAPSE     2702.61 TCPU     1805.91
 NUMERICALLY INTEGRATED DENSITY    804.0001334008
 TTTTTTTTTTTTTTTTTTTTTTTTTTTTTT NUMDFT      TELAPSE     2706.55 TCPU     1809.85
 CYC   8 ETOT(AU) -6.164217252284E+03 DETOT -1.57E-06 tst  7.03E-09 PX  8.07E-05
 TTTTTTTTTTTTTTTTTTTTTTTTTTTTTT DIIS        TELAPSE     2729.46 TCPU     1832.76
 DIIS TEST: 0.39581E-05 AT SCF   CYCLE   8 - DIIS ACTIVE - HISTORY:     8 CYCLES
 TTTTTTTTTTTTTTTTTTTTTTTTTTTTTT FDIK        TELAPSE     2742.28 TCPU     1844.97
 INSULATING STATE
 TOP OF VALENCE BANDS -    BAND    402; K    5; EIG -2.4942896E-01 AU
 TOP OF VALENCE BANDS -    BAND    402; K    1; EIG -2.4986542E-01 AU
 BOTTOM OF VIRTUAL BANDS - BAND    403; K    2; EIG -9.1113822E-02 AU
 INDIRECT ENERGY BAND GAP:   4.3080 eV
 BOTTOM OF VIRTUAL BANDS - BAND    403; K    1; EIG -9.0886289E-02 AU
 TTTTTTTTTTTTTTTTTTTTTTTTTTTTTT PDIG        TELAPSE     2743.97 TCPU     1846.66
 CHARGE NORMALIZATION FACTOR   1.00000000
 TOTAL ATOMIC CHARGES:
  18.4758773  18.4758773  18.4758773  18.4759826  18.4759826  18.4758773
   7.5837580   7.6174332   7.5837580   7.6174332   7.5884553   7.6009844
   7.6130219   7.6008734   7.5884553   7.6008734   7.6130219   7.6009844
   7.6009844   7.6008734   7.6008734   7.6009844   7.5837580   7.5884553
   7.6174332   7.5884553   7.6174332   7.6130219   7.5837580   7.6130219
   6.8005846   6.7800631   6.8005846   6.7800631   6.7870525   6.7870525
   6.7930611   6.7930611   6.7870525   6.7930611   6.7930611   6.7870525
   5.3975428   5.3837609   5.3975428   5.3837609   5.3949403   5.3949403
   5.3857792   5.3857792   5.3949403   5.3857792   5.3857792   5.3949403
   6.0046213   5.9987350   6.0046213   5.9987350   6.0107478   5.9954484
   5.9933241   6.0086043   6.0107478   6.0086043   5.9933241   5.9954484
   5.9954484   6.0086043   6.0086043   5.9954484   6.0046213   6.0107478
   5.9987350   6.0107478   5.9987350   5.9933241   6.0046213   5.9933241
   0.8761050   0.8755213   0.8761050   0.8755213   0.8802168   0.8767667
   0.8712542   0.8748856   0.8802168   0.8748856   0.8712542   0.8767667
   0.8767667   0.8748856   0.8748856   0.8767667   0.8761050   0.8802168
   0.8755213   0.8802168   0.8755213   0.8712542   0.8761050   0.8712542
   8.3206298   8.3042688   8.3206298   8.3042688   8.3100454   8.3224275
   8.3146791   8.3015153   8.3100454   8.3015153   8.3146791   8.3224275
   8.3224275   8.3015153   8.3015153   8.3224275   8.3206298   8.3100454
   8.3042688   8.3100454   8.3042688   8.3146791   8.3206298   8.3146791
 TTTTTTTTTTTTTTTTTTTTTTTTTTTTTT MOQGAD      TELAPSE     2743.99 TCPU     1846.68
 TTTTTTTTTTTTTTTTTTTTTTTTTTTTTT SHELLXN     TELAPSE     2768.82 TCPU     1867.59
 TTTTTTTTTTTTTTTTTTTTTTTTTTTTTT MONMO3      TELAPSE     2772.05 TCPU     1870.81
 NUMERICALLY INTEGRATED DENSITY    804.0001334006
 TTTTTTTTTTTTTTTTTTTTTTTTTTTTTT NUMDFT      TELAPSE     2776.76 TCPU     1875.52
 CYC   9 ETOT(AU) -6.164217252641E+03 DETOT -3.57E-07 tst  5.26E-09 PX  7.05E-05
 TTTTTTTTTTTTTTTTTTTTTTTTTTTTTT DIIS        TELAPSE     2777.14 TCPU     1875.90
 DIIS TEST: 0.33994E-05 AT SCF   CYCLE   9 - DIIS ACTIVE - HISTORY:     9 CYCLES
 TTTTTTTTTTTTTTTTTTTTTTTTTTTTTT FDIK        TELAPSE     2792.21 TCPU     1889.43
 INSULATING STATE
 TOP OF VALENCE BANDS -    BAND    402; K    5; EIG -2.4942520E-01 AU
 TOP OF VALENCE BANDS -    BAND    402; K    1; EIG -2.4986100E-01 AU
 BOTTOM OF VIRTUAL BANDS - BAND    403; K    2; EIG -9.1102401E-02 AU
 INDIRECT ENERGY BAND GAP:   4.3082 eV
 BOTTOM OF VIRTUAL BANDS - BAND    403; K    1; EIG -9.0875311E-02 AU
 TTTTTTTTTTTTTTTTTTTTTTTTTTTTTT PDIG        TELAPSE     2793.88 TCPU     1891.10
 CHARGE NORMALIZATION FACTOR   1.00000000
 TOTAL ATOMIC CHARGES:
  18.4758867  18.4758867  18.4758867  18.4759675  18.4759675  18.4758867
   7.5836687   7.6175403   7.5836687   7.6175403   7.5886101   7.6007394
   7.6130617   7.6008906   7.5886101   7.6008906   7.6130617   7.6007394
   7.6007394   7.6008906   7.6008906   7.6007394   7.5836687   7.5886101
   7.6175403   7.5886101   7.6175403   7.6130617   7.5836687   7.6130617
   6.8005395   6.7800810   6.8005395   6.7800810   6.7870755   6.7870755
   6.7930294   6.7930294   6.7870755   6.7930294   6.7930294   6.7870755
   5.3975096   5.3837714   5.3975096   5.3837714   5.3949525   5.3949525
   5.3857678   5.3857678   5.3949525   5.3857678   5.3857678   5.3949525
   6.0046882   5.9986717   6.0046882   5.9986717   6.0108292   5.9954279
   5.9933298   6.0085789   6.0108292   6.0085789   5.9933298   5.9954279
   5.9954279   6.0085789   6.0085789   5.9954279   6.0046882   6.0108292
   5.9986717   6.0108292   5.9986717   5.9933298   6.0046882   5.9933298
   0.8761124   0.8755012   0.8761124   0.8755012   0.8802125   0.8767667
   0.8712560   0.8748940   0.8802125   0.8748940   0.8712560   0.8767667
   0.8767667   0.8748940   0.8748940   0.8767667   0.8761124   0.8802125
   0.8755012   0.8802125   0.8755012   0.8712560   0.8761124   0.8712560
   8.3206371   8.3042659   8.3206371   8.3042659   8.3097685   8.3227044
   8.3144300   8.3017686   8.3097685   8.3017686   8.3144300   8.3227044
   8.3227044   8.3017686   8.3017686   8.3227044   8.3206371   8.3097685
   8.3042659   8.3097685   8.3042659   8.3144300   8.3206371   8.3144300
 TTTTTTTTTTTTTTTTTTTTTTTTTTTTTT MOQGAD      TELAPSE     2793.90 TCPU     1891.12
 TTTTTTTTTTTTTTTTTTTTTTTTTTTTTT SHELLXN     TELAPSE     2818.78 TCPU     1912.08
 TTTTTTTTTTTTTTTTTTTTTTTTTTTTTT MONMO3      TELAPSE     2822.08 TCPU     1915.39
 NUMERICALLY INTEGRATED DENSITY    804.0001333984
 TTTTTTTTTTTTTTTTTTTTTTTTTTTTTT NUMDFT      TELAPSE     2826.04 TCPU     1919.35
 CYC  10 ETOT(AU) -6.164217253022E+03 DETOT -3.81E-07 tst  2.27E-09 PX  4.15E-05
 TTTTTTTTTTTTTTTTTTTTTTTTTTTTTT DIIS        TELAPSE     2826.38 TCPU     1919.69
 DIIS TEST: 0.52435E-06 AT SCF   CYCLE  10 - DIIS ACTIVE - HISTORY:    10 CYCLES
 TTTTTTTTTTTTTTTTTTTTTTTTTTTTTT FDIK        TELAPSE     2843.72 TCPU     1935.92
 INSULATING STATE
 TOP OF VALENCE BANDS -    BAND    402; K    5; EIG -2.4942544E-01 AU
 TOP OF VALENCE BANDS -    BAND    402; K    1; EIG -2.4986091E-01 AU
 BOTTOM OF VIRTUAL BANDS - BAND    403; K    2; EIG -9.1104153E-02 AU
 INDIRECT ENERGY BAND GAP:   4.3081 eV
 BOTTOM OF VIRTUAL BANDS - BAND    403; K    1; EIG -9.0876490E-02 AU
 TTTTTTTTTTTTTTTTTTTTTTTTTTTTTT PDIG        TELAPSE     2845.40 TCPU     1937.59
 CHARGE NORMALIZATION FACTOR   1.00000000
 TOTAL ATOMIC CHARGES:
  18.4758875  18.4758875  18.4758875  18.4759666  18.4759666  18.4758875
   7.5836657   7.6175529   7.5836657   7.6175529   7.5885196   7.6007962
   7.6131512   7.6008332   7.5885196   7.6008332   7.6131512   7.6007962
   7.6007962   7.6008332   7.6008332   7.6007962   7.5836657   7.5885196
   7.6175529   7.5885196   7.6175529   7.6131512   7.5836657   7.6131512
   6.8005288   6.7801169   6.8005288   6.7801169   6.7871027   6.7871027
   6.7929892   6.7929892   6.7871027   6.7929892   6.7929892   6.7871027
   5.3975619   5.3837889   5.3975619   5.3837889   5.3949786   5.3949786
   5.3857226   5.3857226   5.3949786   5.3857226   5.3857226   5.3949786
   6.0046422   5.9986428   6.0046422   5.9986428   6.0108864   5.9954268
   5.9933002   6.0085912   6.0108864   6.0085912   5.9933002   5.9954268
   5.9954268   6.0085912   6.0085912   5.9954268   6.0046422   6.0108864
   5.9986428   6.0108864   5.9986428   5.9933002   6.0046422   5.9933002
   0.8761141   0.8755066   0.8761141   0.8755066   0.8802085   0.8767631
   0.8712573   0.8748956   0.8802085   0.8748956   0.8712573   0.8767631
   0.8767631   0.8748956   0.8748956   0.8767631   0.8761141   0.8802085
   0.8755066   0.8802085   0.8755066   0.8712573   0.8761141   0.8712573
   8.3206706   8.3042490   8.3206706   8.3042490   8.3098162   8.3225825
   8.3145533   8.3017128   8.3098162   8.3017128   8.3145533   8.3225825
   8.3225825   8.3017128   8.3017128   8.3225825   8.3206706   8.3098162
   8.3042490   8.3098162   8.3042490   8.3145533   8.3206706   8.3145533
 TTTTTTTTTTTTTTTTTTTTTTTTTTTTTT MOQGAD      TELAPSE     2845.42 TCPU     1937.61
 TTTTTTTTTTTTTTTTTTTTTTTTTTTTTT SHELLXN     TELAPSE     2928.91 TCPU     1958.53
 TTTTTTTTTTTTTTTTTTTTTTTTTTTTTT MONMO3      TELAPSE     2965.24 TCPU     1994.86
 NUMERICALLY INTEGRATED DENSITY    804.0001333981
 TTTTTTTTTTTTTTTTTTTTTTTTTTTTTT NUMDFT      TELAPSE     2969.18 TCPU     1998.79
 CYC  11 ETOT(AU) -6.164217253121E+03 DETOT -9.92E-08 tst  2.39E-10 PX  3.72E-05
 TTTTTTTTTTTTTTTTTTTTTTTTTTTTTT DIIS        TELAPSE     2970.40 TCPU     2000.01
 DIIS TEST: 0.17433E-06 AT SCF   CYCLE  11 - DIIS ACTIVE - HISTORY:    11 CYCLES
 TTTTTTTTTTTTTTTTTTTTTTTTTTTTTT FDIK        TELAPSE     2988.26 TCPU     2007.57
 INSULATING STATE
 TOP OF VALENCE BANDS -    BAND    402; K    5; EIG -2.4942832E-01 AU
 TOP OF VALENCE BANDS -    BAND    402; K    1; EIG -2.4986493E-01 AU
 BOTTOM OF VIRTUAL BANDS - BAND    403; K    2; EIG -9.1107001E-02 AU
 INDIRECT ENERGY BAND GAP:   4.3081 eV
 BOTTOM OF VIRTUAL BANDS - BAND    403; K    1; EIG -9.0879880E-02 AU
 TTTTTTTTTTTTTTTTTTTTTTTTTTTTTT PDIG        TELAPSE     2990.05 TCPU     2009.35
 CHARGE NORMALIZATION FACTOR   1.00000000
 TOTAL ATOMIC CHARGES:
  18.4758901  18.4758901  18.4758901  18.4759627  18.4759627  18.4758901
   7.5836976   7.6175092   7.5836976   7.6175092   7.5885594   7.6008039
   7.6130588   7.6008895   7.5885594   7.6008895   7.6130588   7.6008039
   7.6008039   7.6008895   7.6008895   7.6008039   7.5836976   7.5885594
   7.6175092   7.5885594   7.6175092   7.6130588   7.5836976   7.6130588
   6.8005449   6.7800698   6.8005449   6.7800698   6.7870686   6.7870686
   6.7930390   6.7930390   6.7870686   6.7930390   6.7930390   6.7870686
   5.3975113   5.3837686   5.3975113   5.3837686   5.3949672   5.3949672
   5.3857574   5.3857574   5.3949672   5.3857574   5.3857574   5.3949672
   6.0046832   5.9986896   6.0046832   5.9986896   6.0108238   5.9954160
   5.9933110   6.0085902   6.0108238   6.0085902   5.9933110   5.9954160
   5.9954160   6.0085902   6.0085902   5.9954160   6.0046832   6.0108238
   5.9986896   6.0108238   5.9986896   5.9933110   6.0046832   5.9933110
   0.8761044   0.8755086   0.8761044   0.8755086   0.8802130   0.8767688
   0.8712549   0.8748922   0.8802130   0.8748922   0.8712549   0.8767688
   0.8767688   0.8748922   0.8748922   0.8767688   0.8761044   0.8802130
   0.8755086   0.8802130   0.8755086   0.8712549   0.8761044   0.8712549
   8.3206341   8.3042649   8.3206341   8.3042649   8.3098112   8.3226536
   8.3144826   8.3017286   8.3098112   8.3017286   8.3144826   8.3226536
   8.3226536   8.3017286   8.3017286   8.3226536   8.3206341   8.3098112
   8.3042649   8.3098112   8.3042649   8.3144826   8.3206341   8.3144826
 TTTTTTTTTTTTTTTTTTTTTTTTTTTTTT MOQGAD      TELAPSE     2990.07 TCPU     2009.37
 TTTTTTTTTTTTTTTTTTTTTTTTTTTTTT SHELLXN     TELAPSE     3016.48 TCPU     2030.26
 TTTTTTTTTTTTTTTTTTTTTTTTTTTTTT MONMO3      TELAPSE     3026.92 TCPU     2040.71
 NUMERICALLY INTEGRATED DENSITY    804.0001333998
 TTTTTTTTTTTTTTTTTTTTTTTTTTTTTT NUMDFT      TELAPSE     3030.87 TCPU     2044.65
 CYC  12 ETOT(AU) -6.164217253144E+03 DETOT -2.32E-08 tst  1.90E-10 PX  1.16E-05
 TTTTTTTTTTTTTTTTTTTTTTTTTTTTTT DIIS        TELAPSE     3031.12 TCPU     2044.90
 DIIS TEST: 0.92469E-07 AT SCF   CYCLE  12 - DIIS ACTIVE - HISTORY:    12 CYCLES
 TTTTTTTTTTTTTTTTTTTTTTTTTTTTTT FDIK        TELAPSE     3045.50 TCPU     2058.68
 INSULATING STATE
 TOP OF VALENCE BANDS -    BAND    402; K    5; EIG -2.4942632E-01 AU
 TOP OF VALENCE BANDS -    BAND    402; K    1; EIG -2.4986230E-01 AU
 BOTTOM OF VIRTUAL BANDS - BAND    403; K    2; EIG -9.1104259E-02 AU
 INDIRECT ENERGY BAND GAP:   4.3082 eV
 BOTTOM OF VIRTUAL BANDS - BAND    403; K    1; EIG -9.0876724E-02 AU
 TTTTTTTTTTTTTTTTTTTTTTTTTTTTTT PDIG        TELAPSE     3047.20 TCPU     2060.37
 CHARGE NORMALIZATION FACTOR   1.00000000
 TOTAL ATOMIC CHARGES:
  18.4758892  18.4758892  18.4758892  18.4759635  18.4759635  18.4758892
   7.5836828   7.6175283   7.5836828   7.6175283   7.5885623   7.6007874
   7.6130974   7.6008631   7.5885623   7.6008631   7.6130974   7.6007874
   7.6007874   7.6008631   7.6008631   7.6007874   7.5836828   7.5885623
   7.6175283   7.5885623   7.6175283   7.6130974   7.5836828   7.6130974
   6.8005455   6.7800927   6.8005455   6.7800927   6.7870808   6.7870808
   6.7930139   6.7930139   6.7870808   6.7930139   6.7930139   6.7870808
   5.3975236   5.3837937   5.3975236   5.3837937   5.3949589   5.3949589
   5.3857457   5.3857457   5.3949589   5.3857457   5.3857457   5.3949589
   6.0046596   5.9986624   6.0046596   5.9986624   6.0108439   5.9954297
   5.9933243   6.0085868   6.0108439   6.0085868   5.9933243   5.9954297
   5.9954297   6.0085868   6.0085868   5.9954297   6.0046596   6.0108439
   5.9986624   6.0108439   5.9986624   5.9933243   6.0046596   5.9933243
   0.8761109   0.8755069   0.8761109   0.8755069   0.8802117   0.8767653
   0.8712549   0.8748937   0.8802117   0.8748937   0.8712549   0.8767653
   0.8767653   0.8748937   0.8748937   0.8767653   0.8761109   0.8802117
   0.8755069   0.8802117   0.8755069   0.8712549   0.8761109   0.8712549
   8.3206534   8.3042575   8.3206534   8.3042575   8.3098245   8.3226194
   8.3145123   8.3017136   8.3098245   8.3017136   8.3145123   8.3226194
   8.3226194   8.3017136   8.3017136   8.3226194   8.3206534   8.3098245
   8.3042575   8.3098245   8.3042575   8.3145123   8.3206534   8.3145123
 TTTTTTTTTTTTTTTTTTTTTTTTTTTTTT MOQGAD      TELAPSE     3047.22 TCPU     2060.39
 TTTTTTTTTTTTTTTTTTTTTTTTTTTTTT SHELLXN     TELAPSE     3072.12 TCPU     2081.36
 TTTTTTTTTTTTTTTTTTTTTTTTTTTTTT MONMO3      TELAPSE     3075.09 TCPU     2084.33
 NUMERICALLY INTEGRATED DENSITY    804.0001333991
 TTTTTTTTTTTTTTTTTTTTTTTTTTTTTT NUMDFT      TELAPSE     3079.03 TCPU     2088.27
 CYC  13 ETOT(AU) -6.164217253152E+03 DETOT -7.46E-09 tst  6.39E-11 PX  1.32E-05
 TTTTTTTTTTTTTTTTTTTTTTTTTTTTTT DIIS        TELAPSE     3079.73 TCPU     2088.97
 DIIS TEST: 0.10496E-07 AT SCF   CYCLE  13 - DIIS ACTIVE - HISTORY:    13 CYCLES
 TTTTTTTTTTTTTTTTTTTTTTTTTTTTTT FDIK        TELAPSE     3091.55 TCPU     2099.80
 INSULATING STATE
 TOP OF VALENCE BANDS -    BAND    402; K    5; EIG -2.4942628E-01 AU
 TOP OF VALENCE BANDS -    BAND    402; K    1; EIG -2.4986214E-01 AU
 BOTTOM OF VIRTUAL BANDS - BAND    403; K    2; EIG -9.1105720E-02 AU
 INDIRECT ENERGY BAND GAP:   4.3081 eV
 BOTTOM OF VIRTUAL BANDS - BAND    403; K    1; EIG -9.0878499E-02 AU
 TTTTTTTTTTTTTTTTTTTTTTTTTTTTTT PDIG        TELAPSE     3093.25 TCPU     2101.50
 CHARGE NORMALIZATION FACTOR   1.00000000
 TOTAL ATOMIC CHARGES:
  18.4758890  18.4758890  18.4758890  18.4759637  18.4759637  18.4758890
   7.5836819   7.6175300   7.5836819   7.6175300   7.5885340   7.6008078
   7.6131001   7.6008648   7.5885340   7.6008648   7.6131001   7.6008078
   7.6008078   7.6008648   7.6008648   7.6008078   7.5836819   7.5885340
   7.6175300   7.5885340   7.6175300   7.6131001   7.5836819   7.6131001
   6.8005378   6.7800876   6.8005378   6.7800876   6.7870892   6.7870892
   6.7930150   6.7930150   6.7870892   6.7930150   6.7930150   6.7870892
   5.3975307   5.3837712   5.3975307   5.3837712   5.3949720   5.3949720
   5.3857461   5.3857461   5.3949720   5.3857461   5.3857461   5.3949720
   6.0046671   5.9986752   6.0046671   5.9986752   6.0108477   5.9954225
   5.9933029   6.0085871   6.0108477   6.0085871   5.9933029   5.9954225
   5.9954225   6.0085871   6.0085871   5.9954225   6.0046671   6.0108477
   5.9986752   6.0108477   5.9986752   5.9933029   6.0046671   5.9933029
   0.8761104   0.8755056   0.8761104   0.8755056   0.8802111   0.8767651
   0.8712564   0.8748950   0.8802111   0.8748950   0.8712564   0.8767651
   0.8767651   0.8748950   0.8748950   0.8767651   0.8761104   0.8802111
   0.8755056   0.8802111   0.8755056   0.8712564   0.8761104   0.8712564
   8.3206478   8.3042590   8.3206478   8.3042590   8.3098095   8.3226245
   8.3145117   8.3017260   8.3098095   8.3017260   8.3145117   8.3226245
   8.3226245   8.3017260   8.3017260   8.3226245   8.3206478   8.3098095
   8.3042590   8.3098095   8.3042590   8.3145117   8.3206478   8.3145117
 TTTTTTTTTTTTTTTTTTTTTTTTTTTTTT MOQGAD      TELAPSE     3093.26 TCPU     2101.51
 TTTTTTTTTTTTTTTTTTTTTTTTTTTTTT SHELLXN     TELAPSE     3114.03 TCPU     2122.28
 +++ ENERGIES IN A.U. +++
 ::: EXT EL-POLE                                  -6.8631448983659E+03
 ::: EXT EL-SPHEROPOLE                             5.4940647113270E+01
 ::: BIELET ZONE E-E                               1.1854464165665E+04
 ::: TOTAL E-E                                     5.0462599144120E+03
 ::: TOTAL E-N + N-E                              -1.7964902362410E+04
 ::: TOTAL N-N                                     1.7921940442418E+03
 ::: KINETIC ENERGY                                5.5303734592023E+03
 ::: PSEUDO TOTAL   ENERGY                        -5.5960749445543E+03
 ::: VIRIAL COEFFICIENT                            9.9409501729862E-01
 TTTTTTTTTTTTTTTTTTTTTTTTTTTTTT MONMO3      TELAPSE     3117.35 TCPU     2125.60
 NUMERICALLY INTEGRATED DENSITY    804.0001333986
 TTTTTTTTTTTTTTTTTTTTTTTTTTTTTT NUMDFT      TELAPSE     3121.29 TCPU     2129.54
 CYC  14 ETOT(AU) -6.164217253145E+03 DETOT  6.85E-09 tst  1.01E-11 PX  1.32E-05

 == SCF ENDED - CONVERGENCE ON ENERGY      E(AU) -6.1642172531451E+03 CYCLES  14


 ENERGY EXPRESSION=HARTREE+FOCK EXCH*0.25000+(PBE        EXCH)*0.75000+PBE        CORR


 TOTAL ENERGY(DFT)(AU)( 14) -6.1642172531451E+03 DE 6.9E-09 tester 1.0E-11
 TTTTTTTTTTTTTTTTTTTTTTTTTTTTTT EDFT        TELAPSE     3121.32 TCPU     2129.57
 
 INFORMATION **** DFTD3 ENERGY **** CALCULATE DFTD3 ENERGY

           DFT-D V3(BJ)
 DF                                         pbe0      
 parameters
 s6       :    1.0000
 s8       :    1.2177
 a1       :    0.4145
 a2       :    4.8593
 k1 k3    :   16.0000   -4.0000
 Cutoff   :   50.2022
 CN-Cutoff:   21.1671
 
 Edisp /kcal,au:  -169.1015 -0.26948044

 E6    /kcal :  -107.0700
 E8    /kcal :   -64.8330
 E6(ABC) "   :   2.801470
 
 INFORMATION **** DFTD3 ENERGY **** NORMAL TERMINATION OF DFTD3 MODULE

 *******************************************************************************

 DFT-D3 DISPERSION ENERGY CORRECTION

 D3 DISPERSION ENERGY (AU)       -2.6948044145707E-01
 TOTAL ENERGY + DISP (AU)        -6.1644867335865E+03

 *******************************************************************************

 TTTTTTTTTTTTTTTTTTTTTTTTTTTTTT SMAT        TELAPSE     3135.91 TCPU     2141.69
 TTTTTTTTTTTTTTTTTTTTTTTTTTTTTT POLAR2      TELAPSE     3136.54 TCPU     2142.32
 *****************************************************************************
 *                                                                           *
 *                             PIEZOELECTRICITY                              *
 *                    EVALUATED THROUGH THE  BERRY  PHASE                    *
 *                                                                           *
 *****************************************************************************

                                   STRAIN TENSOR
                            0.00000   0.00000   0.00000
                            0.00000   0.00000  -0.01500
                            0.00000  -0.01500   0.00000

 %%%%%%%%%%%%%%%%%%%%%%%%%%%%%%%%%%%%%%%%%%%%%%%%%%%%%%%%%%%%%%%%%%%%%%%%%%%%%
          INFORMATION ON SYSTEM A TO THE LEFT ON SYSTEM B TO THE RIGHT
                      (A) SHOULD BE THE EQUILIBRIUM SYSTEM

         a, b, c (ANGSTROM), ALPHA, BETA, GAMMA (DEGREES) V (ANGSTROM**3)
  a= 15.62760    ALPHA= 109.47122           a= 15.47171    ALPHA= 110.27347
  b= 15.62760    BETA = 109.47122           b= 15.78426    BETA = 109.47223
  c= 15.62760    GAMMA= 109.47122           c= 15.78426    GAMMA= 109.47223
          VA= 2938.01921                              VB= 2937.35815

                      DIRECT LATTICE VECTORS COMPONENTS ( ANGSTROM )
           X         Y         Z                  X         Y         Z
       -9.02260   9.02260   9.02260           -9.02260   8.88726   8.88726
        9.02260  -9.02260   9.02260            9.02260  -9.15794   9.15794
        9.02260   9.02260  -9.02260            9.02260   9.15794  -9.15794

                  RECIPROCAL LATTICE VECTORS COMPONENTS (ANGSTROM-1)
           X         Y         Z                  X         Y         Z
        0.00000   0.34819   0.34819            0.00000   0.34819   0.34819
        0.34819   0.00000   0.34819            0.35349   0.00522   0.34827
        0.34819   0.34819   0.00000            0.35349   0.34827   0.00522

                         ATOMIC FRACTIONAL COORDINATES
    ATOM       a        b        c              a        b        c
    1 CD   -0.25000  0.50000 -0.75000       -0.25000  0.50000 -0.75000
    2 CD   -0.75000  0.50000 -0.25000       -0.75000  0.50000 -0.25000
    3 CD   -0.75000 -0.25000  0.50000       -0.75000 -0.25000  0.50000
    4 CD    0.50000 -0.75000 -0.25000        0.50000 -0.75000 -0.25000
    5 CD    0.50000 -0.25000 -0.75000        0.50000 -0.25000 -0.75000
    6 CD   -0.25000 -0.75000  0.50000       -0.25000 -0.75000  0.50000
    7 N     0.68483  0.36713  0.27911        0.68483  0.36713  0.27911
    8 N     0.08802  0.40571 -0.27911        0.08802  0.40571 -0.27911
    9 N    -0.68483 -0.40571 -0.31770       -0.68483 -0.40571 -0.31770
   10 N    -0.08802 -0.36713  0.31770       -0.08802 -0.36713  0.31770
   11 N     0.27911  0.68483  0.36713        0.27911  0.68483  0.36713
   12 N     0.36713  0.27911  0.68483        0.36713  0.27911  0.68483
   13 N     0.31770 -0.08802 -0.36713        0.31770 -0.08802 -0.36713
   14 N     0.40571 -0.27911  0.08802        0.40571 -0.27911  0.08802
   15 N    -0.27911  0.08802  0.40571       -0.27911  0.08802  0.40571
   16 N    -0.40571 -0.31770 -0.68483       -0.40571 -0.31770 -0.68483
   17 N    -0.31770 -0.68483 -0.40571       -0.31770 -0.68483 -0.40571
   18 N    -0.36713  0.31770 -0.08802       -0.36713  0.31770 -0.08802
   19 N     0.36713  0.68483  0.27911        0.36713  0.68483  0.27911
   20 N     0.40571  0.08802 -0.27911        0.40571  0.08802 -0.27911
   21 N    -0.40571 -0.68483 -0.31770       -0.40571 -0.68483 -0.31770
   22 N    -0.36713 -0.08802  0.31770       -0.36713 -0.08802  0.31770
   23 N     0.68483  0.27911  0.36713        0.68483  0.27911  0.36713
   24 N     0.27911  0.36713  0.68483        0.27911  0.36713  0.68483
   25 N    -0.08802  0.31770 -0.36713       -0.08802  0.31770 -0.36713
   26 N    -0.27911  0.40571  0.08802       -0.27911  0.40571  0.08802
   27 N     0.08802 -0.27911  0.40571        0.08802 -0.27911  0.40571
   28 N    -0.31770 -0.40571 -0.68483       -0.31770 -0.40571 -0.68483
   29 N    -0.68483 -0.31770 -0.40571       -0.68483 -0.31770 -0.40571
   30 N     0.31770 -0.36713 -0.08802        0.31770 -0.36713 -0.08802
   31 N    -0.18425 -0.53796 -0.53796       -0.18425 -0.53796 -0.53796
   32 N     0.00000  0.35371  0.53796        0.00000  0.35371  0.53796
   33 N     0.18425 -0.35371 -0.35371        0.18425 -0.35371 -0.35371
   34 N     0.00000  0.53796  0.35371        0.00000  0.53796  0.35371
   35 N    -0.53796 -0.18425 -0.53796       -0.53796 -0.18425 -0.53796
   36 N    -0.53796 -0.53796 -0.18425       -0.53796 -0.53796 -0.18425
   37 N     0.35371  0.00000  0.53796        0.35371  0.00000  0.53796
   38 N     0.35371  0.53796  0.00000        0.35371  0.53796  0.00000
   39 N     0.53796  0.00000  0.35371        0.53796  0.00000  0.35371
   40 N    -0.35371 -0.35371  0.18425       -0.35371 -0.35371  0.18425
   41 N    -0.35371  0.18425 -0.35371       -0.35371  0.18425 -0.35371
   42 N     0.53796  0.35371  0.00000        0.53796  0.35371  0.00000
   43 C     0.72956  0.36937  0.36937        0.72956  0.36937  0.36937
   44 C     0.00000  0.36019 -0.36937        0.00000  0.36019 -0.36937
   45 C    -0.72956 -0.36019 -0.36019       -0.72956 -0.36019 -0.36019
   46 C     0.00000 -0.36937  0.36019        0.00000 -0.36937  0.36019
   47 C     0.36937  0.72956  0.36937        0.36937  0.72956  0.36937
   48 C     0.36937  0.36937  0.72956        0.36937  0.36937  0.72956
   49 C     0.36019  0.00000 -0.36937        0.36019  0.00000 -0.36937
   50 C     0.36019 -0.36937  0.00000        0.36019 -0.36937 -0.00000
   51 C    -0.36937  0.00000  0.36019       -0.36937  0.00000  0.36019
   52 C    -0.36019 -0.36019 -0.72956       -0.36019 -0.36019 -0.72956
   53 C    -0.36019 -0.72956 -0.36019       -0.36019 -0.72956 -0.36019
   54 C    -0.36937  0.36019  0.00000       -0.36937  0.36019  0.00000
   55 C     0.60479  0.26753  0.21307        0.60479  0.26753  0.21307
   56 C     0.05446  0.39172 -0.21307        0.05446  0.39172 -0.21307
   57 C    -0.60479 -0.39172 -0.33726       -0.60479 -0.39172 -0.33726
   58 C    -0.05446 -0.26753  0.33726       -0.05446 -0.26753  0.33726
   59 C     0.21307  0.60479  0.26753        0.21307  0.60479  0.26753
   60 C     0.26753  0.21307  0.60479        0.26753  0.21307  0.60479
   61 C     0.33726 -0.05446 -0.26753        0.33726 -0.05446 -0.26753
   62 C     0.39172 -0.21307  0.05446        0.39172 -0.21307  0.05446
   63 C    -0.21307  0.05446  0.39172       -0.21307  0.05446  0.39172
   64 C    -0.39172 -0.33726 -0.60479       -0.39172 -0.33726 -0.60479
   65 C    -0.33726 -0.60479 -0.39172       -0.33726 -0.60479 -0.39172
   66 C    -0.26753  0.33726 -0.05446       -0.26753  0.33726 -0.05446
   67 C     0.26753  0.60479  0.21307        0.26753  0.60479  0.21307
   68 C     0.39172  0.05446 -0.21307        0.39172  0.05446 -0.21307
   69 C    -0.39172 -0.60479 -0.33726       -0.39172 -0.60479 -0.33726
   70 C    -0.26753 -0.05446  0.33726       -0.26753 -0.05446  0.33726
   71 C     0.60479  0.21307  0.26753        0.60479  0.21307  0.26753
   72 C     0.21307  0.26753  0.60479        0.21307  0.26753  0.60479
   73 C    -0.05446  0.33726 -0.26753       -0.05446  0.33726 -0.26753
   74 C    -0.21307  0.39172  0.05446       -0.21307  0.39172  0.05446
   75 C     0.05446 -0.21307  0.39172        0.05446 -0.21307  0.39172
   76 C    -0.33726 -0.39172 -0.60479       -0.33726 -0.39172 -0.60479
   77 C    -0.60479 -0.33726 -0.39172       -0.60479 -0.33726 -0.39172
   78 C     0.33726 -0.26753 -0.05446        0.33726 -0.26753 -0.05446
   79 H     0.55222  0.24156  0.13283        0.55222  0.24156  0.13283
   80 H     0.10874  0.41939 -0.13283        0.10874  0.41939 -0.13283
   81 H    -0.55222 -0.41939 -0.31066       -0.55222 -0.41939 -0.31066
   82 H    -0.10874 -0.24156  0.31066       -0.10874 -0.24156  0.31066
   83 H     0.13283  0.55222  0.24156        0.13283  0.55222  0.24156
   84 H     0.24156  0.13283  0.55222        0.24156  0.13283  0.55222
   85 H     0.31066 -0.10874 -0.24156        0.31066 -0.10874 -0.24156
   86 H     0.41939 -0.13283  0.10874        0.41939 -0.13283  0.10874
   87 H    -0.13283  0.10874  0.41939       -0.13283  0.10874  0.41939
   88 H    -0.41939 -0.31066 -0.55222       -0.41939 -0.31066 -0.55222
   89 H    -0.31066 -0.55222 -0.41939       -0.31066 -0.55222 -0.41939
   90 H    -0.24156  0.31066 -0.10874       -0.24156  0.31066 -0.10874
   91 H     0.24156  0.55222  0.13283        0.24156  0.55222  0.13283
   92 H     0.41939  0.10874 -0.13283        0.41939  0.10874 -0.13283
   93 H    -0.41939 -0.55222 -0.31066       -0.41939 -0.55222 -0.31066
   94 H    -0.24156 -0.10874  0.31066       -0.24156 -0.10874  0.31066
   95 H     0.55222  0.13283  0.24156        0.55222  0.13283  0.24156
   96 H     0.13283  0.24156  0.55222        0.13283  0.24156  0.55222
   97 H    -0.10874  0.31066 -0.24156       -0.10874  0.31066 -0.24156
   98 H    -0.13283  0.41939  0.10874       -0.13283  0.41939  0.10874
   99 H     0.10874 -0.13283  0.41939        0.10874 -0.13283  0.41939
  100 H    -0.31066 -0.41939 -0.55222       -0.31066 -0.41939 -0.55222
  101 H    -0.55222 -0.31066 -0.41939       -0.55222 -0.31066 -0.41939
  102 H     0.31066 -0.24156 -0.10874        0.31066 -0.24156 -0.10874
  103 O    -0.15013 -0.54245 -0.45781       -0.15013 -0.54245 -0.45781
  104 O    -0.08464  0.30768  0.45781       -0.08464  0.30768  0.45781
  105 O     0.15013 -0.30768 -0.39232        0.15013 -0.30768 -0.39232
  106 O     0.08464  0.54245  0.39232        0.08464  0.54245  0.39232
  107 O    -0.45781 -0.15013 -0.54245       -0.45781 -0.15013 -0.54245
  108 O    -0.54245 -0.45781 -0.15013       -0.54245 -0.45781 -0.15013
  109 O     0.39232  0.08464  0.54245        0.39232  0.08464  0.54245
  110 O     0.30768  0.45781 -0.08464        0.30768  0.45781 -0.08464
  111 O     0.45781 -0.08464  0.30768        0.45781 -0.08464  0.30768
  112 O    -0.30768 -0.39232  0.15013       -0.30768 -0.39232  0.15013
  113 O    -0.39232  0.15013 -0.30768       -0.39232  0.15013 -0.30768
  114 O     0.54245  0.39232  0.08464        0.54245  0.39232  0.08464
  115 O    -0.54245 -0.15013 -0.45781       -0.54245 -0.15013 -0.45781
  116 O     0.30768 -0.08464  0.45781        0.30768 -0.08464  0.45781
  117 O    -0.30768  0.15013 -0.39232       -0.30768  0.15013 -0.39232
  118 O     0.54245  0.08464  0.39232        0.54245  0.08464  0.39232
  119 O    -0.15013 -0.45781 -0.54245       -0.15013 -0.45781 -0.54245
  120 O    -0.45781 -0.54245 -0.15013       -0.45781 -0.54245 -0.15013
  121 O     0.08464  0.39232  0.54245        0.08464  0.39232  0.54245
  122 O     0.45781  0.30768 -0.08464        0.45781  0.30768 -0.08464
  123 O    -0.08464  0.45781  0.30768       -0.08464  0.45781  0.30768
  124 O    -0.39232 -0.30768  0.15013       -0.39232 -0.30768  0.15013
  125 O     0.15013 -0.39232 -0.30768        0.15013 -0.39232 -0.30768
  126 O     0.39232  0.54245  0.08464        0.39232  0.54245  0.08464

 %%%%%%%%%%%%%%%%%%%%%%%%%%%%%%%%%%%%%%%%%%%%%%%%%%%%%%%%%%%%%%%%%%%%%%%%%%%%%

            PHASE PROJECTED ALONG THE RECIPROCAL LATTICE VECTORS
                              B1         B2         B3
                     PHI  -0.000000  -0.101604  -0.101604

               PREFACTOR: |e|/(2.PI.VA)=  0.00086792E+10 (C/m**3)


 *******************************************************************************
 * CELL DEFORMATION
 *******************************************************************************

    ELASTIC STRAIN MATRIX (ADIMENSIONAL)

    1    0.0000000000    0.0000000000    0.0000000000
    2    0.0000000000    0.0000000000    0.0150000000
    3    0.0000000000    0.0150000000    0.0000000000

 LATTICE PARAMETERS (ANGSTROMS AND DEGREES) OF
 (1) ORIGINAL PRIMITIVE CELL
 (2) ORIGINAL CRYSTALLOGRAPHIC CELL
 (3) DEFORMED PRIMITIVE CELL
 (4) DEFORMED CRYSTALLOGRAPHIC CELL

            A           B           C        ALPHA       BETA        GAMMA         VOL
 (1)   15.627596   15.627596   15.627596  109.471221  109.471221  109.471221 2938.019207
 (2)   18.045193   18.045193   18.045193   90.000000   90.000000   90.000000 5876.038415
 (3)   15.784259   15.471715   15.471715  108.652765  109.472233  109.472233 2937.358153
 (4)   18.045193   18.047223   18.047223   88.281256   90.000000   90.000000 5874.716306

 * CELL DEFORMATION COMPLETE - NO. OF SYMMOPS   4
 *******************************************************************************
 LATTICE PARAMETERS (ANGSTROMS AND DEGREES) - BOHR = 0.5291772083 ANGSTROM
 PRIMITIVE CELL - CENTRING CODE 6/1 VOLUME=  2937.358153 - DENSITY  1.146 g/cm^3
         A              B              C           ALPHA      BETA       GAMMA 
    15.78425872    15.47171461    15.47171461   108.652765 109.472233 109.472233
 *******************************************************************************
 ATOMS IN THE ASYMMETRIC UNIT   34 - ATOMS IN THE UNIT CELL:  126
     ATOM                 X/A                 Y/B                 Z/C    
 *******************************************************************************
      1 T 248 CD   -2.500000000000E-01  5.000000000000E-01  2.500000000000E-01
      2 F 248 CD    2.500000000000E-01 -5.000000000000E-01 -2.500000000000E-01
      3 F 248 CD    2.500000000000E-01 -2.500000000000E-01  5.000000000000E-01
      4 T 248 CD   -5.000000000000E-01  2.500000000000E-01 -2.500000000000E-01
      5 F 248 CD   -5.000000000000E-01 -2.500000000000E-01  2.500000000000E-01
      6 F 248 CD   -2.500000000000E-01  2.500000000000E-01  5.000000000000E-01
      7 T   7 N    -3.151732005490E-01  3.671293939628E-01  2.791128503594E-01
      8 T   7 N     8.801654360340E-02  4.057139490916E-01 -2.791128503594E-01
      9 F   7 N     3.151732005490E-01 -4.057139490916E-01 -3.176974054882E-01
     10 F   7 N    -8.801654360340E-02 -3.671293939628E-01  3.176974054882E-01
     11 T   7 N     2.791128503594E-01 -3.151732005490E-01  3.671293939628E-01
     12 T   7 N     3.671293939628E-01  2.791128503594E-01 -3.151732005490E-01
     13 T   7 N     3.176974054882E-01 -8.801654360340E-02 -3.671293939628E-01
     14 T   7 N     4.057139490916E-01 -2.791128503594E-01  8.801654360340E-02
     15 F   7 N    -2.791128503594E-01  8.801654360340E-02  4.057139490916E-01
     16 F   7 N    -4.057139490916E-01 -3.176974054882E-01  3.151732005490E-01
     17 F   7 N    -3.176974054882E-01  3.151732005490E-01 -4.057139490916E-01
     18 F   7 N    -3.671293939628E-01  3.176974054882E-01 -8.801654360340E-02
     19 F   7 N     3.671293939628E-01 -3.151732005490E-01  2.791128503594E-01
     20 F   7 N     4.057139490916E-01  8.801654360340E-02 -2.791128503594E-01
     21 F   7 N    -4.057139490916E-01  3.151732005490E-01 -3.176974054882E-01
     22 F   7 N    -3.671293939628E-01 -8.801654360340E-02  3.176974054882E-01
     23 F   7 N    -3.151732005490E-01  2.791128503594E-01  3.671293939628E-01
     24 F   7 N     2.791128503594E-01  3.671293939628E-01 -3.151732005490E-01
     25 F   7 N    -8.801654360340E-02  3.176974054882E-01 -3.671293939628E-01
     26 F   7 N    -2.791128503594E-01  4.057139490916E-01  8.801654360340E-02
     27 F   7 N     8.801654360340E-02 -2.791128503594E-01  4.057139490916E-01
     28 F   7 N    -3.176974054882E-01 -4.057139490916E-01  3.151732005490E-01
     29 F   7 N     3.151732005490E-01 -3.176974054882E-01 -4.057139490916E-01
     30 F   7 N     3.176974054882E-01 -3.671293939628E-01 -8.801654360340E-02
     31 T   7 N    -1.842466818929E-01  4.620408926967E-01  4.620408926967E-01
     32 T   7 N     0.000000000000E+00  3.537124254104E-01 -4.620408926967E-01
     33 F   7 N     1.842466818929E-01 -3.537124254104E-01 -3.537124254104E-01
     34 F   7 N     0.000000000000E+00 -4.620408926967E-01  3.537124254104E-01
     35 T   7 N     4.620408926967E-01 -1.842466818929E-01  4.620408926967E-01
     36 F   7 N     4.620408926967E-01  4.620408926967E-01 -1.842466818929E-01
     37 T   7 N     3.537124254104E-01 -1.387778780781E-17 -4.620408926967E-01
     38 F   7 N     3.537124254104E-01 -4.620408926967E-01 -1.040834085586E-17
     39 F   7 N    -4.620408926967E-01  0.000000000000E+00  3.537124254104E-01
     40 F   7 N    -3.537124254104E-01 -3.537124254104E-01  1.842466818929E-01
     41 F   7 N    -3.537124254104E-01  1.842466818929E-01 -3.537124254104E-01
     42 F   7 N    -4.620408926967E-01  3.537124254104E-01 -8.673617379884E-19
     43 T   6 C    -2.704401718457E-01  3.693702883404E-01  3.693702883404E-01
     44 T   6 C     0.000000000000E+00  3.601895398139E-01 -3.693702883404E-01
     45 F   6 C     2.704401718457E-01 -3.601895398139E-01 -3.601895398139E-01
     46 F   6 C     0.000000000000E+00 -3.693702883404E-01  3.601895398139E-01
     47 T   6 C     3.693702883404E-01 -2.704401718457E-01  3.693702883404E-01
     48 F   6 C     3.693702883404E-01  3.693702883404E-01 -2.704401718457E-01
     49 T   6 C     3.601895398139E-01  0.000000000000E+00 -3.693702883404E-01
     50 F   6 C     3.601895398139E-01 -3.693702883404E-01 -1.195502301755E-17
     51 F   6 C    -3.693702883404E-01  0.000000000000E+00  3.601895398139E-01
     52 F   6 C    -3.601895398139E-01 -3.601895398139E-01  2.704401718457E-01
     53 F   6 C    -3.601895398139E-01  2.704401718457E-01 -3.601895398139E-01
     54 F   6 C    -3.693702883404E-01  3.601895398139E-01  1.550409106654E-17
     55 T   6 C    -3.952084085328E-01  2.675304841353E-01  2.130670219469E-01
     56 T   6 C     5.446346218841E-02  3.917245695203E-01 -2.130670219469E-01
     57 F   6 C     3.952084085328E-01 -3.917245695203E-01 -3.372611073319E-01
     58 F   6 C    -5.446346218841E-02 -2.675304841353E-01  3.372611073319E-01
     59 T   6 C     2.130670219469E-01 -3.952084085328E-01  2.675304841353E-01
     60 T   6 C     2.675304841353E-01  2.130670219469E-01 -3.952084085328E-01
     61 T   6 C     3.372611073319E-01 -5.446346218841E-02 -2.675304841353E-01
     62 T   6 C     3.917245695203E-01 -2.130670219469E-01  5.446346218841E-02
     63 F   6 C    -2.130670219469E-01  5.446346218841E-02  3.917245695203E-01
     64 F   6 C    -3.917245695203E-01 -3.372611073319E-01  3.952084085328E-01
     65 F   6 C    -3.372611073319E-01  3.952084085328E-01 -3.917245695203E-01
     66 F   6 C    -2.675304841353E-01  3.372611073319E-01 -5.446346218841E-02
     67 F   6 C     2.675304841353E-01 -3.952084085328E-01  2.130670219469E-01
     68 F   6 C     3.917245695203E-01  5.446346218841E-02 -2.130670219469E-01
     69 F   6 C    -3.917245695203E-01  3.952084085328E-01 -3.372611073319E-01
     70 F   6 C    -2.675304841353E-01 -5.446346218841E-02  3.372611073319E-01
     71 F   6 C    -3.952084085328E-01  2.130670219469E-01  2.675304841353E-01
     72 F   6 C     2.130670219469E-01  2.675304841353E-01 -3.952084085328E-01
     73 F   6 C    -5.446346218841E-02  3.372611073319E-01 -2.675304841353E-01
     74 F   6 C    -2.130670219469E-01  3.917245695203E-01  5.446346218841E-02
     75 F   6 C     5.446346218841E-02 -2.130670219469E-01  3.917245695203E-01
     76 F   6 C    -3.372611073319E-01 -3.917245695203E-01  3.952084085328E-01
     77 F   6 C     3.952084085328E-01 -3.372611073319E-01 -3.917245695203E-01
     78 F   6 C     3.372611073319E-01 -2.675304841353E-01 -5.446346218841E-02
     79 T   1 H    -4.477815303819E-01  2.415630965736E-01  1.328260756764E-01
     80 T   1 H     1.087370208973E-01  4.193923939418E-01 -1.328260756764E-01
     81 F   1 H     4.477815303819E-01 -4.193923939418E-01 -3.106553730445E-01
     82 F   1 H    -1.087370208973E-01 -2.415630965736E-01  3.106553730445E-01
     83 T   1 H     1.328260756764E-01 -4.477815303819E-01  2.415630965736E-01
     84 T   1 H     2.415630965736E-01  1.328260756764E-01 -4.477815303819E-01
     85 T   1 H     3.106553730445E-01 -1.087370208973E-01 -2.415630965736E-01
     86 T   1 H     4.193923939418E-01 -1.328260756764E-01  1.087370208973E-01
     87 F   1 H    -1.328260756764E-01  1.087370208973E-01  4.193923939418E-01
     88 F   1 H    -4.193923939418E-01 -3.106553730445E-01  4.477815303819E-01
     89 F   1 H    -3.106553730445E-01  4.477815303819E-01 -4.193923939418E-01
     90 F   1 H    -2.415630965736E-01  3.106553730445E-01 -1.087370208973E-01
     91 F   1 H     2.415630965736E-01 -4.477815303819E-01  1.328260756764E-01
     92 F   1 H     4.193923939418E-01  1.087370208973E-01 -1.328260756764E-01
     93 F   1 H    -4.193923939418E-01  4.477815303819E-01 -3.106553730445E-01
     94 F   1 H    -2.415630965736E-01 -1.087370208973E-01  3.106553730445E-01
     95 F   1 H    -4.477815303819E-01  1.328260756764E-01  2.415630965736E-01
     96 F   1 H     1.328260756764E-01  2.415630965736E-01 -4.477815303819E-01
     97 F   1 H    -1.087370208973E-01  3.106553730445E-01 -2.415630965736E-01
     98 F   1 H    -1.328260756764E-01  4.193923939418E-01  1.087370208973E-01
     99 F   1 H     1.087370208973E-01 -1.328260756764E-01  4.193923939418E-01
    100 F   1 H    -3.106553730445E-01 -4.193923939418E-01  4.477815303819E-01
    101 F   1 H     4.477815303819E-01 -3.106553730445E-01 -4.193923939418E-01
    102 F   1 H     3.106553730445E-01 -2.415630965736E-01 -1.087370208973E-01
    103 T   8 O    -1.501263237221E-01  4.575489223144E-01 -4.578076319780E-01
    104 T   8 O    -8.464344570768E-02  3.076813082559E-01  4.578076319780E-01
    105 F   8 O     1.501263237221E-01 -3.076813082559E-01 -3.923247539635E-01
    106 F   8 O     8.464344570768E-02 -4.575489223144E-01  3.923247539635E-01
    107 T   8 O    -4.578076319780E-01 -1.501263237221E-01  4.575489223144E-01
    108 T   8 O     4.575489223144E-01 -4.578076319780E-01 -1.501263237221E-01
    109 T   8 O     3.923247539635E-01  8.464344570768E-02 -4.575489223144E-01
    110 T   8 O     3.076813082559E-01  4.578076319780E-01 -8.464344570768E-02
    111 F   8 O     4.578076319780E-01 -8.464344570768E-02  3.076813082559E-01
    112 F   8 O    -3.076813082559E-01 -3.923247539635E-01  1.501263237221E-01
    113 F   8 O    -3.923247539635E-01  1.501263237221E-01 -3.076813082559E-01
    114 F   8 O    -4.575489223144E-01  3.923247539635E-01  8.464344570768E-02
    115 F   8 O     4.575489223144E-01 -1.501263237221E-01 -4.578076319780E-01
    116 F   8 O     3.076813082559E-01 -8.464344570768E-02  4.578076319780E-01
    117 F   8 O    -3.076813082559E-01  1.501263237221E-01 -3.923247539635E-01
    118 F   8 O    -4.575489223144E-01  8.464344570768E-02  3.923247539635E-01
    119 F   8 O    -1.501263237221E-01 -4.578076319780E-01  4.575489223144E-01
    120 F   8 O    -4.578076319780E-01  4.575489223144E-01 -1.501263237221E-01
    121 F   8 O     8.464344570768E-02  3.923247539635E-01 -4.575489223144E-01
    122 F   8 O     4.578076319780E-01  3.076813082559E-01 -8.464344570768E-02
    123 F   8 O    -8.464344570768E-02  4.578076319780E-01  3.076813082559E-01
    124 F   8 O    -3.923247539635E-01 -3.076813082559E-01  1.501263237221E-01
    125 F   8 O     1.501263237221E-01 -3.923247539635E-01 -3.076813082559E-01
    126 F   8 O     3.923247539635E-01 -4.575489223144E-01  8.464344570768E-02

 TRANSFORMATION MATRIX PRIMITIVE-CRYSTALLOGRAPHIC CELL
  0.0000  1.0000  1.0000  1.0000  0.0000  1.0000  1.0000  1.0000  0.0000

 *******************************************************************************
 CRYSTALLOGRAPHIC CELL (VOLUME=       5874.71630605)
         A              B              C           ALPHA      BETA       GAMMA 
    18.04519345    18.04722342    18.04722342    88.281256  90.000000  90.000000

 COORDINATES IN THE CRYSTALLOGRAPHIC CELL
     ATOM                 X/A                 Y/B                 Z/C    
 *******************************************************************************
      1 T 248 CD    1.041837047626E-16  2.500000000000E-01  5.000000000000E-01
      2 F 248 CD   -5.000000000000E-01  2.500000000000E-01 -2.949029909161E-17
      3 F 248 CD   -5.000000000000E-01 -5.551115123126E-17  2.500000000000E-01
      4 T 248 CD    2.500000000000E-01 -5.000000000000E-01  2.775557561563E-17
      5 F 248 CD    2.500000000000E-01  1.734723475977E-18 -5.000000000000E-01
      6 F 248 CD    5.209185238129E-17  5.000000000000E-01  2.500000000000E-01
      7 T   7 N    -1.929227756443E-02  2.984051279238E-01  3.864216715272E-01
      8 T   7 N     1.929227756443E-02 -2.984051279238E-01  3.864216715272E-01
      9 F   7 N    -1.929227756443E-02 -2.984051279238E-01 -3.864216715272E-01
     10 F   7 N     1.929227756443E-02  2.984051279238E-01 -3.864216715272E-01
     11 T   7 N     3.864216715272E-01 -1.929227756443E-02  2.984051279238E-01
     12 T   7 N     2.984051279238E-01  3.864216715272E-01 -1.929227756443E-02
     13 T   7 N    -3.864216715272E-01  1.929227756443E-02  2.984051279238E-01
     14 T   7 N    -2.984051279238E-01  3.864216715272E-01  1.929227756443E-02
     15 F   7 N     3.864216715272E-01  1.929227756443E-02 -2.984051279238E-01
     16 F   7 N    -2.984051279238E-01 -3.864216715272E-01 -1.929227756443E-02
     17 F   7 N    -3.864216715272E-01 -1.929227756443E-02 -2.984051279238E-01
     18 F   7 N     2.984051279238E-01 -3.864216715272E-01  1.929227756443E-02
     19 F   7 N     2.984051279238E-01 -1.929227756443E-02  3.864216715272E-01
     20 F   7 N    -2.984051279238E-01  1.929227756443E-02  3.864216715272E-01
     21 F   7 N    -2.984051279238E-01 -1.929227756443E-02 -3.864216715272E-01
     22 F   7 N     2.984051279238E-01  1.929227756443E-02 -3.864216715272E-01
     23 F   7 N    -1.929227756443E-02  3.864216715272E-01  2.984051279238E-01
     24 F   7 N     3.864216715272E-01  2.984051279238E-01 -1.929227756443E-02
     25 F   7 N     1.929227756443E-02 -3.864216715272E-01  2.984051279238E-01
     26 F   7 N     3.864216715272E-01 -2.984051279238E-01  1.929227756443E-02
     27 F   7 N     1.929227756443E-02  3.864216715272E-01 -2.984051279238E-01
     28 F   7 N    -3.864216715272E-01 -2.984051279238E-01 -1.929227756443E-02
     29 F   7 N    -1.929227756443E-02 -3.864216715272E-01 -2.984051279238E-01
     30 F   7 N    -3.864216715272E-01  2.984051279238E-01  1.929227756443E-02
     31 T   7 N    -4.458357663568E-01 -9.212334094646E-02 -9.212334094646E-02
     32 T   7 N     4.458357663568E-01  9.212334094646E-02 -9.212334094646E-02
     33 F   7 N    -4.458357663568E-01  9.212334094646E-02  9.212334094646E-02
     34 F   7 N     4.458357663568E-01 -9.212334094646E-02  9.212334094646E-02
     35 T   7 N    -9.212334094646E-02 -4.458357663568E-01 -9.212334094646E-02
     36 F   7 N    -9.212334094646E-02 -9.212334094646E-02 -4.458357663568E-01
     37 T   7 N     9.212334094646E-02  4.458357663568E-01 -9.212334094646E-02
     38 F   7 N     9.212334094646E-02 -9.212334094646E-02  4.458357663568E-01
     39 F   7 N    -9.212334094646E-02  4.458357663568E-01  9.212334094646E-02
     40 F   7 N     9.212334094646E-02  9.212334094646E-02 -4.458357663568E-01
     41 F   7 N     9.212334094646E-02 -4.458357663568E-01  9.212334094646E-02
     42 F   7 N    -9.212334094646E-02  9.212334094646E-02  4.458357663568E-01
     43 T   6 C     4.590374263295E-03  3.647799140771E-01  3.647799140771E-01
     44 T   6 C    -4.590374263295E-03 -3.647799140771E-01  3.647799140771E-01
     45 F   6 C     4.590374263295E-03 -3.647799140771E-01 -3.647799140771E-01
     46 F   6 C    -4.590374263295E-03  3.647799140771E-01 -3.647799140771E-01
     47 T   6 C     3.647799140771E-01  4.590374263295E-03  3.647799140771E-01
     48 F   6 C     3.647799140771E-01  3.647799140771E-01  4.590374263295E-03
     49 T   6 C    -3.647799140771E-01 -4.590374263295E-03  3.647799140771E-01
     50 F   6 C    -3.647799140771E-01  3.647799140771E-01 -4.590374263295E-03
     51 F   6 C     3.647799140771E-01 -4.590374263295E-03 -3.647799140771E-01
     52 F   6 C    -3.647799140771E-01 -3.647799140771E-01  4.590374263295E-03
     53 F   6 C    -3.647799140771E-01  4.590374263295E-03 -3.647799140771E-01
     54 F   6 C     3.647799140771E-01 -3.647799140771E-01 -4.590374263295E-03
     55 T   6 C    -6.209704269248E-02  2.751640646394E-01  3.296275268278E-01
     56 T   6 C     6.209704269248E-02 -2.751640646394E-01  3.296275268278E-01
     57 F   6 C    -6.209704269248E-02 -2.751640646394E-01 -3.296275268278E-01
     58 F   6 C     6.209704269248E-02  2.751640646394E-01 -3.296275268278E-01
     59 T   6 C     3.296275268278E-01 -6.209704269248E-02  2.751640646394E-01
     60 T   6 C     2.751640646394E-01  3.296275268278E-01 -6.209704269248E-02
     61 T   6 C    -3.296275268278E-01  6.209704269248E-02  2.751640646394E-01
     62 T   6 C    -2.751640646394E-01  3.296275268278E-01  6.209704269248E-02
     63 F   6 C     3.296275268278E-01  6.209704269248E-02 -2.751640646394E-01
     64 F   6 C    -2.751640646394E-01 -3.296275268278E-01 -6.209704269248E-02
     65 F   6 C    -3.296275268278E-01 -6.209704269248E-02 -2.751640646394E-01
     66 F   6 C     2.751640646394E-01 -3.296275268278E-01  6.209704269248E-02
     67 F   6 C     2.751640646394E-01 -6.209704269248E-02  3.296275268278E-01
     68 F   6 C    -2.751640646394E-01  6.209704269248E-02  3.296275268278E-01
     69 F   6 C    -2.751640646394E-01 -6.209704269248E-02 -3.296275268278E-01
     70 F   6 C     2.751640646394E-01  6.209704269248E-02 -3.296275268278E-01
     71 F   6 C    -6.209704269248E-02  3.296275268278E-01  2.751640646394E-01
     72 F   6 C     3.296275268278E-01  2.751640646394E-01 -6.209704269248E-02
     73 F   6 C     6.209704269248E-02 -3.296275268278E-01  2.751640646394E-01
     74 F   6 C     3.296275268278E-01 -2.751640646394E-01  6.209704269248E-02
     75 F   6 C     6.209704269248E-02  3.296275268278E-01 -2.751640646394E-01
     76 F   6 C    -3.296275268278E-01 -2.751640646394E-01 -6.209704269248E-02
     77 F   6 C    -6.209704269248E-02 -3.296275268278E-01 -2.751640646394E-01
     78 F   6 C    -3.296275268278E-01  2.751640646394E-01  6.209704269248E-02
     79 T   1 H    -8.891464868406E-02  2.217407243604E-01  3.304777452577E-01
     80 T   1 H     8.891464868406E-02 -2.217407243604E-01  3.304777452577E-01
     81 F   1 H    -8.891464868406E-02 -2.217407243604E-01 -3.304777452577E-01
     82 F   1 H     8.891464868406E-02  2.217407243604E-01 -3.304777452577E-01
     83 T   1 H     3.304777452577E-01 -8.891464868406E-02  2.217407243604E-01
     84 T   1 H     2.217407243604E-01  3.304777452577E-01 -8.891464868406E-02
     85 T   1 H    -3.304777452577E-01  8.891464868406E-02  2.217407243604E-01
     86 T   1 H    -2.217407243604E-01  3.304777452577E-01  8.891464868406E-02
     87 F   1 H     3.304777452577E-01  8.891464868406E-02 -2.217407243604E-01
     88 F   1 H    -2.217407243604E-01 -3.304777452577E-01 -8.891464868406E-02
     89 F   1 H    -3.304777452577E-01 -8.891464868406E-02 -2.217407243604E-01
     90 F   1 H     2.217407243604E-01 -3.304777452577E-01  8.891464868406E-02
     91 F   1 H     2.217407243604E-01 -8.891464868406E-02  3.304777452577E-01
     92 F   1 H    -2.217407243604E-01  8.891464868406E-02  3.304777452577E-01
     93 F   1 H    -2.217407243604E-01 -8.891464868406E-02 -3.304777452577E-01
     94 F   1 H     2.217407243604E-01  8.891464868406E-02 -3.304777452577E-01
     95 F   1 H    -8.891464868406E-02  3.304777452577E-01  2.217407243604E-01
     96 F   1 H     3.304777452577E-01  2.217407243604E-01 -8.891464868406E-02
     97 F   1 H     8.891464868406E-02 -3.304777452577E-01  2.217407243604E-01
     98 F   1 H     3.304777452577E-01 -2.217407243604E-01  8.891464868406E-02
     99 F   1 H     8.891464868406E-02  3.304777452577E-01 -2.217407243604E-01
    100 F   1 H    -3.304777452577E-01 -2.217407243604E-01 -8.891464868406E-02
    101 F   1 H    -8.891464868406E-02 -3.304777452577E-01 -2.217407243604E-01
    102 F   1 H    -3.304777452577E-01  2.217407243604E-01  8.891464868406E-02
    103 T   8 O    -4.250661929708E-01 -3.274143900721E-02 -1.173848847149E-01
    104 T   8 O     4.250661929708E-01  3.274143900721E-02 -1.173848847149E-01
    105 F   8 O    -4.250661929708E-01  3.274143900721E-02  1.173848847149E-01
    106 F   8 O     4.250661929708E-01 -3.274143900721E-02  1.173848847149E-01
    107 T   8 O    -1.173848847149E-01 -4.250661929708E-01 -3.274143900721E-02
    108 T   8 O    -3.274143900721E-02 -1.173848847149E-01 -4.250661929708E-01
    109 T   8 O     1.173848847149E-01  4.250661929708E-01 -3.274143900721E-02
    110 T   8 O     3.274143900721E-02 -1.173848847149E-01  4.250661929708E-01
    111 F   8 O    -1.173848847149E-01  4.250661929708E-01  3.274143900721E-02
    112 F   8 O     3.274143900721E-02  1.173848847149E-01 -4.250661929708E-01
    113 F   8 O     1.173848847149E-01 -4.250661929708E-01  3.274143900721E-02
    114 F   8 O    -3.274143900721E-02  1.173848847149E-01  4.250661929708E-01
    115 F   8 O    -3.274143900721E-02 -4.250661929708E-01 -1.173848847149E-01
    116 F   8 O     3.274143900721E-02  4.250661929708E-01 -1.173848847149E-01
    117 F   8 O     3.274143900721E-02 -4.250661929708E-01  1.173848847149E-01
    118 F   8 O    -3.274143900721E-02  4.250661929708E-01  1.173848847149E-01
    119 F   8 O    -4.250661929708E-01 -1.173848847149E-01 -3.274143900721E-02
    120 F   8 O    -1.173848847149E-01 -3.274143900721E-02 -4.250661929708E-01
    121 F   8 O     4.250661929708E-01  1.173848847149E-01 -3.274143900721E-02
    122 F   8 O    -1.173848847149E-01  3.274143900721E-02  4.250661929708E-01
    123 F   8 O     4.250661929708E-01 -1.173848847149E-01  3.274143900721E-02
    124 F   8 O     1.173848847149E-01  3.274143900721E-02 -4.250661929708E-01
    125 F   8 O    -4.250661929708E-01  1.173848847149E-01  3.274143900721E-02
    126 F   8 O     1.173848847149E-01 -3.274143900721E-02  4.250661929708E-01

 T = ATOM BELONGING TO THE ASYMMETRIC UNIT

 ****    4 SYMMOPS - TRANSLATORS IN FRACTIONAL UNITS
 **** MATRICES AND TRANSLATORS IN THE CRYSTALLOGRAPHIC REFERENCE FRAME
   V INV                    ROTATION MATRICES                   TRANSLATORS
   1   1  1.00  0.00  0.00  0.00  1.00  0.00  0.00  0.00  1.00  0.00  0.00  0.00
   2   2 -1.00  0.00  0.00 -1.00  0.00  1.00 -1.00  1.00 -0.00  0.00  0.00  0.00
   3   3  1.00  0.00  0.00  0.00  0.00  1.00 -0.00  1.00 -0.00  0.00  0.00  0.00
   4   4 -1.00  0.00  0.00 -1.00  1.00  0.00 -1.00 -0.00  1.00  0.00  0.00  0.00

 DIRECT LATTICE VECTORS CARTESIAN COMPONENTS (ANGSTROM)
          X                    Y                    Z
  -0.902259672336E+01   0.915793567421E+01   0.915793567421E+01
   0.902259672336E+01  -0.888725777251E+01   0.888725777251E+01
   0.902259672336E+01   0.888725777251E+01  -0.888725777251E+01


 CARTESIAN COORDINATES - PRIMITIVE CELL
 *******************************************************************************
 *      ATOM          X(ANGSTROM)         Y(ANGSTROM)         Z(ANGSTROM)
 *******************************************************************************
    1   248 CD    1.880015106437E-15 -1.339855613419E+01  8.819588297084E+00
    2   248 CD    9.022596723360E+00 -1.353389508504E+01 -2.030084262756E-01
    3   248 CD    9.022596723360E+00 -2.030084262756E-01 -1.353389508504E+01
    4   248 CD   -1.353389508504E+01  9.022596723360E+00  1.353389508504E-01
    5   248 CD   -1.353389508504E+01  1.353389508504E-01  9.022596723360E+00
    6   248 CD    9.400075532184E-16  8.819588297084E+00 -1.339855613419E+01
    7     7 N    -3.481328806780E-01  5.489374066099E+00  7.053825488596E+00
    8     7 N     3.481328806780E-01 -5.280182451657E+00  6.892282140830E+00
    9     7 N    -3.481328806780E-01 -5.489374066099E+00 -7.053825488596E+00
   10     7 N     3.481328806780E-01  5.280182451657E+00 -6.892282140830E+00
   11     7 N     6.973053814713E+00 -2.673612067948E-01  5.379556265668E+00
   12     7 N     5.384778258878E+00  6.967831821503E+00 -2.435370734573E-01
   13     7 N    -6.973053814713E+00  4.289045545612E-01  5.390000252088E+00
   14     7 N    -5.384778258878E+00  6.978275807923E+00  4.527286878987E-01
   15     7 N     6.973053814713E+00  2.673612067948E-01 -5.379556265668E+00
   16     7 N    -5.384778258878E+00 -6.978275807923E+00 -4.527286878987E-01
   17     7 N    -6.973053814713E+00 -4.289045545612E-01 -5.390000252088E+00
   18     7 N     5.384778258878E+00 -6.967831821503E+00  2.435370734573E-01
   19     7 N     5.384778258878E+00 -2.435370734573E-01  6.967831821503E+00
   20     7 N    -5.384778258878E+00  4.527286878987E-01  6.978275807923E+00
   21     7 N    -5.384778258878E+00 -4.527286878987E-01 -6.978275807923E+00
   22     7 N     5.384778258878E+00  2.435370734573E-01 -6.967831821503E+00
   23     7 N    -3.481328806780E-01  7.053825488596E+00  5.489374066099E+00
   24     7 N     6.973053814713E+00  5.379556265668E+00 -2.673612067948E-01
   25     7 N     3.481328806780E-01 -6.892282140830E+00  5.280182451657E+00
   26     7 N     6.973053814713E+00 -5.379556265668E+00  2.673612067948E-01
   27     7 N     3.481328806780E-01  6.892282140830E+00 -5.280182451657E+00
   28     7 N    -6.973053814713E+00 -5.390000252088E+00 -4.289045545612E-01
   29     7 N    -3.481328806780E-01 -7.053825488596E+00 -5.489374066099E+00
   30     7 N    -6.973053814713E+00  5.390000252088E+00  4.289045545612E-01
   31     7 N    -8.045192649376E+00 -1.687319260962E+00 -1.687319260962E+00
   32     7 N     8.045192649376E+00  1.637447755712E+00 -1.637447755712E+00
   33     7 N    -8.045192649376E+00  1.687319260962E+00  1.687319260962E+00
   34     7 N     8.045192649376E+00 -1.637447755712E+00  1.637447755712E+00
   35     7 N    -1.662383508337E+00 -8.070128402001E+00 -1.783061398078E+00
   36     7 N    -1.662383508337E+00 -1.783061398078E+00 -8.070128402001E+00
   37     7 N     1.662383508337E+00  8.020256896751E+00 -1.541705618596E+00
   38     7 N     1.662383508337E+00 -1.541705618596E+00  8.020256896751E+00
   39     7 N    -1.662383508337E+00  8.070128402001E+00  1.783061398078E+00
   40     7 N     1.662383508337E+00  1.541705618596E+00 -8.020256896751E+00
   41     7 N     1.662383508337E+00 -8.020256896751E+00  1.541705618596E+00
   42     7 N    -1.662383508337E+00  1.783061398078E+00  8.070128402001E+00
   43     6 C     8.283419157400E-02  6.681261976725E+00  6.681261976725E+00
   44     6 C    -8.283419157400E-02 -6.483786253275E+00  6.483786253275E+00
   45     6 C     8.283419157400E-02 -6.681261976725E+00 -6.681261976725E+00
   46     6 C    -8.283419157400E-02  6.483786253275E+00 -6.483786253275E+00
   47     6 C     6.582524115000E+00  1.815720532990E-01  6.583766627874E+00
   48     6 C     6.582524115000E+00  6.583766627874E+00  1.815720532990E-01
   49     6 C    -6.582524115000E+00  1.590367015100E-02  6.581281602126E+00
   50     6 C    -6.582524115000E+00  6.581281602126E+00  1.590367015100E-02
   51     6 C     6.582524115000E+00 -1.815720532990E-01 -6.583766627874E+00
   52     6 C    -6.582524115000E+00 -6.581281602126E+00 -1.590367015100E-02
   53     6 C    -6.582524115000E+00 -1.590367015100E-02 -6.581281602126E+00
   54     6 C     6.582524115000E+00 -6.583766627874E+00 -1.815720532990E-01
   55     6 C    -1.120553147855E+00  5.054611663309E+00  6.022673318612E+00
   56     6 C     1.120553147855E+00 -4.876165888699E+00  5.873711655332E+00
   57     6 C    -1.120553147855E+00 -5.054611663309E+00 -6.022673318612E+00
   58     6 C     1.120553147855E+00  4.876165888699E+00 -5.873711655332E+00
   59     6 C     5.948192486972E+00 -1.046072316215E+00  4.948580478786E+00
   60     6 C     4.965388776004E+00  5.931384189754E+00 -1.031330260550E+00
   61     6 C    -5.948192486972E+00  1.195033979495E+00  4.982197073222E+00
   62     6 C    -4.965388776004E+00  5.965000784190E+00  1.209776035160E+00
   63     6 C     5.948192486972E+00  1.046072316215E+00 -4.948580478786E+00
   64     6 C    -4.965388776004E+00 -5.965000784190E+00 -1.209776035160E+00
   65     6 C    -5.948192486972E+00 -1.195033979495E+00 -4.982197073222E+00
   66     6 C     4.965388776004E+00 -5.931384189754E+00  1.031330260550E+00
   67     6 C     4.965388776004E+00 -1.031330260550E+00  5.931384189754E+00
   68     6 C    -4.965388776004E+00  1.209776035160E+00  5.965000784190E+00
   69     6 C    -4.965388776004E+00 -1.209776035160E+00 -5.965000784190E+00
   70     6 C     4.965388776004E+00  1.031330260550E+00 -5.931384189754E+00
   71     6 C    -1.120553147855E+00  6.022673318612E+00  5.054611663309E+00
   72     6 C     5.948192486972E+00  4.948580478786E+00 -1.046072316215E+00
   73     6 C     1.120553147855E+00 -5.873711655332E+00  4.876165888699E+00
   74     6 C     5.948192486972E+00 -4.948580478786E+00  1.046072316215E+00
   75     6 C     1.120553147855E+00  5.873711655332E+00 -4.876165888699E+00
   76     6 C    -5.948192486972E+00 -4.982197073222E+00 -1.195033979495E+00
   77     6 C    -1.120553147855E+00 -6.022673318612E+00 -5.054611663309E+00
   78     6 C    -5.948192486972E+00  4.982197073222E+00  1.195033979495E+00
   79     1 H    -1.604482035751E+00  4.090807288745E+00  6.023555157003E+00
   80     1 H     1.604482035751E+00 -3.911901243455E+00  5.903514529020E+00
   81     1 H    -1.604482035751E+00 -4.090807288745E+00 -6.023555157002E+00
   82     1 H     1.604482035751E+00  3.911901243455E+00 -5.903514529019E+00
   83     1 H     5.963534843011E+00 -1.544461721760E+00  3.977287035564E+00
   84     1 H     4.001354266100E+00  5.939467612475E+00 -1.515029013106E+00
   85     1 H    -5.963534843011E+00  1.664502349743E+00  4.025421496636E+00
   86     1 H    -4.001354266100E+00  5.987602073547E+00  1.693935058396E+00
   87     1 H     5.963534843011E+00  1.544461721760E+00 -3.977287035564E+00
   88     1 H    -4.001354266100E+00 -5.987602073547E+00 -1.693935058396E+00
   89     1 H    -5.963534843011E+00 -1.664502349742E+00 -4.025421496636E+00
   90     1 H     4.001354266100E+00 -5.939467612475E+00  1.515029013106E+00
   91     1 H     4.001354266100E+00 -1.515029013106E+00  5.939467612475E+00
   92     1 H    -4.001354266100E+00  1.693935058396E+00  5.987602073547E+00
   93     1 H    -4.001354266100E+00 -1.693935058396E+00 -5.987602073547E+00
   94     1 H     4.001354266100E+00  1.515029013106E+00 -5.939467612475E+00
   95     1 H    -1.604482035751E+00  6.023555157002E+00  4.090807288745E+00
   96     1 H     5.963534843011E+00  3.977287035564E+00 -1.544461721760E+00
   97     1 H     1.604482035751E+00 -5.903514529019E+00  3.911901243455E+00
   98     1 H     5.963534843011E+00 -3.977287035564E+00  1.544461721760E+00
   99     1 H     1.604482035751E+00  5.903514529019E+00 -3.911901243455E+00
  100     1 H    -5.963534843011E+00 -4.025421496636E+00 -1.664502349742E+00
  101     1 H    -1.604482035751E+00 -6.023555157002E+00 -4.090807288745E+00
  102     1 H    -5.963534843011E+00  4.025421496636E+00  1.664502349743E+00
  103     8 O    -7.670401679818E+00 -6.225990948950E-01 -2.127095336410E+00
  104     8 O     7.670401679818E+00  5.590521063230E-01 -2.109370568392E+00
  105     8 O    -7.670401679818E+00  6.225990948950E-01  2.127095336410E+00
  106     8 O     7.670401679818E+00 -5.590521063230E-01  2.109370568392E+00
  107     8 O    -2.118232952401E+00 -7.679264063827E+00 -7.058816258063E-01
  108     8 O    -5.908256006090E-01 -2.233288977598E+00 -7.702175174104E+00
  109     8 O     2.118232952401E+00  7.661539295809E+00 -4.757695754117E-01
  110     8 O     5.908256006090E-01 -2.003176927204E+00  7.638628185532E+00
  111     8 O    -2.118232952401E+00  7.679264063827E+00  7.058816258063E-01
  112     8 O     5.908256006090E-01  2.003176927204E+00 -7.638628185532E+00
  113     8 O     2.118232952401E+00 -7.661539295809E+00  4.757695754117E-01
  114     8 O    -5.908256006090E-01  2.233288977598E+00  7.702175174104E+00
  115     8 O    -5.908256006090E-01 -7.702175174104E+00 -2.233288977598E+00
  116     8 O     5.908256006090E-01  7.638628185532E+00 -2.003176927204E+00
  117     8 O     5.908256006090E-01 -7.638628185532E+00  2.003176927204E+00
  118     8 O    -5.908256006090E-01  7.702175174104E+00  2.233288977598E+00
  119     8 O    -7.670401679818E+00 -2.127095336410E+00 -6.225990948950E-01
  120     8 O    -2.118232952401E+00 -7.058816258063E-01 -7.679264063827E+00
  121     8 O     7.670401679818E+00  2.109370568392E+00 -5.590521063230E-01
  122     8 O    -2.118232952401E+00  7.058816258063E-01  7.679264063827E+00
  123     8 O     7.670401679818E+00 -2.109370568392E+00  5.590521063230E-01
  124     8 O     2.118232952401E+00  4.757695754117E-01 -7.661539295809E+00
  125     8 O    -7.670401679818E+00  2.127095336410E+00  6.225990948950E-01
  126     8 O     2.118232952401E+00 -4.757695754117E-01  7.661539295809E+00
 INFORMATION **** EXCBUF **** EXCH. BIPO BUFFER: WORDS USED =     4000000
 WARNING **** EXCBUF **** EXCH. BIPO BUFFER TOO SMALL - TO AVOID I/O SET EXCHSIZE =     7814718

 DFT PARAMETERS

     ATOM       ELECTRONS   NET CHARGE   R(ANGSTROM)
   1 248  CD     20.0000      0.0000     1.52000000
   7   7  N       7.0000      0.0000     0.74000000
  43   6  C       6.0000      0.0000     0.77000000
  79   1  H       1.0000      0.0000     1.11000000
 103   8  O       8.0000      0.0000     0.74000000

 SIZE OF GRID=    2023756
 TTTTTTTTTTTTTTTTTTTTTTTTTTTTTT MAKE_GRID2  TELAPSE     3178.07 TCPU     2183.60
 BECKE WEIGHT FUNCTION
 RADSAFE =     2.00
 TOLERANCES - DENSITY:10**- 6; POTENTIAL:10**- 9; GRID WGT:10**-14

 RADIAL INTEGRATION  - INTERVALS (POINTS,UPPER LIMIT):            1( 99,  4.0*R)

 ANGULAR INTEGRATION - INTERVALS (ACCURACY LEVEL [N. POINTS] UPPER LIMIT):
  1(  6[ 146]   0.2)  2( 11[ 302]   0.5)  3( 14[ 590]   0.9)  4( 18[1454]   3.5)
  5( 14[ 590]9999.0)
 EEEEEEEEEE INT_CALC TERMINATION  DATE 07 07 2020 TIME 17:15:30.8

 *******************************************************************************
 ZIF65Cd (cif CCDC 743558, GUPCUQ01)                                             
 CRYSTAL - SCF - TYPE OF CALCULATION :  RESTRICTED CLOSED SHELL
 *******************************************************************************

 CAPPA:IS1  2;IS2  2;IS3  2; K PTS MONK NET   5; SYMMOPS:K SPACE   8;G SPACE   4

 TTTTTTTTTTTTTTTTTTTTTTTTTTTTTT SDIK        TELAPSE     3181.36 TCPU     2185.63

 INFORMATION FROM INTEGRAL EVALUATION

 RESTART FROM A PREVIOUS DENSITY MATRIX - DEP ACTIVE
 NUMBER OF COUPLE SETS (NEW, OLD, FOUND):   42973   42973   42973
 NUMBER OF IRREDUCIBLE G VECTORS        :  124216  124216  124216
 CHARGE NORMALIZATION FACTOR   1.00002270
 TOTAL ATOMIC CHARGES:
  18.4761967  18.4761967  18.4761967  18.4762611  18.4762611  18.4761967
   7.5984908   7.6030637   7.5984908   7.6030637   7.5951389   7.5969672
   7.6066043   7.6050088   7.5951389   7.6050088   7.6066043   7.5969672
   7.5969672   7.6050088   7.6050088   7.5969672   7.5984908   7.5951389
   7.6030637   7.5951389   7.6030637   7.6066043   7.5984908   7.6066043
   6.7962930   6.7841000   6.7962930   6.7841000   6.7842807   6.7842807
   6.7960533   6.7960533   6.7842807   6.7960533   6.7960533   6.7842807
   5.4003963   5.3796275   5.4003963   5.3796275   5.3903976   5.3903976
   5.3897124   5.3897124   5.3903976   5.3897124   5.3897124   5.3903976
   6.0083969   5.9955278   6.0083969   5.9955278   6.0001587   5.9964343
   6.0037019   6.0075398   6.0001587   6.0075398   6.0037019   5.9964343
   5.9964343   6.0075398   6.0075398   5.9964343   6.0083969   6.0001587
   5.9955278   6.0001587   5.9955278   6.0037019   6.0083969   6.0037019
   0.8755593   0.8759468   0.8755593   0.8759468   0.8725798   0.8760942
   0.8790292   0.8755319   0.8725798   0.8755319   0.8790292   0.8760942
   0.8760942   0.8755319   0.8755319   0.8760942   0.8755593   0.8725798
   0.8759468   0.8725798   0.8759468   0.8790292   0.8755593   0.8790292
   8.3126390   8.3116235   8.3126390   8.3116235   8.3121075   8.3140789
   8.3122583   8.3105388   8.3121075   8.3105388   8.3122583   8.3140789
   8.3140789   8.3105388   8.3105388   8.3140789   8.3126390   8.3121075
   8.3116235   8.3121075   8.3116235   8.3122583   8.3126390   8.3122583
 TTTTTTTTTTTTTTTTTTTTTTTTTTTTTT MOQGAD      TELAPSE     3203.25 TCPU     2195.96
 TTTTTTTTTTTTTTTTTTTTTTTTTTTTTT SHELLXN     TELAPSE     3252.21 TCPU     2216.68
 TTTTTTTTTTTTTTTTTTTTTTTTTTTTTT MONMO3      TELAPSE     3261.19 TCPU     2225.66
 NUMERICALLY INTEGRATED DENSITY    804.0001355621
 TTTTTTTTTTTTTTTTTTTTTTTTTTTTTT NUMDFT      TELAPSE     3265.21 TCPU     2229.69
 CYC   0 ETOT(AU) -6.164302288010E+03 DETOT -6.16E+03 tst  1.01E-11 PX  1.00E+00
 TTTTTTTTTTTTTTTTTTTTTTTTTTTTTT DIIS        TELAPSE     3265.31 TCPU     2229.79
 TTTTTTTTTTTTTTTTTTTTTTTTTTTTTT FDIK        TELAPSE     3326.75 TCPU     2290.63
 INSULATING STATE
 TOP OF VALENCE BANDS -    BAND    402; K    5; EIG -2.4881816E-01 AU
 TOP OF VALENCE BANDS -    BAND    402; K    1; EIG -2.4921056E-01 AU
 BOTTOM OF VIRTUAL BANDS - BAND    403; K    5; EIG -9.6007342E-02 AU
 DIRECT ENERGY BAND GAP:   4.1582 eV
 BOTTOM OF VIRTUAL BANDS - BAND    403; K    1; EIG -9.5967974E-02 AU
 TTTTTTTTTTTTTTTTTTTTTTTTTTTTTT PDIG        TELAPSE     3328.44 TCPU     2292.31
 CHARGE NORMALIZATION FACTOR   1.00000000
 TOTAL ATOMIC CHARGES:
  18.4752967  18.4752967  18.4752967  18.4756738  18.4756738  18.4752967
   7.6272320   7.5736578   7.6272320   7.5736578   7.6270913   7.6061869
   7.5755594   7.5944161   7.6270913   7.5944161   7.5755594   7.6061869
   7.6061869   7.5944161   7.5944161   7.6061869   7.6272320   7.6270913
   7.5736578   7.6270913   7.5736578   7.5755594   7.6272320   7.5755594
   6.7625680   6.8191014   6.7625680   6.8191014   6.8008174   6.8008174
   6.7795695   6.7795695   6.8008174   6.7795695   6.7795695   6.8008174
   5.3735195   5.4086664   5.3735195   5.4086664   5.3827955   5.3827955
   5.3976053   5.3976053   5.3827955   5.3976053   5.3976053   5.3827955
   5.9938957   6.0091576   5.9938957   6.0091576   5.9908170   6.0137887
   6.0138861   5.9906604   5.9908170   5.9906604   6.0138861   6.0137887
   6.0137887   5.9906604   5.9906604   6.0137887   5.9938957   5.9908170
   6.0091576   5.9908170   6.0091576   6.0138861   5.9938957   6.0138861
   0.8771013   0.8742859   0.8771013   0.8742859   0.8729636   0.8719260
   0.8787414   0.8797941   0.8729636   0.8797941   0.8787414   0.8719260
   0.8719260   0.8797941   0.8797941   0.8719260   0.8771013   0.8729636
   0.8742859   0.8729636   0.8742859   0.8787414   0.8771013   0.8787414
   8.3077430   8.3174199   8.3077430   8.3174199   8.3168389   8.2836019
   8.3077051   8.3396810   8.3168389   8.3396810   8.3077051   8.2836019
   8.2836019   8.3396810   8.3396810   8.2836019   8.3077430   8.3168389
   8.3174199   8.3168389   8.3174199   8.3077051   8.3077430   8.3077051
 TTTTTTTTTTTTTTTTTTTTTTTTTTTTTT MOQGAD      TELAPSE     3328.46 TCPU     2292.33
 TTTTTTTTTTTTTTTTTTTTTTTTTTTTTT SHELLXN     TELAPSE     3353.57 TCPU     2313.21
 TTTTTTTTTTTTTTTTTTTTTTTTTTTTTT MONMO3      TELAPSE     3356.70 TCPU     2316.34
 NUMERICALLY INTEGRATED DENSITY    804.0001318629
 TTTTTTTTTTTTTTTTTTTTTTTTTTTTTT NUMDFT      TELAPSE     3360.67 TCPU     2320.31
 CYC   1 ETOT(AU) -6.164213838496E+03 DETOT  8.84E-02 tst  0.00E+00 PX  1.20E-02
 TTTTTTTTTTTTTTTTTTTTTTTTTTTTTT DIIS        TELAPSE     3360.88 TCPU     2320.52
 DIIS TEST: 0.24048E-01 AT SCF   CYCLE   1 - MIX   30 %
 TTTTTTTTTTTTTTTTTTTTTTTTTTTTTT FDIK        TELAPSE     3374.13 TCPU     2333.18
 INSULATING STATE
 TOP OF VALENCE BANDS -    BAND    402; K    2; EIG -2.4824749E-01 AU
 TOP OF VALENCE BANDS -    BAND    402; K    1; EIG -2.4845683E-01 AU
 BOTTOM OF VIRTUAL BANDS - BAND    403; K    5; EIG -9.1311837E-02 AU
 INDIRECT ENERGY BAND GAP:   4.2704 eV
 BOTTOM OF VIRTUAL BANDS - BAND    403; K    1; EIG -9.1014956E-02 AU
 TTTTTTTTTTTTTTTTTTTTTTTTTTTTTT PDIG        TELAPSE     3375.83 TCPU     2334.89
 CHARGE NORMALIZATION FACTOR   1.00000000
 TOTAL ATOMIC CHARGES:
  18.4763652  18.4763652  18.4763652  18.4759394  18.4759394  18.4763652
   7.6077560   7.5938407   7.6077560   7.5938407   7.6005005   7.6005572
   7.5992434   7.6025922   7.6005005   7.6025922   7.5992434   7.6005572
   7.6005572   7.6025922   7.6025922   7.6005572   7.6077560   7.6005005
   7.5938407   7.6005005   7.5938407   7.5992434   7.6077560   7.5992434
   6.7960509   6.7829143   6.7960509   6.7829143   6.7850738   6.7850738
   6.7955972   6.7955972   6.7850738   6.7955972   6.7955972   6.7850738
   5.3946593   5.3851278   5.3946593   5.3851278   5.3865567   5.3865567
   5.3947717   5.3947717   5.3865567   5.3947717   5.3947717   5.3865567
   6.0001982   6.0045007   6.0001982   6.0045007   5.9941013   6.0054845
   6.0093638   5.9976429   5.9941013   5.9976429   6.0093638   6.0054845
   6.0054845   5.9976429   5.9976429   6.0054845   6.0001982   5.9941013
   6.0045007   5.9941013   6.0045007   6.0093638   6.0001982   6.0093638
   0.8747091   0.8769359   0.8747091   0.8769359   0.8724373   0.8766874
   0.8791494   0.8751161   0.8724373   0.8751161   0.8791494   0.8766874
   0.8766874   0.8751161   0.8751161   0.8766874   0.8747091   0.8724373
   0.8769359   0.8724373   0.8769359   0.8791494   0.8747091   0.8791494
   8.2992981   8.3252462   8.2992981   8.3252462   8.3070350   8.3260659
   8.3166457   8.2991821   8.3070350   8.2991821   8.3166457   8.3260659
   8.3260659   8.2991821   8.2991821   8.3260659   8.2992981   8.3070350
   8.3252462   8.3070350   8.3252462   8.3166457   8.2992981   8.3166457
 TTTTTTTTTTTTTTTTTTTTTTTTTTTTTT MOQGAD      TELAPSE     3375.86 TCPU     2334.91
 TTTTTTTTTTTTTTTTTTTTTTTTTTTTTT SHELLXN     TELAPSE     3400.86 TCPU     2355.82
 TTTTTTTTTTTTTTTTTTTTTTTTTTTTTT MONMO3      TELAPSE     3404.19 TCPU     2359.15
 NUMERICALLY INTEGRATED DENSITY    804.0001331600
 TTTTTTTTTTTTTTTTTTTTTTTTTTTTTT NUMDFT      TELAPSE     3408.12 TCPU     2363.08
 CYC   2 ETOT(AU) -6.164214141858E+03 DETOT -3.03E-04 tst  1.99E-05 PX  6.64E-03
 TTTTTTTTTTTTTTTTTTTTTTTTTTTTTT DIIS        TELAPSE     3410.03 TCPU     2364.99
 DIIS TEST: 0.21930E-01 AT SCF   CYCLE   2 - DIIS ACTIVE - HISTORY:     2 CYCLES
 TTTTTTTTTTTTTTTTTTTTTTTTTTTTTT FDIK        TELAPSE     3474.67 TCPU     2422.09
 INSULATING STATE
 TOP OF VALENCE BANDS -    BAND    402; K    5; EIG -2.4864107E-01 AU
 TOP OF VALENCE BANDS -    BAND    402; K    1; EIG -2.4889120E-01 AU
 BOTTOM OF VIRTUAL BANDS - BAND    403; K    2; EIG -9.0989043E-02 AU
 INDIRECT ENERGY BAND GAP:   4.2899 eV
 BOTTOM OF VIRTUAL BANDS - BAND    403; K    1; EIG -9.0718868E-02 AU
 TTTTTTTTTTTTTTTTTTTTTTTTTTTTTT PDIG        TELAPSE     3476.45 TCPU     2423.88
 CHARGE NORMALIZATION FACTOR   1.00000000
 TOTAL ATOMIC CHARGES:
  18.4758610  18.4758610  18.4758610  18.4759779  18.4759779  18.4758610
   7.6160541   7.5852129   7.6160541   7.5852129   7.6134334   7.5995878
   7.5888315   7.6014801   7.6134334   7.6014801   7.5888315   7.5995878
   7.5995878   7.6014801   7.6014801   7.5995878   7.6160541   7.6134334
   7.5852129   7.6134334   7.5852129   7.5888315   7.6160541   7.5888315
   6.7810416   6.8001774   6.7810416   6.8001774   6.7930118   6.7930118
   6.7869024   6.7869024   6.7930118   6.7869024   6.7869024   6.7930118
   5.3843966   5.3975517   5.3843966   5.3975517   5.3868201   5.3868201
   5.3935116   5.3935116   5.3868201   5.3935116   5.3935116   5.3868201
   6.0007409   6.0018413   6.0007409   6.0018413   5.9946818   6.0061516
   6.0098602   5.9980588   5.9946818   5.9980588   6.0098602   6.0061516
   6.0061516   5.9980588   5.9980588   6.0061516   6.0007409   5.9946818
   6.0018413   5.9946818   6.0018413   6.0098602   6.0007409   6.0098602
   0.8744754   0.8772469   0.8744754   0.8772469   0.8708395   0.8753247
   0.8805909   0.8762813   0.8708395   0.8762813   0.8805909   0.8753247
[truncated: 49,125 more chars]
