# Supplementary material for: Structure–Property Relationship of Piezoelectric Properties in Zeolitic Imidazolate Frameworks: A Computational Study
Source: ACS Appl Mater Interfaces. 2022 Nov 2;14(45):50803–14. doi: 10.1021/acsami.2c13506 (PMC9674201; doi:10.1021/acsami.2c13506)
Supplement: Supplementary file 5 — am2c13506_si_005.zip [file am2c13506_si_005.zip › Outputfiles_crystal17/CdIF-8/ClampedIon_results/Clamped_B3LYP-D3.out]

ZIF65Cd (cif CCDC 743558, GUPCUQ01)
EXTERNAL
PIEZOCON
CLAMPION
PRINT
END
END
6 5
0 0 6 2.0 1.00
  0.4563240000D+04  0.1966650000D-02
  0.6820240000D+03  0.1523060000D-01
  0.1549730000D+03  0.7612690000D-01
  0.4445530000D+02  0.2608010000D+00
  0.1302900000D+02  0.6164620000D+00
  0.1827730000D+01  0.2210060000D+00
0 1 3 4.0 1.00
  0.2096420000D+02  0.1146600000D+00  0.4024870000D-01
  0.4803310000D+01  0.9199990000D+00  0.2375940000D+00
  0.1459330000D+01 -0.3030680000D-02  0.8158540000D+00
0 1 1 0.0 1.00
  0.4834560000D+00  0.1000000000D+01  0.1000000000D+01
0 1 1 0.0 1.00
  0.1455850000D+00  0.1000000000D+01  0.1000000000D+01
0 3 1 0.0 1.00
  0.6260000000D+00  0.1000000000D+01
7 5
0 0 6 2.0 1.00
  0.6293480000D+04  0.1969790000D-02
  0.9490440000D+03  0.1496130000D-01
  0.2187760000D+03  0.7350060000D-01
  0.6369160000D+02  0.2489370000D+00
  0.1882820000D+02  0.6024600000D+00
  0.2720230000D+01  0.2562020000D+00
0 1 3 5.0 1.00
  0.3063310000D+02  0.1119060000D+00  0.3831190000D-01
  0.7026140000D+01  0.9216660000D+00  0.2374030000D+00
  0.2112050000D+01 -0.2569190000D-02  0.8175920000D+00
0 1 1 0.0 1.00
  0.6840090000D+00  0.1000000000D+01  0.1000000000D+01
0 1 1 0.0 1.00
  0.2008780000D+00  0.1000000000D+01  0.1000000000D+01
0 3 1 0.0 1.00
  0.9130000000D+00  0.1000000000D+01
1 4
0 0 3 1.0 1.00
  0.3386500000D+02  0.2549380000D-01
  0.5094790000D+01  0.1903730000D+00
  0.1158790000D+01  0.8521610000D+00
0 0 1 0.0 1.00
  0.3258400000D+00  0.1000000000D+01
0 0 1 0.0 1.00
  0.1027410000D+00  0.1000000000D+01
0 2 1 0.0 1.00
  0.7500000000D+00  0.1000000000D+01
8 5
0 0 6 2. 1.
       8588.50000         0.189515000E-02
       1297.23000         0.143859000E-01
       299.296000         0.707320000E-01
       87.3771000         0.240001000
       25.6789000         0.594797000
       3.74004000         0.280802000
0 1 3 6. 1.
       42.1175000         0.113889000         0.365114000E-01
       9.62837000         0.920811000         0.237153000
       2.85332000        -0.327447000E-02     0.819702000
0 1 1 0. 1.
      0.905661000          1.00000000          1.00000000
0 1 1 0. 1.
      0.255611000          1.00000000          1.00000000
0 3 1 0. 1.
       1.29200000          1.00000000
248 15
INPUT
20. 0 2 2 2 2 0
 13.835869 270.009483 0
 6.857270 38.767308 0
 12.404971 193.829629 0
 6.567799 31.896525 0
 10.896925 79.193647 0
 4.641165 13.230827 0
 15.184796 -35.476626 0
 7.592398 -5.617677 0
0 0 3 2. 1.
       9.72701100         -1.78642590
       7.83752300          2.57789480
       5.08919400         0.160117100
0 0 1 2. 1.
       1.55332600          1.00000000
0 0 1 0. 1.
      0.714079000          1.00000000
0 0 1 0. 1.
      0.500000000          1.00000000
0 0 1 0. 1.
      0.250000000          1.00000000
0 0 1 0. 1.
      0.120000000          1.00000000
0 2 2 6. 1.
       4.74271600         -6.23119940
       3.93665500          6.57419200
0 2 2 0. 1.
       1.38039100         0.749726500
      0.668485000         0.281108200
0 2 1 0. 1.
      0.363423000          1.00000000
0 2 1 0. 1.
      0.180000000          1.00000000
0 2 1 0. 1.
      0.120000000          1.00000000
0 3 4 10. 1.
       8.46934100        -0.163606000E-01
       3.02423100         0.286472800
       1.31636700         0.486851800
      0.556393000         0.379411100
0 3 1 0. 1.
      0.223856000          1.00000000
0 3 1 0. 1.
      0.120000000          1.00000000
0 4 1 0. 1.
      1.59813   1.0000
99 0
END
DFT
B3LYP-D3
xxlgrid
END
TOLINTEG
7 7 7 10 40
SHRINK
2 2
TOLDEE
8
DFTD3
ABC
END
END
          48 PROCESSORS WORKING

         
 *******************************************************************************
 *                                                                             *
 *                               CRYSTAL17                                     *
 *                      public : 1.0.2 - March 1st, 2018                       *
 *                       HTTP://WWW.CRYSTAL.UNITO.IT                           *
 *                                                                             *
 *                              MAIN AUTHORS                                   *
 *                                                                             *
 *  R. DOVESI(1,11), V.R. SAUNDERS(2), C. ROETTI(1,11), R. ORLANDO(1,11),      *
 *  C.M. ZICOVICH-WILSON(1,3), F. PASCALE(4), B. CIVALLERI(1,11),              *
 *  K. DOLL(5), N.M. HARRISON(2,6), I.J. BUSH(7), Ph. D'ARCO(8),               *
 *  M. LLUNELL(9), M. CAUSA'(10), Y. NOEL(8), L. MASCHIO(1,11), A. ERBA(1,11)  *
 *  M. RE'RAT(14), S. CASASSA(1,11)                                            *
 *                                                                             *
 *        CONTRIBUTIONS TO THE CODE HAVE ALSO BEEN GIVEN BY                    *
 *                                                                             *
 *  M. FERRABONE(1,11), M. DE LA PIERRE(1,11), M. FERRERO(1,11),               *
 *  J. BAIMA(1,11), E. ALBANESE(1,11), M.F. PEINTINGER(12), R. BAST(13),       *
 *  B. KIRTMAN(15), V. LACIVITA(1,11), R. DEMICHELIS(1,16)                     *
 *  G. BRANDEBURG(17), S. SALUSTRO(1,11), G. SANSONE(1,11)                     *
 *  M.T. RUGGIERO(18)                                                          *
 *                                                                             *
 * (1) THEORETICAL CHEMISTRY GROUP - UNIVERSITA' DI TORINO - TORINO (ITALY)    *
 * (2) COMPUTATIONAL SCIENCE & ENGINEERING DEPARTMENT - STFC DARESBURY (UK)    *
 * (3) UNIVERSIDAD AUTONOMA DEL ESTADO DE MORELOS - CUERNAVACA (MEXICO)        *
 * (4) UNIVERSITE' DE LORRAINE - NANCY (FRANCE)                                *
 * (5) UNIVERSITAET STUTTGART- STUTTGART (GERMANY)                             *
 * (6) IMPERIAL COLLEGE - LONDON (UK)                                          *
 * (7) OXFORD E-RESEARCH CENTRE - OXFORD (UK)                                  *
 * (8) UPMC - SORBONNE UNIVERSITES - PARIS (FRANCE)                            *
 * (9) UNIVERSIDAD DE BARCELONA - BARCELONA (SPAIN)                            *
 *(10) UNIVERSITA' DI NAPOLI "FEDERICO II" - NAPOLI (ITALY)                    *
 *(11) NIS - NANOSTRUCTURED INTERFACES AND SURFACES - TORINO (ITALY)           *
 *(12) MPI FUER CHEMISCHE ENERGIEKONVERSION - MUELHEIM AN DER RUHR (GERMANY)   *
 *(13) UNIVERSITY OF TROMSO - TROMSO (NORWAY)                                  *
 *(14) UNIVERSITE' DE PAU ET DES PAYS DE L'ADOUR - PAU (FRANCE)                *
 *(15) UNIVERSITY OF CALIFORNIA SANTA BARBARA - SANTA BARBARA (USA)            *
 *(16) CURTIN UNIVERSITY - PERTH (AUSTRALIA)                                   *
 *(17) UNIVERSITY COLLEGE LONDON - LONDON (UK)                                 *
 *(18) CAMBRIDGE UNIVERSITY - CAMBRIDGE (UK)                                   *
 *                                                                             *
 *******************************************************************************
 EEEEEEEEEE STARTING  DATE 03 07 2020 TIME 12:07:11.3
 ZIF65Cd (cif CCDC 743558, GUPCUQ01)                                             

 GEOMETRY INPUT FROM EXTERNAL FILE (FORTRAN UNIT 34)
 3D - CRYSTAL 

 *******************************************************************************
 LATTICE PARAMETERS  (ANGSTROMS AND DEGREES) - PRIMITIVE CELL
       A          B          C        ALPHA      BETA     GAMMA        VOLUME
   15.69821   15.69821   15.69821   109.47122 109.47122 109.47122   2978.026207
 INFORMATION **** CHKGRP **** SPGR WITH NO INVERSION

 NUMBER OF IRREDUCIBLE ATOMS IN THE CELL:    7

 CARTESIAN COORDINATES (ANGSTROM) - IRREDUCIBLE ATOMS AND SYMMETRY RELATED

 AT.IRR.  AT  AT.N.          X                   Y                   Z
     1     1   248    0.000000000000E+00 -1.359504868106E+01  9.063365787370E+00
     1     2   248    9.063365787370E+00 -1.359504868106E+01  0.000000000000E+00
     1     3   248    9.063365787370E+00  0.000000000000E+00 -1.359504868106E+01
     1     4   248   -1.359504868106E+01  9.063365787370E+00  0.000000000000E+00
     1     5   248   -1.359504868106E+01  0.000000000000E+00  9.063365787370E+00
     1     6   248    0.000000000000E+00  9.063365787370E+00 -1.359504868106E+01
     7     7     7   -2.997990347490E-01  5.398998171509E+00  6.991409428745E+00
     7     8     7    2.997990347490E-01 -5.398998171509E+00  6.991409428745E+00
     7     9     7   -2.997990347490E-01 -5.398998171509E+00 -6.991409428745E+00
     7    10     7    2.997990347490E-01  5.398998171509E+00 -6.991409428745E+00
     7    11     7    6.991409428745E+00 -2.997990347490E-01  5.398998171509E+00
     7    12     7    5.398998171509E+00  6.991409428745E+00 -2.997990347490E-01
     7    13     7   -6.991409428745E+00  2.997990347490E-01  5.398998171509E+00
     7    14     7   -5.398998171509E+00  6.991409428745E+00  2.997990347490E-01
     7    15     7    6.991409428745E+00  2.997990347490E-01 -5.398998171509E+00
     7    16     7   -5.398998171509E+00 -6.991409428745E+00 -2.997990347490E-01
     7    17     7   -6.991409428745E+00 -2.997990347490E-01 -5.398998171509E+00
     7    18     7    5.398998171509E+00 -6.991409428745E+00  2.997990347490E-01
     7    19     7    5.398998171509E+00 -2.997990347490E-01  6.991409428745E+00
     7    20     7   -5.398998171509E+00  2.997990347490E-01  6.991409428745E+00
     7    21     7   -5.398998171509E+00 -2.997990347490E-01 -6.991409428745E+00
     7    22     7    5.398998171509E+00  2.997990347490E-01 -6.991409428745E+00
     7    23     7   -2.997990347490E-01  6.991409428745E+00  5.398998171509E+00
     7    24     7    6.991409428745E+00  5.398998171509E+00 -2.997990347490E-01
     7    25     7    2.997990347490E-01 -6.991409428745E+00  5.398998171509E+00
     7    26     7    6.991409428745E+00 -5.398998171509E+00  2.997990347490E-01
     7    27     7    2.997990347490E-01  6.991409428745E+00 -5.398998171509E+00
     7    28     7   -6.991409428745E+00 -5.398998171509E+00 -2.997990347490E-01
     7    29     7   -2.997990347490E-01 -6.991409428745E+00 -5.398998171509E+00
     7    30     7   -6.991409428745E+00  5.398998171509E+00  2.997990347490E-01
    31    31     7   -8.066633978744E+00 -1.660563216688E+00 -1.660563216688E+00
    31    32     7    8.066633978744E+00  1.660563216688E+00 -1.660563216688E+00
    31    33     7   -8.066633978744E+00  1.660563216688E+00  1.660563216688E+00
    31    34     7    8.066633978744E+00 -1.660563216688E+00  1.660563216688E+00
    31    35     7   -1.660563216688E+00 -8.066633978744E+00 -1.660563216688E+00
    31    36     7   -1.660563216688E+00 -1.660563216688E+00 -8.066633978744E+00
    31    37     7    1.660563216688E+00  8.066633978744E+00 -1.660563216688E+00
    31    38     7    1.660563216688E+00 -1.660563216688E+00  8.066633978744E+00
    31    39     7   -1.660563216688E+00  8.066633978744E+00  1.660563216688E+00
    31    40     7    1.660563216688E+00  1.660563216688E+00 -8.066633978744E+00
    31    41     7    1.660563216688E+00 -8.066633978744E+00  1.660563216688E+00
    31    42     7   -1.660563216688E+00  1.660563216688E+00  8.066633978744E+00
    43    43     6    1.216195296770E-01  6.611113951102E+00  6.611113951102E+00
    43    44     6   -1.216195296770E-01 -6.611113951102E+00  6.611113951102E+00
    43    45     6    1.216195296770E-01 -6.611113951102E+00 -6.611113951102E+00
    43    46     6   -1.216195296770E-01  6.611113951102E+00 -6.611113951102E+00
    43    47     6    6.611113951102E+00  1.216195296770E-01  6.611113951102E+00
    43    48     6    6.611113951102E+00  6.611113951102E+00  1.216195296770E-01
    43    49     6   -6.611113951102E+00 -1.216195296770E-01  6.611113951102E+00
    43    50     6   -6.611113951102E+00  6.611113951102E+00 -1.216195296770E-01
    43    51     6    6.611113951102E+00 -1.216195296770E-01 -6.611113951102E+00
    43    52     6   -6.611113951102E+00 -6.611113951102E+00  1.216195296770E-01
    43    53     6   -6.611113951102E+00  1.216195296770E-01 -6.611113951102E+00
    43    54     6    6.611113951102E+00 -6.611113951102E+00 -1.216195296770E-01
    55    55     6   -1.048814325514E+00  4.962630765369E+00  5.949131253050E+00
    55    56     6    1.048814325514E+00 -4.962630765369E+00  5.949131253050E+00
    55    57     6   -1.048814325514E+00 -4.962630765369E+00 -5.949131253050E+00
    55    58     6    1.048814325514E+00  4.962630765369E+00 -5.949131253050E+00
    55    59     6    5.949131253050E+00 -1.048814325514E+00  4.962630765369E+00
    55    60     6    4.962630765369E+00  5.949131253050E+00 -1.048814325514E+00
    55    61     6   -5.949131253050E+00  1.048814325514E+00  4.962630765369E+00
    55    62     6   -4.962630765369E+00  5.949131253050E+00  1.048814325514E+00
    55    63     6    5.949131253050E+00  1.048814325514E+00 -4.962630765369E+00
    55    64     6   -4.962630765369E+00 -5.949131253050E+00 -1.048814325514E+00
    55    65     6   -5.949131253050E+00 -1.048814325514E+00 -4.962630765369E+00
    55    66     6    4.962630765369E+00 -5.949131253050E+00  1.048814325514E+00
    55    67     6    4.962630765369E+00 -1.048814325514E+00  5.949131253050E+00
    55    68     6   -4.962630765369E+00  1.048814325514E+00  5.949131253050E+00
    55    69     6   -4.962630765369E+00 -1.048814325514E+00 -5.949131253050E+00
    55    70     6    4.962630765369E+00  1.048814325514E+00 -5.949131253050E+00
    55    71     6   -1.048814325514E+00  5.949131253050E+00  4.962630765369E+00
    55    72     6    5.949131253050E+00  4.962630765369E+00 -1.048814325514E+00
    55    73     6    1.048814325514E+00 -5.949131253050E+00  4.962630765369E+00
    55    74     6    5.949131253050E+00 -4.962630765369E+00  1.048814325514E+00
    55    75     6    1.048814325514E+00  5.949131253050E+00 -4.962630765369E+00
    55    76     6   -5.949131253050E+00 -4.962630765369E+00 -1.048814325514E+00
    55    77     6   -1.048814325514E+00 -5.949131253050E+00 -4.962630765369E+00
    55    78     6   -5.949131253050E+00  4.962630765369E+00  1.048814325514E+00
    79    79     1   -1.511522429177E+00  3.989554736694E+00  5.958303123731E+00
    79    80     1    1.511522429177E+00 -3.989554736694E+00  5.958303123731E+00
    79    81     1   -1.511522429177E+00 -3.989554736694E+00 -5.958303123731E+00
    79    82     1    1.511522429177E+00  3.989554736694E+00 -5.958303123731E+00
    79    83     1    5.958303123731E+00 -1.511522429177E+00  3.989554736694E+00
    79    84     1    3.989554736694E+00  5.958303123731E+00 -1.511522429177E+00
    79    85     1   -5.958303123731E+00  1.511522429177E+00  3.989554736694E+00
    79    86     1   -3.989554736694E+00  5.958303123731E+00  1.511522429177E+00
    79    87     1    5.958303123731E+00  1.511522429177E+00 -3.989554736694E+00
    79    88     1   -3.989554736694E+00 -5.958303123731E+00 -1.511522429177E+00
    79    89     1   -5.958303123731E+00 -1.511522429177E+00 -3.989554736694E+00
    79    90     1    3.989554736694E+00 -5.958303123731E+00  1.511522429177E+00
    79    91     1    3.989554736694E+00 -1.511522429177E+00  5.958303123731E+00
    79    92     1   -3.989554736694E+00  1.511522429177E+00  5.958303123731E+00
    79    93     1   -3.989554736694E+00 -1.511522429177E+00 -5.958303123731E+00
    79    94     1    3.989554736694E+00  1.511522429177E+00 -5.958303123731E+00
    79    95     1   -1.511522429177E+00  5.958303123731E+00  3.989554736694E+00
    79    96     1    5.958303123731E+00  3.989554736694E+00 -1.511522429177E+00
    79    97     1    1.511522429177E+00 -5.958303123731E+00  3.989554736694E+00
    79    98     1    5.958303123731E+00 -3.989554736694E+00  1.511522429177E+00
    79    99     1    1.511522429177E+00  5.958303123731E+00 -3.989554736694E+00
    79   100     1   -5.958303123731E+00 -3.989554736694E+00 -1.511522429177E+00
    79   101     1   -1.511522429177E+00 -5.958303123731E+00 -3.989554736694E+00
    79   102     1   -5.958303123731E+00  3.989554736694E+00  1.511522429177E+00
   103   103     8   -7.694569759164E+00 -5.739198627610E-01 -2.113486507783E+00
   103   104     8    7.694569759164E+00  5.739198627610E-01 -2.113486507783E+00
   103   105     8   -7.694569759164E+00  5.739198627610E-01  2.113486507783E+00
   103   106     8    7.694569759164E+00 -5.739198627610E-01  2.113486507783E+00
   103   107     8   -2.113486507783E+00 -7.694569759164E+00 -5.739198627610E-01
   103   108     8   -5.739198627610E-01 -2.113486507783E+00 -7.694569759164E+00
   103   109     8    2.113486507783E+00  7.694569759164E+00 -5.739198627610E-01
   103   110     8    5.739198627610E-01 -2.113486507783E+00  7.694569759164E+00
   103   111     8   -2.113486507783E+00  7.694569759164E+00  5.739198627610E-01
   103   112     8    5.739198627610E-01  2.113486507783E+00 -7.694569759164E+00
   103   113     8    2.113486507783E+00 -7.694569759164E+00  5.739198627610E-01
   103   114     8   -5.739198627610E-01  2.113486507783E+00  7.694569759164E+00
   103   115     8   -5.739198627610E-01 -7.694569759164E+00 -2.113486507783E+00
   103   116     8    5.739198627610E-01  7.694569759164E+00 -2.113486507783E+00
   103   117     8    5.739198627610E-01 -7.694569759164E+00  2.113486507783E+00
   103   118     8   -5.739198627610E-01  7.694569759164E+00  2.113486507783E+00
   103   119     8   -7.694569759164E+00 -2.113486507783E+00 -5.739198627610E-01
   103   120     8   -2.113486507783E+00 -5.739198627610E-01 -7.694569759164E+00
   103   121     8    7.694569759164E+00  2.113486507783E+00 -5.739198627610E-01
   103   122     8   -2.113486507783E+00  5.739198627610E-01  7.694569759164E+00
   103   123     8    7.694569759164E+00 -2.113486507783E+00  5.739198627610E-01
   103   124     8    2.113486507783E+00  5.739198627610E-01 -7.694569759164E+00
   103   125     8   -7.694569759164E+00  2.113486507783E+00  5.739198627610E-01
   103   126     8    2.113486507783E+00 -5.739198627610E-01  7.694569759164E+00

 SPACE  GROUP  N.                     :  217
 NUMBER OF SYMMETRY OPERATORS         :   24
 *******************************************************************************
 LATTICE PARAMETERS (ANGSTROMS AND DEGREES) - BOHR = 0.5291772083 ANGSTROM
 PRIMITIVE CELL - CENTRING CODE 6/0 VOLUME=  2978.026207 - DENSITY  1.131 g/cm^3
         A              B              C           ALPHA      BETA       GAMMA 
    15.69821003    15.69821003    15.69821003   109.471221 109.471221 109.471221
 *******************************************************************************
 ATOMS IN THE ASYMMETRIC UNIT    7 - ATOMS IN THE UNIT CELL:  126
     ATOM                 X/A                 Y/B                 Z/C    
 *******************************************************************************
      1 T 248 CD   -2.500000000001E-01 -5.000000000000E-01  2.499999999999E-01
      2 F 248 CD    2.499999999999E-01 -5.000000000000E-01 -2.500000000001E-01
      3 F 248 CD    2.499999999999E-01 -2.500000000001E-01 -5.000000000000E-01
      4 F 248 CD   -5.000000000000E-01  2.499999999999E-01 -2.500000000001E-01
      5 F 248 CD   -5.000000000000E-01 -2.500000000001E-01  2.499999999999E-01
      6 F 248 CD   -2.500000000001E-01  2.499999999999E-01 -5.000000000000E-01
      7 T   7 N    -3.164566072396E-01  3.691570301246E-01  2.813082499586E-01
      8 F   7 N     8.784878016592E-02  4.022351428017E-01 -2.813082499586E-01
      9 F   7 N     3.164566072396E-01 -4.022351428017E-01 -3.143863626358E-01
     10 F   7 N    -8.784878016592E-02 -3.691570301246E-01  3.143863626358E-01
     11 F   7 N     2.813082499586E-01 -3.164566072396E-01  3.691570301246E-01
     12 F   7 N     3.691570301246E-01  2.813082499586E-01 -3.164566072396E-01
     13 F   7 N     3.143863626358E-01 -8.784878016592E-02 -3.691570301246E-01
     14 F   7 N     4.022351428017E-01 -2.813082499586E-01  8.784878016592E-02
     15 F   7 N    -2.813082499586E-01  8.784878016592E-02  4.022351428017E-01
     16 F   7 N    -4.022351428017E-01 -3.143863626358E-01  3.164566072396E-01
     17 F   7 N    -3.143863626358E-01  3.164566072396E-01 -4.022351428017E-01
     18 F   7 N    -3.691570301246E-01  3.143863626358E-01 -8.784878016592E-02
     19 F   7 N     3.691570301246E-01 -3.164566072396E-01  2.813082499586E-01
     20 F   7 N     4.022351428017E-01  8.784878016592E-02 -2.813082499586E-01
     21 F   7 N    -4.022351428017E-01  3.164566072396E-01 -3.143863626358E-01
     22 F   7 N    -3.691570301246E-01 -8.784878016592E-02  3.143863626358E-01
     23 F   7 N    -3.164566072396E-01  2.813082499586E-01  3.691570301246E-01
     24 F   7 N     2.813082499586E-01  3.691570301246E-01 -3.164566072396E-01
     25 F   7 N    -8.784878016592E-02  3.143863626358E-01 -3.691570301246E-01
     26 F   7 N    -2.813082499586E-01  4.022351428017E-01  8.784878016592E-02
     27 F   7 N     8.784878016592E-02 -2.813082499586E-01  4.022351428017E-01
     28 F   7 N    -3.143863626358E-01 -4.022351428017E-01  3.164566072396E-01
     29 F   7 N     3.164566072396E-01 -3.143863626358E-01 -4.022351428017E-01
     30 F   7 N     3.143863626358E-01 -3.691570301246E-01 -8.784878016592E-02
     31 T   7 N    -1.832170581708E-01  4.633783175238E-01  4.633783175238E-01
     32 F   7 N     0.000000000000E+00  3.534046243054E-01 -4.633783175238E-01
     33 F   7 N     1.832170581708E-01 -3.534046243054E-01 -3.534046243054E-01
     34 F   7 N     0.000000000000E+00 -4.633783175238E-01  3.534046243054E-01
     35 F   7 N     4.633783175238E-01 -1.832170581708E-01  4.633783175238E-01
     36 F   7 N     4.633783175238E-01  4.633783175238E-01 -1.832170581708E-01
     37 F   7 N     3.534046243054E-01  0.000000000000E+00 -4.633783175238E-01
     38 F   7 N     3.534046243054E-01 -4.633783175238E-01  0.000000000000E+00
     39 F   7 N    -4.633783175238E-01  0.000000000000E+00  3.534046243054E-01
     40 F   7 N    -3.534046243054E-01 -3.534046243054E-01  1.832170581708E-01
     41 F   7 N    -3.534046243054E-01  1.832170581708E-01 -3.534046243054E-01
     42 F   7 N    -4.633783175238E-01  3.534046243054E-01  0.000000000000E+00
     43 T   6 C    -2.705674573661E-01  3.714256733498E-01  3.714256733498E-01
     44 F   6 C     0.000000000000E+00  3.580068692840E-01 -3.714256733498E-01
     45 F   6 C     2.705674573661E-01 -3.580068692840E-01 -3.580068692840E-01
     46 F   6 C     0.000000000000E+00 -3.714256733498E-01  3.580068692840E-01
     47 F   6 C     3.714256733498E-01 -2.705674573661E-01  3.714256733498E-01
     48 F   6 C     3.714256733498E-01  3.714256733498E-01 -2.705674573661E-01
     49 F   6 C     3.580068692840E-01  0.000000000000E+00 -3.714256733498E-01
     50 F   6 C     3.580068692840E-01 -3.714256733498E-01  0.000000000000E+00
     51 F   6 C    -3.714256733498E-01  0.000000000000E+00  3.580068692840E-01
     52 F   6 C    -3.580068692840E-01 -3.580068692840E-01  2.705674573661E-01
     53 F   6 C    -3.580068692840E-01  2.705674573661E-01 -3.580068692840E-01
     54 F   6 C    -3.714256733498E-01  3.580068692840E-01  0.000000000000E+00
     55 T   6 C    -3.980292600777E-01  2.703364866044E-01  2.159140727449E-01
     56 F   6 C     5.442241385952E-02  3.860566671774E-01 -2.159140727449E-01
     57 F   6 C     3.980292600777E-01 -3.860566671774E-01 -3.316342533179E-01
     58 F   6 C    -5.442241385952E-02 -2.703364866044E-01  3.316342533179E-01
     59 F   6 C     2.159140727449E-01 -3.980292600777E-01  2.703364866044E-01
     60 F   6 C     2.703364866044E-01  2.159140727449E-01 -3.980292600777E-01
     61 F   6 C     3.316342533179E-01 -5.442241385952E-02 -2.703364866044E-01
     62 F   6 C     3.860566671774E-01 -2.159140727449E-01  5.442241385952E-02
     63 F   6 C    -2.159140727449E-01  5.442241385952E-02  3.860566671774E-01
     64 F   6 C    -3.860566671774E-01 -3.316342533179E-01  3.980292600777E-01
     65 F   6 C    -3.316342533179E-01  3.980292600777E-01 -3.860566671774E-01
     66 F   6 C    -2.703364866044E-01  3.316342533179E-01 -5.442241385952E-02
     67 F   6 C     2.703364866044E-01 -3.980292600777E-01  2.159140727449E-01
     68 F   6 C     3.860566671774E-01  5.442241385952E-02 -2.159140727449E-01
     69 F   6 C    -3.860566671774E-01  3.980292600777E-01 -3.316342533179E-01
     70 F   6 C    -2.703364866044E-01 -5.442241385952E-02  3.316342533179E-01
     71 F   6 C    -3.980292600777E-01  2.159140727449E-01  2.703364866044E-01
     72 F   6 C     2.159140727449E-01  2.703364866044E-01 -3.980292600777E-01
     73 F   6 C    -5.442241385952E-02  3.316342533179E-01 -2.703364866044E-01
     74 F   6 C    -2.159140727449E-01  3.860566671774E-01  5.442241385952E-02
     75 F   6 C     5.442241385952E-02 -2.159140727449E-01  3.860566671774E-01
     76 F   6 C    -3.316342533179E-01 -3.860566671774E-01  3.980292600777E-01
     77 F   6 C     3.980292600777E-01 -3.316342533179E-01 -3.860566671774E-01
     78 F   6 C     3.316342533179E-01 -2.703364866044E-01 -5.442241385952E-02
     79 T   1 H    -4.512050989773E-01  2.453161882063E-01  1.367059636372E-01
     80 F   1 H     1.086102245691E-01  4.120889373856E-01 -1.367059636372E-01
     81 F   1 H     4.512050989773E-01 -4.120889373856E-01 -3.034787128164E-01
     82 F   1 H    -1.086102245691E-01 -2.453161882063E-01  3.034787128164E-01
     83 F   1 H     1.367059636372E-01 -4.512050989773E-01  2.453161882063E-01
     84 F   1 H     2.453161882063E-01  1.367059636372E-01 -4.512050989773E-01
     85 F   1 H     3.034787128164E-01 -1.086102245691E-01 -2.453161882063E-01
     86 F   1 H     4.120889373856E-01 -1.367059636372E-01  1.086102245691E-01
     87 F   1 H    -1.367059636372E-01  1.086102245691E-01  4.120889373856E-01
     88 F   1 H    -4.120889373856E-01 -3.034787128164E-01  4.512050989773E-01
     89 F   1 H    -3.034787128164E-01  4.512050989773E-01 -4.120889373856E-01
     90 F   1 H    -2.453161882063E-01  3.034787128164E-01 -1.086102245691E-01
     91 F   1 H     2.453161882063E-01 -4.512050989773E-01  1.367059636372E-01
     92 F   1 H     4.120889373856E-01  1.086102245691E-01 -1.367059636372E-01
     93 F   1 H    -4.120889373856E-01  4.512050989773E-01 -3.034787128164E-01
     94 F   1 H    -2.453161882063E-01 -1.086102245691E-01  3.034787128164E-01
     95 F   1 H    -4.512050989773E-01  1.367059636372E-01  2.453161882063E-01
     96 F   1 H     1.367059636372E-01  2.453161882063E-01 -4.512050989773E-01
     97 F   1 H    -1.086102245691E-01  3.034787128164E-01 -2.453161882063E-01
     98 F   1 H    -1.367059636372E-01  4.120889373856E-01  1.086102245691E-01
     99 F   1 H     1.086102245691E-01 -1.367059636372E-01  4.120889373856E-01
    100 F   1 H    -3.034787128164E-01 -4.120889373856E-01  4.512050989773E-01
    101 F   1 H     4.512050989773E-01 -3.034787128164E-01 -4.120889373856E-01
    102 F   1 H     3.034787128164E-01 -2.453161882063E-01 -1.086102245691E-01
    103 T   8 O    -1.482565325946E-01  4.589175535310E-01 -4.561489526025E-01
    104 F   8 O    -8.493349386645E-02  3.078924200079E-01  4.561489526025E-01
    105 F   8 O     1.482565325946E-01 -3.078924200079E-01 -3.928259138744E-01
    106 F   8 O     8.493349386645E-02 -4.589175535310E-01  3.928259138744E-01
    107 F   8 O    -4.561489526025E-01 -1.482565325946E-01  4.589175535310E-01
    108 F   8 O     4.589175535310E-01 -4.561489526025E-01 -1.482565325946E-01
    109 F   8 O     3.928259138744E-01  8.493349386645E-02 -4.589175535310E-01
    110 F   8 O     3.078924200079E-01  4.561489526025E-01 -8.493349386645E-02
    111 F   8 O     4.561489526025E-01 -8.493349386645E-02  3.078924200079E-01
    112 F   8 O    -3.078924200079E-01 -3.928259138744E-01  1.482565325946E-01
    113 F   8 O    -3.928259138744E-01  1.482565325946E-01 -3.078924200079E-01
    114 F   8 O    -4.589175535310E-01  3.928259138744E-01  8.493349386645E-02
    115 F   8 O     4.589175535310E-01 -1.482565325946E-01 -4.561489526025E-01
    116 F   8 O     3.078924200079E-01 -8.493349386645E-02  4.561489526025E-01
    117 F   8 O    -3.078924200079E-01  1.482565325946E-01 -3.928259138744E-01
    118 F   8 O    -4.589175535310E-01  8.493349386645E-02  3.928259138744E-01
    119 F   8 O    -1.482565325946E-01 -4.561489526025E-01  4.589175535310E-01
    120 F   8 O    -4.561489526025E-01  4.589175535310E-01 -1.482565325946E-01
    121 F   8 O     8.493349386645E-02  3.928259138744E-01 -4.589175535310E-01
    122 F   8 O     4.561489526025E-01  3.078924200079E-01 -8.493349386645E-02
    123 F   8 O    -8.493349386645E-02  4.561489526025E-01  3.078924200079E-01
    124 F   8 O    -3.928259138744E-01 -3.078924200079E-01  1.482565325946E-01
    125 F   8 O     1.482565325946E-01 -3.928259138744E-01 -3.078924200079E-01
    126 F   8 O     3.928259138744E-01 -4.589175535310E-01  8.493349386645E-02

 TRANSFORMATION MATRIX PRIMITIVE-CRYSTALLOGRAPHIC CELL
  0.0000  1.0000  1.0000  1.0000  0.0000  1.0000  1.0000  1.0000  0.0000

 *******************************************************************************
 CRYSTALLOGRAPHIC CELL (VOLUME=       5956.05241424)
         A              B              C           ALPHA      BETA       GAMMA 
    18.12673157    18.12673157    18.12673157    90.000000  90.000000  90.000000

 COORDINATES IN THE CRYSTALLOGRAPHIC CELL
     ATOM                 X/A                 Y/B                 Z/C    
 *******************************************************************************
      1 T 248 CD    0.000000000000E+00  2.499999999999E-01 -5.000000000000E-01
      2 F 248 CD   -5.000000000000E-01  2.499999999999E-01  0.000000000000E+00
      3 F 248 CD   -5.000000000000E-01  0.000000000000E+00  2.499999999999E-01
      4 F 248 CD    2.499999999999E-01 -5.000000000000E-01  0.000000000000E+00
      5 F 248 CD    2.499999999999E-01  0.000000000000E+00 -5.000000000000E-01
      6 F 248 CD    0.000000000000E+00 -5.000000000000E-01  2.499999999999E-01
      7 T   7 N    -1.653905633858E-02  2.978473062972E-01  3.856960864631E-01
      8 F   7 N     1.653905633858E-02 -2.978473062972E-01  3.856960864631E-01
      9 F   7 N    -1.653905633858E-02 -2.978473062972E-01 -3.856960864631E-01
     10 F   7 N     1.653905633858E-02  2.978473062972E-01 -3.856960864631E-01
     11 F   7 N     3.856960864631E-01 -1.653905633858E-02  2.978473062972E-01
     12 F   7 N     2.978473062972E-01  3.856960864631E-01 -1.653905633858E-02
     13 F   7 N    -3.856960864631E-01  1.653905633858E-02  2.978473062972E-01
     14 F   7 N    -2.978473062972E-01  3.856960864631E-01  1.653905633858E-02
     15 F   7 N     3.856960864631E-01  1.653905633858E-02 -2.978473062972E-01
     16 F   7 N    -2.978473062972E-01 -3.856960864631E-01 -1.653905633858E-02
     17 F   7 N    -3.856960864631E-01 -1.653905633858E-02 -2.978473062972E-01
     18 F   7 N     2.978473062972E-01 -3.856960864631E-01  1.653905633858E-02
     19 F   7 N     2.978473062972E-01 -1.653905633858E-02  3.856960864631E-01
     20 F   7 N    -2.978473062972E-01  1.653905633858E-02  3.856960864631E-01
     21 F   7 N    -2.978473062972E-01 -1.653905633858E-02 -3.856960864631E-01
     22 F   7 N     2.978473062972E-01  1.653905633858E-02 -3.856960864631E-01
     23 F   7 N    -1.653905633858E-02  3.856960864631E-01  2.978473062972E-01
     24 F   7 N     3.856960864631E-01  2.978473062972E-01 -1.653905633858E-02
     25 F   7 N     1.653905633858E-02 -3.856960864631E-01  2.978473062972E-01
     26 F   7 N     3.856960864631E-01 -2.978473062972E-01  1.653905633858E-02
     27 F   7 N     1.653905633858E-02  3.856960864631E-01 -2.978473062972E-01
     28 F   7 N    -3.856960864631E-01 -2.978473062972E-01 -1.653905633858E-02
     29 F   7 N    -1.653905633858E-02 -3.856960864631E-01 -2.978473062972E-01
     30 F   7 N    -3.856960864631E-01  2.978473062972E-01  1.653905633858E-02
     31 T   7 N    -4.450131533908E-01 -9.160852908541E-02 -9.160852908541E-02
     32 F   7 N     4.450131533908E-01  9.160852908541E-02 -9.160852908541E-02
     33 F   7 N    -4.450131533908E-01  9.160852908541E-02  9.160852908541E-02
     34 F   7 N     4.450131533908E-01 -9.160852908541E-02  9.160852908541E-02
     35 F   7 N    -9.160852908541E-02 -4.450131533908E-01 -9.160852908541E-02
     36 F   7 N    -9.160852908541E-02 -9.160852908541E-02 -4.450131533908E-01
     37 F   7 N     9.160852908541E-02  4.450131533908E-01 -9.160852908541E-02
     38 F   7 N     9.160852908541E-02 -9.160852908541E-02  4.450131533908E-01
     39 F   7 N    -9.160852908541E-02  4.450131533908E-01  9.160852908541E-02
     40 F   7 N     9.160852908541E-02  9.160852908541E-02 -4.450131533908E-01
     41 F   7 N     9.160852908541E-02 -4.450131533908E-01  9.160852908541E-02
     42 F   7 N    -9.160852908541E-02  9.160852908541E-02  4.450131533908E-01
     43 T   6 C     6.709402032878E-03  3.647162713169E-01  3.647162713169E-01
     44 F   6 C    -6.709402032878E-03 -3.647162713169E-01  3.647162713169E-01
     45 F   6 C     6.709402032878E-03 -3.647162713169E-01 -3.647162713169E-01
     46 F   6 C    -6.709402032878E-03  3.647162713169E-01 -3.647162713169E-01
     47 F   6 C     3.647162713169E-01  6.709402032878E-03  3.647162713169E-01
     48 F   6 C     3.647162713169E-01  3.647162713169E-01  6.709402032878E-03
     49 F   6 C    -3.647162713169E-01 -6.709402032878E-03  3.647162713169E-01
     50 F   6 C    -3.647162713169E-01  3.647162713169E-01 -6.709402032878E-03
     51 F   6 C     3.647162713169E-01 -6.709402032878E-03 -3.647162713169E-01
     52 F   6 C    -3.647162713169E-01 -3.647162713169E-01  6.709402032878E-03
     53 F   6 C    -3.647162713169E-01  6.709402032878E-03 -3.647162713169E-01
     54 F   6 C     3.647162713169E-01 -3.647162713169E-01 -6.709402032878E-03
     55 T   6 C    -5.786009028652E-02  2.737741630314E-01  3.281965768909E-01
     56 F   6 C     5.786009028652E-02 -2.737741630314E-01  3.281965768909E-01
     57 F   6 C    -5.786009028652E-02 -2.737741630314E-01 -3.281965768909E-01
     58 F   6 C     5.786009028652E-02  2.737741630314E-01 -3.281965768909E-01
     59 F   6 C     3.281965768909E-01 -5.786009028652E-02  2.737741630314E-01
     60 F   6 C     2.737741630314E-01  3.281965768909E-01 -5.786009028652E-02
     61 F   6 C    -3.281965768909E-01  5.786009028652E-02  2.737741630314E-01
     62 F   6 C    -2.737741630314E-01  3.281965768909E-01  5.786009028652E-02
     63 F   6 C     3.281965768909E-01  5.786009028652E-02 -2.737741630314E-01
     64 F   6 C    -2.737741630314E-01 -3.281965768909E-01 -5.786009028652E-02
     65 F   6 C    -3.281965768909E-01 -5.786009028652E-02 -2.737741630314E-01
     66 F   6 C     2.737741630314E-01 -3.281965768909E-01  5.786009028652E-02
     67 F   6 C     2.737741630314E-01 -5.786009028652E-02  3.281965768909E-01
     68 F   6 C    -2.737741630314E-01  5.786009028652E-02  3.281965768909E-01
     69 F   6 C    -2.737741630314E-01 -5.786009028652E-02 -3.281965768909E-01
     70 F   6 C     2.737741630314E-01  5.786009028652E-02 -3.281965768909E-01
     71 F   6 C    -5.786009028652E-02  3.281965768909E-01  2.737741630314E-01
     72 F   6 C     3.281965768909E-01  2.737741630314E-01 -5.786009028652E-02
     73 F   6 C     5.786009028652E-02 -3.281965768909E-01  2.737741630314E-01
     74 F   6 C     3.281965768909E-01 -2.737741630314E-01  5.786009028652E-02
     75 F   6 C     5.786009028652E-02  3.281965768909E-01 -2.737741630314E-01
     76 F   6 C    -3.281965768909E-01 -2.737741630314E-01 -5.786009028652E-02
     77 F   6 C    -5.786009028652E-02 -3.281965768909E-01 -2.737741630314E-01
     78 F   6 C    -3.281965768909E-01  2.737741630314E-01  5.786009028652E-02
     79 T   1 H    -8.338637458963E-02  2.200923382268E-01  3.287025627959E-01
     80 F   1 H     8.338637458963E-02 -2.200923382268E-01  3.287025627959E-01
     81 F   1 H    -8.338637458963E-02 -2.200923382268E-01 -3.287025627959E-01
     82 F   1 H     8.338637458963E-02  2.200923382268E-01 -3.287025627959E-01
     83 F   1 H     3.287025627959E-01 -8.338637458963E-02  2.200923382268E-01
     84 F   1 H     2.200923382268E-01  3.287025627959E-01 -8.338637458963E-02
     85 F   1 H    -3.287025627959E-01  8.338637458963E-02  2.200923382268E-01
     86 F   1 H    -2.200923382268E-01  3.287025627959E-01  8.338637458963E-02
     87 F   1 H     3.287025627959E-01  8.338637458963E-02 -2.200923382268E-01
     88 F   1 H    -2.200923382268E-01 -3.287025627959E-01 -8.338637458963E-02
     89 F   1 H    -3.287025627959E-01 -8.338637458963E-02 -2.200923382268E-01
     90 F   1 H     2.200923382268E-01 -3.287025627959E-01  8.338637458963E-02
     91 F   1 H     2.200923382268E-01 -8.338637458963E-02  3.287025627959E-01
     92 F   1 H    -2.200923382268E-01  8.338637458963E-02  3.287025627959E-01
     93 F   1 H    -2.200923382268E-01 -8.338637458963E-02 -3.287025627959E-01
     94 F   1 H     2.200923382268E-01  8.338637458963E-02 -3.287025627959E-01
     95 F   1 H    -8.338637458963E-02  3.287025627959E-01  2.200923382268E-01
     96 F   1 H     3.287025627959E-01  2.200923382268E-01 -8.338637458963E-02
     97 F   1 H     8.338637458963E-02 -3.287025627959E-01  2.200923382268E-01
     98 F   1 H     3.287025627959E-01 -2.200923382268E-01  8.338637458963E-02
     99 F   1 H     8.338637458963E-02  3.287025627959E-01 -2.200923382268E-01
    100 F   1 H    -3.287025627959E-01 -2.200923382268E-01 -8.338637458963E-02
    101 F   1 H    -8.338637458963E-02 -3.287025627959E-01 -2.200923382268E-01
    102 F   1 H    -3.287025627959E-01  2.200923382268E-01  8.338637458963E-02
    103 T   8 O    -4.244874332385E-01 -3.166151936407E-02 -1.165950132305E-01
    104 F   8 O     4.244874332385E-01  3.166151936407E-02 -1.165950132305E-01
    105 F   8 O    -4.244874332385E-01  3.166151936407E-02  1.165950132305E-01
    106 F   8 O     4.244874332385E-01 -3.166151936407E-02  1.165950132305E-01
    107 F   8 O    -1.165950132305E-01 -4.244874332385E-01 -3.166151936407E-02
    108 F   8 O    -3.166151936407E-02 -1.165950132305E-01 -4.244874332385E-01
    109 F   8 O     1.165950132305E-01  4.244874332385E-01 -3.166151936407E-02
    110 F   8 O     3.166151936407E-02 -1.165950132305E-01  4.244874332385E-01
    111 F   8 O    -1.165950132305E-01  4.244874332385E-01  3.166151936407E-02
    112 F   8 O     3.166151936407E-02  1.165950132305E-01 -4.244874332385E-01
    113 F   8 O     1.165950132305E-01 -4.244874332385E-01  3.166151936407E-02
    114 F   8 O    -3.166151936407E-02  1.165950132305E-01  4.244874332385E-01
    115 F   8 O    -3.166151936407E-02 -4.244874332385E-01 -1.165950132305E-01
    116 F   8 O     3.166151936407E-02  4.244874332385E-01 -1.165950132305E-01
    117 F   8 O     3.166151936407E-02 -4.244874332385E-01  1.165950132305E-01
    118 F   8 O    -3.166151936407E-02  4.244874332385E-01  1.165950132305E-01
    119 F   8 O    -4.244874332385E-01 -1.165950132305E-01 -3.166151936407E-02
    120 F   8 O    -1.165950132305E-01 -3.166151936407E-02 -4.244874332385E-01
    121 F   8 O     4.244874332385E-01  1.165950132305E-01 -3.166151936407E-02
    122 F   8 O    -1.165950132305E-01  3.166151936407E-02  4.244874332385E-01
    123 F   8 O     4.244874332385E-01 -1.165950132305E-01  3.166151936407E-02
    124 F   8 O     1.165950132305E-01  3.166151936407E-02 -4.244874332385E-01
    125 F   8 O    -4.244874332385E-01  1.165950132305E-01  3.166151936407E-02
    126 F   8 O     1.165950132305E-01 -3.166151936407E-02  4.244874332385E-01

 T = ATOM BELONGING TO THE ASYMMETRIC UNIT
 *******************************************************************************
 * GEOMETRY EDITING - INPUT COORDINATES ARE GIVEN IN ANGSTROM         
 *******************************************************************************

 GEOMETRY NOW FULLY CONSISTENT WITH THE GROUP
 INFORMATION **** NEW DEFAULT **** FINALRUN 4 FOR GEOMETRY OPTIMIZATIONS
 INFORMATION **** NEW DEFAULT **** OPTGEOM OPTIMIZES BOTH ATOMIC COORDINATES AND CELL PARAMETERS
 INFORMATION **** NEW DEFAULT **** TOL. ON ATOMIC DISP TO REDEFINE REF. GEOMETRY: 0.8 Angs
 INFORMATION **** NEW DEFAULT **** N POINTS TO REDEFINE REF. GEOMETRY: N OF OPT DEGS OF FREEDOM
 INFORMATION **** NEW DEFAULT **** TOL. ON ENERGY TO REDEFINE REF. GEOMETRY: 10**-3*(5*N. ATOMS)

 IMPORTANT INFORMATION:
 THE COORDINATE SYSTEM ADOPTED IN THE OPTIMIZATION IS NOT IN
 GENERAL HOMOGENEOUS UNITS. FOR THIS REASON THE GRADIENT AND 
 HESSIAN MATRIX IN TERMS OF THIS SYSTEM ARE GIVEN WITHOUT
 UNITS. FOR MORE DETAILS SEE THE MANUAL.

 INITIAL TRUST RADIUS         0.50000 MAXIMUM TRUST RADIUS               4.00000
 MAXIMUM GRADIENT COMPONENT   0.00045 MAXIMUM DISPLACEMENT COMPONENT     0.00180
 R.M.S. OF GRADIENT COMPONENT 0.00030 R.M.S. OF DISPLACEMENT COMPONENTS  0.00120
 THRESHOLD ON ENERGY CHANGE 0.100E-06 EXTRAPOLATING POLYNOMIAL ORDER           2
 MAXIMUM ALLOWED NUMBER OF STEPS   -1 SORTING OF ENERGY POINTS:               NO
 ANALYTICAL  GRADIENT                 HESSIAN UPDATING                      BFGS
 STEP SIZE NUMERICAL GRADIENT 0.00100
 INITIAL HESSIAN MATRIX: SCHLEGEL MODEL 2
 *******************************************************************************


 ELAELAELAELAELAELAELAELAELAELAELAELAELAELAELAELAELAELAELAELAELAELAELAELAELAELA

                       ELASTIC CALCULATION

 INFORMATION **** TOLDEX ****  CONVERGENCE CRITERION FOR RMS DISPLACEMENT MODIFIED  6.200000E-04
 INFORMATION **** TOLDEG **** MODIFY CONVERGENCE CRITERION FOR RMS GRADIENT  3.000000E-04
 INFORMATION **** TOLDEE **** CONVERGENCE CRITERION FOR ENERGY MODIFIED: 10**-           8

 GCALCO - MAX INDICES DIRECT LATTICE VECTOR    14    14    14
 NO.OF VECTORS CREATED 6999 STARS  122 RMAX   323.15686 BOHR

 GEOMETRY FOR WAVE FUNCTION - DIMENSIONALITY OF THE SYSTEM    3
 (NON PERIODIC DIRECTION: LATTICE PARAMETER FORMALLY SET TO 500)
 *******************************************************************************
 LATTICE PARAMETERS (ANGSTROMS AND DEGREES) - BOHR = 0.5291772083 ANGSTROM
 PRIMITIVE CELL - CENTRING CODE 6/0 VOLUME=  2978.026207 - DENSITY  1.131 g/cm^3
         A              B              C           ALPHA      BETA       GAMMA 
    15.69821003    15.69821003    15.69821003   109.471221 109.471221 109.471221
 *******************************************************************************
 ATOMS IN THE ASYMMETRIC UNIT    7 - ATOMS IN THE UNIT CELL:  126
     ATOM                 X/A                 Y/B                 Z/C    
 *******************************************************************************
      1 T 248 CD   -2.500000000000E-01 -5.000000000000E-01  2.500000000000E-01
      2 F 248 CD    2.500000000000E-01 -5.000000000000E-01 -2.500000000000E-01
      3 F 248 CD    2.500000000000E-01 -2.500000000000E-01 -5.000000000000E-01
      4 F 248 CD   -5.000000000000E-01  2.500000000000E-01 -2.500000000000E-01
      5 F 248 CD    5.000000000000E-01 -2.500000000000E-01  2.500000000000E-01
      6 F 248 CD   -2.500000000000E-01  2.500000000000E-01 -5.000000000000E-01
      7 T   7 N    -3.164566072396E-01  3.691570301246E-01  2.813082499586E-01
      8 F   7 N     8.784878016592E-02  4.022351428017E-01 -2.813082499586E-01
      9 F   7 N     3.164566072396E-01 -4.022351428017E-01 -3.143863626358E-01
     10 F   7 N    -8.784878016592E-02 -3.691570301246E-01  3.143863626358E-01
     11 F   7 N     2.813082499586E-01 -3.164566072396E-01  3.691570301246E-01
     12 F   7 N     3.691570301246E-01  2.813082499586E-01 -3.164566072396E-01
     13 F   7 N     3.143863626358E-01 -8.784878016592E-02 -3.691570301246E-01
     14 F   7 N     4.022351428017E-01 -2.813082499586E-01  8.784878016592E-02
     15 F   7 N    -2.813082499586E-01  8.784878016592E-02  4.022351428017E-01
     16 F   7 N    -4.022351428017E-01 -3.143863626358E-01  3.164566072396E-01
     17 F   7 N    -3.143863626358E-01  3.164566072396E-01 -4.022351428017E-01
     18 F   7 N    -3.691570301246E-01  3.143863626358E-01 -8.784878016592E-02
     19 F   7 N     3.691570301246E-01 -3.164566072396E-01  2.813082499586E-01
     20 F   7 N     4.022351428017E-01  8.784878016592E-02 -2.813082499586E-01
     21 F   7 N    -4.022351428017E-01  3.164566072396E-01 -3.143863626358E-01
     22 F   7 N    -3.691570301246E-01 -8.784878016592E-02  3.143863626358E-01
     23 F   7 N    -3.164566072396E-01  2.813082499586E-01  3.691570301246E-01
     24 F   7 N     2.813082499586E-01  3.691570301246E-01 -3.164566072396E-01
     25 F   7 N    -8.784878016592E-02  3.143863626358E-01 -3.691570301246E-01
     26 F   7 N    -2.813082499586E-01  4.022351428017E-01  8.784878016592E-02
     27 F   7 N     8.784878016592E-02 -2.813082499586E-01  4.022351428017E-01
     28 F   7 N    -3.143863626358E-01 -4.022351428017E-01  3.164566072396E-01
     29 F   7 N     3.164566072396E-01 -3.143863626358E-01 -4.022351428017E-01
     30 F   7 N     3.143863626358E-01 -3.691570301246E-01 -8.784878016592E-02
     31 T   7 N    -1.832170581708E-01  4.633783175238E-01  4.633783175238E-01
     32 F   7 N     0.000000000000E+00  3.534046243054E-01 -4.633783175238E-01
     33 F   7 N     1.832170581708E-01 -3.534046243054E-01 -3.534046243054E-01
     34 F   7 N     0.000000000000E+00 -4.633783175238E-01  3.534046243054E-01
     35 F   7 N     4.633783175238E-01 -1.832170581708E-01  4.633783175238E-01
     36 F   7 N     4.633783175238E-01  4.633783175238E-01 -1.832170581708E-01
     37 F   7 N     3.534046243054E-01  0.000000000000E+00 -4.633783175238E-01
     38 F   7 N     3.534046243054E-01 -4.633783175238E-01  0.000000000000E+00
     39 F   7 N    -4.633783175238E-01  0.000000000000E+00  3.534046243054E-01
     40 F   7 N    -3.534046243054E-01 -3.534046243054E-01  1.832170581708E-01
     41 F   7 N    -3.534046243054E-01  1.832170581708E-01 -3.534046243054E-01
     42 F   7 N    -4.633783175238E-01  3.534046243054E-01  0.000000000000E+00
     43 T   6 C    -2.705674573661E-01  3.714256733498E-01  3.714256733498E-01
     44 F   6 C     0.000000000000E+00  3.580068692840E-01 -3.714256733498E-01
     45 F   6 C     2.705674573661E-01 -3.580068692840E-01 -3.580068692840E-01
     46 F   6 C     0.000000000000E+00 -3.714256733498E-01  3.580068692840E-01
     47 F   6 C     3.714256733498E-01 -2.705674573661E-01  3.714256733498E-01
     48 F   6 C     3.714256733498E-01  3.714256733498E-01 -2.705674573661E-01
     49 F   6 C     3.580068692840E-01  0.000000000000E+00 -3.714256733498E-01
     50 F   6 C     3.580068692840E-01 -3.714256733498E-01  0.000000000000E+00
     51 F   6 C    -3.714256733498E-01  0.000000000000E+00  3.580068692840E-01
     52 F   6 C    -3.580068692840E-01 -3.580068692840E-01  2.705674573661E-01
     53 F   6 C    -3.580068692840E-01  2.705674573661E-01 -3.580068692840E-01
     54 F   6 C    -3.714256733498E-01  3.580068692840E-01  0.000000000000E+00
     55 T   6 C    -3.980292600777E-01  2.703364866044E-01  2.159140727449E-01
     56 F   6 C     5.442241385952E-02  3.860566671774E-01 -2.159140727449E-01
     57 F   6 C     3.980292600777E-01 -3.860566671774E-01 -3.316342533179E-01
     58 F   6 C    -5.442241385952E-02 -2.703364866044E-01  3.316342533179E-01
     59 F   6 C     2.159140727449E-01 -3.980292600777E-01  2.703364866044E-01
     60 F   6 C     2.703364866044E-01  2.159140727449E-01 -3.980292600777E-01
     61 F   6 C     3.316342533179E-01 -5.442241385952E-02 -2.703364866044E-01
     62 F   6 C     3.860566671774E-01 -2.159140727449E-01  5.442241385952E-02
     63 F   6 C    -2.159140727449E-01  5.442241385952E-02  3.860566671774E-01
     64 F   6 C    -3.860566671774E-01 -3.316342533179E-01  3.980292600777E-01
     65 F   6 C    -3.316342533179E-01  3.980292600777E-01 -3.860566671774E-01
     66 F   6 C    -2.703364866044E-01  3.316342533179E-01 -5.442241385952E-02
     67 F   6 C     2.703364866044E-01 -3.980292600777E-01  2.159140727449E-01
     68 F   6 C     3.860566671774E-01  5.442241385952E-02 -2.159140727449E-01
     69 F   6 C    -3.860566671774E-01  3.980292600777E-01 -3.316342533179E-01
     70 F   6 C    -2.703364866044E-01 -5.442241385952E-02  3.316342533179E-01
     71 F   6 C    -3.980292600777E-01  2.159140727449E-01  2.703364866044E-01
     72 F   6 C     2.159140727449E-01  2.703364866044E-01 -3.980292600777E-01
     73 F   6 C    -5.442241385952E-02  3.316342533179E-01 -2.703364866044E-01
     74 F   6 C    -2.159140727449E-01  3.860566671774E-01  5.442241385952E-02
     75 F   6 C     5.442241385952E-02 -2.159140727449E-01  3.860566671774E-01
     76 F   6 C    -3.316342533179E-01 -3.860566671774E-01  3.980292600777E-01
     77 F   6 C     3.980292600777E-01 -3.316342533179E-01 -3.860566671774E-01
     78 F   6 C     3.316342533179E-01 -2.703364866044E-01 -5.442241385952E-02
     79 T   1 H    -4.512050989773E-01  2.453161882063E-01  1.367059636372E-01
     80 F   1 H     1.086102245691E-01  4.120889373856E-01 -1.367059636372E-01
     81 F   1 H     4.512050989773E-01 -4.120889373856E-01 -3.034787128164E-01
     82 F   1 H    -1.086102245691E-01 -2.453161882063E-01  3.034787128164E-01
     83 F   1 H     1.367059636372E-01 -4.512050989773E-01  2.453161882063E-01
     84 F   1 H     2.453161882063E-01  1.367059636372E-01 -4.512050989773E-01
     85 F   1 H     3.034787128164E-01 -1.086102245691E-01 -2.453161882063E-01
     86 F   1 H     4.120889373856E-01 -1.367059636372E-01  1.086102245691E-01
     87 F   1 H    -1.367059636372E-01  1.086102245691E-01  4.120889373856E-01
     88 F   1 H    -4.120889373856E-01 -3.034787128164E-01  4.512050989773E-01
     89 F   1 H    -3.034787128164E-01  4.512050989773E-01 -4.120889373856E-01
     90 F   1 H    -2.453161882063E-01  3.034787128164E-01 -1.086102245691E-01
     91 F   1 H     2.453161882063E-01 -4.512050989773E-01  1.367059636372E-01
     92 F   1 H     4.120889373856E-01  1.086102245691E-01 -1.367059636372E-01
     93 F   1 H    -4.120889373856E-01  4.512050989773E-01 -3.034787128164E-01
     94 F   1 H    -2.453161882063E-01 -1.086102245691E-01  3.034787128164E-01
     95 F   1 H    -4.512050989773E-01  1.367059636372E-01  2.453161882063E-01
     96 F   1 H     1.367059636372E-01  2.453161882063E-01 -4.512050989773E-01
     97 F   1 H    -1.086102245691E-01  3.034787128164E-01 -2.453161882063E-01
     98 F   1 H    -1.367059636372E-01  4.120889373856E-01  1.086102245691E-01
     99 F   1 H     1.086102245691E-01 -1.367059636372E-01  4.120889373856E-01
    100 F   1 H    -3.034787128164E-01 -4.120889373856E-01  4.512050989773E-01
    101 F   1 H     4.512050989773E-01 -3.034787128164E-01 -4.120889373856E-01
    102 F   1 H     3.034787128164E-01 -2.453161882063E-01 -1.086102245691E-01
    103 T   8 O    -1.482565325946E-01  4.589175535310E-01 -4.561489526025E-01
    104 F   8 O    -8.493349386645E-02  3.078924200079E-01  4.561489526025E-01
    105 F   8 O     1.482565325946E-01 -3.078924200079E-01 -3.928259138744E-01
    106 F   8 O     8.493349386645E-02 -4.589175535310E-01  3.928259138744E-01
    107 F   8 O    -4.561489526025E-01 -1.482565325946E-01  4.589175535310E-01
    108 F   8 O     4.589175535310E-01 -4.561489526025E-01 -1.482565325946E-01
    109 F   8 O     3.928259138744E-01  8.493349386645E-02 -4.589175535310E-01
    110 F   8 O     3.078924200079E-01  4.561489526025E-01 -8.493349386645E-02
    111 F   8 O     4.561489526025E-01 -8.493349386645E-02  3.078924200079E-01
    112 F   8 O    -3.078924200079E-01 -3.928259138744E-01  1.482565325946E-01
    113 F   8 O    -3.928259138744E-01  1.482565325946E-01 -3.078924200079E-01
    114 F   8 O    -4.589175535310E-01  3.928259138744E-01  8.493349386645E-02
    115 F   8 O     4.589175535310E-01 -1.482565325946E-01 -4.561489526025E-01
    116 F   8 O     3.078924200079E-01 -8.493349386645E-02  4.561489526025E-01
    117 F   8 O    -3.078924200079E-01  1.482565325946E-01 -3.928259138744E-01
    118 F   8 O    -4.589175535310E-01  8.493349386645E-02  3.928259138744E-01
    119 F   8 O    -1.482565325946E-01 -4.561489526025E-01  4.589175535310E-01
    120 F   8 O    -4.561489526025E-01  4.589175535310E-01 -1.482565325946E-01
    121 F   8 O     8.493349386645E-02  3.928259138744E-01 -4.589175535310E-01
    122 F   8 O     4.561489526025E-01  3.078924200079E-01 -8.493349386645E-02
    123 F   8 O    -8.493349386645E-02  4.561489526025E-01  3.078924200079E-01
    124 F   8 O    -3.928259138744E-01 -3.078924200079E-01  1.482565325946E-01
    125 F   8 O     1.482565325946E-01 -3.928259138744E-01 -3.078924200079E-01
    126 F   8 O     3.928259138744E-01 -4.589175535310E-01  8.493349386645E-02

 TRANSFORMATION MATRIX PRIMITIVE-CRYSTALLOGRAPHIC CELL
  0.0000  1.0000  1.0000  1.0000  0.0000  1.0000  1.0000  1.0000  0.0000

 *******************************************************************************
 CRYSTALLOGRAPHIC CELL (VOLUME=       5956.05241424)
         A              B              C           ALPHA      BETA       GAMMA 
    18.12673157    18.12673157    18.12673157    90.000000  90.000000  90.000000

 COORDINATES IN THE CRYSTALLOGRAPHIC CELL
     ATOM                 X/A                 Y/B                 Z/C    
 *******************************************************************************
      1 T 248 CD    5.185753147734E-17  2.500000000000E-01 -5.000000000000E-01
      2 F 248 CD   -5.000000000000E-01  2.500000000000E-01 -2.074301259094E-16
      3 F 248 CD   -5.000000000000E-01  5.185753147734E-17  2.500000000000E-01
      4 F 248 CD    2.500000000000E-01 -5.000000000000E-01  5.185753147734E-17
      5 F 248 CD    2.500000000000E-01 -5.185753147734E-17 -5.000000000000E-01
      6 F 248 CD    0.000000000000E+00 -5.000000000000E-01  2.500000000000E-01
      7 T   7 N    -1.653905633858E-02  2.978473062972E-01  3.856960864631E-01
      8 F   7 N     1.653905633858E-02 -2.978473062972E-01  3.856960864631E-01
      9 F   7 N    -1.653905633858E-02 -2.978473062972E-01 -3.856960864631E-01
     10 F   7 N     1.653905633858E-02  2.978473062972E-01 -3.856960864631E-01
     11 F   7 N     3.856960864631E-01 -1.653905633858E-02  2.978473062972E-01
     12 F   7 N     2.978473062972E-01  3.856960864631E-01 -1.653905633858E-02
     13 F   7 N    -3.856960864631E-01  1.653905633858E-02  2.978473062972E-01
     14 F   7 N    -2.978473062972E-01  3.856960864631E-01  1.653905633858E-02
     15 F   7 N     3.856960864631E-01  1.653905633858E-02 -2.978473062972E-01
     16 F   7 N    -2.978473062972E-01 -3.856960864631E-01 -1.653905633858E-02
     17 F   7 N    -3.856960864631E-01 -1.653905633858E-02 -2.978473062972E-01
     18 F   7 N     2.978473062972E-01 -3.856960864631E-01  1.653905633858E-02
     19 F   7 N     2.978473062972E-01 -1.653905633858E-02  3.856960864631E-01
     20 F   7 N    -2.978473062972E-01  1.653905633858E-02  3.856960864631E-01
     21 F   7 N    -2.978473062972E-01 -1.653905633858E-02 -3.856960864631E-01
     22 F   7 N     2.978473062972E-01  1.653905633858E-02 -3.856960864631E-01
     23 F   7 N    -1.653905633858E-02  3.856960864631E-01  2.978473062972E-01
     24 F   7 N     3.856960864631E-01  2.978473062972E-01 -1.653905633858E-02
     25 F   7 N     1.653905633858E-02 -3.856960864631E-01  2.978473062972E-01
     26 F   7 N     3.856960864631E-01 -2.978473062972E-01  1.653905633858E-02
     27 F   7 N     1.653905633858E-02  3.856960864631E-01 -2.978473062972E-01
     28 F   7 N    -3.856960864631E-01 -2.978473062972E-01 -1.653905633858E-02
     29 F   7 N    -1.653905633858E-02 -3.856960864631E-01 -2.978473062972E-01
     30 F   7 N    -3.856960864631E-01  2.978473062972E-01  1.653905633858E-02
     31 T   7 N    -4.450131533908E-01 -9.160852908541E-02 -9.160852908541E-02
     32 F   7 N     4.450131533908E-01  9.160852908541E-02 -9.160852908541E-02
     33 F   7 N    -4.450131533908E-01  9.160852908541E-02  9.160852908541E-02
     34 F   7 N     4.450131533908E-01 -9.160852908541E-02  9.160852908541E-02
     35 F   7 N    -9.160852908541E-02 -4.450131533908E-01 -9.160852908541E-02
     36 F   7 N    -9.160852908541E-02 -9.160852908541E-02 -4.450131533908E-01
     37 F   7 N     9.160852908541E-02  4.450131533908E-01 -9.160852908541E-02
     38 F   7 N     9.160852908541E-02 -9.160852908541E-02  4.450131533908E-01
     39 F   7 N    -9.160852908541E-02  4.450131533908E-01  9.160852908541E-02
     40 F   7 N     9.160852908541E-02  9.160852908541E-02 -4.450131533908E-01
     41 F   7 N     9.160852908541E-02 -4.450131533908E-01  9.160852908541E-02
     42 F   7 N    -9.160852908541E-02  9.160852908541E-02  4.450131533908E-01
     43 T   6 C     6.709402032878E-03  3.647162713169E-01  3.647162713169E-01
     44 F   6 C    -6.709402032878E-03 -3.647162713169E-01  3.647162713169E-01
     45 F   6 C     6.709402032878E-03 -3.647162713169E-01 -3.647162713169E-01
     46 F   6 C    -6.709402032878E-03  3.647162713169E-01 -3.647162713169E-01
     47 F   6 C     3.647162713169E-01  6.709402032878E-03  3.647162713169E-01
     48 F   6 C     3.647162713169E-01  3.647162713169E-01  6.709402032878E-03
     49 F   6 C    -3.647162713169E-01 -6.709402032878E-03  3.647162713169E-01
     50 F   6 C    -3.647162713169E-01  3.647162713169E-01 -6.709402032878E-03
     51 F   6 C     3.647162713169E-01 -6.709402032878E-03 -3.647162713169E-01
     52 F   6 C    -3.647162713169E-01 -3.647162713169E-01  6.709402032878E-03
     53 F   6 C    -3.647162713169E-01  6.709402032878E-03 -3.647162713169E-01
     54 F   6 C     3.647162713169E-01 -3.647162713169E-01 -6.709402032878E-03
     55 T   6 C    -5.786009028652E-02  2.737741630314E-01  3.281965768909E-01
     56 F   6 C     5.786009028652E-02 -2.737741630314E-01  3.281965768909E-01
     57 F   6 C    -5.786009028652E-02 -2.737741630314E-01 -3.281965768909E-01
     58 F   6 C     5.786009028652E-02  2.737741630314E-01 -3.281965768909E-01
     59 F   6 C     3.281965768909E-01 -5.786009028652E-02  2.737741630314E-01
     60 F   6 C     2.737741630314E-01  3.281965768909E-01 -5.786009028652E-02
     61 F   6 C    -3.281965768909E-01  5.786009028652E-02  2.737741630314E-01
     62 F   6 C    -2.737741630314E-01  3.281965768909E-01  5.786009028652E-02
     63 F   6 C     3.281965768909E-01  5.786009028652E-02 -2.737741630314E-01
     64 F   6 C    -2.737741630314E-01 -3.281965768909E-01 -5.786009028652E-02
     65 F   6 C    -3.281965768909E-01 -5.786009028652E-02 -2.737741630314E-01
     66 F   6 C     2.737741630314E-01 -3.281965768909E-01  5.786009028652E-02
     67 F   6 C     2.737741630314E-01 -5.786009028652E-02  3.281965768909E-01
     68 F   6 C    -2.737741630314E-01  5.786009028652E-02  3.281965768909E-01
     69 F   6 C    -2.737741630314E-01 -5.786009028652E-02 -3.281965768909E-01
     70 F   6 C     2.737741630314E-01  5.786009028652E-02 -3.281965768909E-01
     71 F   6 C    -5.786009028652E-02  3.281965768909E-01  2.737741630314E-01
     72 F   6 C     3.281965768909E-01  2.737741630314E-01 -5.786009028652E-02
     73 F   6 C     5.786009028652E-02 -3.281965768909E-01  2.737741630314E-01
     74 F   6 C     3.281965768909E-01 -2.737741630314E-01  5.786009028652E-02
     75 F   6 C     5.786009028652E-02  3.281965768909E-01 -2.737741630314E-01
     76 F   6 C    -3.281965768909E-01 -2.737741630314E-01 -5.786009028652E-02
     77 F   6 C    -5.786009028652E-02 -3.281965768909E-01 -2.737741630314E-01
     78 F   6 C    -3.281965768909E-01  2.737741630314E-01  5.786009028652E-02
     79 T   1 H    -8.338637458963E-02  2.200923382268E-01  3.287025627959E-01
     80 F   1 H     8.338637458963E-02 -2.200923382268E-01  3.287025627959E-01
     81 F   1 H    -8.338637458963E-02 -2.200923382268E-01 -3.287025627959E-01
     82 F   1 H     8.338637458963E-02  2.200923382268E-01 -3.287025627959E-01
     83 F   1 H     3.287025627959E-01 -8.338637458963E-02  2.200923382268E-01
     84 F   1 H     2.200923382268E-01  3.287025627959E-01 -8.338637458963E-02
     85 F   1 H    -3.287025627959E-01  8.338637458963E-02  2.200923382268E-01
     86 F   1 H    -2.200923382268E-01  3.287025627959E-01  8.338637458963E-02
     87 F   1 H     3.287025627959E-01  8.338637458963E-02 -2.200923382268E-01
     88 F   1 H    -2.200923382268E-01 -3.287025627959E-01 -8.338637458963E-02
     89 F   1 H    -3.287025627959E-01 -8.338637458963E-02 -2.200923382268E-01
     90 F   1 H     2.200923382268E-01 -3.287025627959E-01  8.338637458963E-02
     91 F   1 H     2.200923382268E-01 -8.338637458963E-02  3.287025627959E-01
     92 F   1 H    -2.200923382268E-01  8.338637458963E-02  3.287025627959E-01
     93 F   1 H    -2.200923382268E-01 -8.338637458963E-02 -3.287025627959E-01
     94 F   1 H     2.200923382268E-01  8.338637458963E-02 -3.287025627959E-01
     95 F   1 H    -8.338637458963E-02  3.287025627959E-01  2.200923382268E-01
     96 F   1 H     3.287025627959E-01  2.200923382268E-01 -8.338637458963E-02
     97 F   1 H     8.338637458963E-02 -3.287025627959E-01  2.200923382268E-01
     98 F   1 H     3.287025627959E-01 -2.200923382268E-01  8.338637458963E-02
     99 F   1 H     8.338637458963E-02  3.287025627959E-01 -2.200923382268E-01
    100 F   1 H    -3.287025627959E-01 -2.200923382268E-01 -8.338637458963E-02
    101 F   1 H    -8.338637458963E-02 -3.287025627959E-01 -2.200923382268E-01
    102 F   1 H    -3.287025627959E-01  2.200923382268E-01  8.338637458963E-02
    103 T   8 O    -4.244874332385E-01 -3.166151936407E-02 -1.165950132305E-01
    104 F   8 O     4.244874332385E-01  3.166151936407E-02 -1.165950132305E-01
    105 F   8 O    -4.244874332385E-01  3.166151936407E-02  1.165950132305E-01
    106 F   8 O     4.244874332385E-01 -3.166151936407E-02  1.165950132305E-01
    107 F   8 O    -1.165950132305E-01 -4.244874332385E-01 -3.166151936407E-02
    108 F   8 O    -3.166151936407E-02 -1.165950132305E-01 -4.244874332385E-01
    109 F   8 O     1.165950132305E-01  4.244874332385E-01 -3.166151936407E-02
    110 F   8 O     3.166151936407E-02 -1.165950132305E-01  4.244874332385E-01
    111 F   8 O    -1.165950132305E-01  4.244874332385E-01  3.166151936407E-02
    112 F   8 O     3.166151936407E-02  1.165950132305E-01 -4.244874332385E-01
    113 F   8 O     1.165950132305E-01 -4.244874332385E-01  3.166151936407E-02
    114 F   8 O    -3.166151936407E-02  1.165950132305E-01  4.244874332385E-01
    115 F   8 O    -3.166151936407E-02 -4.244874332385E-01 -1.165950132305E-01
    116 F   8 O     3.166151936407E-02  4.244874332385E-01 -1.165950132305E-01
    117 F   8 O     3.166151936407E-02 -4.244874332385E-01  1.165950132305E-01
    118 F   8 O    -3.166151936407E-02  4.244874332385E-01  1.165950132305E-01
    119 F   8 O    -4.244874332385E-01 -1.165950132305E-01 -3.166151936407E-02
    120 F   8 O    -1.165950132305E-01 -3.166151936407E-02 -4.244874332385E-01
    121 F   8 O     4.244874332385E-01  1.165950132305E-01 -3.166151936407E-02
    122 F   8 O    -1.165950132305E-01  3.166151936407E-02  4.244874332385E-01
    123 F   8 O     4.244874332385E-01 -1.165950132305E-01  3.166151936407E-02
    124 F   8 O     1.165950132305E-01  3.166151936407E-02 -4.244874332385E-01
    125 F   8 O    -4.244874332385E-01  1.165950132305E-01  3.166151936407E-02
    126 F   8 O     1.165950132305E-01 -3.166151936407E-02  4.244874332385E-01

 T = ATOM BELONGING TO THE ASYMMETRIC UNIT

 ****   24 SYMMOPS - TRANSLATORS IN FRACTIONAL UNITS
 **** MATRICES AND TRANSLATORS IN THE CRYSTALLOGRAPHIC REFERENCE FRAME
   V INV                    ROTATION MATRICES                   TRANSLATORS
   1   1  1.00  0.00  0.00  0.00  1.00  0.00  0.00  0.00  1.00  0.00  0.00  0.00
   2   2  0.00  1.00 -1.00  1.00  0.00 -1.00  0.00  0.00 -1.00  0.00  0.00  0.00
   3   3 -1.00  0.00  0.00 -1.00  0.00  1.00 -1.00  1.00  0.00  0.00  0.00  0.00
   4   4  0.00 -1.00  1.00  0.00 -1.00  0.00  1.00 -1.00  0.00  0.00  0.00  0.00
   5   6  0.00  0.00  1.00  1.00  0.00  0.00  0.00  1.00  0.00  0.00  0.00  0.00
   6   5  0.00  1.00  0.00  0.00  0.00  1.00  1.00  0.00  0.00  0.00  0.00  0.00
   7   8  1.00 -1.00  0.00  0.00 -1.00  1.00  0.00 -1.00  0.00  0.00  0.00  0.00
   8   7  1.00  0.00 -1.00  0.00  0.00 -1.00  0.00  1.00 -1.00  0.00  0.00  0.00
   9  10  0.00  0.00 -1.00  0.00  1.00 -1.00  1.00  0.00 -1.00  0.00  0.00  0.00
  10   9 -1.00  0.00  1.00 -1.00  1.00  0.00 -1.00  0.00  0.00  0.00  0.00  0.00
  11  12 -1.00  1.00  0.00 -1.00  0.00  0.00 -1.00  0.00  1.00  0.00  0.00  0.00
  12  11  0.00 -1.00  0.00  1.00 -1.00  0.00  0.00 -1.00  1.00  0.00  0.00  0.00
  13  13  0.00  1.00  0.00  1.00  0.00  0.00  0.00  0.00  1.00  0.00  0.00  0.00
  14  14  1.00  0.00 -1.00  0.00  1.00 -1.00  0.00  0.00 -1.00  0.00  0.00  0.00
  15  16 -1.00  0.00  1.00 -1.00  0.00  0.00 -1.00  1.00  0.00  0.00  0.00  0.00
  16  15  0.00 -1.00  0.00  0.00 -1.00  1.00  1.00 -1.00  0.00  0.00  0.00  0.00
  17  17  1.00  0.00  0.00  0.00  0.00  1.00  0.00  1.00  0.00  0.00  0.00  0.00
  18  18  0.00  0.00  1.00  0.00  1.00  0.00  1.00  0.00  0.00  0.00  0.00  0.00
  19  20  0.00 -1.00  1.00  1.00 -1.00  0.00  0.00 -1.00  0.00  0.00  0.00  0.00
  20  19  0.00  1.00 -1.00  0.00  0.00 -1.00  1.00  0.00 -1.00  0.00  0.00  0.00
  21  22  0.00  0.00 -1.00  1.00  0.00 -1.00  0.00  1.00 -1.00  0.00  0.00  0.00
  22  21 -1.00  1.00  0.00 -1.00  0.00  1.00 -1.00  0.00  0.00  0.00  0.00  0.00
  23  23 -1.00  0.00  0.00 -1.00  1.00  0.00 -1.00  0.00  1.00  0.00  0.00  0.00
  24  24  1.00 -1.00  0.00  0.00 -1.00  0.00  0.00 -1.00  1.00  0.00  0.00  0.00

 DIRECT LATTICE VECTORS CARTESIAN COMPONENTS (ANGSTROM)
          X                    Y                    Z
  -0.906336578737E+01   0.906336578737E+01   0.906336578737E+01
   0.906336578737E+01  -0.906336578737E+01   0.906336578737E+01
   0.906336578737E+01   0.906336578737E+01  -0.906336578737E+01


 CARTESIAN COORDINATES - PRIMITIVE CELL
 *******************************************************************************
 *      ATOM          X(ANGSTROM)         Y(ANGSTROM)         Z(ANGSTROM)
 *******************************************************************************
    1   248 CD    9.400075532184E-16 -1.359504868105E+01  9.063365787370E+00
    2   248 CD    9.063365787370E+00 -1.359504868106E+01 -3.760030212874E-15
    3   248 CD    9.063365787370E+00  9.400075532184E-16 -1.359504868105E+01
    4   248 CD   -1.359504868105E+01  9.063365787370E+00  9.400075532184E-16
    5   248 CD   -1.359504868106E+01 -9.400075532184E-16  9.063365787370E+00
    6   248 CD    0.000000000000E+00  9.063365787370E+00 -1.359504868106E+01
    7     7 N    -2.997990347490E-01  5.398998171509E+00  6.991409428745E+00
    8     7 N     2.997990347490E-01 -5.398998171509E+00  6.991409428745E+00
    9     7 N    -2.997990347490E-01 -5.398998171509E+00 -6.991409428745E+00
   10     7 N     2.997990347490E-01  5.398998171509E+00 -6.991409428745E+00
   11     7 N     6.991409428745E+00 -2.997990347490E-01  5.398998171509E+00
   12     7 N     5.398998171509E+00  6.991409428745E+00 -2.997990347490E-01
   13     7 N    -6.991409428745E+00  2.997990347490E-01  5.398998171509E+00
   14     7 N    -5.398998171509E+00  6.991409428745E+00  2.997990347490E-01
   15     7 N     6.991409428745E+00  2.997990347490E-01 -5.398998171509E+00
   16     7 N    -5.398998171509E+00 -6.991409428745E+00 -2.997990347490E-01
   17     7 N    -6.991409428745E+00 -2.997990347490E-01 -5.398998171509E+00
   18     7 N     5.398998171509E+00 -6.991409428745E+00  2.997990347490E-01
   19     7 N     5.398998171509E+00 -2.997990347490E-01  6.991409428745E+00
   20     7 N    -5.398998171509E+00  2.997990347490E-01  6.991409428745E+00
   21     7 N    -5.398998171509E+00 -2.997990347490E-01 -6.991409428745E+00
   22     7 N     5.398998171509E+00  2.997990347490E-01 -6.991409428745E+00
   23     7 N    -2.997990347490E-01  6.991409428745E+00  5.398998171509E+00
   24     7 N     6.991409428745E+00  5.398998171509E+00 -2.997990347490E-01
   25     7 N     2.997990347490E-01 -6.991409428745E+00  5.398998171509E+00
   26     7 N     6.991409428745E+00 -5.398998171509E+00  2.997990347490E-01
   27     7 N     2.997990347490E-01  6.991409428745E+00 -5.398998171509E+00
   28     7 N    -6.991409428745E+00 -5.398998171509E+00 -2.997990347490E-01
   29     7 N    -2.997990347490E-01 -6.991409428745E+00 -5.398998171509E+00
   30     7 N    -6.991409428745E+00  5.398998171509E+00  2.997990347490E-01
   31     7 N    -8.066633978744E+00 -1.660563216688E+00 -1.660563216688E+00
   32     7 N     8.066633978744E+00  1.660563216688E+00 -1.660563216688E+00
   33     7 N    -8.066633978744E+00  1.660563216688E+00  1.660563216688E+00
   34     7 N     8.066633978744E+00 -1.660563216688E+00  1.660563216688E+00
   35     7 N    -1.660563216688E+00 -8.066633978744E+00 -1.660563216688E+00
   36     7 N    -1.660563216688E+00 -1.660563216688E+00 -8.066633978744E+00
   37     7 N     1.660563216688E+00  8.066633978744E+00 -1.660563216688E+00
   38     7 N     1.660563216688E+00 -1.660563216688E+00  8.066633978744E+00
   39     7 N    -1.660563216688E+00  8.066633978744E+00  1.660563216688E+00
   40     7 N     1.660563216688E+00  1.660563216688E+00 -8.066633978744E+00
   41     7 N     1.660563216688E+00 -8.066633978744E+00  1.660563216688E+00
   42     7 N    -1.660563216688E+00  1.660563216688E+00  8.066633978744E+00
   43     6 C     1.216195296770E-01  6.611113951102E+00  6.611113951102E+00
   44     6 C    -1.216195296770E-01 -6.611113951102E+00  6.611113951102E+00
   45     6 C     1.216195296770E-01 -6.611113951102E+00 -6.611113951102E+00
   46     6 C    -1.216195296770E-01  6.611113951102E+00 -6.611113951102E+00
   47     6 C     6.611113951102E+00  1.216195296770E-01  6.611113951102E+00
   48     6 C     6.611113951102E+00  6.611113951102E+00  1.216195296770E-01
   49     6 C    -6.611113951102E+00 -1.216195296770E-01  6.611113951102E+00
   50     6 C    -6.611113951102E+00  6.611113951102E+00 -1.216195296770E-01
   51     6 C     6.611113951102E+00 -1.216195296770E-01 -6.611113951102E+00
   52     6 C    -6.611113951102E+00 -6.611113951102E+00  1.216195296770E-01
   53     6 C    -6.611113951102E+00  1.216195296770E-01 -6.611113951102E+00
   54     6 C     6.611113951102E+00 -6.611113951102E+00 -1.216195296770E-01
   55     6 C    -1.048814325514E+00  4.962630765369E+00  5.949131253050E+00
   56     6 C     1.048814325514E+00 -4.962630765369E+00  5.949131253050E+00
   57     6 C    -1.048814325514E+00 -4.962630765369E+00 -5.949131253050E+00
   58     6 C     1.048814325514E+00  4.962630765369E+00 -5.949131253050E+00
   59     6 C     5.949131253050E+00 -1.048814325514E+00  4.962630765369E+00
   60     6 C     4.962630765369E+00  5.949131253050E+00 -1.048814325514E+00
   61     6 C    -5.949131253050E+00  1.048814325514E+00  4.962630765369E+00
   62     6 C    -4.962630765369E+00  5.949131253050E+00  1.048814325514E+00
   63     6 C     5.949131253050E+00  1.048814325514E+00 -4.962630765369E+00
   64     6 C    -4.962630765369E+00 -5.949131253050E+00 -1.048814325514E+00
   65     6 C    -5.949131253050E+00 -1.048814325514E+00 -4.962630765369E+00
   66     6 C     4.962630765369E+00 -5.949131253050E+00  1.048814325514E+00
   67     6 C     4.962630765369E+00 -1.048814325514E+00  5.949131253050E+00
   68     6 C    -4.962630765369E+00  1.048814325514E+00  5.949131253050E+00
   69     6 C    -4.962630765369E+00 -1.048814325514E+00 -5.949131253050E+00
   70     6 C     4.962630765369E+00  1.048814325514E+00 -5.949131253050E+00
   71     6 C    -1.048814325514E+00  5.949131253050E+00  4.962630765369E+00
   72     6 C     5.949131253050E+00  4.962630765369E+00 -1.048814325514E+00
   73     6 C     1.048814325514E+00 -5.949131253050E+00  4.962630765369E+00
   74     6 C     5.949131253050E+00 -4.962630765369E+00  1.048814325514E+00
   75     6 C     1.048814325514E+00  5.949131253050E+00 -4.962630765369E+00
   76     6 C    -5.949131253050E+00 -4.962630765369E+00 -1.048814325514E+00
   77     6 C    -1.048814325514E+00 -5.949131253050E+00 -4.962630765369E+00
   78     6 C    -5.949131253050E+00  4.962630765369E+00  1.048814325514E+00
   79     1 H    -1.511522429177E+00  3.989554736694E+00  5.958303123731E+00
   80     1 H     1.511522429177E+00 -3.989554736694E+00  5.958303123731E+00
   81     1 H    -1.511522429177E+00 -3.989554736694E+00 -5.958303123731E+00
   82     1 H     1.511522429177E+00  3.989554736694E+00 -5.958303123731E+00
   83     1 H     5.958303123731E+00 -1.511522429177E+00  3.989554736694E+00
   84     1 H     3.989554736694E+00  5.958303123731E+00 -1.511522429177E+00
   85     1 H    -5.958303123731E+00  1.511522429177E+00  3.989554736694E+00
   86     1 H    -3.989554736694E+00  5.958303123731E+00  1.511522429177E+00
   87     1 H     5.958303123731E+00  1.511522429177E+00 -3.989554736694E+00
   88     1 H    -3.989554736694E+00 -5.958303123731E+00 -1.511522429177E+00
   89     1 H    -5.958303123731E+00 -1.511522429177E+00 -3.989554736694E+00
   90     1 H     3.989554736694E+00 -5.958303123731E+00  1.511522429177E+00
   91     1 H     3.989554736694E+00 -1.511522429177E+00  5.958303123731E+00
   92     1 H    -3.989554736694E+00  1.511522429177E+00  5.958303123731E+00
   93     1 H    -3.989554736694E+00 -1.511522429177E+00 -5.958303123731E+00
   94     1 H     3.989554736694E+00  1.511522429177E+00 -5.958303123731E+00
   95     1 H    -1.511522429177E+00  5.958303123731E+00  3.989554736694E+00
   96     1 H     5.958303123731E+00  3.989554736694E+00 -1.511522429177E+00
   97     1 H     1.511522429177E+00 -5.958303123731E+00  3.989554736694E+00
   98     1 H     5.958303123731E+00 -3.989554736694E+00  1.511522429177E+00
   99     1 H     1.511522429177E+00  5.958303123731E+00 -3.989554736694E+00
  100     1 H    -5.958303123731E+00 -3.989554736694E+00 -1.511522429177E+00
  101     1 H    -1.511522429177E+00 -5.958303123731E+00 -3.989554736694E+00
  102     1 H    -5.958303123731E+00  3.989554736694E+00  1.511522429177E+00
  103     8 O    -7.694569759164E+00 -5.739198627610E-01 -2.113486507783E+00
  104     8 O     7.694569759164E+00  5.739198627610E-01 -2.113486507783E+00
  105     8 O    -7.694569759164E+00  5.739198627610E-01  2.113486507783E+00
  106     8 O     7.694569759164E+00 -5.739198627610E-01  2.113486507783E+00
  107     8 O    -2.113486507783E+00 -7.694569759164E+00 -5.739198627610E-01
  108     8 O    -5.739198627610E-01 -2.113486507783E+00 -7.694569759164E+00
  109     8 O     2.113486507783E+00  7.694569759164E+00 -5.739198627610E-01
  110     8 O     5.739198627610E-01 -2.113486507783E+00  7.694569759164E+00
  111     8 O    -2.113486507783E+00  7.694569759164E+00  5.739198627610E-01
  112     8 O     5.739198627610E-01  2.113486507783E+00 -7.694569759164E+00
  113     8 O     2.113486507783E+00 -7.694569759164E+00  5.739198627610E-01
  114     8 O    -5.739198627610E-01  2.113486507783E+00  7.694569759164E+00
  115     8 O    -5.739198627610E-01 -7.694569759164E+00 -2.113486507783E+00
  116     8 O     5.739198627610E-01  7.694569759164E+00 -2.113486507783E+00
  117     8 O     5.739198627610E-01 -7.694569759164E+00  2.113486507783E+00
  118     8 O    -5.739198627610E-01  7.694569759164E+00  2.113486507783E+00
  119     8 O    -7.694569759164E+00 -2.113486507783E+00 -5.739198627610E-01
  120     8 O    -2.113486507783E+00 -5.739198627610E-01 -7.694569759164E+00
  121     8 O     7.694569759164E+00  2.113486507783E+00 -5.739198627610E-01
  122     8 O    -2.113486507783E+00  5.739198627610E-01  7.694569759164E+00
  123     8 O     7.694569759164E+00 -2.113486507783E+00  5.739198627610E-01
  124     8 O     2.113486507783E+00  5.739198627610E-01 -7.694569759164E+00
  125     8 O    -7.694569759164E+00  2.113486507783E+00  5.739198627610E-01
  126     8 O     2.113486507783E+00 -5.739198627610E-01  7.694569759164E+00

 *******************************************************************************
 *** PSEUDOPOTENTIAL INFORMATION ***
 *******************************************************************************

 ATOMIC NUMBER  48, NUCLEAR CHARGE 20.000, GIVEN IN INPUT       PSEUDOPOTENTIAL
   TYPE       EXPONENT      COEFF.    N      EXPONENT      COEFF.    N
  P0 TMS    13.8358690  270.0094830   0     6.8572700   38.7673080   0
  P1 TMS    12.4049710  193.8296290   0     6.5677990   31.8965250   0
  P2 TMS    10.8969250   79.1936470   0     4.6411650   13.2308270   0
  P3 TMS    15.1847960  -35.4766260   0     7.5923980   -5.6176770   0

 *******************************************************************************
 LOCAL ATOMIC FUNCTIONS BASIS SET
 *******************************************************************************
   ATOM   X(AU)   Y(AU)   Z(AU)  N. TYPE  EXPONENT  S COEF   P COEF   D/F/G COEF
 *******************************************************************************
   1 CD   0.000 -25.691  17.127
                                  1 S  
                                         9.727E+00-1.786E+00 0.000E+00 0.000E+00
                                         7.838E+00 2.578E+00 0.000E+00 0.000E+00
                                         5.089E+00 1.601E-01 0.000E+00 0.000E+00
                                  2 S  
                                         1.553E+00 1.000E+00 0.000E+00 0.000E+00
                                  3 S  
                                         7.141E-01 1.000E+00 0.000E+00 0.000E+00
                                  4 S  
                                         5.000E-01 1.000E+00 0.000E+00 0.000E+00
                                  5 S  
                                         2.500E-01 1.000E+00 0.000E+00 0.000E+00
                                  6 S  
                                         1.200E-01 1.000E+00 0.000E+00 0.000E+00
                           7-     9 P  
                                         4.743E+00 0.000E+00-6.231E+00 0.000E+00
                                         3.937E+00 0.000E+00 6.574E+00 0.000E+00
                          10-    12 P  
                                         1.380E+00 0.000E+00 7.497E-01 0.000E+00
                                         6.685E-01 0.000E+00 2.811E-01 0.000E+00
                          13-    15 P  
                                         3.634E-01 0.000E+00 1.000E+00 0.000E+00
                          16-    18 P  
                                         1.800E-01 0.000E+00 1.000E+00 0.000E+00
                          19-    21 P  
                                         1.200E-01 0.000E+00 1.000E+00 0.000E+00
                          22-    26 D  
                                         8.469E+00 0.000E+00 0.000E+00-1.636E-02
                                         3.024E+00 0.000E+00 0.000E+00 2.865E-01
                                         1.316E+00 0.000E+00 0.000E+00 4.869E-01
                                         5.564E-01 0.000E+00 0.000E+00 3.794E-01
                          27-    31 D  
                                         2.239E-01 0.000E+00 0.000E+00 1.000E+00
                          32-    36 D  
                                         1.200E-01 0.000E+00 0.000E+00 1.000E+00
                          37-    43 F  
                                         1.598E+00 0.000E+00 0.000E+00 1.000E+00
   2 CD  17.127 -25.691  -0.000
   3 CD  17.127   0.000 -25.691
   4 CD -25.691  17.127   0.000
   5 CD -25.691  -0.000  17.127
   6 CD   0.000  17.127 -25.691
   7 N   -0.567  10.203  13.212
                                259 S  
                                         6.293E+03 1.970E-03 0.000E+00 0.000E+00
                                         9.490E+02 1.496E-02 0.000E+00 0.000E+00
                                         2.188E+02 7.350E-02 0.000E+00 0.000E+00
                                         6.369E+01 2.489E-01 0.000E+00 0.000E+00
                                         1.883E+01 6.025E-01 0.000E+00 0.000E+00
                                         2.720E+00 2.562E-01 0.000E+00 0.000E+00
                         260-   263 SP 
                                         3.063E+01 1.119E-01 3.831E-02 0.000E+00
                                         7.026E+00 9.217E-01 2.374E-01 0.000E+00
                                         2.112E+00-2.569E-03 8.176E-01 0.000E+00
                         264-   267 SP 
                                         6.840E-01 1.000E+00 1.000E+00 0.000E+00
                         268-   271 SP 
                                         2.009E-01 1.000E+00 1.000E+00 0.000E+00
                         272-   276 D  
                                         9.130E-01 0.000E+00 0.000E+00 1.000E+00
   8 N    0.567 -10.203  13.212
   9 N   -0.567 -10.203 -13.212
  10 N    0.567  10.203 -13.212
  11 N   13.212  -0.567  10.203
  12 N   10.203  13.212  -0.567
  13 N  -13.212   0.567  10.203
  14 N  -10.203  13.212   0.567
  15 N   13.212   0.567 -10.203
  16 N  -10.203 -13.212  -0.567
  17 N  -13.212  -0.567 -10.203
  18 N   10.203 -13.212   0.567
  19 N   10.203  -0.567  13.212
  20 N  -10.203   0.567  13.212
  21 N  -10.203  -0.567 -13.212
  22 N   10.203   0.567 -13.212
  23 N   -0.567  13.212  10.203
  24 N   13.212  10.203  -0.567
  25 N    0.567 -13.212  10.203
  26 N   13.212 -10.203   0.567
  27 N    0.567  13.212 -10.203
  28 N  -13.212 -10.203  -0.567
  29 N   -0.567 -13.212 -10.203
  30 N  -13.212  10.203   0.567
  31 N  -15.244  -3.138  -3.138
  32 N   15.244   3.138  -3.138
  33 N  -15.244   3.138   3.138
  34 N   15.244  -3.138   3.138
  35 N   -3.138 -15.244  -3.138
  36 N   -3.138  -3.138 -15.244
  37 N    3.138  15.244  -3.138
  38 N    3.138  -3.138  15.244
  39 N   -3.138  15.244   3.138
  40 N    3.138   3.138 -15.244
  41 N    3.138 -15.244   3.138
  42 N   -3.138   3.138  15.244
  43 C    0.230  12.493  12.493
                                907 S  
                                         4.563E+03 1.967E-03 0.000E+00 0.000E+00
                                         6.820E+02 1.523E-02 0.000E+00 0.000E+00
                                         1.550E+02 7.613E-02 0.000E+00 0.000E+00
                                         4.446E+01 2.608E-01 0.000E+00 0.000E+00
                                         1.303E+01 6.165E-01 0.000E+00 0.000E+00
                                         1.828E+00 2.210E-01 0.000E+00 0.000E+00
                         908-   911 SP 
                                         2.096E+01 1.147E-01 4.025E-02 0.000E+00
                                         4.803E+00 9.200E-01 2.376E-01 0.000E+00
                                         1.459E+00-3.031E-03 8.159E-01 0.000E+00
                         912-   915 SP 
                                         4.835E-01 1.000E+00 1.000E+00 0.000E+00
                         916-   919 SP 
                                         1.456E-01 1.000E+00 1.000E+00 0.000E+00
                         920-   924 D  
                                         6.260E-01 0.000E+00 0.000E+00 1.000E+00
  44 C   -0.230 -12.493  12.493
  45 C    0.230 -12.493 -12.493
  46 C   -0.230  12.493 -12.493
  47 C   12.493   0.230  12.493
  48 C   12.493  12.493   0.230
  49 C  -12.493  -0.230  12.493
  50 C  -12.493  12.493  -0.230
  51 C   12.493  -0.230 -12.493
  52 C  -12.493 -12.493   0.230
  53 C  -12.493   0.230 -12.493
  54 C   12.493 -12.493  -0.230
  55 C   -1.982   9.378  11.242
  56 C    1.982  -9.378  11.242
  57 C   -1.982  -9.378 -11.242
  58 C    1.982   9.378 -11.242
  59 C   11.242  -1.982   9.378
  60 C    9.378  11.242  -1.982
  61 C  -11.242   1.982   9.378
  62 C   -9.378  11.242   1.982
  63 C   11.242   1.982  -9.378
  64 C   -9.378 -11.242  -1.982
  65 C  -11.242  -1.982  -9.378
  66 C    9.378 -11.242   1.982
  67 C    9.378  -1.982  11.242
  68 C   -9.378   1.982  11.242
  69 C   -9.378  -1.982 -11.242
  70 C    9.378   1.982 -11.242
  71 C   -1.982  11.242   9.378
  72 C   11.242   9.378  -1.982
  73 C    1.982 -11.242   9.378
  74 C   11.242  -9.378   1.982
  75 C    1.982  11.242  -9.378
  76 C  -11.242  -9.378  -1.982
  77 C   -1.982 -11.242  -9.378
  78 C  -11.242   9.378   1.982
  79 H   -2.856   7.539  11.260
                               1555 S  
                                         3.387E+01 2.549E-02 0.000E+00 0.000E+00
                                         5.095E+00 1.904E-01 0.000E+00 0.000E+00
                                         1.159E+00 8.522E-01 0.000E+00 0.000E+00
                               1556 S  
                                         3.258E-01 1.000E+00 0.000E+00 0.000E+00
                               1557 S  
                                         1.027E-01 1.000E+00 0.000E+00 0.000E+00
                        1558-  1560 P  
                                         7.500E-01 0.000E+00 1.000E+00 0.000E+00
  80 H    2.856  -7.539  11.260
  81 H   -2.856  -7.539 -11.260
  82 H    2.856   7.539 -11.260
  83 H   11.260  -2.856   7.539
  84 H    7.539  11.260  -2.856
  85 H  -11.260   2.856   7.539
  86 H   -7.539  11.260   2.856
  87 H   11.260   2.856  -7.539
  88 H   -7.539 -11.260  -2.856
  89 H  -11.260  -2.856  -7.539
  90 H    7.539 -11.260   2.856
  91 H    7.539  -2.856  11.260
  92 H   -7.539   2.856  11.260
  93 H   -7.539  -2.856 -11.260
  94 H    7.539   2.856 -11.260
  95 H   -2.856  11.260   7.539
  96 H   11.260   7.539  -2.856
  97 H    2.856 -11.260   7.539
  98 H   11.260  -7.539   2.856
  99 H    2.856  11.260  -7.539
 100 H  -11.260  -7.539  -2.856
 101 H   -2.856 -11.260  -7.539
 102 H  -11.260   7.539   2.856
 103 O  -14.541  -1.085  -3.994
                               1699 S  
                                         8.588E+03 1.895E-03 0.000E+00 0.000E+00
                                         1.297E+03 1.439E-02 0.000E+00 0.000E+00
                                         2.993E+02 7.073E-02 0.000E+00 0.000E+00
                                         8.738E+01 2.400E-01 0.000E+00 0.000E+00
                                         2.568E+01 5.948E-01 0.000E+00 0.000E+00
                                         3.740E+00 2.808E-01 0.000E+00 0.000E+00
                        1700-  1703 SP 
                                         4.212E+01 1.139E-01 3.651E-02 0.000E+00
                                         9.628E+00 9.208E-01 2.372E-01 0.000E+00
                                         2.853E+00-3.274E-03 8.197E-01 0.000E+00
                        1704-  1707 SP 
                                         9.057E-01 1.000E+00 1.000E+00 0.000E+00
                        1708-  1711 SP 
                                         2.556E-01 1.000E+00 1.000E+00 0.000E+00
                        1712-  1716 D  
                                         1.292E+00 0.000E+00 0.000E+00 1.000E+00
 104 O   14.541   1.085  -3.994
 105 O  -14.541   1.085   3.994
 106 O   14.541  -1.085   3.994
 107 O   -3.994 -14.541  -1.085
 108 O   -1.085  -3.994 -14.541
 109 O    3.994  14.541  -1.085
 110 O    1.085  -3.994  14.541
 111 O   -3.994  14.541   1.085
 112 O    1.085   3.994 -14.541
 113 O    3.994 -14.541   1.085
 114 O   -1.085   3.994  14.541
 115 O   -1.085 -14.541  -3.994
 116 O    1.085  14.541  -3.994
 117 O    1.085 -14.541   3.994
 118 O   -1.085  14.541   3.994
 119 O  -14.541  -3.994  -1.085
 120 O   -3.994  -1.085 -14.541
 121 O   14.541   3.994  -1.085
 122 O   -3.994   1.085  14.541
 123 O   14.541  -3.994   1.085
 124 O    3.994   1.085 -14.541
 125 O  -14.541   3.994   1.085
 126 O    3.994  -1.085  14.541
 INFORMATION **** SET_MPP **** PCRYSTAL CALCULATION
 INFORMATION **** READM2 **** NEW DEFAULT: FOCK/KS MATRIX MIXING SET TO 30 %
 INFORMATION **** READM2 **** NEW DEFAULT: FULL DIRECT SCF MODE
 INFORMATION **** READM2 **** NEW DEFAULT: COULOMB BIPOLAR BUFFER SET TO 32 Mb
 INFORMATION **** READM2 **** NEW DEFAULT: EXCHANGE BIPOLAR BUFFER SET TO 32 Mb

 *******************************************************************************
 NEW DEFAULT: DFT INTEGRATION GRID INCREASED TO XLGRID
 NEW DEFAULT: DIIS ACCELERATOR ACTIVE
 USE KEYWORD NODIIS TO TURN IT OFF
 *******************************************************************************

 INFORMATION **** DFTD3_INPUT **** PERFORM LATEST DISPERSION CORRECTION DFT-D3(BJ) WITH AUTOMATIC PARAMETER SETUP
 PLEASE CITE:
 (1) DFT-D3 Reference
  S. Grimme, J. Antony, S. Ehrlich, and H. Krieg, J. Chem. Phys. 132 (2010), 154104
 (2) BJ-Damping Reference
  S. Grimme, S. Ehrlich, and L. Goerigk, J. Comput. Chem. 32 (2011), 1456-1465
 (3) General DFT-D Review
  S. Grimme, A. Hansen, J. G. Brandenburg, and C. Bannwarth,
  Chem. Rev. 116 (2016), 5105-5154

 INFORMATION **** TOLINTEG **** COULOMB AND EXCHANGE SERIES TOLERANCES MODIFIED
 INFORMATION **** TOLDEE **** SCF TOL ON TOTAL ENERGY SET TO           8
 INFORMATION **** DFTD3_INPUT **** PERFORM DISPERSION CORRECTION DFT-D3(BJ) IN THE BECKE-JOHNSON DAMPING SCHEME

 PLEASE CITE:
 (1) DFT-D3 Reference
  S. Grimme, J. Antony, S. Ehrlich, and H. Krieg, J. Chem. Phys. 132 (2010), 154104
 (2) BJ-Damping Reference
  S. Grimme, S. Ehrlich, and L. Goerigk, J. Comput. Chem. 32 (2011), 1456-1465
 (3) General DFT-D Review
  S. Grimme, A. Hansen, J. G. Brandenburg, and C. Bannwarth,
  Chem. Rev. 116 (2016), 5105-5154

 *******************************************************************************
 N. OF ATOMS PER CELL       126  COULOMB OVERLAP TOL         (T1) 10**   -7
 NUMBER OF SHELLS           666  COULOMB PENETRATION TOL     (T2) 10**   -7
 NUMBER OF AO              2130  EXCHANGE OVERLAP TOL        (T3) 10**   -7
 N. OF ELECTRONS PER CELL   804  EXCHANGE PSEUDO OVP (F(G))  (T4) 10**  -10
 CORE ELECTRONS PER CELL    192  EXCHANGE PSEUDO OVP (P(G))  (T5) 10**  -40
 N. OF SYMMETRY OPERATORS    24  POLE ORDER IN MONO ZONE                  4
 *******************************************************************************
 TYPE OF CALCULATION :  RESTRICTED CLOSED SHELL
 KOHN-SHAM HAMILTONIAN

 (EXCHANGE)[CORRELATION] FUNCTIONAL:(BECKE 88)[LEE-YANG-PARR]

 NON-LOCAL WEIGHTING FACTOR (EXCHANGE) =           0.9000
 NON-LOCAL WEIGHTING FACTOR [CORRELATION] =        0.8100

 HYBRID EXCHANGE - PERCENTAGE OF FOCK EXCHANGE    20.0000
 CORE  PSEUDO POTENTIAL         TOL. ON PSEUDO              (TP) 10**- 6

 CAPPA:IS1  2;IS2  2;IS3  2; K PTS MONK NET   3; SYMMOPS:K SPACE  48;G SPACE  24

 *******************************************************************************
 MAX NUMBER OF SCF CYCLES      50  CONVERGENCE ON DELTAP        10**-18
 WEIGHT OF F(I) IN F(I+1)      30% CONVERGENCE ON ENERGY        10**- 8
 SHRINK. FACT.(MONKH.)    2  2  2  NUMBER OF K POINTS IN THE IBZ      3
 SHRINKING FACTOR(GILAT NET)    2  NUMBER OF K POINTS(GILAT NET)      3
 *******************************************************************************
 *** K POINTS COORDINATES (OBLIQUE COORDINATES IN UNITS OF IS =  2)
   1-R(  0  0  0)   2-R(  1  0  0)   3-R(  1  1  1)

 DIRECT LATTICE VECTORS COMPON. (A.U.)     RECIP. LATTICE VECTORS COMPON. (A.U.) 
        X            Y            Z              X            Y            Z
  -17.1272792   17.1272792   17.1272792      0.0000000    0.1834263    0.1834263
   17.1272792  -17.1272792   17.1272792      0.1834263    0.0000000    0.1834263
   17.1272792   17.1272792  -17.1272792      0.1834263    0.1834263    0.0000000

 DISK SPACE FOR EIGENVECTORS (FTN 10)    13610700 REALS

 SYMMETRY ADAPTION OF THE BLOCH FUNCTIONS ENABLED
 TTTTTTTTTTTTTTTTTTTTTTTTTTTTTT gordsh1     TELAPSE       15.54 TCPU        1.05

 MATRIX SIZE: P(G) 9351174, F(G)  700458, P(G) IRR  200588, F(G) IRR   30966
 MAX G-VECTOR INDEX FOR 1- AND 2-ELECTRON INTEGRALS 181

 TTTTTTTTTTTTTTTTTTTTTTTTTTTTTT INPUT       TELAPSE       15.60 TCPU        1.11

 NEIGHBORS OF THE NON-EQUIVALENT ATOMS

 N = NUMBER OF NEIGHBORS AT DISTANCE R
    ATOM  N     R/ANG      R/AU   NEIGHBORS (ATOM LABELS AND CELL INDICES)
   1 CD   4     2.2661     4.2823    7 N   -1 0-1   10 N    0 1-1   26 N    0 0-1
                                    28 N    0 1 0
   1 CD   4     2.8374     5.3618  112 O    0 1-1  114 O   -1 0-1  119 O    0 1 0
                                   123 O    0 0-1
   1 CD   4     3.2175     6.0802   43 C   -1 0-1   46 C    0 1-1   52 C    0 1 0
                                    54 C    0 0-1
   1 CD   4     3.3142     6.2630   55 C   -1 0-1   58 C    0 1-1   74 C    0 0-1
                                    76 C    0 1 0
   1 CD   4     3.4633     6.5446   31 N    0 1 0   34 N    0 0-1   40 N    0 1-1
                                    42 N   -1 0-1
   1 CD   4     3.4957     6.6059   79 H   -1 0-1   82 H    0 1-1   98 H    0 0-1
                                   100 H    0 1 0

   7 N    1     1.3384     2.5293   43 C    0 0 0
   7 N    1     1.3556     2.5618   55 C    0 0 0
   7 N    1     2.1265     4.0186   79 H    0 0 0
   7 N    1     2.2315     4.2169   71 C    0 0 0
   7 N    1     2.2520     4.2557   23 N    0 0 0
   7 N    1     2.2661     4.2823    1 CD   1 0 1

  31 N    2     1.2347     2.3332  103 O    0 0 0  119 O    0 0 0
  31 N    1     1.4210     2.6854   43 C   -1-1-1
  31 N    2     2.4219     4.5767    7 N   -1-1-1   23 N   -1-1-1
  31 N    2     3.1451     5.9433   89 H    0 0 0  100 H    0 0 0
  31 N    2     3.2854     6.2085  104 O    0-1-1  123 O    0-1-1
  31 N    2     3.4633     6.5446    1 CD   0-1 0    6 CD   0 0-1

  43 C    2     1.3384     2.5293    7 N    0 0 0   23 N    0 0 0
  43 C    1     1.4210     2.6854   31 N    1 1 1
  43 C    2     2.1274     4.0201   55 C    0 0 0   71 C    0 0 0
  43 C    2     2.2800     4.3086  103 O    1 1 1  119 O    1 1 1
  43 C    2     3.1569     5.9656   79 H    0 0 0   95 H    0 0 0
  43 C    2     3.2175     6.0802    1 CD   1 0 1    6 CD   1 1 0

  55 C    1     1.0775     2.0362   79 H    0 0 0
  55 C    1     1.3556     2.5618    7 N    0 0 0
  55 C    1     1.3951     2.6364   71 C    0 0 0
  55 C    1     2.1274     4.0201   43 C    0 0 0
  55 C    1     2.2315     4.2169   23 N    0 0 0
  55 C    1     2.2462     4.2447   95 H    0 0 0

  79 H    1     1.0775     2.0362   55 C    0 0 0
  79 H    1     2.1265     4.0186    7 N    0 0 0
  79 H    1     2.2462     4.2447   71 C    0 0 0
  79 H    1     2.7227     5.1452  114 O    0 0 0
  79 H    1     2.7842     5.2614   95 H    0 0 0
  79 H    1     3.1451     5.9433   42 N    0 0 0

 103 O    1     1.2347     2.3332   31 N    0 0 0
 103 O    1     2.1773     4.1145  119 O    0 0 0
 103 O    1     2.2800     4.3086   43 C   -1-1-1
 103 O    1     2.7227     5.1452   89 H    0 0 0
 103 O    1     2.7265     5.1523   23 N   -1-1-1
 103 O    1     2.8374     5.3618    6 CD   0 0-1


 SYMMETRY ALLOWED ELASTIC DISTORTION 1
  0.5773503  0.0000000  0.0000000
  0.0000000  0.5773503  0.0000000
  0.0000000  0.0000000  0.5773503

 SYMMETRY ALLOWED INTERNAL DEGREE(S) OF FREEDOM:  16
 TTTTTTTTTTTTTTTTTTTTTTTTTTTTTT SYMM        TELAPSE       15.93 TCPU        1.44
 TTTTTTTTTTTTTTTTTTTTTTTTTTTTTT INT_SCREEN  TELAPSE       15.97 TCPU        1.48

 ************************************************************************
 ************************************************************************
 * ELAPIEZO OPTION, E. ALBANESE, A. ERBA, B. CIVALLERI, R. DOVESI       *
 *                                                                      *
 * IT IS ASSUMED THAT THE INPUT IS FROM AN OPTIMIZED RUN                *

 CONVERGENCE CRITERION FOR ENERGY, TOLDEE =          1.0000E-08
 CONVERGENCE CRITERION FOR RMS GRADIENT, TOLDEG =    3.0000E-04
 CONVERGENCE CRITERION FOR RMS DISPLACEMENT, TOLDEX  6.2000E-04
 MAGNITUDE OF STEPSIZE FOR ADIMENSIONAL STRAINS =    1.5000E-02
 NUMBER OF POINTS (TOTAL) IN NUMERICAL 2ND DERIVATIVE=        3
 ************************************************************************
 ************************************************************************

 ************************************************************************

  Y. NOEL POST DOC. TURIN 2002

  THIS ROUTINE EVALUATES THE NON ZERO ELEMENTS OF THE ELASTIC TENSOR 

  ORDER OF THE TENSOR : 4

 |  1 A    1 B    1 B     .      .      .     |
 |         1 A    1 B     .      .      .     |
 |                1 A     .      .      .     |
 |                       1 C     .      .     |
 |                              1 C     .     |
 |                                     1 C    |

 EACH  LETTER   CORRESPONDS  TO  AN  INDEPENDENT  COMPONENT.
 INTERDEPENDENT COMPONENTS (WITH SAME LETTER) ARE RELATED BY
 THE COEFFICIENT THAT PRECEEDS EACH LETTER.

 ************************************************************************


 ************************************************************************

  Y. NOEL POST DOC. TURIN 2002

  THIS ROUTINE EVALUATES THE NON ZERO ELEMENTS OF THE PIEZOELECTRIC TENSOR 

  ORDER OF THE TENSOR : 3

 |   .      .      .     1 A     .      .     |
 |   .      .      .      .     1 A     .     |
 |   .      .      .      .      .     1 A    |

 EACH  LETTER   CORRESPONDS  TO  AN  INDEPENDENT  COMPONENT.
 INTERDEPENDENT COMPONENTS (WITH SAME LETTER) ARE RELATED BY
 THE COEFFICIENT THAT PRECEEDS EACH LETTER.

 ************************************************************************


 LIST OF ACTIVE DEFORMATIONS: 
             4

 ************************************************************************
 CLAMPED ION APPROXIMATION - NO RELAXATION OF ATOMIC POSITIONS
 ************************************************************************

 INFORMATION **** EXCBUF **** EXCH. BIPO BUFFER: WORDS USED =     4000000
 WARNING **** EXCBUF **** EXCH. BIPO BUFFER TOO SMALL - TO AVOID I/O SET EXCHSIZE =     6823746

 DFT PARAMETERS

     ATOM       ELECTRONS   NET CHARGE   R(ANGSTROM)
   1 248  CD     20.0000      0.0000     1.52000000
   7   7  N       7.0000      0.0000     0.74000000
  43   6  C       6.0000      0.0000     0.77000000
  79   1  H       1.0000      0.0000     1.11000000
 103   8  O       8.0000      0.0000     0.74000000

 SIZE OF GRID=     340845
 TTTTTTTTTTTTTTTTTTTTTTTTTTTTTT MAKE_GRID2  TELAPSE       19.19 TCPU        3.90
 BECKE WEIGHT FUNCTION
 RADSAFE =     2.00
 TOLERANCES - DENSITY:10**- 6; POTENTIAL:10**- 9; GRID WGT:10**-14

 RADIAL INTEGRATION  - INTERVALS (POINTS,UPPER LIMIT):            1( 99,  4.0*R)

 ANGULAR INTEGRATION - INTERVALS (ACCURACY LEVEL [N. POINTS] UPPER LIMIT):
  1(  6[ 146]   0.2)  2( 11[ 302]   0.5)  3( 14[ 590]   0.9)  4( 18[1454]   3.5)
  5( 14[ 590]9999.0)
 TTTTTTTTTTTTTTTTTTTTTTTTTTTTTT INT_CALC    TELAPSE       19.24 TCPU        3.95
 EEEEEEEEEE INT_CALC TERMINATION  DATE 03 07 2020 TIME 12:07:28.9

 *******************************************************************************
 ZIF65Cd (cif CCDC 743558, GUPCUQ01)                                             
 CRYSTAL - SCF - TYPE OF CALCULATION :  RESTRICTED CLOSED SHELL
 *******************************************************************************

 CAPPA:IS1  2;IS2  2;IS3  2; K PTS MONK NET   3; SYMMOPS:K SPACE  48;G SPACE  24

 TTTTTTTTTTTTTTTTTTTTTTTTTTTTTT SDIK        TELAPSE       19.58 TCPU        4.29

 AAAAAAAAAAAAAAAAAAAAAAAAAAAAAAAAAAAAAAAAAAAAAAAAAAAAAAAAAAAAAAAAAAAAAAAAAAAAAAA
         ATOMIC WAVEFUNCTION(S)


 NUCLEAR CHARGE 20.0  SYMMETRY SPECIES            S    P    D
 N. ELECTRONS   20.0  NUMBER OF PRIMITIVE GTOS    8    7    6
                      NUMBER OF CONTRACTED GTOS   6    5    3
                      NUMBER OF CLOSED SHELLS     2    1    1
                      OPEN SHELL OCCUPATION       0    0    0

  ZNUC SCFIT  TOTAL HF ENERGY   KINETIC ENERGY   VIRIAL THEOREM ACCURACY
  20.0  36   -1.668271145E+02  6.451544656E+01 -3.585847628E+00  4.4E-06

 NUCLEAR CHARGE  7.0  SYMMETRY SPECIES            S    P
 N. ELECTRONS    7.0  NUMBER OF PRIMITIVE GTOS   11    5
                      NUMBER OF CONTRACTED GTOS   4    3
                      NUMBER OF CLOSED SHELLS     2    0
                      OPEN SHELL OCCUPATION       0    3

  ZNUC SCFIT  TOTAL HF ENERGY   KINETIC ENERGY   VIRIAL THEOREM ACCURACY
   7.0  11   -5.439473665E+01  5.441433682E+01 -1.999639798E+00  3.6E-06

 NUCLEAR CHARGE  6.0  SYMMETRY SPECIES            S    P
 N. ELECTRONS    6.0  NUMBER OF PRIMITIVE GTOS   11    5
                      NUMBER OF CONTRACTED GTOS   4    3
                      NUMBER OF CLOSED SHELLS     2    0
                      OPEN SHELL OCCUPATION       0    2

  ZNUC SCFIT  TOTAL HF ENERGY   KINETIC ENERGY   VIRIAL THEOREM ACCURACY
   6.0  11   -3.768480057E+01  3.769831118E+01 -1.999641612E+00  2.0E-06

 NUCLEAR CHARGE  1.0  SYMMETRY SPECIES            S
 N. ELECTRONS    1.0  NUMBER OF PRIMITIVE GTOS    5
                      NUMBER OF CONTRACTED GTOS   3
                      NUMBER OF CLOSED SHELLS     0
                      OPEN SHELL OCCUPATION       1

  ZNUC SCFIT  TOTAL HF ENERGY   KINETIC ENERGY   VIRIAL THEOREM ACCURACY
   1.0   1   -4.998098153E-01  4.997907537E-01 -2.000038139E+00  9.6E-17

 NUCLEAR CHARGE  8.0  SYMMETRY SPECIES            S    P
 N. ELECTRONS    8.0  NUMBER OF PRIMITIVE GTOS   11    5
                      NUMBER OF CONTRACTED GTOS   4    3
                      NUMBER OF CLOSED SHELLS     2    0
                      OPEN SHELL OCCUPATION       0    4

  ZNUC SCFIT  TOTAL HF ENERGY   KINETIC ENERGY   VIRIAL THEOREM ACCURACY
   8.0  13   -7.479861895E+01  7.482603849E+01 -1.999633556E+00  2.7E-06

 AAAAAAAAAAAAAAAAAAAAAAAAAAAAAAAAAAAAAAAAAAAAAAAAAAAAAAAAAAAAAAAAAAAAAAAAAAAAAAA

 CHARGE NORMALIZATION FACTOR   1.00000000
 TOTAL ATOMIC CHARGES:
  20.0000000  20.0000000  20.0000000  20.0000000  20.0000000  20.0000000
   7.0000000   7.0000000   7.0000000   7.0000000   7.0000000   7.0000000
   7.0000000   7.0000000   7.0000000   7.0000000   7.0000000   7.0000000
   7.0000000   7.0000000   7.0000000   7.0000000   7.0000000   7.0000000
   7.0000000   7.0000000   7.0000000   7.0000000   7.0000000   7.0000000
   7.0000000   7.0000000   7.0000000   7.0000000   7.0000000   7.0000000
   7.0000000   7.0000000   7.0000000   7.0000000   7.0000000   7.0000000
   6.0000000   6.0000000   6.0000000   6.0000000   6.0000000   6.0000000
   6.0000000   6.0000000   6.0000000   6.0000000   6.0000000   6.0000000
   6.0000000   6.0000000   6.0000000   6.0000000   6.0000000   6.0000000
   6.0000000   6.0000000   6.0000000   6.0000000   6.0000000   6.0000000
   6.0000000   6.0000000   6.0000000   6.0000000   6.0000000   6.0000000
   6.0000000   6.0000000   6.0000000   6.0000000   6.0000000   6.0000000
   1.0000000   1.0000000   1.0000000   1.0000000   1.0000000   1.0000000
   1.0000000   1.0000000   1.0000000   1.0000000   1.0000000   1.0000000
   1.0000000   1.0000000   1.0000000   1.0000000   1.0000000   1.0000000
   1.0000000   1.0000000   1.0000000   1.0000000   1.0000000   1.0000000
   8.0000000   8.0000000   8.0000000   8.0000000   8.0000000   8.0000000
   8.0000000   8.0000000   8.0000000   8.0000000   8.0000000   8.0000000
   8.0000000   8.0000000   8.0000000   8.0000000   8.0000000   8.0000000
   8.0000000   8.0000000   8.0000000   8.0000000   8.0000000   8.0000000
 TTTTTTTTTTTTTTTTTTTTTTTTTTTTTT MOQGAD      TELAPSE       22.05 TCPU        6.76
 TTTTTTTTTTTTTTTTTTTTTTTTTTTTTT SHELLXN     TELAPSE       32.28 TCPU       10.17
 TTTTTTTTTTTTTTTTTTTTTTTTTTTTTT MONMO3      TELAPSE       33.11 TCPU       11.00
 NUMERICALLY INTEGRATED DENSITY    804.0000840777
 TTTTTTTTTTTTTTTTTTTTTTTTTTTTTT NUMDFT      TELAPSE       33.62 TCPU       11.52
 CYC   0 ETOT(AU) -6.193500677002E+03 DETOT -6.19E+03 tst  0.00E+00 PX  1.00E+00
 TTTTTTTTTTTTTTTTTTTTTTTTTTTTTT DIIS        TELAPSE       33.75 TCPU       11.64
 TTTTTTTTTTTTTTTTTTTTTTTTTTTTTT FDIK        TELAPSE       37.96 TCPU       14.24
 INSULATING STATE
 TOP OF VALENCE BANDS -    BAND    402; K    3; EIG -2.9348855E-01 AU
 TOP OF VALENCE BANDS -    BAND    402; K    1; EIG -2.9453143E-01 AU
 BOTTOM OF VIRTUAL BANDS - BAND    403; K    2; EIG -1.5957049E-01 AU
 INDIRECT ENERGY BAND GAP:   3.6441 eV
 BOTTOM OF VIRTUAL BANDS - BAND    403; K    1; EIG -1.5946076E-01 AU
 TTTTTTTTTTTTTTTTTTTTTTTTTTTTTT PDIG        TELAPSE       38.16 TCPU       14.44
 CHARGE NORMALIZATION FACTOR   1.00000000
 TOTAL ATOMIC CHARGES:
  18.2729779  18.2729779  18.2729779  18.2729779  18.2729779  18.2729779
   7.6464650   7.6464650   7.6464650   7.6464650   7.6464650   7.6464650
   7.6464650   7.6464650   7.6464650   7.6464650   7.6464650   7.6464650
   7.6464650   7.6464650   7.6464650   7.6464650   7.6464650   7.6464650
   7.6464650   7.6464650   7.6464650   7.6464650   7.6464650   7.6464650
   6.0913566   6.0913566   6.0913566   6.0913566   6.0913566   6.0913566
   6.0913566   6.0913566   6.0913566   6.0913566   6.0913566   6.0913566
   5.3539236   5.3539236   5.3539236   5.3539236   5.3539236   5.3539236
   5.3539236   5.3539236   5.3539236   5.3539236   5.3539236   5.3539236
   6.1672920   6.1672920   6.1672920   6.1672920   6.1672920   6.1672920
   6.1672920   6.1672920   6.1672920   6.1672920   6.1672920   6.1672920
   6.1672920   6.1672920   6.1672920   6.1672920   6.1672920   6.1672920
   6.1672920   6.1672920   6.1672920   6.1672920   6.1672920   6.1672920
   0.8011485   0.8011485   0.8011485   0.8011485   0.8011485   0.8011485
   0.8011485   0.8011485   0.8011485   0.8011485   0.8011485   0.8011485
   0.8011485   0.8011485   0.8011485   0.8011485   0.8011485   0.8011485
   0.8011485   0.8011485   0.8011485   0.8011485   0.8011485   0.8011485
   8.5942098   8.5942098   8.5942098   8.5942098   8.5942098   8.5942098
   8.5942098   8.5942098   8.5942098   8.5942098   8.5942098   8.5942098
   8.5942098   8.5942098   8.5942098   8.5942098   8.5942098   8.5942098
   8.5942098   8.5942098   8.5942098   8.5942098   8.5942098   8.5942098
 TTTTTTTTTTTTTTTTTTTTTTTTTTTTTT MOQGAD      TELAPSE       38.18 TCPU       14.46
 TTTTTTTTTTTTTTTTTTTTTTTTTTTTTT SHELLXN     TELAPSE       53.08 TCPU       18.08
 TTTTTTTTTTTTTTTTTTTTTTTTTTTTTT MONMO3      TELAPSE       56.21 TCPU       21.22
 NUMERICALLY INTEGRATED DENSITY    804.0000242765
 TTTTTTTTTTTTTTTTTTTTTTTTTTTTTT NUMDFT      TELAPSE       57.16 TCPU       22.16
 CYC   1 ETOT(AU) -6.164349189470E+03 DETOT  2.92E+01 tst  0.00E+00 PX  1.00E+00
 TTTTTTTTTTTTTTTTTTTTTTTTTTTTTT DIIS        TELAPSE       62.92 TCPU       27.92
 DIIS TEST: 0.60799E+02 AT SCF   CYCLE   1 - MIX   30 %
 TTTTTTTTTTTTTTTTTTTTTTTTTTTTTT FDIK        TELAPSE       76.18 TCPU       37.63
 INSULATING STATE
 TOP OF VALENCE BANDS -    BAND    402; K    3; EIG -2.2415806E-01 AU
 TOP OF VALENCE BANDS -    BAND    402; K    1; EIG -2.2531734E-01 AU
 BOTTOM OF VIRTUAL BANDS - BAND    403; K    3; EIG -1.4539262E-01 AU
 DIRECT ENERGY BAND GAP:   2.1433 eV
 BOTTOM OF VIRTUAL BANDS - BAND    403; K    1; EIG -1.4459668E-01 AU
 TTTTTTTTTTTTTTTTTTTTTTTTTTTTTT PDIG        TELAPSE       77.86 TCPU       39.30
 CHARGE NORMALIZATION FACTOR   1.00000000
 TOTAL ATOMIC CHARGES:
  18.7952374  18.7952374  18.7952374  18.7952374  18.7952374  18.7952374
   7.3938483   7.3938483   7.3938483   7.3938483   7.3938483   7.3938483
   7.3938483   7.3938483   7.3938483   7.3938483   7.3938483   7.3938483
   7.3938483   7.3938483   7.3938483   7.3938483   7.3938483   7.3938483
   7.3938483   7.3938483   7.3938483   7.3938483   7.3938483   7.3938483
   7.5188133   7.5188133   7.5188133   7.5188133   7.5188133   7.5188133
   7.5188133   7.5188133   7.5188133   7.5188133   7.5188133   7.5188133
   5.7652394   5.7652394   5.7652394   5.7652394   5.7652394   5.7652394
   5.7652394   5.7652394   5.7652394   5.7652394   5.7652394   5.7652394
   5.7543122   5.7543122   5.7543122   5.7543122   5.7543122   5.7543122
   5.7543122   5.7543122   5.7543122   5.7543122   5.7543122   5.7543122
   5.7543122   5.7543122   5.7543122   5.7543122   5.7543122   5.7543122
   5.7543122   5.7543122   5.7543122   5.7543122   5.7543122   5.7543122
   0.9423841   0.9423841   0.9423841   0.9423841   0.9423841   0.9423841
   0.9423841   0.9423841   0.9423841   0.9423841   0.9423841   0.9423841
   0.9423841   0.9423841   0.9423841   0.9423841   0.9423841   0.9423841
   0.9423841   0.9423841   0.9423841   0.9423841   0.9423841   0.9423841
   8.0686198   8.0686198   8.0686198   8.0686198   8.0686198   8.0686198
   8.0686198   8.0686198   8.0686198   8.0686198   8.0686198   8.0686198
   8.0686198   8.0686198   8.0686198   8.0686198   8.0686198   8.0686198
   8.0686198   8.0686198   8.0686198   8.0686198   8.0686198   8.0686198
 TTTTTTTTTTTTTTTTTTTTTTTTTTTTTT MOQGAD      TELAPSE       77.88 TCPU       39.32
 TTTTTTTTTTTTTTTTTTTTTTTTTTTTTT SHELLXN     TELAPSE      204.27 TCPU       42.86
 TTTTTTTTTTTTTTTTTTTTTTTTTTTTTT MONMO3      TELAPSE      204.91 TCPU       43.50
 NUMERICALLY INTEGRATED DENSITY    804.0000297505
 TTTTTTTTTTTTTTTTTTTTTTTTTTTTTT NUMDFT      TELAPSE      205.79 TCPU       44.38
 CYC   2 ETOT(AU) -6.163762720746E+03 DETOT  5.86E-01 tst  2.36E-02 PX  2.30E-01
 TTTTTTTTTTTTTTTTTTTTTTTTTTTTTT DIIS        TELAPSE      206.73 TCPU       45.32
 DIIS TEST: 0.75518E+02 AT SCF   CYCLE   2 - DIIS ACTIVE - HISTORY:     2 CYCLES
 TTTTTTTTTTTTTTTTTTTTTTTTTTTTTT FDIK        TELAPSE      212.07 TCPU       50.14
 INSULATING STATE
 TOP OF VALENCE BANDS -    BAND    402; K    3; EIG -2.2700098E-01 AU
 TOP OF VALENCE BANDS -    BAND    402; K    1; EIG -2.2834012E-01 AU
 BOTTOM OF VIRTUAL BANDS - BAND    403; K    2; EIG -6.8431540E-02 AU
 INDIRECT ENERGY BAND GAP:   4.3149 eV
 BOTTOM OF VIRTUAL BANDS - BAND    403; K    1; EIG -6.8201769E-02 AU
 TTTTTTTTTTTTTTTTTTTTTTTTTTTTTT PDIG        TELAPSE      212.42 TCPU       50.49
 CHARGE NORMALIZATION FACTOR   1.00000000
 TOTAL ATOMIC CHARGES:
  18.6112446  18.6112446  18.6112446  18.6112446  18.6112446  18.6112446
   7.5170661   7.5170661   7.5170661   7.5170661   7.5170661   7.5170661
   7.5170661   7.5170661   7.5170661   7.5170661   7.5170661   7.5170661
   7.5170661   7.5170661   7.5170661   7.5170661   7.5170661   7.5170661
   7.5170661   7.5170661   7.5170661   7.5170661   7.5170661   7.5170661
   6.7649742   6.7649742   6.7649742   6.7649742   6.7649742   6.7649742
   6.7649742   6.7649742   6.7649742   6.7649742   6.7649742   6.7649742
   5.3986215   5.3986215   5.3986215   5.3986215   5.3986215   5.3986215
   5.3986215   5.3986215   5.3986215   5.3986215   5.3986215   5.3986215
   6.0749953   6.0749953   6.0749953   6.0749953   6.0749953   6.0749953
   6.0749953   6.0749953   6.0749953   6.0749953   6.0749953   6.0749953
   6.0749953   6.0749953   6.0749953   6.0749953   6.0749953   6.0749953
   6.0749953   6.0749953   6.0749953   6.0749953   6.0749953   6.0749953
   0.8948569   0.8948569   0.8948569   0.8948569   0.8948569   0.8948569
   0.8948569   0.8948569   0.8948569   0.8948569   0.8948569   0.8948569
   0.8948569   0.8948569   0.8948569   0.8948569   0.8948569   0.8948569
   0.8948569   0.8948569   0.8948569   0.8948569   0.8948569   0.8948569
   8.2784726   8.2784726   8.2784726   8.2784726   8.2784726   8.2784726
   8.2784726   8.2784726   8.2784726   8.2784726   8.2784726   8.2784726
   8.2784726   8.2784726   8.2784726   8.2784726   8.2784726   8.2784726
   8.2784726   8.2784726   8.2784726   8.2784726   8.2784726   8.2784726
 TTTTTTTTTTTTTTTTTTTTTTTTTTTTTT MOQGAD      TELAPSE      212.44 TCPU       50.51
 TTTTTTTTTTTTTTTTTTTTTTTTTTTTTT SHELLXN     TELAPSE      225.53 TCPU       54.05
 TTTTTTTTTTTTTTTTTTTTTTTTTTTTTT MONMO3      TELAPSE      226.07 TCPU       54.60
 NUMERICALLY INTEGRATED DENSITY    804.0000267803
 TTTTTTTTTTTTTTTTTTTTTTTTTTTTTT NUMDFT      TELAPSE      226.99 TCPU       55.52
 CYC   3 ETOT(AU) -6.166937576551E+03 DETOT -3.17E+00 tst  8.66E-03 PX  1.63E-01
 TTTTTTTTTTTTTTTTTTTTTTTTTTTTTT DIIS        TELAPSE      228.29 TCPU       56.82
 DIIS TEST: 0.24053E+01 AT SCF   CYCLE   3 - DIIS ACTIVE - HISTORY:     3 CYCLES
 TTTTTTTTTTTTTTTTTTTTTTTTTTTTTT FDIK        TELAPSE      233.86 TCPU       59.71
 INSULATING STATE
 TOP OF VALENCE BANDS -    BAND    402; K    3; EIG -2.3706177E-01 AU
 TOP OF VALENCE BANDS -    BAND    402; K    1; EIG -2.3834567E-01 AU
 BOTTOM OF VIRTUAL BANDS - BAND    403; K    3; EIG -1.0236858E-01 AU
 DIRECT ENERGY BAND GAP:   3.6652 eV
 BOTTOM OF VIRTUAL BANDS - BAND    403; K    1; EIG -1.0155741E-01 AU
 TTTTTTTTTTTTTTTTTTTTTTTTTTTTTT PDIG        TELAPSE      234.11 TCPU       59.96
 CHARGE NORMALIZATION FACTOR   1.00000000
 TOTAL ATOMIC CHARGES:
  18.5156457  18.5156457  18.5156457  18.5156457  18.5156457  18.5156457
   7.5670004   7.5670004   7.5670004   7.5670004   7.5670004   7.5670004
   7.5670004   7.5670004   7.5670004   7.5670004   7.5670004   7.5670004
   7.5670004   7.5670004   7.5670004   7.5670004   7.5670004   7.5670004
   7.5670004   7.5670004   7.5670004   7.5670004   7.5670004   7.5670004
   6.7876565   6.7876565   6.7876565   6.7876565   6.7876565   6.7876565
   6.7876565   6.7876565   6.7876565   6.7876565   6.7876565   6.7876565
   5.4805782   5.4805782   5.4805782   5.4805782   5.4805782   5.4805782
   5.4805782   5.4805782   5.4805782   5.4805782   5.4805782   5.4805782
   5.9511780   5.9511780   5.9511780   5.9511780   5.9511780   5.9511780
   5.9511780   5.9511780   5.9511780   5.9511780   5.9511780   5.9511780
   5.9511780   5.9511780   5.9511780   5.9511780   5.9511780   5.9511780
   5.9511780   5.9511780   5.9511780   5.9511780   5.9511780   5.9511780
   0.8933222   0.8933222   0.8933222   0.8933222   0.8933222   0.8933222
   0.8933222   0.8933222   0.8933222   0.8933222   0.8933222   0.8933222
   0.8933222   0.8933222   0.8933222   0.8933222   0.8933222   0.8933222
   0.8933222   0.8933222   0.8933222   0.8933222   0.8933222   0.8933222
   8.3254707   8.3254707   8.3254707   8.3254707   8.3254707   8.3254707
   8.3254707   8.3254707   8.3254707   8.3254707   8.3254707   8.3254707
   8.3254707   8.3254707   8.3254707   8.3254707   8.3254707   8.3254707
   8.3254707   8.3254707   8.3254707   8.3254707   8.3254707   8.3254707
 TTTTTTTTTTTTTTTTTTTTTTTTTTTTTT MOQGAD      TELAPSE      234.12 TCPU       59.98
 TTTTTTTTTTTTTTTTTTTTTTTTTTTTTT SHELLXN     TELAPSE      249.97 TCPU       63.55
 TTTTTTTTTTTTTTTTTTTTTTTTTTTTTT MONMO3      TELAPSE      250.47 TCPU       64.05
 NUMERICALLY INTEGRATED DENSITY    804.0000299486
 TTTTTTTTTTTTTTTTTTTTTTTTTTTTTT NUMDFT      TELAPSE      251.39 TCPU       64.97
 CYC   4 ETOT(AU) -6.167066481503E+03 DETOT -1.29E-01 tst  1.04E-03 PX  2.15E-02
 TTTTTTTTTTTTTTTTTTTTTTTTTTTTTT DIIS        TELAPSE      253.17 TCPU       66.75
 DIIS TEST: 0.53737E+00 AT SCF   CYCLE   4 - DIIS ACTIVE - HISTORY:     4 CYCLES
 TTTTTTTTTTTTTTTTTTTTTTTTTTTTTT FDIK        TELAPSE      265.87 TCPU       73.16
 INSULATING STATE
 TOP OF VALENCE BANDS -    BAND    402; K    3; EIG -2.4282062E-01 AU
 TOP OF VALENCE BANDS -    BAND    402; K    1; EIG -2.4409311E-01 AU
 BOTTOM OF VIRTUAL BANDS - BAND    403; K    3; EIG -9.8800687E-02 AU
 DIRECT ENERGY BAND GAP:   3.9190 eV
 BOTTOM OF VIRTUAL BANDS - BAND    403; K    1; EIG -9.8031796E-02 AU
 TTTTTTTTTTTTTTTTTTTTTTTTTTTTTT PDIG        TELAPSE      266.08 TCPU       73.37
 CHARGE NORMALIZATION FACTOR   1.00000000
 TOTAL ATOMIC CHARGES:
  18.5082513  18.5082513  18.5082513  18.5082513  18.5082513  18.5082513
   7.5450810   7.5450810   7.5450810   7.5450810   7.5450810   7.5450810
   7.5450810   7.5450810   7.5450810   7.5450810   7.5450810   7.5450810
   7.5450810   7.5450810   7.5450810   7.5450810   7.5450810   7.5450810
   7.5450810   7.5450810   7.5450810   7.5450810   7.5450810   7.5450810
   6.8090085   6.8090085   6.8090085   6.8090085   6.8090085   6.8090085
   6.8090085   6.8090085   6.8090085   6.8090085   6.8090085   6.8090085
   5.4646506   5.4646506   5.4646506   5.4646506   5.4646506   5.4646506
   5.4646506   5.4646506   5.4646506   5.4646506   5.4646506   5.4646506
   6.0124749   6.0124749   6.0124749   6.0124749   6.0124749   6.0124749
   6.0124749   6.0124749   6.0124749   6.0124749   6.0124749   6.0124749
   6.0124749   6.0124749   6.0124749   6.0124749   6.0124749   6.0124749
   6.0124749   6.0124749   6.0124749   6.0124749   6.0124749   6.0124749
   0.8810624   0.8810624   0.8810624   0.8810624   0.8810624   0.8810624
   0.8810624   0.8810624   0.8810624   0.8810624   0.8810624   0.8810624
   0.8810624   0.8810624   0.8810624   0.8810624   0.8810624   0.8810624
   0.8810624   0.8810624   0.8810624   0.8810624   0.8810624   0.8810624
   8.2974893   8.2974893   8.2974893   8.2974893   8.2974893   8.2974893
   8.2974893   8.2974893   8.2974893   8.2974893   8.2974893   8.2974893
   8.2974893   8.2974893   8.2974893   8.2974893   8.2974893   8.2974893
   8.2974893   8.2974893   8.2974893   8.2974893   8.2974893   8.2974893
 TTTTTTTTTTTTTTTTTTTTTTTTTTTTTT MOQGAD      TELAPSE      266.10 TCPU       73.39
 TTTTTTTTTTTTTTTTTTTTTTTTTTTTTT SHELLXN     TELAPSE      277.29 TCPU       76.95
 TTTTTTTTTTTTTTTTTTTTTTTTTTTTTT MONMO3      TELAPSE      277.85 TCPU       77.51
 NUMERICALLY INTEGRATED DENSITY    804.0000291483
 TTTTTTTTTTTTTTTTTTTTTTTTTTTTTT NUMDFT      TELAPSE      278.73 TCPU       78.38
 CYC   5 ETOT(AU) -6.167092300872E+03 DETOT -2.58E-02 tst  1.66E-04 PX  1.09E-02
 TTTTTTTTTTTTTTTTTTTTTTTTTTTTTT DIIS        TELAPSE      279.66 TCPU       79.32
 DIIS TEST: 0.65858E-01 AT SCF   CYCLE   5 - DIIS ACTIVE - HISTORY:     5 CYCLES
 TTTTTTTTTTTTTTTTTTTTTTTTTTTTTT FDIK        TELAPSE      285.20 TCPU       82.44
 INSULATING STATE
 TOP OF VALENCE BANDS -    BAND    402; K    3; EIG -2.3922768E-01 AU
 TOP OF VALENCE BANDS -    BAND    402; K    1; EIG -2.4051584E-01 AU
 BOTTOM OF VIRTUAL BANDS - BAND    403; K    3; EIG -9.6640859E-02 AU
 DIRECT ENERGY BAND GAP:   3.8800 eV
 BOTTOM OF VIRTUAL BANDS - BAND    403; K    1; EIG -9.5852552E-02 AU
 TTTTTTTTTTTTTTTTTTTTTTTTTTTTTT PDIG        TELAPSE      285.49 TCPU       82.73
 CHARGE NORMALIZATION FACTOR   1.00000000
 TOTAL ATOMIC CHARGES:
  18.5278784  18.5278784  18.5278784  18.5278784  18.5278784  18.5278784
   7.5471111   7.5471111   7.5471111   7.5471111   7.5471111   7.5471111
   7.5471111   7.5471111   7.5471111   7.5471111   7.5471111   7.5471111
   7.5471111   7.5471111   7.5471111   7.5471111   7.5471111   7.5471111
   7.5471111   7.5471111   7.5471111   7.5471111   7.5471111   7.5471111
   6.7934483   6.7934483   6.7934483   6.7934483   6.7934483   6.7934483
   6.7934483   6.7934483   6.7934483   6.7934483   6.7934483   6.7934483
   5.4614819   5.4614819   5.4614819   5.4614819   5.4614819   5.4614819
   5.4614819   5.4614819   5.4614819   5.4614819   5.4614819   5.4614819
   5.9976914   5.9976914   5.9976914   5.9976914   5.9976914   5.9976914
   5.9976914   5.9976914   5.9976914   5.9976914   5.9976914   5.9976914
   5.9976914   5.9976914   5.9976914   5.9976914   5.9976914   5.9976914
   5.9976914   5.9976914   5.9976914   5.9976914   5.9976914   5.9976914
   0.8871140   0.8871140   0.8871140   0.8871140   0.8871140   0.8871140
   0.8871140   0.8871140   0.8871140   0.8871140   0.8871140   0.8871140
   0.8871140   0.8871140   0.8871140   0.8871140   0.8871140   0.8871140
   0.8871140   0.8871140   0.8871140   0.8871140   0.8871140   0.8871140
   8.3086488   8.3086488   8.3086488   8.3086488   8.3086488   8.3086488
   8.3086488   8.3086488   8.3086488   8.3086488   8.3086488   8.3086488
   8.3086488   8.3086488   8.3086488   8.3086488   8.3086488   8.3086488
   8.3086488   8.3086488   8.3086488   8.3086488   8.3086488   8.3086488
 TTTTTTTTTTTTTTTTTTTTTTTTTTTTTT MOQGAD      TELAPSE      285.50 TCPU       82.74
 TTTTTTTTTTTTTTTTTTTTTTTTTTTTTT SHELLXN     TELAPSE      297.86 TCPU       86.27
 TTTTTTTTTTTTTTTTTTTTTTTTTTTTTT MONMO3      TELAPSE      304.18 TCPU       92.59
 NUMERICALLY INTEGRATED DENSITY    804.0000292701
 TTTTTTTTTTTTTTTTTTTTTTTTTTTTTT NUMDFT      TELAPSE      305.05 TCPU       93.46
 CYC   6 ETOT(AU) -6.167095454292E+03 DETOT -3.15E-03 tst  6.33E-06 PX  5.69E-03
 TTTTTTTTTTTTTTTTTTTTTTTTTTTTTT DIIS        TELAPSE      305.59 TCPU       94.00
 DIIS TEST: 0.46980E-02 AT SCF   CYCLE   6 - DIIS ACTIVE - HISTORY:     6 CYCLES
 TTTTTTTTTTTTTTTTTTTTTTTTTTTTTT FDIK        TELAPSE      312.88 TCPU       99.23
 INSULATING STATE
 TOP OF VALENCE BANDS -    BAND    402; K    3; EIG -2.3967544E-01 AU
 TOP OF VALENCE BANDS -    BAND    402; K    1; EIG -2.4095849E-01 AU
 BOTTOM OF VIRTUAL BANDS - BAND    403; K    3; EIG -9.6093949E-02 AU
 DIRECT ENERGY BAND GAP:   3.9071 eV
 BOTTOM OF VIRTUAL BANDS - BAND    403; K    1; EIG -9.5306269E-02 AU
 TTTTTTTTTTTTTTTTTTTTTTTTTTTTTT PDIG        TELAPSE      313.26 TCPU       99.60
 CHARGE NORMALIZATION FACTOR   1.00000000
 TOTAL ATOMIC CHARGES:
  18.5220447  18.5220447  18.5220447  18.5220447  18.5220447  18.5220447
   7.5499363   7.5499363   7.5499363   7.5499363   7.5499363   7.5499363
   7.5499363   7.5499363   7.5499363   7.5499363   7.5499363   7.5499363
   7.5499363   7.5499363   7.5499363   7.5499363   7.5499363   7.5499363
   7.5499363   7.5499363   7.5499363   7.5499363   7.5499363   7.5499363
   6.7953592   6.7953592   6.7953592   6.7953592   6.7953592   6.7953592
   6.7953592   6.7953592   6.7953592   6.7953592   6.7953592   6.7953592
   5.4626773   5.4626773   5.4626773   5.4626773   5.4626773   5.4626773
   5.4626773   5.4626773   5.4626773   5.4626773   5.4626773   5.4626773
   5.9986076   5.9986076   5.9986076   5.9986076   5.9986076   5.9986076
   5.9986076   5.9986076   5.9986076   5.9986076   5.9986076   5.9986076
   5.9986076   5.9986076   5.9986076   5.9986076   5.9986076   5.9986076
   5.9986076   5.9986076   5.9986076   5.9986076   5.9986076   5.9986076
   0.8868026   0.8868026   0.8868026   0.8868026   0.8868026   0.8868026
   0.8868026   0.8868026   0.8868026   0.8868026   0.8868026   0.8868026
   0.8868026   0.8868026   0.8868026   0.8868026   0.8868026   0.8868026
   0.8868026   0.8868026   0.8868026   0.8868026   0.8868026   0.8868026
   8.3051242   8.3051242   8.3051242   8.3051242   8.3051242   8.3051242
   8.3051242   8.3051242   8.3051242   8.3051242   8.3051242   8.3051242
   8.3051242   8.3051242   8.3051242   8.3051242   8.3051242   8.3051242
   8.3051242   8.3051242   8.3051242   8.3051242   8.3051242   8.3051242
 TTTTTTTTTTTTTTTTTTTTTTTTTTTTTT MOQGAD      TELAPSE      313.28 TCPU       99.62
 TTTTTTTTTTTTTTTTTTTTTTTTTTTTTT SHELLXN     TELAPSE      338.13 TCPU      103.15
 TTTTTTTTTTTTTTTTTTTTTTTTTTTTTT MONMO3      TELAPSE      339.82 TCPU      104.84
 NUMERICALLY INTEGRATED DENSITY    804.0000291590
 TTTTTTTTTTTTTTTTTTTTTTTTTTTTTT NUMDFT      TELAPSE      340.71 TCPU      105.73
 CYC   7 ETOT(AU) -6.167095646274E+03 DETOT -1.92E-04 tst  1.28E-06 PX  2.17E-03
 TTTTTTTTTTTTTTTTTTTTTTTTTTTTTT DIIS        TELAPSE      342.50 TCPU      107.52
 DIIS TEST: 0.12228E-02 AT SCF   CYCLE   7 - DIIS ACTIVE - HISTORY:     7 CYCLES
 TTTTTTTTTTTTTTTTTTTTTTTTTTTTTT FDIK        TELAPSE      350.84 TCPU      113.47
 INSULATING STATE
 TOP OF VALENCE BANDS -    BAND    402; K    3; EIG -2.3967194E-01 AU
 TOP OF VALENCE BANDS -    BAND    402; K    1; EIG -2.4095661E-01 AU
 BOTTOM OF VIRTUAL BANDS - BAND    403; K    3; EIG -9.6497528E-02 AU
 DIRECT ENERGY BAND GAP:   3.8960 eV
 BOTTOM OF VIRTUAL BANDS - BAND    403; K    1; EIG -9.5711923E-02 AU
 TTTTTTTTTTTTTTTTTTTTTTTTTTTTTT PDIG        TELAPSE      351.11 TCPU      113.74
 CHARGE NORMALIZATION FACTOR   1.00000000
 TOTAL ATOMIC CHARGES:
  18.5229348  18.5229348  18.5229348  18.5229348  18.5229348  18.5229348
   7.5477475   7.5477475   7.5477475   7.5477475   7.5477475   7.5477475
   7.5477475   7.5477475   7.5477475   7.5477475   7.5477475   7.5477475
   7.5477475   7.5477475   7.5477475   7.5477475   7.5477475   7.5477475
   7.5477475   7.5477475   7.5477475   7.5477475   7.5477475   7.5477475
   6.7956345   6.7956345   6.7956345   6.7956345   6.7956345   6.7956345
   6.7956345   6.7956345   6.7956345   6.7956345   6.7956345   6.7956345
   5.4620164   5.4620164   5.4620164   5.4620164   5.4620164   5.4620164
   5.4620164   5.4620164   5.4620164   5.4620164   5.4620164   5.4620164
   5.9992117   5.9992117   5.9992117   5.9992117   5.9992117   5.9992117
   5.9992117   5.9992117   5.9992117   5.9992117   5.9992117   5.9992117
   5.9992117   5.9992117   5.9992117   5.9992117   5.9992117   5.9992117
   5.9992117   5.9992117   5.9992117   5.9992117   5.9992117   5.9992117
   0.8867704   0.8867704   0.8867704   0.8867704   0.8867704   0.8867704
   0.8867704   0.8867704   0.8867704   0.8867704   0.8867704   0.8867704
   0.8867704   0.8867704   0.8867704   0.8867704   0.8867704   0.8867704
   0.8867704   0.8867704   0.8867704   0.8867704   0.8867704   0.8867704
   8.3067113   8.3067113   8.3067113   8.3067113   8.3067113   8.3067113
   8.3067113   8.3067113   8.3067113   8.3067113   8.3067113   8.3067113
   8.3067113   8.3067113   8.3067113   8.3067113   8.3067113   8.3067113
   8.3067113   8.3067113   8.3067113   8.3067113   8.3067113   8.3067113
 TTTTTTTTTTTTTTTTTTTTTTTTTTTTTT MOQGAD      TELAPSE      351.12 TCPU      113.75
 TTTTTTTTTTTTTTTTTTTTTTTTTTTTTT SHELLXN     TELAPSE      371.85 TCPU      117.29
 TTTTTTTTTTTTTTTTTTTTTTTTTTTTTT MONMO3      TELAPSE      377.49 TCPU      122.92
 NUMERICALLY INTEGRATED DENSITY    804.0000292536
 TTTTTTTTTTTTTTTTTTTTTTTTTTTTTT NUMDFT      TELAPSE      378.41 TCPU      123.84
 CYC   8 ETOT(AU) -6.167095702935E+03 DETOT -5.67E-05 tst  2.08E-07 PX  5.09E-04
 TTTTTTTTTTTTTTTTTTTTTTTTTTTTTT DIIS        TELAPSE      380.62 TCPU      126.05
 DIIS TEST: 0.16745E-03 AT SCF   CYCLE   8 - DIIS ACTIVE - HISTORY:     8 CYCLES
 TTTTTTTTTTTTTTTTTTTTTTTTTTTTTT FDIK        TELAPSE      384.96 TCPU      129.95
 INSULATING STATE
 TOP OF VALENCE BANDS -    BAND    402; K    3; EIG -2.3971198E-01 AU
 TOP OF VALENCE BANDS -    BAND    402; K    1; EIG -2.4099589E-01 AU
 BOTTOM OF VIRTUAL BANDS - BAND    403; K    3; EIG -9.6426062E-02 AU
 DIRECT ENERGY BAND GAP:   3.8990 eV
 BOTTOM OF VIRTUAL BANDS - BAND    403; K    1; EIG -9.5639760E-02 AU
 TTTTTTTTTTTTTTTTTTTTTTTTTTTTTT PDIG        TELAPSE      385.20 TCPU      130.20
 CHARGE NORMALIZATION FACTOR   1.00000000
 TOTAL ATOMIC CHARGES:
  18.5231167  18.5231167  18.5231167  18.5231167  18.5231167  18.5231167
   7.5486330   7.5486330   7.5486330   7.5486330   7.5486330   7.5486330
   7.5486330   7.5486330   7.5486330   7.5486330   7.5486330   7.5486330
   7.5486330   7.5486330   7.5486330   7.5486330   7.5486330   7.5486330
   7.5486330   7.5486330   7.5486330   7.5486330   7.5486330   7.5486330
   6.7955800   6.7955800   6.7955800   6.7955800   6.7955800   6.7955800
   6.7955800   6.7955800   6.7955800   6.7955800   6.7955800   6.7955800
   5.4618643   5.4618643   5.4618643   5.4618643   5.4618643   5.4618643
   5.4618643   5.4618643   5.4618643   5.4618643   5.4618643   5.4618643
   5.9990344   5.9990344   5.9990344   5.9990344   5.9990344   5.9990344
   5.9990344   5.9990344   5.9990344   5.9990344   5.9990344   5.9990344
   5.9990344   5.9990344   5.9990344   5.9990344   5.9990344   5.9990344
   5.9990344   5.9990344   5.9990344   5.9990344   5.9990344   5.9990344
   0.8866620   0.8866620   0.8866620   0.8866620   0.8866620   0.8866620
   0.8866620   0.8866620   0.8866620   0.8866620   0.8866620   0.8866620
   0.8866620   0.8866620   0.8866620   0.8866620   0.8866620   0.8866620
   0.8866620   0.8866620   0.8866620   0.8866620   0.8866620   0.8866620
   8.3061692   8.3061692   8.3061692   8.3061692   8.3061692   8.3061692
   8.3061692   8.3061692   8.3061692   8.3061692   8.3061692   8.3061692
   8.3061692   8.3061692   8.3061692   8.3061692   8.3061692   8.3061692
   8.3061692   8.3061692   8.3061692   8.3061692   8.3061692   8.3061692
 TTTTTTTTTTTTTTTTTTTTTTTTTTTTTT MOQGAD      TELAPSE      385.22 TCPU      130.22
 TTTTTTTTTTTTTTTTTTTTTTTTTTTTTT SHELLXN     TELAPSE      398.11 TCPU      133.71
 TTTTTTTTTTTTTTTTTTTTTTTTTTTTTT MONMO3      TELAPSE      398.66 TCPU      134.26
 NUMERICALLY INTEGRATED DENSITY    804.0000292276
 TTTTTTTTTTTTTTTTTTTTTTTTTTTTTT NUMDFT      TELAPSE      399.58 TCPU      135.19
 CYC   9 ETOT(AU) -6.167095711139E+03 DETOT -8.20E-06 tst  2.80E-08 PX  3.25E-04
 TTTTTTTTTTTTTTTTTTTTTTTTTTTTTT DIIS        TELAPSE      400.29 TCPU      135.89
 DIIS TEST: 0.16132E-04 AT SCF   CYCLE   9 - DIIS ACTIVE - HISTORY:     9 CYCLES
 TTTTTTTTTTTTTTTTTTTTTTTTTTTTTT FDIK        TELAPSE      405.04 TCPU      139.58
 INSULATING STATE
 TOP OF VALENCE BANDS -    BAND    402; K    3; EIG -2.3969646E-01 AU
 TOP OF VALENCE BANDS -    BAND    402; K    1; EIG -2.4098045E-01 AU
 BOTTOM OF VIRTUAL BANDS - BAND    403; K    3; EIG -9.6416178E-02 AU
 DIRECT ENERGY BAND GAP:   3.8989 eV
 BOTTOM OF VIRTUAL BANDS - BAND    403; K    1; EIG -9.5630011E-02 AU
 TTTTTTTTTTTTTTTTTTTTTTTTTTTTTT PDIG        TELAPSE      405.29 TCPU      139.83
 CHARGE NORMALIZATION FACTOR   1.00000000
 TOTAL ATOMIC CHARGES:
  18.5229355  18.5229355  18.5229355  18.5229355  18.5229355  18.5229355
   7.5483776   7.5483776   7.5483776   7.5483776   7.5483776   7.5483776
   7.5483776   7.5483776   7.5483776   7.5483776   7.5483776   7.5483776
   7.5483776   7.5483776   7.5483776   7.5483776   7.5483776   7.5483776
   7.5483776   7.5483776   7.5483776   7.5483776   7.5483776   7.5483776
   6.7954810   6.7954810   6.7954810   6.7954810   6.7954810   6.7954810
   6.7954810   6.7954810   6.7954810   6.7954810   6.7954810   6.7954810
   5.4621787   5.4621787   5.4621787   5.4621787   5.4621787   5.4621787
   5.4621787   5.4621787   5.4621787   5.4621787   5.4621787   5.4621787
   5.9990494   5.9990494   5.9990494   5.9990494   5.9990494   5.9990494
   5.9990494   5.9990494   5.9990494   5.9990494   5.9990494   5.9990494
   5.9990494   5.9990494   5.9990494   5.9990494   5.9990494   5.9990494
   5.9990494   5.9990494   5.9990494   5.9990494   5.9990494   5.9990494
   0.8867262   0.8867262   0.8867262   0.8867262   0.8867262   0.8867262
   0.8867262   0.8867262   0.8867262   0.8867262   0.8867262   0.8867262
   0.8867262   0.8867262   0.8867262   0.8867262   0.8867262   0.8867262
   0.8867262   0.8867262   0.8867262   0.8867262   0.8867262   0.8867262
   8.3062831   8.3062831   8.3062831   8.3062831   8.3062831   8.3062831
   8.3062831   8.3062831   8.3062831   8.3062831   8.3062831   8.3062831
   8.3062831   8.3062831   8.3062831   8.3062831   8.3062831   8.3062831
   8.3062831   8.3062831   8.3062831   8.3062831   8.3062831   8.3062831
 TTTTTTTTTTTTTTTTTTTTTTTTTTTTTT MOQGAD      TELAPSE      405.31 TCPU      139.85
 TTTTTTTTTTTTTTTTTTTTTTTTTTTTTT SHELLXN     TELAPSE      421.51 TCPU      143.35
 TTTTTTTTTTTTTTTTTTTTTTTTTTTTTT MONMO3      TELAPSE      422.07 TCPU      143.91
 NUMERICALLY INTEGRATED DENSITY    804.0000292308
 TTTTTTTTTTTTTTTTTTTTTTTTTTTTTT NUMDFT      TELAPSE      423.13 TCPU      144.97
 CYC  10 ETOT(AU) -6.167095712060E+03 DETOT -9.21E-07 tst  1.08E-09 PX  2.03E-04
 TTTTTTTTTTTTTTTTTTTTTTTTTTTTTT DIIS        TELAPSE      426.19 TCPU      148.03
 DIIS TEST: 0.20828E-05 AT SCF   CYCLE  10 - DIIS ACTIVE - HISTORY:    10 CYCLES
 TTTTTTTTTTTTTTTTTTTTTTTTTTTTTT FDIK        TELAPSE      438.70 TCPU      157.99
 INSULATING STATE
 TOP OF VALENCE BANDS -    BAND    402; K    3; EIG -2.3969190E-01 AU
 TOP OF VALENCE BANDS -    BAND    402; K    1; EIG -2.4097596E-01 AU
 BOTTOM OF VIRTUAL BANDS - BAND    403; K    3; EIG -9.6428858E-02 AU
 DIRECT ENERGY BAND GAP:   3.8984 eV
 BOTTOM OF VIRTUAL BANDS - BAND    403; K    1; EIG -9.5642723E-02 AU
 TTTTTTTTTTTTTTTTTTTTTTTTTTTTTT PDIG        TELAPSE      439.46 TCPU      158.75
 CHARGE NORMALIZATION FACTOR   1.00000000
 TOTAL ATOMIC CHARGES:
  18.5229773  18.5229773  18.5229773  18.5229773  18.5229773  18.5229773
   7.5484490   7.5484490   7.5484490   7.5484490   7.5484490   7.5484490
   7.5484490   7.5484490   7.5484490   7.5484490   7.5484490   7.5484490
   7.5484490   7.5484490   7.5484490   7.5484490   7.5484490   7.5484490
   7.5484490   7.5484490   7.5484490   7.5484490   7.5484490   7.5484490
   6.7955579   6.7955579   6.7955579   6.7955579   6.7955579   6.7955579
   6.7955579   6.7955579   6.7955579   6.7955579   6.7955579   6.7955579
   5.4619847   5.4619847   5.4619847   5.4619847   5.4619847   5.4619847
   5.4619847   5.4619847   5.4619847   5.4619847   5.4619847   5.4619847
   5.9990271   5.9990271   5.9990271   5.9990271   5.9990271   5.9990271
   5.9990271   5.9990271   5.9990271   5.9990271   5.9990271   5.9990271
   5.9990271   5.9990271   5.9990271   5.9990271   5.9990271   5.9990271
   5.9990271   5.9990271   5.9990271   5.9990271   5.9990271   5.9990271
   0.8867213   0.8867213   0.8867213   0.8867213   0.8867213   0.8867213
   0.8867213   0.8867213   0.8867213   0.8867213   0.8867213   0.8867213
   0.8867213   0.8867213   0.8867213   0.8867213   0.8867213   0.8867213
   0.8867213   0.8867213   0.8867213   0.8867213   0.8867213   0.8867213
   8.3062869   8.3062869   8.3062869   8.3062869   8.3062869   8.3062869
   8.3062869   8.3062869   8.3062869   8.3062869   8.3062869   8.3062869
   8.3062869   8.3062869   8.3062869   8.3062869   8.3062869   8.3062869
   8.3062869   8.3062869   8.3062869   8.3062869   8.3062869   8.3062869
 TTTTTTTTTTTTTTTTTTTTTTTTTTTTTT MOQGAD      TELAPSE      439.48 TCPU      158.77
 TTTTTTTTTTTTTTTTTTTTTTTTTTTTTT SHELLXN     TELAPSE      453.84 TCPU      162.27
 TTTTTTTTTTTTTTTTTTTTTTTTTTTTTT MONMO3      TELAPSE      454.39 TCPU      162.83
 NUMERICALLY INTEGRATED DENSITY    804.0000292307
 TTTTTTTTTTTTTTTTTTTTTTTTTTTTTT NUMDFT      TELAPSE      455.28 TCPU      163.71
 CYC  11 ETOT(AU) -6.167095712146E+03 DETOT -8.60E-08 tst  1.80E-10 PX  5.52E-05
 TTTTTTTTTTTTTTTTTTTTTTTTTTTTTT DIIS        TELAPSE      455.61 TCPU      164.05
 DIIS TEST: 0.29610E-06 AT SCF   CYCLE  11 - DIIS ACTIVE - HISTORY:    11 CYCLES
 TTTTTTTTTTTTTTTTTTTTTTTTTTTTTT FDIK        TELAPSE      459.16 TCPU      164.22
 INSULATING STATE
 TOP OF VALENCE BANDS -    BAND    402; K    3; EIG -2.3969714E-01 AU
 TOP OF VALENCE BANDS -    BAND    402; K    1; EIG -2.4098114E-01 AU
 BOTTOM OF VIRTUAL BANDS - BAND    403; K    3; EIG -9.6425863E-02 AU
 DIRECT ENERGY BAND GAP:   3.8986 eV
 BOTTOM OF VIRTUAL BANDS - BAND    403; K    1; EIG -9.5639696E-02 AU
 TTTTTTTTTTTTTTTTTTTTTTTTTTTTTT PDIG        TELAPSE      459.40 TCPU      164.46
 CHARGE NORMALIZATION FACTOR   1.00000000
 TOTAL ATOMIC CHARGES:
  18.5229978  18.5229978  18.5229978  18.5229978  18.5229978  18.5229978
   7.5484218   7.5484218   7.5484218   7.5484218   7.5484218   7.5484218
   7.5484218   7.5484218   7.5484218   7.5484218   7.5484218   7.5484218
   7.5484218   7.5484218   7.5484218   7.5484218   7.5484218   7.5484218
   7.5484218   7.5484218   7.5484218   7.5484218   7.5484218   7.5484218
   6.7955238   6.7955238   6.7955238   6.7955238   6.7955238   6.7955238
   6.7955238   6.7955238   6.7955238   6.7955238   6.7955238   6.7955238
   5.4620747   5.4620747   5.4620747   5.4620747   5.4620747   5.4620747
   5.4620747   5.4620747   5.4620747   5.4620747   5.4620747   5.4620747
   5.9990327   5.9990327   5.9990327   5.9990327   5.9990327   5.9990327
   5.9990327   5.9990327   5.9990327   5.9990327   5.9990327   5.9990327
   5.9990327   5.9990327   5.9990327   5.9990327   5.9990327   5.9990327
   5.9990327   5.9990327   5.9990327   5.9990327   5.9990327   5.9990327
   0.8867170   0.8867170   0.8867170   0.8867170   0.8867170   0.8867170
   0.8867170   0.8867170   0.8867170   0.8867170   0.8867170   0.8867170
   0.8867170   0.8867170   0.8867170   0.8867170   0.8867170   0.8867170
   0.8867170   0.8867170   0.8867170   0.8867170   0.8867170   0.8867170
   8.3062798   8.3062798   8.3062798   8.3062798   8.3062798   8.3062798
   8.3062798   8.3062798   8.3062798   8.3062798   8.3062798   8.3062798
   8.3062798   8.3062798   8.3062798   8.3062798   8.3062798   8.3062798
   8.3062798   8.3062798   8.3062798   8.3062798   8.3062798   8.3062798
 TTTTTTTTTTTTTTTTTTTTTTTTTTTTTT MOQGAD      TELAPSE      459.41 TCPU      164.48
 TTTTTTTTTTTTTTTTTTTTTTTTTTTTTT SHELLXN     TELAPSE      470.61 TCPU      167.96
 TTTTTTTTTTTTTTTTTTTTTTTTTTTTTT MONMO3      TELAPSE      471.17 TCPU      168.52
 NUMERICALLY INTEGRATED DENSITY    804.0000292312
 TTTTTTTTTTTTTTTTTTTTTTTTTTTTTT NUMDFT      TELAPSE      472.05 TCPU      169.40
 CYC  12 ETOT(AU) -6.167095712108E+03 DETOT  3.75E-08 tst  5.85E-11 PX  1.90E-05
 TTTTTTTTTTTTTTTTTTTTTTTTTTTTTT DIIS        TELAPSE      472.75 TCPU      170.10
 DIIS TEST: 0.58138E-07 AT SCF   CYCLE  12 - DIIS ACTIVE - HISTORY:    12 CYCLES
 TTTTTTTTTTTTTTTTTTTTTTTTTTTTTT FDIK        TELAPSE      475.54 TCPU      171.98
 INSULATING STATE
 TOP OF VALENCE BANDS -    BAND    402; K    3; EIG -2.3969548E-01 AU
 TOP OF VALENCE BANDS -    BAND    402; K    1; EIG -2.4097950E-01 AU
 BOTTOM OF VIRTUAL BANDS - BAND    403; K    3; EIG -9.6425910E-02 AU
 DIRECT ENERGY BAND GAP:   3.8986 eV
 BOTTOM OF VIRTUAL BANDS - BAND    403; K    1; EIG -9.5639751E-02 AU
 TTTTTTTTTTTTTTTTTTTTTTTTTTTTTT PDIG        TELAPSE      475.78 TCPU      172.21
 CHARGE NORMALIZATION FACTOR   1.00000000
 TOTAL ATOMIC CHARGES:
  18.5229878  18.5229878  18.5229878  18.5229878  18.5229878  18.5229878
   7.5484312   7.5484312   7.5484312   7.5484312   7.5484312   7.5484312
   7.5484312   7.5484312   7.5484312   7.5484312   7.5484312   7.5484312
   7.5484312   7.5484312   7.5484312   7.5484312   7.5484312   7.5484312
   7.5484312   7.5484312   7.5484312   7.5484312   7.5484312   7.5484312
   6.7955329   6.7955329   6.7955329   6.7955329   6.7955329   6.7955329
   6.7955329   6.7955329   6.7955329   6.7955329   6.7955329   6.7955329
   5.4620483   5.4620483   5.4620483   5.4620483   5.4620483   5.4620483
   5.4620483   5.4620483   5.4620483   5.4620483   5.4620483   5.4620483
   5.9990324   5.9990324   5.9990324   5.9990324   5.9990324   5.9990324
   5.9990324   5.9990324   5.9990324   5.9990324   5.9990324   5.9990324
   5.9990324   5.9990324   5.9990324   5.9990324   5.9990324   5.9990324
   5.9990324   5.9990324   5.9990324   5.9990324   5.9990324   5.9990324
   0.8867185   0.8867185   0.8867185   0.8867185   0.8867185   0.8867185
   0.8867185   0.8867185   0.8867185   0.8867185   0.8867185   0.8867185
   0.8867185   0.8867185   0.8867185   0.8867185   0.8867185   0.8867185
   0.8867185   0.8867185   0.8867185   0.8867185   0.8867185   0.8867185
   8.3062803   8.3062803   8.3062803   8.3062803   8.3062803   8.3062803
   8.3062803   8.3062803   8.3062803   8.3062803   8.3062803   8.3062803
   8.3062803   8.3062803   8.3062803   8.3062803   8.3062803   8.3062803
   8.3062803   8.3062803   8.3062803   8.3062803   8.3062803   8.3062803
 TTTTTTTTTTTTTTTTTTTTTTTTTTTTTT MOQGAD      TELAPSE      475.80 TCPU      172.24
 TTTTTTTTTTTTTTTTTTTTTTTTTTTTTT SHELLXN     TELAPSE      489.77 TCPU      175.72
 TTTTTTTTTTTTTTTTTTTTTTTTTTTTTT MONMO3      TELAPSE      490.38 TCPU      176.33
 NUMERICALLY INTEGRATED DENSITY    804.0000292309
 TTTTTTTTTTTTTTTTTTTTTTTTTTTTTT NUMDFT      TELAPSE      491.30 TCPU      177.25
 CYC  13 ETOT(AU) -6.167095712130E+03 DETOT -2.17E-08 tst  5.62E-12 PX  8.25E-06
 TTTTTTTTTTTTTTTTTTTTTTTTTTTTTT DIIS        TELAPSE      491.78 TCPU      177.73
 DIIS TEST: 0.12295E-08 AT SCF   CYCLE  13 - DIIS ACTIVE - HISTORY:    13 CYCLES
 TTTTTTTTTTTTTTTTTTTTTTTTTTTTTT FDIK        TELAPSE      496.29 TCPU      180.79
 INSULATING STATE
 TOP OF VALENCE BANDS -    BAND    402; K    3; EIG -2.3969544E-01 AU
 TOP OF VALENCE BANDS -    BAND    402; K    1; EIG -2.4097946E-01 AU
 BOTTOM OF VIRTUAL BANDS - BAND    403; K    3; EIG -9.6426058E-02 AU
 DIRECT ENERGY BAND GAP:   3.8986 eV
 BOTTOM OF VIRTUAL BANDS - BAND    403; K    1; EIG -9.5639900E-02 AU
 TTTTTTTTTTTTTTTTTTTTTTTTTTTTTT PDIG        TELAPSE      496.53 TCPU      181.03
 CHARGE NORMALIZATION FACTOR   1.00000000
 TOTAL ATOMIC CHARGES:
  18.5229886  18.5229886  18.5229886  18.5229886  18.5229886  18.5229886
   7.5484301   7.5484301   7.5484301   7.5484301   7.5484301   7.5484301
   7.5484301   7.5484301   7.5484301   7.5484301   7.5484301   7.5484301
   7.5484301   7.5484301   7.5484301   7.5484301   7.5484301   7.5484301
   7.5484301   7.5484301   7.5484301   7.5484301   7.5484301   7.5484301
   6.7955325   6.7955325   6.7955325   6.7955325   6.7955325   6.7955325
   6.7955325   6.7955325   6.7955325   6.7955325   6.7955325   6.7955325
   5.4620499   5.4620499   5.4620499   5.4620499   5.4620499   5.4620499
   5.4620499   5.4620499   5.4620499   5.4620499   5.4620499   5.4620499
   5.9990317   5.9990317   5.9990317   5.9990317   5.9990317   5.9990317
   5.9990317   5.9990317   5.9990317   5.9990317   5.9990317   5.9990317
   5.9990317   5.9990317   5.9990317   5.9990317   5.9990317   5.9990317
   5.9990317   5.9990317   5.9990317   5.9990317   5.9990317   5.9990317
   0.8867188   0.8867188   0.8867188   0.8867188   0.8867188   0.8867188
   0.8867188   0.8867188   0.8867188   0.8867188   0.8867188   0.8867188
   0.8867188   0.8867188   0.8867188   0.8867188   0.8867188   0.8867188
   0.8867188   0.8867188   0.8867188   0.8867188   0.8867188   0.8867188
   8.3062811   8.3062811   8.3062811   8.3062811   8.3062811   8.3062811
   8.3062811   8.3062811   8.3062811   8.3062811   8.3062811   8.3062811
   8.3062811   8.3062811   8.3062811   8.3062811   8.3062811   8.3062811
   8.3062811   8.3062811   8.3062811   8.3062811   8.3062811   8.3062811
 TTTTTTTTTTTTTTTTTTTTTTTTTTTTTT MOQGAD      TELAPSE      496.55 TCPU      181.05
 TTTTTTTTTTTTTTTTTTTTTTTTTTTTTT SHELLXN     TELAPSE      511.73 TCPU      184.52
 TTTTTTTTTTTTTTTTTTTTTTTTTTTTTT MONMO3      TELAPSE      513.47 TCPU      186.26
 NUMERICALLY INTEGRATED DENSITY    804.0000292309
 TTTTTTTTTTTTTTTTTTTTTTTTTTTTTT NUMDFT      TELAPSE      514.39 TCPU      187.18
 CYC  14 ETOT(AU) -6.167095712127E+03 DETOT  3.01E-09 tst  7.16E-14 PX  1.39E-06
 TTTTTTTTTTTTTTTTTTTTTTTTTTTTTT DIIS        TELAPSE      514.85 TCPU      187.64
 DIIS TEST: 0.13379E-09 AT SCF   CYCLE  14 - DIIS ACTIVE - HISTORY:    14 CYCLES
 TTTTTTTTTTTTTTTTTTTTTTTTTTTTTT FDIK        TELAPSE      517.64 TCPU      188.93
 INSULATING STATE
 TOP OF VALENCE BANDS -    BAND    402; K    3; EIG -2.3969546E-01 AU
 TOP OF VALENCE BANDS -    BAND    402; K    1; EIG -2.4097947E-01 AU
 BOTTOM OF VIRTUAL BANDS - BAND    403; K    3; EIG -9.6426060E-02 AU
 DIRECT ENERGY BAND GAP:   3.8986 eV
 BOTTOM OF VIRTUAL BANDS - BAND    403; K    1; EIG -9.5639902E-02 AU
 TTTTTTTTTTTTTTTTTTTTTTTTTTTTTT PDIG        TELAPSE      517.86 TCPU      189.15
 CHARGE NORMALIZATION FACTOR   1.00000000
 TOTAL ATOMIC CHARGES:
  18.5229886  18.5229886  18.5229886  18.5229886  18.5229886  18.5229886
   7.5484301   7.5484301   7.5484301   7.5484301   7.5484301   7.5484301
   7.5484301   7.5484301   7.5484301   7.5484301   7.5484301   7.5484301
   7.5484301   7.5484301   7.5484301   7.5484301   7.5484301   7.5484301
   7.5484301   7.5484301   7.5484301   7.5484301   7.5484301   7.5484301
   6.7955325   6.7955325   6.7955325   6.7955325   6.7955325   6.7955325
   6.7955325   6.7955325   6.7955325   6.7955325   6.7955325   6.7955325
   5.4620499   5.4620499   5.4620499   5.4620499   5.4620499   5.4620499
   5.4620499   5.4620499   5.4620499   5.4620499   5.4620499   5.4620499
   5.9990318   5.9990318   5.9990318   5.9990318   5.9990318   5.9990318
   5.9990318   5.9990318   5.9990318   5.9990318   5.9990318   5.9990318
   5.9990318   5.9990318   5.9990318   5.9990318   5.9990318   5.9990318
   5.9990318   5.9990318   5.9990318   5.9990318   5.9990318   5.9990318
   0.8867188   0.8867188   0.8867188   0.8867188   0.8867188   0.8867188
   0.8867188   0.8867188   0.8867188   0.8867188   0.8867188   0.8867188
   0.8867188   0.8867188   0.8867188   0.8867188   0.8867188   0.8867188
   0.8867188   0.8867188   0.8867188   0.8867188   0.8867188   0.8867188
   8.3062810   8.3062810   8.3062810   8.3062810   8.3062810   8.3062810
   8.3062810   8.3062810   8.3062810   8.3062810   8.3062810   8.3062810
   8.3062810   8.3062810   8.3062810   8.3062810   8.3062810   8.3062810
   8.3062810   8.3062810   8.3062810   8.3062810   8.3062810   8.3062810
 TTTTTTTTTTTTTTTTTTTTTTTTTTTTTT MOQGAD      TELAPSE      517.88 TCPU      189.17
 TTTTTTTTTTTTTTTTTTTTTTTTTTTTTT SHELLXN     TELAPSE      521.25 TCPU      192.54
 +++ ENERGIES IN A.U. +++
 ::: EXT EL-POLE                                  -6.7869872601520E+03
 ::: EXT EL-SPHEROPOLE                             5.4541854943466E+01
 ::: BIELET ZONE E-E                               1.1795418012678E+04
 ::: TOTAL E-E                                     5.0629726074693E+03
 ::: TOTAL E-N + N-E                              -1.7927359409858E+04
 ::: TOTAL N-N                                     1.7701018845332E+03
 ::: KINETIC ENERGY                                5.5340618813605E+03
 ::: PSEUDO TOTAL   ENERGY                        -5.5602230364952E+03
 ::: VIRIAL COEFFICIENT                            9.9764192506968E-01
 TTTTTTTTTTTTTTTTTTTTTTTTTTTTTT MONMO3      TELAPSE      521.82 TCPU      193.11
 NUMERICALLY INTEGRATED DENSITY    804.0000292309
 TTTTTTTTTTTTTTTTTTTTTTTTTTTTTT NUMDFT      TELAPSE      522.74 TCPU      194.03
 CYC  15 ETOT(AU) -6.167095712128E+03 DETOT -5.51E-10 tst  1.04E-15 PX  1.39E-06

 == SCF ENDED - CONVERGENCE ON ENERGY      E(AU) -6.1670957121277E+03 CYCLES  15


 ENERGY EXPRESSION=HARTREE+FOCK EXCH*0.20000+(BECKE      EXCH)*0.80000+LYP        CORR


 TOTAL ENERGY(DFT)(AU)( 15) -6.1670957121277E+03 DE-5.5E-10 tester 1.0E-15
 TTTTTTTTTTTTTTTTTTTTTTTTTTTTTT EDFT        TELAPSE      522.75 TCPU      194.04

 *******************************************************************************
 *                             FORCE CALCULATION                               *
 *******************************************************************************

 TTTTTTTTTTTTTTTTTTTTTTTTTTTTTT NUMDFG      TELAPSE      530.39 TCPU      201.68
 INFORMATION **** EXCPOG **** EXCH. BIPO BUFFER LENGTH (WORDS) =    16000000
 WARNING **** EXCPOG **** EXCH. BIPO BUFFER TOO SMALL - TO AVOID I/O SET EXCHSIZE =     6823746
 WARNING **** GENPOG **** COULOMB BIPO BUFFER TOO SMALL - TO AVOID I/O SET BIPOSIZE =     4446000
 INFORMATION **** GENPOG **** BIPO BUFFER LENGTH (WORDS) =     4000000
 TTTTTTTTTTTTTTTTTTTTTTTTTTTTTT SHELXG      TELAPSE      574.09 TCPU      228.10


 D3 DISPERSION ENERGY (AU)       -4.7188836816647E-01
 TOTAL ENERGY + DISP (AU)        -6.1675676004958E+03

 CARTESIAN FORCES IN HARTREE/BOHR (ANALYTICAL)
   ATOM                     X                   Y                   Z
   1 248            -1.804112415016E-14 -5.229150445984E-14 -8.854028621386E-15
   2 248             1.136128228533E-14  9.392486788329E-14  1.935488806263E-14
   3 248            -5.366077952355E-16  1.561533020944E-14 -5.204170427930E-15
   4 248            -5.551115123126E-15  2.121219866424E-14  1.896631000401E-15
   5 248             2.930988785010E-14  1.236048300749E-14  5.625129991434E-15
   6 248            -9.954999787472E-15 -7.110053286870E-15  3.488875854885E-14
   7   7             1.769247529371E-06  6.105566869863E-07  8.341329218453E-07
   8   7            -1.769247565342E-06 -6.105567047499E-07  8.341328530115E-07
   9   7             1.769247538697E-06 -6.105566638936E-07 -8.341329080785E-07
  10   7            -1.769247562011E-06  6.105566940917E-07 -8.341328996408E-07
  11   7             8.341328920913E-07  1.769247538475E-06  6.105567216252E-07
  12   7             6.105567003090E-07  8.341329076345E-07  1.769247550243E-06
  13   7            -8.341328929795E-07 -1.769247564676E-06  6.105566905390E-07
  14   7            -6.105566896508E-07  8.341328920913E-07 -1.769247535366E-06
  15   7             8.341328947559E-07 -1.769247560901E-06 -6.105567038617E-07
  16   7            -6.105566683345E-07 -8.341329054140E-07  1.769247547800E-06
  17   7            -8.341329014172E-07  1.769247552907E-06 -6.105566825454E-07
  18   7             6.105566949799E-07 -8.341329102990E-07 -1.769247543582E-06
  19   7             6.105566923154E-07  1.769247562899E-06  8.341329342798E-07
  20   7            -6.105566896508E-07 -1.769247565342E-06  8.341329222894E-07
  21   7            -6.105566763281E-07  1.769247571781E-06 -8.341329378325E-07
  22   7             6.105567047499E-07 -1.769247560901E-06 -8.341329320594E-07
  23   7             1.769247545580E-06  8.341329511552E-07  6.105566932035E-07
  24   7             8.341329378325E-07  6.105567118553E-07  1.769247554462E-06
  25   7            -1.769247563788E-06 -8.341329253980E-07  6.105567047499E-07
  26   7             8.341329245098E-07 -6.105567083026E-07 -1.769247545358E-06
  27   7            -1.769247568228E-06  8.341329191808E-07 -6.105566923154E-07
  28   7            -8.341329134076E-07 -6.105567145198E-07  1.769247544914E-06
  29   7             1.769247552019E-06 -8.341329160722E-07 -6.105566940917E-07
  30   7            -8.341329196249E-07  6.105567091907E-07 -1.769247529815E-06
  31   7             3.981856313118E-06  2.826492804142E-06  2.826492774055E-06
  32   7            -3.981856362856E-06 -2.826492813690E-06  2.826492813579E-06
  33   7             3.981856300683E-06 -2.826492795371E-06 -2.826492792041E-06
  34   7            -3.981856353086E-06  2.826492836117E-06 -2.826492798591E-06
  35   7             2.826492812691E-06  3.981856322000E-06  2.826492781716E-06
  36   7             2.826492805363E-06  2.826492769836E-06  3.981856339763E-06
  37   7            -2.826492798147E-06 -3.981856338875E-06  2.826492833785E-06
  38   7            -2.826492815133E-06  2.826492834007E-06 -3.981856337099E-06
  39   7             2.826492812580E-06 -3.981856311341E-06 -2.826492823904E-06
  40   7            -2.826492802588E-06 -2.826492793928E-06  3.981856315782E-06
  41   7            -2.826492780716E-06  3.981856298907E-06 -2.826492826791E-06
  42   7             2.826492825125E-06 -2.826492803365E-06 -3.981856314006E-06
  43   6            -5.524513831956E-06 -3.523044725284E-06 -3.523044722176E-06
  44   6             5.524513892130E-06  3.523044725284E-06 -3.523044742604E-06
  45   6            -5.524513850608E-06  3.523044729725E-06  3.523044727061E-06
  46   6             5.524513894573E-06 -3.523044727061E-06  3.523044743048E-06
  47   6            -3.523044708409E-06 -5.524513868149E-06 -3.523044733722E-06
  48   6            -3.523044720399E-06 -3.523044740383E-06 -5.524513846389E-06
  49   6             3.523044728837E-06  5.524513907895E-06 -3.523044727061E-06
  50   6             3.523044723064E-06 -3.523044731502E-06  5.524513907007E-06
  51   6            -3.523044730613E-06  5.524513879918E-06  3.523044715958E-06
  52   6             3.523044721288E-06  3.523044720843E-06 -5.524513864819E-06
  53   6             3.523044720843E-06 -5.524513852606E-06  3.523044709297E-06
  54   6            -3.523044718179E-06  3.523044731057E-06  5.524513877919E-06
  55   6            -2.087919846794E-06 -2.541191150840E-07 -1.799528599022E-06
  56   6             2.087919848570E-06  2.541190990968E-07 -1.799528630997E-06
  57   6            -2.087919837024E-06  2.541191150840E-07  1.799528615010E-06
  58   6             2.087919859228E-06 -2.541191026495E-07  1.799528611457E-06
  59   6            -1.799528615010E-06 -2.087919830807E-06 -2.541190884386E-07
  60   6            -2.541190777805E-07 -1.799528630997E-06 -2.087919836136E-06
  61   6             1.799528613233E-06  2.087919854787E-06 -2.541190973204E-07
  62   6             2.541191097549E-07 -1.799528607904E-06  2.087919826366E-06
  63   6            -1.799528630997E-06  2.087919839688E-06  2.541191044259E-07
  64   6             2.541191097549E-07  1.799528600799E-06 -2.087919842353E-06
  65   6             1.799528599022E-06 -2.087919861005E-06  2.541191168604E-07
  66   6            -2.541190973204E-07  1.799528604352E-06  2.087919831695E-06
  67   6            -2.541190902150E-07 -2.087919848570E-06 -1.799528632773E-06
  68   6             2.541191097549E-07  2.087919847682E-06 -1.799528620339E-06
  69   6             2.541191292948E-07 -2.087919870775E-06  1.799528620339E-06
  70   6            -2.541190990968E-07  2.087919848570E-06  1.799528620339E-06
  71   6            -2.087919849458E-06 -1.799528615010E-06 -2.541191133076E-07
  72   6            -1.799528618562E-06 -2.541190813332E-07 -2.087919823701E-06
  73   6             2.087919849458E-06  1.799528622115E-06 -2.541190973204E-07
  74   6            -1.799528613233E-06  2.541191062022E-07  2.087919821037E-06
  75   6             2.087919853011E-06 -1.799528611457E-06  2.541191079786E-07
  76   6             1.799528597246E-06  2.541190937677E-07 -2.087919842353E-06
  77   6            -2.087919860116E-06  1.799528620339E-06  2.541191079786E-07
  78   6             1.799528599022E-06 -2.541190955441E-07  2.087919846794E-06
  79   1            -2.680217551898E-06  8.547929002400E-07 -1.691608895182E-07
  80   1             2.680217557893E-06 -8.547928960212E-07 -1.691608897403E-07
  81   1            -2.680217552120E-06 -8.547929006841E-07  1.691608877419E-07
  82   1             2.680217553674E-06  8.547928953551E-07  1.691608908505E-07
  83   1            -1.691608912946E-07 -2.680217555895E-06  8.547928975755E-07
  84   1             8.547928966873E-07 -1.691608912946E-07 -2.680217556339E-06
  85   1             1.691608917387E-07  2.680217553230E-06  8.547928993519E-07
  86   1            -8.547928986857E-07 -1.691608866317E-07  2.680217557893E-06
  87   1            -1.691608888521E-07  2.680217557005E-06 -8.547928977976E-07
  88   1            -8.547928995739E-07  1.691608857435E-07 -2.680217550566E-06
  89   1             1.691608899623E-07 -2.680217551010E-06 -8.547929017944E-07
  90   1             8.547929017944E-07  1.691608895182E-07  2.680217552342E-06
  91   1             8.547928977976E-07 -2.680217555451E-06 -1.691608908505E-07
  92   1            -8.547929009062E-07  2.680217554785E-06 -1.691608884080E-07
  93   1            -8.547929042368E-07 -2.680217551676E-06  1.691608879639E-07
  94   1             8.547928973535E-07  2.680217555451E-06  1.691608895182E-07
  95   1            -2.680217554785E-06 -1.691608921828E-07  8.547928957992E-07
  96   1            -1.691608915166E-07  8.547928957992E-07 -2.680217555451E-06
  97   1             2.680217554341E-06  1.691608912946E-07  8.547928957992E-07
  98   1            -1.691608866317E-07 -8.547928995739E-07  2.680217556783E-06
  99   1             2.680217554785E-06 -1.691608892962E-07 -8.547928989078E-07
 100   1             1.691608895182E-07 -8.547928960212E-07 -2.680217553674E-06
 101   1            -2.680217549234E-06  1.691608912946E-07 -8.547929053471E-07
 102   1             1.691608892962E-07  8.547929011282E-07  2.680217553008E-06
 103   8             6.564805232756E-08 -7.203969149217E-06 -2.184532617189E-06
 104   8            -6.564802745856E-08  7.203969145664E-06 -2.184532614913E-06
 105   8             6.564804877485E-08  7.203969145664E-06  2.184532616412E-06
 106   8            -6.564805588027E-08 -7.203969168756E-06  2.184532600591E-06
 107   8            -2.184532620686E-06  6.564805232756E-08 -7.203969140335E-06
 108   8            -7.203969152769E-06 -2.184532634397E-06  6.564799193143E-08
 109   8             2.184532594540E-06 -6.564804522213E-08 -7.203969168756E-06
 110   8             7.203969140335E-06 -2.184532609029E-06 -6.564802745856E-08
 111   8            -2.184532617022E-06 -6.564804166942E-08  7.203969150993E-06
 112   8             7.203969156322E-06  2.184532603700E-06  6.564803456399E-08
 113   8             2.184532608140E-06  6.564805232756E-08  7.203969150993E-06
 114   8            -7.203969150993E-06  2.184532620297E-06 -6.564804166942E-08
 115   8            -7.203969168756E-06  6.564802035314E-08 -2.184532593541E-06
 116   8             7.203969152769E-06 -6.564805232756E-08 -2.184532602756E-06
 117   8             7.203969150993E-06  6.564805232756E-08  2.184532597316E-06
 118   8            -7.203969172309E-06 -6.564805943299E-08  2.184532599148E-06
 119   8             6.564801680042E-08 -2.184532600480E-06 -7.203969150993E-06
 120   8            -2.184532593819E-06 -7.203969152769E-06  6.564803456399E-08
 121   8            -6.564806653842E-08  2.184532575722E-06 -7.203969158098E-06
 122   8            -2.184532617688E-06  7.203969152769E-06 -6.564804166942E-08
 123   8            -6.564805232756E-08 -2.184532596261E-06  7.203969147440E-06
 124   8             2.184532592986E-06  7.203969158098E-06  6.564805232756E-08
 125   8             6.564805232756E-08  2.184532584160E-06  7.203969172309E-06
 126   8             2.184532580163E-06 -7.203969165204E-06 -6.564806298570E-08

 RESULTANT FORCE    -2.227847423143E-14  1.476647275322E-14  1.256864925992E-14

 ATOMIC PART

 SYMMETRY ALLOWED FORCES (ANALYTICAL) (DIRECTION, FORCE)

    1 -9.1798849E-07    2  5.6539134E-06    3  8.2438837E-06    4  3.3422586E-06
    5  1.9256919E-05    6 -3.0431512E-06    7 -2.5590360E-05    8  9.6936215E-08
    9 -1.0865716E-05   10 -8.1130609E-06   11  9.5200602E-06   12 -7.7466645E-06
   13 -6.3234565E-06   14 -2.6740374E-05   15  5.8011040E-06   16 -2.4727870E-05

 CELL PART

 GRADIENT WITH RESPECT TO THE CELL PARAMETER IN HARTREE/BOHR
ORDER: -D/DA1X, -D/DA1Y, -D/DA1Z
       -D/DA2X, -D/DA2Y, -D/DA2Z
       -D/DA3X, -D/DA3Y, -D/DA3Z
 -0.665453062793E-14 -0.630096476328E-06 -0.630096437249E-06
 -0.630096479881E-06  0.597884725717E-14 -0.630096682386E-06
 -0.630096465670E-06 -0.630096447907E-06 -0.471982485201E-14

STRESS TENSOR, IN HARTREE/BOHR^3:
ORDER: 11 12 13
       21 22 23
       31 32 33
  0.107399014481E-08 -0.643982149688E-17  0.177823708644E-16
 -0.293176208521E-16  0.107399013741E-08  0.191267638705E-16
  0.212938845420E-15 -0.204893973528E-15  0.107399029482E-08

PRESSURE FROM THE STRESS TENSOR,
IN HARTREE/BOHR^3: -0.10740E-08
PRESSURE IN GIGAPASCAL: -0.3160E-04
CONVERSION FACTOR: 1 HARTREE/BOHR^3= 29421 GIGAPASCAL
WHEN USING VALUES FOR BOHR RADIUS AND HARTREE
FROM IUPAC WEBSITE, APRIL 2009
ENTHALPY: -6.1675676220795E+03

 SYMMETRY ALLOWED FORCES (ANALYTICAL) (DIRECTION, FORCE)

    1 -3.7384026E-05
 TTTTTTTTTTTTTTTTTTTTTTTTTTTTTT TOTGRA_C    TELAPSE      603.31 TCPU      257.32
 TTTTTTTTTTTTTTTTTTTTTTTTTTTTTT SMAT        TELAPSE     1048.76 TCPU      382.90
 TTTTTTTTTTTTTTTTTTTTTTTTTTTTTT POLAR2      TELAPSE     1049.36 TCPU      383.50

 CELL FORCES OF CENTRAL POINT

 | -6.65453E-15 -6.30096E-07 -6.30096E-07 |
 | -6.30096E-07  5.97885E-15 -6.30097E-07 |
 | -6.30096E-07 -6.30096E-07 -4.71982E-15 |

 ENERGY OF CENTRAL POINT:   -0.6167567600E+04


 VOLUME OF THE CELL: **********

 DENSITY OF THE CRYSTAL =          1.1306 g/cm^3

 STRAIN MATRIX   4 :

  | 0 0 0 |
  | 0 0 1 |
  | 0 1 0 |
  
 *******************************************************************************
 LATTICE PARAMETERS (ANGSTROMS AND DEGREES) - BOHR = 0.5291772083 ANGSTROM
 PRIMITIVE CELL - CENTRING CODE 6/0 VOLUME=  2978.026207 - DENSITY  1.131 g/cm^3
         A              B              C           ALPHA      BETA       GAMMA 
    15.69821003    15.69821003    15.69821003   109.471221 109.471221 109.471221
 *******************************************************************************
 ATOMS IN THE ASYMMETRIC UNIT    7 - ATOMS IN THE UNIT CELL:  126
     ATOM                 X/A                 Y/B                 Z/C    
 *******************************************************************************
      1 T 248 CD   -2.500000000000E-01 -5.000000000000E-01  2.500000000000E-01
      2 F 248 CD    2.500000000000E-01 -5.000000000000E-01 -2.500000000000E-01
      3 F 248 CD    2.500000000000E-01 -2.500000000000E-01 -5.000000000000E-01
      4 F 248 CD   -5.000000000000E-01  2.500000000000E-01 -2.500000000000E-01
      5 F 248 CD    5.000000000000E-01 -2.500000000000E-01  2.500000000000E-01
      6 F 248 CD   -2.500000000000E-01  2.500000000000E-01 -5.000000000000E-01
      7 T   7 N    -3.164566072396E-01  3.691570301246E-01  2.813082499586E-01
      8 F   7 N     8.784878016592E-02  4.022351428017E-01 -2.813082499586E-01
      9 F   7 N     3.164566072396E-01 -4.022351428017E-01 -3.143863626358E-01
     10 F   7 N    -8.784878016592E-02 -3.691570301246E-01  3.143863626358E-01
     11 F   7 N     2.813082499586E-01 -3.164566072396E-01  3.691570301246E-01
     12 F   7 N     3.691570301246E-01  2.813082499586E-01 -3.164566072396E-01
     13 F   7 N     3.143863626358E-01 -8.784878016592E-02 -3.691570301246E-01
     14 F   7 N     4.022351428017E-01 -2.813082499586E-01  8.784878016592E-02
     15 F   7 N    -2.813082499586E-01  8.784878016592E-02  4.022351428017E-01
     16 F   7 N    -4.022351428017E-01 -3.143863626358E-01  3.164566072396E-01
     17 F   7 N    -3.143863626358E-01  3.164566072396E-01 -4.022351428017E-01
     18 F   7 N    -3.691570301246E-01  3.143863626358E-01 -8.784878016592E-02
     19 F   7 N     3.691570301246E-01 -3.164566072396E-01  2.813082499586E-01
     20 F   7 N     4.022351428017E-01  8.784878016592E-02 -2.813082499586E-01
     21 F   7 N    -4.022351428017E-01  3.164566072396E-01 -3.143863626358E-01
     22 F   7 N    -3.691570301246E-01 -8.784878016592E-02  3.143863626358E-01
     23 F   7 N    -3.164566072396E-01  2.813082499586E-01  3.691570301246E-01
     24 F   7 N     2.813082499586E-01  3.691570301246E-01 -3.164566072396E-01
     25 F   7 N    -8.784878016592E-02  3.143863626358E-01 -3.691570301246E-01
     26 F   7 N    -2.813082499586E-01  4.022351428017E-01  8.784878016592E-02
     27 F   7 N     8.784878016592E-02 -2.813082499586E-01  4.022351428017E-01
     28 F   7 N    -3.143863626358E-01 -4.022351428017E-01  3.164566072396E-01
     29 F   7 N     3.164566072396E-01 -3.143863626358E-01 -4.022351428017E-01
     30 F   7 N     3.143863626358E-01 -3.691570301246E-01 -8.784878016592E-02
     31 T   7 N    -1.832170581708E-01  4.633783175238E-01  4.633783175238E-01
     32 F   7 N     0.000000000000E+00  3.534046243054E-01 -4.633783175238E-01
     33 F   7 N     1.832170581708E-01 -3.534046243054E-01 -3.534046243054E-01
     34 F   7 N     0.000000000000E+00 -4.633783175238E-01  3.534046243054E-01
     35 F   7 N     4.633783175238E-01 -1.832170581708E-01  4.633783175238E-01
     36 F   7 N     4.633783175238E-01  4.633783175238E-01 -1.832170581708E-01
     37 F   7 N     3.534046243054E-01  0.000000000000E+00 -4.633783175238E-01
     38 F   7 N     3.534046243054E-01 -4.633783175238E-01  0.000000000000E+00
     39 F   7 N    -4.633783175238E-01  0.000000000000E+00  3.534046243054E-01
     40 F   7 N    -3.534046243054E-01 -3.534046243054E-01  1.832170581708E-01
     41 F   7 N    -3.534046243054E-01  1.832170581708E-01 -3.534046243054E-01
     42 F   7 N    -4.633783175238E-01  3.534046243054E-01  0.000000000000E+00
     43 T   6 C    -2.705674573661E-01  3.714256733498E-01  3.714256733498E-01
     44 F   6 C     0.000000000000E+00  3.580068692840E-01 -3.714256733498E-01
     45 F   6 C     2.705674573661E-01 -3.580068692840E-01 -3.580068692840E-01
     46 F   6 C     0.000000000000E+00 -3.714256733498E-01  3.580068692840E-01
     47 F   6 C     3.714256733498E-01 -2.705674573661E-01  3.714256733498E-01
     48 F   6 C     3.714256733498E-01  3.714256733498E-01 -2.705674573661E-01
     49 F   6 C     3.580068692840E-01  0.000000000000E+00 -3.714256733498E-01
     50 F   6 C     3.580068692840E-01 -3.714256733498E-01  0.000000000000E+00
     51 F   6 C    -3.714256733498E-01  0.000000000000E+00  3.580068692840E-01
     52 F   6 C    -3.580068692840E-01 -3.580068692840E-01  2.705674573661E-01
     53 F   6 C    -3.580068692840E-01  2.705674573661E-01 -3.580068692840E-01
     54 F   6 C    -3.714256733498E-01  3.580068692840E-01  0.000000000000E+00
     55 T   6 C    -3.980292600777E-01  2.703364866044E-01  2.159140727449E-01
     56 F   6 C     5.442241385952E-02  3.860566671774E-01 -2.159140727449E-01
     57 F   6 C     3.980292600777E-01 -3.860566671774E-01 -3.316342533179E-01
     58 F   6 C    -5.442241385952E-02 -2.703364866044E-01  3.316342533179E-01
     59 F   6 C     2.159140727449E-01 -3.980292600777E-01  2.703364866044E-01
     60 F   6 C     2.703364866044E-01  2.159140727449E-01 -3.980292600777E-01
     61 F   6 C     3.316342533179E-01 -5.442241385952E-02 -2.703364866044E-01
     62 F   6 C     3.860566671774E-01 -2.159140727449E-01  5.442241385952E-02
     63 F   6 C    -2.159140727449E-01  5.442241385952E-02  3.860566671774E-01
     64 F   6 C    -3.860566671774E-01 -3.316342533179E-01  3.980292600777E-01
     65 F   6 C    -3.316342533179E-01  3.980292600777E-01 -3.860566671774E-01
     66 F   6 C    -2.703364866044E-01  3.316342533179E-01 -5.442241385952E-02
     67 F   6 C     2.703364866044E-01 -3.980292600777E-01  2.159140727449E-01
     68 F   6 C     3.860566671774E-01  5.442241385952E-02 -2.159140727449E-01
     69 F   6 C    -3.860566671774E-01  3.980292600777E-01 -3.316342533179E-01
     70 F   6 C    -2.703364866044E-01 -5.442241385952E-02  3.316342533179E-01
     71 F   6 C    -3.980292600777E-01  2.159140727449E-01  2.703364866044E-01
     72 F   6 C     2.159140727449E-01  2.703364866044E-01 -3.980292600777E-01
     73 F   6 C    -5.442241385952E-02  3.316342533179E-01 -2.703364866044E-01
     74 F   6 C    -2.159140727449E-01  3.860566671774E-01  5.442241385952E-02
     75 F   6 C     5.442241385952E-02 -2.159140727449E-01  3.860566671774E-01
     76 F   6 C    -3.316342533179E-01 -3.860566671774E-01  3.980292600777E-01
     77 F   6 C     3.980292600777E-01 -3.316342533179E-01 -3.860566671774E-01
     78 F   6 C     3.316342533179E-01 -2.703364866044E-01 -5.442241385952E-02
     79 T   1 H    -4.512050989773E-01  2.453161882063E-01  1.367059636372E-01
     80 F   1 H     1.086102245691E-01  4.120889373856E-01 -1.367059636372E-01
     81 F   1 H     4.512050989773E-01 -4.120889373856E-01 -3.034787128164E-01
     82 F   1 H    -1.086102245691E-01 -2.453161882063E-01  3.034787128164E-01
     83 F   1 H     1.367059636372E-01 -4.512050989773E-01  2.453161882063E-01
     84 F   1 H     2.453161882063E-01  1.367059636372E-01 -4.512050989773E-01
     85 F   1 H     3.034787128164E-01 -1.086102245691E-01 -2.453161882063E-01
     86 F   1 H     4.120889373856E-01 -1.367059636372E-01  1.086102245691E-01
     87 F   1 H    -1.367059636372E-01  1.086102245691E-01  4.120889373856E-01
     88 F   1 H    -4.120889373856E-01 -3.034787128164E-01  4.512050989773E-01
     89 F   1 H    -3.034787128164E-01  4.512050989773E-01 -4.120889373856E-01
     90 F   1 H    -2.453161882063E-01  3.034787128164E-01 -1.086102245691E-01
     91 F   1 H     2.453161882063E-01 -4.512050989773E-01  1.367059636372E-01
     92 F   1 H     4.120889373856E-01  1.086102245691E-01 -1.367059636372E-01
     93 F   1 H    -4.120889373856E-01  4.512050989773E-01 -3.034787128164E-01
     94 F   1 H    -2.453161882063E-01 -1.086102245691E-01  3.034787128164E-01
     95 F   1 H    -4.512050989773E-01  1.367059636372E-01  2.453161882063E-01
     96 F   1 H     1.367059636372E-01  2.453161882063E-01 -4.512050989773E-01
     97 F   1 H    -1.086102245691E-01  3.034787128164E-01 -2.453161882063E-01
     98 F   1 H    -1.367059636372E-01  4.120889373856E-01  1.086102245691E-01
     99 F   1 H     1.086102245691E-01 -1.367059636372E-01  4.120889373856E-01
    100 F   1 H    -3.034787128164E-01 -4.120889373856E-01  4.512050989773E-01
    101 F   1 H     4.512050989773E-01 -3.034787128164E-01 -4.120889373856E-01
    102 F   1 H     3.034787128164E-01 -2.453161882063E-01 -1.086102245691E-01
    103 T   8 O    -1.482565325946E-01  4.589175535310E-01 -4.561489526025E-01
    104 F   8 O    -8.493349386645E-02  3.078924200079E-01  4.561489526025E-01
    105 F   8 O     1.482565325946E-01 -3.078924200079E-01 -3.928259138744E-01
    106 F   8 O     8.493349386645E-02 -4.589175535310E-01  3.928259138744E-01
    107 F   8 O    -4.561489526025E-01 -1.482565325946E-01  4.589175535310E-01
    108 F   8 O     4.589175535310E-01 -4.561489526025E-01 -1.482565325946E-01
    109 F   8 O     3.928259138744E-01  8.493349386645E-02 -4.589175535310E-01
    110 F   8 O     3.078924200079E-01  4.561489526025E-01 -8.493349386645E-02
    111 F   8 O     4.561489526025E-01 -8.493349386645E-02  3.078924200079E-01
    112 F   8 O    -3.078924200079E-01 -3.928259138744E-01  1.482565325946E-01
    113 F   8 O    -3.928259138744E-01  1.482565325946E-01 -3.078924200079E-01
    114 F   8 O    -4.589175535310E-01  3.928259138744E-01  8.493349386645E-02
    115 F   8 O     4.589175535310E-01 -1.482565325946E-01 -4.561489526025E-01
    116 F   8 O     3.078924200079E-01 -8.493349386645E-02  4.561489526025E-01
    117 F   8 O    -3.078924200079E-01  1.482565325946E-01 -3.928259138744E-01
    118 F   8 O    -4.589175535310E-01  8.493349386645E-02  3.928259138744E-01
    119 F   8 O    -1.482565325946E-01 -4.561489526025E-01  4.589175535310E-01
    120 F   8 O    -4.561489526025E-01  4.589175535310E-01 -1.482565325946E-01
    121 F   8 O     8.493349386645E-02  3.928259138744E-01 -4.589175535310E-01
    122 F   8 O     4.561489526025E-01  3.078924200079E-01 -8.493349386645E-02
    123 F   8 O    -8.493349386645E-02  4.561489526025E-01  3.078924200079E-01
    124 F   8 O    -3.928259138744E-01 -3.078924200079E-01  1.482565325946E-01
    125 F   8 O     1.482565325946E-01 -3.928259138744E-01 -3.078924200079E-01
    126 F   8 O     3.928259138744E-01 -4.589175535310E-01  8.493349386645E-02

 TRANSFORMATION MATRIX PRIMITIVE-CRYSTALLOGRAPHIC CELL
  0.0000  1.0000  1.0000  1.0000  0.0000  1.0000  1.0000  1.0000  0.0000

 *******************************************************************************
 CRYSTALLOGRAPHIC CELL (VOLUME=       5956.05241424)
         A              B              C           ALPHA      BETA       GAMMA 
    18.12673157    18.12673157    18.12673157    90.000000  90.000000  90.000000

 COORDINATES IN THE CRYSTALLOGRAPHIC CELL
     ATOM                 X/A                 Y/B                 Z/C    
 *******************************************************************************
      1 T 248 CD    5.185753147734E-17  2.500000000000E-01 -5.000000000000E-01
      2 F 248 CD   -5.000000000000E-01  2.500000000000E-01 -2.074301259094E-16
      3 F 248 CD   -5.000000000000E-01  5.185753147734E-17  2.500000000000E-01
      4 F 248 CD    2.500000000000E-01 -5.000000000000E-01  5.185753147734E-17
      5 F 248 CD    2.500000000000E-01 -5.185753147734E-17 -5.000000000000E-01
      6 F 248 CD    0.000000000000E+00 -5.000000000000E-01  2.500000000000E-01
      7 T   7 N    -1.653905633858E-02  2.978473062972E-01  3.856960864631E-01
      8 F   7 N     1.653905633858E-02 -2.978473062972E-01  3.856960864631E-01
      9 F   7 N    -1.653905633858E-02 -2.978473062972E-01 -3.856960864631E-01
     10 F   7 N     1.653905633858E-02  2.978473062972E-01 -3.856960864631E-01
     11 F   7 N     3.856960864631E-01 -1.653905633858E-02  2.978473062972E-01
     12 F   7 N     2.978473062972E-01  3.856960864631E-01 -1.653905633858E-02
     13 F   7 N    -3.856960864631E-01  1.653905633858E-02  2.978473062972E-01
     14 F   7 N    -2.978473062972E-01  3.856960864631E-01  1.653905633858E-02
     15 F   7 N     3.856960864631E-01  1.653905633858E-02 -2.978473062972E-01
     16 F   7 N    -2.978473062972E-01 -3.856960864631E-01 -1.653905633858E-02
     17 F   7 N    -3.856960864631E-01 -1.653905633858E-02 -2.978473062972E-01
     18 F   7 N     2.978473062972E-01 -3.856960864631E-01  1.653905633858E-02
     19 F   7 N     2.978473062972E-01 -1.653905633858E-02  3.856960864631E-01
     20 F   7 N    -2.978473062972E-01  1.653905633858E-02  3.856960864631E-01
     21 F   7 N    -2.978473062972E-01 -1.653905633858E-02 -3.856960864631E-01
     22 F   7 N     2.978473062972E-01  1.653905633858E-02 -3.856960864631E-01
     23 F   7 N    -1.653905633858E-02  3.856960864631E-01  2.978473062972E-01
     24 F   7 N     3.856960864631E-01  2.978473062972E-01 -1.653905633858E-02
     25 F   7 N     1.653905633858E-02 -3.856960864631E-01  2.978473062972E-01
     26 F   7 N     3.856960864631E-01 -2.978473062972E-01  1.653905633858E-02
     27 F   7 N     1.653905633858E-02  3.856960864631E-01 -2.978473062972E-01
     28 F   7 N    -3.856960864631E-01 -2.978473062972E-01 -1.653905633858E-02
     29 F   7 N    -1.653905633858E-02 -3.856960864631E-01 -2.978473062972E-01
     30 F   7 N    -3.856960864631E-01  2.978473062972E-01  1.653905633858E-02
     31 T   7 N    -4.450131533908E-01 -9.160852908541E-02 -9.160852908541E-02
     32 F   7 N     4.450131533908E-01  9.160852908541E-02 -9.160852908541E-02
     33 F   7 N    -4.450131533908E-01  9.160852908541E-02  9.160852908541E-02
     34 F   7 N     4.450131533908E-01 -9.160852908541E-02  9.160852908541E-02
     35 F   7 N    -9.160852908541E-02 -4.450131533908E-01 -9.160852908541E-02
     36 F   7 N    -9.160852908541E-02 -9.160852908541E-02 -4.450131533908E-01
     37 F   7 N     9.160852908541E-02  4.450131533908E-01 -9.160852908541E-02
     38 F   7 N     9.160852908541E-02 -9.160852908541E-02  4.450131533908E-01
     39 F   7 N    -9.160852908541E-02  4.450131533908E-01  9.160852908541E-02
     40 F   7 N     9.160852908541E-02  9.160852908541E-02 -4.450131533908E-01
     41 F   7 N     9.160852908541E-02 -4.450131533908E-01  9.160852908541E-02
     42 F   7 N    -9.160852908541E-02  9.160852908541E-02  4.450131533908E-01
     43 T   6 C     6.709402032878E-03  3.647162713169E-01  3.647162713169E-01
     44 F   6 C    -6.709402032878E-03 -3.647162713169E-01  3.647162713169E-01
     45 F   6 C     6.709402032878E-03 -3.647162713169E-01 -3.647162713169E-01
     46 F   6 C    -6.709402032878E-03  3.647162713169E-01 -3.647162713169E-01
     47 F   6 C     3.647162713169E-01  6.709402032878E-03  3.647162713169E-01
     48 F   6 C     3.647162713169E-01  3.647162713169E-01  6.709402032878E-03
     49 F   6 C    -3.647162713169E-01 -6.709402032878E-03  3.647162713169E-01
     50 F   6 C    -3.647162713169E-01  3.647162713169E-01 -6.709402032878E-03
     51 F   6 C     3.647162713169E-01 -6.709402032878E-03 -3.647162713169E-01
     52 F   6 C    -3.647162713169E-01 -3.647162713169E-01  6.709402032878E-03
     53 F   6 C    -3.647162713169E-01  6.709402032878E-03 -3.647162713169E-01
     54 F   6 C     3.647162713169E-01 -3.647162713169E-01 -6.709402032878E-03
     55 T   6 C    -5.786009028652E-02  2.737741630314E-01  3.281965768909E-01
     56 F   6 C     5.786009028652E-02 -2.737741630314E-01  3.281965768909E-01
     57 F   6 C    -5.786009028652E-02 -2.737741630314E-01 -3.281965768909E-01
     58 F   6 C     5.786009028652E-02  2.737741630314E-01 -3.281965768909E-01
     59 F   6 C     3.281965768909E-01 -5.786009028652E-02  2.737741630314E-01
     60 F   6 C     2.737741630314E-01  3.281965768909E-01 -5.786009028652E-02
     61 F   6 C    -3.281965768909E-01  5.786009028652E-02  2.737741630314E-01
     62 F   6 C    -2.737741630314E-01  3.281965768909E-01  5.786009028652E-02
     63 F   6 C     3.281965768909E-01  5.786009028652E-02 -2.737741630314E-01
     64 F   6 C    -2.737741630314E-01 -3.281965768909E-01 -5.786009028652E-02
     65 F   6 C    -3.281965768909E-01 -5.786009028652E-02 -2.737741630314E-01
     66 F   6 C     2.737741630314E-01 -3.281965768909E-01  5.786009028652E-02
     67 F   6 C     2.737741630314E-01 -5.786009028652E-02  3.281965768909E-01
     68 F   6 C    -2.737741630314E-01  5.786009028652E-02  3.281965768909E-01
     69 F   6 C    -2.737741630314E-01 -5.786009028652E-02 -3.281965768909E-01
     70 F   6 C     2.737741630314E-01  5.786009028652E-02 -3.281965768909E-01
     71 F   6 C    -5.786009028652E-02  3.281965768909E-01  2.737741630314E-01
     72 F   6 C     3.281965768909E-01  2.737741630314E-01 -5.786009028652E-02
     73 F   6 C     5.786009028652E-02 -3.281965768909E-01  2.737741630314E-01
     74 F   6 C     3.281965768909E-01 -2.737741630314E-01  5.786009028652E-02
     75 F   6 C     5.786009028652E-02  3.281965768909E-01 -2.737741630314E-01
     76 F   6 C    -3.281965768909E-01 -2.737741630314E-01 -5.786009028652E-02
     77 F   6 C    -5.786009028652E-02 -3.281965768909E-01 -2.737741630314E-01
     78 F   6 C    -3.281965768909E-01  2.737741630314E-01  5.786009028652E-02
     79 T   1 H    -8.338637458963E-02  2.200923382268E-01  3.287025627959E-01
     80 F   1 H     8.338637458963E-02 -2.200923382268E-01  3.287025627959E-01
     81 F   1 H    -8.338637458963E-02 -2.200923382268E-01 -3.287025627959E-01
     82 F   1 H     8.338637458963E-02  2.200923382268E-01 -3.287025627959E-01
     83 F   1 H     3.287025627959E-01 -8.338637458963E-02  2.200923382268E-01
     84 F   1 H     2.200923382268E-01  3.287025627959E-01 -8.338637458963E-02
     85 F   1 H    -3.287025627959E-01  8.338637458963E-02  2.200923382268E-01
     86 F   1 H    -2.200923382268E-01  3.287025627959E-01  8.338637458963E-02
     87 F   1 H     3.287025627959E-01  8.338637458963E-02 -2.200923382268E-01
     88 F   1 H    -2.200923382268E-01 -3.287025627959E-01 -8.338637458963E-02
     89 F   1 H    -3.287025627959E-01 -8.338637458963E-02 -2.200923382268E-01
     90 F   1 H     2.200923382268E-01 -3.287025627959E-01  8.338637458963E-02
     91 F   1 H     2.200923382268E-01 -8.338637458963E-02  3.287025627959E-01
     92 F   1 H    -2.200923382268E-01  8.338637458963E-02  3.287025627959E-01
     93 F   1 H    -2.200923382268E-01 -8.338637458963E-02 -3.287025627959E-01
     94 F   1 H     2.200923382268E-01  8.338637458963E-02 -3.287025627959E-01
     95 F   1 H    -8.338637458963E-02  3.287025627959E-01  2.200923382268E-01
     96 F   1 H     3.287025627959E-01  2.200923382268E-01 -8.338637458963E-02
     97 F   1 H     8.338637458963E-02 -3.287025627959E-01  2.200923382268E-01
     98 F   1 H     3.287025627959E-01 -2.200923382268E-01  8.338637458963E-02
     99 F   1 H     8.338637458963E-02  3.287025627959E-01 -2.200923382268E-01
    100 F   1 H    -3.287025627959E-01 -2.200923382268E-01 -8.338637458963E-02
    101 F   1 H    -8.338637458963E-02 -3.287025627959E-01 -2.200923382268E-01
    102 F   1 H    -3.287025627959E-01  2.200923382268E-01  8.338637458963E-02
    103 T   8 O    -4.244874332385E-01 -3.166151936407E-02 -1.165950132305E-01
    104 F   8 O     4.244874332385E-01  3.166151936407E-02 -1.165950132305E-01
    105 F   8 O    -4.244874332385E-01  3.166151936407E-02  1.165950132305E-01
    106 F   8 O     4.244874332385E-01 -3.166151936407E-02  1.165950132305E-01
    107 F   8 O    -1.165950132305E-01 -4.244874332385E-01 -3.166151936407E-02
    108 F   8 O    -3.166151936407E-02 -1.165950132305E-01 -4.244874332385E-01
    109 F   8 O     1.165950132305E-01  4.244874332385E-01 -3.166151936407E-02
    110 F   8 O     3.166151936407E-02 -1.165950132305E-01  4.244874332385E-01
    111 F   8 O    -1.165950132305E-01  4.244874332385E-01  3.166151936407E-02
    112 F   8 O     3.166151936407E-02  1.165950132305E-01 -4.244874332385E-01
    113 F   8 O     1.165950132305E-01 -4.244874332385E-01  3.166151936407E-02
    114 F   8 O    -3.166151936407E-02  1.165950132305E-01  4.244874332385E-01
    115 F   8 O    -3.166151936407E-02 -4.244874332385E-01 -1.165950132305E-01
    116 F   8 O     3.166151936407E-02  4.244874332385E-01 -1.165950132305E-01
    117 F   8 O     3.166151936407E-02 -4.244874332385E-01  1.165950132305E-01
    118 F   8 O    -3.166151936407E-02  4.244874332385E-01  1.165950132305E-01
    119 F   8 O    -4.244874332385E-01 -1.165950132305E-01 -3.166151936407E-02
    120 F   8 O    -1.165950132305E-01 -3.166151936407E-02 -4.244874332385E-01
    121 F   8 O     4.244874332385E-01  1.165950132305E-01 -3.166151936407E-02
    122 F   8 O    -1.165950132305E-01  3.166151936407E-02  4.244874332385E-01
    123 F   8 O     4.244874332385E-01 -1.165950132305E-01  3.166151936407E-02
    124 F   8 O     1.165950132305E-01  3.166151936407E-02 -4.244874332385E-01
    125 F   8 O    -4.244874332385E-01  1.165950132305E-01  3.166151936407E-02
    126 F   8 O     1.165950132305E-01 -3.166151936407E-02  4.244874332385E-01

 T = ATOM BELONGING TO THE ASYMMETRIC UNIT

 *******************************************************************************
 * CELL DEFORMATION
 *******************************************************************************

    ELASTIC STRAIN MATRIX (ADIMENSIONAL)

    1    0.0000000000    0.0000000000    0.0000000000
    2    0.0000000000    0.0000000000    0.0001000000
    3    0.0000000000    0.0001000000    0.0000000000

 LATTICE PARAMETERS (ANGSTROMS AND DEGREES) OF
 (1) ORIGINAL PRIMITIVE CELL
 (2) ORIGINAL CRYSTALLOGRAPHIC CELL
 (3) DEFORMED PRIMITIVE CELL
 (4) DEFORMED CRYSTALLOGRAPHIC CELL

            A           B           C        ALPHA       BETA        GAMMA         VOL
 (1)   15.698210   15.698210   15.698210  109.471221  109.471221  109.471221 2978.026207
 (2)   18.126732   18.126732   18.126732   90.000000   90.000000   90.000000 5956.052414
 (3)   15.699257   15.697164   15.697164  109.465818  109.471221  109.471221 2978.026177
 (4)   18.126732   18.126732   18.126732   89.988541   90.000000   90.000000 5956.052355

 * CELL DEFORMATION COMPLETE - NO. OF SYMMOPS   4

 *******************************************************************************
 * CELL DEFORMATION
 *******************************************************************************

    ELASTIC STRAIN MATRIX (ADIMENSIONAL)

    1    0.0000000000    0.0000000000    0.0000000000
    2    0.0000000000    0.0000000000   -0.0001000000
    3    0.0000000000   -0.0001000000    0.0000000000

 LATTICE PARAMETERS (ANGSTROMS AND DEGREES) OF
 (1) ORIGINAL PRIMITIVE CELL
 (2) ORIGINAL CRYSTALLOGRAPHIC CELL
 (3) DEFORMED PRIMITIVE CELL
 (4) DEFORMED CRYSTALLOGRAPHIC CELL

            A           B           C        ALPHA       BETA        GAMMA         VOL
 (1)   15.699257   15.697164   15.697164  109.465818  109.471221  109.471221 2978.026177
 (2)   18.126732   18.126732   18.126732   89.988541   90.000000   90.000000 5956.052355
 (3)   15.698210   15.698210   15.698210  109.471220  109.471221  109.471221 2978.026148
 (4)   18.126732   18.126731   18.126731   90.000000   90.000000   90.000000 5956.052295

 * CELL DEFORMATION COMPLETE - NO. OF SYMMOPS   4

 *****    4 SYMMOPS - TRANSLATORS IN ANGSTROM
 ***** MATRICES AND TRANSLATORS IN THE CARTESIAN REFERENCE FRAME

 ORDER   : ORDER OF THE OPERATOR

 TRANSLA : REAL TRANSLATION (WITHOUT ORIGIN SHIFT) IN CARTESIAN COORDINATES

 uvw/hkl : ORIENTATION OF THE OPERATOR IN CARTESIAN COORDINATES

 LOCATED : ORIGIN OF THE OPERATOR IN CARTESIAN COORDINATES

   NO.   1 INVERSE   1    ORDER   1        NO.   2 INVERSE   2    ORDER   2
    1.000   0.000   0.000     0.000         1.000   0.000   0.000     0.000
    0.000   1.000   0.000     0.000         0.000  -1.000   0.000     0.000
    0.000   0.000   1.000     0.000         0.000   0.000  -1.000     0.000
             OPERATION E(   1)                       OPERATION C(   2)
 DETERMINANT 1.; ROTATION(DEG)   0.      DETERMINANT 1.; ROTATION(DEG) 180.
 TRANSLA (  0.000    0.000    0.000)     TRANSLA (  0.000    0.000    0.000)
 uvw/hkl (  0.000    0.000    0.000)     uvw/hkl (  4.000    0.000    0.000)
 LOCATED (  0.000    0.000    0.000)     LOCATED (  0.000    0.000    0.000)

   NO.   3 INVERSE   3    ORDER   2        NO.   4 INVERSE   4    ORDER   2
    1.000   0.000   0.000     0.000         1.000   0.000   0.000     0.000
    0.000   0.000   1.000     0.000         0.000   0.000  -1.000     0.000
    0.000   1.000   0.000     0.000         0.000  -1.000   0.000     0.000
             OPERATION M(   2)                       OPERATION M(   2)
 DETERMINANT-1.; ROTATION(DEG)   0.      DETERMINANT-1.; ROTATION(DEG)   0.
 TRANSLA (  0.000    0.000    0.000)     TRANSLA (  0.000    0.000    0.000)
 uvw/hkl (  0.000   -1.000    1.000)     uvw/hkl (  0.000   -1.000   -1.000)
 LOCATED (  0.000    0.000    0.000)     LOCATED (  0.000    0.000    0.000)

 GCALCO - MAX INDICES DIRECT LATTICE VECTOR    14    14    14
 NO.OF VECTORS CREATED 6999 STARS  122 RMAX   323.15686 BOHR

 CAPPA:IS1  2;IS2  2;IS3  2; K PTS MONK NET   5; SYMMOPS:K SPACE   8;G SPACE   4

 *******************************************************************************
 MAX NUMBER OF SCF CYCLES      50  CONVERGENCE ON DELTAP        10**-18
 WEIGHT OF F(I) IN F(I+1)      30% CONVERGENCE ON ENERGY        10**- 8
 SHRINK. FACT.(MONKH.)    2  2  2  NUMBER OF K POINTS IN THE IBZ      5
 SHRINKING FACTOR(GILAT NET)    2  NUMBER OF K POINTS(GILAT NET)      5
 *******************************************************************************
 *** K POINTS COORDINATES (OBLIQUE COORDINATES IN UNITS OF IS =  2)
   1-R(  0  0  0)   2-R(  1  0  0)   3-R(  0  1  0)   4-R(  0  1  1)
   5-R(  1  1  1)

 DIRECT LATTICE VECTORS COMPON. (A.U.)     RECIP. LATTICE VECTORS COMPON. (A.U.) 
        X            Y            Z              X            Y            Z
  -17.1272792   17.1272792   17.1272792      0.0000000    0.1834263    0.1834263
   17.1272792  -17.1272792   17.1272792      0.1834263    0.0000000    0.1834263
   17.1272792   17.1272792  -17.1272792      0.1834263    0.1834263    0.0000000

 DISK SPACE FOR EIGENVECTORS (FTN 10)    22684500 REALS
 TTTTTTTTTTTTTTTTTTTTTTTTTTTTTT gordsh1     TELAPSE     1056.32 TCPU      390.36

 MATRIX SIZE: P(G) 9351174, F(G)  700458, P(G) IRR 1181882, F(G) IRR  178224
 MAX G-VECTOR INDEX FOR 1- AND 2-ELECTRON INTEGRALS 181

 TTTTTTTTTTTTTTTTTTTTTTTTTTTTTT INPUT       TELAPSE     1058.43 TCPU      392.47

 SYMMETRY ALLOWED ELASTIC DISTORTION 1
  0.5773503  0.0000000  0.0000000
  0.0000000  0.5773503  0.0000000
  0.0000000  0.0000000  0.5773503

 SYMMETRY ALLOWED ELASTIC DISTORTION 2
  0.8164966  0.0000000  0.0000000
  0.0000000 -0.4082483  0.0000000
  0.0000000  0.0000000 -0.4082483

 SYMMETRY ALLOWED ELASTIC DISTORTION 3
  0.0000000  0.0000000  0.0000000
  0.0000000  0.0000000  0.7071068
  0.0000000  0.7071068  0.0000000

 SYMMETRY ALLOWED INTERNAL DEGREE(S) OF FREEDOM:  95
 TTTTTTTTTTTTTTTTTTTTTTTTTTTTTT SYMM        TELAPSE     1062.21 TCPU      396.24
 TTTTTTTTTTTTTTTTTTTTTTTTTTTTTT INT_SCREEN  TELAPSE     1062.26 TCPU      396.30
 INFORMATION **** EXCBUF **** EXCH. BIPO BUFFER: WORDS USED =     4000000
 WARNING **** EXCBUF **** EXCH. BIPO BUFFER TOO SMALL - TO AVOID I/O SET EXCHSIZE =     7730307

 DFT PARAMETERS

     ATOM       ELECTRONS   NET CHARGE   R(ANGSTROM)
   1 248  CD     20.0000      0.0000     1.52000000
   7   7  N       7.0000      0.0000     0.74000000
  43   6  C       6.0000      0.0000     0.77000000
  79   1  H       1.0000      0.0000     1.11000000
 103   8  O       8.0000      0.0000     0.74000000

 SIZE OF GRID=    2029362
 TTTTTTTTTTTTTTTTTTTTTTTTTTTTTT MAKE_GRID2  TELAPSE     1069.08 TCPU      402.76
 BECKE WEIGHT FUNCTION
 RADSAFE =     2.00
 TOLERANCES - DENSITY:10**- 6; POTENTIAL:10**- 9; GRID WGT:10**-14

 RADIAL INTEGRATION  - INTERVALS (POINTS,UPPER LIMIT):            1( 99,  4.0*R)

 ANGULAR INTEGRATION - INTERVALS (ACCURACY LEVEL [N. POINTS] UPPER LIMIT):
  1(  6[ 146]   0.2)  2( 11[ 302]   0.5)  3( 14[ 590]   0.9)  4( 18[1454]   3.5)
  5( 14[ 590]9999.0)
 TTTTTTTTTTTTTTTTTTTTTTTTTTTTTT INT_CALC    TELAPSE     1069.14 TCPU      402.81

 *******************************************************************************
 ZIF65Cd (cif CCDC 743558, GUPCUQ01)                                             
 CRYSTAL - SCF - TYPE OF CALCULATION :  RESTRICTED CLOSED SHELL
 *******************************************************************************

 CAPPA:IS1  2;IS2  2;IS3  2; K PTS MONK NET   5; SYMMOPS:K SPACE   8;G SPACE   4

 TTTTTTTTTTTTTTTTTTTTTTTTTTTTTT SDIK        TELAPSE     1071.05 TCPU      404.73

 AAAAAAAAAAAAAAAAAAAAAAAAAAAAAAAAAAAAAAAAAAAAAAAAAAAAAAAAAAAAAAAAAAAAAAAAAAAAAAA
         ATOMIC WAVEFUNCTION(S)


 NUCLEAR CHARGE 20.0  SYMMETRY SPECIES            S    P    D
 N. ELECTRONS   20.0  NUMBER OF PRIMITIVE GTOS    8    7    6
                      NUMBER OF CONTRACTED GTOS   6    5    3
                      NUMBER OF CLOSED SHELLS     2    1    1
                      OPEN SHELL OCCUPATION       0    0    0

  ZNUC SCFIT  TOTAL HF ENERGY   KINETIC ENERGY   VIRIAL THEOREM ACCURACY
  20.0  36   -1.668271145E+02  6.451544656E+01 -3.585847628E+00  4.4E-06

 NUCLEAR CHARGE  7.0  SYMMETRY SPECIES            S    P
 N. ELECTRONS    7.0  NUMBER OF PRIMITIVE GTOS   11    5
                      NUMBER OF CONTRACTED GTOS   4    3
                      NUMBER OF CLOSED SHELLS     2    0
                      OPEN SHELL OCCUPATION       0    3

  ZNUC SCFIT  TOTAL HF ENERGY   KINETIC ENERGY   VIRIAL THEOREM ACCURACY
   7.0  11   -5.439473665E+01  5.441433682E+01 -1.999639798E+00  3.6E-06

 NUCLEAR CHARGE  6.0  SYMMETRY SPECIES            S    P
 N. ELECTRONS    6.0  NUMBER OF PRIMITIVE GTOS   11    5
                      NUMBER OF CONTRACTED GTOS   4    3
                      NUMBER OF CLOSED SHELLS     2    0
                      OPEN SHELL OCCUPATION       0    2

  ZNUC SCFIT  TOTAL HF ENERGY   KINETIC ENERGY   VIRIAL THEOREM ACCURACY
   6.0  11   -3.768480057E+01  3.769831118E+01 -1.999641612E+00  2.0E-06

 NUCLEAR CHARGE  1.0  SYMMETRY SPECIES            S
 N. ELECTRONS    1.0  NUMBER OF PRIMITIVE GTOS    5
                      NUMBER OF CONTRACTED GTOS   3
                      NUMBER OF CLOSED SHELLS     0
                      OPEN SHELL OCCUPATION       1

  ZNUC SCFIT  TOTAL HF ENERGY   KINETIC ENERGY   VIRIAL THEOREM ACCURACY
   1.0   1   -4.998098153E-01  4.997907537E-01 -2.000038139E+00  9.6E-17

 NUCLEAR CHARGE  8.0  SYMMETRY SPECIES            S    P
 N. ELECTRONS    8.0  NUMBER OF PRIMITIVE GTOS   11    5
                      NUMBER OF CONTRACTED GTOS   4    3
                      NUMBER OF CLOSED SHELLS     2    0
                      OPEN SHELL OCCUPATION       0    4

  ZNUC SCFIT  TOTAL HF ENERGY   KINETIC ENERGY   VIRIAL THEOREM ACCURACY
   8.0  13   -7.479861895E+01  7.482603849E+01 -1.999633556E+00  2.7E-06

 AAAAAAAAAAAAAAAAAAAAAAAAAAAAAAAAAAAAAAAAAAAAAAAAAAAAAAAAAAAAAAAAAAAAAAAAAAAAAAA

 CHARGE NORMALIZATION FACTOR   1.00000000
 TOTAL ATOMIC CHARGES:
  20.0000000  20.0000000  20.0000000  20.0000000  20.0000000  20.0000000
   7.0000000   7.0000000   7.0000000   7.0000000   7.0000000   7.0000000
   7.0000000   7.0000000   7.0000000   7.0000000   7.0000000   7.0000000
   7.0000000   7.0000000   7.0000000   7.0000000   7.0000000   7.0000000
   7.0000000   7.0000000   7.0000000   7.0000000   7.0000000   7.0000000
   7.0000000   7.0000000   7.0000000   7.0000000   7.0000000   7.0000000
   7.0000000   7.0000000   7.0000000   7.0000000   7.0000000   7.0000000
   6.0000000   6.0000000   6.0000000   6.0000000   6.0000000   6.0000000
   6.0000000   6.0000000   6.0000000   6.0000000   6.0000000   6.0000000
   6.0000000   6.0000000   6.0000000   6.0000000   6.0000000   6.0000000
   6.0000000   6.0000000   6.0000000   6.0000000   6.0000000   6.0000000
   6.0000000   6.0000000   6.0000000   6.0000000   6.0000000   6.0000000
   6.0000000   6.0000000   6.0000000   6.0000000   6.0000000   6.0000000
   1.0000000   1.0000000   1.0000000   1.0000000   1.0000000   1.0000000
   1.0000000   1.0000000   1.0000000   1.0000000   1.0000000   1.0000000
   1.0000000   1.0000000   1.0000000   1.0000000   1.0000000   1.0000000
   1.0000000   1.0000000   1.0000000   1.0000000   1.0000000   1.0000000
   8.0000000   8.0000000   8.0000000   8.0000000   8.0000000   8.0000000
   8.0000000   8.0000000   8.0000000   8.0000000   8.0000000   8.0000000
   8.0000000   8.0000000   8.0000000   8.0000000   8.0000000   8.0000000
   8.0000000   8.0000000   8.0000000   8.0000000   8.0000000   8.0000000
 TTTTTTTTTTTTTTTTTTTTTTTTTTTTTT MOQGAD      TELAPSE     1076.85 TCPU      410.53
 TTTTTTTTTTTTTTTTTTTTTTTTTTTTTT SHELLXN     TELAPSE     1128.17 TCPU      431.49
 TTTTTTTTTTTTTTTTTTTTTTTTTTTTTT MONMO3      TELAPSE     1130.99 TCPU      434.32
 NUMERICALLY INTEGRATED DENSITY    804.0000825782
 TTTTTTTTTTTTTTTTTTTTTTTTTTTTTT NUMDFT      TELAPSE     1133.09 TCPU      436.41
 CYC   0 ETOT(AU) -6.193500676494E+03 DETOT -6.19E+03 tst  1.04E-15 PX  1.00E+00
 TTTTTTTTTTTTTTTTTTTTTTTTTTTTTT DIIS        TELAPSE     1137.61 TCPU      440.94
 TTTTTTTTTTTTTTTTTTTTTTTTTTTTTT FDIK        TELAPSE     1217.82 TCPU      491.47
 INSULATING STATE
 TOP OF VALENCE BANDS -    BAND    402; K    5; EIG -2.9348855E-01 AU
 TOP OF VALENCE BANDS -    BAND    402; K    1; EIG -2.9453143E-01 AU
 BOTTOM OF VIRTUAL BANDS - BAND    403; K    3; EIG -1.5957048E-01 AU
 INDIRECT ENERGY BAND GAP:   3.6441 eV
 BOTTOM OF VIRTUAL BANDS - BAND    403; K    1; EIG -1.5946075E-01 AU
 TTTTTTTTTTTTTTTTTTTTTTTTTTTTTT PDIG        TELAPSE     1219.64 TCPU      493.28
 CHARGE NORMALIZATION FACTOR   1.00000000
 TOTAL ATOMIC CHARGES:
  18.2729752  18.2729752  18.2729752  18.2729762  18.2729762  18.2729752
   7.6464645   7.6464639   7.6464645   7.6464639   7.6464635   7.6464637
   7.6464635   7.6464640   7.6464635   7.6464640   7.6464635   7.6464637
   7.6464637   7.6464640   7.6464640   7.6464637   7.6464645   7.6464635
   7.6464639   7.6464635   7.6464639   7.6464635   7.6464645   7.6464635
   6.0913563   6.0913562   6.0913563   6.0913562   6.0913559   6.0913559
   6.0913563   6.0913563   6.0913559   6.0913563   6.0913563   6.0913559
   5.3539262   5.3539285   5.3539262   5.3539285   5.3539290   5.3539290
   5.3539284   5.3539284   5.3539290   5.3539284   5.3539284   5.3539290
   6.1672918   6.1672919   6.1672918   6.1672919   6.1672917   6.1672917
   6.1672922   6.1672917   6.1672917   6.1672917   6.1672922   6.1672917
   6.1672917   6.1672917   6.1672917   6.1672917   6.1672918   6.1672917
   6.1672919   6.1672917   6.1672919   6.1672922   6.1672918   6.1672922
   0.8011482   0.8011479   0.8011482   0.8011479   0.8011482   0.8011481
   0.8011478   0.8011480   0.8011482   0.8011480   0.8011478   0.8011481
   0.8011481   0.8011480   0.8011480   0.8011481   0.8011482   0.8011482
   0.8011479   0.8011482   0.8011479   0.8011478   0.8011482   0.8011478
   8.5942101   8.5942101   8.5942101   8.5942101   8.5942103   8.5942104
   8.5942101   8.5942102   8.5942103   8.5942102   8.5942101   8.5942104
   8.5942104   8.5942102   8.5942102   8.5942104   8.5942101   8.5942103
   8.5942101   8.5942103   8.5942101   8.5942101   8.5942101   8.5942101
 TTTTTTTTTTTTTTTTTTTTTTTTTTTTTT MOQGAD      TELAPSE     1219.66 TCPU      493.30
 TTTTTTTTTTTTTTTTTTTTTTTTTTTTTT SHELLXN     TELAPSE     1256.50 TCPU      514.88
 TTTTTTTTTTTTTTTTTTTTTTTTTTTTTT MONMO3      TELAPSE     1257.12 TCPU      515.50
 NUMERICALLY INTEGRATED DENSITY    804.0000228795
 TTTTTTTTTTTTTTTTTTTTTTTTTTTTTT NUMDFT      TELAPSE     1261.05 TCPU      519.43
 CYC   1 ETOT(AU) -6.164349188517E+03 DETOT  2.92E+01 tst  0.00E+00 PX  1.00E+00
 TTTTTTTTTTTTTTTTTTTTTTTTTTTTTT DIIS        TELAPSE     1261.46 TCPU      519.83
 DIIS TEST: 0.22810E+02 AT SCF   CYCLE   1 - MIX   30 %
 TTTTTTTTTTTTTTTTTTTTTTTTTTTTTT FDIK        TELAPSE     1274.22 TCPU      529.47
 INSULATING STATE
 TOP OF VALENCE BANDS -    BAND    402; K    5; EIG -2.2415688E-01 AU
 TOP OF VALENCE BANDS -    BAND    402; K    1; EIG -2.2531260E-01 AU
 BOTTOM OF VIRTUAL BANDS - BAND    403; K    5; EIG -1.4540376E-01 AU
 DIRECT ENERGY BAND GAP:   2.1430 eV
 BOTTOM OF VIRTUAL BANDS - BAND    403; K    1; EIG -1.4460104E-01 AU
 TTTTTTTTTTTTTTTTTTTTTTTTTTTTTT PDIG        TELAPSE     1275.99 TCPU      531.24
 CHARGE NORMALIZATION FACTOR   1.00000000
 TOTAL ATOMIC CHARGES:
  18.7964868  18.7964868  18.7964868  18.7957682  18.7957682  18.7964868
   7.3932321   7.3940795   7.3932321   7.3940795   7.3931745   7.3924315
   7.3920265   7.3928772   7.3931745   7.3928772   7.3920265   7.3924315
   7.3924315   7.3928772   7.3928772   7.3924315   7.3932321   7.3931745
   7.3940795   7.3931745   7.3940795   7.3920265   7.3932321   7.3920265
   7.5178986   7.5180087   7.5178986   7.5180087   7.5196774   7.5196774
   7.5187788   7.5187788   7.5196774   7.5187788   7.5187788   7.5196774
   5.7646580   5.7621986   5.7646580   5.7621986   5.7651879   5.7651879
   5.7650747   5.7650747   5.7651879   5.7650747   5.7650747   5.7651879
   5.7543546   5.7540614   5.7543546   5.7540614   5.7542983   5.7562969
   5.7550276   5.7557539   5.7542983   5.7557539   5.7550276   5.7562969
   5.7562969   5.7557539   5.7557539   5.7562969   5.7543546   5.7542983
   5.7540614   5.7542983   5.7540614   5.7550276   5.7543546   5.7550276
   0.9426165   0.9429111   0.9426165   0.9429111   0.9416623   0.9419002
   0.9423381   0.9420754   0.9416623   0.9420754   0.9423381   0.9419002
   0.9419002   0.9420754   0.9420754   0.9419002   0.9426165   0.9416623
   0.9429111   0.9416623   0.9429111   0.9423381   0.9426165   0.9423381
   8.0694840   8.0698157   8.0694840   8.0698157   8.0685359   8.0690634
   8.0685772   8.0689346   8.0685359   8.0689346   8.0685772   8.0690634
   8.0690634   8.0689346   8.0689346   8.0690634   8.0694840   8.0685359
   8.0698157   8.0685359   8.0698157   8.0685772   8.0694840   8.0685772
 TTTTTTTTTTTTTTTTTTTTTTTTTTTTTT MOQGAD      TELAPSE     1276.01 TCPU      531.26
 TTTTTTTTTTTTTTTTTTTTTTTTTTTTTT SHELLXN     TELAPSE     1336.70 TCPU      553.11
 TTTTTTTTTTTTTTTTTTTTTTTTTTTTTT MONMO3      TELAPSE     1343.95 TCPU      560.36
 NUMERICALLY INTEGRATED DENSITY    804.0000282784
 TTTTTTTTTTTTTTTTTTTTTTTTTTTTTT NUMDFT      TELAPSE     1347.84 TCPU      564.25
 CYC   2 ETOT(AU) -6.163761219649E+03 DETOT  5.88E-01 tst  2.36E-02 PX  2.29E-01
 TTTTTTTTTTTTTTTTTTTTTTTTTTTTTT DIIS        TELAPSE     1354.05 TCPU      570.46
 DIIS TEST: 0.28371E+02 AT SCF   CYCLE   2 - DIIS ACTIVE - HISTORY:     2 CYCLES
 TTTTTTTTTTTTTTTTTTTTTTTTTTTTTT FDIK        TELAPSE     1366.40 TCPU      579.21
 INSULATING STATE
 TOP OF VALENCE BANDS -    BAND    402; K    5; EIG -2.2700921E-01 AU
 TOP OF VALENCE BANDS -    BAND    402; K    1; EIG -2.2834858E-01 AU
 BOTTOM OF VIRTUAL BANDS - BAND    403; K    2; EIG -6.8389767E-02 AU
 INDIRECT ENERGY BAND GAP:   4.3163 eV
 BOTTOM OF VIRTUAL BANDS - BAND    403; K    1; EIG -6.8159332E-02 AU
 TTTTTTTTTTTTTTTTTTTTTTTTTTTTTT PDIG        TELAPSE     1368.11 TCPU      580.92
 CHARGE NORMALIZATION FACTOR   1.00000000
 TOTAL ATOMIC CHARGES:
  18.6114605  18.6114605  18.6114605  18.6103873  18.6103873  18.6114605
   7.5166005   7.5168402   7.5166005   7.5168402   7.5172407   7.5174077
   7.5171730   7.5170948   7.5172407   7.5170948   7.5171730   7.5174077
   7.5174077   7.5170948   7.5170948   7.5174077   7.5166005   7.5172407
   7.5168402   7.5172407   7.5168402   7.5171730   7.5166005   7.5171730
   6.7657108   6.7664131   6.7657108   6.7664131   6.7661471   6.7661471
   6.7659489   6.7659489   6.7661471   6.7659489   6.7659489   6.7661471
   5.3987689   5.3982559   5.3987689   5.3982559   5.3976879   5.3976879
   5.3981970   5.3981970   5.3976879   5.3981970   5.3981970   5.3976879
   6.0755452   6.0754158   6.0755452   6.0754158   6.0755639   6.0756438
   6.0756411   6.0755646   6.0755639   6.0755646   6.0756411   6.0756438
   6.0756438   6.0755646   6.0755646   6.0756438   6.0755452   6.0755639
   6.0754158   6.0755639   6.0754158   6.0756411   6.0755452   6.0756411
   0.8947712   0.8946580   0.8947712   0.8946580   0.8945390   0.8946376
   0.8944180   0.8946374   0.8945390   0.8946374   0.8944180   0.8946376
   0.8946376   0.8946374   0.8946374   0.8946376   0.8947712   0.8945390
   0.8946580   0.8945390   0.8946580   0.8944180   0.8947712   0.8944180
   8.2779283   8.2777517   8.2779283   8.2777517   8.2780361   8.2776666
   8.2782952   8.2777202   8.2780361   8.2777202   8.2782952   8.2776666
   8.2776666   8.2777202   8.2777202   8.2776666   8.2779283   8.2780361
   8.2777517   8.2780361   8.2777517   8.2782952   8.2779283   8.2782952
 TTTTTTTTTTTTTTTTTTTTTTTTTTTTTT MOQGAD      TELAPSE     1368.13 TCPU      580.94
 TTTTTTTTTTTTTTTTTTTTTTTTTTTTTT SHELLXN     TELAPSE     1396.54 TCPU      602.74
 TTTTTTTTTTTTTTTTTTTTTTTTTTTTTT MONMO3      TELAPSE     1397.62 TCPU      603.82
 NUMERICALLY INTEGRATED DENSITY    804.0000252888
 TTTTTTTTTTTTTTTTTTTTTTTTTTTTTT NUMDFT      TELAPSE     1401.51 TCPU      607.71
 CYC   3 ETOT(AU) -6.166936793685E+03 DETOT -3.18E+00 tst  8.54E-03 PX  1.63E-01
 TTTTTTTTTTTTTTTTTTTTTTTTTTTTTT DIIS        TELAPSE     1403.29 TCPU      609.49
 DIIS TEST: 0.91286E+00 AT SCF   CYCLE   3 - DIIS ACTIVE - HISTORY:     3 CYCLES
 TTTTTTTTTTTTTTTTTTTTTTTTTTTTTT FDIK        TELAPSE     1417.83 TCPU      613.14
 INSULATING STATE
 TOP OF VALENCE BANDS -    BAND    402; K    5; EIG -2.3698989E-01 AU
 TOP OF VALENCE BANDS -    BAND    402; K    1; EIG -2.3827374E-01 AU
 BOTTOM OF VIRTUAL BANDS - BAND    403; K    5; EIG -1.0229704E-01 AU
 DIRECT ENERGY BAND GAP:   3.6652 eV
 BOTTOM OF VIRTUAL BANDS - BAND    403; K    1; EIG -1.0148620E-01 AU
 TTTTTTTTTTTTTTTTTTTTTTTTTTTTTT PDIG        TELAPSE     1419.51 TCPU      614.81
 CHARGE NORMALIZATION FACTOR   1.00000000
 TOTAL ATOMIC CHARGES:
  18.5165426  18.5165426  18.5165426  18.5165820  18.5165820  18.5165426
   7.5665549   7.5665119   7.5665549   7.5665119   7.5666699   7.5666347
   7.5665938   7.5667508   7.5666699   7.5667508   7.5665938   7.5666347
   7.5666347   7.5667508   7.5667508   7.5666347   7.5665549   7.5666699
   7.5665119   7.5666699   7.5665119   7.5665938   7.5665549   7.5665938
   6.7882139   6.7882194   6.7882139   6.7882194   6.7878312   6.7878312
   6.7878717   6.7878717   6.7878312   6.7878717   6.7878717   6.7878312
   5.4807352   5.4805567   5.4807352   5.4805567   5.4806084   5.4806084
   5.4805588   5.4805588   5.4806084   5.4805588   5.4805588   5.4806084
   5.9513641   5.9514280   5.9513641   5.9514280   5.9514526   5.9512325
   5.9515588   5.9512012   5.9514526   5.9512012   5.9515588   5.9512325
   5.9512325   5.9512012   5.9512012   5.9512325   5.9513641   5.9514526
   5.9514280   5.9514526   5.9514280   5.9515588   5.9513641   5.9515588
   0.8933571   0.8933657   0.8933571   0.8933657   0.8933989   0.8933509
   0.8933573   0.8933358   0.8933989   0.8933358   0.8933573   0.8933509
   0.8933509   0.8933358   0.8933358   0.8933509   0.8933571   0.8933989
   0.8933657   0.8933989   0.8933657   0.8933573   0.8933571   0.8933573
   8.3251340   8.3250999   8.3251340   8.3250999   8.3251214   8.3254410
   8.3251037   8.3254149   8.3251214   8.3254149   8.3251037   8.3254410
   8.3254410   8.3254149   8.3254149   8.3254410   8.3251340   8.3251214
   8.3250999   8.3251214   8.3250999   8.3251037   8.3251340   8.3251037
 TTTTTTTTTTTTTTTTTTTTTTTTTTTTTT MOQGAD      TELAPSE     1419.53 TCPU      614.83
 TTTTTTTTTTTTTTTTTTTTTTTTTTTTTT SHELLXN     TELAPSE     1454.90 TCPU      636.60
 TTTTTTTTTTTTTTTTTTTTTTTTTTTTTT MONMO3      TELAPSE     1457.56 TCPU      639.25
 NUMERICALLY INTEGRATED DENSITY    804.0000284319
 TTTTTTTTTTTTTTTTTTTTTTTTTTTTTT NUMDFT      TELAPSE     1461.45 TCPU      643.14
 CYC   4 ETOT(AU) -6.167066656128E+03 DETOT -1.30E-01 tst  1.04E-03 PX  2.15E-02
 TTTTTTTTTTTTTTTTTTTTTTTTTTTTTT DIIS        TELAPSE     1463.84 TCPU      645.54
 DIIS TEST: 0.19927E+00 AT SCF   CYCLE   4 - DIIS ACTIVE - HISTORY:     4 CYCLES
 TTTTTTTTTTTTTTTTTTTTTTTTTTTTTT FDIK        TELAPSE     1484.96 TCPU      657.18
 INSULATING STATE
 TOP OF VALENCE BANDS -    BAND    402; K    5; EIG -2.4284673E-01 AU
 TOP OF VALENCE BANDS -    BAND    402; K    1; EIG -2.4411687E-01 AU
 BOTTOM OF VIRTUAL BANDS - BAND    403; K    5; EIG -9.8774932E-02 AU
 DIRECT ENERGY BAND GAP:   3.9204 eV
 BOTTOM OF VIRTUAL BANDS - BAND    403; K    1; EIG -9.8006231E-02 AU
 TTTTTTTTTTTTTTTTTTTTTTTTTTTTTT PDIG        TELAPSE     1486.78 TCPU      659.00
 CHARGE NORMALIZATION FACTOR   1.00000000
 TOTAL ATOMIC CHARGES:
  18.5084057  18.5084057  18.5084057  18.5084669  18.5084669  18.5084057
   7.5448601   7.5448722   7.5448601   7.5448722   7.5448519   7.5447269
   7.5448513   7.5448031   7.5448519   7.5448031   7.5448513   7.5447269
   7.5447269   7.5448031   7.5448031   7.5447269   7.5448601   7.5448519
   7.5448722   7.5448519   7.5448722   7.5448513   7.5448601   7.5448513
   6.8092326   6.8093221   6.8092326   6.8093221   6.8093054   6.8093054
   6.8092726   6.8092726   6.8093054   6.8092726   6.8092726   6.8093054
   5.4645942   5.4645541   5.4645942   5.4645541   5.4647045   5.4647045
   5.4646497   5.4646497   5.4647045   5.4646497   5.4646497   5.4647045
   6.0129175   6.0128941   6.0129175   6.0128941   6.0127530   6.0129763
   6.0127293   6.0129051   6.0127530   6.0129051   6.0127293   6.0129763
   6.0129763   6.0129051   6.0129051   6.0129763   6.0129175   6.0127530
   6.0128941   6.0127530   6.0128941   6.0127293   6.0129175   6.0127293
   0.8809723   0.8809671   0.8809723   0.8809671   0.8809788   0.8809879
   0.8809955   0.8810285   0.8809788   0.8810285   0.8809955   0.8809879
   0.8809879   0.8810285   0.8810285   0.8809879   0.8809723   0.8809788
   0.8809671   0.8809788   0.8809671   0.8809955   0.8809723   0.8809955
   8.2972553   8.2972340   8.2972553   8.2972340   8.2972394   8.2972571
   8.2973081   8.2972124   8.2972394   8.2972124   8.2973081   8.2972571
   8.2972571   8.2972124   8.2972124   8.2972571   8.2972553   8.2972394
   8.2972340   8.2972394   8.2972340   8.2973081   8.2972553   8.2973081
 TTTTTTTTTTTTTTTTTTTTTTTTTTTTTT MOQGAD      TELAPSE     1486.80 TCPU      659.02
 TTTTTTTTTTTTTTTTTTTTTTTTTTTTTT SHELLXN     TELAPSE     1515.72 TCPU      680.93
 TTTTTTTTTTTTTTTTTTTTTTTTTTTTTT MONMO3      TELAPSE     1522.18 TCPU      687.39
 NUMERICALLY INTEGRATED DENSITY    804.0000276432
 TTTTTTTTTTTTTTTTTTTTTTTTTTTTTT NUMDFT      TELAPSE     1526.09 TCPU      691.30
 CYC   5 ETOT(AU) -6.167092132209E+03 DETOT -2.55E-02 tst  1.68E-04 PX  1.10E-02
 TTTTTTTTTTTTTTTTTTTTTTTTTTTTTT DIIS        TELAPSE     1527.60 TCPU      692.81
 DIIS TEST: 0.27356E-01 AT SCF   CYCLE   5 - DIIS ACTIVE - HISTORY:     5 CYCLES
 TTTTTTTTTTTTTTTTTTTTTTTTTTTTTT FDIK        TELAPSE     1544.25 TCPU      700.41
 INSULATING STATE
 TOP OF VALENCE BANDS -    BAND    402; K    5; EIG -2.3930232E-01 AU
 TOP OF VALENCE BANDS -    BAND    402; K    1; EIG -2.4058966E-01 AU
 BOTTOM OF VIRTUAL BANDS - BAND    403; K    5; EIG -9.6676167E-02 AU
 DIRECT ENERGY BAND GAP:   3.8811 eV
 BOTTOM OF VIRTUAL BANDS - BAND    403; K    1; EIG -9.5888801E-02 AU
 TTTTTTTTTTTTTTTTTTTTTTTTTTTTTT PDIG        TELAPSE     1546.01 TCPU      702.17
 CHARGE NORMALIZATION FACTOR   1.00000000
 TOTAL ATOMIC CHARGES:
  18.5274927  18.5274927  18.5274927  18.5274637  18.5274637  18.5274927
   7.5470552   7.5470663   7.5470552   7.5470663   7.5470609   7.5470683
   7.5470542   7.5470681   7.5470609   7.5470681   7.5470542   7.5470683
   7.5470683   7.5470681   7.5470681   7.5470683   7.5470552   7.5470609
   7.5470663   7.5470609   7.5470663   7.5470542   7.5470552   7.5470542
   6.7936976   6.7936865   6.7936976   6.7936865   6.7937029   6.7937029
   6.7937234   6.7937234   6.7937029   6.7937234   6.7937234   6.7937029
   5.4616492   5.4616335   5.4616492   5.4616335   5.4616356   5.4616356
   5.4616110   5.4616110   5.4616356   5.4616110   5.4616110   5.4616356
   5.9980232   5.9980049   5.9980232   5.9980049   5.9980289   5.9980149
   5.9980187   5.9980092   5.9980289   5.9980092   5.9980187   5.9980149
   5.9980149   5.9980092   5.9980092   5.9980149   5.9980232   5.9980289
   5.9980049   5.9980289   5.9980049   5.9980187   5.9980232   5.9980187
   0.8869867   0.8869911   0.8869867   0.8869911   0.8869919   0.8869858
   0.8870053   0.8869856   0.8869919   0.8869856   0.8870053   0.8869858
   0.8869858   0.8869856   0.8869856   0.8869858   0.8869867   0.8869919
   0.8869911   0.8869919   0.8869911   0.8870053   0.8869867   0.8870053
   8.3083889   8.3083941   8.3083889   8.3083941   8.3083718   8.3084090
   8.3083772   8.3084090   8.3083718   8.3084090   8.3083772   8.3084090
   8.3084090   8.3084090   8.3084090   8.3084090   8.3083889   8.3083718
   8.3083941   8.3083718   8.3083941   8.3083772   8.3083889   8.3083772
 TTTTTTTTTTTTTTTTTTTTTTTTTTTTTT MOQGAD      TELAPSE     1546.03 TCPU      702.19
 TTTTTTTTTTTTTTTTTTTTTTTTTTTTTT SHELLXN     TELAPSE     1599.70 TCPU      724.03
 TTTTTTTTTTTTTTTTTTTTTTTTTTTTTT MONMO3      TELAPSE     1603.10 TCPU      727.42
 NUMERICALLY INTEGRATED DENSITY    804.0000277618
 TTTTTTTTTTTTTTTTTTTTTTTTTTTTTT NUMDFT      TELAPSE     1607.55 TCPU      731.87
 CYC   6 ETOT(AU) -6.167095487785E+03 DETOT -3.36E-03 tst  6.47E-06 PX  5.31E-03
 TTTTTTTTTTTTTTTTTTTTTTTTTTTTTT DIIS        TELAPSE     1607.91 TCPU      732.23
 DIIS TEST: 0.18230E-02 AT SCF   CYCLE   6 - DIIS ACTIVE - HISTORY:     6 CYCLES
 TTTTTTTTTTTTTTTTTTTTTTTTTTTTTT FDIK        TELAPSE     1617.16 TCPU      739.95
 INSULATING STATE
 TOP OF VALENCE BANDS -    BAND    402; K    5; EIG -2.3971917E-01 AU
 TOP OF VALENCE BANDS -    BAND    402; K    1; EIG -2.4100178E-01 AU
 BOTTOM OF VIRTUAL BANDS - BAND    403; K    5; EIG -9.6089971E-02 AU
 DIRECT ENERGY BAND GAP:   3.9084 eV
 BOTTOM OF VIRTUAL BANDS - BAND    403; K    1; EIG -9.5302416E-02 AU
 TTTTTTTTTTTTTTTTTTTTTTTTTTTTTT PDIG        TELAPSE     1618.86 TCPU      741.65
 CHARGE NORMALIZATION FACTOR   1.00000000
 TOTAL ATOMIC CHARGES:
  18.5215937  18.5215937  18.5215937  18.5215965  18.5215965  18.5215937
   7.5500818   7.5500735   7.5500818   7.5500735   7.5500906   7.5500923
   7.5500903   7.5500825   7.5500906   7.5500825   7.5500903   7.5500923
   7.5500923   7.5500825   7.5500825   7.5500923   7.5500818   7.5500906
   7.5500735   7.5500906   7.5500735   7.5500903   7.5500818   7.5500903
   6.7955660   6.7955484   6.7955660   6.7955484   6.7955407   6.7955407
   6.7955545   6.7955545   6.7955407   6.7955545   6.7955545   6.7955407
   5.4627847   5.4628029   5.4627847   5.4628029   5.4627900   5.4627900
   5.4627698   5.4627698   5.4627900   5.4627698   5.4627698   5.4627900
   5.9986925   5.9986950   5.9986925   5.9986950   5.9986891   5.9986741
   5.9986798   5.9986986   5.9986891   5.9986986   5.9986798   5.9986741
   5.9986741   5.9986986   5.9986986   5.9986741   5.9986925   5.9986891
   5.9986950   5.9986891   5.9986950   5.9986798   5.9986925   5.9986798
   0.8867502   0.8867508   0.8867502   0.8867508   0.8867613   0.8867553
   0.8867568   0.8867565   0.8867613   0.8867565   0.8867568   0.8867553
   0.8867553   0.8867565   0.8867565   0.8867553   0.8867502   0.8867613
   0.8867508   0.8867613   0.8867508   0.8867568   0.8867502   0.8867568
   8.3049025   8.3049025   8.3049025   8.3049025   8.3049192   8.3048952
   8.3049122   8.3048999   8.3049192   8.3048999   8.3049122   8.3048952
   8.3048952   8.3048999   8.3048999   8.3048952   8.3049025   8.3049192
   8.3049025   8.3049192   8.3049025   8.3049122   8.3049025   8.3049122
 TTTTTTTTTTTTTTTTTTTTTTTTTTTTTT MOQGAD      TELAPSE     1618.88 TCPU      741.67
 TTTTTTTTTTTTTTTTTTTTTTTTTTTTTT SHELLXN     TELAPSE     1650.85 TCPU      763.57
 TTTTTTTTTTTTTTTTTTTTTTTTTTTTTT MONMO3      TELAPSE     1651.89 TCPU      764.61
 NUMERICALLY INTEGRATED DENSITY    804.0000276515
 TTTTTTTTTTTTTTTTTTTTTTTTTTTTTT NUMDFT      TELAPSE     1655.81 TCPU      768.53
 CYC   7 ETOT(AU) -6.167095626339E+03 DETOT -1.39E-04 tst  1.26E-06 PX  2.23E-03
 TTTTTTTTTTTTTTTTTTTTTTTTTTTTTT DIIS        TELAPSE     1657.91 TCPU      770.63
 DIIS TEST: 0.55554E-03 AT SCF   CYCLE   7 - DIIS ACTIVE - HISTORY:     7 CYCLES
 TTTTTTTTTTTTTTTTTTTTTTTTTTTTTT FDIK        TELAPSE     1676.33 TCPU      785.11
 INSULATING STATE
 TOP OF VALENCE BANDS -    BAND    402; K    5; EIG -2.3967615E-01 AU
 TOP OF VALENCE BANDS -    BAND    402; K    1; EIG -2.4096108E-01 AU
 BOTTOM OF VIRTUAL BANDS - BAND    403; K    5; EIG -9.6579012E-02 AU
 DIRECT ENERGY BAND GAP:   3.8939 eV
 BOTTOM OF VIRTUAL BANDS - BAND    403; K    1; EIG -9.5793994E-02 AU
 TTTTTTTTTTTTTTTTTTTTTTTTTTTTTT PDIG        TELAPSE     1678.09 TCPU      786.86
 CHARGE NORMALIZATION FACTOR   1.00000000
 TOTAL ATOMIC CHARGES:
  18.5230692  18.5230692  18.5230692  18.5230743  18.5230743  18.5230692
   7.5473309   7.5473287   7.5473309   7.5473287   7.5473275   7.5473347
   7.5473305   7.5473340   7.5473275   7.5473340   7.5473305   7.5473347
   7.5473347   7.5473340   7.5473340   7.5473347   7.5473309   7.5473275
   7.5473287   7.5473275   7.5473287   7.5473305   7.5473309   7.5473305
   6.7957048   6.7956981   6.7957048   6.7956981   6.7956994   6.7956994
   6.7957026   6.7957026   6.7956994   6.7957026   6.7957026   6.7956994
   5.4619059   5.4619163   5.4619059   5.4619163   5.4619054   5.4619054
   5.4619013   5.4619013   5.4619054   5.4619013   5.4619013   5.4619054
   5.9993318   5.9993320   5.9993318   5.9993320   5.9993319   5.9993320
   5.9993341   5.9993321   5.9993319   5.9993321   5.9993341   5.9993320
   5.9993320   5.9993321   5.9993321   5.9993320   5.9993318   5.9993319
   5.9993320   5.9993319   5.9993320   5.9993341   5.9993318   5.9993341
   0.8867585   0.8867591   0.8867585   0.8867591   0.8867623   0.8867587
   0.8867623   0.8867581   0.8867623   0.8867581   0.8867623   0.8867587
   0.8867587   0.8867581   0.8867581   0.8867587   0.8867585   0.8867623
   0.8867591   0.8867623   0.8867591   0.8867623   0.8867585   0.8867623
   8.3070065   8.3070063   8.3070065   8.3070063   8.3070055   8.3070070
   8.3070034   8.3070044   8.3070055   8.3070044   8.3070034   8.3070070
   8.3070070   8.3070044   8.3070044   8.3070070   8.3070065   8.3070055
   8.3070063   8.3070055   8.3070063   8.3070034   8.3070065   8.3070034
 TTTTTTTTTTTTTTTTTTTTTTTTTTTTTT MOQGAD      TELAPSE     1678.11 TCPU      786.88
 TTTTTTTTTTTTTTTTTTTTTTTTTTTTTT SHELLXN     TELAPSE     1768.20 TCPU      808.69
 TTTTTTTTTTTTTTTTTTTTTTTTTTTTTT MONMO3      TELAPSE     1768.83 TCPU      809.31
 NUMERICALLY INTEGRATED DENSITY    804.0000277689
 TTTTTTTTTTTTTTTTTTTTTTTTTTTTTT NUMDFT      TELAPSE     1772.75 TCPU      813.23
 CYC   8 ETOT(AU) -6.167095687166E+03 DETOT -6.08E-05 tst  3.59E-07 PX  6.37E-04
 TTTTTTTTTTTTTTTTTTTTTTTTTTTTTT DIIS        TELAPSE     1776.04 TCPU      816.52
 DIIS TEST: 0.16927E-03 AT SCF   CYCLE   8 - DIIS ACTIVE - HISTORY:     8 CYCLES
 TTTTTTTTTTTTTTTTTTTTTTTTTTTTTT FDIK        TELAPSE     1793.35 TCPU      822.72
 INSULATING STATE
 TOP OF VALENCE BANDS -    BAND    402; K    5; EIG -2.3971122E-01 AU
 TOP OF VALENCE BANDS -    BAND    402; K    1; EIG -2.4099515E-01 AU
 BOTTOM OF VIRTUAL BANDS - BAND    403; K    5; EIG -9.6430365E-02 AU
 DIRECT ENERGY BAND GAP:   3.8989 eV
 BOTTOM OF VIRTUAL BANDS - BAND    403; K    1; EIG -9.5644148E-02 AU
 TTTTTTTTTTTTTTTTTTTTTTTTTTTTTT PDIG        TELAPSE     1795.02 TCPU      824.39
 CHARGE NORMALIZATION FACTOR   1.00000000
 TOTAL ATOMIC CHARGES:
  18.5231391  18.5231391  18.5231391  18.5231390  18.5231390  18.5231391
   7.5486114   7.5486117   7.5486114   7.5486117   7.5486097   7.5486104
   7.5486115   7.5486111   7.5486097   7.5486111   7.5486115   7.5486104
   7.5486104   7.5486111   7.5486111   7.5486104   7.5486114   7.5486097
   7.5486117   7.5486097   7.5486117   7.5486115   7.5486114   7.5486115
   6.7955771   6.7955803   6.7955771   6.7955803   6.7955784   6.7955784
   6.7955776   6.7955776   6.7955784   6.7955776   6.7955776   6.7955784
   5.4618617   5.4618646   5.4618617   5.4618646   5.4618635   5.4618635
   5.4618620   5.4618620   5.4618635   5.4618620   5.4618620   5.4618635
   5.9990341   5.9990319   5.9990341   5.9990319   5.9990325   5.9990341
   5.9990303   5.9990378   5.9990325   5.9990378   5.9990303   5.9990341
   5.9990341   5.9990378   5.9990378   5.9990341   5.9990341   5.9990325
   5.9990319   5.9990325   5.9990319   5.9990303   5.9990341   5.9990303
   0.8866613   0.8866623   0.8866613   0.8866623   0.8866631   0.8866632
   0.8866630   0.8866614   0.8866631   0.8866614   0.8866630   0.8866632
   0.8866632   0.8866614   0.8866614   0.8866632   0.8866613   0.8866631
   0.8866623   0.8866631   0.8866623   0.8866630   0.8866613   0.8866630
   8.3061887   8.3061875   8.3061887   8.3061875   8.3061856   8.3061899
   8.3061861   8.3061893   8.3061856   8.3061893   8.3061861   8.3061899
   8.3061899   8.3061893   8.3061893   8.3061899   8.3061887   8.3061856
   8.3061875   8.3061856   8.3061875   8.3061861   8.3061887   8.3061861
 TTTTTTTTTTTTTTTTTTTTTTTTTTTTTT MOQGAD      TELAPSE     1795.04 TCPU      824.41
 TTTTTTTTTTTTTTTTTTTTTTTTTTTTTT SHELLXN     TELAPSE     1822.82 TCPU      846.24
 TTTTTTTTTTTTTTTTTTTTTTTTTTTTTT MONMO3      TELAPSE     1823.89 TCPU      847.31
 NUMERICALLY INTEGRATED DENSITY    804.0000277251
 TTTTTTTTTTTTTTTTTTTTTTTTTTTTTT NUMDFT      TELAPSE     1827.80 TCPU      851.22
 CYC   9 ETOT(AU) -6.167095710254E+03 DETOT -2.31E-05 tst  6.18E-08 PX  3.55E-04
 TTTTTTTTTTTTTTTTTTTTTTTTTTTTTT DIIS        TELAPSE     1828.03 TCPU      851.45
 DIIS TEST: 0.75196E-05 AT SCF   CYCLE   9 - DIIS ACTIVE - HISTORY:     9 CYCLES
 TTTTTTTTTTTTTTTTTTTTTTTTTTTTTT FDIK        TELAPSE     1839.19 TCPU      861.74
 INSULATING STATE
 TOP OF VALENCE BANDS -    BAND    402; K    5; EIG -2.3969503E-01 AU
 TOP OF VALENCE BANDS -    BAND    402; K    1; EIG -2.4097902E-01 AU
 BOTTOM OF VIRTUAL BANDS - BAND    403; K    5; EIG -9.6413899E-02 AU
 DIRECT ENERGY BAND GAP:   3.8989 eV
 BOTTOM OF VIRTUAL BANDS - BAND    403; K    1; EIG -9.5627820E-02 AU
 TTTTTTTTTTTTTTTTTTTTTTTTTTTTTT PDIG        TELAPSE     1840.87 TCPU      863.41
 CHARGE NORMALIZATION FACTOR   1.00000000
 TOTAL ATOMIC CHARGES:
  18.5229095  18.5229095  18.5229095  18.5229099  18.5229099  18.5229095
   7.5483570   7.5483556   7.5483570   7.5483556   7.5483560   7.5483564
   7.5483566   7.5483569   7.5483560   7.5483569   7.5483566   7.5483564
   7.5483564   7.5483569   7.5483569   7.5483564   7.5483570   7.5483560
   7.5483556   7.5483560   7.5483556   7.5483566   7.5483570   7.5483566
   6.7954731   6.7954732   6.7954731   6.7954732   6.7954703   6.7954703
   6.7954716   6.7954716   6.7954703   6.7954716   6.7954716   6.7954703
   5.4622089   5.4622135   5.4622089   5.4622135   5.4622129   5.4622129
   5.4622119   5.4622119   5.4622129   5.4622119   5.4622119   5.4622129
   5.9990528   5.9990533   5.9990528   5.9990533   5.9990520   5.9990526
   5.9990522   5.9990532   5.9990520   5.9990532   5.9990522   5.9990526
   5.9990526   5.9990532   5.9990532   5.9990526   5.9990528   5.9990520
   5.9990533   5.9990520   5.9990533   5.9990522   5.9990528   5.9990522
   0.8867317   0.8867312   0.8867317   0.8867312   0.8867318   0.8867320
   0.8867312   0.8867316   0.8867318   0.8867316   0.8867312   0.8867320
   0.8867320   0.8867316   0.8867316   0.8867320   0.8867317   0.8867318
   0.8867312   0.8867318   0.8867312   0.8867312   0.8867317   0.8867312
   8.3062896   8.3062892   8.3062896   8.3062892   8.3062933   8.3062878
   8.3062915   8.3062888   8.3062933   8.3062888   8.3062915   8.3062878
   8.3062878   8.3062888   8.3062888   8.3062878   8.3062896   8.3062933
   8.3062892   8.3062933   8.3062892   8.3062915   8.3062896   8.3062915
 TTTTTTTTTTTTTTTTTTTTTTTTTTTTTT MOQGAD      TELAPSE     1840.89 TCPU      863.43
 TTTTTTTTTTTTTTTTTTTTTTTTTTTTTT SHELLXN     TELAPSE     1867.99 TCPU      885.22
 TTTTTTTTTTTTTTTTTTTTTTTTTTTTTT MONMO3      TELAPSE     1869.15 TCPU      886.38
 NUMERICALLY INTEGRATED DENSITY    804.0000277278
 TTTTTTTTTTTTTTTTTTTTTTTTTTTTTT NUMDFT      TELAPSE     1873.53 TCPU      890.76
 CYC  10 ETOT(AU) -6.167095711201E+03 DETOT -9.47E-07 tst  1.39E-09 PX  2.35E-04
 TTTTTTTTTTTTTTTTTTTTTTTTTTTTTT DIIS        TELAPSE     1874.25 TCPU      891.47
 DIIS TEST: 0.13125E-05 AT SCF   CYCLE  10 - DIIS ACTIVE - HISTORY:    10 CYCLES
 TTTTTTTTTTTTTTTTTTTTTTTTTTTTTT FDIK        TELAPSE     1891.06 TCPU      894.29
 INSULATING STATE
 TOP OF VALENCE BANDS -    BAND    402; K    5; EIG -2.3969188E-01 AU
 TOP OF VALENCE BANDS -    BAND    402; K    1; EIG -2.4097593E-01 AU
 BOTTOM OF VIRTUAL BANDS - BAND    403; K    5; EIG -9.6430531E-02 AU
 DIRECT ENERGY BAND GAP:   3.8983 eV
 BOTTOM OF VIRTUAL BANDS - BAND    403; K    1; EIG -9.5644458E-02 AU
 TTTTTTTTTTTTTTTTTTTTTTTTTTTTTT PDIG        TELAPSE     1892.86 TCPU      896.09
 CHARGE NORMALIZATION FACTOR   1.00000000
 TOTAL ATOMIC CHARGES:
  18.5229805  18.5229805  18.5229805  18.5229804  18.5229804  18.5229805
   7.5484618   7.5484608   7.5484618   7.5484608   7.5484609   7.5484599
   7.5484607   7.5484611   7.5484609   7.5484611   7.5484607   7.5484599
   7.5484599   7.5484611   7.5484611   7.5484599   7.5484618   7.5484609
   7.5484608   7.5484609   7.5484608   7.5484607   7.5484618   7.5484607
   6.7955680   6.7955682   6.7955680   6.7955682   6.7955674   6.7955674
   6.7955683   6.7955683   6.7955674   6.7955683   6.7955683   6.7955674
   5.4619587   5.4619611   5.4619587   5.4619611   5.4619620   5.4619620
   5.4619616   5.4619616   5.4619620   5.4619616   5.4619616   5.4619620
   5.9990244   5.9990244   5.9990244   5.9990244   5.9990245   5.9990250
   5.9990251   5.9990246   5.9990245   5.9990246   5.9990251   5.9990250
   5.9990250   5.9990246   5.9990246   5.9990250   5.9990244   5.9990245
   5.9990244   5.9990245   5.9990244   5.9990251   5.9990244   5.9990251
   0.8867188   0.8867188   0.8867188   0.8867188   0.8867190   0.8867192
   0.8867187   0.8867188   0.8867190   0.8867188   0.8867187   0.8867192
   0.8867192   0.8867188   0.8867188   0.8867192   0.8867188   0.8867190
   0.8867188   0.8867190   0.8867188   0.8867187   0.8867188   0.8867187
   8.3062860   8.3062861   8.3062860   8.3062861   8.3062830   8.3062890
   8.3062829   8.3062884   8.3062830   8.3062884   8.3062829   8.3062890
   8.3062890   8.3062884   8.3062884   8.3062890   8.3062860   8.3062830
   8.3062861   8.3062830   8.3062861   8.3062829   8.3062860   8.3062829
 TTTTTTTTTTTTTTTTTTTTTTTTTTTTTT MOQGAD      TELAPSE     1892.88 TCPU      896.11
 TTTTTTTTTTTTTTTTTTTTTTTTTTTTTT SHELLXN     TELAPSE     1959.41 TCPU      917.97
 TTTTTTTTTTTTTTTTTTTTTTTTTTTTTT MONMO3      TELAPSE     1960.47 TCPU      919.04
 NUMERICALLY INTEGRATED DENSITY    804.0000277276
 TTTTTTTTTTTTTTTTTTTTTTTTTTTTTT NUMDFT      TELAPSE     1964.38 TCPU      922.94
 CYC  11 ETOT(AU) -6.167095711351E+03 DETOT -1.50E-07 tst  2.55E-10 PX  8.75E-05
 TTTTTTTTTTTTTTTTTTTTTTTTTTTTTT DIIS        TELAPSE     1966.32 TCPU      924.88
 DIIS TEST: 0.27334E-06 AT SCF   CYCLE  11 - DIIS ACTIVE - HISTORY:    11 CYCLES
 TTTTTTTTTTTTTTTTTTTTTTTTTTTTTT FDIK        TELAPSE     1991.80 TCPU      938.61
 INSULATING STATE
 TOP OF VALENCE BANDS -    BAND    402; K    5; EIG -2.3969785E-01 AU
 TOP OF VALENCE BANDS -    BAND    402; K    1; EIG -2.4098181E-01 AU
 BOTTOM OF VIRTUAL BANDS - BAND    403; K    5; EIG -9.6425680E-02 AU
 DIRECT ENERGY BAND GAP:   3.8986 eV
 BOTTOM OF VIRTUAL BANDS - BAND    403; K    1; EIG -9.5639562E-02 AU
 TTTTTTTTTTTTTTTTTTTTTTTTTTTTTT PDIG        TELAPSE     1993.58 TCPU      940.39
 CHARGE NORMALIZATION FACTOR   1.00000000
 TOTAL ATOMIC CHARGES:
  18.5229980  18.5229980  18.5229980  18.5229997  18.5229997  18.5229980
   7.5484199   7.5484194   7.5484199   7.5484194   7.5484183   7.5484197
   7.5484182   7.5484203   7.5484183   7.5484203   7.5484182   7.5484197
   7.5484197   7.5484203   7.5484203   7.5484197   7.5484199   7.5484183
   7.5484194   7.5484183   7.5484194   7.5484182   7.5484199   7.5484182
   6.7955207   6.7955203   6.7955207   6.7955203   6.7955202   6.7955202
   6.7955206   6.7955206   6.7955202   6.7955206   6.7955206   6.7955202
   5.4620845   5.4620872   5.4620845   5.4620872   5.4620876   5.4620876
   5.4620868   5.4620868   5.4620876   5.4620868   5.4620868   5.4620876
   5.9990333   5.9990333   5.9990333   5.9990333   5.9990329   5.9990333
   5.9990333   5.9990333   5.9990329   5.9990333   5.9990333   5.9990333
   5.9990333   5.9990333   5.9990333   5.9990333   5.9990333   5.9990329
   5.9990333   5.9990329   5.9990333   5.9990333   5.9990333   5.9990333
   0.8867156   0.8867153   0.8867156   0.8867153   0.8867156   0.8867156
   0.8867153   0.8867154   0.8867156   0.8867154   0.8867153   0.8867156
   0.8867156   0.8867154   0.8867154   0.8867156   0.8867156   0.8867156
   0.8867153   0.8867156   0.8867153   0.8867153   0.8867156   0.8867153
   8.3062787   8.3062788   8.3062787   8.3062788   8.3062823   8.3062754
   8.3062821   8.3062754   8.3062823   8.3062754   8.3062821   8.3062754
   8.3062754   8.3062754   8.3062754   8.3062754   8.3062787   8.3062823
   8.3062788   8.3062823   8.3062788   8.3062821   8.3062787   8.3062821
 TTTTTTTTTTTTTTTTTTTTTTTTTTTTTT MOQGAD      TELAPSE     1993.60 TCPU      940.41
 TTTTTTTTTTTTTTTTTTTTTTTTTTTTTT SHELLXN     TELAPSE     2032.69 TCPU      962.27
 TTTTTTTTTTTTTTTTTTTTTTTTTTTTTT MONMO3      TELAPSE     2048.93 TCPU      978.51
 NUMERICALLY INTEGRATED DENSITY    804.0000277282
 TTTTTTTTTTTTTTTTTTTTTTTTTTTTTT NUMDFT      TELAPSE     2053.70 TCPU      983.27
 CYC  12 ETOT(AU) -6.167095711320E+03 DETOT  3.11E-08 tst  1.02E-10 PX  2.57E-05
 TTTTTTTTTTTTTTTTTTTTTTTTTTTTTT DIIS        TELAPSE     2054.26 TCPU      983.84
 DIIS TEST: 0.43105E-07 AT SCF   CYCLE  12 - DIIS ACTIVE - HISTORY:    12 CYCLES
 TTTTTTTTTTTTTTTTTTTTTTTTTTTTTT FDIK        TELAPSE     2067.43 TCPU      994.37
 INSULATING STATE
 TOP OF VALENCE BANDS -    BAND    402; K    5; EIG -2.3969493E-01 AU
 TOP OF VALENCE BANDS -    BAND    402; K    1; EIG -2.4097889E-01 AU
 BOTTOM OF VIRTUAL BANDS - BAND    403; K    5; EIG -9.6425952E-02 AU
 DIRECT ENERGY BAND GAP:   3.8985 eV
 BOTTOM OF VIRTUAL BANDS - BAND    403; K    1; EIG -9.5639864E-02 AU
 TTTTTTTTTTTTTTTTTTTTTTTTTTTTTT PDIG        TELAPSE     2069.10 TCPU      996.04
 CHARGE NORMALIZATION FACTOR   1.00000000
 TOTAL ATOMIC CHARGES:
  18.5229822  18.5229822  18.5229822  18.5229825  18.5229825  18.5229822
   7.5484329   7.5484322   7.5484329   7.5484322   7.5484332   7.5484306
   7.5484333   7.5484308   7.5484332   7.5484308   7.5484333   7.5484306
   7.5484306   7.5484308   7.5484308   7.5484306   7.5484329   7.5484332
   7.5484322   7.5484332   7.5484322   7.5484333   7.5484329   7.5484333
   6.7955351   6.7955350   6.7955351   6.7955350   6.7955346   6.7955346
   6.7955351   6.7955351   6.7955346   6.7955351   6.7955351   6.7955346
   5.4620437   5.4620462   5.4620437   5.4620462   5.4620467   5.4620467
   5.4620461   5.4620461   5.4620467   5.4620461   5.4620461   5.4620467
   5.9990318   5.9990320   5.9990318   5.9990320   5.9990324   5.9990313
   5.9990329   5.9990313   5.9990324   5.9990313   5.9990329   5.9990313
   5.9990313   5.9990313   5.9990313   5.9990313   5.9990318   5.9990324
   5.9990320   5.9990324   5.9990320   5.9990329   5.9990318   5.9990329
   0.8867188   0.8867184   0.8867188   0.8867184   0.8867188   0.8867188
   0.8867185   0.8867187   0.8867188   0.8867187   0.8867185   0.8867188
   0.8867188   0.8867187   0.8867187   0.8867188   0.8867188   0.8867188
   0.8867184   0.8867188   0.8867184   0.8867185   0.8867188   0.8867185
   8.3062811   8.3062811   8.3062811   8.3062811   8.3062757   8.3062870
   8.3062755   8.3062869   8.3062757   8.3062869   8.3062755   8.3062870
   8.3062870   8.3062869   8.3062869   8.3062870   8.3062811   8.3062757
   8.3062811   8.3062757   8.3062811   8.3062755   8.3062811   8.3062755
 TTTTTTTTTTTTTTTTTTTTTTTTTTTTTT MOQGAD      TELAPSE     2069.12 TCPU      996.06
 TTTTTTTTTTTTTTTTTTTTTTTTTTTTTT SHELLXN     TELAPSE     2096.36 TCPU     1017.86
 TTTTTTTTTTTTTTTTTTTTTTTTTTTTTT MONMO3      TELAPSE     2098.83 TCPU     1020.33
 NUMERICALLY INTEGRATED DENSITY    804.0000277278
 TTTTTTTTTTTTTTTTTTTTTTTTTTTTTT NUMDFT      TELAPSE     2102.72 TCPU     1024.22
 CYC  13 ETOT(AU) -6.167095711353E+03 DETOT -3.29E-08 tst  1.44E-11 PX  1.41E-05
 TTTTTTTTTTTTTTTTTTTTTTTTTTTTTT DIIS        TELAPSE     2107.67 TCPU     1029.17
 DIIS TEST: 0.60082E-08 AT SCF   CYCLE  13 - DIIS ACTIVE - HISTORY:    13 CYCLES
 TTTTTTTTTTTTTTTTTTTTTTTTTTTTTT FDIK        TELAPSE     2127.00 TCPU     1038.58
 INSULATING STATE
 TOP OF VALENCE BANDS -    BAND    402; K    5; EIG -2.3969544E-01 AU
 TOP OF VALENCE BANDS -    BAND    402; K    1; EIG -2.4097933E-01 AU
 BOTTOM OF VIRTUAL BANDS - BAND    403; K    5; EIG -9.6426162E-02 AU
 DIRECT ENERGY BAND GAP:   3.8986 eV
 BOTTOM OF VIRTUAL BANDS - BAND    403; K    1; EIG -9.5640145E-02 AU
 TTTTTTTTTTTTTTTTTTTTTTTTTTTTTT PDIG        TELAPSE     2128.81 TCPU     1040.38
 CHARGE NORMALIZATION FACTOR   1.00000000
 TOTAL ATOMIC CHARGES:
  18.5229853  18.5229853  18.5229853  18.5229874  18.5229874  18.5229853
   7.5484294   7.5484287   7.5484294   7.5484287   7.5484254   7.5484321
   7.5484255   7.5484324   7.5484254   7.5484324   7.5484255   7.5484321
   7.5484321   7.5484324   7.5484324   7.5484321   7.5484294   7.5484254
   7.5484287   7.5484254   7.5484287   7.5484255   7.5484294   7.5484255
   6.7955321   6.7955319   6.7955321   6.7955319   6.7955318   6.7955318
   6.7955323   6.7955323   6.7955318   6.7955323   6.7955323   6.7955318
   5.4620526   5.4620552   5.4620526   5.4620552   5.4620552   5.4620552
   5.4620546   5.4620546   5.4620552   5.4620546   5.4620546   5.4620552
   5.9990314   5.9990316   5.9990314   5.9990316   5.9990301   5.9990321
   5.9990306   5.9990322   5.9990301   5.9990322   5.9990306   5.9990321
   5.9990321   5.9990322   5.9990322   5.9990321   5.9990314   5.9990301
   5.9990316   5.9990301   5.9990316   5.9990306   5.9990314   5.9990306
   0.8867187   0.8867183   0.8867187   0.8867183   0.8867185   0.8867183
   0.8867181   0.8867182   0.8867185   0.8867182   0.8867181   0.8867183
   0.8867183   0.8867182   0.8867182   0.8867183   0.8867187   0.8867185
   0.8867183   0.8867185   0.8867183   0.8867181   0.8867187   0.8867181
   8.3062816   8.3062817   8.3062816   8.3062817   8.3062927   8.3062706
   8.3062926   8.3062704   8.3062927   8.3062704   8.3062926   8.3062706
   8.3062706   8.3062704   8.3062704   8.3062706   8.3062816   8.3062927
   8.3062817   8.3062927   8.3062817   8.3062926   8.3062816   8.3062926
 TTTTTTTTTTTTTTTTTTTTTTTTTTTTTT MOQGAD      TELAPSE     2128.83 TCPU     1040.41
 TTTTTTTTTTTTTTTTTTTTTTTTTTTTTT SHELLXN     TELAPSE     2176.03 TCPU     1062.23
 TTTTTTTTTTTTTTTTTTTTTTTTTTTTTT MONMO3      TELAPSE     2177.15 TCPU     1063.35
 NUMERICALLY INTEGRATED DENSITY    804.0000277279
 TTTTTTTTTTTTTTTTTTTTTTTTTTTTTT NUMDFT      TELAPSE     2181.04 TCPU     1067.24
 CYC  14 ETOT(AU) -6.167095711342E+03 DETOT  1.08E-08 tst  1.23E-11 PX  3.94E-06
 TTTTTTTTTTTTTTTTTTTTTTTTTTTTTT DIIS        TELAPSE     2181.29 TCPU     1067.50
 DIIS TEST: 0.65282E-08 AT SCF   CYCLE  14 - DIIS ACTIVE - HISTORY:    14 CYCLES
 TTTTTTTTTTTTTTTTTTTTTTTTTTTTTT FDIK        TELAPSE     2192.88 TCPU     1077.29
 INSULATING STATE
 TOP OF VALENCE BANDS -    BAND    402; K    5; EIG -2.3969551E-01 AU
 TOP OF VALENCE BANDS -    BAND    402; K    1; EIG -2.4097951E-01 AU
 BOTTOM OF VIRTUAL BANDS - BAND    403; K    5; EIG -9.6426156E-02 AU
 DIRECT ENERGY BAND GAP:   3.8986 eV
 BOTTOM OF VIRTUAL BANDS - BAND    403; K    1; EIG -9.5640026E-02 AU
 TTTTTTTTTTTTTTTTTTTTTTTTTTTTTT PDIG        TELAPSE     2194.66 TCPU     1079.06
 CHARGE NORMALIZATION FACTOR   1.00000000
 TOTAL ATOMIC CHARGES:
  18.5229861  18.5229861  18.5229861  18.5229870  18.5229870  18.5229861
   7.5484293   7.5484287   7.5484293   7.5484287   7.5484288   7.5484280
   7.5484289   7.5484283   7.5484288   7.5484283   7.5484289   7.5484280
   7.5484280   7.5484283   7.5484283   7.5484280   7.5484293   7.5484288
   7.5484287   7.5484288   7.5484287   7.5484289   7.5484293   7.5484289
   6.7955317   6.7955315   6.7955317   6.7955315   6.7955313   6.7955313
   6.7955318   6.7955318   6.7955313   6.7955318   6.7955318   6.7955313
   5.4620533   5.4620559   5.4620533   5.4620559   5.4620562   5.4620562
   5.4620556   5.4620556   5.4620562   5.4620556   5.4620556   5.4620562
   5.9990312   5.9990314   5.9990312   5.9990314   5.9990315   5.9990310
   5.9990319   5.9990311   5.9990315   5.9990311   5.9990319   5.9990310
   5.9990310   5.9990311   5.9990311   5.9990310   5.9990312   5.9990315
   5.9990314   5.9990315   5.9990314   5.9990319   5.9990312   5.9990319
   0.8867184   0.8867181   0.8867184   0.8867181   0.8867184   0.8867184
   0.8867181   0.8867183   0.8867184   0.8867183   0.8867181   0.8867184
   0.8867184   0.8867183   0.8867183   0.8867184   0.8867184   0.8867184
   0.8867181   0.8867184   0.8867181   0.8867181   0.8867184   0.8867181
   8.3062815   8.3062815   8.3062815   8.3062815   8.3062801   8.3062833
   8.3062800   8.3062830   8.3062801   8.3062830   8.3062800   8.3062833
   8.3062833   8.3062830   8.3062830   8.3062833   8.3062815   8.3062801
   8.3062815   8.3062801   8.3062815   8.3062800   8.3062815   8.3062800
 TTTTTTTTTTTTTTTTTTTTTTTTTTTTTT MOQGAD      TELAPSE     2194.68 TCPU     1079.08
 TTTTTTTTTTTTTTTTTTTTTTTTTTTTTT SHELLXN     TELAPSE     2238.55 TCPU     1100.93
 TTTTTTTTTTTTTTTTTTTTTTTTTTTTTT MONMO3      TELAPSE     2239.58 TCPU     1101.97
 NUMERICALLY INTEGRATED DENSITY    804.0000277279
 TTTTTTTTTTTTTTTTTTTTTTTTTTTTTT NUMDFT      TELAPSE     2243.46 TCPU     1105.84
 CYC  15 ETOT(AU) -6.167095711343E+03 DETOT -1.63E-09 tst  7.05E-12 PX  1.81E-06
 TTTTTTTTTTTTTTTTTTTTTTTTTTTTTT DIIS        TELAPSE     2245.13 TCPU     1107.52
 DIIS TEST: 0.65572E-09 AT SCF   CYCLE  15 - DIIS ACTIVE - HISTORY:    15 CYCLES
 TTTTTTTTTTTTTTTTTTTTTTTTTTTTTT FDIK        TELAPSE     2264.57 TCPU     1111.67
 INSULATING STATE
 TOP OF VALENCE BANDS -    BAND    402; K    5; EIG -2.3969550E-01 AU
 TOP OF VALENCE BANDS -    BAND    402; K    1; EIG -2.4097952E-01 AU
 BOTTOM OF VIRTUAL BANDS - BAND    403; K    5; EIG -9.6426129E-02 AU
 DIRECT ENERGY BAND GAP:   3.8986 eV
 BOTTOM OF VIRTUAL BANDS - BAND    403; K    1; EIG -9.5639987E-02 AU
 TTTTTTTTTTTTTTTTTTTTTTTTTTTTTT PDIG        TELAPSE     2267.05 TCPU     1114.15
 CHARGE NORMALIZATION FACTOR   1.00000000
 TOTAL ATOMIC CHARGES:
  18.5229859  18.5229859  18.5229859  18.5229870  18.5229870  18.5229859
   7.5484298   7.5484292   7.5484298   7.5484292   7.5484286   7.5484292
   7.5484286   7.5484295   7.5484286   7.5484295   7.5484286   7.5484292
   7.5484292   7.5484295   7.5484295   7.5484292   7.5484298   7.5484286
   7.5484292   7.5484286   7.5484292   7.5484286   7.5484298   7.5484286
   6.7955322   6.7955321   6.7955322   6.7955321   6.7955317   6.7955317
   6.7955322   6.7955322   6.7955317   6.7955322   6.7955322   6.7955317
   5.4620524   5.4620549   5.4620524   5.4620549   5.4620553   5.4620553
   5.4620547   5.4620547   5.4620553   5.4620547   5.4620547   5.4620553
   5.9990315   5.9990316   5.9990315   5.9990316   5.9990313   5.9990314
   5.9990317   5.9990315   5.9990313   5.9990315   5.9990317   5.9990314
   5.9990314   5.9990315   5.9990315   5.9990314   5.9990315   5.9990313
   5.9990316   5.9990313   5.9990316   5.9990317   5.9990315   5.9990317
   0.8867184   0.8867180   0.8867184   0.8867180   0.8867183   0.8867183
   0.8867180   0.8867181   0.8867183   0.8867181   0.8867180   0.8867183
   0.8867183   0.8867181   0.8867181   0.8867183   0.8867184   0.8867183
   0.8867180   0.8867183   0.8867180   0.8867180   0.8867184   0.8867180
   8.3062812   8.3062812   8.3062812   8.3062812   8.3062816   8.3062812
   8.3062815   8.3062810   8.3062816   8.3062810   8.3062815   8.3062812
   8.3062812   8.3062810   8.3062810   8.3062812   8.3062812   8.3062816
   8.3062812   8.3062816   8.3062812   8.3062815   8.3062812   8.3062815
 TTTTTTTTTTTTTTTTTTTTTTTTTTTTTT MOQGAD      TELAPSE     2267.07 TCPU     1114.17
 TTTTTTTTTTTTTTTTTTTTTTTTTTTTTT SHELLXN     TELAPSE     2288.76 TCPU     1135.83
 +++ ENERGIES IN A.U. +++
 ::: EXT EL-POLE                                  -6.7869868828103E+03
 ::: EXT EL-SPHEROPOLE                             5.4541875933092E+01
 ::: BIELET ZONE E-E                               1.1795417622606E+04
 ::: TOTAL E-E                                     5.0629726157288E+03
 ::: TOTAL E-N + N-E                              -1.7927359408763E+04
 ::: TOTAL N-N                                     1.7701018845332E+03
 ::: KINETIC ENERGY                                5.5340618716796E+03
 ::: PSEUDO TOTAL   ENERGY                        -5.5602230368219E+03
 ::: VIRIAL COEFFICIENT                            9.9764192416563E-01
 TTTTTTTTTTTTTTTTTTTTTTTTTTTTTT MONMO3      TELAPSE     2290.28 TCPU     1137.34
 NUMERICALLY INTEGRATED DENSITY    804.0000277279
 TTTTTTTTTTTTTTTTTTTTTTTTTTTTTT NUMDFT      TELAPSE     2294.23 TCPU     1141.29
 CYC  16 ETOT(AU) -6.167095711346E+03 DETOT -2.82E-09 tst  1.55E-13 PX  1.81E-06

 == SCF ENDED - CONVERGENCE ON ENERGY      E(AU) -6.1670957113462E+03 CYCLES  16


 ENERGY EXPRESSION=HARTREE+FOCK EXCH*0.20000+(BECKE      EXCH)*0.80000+LYP        CORR


 TOTAL ENERGY(DFT)(AU)( 16) -6.1670957113462E+03 DE-2.8E-09 tester 1.6E-13
 TTTTTTTTTTTTTTTTTTTTTTTTTTTTTT EDFT        TELAPSE     2294.25 TCPU     1141.32

 *******************************************************************************
 *                             FORCE CALCULATION                               *
 *******************************************************************************

 TTTTTTTTTTTTTTTTTTTTTTTTTTTTTT NUMDFG      TELAPSE     2328.56 TCPU     1175.63
 INFORMATION **** EXCPOG **** EXCH. BIPO BUFFER LENGTH (WORDS) =    16000000
 WARNING **** EXCPOG **** EXCH. BIPO BUFFER TOO SMALL - TO AVOID I/O SET EXCHSIZE =     7730307
 WARNING **** GENPOG **** COULOMB BIPO BUFFER TOO SMALL - TO AVOID I/O SET BIPOSIZE =     4446000
 INFORMATION **** GENPOG **** BIPO BUFFER LENGTH (WORDS) =     4000000
 TTTTTTTTTTTTTTTTTTTTTTTTTTTTTT SHELXG      TELAPSE     2512.03 TCPU     1330.49


 D3 DISPERSION ENERGY (AU)       -4.7188836816647E-01
 TOTAL ENERGY + DISP (AU)        -6.1675675997144E+03

 CARTESIAN FORCES IN HARTREE/BOHR (ANALYTICAL)
   ATOM                     X                   Y                   Z
   1 248            -5.452216050861E-08  1.233014145230E-07  9.021498040274E-08
   2 248            -5.452213169832E-08 -1.233013728896E-07 -9.021497049400E-08
   3 248            -5.452214241197E-08 -9.021497364143E-08 -1.233014720187E-07
   4 248             1.207976880746E-07  2.121219866424E-14  1.304512053935E-15
   5 248             1.207977229356E-07  1.265654248073E-14  6.217248937901E-15
   6 248            -5.452215301460E-08  9.021498155459E-08  1.233015017033E-07
   7   7             1.794256472953E-06  6.761533928312E-07  7.137929860512E-07
   8   7            -1.611822922687E-06 -3.926294160905E-07  7.189399218177E-07
   9   7             1.794256482945E-06 -6.761533697386E-07 -7.137929722845E-07
  10   7            -1.611822920022E-06  3.926294054324E-07 -7.189399684471E-07
  11   7             8.396097963548E-07  1.810208749786E-06  8.042383745632E-07
  12   7             4.105802702270E-07  7.475637104903E-07  1.617016736288E-06
  13   7            -5.717257591797E-07 -1.704030208050E-06  6.757338057994E-07
  14   7            -9.033201937569E-07  8.375551168172E-07 -1.889584682502E-06
  15   7             8.396097990193E-07 -1.810208772213E-06 -8.042383567997E-07
  16   7            -9.033201724407E-07 -8.375551301398E-07  1.889584695602E-06
  17   7            -5.717257689497E-07  1.704030196281E-06 -6.757337978058E-07
  18   7             4.105802648979E-07 -7.475637131549E-07 -1.617016729627E-06
  19   7             4.105802613452E-07  1.617016748945E-06  7.475637366916E-07
  20   7            -9.033201937569E-07 -1.889584713144E-06  8.375551470152E-07
  21   7            -9.033201795461E-07  1.889584719583E-06 -8.375551630024E-07
  22   7             4.105802755561E-07 -1.617016746724E-06 -7.475637344712E-07
  23   7             1.794256490273E-06  7.137930153611E-07  6.761533990485E-07
  24   7             8.396098420960E-07  8.042383647933E-07  1.810208765329E-06
  25   7            -1.611822921799E-06 -7.189399955365E-07  3.926294178669E-07
  26   7             8.396098305496E-07 -8.042383621287E-07 -1.810208756448E-06
  27   7            -1.611822925796E-06  7.189399888752E-07 -3.926294045442E-07
  28   7            -5.717257800519E-07 -6.757338297803E-07  1.704030188288E-06
  29   7             1.794256495824E-06 -7.137929802781E-07 -6.761533999367E-07
  30   7            -5.717257862692E-07  6.757338244512E-07 -1.704030172744E-06
  31   7             3.904201298255E-06  2.638899322949E-06  2.638899292640E-06
  32   7            -4.331338022467E-06 -3.063627115552E-06  3.063627114663E-06
  33   7             3.904201284932E-06 -2.638899314400E-06 -2.638899310625E-06
  34   7            -4.331338012697E-06  3.063627137645E-06 -3.063627100008E-06
  35   7             3.032160805772E-06  4.249291334801E-06  2.997828449036E-06
  36   7             3.032160798666E-06  2.997828436935E-06  4.249291352565E-06
  37   7            -2.932118859933E-06 -4.221691305872E-06  3.004307435939E-06
  38   7            -2.932118877697E-06  3.004307435939E-06 -4.221691304984E-06
  39   7             3.032160805327E-06 -4.249291324143E-06 -2.997828491669E-06
  40   7            -2.932118865151E-06 -3.004307396193E-06  4.221691283668E-06
  41   7            -2.932118842280E-06  4.221691266793E-06 -3.004307429721E-06
  42   7             3.032160817762E-06 -2.997828470130E-06 -4.249291326808E-06
  43   6            -5.622750727463E-06 -3.596671594330E-06 -3.596671591222E-06
  44   6             5.680877679826E-06  3.635688292203E-06 -3.635688309522E-06
  45   6            -5.622750746115E-06  3.596671598771E-06  3.596671596107E-06
  46   6             5.680877681824E-06 -3.635688293979E-06  3.635688310411E-06
  47   6            -3.603277343167E-06 -5.644953906980E-06 -3.803131977342E-06
  48   6            -3.603277354713E-06 -3.803131984004E-06 -5.644953885220E-06
  49   6             3.914471375044E-06  5.822501853325E-06 -3.728660002977E-06
  50   6             3.914471368383E-06 -3.728660008306E-06  5.822501851993E-06
  51   6            -3.603277364927E-06  5.644953918971E-06  3.803131959135E-06
  52   6             3.914471367494E-06  3.728659998536E-06 -5.822501810027E-06
  53   6             3.914471367938E-06 -5.822501797814E-06  3.728659986102E-06
  54   6            -3.603277352493E-06  3.803131975122E-06  5.644953916972E-06
  55   6            -2.144395003789E-06 -7.506394634760E-07 -1.371506098025E-06
  56   6             2.031577435169E-06  4.844193686182E-07 -1.423787018950E-06
  57   6            -2.144394994019E-06  7.506394634760E-07  1.371506114012E-06
  58   6             2.031577445827E-06 -4.844193721709E-07  1.423786999410E-06
  59   6            -1.655353809582E-06 -2.186848116814E-06 -5.801625437840E-07
  60   6            -3.681329499017E-07 -1.499015841233E-06 -1.990886349112E-06
  61   6             1.474421214454E-06  2.130454221927E-06 -6.437869526366E-07
  62   6             5.799305462517E-07 -1.635933752908E-06  2.167556998778E-06
  63   6            -1.655353825569E-06  2.186848125696E-06  5.801625597712E-07
  64   6             5.799305480281E-07  1.635933745803E-06 -2.167557014765E-06
  65   6             1.474421200243E-06 -2.130454228144E-06  6.437869721765E-07
  66   6            -3.681329694416E-07  1.499015814588E-06  1.990886344672E-06
  67   6            -3.681329605598E-07 -1.990886363323E-06 -1.499015844786E-06
  68   6             5.799305462517E-07  2.167557020094E-06 -1.635933765343E-06
  69   6             5.799305675680E-07 -2.167557044075E-06  1.635933765343E-06
  70   6            -3.681329694416E-07  1.990886361547E-06  1.499015830575E-06
  71   6            -2.144395007342E-06 -1.371506112235E-06 -7.506394616996E-07
  72   6            -1.655353813135E-06 -5.801625366786E-07 -2.186848110597E-06
  73   6             2.031577436057E-06  1.423787010069E-06 -4.844193668418E-07
  74   6            -1.655353806029E-06  5.801625597712E-07  2.186848107044E-06
  75   6             2.031577439610E-06 -1.423786999410E-06  4.844193810527E-07
  76   6             1.474421198466E-06  6.437869508602E-07 -2.130454210381E-06
  77   6            -2.144395018000E-06  1.371506119341E-06  7.506394563705E-07
  78   6             1.474421202019E-06 -6.437869526366E-07  2.130454213933E-06
  79   1            -2.618478065264E-06  9.927962960621E-07 -2.033358525999E-07
  80   1             2.644702217669E-06 -9.176909561148E-07 -1.883847537965E-07
  81   1            -2.618478065486E-06 -9.927962965062E-07  2.033358508235E-07
  82   1             2.644702213450E-06  9.176909554487E-07  1.883847549067E-07
  83   1            -1.977983905554E-07 -2.639527715953E-06  9.421582887192E-07
  84   1             8.749304212241E-07 -1.655055970051E-07 -2.663341182263E-06
  85   1             1.793193085131E-07  2.627496539898E-06  9.854903459949E-07
  86   1            -9.937535891957E-07 -1.665467577183E-07  2.593155455699E-06
  87   1            -1.977983883350E-07  2.639527717063E-06 -9.421582889413E-07
  88   1            -9.937535900839E-07  1.665467568301E-07 -2.593155448372E-06
  89   1             1.793193067368E-07 -2.627496537677E-06 -9.854903484374E-07
  90   1             8.749304263311E-07  1.655055950067E-07  2.663341178266E-06
  91   1             8.749304223343E-07 -2.663341181375E-06 -1.655055963390E-07
  92   1            -9.937535909721E-07  2.593155452590E-06 -1.665467597167E-07
  93   1            -9.937535947468E-07 -2.593155449482E-06  1.665467588285E-07
  94   1             8.749304218902E-07  2.663341181375E-06  1.655055950067E-07
  95   1            -2.618478068150E-06 -2.033358550424E-07  9.927962916212E-07
  96   1            -1.977983909995E-07  9.421582869429E-07 -2.639527715509E-06
  97   1             2.644702214116E-06  1.883847557949E-07  9.176909563369E-07
  98   1            -1.977983867807E-07 -9.421582904956E-07  2.639527716841E-06
  99   1             2.644702215004E-06 -1.883847533524E-07 -9.176909592234E-07
 100   1             1.793193065147E-07 -9.854903426643E-07 -2.627496540342E-06
 101   1            -2.618478062821E-06  2.033358539322E-07 -9.927963011691E-07
 102   1             1.793193065147E-07  9.854903477713E-07  2.627496539676E-06
 103   8             1.645773508585E-07 -6.991122969424E-06 -2.197564855089E-06
 104   8            -8.136602147601E-08  7.193571297748E-06 -2.171539839391E-06
 105   8             1.645773473058E-07  6.991122965871E-06  2.197564854312E-06
 106   8            -8.136604634501E-08 -7.193571320840E-06  2.171539825069E-06
 107   8            -2.095033111993E-06  8.383683791635E-08 -7.271076272630E-06
 108   8            -7.253928416162E-06 -2.125562195865E-06  3.338304566114E-08
 109   8             2.128570806337E-06 -1.219122367502E-07 -7.169664103301E-06
 110   8             7.140024283814E-06 -2.196410308630E-06 -4.095240768720E-08
 111   8            -2.095033108884E-06 -8.383682370550E-08  7.271076283288E-06
 112   8             7.140024299801E-06  2.196410304189E-06  4.095241479263E-08
 113   8             2.128570820215E-06  1.219122403029E-07  7.169664085538E-06
 114   8            -7.253928414386E-06  2.125562182098E-06 -3.338309539913E-08
 115   8            -7.253928433926E-06  3.338307763556E-08 -2.125562155841E-06
 116   8             7.140024298025E-06 -4.095243255620E-08 -2.196410302635E-06
 117   8             7.140024296248E-06  4.095243610891E-08  2.196410297584E-06
 118   8            -7.253928435702E-06 -3.338311671541E-08  2.125562160726E-06
 119   8             1.645773153314E-07 -2.197564837936E-06 -6.991122969424E-06
 120   8            -2.095033085125E-06 -7.271076285065E-06  8.383682015278E-08
 121   8            -8.136606055587E-08  2.171539800033E-06 -7.193571310182E-06
 122   8            -2.095033109162E-06  7.271076285065E-06 -8.383683081092E-08
 123   8            -8.136604279230E-08 -2.171539821516E-06  7.193571299524E-06
 124   8             2.128570804782E-06  7.169664092643E-06  1.219122403029E-07
 125   8             1.645773508585E-07  2.197564821393E-06  6.991122994293E-06
 126   8             2.128570791959E-06 -7.169664101525E-06 -1.219122509610E-07

 RESULTANT FORCE    -1.407651772922E-12  1.485899077391E-14  1.208755318061E-14

 ATOMIC PART

 SYMMETRY ALLOWED FORCES (ANALYTICAL) (DIRECTION, FORCE)

    1  3.1115496E-07    2 -2.1314184E-10    3  9.3973419E-08    4 -1.6970246E-07
    5 -4.6970004E-07    6  2.0882916E-06    7  3.5509913E-06    8  2.1788457E-06
    9  2.1204530E-07   10 -2.8003203E-06   11  2.0539020E-06   12  5.1046268E-07
   13  3.7665347E-06   14  2.2261084E-06   15  2.3844250E-06   16  1.6998403E-06
   17 -5.9491424E-07   18  2.0853755E-06   19 -3.1381466E-06   20 -2.1317536E-07
   21 -4.4919668E-06   22 -9.4183251E-08   23  1.1266998E-06   24  7.5957639E-06
   25  6.0751368E-06   26  6.1272542E-06   27  4.9153205E-06   28  3.8562341E-06
   29  1.0359307E-05   30  1.8480396E-06   31  6.0656196E-06   32 -1.0008672E-05
   33 -1.2816445E-06   34 -1.0725632E-05   35 -7.9269426E-06   36 -7.2713766E-06
   37 -6.7989128E-06   38 -4.4866563E-06   39 -1.3183836E-05   40 -1.8926186E-06
   41 -7.8181154E-06   42  1.3597541E-05   43  1.3617686E-08   44 -3.3852156E-06
   45 -4.1955142E-06   46 -3.3306299E-06   47 -1.1145931E-06   48  3.5105647E-06
   49 -1.3028572E-06   50 -4.9272188E-07   51 -5.4916901E-06   52 -3.5225951E-06
   53 -2.3711698E-06   54 -2.7877896E-06   55  1.7677077E-07   56 -1.7139434E-06
   57  4.9524097E-06   58 -1.4064309E-08   59  5.3548295E-06   60 -1.4507433E-06
   61  3.9804064E-06   62 -3.3767731E-06   63 -2.5641617E-06   64 -4.1305840E-06
   65  2.5244028E-06   66  2.4020589E-06   67 -1.7769481E-06   68  3.6170966E-06
   69 -3.9152511E-06   70 -4.3499414E-06   71 -3.4224283E-06   72  1.1125093E-06
   73  3.9304710E-06   74 -4.2978739E-07   75  4.0282461E-06   76  3.8795331E-06
   77  3.5860280E-06   78 -1.5771820E-06   79 -1.1112772E-05   80  2.7434627E-06
   81 -9.1612963E-06   82  6.0610653E-06   83 -9.9344233E-06   84  9.5097292E-06
   85 -6.1656633E-06   86 -1.3568750E-05   87 -3.5125467E-06   88  7.1443103E-06
   89 -5.4495057E-06   90 -1.7726196E-05   91 -6.0536741E-06   92 -1.3569189E-05
   93 -5.9275002E-06   94 -3.1641087E-06   95  3.0482778E-06

 CELL PART

 GRADIENT WITH RESPECT TO THE CELL PARAMETER IN HARTREE/BOHR
ORDER: -D/DA1X, -D/DA1Y, -D/DA1Z
       -D/DA2X, -D/DA2Y, -D/DA2Z
       -D/DA3X, -D/DA3Y, -D/DA3Z
 -0.665453062793E-14 -0.386556266108E-06 -0.386556223475E-06
 -0.262871488133E-06 -0.133530038228E-06 -0.253026424701E-06
 -0.262871473922E-06 -0.253026190222E-06 -0.133530049815E-06

STRESS TENSOR, IN HARTREE/BOHR^3:
ORDER: 11 12 13
       21 22 23
       31 32 33
  0.448060559121E-09 -0.643982149688E-17  0.177823708644E-16
 -0.320930804549E-16  0.431279443824E-09  0.227600014075E-09
  0.213948103392E-15  0.227599787783E-09  0.431279597449E-09

PRESSURE FROM THE STRESS TENSOR,
IN HARTREE/BOHR^3: -0.43687E-09
PRESSURE IN GIGAPASCAL: -0.1285E-04
CONVERSION FACTOR: 1 HARTREE/BOHR^3= 29421 GIGAPASCAL
WHEN USING VALUES FOR BOHR RADIUS AND HARTREE
FROM IUPAC WEBSITE, APRIL 2009
ENTHALPY: -6.1675676084941E+03

 SYMMETRY ALLOWED FORCES (ANALYTICAL) (DIRECTION, FORCE)

    1 -1.5206916E-05    2 -2.7535840E-07    3 -6.4686282E-06
 TTTTTTTTTTTTTTTTTTTTTTTTTTTTTT TOTGRA_C    TELAPSE     2537.23 TCPU     1355.69
 *******************************************************************************
 LATTICE PARAMETERS (ANGSTROMS AND DEGREES) - BOHR = 0.5291772083 ANGSTROM
 PRIMITIVE CELL - CENTRING CODE 6/1 VOLUME=  2978.026207 - DENSITY  1.131 g/cm^3
         A              B              C           ALPHA      BETA       GAMMA 
    15.69821003    15.69821003    15.69821003   109.471221 109.471221 109.471221
 *******************************************************************************
 ATOMS IN THE ASYMMETRIC UNIT   34 - ATOMS IN THE UNIT CELL:  126
     ATOM                 X/A                 Y/B                 Z/C    
 *******************************************************************************
      1 T 248 CD   -2.500000000000E-01 -5.000000000000E-01  2.500000000000E-01
      2 F 248 CD    2.500000000000E-01 -5.000000000000E-01 -2.500000000000E-01
      3 F 248 CD    2.500000000000E-01 -2.500000000000E-01 -5.000000000000E-01
      4 T 248 CD   -5.000000000000E-01  2.500000000000E-01 -2.500000000000E-01
      5 F 248 CD    5.000000000000E-01 -2.500000000000E-01  2.500000000000E-01
      6 F 248 CD   -2.500000000000E-01  2.500000000000E-01 -5.000000000000E-01
      7 T   7 N    -3.164566072396E-01  3.691570301246E-01  2.813082499586E-01
      8 T   7 N     8.784878016592E-02  4.022351428017E-01 -2.813082499586E-01
      9 F   7 N     3.164566072396E-01 -4.022351428017E-01 -3.143863626358E-01
     10 F   7 N    -8.784878016592E-02 -3.691570301246E-01  3.143863626358E-01
     11 T   7 N     2.813082499586E-01 -3.164566072396E-01  3.691570301246E-01
     12 T   7 N     3.691570301246E-01  2.813082499586E-01 -3.164566072396E-01
     13 T   7 N     3.143863626358E-01 -8.784878016592E-02 -3.691570301246E-01
     14 T   7 N     4.022351428017E-01 -2.813082499586E-01  8.784878016592E-02
     15 F   7 N    -2.813082499586E-01  8.784878016592E-02  4.022351428017E-01
     16 F   7 N    -4.022351428017E-01 -3.143863626358E-01  3.164566072396E-01
     17 F   7 N    -3.143863626358E-01  3.164566072396E-01 -4.022351428017E-01
     18 F   7 N    -3.691570301246E-01  3.143863626358E-01 -8.784878016592E-02
     19 F   7 N     3.691570301246E-01 -3.164566072396E-01  2.813082499586E-01
     20 F   7 N     4.022351428017E-01  8.784878016592E-02 -2.813082499586E-01
     21 F   7 N    -4.022351428017E-01  3.164566072396E-01 -3.143863626358E-01
     22 F   7 N    -3.691570301246E-01 -8.784878016592E-02  3.143863626358E-01
     23 F   7 N    -3.164566072396E-01  2.813082499586E-01  3.691570301246E-01
     24 F   7 N     2.813082499586E-01  3.691570301246E-01 -3.164566072396E-01
     25 F   7 N    -8.784878016592E-02  3.143863626358E-01 -3.691570301246E-01
     26 F   7 N    -2.813082499586E-01  4.022351428017E-01  8.784878016592E-02
     27 F   7 N     8.784878016592E-02 -2.813082499586E-01  4.022351428017E-01
     28 F   7 N    -3.143863626358E-01 -4.022351428017E-01  3.164566072396E-01
     29 F   7 N     3.164566072396E-01 -3.143863626358E-01 -4.022351428017E-01
     30 F   7 N     3.143863626358E-01 -3.691570301246E-01 -8.784878016592E-02
     31 T   7 N    -1.832170581708E-01  4.633783175238E-01  4.633783175238E-01
     32 T   7 N     0.000000000000E+00  3.534046243054E-01 -4.633783175238E-01
     33 F   7 N     1.832170581708E-01 -3.534046243054E-01 -3.534046243054E-01
     34 F   7 N     0.000000000000E+00 -4.633783175238E-01  3.534046243054E-01
     35 T   7 N     4.633783175238E-01 -1.832170581708E-01  4.633783175238E-01
     36 F   7 N     4.633783175238E-01  4.633783175238E-01 -1.832170581708E-01
     37 T   7 N     3.534046243054E-01  0.000000000000E+00 -4.633783175238E-01
     38 F   7 N     3.534046243054E-01 -4.633783175238E-01  0.000000000000E+00
     39 F   7 N    -4.633783175238E-01  0.000000000000E+00  3.534046243054E-01
     40 F   7 N    -3.534046243054E-01 -3.534046243054E-01  1.832170581708E-01
     41 F   7 N    -3.534046243054E-01  1.832170581708E-01 -3.534046243054E-01
     42 F   7 N    -4.633783175238E-01  3.534046243054E-01  0.000000000000E+00
     43 T   6 C    -2.705674573661E-01  3.714256733498E-01  3.714256733498E-01
     44 T   6 C     0.000000000000E+00  3.580068692840E-01 -3.714256733498E-01
     45 F   6 C     2.705674573661E-01 -3.580068692840E-01 -3.580068692840E-01
     46 F   6 C     0.000000000000E+00 -3.714256733498E-01  3.580068692840E-01
     47 T   6 C     3.714256733498E-01 -2.705674573661E-01  3.714256733498E-01
     48 F   6 C     3.714256733498E-01  3.714256733498E-01 -2.705674573661E-01
     49 T   6 C     3.580068692840E-01  0.000000000000E+00 -3.714256733498E-01
     50 F   6 C     3.580068692840E-01 -3.714256733498E-01  0.000000000000E+00
     51 F   6 C    -3.714256733498E-01  0.000000000000E+00  3.580068692840E-01
     52 F   6 C    -3.580068692840E-01 -3.580068692840E-01  2.705674573661E-01
     53 F   6 C    -3.580068692840E-01  2.705674573661E-01 -3.580068692840E-01
     54 F   6 C    -3.714256733498E-01  3.580068692840E-01  0.000000000000E+00
     55 T   6 C    -3.980292600777E-01  2.703364866044E-01  2.159140727449E-01
     56 T   6 C     5.442241385952E-02  3.860566671774E-01 -2.159140727449E-01
     57 F   6 C     3.980292600777E-01 -3.860566671774E-01 -3.316342533179E-01
     58 F   6 C    -5.442241385952E-02 -2.703364866044E-01  3.316342533179E-01
     59 T   6 C     2.159140727449E-01 -3.980292600777E-01  2.703364866044E-01
     60 T   6 C     2.703364866044E-01  2.159140727449E-01 -3.980292600777E-01
     61 T   6 C     3.316342533179E-01 -5.442241385952E-02 -2.703364866044E-01
     62 T   6 C     3.860566671774E-01 -2.159140727449E-01  5.442241385952E-02
     63 F   6 C    -2.159140727449E-01  5.442241385952E-02  3.860566671774E-01
     64 F   6 C    -3.860566671774E-01 -3.316342533179E-01  3.980292600777E-01
     65 F   6 C    -3.316342533179E-01  3.980292600777E-01 -3.860566671774E-01
     66 F   6 C    -2.703364866044E-01  3.316342533179E-01 -5.442241385952E-02
     67 F   6 C     2.703364866044E-01 -3.980292600777E-01  2.159140727449E-01
     68 F   6 C     3.860566671774E-01  5.442241385952E-02 -2.159140727449E-01
     69 F   6 C    -3.860566671774E-01  3.980292600777E-01 -3.316342533179E-01
     70 F   6 C    -2.703364866044E-01 -5.442241385952E-02  3.316342533179E-01
     71 F   6 C    -3.980292600777E-01  2.159140727449E-01  2.703364866044E-01
     72 F   6 C     2.159140727449E-01  2.703364866044E-01 -3.980292600777E-01
     73 F   6 C    -5.442241385952E-02  3.316342533179E-01 -2.703364866044E-01
     74 F   6 C    -2.159140727449E-01  3.860566671774E-01  5.442241385952E-02
     75 F   6 C     5.442241385952E-02 -2.159140727449E-01  3.860566671774E-01
     76 F   6 C    -3.316342533179E-01 -3.860566671774E-01  3.980292600777E-01
     77 F   6 C     3.980292600777E-01 -3.316342533179E-01 -3.860566671774E-01
     78 F   6 C     3.316342533179E-01 -2.703364866044E-01 -5.442241385952E-02
     79 T   1 H    -4.512050989773E-01  2.453161882063E-01  1.367059636372E-01
     80 T   1 H     1.086102245691E-01  4.120889373856E-01 -1.367059636372E-01
     81 F   1 H     4.512050989773E-01 -4.120889373856E-01 -3.034787128164E-01
     82 F   1 H    -1.086102245691E-01 -2.453161882063E-01  3.034787128164E-01
     83 T   1 H     1.367059636372E-01 -4.512050989773E-01  2.453161882063E-01
     84 T   1 H     2.453161882063E-01  1.367059636372E-01 -4.512050989773E-01
     85 T   1 H     3.034787128164E-01 -1.086102245691E-01 -2.453161882063E-01
     86 T   1 H     4.120889373856E-01 -1.367059636372E-01  1.086102245691E-01
     87 F   1 H    -1.367059636372E-01  1.086102245691E-01  4.120889373856E-01
     88 F   1 H    -4.120889373856E-01 -3.034787128164E-01  4.512050989773E-01
     89 F   1 H    -3.034787128164E-01  4.512050989773E-01 -4.120889373856E-01
     90 F   1 H    -2.453161882063E-01  3.034787128164E-01 -1.086102245691E-01
     91 F   1 H     2.453161882063E-01 -4.512050989773E-01  1.367059636372E-01
     92 F   1 H     4.120889373856E-01  1.086102245691E-01 -1.367059636372E-01
     93 F   1 H    -4.120889373856E-01  4.512050989773E-01 -3.034787128164E-01
     94 F   1 H    -2.453161882063E-01 -1.086102245691E-01  3.034787128164E-01
     95 F   1 H    -4.512050989773E-01  1.367059636372E-01  2.453161882063E-01
     96 F   1 H     1.367059636372E-01  2.453161882063E-01 -4.512050989773E-01
     97 F   1 H    -1.086102245691E-01  3.034787128164E-01 -2.453161882063E-01
     98 F   1 H    -1.367059636372E-01  4.120889373856E-01  1.086102245691E-01
     99 F   1 H     1.086102245691E-01 -1.367059636372E-01  4.120889373856E-01
    100 F   1 H    -3.034787128164E-01 -4.120889373856E-01  4.512050989773E-01
    101 F   1 H     4.512050989773E-01 -3.034787128164E-01 -4.120889373856E-01
    102 F   1 H     3.034787128164E-01 -2.453161882063E-01 -1.086102245691E-01
    103 T   8 O    -1.482565325946E-01  4.589175535310E-01 -4.561489526025E-01
    104 T   8 O    -8.493349386645E-02  3.078924200079E-01  4.561489526025E-01
    105 F   8 O     1.482565325946E-01 -3.078924200079E-01 -3.928259138744E-01
    106 F   8 O     8.493349386645E-02 -4.589175535310E-01  3.928259138744E-01
    107 T   8 O    -4.561489526025E-01 -1.482565325946E-01  4.589175535310E-01
    108 T   8 O     4.589175535310E-01 -4.561489526025E-01 -1.482565325946E-01
    109 T   8 O     3.928259138744E-01  8.493349386645E-02 -4.589175535310E-01
    110 T   8 O     3.078924200079E-01  4.561489526025E-01 -8.493349386645E-02
    111 F   8 O     4.561489526025E-01 -8.493349386645E-02  3.078924200079E-01
    112 F   8 O    -3.078924200079E-01 -3.928259138744E-01  1.482565325946E-01
    113 F   8 O    -3.928259138744E-01  1.482565325946E-01 -3.078924200079E-01
    114 F   8 O    -4.589175535310E-01  3.928259138744E-01  8.493349386645E-02
    115 F   8 O     4.589175535310E-01 -1.482565325946E-01 -4.561489526025E-01
    116 F   8 O     3.078924200079E-01 -8.493349386645E-02  4.561489526025E-01
    117 F   8 O    -3.078924200079E-01  1.482565325946E-01 -3.928259138744E-01
    118 F   8 O    -4.589175535310E-01  8.493349386645E-02  3.928259138744E-01
    119 F   8 O    -1.482565325946E-01 -4.561489526025E-01  4.589175535310E-01
    120 F   8 O    -4.561489526025E-01  4.589175535310E-01 -1.482565325946E-01
    121 F   8 O     8.493349386645E-02  3.928259138744E-01 -4.589175535310E-01
    122 F   8 O     4.561489526025E-01  3.078924200079E-01 -8.493349386645E-02
    123 F   8 O    -8.493349386645E-02  4.561489526025E-01  3.078924200079E-01
    124 F   8 O    -3.928259138744E-01 -3.078924200079E-01  1.482565325946E-01
    125 F   8 O     1.482565325946E-01 -3.928259138744E-01 -3.078924200079E-01
    126 F   8 O     3.928259138744E-01 -4.589175535310E-01  8.493349386645E-02

 TRANSFORMATION MATRIX PRIMITIVE-CRYSTALLOGRAPHIC CELL
  0.0000  1.0000  1.0000  1.0000  0.0000  1.0000  1.0000  1.0000  0.0000

 *******************************************************************************
 CRYSTALLOGRAPHIC CELL (VOLUME=       5956.05241424)
         A              B              C           ALPHA      BETA       GAMMA 
    18.12673157    18.12673157    18.12673157    90.000000  90.000000  90.000000

 COORDINATES IN THE CRYSTALLOGRAPHIC CELL
     ATOM                 X/A                 Y/B                 Z/C    
 *******************************************************************************
      1 T 248 CD    5.185753147734E-17  2.500000000000E-01 -5.000000000000E-01
      2 F 248 CD   -5.000000000000E-01  2.500000000000E-01 -2.074301259094E-16
      3 F 248 CD   -5.000000000000E-01  5.185753147734E-17  2.500000000000E-01
      4 T 248 CD    2.500000000000E-01 -5.000000000000E-01  5.185753147734E-17
      5 F 248 CD    2.500000000000E-01 -5.185753147734E-17 -5.000000000000E-01
      6 F 248 CD    0.000000000000E+00 -5.000000000000E-01  2.500000000000E-01
      7 T   7 N    -1.653905633858E-02  2.978473062972E-01  3.856960864631E-01
      8 T   7 N     1.653905633858E-02 -2.978473062972E-01  3.856960864631E-01
      9 F   7 N    -1.653905633858E-02 -2.978473062972E-01 -3.856960864631E-01
     10 F   7 N     1.653905633858E-02  2.978473062972E-01 -3.856960864631E-01
     11 T   7 N     3.856960864631E-01 -1.653905633858E-02  2.978473062972E-01
     12 T   7 N     2.978473062972E-01  3.856960864631E-01 -1.653905633858E-02
     13 T   7 N    -3.856960864631E-01  1.653905633858E-02  2.978473062972E-01
     14 T   7 N    -2.978473062972E-01  3.856960864631E-01  1.653905633858E-02
     15 F   7 N     3.856960864631E-01  1.653905633858E-02 -2.978473062972E-01
     16 F   7 N    -2.978473062972E-01 -3.856960864631E-01 -1.653905633858E-02
     17 F   7 N    -3.856960864631E-01 -1.653905633858E-02 -2.978473062972E-01
     18 F   7 N     2.978473062972E-01 -3.856960864631E-01  1.653905633858E-02
     19 F   7 N     2.978473062972E-01 -1.653905633858E-02  3.856960864631E-01
     20 F   7 N    -2.978473062972E-01  1.653905633858E-02  3.856960864631E-01
     21 F   7 N    -2.978473062972E-01 -1.653905633858E-02 -3.856960864631E-01
     22 F   7 N     2.978473062972E-01  1.653905633858E-02 -3.856960864631E-01
     23 F   7 N    -1.653905633858E-02  3.856960864631E-01  2.978473062972E-01
     24 F   7 N     3.856960864631E-01  2.978473062972E-01 -1.653905633858E-02
     25 F   7 N     1.653905633858E-02 -3.856960864631E-01  2.978473062972E-01
     26 F   7 N     3.856960864631E-01 -2.978473062972E-01  1.653905633858E-02
     27 F   7 N     1.653905633858E-02  3.856960864631E-01 -2.978473062972E-01
     28 F   7 N    -3.856960864631E-01 -2.978473062972E-01 -1.653905633858E-02
     29 F   7 N    -1.653905633858E-02 -3.856960864631E-01 -2.978473062972E-01
     30 F   7 N    -3.856960864631E-01  2.978473062972E-01  1.653905633858E-02
     31 T   7 N    -4.450131533908E-01 -9.160852908541E-02 -9.160852908541E-02
     32 T   7 N     4.450131533908E-01  9.160852908541E-02 -9.160852908541E-02
     33 F   7 N    -4.450131533908E-01  9.160852908541E-02  9.160852908541E-02
     34 F   7 N     4.450131533908E-01 -9.160852908541E-02  9.160852908541E-02
     35 T   7 N    -9.160852908541E-02 -4.450131533908E-01 -9.160852908541E-02
     36 F   7 N    -9.160852908541E-02 -9.160852908541E-02 -4.450131533908E-01
     37 T   7 N     9.160852908541E-02  4.450131533908E-01 -9.160852908541E-02
     38 F   7 N     9.160852908541E-02 -9.160852908541E-02  4.450131533908E-01
     39 F   7 N    -9.160852908541E-02  4.450131533908E-01  9.160852908541E-02
     40 F   7 N     9.160852908541E-02  9.160852908541E-02 -4.450131533908E-01
     41 F   7 N     9.160852908541E-02 -4.450131533908E-01  9.160852908541E-02
     42 F   7 N    -9.160852908541E-02  9.160852908541E-02  4.450131533908E-01
     43 T   6 C     6.709402032878E-03  3.647162713169E-01  3.647162713169E-01
     44 T   6 C    -6.709402032878E-03 -3.647162713169E-01  3.647162713169E-01
     45 F   6 C     6.709402032878E-03 -3.647162713169E-01 -3.647162713169E-01
     46 F   6 C    -6.709402032878E-03  3.647162713169E-01 -3.647162713169E-01
     47 T   6 C     3.647162713169E-01  6.709402032878E-03  3.647162713169E-01
     48 F   6 C     3.647162713169E-01  3.647162713169E-01  6.709402032878E-03
     49 T   6 C    -3.647162713169E-01 -6.709402032878E-03  3.647162713169E-01
     50 F   6 C    -3.647162713169E-01  3.647162713169E-01 -6.709402032878E-03
     51 F   6 C     3.647162713169E-01 -6.709402032878E-03 -3.647162713169E-01
     52 F   6 C    -3.647162713169E-01 -3.647162713169E-01  6.709402032878E-03
     53 F   6 C    -3.647162713169E-01  6.709402032878E-03 -3.647162713169E-01
     54 F   6 C     3.647162713169E-01 -3.647162713169E-01 -6.709402032878E-03
     55 T   6 C    -5.786009028652E-02  2.737741630314E-01  3.281965768909E-01
     56 T   6 C     5.786009028652E-02 -2.737741630314E-01  3.281965768909E-01
     57 F   6 C    -5.786009028652E-02 -2.737741630314E-01 -3.281965768909E-01
     58 F   6 C     5.786009028652E-02  2.737741630314E-01 -3.281965768909E-01
     59 T   6 C     3.281965768909E-01 -5.786009028652E-02  2.737741630314E-01
     60 T   6 C     2.737741630314E-01  3.281965768909E-01 -5.786009028652E-02
     61 T   6 C    -3.281965768909E-01  5.786009028652E-02  2.737741630314E-01
     62 T   6 C    -2.737741630314E-01  3.281965768909E-01  5.786009028652E-02
     63 F   6 C     3.281965768909E-01  5.786009028652E-02 -2.737741630314E-01
     64 F   6 C    -2.737741630314E-01 -3.281965768909E-01 -5.786009028652E-02
     65 F   6 C    -3.281965768909E-01 -5.786009028652E-02 -2.737741630314E-01
     66 F   6 C     2.737741630314E-01 -3.281965768909E-01  5.786009028652E-02
     67 F   6 C     2.737741630314E-01 -5.786009028652E-02  3.281965768909E-01
     68 F   6 C    -2.737741630314E-01  5.786009028652E-02  3.281965768909E-01
     69 F   6 C    -2.737741630314E-01 -5.786009028652E-02 -3.281965768909E-01
     70 F   6 C     2.737741630314E-01  5.786009028652E-02 -3.281965768909E-01
     71 F   6 C    -5.786009028652E-02  3.281965768909E-01  2.737741630314E-01
     72 F   6 C     3.281965768909E-01  2.737741630314E-01 -5.786009028652E-02
     73 F   6 C     5.786009028652E-02 -3.281965768909E-01  2.737741630314E-01
     74 F   6 C     3.281965768909E-01 -2.737741630314E-01  5.786009028652E-02
     75 F   6 C     5.786009028652E-02  3.281965768909E-01 -2.737741630314E-01
     76 F   6 C    -3.281965768909E-01 -2.737741630314E-01 -5.786009028652E-02
     77 F   6 C    -5.786009028652E-02 -3.281965768909E-01 -2.737741630314E-01
     78 F   6 C    -3.281965768909E-01  2.737741630314E-01  5.786009028652E-02
     79 T   1 H    -8.338637458963E-02  2.200923382268E-01  3.287025627959E-01
     80 T   1 H     8.338637458963E-02 -2.200923382268E-01  3.287025627959E-01
     81 F   1 H    -8.338637458963E-02 -2.200923382268E-01 -3.287025627959E-01
     82 F   1 H     8.338637458963E-02  2.200923382268E-01 -3.287025627959E-01
     83 T   1 H     3.287025627959E-01 -8.338637458963E-02  2.200923382268E-01
     84 T   1 H     2.200923382268E-01  3.287025627959E-01 -8.338637458963E-02
     85 T   1 H    -3.287025627959E-01  8.338637458963E-02  2.200923382268E-01
     86 T   1 H    -2.200923382268E-01  3.287025627959E-01  8.338637458963E-02
     87 F   1 H     3.287025627959E-01  8.338637458963E-02 -2.200923382268E-01
     88 F   1 H    -2.200923382268E-01 -3.287025627959E-01 -8.338637458963E-02
     89 F   1 H    -3.287025627959E-01 -8.338637458963E-02 -2.200923382268E-01
     90 F   1 H     2.200923382268E-01 -3.287025627959E-01  8.338637458963E-02
     91 F   1 H     2.200923382268E-01 -8.338637458963E-02  3.287025627959E-01
     92 F   1 H    -2.200923382268E-01  8.338637458963E-02  3.287025627959E-01
     93 F   1 H    -2.200923382268E-01 -8.338637458963E-02 -3.287025627959E-01
     94 F   1 H     2.200923382268E-01  8.338637458963E-02 -3.287025627959E-01
     95 F   1 H    -8.338637458963E-02  3.287025627959E-01  2.200923382268E-01
     96 F   1 H     3.287025627959E-01  2.200923382268E-01 -8.338637458963E-02
     97 F   1 H     8.338637458963E-02 -3.287025627959E-01  2.200923382268E-01
     98 F   1 H     3.287025627959E-01 -2.200923382268E-01  8.338637458963E-02
     99 F   1 H     8.338637458963E-02  3.287025627959E-01 -2.200923382268E-01
    100 F   1 H    -3.287025627959E-01 -2.200923382268E-01 -8.338637458963E-02
    101 F   1 H    -8.338637458963E-02 -3.287025627959E-01 -2.200923382268E-01
    102 F   1 H    -3.287025627959E-01  2.200923382268E-01  8.338637458963E-02
    103 T   8 O    -4.244874332385E-01 -3.166151936407E-02 -1.165950132305E-01
    104 T   8 O     4.244874332385E-01  3.166151936407E-02 -1.165950132305E-01
    105 F   8 O    -4.244874332385E-01  3.166151936407E-02  1.165950132305E-01
    106 F   8 O     4.244874332385E-01 -3.166151936407E-02  1.165950132305E-01
    107 T   8 O    -1.165950132305E-01 -4.244874332385E-01 -3.166151936407E-02
    108 T   8 O    -3.166151936407E-02 -1.165950132305E-01 -4.244874332385E-01
    109 T   8 O     1.165950132305E-01  4.244874332385E-01 -3.166151936407E-02
    110 T   8 O     3.166151936407E-02 -1.165950132305E-01  4.244874332385E-01
    111 F   8 O    -1.165950132305E-01  4.244874332385E-01  3.166151936407E-02
    112 F   8 O     3.166151936407E-02  1.165950132305E-01 -4.244874332385E-01
    113 F   8 O     1.165950132305E-01 -4.244874332385E-01  3.166151936407E-02
    114 F   8 O    -3.166151936407E-02  1.165950132305E-01  4.244874332385E-01
    115 F   8 O    -3.166151936407E-02 -4.244874332385E-01 -1.165950132305E-01
    116 F   8 O     3.166151936407E-02  4.244874332385E-01 -1.165950132305E-01
    117 F   8 O     3.166151936407E-02 -4.244874332385E-01  1.165950132305E-01
    118 F   8 O    -3.166151936407E-02  4.244874332385E-01  1.165950132305E-01
    119 F   8 O    -4.244874332385E-01 -1.165950132305E-01 -3.166151936407E-02
    120 F   8 O    -1.165950132305E-01 -3.166151936407E-02 -4.244874332385E-01
    121 F   8 O     4.244874332385E-01  1.165950132305E-01 -3.166151936407E-02
    122 F   8 O    -1.165950132305E-01  3.166151936407E-02  4.244874332385E-01
    123 F   8 O     4.244874332385E-01 -1.165950132305E-01  3.166151936407E-02
    124 F   8 O     1.165950132305E-01  3.166151936407E-02 -4.244874332385E-01
    125 F   8 O    -4.244874332385E-01  1.165950132305E-01  3.166151936407E-02
    126 F   8 O     1.165950132305E-01 -3.166151936407E-02  4.244874332385E-01

 T = ATOM BELONGING TO THE ASYMMETRIC UNIT

 *******************************************************************************
 * CELL DEFORMATION
 *******************************************************************************

    ELASTIC STRAIN MATRIX (ADIMENSIONAL)

    1    0.0000000000    0.0000000000    0.0000000000
    2    0.0000000000    0.0000000000   -0.0150000000
    3    0.0000000000   -0.0150000000    0.0000000000

 LATTICE PARAMETERS (ANGSTROMS AND DEGREES) OF
 (1) ORIGINAL PRIMITIVE CELL
 (2) ORIGINAL CRYSTALLOGRAPHIC CELL
 (3) DEFORMED PRIMITIVE CELL
 (4) DEFORMED CRYSTALLOGRAPHIC CELL

            A           B           C        ALPHA       BETA        GAMMA         VOL
 (1)   15.698210   15.698210   15.698210  109.471221  109.471221  109.471221 2978.026207
 (2)   18.126732   18.126732   18.126732   90.000000   90.000000   90.000000 5956.052414
 (3)   15.541624   15.855581   15.855581  110.273470  109.472233  109.472233 2977.356151
 (4)   18.126732   18.128771   18.128771   91.718744   90.000000   90.000000 5954.712302

 * CELL DEFORMATION COMPLETE - NO. OF SYMMOPS   4
 *******************************************************************************
 LATTICE PARAMETERS (ANGSTROMS AND DEGREES) - BOHR = 0.5291772083 ANGSTROM
 PRIMITIVE CELL - CENTRING CODE 6/1 VOLUME=  2977.356151 - DENSITY  1.131 g/cm^3
         A              B              C           ALPHA      BETA       GAMMA 
    15.54162435    15.85558070    15.85558070   110.273470 109.472233 109.472233
 *******************************************************************************
 ATOMS IN THE ASYMMETRIC UNIT   34 - ATOMS IN THE UNIT CELL:  126
     ATOM                 X/A                 Y/B                 Z/C    
 *******************************************************************************
      1 T 248 CD   -2.500000000000E-01 -5.000000000000E-01  2.500000000000E-01
      2 F 248 CD    2.500000000000E-01 -5.000000000000E-01 -2.500000000000E-01
      3 F 248 CD    2.500000000000E-01 -2.500000000000E-01 -5.000000000000E-01
      4 T 248 CD   -5.000000000000E-01  2.500000000000E-01 -2.500000000000E-01
      5 F 248 CD    5.000000000000E-01 -2.500000000000E-01  2.500000000000E-01
      6 F 248 CD   -2.500000000000E-01  2.500000000000E-01 -5.000000000000E-01
      7 T   7 N    -3.164566072396E-01  3.691570301246E-01  2.813082499586E-01
      8 T   7 N     8.784878016592E-02  4.022351428017E-01 -2.813082499586E-01
      9 F   7 N     3.164566072396E-01 -4.022351428017E-01 -3.143863626358E-01
     10 F   7 N    -8.784878016592E-02 -3.691570301246E-01  3.143863626358E-01
     11 T   7 N     2.813082499586E-01 -3.164566072396E-01  3.691570301246E-01
     12 T   7 N     3.691570301246E-01  2.813082499586E-01 -3.164566072396E-01
     13 T   7 N     3.143863626358E-01 -8.784878016592E-02 -3.691570301246E-01
     14 T   7 N     4.022351428017E-01 -2.813082499586E-01  8.784878016592E-02
     15 F   7 N    -2.813082499586E-01  8.784878016592E-02  4.022351428017E-01
     16 F   7 N    -4.022351428017E-01 -3.143863626358E-01  3.164566072396E-01
     17 F   7 N    -3.143863626358E-01  3.164566072396E-01 -4.022351428017E-01
     18 F   7 N    -3.691570301246E-01  3.143863626358E-01 -8.784878016592E-02
     19 F   7 N     3.691570301246E-01 -3.164566072396E-01  2.813082499586E-01
     20 F   7 N     4.022351428017E-01  8.784878016592E-02 -2.813082499586E-01
     21 F   7 N    -4.022351428017E-01  3.164566072396E-01 -3.143863626358E-01
     22 F   7 N    -3.691570301246E-01 -8.784878016592E-02  3.143863626358E-01
     23 F   7 N    -3.164566072396E-01  2.813082499586E-01  3.691570301246E-01
     24 F   7 N     2.813082499586E-01  3.691570301246E-01 -3.164566072396E-01
     25 F   7 N    -8.784878016592E-02  3.143863626358E-01 -3.691570301246E-01
     26 F   7 N    -2.813082499586E-01  4.022351428017E-01  8.784878016592E-02
     27 F   7 N     8.784878016592E-02 -2.813082499586E-01  4.022351428017E-01
     28 F   7 N    -3.143863626358E-01 -4.022351428017E-01  3.164566072396E-01
     29 F   7 N     3.164566072396E-01 -3.143863626358E-01 -4.022351428017E-01
     30 F   7 N     3.143863626358E-01 -3.691570301246E-01 -8.784878016592E-02
     31 T   7 N    -1.832170581708E-01  4.633783175238E-01  4.633783175238E-01
     32 T   7 N     0.000000000000E+00  3.534046243054E-01 -4.633783175238E-01
     33 F   7 N     1.832170581708E-01 -3.534046243054E-01 -3.534046243054E-01
     34 F   7 N     0.000000000000E+00 -4.633783175238E-01  3.534046243054E-01
     35 T   7 N     4.633783175238E-01 -1.832170581708E-01  4.633783175238E-01
     36 F   7 N     4.633783175238E-01  4.633783175238E-01 -1.832170581708E-01
     37 T   7 N     3.534046243054E-01  1.387778780781E-17 -4.633783175238E-01
     38 F   7 N     3.534046243054E-01 -4.633783175238E-01  1.561251128379E-17
     39 F   7 N    -4.633783175238E-01  1.387778780781E-17  3.534046243054E-01
     40 F   7 N    -3.534046243054E-01 -3.534046243054E-01  1.832170581708E-01
     41 F   7 N    -3.534046243054E-01  1.832170581708E-01 -3.534046243054E-01
     42 F   7 N    -4.633783175238E-01  3.534046243054E-01  1.040834085586E-17
     43 T   6 C    -2.705674573661E-01  3.714256733498E-01  3.714256733498E-01
     44 T   6 C     0.000000000000E+00  3.580068692840E-01 -3.714256733498E-01
     45 F   6 C     2.705674573661E-01 -3.580068692840E-01 -3.580068692840E-01
     46 F   6 C     0.000000000000E+00 -3.714256733498E-01  3.580068692840E-01
     47 T   6 C     3.714256733498E-01 -2.705674573661E-01  3.714256733498E-01
     48 F   6 C     3.714256733498E-01  3.714256733498E-01 -2.705674573661E-01
     49 T   6 C     3.580068692840E-01  0.000000000000E+00 -3.714256733498E-01
     50 F   6 C     3.580068692840E-01 -3.714256733498E-01  2.268693045926E-17
     51 F   6 C    -3.714256733498E-01 -5.551115123126E-17  3.580068692840E-01
     52 F   6 C    -3.580068692840E-01 -3.580068692840E-01  2.705674573661E-01
     53 F   6 C    -3.580068692840E-01  2.705674573661E-01 -3.580068692840E-01
     54 F   6 C    -3.714256733498E-01  3.580068692840E-01 -5.781846897958E-17
     55 T   6 C    -3.980292600777E-01  2.703364866044E-01  2.159140727449E-01
     56 T   6 C     5.442241385952E-02  3.860566671774E-01 -2.159140727449E-01
     57 F   6 C     3.980292600777E-01 -3.860566671774E-01 -3.316342533179E-01
     58 F   6 C    -5.442241385952E-02 -2.703364866044E-01  3.316342533179E-01
     59 T   6 C     2.159140727449E-01 -3.980292600777E-01  2.703364866044E-01
     60 T   6 C     2.703364866044E-01  2.159140727449E-01 -3.980292600777E-01
     61 T   6 C     3.316342533179E-01 -5.442241385952E-02 -2.703364866044E-01
     62 T   6 C     3.860566671774E-01 -2.159140727449E-01  5.442241385952E-02
     63 F   6 C    -2.159140727449E-01  5.442241385952E-02  3.860566671774E-01
     64 F   6 C    -3.860566671774E-01 -3.316342533179E-01  3.980292600777E-01
     65 F   6 C    -3.316342533179E-01  3.980292600777E-01 -3.860566671774E-01
     66 F   6 C    -2.703364866044E-01  3.316342533179E-01 -5.442241385952E-02
     67 F   6 C     2.703364866044E-01 -3.980292600777E-01  2.159140727449E-01
     68 F   6 C     3.860566671774E-01  5.442241385952E-02 -2.159140727449E-01
     69 F   6 C    -3.860566671774E-01  3.980292600777E-01 -3.316342533179E-01
     70 F   6 C    -2.703364866044E-01 -5.442241385952E-02  3.316342533179E-01
     71 F   6 C    -3.980292600777E-01  2.159140727449E-01  2.703364866044E-01
     72 F   6 C     2.159140727449E-01  2.703364866044E-01 -3.980292600777E-01
     73 F   6 C    -5.442241385952E-02  3.316342533179E-01 -2.703364866044E-01
     74 F   6 C    -2.159140727449E-01  3.860566671774E-01  5.442241385952E-02
     75 F   6 C     5.442241385952E-02 -2.159140727449E-01  3.860566671774E-01
     76 F   6 C    -3.316342533179E-01 -3.860566671774E-01  3.980292600777E-01
     77 F   6 C     3.980292600777E-01 -3.316342533179E-01 -3.860566671774E-01
     78 F   6 C     3.316342533179E-01 -2.703364866044E-01 -5.442241385952E-02
     79 T   1 H    -4.512050989773E-01  2.453161882063E-01  1.367059636372E-01
     80 T   1 H     1.086102245691E-01  4.120889373856E-01 -1.367059636372E-01
     81 F   1 H     4.512050989773E-01 -4.120889373856E-01 -3.034787128164E-01
     82 F   1 H    -1.086102245691E-01 -2.453161882063E-01  3.034787128164E-01
     83 T   1 H     1.367059636372E-01 -4.512050989773E-01  2.453161882063E-01
     84 T   1 H     2.453161882063E-01  1.367059636372E-01 -4.512050989773E-01
     85 T   1 H     3.034787128164E-01 -1.086102245691E-01 -2.453161882063E-01
     86 T   1 H     4.120889373856E-01 -1.367059636372E-01  1.086102245691E-01
     87 F   1 H    -1.367059636372E-01  1.086102245691E-01  4.120889373856E-01
     88 F   1 H    -4.120889373856E-01 -3.034787128164E-01  4.512050989773E-01
     89 F   1 H    -3.034787128164E-01  4.512050989773E-01 -4.120889373856E-01
     90 F   1 H    -2.453161882063E-01  3.034787128164E-01 -1.086102245691E-01
     91 F   1 H     2.453161882063E-01 -4.512050989773E-01  1.367059636372E-01
     92 F   1 H     4.120889373856E-01  1.086102245691E-01 -1.367059636372E-01
     93 F   1 H    -4.120889373856E-01  4.512050989773E-01 -3.034787128164E-01
     94 F   1 H    -2.453161882063E-01 -1.086102245691E-01  3.034787128164E-01
     95 F   1 H    -4.512050989773E-01  1.367059636372E-01  2.453161882063E-01
     96 F   1 H     1.367059636372E-01  2.453161882063E-01 -4.512050989773E-01
     97 F   1 H    -1.086102245691E-01  3.034787128164E-01 -2.453161882063E-01
     98 F   1 H    -1.367059636372E-01  4.120889373856E-01  1.086102245691E-01
     99 F   1 H     1.086102245691E-01 -1.367059636372E-01  4.120889373856E-01
    100 F   1 H    -3.034787128164E-01 -4.120889373856E-01  4.512050989773E-01
    101 F   1 H     4.512050989773E-01 -3.034787128164E-01 -4.120889373856E-01
    102 F   1 H     3.034787128164E-01 -2.453161882063E-01 -1.086102245691E-01
    103 T   8 O    -1.482565325946E-01  4.589175535310E-01 -4.561489526025E-01
    104 T   8 O    -8.493349386645E-02  3.078924200079E-01  4.561489526025E-01
    105 F   8 O     1.482565325946E-01 -3.078924200079E-01 -3.928259138744E-01
    106 F   8 O     8.493349386645E-02 -4.589175535310E-01  3.928259138744E-01
    107 T   8 O    -4.561489526025E-01 -1.482565325946E-01  4.589175535310E-01
    108 T   8 O     4.589175535310E-01 -4.561489526025E-01 -1.482565325946E-01
    109 T   8 O     3.928259138744E-01  8.493349386645E-02 -4.589175535310E-01
    110 T   8 O     3.078924200079E-01  4.561489526025E-01 -8.493349386645E-02
    111 F   8 O     4.561489526025E-01 -8.493349386645E-02  3.078924200079E-01
    112 F   8 O    -3.078924200079E-01 -3.928259138744E-01  1.482565325946E-01
    113 F   8 O    -3.928259138744E-01  1.482565325946E-01 -3.078924200079E-01
    114 F   8 O    -4.589175535310E-01  3.928259138744E-01  8.493349386645E-02
    115 F   8 O     4.589175535310E-01 -1.482565325946E-01 -4.561489526025E-01
    116 F   8 O     3.078924200079E-01 -8.493349386645E-02  4.561489526025E-01
    117 F   8 O    -3.078924200079E-01  1.482565325946E-01 -3.928259138744E-01
    118 F   8 O    -4.589175535310E-01  8.493349386645E-02  3.928259138744E-01
    119 F   8 O    -1.482565325946E-01 -4.561489526025E-01  4.589175535310E-01
    120 F   8 O    -4.561489526025E-01  4.589175535310E-01 -1.482565325946E-01
    121 F   8 O     8.493349386645E-02  3.928259138744E-01 -4.589175535310E-01
    122 F   8 O     4.561489526025E-01  3.078924200079E-01 -8.493349386645E-02
    123 F   8 O    -8.493349386645E-02  4.561489526025E-01  3.078924200079E-01
    124 F   8 O    -3.928259138744E-01 -3.078924200079E-01  1.482565325946E-01
    125 F   8 O     1.482565325946E-01 -3.928259138744E-01 -3.078924200079E-01
    126 F   8 O     3.928259138744E-01 -4.589175535310E-01  8.493349386645E-02

 TRANSFORMATION MATRIX PRIMITIVE-CRYSTALLOGRAPHIC CELL
  0.0000  1.0000  1.0000  1.0000  0.0000  1.0000  1.0000  1.0000  0.0000

 *******************************************************************************
 CRYSTALLOGRAPHIC CELL (VOLUME=       5954.71230245)
         A              B              C           ALPHA      BETA       GAMMA 
    18.12673157    18.12877072    18.12877072    91.718744  90.000000  90.000000

 COORDINATES IN THE CRYSTALLOGRAPHIC CELL
     ATOM                 X/A                 Y/B                 Z/C    
 *******************************************************************************
      1 T 248 CD    5.185753147734E-17  2.500000000000E-01 -5.000000000000E-01
      2 F 248 CD   -5.000000000000E-01  2.500000000000E-01 -1.873501354055E-16
      3 F 248 CD   -5.000000000000E-01  7.285838599103E-17  2.500000000000E-01
      4 T 248 CD    2.500000000000E-01 -5.000000000000E-01  3.903127820948E-17
      5 F 248 CD    2.500000000000E-01 -6.505213034913E-17 -5.000000000000E-01
      6 F 248 CD    0.000000000000E+00 -5.000000000000E-01  2.500000000000E-01
      7 T   7 N    -1.653905633858E-02  2.978473062972E-01  3.856960864631E-01
      8 T   7 N     1.653905633858E-02 -2.978473062972E-01  3.856960864631E-01
      9 F   7 N    -1.653905633858E-02 -2.978473062972E-01 -3.856960864631E-01
     10 F   7 N     1.653905633858E-02  2.978473062972E-01 -3.856960864631E-01
     11 T   7 N     3.856960864631E-01 -1.653905633858E-02  2.978473062972E-01
     12 T   7 N     2.978473062972E-01  3.856960864631E-01 -1.653905633858E-02
     13 T   7 N    -3.856960864631E-01  1.653905633858E-02  2.978473062972E-01
     14 T   7 N    -2.978473062972E-01  3.856960864631E-01  1.653905633858E-02
     15 F   7 N     3.856960864631E-01  1.653905633858E-02 -2.978473062972E-01
     16 F   7 N    -2.978473062972E-01 -3.856960864631E-01 -1.653905633858E-02
     17 F   7 N    -3.856960864631E-01 -1.653905633858E-02 -2.978473062972E-01
     18 F   7 N     2.978473062972E-01 -3.856960864631E-01  1.653905633858E-02
     19 F   7 N     2.978473062972E-01 -1.653905633858E-02  3.856960864631E-01
     20 F   7 N    -2.978473062972E-01  1.653905633858E-02  3.856960864631E-01
     21 F   7 N    -2.978473062972E-01 -1.653905633858E-02 -3.856960864631E-01
     22 F   7 N     2.978473062972E-01  1.653905633858E-02 -3.856960864631E-01
     23 F   7 N    -1.653905633858E-02  3.856960864631E-01  2.978473062972E-01
     24 F   7 N     3.856960864631E-01  2.978473062972E-01 -1.653905633858E-02
     25 F   7 N     1.653905633858E-02 -3.856960864631E-01  2.978473062972E-01
     26 F   7 N     3.856960864631E-01 -2.978473062972E-01  1.653905633858E-02
     27 F   7 N     1.653905633858E-02  3.856960864631E-01 -2.978473062972E-01
     28 F   7 N    -3.856960864631E-01 -2.978473062972E-01 -1.653905633858E-02
     29 F   7 N    -1.653905633858E-02 -3.856960864631E-01 -2.978473062972E-01
     30 F   7 N    -3.856960864631E-01  2.978473062972E-01  1.653905633858E-02
     31 T   7 N    -4.450131533908E-01 -9.160852908541E-02 -9.160852908541E-02
     32 T   7 N     4.450131533908E-01  9.160852908541E-02 -9.160852908541E-02
     33 F   7 N    -4.450131533908E-01  9.160852908541E-02  9.160852908541E-02
     34 F   7 N     4.450131533908E-01 -9.160852908541E-02  9.160852908541E-02
     35 T   7 N    -9.160852908541E-02 -4.450131533908E-01 -9.160852908541E-02
     36 F   7 N    -9.160852908541E-02 -9.160852908541E-02 -4.450131533908E-01
     37 T   7 N     9.160852908541E-02  4.450131533908E-01 -9.160852908541E-02
     38 F   7 N     9.160852908541E-02 -9.160852908541E-02  4.450131533908E-01
     39 F   7 N    -9.160852908541E-02  4.450131533908E-01  9.160852908541E-02
     40 F   7 N     9.160852908541E-02  9.160852908541E-02 -4.450131533908E-01
     41 F   7 N     9.160852908541E-02 -4.450131533908E-01  9.160852908541E-02
     42 F   7 N    -9.160852908541E-02  9.160852908541E-02  4.450131533908E-01
     43 T   6 C     6.709402032878E-03  3.647162713169E-01  3.647162713169E-01
     44 T   6 C    -6.709402032878E-03 -3.647162713169E-01  3.647162713169E-01
     45 F   6 C     6.709402032878E-03 -3.647162713169E-01 -3.647162713169E-01
     46 F   6 C    -6.709402032878E-03  3.647162713169E-01 -3.647162713169E-01
     47 T   6 C     3.647162713169E-01  6.709402032878E-03  3.647162713169E-01
     48 F   6 C     3.647162713169E-01  3.647162713169E-01  6.709402032878E-03
     49 T   6 C    -3.647162713169E-01 -6.709402032878E-03  3.647162713169E-01
     50 F   6 C    -3.647162713169E-01  3.647162713169E-01 -6.709402032878E-03
     51 F   6 C     3.647162713169E-01 -6.709402032878E-03 -3.647162713169E-01
     52 F   6 C    -3.647162713169E-01 -3.647162713169E-01  6.709402032878E-03
     53 F   6 C    -3.647162713169E-01  6.709402032878E-03 -3.647162713169E-01
     54 F   6 C     3.647162713169E-01 -3.647162713169E-01 -6.709402032878E-03
     55 T   6 C    -5.786009028652E-02  2.737741630314E-01  3.281965768909E-01
     56 T   6 C     5.786009028652E-02 -2.737741630314E-01  3.281965768909E-01
     57 F   6 C    -5.786009028652E-02 -2.737741630314E-01 -3.281965768909E-01
     58 F   6 C     5.786009028652E-02  2.737741630314E-01 -3.281965768909E-01
     59 T   6 C     3.281965768909E-01 -5.786009028652E-02  2.737741630314E-01
     60 T   6 C     2.737741630314E-01  3.281965768909E-01 -5.786009028652E-02
     61 T   6 C    -3.281965768909E-01  5.786009028652E-02  2.737741630314E-01
     62 T   6 C    -2.737741630314E-01  3.281965768909E-01  5.786009028652E-02
     63 F   6 C     3.281965768909E-01  5.786009028652E-02 -2.737741630314E-01
     64 F   6 C    -2.737741630314E-01 -3.281965768909E-01 -5.786009028652E-02
     65 F   6 C    -3.281965768909E-01 -5.786009028652E-02 -2.737741630314E-01
     66 F   6 C     2.737741630314E-01 -3.281965768909E-01  5.786009028652E-02
     67 F   6 C     2.737741630314E-01 -5.786009028652E-02  3.281965768909E-01
     68 F   6 C    -2.737741630314E-01  5.786009028652E-02  3.281965768909E-01
     69 F   6 C    -2.737741630314E-01 -5.786009028652E-02 -3.281965768909E-01
     70 F   6 C     2.737741630314E-01  5.786009028652E-02 -3.281965768909E-01
     71 F   6 C    -5.786009028652E-02  3.281965768909E-01  2.737741630314E-01
     72 F   6 C     3.281965768909E-01  2.737741630314E-01 -5.786009028652E-02
     73 F   6 C     5.786009028652E-02 -3.281965768909E-01  2.737741630314E-01
     74 F   6 C     3.281965768909E-01 -2.737741630314E-01  5.786009028652E-02
     75 F   6 C     5.786009028652E-02  3.281965768909E-01 -2.737741630314E-01
     76 F   6 C    -3.281965768909E-01 -2.737741630314E-01 -5.786009028652E-02
     77 F   6 C    -5.786009028652E-02 -3.281965768909E-01 -2.737741630314E-01
     78 F   6 C    -3.281965768909E-01  2.737741630314E-01  5.786009028652E-02
     79 T   1 H    -8.338637458963E-02  2.200923382268E-01  3.287025627959E-01
     80 T   1 H     8.338637458963E-02 -2.200923382268E-01  3.287025627959E-01
     81 F   1 H    -8.338637458963E-02 -2.200923382268E-01 -3.287025627959E-01
     82 F   1 H     8.338637458963E-02  2.200923382268E-01 -3.287025627959E-01
     83 T   1 H     3.287025627959E-01 -8.338637458963E-02  2.200923382268E-01
     84 T   1 H     2.200923382268E-01  3.287025627959E-01 -8.338637458963E-02
     85 T   1 H    -3.287025627959E-01  8.338637458963E-02  2.200923382268E-01
     86 T   1 H    -2.200923382268E-01  3.287025627959E-01  8.338637458963E-02
     87 F   1 H     3.287025627959E-01  8.338637458963E-02 -2.200923382268E-01
     88 F   1 H    -2.200923382268E-01 -3.287025627959E-01 -8.338637458963E-02
     89 F   1 H    -3.287025627959E-01 -8.338637458963E-02 -2.200923382268E-01
     90 F   1 H     2.200923382268E-01 -3.287025627959E-01  8.338637458963E-02
     91 F   1 H     2.200923382268E-01 -8.338637458963E-02  3.287025627959E-01
     92 F   1 H    -2.200923382268E-01  8.338637458963E-02  3.287025627959E-01
     93 F   1 H    -2.200923382268E-01 -8.338637458963E-02 -3.287025627959E-01
     94 F   1 H     2.200923382268E-01  8.338637458963E-02 -3.287025627959E-01
     95 F   1 H    -8.338637458963E-02  3.287025627959E-01  2.200923382268E-01
     96 F   1 H     3.287025627959E-01  2.200923382268E-01 -8.338637458963E-02
     97 F   1 H     8.338637458963E-02 -3.287025627959E-01  2.200923382268E-01
     98 F   1 H     3.287025627959E-01 -2.200923382268E-01  8.338637458963E-02
     99 F   1 H     8.338637458963E-02  3.287025627959E-01 -2.200923382268E-01
    100 F   1 H    -3.287025627959E-01 -2.200923382268E-01 -8.338637458963E-02
    101 F   1 H    -8.338637458963E-02 -3.287025627959E-01 -2.200923382268E-01
    102 F   1 H    -3.287025627959E-01  2.200923382268E-01  8.338637458963E-02
    103 T   8 O    -4.244874332385E-01 -3.166151936407E-02 -1.165950132305E-01
    104 T   8 O     4.244874332385E-01  3.166151936407E-02 -1.165950132305E-01
    105 F   8 O    -4.244874332385E-01  3.166151936407E-02  1.165950132305E-01
    106 F   8 O     4.244874332385E-01 -3.166151936407E-02  1.165950132305E-01
    107 T   8 O    -1.165950132305E-01 -4.244874332385E-01 -3.166151936407E-02
    108 T   8 O    -3.166151936407E-02 -1.165950132305E-01 -4.244874332385E-01
    109 T   8 O     1.165950132305E-01  4.244874332385E-01 -3.166151936407E-02
    110 T   8 O     3.166151936407E-02 -1.165950132305E-01  4.244874332385E-01
    111 F   8 O    -1.165950132305E-01  4.244874332385E-01  3.166151936407E-02
    112 F   8 O     3.166151936407E-02  1.165950132305E-01 -4.244874332385E-01
    113 F   8 O     1.165950132305E-01 -4.244874332385E-01  3.166151936407E-02
    114 F   8 O    -3.166151936407E-02  1.165950132305E-01  4.244874332385E-01
    115 F   8 O    -3.166151936407E-02 -4.244874332385E-01 -1.165950132305E-01
    116 F   8 O     3.166151936407E-02  4.244874332385E-01 -1.165950132305E-01
    117 F   8 O     3.166151936407E-02 -4.244874332385E-01  1.165950132305E-01
    118 F   8 O    -3.166151936407E-02  4.244874332385E-01  1.165950132305E-01
    119 F   8 O    -4.244874332385E-01 -1.165950132305E-01 -3.166151936407E-02
    120 F   8 O    -1.165950132305E-01 -3.166151936407E-02 -4.244874332385E-01
    121 F   8 O     4.244874332385E-01  1.165950132305E-01 -3.166151936407E-02
    122 F   8 O    -1.165950132305E-01  3.166151936407E-02  4.244874332385E-01
    123 F   8 O     4.244874332385E-01 -1.165950132305E-01  3.166151936407E-02
    124 F   8 O     1.165950132305E-01  3.166151936407E-02 -4.244874332385E-01
    125 F   8 O    -4.244874332385E-01  1.165950132305E-01  3.166151936407E-02
    126 F   8 O     1.165950132305E-01 -3.166151936407E-02  4.244874332385E-01

 T = ATOM BELONGING TO THE ASYMMETRIC UNIT

 ****    4 SYMMOPS - TRANSLATORS IN FRACTIONAL UNITS
 **** MATRICES AND TRANSLATORS IN THE CRYSTALLOGRAPHIC REFERENCE FRAME
   V INV                    ROTATION MATRICES                   TRANSLATORS
   1   1  1.00  0.00  0.00  0.00  1.00  0.00  0.00  0.00  1.00  0.00  0.00  0.00
   2   2 -1.00  0.00  0.00 -1.00  0.00  1.00 -1.00  1.00 -0.00  0.00  0.00  0.00
   3   3  1.00  0.00  0.00  0.00  0.00  1.00  0.00  1.00 -0.00  0.00  0.00  0.00
   4   4 -1.00  0.00  0.00 -1.00  1.00  0.00 -1.00 -0.00  1.00  0.00  0.00  0.00

 DIRECT LATTICE VECTORS CARTESIAN COMPONENTS (ANGSTROM)
          X                    Y                    Z
  -0.906336578737E+01   0.892741530056E+01   0.892741530056E+01
   0.906336578737E+01  -0.919931627418E+01   0.919931627418E+01
   0.906336578737E+01   0.919931627418E+01  -0.919931627418E+01


 CARTESIAN COORDINATES - PRIMITIVE CELL
 *******************************************************************************
 *      ATOM          X(ANGSTROM)         Y(ANGSTROM)         Z(ANGSTROM)
 *******************************************************************************
    1   248 CD    9.400075532184E-16 -1.373099916787E+01  9.267291517586E+00
    2   248 CD    9.063365787370E+00 -1.359504868106E+01  2.039257302158E-01
    3   248 CD    9.063365787370E+00  2.039257302158E-01 -1.359504868105E+01
    4   248 CD   -1.359504868105E+01  9.063365787370E+00 -1.359504868105E-01
    5   248 CD   -1.359504868106E+01 -1.359504868106E-01  9.063365787370E+00
    6   248 CD    0.000000000000E+00  9.267291517586E+00 -1.373099916787E+01
    7     7 N    -2.997990347490E-01  5.294127030078E+00  6.910424456172E+00
    8     7 N     2.997990347490E-01 -5.503869312940E+00  7.072394401318E+00
    9     7 N    -2.997990347490E-01 -5.294127030078E+00 -6.910424456172E+00
   10     7 N     2.997990347490E-01  5.503869312940E+00 -7.072394401318E+00
   11     7 N     6.991409428745E+00 -3.807840073216E-01  5.403495157030E+00
   12     7 N     5.398998171509E+00  6.995906414266E+00 -4.046701761802E-01
   13     7 N    -6.991409428745E+00  2.188140621764E-01  5.394501185988E+00
   14     7 N    -5.398998171509E+00  6.986912443224E+00  1.949278933178E-01
   15     7 N     6.991409428745E+00  3.807840073216E-01 -5.403495157030E+00
   16     7 N    -5.398998171509E+00 -6.986912443224E+00 -1.949278933178E-01
   17     7 N    -6.991409428745E+00 -2.188140621764E-01 -5.394501185988E+00
   18     7 N     5.398998171509E+00 -6.995906414266E+00  4.046701761802E-01
   19     7 N     5.398998171509E+00 -4.046701761802E-01  6.995906414266E+00
   20     7 N    -5.398998171509E+00  1.949278933178E-01  6.986912443224E+00
   21     7 N    -5.398998171509E+00 -1.949278933178E-01 -6.986912443224E+00
   22     7 N     5.398998171509E+00  4.046701761802E-01 -6.995906414266E+00
   23     7 N    -2.997990347490E-01  6.910424456172E+00  5.294127030078E+00
   24     7 N     6.991409428745E+00  5.403495157030E+00 -3.807840073216E-01
   25     7 N     2.997990347490E-01 -7.072394401318E+00  5.503869312940E+00
   26     7 N     6.991409428745E+00 -5.403495157030E+00  3.807840073216E-01
   27     7 N     2.997990347490E-01  7.072394401318E+00 -5.503869312940E+00
   28     7 N    -6.991409428745E+00 -5.394501185988E+00 -2.188140621764E-01
   29     7 N    -2.997990347490E-01 -6.910424456172E+00 -5.294127030078E+00
   30     7 N    -6.991409428745E+00  5.394501185988E+00  2.188140621764E-01
   31     7 N    -8.066633978744E+00 -1.635654768438E+00 -1.635654768438E+00
   32     7 N     8.066633978744E+00  1.685471664938E+00 -1.685471664938E+00
   33     7 N    -8.066633978744E+00  1.635654768438E+00  1.635654768438E+00
   34     7 N     8.066633978744E+00 -1.685471664938E+00  1.685471664938E+00
   35     7 N    -1.660563216688E+00 -8.041725530494E+00 -1.539563707007E+00
   36     7 N    -1.660563216688E+00 -1.539563707007E+00 -8.041725530494E+00
   37     7 N     1.660563216688E+00  8.091542426994E+00 -1.781562726369E+00
   38     7 N     1.660563216688E+00 -1.781562726369E+00  8.091542426994E+00
   39     7 N    -1.660563216688E+00  8.041725530494E+00  1.539563707007E+00
   40     7 N     1.660563216688E+00  1.781562726369E+00 -8.091542426994E+00
   41     7 N     1.660563216688E+00 -8.091542426994E+00  1.781562726369E+00
   42     7 N    -1.660563216688E+00  1.539563707007E+00  8.041725530494E+00
   43     6 C     1.216195296770E-01  6.511947241835E+00  6.511947241835E+00
   44     6 C    -1.216195296770E-01 -6.710280660369E+00  6.710280660369E+00
   45     6 C     1.216195296770E-01 -6.511947241835E+00 -6.511947241835E+00
   46     6 C    -1.216195296770E-01  6.710280660369E+00 -6.710280660369E+00
   47     6 C     6.611113951102E+00  2.245282041047E-02  6.609289658157E+00
   48     6 C     6.611113951102E+00  6.609289658157E+00  2.245282041047E-02
   49     6 C    -6.611113951102E+00 -2.207862389435E-01  6.612938244047E+00
   50     6 C    -6.611113951102E+00  6.612938244047E+00 -2.207862389435E-01
   51     6 C     6.611113951102E+00 -2.245282041047E-02 -6.609289658157E+00
   52     6 C    -6.611113951102E+00 -6.612938244047E+00  2.207862389435E-01
   53     6 C    -6.611113951102E+00  2.207862389435E-01 -6.612938244047E+00
   54     6 C     6.611113951102E+00 -6.609289658157E+00 -2.245282041047E-02
   55     6 C    -1.048814325514E+00  4.873393796573E+00  5.874691791569E+00
   56     6 C     1.048814325514E+00 -5.051867734165E+00  6.023570714531E+00
   57     6 C    -1.048814325514E+00 -4.873393796573E+00 -5.874691791569E+00
   58     6 C     1.048814325514E+00  5.051867734165E+00 -6.023570714531E+00
   59     6 C     5.949131253050E+00 -1.123253786995E+00  4.978362980252E+00
   60     6 C     4.962630765369E+00  5.964863467933E+00 -1.138051294310E+00
   61     6 C    -5.949131253050E+00  9.743748640335E-01  4.946898550486E+00
   62     6 C    -4.962630765369E+00  5.933399038167E+00  9.595773567182E-01
   63     6 C     5.949131253050E+00  1.123253786995E+00 -4.978362980252E+00
   64     6 C    -4.962630765369E+00 -5.933399038167E+00 -9.595773567182E-01
   65     6 C    -5.949131253050E+00 -9.743748640335E-01 -4.946898550486E+00
   66     6 C     4.962630765369E+00 -5.964863467933E+00  1.138051294310E+00
   67     6 C     4.962630765369E+00 -1.138051294310E+00  5.964863467933E+00
   68     6 C    -4.962630765369E+00  9.595773567182E-01  5.933399038167E+00
   69     6 C    -4.962630765369E+00 -9.595773567182E-01 -5.933399038167E+00
   70     6 C     4.962630765369E+00  1.138051294310E+00 -5.964863467933E+00
   71     6 C    -1.048814325514E+00  5.874691791569E+00  4.873393796573E+00
   72     6 C     5.949131253050E+00  4.978362980252E+00 -1.123253786995E+00
   73     6 C     1.048814325514E+00 -6.023570714531E+00  5.051867734165E+00
   74     6 C     5.949131253050E+00 -4.978362980252E+00  1.123253786995E+00
   75     6 C     1.048814325514E+00  6.023570714531E+00 -5.051867734165E+00
   76     6 C    -5.949131253050E+00 -4.946898550486E+00 -9.743748640335E-01
   77     6 C    -1.048814325514E+00 -5.874691791569E+00 -4.873393796573E+00
   78     6 C    -5.949131253050E+00  4.946898550486E+00  9.743748640335E-01
   79     1 H    -1.511522429177E+00  3.900180189838E+00  5.898459802681E+00
   80     1 H     1.511522429177E+00 -4.078929283550E+00  6.018146444781E+00
   81     1 H    -1.511522429177E+00 -3.900180189838E+00 -5.898459802681E+00
   82     1 H     1.511522429177E+00  4.078929283550E+00 -6.018146444781E+00
   83     1 H     5.958303123731E+00 -1.571365750227E+00  4.012227573132E+00
   84     1 H     3.989554736694E+00  5.980975960169E+00 -1.600896976033E+00
   85     1 H    -5.958303123731E+00  1.451679108127E+00  3.966881900256E+00
   86     1 H    -3.989554736694E+00  5.935630287293E+00  1.422147882321E+00
   87     1 H     5.958303123731E+00  1.571365750227E+00 -4.012227573132E+00
   88     1 H    -3.989554736694E+00 -5.935630287293E+00 -1.422147882321E+00
   89     1 H    -5.958303123731E+00 -1.451679108127E+00 -3.966881900256E+00
   90     1 H     3.989554736694E+00 -5.980975960169E+00  1.600896976033E+00
   91     1 H     3.989554736694E+00 -1.600896976033E+00  5.980975960169E+00
   92     1 H    -3.989554736694E+00  1.422147882321E+00  5.935630287293E+00
   93     1 H    -3.989554736694E+00 -1.422147882321E+00 -5.935630287293E+00
   94     1 H     3.989554736694E+00  1.600896976033E+00 -5.980975960169E+00
   95     1 H    -1.511522429177E+00  5.898459802681E+00  3.900180189838E+00
   96     1 H     5.958303123731E+00  4.012227573132E+00 -1.571365750227E+00
   97     1 H     1.511522429177E+00 -6.018146444781E+00  4.078929283550E+00
   98     1 H     5.958303123731E+00 -4.012227573132E+00  1.571365750227E+00
   99     1 H     1.511522429177E+00  6.018146444781E+00 -4.078929283550E+00
  100     1 H    -5.958303123731E+00 -3.966881900256E+00 -1.451679108127E+00
  101     1 H    -1.511522429177E+00 -5.898459802681E+00 -3.900180189838E+00
  102     1 H    -5.958303123731E+00  3.966881900256E+00  1.451679108127E+00
  103     8 O    -7.694569759164E+00 -5.422175651443E-01 -2.104877709842E+00
  104     8 O     7.694569759164E+00  6.056221603777E-01 -2.122095305724E+00
  105     8 O    -7.694569759164E+00  5.422175651443E-01  2.104877709842E+00
  106     8 O     7.694569759164E+00 -6.056221603777E-01  2.122095305724E+00
  107     8 O    -2.113486507783E+00 -7.685960961223E+00 -4.585013163735E-01
  108     8 O    -5.739198627610E-01 -1.998067961396E+00 -7.662867461547E+00
  109     8 O     2.113486507783E+00  7.703178557105E+00 -6.893384091485E-01
  110     8 O     5.739198627610E-01 -2.228905054170E+00  7.726272056781E+00
  111     8 O    -2.113486507783E+00  7.685960961223E+00  4.585013163735E-01
  112     8 O     5.739198627610E-01  2.228905054170E+00 -7.726272056781E+00
  113     8 O     2.113486507783E+00 -7.703178557105E+00  6.893384091485E-01
  114     8 O    -5.739198627610E-01  1.998067961396E+00  7.662867461547E+00
  115     8 O    -5.739198627610E-01 -7.662867461547E+00 -1.998067961396E+00
  116     8 O     5.739198627610E-01  7.726272056781E+00 -2.228905054170E+00
  117     8 O     5.739198627610E-01 -7.726272056781E+00  2.228905054170E+00
  118     8 O    -5.739198627610E-01  7.662867461547E+00  1.998067961396E+00
  119     8 O    -7.694569759164E+00 -2.104877709842E+00 -5.422175651443E-01
  120     8 O    -2.113486507783E+00 -4.585013163735E-01 -7.685960961223E+00
  121     8 O     7.694569759164E+00  2.122095305724E+00 -6.056221603777E-01
  122     8 O    -2.113486507783E+00  4.585013163735E-01  7.685960961223E+00
  123     8 O     7.694569759164E+00 -2.122095305724E+00  6.056221603777E-01
  124     8 O     2.113486507783E+00  6.893384091485E-01 -7.703178557105E+00
  125     8 O    -7.694569759164E+00  2.104877709842E+00  5.422175651443E-01
  126     8 O     2.113486507783E+00 -6.893384091485E-01  7.703178557105E+00
 INFORMATION **** EXCBUF **** EXCH. BIPO BUFFER: WORDS USED =     4000000
 WARNING **** EXCBUF **** EXCH. BIPO BUFFER TOO SMALL - TO AVOID I/O SET EXCHSIZE =     7730307

 DFT PARAMETERS

     ATOM       ELECTRONS   NET CHARGE   R(ANGSTROM)
   1 248  CD     20.0000      0.0000     1.52000000
   7   7  N       7.0000      0.0000     0.74000000
  43   6  C       6.0000      0.0000     0.77000000
  79   1  H       1.0000      0.0000     1.11000000
 103   8  O       8.0000      0.0000     0.74000000

 SIZE OF GRID=    2029362
 TTTTTTTTTTTTTTTTTTTTTTTTTTTTTT MAKE_GRID2  TELAPSE     2624.87 TCPU     1359.27
 BECKE WEIGHT FUNCTION
 RADSAFE =     2.00
 TOLERANCES - DENSITY:10**- 6; POTENTIAL:10**- 9; GRID WGT:10**-14

 RADIAL INTEGRATION  - INTERVALS (POINTS,UPPER LIMIT):            1( 99,  4.0*R)

 ANGULAR INTEGRATION - INTERVALS (ACCURACY LEVEL [N. POINTS] UPPER LIMIT):
  1(  6[ 146]   0.2)  2( 11[ 302]   0.5)  3( 14[ 590]   0.9)  4( 18[1454]   3.5)
  5( 14[ 590]9999.0)
 EEEEEEEEEE INT_CALC TERMINATION  DATE 03 07 2020 TIME 12:50:54.9

 *******************************************************************************
 ZIF65Cd (cif CCDC 743558, GUPCUQ01)                                             
 CRYSTAL - SCF - TYPE OF CALCULATION :  RESTRICTED CLOSED SHELL
 *******************************************************************************

 CAPPA:IS1  2;IS2  2;IS3  2; K PTS MONK NET   5; SYMMOPS:K SPACE   8;G SPACE   4

 TTTTTTTTTTTTTTTTTTTTTTTTTTTTTT SDIK        TELAPSE     2627.10 TCPU     1361.16

 INFORMATION FROM INTEGRAL EVALUATION

 RESTART FROM A PREVIOUS DENSITY MATRIX - DEP ACTIVE
 NUMBER OF COUPLE SETS (NEW, OLD, FOUND):   42799   42799   42799
 NUMBER OF IRREDUCIBLE G VECTORS        :  122470  122470  122470
 CHARGE NORMALIZATION FACTOR   1.00002260
 TOTAL ATOMIC CHARGES:
  18.5233689  18.5233689  18.5233689  18.5234229  18.5234229  18.5233689
   7.5508660   7.5456895   7.5508660   7.5456895   7.5543119   7.5524476
   7.5424433   7.5445341   7.5543119   7.5445341   7.5424433   7.5524476
   7.5524476   7.5445341   7.5445341   7.5524476   7.5508660   7.5543119
   7.5456895   7.5543119   7.5456895   7.5424433   7.5508660   7.5424433
   6.7899937   6.8010358   6.7899937   6.8010358   6.8017715   6.8017715
   6.7892156   6.7892156   6.8017715   6.7892156   6.7892156   6.8017715
   5.4520133   5.4718570   5.4520133   5.4718570   5.4623151   5.4623151
   5.4616656   5.4616656   5.4623151   5.4616656   5.4616656   5.4623151
   5.9929312   6.0050026   5.9929312   6.0050026   6.0008585   6.0047144
   5.9970211   5.9932662   6.0008585   5.9932662   5.9970211   6.0047144
   6.0047144   5.9932662   5.9932662   6.0047144   5.9929312   6.0008585
   6.0050026   6.0008585   6.0050026   5.9970211   5.9929312   5.9970211
   0.8868085   0.8865033   0.8868085   0.8865033   0.8897429   0.8864617
   0.8836686   0.8869746   0.8897429   0.8869746   0.8836686   0.8864617
   0.8864617   0.8869746   0.8869746   0.8864617   0.8868085   0.8897429
   0.8865033   0.8897429   0.8865033   0.8836686   0.8868085   0.8836686
   8.3055261   8.3070728   8.3055261   8.3070728   8.3065338   8.3047928
   8.3061706   8.3081596   8.3065338   8.3081596   8.3061706   8.3047928
   8.3047928   8.3081596   8.3081596   8.3047928   8.3055261   8.3065338
   8.3070728   8.3065338   8.3070728   8.3061706   8.3055261   8.3061706
 TTTTTTTTTTTTTTTTTTTTTTTTTTTTTT MOQGAD      TELAPSE     2632.31 TCPU     1365.83
 TTTTTTTTTTTTTTTTTTTTTTTTTTTTTT SHELLXN     TELAPSE     2669.06 TCPU     1387.65
 TTTTTTTTTTTTTTTTTTTTTTTTTTTTTT MONMO3      TELAPSE     2689.68 TCPU     1408.27
 NUMERICALLY INTEGRATED DENSITY    804.0001914393
 TTTTTTTTTTTTTTTTTTTTTTTTTTTTTT NUMDFT      TELAPSE     2693.67 TCPU     1412.26
 CYC   0 ETOT(AU) -6.167160835256E+03 DETOT -6.17E+03 tst  1.55E-13 PX  1.00E+00
 TTTTTTTTTTTTTTTTTTTTTTTTTTTTTT DIIS        TELAPSE     2693.82 TCPU     1412.42
 TTTTTTTTTTTTTTTTTTTTTTTTTTTTTT FDIK        TELAPSE     2770.61 TCPU     1484.16
 INSULATING STATE
 TOP OF VALENCE BANDS -    BAND    402; K    5; EIG -2.3758087E-01 AU
 TOP OF VALENCE BANDS -    BAND    402; K    1; EIG -2.3794078E-01 AU
 BOTTOM OF VIRTUAL BANDS - BAND    403; K    5; EIG -1.0153976E-01 AU
 DIRECT ENERGY BAND GAP:   3.7019 eV
 BOTTOM OF VIRTUAL BANDS - BAND    403; K    1; EIG -1.0149757E-01 AU
 TTTTTTTTTTTTTTTTTTTTTTTTTTTTTT PDIG        TELAPSE     2772.40 TCPU     1485.95
 CHARGE NORMALIZATION FACTOR   1.00000000
 TOTAL ATOMIC CHARGES:
  18.5225121  18.5225121  18.5225121  18.5228571  18.5228571  18.5225121
   7.5204496   7.5756380   7.5204496   7.5756380   7.5223297   7.5407653
   7.5754309   7.5547498   7.5223297   7.5547498   7.5754309   7.5407653
   7.5407653   7.5547498   7.5547498   7.5407653   7.5204496   7.5223297
   7.5756380   7.5223297   7.5756380   7.5754309   7.5204496   7.5754309
   6.8238136   6.7687473   6.8238136   6.7687473   6.7833999   6.7833999
   6.8077358   6.8077358   6.7833999   6.8077358   6.8077358   6.7833999
   5.4801812   5.4453469   5.4801812   5.4453469   5.4697217   5.4697217
   5.4545021   5.4545021   5.4697217   5.4545021   5.4545021   5.4697217
   6.0049599   5.9917746   6.0049599   5.9917746   6.0085177   5.9886522
   5.9901131   6.0099106   6.0085177   6.0099106   5.9901131   5.9886522
   5.9886522   6.0099106   6.0099106   5.9886522   6.0049599   6.0085177
   5.9917746   6.0085177   5.9917746   5.9901131   6.0049599   5.9901131
   0.8852714   0.8879188   0.8852714   0.8879188   0.8898244   0.8911342
   0.8836615   0.8824011   0.8898244   0.8824011   0.8836615   0.8911342
   0.8911342   0.8824011   0.8824011   0.8911342   0.8852714   0.8898244
   0.8879188   0.8898244   0.8879188   0.8836615   0.8852714   0.8836615
   8.3142033   8.2995910   8.3142033   8.2995910   8.3016491   8.3360523
   8.3113238   8.2753333   8.3016491   8.2753333   8.3113238   8.3360523
   8.3360523   8.2753333   8.2753333   8.3360523   8.3142033   8.3016491
   8.2995910   8.3016491   8.2995910   8.3113238   8.3142033   8.3113238
 TTTTTTTTTTTTTTTTTTTTTTTTTTTTTT MOQGAD      TELAPSE     2772.42 TCPU     1485.97
 TTTTTTTTTTTTTTTTTTTTTTTTTTTTTT SHELLXN     TELAPSE     2832.57 TCPU     1507.83
 TTTTTTTTTTTTTTTTTTTTTTTTTTTTTT MONMO3      TELAPSE     2834.28 TCPU     1509.54
 NUMERICALLY INTEGRATED DENSITY    804.0001878909
 TTTTTTTTTTTTTTTTTTTTTTTTTTTTTT NUMDFT      TELAPSE     2838.19 TCPU     1513.45
 CYC   1 ETOT(AU) -6.167074327263E+03 DETOT  8.65E-02 tst  0.00E+00 PX  1.13E-02
 TTTTTTTTTTTTTTTTTTTTTTTTTTTTTT DIIS        TELAPSE     2845.88 TCPU     1521.13
 DIIS TEST: 0.28216E-01 AT SCF   CYCLE   1 - MIX   30 %
 TTTTTTTTTTTTTTTTTTTTTTTTTTTTTT FDIK        TELAPSE     2866.23 TCPU     1537.89
 INSULATING STATE
 TOP OF VALENCE BANDS -    BAND    402; K    4; EIG -2.3749021E-01 AU
 TOP OF VALENCE BANDS -    BAND    402; K    1; EIG -2.3773496E-01 AU
 BOTTOM OF VIRTUAL BANDS - BAND    403; K    5; EIG -9.7876592E-02 AU
 INDIRECT ENERGY BAND GAP:   3.7991 eV
 BOTTOM OF VIRTUAL BANDS - BAND    403; K    1; EIG -9.7708782E-02 AU
 TTTTTTTTTTTTTTTTTTTTTTTTTTTTTT PDIG        TELAPSE     2868.00 TCPU     1539.65
 CHARGE NORMALIZATION FACTOR   1.00000000
 TOTAL ATOMIC CHARGES:
  18.5237067  18.5237067  18.5237067  18.5231883  18.5231883  18.5237067
   7.5450266   7.5515945   7.5450266   7.5515945   7.5510358   7.5505115
   7.5432569   7.5482870   7.5510358   7.5482870   7.5432569   7.5505115
   7.5505115   7.5482870   7.5482870   7.5505115   7.5450266   7.5510358
   7.5515945   7.5510358   7.5515945   7.5432569   7.5450266   7.5432569
   6.7839710   6.8052838   6.7839710   6.8052838   6.8036466   6.8036466
   6.7878346   6.7878346   6.8036466   6.7878346   6.7878346   6.8036466
   5.4560103   5.4672820   5.4560103   5.4672820   5.4676746   5.4676746
   5.4575066   5.4575066   5.4676746   5.4575066   5.4575066   5.4676746
   6.0033465   5.9961863   6.0033465   5.9961863   6.0050165   5.9962730
   5.9924860   6.0004304   6.0050165   6.0004304   5.9924860   5.9962730
   5.9962730   6.0004304   6.0004304   5.9962730   6.0033465   6.0050165
   5.9961863   6.0050165   5.9961863   5.9924860   6.0033465   5.9924860
   0.8872070   0.8863015   0.8872070   0.8863015   0.8895078   0.8853264
   0.8837273   0.8883613   0.8895078   0.8883613   0.8837273   0.8853264
   0.8853264   0.8883613   0.8883613   0.8853264   0.8872070   0.8895078
   0.8863015   0.8895078   0.8863015   0.8837273   0.8872070   0.8837273
   8.3178719   8.2943242   8.3178719   8.2943242   8.3124946   8.2849843
   8.2992425   8.3289634   8.3124946   8.3289634   8.2992425   8.2849843
   8.2849843   8.3289634   8.3289634   8.2849843   8.3178719   8.3124946
   8.2943242   8.3124946   8.2943242   8.2992425   8.3178719   8.2992425
 TTTTTTTTTTTTTTTTTTTTTTTTTTTTTT MOQGAD      TELAPSE     2868.02 TCPU     1539.67
 TTTTTTTTTTTTTTTTTTTTTTTTTTTTTT SHELLXN     TELAPSE     2904.21 TCPU     1561.41
 TTTTTTTTTTTTTTTTTTTTTTTTTTTTTT MONMO3      TELAPSE     2905.37 TCPU     1562.57
 NUMERICALLY INTEGRATED DENSITY    804.0001890393
 TTTTTTTTTTTTTTTTTTTTTTTTTTTTTT NUMDFT      TELAPSE     2909.26 TCPU     1566.47
 CYC   2 ETOT(AU) -6.167073414878E+03 DETOT  9.12E-04 tst  2.76E-05 PX  7.58E-03
 TTTTTTTTTTTTTTTTTTTTTTTTTTTTTT DIIS        TELAPSE     2909.48 TCPU     1566.69
 DIIS TEST: 0.34276E-01 AT SCF   CYCLE   2 - DIIS ACTIVE - HISTORY:     2 CYCLES
 TTTTTTTTTTTTTTTTTTTTTTTTTTTTTT FDIK        TELAPSE     2923.39 TCPU     1579.66
 INSULATING STATE
 TOP OF VALENCE BANDS -    BAND    402; K    4; EIG -2.3752055E-01 AU
 TOP OF VALENCE BANDS -    BAND    402; K    1; EIG -2.3774126E-01 AU
 BOTTOM OF VIRTUAL BANDS - BAND    403; K    5; EIG -9.7125703E-02 AU
 INDIRECT ENERGY BAND GAP:   3.8203 eV
 BOTTOM OF VIRTUAL BANDS - BAND    403; K    1; EIG -9.6866571E-02 AU
 TTTTTTTTTTTTTTTTTTTTTTTTTTTTTT PDIG        TELAPSE     2925.15 TCPU     1581.42
 CHARGE NORMALIZATION FACTOR   1.00000000
 TOTAL ATOMIC CHARGES:
  18.5230946  18.5230946  18.5230946  18.5229474  18.5229474  18.5230946
   7.5347285   7.5617281   7.5347285   7.5617281   7.5380283   7.5488782
   7.5595979   7.5476063   7.5380283   7.5476063   7.5595979   7.5488782
   7.5488782   7.5476063   7.5476063   7.5488782   7.5347285   7.5380283
   7.5617281   7.5380283   7.5617281   7.5595979   7.5347285   7.5595979
   6.8017425   6.7899408   6.8017425   6.7899408   6.7927213   6.7927213
   6.7976229   6.7976229   6.7927213   6.7976229   6.7976229   6.7927213
   5.4685611   5.4570186   5.4685611   5.4570186   5.4658041   5.4658041
   5.4579641   5.4579641   5.4658041   5.4579641   5.4579641   5.4658041
   5.9979822   5.9981215   5.9979822   5.9981215   6.0049615   5.9970238
   5.9935462   6.0009657   6.0049615   6.0009657   5.9935462   5.9970238
   5.9970238   6.0009657   6.0009657   5.9970238   5.9979822   6.0049615
   5.9981215   6.0049615   5.9981215   5.9935462   5.9979822   5.9935462
   0.8882752   0.8854103   0.8882752   0.8854103   0.8912034   0.8868029
   0.8820235   0.8866754   0.8912034   0.8866754   0.8820235   0.8868029
   0.8868029   0.8866754   0.8866754   0.8868029   0.8882752   0.8912034
   0.8854103   0.8912034   0.8854103   0.8820235   0.8882752   0.8820235
   8.3151255   8.2983525   8.3151255   8.2983525   8.2930536   8.3258850
   8.3206825   8.2860299   8.2930536   8.2860299   8.3206825   8.3258850
   8.3258850   8.2860299   8.2860299   8.3258850   8.3151255   8.2930536
   8.2983525   8.2930536   8.2983525   8.3206825   8.3151255   8.3206825
 TTTTTTTTTTTTTTTTTTTTTTTTTTTTTT MOQGAD      TELAPSE     2925.17 TCPU     1581.44
 TTTTTTTTTTTTTTTTTTTTTTTTTTTTTT SHELLXN     TELAPSE     2971.37 TCPU     1603.23
 TTTTTTTTTTTTTTTTTTTTTTTTTTTTTT MONMO3      TELAPSE     2972.02 TCPU     1603.89
 NUMERICALLY INTEGRATED DENSITY    804.0001888501
 TTTTTTTTTTTTTTTTTTTTTTTTTTTTTT NUMDFT      TELAPSE     2975.91 TCPU     1607.78
 CYC   3 ETOT(AU) -6.167077444177E+03 DETOT -4.03E-03 tst  3.40E-05 PX  6.33E-03
 TTTTTTTTTTTTTTTTTTTTTTTTTTTTTT DIIS        TELAPSE     2980.43 TCPU     1612.30
 DIIS TEST: 0.60683E-02 AT SCF   CYCLE   3 - DIIS ACTIVE - HISTORY:     3 CYCLES
 TTTTTTTTTTTTTTTTTTTTTTTTTTTTTT FDIK        TELAPSE     2992.43 TCPU     1622.44
 INSULATING STATE
 TOP OF VALENCE BANDS -    BAND    402; K    5; EIG -2.3825138E-01 AU
 TOP OF VALENCE BANDS -    BAND    402; K    1; EIG -2.3863254E-01 AU
 BOTTOM OF VIRTUAL BANDS - BAND    403; K    4; EIG -9.6757087E-02 AU
 INDIRECT ENERGY BAND GAP:   3.8503 eV
 BOTTOM OF VIRTUAL BANDS - BAND    403; K    1; EIG -9.6554273E-02 AU
 TTTTTTTTTTTTTTTTTTTTTTTTTTTTTT PDIG        TELAPSE     2994.09 TCPU     1624.11
 CHARGE NORMALIZATION FACTOR   1.00000000
 TOTAL ATOMIC CHARGES:
  18.5230088  18.5230088  18.5230088  18.5230985  18.5230985  18.5230088
   7.5306445   7.5657794   7.5306445   7.5657794   7.5352465   7.5468281
   7.5615943   7.5497798   7.5352465   7.5497798   7.5615943   7.5468281
   7.5468281   7.5497798   7.5497798   7.5468281   7.5306445   7.5352465
   7.5657794   7.5352465   7.5657794   7.5615943   7.5306445   7.5615943
   6.8051567   6.7859822   6.8051567   6.7859822   6.7923790   6.7923790
   6.7985355   6.7985355   6.7923790   6.7985355   6.7985355   6.7923790
   5.4712688   5.4535432   5.4712688   5.4535432   5.4687091   5.4687091
   5.4558065   5.4558065   5.4687091   5.4558065   5.4558065   5.4687091
   6.0007681   5.9966664   6.0007681   5.9966664   6.0055628   5.9938565
   5.9924050   6.0042422   6.0055628   6.0042422   5.9924050   5.9938565
   5.9938565   6.0042422   6.0042422   5.9938565   6.0007681   6.0055628
   5.9966664   6.0055628   5.9966664   5.9924050   6.0007681   5.9924050
   0.8873124   0.8861131   0.8873124   0.8861131   0.8912391   0.8875806
   0.8820631   0.8858555   0.8912391   0.8858555   0.8820631   0.8875806
   0.8875806   0.8858555   0.8858555   0.8875806   0.8873124   0.8912391
   0.8861131   0.8912391   0.8861131   0.8820631   0.8873124   0.8820631
   8.3151231   8.2981067   8.3151231   8.2981067   8.3076398   8.3137108
   8.3045695   8.2993493   8.3076398   8.2993493   8.3045695   8.3137108
   8.3137108   8.2993493   8.2993493   8.3137108   8.3151231   8.3076398
   8.2981067   8.3076398   8.2981067   8.3045695   8.3151231   8.3045695
 TTTTTTTTTTTTTTTTTTTTTTTTTTTTTT MOQGAD      TELAPSE     2994.11 TCPU     1624.13
 TTTTTTTTTTTTTTTTTTTTTTTTTTTTTT SHELLXN     TELAPSE     3022.35 TCPU     1645.84
 TTTTTTTTTTTTTTTTTTTTTTTTTTTTTT MONMO3      TELAPSE     3023.70 TCPU     1647.20
 NUMERICALLY INTEGRATED DENSITY    804.0001891231
 TTTTTTTTTTTTTTTTTTTTTTTTTTTTTT NUMDFT      TELAPSE     3027.58 TCPU     1651.08
 CYC   4 ETOT(AU) -6.167078250316E+03 DETOT -8.06E-04 tst  5.97E-06 PX  2.21E-03
 TTTTTTTTTTTTTTTTTTTTTTTTTTTTTT DIIS        TELAPSE     3028.09 TCPU     1651.58
 DIIS TEST: 0.77082E-03 AT SCF   CYCLE   4 - DIIS ACTIVE - HISTORY:     4 CYCLES
 TTTTTTTTTTTTTTTTTTTTTTTTTTTTTT FDIK        TELAPSE     3044.38 TCPU     1665.09
 INSULATING STATE
 TOP OF VALENCE BANDS -    BAND    402; K    5; EIG -2.3858529E-01 AU
 TOP OF VALENCE BANDS -    BAND    402; K    1; EIG -2.3907920E-01 AU
 BOTTOM OF VIRTUAL BANDS - BAND    403; K    2; EIG -9.7029643E-02 AU
 INDIRECT ENERGY BAND GAP:   3.8519 eV
 BOTTOM OF VIRTUAL BANDS - BAND    403; K    1; EIG -9.6838272E-02 AU
 TTTTTTTTTTTTTTTTTTTTTTTTTTTTTT PDIG        TELAPSE     3046.19 TCPU     1666.90
 CHARGE NORMALIZATION FACTOR   1.00000000
 TOTAL ATOMIC CHARGES:
  18.5231503  18.5231503  18.5231503  18.5231079  18.5231079  18.5231503
   7.5320157   7.5643514   7.5320157   7.5643514   7.5371510   7.5468840
   7.5590595   7.5500369   7.5371510   7.5500369   7.5590595   7.5468840
   7.5468840   7.5500369   7.5500369   7.5468840   7.5320157   7.5371510
   7.5643514   7.5371510   7.5643514   7.5590595   7.5320157   7.5590595
   6.8032752   6.7876417   6.8032752   6.7876417   6.7926628   6.7926628
   6.7981546   6.7981546   6.7926628   6.7981546   6.7981546   6.7926628
   5.4690565   5.4557401   5.4690565   5.4557401   5.4681497   5.4681497
   5.4565454   5.4565454   5.4681497   5.4565454   5.4565454   5.4681497
   6.0028189   5.9949344   6.0028189   5.9949344   6.0065212   5.9941517
   5.9915189   6.0039640   6.0065212   6.0039640   5.9915189   5.9941517
   5.9941517   6.0039640   6.0039640   5.9941517   6.0028189   6.0065212
   5.9949344   6.0065212   5.9949344   5.9915189   6.0028189   5.9915189
   0.8865301   0.8868619   0.8865301   0.8868619   0.8908728   0.8875919
   0.8824152   0.8858592   0.8908728   0.8858592   0.8824152   0.8875919
   0.8875919   0.8858592   0.8858592   0.8875919   0.8865301   0.8908728
   0.8868619   0.8908728   0.8868619   0.8824152   0.8865301   0.8824152
   8.3153334   8.2977401   8.3153334   8.2977401   8.3029894   8.3157889
   8.3100693   8.2964668   8.3029894   8.2964668   8.3100693   8.3157889
   8.3157889   8.2964668   8.2964668   8.3157889   8.3153334   8.3029894
   8.2977401   8.3029894   8.2977401   8.3100693   8.3153334   8.3100693
 TTTTTTTTTTTTTTTTTTTTTTTTTTTTTT MOQGAD      TELAPSE     3046.21 TCPU     1666.92
 TTTTTTTTTTTTTTTTTTTTTTTTTTTTTT SHELLXN     TELAPSE     3107.40 TCPU     1688.63
 TTTTTTTTTTTTTTTTTTTTTTTTTTTTTT MONMO3      TELAPSE     3108.18 TCPU     1689.42
 NUMERICALLY INTEGRATED DENSITY    804.0001890265
 TTTTTTTTTTTTTTTTTTTTTTTTTTTTTT NUMDFT      TELAPSE     3112.10 TCPU     1693.34
 CYC   5 ETOT(AU) -6.167078362218E+03 DETOT -1.12E-04 tst  4.99E-07 PX  8.46E-04
 TTTTTTTTTTTTTTTTTTTTTTTTTTTTTT DIIS        TELAPSE     3115.49 TCPU     1696.72
 DIIS TEST: 0.13434E-03 AT SCF   CYCLE   5 - DIIS ACTIVE - HISTORY:     5 CYCLES
 TTTTTTTTTTTTTTTTTTTTTTTTTTTTTT FDIK        TELAPSE     3137.99 TCPU     1713.50
 INSULATING STATE
 TOP OF VALENCE BANDS -    BAND    402; K    5; EIG -2.3844748E-01 AU
 TOP OF VALENCE BANDS -    BAND    402; K    1; EIG -2.3889600E-01 AU
 BOTTOM OF VIRTUAL BANDS - BAND    403; K    2; EIG -9.6926951E-02 AU
 INDIRECT ENERGY BAND GAP:   3.8510 eV
 BOTTOM OF VIRTUAL BANDS - BAND    403; K    1; EIG -9.6728293E-02 AU
 TTTTTTTTTTTTTTTTTTTTTTTTTTTTTT PDIG        TELAPSE     3139.65 TCPU     1715.16
 CHARGE NORMALIZATION FACTOR   1.00000000
 TOTAL ATOMIC CHARGES:
  18.5231469  18.5231469  18.5231469  18.5230621  18.5230621  18.5231469
   7.5327076   7.5637077   7.5327076   7.5637077   7.5367547   7.5478179
   7.5603960   7.5484651   7.5367547   7.5484651   7.5603960   7.5478179
   7.5478179   7.5484651   7.5484651   7.5478179   7.5327076   7.5367547
   7.5637077   7.5367547   7.5637077   7.5603960   7.5327076   7.5603960
   6.8038664   6.7876485   6.8038664   6.7876485   6.7920728   6.7920728
   6.7986474   6.7986474   6.7920728   6.7986474   6.7986474   6.7920728
   5.4693154   5.4557768   5.4693154   5.4557768   5.4678545   5.4678545
   5.4566472   5.4566472   5.4678545   5.4566472   5.4566472   5.4678545
   6.0008064   5.9960833   6.0008064   5.9960833   6.0055275   5.9944566
   5.9927029   6.0035476   6.0055275   6.0035476   5.9927029   5.9944566
   5.9944566   6.0035476   6.0035476   5.9944566   6.0008064   6.0055275
   5.9960833   6.0055275   5.9960833   5.9927029   6.0008064   5.9927029
   0.8869929   0.8864864   0.8869929   0.8864864   0.8909046   0.8874944
   0.8823798   0.8859737   0.8909046   0.8859737   0.8823798   0.8874944
   0.8874944   0.8859737   0.8859737   0.8874944   0.8869929   0.8909046
   0.8864864   0.8909046   0.8864864   0.8823798   0.8869929   0.8823798
   8.3156046   8.2976955   8.3156046   8.2976955   8.3038180   8.3163111
   8.3082677   8.2968946   8.3038180   8.2968946   8.3082677   8.3163111
   8.3163111   8.2968946   8.2968946   8.3163111   8.3156046   8.3038180
   8.2976955   8.3038180   8.2976955   8.3082677   8.3156046   8.3082677
 TTTTTTTTTTTTTTTTTTTTTTTTTTTTTT MOQGAD      TELAPSE     3139.67 TCPU     1715.18
 TTTTTTTTTTTTTTTTTTTTTTTTTTTTTT SHELLXN     TELAPSE     3165.35 TCPU     1736.93
 TTTTTTTTTTTTTTTTTTTTTTTTTTTTTT MONMO3      TELAPSE     3168.15 TCPU     1739.72
 NUMERICALLY INTEGRATED DENSITY    804.0001890138
 TTTTTTTTTTTTTTTTTTTTTTTTTTTTTT NUMDFT      TELAPSE     3172.09 TCPU     1743.66
 CYC   6 ETOT(AU) -6.167078379229E+03 DETOT -1.70E-05 tst  1.19E-07 PX  4.85E-04
 TTTTTTTTTTTTTTTTTTTTTTTTTTTTTT DIIS        TELAPSE     3173.73 TCPU     1745.30
 DIIS TEST: 0.45645E-04 AT SCF   CYCLE   6 - DIIS ACTIVE - HISTORY:     6 CYCLES
 TTTTTTTTTTTTTTTTTTTTTTTTTTTTTT FDIK        TELAPSE     3186.37 TCPU     1752.92
 INSULATING STATE
 TOP OF VALENCE BANDS -    BAND    402; K    5; EIG -2.3844404E-01 AU
 TOP OF VALENCE BANDS -    BAND    402; K    1; EIG -2.3888453E-01 AU
 BOTTOM OF VIRTUAL BANDS - BAND    403; K    4; EIG -9.6945912E-02 AU
 INDIRECT ENERGY BAND GAP:   3.8504 eV
 BOTTOM OF VIRTUAL BANDS - BAND    403; K    1; EIG -9.6752540E-02 AU
 TTTTTTTTTTTTTTTTTTTTTTTTTTTTTT PDIG        TELAPSE     3188.03 TCPU     1754.58
 CHARGE NORMALIZATION FACTOR   1.00000000
 TOTAL ATOMIC CHARGES:
  18.5231057  18.5231057  18.5231057  18.5231105  18.5231105  18.5231057
   7.5317620   7.5645106   7.5317620   7.5645106   7.5367152   7.5470236
   7.5593562   7.5502362   7.5367152   7.5502362   7.5593562   7.5470236
   7.5470236   7.5502362   7.5502362   7.5470236   7.5317620   7.5367152
   7.5645106   7.5367152   7.5645106   7.5593562   7.5317620   7.5593562
   6.8038537   6.7871799   6.8038537   6.7871799   6.7923187   6.7923187
   6.7984871   6.7984871   6.7923187   6.7984871   6.7984871   6.7923187
   5.4692591   5.4555234   5.4692591   5.4555234   5.4681183   5.4681183
   5.4565075   5.4565075   5.4681183   5.4565075   5.4565075   5.4681183
   6.0021910   5.9956422   6.0021910   5.9956422   6.0059402   5.9944770
   5.9918618   6.0037469   6.0059402   6.0037469   5.9918618   5.9944770
   5.9944770   6.0037469   6.0037469   5.9944770   6.0021910   6.0059402
   5.9956422   6.0059402   5.9956422   5.9918618   6.0021910   5.9918618
   0.8868837   0.8865273   0.8868837   0.8865273   0.8908839   0.8874899
   0.8823914   0.8859527   0.8908839   0.8859527   0.8823914   0.8874899
   0.8874899   0.8859527   0.8859527   0.8874899   0.8868837   0.8908839
   0.8865273   0.8908839   0.8865273   0.8823914   0.8868837   0.8823914
   8.3151274   8.2979043   8.3151274   8.2979043   8.3043028   8.3156060
   8.3093384   8.2961288   8.3043028   8.2961288   8.3093384   8.3156060
   8.3156060   8.2961288   8.2961288   8.3156060   8.3151274   8.3043028
   8.2979043   8.3043028   8.2979043   8.3093384   8.3151274   8.3093384
 TTTTTTTTTTTTTTTTTTTTTTTTTTTTTT MOQGAD      TELAPSE     3188.05 TCPU     1754.60
 TTTTTTTTTTTTTTTTTTTTTTTTTTTTTT SHELLXN     TELAPSE     3219.58 TCPU     1776.38
 TTTTTTTTTTTTTTTTTTTTTTTTTTTTTT MONMO3      TELAPSE     3220.24 TCPU     1777.03
 NUMERICALLY INTEGRATED DENSITY    804.0001889990
 TTTTTTTTTTTTTTTTTTTTTTTTTTTTTT NUMDFT      TELAPSE     3224.15 TCPU     1780.94
 CYC   7 ETOT(AU) -6.167078380707E+03 DETOT -1.48E-06 tst  4.59E-08 PX  1.92E-04
 TTTTTTTTTTTTTTTTTTTTTTTTTTTTTT DIIS        TELAPSE     3224.38 TCPU     1781.17
 DIIS TEST: 0.30710E-04 AT SCF   CYCLE   7 - DIIS ACTIVE - HISTORY:     7 CYCLES
 TTTTTTTTTTTTTTTTTTTTTTTTTTTTTT FDIK        TELAPSE     3233.75 TCPU     1789.88
 INSULATING STATE
 TOP OF VALENCE BANDS -    BAND    402; K    5; EIG -2.3848199E-01 AU
 TOP OF VALENCE BANDS -    BAND    402; K    1; EIG -2.3893996E-01 AU
 BOTTOM OF VIRTUAL BANDS - BAND    403; K    4; EIG -9.6948841E-02 AU
 INDIRECT ENERGY BAND GAP:   3.8513 eV
 BOTTOM OF VIRTUAL BANDS - BAND    403; K    1; EIG -9.6753416E-02 AU
 TTTTTTTTTTTTTTTTTTTTTTTTTTTTTT PDIG        TELAPSE     3235.42 TCPU     1791.54
 CHARGE NORMALIZATION FACTOR   1.00000000
 TOTAL ATOMIC CHARGES:
  18.5231405  18.5231405  18.5231405  18.5230609  18.5230609  18.5231405
   7.5320815   7.5643197   7.5320815   7.5643197   7.5368490   7.5470282
   7.5600795   7.5492822   7.5368490   7.5492822   7.5600795   7.5470282
   7.5470282   7.5492822   7.5492822   7.5470282   7.5320815   7.5368490
   7.5643197   7.5368490   7.5643197   7.5600795   7.5320815   7.5600795
   6.8038399   6.7874107   6.8038399   6.7874107   6.7923237   6.7923237
   6.7984368   6.7984368   6.7923237   6.7984368   6.7984368   6.7923237
   5.4693363   5.4557014   5.4693363   5.4557014   5.4681233   5.4681233
   5.4564437   5.4564437   5.4681233   5.4564437   5.4564437   5.4681233
   6.0017209   5.9955077   6.0017209   5.9955077   6.0061285   5.9943246
   5.9921337   6.0037197   6.0061285   6.0037197   5.9921337   5.9943246
   5.9943246   6.0037197   6.0037197   5.9943246   6.0017209   6.0061285
   5.9955077   6.0061285   5.9955077   5.9921337   6.0017209   5.9921337
   0.8868407   0.8865917   0.8868407   0.8865917   0.8908956   0.8875238
   0.8823785   0.8859459   0.8908956   0.8859459   0.8823785   0.8875238
   0.8875238   0.8859459   0.8859459   0.8875238   0.8868407   0.8908956
   0.8865917   0.8908956   0.8865917   0.8823785   0.8868407   0.8823785
   8.3154159   8.2977909   8.3154159   8.2977909   8.3033686   8.3163127
   8.3086596   8.2969582   8.3033686   8.2969582   8.3086596   8.3163127
   8.3163127   8.2969582   8.2969582   8.3163127   8.3154159   8.3033686
   8.2977909   8.3033686   8.2977909   8.3086596   8.3154159   8.3086596
 TTTTTTTTTTTTTTTTTTTTTTTTTTTTTT MOQGAD      TELAPSE     3235.43 TCPU     1791.56
 TTTTTTTTTTTTTTTTTTTTTTTTTTTTTT SHELLXN     TELAPSE     3283.51 TCPU     1813.30
 TTTTTTTTTTTTTTTTTTTTTTTTTTTTTT MONMO3      TELAPSE     3285.31 TCPU     1815.10
 NUMERICALLY INTEGRATED DENSITY    804.0001890206
 TTTTTTTTTTTTTTTTTTTTTTTTTTTTTT NUMDFT      TELAPSE     3289.63 TCPU     1819.43
 CYC   8 ETOT(AU) -6.167078383360E+03 DETOT -2.65E-06 tst  1.85E-08 PX  1.38E-04
 TTTTTTTTTTTTTTTTTTTTTTTTTTTTTT DIIS        TELAPSE     3290.07 TCPU     1819.87
 DIIS TEST: 0.88425E-05 AT SCF   CYCLE   8 - DIIS ACTIVE - HISTORY:     8 CYCLES
 TTTTTTTTTTTTTTTTTTTTTTTTTTTTTT FDIK        TELAPSE     3302.03 TCPU     1831.22
 INSULATING STATE
 TOP OF VALENCE BANDS -    BAND    402; K    5; EIG -2.3847455E-01 AU
 TOP OF VALENCE BANDS -    BAND    402; K    1; EIG -2.3892909E-01 AU
 BOTTOM OF VIRTUAL BANDS - BAND    403; K    2; EIG -9.6961624E-02 AU
 INDIRECT ENERGY BAND GAP:   3.8508 eV
 BOTTOM OF VIRTUAL BANDS - BAND    403; K    1; EIG -9.6767873E-02 AU
 TTTTTTTTTTTTTTTTTTTTTTTTTTTTTT PDIG        TELAPSE     3303.68 TCPU     1832.88
 CHARGE NORMALIZATION FACTOR   1.00000000
 TOTAL ATOMIC CHARGES:
  18.5231181  18.5231181  18.5231181  18.5230967  18.5230967  18.5231181
   7.5322809   7.5640647   7.5322809   7.5640647   7.5366252   7.5475109
   7.5598889   7.5493388   7.5366252   7.5493388   7.5598889   7.5475109
   7.5475109   7.5493388   7.5493388   7.5475109   7.5322809   7.5366252
   7.5640647   7.5366252   7.5640647   7.5598889   7.5322809   7.5598889
   6.8038527   6.7874320   6.8038527   6.7874320   6.7922185   6.7922185
   6.7985526   6.7985526   6.7922185   6.7985526   6.7985526   6.7922185
   5.4692568   5.4557175   5.4692568   5.4557175   5.4680599   5.4680599
   5.4565205   5.4565205   5.4680599   5.4565205   5.4565205   5.4680599
   6.0015879   5.9957422   6.0015879   5.9957422   6.0058137   5.9943762
   5.9921941   6.0037412   6.0058137   6.0037412   5.9921941   5.9943762
   5.9943762   6.0037412   6.0037412   5.9943762   6.0015879   6.0058137
   5.9957422   6.0058137   5.9957422   5.9921941   6.0015879   5.9921941
   0.8868548   0.8865933   0.8868548   0.8865933   0.8909102   0.8875190
   0.8823688   0.8859355   0.8909102   0.8859355   0.8823688   0.8875190
   0.8875190   0.8859355   0.8859355   0.8875190   0.8868548   0.8909102
   0.8865933   0.8909102   0.8865933   0.8823688   0.8868548   0.8823688
   8.3154351   8.2977441   8.3154351   8.2977441   8.3040663   8.3157939
   8.3090840   8.2963829   8.3040663   8.2963829   8.3090840   8.3157939
   8.3157939   8.2963829   8.2963829   8.3157939   8.3154351   8.3040663
   8.2977441   8.3040663   8.2977441   8.3090840   8.3154351   8.3090840
 TTTTTTTTTTTTTTTTTTTTTTTTTTTTTT MOQGAD      TELAPSE     3303.70 TCPU     1832.90
 TTTTTTTTTTTTTTTTTTTTTTTTTTTTTT SHELLXN     TELAPSE     3335.21 TCPU     1854.68
 TTTTTTTTTTTTTTTTTTTTTTTTTTTTTT MONMO3      TELAPSE     3337.35 TCPU     1856.82
 NUMERICALLY INTEGRATED DENSITY    804.0001890241
 TTTTTTTTTTTTTTTTTTTTTTTTTTTTTT NUMDFT      TELAPSE     3341.25 TCPU     1860.72
 CYC   9 ETOT(AU) -6.167078384088E+03 DETOT -7.28E-07 tst  9.98E-09 PX  9.65E-05
 TTTTTTTTTTTTTTTTTTTTTTTTTTTTTT DIIS        TELAPSE     3343.31 TCPU     1862.78
 DIIS TEST: 0.45916E-05 AT SCF   CYCLE   9 - DIIS ACTIVE - HISTORY:     9 CYCLES
 TTTTTTTTTTTTTTTTTTTTTTTTTTTTTT FDIK        TELAPSE     3355.34 TCPU     1873.59
 INSULATING STATE
 TOP OF VALENCE BANDS -    BAND    402; K    5; EIG -2.3847116E-01 AU
 TOP OF VALENCE BANDS -    BAND    402; K    1; EIG -2.3892478E-01 AU
 BOTTOM OF VIRTUAL BANDS - BAND    403; K    4; EIG -9.6950113E-02 AU
 INDIRECT ENERGY BAND GAP:   3.8510 eV
 BOTTOM OF VIRTUAL BANDS - BAND    403; K    1; EIG -9.6756296E-02 AU
 TTTTTTTTTTTTTTTTTTTTTTTTTTTTTT PDIG        TELAPSE     3357.01 TCPU     1875.26
 CHARGE NORMALIZATION FACTOR   1.00000000
 TOTAL ATOMIC CHARGES:
  18.5231209  18.5231209  18.5231209  18.5230848  18.5230848  18.5231209
   7.5321928   7.5641518   7.5321928   7.5641518   7.5368182   7.5472560
   7.5598485   7.5494298   7.5368182   7.5494298   7.5598485   7.5472560
   7.5472560   7.5494298   7.5494298   7.5472560   7.5321928   7.5368182
   7.5641518   7.5368182   7.5641518   7.5598485   7.5321928   7.5598485
   6.8038476   6.7873961   6.8038476   6.7873961   6.7922158   6.7922158
   6.7985527   6.7985527   6.7922158   6.7985527   6.7985527   6.7922158
   5.4692017   5.4557001   5.4692017   5.4557001   5.4680392   5.4680392
   5.4565456   5.4565456   5.4680392   5.4565456   5.4565456   5.4680392
   6.0017320   5.9957188   6.0017320   5.9957188   6.0058614   5.9943984
   5.9921857   6.0036882   6.0058614   6.0036882   5.9921857   5.9943984
   5.9943984   6.0036882   6.0036882   5.9943984   6.0017320   6.0058614
   5.9957188   6.0058614   5.9957188   5.9921857   6.0017320   5.9921857
   0.8868562   0.8865665   0.8868562   0.8865665   0.8909024   0.8875102
   0.8823726   0.8859528   0.8909024   0.8859528   0.8823726   0.8875102
   0.8875102   0.8859528   0.8859528   0.8875102   0.8868562   0.8909024
   0.8865665   0.8909024   0.8865665   0.8823726   0.8868562   0.8823726
   8.3153527   8.2977780   8.3153527   8.2977780   8.3037742   8.3161325
   8.3087589   8.2966721   8.3037742   8.2966721   8.3087589   8.3161325
   8.3161325   8.2966721   8.2966721   8.3161325   8.3153527   8.3037742
   8.2977780   8.3037742   8.2977780   8.3087589   8.3153527   8.3087589
 TTTTTTTTTTTTTTTTTTTTTTTTTTTTTT MOQGAD      TELAPSE     3357.04 TCPU     1875.29
 TTTTTTTTTTTTTTTTTTTTTTTTTTTTTT SHELLXN     TELAPSE     3414.12 TCPU     1897.03
 TTTTTTTTTTTTTTTTTTTTTTTTTTTTTT MONMO3      TELAPSE     3415.75 TCPU     1898.67
 NUMERICALLY INTEGRATED DENSITY    804.0001890179
 TTTTTTTTTTTTTTTTTTTTTTTTTTTTTT NUMDFT      TELAPSE     3419.65 TCPU     1902.56
 CYC  10 ETOT(AU) -6.167078384715E+03 DETOT -6.26E-07 tst  2.83E-09 PX  5.14E-05
 TTTTTTTTTTTTTTTTTTTTTTTTTTTTTT DIIS        TELAPSE     3419.95 TCPU     1902.86
 DIIS TEST: 0.80658E-06 AT SCF   CYCLE  10 - DIIS ACTIVE - HISTORY:    10 CYCLES
 TTTTTTTTTTTTTTTTTTTTTTTTTTTTTT FDIK        TELAPSE     3435.16 TCPU     1917.42
 INSULATING STATE
 TOP OF VALENCE BANDS -    BAND    402; K    5; EIG -2.3846871E-01 AU
 TOP OF VALENCE BANDS -    BAND    402; K    1; EIG -2.3892114E-01 AU
 BOTTOM OF VIRTUAL BANDS - BAND    403; K    4; EIG -9.6948072E-02 AU
 INDIRECT ENERGY BAND GAP:   3.8510 eV
 BOTTOM OF VIRTUAL BANDS - BAND    403; K    1; EIG -9.6753178E-02 AU
 TTTTTTTTTTTTTTTTTTTTTTTTTTTTTT PDIG        TELAPSE     3436.82 TCPU     1919.08
 CHARGE NORMALIZATION FACTOR   1.00000000
 TOTAL ATOMIC CHARGES:
  18.5231207  18.5231207  18.5231207  18.5230934  18.5230934  18.5231207
   7.5321579   7.5642076   7.5321579   7.5642076   7.5367160   7.5473001
   7.5599990   7.5493121   7.5367160   7.5493121   7.5599990   7.5473001
   7.5473001   7.5493121   7.5493121   7.5473001   7.5321579   7.5367160
   7.5642076   7.5367160   7.5642076   7.5599990   7.5321579   7.5599990
   6.8038455   6.7874451   6.8038455   6.7874451   6.7922648   6.7922648
   6.7984830   6.7984830   6.7922648   6.7984830   6.7984830   6.7922648
   5.4692766   5.4557474   5.4692766   5.4557474   5.4680781   5.4680781
   5.4564714   5.4564714   5.4680781   5.4564714   5.4564714   5.4680781
   6.0016412   5.9956187   6.0016412   5.9956187   6.0059748   5.9943856
   5.9921541   6.0037184   6.0059748   6.0037184   5.9921541   5.9943856
   5.9943856   6.0037184   6.0037184   5.9943856   6.0016412   6.0059748
   5.9956187   6.0059748   5.9956187   5.9921541   6.0016412   5.9921541
   0.8868669   0.8865742   0.8868669   0.8865742   0.8908979   0.8875030
   0.8823776   0.8859550   0.8908979   0.8859550   0.8823776   0.8875030
   0.8875030   0.8859550   0.8859550   0.8875030   0.8868669   0.8908979
   0.8865742   0.8908979   0.8865742   0.8823776   0.8868669   0.8823776
   8.3154272   8.2977786   8.3154272   8.2977786   8.3038156   8.3159651
   8.3089209   8.2966106   8.3038156   8.2966106   8.3089209   8.3159651
   8.3159651   8.2966106   8.2966106   8.3159651   8.3154272   8.3038156
   8.2977786   8.3038156   8.2977786   8.3089209   8.3154272   8.3089209
 TTTTTTTTTTTTTTTTTTTTTTTTTTTTTT MOQGAD      TELAPSE     3436.85 TCPU     1919.11
 TTTTTTTTTTTTTTTTTTTTTTTTTTTTTT SHELLXN     TELAPSE     3463.57 TCPU     1940.87
 TTTTTTTTTTTTTTTTTTTTTTTTTTTTTT MONMO3      TELAPSE     3464.71 TCPU     1942.01
 NUMERICALLY INTEGRATED DENSITY    804.0001890167
 TTTTTTTTTTTTTTTTTTTTTTTTTTTTTT NUMDFT      TELAPSE     3468.61 TCPU     1945.90
 CYC  11 ETOT(AU) -6.167078384780E+03 DETOT -6.49E-08 tst  8.14E-10 PX  2.64E-05
 TTTTTTTTTTTTTTTTTTTTTTTTTTTTTT DIIS        TELAPSE     3468.96 TCPU     1946.26
 DIIS TEST: 0.41121E-06 AT SCF   CYCLE  11 - DIIS ACTIVE - HISTORY:    11 CYCLES
 TTTTTTTTTTTTTTTTTTTTTTTTTTTTTT FDIK        TELAPSE     3485.19 TCPU     1961.41
 INSULATING STATE
 TOP OF VALENCE BANDS -    BAND    402; K    5; EIG -2.3847223E-01 AU
 TOP OF VALENCE BANDS -    BAND    402; K    1; EIG -2.3892601E-01 AU
 BOTTOM OF VIRTUAL BANDS - BAND    403; K    4; EIG -9.6953518E-02 AU
 INDIRECT ENERGY BAND GAP:   3.8509 eV
 BOTTOM OF VIRTUAL BANDS - BAND    403; K    1; EIG -9.6759781E-02 AU
 TTTTTTTTTTTTTTTTTTTTTTTTTTTTTT PDIG        TELAPSE     3486.94 TCPU     1963.16
 CHARGE NORMALIZATION FACTOR   1.00000000
 TOTAL ATOMIC CHARGES:
  18.5231215  18.5231215  18.5231215  18.5230897  18.5230897  18.5231215
   7.5322063   7.5641481   7.5322063   7.5641481   7.5367296   7.5473361
   7.5599088   7.5493711   7.5367296   7.5493711   7.5599088   7.5473361
   7.5473361   7.5493711   7.5493711   7.5473361   7.5322063   7.5367296
   7.5641481   7.5367296   7.5641481   7.5599088   7.5322063   7.5599088
   6.8038323   6.7874159   6.8038323   6.7874159   6.7922214   6.7922214
   6.7985471   6.7985471   6.7922214   6.7985471   6.7985471   6.7922214
   5.4692250   5.4556964   5.4692250   5.4556964   5.4680723   5.4680723
   5.4565152   5.4565152   5.4680723   5.4565152   5.4565152   5.4680723
   6.0016959   5.9957082   6.0016959   5.9957082   6.0058950   5.9943653
   5.9921531   6.0037135   6.0058950   6.0037135   5.9921531   5.9943653
   5.9943653   6.0037135   6.0037135   5.9943653   6.0016959   6.0058950
   5.9957082   6.0058950   5.9957082   5.9921531   6.0016959   5.9921531
   0.8868530   0.8865745   0.8868530   0.8865745   0.8909043   0.8875119
   0.8823733   0.8859502   0.8909043   0.8859502   0.8823733   0.8875119
   0.8875119   0.8859502   0.8859502   0.8875119   0.8868530   0.8909043
   0.8865745   0.8909043   0.8865745   0.8823733   0.8868530   0.8823733
   8.3153870   8.2977681   8.3153870   8.2977681   8.3038057   8.3160623
   8.3088361   8.2966354   8.3038057   8.2966354   8.3088361   8.3160623
   8.3160623   8.2966354   8.2966354   8.3160623   8.3153870   8.3038057
   8.2977681   8.3038057   8.2977681   8.3088361   8.3153870   8.3088361
 TTTTTTTTTTTTTTTTTTTTTTTTTTTTTT MOQGAD      TELAPSE     3486.96 TCPU     1963.18
 TTTTTTTTTTTTTTTTTTTTTTTTTTTTTT SHELLXN     TELAPSE     3532.18 TCPU     1984.93
 TTTTTTTTTTTTTTTTTTTTTTTTTTTTTT MONMO3      TELAPSE     3532.81 TCPU     1985.56
 NUMERICALLY INTEGRATED DENSITY    804.0001890195
 TTTTTTTTTTTTTTTTTTTTTTTTTTTTTT NUMDFT      TELAPSE     3536.70 TCPU     1989.45
 CYC  12 ETOT(AU) -6.167078384851E+03 DETOT -7.10E-08 tst  3.26E-10 PX  1.38E-05
 TTTTTTTTTTTTTTTTTTTTTTTTTTTTTT DIIS        TELAPSE     3537.32 TCPU     1990.07
 DIIS TEST: 0.85877E-07 AT SCF   CYCLE  12 - DIIS ACTIVE - HISTORY:    12 CYCLES
 TTTTTTTTTTTTTTTTTTTTTTTTTTTTTT FDIK        TELAPSE     3550.89 TCPU     2001.85
 INSULATING STATE
 TOP OF VALENCE BANDS -    BAND    402; K    5; EIG -2.3847112E-01 AU
 TOP OF VALENCE BANDS -    BAND    402; K    1; EIG -2.3892460E-01 AU
 BOTTOM OF VIRTUAL BANDS - BAND    403; K    4; EIG -9.6949400E-02 AU
 INDIRECT ENERGY BAND GAP:   3.8510 eV
 BOTTOM OF VIRTUAL BANDS - BAND    403; K    1; EIG -9.6755080E-02 AU
 TTTTTTTTTTTTTTTTTTTTTTTTTTTTTT PDIG        TELAPSE     3552.55 TCPU     2003.51
 CHARGE NORMALIZATION FACTOR   1.00000000
 TOTAL ATOMIC CHARGES:
  18.5231205  18.5231205  18.5231205  18.5230910  18.5230910  18.5231205
   7.5321940   7.5641619   7.5321940   7.5641619   7.5367758   7.5472916
   7.5599245   7.5493577   7.5367758   7.5493577   7.5599245   7.5472916
   7.5472916   7.5493577   7.5493577   7.5472916   7.5321940   7.5367758
   7.5641619   7.5367758   7.5641619   7.5599245   7.5321940   7.5599245
   6.8038550   6.7874316   6.8038550   6.7874316   6.7922212   6.7922212
   6.7985259   6.7985259   6.7922212   6.7985259   6.7985259   6.7922212
   5.4692363   5.4557308   5.4692363   5.4557308   5.4680454   5.4680454
   5.4565103   5.4565103   5.4680454   5.4565103   5.4565103   5.4680454
   6.0016670   5.9956695   6.0016670   5.9956695   6.0059082   5.9943934
   5.9921889   6.0037095   6.0059082   6.0037095   5.9921889   5.9943934
   5.9943934   6.0037095   6.0037095   5.9943934   6.0016670   6.0059082
   5.9956695   6.0059082   5.9956695   5.9921889   6.0016670   5.9921889
   0.8868591   0.8865749   0.8868591   0.8865749   0.8909022   0.8875081
   0.8823725   0.8859505   0.8909022   0.8859505   0.8823725   0.8875081
   0.8875081   0.8859505   0.8859505   0.8875081   0.8868591   0.8909022
   0.8865749   0.8909022   0.8865749   0.8823725   0.8868591   0.8823725
   8.3153989   8.2977729   8.3153989   8.2977729   8.3038290   8.3160293
   8.3088532   8.2966118   8.3038290   8.2966118   8.3088532   8.3160293
   8.3160293   8.2966118   8.2966118   8.3160293   8.3153989   8.3038290
   8.2977729   8.3038290   8.2977729   8.3088532   8.3153989   8.3088532
 TTTTTTTTTTTTTTTTTTTTTTTTTTTTTT MOQGAD      TELAPSE     3552.57 TCPU     2003.53
 TTTTTTTTTTTTTTTTTTTTTTTTTTTTTT SHELLXN     TELAPSE     3579.35 TCPU     2025.26
 TTTTTTTTTTTTTTTTTTTTTTTTTTTTTT MONMO3      TELAPSE     3582.85 TCPU     2028.76
 NUMERICALLY INTEGRATED DENSITY    804.0001890189
 TTTTTTTTTTTTTTTTTTTTTTTTTTTTTT NUMDFT      TELAPSE     3586.73 TCPU     2032.64
 CYC  13 ETOT(AU) -6.167078384875E+03 DETOT -2.39E-08 tst  7.66E-11 PX  7.18E-06
 TTTTTTTTTTTTTTTTTTTTTTTTTTTTTT DIIS        TELAPSE     3602.29 TCPU     2048.20
 DIIS TEST: 0.36813E-07 AT SCF   CYCLE  13 - DIIS ACTIVE - HISTORY:    13 CYCLES
 TTTTTTTTTTTTTTTTTTTTTTTTTTTTTT FDIK        TELAPSE     3623.09 TCPU     2059.77
 INSULATING STATE
 TOP OF VALENCE BANDS -    BAND    402; K    5; EIG -2.3847050E-01 AU
 TOP OF VALENCE BANDS -    BAND    402; K    1; EIG -2.3892371E-01 AU
 BOTTOM OF VIRTUAL BANDS - BAND    403; K    4; EIG -9.6951302E-02 AU
 INDIRECT ENERGY BAND GAP:   3.8509 eV
 BOTTOM OF VIRTUAL BANDS - BAND    403; K    1; EIG -9.6757201E-02 AU
 TTTTTTTTTTTTTTTTTTTTTTTTTTTTTT PDIG        TELAPSE     3624.89 TCPU     2061.56
 CHARGE NORMALIZATION FACTOR   1.00000000
 TOTAL ATOMIC CHARGES:
  18.5231210  18.5231210  18.5231210  18.5230913  18.5230913  18.5231210
   7.5321896   7.5641675   7.5321896   7.5641675   7.5367343   7.5473226
   7.5599331   7.5493534   7.5367343   7.5493534   7.5599331   7.5473226
   7.5473226   7.5493534   7.5493534   7.5473226   7.5321896   7.5367343
   7.5641675   7.5367343   7.5641675   7.5599331   7.5321896   7.5599331
   6.8038407   6.7874235   6.8038407   6.7874235   6.7922378   6.7922378
   6.7985235   6.7985235   6.7922378   6.7985235   6.7985235   6.7922378
   5.4692339   5.4557126   5.4692339   5.4557126   5.4680640   5.4680640
   5.4565093   5.4565093   5.4680640   5.4565093   5.4565093   5.4680640
   6.0016801   5.9956822   6.0016801   5.9956822   6.0059101   5.9943806
   5.9921611   6.0037080   6.0059101   6.0037080   5.9921611   5.9943806
   5.9943806   6.0037080   6.0037080   5.9943806   6.0016801   6.0059101
   5.9956822   6.0059101   5.9956822   5.9921611   6.0016801   5.9921611
   0.8868591   0.8865730   0.8868591   0.8865730   0.8909018   0.8875079
   0.8823749   0.8859531   0.8909018   0.8859531   0.8823749   0.8875079
   0.8875079   0.8859531   0.8859531   0.8875079   0.8868591   0.8909018
   0.8865730   0.8909018   0.8865730   0.8823749   0.8868591   0.8823749
   8.3153972   8.2977722   8.3153972   8.2977722   8.3038093   8.3160355
   8.3088571   8.2966297   8.3038093   8.2966297   8.3088571   8.3160355
   8.3160355   8.2966297   8.2966297   8.3160355   8.3153972   8.3038093
   8.2977722   8.3038093   8.2977722   8.3088571   8.3153972   8.3088571
 TTTTTTTTTTTTTTTTTTTTTTTTTTTTTT MOQGAD      TELAPSE     3624.91 TCPU     2061.58
 TTTTTTTTTTTTTTTTTTTTTTTTTTTTTT SHELLXN     TELAPSE     3675.92 TCPU     2083.36
 TTTTTTTTTTTTTTTTTTTTTTTTTTTTTT MONMO3      TELAPSE     3676.61 TCPU     2084.04
 NUMERICALLY INTEGRATED DENSITY    804.0001890181
 TTTTTTTTTTTTTTTTTTTTTTTTTTTTTT NUMDFT      TELAPSE     3680.48 TCPU     2087.91
 CYC  14 ETOT(AU) -6.167078384867E+03 DETOT  7.61E-09 tst  1.55E-11 PX  5.36E-06
 TTTTTTTTTTTTTTTTTTTTTTTTTTTTTT DIIS        TELAPSE     3681.39 TCPU     2088.83
 DIIS TEST: 0.81473E-08 AT SCF   CYCLE  14 - DIIS ACTIVE - HISTORY:    14 CYCLES
 TTTTTTTTTTTTTTTTTTTTTTTTTTTTTT FDIK        TELAPSE     3705.82 TCPU     2109.55
 INSULATING STATE
 TOP OF VALENCE BANDS -    BAND    402; K    5; EIG -2.3847101E-01 AU
 TOP OF VALENCE BANDS -    BAND    402; K    1; EIG -2.3892438E-01 AU
 BOTTOM OF VIRTUAL BANDS - BAND    403; K    4; EIG -9.6950760E-02 AU
 INDIRECT ENERGY BAND GAP:   3.8510 eV
 BOTTOM OF VIRTUAL BANDS - BAND    403; K    1; EIG -9.6756588E-02 AU
 TTTTTTTTTTTTTTTTTTTTTTTTTTTTTT PDIG        TELAPSE     3707.59 TCPU     2111.32
 CHARGE NORMALIZATION FACTOR   1.00000000
 TOTAL ATOMIC CHARGES:
  18.5231208  18.5231208  18.5231208  18.5230907  18.5230907  18.5231208
   7.5321951   7.5641623   7.5321951   7.5641623   7.5367465   7.5473113
   7.5599294   7.5493559   7.5367465   7.5493559   7.5599294   7.5473113
   7.5473113   7.5493559   7.5493559   7.5473113   7.5321951   7.5367465
   7.5641623   7.5367465   7.5641623   7.5599294   7.5321951   7.5599294
   6.8038422   6.7874264   6.8038422   6.7874264   6.7922272   6.7922272
   6.7985301   6.7985301   6.7922272   6.7985301   6.7985301   6.7922272
   5.4692383   5.4557150   5.4692383   5.4557150   5.4680629   5.4680629
   5.4565055   5.4565055   5.4680629   5.4565055   5.4565055   5.4680629
   6.0016739   5.9956813   6.0016739   5.9956813   6.0059153   5.9943779
   5.9921663   6.0037151   6.0059153   6.0037151   5.9921663   5.9943779
   5.9943779   6.0037151   6.0037151   5.9943779   6.0016739   6.0059153
   5.9956813   6.0059153   5.9956813   5.9921663   6.0016739   5.9921663
   0.8868584   0.8865738   0.8868584   0.8865738   0.8909018   0.8875088
   0.8823740   0.8859512   0.8909018   0.8859512   0.8823740   0.8875088
   0.8875088   0.8859512   0.8859512   0.8875088   0.8868584   0.8909018
   0.8865738   0.8909018   0.8865738   0.8823740   0.8868584   0.8823740
   8.3153975   8.2977729   8.3153975   8.2977729   8.3038172   8.3160350
   8.3088536   8.2966224   8.3038172   8.2966224   8.3088536   8.3160350
   8.3160350   8.2966224   8.2966224   8.3160350   8.3153975   8.3038172
   8.2977729   8.3038172   8.2977729   8.3088536   8.3153975   8.3088536
 TTTTTTTTTTTTTTTTTTTTTTTTTTTTTT MOQGAD      TELAPSE     3707.62 TCPU     2111.35
 TTTTTTTTTTTTTTTTTTTTTTTTTTTTTT SHELLXN     TELAPSE     3729.32 TCPU     2133.01
 +++ ENERGIES IN A.U. +++
 ::: EXT EL-POLE                                  -6.7870055337813E+03
 ::: EXT EL-SPHEROPOLE                             5.4549756525722E+01
 ::: BIELET ZONE E-E                               1.1795572632907E+04
 ::: TOTAL E-E                                     5.0631168556518E+03
 ::: TOTAL E-N + N-E                              -1.7927668405656E+04
 ::: TOTAL N-N                                     1.7702218882678E+03
 ::: KINETIC ENERGY                                5.5341313476264E+03
 ::: PSEUDO TOTAL   ENERGY                        -5.5601983141098E+03
 ::: VIRIAL COEFFICIENT                            9.9765042438090E-01
 TTTTTTTTTTTTTTTTTTTTTTTTTTTTTT MONMO3      TELAPSE     3731.91 TCPU     2135.59
 NUMERICALLY INTEGRATED DENSITY    804.0001890186
 TTTTTTTTTTTTTTTTTTTTTTTTTTTTTT NUMDFT      TELAPSE     3736.20 TCPU     2139.88
 CYC  15 ETOT(AU) -6.167078384870E+03 DETOT -3.07E-09 tst  1.71E-12 PX  5.36E-06

 == SCF ENDED - CONVERGENCE ON ENERGY      E(AU) -6.1670783848700E+03 CYCLES  15


 ENERGY EXPRESSION=HARTREE+FOCK EXCH*0.20000+(BECKE      EXCH)*0.80000+LYP        CORR


 TOTAL ENERGY(DFT)(AU)( 15) -6.1670783848700E+03 DE-3.1E-09 tester 1.7E-12
 TTTTTTTTTTTTTTTTTTTTTTTTTTTTTT EDFT        TELAPSE     3736.22 TCPU     2139.90
 
 INFORMATION **** DFTD3 ENERGY **** CALCULATE DFTD3 ENERGY

           DFT-D V3(BJ)
 DF                                         b3-lyp    
 parameters
 s6       :    1.0000
 s8       :    1.9889
 a1       :    0.3981
 a2       :    4.4211
 k1 k3    :   16.0000   -4.0000
 Cutoff   :   50.2022
 CN-Cutoff:   21.1671
 
 Edisp /kcal,au:  -296.1317 -0.47191580

 E6    /kcal :  -138.4523
 E8    /kcal :  -160.4550
 E6(ABC) "   :   2.775666
 
 INFORMATION **** DFTD3 ENERGY **** NORMAL TERMINATION OF DFTD3 MODULE

 *******************************************************************************

 DFT-D3 DISPERSION ENERGY CORRECTION

 D3 DISPERSION ENERGY (AU)       -4.7191580318686E-01
 TOTAL ENERGY + DISP (AU)        -6.1675503006732E+03

 *******************************************************************************

 TTTTTTTTTTTTTTTTTTTTTTTTTTTTTT SMAT        TELAPSE     3779.61 TCPU     2169.84
 TTTTTTTTTTTTTTTTTTTTTTTTTTTTTT POLAR2      TELAPSE     3780.28 TCPU     2170.52
 *****************************************************************************
 *                                                                           *
 *                             PIEZOELECTRICITY                              *
 *                    EVALUATED THROUGH THE  BERRY  PHASE                    *
 *                                                                           *
 *****************************************************************************

                                   STRAIN TENSOR
                            0.00000   0.00000   0.00000
                            0.00000   0.00000  -0.01500
                            0.00000  -0.01500   0.00000

 %%%%%%%%%%%%%%%%%%%%%%%%%%%%%%%%%%%%%%%%%%%%%%%%%%%%%%%%%%%%%%%%%%%%%%%%%%%%%
          INFORMATION ON SYSTEM A TO THE LEFT ON SYSTEM B TO THE RIGHT
                      (A) SHOULD BE THE EQUILIBRIUM SYSTEM

         a, b, c (ANGSTROM), ALPHA, BETA, GAMMA (DEGREES) V (ANGSTROM**3)
  a= 15.69821    ALPHA= 109.47122           a= 15.54162    ALPHA= 110.27347
  b= 15.69821    BETA = 109.47122           b= 15.85558    BETA = 109.47223
  c= 15.69821    GAMMA= 109.47122           c= 15.85558    GAMMA= 109.47223
          VA= 2978.02621                              VB= 2977.35615

                      DIRECT LATTICE VECTORS COMPONENTS ( ANGSTROM )
           X         Y         Z                  X         Y         Z
       -9.06337   9.06337   9.06337           -9.06337   8.92742   8.92742
        9.06337  -9.06337   9.06337            9.06337  -9.19932   9.19932
        9.06337   9.06337  -9.06337            9.06337   9.19932  -9.19932

                  RECIPROCAL LATTICE VECTORS COMPONENTS (ANGSTROM-1)
           X         Y         Z                  X         Y         Z
        0.00000   0.34663   0.34663            0.00000   0.34663   0.34663
        0.34663   0.00000   0.34663            0.35190   0.00520   0.34670
        0.34663   0.34663   0.00000            0.35190   0.34670   0.00520

                         ATOMIC FRACTIONAL COORDINATES
    ATOM       a        b        c              a        b        c
    1 CD   -0.25000  0.50000 -0.75000       -0.25000  0.50000 -0.75000
    2 CD   -0.75000  0.50000 -0.25000       -0.75000  0.50000 -0.25000
    3 CD   -0.75000 -0.25000  0.50000       -0.75000 -0.25000  0.50000
    4 CD    0.50000 -0.75000 -0.25000        0.50000 -0.75000 -0.25000
    5 CD    0.50000 -0.25000 -0.75000        0.50000 -0.25000 -0.75000
    6 CD   -0.25000 -0.75000  0.50000       -0.25000 -0.75000  0.50000
    7 N     0.68354  0.36916  0.28131        0.68354  0.36916  0.28131
    8 N     0.08785  0.40224 -0.28131        0.08785  0.40224 -0.28131
    9 N    -0.68354 -0.40224 -0.31439       -0.68354 -0.40224 -0.31439
   10 N    -0.08785 -0.36916  0.31439       -0.08785 -0.36916  0.31439
   11 N     0.28131  0.68354  0.36916        0.28131  0.68354  0.36916
   12 N     0.36916  0.28131  0.68354        0.36916  0.28131  0.68354
   13 N     0.31439 -0.08785 -0.36916        0.31439 -0.08785 -0.36916
   14 N     0.40224 -0.28131  0.08785        0.40224 -0.28131  0.08785
   15 N    -0.28131  0.08785  0.40224       -0.28131  0.08785  0.40224
   16 N    -0.40224 -0.31439 -0.68354       -0.40224 -0.31439 -0.68354
   17 N    -0.31439 -0.68354 -0.40224       -0.31439 -0.68354 -0.40224
   18 N    -0.36916  0.31439 -0.08785       -0.36916  0.31439 -0.08785
   19 N     0.36916  0.68354  0.28131        0.36916  0.68354  0.28131
   20 N     0.40224  0.08785 -0.28131        0.40224  0.08785 -0.28131
   21 N    -0.40224 -0.68354 -0.31439       -0.40224 -0.68354 -0.31439
   22 N    -0.36916 -0.08785  0.31439       -0.36916 -0.08785  0.31439
   23 N     0.68354  0.28131  0.36916        0.68354  0.28131  0.36916
   24 N     0.28131  0.36916  0.68354        0.28131  0.36916  0.68354
   25 N    -0.08785  0.31439 -0.36916       -0.08785  0.31439 -0.36916
   26 N    -0.28131  0.40224  0.08785       -0.28131  0.40224  0.08785
   27 N     0.08785 -0.28131  0.40224        0.08785 -0.28131  0.40224
   28 N    -0.31439 -0.40224 -0.68354       -0.31439 -0.40224 -0.68354
   29 N    -0.68354 -0.31439 -0.40224       -0.68354 -0.31439 -0.40224
   30 N     0.31439 -0.36916 -0.08785        0.31439 -0.36916 -0.08785
   31 N    -0.18322 -0.53662 -0.53662       -0.18322 -0.53662 -0.53662
   32 N     0.00000  0.35340  0.53662        0.00000  0.35340  0.53662
   33 N     0.18322 -0.35340 -0.35340        0.18322 -0.35340 -0.35340
   34 N     0.00000  0.53662  0.35340        0.00000  0.53662  0.35340
   35 N    -0.53662 -0.18322 -0.53662       -0.53662 -0.18322 -0.53662
   36 N    -0.53662 -0.53662 -0.18322       -0.53662 -0.53662 -0.18322
   37 N     0.35340  0.00000  0.53662        0.35340  0.00000  0.53662
   38 N     0.35340  0.53662  0.00000        0.35340  0.53662  0.00000
   39 N     0.53662  0.00000  0.35340        0.53662  0.00000  0.35340
   40 N    -0.35340 -0.35340  0.18322       -0.35340 -0.35340  0.18322
   41 N    -0.35340  0.18322 -0.35340       -0.35340  0.18322 -0.35340
   42 N     0.53662  0.35340  0.00000        0.53662  0.35340  0.00000
   43 C     0.72943  0.37143  0.37143        0.72943  0.37143  0.37143
   44 C     0.00000  0.35801 -0.37143        0.00000  0.35801 -0.37143
   45 C    -0.72943 -0.35801 -0.35801       -0.72943 -0.35801 -0.35801
   46 C     0.00000 -0.37143  0.35801        0.00000 -0.37143  0.35801
   47 C     0.37143  0.72943  0.37143        0.37143  0.72943  0.37143
   48 C     0.37143  0.37143  0.72943        0.37143  0.37143  0.72943
   49 C     0.35801  0.00000 -0.37143        0.35801  0.00000 -0.37143
   50 C     0.35801 -0.37143  0.00000        0.35801 -0.37143  0.00000
   51 C    -0.37143  0.00000  0.35801       -0.37143 -0.00000  0.35801
   52 C    -0.35801 -0.35801 -0.72943       -0.35801 -0.35801 -0.72943
   53 C    -0.35801 -0.72943 -0.35801       -0.35801 -0.72943 -0.35801
   54 C    -0.37143  0.35801  0.00000       -0.37143  0.35801 -0.00000
   55 C     0.60197  0.27034  0.21591        0.60197  0.27034  0.21591
   56 C     0.05442  0.38606 -0.21591        0.05442  0.38606 -0.21591
   57 C    -0.60197 -0.38606 -0.33163       -0.60197 -0.38606 -0.33163
   58 C    -0.05442 -0.27034  0.33163       -0.05442 -0.27034  0.33163
   59 C     0.21591  0.60197  0.27034        0.21591  0.60197  0.27034
   60 C     0.27034  0.21591  0.60197        0.27034  0.21591  0.60197
   61 C     0.33163 -0.05442 -0.27034        0.33163 -0.05442 -0.27034
   62 C     0.38606 -0.21591  0.05442        0.38606 -0.21591  0.05442
   63 C    -0.21591  0.05442  0.38606       -0.21591  0.05442  0.38606
   64 C    -0.38606 -0.33163 -0.60197       -0.38606 -0.33163 -0.60197
   65 C    -0.33163 -0.60197 -0.38606       -0.33163 -0.60197 -0.38606
   66 C    -0.27034  0.33163 -0.05442       -0.27034  0.33163 -0.05442
   67 C     0.27034  0.60197  0.21591        0.27034  0.60197  0.21591
   68 C     0.38606  0.05442 -0.21591        0.38606  0.05442 -0.21591
   69 C    -0.38606 -0.60197 -0.33163       -0.38606 -0.60197 -0.33163
   70 C    -0.27034 -0.05442  0.33163       -0.27034 -0.05442  0.33163
   71 C     0.60197  0.21591  0.27034        0.60197  0.21591  0.27034
   72 C     0.21591  0.27034  0.60197        0.21591  0.27034  0.60197
   73 C    -0.05442  0.33163 -0.27034       -0.05442  0.33163 -0.27034
   74 C    -0.21591  0.38606  0.05442       -0.21591  0.38606  0.05442
   75 C     0.05442 -0.21591  0.38606        0.05442 -0.21591  0.38606
   76 C    -0.33163 -0.38606 -0.60197       -0.33163 -0.38606 -0.60197
   77 C    -0.60197 -0.33163 -0.38606       -0.60197 -0.33163 -0.38606
   78 C     0.33163 -0.27034 -0.05442        0.33163 -0.27034 -0.05442
   79 H     0.54879  0.24532  0.13671        0.54879  0.24532  0.13671
   80 H     0.10861  0.41209 -0.13671        0.10861  0.41209 -0.13671
   81 H    -0.54879 -0.41209 -0.30348       -0.54879 -0.41209 -0.30348
   82 H    -0.10861 -0.24532  0.30348       -0.10861 -0.24532  0.30348
   83 H     0.13671  0.54879  0.24532        0.13671  0.54879  0.24532
   84 H     0.24532  0.13671  0.54879        0.24532  0.13671  0.54879
   85 H     0.30348 -0.10861 -0.24532        0.30348 -0.10861 -0.24532
   86 H     0.41209 -0.13671  0.10861        0.41209 -0.13671  0.10861
   87 H    -0.13671  0.10861  0.41209       -0.13671  0.10861  0.41209
   88 H    -0.41209 -0.30348 -0.54879       -0.41209 -0.30348 -0.54879
   89 H    -0.30348 -0.54879 -0.41209       -0.30348 -0.54879 -0.41209
   90 H    -0.24532  0.30348 -0.10861       -0.24532  0.30348 -0.10861
   91 H     0.24532  0.54879  0.13671        0.24532  0.54879  0.13671
   92 H     0.41209  0.10861 -0.13671        0.41209  0.10861 -0.13671
   93 H    -0.41209 -0.54879 -0.30348       -0.41209 -0.54879 -0.30348
   94 H    -0.24532 -0.10861  0.30348       -0.24532 -0.10861  0.30348
   95 H     0.54879  0.13671  0.24532        0.54879  0.13671  0.24532
   96 H     0.13671  0.24532  0.54879        0.13671  0.24532  0.54879
   97 H    -0.10861  0.30348 -0.24532       -0.10861  0.30348 -0.24532
   98 H    -0.13671  0.41209  0.10861       -0.13671  0.41209  0.10861
   99 H     0.10861 -0.13671  0.41209        0.10861 -0.13671  0.41209
  100 H    -0.30348 -0.41209 -0.54879       -0.30348 -0.41209 -0.54879
  101 H    -0.54879 -0.30348 -0.41209       -0.54879 -0.30348 -0.41209
  102 H     0.30348 -0.24532 -0.10861        0.30348 -0.24532 -0.10861
  103 O    -0.14826 -0.54108 -0.45615       -0.14826 -0.54108 -0.45615
  104 O    -0.08493  0.30789  0.45615       -0.08493  0.30789  0.45615
  105 O     0.14826 -0.30789 -0.39283        0.14826 -0.30789 -0.39283
  106 O     0.08493  0.54108  0.39283        0.08493  0.54108  0.39283
  107 O    -0.45615 -0.14826 -0.54108       -0.45615 -0.14826 -0.54108
  108 O    -0.54108 -0.45615 -0.14826       -0.54108 -0.45615 -0.14826
  109 O     0.39283  0.08493  0.54108        0.39283  0.08493  0.54108
  110 O     0.30789  0.45615 -0.08493        0.30789  0.45615 -0.08493
  111 O     0.45615 -0.08493  0.30789        0.45615 -0.08493  0.30789
  112 O    -0.30789 -0.39283  0.14826       -0.30789 -0.39283  0.14826
  113 O    -0.39283  0.14826 -0.30789       -0.39283  0.14826 -0.30789
  114 O     0.54108  0.39283  0.08493        0.54108  0.39283  0.08493
  115 O    -0.54108 -0.14826 -0.45615       -0.54108 -0.14826 -0.45615
  116 O     0.30789 -0.08493  0.45615        0.30789 -0.08493  0.45615
  117 O    -0.30789  0.14826 -0.39283       -0.30789  0.14826 -0.39283
  118 O     0.54108  0.08493  0.39283        0.54108  0.08493  0.39283
  119 O    -0.14826 -0.45615 -0.54108       -0.14826 -0.45615 -0.54108
  120 O    -0.45615 -0.54108 -0.14826       -0.45615 -0.54108 -0.14826
  121 O     0.08493  0.39283  0.54108        0.08493  0.39283  0.54108
  122 O     0.45615  0.30789 -0.08493        0.45615  0.30789 -0.08493
  123 O    -0.08493  0.45615  0.30789       -0.08493  0.45615  0.30789
  124 O    -0.39283 -0.30789  0.14826       -0.39283 -0.30789  0.14826
  125 O     0.14826 -0.39283 -0.30789        0.14826 -0.39283 -0.30789
  126 O     0.39283  0.54108  0.08493        0.39283  0.54108  0.08493

 %%%%%%%%%%%%%%%%%%%%%%%%%%%%%%%%%%%%%%%%%%%%%%%%%%%%%%%%%%%%%%%%%%%%%%%%%%%%%

            PHASE PROJECTED ALONG THE RECIPROCAL LATTICE VECTORS
                              B1         B2         B3
                     PHI   0.000000  -0.102840  -0.102840

               PREFACTOR: |e|/(2.PI.VA)=  0.00085626E+10 (C/m**3)


 *******************************************************************************
 * CELL DEFORMATION
 *******************************************************************************

    ELASTIC STRAIN MATRIX (ADIMENSIONAL)

    1    0.0000000000    0.0000000000    0.0000000000
    2    0.0000000000    0.0000000000    0.0150000000
    3    0.0000000000    0.0150000000    0.0000000000

 LATTICE PARAMETERS (ANGSTROMS AND DEGREES) OF
 (1) ORIGINAL PRIMITIVE CELL
 (2) ORIGINAL CRYSTALLOGRAPHIC CELL
 (3) DEFORMED PRIMITIVE CELL
 (4) DEFORMED CRYSTALLOGRAPHIC CELL

            A           B           C        ALPHA       BETA        GAMMA         VOL
 (1)   15.698210   15.698210   15.698210  109.471221  109.471221  109.471221 2978.026207
 (2)   18.126732   18.126732   18.126732   90.000000   90.000000   90.000000 5956.052414
 (3)   15.855581   15.541624   15.541624  108.652765  109.472233  109.472233 2977.356151
 (4)   18.126732   18.128771   18.128771   88.281256   90.000000   90.000000 5954.712302

 * CELL DEFORMATION COMPLETE - NO. OF SYMMOPS   4
 *******************************************************************************
 LATTICE PARAMETERS (ANGSTROMS AND DEGREES) - BOHR = 0.5291772083 ANGSTROM
 PRIMITIVE CELL - CENTRING CODE 6/1 VOLUME=  2977.356151 - DENSITY  1.131 g/cm^3
         A              B              C           ALPHA      BETA       GAMMA 
    15.85558070    15.54162435    15.54162435   108.652765 109.472233 109.472233
 *******************************************************************************
 ATOMS IN THE ASYMMETRIC UNIT   34 - ATOMS IN THE UNIT CELL:  126
     ATOM                 X/A                 Y/B                 Z/C    
 *******************************************************************************
      1 T 248 CD   -2.500000000000E-01 -5.000000000000E-01  2.500000000000E-01
      2 F 248 CD    2.500000000000E-01 -5.000000000000E-01 -2.500000000000E-01
      3 F 248 CD    2.500000000000E-01 -2.500000000000E-01 -5.000000000000E-01
      4 T 248 CD   -5.000000000000E-01  2.500000000000E-01 -2.500000000000E-01
      5 F 248 CD    5.000000000000E-01 -2.500000000000E-01  2.500000000000E-01
      6 F 248 CD   -2.500000000000E-01  2.500000000000E-01 -5.000000000000E-01
      7 T   7 N    -3.164566072396E-01  3.691570301246E-01  2.813082499586E-01
      8 T   7 N     8.784878016592E-02  4.022351428017E-01 -2.813082499586E-01
      9 F   7 N     3.164566072396E-01 -4.022351428017E-01 -3.143863626358E-01
     10 F   7 N    -8.784878016592E-02 -3.691570301246E-01  3.143863626358E-01
     11 T   7 N     2.813082499586E-01 -3.164566072396E-01  3.691570301246E-01
     12 T   7 N     3.691570301246E-01  2.813082499586E-01 -3.164566072396E-01
     13 T   7 N     3.143863626358E-01 -8.784878016592E-02 -3.691570301246E-01
     14 T   7 N     4.022351428017E-01 -2.813082499586E-01  8.784878016592E-02
     15 F   7 N    -2.813082499586E-01  8.784878016592E-02  4.022351428017E-01
     16 F   7 N    -4.022351428017E-01 -3.143863626358E-01  3.164566072396E-01
     17 F   7 N    -3.143863626358E-01  3.164566072396E-01 -4.022351428017E-01
     18 F   7 N    -3.691570301246E-01  3.143863626358E-01 -8.784878016592E-02
     19 F   7 N     3.691570301246E-01 -3.164566072396E-01  2.813082499586E-01
     20 F   7 N     4.022351428017E-01  8.784878016592E-02 -2.813082499586E-01
     21 F   7 N    -4.022351428017E-01  3.164566072396E-01 -3.143863626358E-01
     22 F   7 N    -3.691570301246E-01 -8.784878016592E-02  3.143863626358E-01
     23 F   7 N    -3.164566072396E-01  2.813082499586E-01  3.691570301246E-01
     24 F   7 N     2.813082499586E-01  3.691570301246E-01 -3.164566072396E-01
     25 F   7 N    -8.784878016592E-02  3.143863626358E-01 -3.691570301246E-01
     26 F   7 N    -2.813082499586E-01  4.022351428017E-01  8.784878016592E-02
     27 F   7 N     8.784878016592E-02 -2.813082499586E-01  4.022351428017E-01
     28 F   7 N    -3.143863626358E-01 -4.022351428017E-01  3.164566072396E-01
     29 F   7 N     3.164566072396E-01 -3.143863626358E-01 -4.022351428017E-01
     30 F   7 N     3.143863626358E-01 -3.691570301246E-01 -8.784878016592E-02
     31 T   7 N    -1.832170581708E-01  4.633783175238E-01  4.633783175238E-01
     32 T   7 N     0.000000000000E+00  3.534046243054E-01 -4.633783175238E-01
     33 F   7 N     1.832170581708E-01 -3.534046243054E-01 -3.534046243054E-01
     34 F   7 N     0.000000000000E+00 -4.633783175238E-01  3.534046243054E-01
     35 T   7 N     4.633783175238E-01 -1.832170581708E-01  4.633783175238E-01
     36 F   7 N     4.633783175238E-01  4.633783175238E-01 -1.832170581708E-01
     37 T   7 N     3.534046243054E-01  0.000000000000E+00 -4.633783175238E-01
     38 F   7 N     3.534046243054E-01 -4.633783175238E-01  2.602085213965E-18
     39 F   7 N    -4.633783175238E-01  1.387778780781E-17  3.534046243054E-01
     40 F   7 N    -3.534046243054E-01 -3.534046243054E-01  1.832170581708E-01
     41 F   7 N    -3.534046243054E-01  1.832170581708E-01 -3.534046243054E-01
     42 F   7 N    -4.633783175238E-01  3.534046243054E-01  1.127570259385E-17
     43 T   6 C    -2.705674573661E-01  3.714256733498E-01  3.714256733498E-01
     44 T   6 C     0.000000000000E+00  3.580068692841E-01 -3.714256733498E-01
     45 F   6 C     2.705674573661E-01 -3.580068692840E-01 -3.580068692840E-01
     46 F   6 C     0.000000000000E+00 -3.714256733498E-01  3.580068692841E-01
     47 T   6 C     3.714256733498E-01 -2.705674573661E-01  3.714256733498E-01
     48 F   6 C     3.714256733498E-01  3.714256733498E-01 -2.705674573661E-01
     49 T   6 C     3.580068692840E-01  5.551115123126E-17 -3.714256733498E-01
     50 F   6 C     3.580068692840E-01 -3.714256733498E-01  5.774393008022E-17
     51 F   6 C    -3.714256733498E-01  0.000000000000E+00  3.580068692840E-01
     52 F   6 C    -3.580068692840E-01 -3.580068692840E-01  2.705674573661E-01
     53 F   6 C    -3.580068692840E-01  2.705674573661E-01 -3.580068692840E-01
     54 F   6 C    -3.714256733498E-01  3.580068692840E-01 -2.341876692569E-17
     55 T   6 C    -3.980292600777E-01  2.703364866044E-01  2.159140727449E-01
     56 T   6 C     5.442241385952E-02  3.860566671774E-01 -2.159140727449E-01
     57 F   6 C     3.980292600777E-01 -3.860566671774E-01 -3.316342533179E-01
     58 F   6 C    -5.442241385952E-02 -2.703364866044E-01  3.316342533179E-01
     59 T   6 C     2.159140727449E-01 -3.980292600777E-01  2.703364866044E-01
     60 T   6 C     2.703364866044E-01  2.159140727449E-01 -3.980292600777E-01
     61 T   6 C     3.316342533179E-01 -5.442241385952E-02 -2.703364866044E-01
     62 T   6 C     3.860566671774E-01 -2.159140727449E-01  5.442241385952E-02
     63 F   6 C    -2.159140727449E-01  5.442241385952E-02  3.860566671774E-01
     64 F   6 C    -3.860566671774E-01 -3.316342533179E-01  3.980292600777E-01
     65 F   6 C    -3.316342533179E-01  3.980292600777E-01 -3.860566671774E-01
     66 F   6 C    -2.703364866044E-01  3.316342533179E-01 -5.442241385952E-02
     67 F   6 C     2.703364866044E-01 -3.980292600777E-01  2.159140727449E-01
     68 F   6 C     3.860566671774E-01  5.442241385952E-02 -2.159140727449E-01
     69 F   6 C    -3.860566671774E-01  3.980292600777E-01 -3.316342533179E-01
     70 F   6 C    -2.703364866044E-01 -5.442241385952E-02  3.316342533179E-01
     71 F   6 C    -3.980292600777E-01  2.159140727449E-01  2.703364866044E-01
     72 F   6 C     2.159140727449E-01  2.703364866044E-01 -3.980292600777E-01
     73 F   6 C    -5.442241385952E-02  3.316342533179E-01 -2.703364866044E-01
     74 F   6 C    -2.159140727449E-01  3.860566671774E-01  5.442241385952E-02
     75 F   6 C     5.442241385952E-02 -2.159140727449E-01  3.860566671774E-01
     76 F   6 C    -3.316342533179E-01 -3.860566671774E-01  3.980292600777E-01
     77 F   6 C     3.980292600777E-01 -3.316342533179E-01 -3.860566671774E-01
     78 F   6 C     3.316342533179E-01 -2.703364866044E-01 -5.442241385952E-02
     79 T   1 H    -4.512050989773E-01  2.453161882063E-01  1.367059636372E-01
     80 T   1 H     1.086102245691E-01  4.120889373856E-01 -1.367059636372E-01
     81 F   1 H     4.512050989773E-01 -4.120889373856E-01 -3.034787128164E-01
     82 F   1 H    -1.086102245691E-01 -2.453161882063E-01  3.034787128164E-01
     83 T   1 H     1.367059636372E-01 -4.512050989773E-01  2.453161882063E-01
     84 T   1 H     2.453161882063E-01  1.367059636372E-01 -4.512050989773E-01
     85 T   1 H     3.034787128164E-01 -1.086102245691E-01 -2.453161882063E-01
     86 T   1 H     4.120889373856E-01 -1.367059636372E-01  1.086102245691E-01
     87 F   1 H    -1.367059636372E-01  1.086102245691E-01  4.120889373856E-01
     88 F   1 H    -4.120889373856E-01 -3.034787128164E-01  4.512050989773E-01
     89 F   1 H    -3.034787128164E-01  4.512050989773E-01 -4.120889373856E-01
     90 F   1 H    -2.453161882063E-01  3.034787128164E-01 -1.086102245691E-01
     91 F   1 H     2.453161882063E-01 -4.512050989773E-01  1.367059636372E-01
     92 F   1 H     4.120889373856E-01  1.086102245691E-01 -1.367059636372E-01
     93 F   1 H    -4.120889373856E-01  4.512050989773E-01 -3.034787128164E-01
     94 F   1 H    -2.453161882063E-01 -1.086102245691E-01  3.034787128164E-01
     95 F   1 H    -4.512050989773E-01  1.367059636372E-01  2.453161882063E-01
     96 F   1 H     1.367059636372E-01  2.453161882063E-01 -4.512050989773E-01
     97 F   1 H    -1.086102245691E-01  3.034787128164E-01 -2.453161882063E-01
     98 F   1 H    -1.367059636372E-01  4.120889373856E-01  1.086102245691E-01
     99 F   1 H     1.086102245691E-01 -1.367059636372E-01  4.120889373856E-01
    100 F   1 H    -3.034787128164E-01 -4.120889373856E-01  4.512050989773E-01
    101 F   1 H     4.512050989773E-01 -3.034787128164E-01 -4.120889373856E-01
    102 F   1 H     3.034787128164E-01 -2.453161882063E-01 -1.086102245691E-01
    103 T   8 O    -1.482565325946E-01  4.589175535310E-01 -4.561489526025E-01
    104 T   8 O    -8.493349386645E-02  3.078924200079E-01  4.561489526025E-01
    105 F   8 O     1.482565325946E-01 -3.078924200079E-01 -3.928259138744E-01
    106 F   8 O     8.493349386645E-02 -4.589175535310E-01  3.928259138744E-01
    107 T   8 O    -4.561489526025E-01 -1.482565325946E-01  4.589175535310E-01
    108 T   8 O     4.589175535310E-01 -4.561489526025E-01 -1.482565325946E-01
    109 T   8 O     3.928259138744E-01  8.493349386645E-02 -4.589175535310E-01
    110 T   8 O     3.078924200079E-01  4.561489526025E-01 -8.493349386645E-02
    111 F   8 O     4.561489526025E-01 -8.493349386645E-02  3.078924200079E-01
    112 F   8 O    -3.078924200079E-01 -3.928259138744E-01  1.482565325946E-01
    113 F   8 O    -3.928259138744E-01  1.482565325946E-01 -3.078924200079E-01
    114 F   8 O    -4.589175535310E-01  3.928259138744E-01  8.493349386645E-02
    115 F   8 O     4.589175535310E-01 -1.482565325946E-01 -4.561489526025E-01
    116 F   8 O     3.078924200079E-01 -8.493349386645E-02  4.561489526025E-01
    117 F   8 O    -3.078924200079E-01  1.482565325946E-01 -3.928259138744E-01
    118 F   8 O    -4.589175535310E-01  8.493349386645E-02  3.928259138744E-01
    119 F   8 O    -1.482565325946E-01 -4.561489526025E-01  4.589175535310E-01
    120 F   8 O    -4.561489526025E-01  4.589175535310E-01 -1.482565325946E-01
    121 F   8 O     8.493349386645E-02  3.928259138744E-01 -4.589175535310E-01
    122 F   8 O     4.561489526025E-01  3.078924200079E-01 -8.493349386645E-02
    123 F   8 O    -8.493349386645E-02  4.561489526025E-01  3.078924200079E-01
    124 F   8 O    -3.928259138744E-01 -3.078924200079E-01  1.482565325946E-01
    125 F   8 O     1.482565325946E-01 -3.928259138744E-01 -3.078924200079E-01
    126 F   8 O     3.928259138744E-01 -4.589175535310E-01  8.493349386645E-02

 TRANSFORMATION MATRIX PRIMITIVE-CRYSTALLOGRAPHIC CELL
  0.0000  1.0000  1.0000  1.0000  0.0000  1.0000  1.0000  1.0000  0.0000

 *******************************************************************************
 CRYSTALLOGRAPHIC CELL (VOLUME=       5954.71230245)
         A              B              C           ALPHA      BETA       GAMMA 
    18.12673157    18.12877072    18.12877072    88.281256  90.000000  90.000000

 COORDINATES IN THE CRYSTALLOGRAPHIC CELL
     ATOM                 X/A                 Y/B                 Z/C    
 *******************************************************************************
      1 T 248 CD    5.185753147734E-17  2.500000000000E-01 -5.000000000000E-01
      2 F 248 CD   -5.000000000000E-01  2.500000000000E-01 -2.272487753530E-16
      3 F 248 CD   -5.000000000000E-01  3.122502256758E-17  2.500000000000E-01
      4 T 248 CD    2.500000000000E-01 -5.000000000000E-01  6.505213034913E-17
      5 F 248 CD    2.500000000000E-01 -3.903127820948E-17 -5.000000000000E-01
      6 F 248 CD    0.000000000000E+00 -5.000000000000E-01  2.500000000000E-01
      7 T   7 N    -1.653905633858E-02  2.978473062972E-01  3.856960864631E-01
      8 T   7 N     1.653905633858E-02 -2.978473062972E-01  3.856960864631E-01
      9 F   7 N    -1.653905633858E-02 -2.978473062972E-01 -3.856960864631E-01
     10 F   7 N     1.653905633858E-02  2.978473062972E-01 -3.856960864631E-01
     11 T   7 N     3.856960864631E-01 -1.653905633858E-02  2.978473062972E-01
     12 T   7 N     2.978473062972E-01  3.856960864631E-01 -1.653905633858E-02
     13 T   7 N    -3.856960864631E-01  1.653905633858E-02  2.978473062972E-01
     14 T   7 N    -2.978473062972E-01  3.856960864631E-01  1.653905633858E-02
     15 F   7 N     3.856960864631E-01  1.653905633858E-02 -2.978473062972E-01
     16 F   7 N    -2.978473062972E-01 -3.856960864631E-01 -1.653905633858E-02
     17 F   7 N    -3.856960864631E-01 -1.653905633858E-02 -2.978473062972E-01
     18 F   7 N     2.978473062972E-01 -3.856960864631E-01  1.653905633858E-02
     19 F   7 N     2.978473062972E-01 -1.653905633858E-02  3.856960864631E-01
     20 F   7 N    -2.978473062972E-01  1.653905633858E-02  3.856960864631E-01
     21 F   7 N    -2.978473062972E-01 -1.653905633858E-02 -3.856960864631E-01
     22 F   7 N     2.978473062972E-01  1.653905633858E-02 -3.856960864631E-01
     23 F   7 N    -1.653905633858E-02  3.856960864631E-01  2.978473062972E-01
     24 F   7 N     3.856960864631E-01  2.978473062972E-01 -1.653905633858E-02
     25 F   7 N     1.653905633858E-02 -3.856960864631E-01  2.978473062972E-01
     26 F   7 N     3.856960864631E-01 -2.978473062972E-01  1.653905633858E-02
     27 F   7 N     1.653905633858E-02  3.856960864631E-01 -2.978473062972E-01
     28 F   7 N    -3.856960864631E-01 -2.978473062972E-01 -1.653905633858E-02
     29 F   7 N    -1.653905633858E-02 -3.856960864631E-01 -2.978473062972E-01
     30 F   7 N    -3.856960864631E-01  2.978473062972E-01  1.653905633858E-02
     31 T   7 N    -4.450131533908E-01 -9.160852908541E-02 -9.160852908541E-02
     32 T   7 N     4.450131533908E-01  9.160852908541E-02 -9.160852908541E-02
     33 F   7 N    -4.450131533908E-01  9.160852908541E-02  9.160852908541E-02
     34 F   7 N     4.450131533908E-01 -9.160852908541E-02  9.160852908541E-02
     35 T   7 N    -9.160852908541E-02 -4.450131533908E-01 -9.160852908541E-02
     36 F   7 N    -9.160852908541E-02 -9.160852908541E-02 -4.450131533908E-01
     37 T   7 N     9.160852908541E-02  4.450131533908E-01 -9.160852908541E-02
     38 F   7 N     9.160852908541E-02 -9.160852908541E-02  4.450131533908E-01
     39 F   7 N    -9.160852908541E-02  4.450131533908E-01  9.160852908541E-02
     40 F   7 N     9.160852908541E-02  9.160852908541E-02 -4.450131533908E-01
     41 F   7 N     9.160852908541E-02 -4.450131533908E-01  9.160852908541E-02
     42 F   7 N    -9.160852908541E-02  9.160852908541E-02  4.450131533908E-01
     43 T   6 C     6.709402032878E-03  3.647162713169E-01  3.647162713169E-01
     44 T   6 C    -6.709402032878E-03 -3.647162713169E-01  3.647162713169E-01
     45 F   6 C     6.709402032878E-03 -3.647162713169E-01 -3.647162713169E-01
     46 F   6 C    -6.709402032878E-03  3.647162713169E-01 -3.647162713169E-01
     47 T   6 C     3.647162713169E-01  6.709402032878E-03  3.647162713169E-01
     48 F   6 C     3.647162713169E-01  3.647162713169E-01  6.709402032878E-03
     49 T   6 C    -3.647162713169E-01 -6.709402032878E-03  3.647162713169E-01
     50 F   6 C    -3.647162713169E-01  3.647162713169E-01 -6.709402032878E-03
     51 F   6 C     3.647162713169E-01 -6.709402032878E-03 -3.647162713169E-01
     52 F   6 C    -3.647162713169E-01 -3.647162713169E-01  6.709402032878E-03
     53 F   6 C    -3.647162713169E-01  6.709402032878E-03 -3.647162713169E-01
     54 F   6 C     3.647162713169E-01 -3.647162713169E-01 -6.709402032878E-03
     55 T   6 C    -5.786009028652E-02  2.737741630314E-01  3.281965768909E-01
     56 T   6 C     5.786009028652E-02 -2.737741630314E-01  3.281965768909E-01
     57 F   6 C    -5.786009028652E-02 -2.737741630314E-01 -3.281965768909E-01
     58 F   6 C     5.786009028652E-02  2.737741630314E-01 -3.281965768909E-01
     59 T   6 C     3.281965768909E-01 -5.786009028652E-02  2.737741630314E-01
     60 T   6 C     2.737741630314E-01  3.281965768909E-01 -5.786009028652E-02
     61 T   6 C    -3.281965768909E-01  5.786009028652E-02  2.737741630314E-01
     62 T   6 C    -2.737741630314E-01  3.281965768909E-01  5.786009028652E-02
     63 F   6 C     3.281965768909E-01  5.786009028652E-02 -2.737741630314E-01
     64 F   6 C    -2.737741630314E-01 -3.281965768909E-01 -5.786009028652E-02
     65 F   6 C    -3.281965768909E-01 -5.786009028652E-02 -2.737741630314E-01
     66 F   6 C     2.737741630314E-01 -3.281965768909E-01  5.786009028652E-02
     67 F   6 C     2.737741630314E-01 -5.786009028652E-02  3.281965768909E-01
     68 F   6 C    -2.737741630314E-01  5.786009028652E-02  3.281965768909E-01
     69 F   6 C    -2.737741630314E-01 -5.786009028652E-02 -3.281965768909E-01
     70 F   6 C     2.737741630314E-01  5.786009028652E-02 -3.281965768909E-01
     71 F   6 C    -5.786009028652E-02  3.281965768909E-01  2.737741630314E-01
     72 F   6 C     3.281965768909E-01  2.737741630314E-01 -5.786009028652E-02
     73 F   6 C     5.786009028652E-02 -3.281965768909E-01  2.737741630314E-01
     74 F   6 C     3.281965768909E-01 -2.737741630314E-01  5.786009028652E-02
     75 F   6 C     5.786009028652E-02  3.281965768909E-01 -2.737741630314E-01
     76 F   6 C    -3.281965768909E-01 -2.737741630314E-01 -5.786009028652E-02
     77 F   6 C    -5.786009028652E-02 -3.281965768909E-01 -2.737741630314E-01
     78 F   6 C    -3.281965768909E-01  2.737741630314E-01  5.786009028652E-02
     79 T   1 H    -8.338637458963E-02  2.200923382268E-01  3.287025627959E-01
     80 T   1 H     8.338637458963E-02 -2.200923382268E-01  3.287025627959E-01
     81 F   1 H    -8.338637458963E-02 -2.200923382268E-01 -3.287025627959E-01
     82 F   1 H     8.338637458963E-02  2.200923382268E-01 -3.287025627959E-01
     83 T   1 H     3.287025627959E-01 -8.338637458963E-02  2.200923382268E-01
     84 T   1 H     2.200923382268E-01  3.287025627959E-01 -8.338637458963E-02
     85 T   1 H    -3.287025627959E-01  8.338637458963E-02  2.200923382268E-01
     86 T   1 H    -2.200923382268E-01  3.287025627959E-01  8.338637458963E-02
     87 F   1 H     3.287025627959E-01  8.338637458963E-02 -2.200923382268E-01
     88 F   1 H    -2.200923382268E-01 -3.287025627959E-01 -8.338637458963E-02
     89 F   1 H    -3.287025627959E-01 -8.338637458963E-02 -2.200923382268E-01
     90 F   1 H     2.200923382268E-01 -3.287025627959E-01  8.338637458963E-02
     91 F   1 H     2.200923382268E-01 -8.338637458963E-02  3.287025627959E-01
     92 F   1 H    -2.200923382268E-01  8.338637458963E-02  3.287025627959E-01
     93 F   1 H    -2.200923382268E-01 -8.338637458963E-02 -3.287025627959E-01
     94 F   1 H     2.200923382268E-01  8.338637458963E-02 -3.287025627959E-01
     95 F   1 H    -8.338637458963E-02  3.287025627959E-01  2.200923382268E-01
     96 F   1 H     3.287025627959E-01  2.200923382268E-01 -8.338637458963E-02
     97 F   1 H     8.338637458963E-02 -3.287025627959E-01  2.200923382268E-01
     98 F   1 H     3.287025627959E-01 -2.200923382268E-01  8.338637458963E-02
     99 F   1 H     8.338637458963E-02  3.287025627959E-01 -2.200923382268E-01
    100 F   1 H    -3.287025627959E-01 -2.200923382268E-01 -8.338637458963E-02
    101 F   1 H    -8.338637458963E-02 -3.287025627959E-01 -2.200923382268E-01
    102 F   1 H    -3.287025627959E-01  2.200923382268E-01  8.338637458963E-02
    103 T   8 O    -4.244874332385E-01 -3.166151936407E-02 -1.165950132305E-01
    104 T   8 O     4.244874332385E-01  3.166151936407E-02 -1.165950132305E-01
    105 F   8 O    -4.244874332385E-01  3.166151936407E-02  1.165950132305E-01
    106 F   8 O     4.244874332385E-01 -3.166151936407E-02  1.165950132305E-01
    107 T   8 O    -1.165950132305E-01 -4.244874332385E-01 -3.166151936407E-02
    108 T   8 O    -3.166151936407E-02 -1.165950132305E-01 -4.244874332385E-01
    109 T   8 O     1.165950132305E-01  4.244874332385E-01 -3.166151936407E-02
    110 T   8 O     3.166151936407E-02 -1.165950132305E-01  4.244874332385E-01
    111 F   8 O    -1.165950132305E-01  4.244874332385E-01  3.166151936407E-02
    112 F   8 O     3.166151936407E-02  1.165950132305E-01 -4.244874332385E-01
    113 F   8 O     1.165950132305E-01 -4.244874332385E-01  3.166151936407E-02
    114 F   8 O    -3.166151936407E-02  1.165950132305E-01  4.244874332385E-01
    115 F   8 O    -3.166151936407E-02 -4.244874332385E-01 -1.165950132305E-01
    116 F   8 O     3.166151936407E-02  4.244874332385E-01 -1.165950132305E-01
    117 F   8 O     3.166151936407E-02 -4.244874332385E-01  1.165950132305E-01
    118 F   8 O    -3.166151936407E-02  4.244874332385E-01  1.165950132305E-01
    119 F   8 O    -4.244874332385E-01 -1.165950132305E-01 -3.166151936407E-02
    120 F   8 O    -1.165950132305E-01 -3.166151936407E-02 -4.244874332385E-01
    121 F   8 O     4.244874332385E-01  1.165950132305E-01 -3.166151936407E-02
    122 F   8 O    -1.165950132305E-01  3.166151936407E-02  4.244874332385E-01
    123 F   8 O     4.244874332385E-01 -1.165950132305E-01  3.166151936407E-02
    124 F   8 O     1.165950132305E-01  3.166151936407E-02 -4.244874332385E-01
    125 F   8 O    -4.244874332385E-01  1.165950132305E-01  3.166151936407E-02
    126 F   8 O     1.165950132305E-01 -3.166151936407E-02  4.244874332385E-01

 T = ATOM BELONGING TO THE ASYMMETRIC UNIT

 ****    4 SYMMOPS - TRANSLATORS IN FRACTIONAL UNITS
 **** MATRICES AND TRANSLATORS IN THE CRYSTALLOGRAPHIC REFERENCE FRAME
   V INV                    ROTATION MATRICES                   TRANSLATORS
   1   1  1.00  0.00  0.00  0.00  1.00  0.00  0.00  0.00  1.00  0.00  0.00  0.00
   2   2 -1.00  0.00  0.00 -1.00 -0.00  1.00 -1.00  1.00 -0.00  0.00  0.00  0.00
   3   3  1.00  0.00  0.00  0.00 -0.00  1.00  0.00  1.00 -0.00  0.00  0.00  0.00
   4   4 -1.00  0.00  0.00 -1.00  1.00 -0.00 -1.00 -0.00  1.00  0.00  0.00  0.00

 DIRECT LATTICE VECTORS CARTESIAN COMPONENTS (ANGSTROM)
          X                    Y                    Z
  -0.906336578737E+01   0.919931627418E+01   0.919931627418E+01
   0.906336578737E+01  -0.892741530056E+01   0.892741530056E+01
   0.906336578737E+01   0.892741530056E+01  -0.892741530056E+01


 CARTESIAN COORDINATES - PRIMITIVE CELL
 *******************************************************************************
 *      ATOM          X(ANGSTROM)         Y(ANGSTROM)         Z(ANGSTROM)
 *******************************************************************************
    1   248 CD    9.400075532184E-16 -1.345909819424E+01  8.859440057154E+00
    2   248 CD    9.063365787370E+00 -1.359504868106E+01 -2.039257302158E-01
    3   248 CD    9.063365787370E+00 -2.039257302158E-01 -1.359504868105E+01
    4   248 CD   -1.359504868105E+01  9.063365787370E+00  1.359504868106E-01
    5   248 CD   -1.359504868106E+01  1.359504868105E-01  9.063365787370E+00
    6   248 CD    0.000000000000E+00  8.859440057154E+00 -1.345909819424E+01
    7     7 N    -2.997990347490E-01  5.503869312940E+00  7.072394401318E+00
    8     7 N     2.997990347490E-01 -5.294127030078E+00  6.910424456172E+00
    9     7 N    -2.997990347490E-01 -5.503869312940E+00 -7.072394401318E+00
   10     7 N     2.997990347490E-01  5.294127030078E+00 -6.910424456172E+00
   11     7 N     6.991409428745E+00 -2.188140621764E-01  5.394501185988E+00
   12     7 N     5.398998171509E+00  6.986912443224E+00 -1.949278933178E-01
   13     7 N    -6.991409428745E+00  3.807840073216E-01  5.403495157030E+00
   14     7 N    -5.398998171509E+00  6.995906414266E+00  4.046701761802E-01
   15     7 N     6.991409428745E+00  2.188140621764E-01 -5.394501185988E+00
   16     7 N    -5.398998171509E+00 -6.995906414266E+00 -4.046701761802E-01
   17     7 N    -6.991409428745E+00 -3.807840073216E-01 -5.403495157030E+00
   18     7 N     5.398998171509E+00 -6.986912443224E+00  1.949278933178E-01
   19     7 N     5.398998171509E+00 -1.949278933178E-01  6.986912443224E+00
   20     7 N    -5.398998171509E+00  4.046701761802E-01  6.995906414266E+00
   21     7 N    -5.398998171509E+00 -4.046701761802E-01 -6.995906414266E+00
   22     7 N     5.398998171509E+00  1.949278933178E-01 -6.986912443224E+00
   23     7 N    -2.997990347490E-01  7.072394401318E+00  5.503869312940E+00
   24     7 N     6.991409428745E+00  5.394501185988E+00 -2.188140621764E-01
   25     7 N     2.997990347490E-01 -6.910424456172E+00  5.294127030078E+00
   26     7 N     6.991409428745E+00 -5.394501185988E+00  2.188140621764E-01
   27     7 N     2.997990347490E-01  6.910424456172E+00 -5.294127030078E+00
   28     7 N    -6.991409428745E+00 -5.403495157030E+00 -3.807840073216E-01
   29     7 N    -2.997990347490E-01 -7.072394401318E+00 -5.503869312940E+00
   30     7 N    -6.991409428745E+00  5.403495157030E+00  3.807840073216E-01
   31     7 N    -8.066633978744E+00 -1.685471664938E+00 -1.685471664938E+00
   32     7 N     8.066633978744E+00  1.635654768438E+00 -1.635654768438E+00
   33     7 N    -8.066633978744E+00  1.685471664938E+00  1.685471664938E+00
   34     7 N     8.066633978744E+00 -1.635654768438E+00  1.635654768438E+00
   35     7 N    -1.660563216688E+00 -8.091542426994E+00 -1.781562726369E+00
   36     7 N    -1.660563216688E+00 -1.781562726369E+00 -8.091542426994E+00
   37     7 N     1.660563216688E+00  8.041725530494E+00 -1.539563707007E+00
   38     7 N     1.660563216688E+00 -1.539563707007E+00  8.041725530494E+00
   39     7 N    -1.660563216688E+00  8.091542426994E+00  1.781562726369E+00
   40     7 N     1.660563216688E+00  1.539563707007E+00 -8.041725530494E+00
   41     7 N     1.660563216688E+00 -8.041725530494E+00  1.539563707007E+00
   42     7 N    -1.660563216688E+00  1.781562726369E+00  8.091542426994E+00
   43     6 C     1.216195296770E-01  6.710280660369E+00  6.710280660369E+00
   44     6 C    -1.216195296770E-01 -6.511947241835E+00  6.511947241835E+00
   45     6 C     1.216195296770E-01 -6.710280660369E+00 -6.710280660369E+00
   46     6 C    -1.216195296770E-01  6.511947241835E+00 -6.511947241835E+00
   47     6 C     6.611113951102E+00  2.207862389435E-01  6.612938244047E+00
   48     6 C     6.611113951102E+00  6.612938244047E+00  2.207862389435E-01
   49     6 C    -6.611113951102E+00 -2.245282041047E-02  6.609289658157E+00
   50     6 C    -6.611113951102E+00  6.609289658157E+00 -2.245282041047E-02
   51     6 C     6.611113951102E+00 -2.207862389435E-01 -6.612938244047E+00
   52     6 C    -6.611113951102E+00 -6.609289658157E+00  2.245282041047E-02
   53     6 C    -6.611113951102E+00  2.245282041047E-02 -6.609289658157E+00
   54     6 C     6.611113951102E+00 -6.612938244047E+00 -2.207862389435E-01
   55     6 C    -1.048814325514E+00  5.051867734165E+00  6.023570714531E+00
   56     6 C     1.048814325514E+00 -4.873393796573E+00  5.874691791569E+00
   57     6 C    -1.048814325514E+00 -5.051867734165E+00 -6.023570714531E+00
   58     6 C     1.048814325514E+00  4.873393796573E+00 -5.874691791569E+00
   59     6 C     5.949131253050E+00 -9.743748640335E-01  4.946898550486E+00
   60     6 C     4.962630765369E+00  5.933399038167E+00 -9.595773567182E-01
   61     6 C    -5.949131253050E+00  1.123253786995E+00  4.978362980252E+00
   62     6 C    -4.962630765369E+00  5.964863467933E+00  1.138051294310E+00
   63     6 C     5.949131253050E+00  9.743748640335E-01 -4.946898550486E+00
   64     6 C    -4.962630765369E+00 -5.964863467933E+00 -1.138051294310E+00
   65     6 C    -5.949131253050E+00 -1.123253786995E+00 -4.978362980252E+00
   66     6 C     4.962630765369E+00 -5.933399038167E+00  9.595773567182E-01
   67     6 C     4.962630765369E+00 -9.595773567182E-01  5.933399038167E+00
   68     6 C    -4.962630765369E+00  1.138051294310E+00  5.964863467933E+00
   69     6 C    -4.962630765369E+00 -1.138051294310E+00 -5.964863467933E+00
   70     6 C     4.962630765369E+00  9.595773567182E-01 -5.933399038167E+00
   71     6 C    -1.048814325514E+00  6.023570714531E+00  5.051867734165E+00
   72     6 C     5.949131253050E+00  4.946898550486E+00 -9.743748640335E-01
   73     6 C     1.048814325514E+00 -5.874691791569E+00  4.873393796573E+00
   74     6 C     5.949131253050E+00 -4.946898550486E+00  9.743748640335E-01
   75     6 C     1.048814325514E+00  5.874691791569E+00 -4.873393796573E+00
   76     6 C    -5.949131253050E+00 -4.978362980252E+00 -1.123253786995E+00
   77     6 C    -1.048814325514E+00 -6.023570714531E+00 -5.051867734165E+00
   78     6 C    -5.949131253050E+00  4.978362980252E+00  1.123253786995E+00
   79     1 H    -1.511522429177E+00  4.078929283550E+00  6.018146444781E+00
   80     1 H     1.511522429177E+00 -3.900180189838E+00  5.898459802681E+00
   81     1 H    -1.511522429177E+00 -4.078929283550E+00 -6.018146444781E+00
   82     1 H     1.511522429177E+00  3.900180189838E+00 -5.898459802681E+00
   83     1 H     5.958303123731E+00 -1.451679108127E+00  3.966881900256E+00
   84     1 H     3.989554736694E+00  5.935630287293E+00 -1.422147882321E+00
   85     1 H    -5.958303123731E+00  1.571365750227E+00  4.012227573132E+00
   86     1 H    -3.989554736694E+00  5.980975960169E+00  1.600896976033E+00
   87     1 H     5.958303123731E+00  1.451679108127E+00 -3.966881900256E+00
   88     1 H    -3.989554736694E+00 -5.980975960169E+00 -1.600896976033E+00
   89     1 H    -5.958303123731E+00 -1.571365750227E+00 -4.012227573132E+00
   90     1 H     3.989554736694E+00 -5.935630287293E+00  1.422147882321E+00
   91     1 H     3.989554736694E+00 -1.422147882321E+00  5.935630287293E+00
   92     1 H    -3.989554736694E+00  1.600896976033E+00  5.980975960169E+00
   93     1 H    -3.989554736694E+00 -1.600896976033E+00 -5.980975960169E+00
   94     1 H     3.989554736694E+00  1.422147882321E+00 -5.935630287293E+00
   95     1 H    -1.511522429177E+00  6.018146444781E+00  4.078929283550E+00
   96     1 H     5.958303123731E+00  3.966881900256E+00 -1.451679108127E+00
   97     1 H     1.511522429177E+00 -5.898459802681E+00  3.900180189838E+00
   98     1 H     5.958303123731E+00 -3.966881900256E+00  1.451679108127E+00
   99     1 H     1.511522429177E+00  5.898459802681E+00 -3.900180189838E+00
  100     1 H    -5.958303123731E+00 -4.012227573132E+00 -1.571365750227E+00
  101     1 H    -1.511522429177E+00 -6.018146444781E+00 -4.078929283550E+00
  102     1 H    -5.958303123731E+00  4.012227573132E+00  1.571365750227E+00
  103     8 O    -7.694569759164E+00 -6.056221603777E-01 -2.122095305724E+00
  104     8 O     7.694569759164E+00  5.422175651443E-01 -2.104877709842E+00
  105     8 O    -7.694569759164E+00  6.056221603777E-01  2.122095305724E+00
  106     8 O     7.694569759164E+00 -5.422175651443E-01  2.104877709842E+00
  107     8 O    -2.113486507783E+00 -7.703178557105E+00 -6.893384091485E-01
  108     8 O    -5.739198627610E-01 -2.228905054170E+00 -7.726272056781E+00
  109     8 O     2.113486507783E+00  7.685960961223E+00 -4.585013163735E-01
  110     8 O     5.739198627610E-01 -1.998067961396E+00  7.662867461547E+00
  111     8 O    -2.113486507783E+00  7.703178557105E+00  6.893384091485E-01
  112     8 O     5.739198627610E-01  1.998067961396E+00 -7.662867461547E+00
  113     8 O     2.113486507783E+00 -7.685960961223E+00  4.585013163735E-01
  114     8 O    -5.739198627610E-01  2.228905054170E+00  7.726272056781E+00
  115     8 O    -5.739198627610E-01 -7.726272056781E+00 -2.228905054170E+00
  116     8 O     5.739198627610E-01  7.662867461547E+00 -1.998067961396E+00
  117     8 O     5.739198627610E-01 -7.662867461547E+00  1.998067961396E+00
  118     8 O    -5.739198627610E-01  7.726272056781E+00  2.228905054170E+00
  119     8 O    -7.694569759164E+00 -2.122095305724E+00 -6.056221603777E-01
  120     8 O    -2.113486507783E+00 -6.893384091485E-01 -7.703178557105E+00
  121     8 O     7.694569759164E+00  2.104877709842E+00 -5.422175651443E-01
  122     8 O    -2.113486507783E+00  6.893384091485E-01  7.703178557105E+00
  123     8 O     7.694569759164E+00 -2.104877709842E+00  5.422175651443E-01
  124     8 O     2.113486507783E+00  4.585013163735E-01 -7.685960961223E+00
  125     8 O    -7.694569759164E+00  2.122095305724E+00  6.056221603777E-01
  126     8 O     2.113486507783E+00 -4.585013163735E-01  7.685960961223E+00
 INFORMATION **** EXCBUF **** EXCH. BIPO BUFFER: WORDS USED =     4000000
 WARNING **** EXCBUF **** EXCH. BIPO BUFFER TOO SMALL - TO AVOID I/O SET EXCHSIZE =     7730307

 DFT PARAMETERS

     ATOM       ELECTRONS   NET CHARGE   R(ANGSTROM)
   1 248  CD     20.0000      0.0000     1.52000000
   7   7  N       7.0000      0.0000     0.74000000
  43   6  C       6.0000      0.0000     0.77000000
  79   1  H       1.0000      0.0000     1.11000000
 103   8  O       8.0000      0.0000     0.74000000

 SIZE OF GRID=    2029362
 TTTTTTTTTTTTTTTTTTTTTTTTTTTTTT MAKE_GRID2  TELAPSE     3790.78 TCPU     2179.40
 BECKE WEIGHT FUNCTION
 RADSAFE =     2.00
 TOLERANCES - DENSITY:10**- 6; POTENTIAL:10**- 9; GRID WGT:10**-14

 RADIAL INTEGRATION  - INTERVALS (POINTS,UPPER LIMIT):            1( 99,  4.0*R)

 ANGULAR INTEGRATION - INTERVALS (ACCURACY LEVEL [N. POINTS] UPPER LIMIT):
  1(  6[ 146]   0.2)  2( 11[ 302]   0.5)  3( 14[ 590]   0.9)  4( 18[1454]   3.5)
  5( 14[ 590]9999.0)
 EEEEEEEEEE INT_CALC TERMINATION  DATE 03 07 2020 TIME 13:10:20.5

 *******************************************************************************
 ZIF65Cd (cif CCDC 743558, GUPCUQ01)                                             
 CRYSTAL - SCF - TYPE OF CALCULATION :  RESTRICTED CLOSED SHELL
 *******************************************************************************

 CAPPA:IS1  2;IS2  2;IS3  2; K PTS MONK NET   5; SYMMOPS:K SPACE   8;G SPACE   4

 TTTTTTTTTTTTTTTTTTTTTTTTTTTTTT SDIK        TELAPSE     3793.28 TCPU     2181.90

 INFORMATION FROM INTEGRAL EVALUATION

 RESTART FROM A PREVIOUS DENSITY MATRIX - DEP ACTIVE
 NUMBER OF COUPLE SETS (NEW, OLD, FOUND):   42799   42799   42799
 NUMBER OF IRREDUCIBLE G VECTORS        :  122470  122470  122470
 CHARGE NORMALIZATION FACTOR   1.00002260
 TOTAL ATOMIC CHARGES:
  18.5233689  18.5233689  18.5233689  18.5234229  18.5234229  18.5233689
   7.5456901   7.5508654   7.5456901   7.5508654   7.5424432   7.5445338
   7.5543119   7.5524480   7.5424432   7.5524480   7.5543119   7.5445338
   7.5445338   7.5524480   7.5524480   7.5445338   7.5456901   7.5424432
   7.5508654   7.5424432   7.5508654   7.5543119   7.5456901   7.5543119
   6.8010359   6.7899936   6.8010359   6.7899936   6.7892151   6.7892151
   6.8017719   6.8017719   6.7892151   6.8017719   6.8017719   6.7892151
   5.4718544   5.4520158   5.4718544   5.4520158   5.4616662   5.4616662
   5.4623145   5.4623145   5.4616662   5.4623145   5.4623145   5.4616662
   6.0050025   5.9929314   6.0050025   5.9929314   5.9970207   5.9932661
   6.0008589   6.0047145   5.9970207   6.0047145   6.0008589   5.9932661
   5.9932661   6.0047145   6.0047145   5.9932661   6.0050025   5.9970207
   5.9929314   5.9970207   5.9929314   6.0008589   6.0050025   6.0008589
   0.8865037   0.8868082   0.8865037   0.8868082   0.8836689   0.8869747
   0.8897426   0.8864615   0.8836689   0.8864615   0.8897426   0.8869747
   0.8869747   0.8864615   0.8864615   0.8869747   0.8865037   0.8836689
   0.8868082   0.8836689   0.8868082   0.8897426   0.8865037   0.8897426
   8.3070728   8.3055261   8.3070728   8.3055261   8.3061707   8.3081599
   8.3065336   8.3047926   8.3061707   8.3047926   8.3065336   8.3081599
   8.3081599   8.3047926   8.3047926   8.3081599   8.3070728   8.3061707
   8.3055261   8.3061707   8.3055261   8.3065336   8.3070728   8.3065336
 TTTTTTTTTTTTTTTTTTTTTTTTTTTTTT MOQGAD      TELAPSE     3796.77 TCPU     2185.30
 TTTTTTTTTTTTTTTTTTTTTTTTTTTTTT SHELLXN     TELAPSE     3823.43 TCPU     2207.00
 TTTTTTTTTTTTTTTTTTTTTTTTTTTTTT MONMO3      TELAPSE     3825.08 TCPU     2208.65
 NUMERICALLY INTEGRATED DENSITY    804.0001912332
 TTTTTTTTTTTTTTTTTTTTTTTTTTTTTT NUMDFT      TELAPSE     3829.04 TCPU     2212.61
 CYC   0 ETOT(AU) -6.167160837021E+03 DETOT -6.17E+03 tst  1.71E-12 PX  1.00E+00
 TTTTTTTTTTTTTTTTTTTTTTTTTTTTTT DIIS        TELAPSE     3830.20 TCPU     2213.78
 TTTTTTTTTTTTTTTTTTTTTTTTTTTTTT FDIK        TELAPSE     3899.84 TCPU     2272.39
 INSULATING STATE
 TOP OF VALENCE BANDS -    BAND    402; K    5; EIG -2.3758085E-01 AU
 TOP OF VALENCE BANDS -    BAND    402; K    1; EIG -2.3794077E-01 AU
 BOTTOM OF VIRTUAL BANDS - BAND    403; K    5; EIG -1.0153979E-01 AU
 DIRECT ENERGY BAND GAP:   3.7019 eV
 BOTTOM OF VIRTUAL BANDS - BAND    403; K    1; EIG -1.0149760E-01 AU
 TTTTTTTTTTTTTTTTTTTTTTTTTTTTTT PDIG        TELAPSE     3901.52 TCPU     2274.07
 CHARGE NORMALIZATION FACTOR   1.00000000
 TOTAL ATOMIC CHARGES:
  18.5225125  18.5225125  18.5225125  18.5228564  18.5228564  18.5225125
   7.5756393   7.5204494   7.5756393   7.5204494   7.5754309   7.5547495
   7.5223298   7.5407657   7.5754309   7.5407657   7.5223298   7.5547495
   7.5547495   7.5407657   7.5407657   7.5547495   7.5756393   7.5754309
   7.5204494   7.5754309   7.5204494   7.5223298   7.5756393   7.5223298
   6.7687474   6.8238136   6.7687474   6.8238136   6.8077353   6.8077353
   6.7834005   6.7834005   6.8077353   6.7834005   6.7834005   6.8077353
   5.4453425   5.4801826   5.4453425   5.4801826   5.4545028   5.4545028
   5.4697211   5.4697211   5.4545028   5.4697211   5.4697211   5.4545028
   5.9917744   6.0049601   5.9917744   6.0049601   5.9901129   6.0099103
   6.0085183   5.9886523   5.9901129   5.9886523   6.0085183   6.0099103
   6.0099103   5.9886523   5.9886523   6.0099103   5.9917744   5.9901129
   6.0049601   5.9901129   6.0049601   6.0085183   5.9917744   6.0085183
[truncated: 54,674 more chars]
