# Supplementary material for: Structure–Property Relationship of Piezoelectric Properties in Zeolitic Imidazolate Frameworks: A Computational Study
Source: ACS Appl Mater Interfaces. 2022 Nov 2;14(45):50803–14. doi: 10.1021/acsami.2c13506 (PMC9674201; doi:10.1021/acsami.2c13506)
Supplement: Supplementary file 5 — am2c13506_si_005.zip [file am2c13506_si_005.zip › Outputfiles_crystal17/CdIF-8/ClampedIon_results/Clamped_M062X.out]

ZIF65Cd (cif CCDC 743558, GUPCUQ01)
EXTERNAL
PIEZOCON
CLAMPION
PRINT
END
END
6 5
0 0 6 2.0 1.00
  0.4563240000D+04  0.1966650000D-02
  0.6820240000D+03  0.1523060000D-01
  0.1549730000D+03  0.7612690000D-01
  0.4445530000D+02  0.2608010000D+00
  0.1302900000D+02  0.6164620000D+00
  0.1827730000D+01  0.2210060000D+00
0 1 3 4.0 1.00
  0.2096420000D+02  0.1146600000D+00  0.4024870000D-01
  0.4803310000D+01  0.9199990000D+00  0.2375940000D+00
  0.1459330000D+01 -0.3030680000D-02  0.8158540000D+00
0 1 1 0.0 1.00
  0.4834560000D+00  0.1000000000D+01  0.1000000000D+01
0 1 1 0.0 1.00
  0.1455850000D+00  0.1000000000D+01  0.1000000000D+01
0 3 1 0.0 1.00
  0.6260000000D+00  0.1000000000D+01
7 5
0 0 6 2.0 1.00
  0.6293480000D+04  0.1969790000D-02
  0.9490440000D+03  0.1496130000D-01
  0.2187760000D+03  0.7350060000D-01
  0.6369160000D+02  0.2489370000D+00
  0.1882820000D+02  0.6024600000D+00
  0.2720230000D+01  0.2562020000D+00
0 1 3 5.0 1.00
  0.3063310000D+02  0.1119060000D+00  0.3831190000D-01
  0.7026140000D+01  0.9216660000D+00  0.2374030000D+00
  0.2112050000D+01 -0.2569190000D-02  0.8175920000D+00
0 1 1 0.0 1.00
  0.6840090000D+00  0.1000000000D+01  0.1000000000D+01
0 1 1 0.0 1.00
  0.2008780000D+00  0.1000000000D+01  0.1000000000D+01
0 3 1 0.0 1.00
  0.9130000000D+00  0.1000000000D+01
1 4
0 0 3 1.0 1.00
  0.3386500000D+02  0.2549380000D-01
  0.5094790000D+01  0.1903730000D+00
  0.1158790000D+01  0.8521610000D+00
0 0 1 0.0 1.00
  0.3258400000D+00  0.1000000000D+01
0 0 1 0.0 1.00
  0.1027410000D+00  0.1000000000D+01
0 2 1 0.0 1.00
  0.7500000000D+00  0.1000000000D+01
8 5
0 0 6 2. 1.
       8588.50000         0.189515000E-02
       1297.23000         0.143859000E-01
       299.296000         0.707320000E-01
       87.3771000         0.240001000
       25.6789000         0.594797000
       3.74004000         0.280802000
0 1 3 6. 1.
       42.1175000         0.113889000         0.365114000E-01
       9.62837000         0.920811000         0.237153000
       2.85332000        -0.327447000E-02     0.819702000
0 1 1 0. 1.
      0.905661000          1.00000000          1.00000000
0 1 1 0. 1.
      0.255611000          1.00000000          1.00000000
0 3 1 0. 1.
       1.29200000          1.00000000
248 15
INPUT
20. 0 2 2 2 2 0
 13.835869 270.009483 0
 6.857270 38.767308 0
 12.404971 193.829629 0
 6.567799 31.896525 0
 10.896925 79.193647 0
 4.641165 13.230827 0
 15.184796 -35.476626 0
 7.592398 -5.617677 0
0 0 3 2. 1.
       9.72701100         -1.78642590
       7.83752300          2.57789480
       5.08919400         0.160117100
0 0 1 2. 1.
       1.55332600          1.00000000
0 0 1 0. 1.
      0.714079000          1.00000000
0 0 1 0. 1.
      0.500000000          1.00000000
0 0 1 0. 1.
      0.250000000          1.00000000
0 0 1 0. 1.
      0.120000000          1.00000000
0 2 2 6. 1.
       4.74271600         -6.23119940
       3.93665500          6.57419200
0 2 2 0. 1.
       1.38039100         0.749726500
      0.668485000         0.281108200
0 2 1 0. 1.
      0.363423000          1.00000000
0 2 1 0. 1.
      0.180000000          1.00000000
0 2 1 0. 1.
      0.120000000          1.00000000
0 3 4 10. 1.
       8.46934100        -0.163606000E-01
       3.02423100         0.286472800
       1.31636700         0.486851800
      0.556393000         0.379411100
0 3 1 0. 1.
      0.223856000          1.00000000
0 3 1 0. 1.
      0.120000000          1.00000000
0 4 1 0. 1.
      1.59813   1.0000
99 0
END
DFT
M062X
xxlgrid
END
TOLINTEG
7 7 7 10 40
SHRINK
2 2
TOLDEE
8
END
          48 PROCESSORS WORKING

         
 *******************************************************************************
 *                                                                             *
 *                               CRYSTAL17                                     *
 *                      public : 1.0.2 - March 1st, 2018                       *
 *                       HTTP://WWW.CRYSTAL.UNITO.IT                           *
 *                                                                             *
 *                              MAIN AUTHORS                                   *
 *                                                                             *
 *  R. DOVESI(1,11), V.R. SAUNDERS(2), C. ROETTI(1,11), R. ORLANDO(1,11),      *
 *  C.M. ZICOVICH-WILSON(1,3), F. PASCALE(4), B. CIVALLERI(1,11),              *
 *  K. DOLL(5), N.M. HARRISON(2,6), I.J. BUSH(7), Ph. D'ARCO(8),               *
 *  M. LLUNELL(9), M. CAUSA'(10), Y. NOEL(8), L. MASCHIO(1,11), A. ERBA(1,11)  *
 *  M. RE'RAT(14), S. CASASSA(1,11)                                            *
 *                                                                             *
 *        CONTRIBUTIONS TO THE CODE HAVE ALSO BEEN GIVEN BY                    *
 *                                                                             *
 *  M. FERRABONE(1,11), M. DE LA PIERRE(1,11), M. FERRERO(1,11),               *
 *  J. BAIMA(1,11), E. ALBANESE(1,11), M.F. PEINTINGER(12), R. BAST(13),       *
 *  B. KIRTMAN(15), V. LACIVITA(1,11), R. DEMICHELIS(1,16)                     *
 *  G. BRANDEBURG(17), S. SALUSTRO(1,11), G. SANSONE(1,11)                     *
 *  M.T. RUGGIERO(18)                                                          *
 *                                                                             *
 * (1) THEORETICAL CHEMISTRY GROUP - UNIVERSITA' DI TORINO - TORINO (ITALY)    *
 * (2) COMPUTATIONAL SCIENCE & ENGINEERING DEPARTMENT - STFC DARESBURY (UK)    *
 * (3) UNIVERSIDAD AUTONOMA DEL ESTADO DE MORELOS - CUERNAVACA (MEXICO)        *
 * (4) UNIVERSITE' DE LORRAINE - NANCY (FRANCE)                                *
 * (5) UNIVERSITAET STUTTGART- STUTTGART (GERMANY)                             *
 * (6) IMPERIAL COLLEGE - LONDON (UK)                                          *
 * (7) OXFORD E-RESEARCH CENTRE - OXFORD (UK)                                  *
 * (8) UPMC - SORBONNE UNIVERSITES - PARIS (FRANCE)                            *
 * (9) UNIVERSIDAD DE BARCELONA - BARCELONA (SPAIN)                            *
 *(10) UNIVERSITA' DI NAPOLI "FEDERICO II" - NAPOLI (ITALY)                    *
 *(11) NIS - NANOSTRUCTURED INTERFACES AND SURFACES - TORINO (ITALY)           *
 *(12) MPI FUER CHEMISCHE ENERGIEKONVERSION - MUELHEIM AN DER RUHR (GERMANY)   *
 *(13) UNIVERSITY OF TROMSO - TROMSO (NORWAY)                                  *
 *(14) UNIVERSITE' DE PAU ET DES PAYS DE L'ADOUR - PAU (FRANCE)                *
 *(15) UNIVERSITY OF CALIFORNIA SANTA BARBARA - SANTA BARBARA (USA)            *
 *(16) CURTIN UNIVERSITY - PERTH (AUSTRALIA)                                   *
 *(17) UNIVERSITY COLLEGE LONDON - LONDON (UK)                                 *
 *(18) CAMBRIDGE UNIVERSITY - CAMBRIDGE (UK)                                   *
 *                                                                             *
 *******************************************************************************
 EEEEEEEEEE STARTING  DATE 10 11 2020 TIME 18:56:13.1
 ZIF65Cd (cif CCDC 743558, GUPCUQ01)                                             

 GEOMETRY INPUT FROM EXTERNAL FILE (FORTRAN UNIT 34)
 3D - CRYSTAL 

 *******************************************************************************
 LATTICE PARAMETERS  (ANGSTROMS AND DEGREES) - PRIMITIVE CELL
       A          B          C        ALPHA      BETA     GAMMA        VOLUME
   15.60453   15.60453   15.60453   109.47122 109.47122 109.47122   2925.027331
 INFORMATION **** CHKGRP **** SPGR WITH NO INVERSION

 NUMBER OF IRREDUCIBLE ATOMS IN THE CELL:    7

 CARTESIAN COORDINATES (ANGSTROM) - IRREDUCIBLE ATOMS AND SYMMETRY RELATED

 AT.IRR.  AT  AT.N.          X                   Y                   Z
     1     1   248    0.000000000000E+00 -1.351391671437E+01  9.009277809578E+00
     1     2   248    9.009277809578E+00 -1.351391671437E+01  0.000000000000E+00
     1     3   248    9.009277809578E+00  0.000000000000E+00 -1.351391671437E+01
     1     4   248   -1.351391671437E+01  9.009277809578E+00  0.000000000000E+00
     1     5   248   -1.351391671437E+01  0.000000000000E+00  9.009277809578E+00
     1     6   248    0.000000000000E+00  9.009277809578E+00 -1.351391671437E+01
     7     7     7   -4.996023740310E-01  5.350714407380E+00  6.942238345857E+00
     7     8     7    4.996023740310E-01 -5.350714407380E+00  6.942238345857E+00
     7     9     7   -4.996023740310E-01 -5.350714407380E+00 -6.942238345857E+00
     7    10     7    4.996023740310E-01  5.350714407380E+00 -6.942238345857E+00
     7    11     7    6.942238345857E+00 -4.996023740310E-01  5.350714407380E+00
     7    12     7    5.350714407380E+00  6.942238345857E+00 -4.996023740310E-01
     7    13     7   -6.942238345857E+00  4.996023740310E-01  5.350714407380E+00
     7    14     7   -5.350714407380E+00  6.942238345857E+00  4.996023740310E-01
     7    15     7    6.942238345857E+00  4.996023740310E-01 -5.350714407380E+00
     7    16     7   -5.350714407380E+00 -6.942238345857E+00 -4.996023740310E-01
     7    17     7   -6.942238345857E+00 -4.996023740310E-01 -5.350714407380E+00
     7    18     7    5.350714407380E+00 -6.942238345857E+00  4.996023740310E-01
     7    19     7    5.350714407380E+00 -4.996023740310E-01  6.942238345857E+00
     7    20     7   -5.350714407380E+00  4.996023740310E-01  6.942238345857E+00
     7    21     7   -5.350714407380E+00 -4.996023740310E-01 -6.942238345857E+00
     7    22     7    5.350714407380E+00  4.996023740310E-01 -6.942238345857E+00
     7    23     7   -4.996023740310E-01  6.942238345857E+00  5.350714407380E+00
     7    24     7    6.942238345857E+00  5.350714407380E+00 -4.996023740310E-01
     7    25     7    4.996023740310E-01 -6.942238345857E+00  5.350714407380E+00
     7    26     7    6.942238345857E+00 -5.350714407380E+00  4.996023740310E-01
     7    27     7    4.996023740310E-01  6.942238345857E+00 -5.350714407380E+00
     7    28     7   -6.942238345857E+00 -5.350714407380E+00 -4.996023740310E-01
     7    29     7   -4.996023740310E-01 -6.942238345857E+00 -5.350714407380E+00
     7    30     7   -6.942238345857E+00  5.350714407380E+00  4.996023740310E-01
    31    31     7   -8.116809498040E+00 -1.716209397473E+00 -1.716209397473E+00
    31    32     7    8.116809498040E+00  1.716209397473E+00 -1.716209397473E+00
    31    33     7   -8.116809498040E+00  1.716209397473E+00  1.716209397473E+00
    31    34     7    8.116809498040E+00 -1.716209397473E+00  1.716209397473E+00
    31    35     7   -1.716209397473E+00 -8.116809498040E+00 -1.716209397473E+00
    31    36     7   -1.716209397473E+00 -1.716209397473E+00 -8.116809498040E+00
    31    37     7    1.716209397473E+00  8.116809498040E+00 -1.716209397473E+00
    31    38     7    1.716209397473E+00 -1.716209397473E+00  8.116809498040E+00
    31    39     7   -1.716209397473E+00  8.116809498040E+00  1.716209397473E+00
    31    40     7    1.716209397473E+00  1.716209397473E+00 -8.116809498040E+00
    31    41     7    1.716209397473E+00 -8.116809498040E+00  1.716209397473E+00
    31    42     7   -1.716209397473E+00  1.716209397473E+00  8.116809498040E+00
    43    43     6   -5.099236238400E-02  6.531871621317E+00  6.531871621317E+00
    43    44     6    5.099236238400E-02 -6.531871621317E+00  6.531871621317E+00
    43    45     6   -5.099236238400E-02 -6.531871621317E+00 -6.531871621317E+00
    43    46     6    5.099236238400E-02  6.531871621317E+00 -6.531871621317E+00
    43    47     6    6.531871621317E+00 -5.099236238400E-02  6.531871621317E+00
    43    48     6    6.531871621317E+00  6.531871621317E+00 -5.099236238400E-02
    43    49     6   -6.531871621317E+00  5.099236238400E-02  6.531871621317E+00
    43    50     6   -6.531871621317E+00  6.531871621317E+00  5.099236238400E-02
    43    51     6    6.531871621317E+00  5.099236238400E-02 -6.531871621317E+00
    43    52     6   -6.531871621317E+00 -6.531871621317E+00 -5.099236238400E-02
    43    53     6   -6.531871621317E+00 -5.099236238400E-02 -6.531871621317E+00
    43    54     6    6.531871621317E+00 -6.531871621317E+00  5.099236238400E-02
    55    55     6   -1.316651992430E+00  4.956283339587E+00  5.939667128533E+00
    55    56     6    1.316651992430E+00 -4.956283339587E+00  5.939667128533E+00
    55    57     6   -1.316651992430E+00 -4.956283339587E+00 -5.939667128533E+00
    55    58     6    1.316651992430E+00  4.956283339587E+00 -5.939667128533E+00
    55    59     6    5.939667128533E+00 -1.316651992430E+00  4.956283339587E+00
    55    60     6    4.956283339587E+00  5.939667128533E+00 -1.316651992430E+00
    55    61     6   -5.939667128533E+00  1.316651992430E+00  4.956283339587E+00
    55    62     6   -4.956283339587E+00  5.939667128533E+00  1.316651992430E+00
    55    63     6    5.939667128533E+00  1.316651992430E+00 -4.956283339587E+00
    55    64     6   -4.956283339587E+00 -5.939667128533E+00 -1.316651992430E+00
    55    65     6   -5.939667128533E+00 -1.316651992430E+00 -4.956283339587E+00
    55    66     6    4.956283339587E+00 -5.939667128533E+00  1.316651992430E+00
    55    67     6    4.956283339587E+00 -1.316651992430E+00  5.939667128533E+00
    55    68     6   -4.956283339587E+00  1.316651992430E+00  5.939667128533E+00
    55    69     6   -4.956283339587E+00 -1.316651992430E+00 -5.939667128533E+00
    55    70     6    4.956283339587E+00  1.316651992430E+00 -5.939667128533E+00
    55    71     6   -1.316651992430E+00  5.939667128533E+00  4.956283339587E+00
    55    72     6    5.939667128533E+00  4.956283339587E+00 -1.316651992430E+00
    55    73     6    1.316651992430E+00 -5.939667128533E+00  4.956283339587E+00
    55    74     6    5.939667128533E+00 -4.956283339587E+00  1.316651992430E+00
    55    75     6    1.316651992430E+00  5.939667128533E+00 -4.956283339587E+00
    55    76     6   -5.939667128533E+00 -4.956283339587E+00 -1.316651992430E+00
    55    77     6   -1.316651992430E+00 -5.939667128533E+00 -4.956283339587E+00
    55    78     6   -5.939667128533E+00  4.956283339587E+00  1.316651992430E+00
    79    79     1   -1.831490612477E+00  4.009770867071E+00  5.971112526776E+00
    79    80     1    1.831490612477E+00 -4.009770867071E+00  5.971112526776E+00
    79    81     1   -1.831490612477E+00 -4.009770867071E+00 -5.971112526776E+00
    79    82     1    1.831490612477E+00  4.009770867071E+00 -5.971112526776E+00
    79    83     1    5.971112526776E+00 -1.831490612477E+00  4.009770867071E+00
    79    84     1    4.009770867071E+00  5.971112526776E+00 -1.831490612477E+00
    79    85     1   -5.971112526776E+00  1.831490612477E+00  4.009770867071E+00
    79    86     1   -4.009770867071E+00  5.971112526776E+00  1.831490612477E+00
    79    87     1    5.971112526776E+00  1.831490612477E+00 -4.009770867071E+00
    79    88     1   -4.009770867071E+00 -5.971112526776E+00 -1.831490612477E+00
    79    89     1   -5.971112526776E+00 -1.831490612477E+00 -4.009770867071E+00
    79    90     1    4.009770867071E+00 -5.971112526776E+00  1.831490612477E+00
    79    91     1    4.009770867071E+00 -1.831490612477E+00  5.971112526776E+00
    79    92     1   -4.009770867071E+00  1.831490612477E+00  5.971112526776E+00
    79    93     1   -4.009770867071E+00 -1.831490612477E+00 -5.971112526776E+00
    79    94     1    4.009770867071E+00  1.831490612477E+00 -5.971112526776E+00
    79    95     1   -1.831490612477E+00  5.971112526776E+00  4.009770867071E+00
    79    96     1    5.971112526776E+00  4.009770867071E+00 -1.831490612477E+00
    79    97     1    1.831490612477E+00 -5.971112526776E+00  4.009770867071E+00
    79    98     1    5.971112526776E+00 -4.009770867071E+00  1.831490612477E+00
    79    99     1    1.831490612477E+00  5.971112526776E+00 -4.009770867071E+00
    79   100     1   -5.971112526776E+00 -4.009770867071E+00 -1.831490612477E+00
    79   101     1   -1.831490612477E+00 -5.971112526776E+00 -4.009770867071E+00
    79   102     1   -5.971112526776E+00  4.009770867071E+00  1.831490612477E+00
   103   103     8   -7.727469825177E+00 -6.568519829250E-01 -2.180777109256E+00
   103   104     8    7.727469825177E+00  6.568519829250E-01 -2.180777109256E+00
   103   105     8   -7.727469825177E+00  6.568519829250E-01  2.180777109256E+00
   103   106     8    7.727469825177E+00 -6.568519829250E-01  2.180777109256E+00
   103   107     8   -2.180777109256E+00 -7.727469825177E+00 -6.568519829250E-01
   103   108     8   -6.568519829250E-01 -2.180777109256E+00 -7.727469825177E+00
   103   109     8    2.180777109256E+00  7.727469825177E+00 -6.568519829250E-01
   103   110     8    6.568519829250E-01 -2.180777109256E+00  7.727469825177E+00
   103   111     8   -2.180777109256E+00  7.727469825177E+00  6.568519829250E-01
   103   112     8    6.568519829250E-01  2.180777109256E+00 -7.727469825177E+00
   103   113     8    2.180777109256E+00 -7.727469825177E+00  6.568519829250E-01
   103   114     8   -6.568519829250E-01  2.180777109256E+00  7.727469825177E+00
   103   115     8   -6.568519829250E-01 -7.727469825177E+00 -2.180777109256E+00
   103   116     8    6.568519829250E-01  7.727469825177E+00 -2.180777109256E+00
   103   117     8    6.568519829250E-01 -7.727469825177E+00  2.180777109256E+00
   103   118     8   -6.568519829250E-01  7.727469825177E+00  2.180777109256E+00
   103   119     8   -7.727469825177E+00 -2.180777109256E+00 -6.568519829250E-01
   103   120     8   -2.180777109256E+00 -6.568519829250E-01 -7.727469825177E+00
   103   121     8    7.727469825177E+00  2.180777109256E+00 -6.568519829250E-01
   103   122     8   -2.180777109256E+00  6.568519829250E-01  7.727469825177E+00
   103   123     8    7.727469825177E+00 -2.180777109256E+00  6.568519829250E-01
   103   124     8    2.180777109256E+00  6.568519829250E-01 -7.727469825177E+00
   103   125     8   -7.727469825177E+00  2.180777109256E+00  6.568519829250E-01
   103   126     8    2.180777109256E+00 -6.568519829250E-01  7.727469825177E+00

 SPACE  GROUP  N.                     :  217
 NUMBER OF SYMMETRY OPERATORS         :   24
 *******************************************************************************
 LATTICE PARAMETERS (ANGSTROMS AND DEGREES) - BOHR = 0.5291772083 ANGSTROM
 PRIMITIVE CELL - CENTRING CODE 6/0 VOLUME=  2925.027331 - DENSITY  1.151 g/cm^3
         A              B              C           ALPHA      BETA       GAMMA 
    15.60452691    15.60452691    15.60452691   109.471221 109.471221 109.471221
 *******************************************************************************
 ATOMS IN THE ASYMMETRIC UNIT    7 - ATOMS IN THE UNIT CELL:  126
     ATOM                 X/A                 Y/B                 Z/C    
 *******************************************************************************
      1 T 248 CD   -2.499999999999E-01  4.999999999999E-01  2.500000000002E-01
      2 F 248 CD    2.500000000002E-01  4.999999999999E-01 -2.499999999999E-01
      3 F 248 CD    2.500000000002E-01 -2.499999999999E-01  4.999999999999E-01
      4 F 248 CD    4.999999999999E-01  2.500000000002E-01 -2.499999999999E-01
      5 F 248 CD    4.999999999999E-01 -2.499999999999E-01  2.500000000002E-01
      6 F 248 CD   -2.499999999999E-01  2.500000000002E-01  4.999999999999E-01
      7 T   7 N    -3.177614780529E-01  3.575556280979E-01  2.692286849114E-01
      8 F   7 N     8.832694318654E-02  4.130098370357E-01 -2.692286849114E-01
      9 F   7 N     3.177614780529E-01 -4.130098370357E-01 -3.246828938492E-01
     10 F   7 N    -8.832694318654E-02 -3.575556280979E-01  3.246828938492E-01
     11 F   7 N     2.692286849114E-01 -3.177614780529E-01  3.575556280979E-01
     12 F   7 N     3.575556280979E-01  2.692286849114E-01 -3.177614780529E-01
     13 F   7 N     3.246828938492E-01 -8.832694318654E-02 -3.575556280979E-01
     14 F   7 N     4.130098370357E-01 -2.692286849114E-01  8.832694318654E-02
     15 F   7 N    -2.692286849114E-01  8.832694318654E-02  4.130098370357E-01
     16 F   7 N    -4.130098370357E-01 -3.246828938492E-01  3.177614780529E-01
     17 F   7 N    -3.246828938492E-01  3.177614780529E-01 -4.130098370357E-01
     18 F   7 N    -3.575556280979E-01  3.246828938492E-01 -8.832694318654E-02
     19 F   7 N     3.575556280979E-01 -3.177614780529E-01  2.692286849114E-01
     20 F   7 N     4.130098370357E-01  8.832694318654E-02 -2.692286849114E-01
     21 F   7 N    -4.130098370357E-01  3.177614780529E-01 -3.246828938492E-01
     22 F   7 N    -3.575556280979E-01 -8.832694318654E-02  3.246828938492E-01
     23 F   7 N    -3.177614780529E-01  2.692286849114E-01  3.575556280979E-01
     24 F   7 N     2.692286849114E-01  3.575556280979E-01 -3.177614780529E-01
     25 F   7 N    -8.832694318654E-02  3.246828938492E-01 -3.575556280979E-01
     26 F   7 N    -2.692286849114E-01  4.130098370357E-01  8.832694318654E-02
     27 F   7 N     8.832694318654E-02 -2.692286849114E-01  4.130098370357E-01
     28 F   7 N    -3.246828938492E-01 -4.130098370357E-01  3.177614780529E-01
     29 F   7 N     3.177614780529E-01 -3.246828938492E-01 -4.130098370357E-01
     30 F   7 N     3.246828938492E-01 -3.575556280979E-01 -8.832694318654E-02
     31 T   7 N    -1.904935593892E-01  4.542837337607E-01  4.542837337607E-01
     32 F   7 N     0.000000000000E+00  3.552227068501E-01 -4.542837337607E-01
     33 F   7 N     1.904935593892E-01 -3.552227068501E-01 -3.552227068501E-01
     34 F   7 N     0.000000000000E+00 -4.542837337607E-01  3.552227068501E-01
     35 F   7 N     4.542837337607E-01 -1.904935593892E-01  4.542837337607E-01
     36 F   7 N     4.542837337607E-01  4.542837337607E-01 -1.904935593892E-01
     37 F   7 N     3.552227068501E-01  0.000000000000E+00 -4.542837337607E-01
     38 F   7 N     3.552227068501E-01 -4.542837337607E-01  0.000000000000E+00
     39 F   7 N    -4.542837337607E-01  0.000000000000E+00  3.552227068501E-01
     40 F   7 N    -3.552227068501E-01 -3.552227068501E-01  1.904935593892E-01
     41 F   7 N    -3.552227068501E-01  1.904935593892E-01 -3.552227068501E-01
     42 F   7 N    -4.542837337607E-01  3.552227068501E-01  0.000000000000E+00
     43 T   6 C    -2.749838822407E-01  3.596780672054E-01  3.596780672054E-01
     44 F   6 C     0.000000000000E+00  3.653380505539E-01 -3.596780672054E-01
     45 F   6 C     2.749838822407E-01 -3.653380505539E-01 -3.653380505539E-01
     46 F   6 C     0.000000000000E+00 -3.596780672054E-01  3.653380505539E-01
     47 F   6 C     3.596780672054E-01 -2.749838822407E-01  3.596780672054E-01
     48 F   6 C     3.596780672054E-01  3.596780672054E-01 -2.749838822407E-01
     49 F   6 C     3.653380505539E-01  0.000000000000E+00 -3.596780672054E-01
     50 F   6 C     3.653380505539E-01 -3.596780672054E-01  0.000000000000E+00
     51 F   6 C    -3.596780672054E-01  0.000000000000E+00  3.653380505539E-01
     52 F   6 C    -3.653380505539E-01 -3.653380505539E-01  2.749838822407E-01
     53 F   6 C    -3.653380505539E-01  2.749838822407E-01 -3.653380505539E-01
     54 F   6 C    -3.596780672054E-01  3.653380505539E-01  0.000000000000E+00
     55 T   6 C    -3.952927915857E-01  2.565696848191E-01  2.019935129144E-01
     56 F   6 C     5.457617190472E-02  4.027136954999E-01 -2.019935129144E-01
     57 F   6 C     3.952927915857E-01 -4.027136954999E-01 -3.481375235952E-01
     58 F   6 C    -5.457617190472E-02 -2.565696848191E-01  3.481375235952E-01
     59 F   6 C     2.019935129144E-01 -3.952927915857E-01  2.565696848191E-01
     60 F   6 C     2.565696848191E-01  2.019935129144E-01 -3.952927915857E-01
     61 F   6 C     3.481375235952E-01 -5.457617190472E-02 -2.565696848191E-01
     62 F   6 C     4.027136954999E-01 -2.019935129144E-01  5.457617190472E-02
     63 F   6 C    -2.019935129144E-01  5.457617190472E-02  4.027136954999E-01
     64 F   6 C    -4.027136954999E-01 -3.481375235952E-01  3.952927915857E-01
     65 F   6 C    -3.481375235952E-01  3.952927915857E-01 -4.027136954999E-01
     66 F   6 C    -2.565696848191E-01  3.481375235952E-01 -5.457617190472E-02
     67 F   6 C     2.565696848191E-01 -3.952927915857E-01  2.019935129144E-01
     68 F   6 C     4.027136954999E-01  5.457617190472E-02 -2.019935129144E-01
     69 F   6 C    -4.027136954999E-01  3.952927915857E-01 -3.481375235952E-01
     70 F   6 C    -2.565696848191E-01 -5.457617190472E-02  3.481375235952E-01
     71 F   6 C    -3.952927915857E-01  2.019935129144E-01  2.565696848191E-01
     72 F   6 C     2.019935129144E-01  2.565696848191E-01 -3.952927915857E-01
     73 F   6 C    -5.457617190472E-02  3.481375235952E-01 -2.565696848191E-01
     74 F   6 C    -2.019935129144E-01  4.027136954999E-01  5.457617190472E-02
     75 F   6 C     5.457617190472E-02 -2.019935129144E-01  4.027136954999E-01
     76 F   6 C    -3.481375235952E-01 -4.027136954999E-01  3.952927915857E-01
     77 F   6 C     3.952927915857E-01 -3.481375235952E-01 -4.027136954999E-01
     78 F   6 C     3.481375235952E-01 -2.565696848191E-01 -5.457617190472E-02
     79 T   1 H    -4.460774989515E-01  2.297421614581E-01  1.208909471233E-01
     80 F   1 H     1.088512143348E-01  4.330315539252E-01 -1.208909471233E-01
     81 F   1 H     4.460774989515E-01 -4.330315539252E-01 -3.241803395904E-01
     82 F   1 H    -1.088512143348E-01 -2.297421614581E-01  3.241803395904E-01
     83 F   1 H     1.208909471233E-01 -4.460774989515E-01  2.297421614581E-01
     84 F   1 H     2.297421614581E-01  1.208909471233E-01 -4.460774989515E-01
     85 F   1 H     3.241803395904E-01 -1.088512143348E-01 -2.297421614581E-01
     86 F   1 H     4.330315539252E-01 -1.208909471233E-01  1.088512143348E-01
     87 F   1 H    -1.208909471233E-01  1.088512143348E-01  4.330315539252E-01
     88 F   1 H    -4.330315539252E-01 -3.241803395904E-01  4.460774989515E-01
     89 F   1 H    -3.241803395904E-01  4.460774989515E-01 -4.330315539252E-01
     90 F   1 H    -2.297421614581E-01  3.241803395904E-01 -1.088512143348E-01
     91 F   1 H     2.297421614581E-01 -4.460774989515E-01  1.208909471233E-01
     92 F   1 H     4.330315539252E-01  1.088512143348E-01 -1.208909471233E-01
     93 F   1 H    -4.330315539252E-01  4.460774989515E-01 -3.241803395904E-01
     94 F   1 H    -2.297421614581E-01 -1.088512143348E-01  3.241803395904E-01
     95 F   1 H    -4.460774989515E-01  1.208909471233E-01  2.297421614581E-01
     96 F   1 H     1.208909471233E-01  2.297421614581E-01 -4.460774989515E-01
     97 F   1 H    -1.088512143348E-01  3.241803395904E-01 -2.297421614581E-01
     98 F   1 H    -1.208909471233E-01  4.330315539252E-01  1.088512143348E-01
     99 F   1 H     1.088512143348E-01 -1.208909471233E-01  4.330315539252E-01
    100 F   1 H    -3.241803395904E-01 -4.330315539252E-01  4.460774989515E-01
    101 F   1 H     4.460774989515E-01 -3.241803395904E-01 -4.330315539252E-01
    102 F   1 H     3.241803395904E-01 -2.297421614581E-01 -1.088512143348E-01
    103 T   8 O    -1.574837157959E-01  4.501087021705E-01 -4.653159767804E-01
    104 F   8 O    -8.457532104907E-02  3.078322609845E-01  4.653159767804E-01
    105 F   8 O     1.574837157959E-01 -3.078322609845E-01 -3.924075820336E-01
    106 F   8 O     8.457532104907E-02 -4.501087021705E-01  3.924075820336E-01
    107 F   8 O    -4.653159767804E-01 -1.574837157959E-01  4.501087021705E-01
    108 F   8 O     4.501087021705E-01 -4.653159767804E-01 -1.574837157959E-01
    109 F   8 O     3.924075820336E-01  8.457532104907E-02 -4.501087021705E-01
    110 F   8 O     3.078322609845E-01  4.653159767804E-01 -8.457532104907E-02
    111 F   8 O     4.653159767804E-01 -8.457532104907E-02  3.078322609845E-01
    112 F   8 O    -3.078322609845E-01 -3.924075820336E-01  1.574837157959E-01
    113 F   8 O    -3.924075820336E-01  1.574837157959E-01 -3.078322609845E-01
    114 F   8 O    -4.501087021705E-01  3.924075820336E-01  8.457532104907E-02
    115 F   8 O     4.501087021705E-01 -1.574837157959E-01 -4.653159767804E-01
    116 F   8 O     3.078322609845E-01 -8.457532104907E-02  4.653159767804E-01
    117 F   8 O    -3.078322609845E-01  1.574837157959E-01 -3.924075820336E-01
    118 F   8 O    -4.501087021705E-01  8.457532104907E-02  3.924075820336E-01
    119 F   8 O    -1.574837157959E-01 -4.653159767804E-01  4.501087021705E-01
    120 F   8 O    -4.653159767804E-01  4.501087021705E-01 -1.574837157959E-01
    121 F   8 O     8.457532104907E-02  3.924075820336E-01 -4.501087021705E-01
    122 F   8 O     4.653159767804E-01  3.078322609845E-01 -8.457532104907E-02
    123 F   8 O    -8.457532104907E-02  4.653159767804E-01  3.078322609845E-01
    124 F   8 O    -3.924075820336E-01 -3.078322609845E-01  1.574837157959E-01
    125 F   8 O     1.574837157959E-01 -3.924075820336E-01 -3.078322609845E-01
    126 F   8 O     3.924075820336E-01 -4.501087021705E-01  8.457532104907E-02

 TRANSFORMATION MATRIX PRIMITIVE-CRYSTALLOGRAPHIC CELL
  0.0000  1.0000  1.0000  1.0000  0.0000  1.0000  1.0000  1.0000  0.0000

 *******************************************************************************
 CRYSTALLOGRAPHIC CELL (VOLUME=       5850.05466101)
         A              B              C           ALPHA      BETA       GAMMA 
    18.01855562    18.01855562    18.01855562    90.000000  90.000000  90.000000

 COORDINATES IN THE CRYSTALLOGRAPHIC CELL
     ATOM                 X/A                 Y/B                 Z/C    
 *******************************************************************************
      1 T 248 CD    0.000000000000E+00  2.500000000002E-01  4.999999999999E-01
      2 F 248 CD    4.999999999999E-01  2.500000000002E-01  0.000000000000E+00
      3 F 248 CD    4.999999999999E-01  0.000000000000E+00  2.500000000002E-01
      4 F 248 CD    2.500000000002E-01  4.999999999999E-01  0.000000000000E+00
      5 F 248 CD    2.500000000002E-01  0.000000000000E+00  4.999999999999E-01
      6 F 248 CD    0.000000000000E+00  4.999999999999E-01  2.500000000002E-01
      7 T   7 N    -2.772710446889E-02  2.969557893803E-01  3.852827325668E-01
      8 F   7 N     2.772710446889E-02 -2.969557893803E-01  3.852827325668E-01
      9 F   7 N    -2.772710446889E-02 -2.969557893803E-01 -3.852827325668E-01
     10 F   7 N     2.772710446889E-02  2.969557893803E-01 -3.852827325668E-01
     11 F   7 N     3.852827325668E-01 -2.772710446889E-02  2.969557893803E-01
     12 F   7 N     2.969557893803E-01  3.852827325668E-01 -2.772710446889E-02
     13 F   7 N    -3.852827325668E-01  2.772710446889E-02  2.969557893803E-01
     14 F   7 N    -2.969557893803E-01  3.852827325668E-01  2.772710446889E-02
     15 F   7 N     3.852827325668E-01  2.772710446889E-02 -2.969557893803E-01
     16 F   7 N    -2.969557893803E-01 -3.852827325668E-01 -2.772710446889E-02
     17 F   7 N    -3.852827325668E-01 -2.772710446889E-02 -2.969557893803E-01
     18 F   7 N     2.969557893803E-01 -3.852827325668E-01  2.772710446889E-02
     19 F   7 N     2.969557893803E-01 -2.772710446889E-02  3.852827325668E-01
     20 F   7 N    -2.969557893803E-01  2.772710446889E-02  3.852827325668E-01
     21 F   7 N    -2.969557893803E-01 -2.772710446889E-02 -3.852827325668E-01
     22 F   7 N     2.969557893803E-01  2.772710446889E-02 -3.852827325668E-01
     23 F   7 N    -2.772710446889E-02  3.852827325668E-01  2.969557893803E-01
     24 F   7 N     3.852827325668E-01  2.969557893803E-01 -2.772710446889E-02
     25 F   7 N     2.772710446889E-02 -3.852827325668E-01  2.969557893803E-01
     26 F   7 N     3.852827325668E-01 -2.969557893803E-01  2.772710446889E-02
     27 F   7 N     2.772710446889E-02  3.852827325668E-01 -2.969557893803E-01
     28 F   7 N    -3.852827325668E-01 -2.969557893803E-01 -2.772710446889E-02
     29 F   7 N    -2.772710446889E-02 -3.852827325668E-01 -2.969557893803E-01
     30 F   7 N    -3.852827325668E-01  2.969557893803E-01  2.772710446889E-02
     31 T   7 N    -4.504694865447E-01 -9.524677969460E-02 -9.524677969460E-02
     32 F   7 N     4.504694865447E-01  9.524677969460E-02 -9.524677969460E-02
     33 F   7 N    -4.504694865447E-01  9.524677969460E-02  9.524677969460E-02
     34 F   7 N     4.504694865447E-01 -9.524677969460E-02  9.524677969460E-02
     35 F   7 N    -9.524677969460E-02 -4.504694865447E-01 -9.524677969460E-02
     36 F   7 N    -9.524677969460E-02 -9.524677969460E-02 -4.504694865447E-01
     37 F   7 N     9.524677969460E-02  4.504694865447E-01 -9.524677969460E-02
     38 F   7 N     9.524677969460E-02 -9.524677969460E-02  4.504694865447E-01
     39 F   7 N    -9.524677969460E-02  4.504694865447E-01  9.524677969460E-02
     40 F   7 N     9.524677969460E-02  9.524677969460E-02 -4.504694865447E-01
     41 F   7 N     9.524677969460E-02 -4.504694865447E-01  9.524677969460E-02
     42 F   7 N    -9.524677969460E-02  9.524677969460E-02  4.504694865447E-01
     43 T   6 C    -2.829991674237E-03  3.625080588797E-01  3.625080588797E-01
     44 F   6 C     2.829991674237E-03 -3.625080588797E-01  3.625080588797E-01
     45 F   6 C    -2.829991674237E-03 -3.625080588797E-01 -3.625080588797E-01
     46 F   6 C     2.829991674237E-03  3.625080588797E-01 -3.625080588797E-01
     47 F   6 C     3.625080588797E-01 -2.829991674237E-03  3.625080588797E-01
     48 F   6 C     3.625080588797E-01  3.625080588797E-01 -2.829991674237E-03
     49 F   6 C    -3.625080588797E-01  2.829991674237E-03  3.625080588797E-01
     50 F   6 C    -3.625080588797E-01  3.625080588797E-01  2.829991674237E-03
     51 F   6 C     3.625080588797E-01  2.829991674237E-03 -3.625080588797E-01
     52 F   6 C    -3.625080588797E-01 -3.625080588797E-01 -2.829991674237E-03
     53 F   6 C    -3.625080588797E-01 -2.829991674237E-03 -3.625080588797E-01
     54 F   6 C     3.625080588797E-01 -3.625080588797E-01  2.829991674237E-03
     55 T   6 C    -7.307200534042E-02  2.750655182548E-01  3.296416901595E-01
     56 F   6 C     7.307200534042E-02 -2.750655182548E-01  3.296416901595E-01
     57 F   6 C    -7.307200534042E-02 -2.750655182548E-01 -3.296416901595E-01
     58 F   6 C     7.307200534042E-02  2.750655182548E-01 -3.296416901595E-01
     59 F   6 C     3.296416901595E-01 -7.307200534042E-02  2.750655182548E-01
     60 F   6 C     2.750655182548E-01  3.296416901595E-01 -7.307200534042E-02
     61 F   6 C    -3.296416901595E-01  7.307200534042E-02  2.750655182548E-01
     62 F   6 C    -2.750655182548E-01  3.296416901595E-01  7.307200534042E-02
     63 F   6 C     3.296416901595E-01  7.307200534042E-02 -2.750655182548E-01
     64 F   6 C    -2.750655182548E-01 -3.296416901595E-01 -7.307200534042E-02
     65 F   6 C    -3.296416901595E-01 -7.307200534042E-02 -2.750655182548E-01
     66 F   6 C     2.750655182548E-01 -3.296416901595E-01  7.307200534042E-02
     67 F   6 C     2.750655182548E-01 -7.307200534042E-02  3.296416901595E-01
     68 F   6 C    -2.750655182548E-01  7.307200534042E-02  3.296416901595E-01
     69 F   6 C    -2.750655182548E-01 -7.307200534042E-02 -3.296416901595E-01
     70 F   6 C     2.750655182548E-01  7.307200534042E-02 -3.296416901595E-01
     71 F   6 C    -7.307200534042E-02  3.296416901595E-01  2.750655182548E-01
     72 F   6 C     3.296416901595E-01  2.750655182548E-01 -7.307200534042E-02
     73 F   6 C     7.307200534042E-02 -3.296416901595E-01  2.750655182548E-01
     74 F   6 C     3.296416901595E-01 -2.750655182548E-01  7.307200534042E-02
     75 F   6 C     7.307200534042E-02  3.296416901595E-01 -2.750655182548E-01
     76 F   6 C    -3.296416901595E-01 -2.750655182548E-01 -7.307200534042E-02
     77 F   6 C    -7.307200534042E-02 -3.296416901595E-01 -2.750655182548E-01
     78 F   6 C    -3.296416901595E-01  2.750655182548E-01  7.307200534042E-02
     79 T   1 H    -1.016446962336E-01  2.225356433569E-01  3.313868576917E-01
     80 F   1 H     1.016446962336E-01 -2.225356433569E-01  3.313868576917E-01
     81 F   1 H    -1.016446962336E-01 -2.225356433569E-01 -3.313868576917E-01
     82 F   1 H     1.016446962336E-01  2.225356433569E-01 -3.313868576917E-01
     83 F   1 H     3.313868576917E-01 -1.016446962336E-01  2.225356433569E-01
     84 F   1 H     2.225356433569E-01  3.313868576917E-01 -1.016446962336E-01
     85 F   1 H    -3.313868576917E-01  1.016446962336E-01  2.225356433569E-01
     86 F   1 H    -2.225356433569E-01  3.313868576917E-01  1.016446962336E-01
     87 F   1 H     3.313868576917E-01  1.016446962336E-01 -2.225356433569E-01
     88 F   1 H    -2.225356433569E-01 -3.313868576917E-01 -1.016446962336E-01
     89 F   1 H    -3.313868576917E-01 -1.016446962336E-01 -2.225356433569E-01
     90 F   1 H     2.225356433569E-01 -3.313868576917E-01  1.016446962336E-01
     91 F   1 H     2.225356433569E-01 -1.016446962336E-01  3.313868576917E-01
     92 F   1 H    -2.225356433569E-01  1.016446962336E-01  3.313868576917E-01
     93 F   1 H    -2.225356433569E-01 -1.016446962336E-01 -3.313868576917E-01
     94 F   1 H     2.225356433569E-01  1.016446962336E-01 -3.313868576917E-01
     95 F   1 H    -1.016446962336E-01  3.313868576917E-01  2.225356433569E-01
     96 F   1 H     3.313868576917E-01  2.225356433569E-01 -1.016446962336E-01
     97 F   1 H     1.016446962336E-01 -3.313868576917E-01  2.225356433569E-01
     98 F   1 H     3.313868576917E-01 -2.225356433569E-01  1.016446962336E-01
     99 F   1 H     1.016446962336E-01  3.313868576917E-01 -2.225356433569E-01
    100 F   1 H    -3.313868576917E-01 -2.225356433569E-01 -1.016446962336E-01
    101 F   1 H    -1.016446962336E-01 -3.313868576917E-01 -2.225356433569E-01
    102 F   1 H    -3.313868576917E-01  2.225356433569E-01  1.016446962336E-01
    103 T   8 O    -4.288617794070E-01 -3.645419737343E-02 -1.210295184225E-01
    104 F   8 O     4.288617794070E-01  3.645419737343E-02 -1.210295184225E-01
    105 F   8 O    -4.288617794070E-01  3.645419737343E-02  1.210295184225E-01
    106 F   8 O     4.288617794070E-01 -3.645419737343E-02  1.210295184225E-01
    107 F   8 O    -1.210295184225E-01 -4.288617794070E-01 -3.645419737343E-02
    108 F   8 O    -3.645419737343E-02 -1.210295184225E-01 -4.288617794070E-01
    109 F   8 O     1.210295184225E-01  4.288617794070E-01 -3.645419737343E-02
    110 F   8 O     3.645419737343E-02 -1.210295184225E-01  4.288617794070E-01
    111 F   8 O    -1.210295184225E-01  4.288617794070E-01  3.645419737343E-02
    112 F   8 O     3.645419737343E-02  1.210295184225E-01 -4.288617794070E-01
    113 F   8 O     1.210295184225E-01 -4.288617794070E-01  3.645419737343E-02
    114 F   8 O    -3.645419737343E-02  1.210295184225E-01  4.288617794070E-01
    115 F   8 O    -3.645419737343E-02 -4.288617794070E-01 -1.210295184225E-01
    116 F   8 O     3.645419737343E-02  4.288617794070E-01 -1.210295184225E-01
    117 F   8 O     3.645419737343E-02 -4.288617794070E-01  1.210295184225E-01
    118 F   8 O    -3.645419737343E-02  4.288617794070E-01  1.210295184225E-01
    119 F   8 O    -4.288617794070E-01 -1.210295184225E-01 -3.645419737343E-02
    120 F   8 O    -1.210295184225E-01 -3.645419737343E-02 -4.288617794070E-01
    121 F   8 O     4.288617794070E-01  1.210295184225E-01 -3.645419737343E-02
    122 F   8 O    -1.210295184225E-01  3.645419737343E-02  4.288617794070E-01
    123 F   8 O     4.288617794070E-01 -1.210295184225E-01  3.645419737343E-02
    124 F   8 O     1.210295184225E-01  3.645419737343E-02 -4.288617794070E-01
    125 F   8 O    -4.288617794070E-01  1.210295184225E-01  3.645419737343E-02
    126 F   8 O     1.210295184225E-01 -3.645419737343E-02  4.288617794070E-01

 T = ATOM BELONGING TO THE ASYMMETRIC UNIT
 *******************************************************************************
 * GEOMETRY EDITING - INPUT COORDINATES ARE GIVEN IN ANGSTROM         
 *******************************************************************************

 GEOMETRY NOW FULLY CONSISTENT WITH THE GROUP
 INFORMATION **** NEW DEFAULT **** FINALRUN 4 FOR GEOMETRY OPTIMIZATIONS
 INFORMATION **** NEW DEFAULT **** OPTGEOM OPTIMIZES BOTH ATOMIC COORDINATES AND CELL PARAMETERS
 INFORMATION **** NEW DEFAULT **** TOL. ON ATOMIC DISP TO REDEFINE REF. GEOMETRY: 0.8 Angs
 INFORMATION **** NEW DEFAULT **** N POINTS TO REDEFINE REF. GEOMETRY: N OF OPT DEGS OF FREEDOM
 INFORMATION **** NEW DEFAULT **** TOL. ON ENERGY TO REDEFINE REF. GEOMETRY: 10**-3*(5*N. ATOMS)

 IMPORTANT INFORMATION:
 THE COORDINATE SYSTEM ADOPTED IN THE OPTIMIZATION IS NOT IN
 GENERAL HOMOGENEOUS UNITS. FOR THIS REASON THE GRADIENT AND 
 HESSIAN MATRIX IN TERMS OF THIS SYSTEM ARE GIVEN WITHOUT
 UNITS. FOR MORE DETAILS SEE THE MANUAL.

 INITIAL TRUST RADIUS         0.50000 MAXIMUM TRUST RADIUS               4.00000
 MAXIMUM GRADIENT COMPONENT   0.00045 MAXIMUM DISPLACEMENT COMPONENT     0.00180
 R.M.S. OF GRADIENT COMPONENT 0.00030 R.M.S. OF DISPLACEMENT COMPONENTS  0.00120
 THRESHOLD ON ENERGY CHANGE 0.100E-06 EXTRAPOLATING POLYNOMIAL ORDER           2
 MAXIMUM ALLOWED NUMBER OF STEPS   -1 SORTING OF ENERGY POINTS:               NO
 ANALYTICAL  GRADIENT                 HESSIAN UPDATING                      BFGS
 STEP SIZE NUMERICAL GRADIENT 0.00100
 INITIAL HESSIAN MATRIX: SCHLEGEL MODEL 2
 *******************************************************************************


 ELAELAELAELAELAELAELAELAELAELAELAELAELAELAELAELAELAELAELAELAELAELAELAELAELAELA

                       ELASTIC CALCULATION

 INFORMATION **** TOLDEX ****  CONVERGENCE CRITERION FOR RMS DISPLACEMENT MODIFIED  6.200000E-04
 INFORMATION **** TOLDEG **** MODIFY CONVERGENCE CRITERION FOR RMS GRADIENT  3.000000E-04
 INFORMATION **** TOLDEE **** CONVERGENCE CRITERION FOR ENERGY MODIFIED: 10**-           8

 GCALCO - MAX INDICES DIRECT LATTICE VECTOR    14    14    14
 NO.OF VECTORS CREATED 6999 STARS  122 RMAX   321.22834 BOHR

 GEOMETRY FOR WAVE FUNCTION - DIMENSIONALITY OF THE SYSTEM    3
 (NON PERIODIC DIRECTION: LATTICE PARAMETER FORMALLY SET TO 500)
 *******************************************************************************
 LATTICE PARAMETERS (ANGSTROMS AND DEGREES) - BOHR = 0.5291772083 ANGSTROM
 PRIMITIVE CELL - CENTRING CODE 6/0 VOLUME=  2925.027331 - DENSITY  1.151 g/cm^3
         A              B              C           ALPHA      BETA       GAMMA 
    15.60452691    15.60452691    15.60452691   109.471221 109.471221 109.471221
 *******************************************************************************
 ATOMS IN THE ASYMMETRIC UNIT    7 - ATOMS IN THE UNIT CELL:  126
     ATOM                 X/A                 Y/B                 Z/C    
 *******************************************************************************
      1 T 248 CD   -2.500000000000E-01 -5.000000000000E-01  2.500000000000E-01
      2 F 248 CD    2.500000000000E-01  5.000000000000E-01 -2.500000000000E-01
      3 F 248 CD    2.500000000000E-01 -2.500000000000E-01 -5.000000000000E-01
      4 F 248 CD    5.000000000000E-01  2.500000000000E-01 -2.500000000000E-01
      5 F 248 CD    5.000000000000E-01 -2.500000000000E-01  2.500000000000E-01
      6 F 248 CD   -2.500000000000E-01  2.500000000000E-01 -5.000000000000E-01
      7 T   7 N    -3.177614780529E-01  3.575556280979E-01  2.692286849114E-01
      8 F   7 N     8.832694318654E-02  4.130098370357E-01 -2.692286849114E-01
      9 F   7 N     3.177614780529E-01 -4.130098370357E-01 -3.246828938492E-01
     10 F   7 N    -8.832694318654E-02 -3.575556280979E-01  3.246828938492E-01
     11 F   7 N     2.692286849114E-01 -3.177614780529E-01  3.575556280979E-01
     12 F   7 N     3.575556280979E-01  2.692286849114E-01 -3.177614780529E-01
     13 F   7 N     3.246828938492E-01 -8.832694318654E-02 -3.575556280979E-01
     14 F   7 N     4.130098370357E-01 -2.692286849114E-01  8.832694318654E-02
     15 F   7 N    -2.692286849114E-01  8.832694318654E-02  4.130098370357E-01
     16 F   7 N    -4.130098370357E-01 -3.246828938492E-01  3.177614780529E-01
     17 F   7 N    -3.246828938492E-01  3.177614780529E-01 -4.130098370357E-01
     18 F   7 N    -3.575556280979E-01  3.246828938492E-01 -8.832694318654E-02
     19 F   7 N     3.575556280979E-01 -3.177614780529E-01  2.692286849114E-01
     20 F   7 N     4.130098370357E-01  8.832694318654E-02 -2.692286849114E-01
     21 F   7 N    -4.130098370357E-01  3.177614780529E-01 -3.246828938492E-01
     22 F   7 N    -3.575556280979E-01 -8.832694318654E-02  3.246828938492E-01
     23 F   7 N    -3.177614780529E-01  2.692286849114E-01  3.575556280979E-01
     24 F   7 N     2.692286849114E-01  3.575556280979E-01 -3.177614780529E-01
     25 F   7 N    -8.832694318654E-02  3.246828938492E-01 -3.575556280979E-01
     26 F   7 N    -2.692286849114E-01  4.130098370357E-01  8.832694318654E-02
     27 F   7 N     8.832694318654E-02 -2.692286849114E-01  4.130098370357E-01
     28 F   7 N    -3.246828938492E-01 -4.130098370357E-01  3.177614780529E-01
     29 F   7 N     3.177614780529E-01 -3.246828938492E-01 -4.130098370357E-01
     30 F   7 N     3.246828938492E-01 -3.575556280979E-01 -8.832694318654E-02
     31 T   7 N    -1.904935593892E-01  4.542837337607E-01  4.542837337607E-01
     32 F   7 N     0.000000000000E+00  3.552227068501E-01 -4.542837337607E-01
     33 F   7 N     1.904935593892E-01 -3.552227068501E-01 -3.552227068501E-01
     34 F   7 N     0.000000000000E+00 -4.542837337607E-01  3.552227068501E-01
     35 F   7 N     4.542837337607E-01 -1.904935593892E-01  4.542837337607E-01
     36 F   7 N     4.542837337607E-01  4.542837337607E-01 -1.904935593892E-01
     37 F   7 N     3.552227068501E-01  0.000000000000E+00 -4.542837337607E-01
     38 F   7 N     3.552227068501E-01 -4.542837337607E-01  0.000000000000E+00
     39 F   7 N    -4.542837337607E-01  0.000000000000E+00  3.552227068501E-01
     40 F   7 N    -3.552227068501E-01 -3.552227068501E-01  1.904935593892E-01
     41 F   7 N    -3.552227068501E-01  1.904935593892E-01 -3.552227068501E-01
     42 F   7 N    -4.542837337607E-01  3.552227068501E-01  0.000000000000E+00
     43 T   6 C    -2.749838822407E-01  3.596780672054E-01  3.596780672054E-01
     44 F   6 C     0.000000000000E+00  3.653380505539E-01 -3.596780672054E-01
     45 F   6 C     2.749838822407E-01 -3.653380505539E-01 -3.653380505539E-01
     46 F   6 C     0.000000000000E+00 -3.596780672054E-01  3.653380505539E-01
     47 F   6 C     3.596780672054E-01 -2.749838822407E-01  3.596780672054E-01
     48 F   6 C     3.596780672054E-01  3.596780672054E-01 -2.749838822407E-01
     49 F   6 C     3.653380505539E-01  0.000000000000E+00 -3.596780672054E-01
     50 F   6 C     3.653380505539E-01 -3.596780672054E-01  0.000000000000E+00
     51 F   6 C    -3.596780672054E-01  0.000000000000E+00  3.653380505539E-01
     52 F   6 C    -3.653380505539E-01 -3.653380505539E-01  2.749838822407E-01
     53 F   6 C    -3.653380505539E-01  2.749838822407E-01 -3.653380505539E-01
     54 F   6 C    -3.596780672054E-01  3.653380505539E-01  0.000000000000E+00
     55 T   6 C    -3.952927915857E-01  2.565696848191E-01  2.019935129144E-01
     56 F   6 C     5.457617190472E-02  4.027136954999E-01 -2.019935129144E-01
     57 F   6 C     3.952927915857E-01 -4.027136954999E-01 -3.481375235952E-01
     58 F   6 C    -5.457617190472E-02 -2.565696848191E-01  3.481375235952E-01
     59 F   6 C     2.019935129144E-01 -3.952927915857E-01  2.565696848191E-01
     60 F   6 C     2.565696848191E-01  2.019935129144E-01 -3.952927915857E-01
     61 F   6 C     3.481375235952E-01 -5.457617190472E-02 -2.565696848191E-01
     62 F   6 C     4.027136954999E-01 -2.019935129144E-01  5.457617190472E-02
     63 F   6 C    -2.019935129144E-01  5.457617190472E-02  4.027136954999E-01
     64 F   6 C    -4.027136954999E-01 -3.481375235952E-01  3.952927915857E-01
     65 F   6 C    -3.481375235952E-01  3.952927915857E-01 -4.027136954999E-01
     66 F   6 C    -2.565696848191E-01  3.481375235952E-01 -5.457617190472E-02
     67 F   6 C     2.565696848191E-01 -3.952927915857E-01  2.019935129144E-01
     68 F   6 C     4.027136954999E-01  5.457617190472E-02 -2.019935129144E-01
     69 F   6 C    -4.027136954999E-01  3.952927915857E-01 -3.481375235952E-01
     70 F   6 C    -2.565696848191E-01 -5.457617190472E-02  3.481375235952E-01
     71 F   6 C    -3.952927915857E-01  2.019935129144E-01  2.565696848191E-01
     72 F   6 C     2.019935129144E-01  2.565696848191E-01 -3.952927915857E-01
     73 F   6 C    -5.457617190472E-02  3.481375235952E-01 -2.565696848191E-01
     74 F   6 C    -2.019935129144E-01  4.027136954999E-01  5.457617190472E-02
     75 F   6 C     5.457617190472E-02 -2.019935129144E-01  4.027136954999E-01
     76 F   6 C    -3.481375235952E-01 -4.027136954999E-01  3.952927915857E-01
     77 F   6 C     3.952927915857E-01 -3.481375235952E-01 -4.027136954999E-01
     78 F   6 C     3.481375235952E-01 -2.565696848191E-01 -5.457617190472E-02
     79 T   1 H    -4.460774989515E-01  2.297421614581E-01  1.208909471233E-01
     80 F   1 H     1.088512143348E-01  4.330315539252E-01 -1.208909471233E-01
     81 F   1 H     4.460774989515E-01 -4.330315539252E-01 -3.241803395904E-01
     82 F   1 H    -1.088512143348E-01 -2.297421614581E-01  3.241803395904E-01
     83 F   1 H     1.208909471233E-01 -4.460774989515E-01  2.297421614581E-01
     84 F   1 H     2.297421614581E-01  1.208909471233E-01 -4.460774989515E-01
     85 F   1 H     3.241803395904E-01 -1.088512143348E-01 -2.297421614581E-01
     86 F   1 H     4.330315539252E-01 -1.208909471233E-01  1.088512143348E-01
     87 F   1 H    -1.208909471233E-01  1.088512143348E-01  4.330315539252E-01
     88 F   1 H    -4.330315539252E-01 -3.241803395904E-01  4.460774989515E-01
     89 F   1 H    -3.241803395904E-01  4.460774989515E-01 -4.330315539252E-01
     90 F   1 H    -2.297421614581E-01  3.241803395904E-01 -1.088512143348E-01
     91 F   1 H     2.297421614581E-01 -4.460774989515E-01  1.208909471233E-01
     92 F   1 H     4.330315539252E-01  1.088512143348E-01 -1.208909471233E-01
     93 F   1 H    -4.330315539252E-01  4.460774989515E-01 -3.241803395904E-01
     94 F   1 H    -2.297421614581E-01 -1.088512143348E-01  3.241803395904E-01
     95 F   1 H    -4.460774989515E-01  1.208909471233E-01  2.297421614581E-01
     96 F   1 H     1.208909471233E-01  2.297421614581E-01 -4.460774989515E-01
     97 F   1 H    -1.088512143348E-01  3.241803395904E-01 -2.297421614581E-01
     98 F   1 H    -1.208909471233E-01  4.330315539252E-01  1.088512143348E-01
     99 F   1 H     1.088512143348E-01 -1.208909471233E-01  4.330315539252E-01
    100 F   1 H    -3.241803395904E-01 -4.330315539252E-01  4.460774989515E-01
    101 F   1 H     4.460774989515E-01 -3.241803395904E-01 -4.330315539252E-01
    102 F   1 H     3.241803395904E-01 -2.297421614581E-01 -1.088512143348E-01
    103 T   8 O    -1.574837157959E-01  4.501087021705E-01 -4.653159767804E-01
    104 F   8 O    -8.457532104907E-02  3.078322609845E-01  4.653159767804E-01
    105 F   8 O     1.574837157959E-01 -3.078322609845E-01 -3.924075820336E-01
    106 F   8 O     8.457532104907E-02 -4.501087021705E-01  3.924075820336E-01
    107 F   8 O    -4.653159767804E-01 -1.574837157959E-01  4.501087021705E-01
    108 F   8 O     4.501087021705E-01 -4.653159767804E-01 -1.574837157959E-01
    109 F   8 O     3.924075820336E-01  8.457532104907E-02 -4.501087021705E-01
    110 F   8 O     3.078322609845E-01  4.653159767804E-01 -8.457532104907E-02
    111 F   8 O     4.653159767804E-01 -8.457532104907E-02  3.078322609845E-01
    112 F   8 O    -3.078322609845E-01 -3.924075820336E-01  1.574837157959E-01
    113 F   8 O    -3.924075820336E-01  1.574837157959E-01 -3.078322609845E-01
    114 F   8 O    -4.501087021705E-01  3.924075820336E-01  8.457532104907E-02
    115 F   8 O     4.501087021705E-01 -1.574837157959E-01 -4.653159767804E-01
    116 F   8 O     3.078322609845E-01 -8.457532104907E-02  4.653159767804E-01
    117 F   8 O    -3.078322609845E-01  1.574837157959E-01 -3.924075820336E-01
    118 F   8 O    -4.501087021705E-01  8.457532104907E-02  3.924075820336E-01
    119 F   8 O    -1.574837157959E-01 -4.653159767804E-01  4.501087021705E-01
    120 F   8 O    -4.653159767804E-01  4.501087021705E-01 -1.574837157959E-01
    121 F   8 O     8.457532104907E-02  3.924075820336E-01 -4.501087021705E-01
    122 F   8 O     4.653159767804E-01  3.078322609845E-01 -8.457532104907E-02
    123 F   8 O    -8.457532104907E-02  4.653159767804E-01  3.078322609845E-01
    124 F   8 O    -3.924075820336E-01 -3.078322609845E-01  1.574837157959E-01
    125 F   8 O     1.574837157959E-01 -3.924075820336E-01 -3.078322609845E-01
    126 F   8 O     3.924075820336E-01 -4.501087021705E-01  8.457532104907E-02

 TRANSFORMATION MATRIX PRIMITIVE-CRYSTALLOGRAPHIC CELL
  0.0000  1.0000  1.0000  1.0000  0.0000  1.0000  1.0000  1.0000  0.0000

 *******************************************************************************
 CRYSTALLOGRAPHIC CELL (VOLUME=       5850.05466101)
         A              B              C           ALPHA      BETA       GAMMA 
    18.01855562    18.01855562    18.01855562    90.000000  90.000000  90.000000

 COORDINATES IN THE CRYSTALLOGRAPHIC CELL
     ATOM                 X/A                 Y/B                 Z/C    
 *******************************************************************************
      1 T 248 CD    5.216886264840E-17  2.500000000000E-01 -5.000000000000E-01
      2 F 248 CD    5.000000000000E-01  2.500000000000E-01  1.304221566210E-16
      3 F 248 CD   -5.000000000000E-01 -5.216886264840E-17  2.500000000000E-01
      4 F 248 CD    2.500000000000E-01  5.000000000000E-01  2.608443132420E-17
      5 F 248 CD    2.500000000000E-01 -5.216886264840E-17 -5.000000000000E-01
      6 F 248 CD   -5.216886264840E-17 -5.000000000000E-01  2.500000000000E-01
      7 T   7 N    -2.772710446889E-02  2.969557893803E-01  3.852827325668E-01
      8 F   7 N     2.772710446889E-02 -2.969557893803E-01  3.852827325668E-01
      9 F   7 N    -2.772710446889E-02 -2.969557893803E-01 -3.852827325668E-01
     10 F   7 N     2.772710446889E-02  2.969557893803E-01 -3.852827325668E-01
     11 F   7 N     3.852827325668E-01 -2.772710446889E-02  2.969557893803E-01
     12 F   7 N     2.969557893803E-01  3.852827325668E-01 -2.772710446889E-02
     13 F   7 N    -3.852827325668E-01  2.772710446889E-02  2.969557893803E-01
     14 F   7 N    -2.969557893803E-01  3.852827325668E-01  2.772710446889E-02
     15 F   7 N     3.852827325668E-01  2.772710446889E-02 -2.969557893803E-01
     16 F   7 N    -2.969557893803E-01 -3.852827325668E-01 -2.772710446889E-02
     17 F   7 N    -3.852827325668E-01 -2.772710446889E-02 -2.969557893803E-01
     18 F   7 N     2.969557893803E-01 -3.852827325668E-01  2.772710446889E-02
     19 F   7 N     2.969557893803E-01 -2.772710446889E-02  3.852827325668E-01
     20 F   7 N    -2.969557893803E-01  2.772710446889E-02  3.852827325668E-01
     21 F   7 N    -2.969557893803E-01 -2.772710446889E-02 -3.852827325668E-01
     22 F   7 N     2.969557893803E-01  2.772710446889E-02 -3.852827325668E-01
     23 F   7 N    -2.772710446889E-02  3.852827325668E-01  2.969557893803E-01
     24 F   7 N     3.852827325668E-01  2.969557893803E-01 -2.772710446889E-02
     25 F   7 N     2.772710446889E-02 -3.852827325668E-01  2.969557893803E-01
     26 F   7 N     3.852827325668E-01 -2.969557893803E-01  2.772710446889E-02
     27 F   7 N     2.772710446889E-02  3.852827325668E-01 -2.969557893803E-01
     28 F   7 N    -3.852827325668E-01 -2.969557893803E-01 -2.772710446889E-02
     29 F   7 N    -2.772710446889E-02 -3.852827325668E-01 -2.969557893803E-01
     30 F   7 N    -3.852827325668E-01  2.969557893803E-01  2.772710446889E-02
     31 T   7 N    -4.504694865447E-01 -9.524677969460E-02 -9.524677969460E-02
     32 F   7 N     4.504694865447E-01  9.524677969460E-02 -9.524677969460E-02
     33 F   7 N    -4.504694865447E-01  9.524677969460E-02  9.524677969460E-02
     34 F   7 N     4.504694865447E-01 -9.524677969460E-02  9.524677969460E-02
     35 F   7 N    -9.524677969460E-02 -4.504694865447E-01 -9.524677969460E-02
     36 F   7 N    -9.524677969460E-02 -9.524677969460E-02 -4.504694865447E-01
     37 F   7 N     9.524677969460E-02  4.504694865447E-01 -9.524677969460E-02
     38 F   7 N     9.524677969460E-02 -9.524677969460E-02  4.504694865447E-01
     39 F   7 N    -9.524677969460E-02  4.504694865447E-01  9.524677969460E-02
     40 F   7 N     9.524677969460E-02  9.524677969460E-02 -4.504694865447E-01
     41 F   7 N     9.524677969460E-02 -4.504694865447E-01  9.524677969460E-02
     42 F   7 N    -9.524677969460E-02  9.524677969460E-02  4.504694865447E-01
     43 T   6 C    -2.829991674237E-03  3.625080588797E-01  3.625080588797E-01
     44 F   6 C     2.829991674237E-03 -3.625080588797E-01  3.625080588797E-01
     45 F   6 C    -2.829991674237E-03 -3.625080588797E-01 -3.625080588797E-01
     46 F   6 C     2.829991674237E-03  3.625080588797E-01 -3.625080588797E-01
     47 F   6 C     3.625080588797E-01 -2.829991674237E-03  3.625080588797E-01
     48 F   6 C     3.625080588797E-01  3.625080588797E-01 -2.829991674237E-03
     49 F   6 C    -3.625080588797E-01  2.829991674237E-03  3.625080588797E-01
     50 F   6 C    -3.625080588797E-01  3.625080588797E-01  2.829991674237E-03
     51 F   6 C     3.625080588797E-01  2.829991674237E-03 -3.625080588797E-01
     52 F   6 C    -3.625080588797E-01 -3.625080588797E-01 -2.829991674237E-03
     53 F   6 C    -3.625080588797E-01 -2.829991674237E-03 -3.625080588797E-01
     54 F   6 C     3.625080588797E-01 -3.625080588797E-01  2.829991674237E-03
     55 T   6 C    -7.307200534042E-02  2.750655182548E-01  3.296416901595E-01
     56 F   6 C     7.307200534042E-02 -2.750655182548E-01  3.296416901595E-01
     57 F   6 C    -7.307200534042E-02 -2.750655182548E-01 -3.296416901595E-01
     58 F   6 C     7.307200534042E-02  2.750655182548E-01 -3.296416901595E-01
     59 F   6 C     3.296416901595E-01 -7.307200534042E-02  2.750655182548E-01
     60 F   6 C     2.750655182548E-01  3.296416901595E-01 -7.307200534042E-02
     61 F   6 C    -3.296416901595E-01  7.307200534042E-02  2.750655182548E-01
     62 F   6 C    -2.750655182548E-01  3.296416901595E-01  7.307200534042E-02
     63 F   6 C     3.296416901595E-01  7.307200534042E-02 -2.750655182548E-01
     64 F   6 C    -2.750655182548E-01 -3.296416901595E-01 -7.307200534042E-02
     65 F   6 C    -3.296416901595E-01 -7.307200534042E-02 -2.750655182548E-01
     66 F   6 C     2.750655182548E-01 -3.296416901595E-01  7.307200534042E-02
     67 F   6 C     2.750655182548E-01 -7.307200534042E-02  3.296416901595E-01
     68 F   6 C    -2.750655182548E-01  7.307200534042E-02  3.296416901595E-01
     69 F   6 C    -2.750655182548E-01 -7.307200534042E-02 -3.296416901595E-01
     70 F   6 C     2.750655182548E-01  7.307200534042E-02 -3.296416901595E-01
     71 F   6 C    -7.307200534042E-02  3.296416901595E-01  2.750655182548E-01
     72 F   6 C     3.296416901595E-01  2.750655182548E-01 -7.307200534042E-02
     73 F   6 C     7.307200534042E-02 -3.296416901595E-01  2.750655182548E-01
     74 F   6 C     3.296416901595E-01 -2.750655182548E-01  7.307200534042E-02
     75 F   6 C     7.307200534042E-02  3.296416901595E-01 -2.750655182548E-01
     76 F   6 C    -3.296416901595E-01 -2.750655182548E-01 -7.307200534042E-02
     77 F   6 C    -7.307200534042E-02 -3.296416901595E-01 -2.750655182548E-01
     78 F   6 C    -3.296416901595E-01  2.750655182548E-01  7.307200534042E-02
     79 T   1 H    -1.016446962336E-01  2.225356433569E-01  3.313868576917E-01
     80 F   1 H     1.016446962336E-01 -2.225356433569E-01  3.313868576917E-01
     81 F   1 H    -1.016446962336E-01 -2.225356433569E-01 -3.313868576917E-01
     82 F   1 H     1.016446962336E-01  2.225356433569E-01 -3.313868576917E-01
     83 F   1 H     3.313868576917E-01 -1.016446962336E-01  2.225356433569E-01
     84 F   1 H     2.225356433569E-01  3.313868576917E-01 -1.016446962336E-01
     85 F   1 H    -3.313868576917E-01  1.016446962336E-01  2.225356433569E-01
     86 F   1 H    -2.225356433569E-01  3.313868576917E-01  1.016446962336E-01
     87 F   1 H     3.313868576917E-01  1.016446962336E-01 -2.225356433569E-01
     88 F   1 H    -2.225356433569E-01 -3.313868576917E-01 -1.016446962336E-01
     89 F   1 H    -3.313868576917E-01 -1.016446962336E-01 -2.225356433569E-01
     90 F   1 H     2.225356433569E-01 -3.313868576917E-01  1.016446962336E-01
     91 F   1 H     2.225356433569E-01 -1.016446962336E-01  3.313868576917E-01
     92 F   1 H    -2.225356433569E-01  1.016446962336E-01  3.313868576917E-01
     93 F   1 H    -2.225356433569E-01 -1.016446962336E-01 -3.313868576917E-01
     94 F   1 H     2.225356433569E-01  1.016446962336E-01 -3.313868576917E-01
     95 F   1 H    -1.016446962336E-01  3.313868576917E-01  2.225356433569E-01
     96 F   1 H     3.313868576917E-01  2.225356433569E-01 -1.016446962336E-01
     97 F   1 H     1.016446962336E-01 -3.313868576917E-01  2.225356433569E-01
     98 F   1 H     3.313868576917E-01 -2.225356433569E-01  1.016446962336E-01
     99 F   1 H     1.016446962336E-01  3.313868576917E-01 -2.225356433569E-01
    100 F   1 H    -3.313868576917E-01 -2.225356433569E-01 -1.016446962336E-01
    101 F   1 H    -1.016446962336E-01 -3.313868576917E-01 -2.225356433569E-01
    102 F   1 H    -3.313868576917E-01  2.225356433569E-01  1.016446962336E-01
    103 T   8 O    -4.288617794070E-01 -3.645419737343E-02 -1.210295184225E-01
    104 F   8 O     4.288617794070E-01  3.645419737343E-02 -1.210295184225E-01
    105 F   8 O    -4.288617794070E-01  3.645419737343E-02  1.210295184225E-01
    106 F   8 O     4.288617794070E-01 -3.645419737343E-02  1.210295184225E-01
    107 F   8 O    -1.210295184225E-01 -4.288617794070E-01 -3.645419737343E-02
    108 F   8 O    -3.645419737343E-02 -1.210295184225E-01 -4.288617794070E-01
    109 F   8 O     1.210295184225E-01  4.288617794070E-01 -3.645419737343E-02
    110 F   8 O     3.645419737343E-02 -1.210295184225E-01  4.288617794070E-01
    111 F   8 O    -1.210295184225E-01  4.288617794070E-01  3.645419737343E-02
    112 F   8 O     3.645419737343E-02  1.210295184225E-01 -4.288617794070E-01
    113 F   8 O     1.210295184225E-01 -4.288617794070E-01  3.645419737343E-02
    114 F   8 O    -3.645419737343E-02  1.210295184225E-01  4.288617794070E-01
    115 F   8 O    -3.645419737343E-02 -4.288617794070E-01 -1.210295184225E-01
    116 F   8 O     3.645419737343E-02  4.288617794070E-01 -1.210295184225E-01
    117 F   8 O     3.645419737343E-02 -4.288617794070E-01  1.210295184225E-01
    118 F   8 O    -3.645419737343E-02  4.288617794070E-01  1.210295184225E-01
    119 F   8 O    -4.288617794070E-01 -1.210295184225E-01 -3.645419737343E-02
    120 F   8 O    -1.210295184225E-01 -3.645419737343E-02 -4.288617794070E-01
    121 F   8 O     4.288617794070E-01  1.210295184225E-01 -3.645419737343E-02
    122 F   8 O    -1.210295184225E-01  3.645419737343E-02  4.288617794070E-01
    123 F   8 O     4.288617794070E-01 -1.210295184225E-01  3.645419737343E-02
    124 F   8 O     1.210295184225E-01  3.645419737343E-02 -4.288617794070E-01
    125 F   8 O    -4.288617794070E-01  1.210295184225E-01  3.645419737343E-02
    126 F   8 O     1.210295184225E-01 -3.645419737343E-02  4.288617794070E-01

 T = ATOM BELONGING TO THE ASYMMETRIC UNIT

 ****   24 SYMMOPS - TRANSLATORS IN FRACTIONAL UNITS
 **** MATRICES AND TRANSLATORS IN THE CRYSTALLOGRAPHIC REFERENCE FRAME
   V INV                    ROTATION MATRICES                   TRANSLATORS
   1   1  1.00  0.00  0.00  0.00  1.00  0.00  0.00  0.00  1.00  0.00  0.00  0.00
   2   2  0.00  1.00 -1.00  1.00  0.00 -1.00  0.00  0.00 -1.00  0.00  0.00  0.00
   3   3 -1.00  0.00  0.00 -1.00  0.00  1.00 -1.00  1.00  0.00  0.00  0.00  0.00
   4   4  0.00 -1.00  1.00  0.00 -1.00  0.00  1.00 -1.00  0.00  0.00  0.00  0.00
   5   6  0.00  0.00  1.00  1.00  0.00  0.00  0.00  1.00  0.00  0.00  0.00  0.00
   6   5  0.00  1.00  0.00  0.00  0.00  1.00  1.00  0.00  0.00  0.00  0.00  0.00
   7   8  1.00 -1.00  0.00  0.00 -1.00  1.00  0.00 -1.00  0.00  0.00  0.00  0.00
   8   7  1.00  0.00 -1.00  0.00  0.00 -1.00  0.00  1.00 -1.00  0.00  0.00  0.00
   9  10  0.00  0.00 -1.00  0.00  1.00 -1.00  1.00  0.00 -1.00  0.00  0.00  0.00
  10   9 -1.00  0.00  1.00 -1.00  1.00  0.00 -1.00  0.00  0.00  0.00  0.00  0.00
  11  12 -1.00  1.00  0.00 -1.00  0.00  0.00 -1.00  0.00  1.00  0.00  0.00  0.00
  12  11  0.00 -1.00  0.00  1.00 -1.00  0.00  0.00 -1.00  1.00  0.00  0.00  0.00
  13  13  0.00  1.00  0.00  1.00  0.00  0.00  0.00  0.00  1.00  0.00  0.00  0.00
  14  14  1.00  0.00 -1.00  0.00  1.00 -1.00  0.00  0.00 -1.00  0.00  0.00  0.00
  15  16 -1.00  0.00  1.00 -1.00  0.00  0.00 -1.00  1.00  0.00  0.00  0.00  0.00
  16  15  0.00 -1.00  0.00  0.00 -1.00  1.00  1.00 -1.00  0.00  0.00  0.00  0.00
  17  17  1.00  0.00  0.00  0.00  0.00  1.00  0.00  1.00  0.00  0.00  0.00  0.00
  18  18  0.00  0.00  1.00  0.00  1.00  0.00  1.00  0.00  0.00  0.00  0.00  0.00
  19  20  0.00 -1.00  1.00  1.00 -1.00  0.00  0.00 -1.00  0.00  0.00  0.00  0.00
  20  19  0.00  1.00 -1.00  0.00  0.00 -1.00  1.00  0.00 -1.00  0.00  0.00  0.00
  21  22  0.00  0.00 -1.00  1.00  0.00 -1.00  0.00  1.00 -1.00  0.00  0.00  0.00
  22  21 -1.00  1.00  0.00 -1.00  0.00  1.00 -1.00  0.00  0.00  0.00  0.00  0.00
  23  23 -1.00  0.00  0.00 -1.00  1.00  0.00 -1.00  0.00  1.00  0.00  0.00  0.00
  24  24  1.00 -1.00  0.00  0.00 -1.00  0.00  0.00 -1.00  1.00  0.00  0.00  0.00

 DIRECT LATTICE VECTORS CARTESIAN COMPONENTS (ANGSTROM)
          X                    Y                    Z
  -0.900927780958E+01   0.900927780958E+01   0.900927780958E+01
   0.900927780958E+01  -0.900927780958E+01   0.900927780958E+01
   0.900927780958E+01   0.900927780958E+01  -0.900927780958E+01


 CARTESIAN COORDINATES - PRIMITIVE CELL
 *******************************************************************************
 *      ATOM          X(ANGSTROM)         Y(ANGSTROM)         Z(ANGSTROM)
 *******************************************************************************
    1   248 CD    9.400075532184E-16 -1.351391671437E+01  9.009277809580E+00
    2   248 CD    9.009277809580E+00 -1.351391671437E+01  2.350018883046E-15
    3   248 CD    9.009277809580E+00 -9.400075532184E-16 -1.351391671437E+01
    4   248 CD   -1.351391671437E+01  9.009277809580E+00  4.700037766092E-16
    5   248 CD   -1.351391671437E+01 -9.400075532184E-16  9.009277809580E+00
    6   248 CD   -9.400075532184E-16  9.009277809580E+00 -1.351391671437E+01
    7     7 N    -4.996023740310E-01  5.350714407380E+00  6.942238345857E+00
    8     7 N     4.996023740310E-01 -5.350714407380E+00  6.942238345857E+00
    9     7 N    -4.996023740310E-01 -5.350714407380E+00 -6.942238345857E+00
   10     7 N     4.996023740310E-01  5.350714407380E+00 -6.942238345857E+00
   11     7 N     6.942238345857E+00 -4.996023740310E-01  5.350714407380E+00
   12     7 N     5.350714407380E+00  6.942238345857E+00 -4.996023740310E-01
   13     7 N    -6.942238345857E+00  4.996023740310E-01  5.350714407380E+00
   14     7 N    -5.350714407380E+00  6.942238345857E+00  4.996023740310E-01
   15     7 N     6.942238345857E+00  4.996023740310E-01 -5.350714407380E+00
   16     7 N    -5.350714407380E+00 -6.942238345857E+00 -4.996023740310E-01
   17     7 N    -6.942238345857E+00 -4.996023740310E-01 -5.350714407380E+00
   18     7 N     5.350714407380E+00 -6.942238345857E+00  4.996023740310E-01
   19     7 N     5.350714407380E+00 -4.996023740310E-01  6.942238345857E+00
   20     7 N    -5.350714407380E+00  4.996023740310E-01  6.942238345857E+00
   21     7 N    -5.350714407380E+00 -4.996023740310E-01 -6.942238345857E+00
   22     7 N     5.350714407380E+00  4.996023740310E-01 -6.942238345857E+00
   23     7 N    -4.996023740310E-01  6.942238345857E+00  5.350714407380E+00
   24     7 N     6.942238345857E+00  5.350714407380E+00 -4.996023740310E-01
   25     7 N     4.996023740310E-01 -6.942238345857E+00  5.350714407380E+00
   26     7 N     6.942238345857E+00 -5.350714407380E+00  4.996023740310E-01
   27     7 N     4.996023740310E-01  6.942238345857E+00 -5.350714407380E+00
   28     7 N    -6.942238345857E+00 -5.350714407380E+00 -4.996023740310E-01
   29     7 N    -4.996023740310E-01 -6.942238345857E+00 -5.350714407380E+00
   30     7 N    -6.942238345857E+00  5.350714407380E+00  4.996023740310E-01
   31     7 N    -8.116809498040E+00 -1.716209397473E+00 -1.716209397473E+00
   32     7 N     8.116809498040E+00  1.716209397473E+00 -1.716209397473E+00
   33     7 N    -8.116809498040E+00  1.716209397473E+00  1.716209397473E+00
   34     7 N     8.116809498040E+00 -1.716209397473E+00  1.716209397473E+00
   35     7 N    -1.716209397473E+00 -8.116809498040E+00 -1.716209397473E+00
   36     7 N    -1.716209397473E+00 -1.716209397473E+00 -8.116809498040E+00
   37     7 N     1.716209397473E+00  8.116809498040E+00 -1.716209397473E+00
   38     7 N     1.716209397473E+00 -1.716209397473E+00  8.116809498040E+00
   39     7 N    -1.716209397473E+00  8.116809498040E+00  1.716209397473E+00
   40     7 N     1.716209397473E+00  1.716209397473E+00 -8.116809498040E+00
   41     7 N     1.716209397473E+00 -8.116809498040E+00  1.716209397473E+00
   42     7 N    -1.716209397473E+00  1.716209397473E+00  8.116809498040E+00
   43     6 C    -5.099236238400E-02  6.531871621317E+00  6.531871621317E+00
   44     6 C     5.099236238400E-02 -6.531871621317E+00  6.531871621317E+00
   45     6 C    -5.099236238400E-02 -6.531871621317E+00 -6.531871621317E+00
   46     6 C     5.099236238400E-02  6.531871621317E+00 -6.531871621317E+00
   47     6 C     6.531871621317E+00 -5.099236238400E-02  6.531871621317E+00
   48     6 C     6.531871621317E+00  6.531871621317E+00 -5.099236238400E-02
   49     6 C    -6.531871621317E+00  5.099236238400E-02  6.531871621317E+00
   50     6 C    -6.531871621317E+00  6.531871621317E+00  5.099236238400E-02
   51     6 C     6.531871621317E+00  5.099236238400E-02 -6.531871621317E+00
   52     6 C    -6.531871621317E+00 -6.531871621317E+00 -5.099236238400E-02
   53     6 C    -6.531871621317E+00 -5.099236238400E-02 -6.531871621317E+00
   54     6 C     6.531871621317E+00 -6.531871621317E+00  5.099236238400E-02
   55     6 C    -1.316651992430E+00  4.956283339587E+00  5.939667128533E+00
   56     6 C     1.316651992430E+00 -4.956283339587E+00  5.939667128533E+00
   57     6 C    -1.316651992430E+00 -4.956283339587E+00 -5.939667128533E+00
   58     6 C     1.316651992430E+00  4.956283339587E+00 -5.939667128533E+00
   59     6 C     5.939667128533E+00 -1.316651992430E+00  4.956283339587E+00
   60     6 C     4.956283339587E+00  5.939667128533E+00 -1.316651992430E+00
   61     6 C    -5.939667128533E+00  1.316651992430E+00  4.956283339587E+00
   62     6 C    -4.956283339587E+00  5.939667128533E+00  1.316651992430E+00
   63     6 C     5.939667128533E+00  1.316651992430E+00 -4.956283339587E+00
   64     6 C    -4.956283339587E+00 -5.939667128533E+00 -1.316651992430E+00
   65     6 C    -5.939667128533E+00 -1.316651992430E+00 -4.956283339587E+00
   66     6 C     4.956283339587E+00 -5.939667128533E+00  1.316651992430E+00
   67     6 C     4.956283339587E+00 -1.316651992430E+00  5.939667128533E+00
   68     6 C    -4.956283339587E+00  1.316651992430E+00  5.939667128533E+00
   69     6 C    -4.956283339587E+00 -1.316651992430E+00 -5.939667128533E+00
   70     6 C     4.956283339587E+00  1.316651992430E+00 -5.939667128533E+00
   71     6 C    -1.316651992430E+00  5.939667128533E+00  4.956283339587E+00
   72     6 C     5.939667128533E+00  4.956283339587E+00 -1.316651992430E+00
   73     6 C     1.316651992430E+00 -5.939667128533E+00  4.956283339587E+00
   74     6 C     5.939667128533E+00 -4.956283339587E+00  1.316651992430E+00
   75     6 C     1.316651992430E+00  5.939667128533E+00 -4.956283339587E+00
   76     6 C    -5.939667128533E+00 -4.956283339587E+00 -1.316651992430E+00
   77     6 C    -1.316651992430E+00 -5.939667128533E+00 -4.956283339587E+00
   78     6 C    -5.939667128533E+00  4.956283339587E+00  1.316651992430E+00
   79     1 H    -1.831490612477E+00  4.009770867071E+00  5.971112526776E+00
   80     1 H     1.831490612477E+00 -4.009770867071E+00  5.971112526776E+00
   81     1 H    -1.831490612477E+00 -4.009770867071E+00 -5.971112526776E+00
   82     1 H     1.831490612477E+00  4.009770867071E+00 -5.971112526776E+00
   83     1 H     5.971112526776E+00 -1.831490612477E+00  4.009770867071E+00
   84     1 H     4.009770867071E+00  5.971112526776E+00 -1.831490612477E+00
   85     1 H    -5.971112526776E+00  1.831490612477E+00  4.009770867071E+00
   86     1 H    -4.009770867071E+00  5.971112526776E+00  1.831490612477E+00
   87     1 H     5.971112526776E+00  1.831490612477E+00 -4.009770867071E+00
   88     1 H    -4.009770867071E+00 -5.971112526776E+00 -1.831490612477E+00
   89     1 H    -5.971112526776E+00 -1.831490612477E+00 -4.009770867071E+00
   90     1 H     4.009770867071E+00 -5.971112526776E+00  1.831490612477E+00
   91     1 H     4.009770867071E+00 -1.831490612477E+00  5.971112526776E+00
   92     1 H    -4.009770867071E+00  1.831490612477E+00  5.971112526776E+00
   93     1 H    -4.009770867071E+00 -1.831490612477E+00 -5.971112526776E+00
   94     1 H     4.009770867071E+00  1.831490612477E+00 -5.971112526776E+00
   95     1 H    -1.831490612477E+00  5.971112526776E+00  4.009770867071E+00
   96     1 H     5.971112526776E+00  4.009770867071E+00 -1.831490612477E+00
   97     1 H     1.831490612477E+00 -5.971112526776E+00  4.009770867071E+00
   98     1 H     5.971112526776E+00 -4.009770867071E+00  1.831490612477E+00
   99     1 H     1.831490612477E+00  5.971112526776E+00 -4.009770867071E+00
  100     1 H    -5.971112526776E+00 -4.009770867071E+00 -1.831490612477E+00
  101     1 H    -1.831490612477E+00 -5.971112526776E+00 -4.009770867071E+00
  102     1 H    -5.971112526776E+00  4.009770867071E+00  1.831490612477E+00
  103     8 O    -7.727469825177E+00 -6.568519829250E-01 -2.180777109256E+00
  104     8 O     7.727469825177E+00  6.568519829250E-01 -2.180777109256E+00
  105     8 O    -7.727469825177E+00  6.568519829250E-01  2.180777109256E+00
  106     8 O     7.727469825177E+00 -6.568519829250E-01  2.180777109256E+00
  107     8 O    -2.180777109256E+00 -7.727469825177E+00 -6.568519829250E-01
  108     8 O    -6.568519829250E-01 -2.180777109256E+00 -7.727469825177E+00
  109     8 O     2.180777109256E+00  7.727469825177E+00 -6.568519829250E-01
  110     8 O     6.568519829250E-01 -2.180777109256E+00  7.727469825177E+00
  111     8 O    -2.180777109256E+00  7.727469825177E+00  6.568519829250E-01
  112     8 O     6.568519829250E-01  2.180777109256E+00 -7.727469825177E+00
  113     8 O     2.180777109256E+00 -7.727469825177E+00  6.568519829250E-01
  114     8 O    -6.568519829250E-01  2.180777109256E+00  7.727469825177E+00
  115     8 O    -6.568519829250E-01 -7.727469825177E+00 -2.180777109256E+00
  116     8 O     6.568519829250E-01  7.727469825177E+00 -2.180777109256E+00
  117     8 O     6.568519829250E-01 -7.727469825177E+00  2.180777109256E+00
  118     8 O    -6.568519829250E-01  7.727469825177E+00  2.180777109256E+00
  119     8 O    -7.727469825177E+00 -2.180777109256E+00 -6.568519829250E-01
  120     8 O    -2.180777109256E+00 -6.568519829250E-01 -7.727469825177E+00
  121     8 O     7.727469825177E+00  2.180777109256E+00 -6.568519829250E-01
  122     8 O    -2.180777109256E+00  6.568519829250E-01  7.727469825177E+00
  123     8 O     7.727469825177E+00 -2.180777109256E+00  6.568519829250E-01
  124     8 O     2.180777109256E+00  6.568519829250E-01 -7.727469825177E+00
  125     8 O    -7.727469825177E+00  2.180777109256E+00  6.568519829250E-01
  126     8 O     2.180777109256E+00 -6.568519829250E-01  7.727469825177E+00

 *******************************************************************************
 *** PSEUDOPOTENTIAL INFORMATION ***
 *******************************************************************************

 ATOMIC NUMBER  48, NUCLEAR CHARGE 20.000, GIVEN IN INPUT       PSEUDOPOTENTIAL
   TYPE       EXPONENT      COEFF.    N      EXPONENT      COEFF.    N
  P0 TMS    13.8358690  270.0094830   0     6.8572700   38.7673080   0
  P1 TMS    12.4049710  193.8296290   0     6.5677990   31.8965250   0
  P2 TMS    10.8969250   79.1936470   0     4.6411650   13.2308270   0
  P3 TMS    15.1847960  -35.4766260   0     7.5923980   -5.6176770   0

 *******************************************************************************
 LOCAL ATOMIC FUNCTIONS BASIS SET
 *******************************************************************************
   ATOM   X(AU)   Y(AU)   Z(AU)  N. TYPE  EXPONENT  S COEF   P COEF   D/F/G COEF
 *******************************************************************************
   1 CD   0.000 -25.538  17.025
                                  1 S  
                                         9.727E+00-1.786E+00 0.000E+00 0.000E+00
                                         7.838E+00 2.578E+00 0.000E+00 0.000E+00
                                         5.089E+00 1.601E-01 0.000E+00 0.000E+00
                                  2 S  
                                         1.553E+00 1.000E+00 0.000E+00 0.000E+00
                                  3 S  
                                         7.141E-01 1.000E+00 0.000E+00 0.000E+00
                                  4 S  
                                         5.000E-01 1.000E+00 0.000E+00 0.000E+00
                                  5 S  
                                         2.500E-01 1.000E+00 0.000E+00 0.000E+00
                                  6 S  
                                         1.200E-01 1.000E+00 0.000E+00 0.000E+00
                           7-     9 P  
                                         4.743E+00 0.000E+00-6.231E+00 0.000E+00
                                         3.937E+00 0.000E+00 6.574E+00 0.000E+00
                          10-    12 P  
                                         1.380E+00 0.000E+00 7.497E-01 0.000E+00
                                         6.685E-01 0.000E+00 2.811E-01 0.000E+00
                          13-    15 P  
                                         3.634E-01 0.000E+00 1.000E+00 0.000E+00
                          16-    18 P  
                                         1.800E-01 0.000E+00 1.000E+00 0.000E+00
                          19-    21 P  
                                         1.200E-01 0.000E+00 1.000E+00 0.000E+00
                          22-    26 D  
                                         8.469E+00 0.000E+00 0.000E+00-1.636E-02
                                         3.024E+00 0.000E+00 0.000E+00 2.865E-01
                                         1.316E+00 0.000E+00 0.000E+00 4.869E-01
                                         5.564E-01 0.000E+00 0.000E+00 3.794E-01
                          27-    31 D  
                                         2.239E-01 0.000E+00 0.000E+00 1.000E+00
                          32-    36 D  
                                         1.200E-01 0.000E+00 0.000E+00 1.000E+00
                          37-    43 F  
                                         1.598E+00 0.000E+00 0.000E+00 1.000E+00
   2 CD  17.025 -25.538   0.000
   3 CD  17.025  -0.000 -25.538
   4 CD -25.538  17.025   0.000
   5 CD -25.538  -0.000  17.025
   6 CD  -0.000  17.025 -25.538
   7 N   -0.944  10.111  13.119
                                259 S  
                                         6.293E+03 1.970E-03 0.000E+00 0.000E+00
                                         9.490E+02 1.496E-02 0.000E+00 0.000E+00
                                         2.188E+02 7.350E-02 0.000E+00 0.000E+00
                                         6.369E+01 2.489E-01 0.000E+00 0.000E+00
                                         1.883E+01 6.025E-01 0.000E+00 0.000E+00
                                         2.720E+00 2.562E-01 0.000E+00 0.000E+00
                         260-   263 SP 
                                         3.063E+01 1.119E-01 3.831E-02 0.000E+00
                                         7.026E+00 9.217E-01 2.374E-01 0.000E+00
                                         2.112E+00-2.569E-03 8.176E-01 0.000E+00
                         264-   267 SP 
                                         6.840E-01 1.000E+00 1.000E+00 0.000E+00
                         268-   271 SP 
                                         2.009E-01 1.000E+00 1.000E+00 0.000E+00
                         272-   276 D  
                                         9.130E-01 0.000E+00 0.000E+00 1.000E+00
   8 N    0.944 -10.111  13.119
   9 N   -0.944 -10.111 -13.119
  10 N    0.944  10.111 -13.119
  11 N   13.119  -0.944  10.111
  12 N   10.111  13.119  -0.944
  13 N  -13.119   0.944  10.111
  14 N  -10.111  13.119   0.944
  15 N   13.119   0.944 -10.111
  16 N  -10.111 -13.119  -0.944
  17 N  -13.119  -0.944 -10.111
  18 N   10.111 -13.119   0.944
  19 N   10.111  -0.944  13.119
  20 N  -10.111   0.944  13.119
  21 N  -10.111  -0.944 -13.119
  22 N   10.111   0.944 -13.119
  23 N   -0.944  13.119  10.111
  24 N   13.119  10.111  -0.944
  25 N    0.944 -13.119  10.111
  26 N   13.119 -10.111   0.944
  27 N    0.944  13.119 -10.111
  28 N  -13.119 -10.111  -0.944
  29 N   -0.944 -13.119 -10.111
  30 N  -13.119  10.111   0.944
  31 N  -15.339  -3.243  -3.243
  32 N   15.339   3.243  -3.243
  33 N  -15.339   3.243   3.243
  34 N   15.339  -3.243   3.243
  35 N   -3.243 -15.339  -3.243
  36 N   -3.243  -3.243 -15.339
  37 N    3.243  15.339  -3.243
  38 N    3.243  -3.243  15.339
  39 N   -3.243  15.339   3.243
  40 N    3.243   3.243 -15.339
  41 N    3.243 -15.339   3.243
  42 N   -3.243   3.243  15.339
  43 C   -0.096  12.343  12.343
                                907 S  
                                         4.563E+03 1.967E-03 0.000E+00 0.000E+00
                                         6.820E+02 1.523E-02 0.000E+00 0.000E+00
                                         1.550E+02 7.613E-02 0.000E+00 0.000E+00
                                         4.446E+01 2.608E-01 0.000E+00 0.000E+00
                                         1.303E+01 6.165E-01 0.000E+00 0.000E+00
                                         1.828E+00 2.210E-01 0.000E+00 0.000E+00
                         908-   911 SP 
                                         2.096E+01 1.147E-01 4.025E-02 0.000E+00
                                         4.803E+00 9.200E-01 2.376E-01 0.000E+00
                                         1.459E+00-3.031E-03 8.159E-01 0.000E+00
                         912-   915 SP 
                                         4.835E-01 1.000E+00 1.000E+00 0.000E+00
                         916-   919 SP 
                                         1.456E-01 1.000E+00 1.000E+00 0.000E+00
                         920-   924 D  
                                         6.260E-01 0.000E+00 0.000E+00 1.000E+00
  44 C    0.096 -12.343  12.343
  45 C   -0.096 -12.343 -12.343
  46 C    0.096  12.343 -12.343
  47 C   12.343  -0.096  12.343
  48 C   12.343  12.343  -0.096
  49 C  -12.343   0.096  12.343
  50 C  -12.343  12.343   0.096
  51 C   12.343   0.096 -12.343
  52 C  -12.343 -12.343  -0.096
  53 C  -12.343  -0.096 -12.343
  54 C   12.343 -12.343   0.096
  55 C   -2.488   9.366  11.224
  56 C    2.488  -9.366  11.224
  57 C   -2.488  -9.366 -11.224
  58 C    2.488   9.366 -11.224
  59 C   11.224  -2.488   9.366
  60 C    9.366  11.224  -2.488
  61 C  -11.224   2.488   9.366
  62 C   -9.366  11.224   2.488
  63 C   11.224   2.488  -9.366
  64 C   -9.366 -11.224  -2.488
  65 C  -11.224  -2.488  -9.366
  66 C    9.366 -11.224   2.488
  67 C    9.366  -2.488  11.224
  68 C   -9.366   2.488  11.224
  69 C   -9.366  -2.488 -11.224
  70 C    9.366   2.488 -11.224
  71 C   -2.488  11.224   9.366
  72 C   11.224   9.366  -2.488
  73 C    2.488 -11.224   9.366
  74 C   11.224  -9.366   2.488
  75 C    2.488  11.224  -9.366
  76 C  -11.224  -9.366  -2.488
  77 C   -2.488 -11.224  -9.366
  78 C  -11.224   9.366   2.488
  79 H   -3.461   7.577  11.284
                               1555 S  
                                         3.387E+01 2.549E-02 0.000E+00 0.000E+00
                                         5.095E+00 1.904E-01 0.000E+00 0.000E+00
                                         1.159E+00 8.522E-01 0.000E+00 0.000E+00
                               1556 S  
                                         3.258E-01 1.000E+00 0.000E+00 0.000E+00
                               1557 S  
                                         1.027E-01 1.000E+00 0.000E+00 0.000E+00
                        1558-  1560 P  
                                         7.500E-01 0.000E+00 1.000E+00 0.000E+00
  80 H    3.461  -7.577  11.284
  81 H   -3.461  -7.577 -11.284
  82 H    3.461   7.577 -11.284
  83 H   11.284  -3.461   7.577
  84 H    7.577  11.284  -3.461
  85 H  -11.284   3.461   7.577
  86 H   -7.577  11.284   3.461
  87 H   11.284   3.461  -7.577
  88 H   -7.577 -11.284  -3.461
  89 H  -11.284  -3.461  -7.577
  90 H    7.577 -11.284   3.461
  91 H    7.577  -3.461  11.284
  92 H   -7.577   3.461  11.284
  93 H   -7.577  -3.461 -11.284
  94 H    7.577   3.461 -11.284
  95 H   -3.461  11.284   7.577
  96 H   11.284   7.577  -3.461
  97 H    3.461 -11.284   7.577
  98 H   11.284  -7.577   3.461
  99 H    3.461  11.284  -7.577
 100 H  -11.284  -7.577  -3.461
 101 H   -3.461 -11.284  -7.577
 102 H  -11.284   7.577   3.461
 103 O  -14.603  -1.241  -4.121
                               1699 S  
                                         8.588E+03 1.895E-03 0.000E+00 0.000E+00
                                         1.297E+03 1.439E-02 0.000E+00 0.000E+00
                                         2.993E+02 7.073E-02 0.000E+00 0.000E+00
                                         8.738E+01 2.400E-01 0.000E+00 0.000E+00
                                         2.568E+01 5.948E-01 0.000E+00 0.000E+00
                                         3.740E+00 2.808E-01 0.000E+00 0.000E+00
                        1700-  1703 SP 
                                         4.212E+01 1.139E-01 3.651E-02 0.000E+00
                                         9.628E+00 9.208E-01 2.372E-01 0.000E+00
                                         2.853E+00-3.274E-03 8.197E-01 0.000E+00
                        1704-  1707 SP 
                                         9.057E-01 1.000E+00 1.000E+00 0.000E+00
                        1708-  1711 SP 
                                         2.556E-01 1.000E+00 1.000E+00 0.000E+00
                        1712-  1716 D  
                                         1.292E+00 0.000E+00 0.000E+00 1.000E+00
 104 O   14.603   1.241  -4.121
 105 O  -14.603   1.241   4.121
 106 O   14.603  -1.241   4.121
 107 O   -4.121 -14.603  -1.241
 108 O   -1.241  -4.121 -14.603
 109 O    4.121  14.603  -1.241
 110 O    1.241  -4.121  14.603
 111 O   -4.121  14.603   1.241
 112 O    1.241   4.121 -14.603
 113 O    4.121 -14.603   1.241
 114 O   -1.241   4.121  14.603
 115 O   -1.241 -14.603  -4.121
 116 O    1.241  14.603  -4.121
 117 O    1.241 -14.603   4.121
 118 O   -1.241  14.603   4.121
 119 O  -14.603  -4.121  -1.241
 120 O   -4.121  -1.241 -14.603
 121 O   14.603   4.121  -1.241
 122 O   -4.121   1.241  14.603
 123 O   14.603  -4.121   1.241
 124 O    4.121   1.241 -14.603
 125 O  -14.603   4.121   1.241
 126 O    4.121  -1.241  14.603
 INFORMATION **** SET_MPP **** PCRYSTAL CALCULATION
 INFORMATION **** READM2 **** NEW DEFAULT: FOCK/KS MATRIX MIXING SET TO 30 %
 INFORMATION **** READM2 **** NEW DEFAULT: FULL DIRECT SCF MODE
 INFORMATION **** READM2 **** NEW DEFAULT: COULOMB BIPOLAR BUFFER SET TO 32 Mb
 INFORMATION **** READM2 **** NEW DEFAULT: EXCHANGE BIPOLAR BUFFER SET TO 32 Mb

 *******************************************************************************
 NEW DEFAULT: DFT INTEGRATION GRID INCREASED TO XLGRID
 NEW DEFAULT: DIIS ACCELERATOR ACTIVE
 USE KEYWORD NODIIS TO TURN IT OFF
 *******************************************************************************

 INFORMATION **** TOLINTEG **** COULOMB AND EXCHANGE SERIES TOLERANCES MODIFIED
 INFORMATION **** TOLDEE **** SCF TOL ON TOTAL ENERGY SET TO           8
 *******************************************************************************
 N. OF ATOMS PER CELL       126  COULOMB OVERLAP TOL         (T1) 10**   -7
 NUMBER OF SHELLS           666  COULOMB PENETRATION TOL     (T2) 10**   -7
 NUMBER OF AO              2130  EXCHANGE OVERLAP TOL        (T3) 10**   -7
 N. OF ELECTRONS PER CELL   804  EXCHANGE PSEUDO OVP (F(G))  (T4) 10**  -10
 CORE ELECTRONS PER CELL    192  EXCHANGE PSEUDO OVP (P(G))  (T5) 10**  -40
 N. OF SYMMETRY OPERATORS    24  POLE ORDER IN MONO ZONE                  4
 *******************************************************************************
 TYPE OF CALCULATION :  RESTRICTED CLOSED SHELL
 KOHN-SHAM HAMILTONIAN

 (EXCHANGE)[CORRELATION] FUNCTIONAL:(M06-2X)[M06-2X]


 HYBRID EXCHANGE - PERCENTAGE OF FOCK EXCHANGE    54.0000
 CORE  PSEUDO POTENTIAL         TOL. ON PSEUDO              (TP) 10**- 6

 CAPPA:IS1  2;IS2  2;IS3  2; K PTS MONK NET   3; SYMMOPS:K SPACE  48;G SPACE  24

 *******************************************************************************
 MAX NUMBER OF SCF CYCLES      50  CONVERGENCE ON DELTAP        10**-18
 WEIGHT OF F(I) IN F(I+1)      30% CONVERGENCE ON ENERGY        10**- 8
 SHRINK. FACT.(MONKH.)    2  2  2  NUMBER OF K POINTS IN THE IBZ      3
 SHRINKING FACTOR(GILAT NET)    2  NUMBER OF K POINTS(GILAT NET)      3
 *******************************************************************************
 *** K POINTS COORDINATES (OBLIQUE COORDINATES IN UNITS OF IS =  2)
   1-R(  0  0  0)   2-R(  1  0  0)   3-R(  1  1  1)

 DIRECT LATTICE VECTORS COMPON. (A.U.)     RECIP. LATTICE VECTORS COMPON. (A.U.) 
        X            Y            Z              X            Y            Z
  -17.0250677   17.0250677   17.0250677      0.0000000    0.1845275    0.1845275
   17.0250677  -17.0250677   17.0250677      0.1845275    0.0000000    0.1845275
   17.0250677   17.0250677  -17.0250677      0.1845275    0.1845275    0.0000000

 DISK SPACE FOR EIGENVECTORS (FTN 10)    13610700 REALS

 SYMMETRY ADAPTION OF THE BLOCH FUNCTIONS ENABLED
 TTTTTTTTTTTTTTTTTTTTTTTTTTTTTT gordsh1     TELAPSE        5.40 TCPU        1.31

 MATRIX SIZE: P(G) 9494646, F(G)  710190, P(G) IRR  203651, F(G) IRR   31412
 MAX G-VECTOR INDEX FOR 1- AND 2-ELECTRON INTEGRALS 181

 TTTTTTTTTTTTTTTTTTTTTTTTTTTTTT INPUT       TELAPSE        5.46 TCPU        1.37

 NEIGHBORS OF THE NON-EQUIVALENT ATOMS

 N = NUMBER OF NEIGHBORS AT DISTANCE R
    ATOM  N     R/ANG      R/AU   NEIGHBORS (ATOM LABELS AND CELL INDICES)
   1 CD   4     2.2887     4.3250    7 N   -1 0-1   10 N    0 1-1   26 N    0 0-1
                                    28 N    0 1 0
   1 CD   4     2.7340     5.1665  112 O    0 1-1  114 O   -1 0-1  119 O    0 1 0
                                   123 O    0 0-1
   1 CD   4     3.2015     6.0500   43 C   -1 0-1   46 C    0 1-1   52 C    0 1 0
                                    54 C    0 0-1
   1 CD   4     3.3705     6.3693   55 C   -1 0-1   58 C    0 1-1   74 C    0 0-1
                                    76 C    0 1 0
   1 CD   4     3.3937     6.4132   31 N    0 1 0   34 N    0 0-1   40 N    0 1-1
                                    42 N   -1 0-1
   1 CD   4     3.5819     6.7687   79 H   -1 0-1   82 H    0 1-1   98 H    0 0-1
                                   100 H    0 1 0

   7 N    1     1.3285     2.5104   43 C    0 0 0
   7 N    1     1.3521     2.5552   55 C    0 0 0
   7 N    1     2.1249     4.0155   79 H    0 0 0
   7 N    1     2.2268     4.2080   71 C    0 0 0
   7 N    1     2.2508     4.2533   23 N    0 0 0
   7 N    1     2.2887     4.3250    1 CD   1 0 1

  31 N    2     1.2205     2.3064  103 O    0 0 0  119 O    0 0 0
  31 N    1     1.4314     2.7050   43 C   -1-1-1
  31 N    2     2.4153     4.5643    7 N   -1-1-1   23 N   -1-1-1
  31 N    2     3.1429     5.9392   89 H    0 0 0  100 H    0 0 0
  31 N    2     3.2519     6.1452  104 O    0-1-1  123 O    0-1-1
  31 N    2     3.3937     6.4132    1 CD   0-1 0    6 CD   0 0-1

  43 C    2     1.3285     2.5104    7 N    0 0 0   23 N    0 0 0
  43 C    1     1.4314     2.7050   31 N    1 1 1
  43 C    2     2.1060     3.9797   55 C    0 0 0   71 C    0 0 0
  43 C    2     2.2757     4.3004  103 O    1 1 1  119 O    1 1 1
  43 C    2     3.1378     5.9295   79 H    0 0 0   95 H    0 0 0
  43 C    2     3.2015     6.0500    1 CD   1 0 1    6 CD   1 1 0

  55 C    1     1.0779     2.0370   79 H    0 0 0
  55 C    1     1.3521     2.5552    7 N    0 0 0
  55 C    1     1.3907     2.6281   71 C    0 0 0
  55 C    1     2.1060     3.9797   43 C    0 0 0
  55 C    1     2.2268     4.2080   23 N    0 0 0
  55 C    1     2.2404     4.2338   95 H    0 0 0

  79 H    1     1.0779     2.0370   55 C    0 0 0
  79 H    1     2.1249     4.0155    7 N    0 0 0
  79 H    1     2.2404     4.2338   71 C    0 0 0
  79 H    1     2.7738     5.2416   95 H    0 0 0
  79 H    1     2.7946     5.2810  114 O    0 0 0
  79 H    1     3.0806     5.8214   92 H    0 0 0

 103 O    1     1.2205     2.3064   31 N    0 0 0
 103 O    1     2.1552     4.0727  119 O    0 0 0
 103 O    1     2.2757     4.3004   43 C   -1-1-1
 103 O    1     2.7103     5.1218   23 N   -1-1-1
 103 O    1     2.7340     5.1665    6 CD   0 0-1
 103 O    1     2.7946     5.2810   89 H    0 0 0


 SYMMETRY ALLOWED ELASTIC DISTORTION 1
  0.5773503  0.0000000  0.0000000
  0.0000000  0.5773503  0.0000000
  0.0000000  0.0000000  0.5773503

 SYMMETRY ALLOWED INTERNAL DEGREE(S) OF FREEDOM:  16
 TTTTTTTTTTTTTTTTTTTTTTTTTTTTTT SYMM        TELAPSE        5.64 TCPU        1.55
 TTTTTTTTTTTTTTTTTTTTTTTTTTTTTT INT_SCREEN  TELAPSE        5.67 TCPU        1.58

 ************************************************************************
 ************************************************************************
 * ELAPIEZO OPTION, E. ALBANESE, A. ERBA, B. CIVALLERI, R. DOVESI       *
 *                                                                      *
 * IT IS ASSUMED THAT THE INPUT IS FROM AN OPTIMIZED RUN                *

 CONVERGENCE CRITERION FOR ENERGY, TOLDEE =          1.0000E-08
 CONVERGENCE CRITERION FOR RMS GRADIENT, TOLDEG =    3.0000E-04
 CONVERGENCE CRITERION FOR RMS DISPLACEMENT, TOLDEX  6.2000E-04
 MAGNITUDE OF STEPSIZE FOR ADIMENSIONAL STRAINS =    1.5000E-02
 NUMBER OF POINTS (TOTAL) IN NUMERICAL 2ND DERIVATIVE=        3
 ************************************************************************
 ************************************************************************

 ************************************************************************

  Y. NOEL POST DOC. TURIN 2002

  THIS ROUTINE EVALUATES THE NON ZERO ELEMENTS OF THE ELASTIC TENSOR 

  ORDER OF THE TENSOR : 4

 |  1 A    1 B    1 B     .      .      .     |
 |         1 A    1 B     .      .      .     |
 |                1 A     .      .      .     |
 |                       1 C     .      .     |
 |                              1 C     .     |
 |                                     1 C    |

 EACH  LETTER   CORRESPONDS  TO  AN  INDEPENDENT  COMPONENT.
 INTERDEPENDENT COMPONENTS (WITH SAME LETTER) ARE RELATED BY
 THE COEFFICIENT THAT PRECEEDS EACH LETTER.

 ************************************************************************


 ************************************************************************

  Y. NOEL POST DOC. TURIN 2002

  THIS ROUTINE EVALUATES THE NON ZERO ELEMENTS OF THE PIEZOELECTRIC TENSOR 

  ORDER OF THE TENSOR : 3

 |   .      .      .     1 A     .      .     |
 |   .      .      .      .     1 A     .     |
 |   .      .      .      .      .     1 A    |

 EACH  LETTER   CORRESPONDS  TO  AN  INDEPENDENT  COMPONENT.
 INTERDEPENDENT COMPONENTS (WITH SAME LETTER) ARE RELATED BY
 THE COEFFICIENT THAT PRECEEDS EACH LETTER.

 ************************************************************************


 LIST OF ACTIVE DEFORMATIONS: 
             4

 ************************************************************************
 CLAMPED ION APPROXIMATION - NO RELAXATION OF ATOMIC POSITIONS
 ************************************************************************

 INFORMATION **** EXCBUF **** EXCH. BIPO BUFFER: WORDS USED =     4000000
 WARNING **** EXCBUF **** EXCH. BIPO BUFFER TOO SMALL - TO AVOID I/O SET EXCHSIZE =     6908742

 DFT PARAMETERS

     ATOM       ELECTRONS   NET CHARGE   R(ANGSTROM)
   1 248  CD     20.0000      0.0000     1.52000000
   7   7  N       7.0000      0.0000     0.74000000
  43   6  C       6.0000      0.0000     0.77000000
  79   1  H       1.0000      0.0000     1.11000000
 103   8  O       8.0000      0.0000     0.74000000

 SIZE OF GRID=     340115
 TTTTTTTTTTTTTTTTTTTTTTTTTTTTTT MAKE_GRID2  TELAPSE        7.40 TCPU        3.21
 BECKE WEIGHT FUNCTION
 RADSAFE =     2.00
 TOLERANCES - DENSITY:10**- 6; POTENTIAL:10**- 9; GRID WGT:10**-14

 RADIAL INTEGRATION  - INTERVALS (POINTS,UPPER LIMIT):            1( 99,  4.0*R)

 ANGULAR INTEGRATION - INTERVALS (ACCURACY LEVEL [N. POINTS] UPPER LIMIT):
  1(  6[ 146]   0.2)  2( 11[ 302]   0.5)  3( 14[ 590]   0.9)  4( 18[1454]   3.5)
  5( 14[ 590]9999.0)
 TTTTTTTTTTTTTTTTTTTTTTTTTTTTTT INT_CALC    TELAPSE        7.45 TCPU        3.26
 EEEEEEEEEE INT_CALC TERMINATION  DATE 10 11 2020 TIME 18:56:19.2

 *******************************************************************************
 ZIF65Cd (cif CCDC 743558, GUPCUQ01)                                             
 CRYSTAL - SCF - TYPE OF CALCULATION :  RESTRICTED CLOSED SHELL
 *******************************************************************************

 CAPPA:IS1  2;IS2  2;IS3  2; K PTS MONK NET   3; SYMMOPS:K SPACE  48;G SPACE  24

 TTTTTTTTTTTTTTTTTTTTTTTTTTTTTT SDIK        TELAPSE        7.79 TCPU        3.60

 AAAAAAAAAAAAAAAAAAAAAAAAAAAAAAAAAAAAAAAAAAAAAAAAAAAAAAAAAAAAAAAAAAAAAAAAAAAAAAA
         ATOMIC WAVEFUNCTION(S)


 NUCLEAR CHARGE 20.0  SYMMETRY SPECIES            S    P    D
 N. ELECTRONS   20.0  NUMBER OF PRIMITIVE GTOS    8    7    6
                      NUMBER OF CONTRACTED GTOS   6    5    3
                      NUMBER OF CLOSED SHELLS     2    1    1
                      OPEN SHELL OCCUPATION       0    0    0

  ZNUC SCFIT  TOTAL HF ENERGY   KINETIC ENERGY   VIRIAL THEOREM ACCURACY
  20.0  36   -1.668271145E+02  6.451544656E+01 -3.585847628E+00  4.4E-06

 NUCLEAR CHARGE  7.0  SYMMETRY SPECIES            S    P
 N. ELECTRONS    7.0  NUMBER OF PRIMITIVE GTOS   11    5
                      NUMBER OF CONTRACTED GTOS   4    3
                      NUMBER OF CLOSED SHELLS     2    0
                      OPEN SHELL OCCUPATION       0    3

  ZNUC SCFIT  TOTAL HF ENERGY   KINETIC ENERGY   VIRIAL THEOREM ACCURACY
   7.0  11   -5.439473665E+01  5.441433682E+01 -1.999639798E+00  3.6E-06

 NUCLEAR CHARGE  6.0  SYMMETRY SPECIES            S    P
 N. ELECTRONS    6.0  NUMBER OF PRIMITIVE GTOS   11    5
                      NUMBER OF CONTRACTED GTOS   4    3
                      NUMBER OF CLOSED SHELLS     2    0
                      OPEN SHELL OCCUPATION       0    2

  ZNUC SCFIT  TOTAL HF ENERGY   KINETIC ENERGY   VIRIAL THEOREM ACCURACY
   6.0  11   -3.768480057E+01  3.769831118E+01 -1.999641612E+00  2.0E-06

 NUCLEAR CHARGE  1.0  SYMMETRY SPECIES            S
 N. ELECTRONS    1.0  NUMBER OF PRIMITIVE GTOS    5
                      NUMBER OF CONTRACTED GTOS   3
                      NUMBER OF CLOSED SHELLS     0
                      OPEN SHELL OCCUPATION       1

  ZNUC SCFIT  TOTAL HF ENERGY   KINETIC ENERGY   VIRIAL THEOREM ACCURACY
   1.0   1   -4.998098153E-01  4.997907537E-01 -2.000038139E+00  9.6E-17

 NUCLEAR CHARGE  8.0  SYMMETRY SPECIES            S    P
 N. ELECTRONS    8.0  NUMBER OF PRIMITIVE GTOS   11    5
                      NUMBER OF CONTRACTED GTOS   4    3
                      NUMBER OF CLOSED SHELLS     2    0
                      OPEN SHELL OCCUPATION       0    4

  ZNUC SCFIT  TOTAL HF ENERGY   KINETIC ENERGY   VIRIAL THEOREM ACCURACY
   8.0  13   -7.479861895E+01  7.482603849E+01 -1.999633556E+00  2.7E-06

 AAAAAAAAAAAAAAAAAAAAAAAAAAAAAAAAAAAAAAAAAAAAAAAAAAAAAAAAAAAAAAAAAAAAAAAAAAAAAAA

 CHARGE NORMALIZATION FACTOR   1.00000000
 TOTAL ATOMIC CHARGES:
  20.0000000  20.0000000  20.0000000  20.0000000  20.0000000  20.0000000
   7.0000000   7.0000000   7.0000000   7.0000000   7.0000000   7.0000000
   7.0000000   7.0000000   7.0000000   7.0000000   7.0000000   7.0000000
   7.0000000   7.0000000   7.0000000   7.0000000   7.0000000   7.0000000
   7.0000000   7.0000000   7.0000000   7.0000000   7.0000000   7.0000000
   7.0000000   7.0000000   7.0000000   7.0000000   7.0000000   7.0000000
   7.0000000   7.0000000   7.0000000   7.0000000   7.0000000   7.0000000
   6.0000000   6.0000000   6.0000000   6.0000000   6.0000000   6.0000000
   6.0000000   6.0000000   6.0000000   6.0000000   6.0000000   6.0000000
   6.0000000   6.0000000   6.0000000   6.0000000   6.0000000   6.0000000
   6.0000000   6.0000000   6.0000000   6.0000000   6.0000000   6.0000000
   6.0000000   6.0000000   6.0000000   6.0000000   6.0000000   6.0000000
   6.0000000   6.0000000   6.0000000   6.0000000   6.0000000   6.0000000
   1.0000000   1.0000000   1.0000000   1.0000000   1.0000000   1.0000000
   1.0000000   1.0000000   1.0000000   1.0000000   1.0000000   1.0000000
   1.0000000   1.0000000   1.0000000   1.0000000   1.0000000   1.0000000
   1.0000000   1.0000000   1.0000000   1.0000000   1.0000000   1.0000000
   8.0000000   8.0000000   8.0000000   8.0000000   8.0000000   8.0000000
   8.0000000   8.0000000   8.0000000   8.0000000   8.0000000   8.0000000
   8.0000000   8.0000000   8.0000000   8.0000000   8.0000000   8.0000000
   8.0000000   8.0000000   8.0000000   8.0000000   8.0000000   8.0000000
 TTTTTTTTTTTTTTTTTTTTTTTTTTTTTT MOQGAD      TELAPSE        8.19 TCPU        3.99
 TTTTTTTTTTTTTTTTTTTTTTTTTTTTTT SHELLXN     TELAPSE       14.02 TCPU        7.00
 TTTTTTTTTTTTTTTTTTTTTTTTTTTTTT MONMO3      TELAPSE       15.00 TCPU        7.97
 NUMERICALLY INTEGRATED DENSITY    803.9998982921
 TTTTTTTTTTTTTTTTTTTTTTTTTTTTTT NUMDFT      TELAPSE       15.75 TCPU        8.72
 CYC   0 ETOT(AU) -6.200970554158E+03 DETOT -6.20E+03 tst  0.00E+00 PX  1.00E+00
 TTTTTTTTTTTTTTTTTTTTTTTTTTTTTT DIIS        TELAPSE       15.81 TCPU        8.78
 TTTTTTTTTTTTTTTTTTTTTTTTTTTTTT FDIK        TELAPSE       17.80 TCPU       10.50
 INSULATING STATE
 TOP OF VALENCE BANDS -    BAND    402; K    3; EIG -2.8161804E-01 AU
 TOP OF VALENCE BANDS -    BAND    402; K    1; EIG -2.8274465E-01 AU
 BOTTOM OF VIRTUAL BANDS - BAND    403; K    2; EIG -1.3390343E-01 AU
 INDIRECT ENERGY BAND GAP:   4.0195 eV
 BOTTOM OF VIRTUAL BANDS - BAND    403; K    1; EIG -1.3377319E-01 AU
 TTTTTTTTTTTTTTTTTTTTTTTTTTTTTT PDIG        TELAPSE       18.01 TCPU       10.70
 CHARGE NORMALIZATION FACTOR   1.00000000
 TOTAL ATOMIC CHARGES:
  18.3022240  18.3022240  18.3022240  18.3022240  18.3022240  18.3022240
   7.6582963   7.6582963   7.6582963   7.6582963   7.6582963   7.6582963
   7.6582963   7.6582963   7.6582963   7.6582963   7.6582963   7.6582963
   7.6582963   7.6582963   7.6582963   7.6582963   7.6582963   7.6582963
   7.6582963   7.6582963   7.6582963   7.6582963   7.6582963   7.6582963
   6.0572876   6.0572876   6.0572876   6.0572876   6.0572876   6.0572876
   6.0572876   6.0572876   6.0572876   6.0572876   6.0572876   6.0572876
   5.3547153   5.3547153   5.3547153   5.3547153   5.3547153   5.3547153
   5.3547153   5.3547153   5.3547153   5.3547153   5.3547153   5.3547153
   6.1638883   6.1638883   6.1638883   6.1638883   6.1638883   6.1638883
   6.1638883   6.1638883   6.1638883   6.1638883   6.1638883   6.1638883
   6.1638883   6.1638883   6.1638883   6.1638883   6.1638883   6.1638883
   6.1638883   6.1638883   6.1638883   6.1638883   6.1638883   6.1638883
   0.7905525   0.7905525   0.7905525   0.7905525   0.7905525   0.7905525
   0.7905525   0.7905525   0.7905525   0.7905525   0.7905525   0.7905525
   0.7905525   0.7905525   0.7905525   0.7905525   0.7905525   0.7905525
   0.7905525   0.7905525   0.7905525   0.7905525   0.7905525   0.7905525
   8.6057054   8.6057054   8.6057054   8.6057054   8.6057054   8.6057054
   8.6057054   8.6057054   8.6057054   8.6057054   8.6057054   8.6057054
   8.6057054   8.6057054   8.6057054   8.6057054   8.6057054   8.6057054
   8.6057054   8.6057054   8.6057054   8.6057054   8.6057054   8.6057054
 TTTTTTTTTTTTTTTTTTTTTTTTTTTTTT MOQGAD      TELAPSE       18.02 TCPU       10.72
 TTTTTTTTTTTTTTTTTTTTTTTTTTTTTT SHELLXN     TELAPSE       23.42 TCPU       13.95
 TTTTTTTTTTTTTTTTTTTTTTTTTTTTTT MONMO3      TELAPSE       25.09 TCPU       15.62
 NUMERICALLY INTEGRATED DENSITY    803.9998870668
 TTTTTTTTTTTTTTTTTTTTTTTTTTTTTT NUMDFT      TELAPSE       26.24 TCPU       16.77
 CYC   1 ETOT(AU) -6.165248554262E+03 DETOT  3.57E+01 tst  0.00E+00 PX  1.00E+00
 TTTTTTTTTTTTTTTTTTTTTTTTTTTTTT DIIS        TELAPSE       26.30 TCPU       16.83
 DIIS TEST: 0.54652E+02 AT SCF   CYCLE   1 - MIX   30 %
 TTTTTTTTTTTTTTTTTTTTTTTTTTTTTT FDIK        TELAPSE       26.72 TCPU       17.14
 INSULATING STATE
 TOP OF VALENCE BANDS -    BAND    402; K    3; EIG -2.7494767E-01 AU
 TOP OF VALENCE BANDS -    BAND    402; K    1; EIG -2.7637405E-01 AU
 BOTTOM OF VIRTUAL BANDS - BAND    403; K    3; EIG -1.3702635E-01 AU
 DIRECT ENERGY BAND GAP:   3.7530 eV
 BOTTOM OF VIRTUAL BANDS - BAND    403; K    1; EIG -1.3624216E-01 AU
 TTTTTTTTTTTTTTTTTTTTTTTTTTTTTT PDIG        TELAPSE       26.93 TCPU       17.35
 CHARGE NORMALIZATION FACTOR   1.00000000
 TOTAL ATOMIC CHARGES:
  18.6329490  18.6329490  18.6329490  18.6329490  18.6329490  18.6329490
   7.4732703   7.4732703   7.4732703   7.4732703   7.4732703   7.4732703
   7.4732703   7.4732703   7.4732703   7.4732703   7.4732703   7.4732703
   7.4732703   7.4732703   7.4732703   7.4732703   7.4732703   7.4732703
   7.4732703   7.4732703   7.4732703   7.4732703   7.4732703   7.4732703
   7.2507534   7.2507534   7.2507534   7.2507534   7.2507534   7.2507534
   7.2507534   7.2507534   7.2507534   7.2507534   7.2507534   7.2507534
   5.6729966   5.6729966   5.6729966   5.6729966   5.6729966   5.6729966
   5.6729966   5.6729966   5.6729966   5.6729966   5.6729966   5.6729966
   5.9094273   5.9094273   5.9094273   5.9094273   5.9094273   5.9094273
   5.9094273   5.9094273   5.9094273   5.9094273   5.9094273   5.9094273
   5.9094273   5.9094273   5.9094273   5.9094273   5.9094273   5.9094273
   5.9094273   5.9094273   5.9094273   5.9094273   5.9094273   5.9094273
   0.8756631   0.8756631   0.8756631   0.8756631   0.8756631   0.8756631
   0.8756631   0.8756631   0.8756631   0.8756631   0.8756631   0.8756631
   0.8756631   0.8756631   0.8756631   0.8756631   0.8756631   0.8756631
   0.8756631   0.8756631   0.8756631   0.8756631   0.8756631   0.8756631
   8.1215271   8.1215271   8.1215271   8.1215271   8.1215271   8.1215271
   8.1215271   8.1215271   8.1215271   8.1215271   8.1215271   8.1215271
   8.1215271   8.1215271   8.1215271   8.1215271   8.1215271   8.1215271
   8.1215271   8.1215271   8.1215271   8.1215271   8.1215271   8.1215271
 TTTTTTTTTTTTTTTTTTTTTTTTTTTTTT MOQGAD      TELAPSE       26.94 TCPU       17.36
 TTTTTTTTTTTTTTTTTTTTTTTTTTTTTT SHELLXN     TELAPSE       32.02 TCPU       20.57
 TTTTTTTTTTTTTTTTTTTTTTTTTTTTTT MONMO3      TELAPSE       33.03 TCPU       21.58
 NUMERICALLY INTEGRATED DENSITY    803.9998877717
 TTTTTTTTTTTTTTTTTTTTTTTTTTTTTT NUMDFT      TELAPSE       34.18 TCPU       22.73
 CYC   2 ETOT(AU) -6.166227455565E+03 DETOT -9.79E-01 tst  1.79E-02 PX  2.16E-01
 TTTTTTTTTTTTTTTTTTTTTTTTTTTTTT DIIS        TELAPSE       34.24 TCPU       22.79
 DIIS TEST: 0.34524E+02 AT SCF   CYCLE   2 - DIIS ACTIVE - HISTORY:     2 CYCLES
 TTTTTTTTTTTTTTTTTTTTTTTTTTTTTT FDIK        TELAPSE       34.98 TCPU       23.43
 INSULATING STATE
 TOP OF VALENCE BANDS -    BAND    402; K    3; EIG -2.8583735E-01 AU
 TOP OF VALENCE BANDS -    BAND    402; K    1; EIG -2.8720164E-01 AU
 BOTTOM OF VIRTUAL BANDS - BAND    403; K    3; EIG -5.5179087E-02 AU
 DIRECT ENERGY BAND GAP:   6.2765 eV
 BOTTOM OF VIRTUAL BANDS - BAND    403; K    1; EIG -5.4534443E-02 AU
 TTTTTTTTTTTTTTTTTTTTTTTTTTTTTT PDIG        TELAPSE       35.18 TCPU       23.63
 CHARGE NORMALIZATION FACTOR   1.00000000
 TOTAL ATOMIC CHARGES:
  18.6109761  18.6109761  18.6109761  18.6109761  18.6109761  18.6109761
   7.5560010   7.5560010   7.5560010   7.5560010   7.5560010   7.5560010
   7.5560010   7.5560010   7.5560010   7.5560010   7.5560010   7.5560010
   7.5560010   7.5560010   7.5560010   7.5560010   7.5560010   7.5560010
   7.5560010   7.5560010   7.5560010   7.5560010   7.5560010   7.5560010
   6.7591201   6.7591201   6.7591201   6.7591201   6.7591201   6.7591201
   6.7591201   6.7591201   6.7591201   6.7591201   6.7591201   6.7591201
   5.3997854   5.3997854   5.3997854   5.3997854   5.3997854   5.3997854
   5.3997854   5.3997854   5.3997854   5.3997854   5.3997854   5.3997854
   6.0507697   6.0507697   6.0507697   6.0507697   6.0507697   6.0507697
   6.0507697   6.0507697   6.0507697   6.0507697   6.0507697   6.0507697
   6.0507697   6.0507697   6.0507697   6.0507697   6.0507697   6.0507697
   6.0507697   6.0507697   6.0507697   6.0507697   6.0507697   6.0507697
   0.8564332   0.8564332   0.8564332   0.8564332   0.8564332   0.8564332
   0.8564332   0.8564332   0.8564332   0.8564332   0.8564332   0.8564332
   0.8564332   0.8564332   0.8564332   0.8564332   0.8564332   0.8564332
   0.8564332   0.8564332   0.8564332   0.8564332   0.8564332   0.8564332
   8.3045993   8.3045993   8.3045993   8.3045993   8.3045993   8.3045993
   8.3045993   8.3045993   8.3045993   8.3045993   8.3045993   8.3045993
   8.3045993   8.3045993   8.3045993   8.3045993   8.3045993   8.3045993
   8.3045993   8.3045993   8.3045993   8.3045993   8.3045993   8.3045993
 TTTTTTTTTTTTTTTTTTTTTTTTTTTTTT MOQGAD      TELAPSE       35.20 TCPU       23.65
 TTTTTTTTTTTTTTTTTTTTTTTTTTTTTT SHELLXN     TELAPSE       40.78 TCPU       26.88
 TTTTTTTTTTTTTTTTTTTTTTTTTTTTTT MONMO3      TELAPSE       41.75 TCPU       27.86
 NUMERICALLY INTEGRATED DENSITY    803.9998835065
 TTTTTTTTTTTTTTTTTTTTTTTTTTTTTT NUMDFT      TELAPSE       42.90 TCPU       29.00
 CYC   3 ETOT(AU) -6.167677043665E+03 DETOT -1.45E+00 tst  4.56E-03 PX  1.19E-01
 TTTTTTTTTTTTTTTTTTTTTTTTTTTTTT DIIS        TELAPSE       46.33 TCPU       32.43
 DIIS TEST: 0.48030E+00 AT SCF   CYCLE   3 - DIIS ACTIVE - HISTORY:     3 CYCLES
 TTTTTTTTTTTTTTTTTTTTTTTTTTTTTT FDIK        TELAPSE       61.61 TCPU       41.34
 INSULATING STATE
 TOP OF VALENCE BANDS -    BAND    402; K    3; EIG -2.9157972E-01 AU
 TOP OF VALENCE BANDS -    BAND    402; K    1; EIG -2.9291219E-01 AU
 BOTTOM OF VIRTUAL BANDS - BAND    403; K    3; EIG -6.7841072E-02 AU
 DIRECT ENERGY BAND GAP:   6.0882 eV
 BOTTOM OF VIRTUAL BANDS - BAND    403; K    1; EIG -6.7038623E-02 AU
 TTTTTTTTTTTTTTTTTTTTTTTTTTTTTT PDIG        TELAPSE       67.18 TCPU       46.91
 CHARGE NORMALIZATION FACTOR   1.00000000
 TOTAL ATOMIC CHARGES:
  18.5791011  18.5791011  18.5791011  18.5791011  18.5791011  18.5791011
   7.5893934   7.5893934   7.5893934   7.5893934   7.5893934   7.5893934
   7.5893934   7.5893934   7.5893934   7.5893934   7.5893934   7.5893934
   7.5893934   7.5893934   7.5893934   7.5893934   7.5893934   7.5893934
   7.5893934   7.5893934   7.5893934   7.5893934   7.5893934   7.5893934
   6.7558773   6.7558773   6.7558773   6.7558773   6.7558773   6.7558773
   6.7558773   6.7558773   6.7558773   6.7558773   6.7558773   6.7558773
   5.4550026   5.4550026   5.4550026   5.4550026   5.4550026   5.4550026
   5.4550026   5.4550026   5.4550026   5.4550026   5.4550026   5.4550026
   5.9917205   5.9917205   5.9917205   5.9917205   5.9917205   5.9917205
   5.9917205   5.9917205   5.9917205   5.9917205   5.9917205   5.9917205
   5.9917205   5.9917205   5.9917205   5.9917205   5.9917205   5.9917205
   5.9917205   5.9917205   5.9917205   5.9917205   5.9917205   5.9917205
   0.8567067   0.8567067   0.8567067   0.8567067   0.8567067   0.8567067
   0.8567067   0.8567067   0.8567067   0.8567067   0.8567067   0.8567067
   0.8567067   0.8567067   0.8567067   0.8567067   0.8567067   0.8567067
   0.8567067   0.8567067   0.8567067   0.8567067   0.8567067   0.8567067
   8.3119642   8.3119642   8.3119642   8.3119642   8.3119642   8.3119642
   8.3119642   8.3119642   8.3119642   8.3119642   8.3119642   8.3119642
   8.3119642   8.3119642   8.3119642   8.3119642   8.3119642   8.3119642
   8.3119642   8.3119642   8.3119642   8.3119642   8.3119642   8.3119642
 TTTTTTTTTTTTTTTTTTTTTTTTTTTTTT MOQGAD      TELAPSE       67.20 TCPU       46.93
 TTTTTTTTTTTTTTTTTTTTTTTTTTTTTT SHELLXN     TELAPSE      141.27 TCPU       50.14
 TTTTTTTTTTTTTTTTTTTTTTTTTTTTTT MONMO3      TELAPSE      157.79 TCPU       66.65
 NUMERICALLY INTEGRATED DENSITY    803.9998852554
 TTTTTTTTTTTTTTTTTTTTTTTTTTTTTT NUMDFT      TELAPSE      158.94 TCPU       67.80
 CYC   4 ETOT(AU) -6.167690710627E+03 DETOT -1.37E-02 tst  1.78E-04 PX  2.06E-02
 TTTTTTTTTTTTTTTTTTTTTTTTTTTTTT DIIS        TELAPSE      159.14 TCPU       68.00
 DIIS TEST: 0.26284E+00 AT SCF   CYCLE   4 - DIIS ACTIVE - HISTORY:     4 CYCLES
 TTTTTTTTTTTTTTTTTTTTTTTTTTTTTT FDIK        TELAPSE      160.52 TCPU       68.03
 INSULATING STATE
 TOP OF VALENCE BANDS -    BAND    402; K    3; EIG -2.9227816E-01 AU
 TOP OF VALENCE BANDS -    BAND    402; K    1; EIG -2.9360789E-01 AU
 BOTTOM OF VIRTUAL BANDS - BAND    403; K    3; EIG -6.1904425E-02 AU
 DIRECT ENERGY BAND GAP:   6.2688 eV
 BOTTOM OF VIRTUAL BANDS - BAND    403; K    1; EIG -6.1313331E-02 AU
 TTTTTTTTTTTTTTTTTTTTTTTTTTTTTT PDIG        TELAPSE      160.72 TCPU       68.23
 CHARGE NORMALIZATION FACTOR   1.00000000
 TOTAL ATOMIC CHARGES:
  18.5864154  18.5864154  18.5864154  18.5864154  18.5864154  18.5864154
   7.5711601   7.5711601   7.5711601   7.5711601   7.5711601   7.5711601
   7.5711601   7.5711601   7.5711601   7.5711601   7.5711601   7.5711601
   7.5711601   7.5711601   7.5711601   7.5711601   7.5711601   7.5711601
   7.5711601   7.5711601   7.5711601   7.5711601   7.5711601   7.5711601
   6.7671988   6.7671988   6.7671988   6.7671988   6.7671988   6.7671988
   6.7671988   6.7671988   6.7671988   6.7671988   6.7671988   6.7671988
   5.4292552   5.4292552   5.4292552   5.4292552   5.4292552   5.4292552
   5.4292552   5.4292552   5.4292552   5.4292552   5.4292552   5.4292552
   6.0249654   6.0249654   6.0249654   6.0249654   6.0249654   6.0249654
   6.0249654   6.0249654   6.0249654   6.0249654   6.0249654   6.0249654
   6.0249654   6.0249654   6.0249654   6.0249654   6.0249654   6.0249654
   6.0249654   6.0249654   6.0249654   6.0249654   6.0249654   6.0249654
   0.8535486   0.8535486   0.8535486   0.8535486   0.8535486   0.8535486
   0.8535486   0.8535486   0.8535486   0.8535486   0.8535486   0.8535486
   0.8535486   0.8535486   0.8535486   0.8535486   0.8535486   0.8535486
   0.8535486   0.8535486   0.8535486   0.8535486   0.8535486   0.8535486
   8.3054950   8.3054950   8.3054950   8.3054950   8.3054950   8.3054950
   8.3054950   8.3054950   8.3054950   8.3054950   8.3054950   8.3054950
   8.3054950   8.3054950   8.3054950   8.3054950   8.3054950   8.3054950
   8.3054950   8.3054950   8.3054950   8.3054950   8.3054950   8.3054950
 TTTTTTTTTTTTTTTTTTTTTTTTTTTTTT MOQGAD      TELAPSE      160.74 TCPU       68.25
 TTTTTTTTTTTTTTTTTTTTTTTTTTTTTT SHELLXN     TELAPSE      170.91 TCPU       71.44
 TTTTTTTTTTTTTTTTTTTTTTTTTTTTTT MONMO3      TELAPSE      172.59 TCPU       73.11
 NUMERICALLY INTEGRATED DENSITY    803.9998852354
 TTTTTTTTTTTTTTTTTTTTTTTTTTTTTT NUMDFT      TELAPSE      173.79 TCPU       74.31
 CYC   5 ETOT(AU) -6.167704253343E+03 DETOT -1.35E-02 tst  4.77E-05 PX  9.28E-03
 TTTTTTTTTTTTTTTTTTTTTTTTTTTTTT DIIS        TELAPSE      174.30 TCPU       74.83
 DIIS TEST: 0.11153E-01 AT SCF   CYCLE   5 - DIIS ACTIVE - HISTORY:     5 CYCLES
 TTTTTTTTTTTTTTTTTTTTTTTTTTTTTT FDIK        TELAPSE      180.84 TCPU       77.44
 INSULATING STATE
 TOP OF VALENCE BANDS -    BAND    402; K    3; EIG -2.9081585E-01 AU
 TOP OF VALENCE BANDS -    BAND    402; K    1; EIG -2.9214963E-01 AU
 BOTTOM OF VIRTUAL BANDS - BAND    403; K    3; EIG -6.0880425E-02 AU
 DIRECT ENERGY BAND GAP:   6.2569 eV
 BOTTOM OF VIRTUAL BANDS - BAND    403; K    1; EIG -6.0275985E-02 AU
 TTTTTTTTTTTTTTTTTTTTTTTTTTTTTT PDIG        TELAPSE      181.06 TCPU       77.67
 CHARGE NORMALIZATION FACTOR   1.00000000
 TOTAL ATOMIC CHARGES:
  18.5902055  18.5902055  18.5902055  18.5902055  18.5902055  18.5902055
   7.5761713   7.5761713   7.5761713   7.5761713   7.5761713   7.5761713
   7.5761713   7.5761713   7.5761713   7.5761713   7.5761713   7.5761713
   7.5761713   7.5761713   7.5761713   7.5761713   7.5761713   7.5761713
   7.5761713   7.5761713   7.5761713   7.5761713   7.5761713   7.5761713
   6.7648698   6.7648698   6.7648698   6.7648698   6.7648698   6.7648698
   6.7648698   6.7648698   6.7648698   6.7648698   6.7648698   6.7648698
   5.4269240   5.4269240   5.4269240   5.4269240   5.4269240   5.4269240
   5.4269240   5.4269240   5.4269240   5.4269240   5.4269240   5.4269240
   6.0181036   6.0181036   6.0181036   6.0181036   6.0181036   6.0181036
   6.0181036   6.0181036   6.0181036   6.0181036   6.0181036   6.0181036
   6.0181036   6.0181036   6.0181036   6.0181036   6.0181036   6.0181036
   6.0181036   6.0181036   6.0181036   6.0181036   6.0181036   6.0181036
   0.8557372   0.8557372   0.8557372   0.8557372   0.8557372   0.8557372
   0.8557372   0.8557372   0.8557372   0.8557372   0.8557372   0.8557372
   0.8557372   0.8557372   0.8557372   0.8557372   0.8557372   0.8557372
   0.8557372   0.8557372   0.8557372   0.8557372   0.8557372   0.8557372
   8.3065395   8.3065395   8.3065395   8.3065395   8.3065395   8.3065395
   8.3065395   8.3065395   8.3065395   8.3065395   8.3065395   8.3065395
   8.3065395   8.3065395   8.3065395   8.3065395   8.3065395   8.3065395
   8.3065395   8.3065395   8.3065395   8.3065395   8.3065395   8.3065395
 TTTTTTTTTTTTTTTTTTTTTTTTTTTTTT MOQGAD      TELAPSE      181.08 TCPU       77.68
 TTTTTTTTTTTTTTTTTTTTTTTTTTTTTT SHELLXN     TELAPSE      207.40 TCPU       81.01
 TTTTTTTTTTTTTTTTTTTTTTTTTTTTTT MONMO3      TELAPSE      209.58 TCPU       83.19
 NUMERICALLY INTEGRATED DENSITY    803.9998849499
 TTTTTTTTTTTTTTTTTTTTTTTTTTTTTT NUMDFT      TELAPSE      210.77 TCPU       84.38
 CYC   6 ETOT(AU) -6.167704742115E+03 DETOT -4.89E-04 tst  1.04E-06 PX  2.32E-03
 TTTTTTTTTTTTTTTTTTTTTTTTTTTTTT DIIS        TELAPSE      211.77 TCPU       85.38
 DIIS TEST: 0.13845E-02 AT SCF   CYCLE   6 - DIIS ACTIVE - HISTORY:     6 CYCLES
 TTTTTTTTTTTTTTTTTTTTTTTTTTTTTT FDIK        TELAPSE      224.46 TCPU       93.48
 INSULATING STATE
 TOP OF VALENCE BANDS -    BAND    402; K    3; EIG -2.9154209E-01 AU
 TOP OF VALENCE BANDS -    BAND    402; K    1; EIG -2.9287186E-01 AU
 BOTTOM OF VIRTUAL BANDS - BAND    403; K    3; EIG -6.1138859E-02 AU
 DIRECT ENERGY BAND GAP:   6.2696 eV
 BOTTOM OF VIRTUAL BANDS - BAND    403; K    1; EIG -6.0559950E-02 AU
 TTTTTTTTTTTTTTTTTTTTTTTTTTTTTT PDIG        TELAPSE      224.75 TCPU       93.76
 CHARGE NORMALIZATION FACTOR   1.00000000
 TOTAL ATOMIC CHARGES:
  18.5882513  18.5882513  18.5882513  18.5882513  18.5882513  18.5882513
   7.5745968   7.5745968   7.5745968   7.5745968   7.5745968   7.5745968
   7.5745968   7.5745968   7.5745968   7.5745968   7.5745968   7.5745968
   7.5745968   7.5745968   7.5745968   7.5745968   7.5745968   7.5745968
   7.5745968   7.5745968   7.5745968   7.5745968   7.5745968   7.5745968
   6.7652635   6.7652635   6.7652635   6.7652635   6.7652635   6.7652635
   6.7652635   6.7652635   6.7652635   6.7652635   6.7652635   6.7652635
   5.4295923   5.4295923   5.4295923   5.4295923   5.4295923   5.4295923
   5.4295923   5.4295923   5.4295923   5.4295923   5.4295923   5.4295923
   6.0196281   6.0196281   6.0196281   6.0196281   6.0196281   6.0196281
   6.0196281   6.0196281   6.0196281   6.0196281   6.0196281   6.0196281
   6.0196281   6.0196281   6.0196281   6.0196281   6.0196281   6.0196281
   6.0196281   6.0196281   6.0196281   6.0196281   6.0196281   6.0196281
   0.8552305   0.8552305   0.8552305   0.8552305   0.8552305   0.8552305
   0.8552305   0.8552305   0.8552305   0.8552305   0.8552305   0.8552305
   0.8552305   0.8552305   0.8552305   0.8552305   0.8552305   0.8552305
   0.8552305   0.8552305   0.8552305   0.8552305   0.8552305   0.8552305
   8.3060538   8.3060538   8.3060538   8.3060538   8.3060538   8.3060538
   8.3060538   8.3060538   8.3060538   8.3060538   8.3060538   8.3060538
   8.3060538   8.3060538   8.3060538   8.3060538   8.3060538   8.3060538
   8.3060538   8.3060538   8.3060538   8.3060538   8.3060538   8.3060538
 TTTTTTTTTTTTTTTTTTTTTTTTTTTTTT MOQGAD      TELAPSE      224.76 TCPU       93.78
 TTTTTTTTTTTTTTTTTTTTTTTTTTTTTT SHELLXN     TELAPSE      242.73 TCPU       96.88
 TTTTTTTTTTTTTTTTTTTTTTTTTTTTTT MONMO3      TELAPSE      243.85 TCPU       98.00
 NUMERICALLY INTEGRATED DENSITY    803.9998851019
 TTTTTTTTTTTTTTTTTTTTTTTTTTTTTT NUMDFT      TELAPSE      245.00 TCPU       99.15
 CYC   7 ETOT(AU) -6.167704825014E+03 DETOT -8.29E-05 tst  2.05E-07 PX  1.31E-03
 TTTTTTTTTTTTTTTTTTTTTTTTTTTTTT DIIS        TELAPSE      246.69 TCPU      100.84
 DIIS TEST: 0.18267E-03 AT SCF   CYCLE   7 - DIIS ACTIVE - HISTORY:     7 CYCLES
 TTTTTTTTTTTTTTTTTTTTTTTTTTTTTT FDIK        TELAPSE      259.33 TCPU      109.84
 INSULATING STATE
 TOP OF VALENCE BANDS -    BAND    402; K    3; EIG -2.9141335E-01 AU
 TOP OF VALENCE BANDS -    BAND    402; K    1; EIG -2.9274344E-01 AU
 BOTTOM OF VIRTUAL BANDS - BAND    403; K    3; EIG -6.1205620E-02 AU
 DIRECT ENERGY BAND GAP:   6.2643 eV
 BOTTOM OF VIRTUAL BANDS - BAND    403; K    1; EIG -6.0622210E-02 AU
 TTTTTTTTTTTTTTTTTTTTTTTTTTTTTT PDIG        TELAPSE      259.66 TCPU      110.17
 CHARGE NORMALIZATION FACTOR   1.00000000
 TOTAL ATOMIC CHARGES:
  18.5887284  18.5887284  18.5887284  18.5887284  18.5887284  18.5887284
   7.5751880   7.5751880   7.5751880   7.5751880   7.5751880   7.5751880
   7.5751880   7.5751880   7.5751880   7.5751880   7.5751880   7.5751880
   7.5751880   7.5751880   7.5751880   7.5751880   7.5751880   7.5751880
   7.5751880   7.5751880   7.5751880   7.5751880   7.5751880   7.5751880
   6.7655125   6.7655125   6.7655125   6.7655125   6.7655125   6.7655125
   6.7655125   6.7655125   6.7655125   6.7655125   6.7655125   6.7655125
   5.4282582   5.4282582   5.4282582   5.4282582   5.4282582   5.4282582
   5.4282582   5.4282582   5.4282582   5.4282582   5.4282582   5.4282582
   6.0192915   6.0192915   6.0192915   6.0192915   6.0192915   6.0192915
   6.0192915   6.0192915   6.0192915   6.0192915   6.0192915   6.0192915
   6.0192915   6.0192915   6.0192915   6.0192915   6.0192915   6.0192915
   6.0192915   6.0192915   6.0192915   6.0192915   6.0192915   6.0192915
   0.8553079   0.8553079   0.8553079   0.8553079   0.8553079   0.8553079
   0.8553079   0.8553079   0.8553079   0.8553079   0.8553079   0.8553079
   0.8553079   0.8553079   0.8553079   0.8553079   0.8553079   0.8553079
   0.8553079   0.8553079   0.8553079   0.8553079   0.8553079   0.8553079
   8.3061452   8.3061452   8.3061452   8.3061452   8.3061452   8.3061452
   8.3061452   8.3061452   8.3061452   8.3061452   8.3061452   8.3061452
   8.3061452   8.3061452   8.3061452   8.3061452   8.3061452   8.3061452
   8.3061452   8.3061452   8.3061452   8.3061452   8.3061452   8.3061452
 TTTTTTTTTTTTTTTTTTTTTTTTTTTTTT MOQGAD      TELAPSE      259.68 TCPU      110.19
 TTTTTTTTTTTTTTTTTTTTTTTTTTTTTT SHELLXN     TELAPSE      279.04 TCPU      113.33
 TTTTTTTTTTTTTTTTTTTTTTTTTTTTTT MONMO3      TELAPSE      280.10 TCPU      114.39
 NUMERICALLY INTEGRATED DENSITY    803.9998850859
 TTTTTTTTTTTTTTTTTTTTTTTTTTTTTT NUMDFT      TELAPSE      281.25 TCPU      115.54
 CYC   8 ETOT(AU) -6.167704837098E+03 DETOT -1.21E-05 tst  1.29E-08 PX  9.69E-04
 TTTTTTTTTTTTTTTTTTTTTTTTTTTTTT DIIS        TELAPSE      281.87 TCPU      116.16
 DIIS TEST: 0.15540E-04 AT SCF   CYCLE   8 - DIIS ACTIVE - HISTORY:     8 CYCLES
 TTTTTTTTTTTTTTTTTTTTTTTTTTTTTT FDIK        TELAPSE      288.07 TCPU      120.56
 INSULATING STATE
 TOP OF VALENCE BANDS -    BAND    402; K    3; EIG -2.9143406E-01 AU
 TOP OF VALENCE BANDS -    BAND    402; K    1; EIG -2.9276374E-01 AU
 BOTTOM OF VIRTUAL BANDS - BAND    403; K    3; EIG -6.1131805E-02 AU
 DIRECT ENERGY BAND GAP:   6.2668 eV
 BOTTOM OF VIRTUAL BANDS - BAND    403; K    1; EIG -6.0551672E-02 AU
 TTTTTTTTTTTTTTTTTTTTTTTTTTTTTT PDIG        TELAPSE      289.98 TCPU      122.47
 CHARGE NORMALIZATION FACTOR   1.00000000
 TOTAL ATOMIC CHARGES:
  18.5888361  18.5888361  18.5888361  18.5888361  18.5888361  18.5888361
   7.5750277   7.5750277   7.5750277   7.5750277   7.5750277   7.5750277
   7.5750277   7.5750277   7.5750277   7.5750277   7.5750277   7.5750277
   7.5750277   7.5750277   7.5750277   7.5750277   7.5750277   7.5750277
   7.5750277   7.5750277   7.5750277   7.5750277   7.5750277   7.5750277
   6.7653197   6.7653197   6.7653197   6.7653197   6.7653197   6.7653197
   6.7653197   6.7653197   6.7653197   6.7653197   6.7653197   6.7653197
   5.4287897   5.4287897   5.4287897   5.4287897   5.4287897   5.4287897
   5.4287897   5.4287897   5.4287897   5.4287897   5.4287897   5.4287897
   6.0193057   6.0193057   6.0193057   6.0193057   6.0193057   6.0193057
   6.0193057   6.0193057   6.0193057   6.0193057   6.0193057   6.0193057
   6.0193057   6.0193057   6.0193057   6.0193057   6.0193057   6.0193057
   6.0193057   6.0193057   6.0193057   6.0193057   6.0193057   6.0193057
   0.8553403   0.8553403   0.8553403   0.8553403   0.8553403   0.8553403
   0.8553403   0.8553403   0.8553403   0.8553403   0.8553403   0.8553403
   0.8553403   0.8553403   0.8553403   0.8553403   0.8553403   0.8553403
   0.8553403   0.8553403   0.8553403   0.8553403   0.8553403   0.8553403
   8.3060626   8.3060626   8.3060626   8.3060626   8.3060626   8.3060626
   8.3060626   8.3060626   8.3060626   8.3060626   8.3060626   8.3060626
   8.3060626   8.3060626   8.3060626   8.3060626   8.3060626   8.3060626
   8.3060626   8.3060626   8.3060626   8.3060626   8.3060626   8.3060626
 TTTTTTTTTTTTTTTTTTTTTTTTTTTTTT MOQGAD      TELAPSE      290.00 TCPU      122.49
 TTTTTTTTTTTTTTTTTTTTTTTTTTTTTT SHELLXN     TELAPSE      302.57 TCPU      125.68
 TTTTTTTTTTTTTTTTTTTTTTTTTTTTTT MONMO3      TELAPSE      304.86 TCPU      127.97
 NUMERICALLY INTEGRATED DENSITY    803.9998850777
 TTTTTTTTTTTTTTTTTTTTTTTTTTTTTT NUMDFT      TELAPSE      306.04 TCPU      129.15
 CYC   9 ETOT(AU) -6.167704838229E+03 DETOT -1.13E-06 tst  7.61E-09 PX  7.90E-04
 TTTTTTTTTTTTTTTTTTTTTTTTTTTTTT DIIS        TELAPSE      306.13 TCPU      129.24
 DIIS TEST: 0.47479E-05 AT SCF   CYCLE   9 - DIIS ACTIVE - HISTORY:     9 CYCLES
 TTTTTTTTTTTTTTTTTTTTTTTTTTTTTT FDIK        TELAPSE      306.73 TCPU      129.74
 INSULATING STATE
 TOP OF VALENCE BANDS -    BAND    402; K    3; EIG -2.9143277E-01 AU
 TOP OF VALENCE BANDS -    BAND    402; K    1; EIG -2.9276240E-01 AU
 BOTTOM OF VIRTUAL BANDS - BAND    403; K    3; EIG -6.1158985E-02 AU
 DIRECT ENERGY BAND GAP:   6.2661 eV
 BOTTOM OF VIRTUAL BANDS - BAND    403; K    1; EIG -6.0578014E-02 AU
 TTTTTTTTTTTTTTTTTTTTTTTTTTTTTT PDIG        TELAPSE      306.93 TCPU      129.94
 CHARGE NORMALIZATION FACTOR   1.00000000
 TOTAL ATOMIC CHARGES:
  18.5887990  18.5887990  18.5887990  18.5887990  18.5887990  18.5887990
   7.5750639   7.5750639   7.5750639   7.5750639   7.5750639   7.5750639
   7.5750639   7.5750639   7.5750639   7.5750639   7.5750639   7.5750639
   7.5750639   7.5750639   7.5750639   7.5750639   7.5750639   7.5750639
   7.5750639   7.5750639   7.5750639   7.5750639   7.5750639   7.5750639
   6.7653899   6.7653899   6.7653899   6.7653899   6.7653899   6.7653899
   6.7653899   6.7653899   6.7653899   6.7653899   6.7653899   6.7653899
   5.4286526   5.4286526   5.4286526   5.4286526   5.4286526   5.4286526
   5.4286526   5.4286526   5.4286526   5.4286526   5.4286526   5.4286526
   6.0192851   6.0192851   6.0192851   6.0192851   6.0192851   6.0192851
   6.0192851   6.0192851   6.0192851   6.0192851   6.0192851   6.0192851
   6.0192851   6.0192851   6.0192851   6.0192851   6.0192851   6.0192851
   6.0192851   6.0192851   6.0192851   6.0192851   6.0192851   6.0192851
   0.8553457   0.8553457   0.8553457   0.8553457   0.8553457   0.8553457
   0.8553457   0.8553457   0.8553457   0.8553457   0.8553457   0.8553457
   0.8553457   0.8553457   0.8553457   0.8553457   0.8553457   0.8553457
   0.8553457   0.8553457   0.8553457   0.8553457   0.8553457   0.8553457
   8.3060844   8.3060844   8.3060844   8.3060844   8.3060844   8.3060844
   8.3060844   8.3060844   8.3060844   8.3060844   8.3060844   8.3060844
   8.3060844   8.3060844   8.3060844   8.3060844   8.3060844   8.3060844
   8.3060844   8.3060844   8.3060844   8.3060844   8.3060844   8.3060844
 TTTTTTTTTTTTTTTTTTTTTTTTTTTTTT MOQGAD      TELAPSE      306.95 TCPU      129.96
 TTTTTTTTTTTTTTTTTTTTTTTTTTTTTT SHELLXN     TELAPSE      311.80 TCPU      133.13
 TTTTTTTTTTTTTTTTTTTTTTTTTTTTTT MONMO3      TELAPSE      313.18 TCPU      134.52
 NUMERICALLY INTEGRATED DENSITY    803.9998850786
 TTTTTTTTTTTTTTTTTTTTTTTTTTTTTT NUMDFT      TELAPSE      314.39 TCPU      135.72
 CYC  10 ETOT(AU) -6.167704838969E+03 DETOT -7.40E-07 tst  1.54E-09 PX  6.59E-04
 TTTTTTTTTTTTTTTTTTTTTTTTTTTTTT DIIS        TELAPSE      316.34 TCPU      137.68
 DIIS TEST: 0.17006E-05 AT SCF   CYCLE  10 - DIIS ACTIVE - HISTORY:    10 CYCLES
 TTTTTTTTTTTTTTTTTTTTTTTTTTTTTT FDIK        TELAPSE      323.95 TCPU      142.42
 INSULATING STATE
 TOP OF VALENCE BANDS -    BAND    402; K    3; EIG -2.9143445E-01 AU
 TOP OF VALENCE BANDS -    BAND    402; K    1; EIG -2.9276403E-01 AU
 BOTTOM OF VIRTUAL BANDS - BAND    403; K    3; EIG -6.1157174E-02 AU
 DIRECT ENERGY BAND GAP:   6.2662 eV
 BOTTOM OF VIRTUAL BANDS - BAND    403; K    1; EIG -6.0576798E-02 AU
 TTTTTTTTTTTTTTTTTTTTTTTTTTTTTT PDIG        TELAPSE      324.25 TCPU      142.73
 CHARGE NORMALIZATION FACTOR   1.00000000
 TOTAL ATOMIC CHARGES:
  18.5888246  18.5888246  18.5888246  18.5888246  18.5888246  18.5888246
   7.5750726   7.5750726   7.5750726   7.5750726   7.5750726   7.5750726
   7.5750726   7.5750726   7.5750726   7.5750726   7.5750726   7.5750726
   7.5750726   7.5750726   7.5750726   7.5750726   7.5750726   7.5750726
   7.5750726   7.5750726   7.5750726   7.5750726   7.5750726   7.5750726
   6.7653912   6.7653912   6.7653912   6.7653912   6.7653912   6.7653912
   6.7653912   6.7653912   6.7653912   6.7653912   6.7653912   6.7653912
   5.4286495   5.4286495   5.4286495   5.4286495   5.4286495   5.4286495
   5.4286495   5.4286495   5.4286495   5.4286495   5.4286495   5.4286495
   6.0192846   6.0192846   6.0192846   6.0192846   6.0192846   6.0192846
   6.0192846   6.0192846   6.0192846   6.0192846   6.0192846   6.0192846
   6.0192846   6.0192846   6.0192846   6.0192846   6.0192846   6.0192846
   6.0192846   6.0192846   6.0192846   6.0192846   6.0192846   6.0192846
   0.8553443   0.8553443   0.8553443   0.8553443   0.8553443   0.8553443
   0.8553443   0.8553443   0.8553443   0.8553443   0.8553443   0.8553443
   0.8553443   0.8553443   0.8553443   0.8553443   0.8553443   0.8553443
   0.8553443   0.8553443   0.8553443   0.8553443   0.8553443   0.8553443
   8.3060719   8.3060719   8.3060719   8.3060719   8.3060719   8.3060719
   8.3060719   8.3060719   8.3060719   8.3060719   8.3060719   8.3060719
   8.3060719   8.3060719   8.3060719   8.3060719   8.3060719   8.3060719
   8.3060719   8.3060719   8.3060719   8.3060719   8.3060719   8.3060719
 TTTTTTTTTTTTTTTTTTTTTTTTTTTTTT MOQGAD      TELAPSE      324.27 TCPU      142.74
 TTTTTTTTTTTTTTTTTTTTTTTTTTTTTT SHELLXN     TELAPSE      334.21 TCPU      145.86
 TTTTTTTTTTTTTTTTTTTTTTTTTTTTTT MONMO3      TELAPSE      335.28 TCPU      146.93
 NUMERICALLY INTEGRATED DENSITY    803.9998850772
 TTTTTTTTTTTTTTTTTTTTTTTTTTTTTT NUMDFT      TELAPSE      336.47 TCPU      148.12
 CYC  11 ETOT(AU) -6.167704839297E+03 DETOT -3.28E-07 tst  1.15E-09 PX  5.82E-04
 TTTTTTTTTTTTTTTTTTTTTTTTTTTTTT DIIS        TELAPSE      337.36 TCPU      149.02
 DIIS TEST: 0.15948E-05 AT SCF   CYCLE  11 - DIIS ACTIVE - HISTORY:    11 CYCLES
 TTTTTTTTTTTTTTTTTTTTTTTTTTTTTT FDIK        TELAPSE      343.52 TCPU      151.80
 INSULATING STATE
 TOP OF VALENCE BANDS -    BAND    402; K    3; EIG -2.9143440E-01 AU
 TOP OF VALENCE BANDS -    BAND    402; K    1; EIG -2.9276397E-01 AU
 BOTTOM OF VIRTUAL BANDS - BAND    403; K    3; EIG -6.1157507E-02 AU
 DIRECT ENERGY BAND GAP:   6.2662 eV
 BOTTOM OF VIRTUAL BANDS - BAND    403; K    1; EIG -6.0577168E-02 AU
 TTTTTTTTTTTTTTTTTTTTTTTTTTTTTT PDIG        TELAPSE      343.75 TCPU      152.02
 CHARGE NORMALIZATION FACTOR   1.00000000
 TOTAL ATOMIC CHARGES:
  18.5888395  18.5888395  18.5888395  18.5888395  18.5888395  18.5888395
   7.5750678   7.5750678   7.5750678   7.5750678   7.5750678   7.5750678
   7.5750678   7.5750678   7.5750678   7.5750678   7.5750678   7.5750678
   7.5750678   7.5750678   7.5750678   7.5750678   7.5750678   7.5750678
   7.5750678   7.5750678   7.5750678   7.5750678   7.5750678   7.5750678
   6.7653898   6.7653898   6.7653898   6.7653898   6.7653898   6.7653898
   6.7653898   6.7653898   6.7653898   6.7653898   6.7653898   6.7653898
   5.4286561   5.4286561   5.4286561   5.4286561   5.4286561   5.4286561
   5.4286561   5.4286561   5.4286561   5.4286561   5.4286561   5.4286561
   6.0192810   6.0192810   6.0192810   6.0192810   6.0192810   6.0192810
   6.0192810   6.0192810   6.0192810   6.0192810   6.0192810   6.0192810
   6.0192810   6.0192810   6.0192810   6.0192810   6.0192810   6.0192810
   6.0192810   6.0192810   6.0192810   6.0192810   6.0192810   6.0192810
   0.8553471   0.8553471   0.8553471   0.8553471   0.8553471   0.8553471
   0.8553471   0.8553471   0.8553471   0.8553471   0.8553471   0.8553471
   0.8553471   0.8553471   0.8553471   0.8553471   0.8553471   0.8553471
   0.8553471   0.8553471   0.8553471   0.8553471   0.8553471   0.8553471
   8.3060712   8.3060712   8.3060712   8.3060712   8.3060712   8.3060712
   8.3060712   8.3060712   8.3060712   8.3060712   8.3060712   8.3060712
   8.3060712   8.3060712   8.3060712   8.3060712   8.3060712   8.3060712
   8.3060712   8.3060712   8.3060712   8.3060712   8.3060712   8.3060712
 TTTTTTTTTTTTTTTTTTTTTTTTTTTTTT MOQGAD      TELAPSE      343.76 TCPU      152.04
 TTTTTTTTTTTTTTTTTTTTTTTTTTTTTT SHELLXN     TELAPSE      362.57 TCPU      155.27
 TTTTTTTTTTTTTTTTTTTTTTTTTTTTTT MONMO3      TELAPSE      365.28 TCPU      157.97
 NUMERICALLY INTEGRATED DENSITY    803.9998850766
 TTTTTTTTTTTTTTTTTTTTTTTTTTTTTT NUMDFT      TELAPSE      366.51 TCPU      159.20
 CYC  12 ETOT(AU) -6.167704839652E+03 DETOT -3.55E-07 tst  4.44E-10 PX  3.89E-04
 TTTTTTTTTTTTTTTTTTTTTTTTTTTTTT DIIS        TELAPSE      366.87 TCPU      159.56
 DIIS TEST: 0.65178E-06 AT SCF   CYCLE  12 - DIIS ACTIVE - HISTORY:    12 CYCLES
 TTTTTTTTTTTTTTTTTTTTTTTTTTTTTT FDIK        TELAPSE      369.10 TCPU      160.35
 INSULATING STATE
 TOP OF VALENCE BANDS -    BAND    402; K    3; EIG -2.9143476E-01 AU
 TOP OF VALENCE BANDS -    BAND    402; K    1; EIG -2.9276432E-01 AU
 BOTTOM OF VIRTUAL BANDS - BAND    403; K    3; EIG -6.1158955E-02 AU
 DIRECT ENERGY BAND GAP:   6.2661 eV
 BOTTOM OF VIRTUAL BANDS - BAND    403; K    1; EIG -6.0578640E-02 AU
 TTTTTTTTTTTTTTTTTTTTTTTTTTTTTT PDIG        TELAPSE      369.36 TCPU      160.61
 CHARGE NORMALIZATION FACTOR   1.00000000
 TOTAL ATOMIC CHARGES:
  18.5888544  18.5888544  18.5888544  18.5888544  18.5888544  18.5888544
   7.5750697   7.5750697   7.5750697   7.5750697   7.5750697   7.5750697
   7.5750697   7.5750697   7.5750697   7.5750697   7.5750697   7.5750697
   7.5750697   7.5750697   7.5750697   7.5750697   7.5750697   7.5750697
   7.5750697   7.5750697   7.5750697   7.5750697   7.5750697   7.5750697
   6.7653933   6.7653933   6.7653933   6.7653933   6.7653933   6.7653933
   6.7653933   6.7653933   6.7653933   6.7653933   6.7653933   6.7653933
   5.4286542   5.4286542   5.4286542   5.4286542   5.4286542   5.4286542
   5.4286542   5.4286542   5.4286542   5.4286542   5.4286542   5.4286542
   6.0192788   6.0192788   6.0192788   6.0192788   6.0192788   6.0192788
   6.0192788   6.0192788   6.0192788   6.0192788   6.0192788   6.0192788
   6.0192788   6.0192788   6.0192788   6.0192788   6.0192788   6.0192788
   6.0192788   6.0192788   6.0192788   6.0192788   6.0192788   6.0192788
   0.8553471   0.8553471   0.8553471   0.8553471   0.8553471   0.8553471
   0.8553471   0.8553471   0.8553471   0.8553471   0.8553471   0.8553471
   0.8553471   0.8553471   0.8553471   0.8553471   0.8553471   0.8553471
   0.8553471   0.8553471   0.8553471   0.8553471   0.8553471   0.8553471
   8.3060670   8.3060670   8.3060670   8.3060670   8.3060670   8.3060670
   8.3060670   8.3060670   8.3060670   8.3060670   8.3060670   8.3060670
   8.3060670   8.3060670   8.3060670   8.3060670   8.3060670   8.3060670
   8.3060670   8.3060670   8.3060670   8.3060670   8.3060670   8.3060670
 TTTTTTTTTTTTTTTTTTTTTTTTTTTTTT MOQGAD      TELAPSE      369.38 TCPU      160.62
 TTTTTTTTTTTTTTTTTTTTTTTTTTTTTT SHELLXN     TELAPSE      382.13 TCPU      163.72
 TTTTTTTTTTTTTTTTTTTTTTTTTTTTTT MONMO3      TELAPSE      385.69 TCPU      167.28
 NUMERICALLY INTEGRATED DENSITY    803.9998850758
 TTTTTTTTTTTTTTTTTTTTTTTTTTTTTT NUMDFT      TELAPSE      386.83 TCPU      168.43
 CYC  13 ETOT(AU) -6.167704839888E+03 DETOT -2.36E-07 tst  1.67E-09 PX  6.62E-04
 TTTTTTTTTTTTTTTTTTTTTTTTTTTTTT DIIS        TELAPSE      388.20 TCPU      169.80
 DIIS TEST: 0.13661E-05 AT SCF   CYCLE  13 - DIIS ACTIVE - HISTORY:    13 CYCLES
 TTTTTTTTTTTTTTTTTTTTTTTTTTTTTT FDIK        TELAPSE      390.10 TCPU      169.82
 INSULATING STATE
 TOP OF VALENCE BANDS -    BAND    402; K    3; EIG -2.9143468E-01 AU
 TOP OF VALENCE BANDS -    BAND    402; K    1; EIG -2.9276424E-01 AU
 BOTTOM OF VIRTUAL BANDS - BAND    403; K    3; EIG -6.1159127E-02 AU
 DIRECT ENERGY BAND GAP:   6.2661 eV
 BOTTOM OF VIRTUAL BANDS - BAND    403; K    1; EIG -6.0578784E-02 AU
 TTTTTTTTTTTTTTTTTTTTTTTTTTTTTT PDIG        TELAPSE      390.32 TCPU      170.05
 CHARGE NORMALIZATION FACTOR   1.00000000
 TOTAL ATOMIC CHARGES:
  18.5888520  18.5888520  18.5888520  18.5888520  18.5888520  18.5888520
   7.5750687   7.5750687   7.5750687   7.5750687   7.5750687   7.5750687
   7.5750687   7.5750687   7.5750687   7.5750687   7.5750687   7.5750687
   7.5750687   7.5750687   7.5750687   7.5750687   7.5750687   7.5750687
   7.5750687   7.5750687   7.5750687   7.5750687   7.5750687   7.5750687
   6.7653927   6.7653927   6.7653927   6.7653927   6.7653927   6.7653927
   6.7653927   6.7653927   6.7653927   6.7653927   6.7653927   6.7653927
   5.4286507   5.4286507   5.4286507   5.4286507   5.4286507   5.4286507
   5.4286507   5.4286507   5.4286507   5.4286507   5.4286507   5.4286507
   6.0192761   6.0192761   6.0192761   6.0192761   6.0192761   6.0192761
   6.0192761   6.0192761   6.0192761   6.0192761   6.0192761   6.0192761
   6.0192761   6.0192761   6.0192761   6.0192761   6.0192761   6.0192761
   6.0192761   6.0192761   6.0192761   6.0192761   6.0192761   6.0192761
   0.8553482   0.8553482   0.8553482   0.8553482   0.8553482   0.8553482
   0.8553482   0.8553482   0.8553482   0.8553482   0.8553482   0.8553482
   0.8553482   0.8553482   0.8553482   0.8553482   0.8553482   0.8553482
   0.8553482   0.8553482   0.8553482   0.8553482   0.8553482   0.8553482
   8.3060723   8.3060723   8.3060723   8.3060723   8.3060723   8.3060723
   8.3060723   8.3060723   8.3060723   8.3060723   8.3060723   8.3060723
   8.3060723   8.3060723   8.3060723   8.3060723   8.3060723   8.3060723
   8.3060723   8.3060723   8.3060723   8.3060723   8.3060723   8.3060723
 TTTTTTTTTTTTTTTTTTTTTTTTTTTTTT MOQGAD      TELAPSE      390.34 TCPU      170.06
 TTTTTTTTTTTTTTTTTTTTTTTTTTTTTT SHELLXN     TELAPSE      398.25 TCPU      173.20
 TTTTTTTTTTTTTTTTTTTTTTTTTTTTTT MONMO3      TELAPSE      399.31 TCPU      174.27
 NUMERICALLY INTEGRATED DENSITY    803.9998850761
 TTTTTTTTTTTTTTTTTTTTTTTTTTTTTT NUMDFT      TELAPSE      400.45 TCPU      175.40
 CYC  14 ETOT(AU) -6.167704840020E+03 DETOT -1.32E-07 tst  7.23E-11 PX  9.95E-05
 TTTTTTTTTTTTTTTTTTTTTTTTTTTTTT DIIS        TELAPSE      400.51 TCPU      175.47
 DIIS TEST: 0.14732E-06 AT SCF   CYCLE  14 - DIIS ACTIVE - HISTORY:    14 CYCLES
 TTTTTTTTTTTTTTTTTTTTTTTTTTTTTT FDIK        TELAPSE      400.92 TCPU      175.78
 INSULATING STATE
 TOP OF VALENCE BANDS -    BAND    402; K    3; EIG -2.9143524E-01 AU
 TOP OF VALENCE BANDS -    BAND    402; K    1; EIG -2.9276480E-01 AU
 BOTTOM OF VIRTUAL BANDS - BAND    403; K    3; EIG -6.1158778E-02 AU
 DIRECT ENERGY BAND GAP:   6.2661 eV
 BOTTOM OF VIRTUAL BANDS - BAND    403; K    1; EIG -6.0578545E-02 AU
 TTTTTTTTTTTTTTTTTTTTTTTTTTTTTT PDIG        TELAPSE      401.12 TCPU      175.98
 CHARGE NORMALIZATION FACTOR   1.00000000
 TOTAL ATOMIC CHARGES:
  18.5888659  18.5888659  18.5888659  18.5888659  18.5888659  18.5888659
   7.5750681   7.5750681   7.5750681   7.5750681   7.5750681   7.5750681
   7.5750681   7.5750681   7.5750681   7.5750681   7.5750681   7.5750681
   7.5750681   7.5750681   7.5750681   7.5750681   7.5750681   7.5750681
   7.5750681   7.5750681   7.5750681   7.5750681   7.5750681   7.5750681
   6.7653947   6.7653947   6.7653947   6.7653947   6.7653947   6.7653947
   6.7653947   6.7653947   6.7653947   6.7653947   6.7653947   6.7653947
   5.4286509   5.4286509   5.4286509   5.4286509   5.4286509   5.4286509
   5.4286509   5.4286509   5.4286509   5.4286509   5.4286509   5.4286509
   6.0192772   6.0192772   6.0192772   6.0192772   6.0192772   6.0192772
   6.0192772   6.0192772   6.0192772   6.0192772   6.0192772   6.0192772
   6.0192772   6.0192772   6.0192772   6.0192772   6.0192772   6.0192772
   6.0192772   6.0192772   6.0192772   6.0192772   6.0192772   6.0192772
   0.8553482   0.8553482   0.8553482   0.8553482   0.8553482   0.8553482
   0.8553482   0.8553482   0.8553482   0.8553482   0.8553482   0.8553482
   0.8553482   0.8553482   0.8553482   0.8553482   0.8553482   0.8553482
   0.8553482   0.8553482   0.8553482   0.8553482   0.8553482   0.8553482
   8.3060672   8.3060672   8.3060672   8.3060672   8.3060672   8.3060672
   8.3060672   8.3060672   8.3060672   8.3060672   8.3060672   8.3060672
   8.3060672   8.3060672   8.3060672   8.3060672   8.3060672   8.3060672
   8.3060672   8.3060672   8.3060672   8.3060672   8.3060672   8.3060672
 TTTTTTTTTTTTTTTTTTTTTTTTTTTTTT MOQGAD      TELAPSE      401.14 TCPU      175.99
 TTTTTTTTTTTTTTTTTTTTTTTTTTTTTT SHELLXN     TELAPSE      405.02 TCPU      179.14
 TTTTTTTTTTTTTTTTTTTTTTTTTTTTTT MONMO3      TELAPSE      406.09 TCPU      180.21
 NUMERICALLY INTEGRATED DENSITY    803.9998850757
 TTTTTTTTTTTTTTTTTTTTTTTTTTTTTT NUMDFT      TELAPSE      407.23 TCPU      181.34
 CYC  15 ETOT(AU) -6.167704840279E+03 DETOT -2.58E-07 tst  1.30E-09 PX  6.01E-04
 TTTTTTTTTTTTTTTTTTTTTTTTTTTTTT DIIS        TELAPSE      407.29 TCPU      181.41
 DIIS TEST: 0.69216E-06 AT SCF   CYCLE  15 - DIIS ACTIVE - HISTORY:    15 CYCLES
 TTTTTTTTTTTTTTTTTTTTTTTTTTTTTT FDIK        TELAPSE      407.78 TCPU      181.79
 INSULATING STATE
 TOP OF VALENCE BANDS -    BAND    402; K    3; EIG -2.9143521E-01 AU
 TOP OF VALENCE BANDS -    BAND    402; K    1; EIG -2.9276477E-01 AU
 BOTTOM OF VIRTUAL BANDS - BAND    403; K    3; EIG -6.1158855E-02 AU
 DIRECT ENERGY BAND GAP:   6.2661 eV
 BOTTOM OF VIRTUAL BANDS - BAND    403; K    1; EIG -6.0578613E-02 AU
 TTTTTTTTTTTTTTTTTTTTTTTTTTTTTT PDIG        TELAPSE      407.97 TCPU      181.99
 CHARGE NORMALIZATION FACTOR   1.00000000
 TOTAL ATOMIC CHARGES:
  18.5888665  18.5888665  18.5888665  18.5888665  18.5888665  18.5888665
   7.5750692   7.5750692   7.5750692   7.5750692   7.5750692   7.5750692
   7.5750692   7.5750692   7.5750692   7.5750692   7.5750692   7.5750692
   7.5750692   7.5750692   7.5750692   7.5750692   7.5750692   7.5750692
   7.5750692   7.5750692   7.5750692   7.5750692   7.5750692   7.5750692
   6.7653953   6.7653953   6.7653953   6.7653953   6.7653953   6.7653953
   6.7653953   6.7653953   6.7653953   6.7653953   6.7653953   6.7653953
   5.4286481   5.4286481   5.4286481   5.4286481   5.4286481   5.4286481
   5.4286481   5.4286481   5.4286481   5.4286481   5.4286481   5.4286481
   6.0192755   6.0192755   6.0192755   6.0192755   6.0192755   6.0192755
   6.0192755   6.0192755   6.0192755   6.0192755   6.0192755   6.0192755
   6.0192755   6.0192755   6.0192755   6.0192755   6.0192755   6.0192755
   6.0192755   6.0192755   6.0192755   6.0192755   6.0192755   6.0192755
   0.8553481   0.8553481   0.8553481   0.8553481   0.8553481   0.8553481
   0.8553481   0.8553481   0.8553481   0.8553481   0.8553481   0.8553481
   0.8553481   0.8553481   0.8553481   0.8553481   0.8553481   0.8553481
   0.8553481   0.8553481   0.8553481   0.8553481   0.8553481   0.8553481
   8.3060689   8.3060689   8.3060689   8.3060689   8.3060689   8.3060689
   8.3060689   8.3060689   8.3060689   8.3060689   8.3060689   8.3060689
   8.3060689   8.3060689   8.3060689   8.3060689   8.3060689   8.3060689
   8.3060689   8.3060689   8.3060689   8.3060689   8.3060689   8.3060689
 TTTTTTTTTTTTTTTTTTTTTTTTTTTTTT MOQGAD      TELAPSE      407.99 TCPU      182.00
 TTTTTTTTTTTTTTTTTTTTTTTTTTTTTT SHELLXN     TELAPSE      411.83 TCPU      185.10
 TTTTTTTTTTTTTTTTTTTTTTTTTTTTTT MONMO3      TELAPSE      412.98 TCPU      186.25
 NUMERICALLY INTEGRATED DENSITY    803.9998850758
 TTTTTTTTTTTTTTTTTTTTTTTTTTTTTT NUMDFT      TELAPSE      414.12 TCPU      187.39
 CYC  16 ETOT(AU) -6.167704840427E+03 DETOT -1.48E-07 tst  2.89E-11 PX  1.49E-04
 TTTTTTTTTTTTTTTTTTTTTTTTTTTTTT DIIS        TELAPSE      416.14 TCPU      189.41
 DIIS TEST: 0.39883E-07 AT SCF   CYCLE  16 - DIIS ACTIVE - HISTORY:    16 CYCLES
 TTTTTTTTTTTTTTTTTTTTTTTTTTTTTT FDIK        TELAPSE      416.55 TCPU      189.72
 INSULATING STATE
 TOP OF VALENCE BANDS -    BAND    402; K    3; EIG -2.9143502E-01 AU
 TOP OF VALENCE BANDS -    BAND    402; K    1; EIG -2.9276459E-01 AU
 BOTTOM OF VIRTUAL BANDS - BAND    403; K    3; EIG -6.1159314E-02 AU
 DIRECT ENERGY BAND GAP:   6.2661 eV
 BOTTOM OF VIRTUAL BANDS - BAND    403; K    1; EIG -6.0579059E-02 AU
 TTTTTTTTTTTTTTTTTTTTTTTTTTTTTT PDIG        TELAPSE      416.77 TCPU      189.94
 CHARGE NORMALIZATION FACTOR   1.00000000
 TOTAL ATOMIC CHARGES:
  18.5888817  18.5888817  18.5888817  18.5888817  18.5888817  18.5888817
   7.5750662   7.5750662   7.5750662   7.5750662   7.5750662   7.5750662
   7.5750662   7.5750662   7.5750662   7.5750662   7.5750662   7.5750662
   7.5750662   7.5750662   7.5750662   7.5750662   7.5750662   7.5750662
   7.5750662   7.5750662   7.5750662   7.5750662   7.5750662   7.5750662
   6.7653972   6.7653972   6.7653972   6.7653972   6.7653972   6.7653972
   6.7653972   6.7653972   6.7653972   6.7653972   6.7653972   6.7653972
   5.4286493   5.4286493   5.4286493   5.4286493   5.4286493   5.4286493
   5.4286493   5.4286493   5.4286493   5.4286493   5.4286493   5.4286493
   6.0192752   6.0192752   6.0192752   6.0192752   6.0192752   6.0192752
   6.0192752   6.0192752   6.0192752   6.0192752   6.0192752   6.0192752
   6.0192752   6.0192752   6.0192752   6.0192752   6.0192752   6.0192752
   6.0192752   6.0192752   6.0192752   6.0192752   6.0192752   6.0192752
   0.8553484   0.8553484   0.8553484   0.8553484   0.8553484   0.8553484
   0.8553484   0.8553484   0.8553484   0.8553484   0.8553484   0.8553484
   0.8553484   0.8553484   0.8553484   0.8553484   0.8553484   0.8553484
   0.8553484   0.8553484   0.8553484   0.8553484   0.8553484   0.8553484
   8.3060665   8.3060665   8.3060665   8.3060665   8.3060665   8.3060665
   8.3060665   8.3060665   8.3060665   8.3060665   8.3060665   8.3060665
   8.3060665   8.3060665   8.3060665   8.3060665   8.3060665   8.3060665
   8.3060665   8.3060665   8.3060665   8.3060665   8.3060665   8.3060665
 TTTTTTTTTTTTTTTTTTTTTTTTTTTTTT MOQGAD      TELAPSE      416.78 TCPU      189.95
 TTTTTTTTTTTTTTTTTTTTTTTTTTTTTT SHELLXN     TELAPSE      423.60 TCPU      193.09
 TTTTTTTTTTTTTTTTTTTTTTTTTTTTTT MONMO3      TELAPSE      426.58 TCPU      196.07
 NUMERICALLY INTEGRATED DENSITY    803.9998850756
 TTTTTTTTTTTTTTTTTTTTTTTTTTTTTT NUMDFT      TELAPSE      428.03 TCPU      197.52
 CYC  17 ETOT(AU) -6.167704840630E+03 DETOT -2.03E-07 tst  1.43E-09 PX  6.77E-04
 TTTTTTTTTTTTTTTTTTTTTTTTTTTTTT DIIS        TELAPSE      428.10 TCPU      197.59
 DIIS TEST: 0.63679E-06 AT SCF   CYCLE  17 - DIIS ACTIVE - HISTORY:    17 CYCLES
 TTTTTTTTTTTTTTTTTTTTTTTTTTTTTT FDIK        TELAPSE      428.51 TCPU      197.90
 INSULATING STATE
 TOP OF VALENCE BANDS -    BAND    402; K    3; EIG -2.9143502E-01 AU
 TOP OF VALENCE BANDS -    BAND    402; K    1; EIG -2.9276459E-01 AU
 BOTTOM OF VIRTUAL BANDS - BAND    403; K    3; EIG -6.1159317E-02 AU
 DIRECT ENERGY BAND GAP:   6.2661 eV
 BOTTOM OF VIRTUAL BANDS - BAND    403; K    1; EIG -6.0579061E-02 AU
 TTTTTTTTTTTTTTTTTTTTTTTTTTTTTT PDIG        TELAPSE      428.71 TCPU      198.10
 CHARGE NORMALIZATION FACTOR   1.00000000
 TOTAL ATOMIC CHARGES:
  18.5888826  18.5888826  18.5888826  18.5888826  18.5888826  18.5888826
   7.5750660   7.5750660   7.5750660   7.5750660   7.5750660   7.5750660
   7.5750660   7.5750660   7.5750660   7.5750660   7.5750660   7.5750660
   7.5750660   7.5750660   7.5750660   7.5750660   7.5750660   7.5750660
   7.5750660   7.5750660   7.5750660   7.5750660   7.5750660   7.5750660
   6.7653960   6.7653960   6.7653960   6.7653960   6.7653960   6.7653960
   6.7653960   6.7653960   6.7653960   6.7653960   6.7653960   6.7653960
   5.4286476   5.4286476   5.4286476   5.4286476   5.4286476   5.4286476
   5.4286476   5.4286476   5.4286476   5.4286476   5.4286476   5.4286476
   6.0192730   6.0192730   6.0192730   6.0192730   6.0192730   6.0192730
   6.0192730   6.0192730   6.0192730   6.0192730   6.0192730   6.0192730
   6.0192730   6.0192730   6.0192730   6.0192730   6.0192730   6.0192730
   6.0192730   6.0192730   6.0192730   6.0192730   6.0192730   6.0192730
   0.8553486   0.8553486   0.8553486   0.8553486   0.8553486   0.8553486
   0.8553486   0.8553486   0.8553486   0.8553486   0.8553486   0.8553486
   0.8553486   0.8553486   0.8553486   0.8553486   0.8553486   0.8553486
   0.8553486   0.8553486   0.8553486   0.8553486   0.8553486   0.8553486
   8.3060699   8.3060699   8.3060699   8.3060699   8.3060699   8.3060699
   8.3060699   8.3060699   8.3060699   8.3060699   8.3060699   8.3060699
   8.3060699   8.3060699   8.3060699   8.3060699   8.3060699   8.3060699
   8.3060699   8.3060699   8.3060699   8.3060699   8.3060699   8.3060699
 TTTTTTTTTTTTTTTTTTTTTTTTTTTTTT MOQGAD      TELAPSE      428.73 TCPU      198.12
 TTTTTTTTTTTTTTTTTTTTTTTTTTTTTT SHELLXN     TELAPSE      432.74 TCPU      201.24
 TTTTTTTTTTTTTTTTTTTTTTTTTTTTTT MONMO3      TELAPSE      433.81 TCPU      202.31
 NUMERICALLY INTEGRATED DENSITY    803.9998850757
 TTTTTTTTTTTTTTTTTTTTTTTTTTTTTT NUMDFT      TELAPSE      434.97 TCPU      203.47
 CYC  18 ETOT(AU) -6.167704840762E+03 DETOT -1.33E-07 tst  3.13E-11 PX  1.08E-04
 TTTTTTTTTTTTTTTTTTTTTTTTTTTTTT DIIS        TELAPSE      435.73 TCPU      204.23
 DIIS TEST: 0.27033E-07 AT SCF   CYCLE  18 - DIIS ACTIVE - HISTORY:    18 CYCLES
 TTTTTTTTTTTTTTTTTTTTTTTTTTTTTT FDIK        TELAPSE      436.52 TCPU      204.69
 INSULATING STATE
 TOP OF VALENCE BANDS -    BAND    402; K    3; EIG -2.9143540E-01 AU
 TOP OF VALENCE BANDS -    BAND    402; K    1; EIG -2.9276499E-01 AU
 BOTTOM OF VIRTUAL BANDS - BAND    403; K    3; EIG -6.1158982E-02 AU
 DIRECT ENERGY BAND GAP:   6.2661 eV
 BOTTOM OF VIRTUAL BANDS - BAND    403; K    1; EIG -6.0578792E-02 AU
 TTTTTTTTTTTTTTTTTTTTTTTTTTTTTT PDIG        TELAPSE      436.74 TCPU      204.91
 CHARGE NORMALIZATION FACTOR   1.00000000
 TOTAL ATOMIC CHARGES:
  18.5888959  18.5888959  18.5888959  18.5888959  18.5888959  18.5888959
   7.5750639   7.5750639   7.5750639   7.5750639   7.5750639   7.5750639
   7.5750639   7.5750639   7.5750639   7.5750639   7.5750639   7.5750639
   7.5750639   7.5750639   7.5750639   7.5750639   7.5750639   7.5750639
   7.5750639   7.5750639   7.5750639   7.5750639   7.5750639   7.5750639
   6.7653987   6.7653987   6.7653987   6.7653987   6.7653987   6.7653987
   6.7653987   6.7653987   6.7653987   6.7653987   6.7653987   6.7653987
   5.4286490   5.4286490   5.4286490   5.4286490   5.4286490   5.4286490
   5.4286490   5.4286490   5.4286490   5.4286490   5.4286490   5.4286490
   6.0192731   6.0192731   6.0192731   6.0192731   6.0192731   6.0192731
   6.0192731   6.0192731   6.0192731   6.0192731   6.0192731   6.0192731
   6.0192731   6.0192731   6.0192731   6.0192731   6.0192731   6.0192731
   6.0192731   6.0192731   6.0192731   6.0192731   6.0192731   6.0192731
   0.8553486   0.8553486   0.8553486   0.8553486   0.8553486   0.8553486
   0.8553486   0.8553486   0.8553486   0.8553486   0.8553486   0.8553486
   0.8553486   0.8553486   0.8553486   0.8553486   0.8553486   0.8553486
   0.8553486   0.8553486   0.8553486   0.8553486   0.8553486   0.8553486
   8.3060666   8.3060666   8.3060666   8.3060666   8.3060666   8.3060666
   8.3060666   8.3060666   8.3060666   8.3060666   8.3060666   8.3060666
   8.3060666   8.3060666   8.3060666   8.3060666   8.3060666   8.3060666
   8.3060666   8.3060666   8.3060666   8.3060666   8.3060666   8.3060666
 TTTTTTTTTTTTTTTTTTTTTTTTTTTTTT MOQGAD      TELAPSE      436.75 TCPU      204.92
 TTTTTTTTTTTTTTTTTTTTTTTTTTTTTT SHELLXN     TELAPSE      441.72 TCPU      208.02
 TTTTTTTTTTTTTTTTTTTTTTTTTTTTTT MONMO3      TELAPSE      442.90 TCPU      209.20
 NUMERICALLY INTEGRATED DENSITY    803.9998850755
 TTTTTTTTTTTTTTTTTTTTTTTTTTTTTT NUMDFT      TELAPSE      444.04 TCPU      210.34
 CYC  19 ETOT(AU) -6.167704840980E+03 DETOT -2.17E-07 tst  1.45E-09 PX  7.36E-04
 TTTTTTTTTTTTTTTTTTTTTTTTTTTTTT DIIS        TELAPSE      444.98 TCPU      211.28
 DIIS TEST: 0.71045E-06 AT SCF   CYCLE  19 - DIIS ACTIVE - HISTORY:    19 CYCLES
 TTTTTTTTTTTTTTTTTTTTTTTTTTTTTT FDIK        TELAPSE      445.51 TCPU      211.70
 INSULATING STATE
 TOP OF VALENCE BANDS -    BAND    402; K    3; EIG -2.9143540E-01 AU
 TOP OF VALENCE BANDS -    BAND    402; K    1; EIG -2.9276498E-01 AU
 BOTTOM OF VIRTUAL BANDS - BAND    403; K    3; EIG -6.1158988E-02 AU
 DIRECT ENERGY BAND GAP:   6.2661 eV
 BOTTOM OF VIRTUAL BANDS - BAND    403; K    1; EIG -6.0578797E-02 AU
 TTTTTTTTTTTTTTTTTTTTTTTTTTTTTT PDIG        TELAPSE      445.73 TCPU      211.92
 CHARGE NORMALIZATION FACTOR   1.00000000
 TOTAL ATOMIC CHARGES:
  18.5888942  18.5888942  18.5888942  18.5888942  18.5888942  18.5888942
   7.5750679   7.5750679   7.5750679   7.5750679   7.5750679   7.5750679
   7.5750679   7.5750679   7.5750679   7.5750679   7.5750679   7.5750679
   7.5750679   7.5750679   7.5750679   7.5750679   7.5750679   7.5750679
   7.5750679   7.5750679   7.5750679   7.5750679   7.5750679   7.5750679
   6.7653990   6.7653990   6.7653990   6.7653990   6.7653990   6.7653990
   6.7653990   6.7653990   6.7653990   6.7653990   6.7653990   6.7653990
   5.4286435   5.4286435   5.4286435   5.4286435   5.4286435   5.4286435
   5.4286435   5.4286435   5.4286435   5.4286435   5.4286435   5.4286435
   6.0192719   6.0192719   6.0192719   6.0192719   6.0192719   6.0192719
   6.0192719   6.0192719   6.0192719   6.0192719   6.0192719   6.0192719
   6.0192719   6.0192719   6.0192719   6.0192719   6.0192719   6.0192719
   6.0192719   6.0192719   6.0192719   6.0192719   6.0192719   6.0192719
   0.8553478   0.8553478   0.8553478   0.8553478   0.8553478   0.8553478
   0.8553478   0.8553478   0.8553478   0.8553478   0.8553478   0.8553478
   0.8553478   0.8553478   0.8553478   0.8553478   0.8553478   0.8553478
   0.8553478   0.8553478   0.8553478   0.8553478   0.8553478   0.8553478
   8.3060676   8.3060676   8.3060676   8.3060676   8.3060676   8.3060676
   8.3060676   8.3060676   8.3060676   8.3060676   8.3060676   8.3060676
   8.3060676   8.3060676   8.3060676   8.3060676   8.3060676   8.3060676
   8.3060676   8.3060676   8.3060676   8.3060676   8.3060676   8.3060676
 TTTTTTTTTTTTTTTTTTTTTTTTTTTTTT MOQGAD      TELAPSE      445.74 TCPU      211.94
 TTTTTTTTTTTTTTTTTTTTTTTTTTTTTT SHELLXN     TELAPSE      451.77 TCPU      215.07
 TTTTTTTTTTTTTTTTTTTTTTTTTTTTTT MONMO3      TELAPSE      452.79 TCPU      216.08
 NUMERICALLY INTEGRATED DENSITY    803.9998850758
 TTTTTTTTTTTTTTTTTTTTTTTTTTTTTT NUMDFT      TELAPSE      454.10 TCPU      217.40
 CYC  20 ETOT(AU) -6.167704841080E+03 DETOT -1.00E-07 tst  4.77E-11 PX  1.25E-04
 TTTTTTTTTTTTTTTTTTTTTTTTTTTTTT DIIS        TELAPSE      455.09 TCPU      218.39
 DIIS TEST: 0.23123E-07 AT SCF   CYCLE  20 - DIIS ACTIVE - HISTORY:    20 CYCLES
 TTTTTTTTTTTTTTTTTTTTTTTTTTTTTT FDIK        TELAPSE      455.84 TCPU      218.65
 INSULATING STATE
 TOP OF VALENCE BANDS -    BAND    402; K    3; EIG -2.9143505E-01 AU
 TOP OF VALENCE BANDS -    BAND    402; K    1; EIG -2.9276467E-01 AU
 BOTTOM OF VIRTUAL BANDS - BAND    403; K    3; EIG -6.1159581E-02 AU
 DIRECT ENERGY BAND GAP:   6.2661 eV
 BOTTOM OF VIRTUAL BANDS - BAND    403; K    1; EIG -6.0579338E-02 AU
 TTTTTTTTTTTTTTTTTTTTTTTTTTTTTT PDIG        TELAPSE      456.06 TCPU      218.87
 CHARGE NORMALIZATION FACTOR   1.00000000
 TOTAL ATOMIC CHARGES:
  18.5889169  18.5889169  18.5889169  18.5889169  18.5889169  18.5889169
   7.5750634   7.5750634   7.5750634   7.5750634   7.5750634   7.5750634
   7.5750634   7.5750634   7.5750634   7.5750634   7.5750634   7.5750634
   7.5750634   7.5750634   7.5750634   7.5750634   7.5750634   7.5750634
   7.5750634   7.5750634   7.5750634   7.5750634   7.5750634   7.5750634
   6.7654036   6.7654036   6.7654036   6.7654036   6.7654036   6.7654036
   6.7654036   6.7654036   6.7654036   6.7654036   6.7654036   6.7654036
   5.4286455   5.4286455   5.4286455   5.4286455   5.4286455   5.4286455
   5.4286455   5.4286455   5.4286455   5.4286455   5.4286455   5.4286455
   6.0192698   6.0192698   6.0192698   6.0192698   6.0192698   6.0192698
   6.0192698   6.0192698   6.0192698   6.0192698   6.0192698   6.0192698
   6.0192698   6.0192698   6.0192698   6.0192698   6.0192698   6.0192698
   6.0192698   6.0192698   6.0192698   6.0192698   6.0192698   6.0192698
   0.8553482   0.8553482   0.8553482   0.8553482   0.8553482   0.8553482
   0.8553482   0.8553482   0.8553482   0.8553482   0.8553482   0.8553482
   0.8553482   0.8553482   0.8553482   0.8553482   0.8553482   0.8553482
   0.8553482   0.8553482   0.8553482   0.8553482   0.8553482   0.8553482
   8.3060649   8.3060649   8.3060649   8.3060649   8.3060649   8.3060649
   8.3060649   8.3060649   8.3060649   8.3060649   8.3060649   8.3060649
   8.3060649   8.3060649   8.3060649   8.3060649   8.3060649   8.3060649
   8.3060649   8.3060649   8.3060649   8.3060649   8.3060649   8.3060649
 TTTTTTTTTTTTTTTTTTTTTTTTTTTTTT MOQGAD      TELAPSE      456.08 TCPU      218.89
 TTTTTTTTTTTTTTTTTTTTTTTTTTTTTT SHELLXN     TELAPSE      460.49 TCPU      222.03
 TTTTTTTTTTTTTTTTTTTTTTTTTTTTTT MONMO3      TELAPSE      461.57 TCPU      223.10
 NUMERICALLY INTEGRATED DENSITY    803.9998850758
 TTTTTTTTTTTTTTTTTTTTTTTTTTTTTT NUMDFT      TELAPSE      462.71 TCPU      224.24
 CYC  21 ETOT(AU) -6.167704841361E+03 DETOT -2.81E-07 tst  3.63E-09 PX  1.23E-03
 TTTTTTTTTTTTTTTTTTTTTTTTTTTTTT DIIS        TELAPSE      466.82 TCPU      228.36
 DIIS TEST: 0.19165E-05 AT SCF   CYCLE  21 - DIIS ACTIVE - HISTORY:    21 CYCLES
 TTTTTTTTTTTTTTTTTTTTTTTTTTTTTT FDIK        TELAPSE      470.73 TCPU      228.39
 INSULATING STATE
 TOP OF VALENCE BANDS -    BAND    402; K    3; EIG -2.9143505E-01 AU
 TOP OF VALENCE BANDS -    BAND    402; K    1; EIG -2.9276467E-01 AU
 BOTTOM OF VIRTUAL BANDS - BAND    403; K    3; EIG -6.1159578E-02 AU
 DIRECT ENERGY BAND GAP:   6.2661 eV
 BOTTOM OF VIRTUAL BANDS - BAND    403; K    1; EIG -6.0579336E-02 AU
 TTTTTTTTTTTTTTTTTTTTTTTTTTTTTT PDIG        TELAPSE      470.93 TCPU      228.59
 CHARGE NORMALIZATION FACTOR   1.00000000
 TOTAL ATOMIC CHARGES:
  18.5889173  18.5889173  18.5889173  18.5889173  18.5889173  18.5889173
   7.5750630   7.5750630   7.5750630   7.5750630   7.5750630   7.5750630
   7.5750630   7.5750630   7.5750630   7.5750630   7.5750630   7.5750630
   7.5750630   7.5750630   7.5750630   7.5750630   7.5750630   7.5750630
   7.5750630   7.5750630   7.5750630   7.5750630   7.5750630   7.5750630
   6.7653995   6.7653995   6.7653995   6.7653995   6.7653995   6.7653995
   6.7653995   6.7653995   6.7653995   6.7653995   6.7653995   6.7653995
   5.4286420   5.4286420   5.4286420   5.4286420   5.4286420   5.4286420
   5.4286420   5.4286420   5.4286420   5.4286420   5.4286420   5.4286420
   6.0192689   6.0192689   6.0192689   6.0192689   6.0192689   6.0192689
   6.0192689   6.0192689   6.0192689   6.0192689   6.0192689   6.0192689
   6.0192689   6.0192689   6.0192689   6.0192689   6.0192689   6.0192689
   6.0192689   6.0192689   6.0192689   6.0192689   6.0192689   6.0192689
   0.8553478   0.8553478   0.8553478   0.8553478   0.8553478   0.8553478
   0.8553478   0.8553478   0.8553478   0.8553478   0.8553478   0.8553478
   0.8553478   0.8553478   0.8553478   0.8553478   0.8553478   0.8553478
   0.8553478   0.8553478   0.8553478   0.8553478   0.8553478   0.8553478
   8.3060703   8.3060703   8.3060703   8.3060703   8.3060703   8.3060703
   8.3060703   8.3060703   8.3060703   8.3060703   8.3060703   8.3060703
   8.3060703   8.3060703   8.3060703   8.3060703   8.3060703   8.3060703
   8.3060703   8.3060703   8.3060703   8.3060703   8.3060703   8.3060703
 TTTTTTTTTTTTTTTTTTTTTTTTTTTTTT MOQGAD      TELAPSE      470.95 TCPU      228.61
 TTTTTTTTTTTTTTTTTTTTTTTTTTTTTT SHELLXN     TELAPSE      475.80 TCPU      231.75
 TTTTTTTTTTTTTTTTTTTTTTTTTTTTTT MONMO3      TELAPSE      476.89 TCPU      232.83
 NUMERICALLY INTEGRATED DENSITY    803.9998850760
 TTTTTTTTTTTTTTTTTTTTTTTTTTTTTT NUMDFT      TELAPSE      478.02 TCPU      233.97
 CYC  22 ETOT(AU) -6.167704841475E+03 DETOT -1.14E-07 tst  1.04E-10 PX  1.98E-04
 TTTTTTTTTTTTTTTTTTTTTTTTTTTTTT DIIS        TELAPSE      478.33 TCPU      234.28
 DIIS TEST: 0.16674E-07 AT SCF   CYCLE  22 - DIIS ACTIVE - HISTORY:    22 CYCLES
 TTTTTTTTTTTTTTTTTTTTTTTTTTTTTT FDIK        TELAPSE      478.70 TCPU      234.51
 INSULATING STATE
 TOP OF VALENCE BANDS -    BAND    402; K    3; EIG -2.9143518E-01 AU
 TOP OF VALENCE BANDS -    BAND    402; K    1; EIG -2.9276491E-01 AU
 BOTTOM OF VIRTUAL BANDS - BAND    403; K    3; EIG -6.1159263E-02 AU
 DIRECT ENERGY BAND GAP:   6.2661 eV
 BOTTOM OF VIRTUAL BANDS - BAND    403; K    1; EIG -6.0579069E-02 AU
 TTTTTTTTTTTTTTTTTTTTTTTTTTTTTT PDIG        TELAPSE      478.90 TCPU      234.71
 CHARGE NORMALIZATION FACTOR   1.00000000
 TOTAL ATOMIC CHARGES:
  18.5889650  18.5889650  18.5889650  18.5889650  18.5889650  18.5889650
   7.5750517   7.5750517   7.5750517   7.5750517   7.5750517   7.5750517
   7.5750517   7.5750517   7.5750517   7.5750517   7.5750517   7.5750517
   7.5750517   7.5750517   7.5750517   7.5750517   7.5750517   7.5750517
   7.5750517   7.5750517   7.5750517   7.5750517   7.5750517   7.5750517
   6.7654093   6.7654093   6.7654093   6.7654093   6.7654093   6.7654093
   6.7654093   6.7654093   6.7654093   6.7654093   6.7654093   6.7654093
   5.4286567   5.4286567   5.4286567   5.4286567   5.4286567   5.4286567
   5.4286567   5.4286567   5.4286567   5.4286567   5.4286567   5.4286567
   6.0192638   6.0192638   6.0192638   6.0192638   6.0192638   6.0192638
   6.0192638   6.0192638   6.0192638   6.0192638   6.0192638   6.0192638
   6.0192638   6.0192638   6.0192638   6.0192638   6.0192638   6.0192638
   6.0192638   6.0192638   6.0192638   6.0192638   6.0192638   6.0192638
   0.8553492   0.8553492   0.8553492   0.8553492   0.8553492   0.8553492
   0.8553492   0.8553492   0.8553492   0.8553492   0.8553492   0.8553492
   0.8553492   0.8553492   0.8553492   0.8553492   0.8553492   0.8553492
   0.8553492   0.8553492   0.8553492   0.8553492   0.8553492   0.8553492
   8.3060611   8.3060611   8.3060611   8.3060611   8.3060611   8.3060611
   8.3060611   8.3060611   8.3060611   8.3060611   8.3060611   8.3060611
   8.3060611   8.3060611   8.3060611   8.3060611   8.3060611   8.3060611
   8.3060611   8.3060611   8.3060611   8.3060611   8.3060611   8.3060611
 TTTTTTTTTTTTTTTTTTTTTTTTTTTTTT MOQGAD      TELAPSE      478.91 TCPU      234.73
 TTTTTTTTTTTTTTTTTTTTTTTTTTTTTT SHELLXN     TELAPSE      488.30 TCPU      237.85
 TTTTTTTTTTTTTTTTTTTTTTTTTTTTTT MONMO3      TELAPSE      489.40 TCPU      238.94
 NUMERICALLY INTEGRATED DENSITY    803.9998850761
 TTTTTTTTTTTTTTTTTTTTTTTTTTTTTT NUMDFT      TELAPSE      490.94 TCPU      240.49
 CYC  23 ETOT(AU) -6.167704841462E+03 DETOT  1.28E-08 tst  3.89E-08 PX  4.09E-03
 TTTTTTTTTTTTTTTTTTTTTTTTTTTTTT DIIS        TELAPSE      491.26 TCPU      240.81
 DIIS TEST: 0.23398E-04 AT SCF   CYCLE  23 - DIIS ACTIVE - HISTORY:    23 CYCLES
 TTTTTTTTTTTTTTTTTTTTTTTTTTTTTT FDIK        TELAPSE      491.72 TCPU      241.16
 INSULATING STATE
 TOP OF VALENCE BANDS -    BAND    402; K    3; EIG -2.9143518E-01 AU
 TOP OF VALENCE BANDS -    BAND    402; K    1; EIG -2.9276491E-01 AU
 BOTTOM OF VIRTUAL BANDS - BAND    403; K    3; EIG -6.1159264E-02 AU
 DIRECT ENERGY BAND GAP:   6.2661 eV
 BOTTOM OF VIRTUAL BANDS - BAND    403; K    1; EIG -6.0579069E-02 AU
 TTTTTTTTTTTTTTTTTTTTTTTTTTTTTT PDIG        TELAPSE      491.92 TCPU      241.36
 CHARGE NORMALIZATION FACTOR   1.00000000
 TOTAL ATOMIC CHARGES:
  18.5889796  18.5889796  18.5889796  18.5889796  18.5889796  18.5889796
   7.5750625   7.5750625   7.5750625   7.5750625   7.5750625   7.5750625
   7.5750625   7.5750625   7.5750625   7.5750625   7.5750625   7.5750625
   7.5750625   7.5750625   7.5750625   7.5750625   7.5750625   7.5750625
   7.5750625   7.5750625   7.5750625   7.5750625   7.5750625   7.5750625
   6.7654062   6.7654062   6.7654062   6.7654062   6.7654062   6.7654062
   6.7654062   6.7654062   6.7654062   6.7654062   6.7654062   6.7654062
   5.4286258   5.4286258   5.4286258   5.4286258   5.4286258   5.4286258
   5.4286258   5.4286258   5.4286258   5.4286258   5.4286258   5.4286258
   6.0192609   6.0192609   6.0192609   6.0192609   6.0192609   6.0192609
   6.0192609   6.0192609   6.0192609   6.0192609   6.0192609   6.0192609
   6.0192609   6.0192609   6.0192609   6.0192609   6.0192609   6.0192609
   6.0192609   6.0192609   6.0192609   6.0192609   6.0192609   6.0192609
   0.8553447   0.8553447   0.8553447   0.8553447   0.8553447   0.8553447
   0.8553447   0.8553447   0.8553447   0.8553447   0.8553447   0.8553447
   0.8553447   0.8553447   0.8553447   0.8553447   0.8553447   0.8553447
   0.8553447   0.8553447   0.8553447   0.8553447   0.8553447   0.8553447
   8.3060710   8.3060710   8.3060710   8.3060710   8.3060710   8.3060710
   8.3060710   8.3060710   8.3060710   8.3060710   8.3060710   8.3060710
   8.3060710   8.3060710   8.3060710   8.3060710   8.3060710   8.3060710
   8.3060710   8.3060710   8.3060710   8.3060710   8.3060710   8.3060710
 TTTTTTTTTTTTTTTTTTTTTTTTTTTTTT MOQGAD      TELAPSE      491.94 TCPU      241.37
 TTTTTTTTTTTTTTTTTTTTTTTTTTTTTT SHELLXN     TELAPSE      495.77 TCPU      244.44
 TTTTTTTTTTTTTTTTTTTTTTTTTTTTTT MONMO3      TELAPSE      498.15 TCPU      246.82
 NUMERICALLY INTEGRATED DENSITY    803.9998850771
 TTTTTTTTTTTTTTTTTTTTTTTTTTTTTT NUMDFT      TELAPSE      499.34 TCPU      248.01
 CYC  24 ETOT(AU) -6.167704841909E+03 DETOT -4.47E-07 tst  1.65E-09 PX  8.80E-04
 TTTTTTTTTTTTTTTTTTTTTTTTTTTTTT DIIS        TELAPSE      500.35 TCPU      249.02
 DIIS TEST: 0.37415E-08 AT SCF   CYCLE  24 - DIIS ACTIVE - HISTORY:    24 CYCLES
 TTTTTTTTTTTTTTTTTTTTTTTTTTTTTT FDIK        TELAPSE      500.74 TCPU      249.31
 INSULATING STATE
 TOP OF VALENCE BANDS -    BAND    402; K    3; EIG -2.9143494E-01 AU
 TOP OF VALENCE BANDS -    BAND    402; K    1; EIG -2.9276470E-01 AU
 BOTTOM OF VIRTUAL BANDS - BAND    403; K    3; EIG -6.1158958E-02 AU
 DIRECT ENERGY BAND GAP:   6.2661 eV
 BOTTOM OF VIRTUAL BANDS - BAND    403; K    1; EIG -6.0578754E-02 AU
 TTTTTTTTTTTTTTTTTTTTTTTTTTTTTT PDIG        TELAPSE      500.96 TCPU      249.52
 CHARGE NORMALIZATION FACTOR   1.00000000
 TOTAL ATOMIC CHARGES:
  18.5889943  18.5889943  18.5889943  18.5889943  18.5889943  18.5889943
   7.5750605   7.5750605   7.5750605   7.5750605   7.5750605   7.5750605
   7.5750605   7.5750605   7.5750605   7.5750605   7.5750605   7.5750605
   7.5750605   7.5750605   7.5750605   7.5750605   7.5750605   7.5750605
   7.5750605   7.5750605   7.5750605   7.5750605   7.5750605   7.5750605
   6.7654093   6.7654093   6.7654093   6.7654093   6.7654093   6.7654093
   6.7654093   6.7654093   6.7654093   6.7654093   6.7654093   6.7654093
   5.4286271   5.4286271   5.4286271   5.4286271   5.4286271   5.4286271
   5.4286271   5.4286271   5.4286271   5.4286271   5.4286271   5.4286271
   6.0192600   6.0192600   6.0192600   6.0192600   6.0192600   6.0192600
   6.0192600   6.0192600   6.0192600   6.0192600   6.0192600   6.0192600
   6.0192600   6.0192600   6.0192600   6.0192600   6.0192600   6.0192600
   6.0192600   6.0192600   6.0192600   6.0192600   6.0192600   6.0192600
   0.8553444   0.8553444   0.8553444   0.8553444   0.8553444   0.8553444
   0.8553444   0.8553444   0.8553444   0.8553444   0.8553444   0.8553444
   0.8553444   0.8553444   0.8553444   0.8553444   0.8553444   0.8553444
   0.8553444   0.8553444   0.8553444   0.8553444   0.8553444   0.8553444
   8.3060684   8.3060684   8.3060684   8.3060684   8.3060684   8.3060684
   8.3060684   8.3060684   8.3060684   8.3060684   8.3060684   8.3060684
   8.3060684   8.3060684   8.3060684   8.3060684   8.3060684   8.3060684
   8.3060684   8.3060684   8.3060684   8.3060684   8.3060684   8.3060684
 TTTTTTTTTTTTTTTTTTTTTTTTTTTTTT MOQGAD      TELAPSE      500.97 TCPU      249.54
 TTTTTTTTTTTTTTTTTTTTTTTTTTTTTT SHELLXN     TELAPSE      506.44 TCPU      252.71
 TTTTTTTTTTTTTTTTTTTTTTTTTTTTTT MONMO3      TELAPSE      508.50 TCPU      254.77
 NUMERICALLY INTEGRATED DENSITY    803.9998850772
 TTTTTTTTTTTTTTTTTTTTTTTTTTTTTT NUMDFT      TELAPSE      509.65 TCPU      255.92
 CYC  25 ETOT(AU) -6.167704842088E+03 DETOT -1.79E-07 tst  1.62E-09 PX  1.32E-03
 TTTTTTTTTTTTTTTTTTTTTTTTTTTTTT DIIS        TELAPSE      511.07 TCPU      257.35
 DIIS TEST: 0.16347E-05 AT SCF   CYCLE  25 - DIIS ACTIVE - HISTORY:    25 CYCLES
 TTTTTTTTTTTTTTTTTTTTTTTTTTTTTT FDIK        TELAPSE      511.96 TCPU      257.96
 INSULATING STATE
 TOP OF VALENCE BANDS -    BAND    402; K    3; EIG -2.9143494E-01 AU
 TOP OF VALENCE BANDS -    BAND    402; K    1; EIG -2.9276470E-01 AU
 BOTTOM OF VIRTUAL BANDS - BAND    403; K    3; EIG -6.1158956E-02 AU
 DIRECT ENERGY BAND GAP:   6.2661 eV
 BOTTOM OF VIRTUAL BANDS - BAND    403; K    1; EIG -6.0578752E-02 AU
 TTTTTTTTTTTTTTTTTTTTTTTTTTTTTT PDIG        TELAPSE      512.18 TCPU      258.18
 CHARGE NORMALIZATION FACTOR   1.00000000
 TOTAL ATOMIC CHARGES:
  18.5889921  18.5889921  18.5889921  18.5889921  18.5889921  18.5889921
   7.5750630   7.5750630   7.5750630   7.5750630   7.5750630   7.5750630
   7.5750630   7.5750630   7.5750630   7.5750630   7.5750630   7.5750630
   7.5750630   7.5750630   7.5750630   7.5750630   7.5750630   7.5750630
   7.5750630   7.5750630   7.5750630   7.5750630   7.5750630   7.5750630
   6.7654069   6.7654069   6.7654069   6.7654069   6.7654069   6.7654069
   6.7654069   6.7654069   6.7654069   6.7654069   6.7654069   6.7654069
   5.4286200   5.4286200   5.4286200   5.4286200   5.4286200   5.4286200
   5.4286200   5.4286200   5.4286200   5.4286200   5.4286200   5.4286200
   6.0192594   6.0192594   6.0192594   6.0192594   6.0192594   6.0192594
   6.0192594   6.0192594   6.0192594   6.0192594   6.0192594   6.0192594
   6.0192594   6.0192594   6.0192594   6.0192594   6.0192594   6.0192594
   6.0192594   6.0192594   6.0192594   6.0192594   6.0192594   6.0192594
   0.8553437   0.8553437   0.8553437   0.8553437   0.8553437   0.8553437
   0.8553437   0.8553437   0.8553437   0.8553437   0.8553437   0.8553437
   0.8553437   0.8553437   0.8553437   0.8553437   0.8553437   0.8553437
   0.8553437   0.8553437   0.8553437   0.8553437   0.8553437   0.8553437
   8.3060724   8.3060724   8.3060724   8.3060724   8.3060724   8.3060724
   8.3060724   8.3060724   8.3060724   8.3060724   8.3060724   8.3060724
   8.3060724   8.3060724   8.3060724   8.3060724   8.3060724   8.3060724
   8.3060724   8.3060724   8.3060724   8.3060724   8.3060724   8.3060724
 TTTTTTTTTTTTTTTTTTTTTTTTTTTTTT MOQGAD      TELAPSE      512.19 TCPU      258.20
 TTTTTTTTTTTTTTTTTTTTTTTTTTTTTT SHELLXN     TELAPSE      517.08 TCPU      261.33
 TTTTTTTTTTTTTTTTTTTTTTTTTTTTTT MONMO3      TELAPSE      518.16 TCPU      262.40
 NUMERICALLY INTEGRATED DENSITY    803.9998850777
 TTTTTTTTTTTTTTTTTTTTTTTTTTTTTT NUMDFT      TELAPSE      519.30 TCPU      263.55
 CYC  26 ETOT(AU) -6.167704841881E+03 DETOT  2.07E-07 tst  1.14E-10 PX  1.99E-04
 TTTTTTTTTTTTTTTTTTTTTTTTTTTTTT DIIS        TELAPSE      523.34 TCPU      267.59
 DIIS TEST: 0.27491E-08 AT SCF   CYCLE  26 - DIIS ACTIVE - HISTORY:    26 CYCLES
 TTTTTTTTTTTTTTTTTTTTTTTTTTTTTT FDIK        TELAPSE      524.43 TCPU      268.22
 INSULATING STATE
 TOP OF VALENCE BANDS -    BAND    402; K    3; EIG -2.9143483E-01 AU
 TOP OF VALENCE BANDS -    BAND    402; K    1; EIG -2.9276460E-01 AU
 BOTTOM OF VIRTUAL BANDS - BAND    403; K    3; EIG -6.1158758E-02 AU
 DIRECT ENERGY BAND GAP:   6.2661 eV
 BOTTOM OF VIRTUAL BANDS - BAND    403; K    1; EIG -6.0578557E-02 AU
 TTTTTTTTTTTTTTTTTTTTTTTTTTTTTT PDIG        TELAPSE      524.65 TCPU      268.44
 CHARGE NORMALIZATION FACTOR   1.00000000
 TOTAL ATOMIC CHARGES:
  18.5889969  18.5889969  18.5889969  18.5889969  18.5889969  18.5889969
   7.5750626   7.5750626   7.5750626   7.5750626   7.5750626   7.5750626
   7.5750626   7.5750626   7.5750626   7.5750626   7.5750626   7.5750626
   7.5750626   7.5750626   7.5750626   7.5750626   7.5750626   7.5750626
   7.5750626   7.5750626   7.5750626   7.5750626   7.5750626   7.5750626
   6.7654072   6.7654072   6.7654072   6.7654072   6.7654072   6.7654072
   6.7654072   6.7654072   6.7654072   6.7654072   6.7654072   6.7654072
   5.4286196   5.4286196   5.4286196   5.4286196   5.4286196   5.4286196
   5.4286196   5.4286196   5.4286196   5.4286196   5.4286196   5.4286196
   6.0192594   6.0192594   6.0192594   6.0192594   6.0192594   6.0192594
   6.0192594   6.0192594   6.0192594   6.0192594   6.0192594   6.0192594
   6.0192594   6.0192594   6.0192594   6.0192594   6.0192594   6.0192594
   6.0192594   6.0192594   6.0192594   6.0192594   6.0192594   6.0192594
   0.8553437   0.8553437   0.8553437   0.8553437   0.8553437   0.8553437
   0.8553437   0.8553437   0.8553437   0.8553437   0.8553437   0.8553437
   0.8553437   0.8553437   0.8553437   0.8553437   0.8553437   0.8553437
   0.8553437   0.8553437   0.8553437   0.8553437   0.8553437   0.8553437
   8.3060716   8.3060716   8.3060716   8.3060716   8.3060716   8.3060716
   8.3060716   8.3060716   8.3060716   8.3060716   8.3060716   8.3060716
   8.3060716   8.3060716   8.3060716   8.3060716   8.3060716   8.3060716
   8.3060716   8.3060716   8.3060716   8.3060716   8.3060716   8.3060716
 TTTTTTTTTTTTTTTTTTTTTTTTTTTTTT MOQGAD      TELAPSE      524.67 TCPU      268.46
 TTTTTTTTTTTTTTTTTTTTTTTTTTTTTT SHELLXN     TELAPSE      534.57 TCPU      271.58
 TTTTTTTTTTTTTTTTTTTTTTTTTTTTTT MONMO3      TELAPSE      536.50 TCPU      273.51
 NUMERICALLY INTEGRATED DENSITY    803.9998850777
 TTTTTTTTTTTTTTTTTTTTTTTTTTTTTT NUMDFT      TELAPSE      537.64 TCPU      274.65
 CYC  27 ETOT(AU) -6.167704842104E+03 DETOT -2.23E-07 tst  2.38E-10 PX  5.19E-04
 TTTTTTTTTTTTTTTTTTTTTTTTTTTTTT DIIS        TELAPSE      542.64 TCPU      279.66
 DIIS TEST: 0.19476E-06 AT SCF   CYCLE  27 - DIIS ACTIVE - HISTORY:    27 CYCLES
 TTTTTTTTTTTTTTTTTTTTTTTTTTTTTT FDIK        TELAPSE      543.31 TCPU      280.13
 INSULATING STATE
 TOP OF VALENCE BANDS -    BAND    402; K    3; EIG -2.9143483E-01 AU
 TOP OF VALENCE BANDS -    BAND    402; K    1; EIG -2.9276460E-01 AU
 BOTTOM OF VIRTUAL BANDS - BAND    403; K    3; EIG -6.1158757E-02 AU
 DIRECT ENERGY BAND GAP:   6.2661 eV
 BOTTOM OF VIRTUAL BANDS - BAND    403; K    1; EIG -6.0578557E-02 AU
 TTTTTTTTTTTTTTTTTTTTTTTTTTTTTT PDIG        TELAPSE      543.54 TCPU      280.36
 CHARGE NORMALIZATION FACTOR   1.00000000
 TOTAL ATOMIC CHARGES:
  18.5889948  18.5889948  18.5889948  18.5889948  18.5889948  18.5889948
   7.5750636   7.5750636   7.5750636   7.5750636   7.5750636   7.5750636
   7.5750636   7.5750636   7.5750636   7.5750636   7.5750636   7.5750636
   7.5750636   7.5750636   7.5750636   7.5750636   7.5750636   7.5750636
   7.5750636   7.5750636   7.5750636   7.5750636   7.5750636   7.5750636
   6.7654070   6.7654070   6.7654070   6.7654070   6.7654070   6.7654070
   6.7654070   6.7654070   6.7654070   6.7654070   6.7654070   6.7654070
   5.4286172   5.4286172   5.4286172   5.4286172   5.4286172   5.4286172
   5.4286172   5.4286172   5.4286172   5.4286172   5.4286172   5.4286172
   6.0192593   6.0192593   6.0192593   6.0192593   6.0192593   6.0192593
   6.0192593   6.0192593   6.0192593   6.0192593   6.0192593   6.0192593
   6.0192593   6.0192593   6.0192593   6.0192593   6.0192593   6.0192593
   6.0192593   6.0192593   6.0192593   6.0192593   6.0192593   6.0192593
   0.8553434   0.8553434   0.8553434   0.8553434   0.8553434   0.8553434
   0.8553434   0.8553434   0.8553434   0.8553434   0.8553434   0.8553434
   0.8553434   0.8553434   0.8553434   0.8553434   0.8553434   0.8553434
   0.8553434   0.8553434   0.8553434   0.8553434   0.8553434   0.8553434
   8.3060729   8.3060729   8.3060729   8.3060729   8.3060729   8.3060729
   8.3060729   8.3060729   8.3060729   8.3060729   8.3060729   8.3060729
   8.3060729   8.3060729   8.3060729   8.3060729   8.3060729   8.3060729
   8.3060729   8.3060729   8.3060729   8.3060729   8.3060729   8.3060729
 TTTTTTTTTTTTTTTTTTTTTTTTTTTTTT MOQGAD      TELAPSE      543.55 TCPU      280.37
 TTTTTTTTTTTTTTTTTTTTTTTTTTTTTT SHELLXN     TELAPSE      548.08 TCPU      283.50
 TTTTTTTTTTTTTTTTTTTTTTTTTTTTTT MONMO3      TELAPSE      549.40 TCPU      284.83
 NUMERICALLY INTEGRATED DENSITY    803.9998850779
 TTTTTTTTTTTTTTTTTTTTTTTTTTTTTT NUMDFT      TELAPSE      550.59 TCPU      286.01
 CYC  28 ETOT(AU) -6.167704841919E+03 DETOT  1.85E-07 tst  1.56E-11 PX  9.90E-05
 TTTTTTTTTTTTTTTTTTTTTTTTTTTTTT DIIS        TELAPSE      550.90 TCPU      286.32
 DIIS TEST: 0.24699E-08 AT SCF   CYCLE  28 - DIIS ACTIVE - HISTORY:    28 CYCLES
 TTTTTTTTTTTTTTTTTTTTTTTTTTTTTT FDIK        TELAPSE      552.42 TCPU      287.73
 INSULATING STATE
 TOP OF VALENCE BANDS -    BAND    402; K    3; EIG -2.9143479E-01 AU
 TOP OF VALENCE BANDS -    BAND    402; K    1; EIG -2.9276456E-01 AU
 BOTTOM OF VIRTUAL BANDS - BAND    403; K    3; EIG -6.1158694E-02 AU
 DIRECT ENERGY BAND GAP:   6.2661 eV
 BOTTOM OF VIRTUAL BANDS - BAND    403; K    1; EIG -6.0578496E-02 AU
 TTTTTTTTTTTTTTTTTTTTTTTTTTTTTT PDIG        TELAPSE      552.62 TCPU      287.93
 CHARGE NORMALIZATION FACTOR   1.00000000
 TOTAL ATOMIC CHARGES:
  18.5889979  18.5889979  18.5889979  18.5889979  18.5889979  18.5889979
   7.5750635   7.5750635   7.5750635   7.5750635   7.5750635   7.5750635
   7.5750635   7.5750635   7.5750635   7.5750635   7.5750635   7.5750635
   7.5750635   7.5750635   7.5750635   7.5750635   7.5750635   7.5750635
   7.5750635   7.5750635   7.5750635   7.5750635   7.5750635   7.5750635
   6.7654067   6.7654067   6.7654067   6.7654067   6.7654067   6.7654067
   6.7654067   6.7654067   6.7654067   6.7654067   6.7654067   6.7654067
   5.4286164   5.4286164   5.4286164   5.4286164   5.4286164   5.4286164
   5.4286164   5.4286164   5.4286164   5.4286164   5.4286164   5.4286164
   6.0192595   6.0192595   6.0192595   6.0192595   6.0192595   6.0192595
   6.0192595   6.0192595   6.0192595   6.0192595   6.0192595   6.0192595
   6.0192595   6.0192595   6.0192595   6.0192595   6.0192595   6.0192595
   6.0192595   6.0192595   6.0192595   6.0192595   6.0192595   6.0192595
   0.8553432   0.8553432   0.8553432   0.8553432   0.8553432   0.8553432
   0.8553432   0.8553432   0.8553432   0.8553432   0.8553432   0.8553432
   0.8553432   0.8553432   0.8553432   0.8553432   0.8553432   0.8553432
   0.8553432   0.8553432   0.8553432   0.8553432   0.8553432   0.8553432
   8.3060727   8.3060727   8.3060727   8.3060727   8.3060727   8.3060727
   8.3060727   8.3060727   8.3060727   8.3060727   8.3060727   8.3060727
   8.3060727   8.3060727   8.3060727   8.3060727   8.3060727   8.3060727
   8.3060727   8.3060727   8.3060727   8.3060727   8.3060727   8.3060727
 TTTTTTTTTTTTTTTTTTTTTTTTTTTTTT MOQGAD      TELAPSE      552.64 TCPU      287.95
 TTTTTTTTTTTTTTTTTTTTTTTTTTTTTT SHELLXN     TELAPSE      562.56 TCPU      291.09
 TTTTTTTTTTTTTTTTTTTTTTTTTTTTTT MONMO3      TELAPSE      563.64 TCPU      292.17
 NUMERICALLY INTEGRATED DENSITY    803.9998850779
 TTTTTTTTTTTTTTTTTTTTTTTTTTTTTT NUMDFT      TELAPSE      564.78 TCPU      293.31
 CYC  29 ETOT(AU) -6.167704842020E+03 DETOT -1.01E-07 tst  1.27E-10 PX  3.92E-04
 TTTTTTTTTTTTTTTTTTTTTTTTTTTTTT DIIS        TELAPSE      565.65 TCPU      294.19
 DIIS TEST: 0.79276E-07 AT SCF   CYCLE  29 - DIIS ACTIVE - HISTORY:    29 CYCLES
 TTTTTTTTTTTTTTTTTTTTTTTTTTTTTT FDIK        TELAPSE      566.19 TCPU      294.62
 INSULATING STATE
 TOP OF VALENCE BANDS -    BAND    402; K    3; EIG -2.9143479E-01 AU
 TOP OF VALENCE BANDS -    BAND    402; K    1; EIG -2.9276456E-01 AU
 BOTTOM OF VIRTUAL BANDS - BAND    403; K    3; EIG -6.1158694E-02 AU
 DIRECT ENERGY BAND GAP:   6.2661 eV
 BOTTOM OF VIRTUAL BANDS - BAND    403; K    1; EIG -6.0578496E-02 AU
 TTTTTTTTTTTTTTTTTTTTTTTTTTTTTT PDIG        TELAPSE      566.41 TCPU      294.83
 CHARGE NORMALIZATION FACTOR   1.00000000
 TOTAL ATOMIC CHARGES:
  18.5889961  18.5889961  18.5889961  18.5889961  18.5889961  18.5889961
   7.5750640   7.5750640   7.5750640   7.5750640   7.5750640   7.5750640
   7.5750640   7.5750640   7.5750640   7.5750640   7.5750640   7.5750640
   7.5750640   7.5750640   7.5750640   7.5750640   7.5750640   7.5750640
   7.5750640   7.5750640   7.5750640   7.5750640   7.5750640   7.5750640
   6.7654070   6.7654070   6.7654070   6.7654070   6.7654070   6.7654070
   6.7654070   6.7654070   6.7654070   6.7654070   6.7654070   6.7654070
   5.4286152   5.4286152   5.4286152   5.4286152   5.4286152   5.4286152
   5.4286152   5.4286152   5.4286152   5.4286152   5.4286152   5.4286152
   6.0192594   6.0192594   6.0192594   6.0192594   6.0192594   6.0192594
   6.0192594   6.0192594   6.0192594   6.0192594   6.0192594   6.0192594
   6.0192594   6.0192594   6.0192594   6.0192594   6.0192594   6.0192594
   6.0192594   6.0192594   6.0192594   6.0192594   6.0192594   6.0192594
   0.8553432   0.8553432   0.8553432   0.8553432   0.8553432   0.8553432
   0.8553432   0.8553432   0.8553432   0.8553432   0.8553432   0.8553432
   0.8553432   0.8553432   0.8553432   0.8553432   0.8553432   0.8553432
   0.8553432   0.8553432   0.8553432   0.8553432   0.8553432   0.8553432
   8.3060732   8.3060732   8.3060732   8.3060732   8.3060732   8.3060732
   8.3060732   8.3060732   8.3060732   8.3060732   8.3060732   8.3060732
   8.3060732   8.3060732   8.3060732   8.3060732   8.3060732   8.3060732
   8.3060732   8.3060732   8.3060732   8.3060732   8.3060732   8.3060732
 TTTTTTTTTTTTTTTTTTTTTTTTTTTTTT MOQGAD      TELAPSE      566.42 TCPU      294.85
 TTTTTTTTTTTTTTTTTTTTTTTTTTTTTT SHELLXN     TELAPSE      570.60 TCPU      297.98
 TTTTTTTTTTTTTTTTTTTTTTTTTTTTTT MONMO3      TELAPSE      571.68 TCPU      299.05
 NUMERICALLY INTEGRATED DENSITY    803.9998850780
 TTTTTTTTTTTTTTTTTTTTTTTTTTTTTT NUMDFT      TELAPSE      572.81 TCPU      300.19
 CYC  30 ETOT(AU) -6.167704841973E+03 DETOT  4.68E-08 tst  8.36E-12 PX  5.88E-05
 TTTTTTTTTTTTTTTTTTTTTTTTTTTTTT DIIS        TELAPSE      578.40 TCPU      305.78
 DIIS TEST: 0.23786E-08 AT SCF   CYCLE  30 - DIIS ACTIVE - HISTORY:    30 CYCLES
 TTTTTTTTTTTTTTTTTTTTTTTTTTTTTT FDIK        TELAPSE      581.41 TCPU      307.90
 INSULATING STATE
 TOP OF VALENCE BANDS -    BAND    402; K    3; EIG -2.9143476E-01 AU
 TOP OF VALENCE BANDS -    BAND    402; K    1; EIG -2.9276453E-01 AU
 BOTTOM OF VIRTUAL BANDS - BAND    403; K    3; EIG -6.1158645E-02 AU
 DIRECT ENERGY BAND GAP:   6.2661 eV
 BOTTOM OF VIRTUAL BANDS - BAND    403; K    1; EIG -6.0578449E-02 AU
 TTTTTTTTTTTTTTTTTTTTTTTTTTTTTT PDIG        TELAPSE      581.74 TCPU      308.23
 CHARGE NORMALIZATION FACTOR   1.00000000
 TOTAL ATOMIC CHARGES:
  18.5889987  18.5889987  18.5889987  18.5889987  18.5889987  18.5889987
   7.5750639   7.5750639   7.5750639   7.5750639   7.5750639   7.5750639
   7.5750639   7.5750639   7.5750639   7.5750639   7.5750639   7.5750639
   7.5750639   7.5750639   7.5750639   7.5750639   7.5750639   7.5750639
   7.5750639   7.5750639   7.5750639   7.5750639   7.5750639   7.5750639
   6.7654066   6.7654066   6.7654066   6.7654066   6.7654066   6.7654066
   6.7654066   6.7654066   6.7654066   6.7654066   6.7654066   6.7654066
   5.4286145   5.4286145   5.4286145   5.4286145   5.4286145   5.4286145
   5.4286145   5.4286145   5.4286145   5.4286145   5.4286145   5.4286145
   6.0192595   6.0192595   6.0192595   6.0192595   6.0192595   6.0192595
   6.0192595   6.0192595   6.0192595   6.0192595   6.0192595   6.0192595
   6.0192595   6.0192595   6.0192595   6.0192595   6.0192595   6.0192595
   6.0192595   6.0192595   6.0192595   6.0192595   6.0192595   6.0192595
   0.8553432   0.8553432   0.8553432   0.8553432   0.8553432   0.8553432
   0.8553432   0.8553432   0.8553432   0.8553432   0.8553432   0.8553432
   0.8553432   0.8553432   0.8553432   0.8553432   0.8553432   0.8553432
   0.8553432   0.8553432   0.8553432   0.8553432   0.8553432   0.8553432
   8.3060731   8.3060731   8.3060731   8.3060731   8.3060731   8.3060731
   8.3060731   8.3060731   8.3060731   8.3060731   8.3060731   8.3060731
   8.3060731   8.3060731   8.3060731   8.3060731   8.3060731   8.3060731
   8.3060731   8.3060731   8.3060731   8.3060731   8.3060731   8.3060731
 TTTTTTTTTTTTTTTTTTTTTTTTTTTTTT MOQGAD      TELAPSE      581.75 TCPU      308.24
 TTTTTTTTTTTTTTTTTTTTTTTTTTTTTT SHELLXN     TELAPSE      589.21 TCPU      311.37
 TTTTTTTTTTTTTTTTTTTTTTTTTTTTTT MONMO3      TELAPSE      592.50 TCPU      314.66
 NUMERICALLY INTEGRATED DENSITY    803.9998850780
 TTTTTTTTTTTTTTTTTTTTTTTTTTTTTT NUMDFT      TELAPSE      593.63 TCPU      315.79
 CYC  31 ETOT(AU) -6.167704842057E+03 DETOT -8.40E-08 tst  6.92E-11 PX  2.88E-04
 TTTTTTTTTTTTTTTTTTTTTTTTTTTTTT DIIS        TELAPSE      598.42 TCPU      320.58
 DIIS TEST: 0.42713E-07 AT SCF   CYCLE  31 - DIIS ACTIVE - HISTORY:    31 CYCLES
 TTTTTTTTTTTTTTTTTTTTTTTTTTTTTT FDIK        TELAPSE      599.75 TCPU      321.66
 INSULATING STATE
 TOP OF VALENCE BANDS -    BAND    402; K    3; EIG -2.9143476E-01 AU
 TOP OF VALENCE BANDS -    BAND    402; K    1; EIG -2.9276453E-01 AU
 BOTTOM OF VIRTUAL BANDS - BAND    403; K    3; EIG -6.1158645E-02 AU
 DIRECT ENERGY BAND GAP:   6.2661 eV
 BOTTOM OF VIRTUAL BANDS - BAND    403; K    1; EIG -6.0578449E-02 AU
 TTTTTTTTTTTTTTTTTTTTTTTTTTTTTT PDIG        TELAPSE      599.97 TCPU      321.88
 CHARGE NORMALIZATION FACTOR   1.00000000
 TOTAL ATOMIC CHARGES:
  18.5889968  18.5889968  18.5889968  18.5889968  18.5889968  18.5889968
   7.5750642   7.5750642   7.5750642   7.5750642   7.5750642   7.5750642
   7.5750642   7.5750642   7.5750642   7.5750642   7.5750642   7.5750642
   7.5750642   7.5750642   7.5750642   7.5750642   7.5750642   7.5750642
   7.5750642   7.5750642   7.5750642   7.5750642   7.5750642   7.5750642
   6.7654070   6.7654070   6.7654070   6.7654070   6.7654070   6.7654070
   6.7654070   6.7654070   6.7654070   6.7654070   6.7654070   6.7654070
   5.4286137   5.4286137   5.4286137   5.4286137   5.4286137   5.4286137
   5.4286137   5.4286137   5.4286137   5.4286137   5.4286137   5.4286137
   6.0192595   6.0192595   6.0192595   6.0192595   6.0192595   6.0192595
   6.0192595   6.0192595   6.0192595   6.0192595   6.0192595   6.0192595
   6.0192595   6.0192595   6.0192595   6.0192595   6.0192595   6.0192595
   6.0192595   6.0192595   6.0192595   6.0192595   6.0192595   6.0192595
   0.8553432   0.8553432   0.8553432   0.8553432   0.8553432   0.8553432
   0.8553432   0.8553432   0.8553432   0.8553432   0.8553432   0.8553432
   0.8553432   0.8553432   0.8553432   0.8553432   0.8553432   0.8553432
   0.8553432   0.8553432   0.8553432   0.8553432   0.8553432   0.8553432
   8.3060735   8.3060735   8.3060735   8.3060735   8.3060735   8.3060735
   8.3060735   8.3060735   8.3060735   8.3060735   8.3060735   8.3060735
   8.3060735   8.3060735   8.3060735   8.3060735   8.3060735   8.3060735
   8.3060735   8.3060735   8.3060735   8.3060735   8.3060735   8.3060735
 TTTTTTTTTTTTTTTTTTTTTTTTTTTTTT MOQGAD      TELAPSE      599.99 TCPU      321.89
 TTTTTTTTTTTTTTTTTTTTTTTTTTTTTT SHELLXN     TELAPSE      605.09 TCPU      325.02
 TTTTTTTTTTTTTTTTTTTTTTTTTTTTTT MONMO3      TELAPSE      606.51 TCPU      326.44
 NUMERICALLY INTEGRATED DENSITY    803.9998850781
 TTTTTTTTTTTTTTTTTTTTTTTTTTTTTT NUMDFT      TELAPSE      607.65 TCPU      327.58
 CYC  32 ETOT(AU) -6.167704842024E+03 DETOT  3.38E-08 tst  3.62E-12 PX  4.97E-05
 TTTTTTTTTTTTTTTTTTTTTTTTTTTTTT DIIS        TELAPSE      609.84 TCPU      329.77
 DIIS TEST: 0.20026E-08 AT SCF   CYCLE  32 - DIIS ACTIVE - HISTORY:    31 CYCLES
 TTTTTTTTTTTTTTTTTTTTTTTTTTTTTT FDIK        TELAPSE      613.24 TCPU      331.69
 INSULATING STATE
 TOP OF VALENCE BANDS -    BAND    402; K    3; EIG -2.9143465E-01 AU
 TOP OF VALENCE BANDS -    BAND    402; K    1; EIG -2.9276443E-01 AU
 BOTTOM OF VIRTUAL BANDS - BAND    403; K    3; EIG -6.1158506E-02 AU
 DIRECT ENERGY BAND GAP:   6.2661 eV
 BOTTOM OF VIRTUAL BANDS - BAND    403; K    1; EIG -6.0578320E-02 AU
 TTTTTTTTTTTTTTTTTTTTTTTTTTTTTT PDIG        TELAPSE      613.46 TCPU      331.91
 CHARGE NORMALIZATION FACTOR   1.00000000
 TOTAL ATOMIC CHARGES:
  18.5890058  18.5890058  18.5890058  18.5890058  18.5890058  18.5890058
   7.5750637   7.5750637   7.5750637   7.5750637   7.5750637   7.5750637
   7.5750637   7.5750637   7.5750637   7.5750637   7.5750637   7.5750637
   7.5750637   7.5750637   7.5750637   7.5750637   7.5750637   7.5750637
   7.5750637   7.5750637   7.5750637   7.5750637   7.5750637   7.5750637
   6.7654058   6.7654058   6.7654058   6.7654058   6.7654058   6.7654058
   6.7654058   6.7654058   6.7654058   6.7654058   6.7654058   6.7654058
   5.4286118   5.4286118   5.4286118   5.4286118   5.4286118   5.4286118
   5.4286118   5.4286118   5.4286118   5.4286118   5.4286118   5.4286118
   6.0192601   6.0192601   6.0192601   6.0192601   6.0192601   6.0192601
   6.0192601   6.0192601   6.0192601   6.0192601   6.0192601   6.0192601
   6.0192601   6.0192601   6.0192601   6.0192601   6.0192601   6.0192601
   6.0192601   6.0192601   6.0192601   6.0192601   6.0192601   6.0192601
   0.8553429   0.8553429   0.8553429   0.8553429   0.8553429   0.8553429
   0.8553429   0.8553429   0.8553429   0.8553429   0.8553429   0.8553429
   0.8553429   0.8553429   0.8553429   0.8553429   0.8553429   0.8553429
   0.8553429   0.8553429   0.8553429   0.8553429   0.8553429   0.8553429
   8.3060730   8.3060730   8.3060730   8.3060730   8.3060730   8.3060730
   8.3060730   8.3060730   8.3060730   8.3060730   8.3060730   8.3060730
   8.3060730   8.3060730   8.3060730   8.3060730   8.3060730   8.3060730
   8.3060730   8.3060730   8.3060730   8.3060730   8.3060730   8.3060730
 TTTTTTTTTTTTTTTTTTTTTTTTTTTTTT MOQGAD      TELAPSE      613.47 TCPU      331.92
 TTTTTTTTTTTTTTTTTTTTTTTTTTTTTT SHELLXN     TELAPSE      619.89 TCPU      335.09
 TTTTTTTTTTTTTTTTTTTTTTTTTTTTTT MONMO3      TELAPSE      624.23 TCPU      339.43
 NUMERICALLY INTEGRATED DENSITY    803.9998850781
 TTTTTTTTTTTTTTTTTTTTTTTTTTTTTT NUMDFT      TELAPSE      625.36 TCPU      340.57
 CYC  33 ETOT(AU) -6.167704842307E+03 DETOT -2.83E-07 tst  8.54E-10 PX  1.01E-03
 TTTTTTTTTTTTTTTTTTTTTTTTTTTTTT DIIS        TELAPSE      626.96 TCPU      342.17
 DIIS TEST: 0.51652E-06 AT SCF   CYCLE  33 - DIIS ACTIVE - HISTORY:    32 CYCLES
 TTTTTTTTTTTTTTTTTTTTTTTTTTTTTT FDIK        TELAPSE      628.19 TCPU      343.07
 INSULATING STATE
 TOP OF VALENCE BANDS -    BAND    402; K    3; EIG -2.9143465E-01 AU
 TOP OF VALENCE BANDS -    BAND    402; K    1; EIG -2.9276443E-01 AU
 BOTTOM OF VIRTUAL BANDS - BAND    403; K    3; EIG -6.1158506E-02 AU
 DIRECT ENERGY BAND GAP:   6.2661 eV
 BOTTOM OF VIRTUAL BANDS - BAND    403; K    1; EIG -6.0578320E-02 AU
 TTTTTTTTTTTTTTTTTTTTTTTTTTTTTT PDIG        TELAPSE      628.39 TCPU      343.27
 CHARGE NORMALIZATION FACTOR   1.00000000
 TOTAL ATOMIC CHARGES:
  18.5889992  18.5889992  18.5889992  18.5889992  18.5889992  18.5889992
   7.5750651   7.5750651   7.5750651   7.5750651   7.5750651   7.5750651
   7.5750651   7.5750651   7.5750651   7.5750651   7.5750651   7.5750651
   7.5750651   7.5750651   7.5750651   7.5750651   7.5750651   7.5750651
   7.5750651   7.5750651   7.5750651   7.5750651   7.5750651   7.5750651
   6.7654068   6.7654068   6.7654068   6.7654068   6.7654068   6.7654068
   6.7654068   6.7654068   6.7654068   6.7654068   6.7654068   6.7654068
   5.4286086   5.4286086   5.4286086   5.4286086   5.4286086   5.4286086
   5.4286086   5.4286086   5.4286086   5.4286086   5.4286086   5.4286086
   6.0192598   6.0192598   6.0192598   6.0192598   6.0192598   6.0192598
   6.0192598   6.0192598   6.0192598   6.0192598   6.0192598   6.0192598
   6.0192598   6.0192598   6.0192598   6.0192598   6.0192598   6.0192598
   6.0192598   6.0192598   6.0192598   6.0192598   6.0192598   6.0192598
   0.8553430   0.8553430   0.8553430   0.8553430   0.8553430   0.8553430
   0.8553430   0.8553430   0.8553430   0.8553430   0.8553430   0.8553430
   0.8553430   0.8553430   0.8553430   0.8553430   0.8553430   0.8553430
   0.8553430   0.8553430   0.8553430   0.8553430   0.8553430   0.8553430
   8.3060745   8.3060745   8.3060745   8.3060745   8.3060745   8.3060745
   8.3060745   8.3060745   8.3060745   8.3060745   8.3060745   8.3060745
   8.3060745   8.3060745   8.3060745   8.3060745   8.3060745   8.3060745
   8.3060745   8.3060745   8.3060745   8.3060745   8.3060745   8.3060745
 TTTTTTTTTTTTTTTTTTTTTTTTTTTTTT MOQGAD      TELAPSE      628.40 TCPU      343.29
 TTTTTTTTTTTTTTTTTTTTTTTTTTTTTT SHELLXN     TELAPSE      638.35 TCPU      346.41
 TTTTTTTTTTTTTTTTTTTTTTTTTTTTTT MONMO3      TELAPSE      642.54 TCPU      350.60
 NUMERICALLY INTEGRATED DENSITY    803.9998850783
 TTTTTTTTTTTTTTTTTTTTTTTTTTTTTT NUMDFT      TELAPSE      643.67 TCPU      351.74
 CYC  34 ETOT(AU) -6.167704842188E+03 DETOT  1.19E-07 tst  4.31E-11 PX  1.61E-04
 TTTTTTTTTTTTTTTTTTTTTTTTTTTTTT DIIS        TELAPSE      650.61 TCPU      358.68
 DIIS TEST: 0.16548E-08 AT SCF   CYCLE  34 - DIIS ACTIVE - HISTORY:    33 CYCLES
 TTTTTTTTTTTTTTTTTTTTTTTTTTTTTT FDIK        TELAPSE      653.59 TCPU      360.50
 INSULATING STATE
 TOP OF VALENCE BANDS -    BAND    402; K    3; EIG -2.9143452E-01 AU
 TOP OF VALENCE BANDS -    BAND    402; K    1; EIG -2.9276431E-01 AU
 BOTTOM OF VIRTUAL BANDS - BAND    403; K    3; EIG -6.1158344E-02 AU
 DIRECT ENERGY BAND GAP:   6.2661 eV
 BOTTOM OF VIRTUAL BANDS - BAND    403; K    1; EIG -6.0578174E-02 AU
 TTTTTTTTTTTTTTTTTTTTTTTTTTTTTT PDIG        TELAPSE      653.83 TCPU      360.74
 CHARGE NORMALIZATION FACTOR   1.00000000
 TOTAL ATOMIC CHARGES:
  18.5890121  18.5890121  18.5890121  18.5890121  18.5890121  18.5890121
   7.5750655   7.5750655   7.5750655   7.5750655   7.5750655   7.5750655
   7.5750655   7.5750655   7.5750655   7.5750655   7.5750655   7.5750655
   7.5750655   7.5750655   7.5750655   7.5750655   7.5750655   7.5750655
   7.5750655   7.5750655   7.5750655   7.5750655   7.5750655   7.5750655
   6.7654058   6.7654058   6.7654058   6.7654058   6.7654058   6.7654058
   6.7654058   6.7654058   6.7654058   6.7654058   6.7654058   6.7654058
   5.4286042   5.4286042   5.4286042   5.4286042   5.4286042   5.4286042
   5.4286042   5.4286042   5.4286042   5.4286042   5.4286042   5.4286042
   6.0192604   6.0192604   6.0192604   6.0192604   6.0192604   6.0192604
   6.0192604   6.0192604   6.0192604   6.0192604   6.0192604   6.0192604
   6.0192604   6.0192604   6.0192604   6.0192604   6.0192604   6.0192604
   6.0192604   6.0192604   6.0192604   6.0192604   6.0192604   6.0192604
   0.8553426   0.8553426   0.8553426   0.8553426   0.8553426   0.8553426
   0.8553426   0.8553426   0.8553426   0.8553426   0.8553426   0.8553426
   0.8553426   0.8553426   0.8553426   0.8553426   0.8553426   0.8553426
   0.8553426   0.8553426   0.8553426   0.8553426   0.8553426   0.8553426
   8.3060735   8.3060735   8.3060735   8.3060735   8.3060735   8.3060735
   8.3060735   8.3060735   8.3060735   8.3060735   8.3060735   8.3060735
   8.3060735   8.3060735   8.3060735   8.3060735   8.3060735   8.3060735
   8.3060735   8.3060735   8.3060735   8.3060735   8.3060735   8.3060735
 TTTTTTTTTTTTTTTTTTTTTTTTTTTTTT MOQGAD      TELAPSE      653.85 TCPU      360.75
 TTTTTTTTTTTTTTTTTTTTTTTTTTTTTT SHELLXN     TELAPSE      659.60 TCPU      363.88
 TTTTTTTTTTTTTTTTTTTTTTTTTTTTTT MONMO3      TELAPSE      660.71 TCPU      365.00
 NUMERICALLY INTEGRATED DENSITY    803.9998850784
 TTTTTTTTTTTTTTTTTTTTTTTTTTTTTT NUMDFT      TELAPSE      661.84 TCPU      366.13
 CYC  35 ETOT(AU) -6.167704842637E+03 DETOT -4.48E-07 tst  1.84E-09 PX  1.46E-03
 TTTTTTTTTTTTTTTTTTTTTTTTTTTTTT DIIS        TELAPSE      665.02 TCPU      369.31
 DIIS TEST: 0.10662E-05 AT SCF   CYCLE  35 - DIIS ACTIVE - HISTORY:    34 CYCLES
 TTTTTTTTTTTTTTTTTTTTTTTTTTTTTT FDIK        TELAPSE      665.58 TCPU      369.66
 INSULATING STATE
 TOP OF VALENCE BANDS -    BAND    402; K    3; EIG -2.9143452E-01 AU
 TOP OF VALENCE BANDS -    BAND    402; K    1; EIG -2.9276431E-01 AU
 BOTTOM OF VIRTUAL BANDS - BAND    403; K    3; EIG -6.1158344E-02 AU
 DIRECT ENERGY BAND GAP:   6.2661 eV
 BOTTOM OF VIRTUAL BANDS - BAND    403; K    1; EIG -6.0578174E-02 AU
 TTTTTTTTTTTTTTTTTTTTTTTTTTTTTT PDIG        TELAPSE      665.79 TCPU      369.88
 CHARGE NORMALIZATION FACTOR   1.00000000
 TOTAL ATOMIC CHARGES:
  18.5890019  18.5890019  18.5890019  18.5890019  18.5890019  18.5890019
   7.5750665   7.5750665   7.5750665   7.5750665   7.5750665   7.5750665
   7.5750665   7.5750665   7.5750665   7.5750665   7.5750665   7.5750665
   7.5750665   7.5750665   7.5750665   7.5750665   7.5750665   7.5750665
   7.5750665   7.5750665   7.5750665   7.5750665   7.5750665   7.5750665
   6.7654063   6.7654063   6.7654063   6.7654063   6.7654063   6.7654063
   6.7654063   6.7654063   6.7654063   6.7654063   6.7654063   6.7654063
   5.4286010   5.4286010   5.4286010   5.4286010   5.4286010   5.4286010
   5.4286010   5.4286010   5.4286010   5.4286010   5.4286010   5.4286010
   6.0192604   6.0192604   6.0192604   6.0192604   6.0192604   6.0192604
   6.0192604   6.0192604   6.0192604   6.0192604   6.0192604   6.0192604
   6.0192604   6.0192604   6.0192604   6.0192604   6.0192604   6.0192604
   6.0192604   6.0192604   6.0192604   6.0192604   6.0192604   6.0192604
   0.8553429   0.8553429   0.8553429   0.8553429   0.8553429   0.8553429
   0.8553429   0.8553429   0.8553429   0.8553429   0.8553429   0.8553429
   0.8553429   0.8553429   0.8553429   0.8553429   0.8553429   0.8553429
   0.8553429   0.8553429   0.8553429   0.8553429   0.8553429   0.8553429
   8.3060760   8.3060760   8.3060760   8.3060760   8.3060760   8.3060760
   8.3060760   8.3060760   8.3060760   8.3060760   8.3060760   8.3060760
   8.3060760   8.3060760   8.3060760   8.3060760   8.3060760   8.3060760
   8.3060760   8.3060760   8.3060760   8.3060760   8.3060760   8.3060760
 TTTTTTTTTTTTTTTTTTTTTTTTTTTTTT MOQGAD      TELAPSE      665.81 TCPU      369.90
 TTTTTTTTTTTTTTTTTTTTTTTTTTTTTT SHELLXN     TELAPSE      669.70 TCPU      373.01
 TTTTTTTTTTTTTTTTTTTTTTTTTTTTTT MONMO3      TELAPSE      670.84 TCPU      374.16
 NUMERICALLY INTEGRATED DENSITY    803.9998850787
 TTTTTTTTTTTTTTTTTTTTTTTTTTTTTT NUMDFT      TELAPSE      671.98 TCPU      375.30
 CYC  36 ETOT(AU) -6.167704842435E+03 DETOT  2.02E-07 tst  7.96E-11 PX  2.59E-04
 TTTTTTTTTTTTTTTTTTTTTTTTTTTTTT DIIS        TELAPSE      676.06 TCPU      379.37
 DIIS TEST: 0.11713E-08 AT SCF   CYCLE  36 - DIIS ACTIVE - HISTORY:    35 CYCLES
 TTTTTTTTTTTTTTTTTTTTTTTTTTTTTT FDIK        TELAPSE      677.83 TCPU      380.72
 INSULATING STATE
 TOP OF VALENCE BANDS -    BAND    402; K    3; EIG -2.9143437E-01 AU
 TOP OF VALENCE BANDS -    BAND    402; K    1; EIG -2.9276416E-01 AU
 BOTTOM OF VIRTUAL BANDS - BAND    403; K    3; EIG -6.1158159E-02 AU
 DIRECT ENERGY BAND GAP:   6.2661 eV
 BOTTOM OF VIRTUAL BANDS - BAND    403; K    1; EIG -6.0578013E-02 AU
 TTTTTTTTTTTTTTTTTTTTTTTTTTTTTT PDIG        TELAPSE      678.07 TCPU      380.97
 CHARGE NORMALIZATION FACTOR   1.00000000
 TOTAL ATOMIC CHARGES:
  18.5890179  18.5890179  18.5890179  18.5890179  18.5890179  18.5890179
   7.5750669   7.5750669   7.5750669   7.5750669   7.5750669   7.5750669
   7.5750669   7.5750669   7.5750669   7.5750669   7.5750669   7.5750669
   7.5750669   7.5750669   7.5750669   7.5750669   7.5750669   7.5750669
   7.5750669   7.5750669   7.5750669   7.5750669   7.5750669   7.5750669
   6.7654042   6.7654042   6.7654042   6.7654042   6.7654042   6.7654042
   6.7654042   6.7654042   6.7654042   6.7654042   6.7654042   6.7654042
   5.4285950   5.4285950   5.4285950   5.4285950   5.4285950   5.4285950
   5.4285950   5.4285950   5.4285950   5.4285950   5.4285950   5.4285950
   6.0192615   6.0192615   6.0192615   6.0192615   6.0192615   6.0192615
   6.0192615   6.0192615   6.0192615   6.0192615   6.0192615   6.0192615
   6.0192615   6.0192615   6.0192615   6.0192615   6.0192615   6.0192615
   6.0192615   6.0192615   6.0192615   6.0192615   6.0192615   6.0192615
   0.8553420   0.8553420   0.8553420   0.8553420   0.8553420   0.8553420
   0.8553420   0.8553420   0.8553420   0.8553420   0.8553420   0.8553420
   0.8553420   0.8553420   0.8553420   0.8553420   0.8553420   0.8553420
   0.8553420   0.8553420   0.8553420   0.8553420   0.8553420   0.8553420
   8.3060755   8.3060755   8.3060755   8.3060755   8.3060755   8.3060755
   8.3060755   8.3060755   8.3060755   8.3060755   8.3060755   8.3060755
   8.3060755   8.3060755   8.3060755   8.3060755   8.3060755   8.3060755
   8.3060755   8.3060755   8.3060755   8.3060755   8.3060755   8.3060755
 TTTTTTTTTTTTTTTTTTTTTTTTTTTTTT MOQGAD      TELAPSE      678.09 TCPU      380.98
 TTTTTTTTTTTTTTTTTTTTTTTTTTTTTT SHELLXN     TELAPSE      686.03 TCPU      384.21
 TTTTTTTTTTTTTTTTTTTTTTTTTTTTTT MONMO3      TELAPSE      689.02 TCPU      387.20
 NUMERICALLY INTEGRATED DENSITY    803.9998850787
 TTTTTTTTTTTTTTTTTTTTTTTTTTTTTT NUMDFT      TELAPSE      690.16 TCPU      388.33
 CYC  37 ETOT(AU) -6.167704842936E+03 DETOT -5.02E-07 tst  2.76E-09 PX  1.78E-03
 TTTTTTTTTTTTTTTTTTTTTTTTTTTTTT DIIS        TELAPSE      692.54 TCPU      390.72
 DIIS TEST: 0.16172E-05 AT SCF   CYCLE  37 - DIIS ACTIVE - HISTORY:    36 CYCLES
 TTTTTTTTTTTTTTTTTTTTTTTTTTTTTT FDIK        TELAPSE      693.28 TCPU      391.29
 INSULATING STATE
 TOP OF VALENCE BANDS -    BAND    402; K    3; EIG -2.9143437E-01 AU
 TOP OF VALENCE BANDS -    BAND    402; K    1; EIG -2.9276416E-01 AU
 BOTTOM OF VIRTUAL BANDS - BAND    403; K    3; EIG -6.1158159E-02 AU
 DIRECT ENERGY BAND GAP:   6.2661 eV
 BOTTOM OF VIRTUAL BANDS - BAND    403; K    1; EIG -6.0578013E-02 AU
 TTTTTTTTTTTTTTTTTTTTTTTTTTTTTT PDIG        TELAPSE      693.51 TCPU      391.51
 CHARGE NORMALIZATION FACTOR   1.00000000
 TOTAL ATOMIC CHARGES:
  18.5890052  18.5890052  18.5890052  18.5890052  18.5890052  18.5890052
   7.5750681   7.5750681   7.5750681   7.5750681   7.5750681   7.5750681
   7.5750681   7.5750681   7.5750681   7.5750681   7.5750681   7.5750681
   7.5750681   7.5750681   7.5750681   7.5750681   7.5750681   7.5750681
   7.5750681   7.5750681   7.5750681   7.5750681   7.5750681   7.5750681
   6.7654052   6.7654052   6.7654052   6.7654052   6.7654052   6.7654052
   6.7654052   6.7654052   6.7654052   6.7654052   6.7654052   6.7654052
   5.4285920   5.4285920   5.4285920   5.4285920   5.4285920   5.4285920
   5.4285920   5.4285920   5.4285920   5.4285920   5.4285920   5.4285920
   6.0192611   6.0192611   6.0192611   6.0192611   6.0192611   6.0192611
   6.0192611   6.0192611   6.0192611   6.0192611   6.0192611   6.0192611
   6.0192611   6.0192611   6.0192611   6.0192611   6.0192611   6.0192611
   6.0192611   6.0192611   6.0192611   6.0192611   6.0192611   6.0192611
   0.8553429   0.8553429   0.8553429   0.8553429   0.8553429   0.8553429
   0.8553429   0.8553429   0.8553429   0.8553429   0.8553429   0.8553429
   0.8553429   0.8553429   0.8553429   0.8553429   0.8553429   0.8553429
   0.8553429   0.8553429   0.8553429   0.8553429   0.8553429   0.8553429
   8.3060780   8.3060780   8.3060780   8.3060780   8.3060780   8.3060780
   8.3060780   8.3060780   8.3060780   8.3060780   8.3060780   8.3060780
   8.3060780   8.3060780   8.3060780   8.3060780   8.3060780   8.3060780
   8.3060780   8.3060780   8.3060780   8.3060780   8.3060780   8.3060780
 TTTTTTTTTTTTTTTTTTTTTTTTTTTTTT MOQGAD      TELAPSE      693.52 TCPU      391.53
 TTTTTTTTTTTTTTTTTTTTTTTTTTTTTT SHELLXN     TELAPSE      697.55 TCPU      394.68
 TTTTTTTTTTTTTTTTTTTTTTTTTTTTTT MONMO3      TELAPSE      700.27 TCPU      397.39
 NUMERICALLY INTEGRATED DENSITY    803.9998850791
 TTTTTTTTTTTTTTTTTTTTTTTTTTTTTT NUMDFT      TELAPSE      701.40 TCPU      398.53
 CYC  38 ETOT(AU) -6.167704842701E+03 DETOT  2.35E-07 tst  1.18E-10 PX  3.16E-04
 TTTTTTTTTTTTTTTTTTTTTTTTTTTTTT DIIS        TELAPSE      707.49 TCPU      404.61
 DIIS TEST: 0.68509E-09 AT SCF   CYCLE  38 - DIIS ACTIVE - HISTORY:    37 CYCLES
 TTTTTTTTTTTTTTTTTTTTTTTTTTTTTT FDIK        TELAPSE      709.52 TCPU      404.95
 INSULATING STATE
 TOP OF VALENCE BANDS -    BAND    402; K    3; EIG -2.9143424E-01 AU
 TOP OF VALENCE BANDS -    BAND    402; K    1; EIG -2.9276403E-01 AU
 BOTTOM OF VIRTUAL BANDS - BAND    403; K    3; EIG -6.1158010E-02 AU
 DIRECT ENERGY BAND GAP:   6.2661 eV
 BOTTOM OF VIRTUAL BANDS - BAND    403; K    1; EIG -6.0577883E-02 AU
 TTTTTTTTTTTTTTTTTTTTTTTTTTTTTT PDIG        TELAPSE      709.74 TCPU      405.18
 CHARGE NORMALIZATION FACTOR   1.00000000
 TOTAL ATOMIC CHARGES:
  18.5890171  18.5890171  18.5890171  18.5890171  18.5890171  18.5890171
   7.5750685   7.5750685   7.5750685   7.5750685   7.5750685   7.5750685
   7.5750685   7.5750685   7.5750685   7.5750685   7.5750685   7.5750685
   7.5750685   7.5750685   7.5750685   7.5750685   7.5750685   7.5750685
   7.5750685   7.5750685   7.5750685   7.5750685   7.5750685   7.5750685
   6.7654034   6.7654034   6.7654034   6.7654034   6.7654034   6.7654034
   6.7654034   6.7654034   6.7654034   6.7654034   6.7654034   6.7654034
   5.4285879   5.4285879   5.4285879   5.4285879   5.4285879   5.4285879
   5.4285879   5.4285879   5.4285879   5.4285879   5.4285879   5.4285879
   6.0192617   6.0192617   6.0192617   6.0192617   6.0192617   6.0192617
   6.0192617   6.0192617   6.0192617   6.0192617   6.0192617   6.0192617
   6.0192617   6.0192617   6.0192617   6.0192617   6.0192617   6.0192617
   6.0192617   6.0192617   6.0192617   6.0192617   6.0192617   6.0192617
   0.8553423   0.8553423   0.8553423   0.8553423   0.8553423   0.8553423
   0.8553423   0.8553423   0.8553423   0.8553423   0.8553423   0.8553423
   0.8553423   0.8553423   0.8553423   0.8553423   0.8553423   0.8553423
   0.8553423   0.8553423   0.8553423   0.8553423   0.8553423   0.8553423
   8.3060776   8.3060776   8.3060776   8.3060776   8.3060776   8.3060776
   8.3060776   8.3060776   8.3060776   8.3060776   8.3060776   8.3060776
   8.3060776   8.3060776   8.3060776   8.3060776   8.3060776   8.3060776
   8.3060776   8.3060776   8.3060776   8.3060776   8.3060776   8.3060776
 TTTTTTTTTTTTTTTTTTTTTTTTTTTTTT MOQGAD      TELAPSE      709.76 TCPU      405.20
 TTTTTTTTTTTTTTTTTTTTTTTTTTTTTT SHELLXN     TELAPSE      713.56 TCPU      408.33
 TTTTTTTTTTTTTTTTTTTTTTTTTTTTTT MONMO3      TELAPSE      715.04 TCPU      409.81
 NUMERICALLY INTEGRATED DENSITY    803.9998850791
 TTTTTTTTTTTTTTTTTTTTTTTTTTTTTT NUMDFT      TELAPSE      716.19 TCPU      410.97
 CYC  39 ETOT(AU) -6.167704843136E+03 DETOT -4.35E-07 tst  1.90E-09 PX  1.43E-03
 TTTTTTTTTTTTTTTTTTTTTTTTTTTTTT DIIS        TELAPSE      717.42 TCPU      412.19
 DIIS TEST: 0.10872E-05 AT SCF   CYCLE  39 - DIIS ACTIVE - HISTORY:    38 CYCLES
 TTTTTTTTTTTTTTTTTTTTTTTTTTTTTT FDIK        TELAPSE      717.86 TCPU      412.53
 INSULATING STATE
 TOP OF VALENCE BANDS -    BAND    402; K    3; EIG -2.9143424E-01 AU
 TOP OF VALENCE BANDS -    BAND    402; K    1; EIG -2.9276403E-01 AU
 BOTTOM OF VIRTUAL BANDS - BAND    403; K    3; EIG -6.1158010E-02 AU
 DIRECT ENERGY BAND GAP:   6.2661 eV
 BOTTOM OF VIRTUAL BANDS - BAND    403; K    1; EIG -6.0577883E-02 AU
 TTTTTTTTTTTTTTTTTTTTTTTTTTTTTT PDIG        TELAPSE      718.08 TCPU      412.76
 CHARGE NORMALIZATION FACTOR   1.00000000
 TOTAL ATOMIC CHARGES:
  18.5890076  18.5890076  18.5890076  18.5890076  18.5890076  18.5890076
   7.5750694   7.5750694   7.5750694   7.5750694   7.5750694   7.5750694
   7.5750694   7.5750694   7.5750694   7.5750694   7.5750694   7.5750694
   7.5750694   7.5750694   7.5750694   7.5750694   7.5750694   7.5750694
   7.5750694   7.5750694   7.5750694   7.5750694   7.5750694   7.5750694
   6.7654040   6.7654040   6.7654040   6.7654040   6.7654040   6.7654040
   6.7654040   6.7654040   6.7654040   6.7654040   6.7654040   6.7654040
   5.4285847   5.4285847   5.4285847   5.4285847   5.4285847   5.4285847
   5.4285847   5.4285847   5.4285847   5.4285847   5.4285847   5.4285847
   6.0192617   6.0192617   6.0192617   6.0192617   6.0192617   6.0192617
   6.0192617   6.0192617   6.0192617   6.0192617   6.0192617   6.0192617
   6.0192617   6.0192617   6.0192617   6.0192617   6.0192617   6.0192617
   6.0192617   6.0192617   6.0192617   6.0192617   6.0192617   6.0192617
   0.8553429   0.8553429   0.8553429   0.8553429   0.8553429   0.8553429
   0.8553429   0.8553429   0.8553429   0.8553429   0.8553429   0.8553429
   0.8553429   0.8553429   0.8553429   0.8553429   0.8553429   0.8553429
   0.8553429   0.8553429   0.8553429   0.8553429   0.8553429   0.8553429
   8.3060798   8.3060798   8.3060798   8.3060798   8.3060798   8.3060798
   8.3060798   8.3060798   8.3060798   8.3060798   8.3060798   8.3060798
   8.3060798   8.3060798   8.3060798   8.3060798   8.3060798   8.3060798
   8.3060798   8.3060798   8.3060798   8.3060798   8.3060798   8.3060798
 TTTTTTTTTTTTTTTTTTTTTTTTTTTTTT MOQGAD      TELAPSE      718.10 TCPU      412.77
 TTTTTTTTTTTTTTTTTTTTTTTTTTTTTT SHELLXN     TELAPSE      725.63 TCPU      415.88
 TTTTTTTTTTTTTTTTTTTTTTTTTTTTTT MONMO3      TELAPSE      726.69 TCPU      416.95
 NUMERICALLY INTEGRATED DENSITY    803.9998850794
 TTTTTTTTTTTTTTTTTTTTTTTTTTTTTT NUMDFT      TELAPSE      727.83 TCPU      418.09
 CYC  40 ETOT(AU) -6.167704842894E+03 DETOT  2.42E-07 tst  7.92E-11 PX  2.72E-04
 TTTTTTTTTTTTTTTTTTTTTTTTTTTTTT DIIS        TELAPSE      730.35 TCPU      420.61
 DIIS TEST: 0.49417E-09 AT SCF   CYCLE  40 - DIIS ACTIVE - HISTORY:    39 CYCLES
 TTTTTTTTTTTTTTTTTTTTTTTTTTTTTT FDIK        TELAPSE      730.80 TCPU      420.91
 INSULATING STATE
 TOP OF VALENCE BANDS -    BAND    402; K    3; EIG -2.9143417E-01 AU
 TOP OF VALENCE BANDS -    BAND    402; K    1; EIG -2.9276397E-01 AU
 BOTTOM OF VIRTUAL BANDS - BAND    403; K    3; EIG -6.1157933E-02 AU
 DIRECT ENERGY BAND GAP:   6.2661 eV
 BOTTOM OF VIRTUAL BANDS - BAND    403; K    1; EIG -6.0577818E-02 AU
 TTTTTTTTTTTTTTTTTTTTTTTTTTTTTT PDIG        TELAPSE      731.02 TCPU      421.12
 CHARGE NORMALIZATION FACTOR   1.00000000
 TOTAL ATOMIC CHARGES:
  18.5890137  18.5890137  18.5890137  18.5890137  18.5890137  18.5890137
   7.5750697   7.5750697   7.5750697   7.5750697   7.5750697   7.5750697
   7.5750697   7.5750697   7.5750697   7.5750697   7.5750697   7.5750697
   7.5750697   7.5750697   7.5750697   7.5750697   7.5750697   7.5750697
   7.5750697   7.5750697   7.5750697   7.5750697   7.5750697   7.5750697
   6.7654027   6.7654027   6.7654027   6.7654027   6.7654027   6.7654027
   6.7654027   6.7654027   6.7654027   6.7654027   6.7654027   6.7654027
   5.4285825   5.4285825   5.4285825   5.4285825   5.4285825   5.4285825
   5.4285825   5.4285825   5.4285825   5.4285825   5.4285825   5.4285825
   6.0192620   6.0192620   6.0192620   6.0192620   6.0192620   6.0192620
   6.0192620   6.0192620   6.0192620   6.0192620   6.0192620   6.0192620
   6.0192620   6.0192620   6.0192620   6.0192620   6.0192620   6.0192620
   6.0192620   6.0192620   6.0192620   6.0192620   6.0192620   6.0192620
   0.8553425   0.8553425   0.8553425   0.8553425   0.8553425   0.8553425
   0.8553425   0.8553425   0.8553425   0.8553425   0.8553425   0.8553425
   0.8553425   0.8553425   0.8553425   0.8553425   0.8553425   0.8553425
   0.8553425   0.8553425   0.8553425   0.8553425   0.8553425   0.8553425
   8.3060798   8.3060798   8.3060798   8.3060798   8.3060798   8.3060798
   8.3060798   8.3060798   8.3060798   8.3060798   8.3060798   8.3060798
   8.3060798   8.3060798   8.3060798   8.3060798   8.3060798   8.3060798
   8.3060798   8.3060798   8.3060798   8.3060798   8.3060798   8.3060798
 TTTTTTTTTTTTTTTTTTTTTTTTTTTTTT MOQGAD      TELAPSE      731.03 TCPU      421.14
 TTTTTTTTTTTTTTTTTTTTTTTTTTTTTT SHELLXN     TELAPSE      737.86 TCPU      424.25
 TTTTTTTTTTTTTTTTTTTTTTTTTTTTTT MONMO3      TELAPSE      739.38 TCPU      425.77
 NUMERICALLY INTEGRATED DENSITY    803.9998850794
 TTTTTTTTTTTTTTTTTTTTTTTTTTTTTT NUMDFT      TELAPSE      740.56 TCPU      426.95
 CYC  41 ETOT(AU) -6.167704843096E+03 DETOT -2.02E-07 tst  4.69E-10 PX  7.07E-04
 TTTTTTTTTTTTTTTTTTTTTTTTTTTTTT DIIS        TELAPSE      742.66 TCPU      429.05
 DIIS TEST: 0.26379E-06 AT SCF   CYCLE  41 - DIIS ACTIVE - HISTORY:    40 CYCLES
 TTTTTTTTTTTTTTTTTTTTTTTTTTTTTT FDIK        TELAPSE      743.16 TCPU      429.37
 INSULATING STATE
 TOP OF VALENCE BANDS -    BAND    402; K    3; EIG -2.9143417E-01 AU
 TOP OF VALENCE BANDS -    BAND    402; K    1; EIG -2.9276397E-01 AU
 BOTTOM OF VIRTUAL BANDS - BAND    403; K    3; EIG -6.1157933E-02 AU
 DIRECT ENERGY BAND GAP:   6.2661 eV
 BOTTOM OF VIRTUAL BANDS - BAND    403; K    1; EIG -6.0577818E-02 AU
 TTTTTTTTTTTTTTTTTTTTTTTTTTTTTT PDIG        TELAPSE      743.37 TCPU      429.59
 CHARGE NORMALIZATION FACTOR   1.00000000
 TOTAL ATOMIC CHARGES:
  18.5890087  18.5890087  18.5890087  18.5890087  18.5890087  18.5890087
   7.5750700   7.5750700   7.5750700   7.5750700   7.5750700   7.5750700
   7.5750700   7.5750700   7.5750700   7.5750700   7.5750700   7.5750700
   7.5750700   7.5750700   7.5750700   7.5750700   7.5750700   7.5750700
   7.5750700   7.5750700   7.5750700   7.5750700   7.5750700   7.5750700
   6.7654032   6.7654032   6.7654032   6.7654032   6.7654032   6.7654032
   6.7654032   6.7654032   6.7654032   6.7654032   6.7654032   6.7654032
   5.4285811   5.4285811   5.4285811   5.4285811   5.4285811   5.4285811
   5.4285811   5.4285811   5.4285811   5.4285811   5.4285811   5.4285811
   6.0192619   6.0192619   6.0192619   6.0192619   6.0192619   6.0192619
   6.0192619   6.0192619   6.0192619   6.0192619   6.0192619   6.0192619
   6.0192619   6.0192619   6.0192619   6.0192619   6.0192619   6.0192619
   6.0192619   6.0192619   6.0192619   6.0192619   6.0192619   6.0192619
   0.8553429   0.8553429   0.8553429   0.8553429   0.8553429   0.8553429
   0.8553429   0.8553429   0.8553429   0.8553429   0.8553429   0.8553429
   0.8553429   0.8553429   0.8553429   0.8553429   0.8553429   0.8553429
   0.8553429   0.8553429   0.8553429   0.8553429   0.8553429   0.8553429
   8.3060807   8.3060807   8.3060807   8.3060807   8.3060807   8.3060807
   8.3060807   8.3060807   8.3060807   8.3060807   8.3060807   8.3060807
   8.3060807   8.3060807   8.3060807   8.3060807   8.3060807   8.3060807
   8.3060807   8.3060807   8.3060807   8.3060807   8.3060807   8.3060807
 TTTTTTTTTTTTTTTTTTTTTTTTTTTTTT MOQGAD      TELAPSE      743.39 TCPU      429.60
 TTTTTTTTTTTTTTTTTTTTTTTTTTTTTT SHELLXN     TELAPSE      748.15 TCPU      432.73
 TTTTTTTTTTTTTTTTTTTTTTTTTTTTTT MONMO3      TELAPSE      749.20 TCPU      433.78
 NUMERICALLY INTEGRATED DENSITY    803.9998850796
 TTTTTTTTTTTTTTTTTTTTTTTTTTTTTT NUMDFT      TELAPSE      750.33 TCPU      434.92
 CYC  42 ETOT(AU) -6.167704842986E+03 DETOT  1.10E-07 tst  1.91E-11 PX  1.31E-04
 TTTTTTTTTTTTTTTTTTTTTTTTTTTTTT DIIS        TELAPSE      756.42 TCPU      441.01
 DIIS TEST: 0.16132E-09 AT SCF   CYCLE  42 - DIIS ACTIVE - HISTORY:    41 CYCLES
 TTTTTTTTTTTTTTTTTTTTTTTTTTTTTT FDIK        TELAPSE      757.20 TCPU      441.47
 INSULATING STATE
 TOP OF VALENCE BANDS -    BAND    402; K    3; EIG -2.9143408E-01 AU
 TOP OF VALENCE BANDS -    BAND    402; K    1; EIG -2.9276387E-01 AU
 BOTTOM OF VIRTUAL BANDS - BAND    403; K    3; EIG -6.1157822E-02 AU
 DIRECT ENERGY BAND GAP:   6.2661 eV
 BOTTOM OF VIRTUAL BANDS - BAND    403; K    1; EIG -6.0577721E-02 AU
 TTTTTTTTTTTTTTTTTTTTTTTTTTTTTT PDIG        TELAPSE      757.43 TCPU      441.70
 CHARGE NORMALIZATION FACTOR   1.00000000
 TOTAL ATOMIC CHARGES:
  18.5890155  18.5890155  18.5890155  18.5890155  18.5890155  18.5890155
   7.5750702   7.5750702   7.5750702   7.5750702   7.5750702   7.5750702
   7.5750702   7.5750702   7.5750702   7.5750702   7.5750702   7.5750702
   7.5750702   7.5750702   7.5750702   7.5750702   7.5750702   7.5750702
   7.5750702   7.5750702   7.5750702   7.5750702   7.5750702   7.5750702
   6.7654014   6.7654014   6.7654014   6.7654014   6.7654014   6.7654014
   6.7654014   6.7654014   6.7654014   6.7654014   6.7654014   6.7654014
   5.4285789   5.4285789   5.4285789   5.4285789   5.4285789   5.4285789
   5.4285789   5.4285789   5.4285789   5.4285789   5.4285789   5.4285789
   6.0192620   6.0192620   6.0192620   6.0192620   6.0192620   6.0192620
   6.0192620   6.0192620   6.0192620   6.0192620   6.0192620   6.0192620
   6.0192620   6.0192620   6.0192620   6.0192620   6.0192620   6.0192620
   6.0192620   6.0192620   6.0192620   6.0192620   6.0192620   6.0192620
   0.8553427   0.8553427   0.8553427   0.8553427   0.8553427   0.8553427
   0.8553427   0.8553427   0.8553427   0.8553427   0.8553427   0.8553427
   0.8553427   0.8553427   0.8553427   0.8553427   0.8553427   0.8553427
   0.8553427   0.8553427   0.8553427   0.8553427   0.8553427   0.8553427
   8.3060811   8.3060811   8.3060811   8.3060811   8.3060811   8.3060811
   8.3060811   8.3060811   8.3060811   8.3060811   8.3060811   8.3060811
   8.3060811   8.3060811   8.3060811   8.3060811   8.3060811   8.3060811
   8.3060811   8.3060811   8.3060811   8.3060811   8.3060811   8.3060811
 TTTTTTTTTTTTTTTTTTTTTTTTTTTTTT MOQGAD      TELAPSE      757.45 TCPU      441.72
 TTTTTTTTTTTTTTTTTTTTTTTTTTTTTT SHELLXN     TELAPSE      766.49 TCPU      444.87
 TTTTTTTTTTTTTTTTTTTTTTTTTTTTTT MONMO3      TELAPSE      767.76 TCPU      446.14
 NUMERICALLY INTEGRATED DENSITY    803.9998850795
 TTTTTTTTTTTTTTTTTTTTTTTTTTTTTT NUMDFT      TELAPSE      768.95 TCPU      447.32
 CYC  43 ETOT(AU) -6.167704843259E+03 DETOT -2.74E-07 tst  7.94E-10 PX  8.87E-04
 TTTTTTTTTTTTTTTTTTTTTTTTTTTTTT DIIS        TELAPSE      769.61 TCPU      447.98
 DIIS TEST: 0.43623E-06 AT SCF   CYCLE  43 - DIIS ACTIVE - HISTORY:    42 CYCLES
 TTTTTTTTTTTTTTTTTTTTTTTTTTTTTT FDIK        TELAPSE      770.02 TCPU      448.29
 INSULATING STATE
 TOP OF VALENCE BANDS -    BAND    402; K    3; EIG -2.9143408E-01 AU
 TOP OF VALENCE BANDS -    BAND    402; K    1; EIG -2.9276387E-01 AU
 BOTTOM OF VIRTUAL BANDS - BAND    403; K    3; EIG -6.1157822E-02 AU
 DIRECT ENERGY BAND GAP:   6.2661 eV
 BOTTOM OF VIRTUAL BANDS - BAND    403; K    1; EIG -6.0577721E-02 AU
 TTTTTTTTTTTTTTTTTTTTTTTTTTTTTT PDIG        TELAPSE      770.24 TCPU      448.51
 CHARGE NORMALIZATION FACTOR   1.00000000
 TOTAL ATOMIC CHARGES:
  18.5890101  18.5890101  18.5890101  18.5890101  18.5890101  18.5890101
   7.5750708   7.5750708   7.5750708   7.5750708   7.5750708   7.5750708
   7.5750708   7.5750708   7.5750708   7.5750708   7.5750708   7.5750708
   7.5750708   7.5750708   7.5750708   7.5750708   7.5750708   7.5750708
   7.5750708   7.5750708   7.5750708   7.5750708   7.5750708   7.5750708
   6.7654021   6.7654021   6.7654021   6.7654021   6.7654021   6.7654021
   6.7654021   6.7654021   6.7654021   6.7654021   6.7654021   6.7654021
   5.4285766   5.4285766   5.4285766   5.4285766   5.4285766   5.4285766
   5.4285766   5.4285766   5.4285766   5.4285766   5.4285766   5.4285766
   6.0192623   6.0192623   6.0192623   6.0192623   6.0192623   6.0192623
   6.0192623   6.0192623   6.0192623   6.0192623   6.0192623   6.0192623
   6.0192623   6.0192623   6.0192623   6.0192623   6.0192623   6.0192623
   6.0192623   6.0192623   6.0192623   6.0192623   6.0192623   6.0192623
   0.8553430   0.8553430   0.8553430   0.8553430   0.8553430   0.8553430
   0.8553430   0.8553430   0.8553430   0.8553430   0.8553430   0.8553430
   0.8553430   0.8553430   0.8553430   0.8553430   0.8553430   0.8553430
   0.8553430   0.8553430   0.8553430   0.8553430   0.8553430   0.8553430
   8.3060820   8.3060820   8.3060820   8.3060820   8.3060820   8.3060820
   8.3060820   8.3060820   8.3060820   8.3060820   8.3060820   8.3060820
   8.3060820   8.3060820   8.3060820   8.3060820   8.3060820   8.3060820
   8.3060820   8.3060820   8.3060820   8.3060820   8.3060820   8.3060820
 TTTTTTTTTTTTTTTTTTTTTTTTTTTTTT MOQGAD      TELAPSE      770.25 TCPU      448.52
 TTTTTTTTTTTTTTTTTTTTTTTTTTTTTT SHELLXN     TELAPSE      775.45 TCPU      451.66
 TTTTTTTTTTTTTTTTTTTTTTTTTTTTTT MONMO3      TELAPSE      779.47 TCPU      455.68
 NUMERICALLY INTEGRATED DENSITY    803.9998850798
 TTTTTTTTTTTTTTTTTTTTTTTTTTTTTT NUMDFT      TELAPSE      781.21 TCPU      457.42
 CYC  44 ETOT(AU) -6.167704843090E+03 DETOT  1.69E-07 tst  4.96E-11 PX  1.98E-04
 TTTTTTTTTTTTTTTTTTTTTTTTTTTTTT DIIS        TELAPSE      788.31 TCPU      464.53
 DIIS TEST: 0.19960E-09 AT SCF   CYCLE  44 - DIIS ACTIVE - HISTORY:    43 CYCLES
 TTTTTTTTTTTTTTTTTTTTTTTTTTTTTT FDIK        TELAPSE      789.82 TCPU      465.67
 INSULATING STATE
 TOP OF VALENCE BANDS -    BAND    402; K    3; EIG -2.9143407E-01 AU
 TOP OF VALENCE BANDS -    BAND    402; K    1; EIG -2.9276387E-01 AU
 BOTTOM OF VIRTUAL BANDS - BAND    403; K    3; EIG -6.1157819E-02 AU
 DIRECT ENERGY BAND GAP:   6.2661 eV
 BOTTOM OF VIRTUAL BANDS - BAND    403; K    1; EIG -6.0577718E-02 AU
 TTTTTTTTTTTTTTTTTTTTTTTTTTTTTT PDIG        TELAPSE      790.07 TCPU      465.91
 CHARGE NORMALIZATION FACTOR   1.00000000
 TOTAL ATOMIC CHARGES:
  18.5890102  18.5890102  18.5890102  18.5890102  18.5890102  18.5890102
   7.5750708   7.5750708   7.5750708   7.5750708   7.5750708   7.5750708
   7.5750708   7.5750708   7.5750708   7.5750708   7.5750708   7.5750708
   7.5750708   7.5750708   7.5750708   7.5750708   7.5750708   7.5750708
   7.5750708   7.5750708   7.5750708   7.5750708   7.5750708   7.5750708
   6.7654021   6.7654021   6.7654021   6.7654021   6.7654021   6.7654021
   6.7654021   6.7654021   6.7654021   6.7654021   6.7654021   6.7654021
   5.4285765   5.4285765   5.4285765   5.4285765   5.4285765   5.4285765
   5.4285765   5.4285765   5.4285765   5.4285765   5.4285765   5.4285765
   6.0192623   6.0192623   6.0192623   6.0192623   6.0192623   6.0192623
   6.0192623   6.0192623   6.0192623   6.0192623   6.0192623   6.0192623
   6.0192623   6.0192623   6.0192623   6.0192623   6.0192623   6.0192623
   6.0192623   6.0192623   6.0192623   6.0192623   6.0192623   6.0192623
   0.8553430   0.8553430   0.8553430   0.8553430   0.8553430   0.8553430
   0.8553430   0.8553430   0.8553430   0.8553430   0.8553430   0.8553430
   0.8553430   0.8553430   0.8553430   0.8553430   0.8553430   0.8553430
   0.8553430   0.8553430   0.8553430   0.8553430   0.8553430   0.8553430
   8.3060820   8.3060820   8.3060820   8.3060820   8.3060820   8.3060820
   8.3060820   8.3060820   8.3060820   8.3060820   8.3060820   8.3060820
   8.3060820   8.3060820   8.3060820   8.3060820   8.3060820   8.3060820
   8.3060820   8.3060820   8.3060820   8.3060820   8.3060820   8.3060820
 TTTTTTTTTTTTTTTTTTTTTTTTTTTTTT MOQGAD      TELAPSE      790.08 TCPU      465.93
 TTTTTTTTTTTTTTTTTTTTTTTTTTTTTT SHELLXN     TELAPSE      800.43 TCPU      469.09
 TTTTTTTTTTTTTTTTTTTTTTTTTTTTTT MONMO3      TELAPSE      806.74 TCPU      475.40
 NUMERICALLY INTEGRATED DENSITY    803.9998850798
 TTTTTTTTTTTTTTTTTTTTTTTTTTTTTT NUMDFT      TELAPSE      808.57 TCPU      477.24
 CYC  45 ETOT(AU) -6.167704843096E+03 DETOT -5.62E-09 tst  2.33E-13 PX  1.59E-05
 TTTTTTTTTTTTTTTTTTTTTTTTTTTTTT DIIS        TELAPSE      810.83 TCPU      479.49
 DIIS TEST: 0.32442E-09 AT SCF   CYCLE  45 - DIIS ACTIVE - HISTORY:    44 CYCLES
 TTTTTTTTTTTTTTTTTTTTTTTTTTTTTT FDIK        TELAPSE      816.42 TCPU      481.02
 INSULATING STATE
 TOP OF VALENCE BANDS -    BAND    402; K    3; EIG -2.9143407E-01 AU
 TOP OF VALENCE BANDS -    BAND    402; K    1; EIG -2.9276387E-01 AU
 BOTTOM OF VIRTUAL BANDS - BAND    403; K    3; EIG -6.1157817E-02 AU
 DIRECT ENERGY BAND GAP:   6.2661 eV
 BOTTOM OF VIRTUAL BANDS - BAND    403; K    1; EIG -6.0577717E-02 AU
 TTTTTTTTTTTTTTTTTTTTTTTTTTTTTT PDIG        TELAPSE      816.64 TCPU      481.24
 CHARGE NORMALIZATION FACTOR   1.00000000
 TOTAL ATOMIC CHARGES:
  18.5890102  18.5890102  18.5890102  18.5890102  18.5890102  18.5890102
   7.5750708   7.5750708   7.5750708   7.5750708   7.5750708   7.5750708
   7.5750708   7.5750708   7.5750708   7.5750708   7.5750708   7.5750708
   7.5750708   7.5750708   7.5750708   7.5750708   7.5750708   7.5750708
   7.5750708   7.5750708   7.5750708   7.5750708   7.5750708   7.5750708
   6.7654021   6.7654021   6.7654021   6.7654021   6.7654021   6.7654021
   6.7654021   6.7654021   6.7654021   6.7654021   6.7654021   6.7654021
   5.4285764   5.4285764   5.4285764   5.4285764   5.4285764   5.4285764
   5.4285764   5.4285764   5.4285764   5.4285764   5.4285764   5.4285764
   6.0192623   6.0192623   6.0192623   6.0192623   6.0192623   6.0192623
   6.0192623   6.0192623   6.0192623   6.0192623   6.0192623   6.0192623
   6.0192623   6.0192623   6.0192623   6.0192623   6.0192623   6.0192623
   6.0192623   6.0192623   6.0192623   6.0192623   6.0192623   6.0192623
   0.8553430   0.8553430   0.8553430   0.8553430   0.8553430   0.8553430
   0.8553430   0.8553430   0.8553430   0.8553430   0.8553430   0.8553430
   0.8553430   0.8553430   0.8553430   0.8553430   0.8553430   0.8553430
   0.8553430   0.8553430   0.8553430   0.8553430   0.8553430   0.8553430
   8.3060821   8.3060821   8.3060821   8.3060821   8.3060821   8.3060821
   8.3060821   8.3060821   8.3060821   8.3060821   8.3060821   8.3060821
   8.3060821   8.3060821   8.3060821   8.3060821   8.3060821   8.3060821
   8.3060821   8.3060821   8.3060821   8.3060821   8.3060821   8.3060821
 TTTTTTTTTTTTTTTTTTTTTTTTTTTTTT MOQGAD      TELAPSE      816.66 TCPU      481.26
 TTTTTTTTTTTTTTTTTTTTTTTTTTTTTT SHELLXN     TELAPSE      819.68 TCPU      484.27
 +++ ENERGIES IN A.U. +++
 ::: EXT EL-POLE                                  -6.9487594920615E+03
 ::: EXT EL-SPHEROPOLE                             5.5965687280119E+01
 ::: BIELET ZONE E-E                               1.1699810840723E+04
 ::: TOTAL E-E                                     4.8070170359421E+03
 ::: TOTAL E-N + N-E                              -1.7911832713921E+04
 ::: TOTAL N-N                                     1.7669232228311E+03
 ::: KINETIC ENERGY                                5.5334469329168E+03
 ::: PSEUDO TOTAL   ENERGY                        -5.8044455222313E+03
 ::: VIRIAL COEFFICIENT                            9.7609797496434E-01
 TTTTTTTTTTTTTTTTTTTTTTTTTTTTTT MONMO3      TELAPSE      822.07 TCPU      486.66
 NUMERICALLY INTEGRATED DENSITY    803.9998850798
 TTTTTTTTTTTTTTTTTTTTTTTTTTTTTT NUMDFT      TELAPSE      823.25 TCPU      487.84
 CYC  46 ETOT(AU) -6.167704843096E+03 DETOT -9.00E-11 tst  2.25E-13 PX  1.59E-05

 == SCF ENDED - CONVERGENCE ON ENERGY      E(AU) -6.1677048430960E+03 CYCLES  46


 ENERGY EXPRESSION=HARTREE+FOCK EXCH*0.54000+(M06-2X     EXCH)*0.46000+M06-2X     CORR


 TOTAL ENERGY(DFT)(AU)( 46) -6.1677048430960E+03 DE-9.0E-11 tester 2.2E-13
 TTTTTTTTTTTTTTTTTTTTTTTTTTTTTT EDFT        TELAPSE      823.25 TCPU      487.84

 *******************************************************************************
 *                             FORCE CALCULATION                               *
 *******************************************************************************

 TTTTTTTTTTTTTTTTTTTTTTTTTTTTTT NUMDFG      TELAPSE      832.75 TCPU      497.34
 INFORMATION **** EXCPOG **** EXCH. BIPO BUFFER LENGTH (WORDS) =    16000000
 WARNING **** EXCPOG **** EXCH. BIPO BUFFER TOO SMALL - TO AVOID I/O SET EXCHSIZE =     6908742
 WARNING **** GENPOG **** COULOMB BIPO BUFFER TOO SMALL - TO AVOID I/O SET BIPOSIZE =     4486800
 INFORMATION **** GENPOG **** BIPO BUFFER LENGTH (WORDS) =     4000000
 TTTTTTTTTTTTTTTTTTTTTTTTTTTTTT SHELXG      TELAPSE      869.87 TCPU      520.43

 CARTESIAN FORCES IN HARTREE/BOHR (ANALYTICAL)
   ATOM                     X                   Y                   Z
   1 248             4.052314039882E-15 -1.354472090043E-14 -2.109423746788E-15
   2 248             2.708944180085E-14 -1.059152765492E-13 -5.662137425588E-15
   3 248            -2.274106828774E-14 -9.265266505409E-15 -8.618106228653E-14
   4 248            -1.287858708565E-14  6.999030984408E-15  6.041463625669E-15
   5 248            -5.151434834261E-14 -1.998401444325E-15 -6.217248937901E-15
   6 248             3.484712518542E-14  1.976196983833E-14 -6.508682481865E-14
   7   7             1.079373805002E-06  1.174955572836E-06  2.036222273905E-06
   8   7            -1.079373824542E-06 -1.174955583494E-06  2.036222307211E-06
   9   7             1.079373825874E-06 -1.174955591488E-06 -2.036222271684E-06
  10   7            -1.079373820545E-06  1.174955574612E-06 -2.036222270796E-06
  11   7             2.036222248147E-06  1.079373820101E-06  1.174955563954E-06
  12   7             1.174955579941E-06  2.036222239266E-06  1.079373813440E-06
  13   7            -2.036222225943E-06 -1.079373773472E-06  1.174955610139E-06
  14   7            -1.174955578165E-06  2.036222284563E-06 -1.079373841417E-06
  15   7             2.036222260138E-06 -1.079373813884E-06 -1.174955591488E-06
  16   7            -1.174955573724E-06 -2.036222293889E-06  1.079373823210E-06
  17   7            -2.036222323198E-06  1.079373800561E-06 -1.174955578165E-06
  18   7             1.174955578165E-06 -2.036222292556E-06 -1.079373832535E-06
  19   7             1.174955579941E-06  1.079373811219E-06  2.036222264579E-06
  20   7            -1.174955572836E-06 -1.079373830315E-06  2.036222277457E-06
  21   7            -1.174955573724E-06  1.079373840529E-06 -2.036222283230E-06
  22   7             1.174955570171E-06 -1.079373818769E-06 -2.036222274349E-06
  23   7             1.079373800561E-06  2.036222250812E-06  1.174955602146E-06
  24   7             2.036222203738E-06  1.174955573724E-06  1.079373803226E-06
  25   7            -1.079373800117E-06 -2.036222247259E-06  1.174955586158E-06
  26   7             2.036222272128E-06 -1.174955563954E-06 -1.079373835644E-06
  27   7            -1.079373840529E-06  2.036222289448E-06 -1.174955597705E-06
  28   7            -2.036222290336E-06 -1.174955592376E-06  1.079373816548E-06
  29   7             1.079373813440E-06 -2.036222288559E-06 -1.174955574612E-06
  30   7            -2.036222282786E-06  1.174955574612E-06 -1.079373792123E-06
  31   7             3.172553912911E-06  1.333464843767E-06  1.333464812014E-06
  32   7            -3.172553888930E-06 -1.333464818676E-06  1.333464880959E-06
  33   7             3.172553904029E-06 -1.333464846764E-06 -1.333464861530E-06
  34   7            -3.172553900477E-06  1.333464875630E-06 -1.333464817899E-06
  35   7             1.333464808129E-06  3.172553939557E-06  1.333464801023E-06
  36   7             1.333464828779E-06  1.333464835884E-06  3.172553943109E-06
  37   7            -1.333464822784E-06 -3.172553899589E-06  1.333464859643E-06
  38   7            -1.333464823117E-06  1.333464856756E-06 -3.172553904029E-06
  39   7             1.333464839437E-06 -3.172553880049E-06 -1.333464834108E-06
  40   7            -1.333464857645E-06 -1.333464817233E-06  3.172553920017E-06
  41   7            -1.333464871633E-06  3.172553929787E-06 -1.333464815345E-06
  42   7             1.333464845654E-06 -1.333464844544E-06 -3.172553882713E-06
  43   6            -1.881197185527E-06 -1.649068377407E-06 -1.649068376519E-06
  44   6             1.881197187359E-06  1.649068375187E-06 -1.649068350318E-06
  45   6            -1.881197179421E-06  1.649068353871E-06  1.649068354315E-06
  46   6             1.881197176479E-06 -1.649068352094E-06  1.649068354759E-06
  47   6            -1.649068383180E-06 -1.881197156550E-06 -1.649068366305E-06
  48   6            -1.649068397391E-06 -1.649068371634E-06 -1.881197190690E-06
  49   6             1.649068384513E-06  1.881197182196E-06 -1.649068374299E-06
  50   6             1.649068377851E-06 -1.649068354759E-06  1.881197166542E-06
  51   6            -1.649068354759E-06  1.881197184417E-06  1.649068369858E-06
  52   6             1.649068356535E-06  1.649068352538E-06 -1.881197175480E-06
  53   6             1.649068349430E-06 -1.881197171538E-06  1.649068365861E-06
  54   6            -1.649068358311E-06  1.649068354315E-06  1.881197183085E-06
  55   6            -8.166561080714E-07 -1.138110109267E-06 -1.008805131875E-06
  56   6             8.166561329404E-07  1.138110103938E-06 -1.008805122993E-06
  57   6            -8.166561222822E-07  1.138110105714E-06  1.008805124769E-06
  58   6             8.166561311640E-07 -1.138110109267E-06  1.008805130098E-06
  59   6            -1.008805105229E-06 -8.166561382694E-07 -1.138110102161E-06
  60   6            -1.138110105714E-06 -1.008805117664E-06 -8.166561311640E-07
  61   6             1.008805115887E-06  8.166561080714E-07 -1.138110114596E-06
  62   6             1.138110103938E-06 -1.008805124769E-06  8.166561382694E-07
  63   6            -1.008805101677E-06  8.166561205059E-07  1.138110112819E-06
  64   6             1.138110114596E-06  1.008805121216E-06 -8.166561382694E-07
  65   6             1.008805140756E-06 -8.166561222822E-07  1.138110119925E-06
  66   6            -1.138110118148E-06  1.008805137204E-06  8.166561400458E-07
  67   6            -1.138110119925E-06 -8.166561329404E-07 -1.008805126546E-06
  68   6             1.138110111043E-06  8.166561347167E-07 -1.008805114111E-06
  69   6             1.138110109267E-06 -8.166561631384E-07  1.008805146085E-06
  70   6            -1.138110128807E-06  8.166561311640E-07  1.008805122993E-06
  71   6            -8.166561187295E-07 -1.008805117664E-06 -1.138110100385E-06
  72   6            -1.008805110558E-06 -1.138110093279E-06 -8.166561364931E-07
  73   6             8.166561222822E-07  1.008805126546E-06 -1.138110103938E-06
  74   6            -1.008805122993E-06  1.138110118148E-06  8.166561311640E-07
  75   6             8.166561364931E-07 -1.008805135427E-06  1.138110103938E-06
  76   6             1.008805135427E-06  1.138110127030E-06 -8.166561347167E-07
  77   6            -8.166561222822E-07  1.008805115887E-06  1.138110111043E-06
  78   6             1.008805133651E-06 -1.138110134136E-06  8.166561027423E-07
  79   1            -5.042741537675E-07  5.534726055245E-07 -7.159260908551E-07
  80   1             5.042741519912E-07 -5.534726086331E-07 -7.159260924094E-07
  81   1            -5.042741484385E-07 -5.534726139622E-07  7.159260946299E-07
  82   1             5.042741506589E-07  5.534726075229E-07  7.159260930756E-07
  83   1            -7.159260939638E-07 -5.042741477723E-07  5.534726077450E-07
  84   1             5.534726086331E-07 -7.159260946299E-07 -5.042741491046E-07
  85   1             7.159260917433E-07  5.042741502148E-07  5.534726075229E-07
  86   1            -5.534726092993E-07 -7.159260897449E-07  5.042741555439E-07
  87   1            -7.159260890788E-07  5.042741526573E-07 -5.534726081891E-07
  88   1            -5.534726141843E-07  7.159260924094E-07 -5.042741475503E-07
  89   1             7.159260937417E-07 -5.042741508809E-07 -5.534726126299E-07
  90   1             5.534726081891E-07  7.159260919654E-07  5.042741524353E-07
  91   1             5.534726084111E-07 -5.042741473282E-07 -7.159260939638E-07
  92   1            -5.534726064127E-07  5.042741557659E-07 -7.159260912992E-07
  93   1            -5.534726128520E-07 -5.042741506589E-07  7.159260937417E-07
  94   1             5.534726070788E-07  5.042741502148E-07  7.159260928535E-07
  95   1            -5.042741517691E-07 -7.159260926315E-07  5.534726081891E-07
  96   1            -7.159260937417E-07  5.534726044143E-07 -5.042741513250E-07
  97   1             5.042741508809E-07  7.159260939638E-07  5.534726068568E-07
  98   1            -7.159260906331E-07 -5.534726084111E-07  5.042741546557E-07
  99   1             5.042741537675E-07 -7.159260921874E-07 -5.534726084111E-07
 100   1             7.159260950740E-07 -5.534726119638E-07 -5.042741502148E-07
 101   1            -5.042741515471E-07  7.159260915213E-07 -5.534726126299E-07
 102   1             7.159260899670E-07  5.534726068568E-07  5.042741533234E-07
 103   8            -1.114184211559E-06 -9.568516023961E-07  3.239547546191E-07
 104   8             1.114184215112E-06  9.568516095015E-07  3.239547609751E-07
 105   8            -1.114184239981E-06  9.568516041725E-07 -3.239547492762E-07
 106   8             1.114184229323E-06 -9.568516095015E-07 -3.239547483463E-07
 107   8             3.239547367029E-07 -1.114184225770E-06 -9.568515633163E-07
 108   8            -9.568515793035E-07  3.239547743950E-07 -1.114184218665E-06
 109   8            -3.239547615719E-07  1.114184225770E-06 -9.568516006198E-07
 110   8             9.568516183833E-07  3.239547499145E-07  1.114184193796E-06
 111   8             3.239547445855E-07  1.114184200901E-06  9.568515935143E-07
 112   8             9.568516219360E-07 -3.239547548689E-07 -1.114184236428E-06
 113   8            -3.239547543971E-07 -1.114184243534E-06  9.568515970670E-07
 114   8            -9.568515864089E-07 -3.239547335110E-07  1.114184225770E-06
 115   8            -9.568515793035E-07 -1.114184232875E-06  3.239547508721E-07
 116   8             9.568515988434E-07  1.114184197348E-06  3.239547563677E-07
 117   8             9.568516130543E-07 -1.114184239981E-06 -3.239547436557E-07
 118   8            -9.568515597635E-07  1.114184236428E-06 -3.239547179262E-07
 119   8            -1.114184222217E-06  3.239547387013E-07 -9.568515739744E-07
 120   8             3.239547479300E-07 -9.568515526581E-07 -1.114184232875E-06
 121   8             1.114184232875E-06 -3.239547542444E-07 -9.568516148306E-07
 122   8             3.239547413658E-07  9.568516095015E-07  1.114184204454E-06
 123   8             1.114184247086E-06  3.239547427258E-07  9.568516059488E-07
 124   8            -3.239547427397E-07  9.568516023961E-07 -1.114184239981E-06
 125   8            -1.114184222217E-06 -3.239547334277E-07  9.568515917380E-07
 126   8            -3.239547375217E-07 -9.568515810798E-07  1.114184236428E-06

 RESULTANT FORCE     5.278185013894E-15  5.546958732454E-15 -2.875014984383E-14

 ATOMIC PART

 SYMMETRY ALLOWED FORCES (ANALYTICAL) (DIRECTION, FORCE)

    1  6.0296524E-06    2  7.9537256E-06    3  7.8092261E-06    4 -1.0112485E-06
    5  1.2744946E-05    6 -2.8338791E-06    7 -9.9850988E-06    8 -3.7625409E-06
    9 -3.3923125E-06   10 -6.7715089E-06   11  9.6681485E-07   12 -4.9791979E-06
   13  1.7042846E-07   14  1.3612863E-06   15  9.8115373E-07   16 -7.1742785E-06

 CELL PART

 GRADIENT WITH RESPECT TO THE CELL PARAMETER IN HARTREE/BOHR
ORDER: -D/DA1X, -D/DA1Y, -D/DA1Z
       -D/DA2X, -D/DA2Y, -D/DA2Z
       -D/DA3X, -D/DA3Y, -D/DA3Z
 -0.135138321708E-13  0.335570652510E-05  0.335570658549E-05
  0.335570657128E-05 -0.246716545286E-13  0.335570641141E-05
  0.335570647181E-05  0.335570659615E-05  0.740461079419E-14

STRESS TENSOR, IN HARTREE/BOHR^3:
ORDER: 11 12 13
       21 22 23
       31 32 33
 -0.578863652757E-08  0.974544353124E-16 -0.741429025794E-16
 -0.400053043356E-16 -0.578863660461E-08  0.825642230243E-16
  0.143761146919E-15 -0.156534194906E-15 -0.578863646969E-08

PRESSURE FROM THE STRESS TENSOR,
IN HARTREE/BOHR^3:  0.57886E-08
PRESSURE IN GIGAPASCAL:  0.1703E-03
CONVERSION FACTOR: 1 HARTREE/BOHR^3= 29421 GIGAPASCAL
WHEN USING VALUES FOR BOHR RADIUS AND HARTREE
FROM IUPAC WEBSITE, APRIL 2009
ENTHALPY: -6.1677047288338E+03

 SYMMETRY ALLOWED FORCES (ANALYTICAL) (DIRECTION, FORCE)

    1  1.9790804E-04
 TTTTTTTTTTTTTTTTTTTTTTTTTTTTTT TOTGRA_C    TELAPSE      900.67 TCPU      551.23
 TTTTTTTTTTTTTTTTTTTTTTTTTTTTTT SMAT        TELAPSE     1081.00 TCPU      636.86
 TTTTTTTTTTTTTTTTTTTTTTTTTTTTTT POLAR2      TELAPSE     1081.62 TCPU      637.48

 CELL FORCES OF CENTRAL POINT

 | -1.35138E-14  3.35571E-06  3.35571E-06 |
 |  3.35571E-06 -2.46717E-14  3.35571E-06 |
 |  3.35571E-06  3.35571E-06  7.40461E-15 |

 ENERGY OF CENTRAL POINT:   -0.6167704843E+04


 VOLUME OF THE CELL: **********

 DENSITY OF THE CRYSTAL =          1.1511 g/cm^3

 STRAIN MATRIX   4 :

  | 0 0 0 |
  | 0 0 1 |
  | 0 1 0 |
  
 *******************************************************************************
 LATTICE PARAMETERS (ANGSTROMS AND DEGREES) - BOHR = 0.5291772083 ANGSTROM
 PRIMITIVE CELL - CENTRING CODE 6/0 VOLUME=  2925.027331 - DENSITY  1.151 g/cm^3
         A              B              C           ALPHA      BETA       GAMMA 
    15.60452691    15.60452691    15.60452691   109.471221 109.471221 109.471221
 *******************************************************************************
 ATOMS IN THE ASYMMETRIC UNIT    7 - ATOMS IN THE UNIT CELL:  126
     ATOM                 X/A                 Y/B                 Z/C    
 *******************************************************************************
      1 T 248 CD   -2.500000000000E-01 -5.000000000000E-01  2.500000000000E-01
      2 F 248 CD    2.500000000000E-01  5.000000000000E-01 -2.500000000000E-01
      3 F 248 CD    2.500000000000E-01 -2.500000000000E-01 -5.000000000000E-01
      4 F 248 CD    5.000000000000E-01  2.500000000000E-01 -2.500000000000E-01
      5 F 248 CD    5.000000000000E-01 -2.500000000000E-01  2.500000000000E-01
      6 F 248 CD   -2.500000000000E-01  2.500000000000E-01 -5.000000000000E-01
      7 T   7 N    -3.177614780529E-01  3.575556280979E-01  2.692286849114E-01
      8 F   7 N     8.832694318654E-02  4.130098370357E-01 -2.692286849114E-01
      9 F   7 N     3.177614780529E-01 -4.130098370357E-01 -3.246828938492E-01
     10 F   7 N    -8.832694318654E-02 -3.575556280979E-01  3.246828938492E-01
     11 F   7 N     2.692286849114E-01 -3.177614780529E-01  3.575556280979E-01
     12 F   7 N     3.575556280979E-01  2.692286849114E-01 -3.177614780529E-01
     13 F   7 N     3.246828938492E-01 -8.832694318654E-02 -3.575556280979E-01
     14 F   7 N     4.130098370357E-01 -2.692286849114E-01  8.832694318654E-02
     15 F   7 N    -2.692286849114E-01  8.832694318654E-02  4.130098370357E-01
     16 F   7 N    -4.130098370357E-01 -3.246828938492E-01  3.177614780529E-01
     17 F   7 N    -3.246828938492E-01  3.177614780529E-01 -4.130098370357E-01
     18 F   7 N    -3.575556280979E-01  3.246828938492E-01 -8.832694318654E-02
     19 F   7 N     3.575556280979E-01 -3.177614780529E-01  2.692286849114E-01
     20 F   7 N     4.130098370357E-01  8.832694318654E-02 -2.692286849114E-01
     21 F   7 N    -4.130098370357E-01  3.177614780529E-01 -3.246828938492E-01
     22 F   7 N    -3.575556280979E-01 -8.832694318654E-02  3.246828938492E-01
     23 F   7 N    -3.177614780529E-01  2.692286849114E-01  3.575556280979E-01
     24 F   7 N     2.692286849114E-01  3.575556280979E-01 -3.177614780529E-01
     25 F   7 N    -8.832694318654E-02  3.246828938492E-01 -3.575556280979E-01
     26 F   7 N    -2.692286849114E-01  4.130098370357E-01  8.832694318654E-02
     27 F   7 N     8.832694318654E-02 -2.692286849114E-01  4.130098370357E-01
     28 F   7 N    -3.246828938492E-01 -4.130098370357E-01  3.177614780529E-01
     29 F   7 N     3.177614780529E-01 -3.246828938492E-01 -4.130098370357E-01
     30 F   7 N     3.246828938492E-01 -3.575556280979E-01 -8.832694318654E-02
     31 T   7 N    -1.904935593892E-01  4.542837337607E-01  4.542837337607E-01
     32 F   7 N     0.000000000000E+00  3.552227068501E-01 -4.542837337607E-01
     33 F   7 N     1.904935593892E-01 -3.552227068501E-01 -3.552227068501E-01
     34 F   7 N     0.000000000000E+00 -4.542837337607E-01  3.552227068501E-01
     35 F   7 N     4.542837337607E-01 -1.904935593892E-01  4.542837337607E-01
     36 F   7 N     4.542837337607E-01  4.542837337607E-01 -1.904935593892E-01
     37 F   7 N     3.552227068501E-01  0.000000000000E+00 -4.542837337607E-01
     38 F   7 N     3.552227068501E-01 -4.542837337607E-01  0.000000000000E+00
     39 F   7 N    -4.542837337607E-01  0.000000000000E+00  3.552227068501E-01
     40 F   7 N    -3.552227068501E-01 -3.552227068501E-01  1.904935593892E-01
     41 F   7 N    -3.552227068501E-01  1.904935593892E-01 -3.552227068501E-01
     42 F   7 N    -4.542837337607E-01  3.552227068501E-01  0.000000000000E+00
     43 T   6 C    -2.749838822407E-01  3.596780672054E-01  3.596780672054E-01
     44 F   6 C     0.000000000000E+00  3.653380505539E-01 -3.596780672054E-01
     45 F   6 C     2.749838822407E-01 -3.653380505539E-01 -3.653380505539E-01
     46 F   6 C     0.000000000000E+00 -3.596780672054E-01  3.653380505539E-01
     47 F   6 C     3.596780672054E-01 -2.749838822407E-01  3.596780672054E-01
     48 F   6 C     3.596780672054E-01  3.596780672054E-01 -2.749838822407E-01
     49 F   6 C     3.653380505539E-01  0.000000000000E+00 -3.596780672054E-01
     50 F   6 C     3.653380505539E-01 -3.596780672054E-01  0.000000000000E+00
     51 F   6 C    -3.596780672054E-01  0.000000000000E+00  3.653380505539E-01
     52 F   6 C    -3.653380505539E-01 -3.653380505539E-01  2.749838822407E-01
     53 F   6 C    -3.653380505539E-01  2.749838822407E-01 -3.653380505539E-01
     54 F   6 C    -3.596780672054E-01  3.653380505539E-01  0.000000000000E+00
     55 T   6 C    -3.952927915857E-01  2.565696848191E-01  2.019935129144E-01
     56 F   6 C     5.457617190472E-02  4.027136954999E-01 -2.019935129144E-01
     57 F   6 C     3.952927915857E-01 -4.027136954999E-01 -3.481375235952E-01
     58 F   6 C    -5.457617190472E-02 -2.565696848191E-01  3.481375235952E-01
     59 F   6 C     2.019935129144E-01 -3.952927915857E-01  2.565696848191E-01
     60 F   6 C     2.565696848191E-01  2.019935129144E-01 -3.952927915857E-01
     61 F   6 C     3.481375235952E-01 -5.457617190472E-02 -2.565696848191E-01
     62 F   6 C     4.027136954999E-01 -2.019935129144E-01  5.457617190472E-02
     63 F   6 C    -2.019935129144E-01  5.457617190472E-02  4.027136954999E-01
     64 F   6 C    -4.027136954999E-01 -3.481375235952E-01  3.952927915857E-01
     65 F   6 C    -3.481375235952E-01  3.952927915857E-01 -4.027136954999E-01
     66 F   6 C    -2.565696848191E-01  3.481375235952E-01 -5.457617190472E-02
     67 F   6 C     2.565696848191E-01 -3.952927915857E-01  2.019935129144E-01
     68 F   6 C     4.027136954999E-01  5.457617190472E-02 -2.019935129144E-01
     69 F   6 C    -4.027136954999E-01  3.952927915857E-01 -3.481375235952E-01
     70 F   6 C    -2.565696848191E-01 -5.457617190472E-02  3.481375235952E-01
     71 F   6 C    -3.952927915857E-01  2.019935129144E-01  2.565696848191E-01
     72 F   6 C     2.019935129144E-01  2.565696848191E-01 -3.952927915857E-01
     73 F   6 C    -5.457617190472E-02  3.481375235952E-01 -2.565696848191E-01
     74 F   6 C    -2.019935129144E-01  4.027136954999E-01  5.457617190472E-02
     75 F   6 C     5.457617190472E-02 -2.019935129144E-01  4.027136954999E-01
     76 F   6 C    -3.481375235952E-01 -4.027136954999E-01  3.952927915857E-01
     77 F   6 C     3.952927915857E-01 -3.481375235952E-01 -4.027136954999E-01
     78 F   6 C     3.481375235952E-01 -2.565696848191E-01 -5.457617190472E-02
     79 T   1 H    -4.460774989515E-01  2.297421614581E-01  1.208909471233E-01
     80 F   1 H     1.088512143348E-01  4.330315539252E-01 -1.208909471233E-01
     81 F   1 H     4.460774989515E-01 -4.330315539252E-01 -3.241803395904E-01
     82 F   1 H    -1.088512143348E-01 -2.297421614581E-01  3.241803395904E-01
     83 F   1 H     1.208909471233E-01 -4.460774989515E-01  2.297421614581E-01
     84 F   1 H     2.297421614581E-01  1.208909471233E-01 -4.460774989515E-01
     85 F   1 H     3.241803395904E-01 -1.088512143348E-01 -2.297421614581E-01
     86 F   1 H     4.330315539252E-01 -1.208909471233E-01  1.088512143348E-01
     87 F   1 H    -1.208909471233E-01  1.088512143348E-01  4.330315539252E-01
     88 F   1 H    -4.330315539252E-01 -3.241803395904E-01  4.460774989515E-01
     89 F   1 H    -3.241803395904E-01  4.460774989515E-01 -4.330315539252E-01
     90 F   1 H    -2.297421614581E-01  3.241803395904E-01 -1.088512143348E-01
     91 F   1 H     2.297421614581E-01 -4.460774989515E-01  1.208909471233E-01
     92 F   1 H     4.330315539252E-01  1.088512143348E-01 -1.208909471233E-01
     93 F   1 H    -4.330315539252E-01  4.460774989515E-01 -3.241803395904E-01
     94 F   1 H    -2.297421614581E-01 -1.088512143348E-01  3.241803395904E-01
     95 F   1 H    -4.460774989515E-01  1.208909471233E-01  2.297421614581E-01
     96 F   1 H     1.208909471233E-01  2.297421614581E-01 -4.460774989515E-01
     97 F   1 H    -1.088512143348E-01  3.241803395904E-01 -2.297421614581E-01
     98 F   1 H    -1.208909471233E-01  4.330315539252E-01  1.088512143348E-01
     99 F   1 H     1.088512143348E-01 -1.208909471233E-01  4.330315539252E-01
    100 F   1 H    -3.241803395904E-01 -4.330315539252E-01  4.460774989515E-01
    101 F   1 H     4.460774989515E-01 -3.241803395904E-01 -4.330315539252E-01
    102 F   1 H     3.241803395904E-01 -2.297421614581E-01 -1.088512143348E-01
    103 T   8 O    -1.574837157959E-01  4.501087021705E-01 -4.653159767804E-01
    104 F   8 O    -8.457532104907E-02  3.078322609845E-01  4.653159767804E-01
    105 F   8 O     1.574837157959E-01 -3.078322609845E-01 -3.924075820336E-01
    106 F   8 O     8.457532104907E-02 -4.501087021705E-01  3.924075820336E-01
    107 F   8 O    -4.653159767804E-01 -1.574837157959E-01  4.501087021705E-01
    108 F   8 O     4.501087021705E-01 -4.653159767804E-01 -1.574837157959E-01
    109 F   8 O     3.924075820336E-01  8.457532104907E-02 -4.501087021705E-01
    110 F   8 O     3.078322609845E-01  4.653159767804E-01 -8.457532104907E-02
    111 F   8 O     4.653159767804E-01 -8.457532104907E-02  3.078322609845E-01
    112 F   8 O    -3.078322609845E-01 -3.924075820336E-01  1.574837157959E-01
    113 F   8 O    -3.924075820336E-01  1.574837157959E-01 -3.078322609845E-01
    114 F   8 O    -4.501087021705E-01  3.924075820336E-01  8.457532104907E-02
    115 F   8 O     4.501087021705E-01 -1.574837157959E-01 -4.653159767804E-01
    116 F   8 O     3.078322609845E-01 -8.457532104907E-02  4.653159767804E-01
    117 F   8 O    -3.078322609845E-01  1.574837157959E-01 -3.924075820336E-01
    118 F   8 O    -4.501087021705E-01  8.457532104907E-02  3.924075820336E-01
    119 F   8 O    -1.574837157959E-01 -4.653159767804E-01  4.501087021705E-01
    120 F   8 O    -4.653159767804E-01  4.501087021705E-01 -1.574837157959E-01
    121 F   8 O     8.457532104907E-02  3.924075820336E-01 -4.501087021705E-01
    122 F   8 O     4.653159767804E-01  3.078322609845E-01 -8.457532104907E-02
    123 F   8 O    -8.457532104907E-02  4.653159767804E-01  3.078322609845E-01
    124 F   8 O    -3.924075820336E-01 -3.078322609845E-01  1.574837157959E-01
    125 F   8 O     1.574837157959E-01 -3.924075820336E-01 -3.078322609845E-01
    126 F   8 O     3.924075820336E-01 -4.501087021705E-01  8.457532104907E-02

 TRANSFORMATION MATRIX PRIMITIVE-CRYSTALLOGRAPHIC CELL
  0.0000  1.0000  1.0000  1.0000  0.0000  1.0000  1.0000  1.0000  0.0000

 *******************************************************************************
 CRYSTALLOGRAPHIC CELL (VOLUME=       5850.05466101)
         A              B              C           ALPHA      BETA       GAMMA 
    18.01855562    18.01855562    18.01855562    90.000000  90.000000  90.000000

 COORDINATES IN THE CRYSTALLOGRAPHIC CELL
     ATOM                 X/A                 Y/B                 Z/C    
 *******************************************************************************
      1 T 248 CD    5.216886264840E-17  2.500000000000E-01 -5.000000000000E-01
      2 F 248 CD    5.000000000000E-01  2.500000000000E-01  1.304221566210E-16
      3 F 248 CD   -5.000000000000E-01 -5.216886264840E-17  2.500000000000E-01
      4 F 248 CD    2.500000000000E-01  5.000000000000E-01  2.608443132420E-17
      5 F 248 CD    2.500000000000E-01 -5.216886264840E-17 -5.000000000000E-01
      6 F 248 CD   -5.216886264840E-17 -5.000000000000E-01  2.500000000000E-01
      7 T   7 N    -2.772710446889E-02  2.969557893803E-01  3.852827325668E-01
      8 F   7 N     2.772710446889E-02 -2.969557893803E-01  3.852827325668E-01
      9 F   7 N    -2.772710446889E-02 -2.969557893803E-01 -3.852827325668E-01
     10 F   7 N     2.772710446889E-02  2.969557893803E-01 -3.852827325668E-01
     11 F   7 N     3.852827325668E-01 -2.772710446889E-02  2.969557893803E-01
     12 F   7 N     2.969557893803E-01  3.852827325668E-01 -2.772710446889E-02
     13 F   7 N    -3.852827325668E-01  2.772710446889E-02  2.969557893803E-01
     14 F   7 N    -2.969557893803E-01  3.852827325668E-01  2.772710446889E-02
     15 F   7 N     3.852827325668E-01  2.772710446889E-02 -2.969557893803E-01
     16 F   7 N    -2.969557893803E-01 -3.852827325668E-01 -2.772710446889E-02
     17 F   7 N    -3.852827325668E-01 -2.772710446889E-02 -2.969557893803E-01
     18 F   7 N     2.969557893803E-01 -3.852827325668E-01  2.772710446889E-02
     19 F   7 N     2.969557893803E-01 -2.772710446889E-02  3.852827325668E-01
     20 F   7 N    -2.969557893803E-01  2.772710446889E-02  3.852827325668E-01
     21 F   7 N    -2.969557893803E-01 -2.772710446889E-02 -3.852827325668E-01
     22 F   7 N     2.969557893803E-01  2.772710446889E-02 -3.852827325668E-01
     23 F   7 N    -2.772710446889E-02  3.852827325668E-01  2.969557893803E-01
     24 F   7 N     3.852827325668E-01  2.969557893803E-01 -2.772710446889E-02
     25 F   7 N     2.772710446889E-02 -3.852827325668E-01  2.969557893803E-01
     26 F   7 N     3.852827325668E-01 -2.969557893803E-01  2.772710446889E-02
     27 F   7 N     2.772710446889E-02  3.852827325668E-01 -2.969557893803E-01
     28 F   7 N    -3.852827325668E-01 -2.969557893803E-01 -2.772710446889E-02
     29 F   7 N    -2.772710446889E-02 -3.852827325668E-01 -2.969557893803E-01
     30 F   7 N    -3.852827325668E-01  2.969557893803E-01  2.772710446889E-02
     31 T   7 N    -4.504694865447E-01 -9.524677969460E-02 -9.524677969460E-02
     32 F   7 N     4.504694865447E-01  9.524677969460E-02 -9.524677969460E-02
     33 F   7 N    -4.504694865447E-01  9.524677969460E-02  9.524677969460E-02
     34 F   7 N     4.504694865447E-01 -9.524677969460E-02  9.524677969460E-02
     35 F   7 N    -9.524677969460E-02 -4.504694865447E-01 -9.524677969460E-02
     36 F   7 N    -9.524677969460E-02 -9.524677969460E-02 -4.504694865447E-01
     37 F   7 N     9.524677969460E-02  4.504694865447E-01 -9.524677969460E-02
     38 F   7 N     9.524677969460E-02 -9.524677969460E-02  4.504694865447E-01
     39 F   7 N    -9.524677969460E-02  4.504694865447E-01  9.524677969460E-02
     40 F   7 N     9.524677969460E-02  9.524677969460E-02 -4.504694865447E-01
     41 F   7 N     9.524677969460E-02 -4.504694865447E-01  9.524677969460E-02
     42 F   7 N    -9.524677969460E-02  9.524677969460E-02  4.504694865447E-01
     43 T   6 C    -2.829991674237E-03  3.625080588797E-01  3.625080588797E-01
     44 F   6 C     2.829991674237E-03 -3.625080588797E-01  3.625080588797E-01
     45 F   6 C    -2.829991674237E-03 -3.625080588797E-01 -3.625080588797E-01
     46 F   6 C     2.829991674237E-03  3.625080588797E-01 -3.625080588797E-01
     47 F   6 C     3.625080588797E-01 -2.829991674237E-03  3.625080588797E-01
     48 F   6 C     3.625080588797E-01  3.625080588797E-01 -2.829991674237E-03
     49 F   6 C    -3.625080588797E-01  2.829991674237E-03  3.625080588797E-01
     50 F   6 C    -3.625080588797E-01  3.625080588797E-01  2.829991674237E-03
     51 F   6 C     3.625080588797E-01  2.829991674237E-03 -3.625080588797E-01
     52 F   6 C    -3.625080588797E-01 -3.625080588797E-01 -2.829991674237E-03
     53 F   6 C    -3.625080588797E-01 -2.829991674237E-03 -3.625080588797E-01
     54 F   6 C     3.625080588797E-01 -3.625080588797E-01  2.829991674237E-03
     55 T   6 C    -7.307200534042E-02  2.750655182548E-01  3.296416901595E-01
     56 F   6 C     7.307200534042E-02 -2.750655182548E-01  3.296416901595E-01
     57 F   6 C    -7.307200534042E-02 -2.750655182548E-01 -3.296416901595E-01
     58 F   6 C     7.307200534042E-02  2.750655182548E-01 -3.296416901595E-01
     59 F   6 C     3.296416901595E-01 -7.307200534042E-02  2.750655182548E-01
     60 F   6 C     2.750655182548E-01  3.296416901595E-01 -7.307200534042E-02
     61 F   6 C    -3.296416901595E-01  7.307200534042E-02  2.750655182548E-01
     62 F   6 C    -2.750655182548E-01  3.296416901595E-01  7.307200534042E-02
     63 F   6 C     3.296416901595E-01  7.307200534042E-02 -2.750655182548E-01
     64 F   6 C    -2.750655182548E-01 -3.296416901595E-01 -7.307200534042E-02
     65 F   6 C    -3.296416901595E-01 -7.307200534042E-02 -2.750655182548E-01
     66 F   6 C     2.750655182548E-01 -3.296416901595E-01  7.307200534042E-02
     67 F   6 C     2.750655182548E-01 -7.307200534042E-02  3.296416901595E-01
     68 F   6 C    -2.750655182548E-01  7.307200534042E-02  3.296416901595E-01
     69 F   6 C    -2.750655182548E-01 -7.307200534042E-02 -3.296416901595E-01
     70 F   6 C     2.750655182548E-01  7.307200534042E-02 -3.296416901595E-01
     71 F   6 C    -7.307200534042E-02  3.296416901595E-01  2.750655182548E-01
     72 F   6 C     3.296416901595E-01  2.750655182548E-01 -7.307200534042E-02
     73 F   6 C     7.307200534042E-02 -3.296416901595E-01  2.750655182548E-01
     74 F   6 C     3.296416901595E-01 -2.750655182548E-01  7.307200534042E-02
     75 F   6 C     7.307200534042E-02  3.296416901595E-01 -2.750655182548E-01
     76 F   6 C    -3.296416901595E-01 -2.750655182548E-01 -7.307200534042E-02
     77 F   6 C    -7.307200534042E-02 -3.296416901595E-01 -2.750655182548E-01
     78 F   6 C    -3.296416901595E-01  2.750655182548E-01  7.307200534042E-02
     79 T   1 H    -1.016446962336E-01  2.225356433569E-01  3.313868576917E-01
     80 F   1 H     1.016446962336E-01 -2.225356433569E-01  3.313868576917E-01
     81 F   1 H    -1.016446962336E-01 -2.225356433569E-01 -3.313868576917E-01
     82 F   1 H     1.016446962336E-01  2.225356433569E-01 -3.313868576917E-01
     83 F   1 H     3.313868576917E-01 -1.016446962336E-01  2.225356433569E-01
     84 F   1 H     2.225356433569E-01  3.313868576917E-01 -1.016446962336E-01
     85 F   1 H    -3.313868576917E-01  1.016446962336E-01  2.225356433569E-01
     86 F   1 H    -2.225356433569E-01  3.313868576917E-01  1.016446962336E-01
     87 F   1 H     3.313868576917E-01  1.016446962336E-01 -2.225356433569E-01
     88 F   1 H    -2.225356433569E-01 -3.313868576917E-01 -1.016446962336E-01
     89 F   1 H    -3.313868576917E-01 -1.016446962336E-01 -2.225356433569E-01
     90 F   1 H     2.225356433569E-01 -3.313868576917E-01  1.016446962336E-01
     91 F   1 H     2.225356433569E-01 -1.016446962336E-01  3.313868576917E-01
     92 F   1 H    -2.225356433569E-01  1.016446962336E-01  3.313868576917E-01
     93 F   1 H    -2.225356433569E-01 -1.016446962336E-01 -3.313868576917E-01
     94 F   1 H     2.225356433569E-01  1.016446962336E-01 -3.313868576917E-01
     95 F   1 H    -1.016446962336E-01  3.313868576917E-01  2.225356433569E-01
     96 F   1 H     3.313868576917E-01  2.225356433569E-01 -1.016446962336E-01
     97 F   1 H     1.016446962336E-01 -3.313868576917E-01  2.225356433569E-01
     98 F   1 H     3.313868576917E-01 -2.225356433569E-01  1.016446962336E-01
     99 F   1 H     1.016446962336E-01  3.313868576917E-01 -2.225356433569E-01
    100 F   1 H    -3.313868576917E-01 -2.225356433569E-01 -1.016446962336E-01
    101 F   1 H    -1.016446962336E-01 -3.313868576917E-01 -2.225356433569E-01
    102 F   1 H    -3.313868576917E-01  2.225356433569E-01  1.016446962336E-01
    103 T   8 O    -4.288617794070E-01 -3.645419737343E-02 -1.210295184225E-01
    104 F   8 O     4.288617794070E-01  3.645419737343E-02 -1.210295184225E-01
    105 F   8 O    -4.288617794070E-01  3.645419737343E-02  1.210295184225E-01
    106 F   8 O     4.288617794070E-01 -3.645419737343E-02  1.210295184225E-01
    107 F   8 O    -1.210295184225E-01 -4.288617794070E-01 -3.645419737343E-02
    108 F   8 O    -3.645419737343E-02 -1.210295184225E-01 -4.288617794070E-01
    109 F   8 O     1.210295184225E-01  4.288617794070E-01 -3.645419737343E-02
    110 F   8 O     3.645419737343E-02 -1.210295184225E-01  4.288617794070E-01
    111 F   8 O    -1.210295184225E-01  4.288617794070E-01  3.645419737343E-02
    112 F   8 O     3.645419737343E-02  1.210295184225E-01 -4.288617794070E-01
    113 F   8 O     1.210295184225E-01 -4.288617794070E-01  3.645419737343E-02
    114 F   8 O    -3.645419737343E-02  1.210295184225E-01  4.288617794070E-01
    115 F   8 O    -3.645419737343E-02 -4.288617794070E-01 -1.210295184225E-01
    116 F   8 O     3.645419737343E-02  4.288617794070E-01 -1.210295184225E-01
    117 F   8 O     3.645419737343E-02 -4.288617794070E-01  1.210295184225E-01
    118 F   8 O    -3.645419737343E-02  4.288617794070E-01  1.210295184225E-01
    119 F   8 O    -4.288617794070E-01 -1.210295184225E-01 -3.645419737343E-02
    120 F   8 O    -1.210295184225E-01 -3.645419737343E-02 -4.288617794070E-01
    121 F   8 O     4.288617794070E-01  1.210295184225E-01 -3.645419737343E-02
    122 F   8 O    -1.210295184225E-01  3.645419737343E-02  4.288617794070E-01
    123 F   8 O     4.288617794070E-01 -1.210295184225E-01  3.645419737343E-02
    124 F   8 O     1.210295184225E-01  3.645419737343E-02 -4.288617794070E-01
    125 F   8 O    -4.288617794070E-01  1.210295184225E-01  3.645419737343E-02
    126 F   8 O     1.210295184225E-01 -3.645419737343E-02  4.288617794070E-01

 T = ATOM BELONGING TO THE ASYMMETRIC UNIT

 *******************************************************************************
 * CELL DEFORMATION
 *******************************************************************************

    ELASTIC STRAIN MATRIX (ADIMENSIONAL)

    1    0.0000000000    0.0000000000    0.0000000000
    2    0.0000000000    0.0000000000    0.0001000000
    3    0.0000000000    0.0001000000    0.0000000000

 LATTICE PARAMETERS (ANGSTROMS AND DEGREES) OF
 (1) ORIGINAL PRIMITIVE CELL
 (2) ORIGINAL CRYSTALLOGRAPHIC CELL
 (3) DEFORMED PRIMITIVE CELL
 (4) DEFORMED CRYSTALLOGRAPHIC CELL

            A           B           C        ALPHA       BETA        GAMMA         VOL
 (1)   15.604527   15.604527   15.604527  109.471221  109.471221  109.471221 2925.027331
 (2)   18.018556   18.018556   18.018556   90.000000   90.000000   90.000000 5850.054661
 (3)   15.605567   15.603487   15.603487  109.465818  109.471221  109.471221 2925.027301
 (4)   18.018556   18.018556   18.018556   89.988541   90.000000   90.000000 5850.054603

 * CELL DEFORMATION COMPLETE - NO. OF SYMMOPS   4

 *******************************************************************************
 * CELL DEFORMATION
 *******************************************************************************

    ELASTIC STRAIN MATRIX (ADIMENSIONAL)

    1    0.0000000000    0.0000000000    0.0000000000
    2    0.0000000000    0.0000000000   -0.0001000000
    3    0.0000000000   -0.0001000000    0.0000000000

 LATTICE PARAMETERS (ANGSTROMS AND DEGREES) OF
 (1) ORIGINAL PRIMITIVE CELL
 (2) ORIGINAL CRYSTALLOGRAPHIC CELL
 (3) DEFORMED PRIMITIVE CELL
 (4) DEFORMED CRYSTALLOGRAPHIC CELL

            A           B           C        ALPHA       BETA        GAMMA         VOL
 (1)   15.605567   15.603487   15.603487  109.465818  109.471221  109.471221 2925.027301
 (2)   18.018556   18.018556   18.018556   89.988541   90.000000   90.000000 5850.054603
 (3)   15.604527   15.604527   15.604527  109.471220  109.471221  109.471221 2925.027272
 (4)   18.018556   18.018555   18.018555   90.000000   90.000000   90.000000 5850.054544

 * CELL DEFORMATION COMPLETE - NO. OF SYMMOPS   4

 *****    4 SYMMOPS - TRANSLATORS IN ANGSTROM
 ***** MATRICES AND TRANSLATORS IN THE CARTESIAN REFERENCE FRAME

 ORDER   : ORDER OF THE OPERATOR

 TRANSLA : REAL TRANSLATION (WITHOUT ORIGIN SHIFT) IN CARTESIAN COORDINATES

 uvw/hkl : ORIENTATION OF THE OPERATOR IN CARTESIAN COORDINATES

 LOCATED : ORIGIN OF THE OPERATOR IN CARTESIAN COORDINATES

   NO.   1 INVERSE   1    ORDER   1        NO.   2 INVERSE   2    ORDER   2
    1.000   0.000   0.000     0.000         1.000   0.000   0.000     0.000
    0.000   1.000   0.000     0.000         0.000  -1.000   0.000     0.000
    0.000   0.000   1.000     0.000         0.000   0.000  -1.000     0.000
             OPERATION E(   1)                       OPERATION C(   2)
 DETERMINANT 1.; ROTATION(DEG)   0.      DETERMINANT 1.; ROTATION(DEG) 180.
 TRANSLA (  0.000    0.000    0.000)     TRANSLA (  0.000    0.000    0.000)
 uvw/hkl (  0.000    0.000    0.000)     uvw/hkl (  4.000    0.000    0.000)
 LOCATED (  0.000    0.000    0.000)     LOCATED (  0.000    0.000    0.000)

   NO.   3 INVERSE   3    ORDER   2        NO.   4 INVERSE   4    ORDER   2
    1.000   0.000   0.000     0.000         1.000   0.000   0.000     0.000
    0.000   0.000   1.000     0.000         0.000   0.000  -1.000     0.000
    0.000   1.000   0.000     0.000         0.000  -1.000   0.000     0.000
             OPERATION M(   2)                       OPERATION M(   2)
 DETERMINANT-1.; ROTATION(DEG)   0.      DETERMINANT-1.; ROTATION(DEG)   0.
 TRANSLA (  0.000    0.000    0.000)     TRANSLA (  0.000    0.000    0.000)
 uvw/hkl (  0.000   -1.000    1.000)     uvw/hkl (  0.000   -1.000   -1.000)
 LOCATED (  0.000    0.000    0.000)     LOCATED (  0.000    0.000    0.000)

 GCALCO - MAX INDICES DIRECT LATTICE VECTOR    14    14    14
 NO.OF VECTORS CREATED 6999 STARS  122 RMAX   321.22834 BOHR

 CAPPA:IS1  2;IS2  2;IS3  2; K PTS MONK NET   5; SYMMOPS:K SPACE   8;G SPACE   4

 *******************************************************************************
 MAX NUMBER OF SCF CYCLES      50  CONVERGENCE ON DELTAP        10**-18
 WEIGHT OF F(I) IN F(I+1)      30% CONVERGENCE ON ENERGY        10**- 8
 SHRINK. FACT.(MONKH.)    2  2  2  NUMBER OF K POINTS IN THE IBZ      5
 SHRINKING FACTOR(GILAT NET)    2  NUMBER OF K POINTS(GILAT NET)      5
 *******************************************************************************
 *** K POINTS COORDINATES (OBLIQUE COORDINATES IN UNITS OF IS =  2)
   1-R(  0  0  0)   2-R(  1  0  0)   3-R(  0  1  0)   4-R(  0  1  1)
   5-R(  1  1  1)

 DIRECT LATTICE VECTORS COMPON. (A.U.)     RECIP. LATTICE VECTORS COMPON. (A.U.) 
        X            Y            Z              X            Y            Z
  -17.0250677   17.0250677   17.0250677      0.0000000    0.1845275    0.1845275
   17.0250677  -17.0250677   17.0250677      0.1845275    0.0000000    0.1845275
   17.0250677   17.0250677  -17.0250677      0.1845275    0.1845275    0.0000000

 DISK SPACE FOR EIGENVECTORS (FTN 10)    22684500 REALS
 TTTTTTTTTTTTTTTTTTTTTTTTTTTTTT gordsh1     TELAPSE     1093.52 TCPU      644.34

 MATRIX SIZE: P(G) 9494646, F(G)  710190, P(G) IRR 1199964, F(G) IRR  180738
 MAX G-VECTOR INDEX FOR 1- AND 2-ELECTRON INTEGRALS 181

 TTTTTTTTTTTTTTTTTTTTTTTTTTTTTT INPUT       TELAPSE     1100.41 TCPU      651.24

 SYMMETRY ALLOWED ELASTIC DISTORTION 1
  0.5773503  0.0000000  0.0000000
  0.0000000  0.5773503  0.0000000
  0.0000000  0.0000000  0.5773503

 SYMMETRY ALLOWED ELASTIC DISTORTION 2
  0.8164966  0.0000000  0.0000000
  0.0000000 -0.4082483  0.0000000
  0.0000000  0.0000000 -0.4082483

 SYMMETRY ALLOWED ELASTIC DISTORTION 3
  0.0000000  0.0000000  0.0000000
  0.0000000  0.0000000  0.7071068
  0.0000000  0.7071068  0.0000000

 SYMMETRY ALLOWED INTERNAL DEGREE(S) OF FREEDOM:  95
 TTTTTTTTTTTTTTTTTTTTTTTTTTTTTT SYMM        TELAPSE     1100.71 TCPU      651.53
 TTTTTTTTTTTTTTTTTTTTTTTTTTTTTT INT_SCREEN  TELAPSE     1100.76 TCPU      651.59
 INFORMATION **** EXCBUF **** EXCH. BIPO BUFFER: WORDS USED =     4000000
 WARNING **** EXCBUF **** EXCH. BIPO BUFFER TOO SMALL - TO AVOID I/O SET EXCHSIZE =     7809921

 DFT PARAMETERS

     ATOM       ELECTRONS   NET CHARGE   R(ANGSTROM)
   1 248  CD     20.0000      0.0000     1.52000000
   7   7  N       7.0000      0.0000     0.74000000
  43   6  C       6.0000      0.0000     0.77000000
  79   1  H       1.0000      0.0000     1.11000000
 103   8  O       8.0000      0.0000     0.74000000

 SIZE OF GRID=    2025016
 TTTTTTTTTTTTTTTTTTTTTTTTTTTTTT MAKE_GRID2  TELAPSE     1105.91 TCPU      656.51
 BECKE WEIGHT FUNCTION
 RADSAFE =     2.00
 TOLERANCES - DENSITY:10**- 6; POTENTIAL:10**- 9; GRID WGT:10**-14

 RADIAL INTEGRATION  - INTERVALS (POINTS,UPPER LIMIT):            1( 99,  4.0*R)

 ANGULAR INTEGRATION - INTERVALS (ACCURACY LEVEL [N. POINTS] UPPER LIMIT):
  1(  6[ 146]   0.2)  2( 11[ 302]   0.5)  3( 14[ 590]   0.9)  4( 18[1454]   3.5)
  5( 14[ 590]9999.0)
 TTTTTTTTTTTTTTTTTTTTTTTTTTTTTT INT_CALC    TELAPSE     1105.98 TCPU      656.58

 *******************************************************************************
 ZIF65Cd (cif CCDC 743558, GUPCUQ01)                                             
 CRYSTAL - SCF - TYPE OF CALCULATION :  RESTRICTED CLOSED SHELL
 *******************************************************************************

 CAPPA:IS1  2;IS2  2;IS3  2; K PTS MONK NET   5; SYMMOPS:K SPACE   8;G SPACE   4

 TTTTTTTTTTTTTTTTTTTTTTTTTTTTTT SDIK        TELAPSE     1108.08 TCPU      658.67

 AAAAAAAAAAAAAAAAAAAAAAAAAAAAAAAAAAAAAAAAAAAAAAAAAAAAAAAAAAAAAAAAAAAAAAAAAAAAAAA
         ATOMIC WAVEFUNCTION(S)


 NUCLEAR CHARGE 20.0  SYMMETRY SPECIES            S    P    D
 N. ELECTRONS   20.0  NUMBER OF PRIMITIVE GTOS    8    7    6
                      NUMBER OF CONTRACTED GTOS   6    5    3
                      NUMBER OF CLOSED SHELLS     2    1    1
                      OPEN SHELL OCCUPATION       0    0    0

  ZNUC SCFIT  TOTAL HF ENERGY   KINETIC ENERGY   VIRIAL THEOREM ACCURACY
  20.0  36   -1.668271145E+02  6.451544656E+01 -3.585847628E+00  4.4E-06

 NUCLEAR CHARGE  7.0  SYMMETRY SPECIES            S    P
 N. ELECTRONS    7.0  NUMBER OF PRIMITIVE GTOS   11    5
                      NUMBER OF CONTRACTED GTOS   4    3
                      NUMBER OF CLOSED SHELLS     2    0
                      OPEN SHELL OCCUPATION       0    3

  ZNUC SCFIT  TOTAL HF ENERGY   KINETIC ENERGY   VIRIAL THEOREM ACCURACY
   7.0  11   -5.439473665E+01  5.441433682E+01 -1.999639798E+00  3.6E-06

 NUCLEAR CHARGE  6.0  SYMMETRY SPECIES            S    P
 N. ELECTRONS    6.0  NUMBER OF PRIMITIVE GTOS   11    5
                      NUMBER OF CONTRACTED GTOS   4    3
                      NUMBER OF CLOSED SHELLS     2    0
                      OPEN SHELL OCCUPATION       0    2

  ZNUC SCFIT  TOTAL HF ENERGY   KINETIC ENERGY   VIRIAL THEOREM ACCURACY
   6.0  11   -3.768480057E+01  3.769831118E+01 -1.999641612E+00  2.0E-06

 NUCLEAR CHARGE  1.0  SYMMETRY SPECIES            S
 N. ELECTRONS    1.0  NUMBER OF PRIMITIVE GTOS    5
                      NUMBER OF CONTRACTED GTOS   3
                      NUMBER OF CLOSED SHELLS     0
                      OPEN SHELL OCCUPATION       1

  ZNUC SCFIT  TOTAL HF ENERGY   KINETIC ENERGY   VIRIAL THEOREM ACCURACY
   1.0   1   -4.998098153E-01  4.997907537E-01 -2.000038139E+00  9.6E-17

 NUCLEAR CHARGE  8.0  SYMMETRY SPECIES            S    P
 N. ELECTRONS    8.0  NUMBER OF PRIMITIVE GTOS   11    5
                      NUMBER OF CONTRACTED GTOS   4    3
                      NUMBER OF CLOSED SHELLS     2    0
                      OPEN SHELL OCCUPATION       0    4

  ZNUC SCFIT  TOTAL HF ENERGY   KINETIC ENERGY   VIRIAL THEOREM ACCURACY
   8.0  13   -7.479861895E+01  7.482603849E+01 -1.999633556E+00  2.7E-06

 AAAAAAAAAAAAAAAAAAAAAAAAAAAAAAAAAAAAAAAAAAAAAAAAAAAAAAAAAAAAAAAAAAAAAAAAAAAAAAA

 CHARGE NORMALIZATION FACTOR   1.00000000
 TOTAL ATOMIC CHARGES:
  20.0000000  20.0000000  20.0000000  20.0000000  20.0000000  20.0000000
   7.0000000   7.0000000   7.0000000   7.0000000   7.0000000   7.0000000
   7.0000000   7.0000000   7.0000000   7.0000000   7.0000000   7.0000000
   7.0000000   7.0000000   7.0000000   7.0000000   7.0000000   7.0000000
   7.0000000   7.0000000   7.0000000   7.0000000   7.0000000   7.0000000
   7.0000000   7.0000000   7.0000000   7.0000000   7.0000000   7.0000000
   7.0000000   7.0000000   7.0000000   7.0000000   7.0000000   7.0000000
   6.0000000   6.0000000   6.0000000   6.0000000   6.0000000   6.0000000
   6.0000000   6.0000000   6.0000000   6.0000000   6.0000000   6.0000000
   6.0000000   6.0000000   6.0000000   6.0000000   6.0000000   6.0000000
   6.0000000   6.0000000   6.0000000   6.0000000   6.0000000   6.0000000
   6.0000000   6.0000000   6.0000000   6.0000000   6.0000000   6.0000000
   6.0000000   6.0000000   6.0000000   6.0000000   6.0000000   6.0000000
   1.0000000   1.0000000   1.0000000   1.0000000   1.0000000   1.0000000
   1.0000000   1.0000000   1.0000000   1.0000000   1.0000000   1.0000000
   1.0000000   1.0000000   1.0000000   1.0000000   1.0000000   1.0000000
   1.0000000   1.0000000   1.0000000   1.0000000   1.0000000   1.0000000
   8.0000000   8.0000000   8.0000000   8.0000000   8.0000000   8.0000000
   8.0000000   8.0000000   8.0000000   8.0000000   8.0000000   8.0000000
   8.0000000   8.0000000   8.0000000   8.0000000   8.0000000   8.0000000
   8.0000000   8.0000000   8.0000000   8.0000000   8.0000000   8.0000000
 TTTTTTTTTTTTTTTTTTTTTTTTTTTTTT MOQGAD      TELAPSE     1115.41 TCPU      666.01
 TTTTTTTTTTTTTTTTTTTTTTTTTTTTTT SHELLXN     TELAPSE     1168.76 TCPU      686.59
 TTTTTTTTTTTTTTTTTTTTTTTTTTTTTT MONMO3      TELAPSE     1176.25 TCPU      694.08
 NUMERICALLY INTEGRATED DENSITY    803.9998966307
 TTTTTTTTTTTTTTTTTTTTTTTTTTTTTT NUMDFT      TELAPSE     1179.44 TCPU      697.27
 CYC   0 ETOT(AU) -6.200970553176E+03 DETOT -6.20E+03 tst  2.25E-13 PX  1.00E+00
 TTTTTTTTTTTTTTTTTTTTTTTTTTTTTT DIIS        TELAPSE     1181.46 TCPU      699.29
 TTTTTTTTTTTTTTTTTTTTTTTTTTTTTT FDIK        TELAPSE     1253.14 TCPU      761.37
 INSULATING STATE
 TOP OF VALENCE BANDS -    BAND    402; K    5; EIG -2.8161804E-01 AU
 TOP OF VALENCE BANDS -    BAND    402; K    1; EIG -2.8274466E-01 AU
 BOTTOM OF VIRTUAL BANDS - BAND    403; K    3; EIG -1.3390343E-01 AU
 INDIRECT ENERGY BAND GAP:   4.0195 eV
 BOTTOM OF VIRTUAL BANDS - BAND    403; K    1; EIG -1.3377319E-01 AU
 TTTTTTTTTTTTTTTTTTTTTTTTTTTTTT PDIG        TELAPSE     1254.87 TCPU      763.09
 CHARGE NORMALIZATION FACTOR   1.00000000
 TOTAL ATOMIC CHARGES:
  18.3022240  18.3022240  18.3022240  18.3022247  18.3022247  18.3022240
   7.6582962   7.6582960   7.6582962   7.6582960   7.6582959   7.6582960
   7.6582960   7.6582961   7.6582959   7.6582961   7.6582960   7.6582960
   7.6582960   7.6582961   7.6582961   7.6582960   7.6582962   7.6582959
   7.6582960   7.6582959   7.6582960   7.6582960   7.6582962   7.6582960
   6.0572872   6.0572874   6.0572872   6.0572874   6.0572871   6.0572871
   6.0572873   6.0572873   6.0572871   6.0572873   6.0572873   6.0572871
   5.3547158   5.3547162   5.3547158   5.3547162   5.3547166   5.3547166
   5.3547161   5.3547161   5.3547166   5.3547161   5.3547161   5.3547166
   6.1638881   6.1638881   6.1638881   6.1638881   6.1638881   6.1638882
   6.1638877   6.1638885   6.1638881   6.1638885   6.1638877   6.1638882
   6.1638882   6.1638885   6.1638885   6.1638882   6.1638881   6.1638881
   6.1638881   6.1638881   6.1638881   6.1638877   6.1638881   6.1638877
   0.7905524   0.7905524   0.7905524   0.7905524   0.7905523   0.7905523
   0.7905523   0.7905525   0.7905523   0.7905525   0.7905523   0.7905523
   0.7905523   0.7905525   0.7905525   0.7905523   0.7905524   0.7905523
   0.7905524   0.7905523   0.7905524   0.7905523   0.7905524   0.7905523
   8.6057057   8.6057056   8.6057057   8.6057056   8.6057057   8.6057058
   8.6057056   8.6057057   8.6057057   8.6057057   8.6057056   8.6057058
   8.6057058   8.6057057   8.6057057   8.6057058   8.6057057   8.6057057
   8.6057056   8.6057057   8.6057056   8.6057056   8.6057057   8.6057056
 TTTTTTTTTTTTTTTTTTTTTTTTTTTTTT MOQGAD      TELAPSE     1254.89 TCPU      763.11
 TTTTTTTTTTTTTTTTTTTTTTTTTTTTTT SHELLXN     TELAPSE     1293.18 TCPU      784.36
 TTTTTTTTTTTTTTTTTTTTTTTTTTTTTT MONMO3      TELAPSE     1296.60 TCPU      787.78
 NUMERICALLY INTEGRATED DENSITY    803.9998853513
 TTTTTTTTTTTTTTTTTTTTTTTTTTTTTT NUMDFT      TELAPSE     1301.60 TCPU      792.77
 CYC   1 ETOT(AU) -6.165248553358E+03 DETOT  3.57E+01 tst  0.00E+00 PX  1.00E+00
 TTTTTTTTTTTTTTTTTTTTTTTTTTTTTT DIIS        TELAPSE     1302.61 TCPU      793.78
 DIIS TEST: 0.20498E+02 AT SCF   CYCLE   1 - MIX   30 %
 TTTTTTTTTTTTTTTTTTTTTTTTTTTTTT FDIK        TELAPSE     1312.57 TCPU      802.69
 INSULATING STATE
 TOP OF VALENCE BANDS -    BAND    402; K    5; EIG -2.7494835E-01 AU
 TOP OF VALENCE BANDS -    BAND    402; K    1; EIG -2.7637236E-01 AU
 BOTTOM OF VIRTUAL BANDS - BAND    403; K    5; EIG -1.3703110E-01 AU
 DIRECT ENERGY BAND GAP:   3.7529 eV
 BOTTOM OF VIRTUAL BANDS - BAND    403; K    1; EIG -1.3624585E-01 AU
 TTTTTTTTTTTTTTTTTTTTTTTTTTTTTT PDIG        TELAPSE     1314.26 TCPU      804.38
 CHARGE NORMALIZATION FACTOR   1.00000000
 TOTAL ATOMIC CHARGES:
  18.6353071  18.6353071  18.6353071  18.6354755  18.6354755  18.6353071
   7.4735182   7.4734004   7.4735182   7.4734004   7.4733608   7.4748398
   7.4731269   7.4750381   7.4733608   7.4750381   7.4731269   7.4748398
   7.4748398   7.4750381   7.4750381   7.4748398   7.4735182   7.4733608
   7.4734004   7.4733608   7.4734004   7.4731269   7.4735182   7.4731269
   7.2474400   7.2477555   7.2474400   7.2477555   7.2484363   7.2484363
   7.2482599   7.2482599   7.2484363   7.2482599   7.2482599   7.2484363
   5.6746833   5.6739246   5.6746833   5.6739246   5.6721783   5.6721783
   5.6723240   5.6723240   5.6721783   5.6723240   5.6723240   5.6721783
   5.9093171   5.9098573   5.9093171   5.9098573   5.9108505   5.9092116
   5.9110895   5.9082383   5.9108505   5.9082383   5.9110895   5.9092116
   5.9092116   5.9082383   5.9082383   5.9092116   5.9093171   5.9108505
   5.9098573   5.9108505   5.9098573   5.9110895   5.9093171   5.9110895
   0.8752231   0.8752255   0.8752231   0.8752255   0.8748969   0.8748974
   0.8747101   0.8751473   0.8748969   0.8751473   0.8747101   0.8748974
   0.8748974   0.8751473   0.8751473   0.8748974   0.8752231   0.8748969
   0.8752255   0.8748969   0.8752255   0.8747101   0.8752231   0.8747101
   8.1225787   8.1222424   8.1225787   8.1222424   8.1218059   8.1212851
   8.1222136   8.1217805   8.1218059   8.1217805   8.1222136   8.1212851
   8.1212851   8.1217805   8.1217805   8.1212851   8.1225787   8.1218059
   8.1222424   8.1218059   8.1222424   8.1222136   8.1225787   8.1222136
 TTTTTTTTTTTTTTTTTTTTTTTTTTTTTT MOQGAD      TELAPSE     1314.29 TCPU      804.40
 TTTTTTTTTTTTTTTTTTTTTTTTTTTTTT SHELLXN     TELAPSE     1345.54 TCPU      825.70
 TTTTTTTTTTTTTTTTTTTTTTTTTTTTTT MONMO3      TELAPSE     1348.23 TCPU      828.38
 NUMERICALLY INTEGRATED DENSITY    803.9998859744
 TTTTTTTTTTTTTTTTTTTTTTTTTTTTTT NUMDFT      TELAPSE     1353.21 TCPU      833.36
 CYC   2 ETOT(AU) -6.166225356410E+03 DETOT -9.77E-01 tst  1.79E-02 PX  2.17E-01
 TTTTTTTTTTTTTTTTTTTTTTTTTTTTTT DIIS        TELAPSE     1357.02 TCPU      837.17
 DIIS TEST: 0.12960E+02 AT SCF   CYCLE   2 - DIIS ACTIVE - HISTORY:     2 CYCLES
 TTTTTTTTTTTTTTTTTTTTTTTTTTTTTT FDIK        TELAPSE     1379.59 TCPU      851.26
 INSULATING STATE
 TOP OF VALENCE BANDS -    BAND    402; K    5; EIG -2.8587879E-01 AU
 TOP OF VALENCE BANDS -    BAND    402; K    1; EIG -2.8723861E-01 AU
 BOTTOM OF VIRTUAL BANDS - BAND    403; K    5; EIG -5.5164692E-02 AU
 DIRECT ENERGY BAND GAP:   6.2781 eV
 BOTTOM OF VIRTUAL BANDS - BAND    403; K    1; EIG -5.4520431E-02 AU
 TTTTTTTTTTTTTTTTTTTTTTTTTTTTTT PDIG        TELAPSE     1381.36 TCPU      853.03
 CHARGE NORMALIZATION FACTOR   1.00000000
 TOTAL ATOMIC CHARGES:
  18.6108226  18.6108226  18.6108226  18.6114702  18.6114702  18.6108226
   7.5561570   7.5561798   7.5561570   7.5561798   7.5561927   7.5562015
   7.5557717   7.5564040   7.5561927   7.5564040   7.5557717   7.5562015
   7.5562015   7.5564040   7.5564040   7.5562015   7.5561570   7.5561927
   7.5561798   7.5561927   7.5561798   7.5557717   7.5561570   7.5557717
   6.7582579   6.7584326   6.7582579   6.7584326   6.7584878   6.7584878
   6.7583517   6.7583517   6.7584878   6.7583517   6.7583517   6.7584878
   5.4004100   5.4000583   5.4004100   5.4000583   5.3996507   5.3996507
   5.3999500   5.3999500   5.3996507   5.3999500   5.3999500   5.3996507
   6.0506054   6.0504700   6.0506054   6.0504700   6.0505277   6.0505685
   6.0510799   6.0500330   6.0505277   6.0500330   6.0510799   6.0505685
   6.0505685   6.0500330   6.0500330   6.0505685   6.0506054   6.0505277
   6.0504700   6.0505277   6.0504700   6.0510799   6.0506054   6.0510799
   0.8564022   0.8565375   0.8564022   0.8565375   0.8563807   0.8564954
   0.8564427   0.8565402   0.8563807   0.8565402   0.8564427   0.8564954
   0.8564954   0.8565402   0.8565402   0.8564954   0.8564022   0.8563807
   0.8565375   0.8563807   0.8565375   0.8564427   0.8564022   0.8564427
   8.3048138   8.3049352   8.3048138   8.3049352   8.3048702   8.3050295
   8.3046605   8.3051237   8.3048702   8.3051237   8.3046605   8.3050295
   8.3050295   8.3051237   8.3051237   8.3050295   8.3048138   8.3048702
   8.3049352   8.3048702   8.3049352   8.3046605   8.3048138   8.3046605
 TTTTTTTTTTTTTTTTTTTTTTTTTTTTTT MOQGAD      TELAPSE     1381.38 TCPU      853.05
 TTTTTTTTTTTTTTTTTTTTTTTTTTTTTT SHELLXN     TELAPSE     1408.01 TCPU      874.34
 TTTTTTTTTTTTTTTTTTTTTTTTTTTTTT MONMO3      TELAPSE     1411.95 TCPU      878.28
 NUMERICALLY INTEGRATED DENSITY    803.9998818258
 TTTTTTTTTTTTTTTTTTTTTTTTTTTTTT NUMDFT      TELAPSE     1416.95 TCPU      883.27
 CYC   3 ETOT(AU) -6.167677183849E+03 DETOT -1.45E+00 tst  4.62E-03 PX  1.20E-01
 TTTTTTTTTTTTTTTTTTTTTTTTTTTTTT DIIS        TELAPSE     1417.79 TCPU      884.11
 DIIS TEST: 0.18756E+00 AT SCF   CYCLE   3 - DIIS ACTIVE - HISTORY:     3 CYCLES
 TTTTTTTTTTTTTTTTTTTTTTTTTTTTTT FDIK        TELAPSE     1428.43 TCPU      891.62
 INSULATING STATE
 TOP OF VALENCE BANDS -    BAND    402; K    5; EIG -2.9160597E-01 AU
 TOP OF VALENCE BANDS -    BAND    402; K    1; EIG -2.9293775E-01 AU
 BOTTOM OF VIRTUAL BANDS - BAND    403; K    5; EIG -6.7884728E-02 AU
 DIRECT ENERGY BAND GAP:   6.0878 eV
 BOTTOM OF VIRTUAL BANDS - BAND    403; K    1; EIG -6.7081456E-02 AU
 TTTTTTTTTTTTTTTTTTTTTTTTTTTTTT PDIG        TELAPSE     1430.14 TCPU      893.34
 CHARGE NORMALIZATION FACTOR   1.00000000
 TOTAL ATOMIC CHARGES:
  18.5786411  18.5786411  18.5786411  18.5788564  18.5788564  18.5786411
   7.5897056   7.5897863   7.5897056   7.5897863   7.5898983   7.5898340
   7.5897060   7.5897966   7.5898983   7.5897966   7.5897060   7.5898340
   7.5898340   7.5897966   7.5897966   7.5898340   7.5897056   7.5898983
   7.5897863   7.5898983   7.5897863   7.5897060   7.5897056   7.5897060
   6.7558426   6.7558469   6.7558426   6.7558469   6.7556136   6.7556136
   6.7556637   6.7556637   6.7556136   6.7556637   6.7556637   6.7556136
   5.4552122   5.4550448   5.4552122   5.4550448   5.4549840   5.4549840
   5.4552076   5.4552076   5.4549840   5.4552076   5.4552076   5.4549840
   5.9914726   5.9914265   5.9914726   5.9914265   5.9915094   5.9914441
   5.9915126   5.9913695   5.9915094   5.9913695   5.9915126   5.9914441
   5.9914441   5.9913695   5.9913695   5.9914441   5.9914726   5.9915094
   5.9914265   5.9915094   5.9914265   5.9915126   5.9914726   5.9915126
   0.8566204   0.8566927   0.8566204   0.8566927   0.8566235   0.8565998
   0.8566434   0.8566619   0.8566235   0.8566619   0.8566434   0.8565998
   0.8565998   0.8566619   0.8566619   0.8565998   0.8566204   0.8566235
   0.8566927   0.8566235   0.8566927   0.8566434   0.8566204   0.8566434
   8.3120052   8.3119999   8.3120052   8.3119999   8.3120898   8.3120591
   8.3120279   8.3120035   8.3120898   8.3120035   8.3120279   8.3120591
   8.3120591   8.3120035   8.3120035   8.3120591   8.3120052   8.3120898
   8.3119999   8.3120898   8.3119999   8.3120279   8.3120052   8.3120279
 TTTTTTTTTTTTTTTTTTTTTTTTTTTTTT MOQGAD      TELAPSE     1430.16 TCPU      893.36
 TTTTTTTTTTTTTTTTTTTTTTTTTTTTTT SHELLXN     TELAPSE     1484.46 TCPU      914.67
 TTTTTTTTTTTTTTTTTTTTTTTTTTTTTT MONMO3      TELAPSE     1489.88 TCPU      920.09
 NUMERICALLY INTEGRATED DENSITY    803.9998835729
 TTTTTTTTTTTTTTTTTTTTTTTTTTTTTT NUMDFT      TELAPSE     1494.88 TCPU      925.09
 CYC   4 ETOT(AU) -6.167690378067E+03 DETOT -1.32E-02 tst  1.75E-04 PX  1.81E-02
 TTTTTTTTTTTTTTTTTTTTTTTTTTTTTT DIIS        TELAPSE     1496.70 TCPU      926.91
 DIIS TEST: 0.10211E+00 AT SCF   CYCLE   4 - DIIS ACTIVE - HISTORY:     4 CYCLES
 TTTTTTTTTTTTTTTTTTTTTTTTTTTTTT FDIK        TELAPSE     1512.39 TCPU      937.31
 INSULATING STATE
 TOP OF VALENCE BANDS -    BAND    402; K    5; EIG -2.9229011E-01 AU
 TOP OF VALENCE BANDS -    BAND    402; K    1; EIG -2.9361973E-01 AU
 BOTTOM OF VIRTUAL BANDS - BAND    403; K    5; EIG -6.1855305E-02 AU
 DIRECT ENERGY BAND GAP:   6.2705 eV
 BOTTOM OF VIRTUAL BANDS - BAND    403; K    1; EIG -6.1263976E-02 AU
 TTTTTTTTTTTTTTTTTTTTTTTTTTTTTT PDIG        TELAPSE     1514.17 TCPU      939.10
 CHARGE NORMALIZATION FACTOR   1.00000000
 TOTAL ATOMIC CHARGES:
  18.5864708  18.5864708  18.5864708  18.5864113  18.5864113  18.5864708
   7.5708936   7.5708948   7.5708936   7.5708948   7.5709493   7.5709122
   7.5709134   7.5709743   7.5709493   7.5709743   7.5709134   7.5709122
   7.5709122   7.5709743   7.5709743   7.5709122   7.5708936   7.5709493
   7.5708948   7.5709493   7.5708948   7.5709134   7.5708936   7.5709134
   6.7674308   6.7675648   6.7674308   6.7675648   6.7673358   6.7673358
   6.7674269   6.7674269   6.7673358   6.7674269   6.7674269   6.7673358
   5.4290184   5.4290045   5.4290184   5.4290045   5.4290434   5.4290434
   5.4289979   5.4289979   5.4290434   5.4289979   5.4289979   5.4290434
   6.0253205   6.0253191   6.0253205   6.0253191   6.0251600   6.0253794
   6.0252584   6.0252856   6.0251600   6.0252856   6.0252584   6.0253794
   6.0253794   6.0252856   6.0252856   6.0253794   6.0253205   6.0251600
   6.0253191   6.0251600   6.0253191   6.0252584   6.0253205   6.0252584
   0.8535197   0.8535193   0.8535197   0.8535193   0.8535405   0.8535346
   0.8535273   0.8535450   0.8535405   0.8535450   0.8535273   0.8535346
   0.8535346   0.8535450   0.8535450   0.8535346   0.8535197   0.8535405
   0.8535193   0.8535405   0.8535193   0.8535273   0.8535197   0.8535273
   8.3054141   8.3053612   8.3054141   8.3053612   8.3054178   8.3055017
   8.3054295   8.3054391   8.3054178   8.3054391   8.3054295   8.3055017
   8.3055017   8.3054391   8.3054391   8.3055017   8.3054141   8.3054178
   8.3053612   8.3054178   8.3053612   8.3054295   8.3054141   8.3054295
 TTTTTTTTTTTTTTTTTTTTTTTTTTTTTT MOQGAD      TELAPSE     1514.19 TCPU      939.12
 TTTTTTTTTTTTTTTTTTTTTTTTTTTTTT SHELLXN     TELAPSE     1552.97 TCPU      960.40
 TTTTTTTTTTTTTTTTTTTTTTTTTTTTTT MONMO3      TELAPSE     1577.49 TCPU      984.91
 NUMERICALLY INTEGRATED DENSITY    803.9998835697
 TTTTTTTTTTTTTTTTTTTTTTTTTTTTTT NUMDFT      TELAPSE     1582.49 TCPU      989.91
 CYC   5 ETOT(AU) -6.167704104559E+03 DETOT -1.37E-02 tst  4.98E-05 PX  9.36E-03
 TTTTTTTTTTTTTTTTTTTTTTTTTTTTTT DIIS        TELAPSE     1582.71 TCPU      990.13
 DIIS TEST: 0.53249E-02 AT SCF   CYCLE   5 - DIIS ACTIVE - HISTORY:     5 CYCLES
 TTTTTTTTTTTTTTTTTTTTTTTTTTTTTT FDIK        TELAPSE     1594.56 TCPU     1000.02
 INSULATING STATE
 TOP OF VALENCE BANDS -    BAND    402; K    5; EIG -2.9079021E-01 AU
 TOP OF VALENCE BANDS -    BAND    402; K    1; EIG -2.9212446E-01 AU
 BOTTOM OF VIRTUAL BANDS - BAND    403; K    5; EIG -6.0850866E-02 AU
 DIRECT ENERGY BAND GAP:   6.2570 eV
 BOTTOM OF VIRTUAL BANDS - BAND    403; K    1; EIG -6.0247522E-02 AU
 TTTTTTTTTTTTTTTTTTTTTTTTTTTTTT PDIG        TELAPSE     1596.37 TCPU     1001.82
 CHARGE NORMALIZATION FACTOR   1.00000000
 TOTAL ATOMIC CHARGES:
  18.5902974  18.5902974  18.5902974  18.5902819  18.5902819  18.5902974
   7.5762981   7.5762890   7.5762981   7.5762890   7.5762852   7.5763030
   7.5763057   7.5762954   7.5762852   7.5762954   7.5763057   7.5763030
   7.5763030   7.5762954   7.5762954   7.5763030   7.5762981   7.5762852
   7.5762890   7.5762852   7.5762890   7.5763057   7.5762981   7.5763057
   6.7649434   6.7649272   6.7649434   6.7649272   6.7649292   6.7649292
   6.7649150   6.7649150   6.7649292   6.7649150   6.7649150   6.7649292
   5.4267723   5.4267983   5.4267723   5.4267983   5.4267845   5.4267845
   5.4267704   5.4267704   5.4267845   5.4267704   5.4267704   5.4267845
   6.0179548   6.0179580   6.0179548   6.0179580   6.0179324   6.0179669
   6.0179429   6.0179792   6.0179324   6.0179792   6.0179429   6.0179669
   6.0179669   6.0179792   6.0179792   6.0179669   6.0179548   6.0179324
   6.0179580   6.0179324   6.0179580   6.0179429   6.0179548   6.0179429
   0.8557994   0.8557984   0.8557994   0.8557984   0.8558026   0.8557965
   0.8557949   0.8557967   0.8558026   0.8557967   0.8557949   0.8557965
   0.8557965   0.8557967   0.8557967   0.8557965   0.8557994   0.8558026
   0.8557984   0.8558026   0.8557984   0.8557949   0.8557994   0.8557949
   8.3065141   8.3065202   8.3065141   8.3065202   8.3065330   8.3065199
   8.3065324   8.3065235   8.3065330   8.3065235   8.3065324   8.3065199
   8.3065199   8.3065235   8.3065235   8.3065199   8.3065141   8.3065330
   8.3065202   8.3065330   8.3065202   8.3065324   8.3065141   8.3065324
 TTTTTTTTTTTTTTTTTTTTTTTTTTTTTT MOQGAD      TELAPSE     1596.39 TCPU     1001.84
 TTTTTTTTTTTTTTTTTTTTTTTTTTTTTT SHELLXN     TELAPSE     1635.21 TCPU     1023.09
 TTTTTTTTTTTTTTTTTTTTTTTTTTTTTT MONMO3      TELAPSE     1638.90 TCPU     1026.78
 NUMERICALLY INTEGRATED DENSITY    803.9998832845
 TTTTTTTTTTTTTTTTTTTTTTTTTTTTTT NUMDFT      TELAPSE     1644.69 TCPU     1032.57
 CYC   6 ETOT(AU) -6.167704741529E+03 DETOT -6.37E-04 tst  1.16E-06 PX  2.54E-03
 TTTTTTTTTTTTTTTTTTTTTTTTTTTTTT DIIS        TELAPSE     1646.90 TCPU     1034.78
 DIIS TEST: 0.57983E-03 AT SCF   CYCLE   6 - DIIS ACTIVE - HISTORY:     6 CYCLES
 TTTTTTTTTTTTTTTTTTTTTTTTTTTTTT FDIK        TELAPSE     1659.87 TCPU     1045.08
 INSULATING STATE
 TOP OF VALENCE BANDS -    BAND    402; K    5; EIG -2.9159705E-01 AU
 TOP OF VALENCE BANDS -    BAND    402; K    1; EIG -2.9292660E-01 AU
 BOTTOM OF VIRTUAL BANDS - BAND    403; K    5; EIG -6.1170386E-02 AU
 DIRECT ENERGY BAND GAP:   6.2702 eV
 BOTTOM OF VIRTUAL BANDS - BAND    403; K    1; EIG -6.0593362E-02 AU
 TTTTTTTTTTTTTTTTTTTTTTTTTTTTTT PDIG        TELAPSE     1661.61 TCPU     1046.82
 CHARGE NORMALIZATION FACTOR   1.00000000
 TOTAL ATOMIC CHARGES:
  18.5881087  18.5881087  18.5881087  18.5881053  18.5881053  18.5881087
   7.5744754   7.5744734   7.5744754   7.5744734   7.5744755   7.5744748
   7.5744833   7.5744665   7.5744755   7.5744665   7.5744833   7.5744748
   7.5744748   7.5744665   7.5744665   7.5744748   7.5744754   7.5744755
   7.5744734   7.5744755   7.5744734   7.5744833   7.5744754   7.5744833
   6.7653407   6.7653370   6.7653407   6.7653370   6.7653375   6.7653375
   6.7653371   6.7653371   6.7653375   6.7653371   6.7653371   6.7653375
   5.4297707   5.4297760   5.4297707   5.4297760   5.4297766   5.4297766
   5.4297772   5.4297772   5.4297766   5.4297772   5.4297772   5.4297766
   6.0197325   6.0197335   6.0197325   6.0197335   6.0197332   6.0197303
   6.0197262   6.0197437   6.0197332   6.0197437   6.0197262   6.0197303
   6.0197303   6.0197437   6.0197437   6.0197303   6.0197325   6.0197332
   6.0197335   6.0197332   6.0197335   6.0197262   6.0197325   6.0197262
   0.8551936   0.8551932   0.8551936   0.8551932   0.8551941   0.8551947
   0.8551920   0.8551929   0.8551941   0.8551929   0.8551920   0.8551947
   0.8551947   0.8551929   0.8551929   0.8551947   0.8551936   0.8551941
   0.8551932   0.8551941   0.8551932   0.8551920   0.8551936   0.8551920
   8.3060150   8.3060155   8.3060150   8.3060155   8.3060117   8.3060176
   8.3060123   8.3060171   8.3060117   8.3060171   8.3060123   8.3060176
   8.3060176   8.3060171   8.3060171   8.3060176   8.3060150   8.3060117
   8.3060155   8.3060117   8.3060155   8.3060123   8.3060150   8.3060123
 TTTTTTTTTTTTTTTTTTTTTTTTTTTTTT MOQGAD      TELAPSE     1661.62 TCPU     1046.84
 TTTTTTTTTTTTTTTTTTTTTTTTTTTTTT SHELLXN     TELAPSE     1690.30 TCPU     1068.08
 TTTTTTTTTTTTTTTTTTTTTTTTTTTTTT MONMO3      TELAPSE     1692.71 TCPU     1070.48
 NUMERICALLY INTEGRATED DENSITY    803.9998834539
 TTTTTTTTTTTTTTTTTTTTTTTTTTTTTT NUMDFT      TELAPSE     1697.68 TCPU     1075.46
 CYC   7 ETOT(AU) -6.167704821734E+03 DETOT -8.02E-05 tst  2.29E-07 PX  1.49E-03
 TTTTTTTTTTTTTTTTTTTTTTTTTTTTTT DIIS        TELAPSE     1702.98 TCPU     1080.75
 DIIS TEST: 0.13811E-03 AT SCF   CYCLE   7 - DIIS ACTIVE - HISTORY:     7 CYCLES
 TTTTTTTTTTTTTTTTTTTTTTTTTTTTTT FDIK        TELAPSE     1733.87 TCPU     1100.43
 INSULATING STATE
 TOP OF VALENCE BANDS -    BAND    402; K    5; EIG -2.9141231E-01 AU
 TOP OF VALENCE BANDS -    BAND    402; K    1; EIG -2.9274240E-01 AU
 BOTTOM OF VIRTUAL BANDS - BAND    403; K    5; EIG -6.1197462E-02 AU
 DIRECT ENERGY BAND GAP:   6.2645 eV
 BOTTOM OF VIRTUAL BANDS - BAND    403; K    1; EIG -6.0614706E-02 AU
 TTTTTTTTTTTTTTTTTTTTTTTTTTTTTT PDIG        TELAPSE     1735.64 TCPU     1102.20
 CHARGE NORMALIZATION FACTOR   1.00000000
 TOTAL ATOMIC CHARGES:
  18.5887295  18.5887295  18.5887295  18.5887316  18.5887316  18.5887295
   7.5751870   7.5751845   7.5751870   7.5751845   7.5751849   7.5751848
   7.5751855   7.5751819   7.5751849   7.5751819   7.5751855   7.5751848
   7.5751848   7.5751819   7.5751819   7.5751848   7.5751870   7.5751849
   7.5751845   7.5751849   7.5751845   7.5751855   7.5751870   7.5751855
   6.7655119   6.7655106   6.7655119   6.7655106   6.7655152   6.7655152
   6.7655153   6.7655153   6.7655152   6.7655153   6.7655153   6.7655152
   5.4282667   5.4282715   5.4282667   5.4282715   5.4282667   5.4282667
   5.4282705   5.4282705   5.4282667   5.4282705   5.4282705   5.4282667
   6.0192891   6.0192897   6.0192891   6.0192897   6.0192877   6.0192913
   6.0192865   6.0192943   6.0192877   6.0192943   6.0192865   6.0192913
   6.0192913   6.0192943   6.0192943   6.0192913   6.0192891   6.0192877
   6.0192897   6.0192877   6.0192897   6.0192865   6.0192891   6.0192865
   0.8553117   0.8553114   0.8553117   0.8553114   0.8553121   0.8553121
   0.8553118   0.8553119   0.8553121   0.8553119   0.8553118   0.8553121
   0.8553121   0.8553119   0.8553119   0.8553121   0.8553117   0.8553121
   0.8553114   0.8553121   0.8553114   0.8553118   0.8553117   0.8553118
   8.3061407   8.3061410   8.3061407   8.3061410   8.3061397   8.3061395
   8.3061390   8.3061386   8.3061397   8.3061386   8.3061390   8.3061395
   8.3061395   8.3061386   8.3061386   8.3061395   8.3061407   8.3061397
   8.3061410   8.3061397   8.3061410   8.3061390   8.3061407   8.3061390
 TTTTTTTTTTTTTTTTTTTTTTTTTTTTTT MOQGAD      TELAPSE     1735.66 TCPU     1102.22
 TTTTTTTTTTTTTTTTTTTTTTTTTTTTTT SHELLXN     TELAPSE     1823.66 TCPU     1123.52
 TTTTTTTTTTTTTTTTTTTTTTTTTTTTTT MONMO3      TELAPSE     1831.15 TCPU     1131.01
 NUMERICALLY INTEGRATED DENSITY    803.9998834247
 TTTTTTTTTTTTTTTTTTTTTTTTTTTTTT NUMDFT      TELAPSE     1836.16 TCPU     1136.02
 CYC   8 ETOT(AU) -6.167704836511E+03 DETOT -1.48E-05 tst  1.13E-08 PX  9.25E-04
 TTTTTTTTTTTTTTTTTTTTTTTTTTTTTT DIIS        TELAPSE     1844.42 TCPU     1144.28
 DIIS TEST: 0.71851E-05 AT SCF   CYCLE   8 - DIIS ACTIVE - HISTORY:     8 CYCLES
 TTTTTTTTTTTTTTTTTTTTTTTTTTTTTT FDIK        TELAPSE     1864.01 TCPU     1155.60
 INSULATING STATE
 TOP OF VALENCE BANDS -    BAND    402; K    5; EIG -2.9143532E-01 AU
 TOP OF VALENCE BANDS -    BAND    402; K    1; EIG -2.9276493E-01 AU
 BOTTOM OF VIRTUAL BANDS - BAND    403; K    5; EIG -6.1121644E-02 AU
 DIRECT ENERGY BAND GAP:   6.2672 eV
 BOTTOM OF VIRTUAL BANDS - BAND    403; K    1; EIG -6.0542210E-02 AU
 TTTTTTTTTTTTTTTTTTTTTTTTTTTTTT PDIG        TELAPSE     1865.79 TCPU     1157.39
 CHARGE NORMALIZATION FACTOR   1.00000000
 TOTAL ATOMIC CHARGES:
  18.5888540  18.5888540  18.5888540  18.5888581  18.5888581  18.5888540
   7.5750160   7.5750138   7.5750160   7.5750138   7.5750149   7.5750158
   7.5750157   7.5750131   7.5750149   7.5750131   7.5750157   7.5750158
   7.5750158   7.5750131   7.5750131   7.5750158   7.5750160   7.5750149
   7.5750138   7.5750149   7.5750138   7.5750157   7.5750160   7.5750157
   6.7652992   6.7652972   6.7652992   6.7652972   6.7652982   6.7652982
   6.7652988   6.7652988   6.7652982   6.7652988   6.7652988   6.7652982
   5.4288352   5.4288389   5.4288352   5.4288389   5.4288315   5.4288315
   5.4288331   5.4288331   5.4288315   5.4288331   5.4288331   5.4288315
   6.0193024   6.0193042   6.0193024   6.0193042   6.0193051   6.0193038
   6.0193064   6.0193043   6.0193051   6.0193043   6.0193064   6.0193038
   6.0193038   6.0193043   6.0193043   6.0193038   6.0193024   6.0193051
   6.0193042   6.0193051   6.0193042   6.0193064   6.0193024   6.0193064
   0.8553479   0.8553468   0.8553479   0.8553468   0.8553466   0.8553472
   0.8553463   0.8553470   0.8553466   0.8553470   0.8553463   0.8553472
   0.8553472   0.8553470   0.8553470   0.8553472   0.8553479   0.8553466
   0.8553468   0.8553466   0.8553468   0.8553463   0.8553479   0.8553463
   8.3060534   8.3060540   8.3060534   8.3060540   8.3060536   8.3060546
   8.3060528   8.3060545   8.3060536   8.3060545   8.3060528   8.3060546
   8.3060546   8.3060545   8.3060545   8.3060546   8.3060534   8.3060536
   8.3060540   8.3060536   8.3060540   8.3060528   8.3060534   8.3060528
 TTTTTTTTTTTTTTTTTTTTTTTTTTTTTT MOQGAD      TELAPSE     1865.81 TCPU     1157.41
 TTTTTTTTTTTTTTTTTTTTTTTTTTTTTT SHELLXN     TELAPSE     1924.77 TCPU     1178.65
 TTTTTTTTTTTTTTTTTTTTTTTTTTTTTT MONMO3      TELAPSE     1929.48 TCPU     1183.36
 NUMERICALLY INTEGRATED DENSITY    803.9998834159
 TTTTTTTTTTTTTTTTTTTTTTTTTTTTTT NUMDFT      TELAPSE     1935.65 TCPU     1189.52
 CYC   9 ETOT(AU) -6.167704837507E+03 DETOT -9.96E-07 tst  9.04E-09 PX  8.99E-04
 TTTTTTTTTTTTTTTTTTTTTTTTTTTTTT DIIS        TELAPSE     1937.06 TCPU     1190.94
 DIIS TEST: 0.42032E-05 AT SCF   CYCLE   9 - DIIS ACTIVE - HISTORY:     9 CYCLES
 TTTTTTTTTTTTTTTTTTTTTTTTTTTTTT FDIK        TELAPSE     1947.23 TCPU     1196.59
 INSULATING STATE
 TOP OF VALENCE BANDS -    BAND    402; K    5; EIG -2.9143266E-01 AU
 TOP OF VALENCE BANDS -    BAND    402; K    1; EIG -2.9276230E-01 AU
 BOTTOM OF VIRTUAL BANDS - BAND    403; K    5; EIG -6.1158741E-02 AU
 DIRECT ENERGY BAND GAP:   6.2661 eV
 BOTTOM OF VIRTUAL BANDS - BAND    403; K    1; EIG -6.0577893E-02 AU
 TTTTTTTTTTTTTTTTTTTTTTTTTTTTTT PDIG        TELAPSE     1948.93 TCPU     1198.30
 CHARGE NORMALIZATION FACTOR   1.00000000
 TOTAL ATOMIC CHARGES:
  18.5887977  18.5887977  18.5887977  18.5887966  18.5887966  18.5887977
   7.5750691   7.5750667   7.5750691   7.5750667   7.5750667   7.5750698
   7.5750677   7.5750681   7.5750667   7.5750681   7.5750677   7.5750698
   7.5750698   7.5750681   7.5750681   7.5750698   7.5750691   7.5750667
   7.5750667   7.5750667   7.5750667   7.5750677   7.5750691   7.5750677
   6.7653899   6.7653881   6.7653899   6.7653881   6.7653920   6.7653920
   6.7653917   6.7653917   6.7653920   6.7653917   6.7653917   6.7653920
   5.4286450   5.4286475   5.4286450   5.4286475   5.4286424   5.4286424
   5.4286447   5.4286447   5.4286424   5.4286447   5.4286447   5.4286424
   6.0192829   6.0192841   6.0192829   6.0192841   6.0192833   6.0192832
   6.0192838   6.0192838   6.0192833   6.0192838   6.0192838   6.0192832
   6.0192832   6.0192838   6.0192838   6.0192832   6.0192829   6.0192833
   6.0192841   6.0192833   6.0192841   6.0192838   6.0192829   6.0192838
   0.8553472   0.8553470   0.8553472   0.8553470   0.8553476   0.8553476
   0.8553468   0.8553473   0.8553476   0.8553473   0.8553468   0.8553476
   0.8553476   0.8553473   0.8553473   0.8553476   0.8553472   0.8553476
   0.8553470   0.8553476   0.8553470   0.8553468   0.8553472   0.8553468
   8.3060843   8.3060851   8.3060843   8.3060851   8.3060836   8.3060846
   8.3060835   8.3060844   8.3060836   8.3060844   8.3060835   8.3060846
   8.3060846   8.3060844   8.3060844   8.3060846   8.3060843   8.3060836
   8.3060851   8.3060836   8.3060851   8.3060835   8.3060843   8.3060835
 TTTTTTTTTTTTTTTTTTTTTTTTTTTTTT MOQGAD      TELAPSE     1948.95 TCPU     1198.31
 TTTTTTTTTTTTTTTTTTTTTTTTTTTTTT SHELLXN     TELAPSE     1992.72 TCPU     1219.61
 TTTTTTTTTTTTTTTTTTTTTTTTTTTTTT MONMO3      TELAPSE     1997.49 TCPU     1224.38
 NUMERICALLY INTEGRATED DENSITY    803.9998834186
 TTTTTTTTTTTTTTTTTTTTTTTTTTTTTT NUMDFT      TELAPSE     2002.53 TCPU     1229.42
 CYC  10 ETOT(AU) -6.167704838243E+03 DETOT -7.36E-07 tst  1.04E-09 PX  5.50E-04
 TTTTTTTTTTTTTTTTTTTTTTTTTTTTTT DIIS        TELAPSE     2005.06 TCPU     1231.95
 DIIS TEST: 0.10739E-05 AT SCF   CYCLE  10 - DIIS ACTIVE - HISTORY:    10 CYCLES
 TTTTTTTTTTTTTTTTTTTTTTTTTTTTTT FDIK        TELAPSE     2023.63 TCPU     1240.06
 INSULATING STATE
 TOP OF VALENCE BANDS -    BAND    402; K    5; EIG -2.9143503E-01 AU
 TOP OF VALENCE BANDS -    BAND    402; K    1; EIG -2.9276459E-01 AU
 BOTTOM OF VIRTUAL BANDS - BAND    403; K    5; EIG -6.1157403E-02 AU
 DIRECT ENERGY BAND GAP:   6.2662 eV
 BOTTOM OF VIRTUAL BANDS - BAND    403; K    1; EIG -6.0577225E-02 AU
 TTTTTTTTTTTTTTTTTTTTTTTTTTTTTT PDIG        TELAPSE     2025.41 TCPU     1241.85
 CHARGE NORMALIZATION FACTOR   1.00000000
 TOTAL ATOMIC CHARGES:
  18.5888257  18.5888257  18.5888257  18.5888248  18.5888248  18.5888257
   7.5750801   7.5750784   7.5750801   7.5750784   7.5750778   7.5750802
   7.5750789   7.5750785   7.5750778   7.5750785   7.5750789   7.5750802
   7.5750802   7.5750785   7.5750785   7.5750802   7.5750801   7.5750778
   7.5750784   7.5750778   7.5750784   7.5750789   7.5750801   7.5750789
   6.7653930   6.7653921   6.7653930   6.7653921   6.7653937   6.7653937
   6.7653929   6.7653929   6.7653937   6.7653929   6.7653929   6.7653937
   5.4286380   5.4286395   5.4286380   5.4286395   5.4286403   5.4286403
   5.4286422   5.4286422   5.4286403   5.4286422   5.4286422   5.4286403
   6.0192836   6.0192845   6.0192836   6.0192845   6.0192836   6.0192843
   6.0192841   6.0192849   6.0192836   6.0192849   6.0192841   6.0192843
   6.0192843   6.0192849   6.0192849   6.0192843   6.0192836   6.0192836
   6.0192845   6.0192836   6.0192845   6.0192841   6.0192836   6.0192841
   0.8553462   0.8553462   0.8553462   0.8553462   0.8553460   0.8553463
   0.8553453   0.8553458   0.8553460   0.8553458   0.8553453   0.8553463
   0.8553463   0.8553458   0.8553458   0.8553463   0.8553462   0.8553460
   0.8553462   0.8553460   0.8553462   0.8553453   0.8553462   0.8553453
   8.3060676   8.3060681   8.3060676   8.3060681   8.3060672   8.3060682
   8.3060674   8.3060682   8.3060672   8.3060682   8.3060674   8.3060682
   8.3060682   8.3060682   8.3060682   8.3060682   8.3060676   8.3060672
   8.3060681   8.3060672   8.3060681   8.3060674   8.3060676   8.3060674
 TTTTTTTTTTTTTTTTTTTTTTTTTTTTTT MOQGAD      TELAPSE     2025.43 TCPU     1241.86
 TTTTTTTTTTTTTTTTTTTTTTTTTTTTTT SHELLXN     TELAPSE     2059.92 TCPU     1263.14
 TTTTTTTTTTTTTTTTTTTTTTTTTTTTTT MONMO3      TELAPSE     2062.35 TCPU     1265.57
 NUMERICALLY INTEGRATED DENSITY    803.9998834170
 TTTTTTTTTTTTTTTTTTTTTTTTTTTTTT NUMDFT      TELAPSE     2067.34 TCPU     1270.56
 CYC  11 ETOT(AU) -6.167704838657E+03 DETOT -4.14E-07 tst  1.80E-09 PX  7.24E-04
 TTTTTTTTTTTTTTTTTTTTTTTTTTTTTT DIIS        TELAPSE     2068.43 TCPU     1271.65
 DIIS TEST: 0.13147E-05 AT SCF   CYCLE  11 - DIIS ACTIVE - HISTORY:    11 CYCLES
 TTTTTTTTTTTTTTTTTTTTTTTTTTTTTT FDIK        TELAPSE     2086.88 TCPU     1289.37
 INSULATING STATE
 TOP OF VALENCE BANDS -    BAND    402; K    5; EIG -2.9143500E-01 AU
 TOP OF VALENCE BANDS -    BAND    402; K    1; EIG -2.9276455E-01 AU
 BOTTOM OF VIRTUAL BANDS - BAND    403; K    5; EIG -6.1157452E-02 AU
 DIRECT ENERGY BAND GAP:   6.2662 eV
 BOTTOM OF VIRTUAL BANDS - BAND    403; K    1; EIG -6.0577268E-02 AU
 TTTTTTTTTTTTTTTTTTTTTTTTTTTTTT PDIG        TELAPSE     2088.68 TCPU     1291.17
 CHARGE NORMALIZATION FACTOR   1.00000000
 TOTAL ATOMIC CHARGES:
  18.5888319  18.5888319  18.5888319  18.5888325  18.5888325  18.5888319
   7.5750749   7.5750748   7.5750749   7.5750748   7.5750748   7.5750749
   7.5750749   7.5750750   7.5750748   7.5750750   7.5750749   7.5750749
   7.5750749   7.5750750   7.5750750   7.5750749   7.5750749   7.5750748
   7.5750748   7.5750748   7.5750748   7.5750749   7.5750749   7.5750749
   6.7653913   6.7653908   6.7653913   6.7653908   6.7653915   6.7653915
   6.7653918   6.7653918   6.7653915   6.7653918   6.7653918   6.7653915
   5.4286463   5.4286469   5.4286463   5.4286469   5.4286461   5.4286461
   5.4286456   5.4286456   5.4286461   5.4286456   5.4286456   5.4286461
   6.0192814   6.0192815   6.0192814   6.0192815   6.0192812   6.0192818
   6.0192808   6.0192820   6.0192812   6.0192820   6.0192808   6.0192818
   6.0192818   6.0192820   6.0192820   6.0192818   6.0192814   6.0192812
   6.0192815   6.0192812   6.0192815   6.0192808   6.0192814   6.0192808
   0.8553464   0.8553464   0.8553464   0.8553464   0.8553462   0.8553463
   0.8553462   0.8553465   0.8553462   0.8553465   0.8553462   0.8553463
   0.8553463   0.8553465   0.8553465   0.8553463   0.8553464   0.8553462
   0.8553464   0.8553462   0.8553464   0.8553462   0.8553464   0.8553462
   8.3060704   8.3060707   8.3060704   8.3060707   8.3060704   8.3060708
   8.3060703   8.3060707   8.3060704   8.3060707   8.3060703   8.3060708
   8.3060708   8.3060707   8.3060707   8.3060708   8.3060704   8.3060704
   8.3060707   8.3060704   8.3060707   8.3060703   8.3060704   8.3060703
 TTTTTTTTTTTTTTTTTTTTTTTTTTTTTT MOQGAD      TELAPSE     2088.70 TCPU     1291.19
 TTTTTTTTTTTTTTTTTTTTTTTTTTTTTT SHELLXN     TELAPSE     2123.31 TCPU     1312.49
 TTTTTTTTTTTTTTTTTTTTTTTTTTTTTT MONMO3      TELAPSE     2128.60 TCPU     1317.79
 NUMERICALLY INTEGRATED DENSITY    803.9998834170
 TTTTTTTTTTTTTTTTTTTTTTTTTTTTTT NUMDFT      TELAPSE     2133.68 TCPU     1322.87
 CYC  12 ETOT(AU) -6.167704838927E+03 DETOT -2.70E-07 tst  8.23E-11 PX  1.70E-04
 TTTTTTTTTTTTTTTTTTTTTTTTTTTTTT DIIS        TELAPSE     2134.20 TCPU     1323.38
 DIIS TEST: 0.42118E-07 AT SCF   CYCLE  12 - DIIS ACTIVE - HISTORY:    12 CYCLES
 TTTTTTTTTTTTTTTTTTTTTTTTTTTTTT FDIK        TELAPSE     2144.54 TCPU     1331.60
 INSULATING STATE
 TOP OF VALENCE BANDS -    BAND    402; K    5; EIG -2.9143426E-01 AU
 TOP OF VALENCE BANDS -    BAND    402; K    1; EIG -2.9276381E-01 AU
 BOTTOM OF VIRTUAL BANDS - BAND    403; K    5; EIG -6.1159758E-02 AU
 DIRECT ENERGY BAND GAP:   6.2661 eV
 BOTTOM OF VIRTUAL BANDS - BAND    403; K    1; EIG -6.0579391E-02 AU
 TTTTTTTTTTTTTTTTTTTTTTTTTTTTTT PDIG        TELAPSE     2146.25 TCPU     1333.32
 CHARGE NORMALIZATION FACTOR   1.00000000
 TOTAL ATOMIC CHARGES:
  18.5888514  18.5888514  18.5888514  18.5888524  18.5888524  18.5888514
   7.5750701   7.5750702   7.5750701   7.5750702   7.5750692   7.5750700
   7.5750694   7.5750702   7.5750692   7.5750702   7.5750694   7.5750700
   7.5750700   7.5750702   7.5750702   7.5750700   7.5750701   7.5750692
   7.5750702   7.5750692   7.5750702   7.5750694   7.5750701   7.5750694
   6.7653944   6.7653940   6.7653944   6.7653940   6.7653941   6.7653941
   6.7653945   6.7653945   6.7653941   6.7653945   6.7653945   6.7653941
   5.4286486   5.4286485   5.4286486   5.4286485   5.4286511   5.4286511
   5.4286501   5.4286501   5.4286511   5.4286501   5.4286501   5.4286511
   6.0192805   6.0192807   6.0192805   6.0192807   6.0192809   6.0192810
   6.0192807   6.0192807   6.0192809   6.0192807   6.0192807   6.0192810
   6.0192810   6.0192807   6.0192807   6.0192810   6.0192805   6.0192809
   6.0192807   6.0192809   6.0192807   6.0192807   6.0192805   6.0192807
   0.8553480   0.8553479   0.8553480   0.8553479   0.8553476   0.8553479
   0.8553477   0.8553480   0.8553476   0.8553480   0.8553477   0.8553479
   0.8553479   0.8553480   0.8553480   0.8553479   0.8553480   0.8553476
   0.8553479   0.8553476   0.8553479   0.8553477   0.8553480   0.8553477
   8.3060665   8.3060666   8.3060665   8.3060666   8.3060663   8.3060670
   8.3060660   8.3060669   8.3060663   8.3060669   8.3060660   8.3060670
   8.3060670   8.3060669   8.3060669   8.3060670   8.3060665   8.3060663
   8.3060666   8.3060663   8.3060666   8.3060660   8.3060665   8.3060660
 TTTTTTTTTTTTTTTTTTTTTTTTTTTTTT MOQGAD      TELAPSE     2146.27 TCPU     1333.34
 TTTTTTTTTTTTTTTTTTTTTTTTTTTTTT SHELLXN     TELAPSE     2193.52 TCPU     1354.65
 TTTTTTTTTTTTTTTTTTTTTTTTTTTTTT MONMO3      TELAPSE     2198.57 TCPU     1359.70
 NUMERICALLY INTEGRATED DENSITY    803.9998834165
 TTTTTTTTTTTTTTTTTTTTTTTTTTTTTT NUMDFT      TELAPSE     2203.56 TCPU     1364.69
 CYC  13 ETOT(AU) -6.167704839238E+03 DETOT -3.11E-07 tst  2.14E-09 PX  7.27E-04
 TTTTTTTTTTTTTTTTTTTTTTTTTTTTTT DIIS        TELAPSE     2204.11 TCPU     1365.25
 DIIS TEST: 0.33436E-06 AT SCF   CYCLE  13 - DIIS ACTIVE - HISTORY:    13 CYCLES
 TTTTTTTTTTTTTTTTTTTTTTTTTTTTTT FDIK        TELAPSE     2224.89 TCPU     1383.46
 INSULATING STATE
 TOP OF VALENCE BANDS -    BAND    402; K    5; EIG -2.9143427E-01 AU
 TOP OF VALENCE BANDS -    BAND    402; K    1; EIG -2.9276383E-01 AU
 BOTTOM OF VIRTUAL BANDS - BAND    403; K    5; EIG -6.1159733E-02 AU
 DIRECT ENERGY BAND GAP:   6.2661 eV
 BOTTOM OF VIRTUAL BANDS - BAND    403; K    1; EIG -6.0579368E-02 AU
 TTTTTTTTTTTTTTTTTTTTTTTTTTTTTT PDIG        TELAPSE     2226.68 TCPU     1385.25
 CHARGE NORMALIZATION FACTOR   1.00000000
 TOTAL ATOMIC CHARGES:
  18.5888520  18.5888520  18.5888520  18.5888526  18.5888526  18.5888520
   7.5750655   7.5750652   7.5750655   7.5750652   7.5750648   7.5750654
   7.5750650   7.5750655   7.5750648   7.5750655   7.5750650   7.5750654
   7.5750654   7.5750655   7.5750655   7.5750654   7.5750655   7.5750648
   7.5750652   7.5750648   7.5750652   7.5750650   7.5750655   7.5750650
   6.7653916   6.7653919   6.7653916   6.7653919   6.7653914   6.7653914
   6.7653916   6.7653916   6.7653914   6.7653916   6.7653916   6.7653914
   5.4286509   5.4286515   5.4286509   5.4286515   5.4286521   5.4286521
   5.4286513   5.4286513   5.4286521   5.4286513   5.4286513   5.4286521
   6.0192754   6.0192755   6.0192754   6.0192755   6.0192753   6.0192756
   6.0192751   6.0192760   6.0192753   6.0192760   6.0192751   6.0192756
   6.0192756   6.0192760   6.0192760   6.0192756   6.0192754   6.0192753
   6.0192755   6.0192753   6.0192755   6.0192751   6.0192754   6.0192751
   0.8553501   0.8553501   0.8553501   0.8553501   0.8553500   0.8553500
   0.8553499   0.8553502   0.8553500   0.8553502   0.8553499   0.8553500
   0.8553500   0.8553502   0.8553502   0.8553500   0.8553501   0.8553500
   0.8553501   0.8553500   0.8553501   0.8553499   0.8553501   0.8553499
   8.3060747   8.3060746   8.3060747   8.3060746   8.3060749   8.3060743
   8.3060748   8.3060742   8.3060749   8.3060742   8.3060748   8.3060743
   8.3060743   8.3060742   8.3060742   8.3060743   8.3060747   8.3060749
   8.3060746   8.3060749   8.3060746   8.3060748   8.3060747   8.3060748
 TTTTTTTTTTTTTTTTTTTTTTTTTTTTTT MOQGAD      TELAPSE     2226.71 TCPU     1385.27
 TTTTTTTTTTTTTTTTTTTTTTTTTTTTTT SHELLXN     TELAPSE     2262.94 TCPU     1406.51
 TTTTTTTTTTTTTTTTTTTTTTTTTTTTTT MONMO3      TELAPSE     2267.99 TCPU     1411.56
 NUMERICALLY INTEGRATED DENSITY    803.9998834164
 TTTTTTTTTTTTTTTTTTTTTTTTTTTTTT NUMDFT      TELAPSE     2273.78 TCPU     1417.35
 CYC  14 ETOT(AU) -6.167704839359E+03 DETOT -1.21E-07 tst  4.37E-11 PX  1.76E-04
 TTTTTTTTTTTTTTTTTTTTTTTTTTTTTT DIIS        TELAPSE     2274.51 TCPU     1418.08
 DIIS TEST: 0.22014E-07 AT SCF   CYCLE  14 - DIIS ACTIVE - HISTORY:    14 CYCLES
 TTTTTTTTTTTTTTTTTTTTTTTTTTTTTT FDIK        TELAPSE     2284.47 TCPU     1425.75
 INSULATING STATE
 TOP OF VALENCE BANDS -    BAND    402; K    5; EIG -2.9143544E-01 AU
 TOP OF VALENCE BANDS -    BAND    402; K    1; EIG -2.9276498E-01 AU
 BOTTOM OF VIRTUAL BANDS - BAND    403; K    5; EIG -6.1158283E-02 AU
 DIRECT ENERGY BAND GAP:   6.2662 eV
 BOTTOM OF VIRTUAL BANDS - BAND    403; K    1; EIG -6.0578125E-02 AU
 TTTTTTTTTTTTTTTTTTTTTTTTTTTTTT PDIG        TELAPSE     2286.16 TCPU     1427.44
 CHARGE NORMALIZATION FACTOR   1.00000000
 TOTAL ATOMIC CHARGES:
  18.5888630  18.5888630  18.5888630  18.5888634  18.5888634  18.5888630
   7.5750672   7.5750669   7.5750672   7.5750669   7.5750656   7.5750665
   7.5750655   7.5750665   7.5750656   7.5750665   7.5750655   7.5750665
   7.5750665   7.5750665   7.5750665   7.5750665   7.5750672   7.5750656
   7.5750669   7.5750656   7.5750669   7.5750655   7.5750672   7.5750655
   6.7653933   6.7653935   6.7653933   6.7653935   6.7653925   6.7653925
   6.7653927   6.7653927   6.7653925   6.7653927   6.7653927   6.7653925
   5.4286487   5.4286496   5.4286487   5.4286496   5.4286534   5.4286534
   5.4286529   5.4286529   5.4286534   5.4286529   5.4286529   5.4286534
   6.0192772   6.0192771   6.0192772   6.0192771   6.0192770   6.0192774
   6.0192769   6.0192777   6.0192770   6.0192777   6.0192769   6.0192774
   6.0192774   6.0192777   6.0192777   6.0192774   6.0192772   6.0192770
   6.0192771   6.0192770   6.0192771   6.0192769   6.0192772   6.0192769
   0.8553499   0.8553499   0.8553499   0.8553499   0.8553498   0.8553497
   0.8553497   0.8553499   0.8553498   0.8553499   0.8553497   0.8553497
   0.8553497   0.8553499   0.8553499   0.8553497   0.8553499   0.8553498
   0.8553499   0.8553498   0.8553499   0.8553497   0.8553499   0.8553497
   8.3060683   8.3060683   8.3060683   8.3060683   8.3060687   8.3060685
   8.3060685   8.3060684   8.3060687   8.3060684   8.3060685   8.3060685
   8.3060685   8.3060684   8.3060684   8.3060685   8.3060683   8.3060687
   8.3060683   8.3060687   8.3060683   8.3060685   8.3060683   8.3060685
 TTTTTTTTTTTTTTTTTTTTTTTTTTTTTT MOQGAD      TELAPSE     2286.18 TCPU     1427.47
 TTTTTTTTTTTTTTTTTTTTTTTTTTTTTT SHELLXN     TELAPSE     2315.32 TCPU     1448.71
 TTTTTTTTTTTTTTTTTTTTTTTTTTTTTT MONMO3      TELAPSE     2317.69 TCPU     1451.09
 NUMERICALLY INTEGRATED DENSITY    803.9998834159
 TTTTTTTTTTTTTTTTTTTTTTTTTTTTTT NUMDFT      TELAPSE     2322.68 TCPU     1456.07
 CYC  15 ETOT(AU) -6.167704839641E+03 DETOT -2.82E-07 tst  1.13E-09 PX  5.27E-04
 TTTTTTTTTTTTTTTTTTTTTTTTTTTTTT DIIS        TELAPSE     2324.14 TCPU     1457.53
 DIIS TEST: 0.18938E-06 AT SCF   CYCLE  15 - DIIS ACTIVE - HISTORY:    15 CYCLES
 TTTTTTTTTTTTTTTTTTTTTTTTTTTTTT FDIK        TELAPSE     2339.31 TCPU     1472.06
 INSULATING STATE
 TOP OF VALENCE BANDS -    BAND    402; K    5; EIG -2.9143543E-01 AU
 TOP OF VALENCE BANDS -    BAND    402; K    1; EIG -2.9276497E-01 AU
 BOTTOM OF VIRTUAL BANDS - BAND    403; K    5; EIG -6.1158309E-02 AU
 DIRECT ENERGY BAND GAP:   6.2662 eV
 BOTTOM OF VIRTUAL BANDS - BAND    403; K    1; EIG -6.0578149E-02 AU
 TTTTTTTTTTTTTTTTTTTTTTTTTTTTTT PDIG        TELAPSE     2341.08 TCPU     1473.83
 CHARGE NORMALIZATION FACTOR   1.00000000
 TOTAL ATOMIC CHARGES:
  18.5888636  18.5888636  18.5888636  18.5888641  18.5888641  18.5888636
   7.5750719   7.5750717   7.5750719   7.5750717   7.5750718   7.5750715
   7.5750719   7.5750717   7.5750718   7.5750717   7.5750719   7.5750715
   7.5750715   7.5750717   7.5750717   7.5750715   7.5750719   7.5750718
   7.5750717   7.5750718   7.5750717   7.5750719   7.5750719   7.5750719
   6.7653958   6.7653959   6.7653958   6.7653959   6.7653957   6.7653957
   6.7653960   6.7653960   6.7653957   6.7653960   6.7653960   6.7653957
   5.4286465   5.4286469   5.4286465   5.4286469   5.4286469   5.4286469
   5.4286465   5.4286465   5.4286469   5.4286465   5.4286465   5.4286469
   6.0192757   6.0192757   6.0192757   6.0192757   6.0192756   6.0192758
   6.0192751   6.0192761   6.0192756   6.0192761   6.0192751   6.0192758
   6.0192758   6.0192761   6.0192761   6.0192758   6.0192757   6.0192756
   6.0192757   6.0192756   6.0192757   6.0192751   6.0192757   6.0192751
   0.8553483   0.8553483   0.8553483   0.8553483   0.8553482   0.8553482
   0.8553481   0.8553484   0.8553482   0.8553484   0.8553481   0.8553482
   0.8553482   0.8553484   0.8553484   0.8553482   0.8553483   0.8553482
   0.8553483   0.8553482   0.8553483   0.8553481   0.8553483   0.8553481
   8.3060671   8.3060671   8.3060671   8.3060671   8.3060668   8.3060676
   8.3060666   8.3060675   8.3060668   8.3060675   8.3060666   8.3060676
   8.3060676   8.3060675   8.3060675   8.3060676   8.3060671   8.3060668
   8.3060671   8.3060668   8.3060671   8.3060666   8.3060671   8.3060666
 TTTTTTTTTTTTTTTTTTTTTTTTTTTTTT MOQGAD      TELAPSE     2341.10 TCPU     1473.85
 TTTTTTTTTTTTTTTTTTTTTTTTTTTTTT SHELLXN     TELAPSE     2367.91 TCPU     1495.09
 TTTTTTTTTTTTTTTTTTTTTTTTTTTTTT MONMO3      TELAPSE     2370.52 TCPU     1497.69
 NUMERICALLY INTEGRATED DENSITY    803.9998834162
 TTTTTTTTTTTTTTTTTTTTTTTTTTTTTT NUMDFT      TELAPSE     2375.51 TCPU     1502.68
 CYC  16 ETOT(AU) -6.167704839673E+03 DETOT -3.19E-08 tst  2.67E-11 PX  1.34E-04
 TTTTTTTTTTTTTTTTTTTTTTTTTTTTTT DIIS        TELAPSE     2376.44 TCPU     1503.61
 DIIS TEST: 0.17620E-07 AT SCF   CYCLE  16 - DIIS ACTIVE - HISTORY:    16 CYCLES
 TTTTTTTTTTTTTTTTTTTTTTTTTTTTTT FDIK        TELAPSE     2387.33 TCPU     1510.84
 INSULATING STATE
 TOP OF VALENCE BANDS -    BAND    402; K    5; EIG -2.9143508E-01 AU
 TOP OF VALENCE BANDS -    BAND    402; K    1; EIG -2.9276463E-01 AU
 BOTTOM OF VIRTUAL BANDS - BAND    403; K    5; EIG -6.1159310E-02 AU
 DIRECT ENERGY BAND GAP:   6.2661 eV
 BOTTOM OF VIRTUAL BANDS - BAND    403; K    1; EIG -6.0579107E-02 AU
 TTTTTTTTTTTTTTTTTTTTTTTTTTTTTT PDIG        TELAPSE     2389.02 TCPU     1512.53
 CHARGE NORMALIZATION FACTOR   1.00000000
 TOTAL ATOMIC CHARGES:
  18.5888793  18.5888793  18.5888793  18.5888807  18.5888807  18.5888793
   7.5750691   7.5750687   7.5750691   7.5750687   7.5750676   7.5750681
   7.5750674   7.5750681   7.5750676   7.5750681   7.5750674   7.5750681
   7.5750681   7.5750681   7.5750681   7.5750681   7.5750691   7.5750676
   7.5750687   7.5750676   7.5750687   7.5750674   7.5750691   7.5750674
   6.7653992   6.7653992   6.7653992   6.7653992   6.7653981   6.7653981
   6.7653982   6.7653982   6.7653981   6.7653982   6.7653982   6.7653981
   5.4286469   5.4286477   5.4286469   5.4286477   5.4286504   5.4286504
   5.4286503   5.4286503   5.4286504   5.4286503   5.4286503   5.4286504
   6.0192741   6.0192741   6.0192741   6.0192741   6.0192740   6.0192754
   6.0192736   6.0192756   6.0192740   6.0192756   6.0192736   6.0192754
   6.0192754   6.0192756   6.0192756   6.0192754   6.0192741   6.0192740
   6.0192741   6.0192740   6.0192741   6.0192736   6.0192741   6.0192736
   0.8553486   0.8553486   0.8553486   0.8553486   0.8553482   0.8553484
   0.8553481   0.8553486   0.8553482   0.8553486   0.8553481   0.8553484
   0.8553484   0.8553486   0.8553486   0.8553484   0.8553486   0.8553482
   0.8553486   0.8553482   0.8553486   0.8553481   0.8553486   0.8553481
   8.3060647   8.3060647   8.3060647   8.3060647   8.3060646   8.3060660
   8.3060645   8.3060659   8.3060646   8.3060659   8.3060645   8.3060660
   8.3060660   8.3060659   8.3060659   8.3060660   8.3060647   8.3060646
   8.3060647   8.3060646   8.3060647   8.3060645   8.3060647   8.3060645
 TTTTTTTTTTTTTTTTTTTTTTTTTTTTTT MOQGAD      TELAPSE     2389.04 TCPU     1512.55
 TTTTTTTTTTTTTTTTTTTTTTTTTTTTTT SHELLXN     TELAPSE     2418.41 TCPU     1533.84
 TTTTTTTTTTTTTTTTTTTTTTTTTTTTTT MONMO3      TELAPSE     2423.80 TCPU     1539.23
 NUMERICALLY INTEGRATED DENSITY    803.9998834163
 TTTTTTTTTTTTTTTTTTTTTTTTTTTTTT NUMDFT      TELAPSE     2428.80 TCPU     1544.22
 CYC  17 ETOT(AU) -6.167704839980E+03 DETOT -3.08E-07 tst  2.13E-09 PX  7.61E-04
 TTTTTTTTTTTTTTTTTTTTTTTTTTTTTT DIIS        TELAPSE     2431.33 TCPU     1546.75
 DIIS TEST: 0.36949E-06 AT SCF   CYCLE  17 - DIIS ACTIVE - HISTORY:    17 CYCLES
 TTTTTTTTTTTTTTTTTTTTTTTTTTTTTT FDIK        TELAPSE     2447.48 TCPU     1562.21
 INSULATING STATE
 TOP OF VALENCE BANDS -    BAND    402; K    5; EIG -2.9143508E-01 AU
 TOP OF VALENCE BANDS -    BAND    402; K    1; EIG -2.9276463E-01 AU
 BOTTOM OF VIRTUAL BANDS - BAND    403; K    5; EIG -6.1159295E-02 AU
 DIRECT ENERGY BAND GAP:   6.2661 eV
 BOTTOM OF VIRTUAL BANDS - BAND    403; K    1; EIG -6.0579092E-02 AU
 TTTTTTTTTTTTTTTTTTTTTTTTTTTTTT PDIG        TELAPSE     2449.31 TCPU     1564.05
 CHARGE NORMALIZATION FACTOR   1.00000000
 TOTAL ATOMIC CHARGES:
  18.5888835  18.5888835  18.5888835  18.5888842  18.5888842  18.5888835
   7.5750662   7.5750660   7.5750662   7.5750660   7.5750657   7.5750663
   7.5750657   7.5750664   7.5750657   7.5750664   7.5750657   7.5750663
   7.5750663   7.5750664   7.5750664   7.5750663   7.5750662   7.5750657
   7.5750660   7.5750657   7.5750660   7.5750657   7.5750662   7.5750657
   6.7653960   6.7653960   6.7653960   6.7653960   6.7653959   6.7653959
   6.7653961   6.7653961   6.7653959   6.7653961   6.7653961   6.7653959
   5.4286475   5.4286479   5.4286475   5.4286479   5.4286480   5.4286480
   5.4286475   5.4286475   5.4286480   5.4286475   5.4286475   5.4286480
   6.0192727   6.0192727   6.0192727   6.0192727   6.0192725   6.0192729
   6.0192720   6.0192732   6.0192725   6.0192732   6.0192720   6.0192729
   6.0192729   6.0192732   6.0192732   6.0192729   6.0192727   6.0192725
   6.0192727   6.0192725   6.0192727   6.0192720   6.0192727   6.0192720
   0.8553489   0.8553488   0.8553489   0.8553488   0.8553488   0.8553487
   0.8553487   0.8553489   0.8553488   0.8553489   0.8553487   0.8553487
   0.8553487   0.8553489   0.8553489   0.8553487   0.8553489   0.8553488
   0.8553488   0.8553488   0.8553488   0.8553487   0.8553489   0.8553487
   8.3060697   8.3060697   8.3060697   8.3060697   8.3060702   8.3060694
   8.3060700   8.3060693   8.3060702   8.3060693   8.3060700   8.3060694
   8.3060694   8.3060693   8.3060693   8.3060694   8.3060697   8.3060702
   8.3060697   8.3060702   8.3060697   8.3060700   8.3060697   8.3060700
 TTTTTTTTTTTTTTTTTTTTTTTTTTTTTT MOQGAD      TELAPSE     2449.34 TCPU     1564.07
 TTTTTTTTTTTTTTTTTTTTTTTTTTTTTT SHELLXN     TELAPSE     2485.37 TCPU     1585.31
 TTTTTTTTTTTTTTTTTTTTTTTTTTTTTT MONMO3      TELAPSE     2491.26 TCPU     1591.20
 NUMERICALLY INTEGRATED DENSITY    803.9998834163
 TTTTTTTTTTTTTTTTTTTTTTTTTTTTTT NUMDFT      TELAPSE     2496.27 TCPU     1596.21
 CYC  18 ETOT(AU) -6.167704840045E+03 DETOT -6.49E-08 tst  5.91E-11 PX  1.85E-04
 TTTTTTTTTTTTTTTTTTTTTTTTTTTTTT DIIS        TELAPSE     2499.10 TCPU     1599.05
 DIIS TEST: 0.11768E-07 AT SCF   CYCLE  18 - DIIS ACTIVE - HISTORY:    18 CYCLES
 TTTTTTTTTTTTTTTTTTTTTTTTTTTTTT FDIK        TELAPSE     2515.21 TCPU     1614.29
 INSULATING STATE
 TOP OF VALENCE BANDS -    BAND    402; K    5; EIG -2.9143533E-01 AU
 TOP OF VALENCE BANDS -    BAND    402; K    1; EIG -2.9276490E-01 AU
 BOTTOM OF VIRTUAL BANDS - BAND    403; K    5; EIG -6.1159652E-02 AU
 DIRECT ENERGY BAND GAP:   6.2661 eV
 BOTTOM OF VIRTUAL BANDS - BAND    403; K    1; EIG -6.0579564E-02 AU
 TTTTTTTTTTTTTTTTTTTTTTTTTTTTTT PDIG        TELAPSE     2516.99 TCPU     1616.06
 CHARGE NORMALIZATION FACTOR   1.00000000
 TOTAL ATOMIC CHARGES:
  18.5889113  18.5889113  18.5889113  18.5889121  18.5889121  18.5889113
   7.5750628   7.5750625   7.5750628   7.5750625   7.5750574   7.5750621
   7.5750581   7.5750621   7.5750574   7.5750621   7.5750581   7.5750621
   7.5750621   7.5750621   7.5750621   7.5750621   7.5750628   7.5750574
   7.5750625   7.5750574   7.5750625   7.5750581   7.5750628   7.5750581
   6.7654026   6.7654027   6.7654026   6.7654027   6.7654021   6.7654021
   6.7654022   6.7654022   6.7654021   6.7654022   6.7654022   6.7654021
   5.4286494   5.4286504   5.4286494   5.4286504   5.4286532   5.4286532
   5.4286528   5.4286528   5.4286532   5.4286528   5.4286528   5.4286532
   6.0192700   6.0192697   6.0192700   6.0192697   6.0192726   6.0192718
   6.0192721   6.0192717   6.0192726   6.0192717   6.0192721   6.0192718
   6.0192718   6.0192717   6.0192717   6.0192718   6.0192700   6.0192726
   6.0192697   6.0192726   6.0192697   6.0192721   6.0192700   6.0192721
   0.8553488   0.8553490   0.8553488   0.8553490   0.8553482   0.8553482
   0.8553482   0.8553483   0.8553482   0.8553483   0.8553482   0.8553482
   0.8553482   0.8553483   0.8553483   0.8553482   0.8553488   0.8553482
   0.8553490   0.8553482   0.8553490   0.8553482   0.8553488   0.8553482
   8.3060640   8.3060641   8.3060640   8.3060641   8.3060643   8.3060649
   8.3060641   8.3060648   8.3060643   8.3060648   8.3060641   8.3060649
   8.3060649   8.3060648   8.3060648   8.3060649   8.3060640   8.3060643
   8.3060641   8.3060643   8.3060641   8.3060641   8.3060640   8.3060641
 TTTTTTTTTTTTTTTTTTTTTTTTTTTTTT MOQGAD      TELAPSE     2517.01 TCPU     1616.08
 TTTTTTTTTTTTTTTTTTTTTTTTTTTTTT SHELLXN     TELAPSE     2544.43 TCPU     1637.33
 TTTTTTTTTTTTTTTTTTTTTTTTTTTTTT MONMO3      TELAPSE     2550.49 TCPU     1643.40
 NUMERICALLY INTEGRATED DENSITY    803.9998834165
 TTTTTTTTTTTTTTTTTTTTTTTTTTTTTT NUMDFT      TELAPSE     2555.49 TCPU     1648.39
 CYC  19 ETOT(AU) -6.167704840490E+03 DETOT -4.45E-07 tst  9.42E-09 PX  1.70E-03
 TTTTTTTTTTTTTTTTTTTTTTTTTTTTTT DIIS        TELAPSE     2557.23 TCPU     1650.13
 DIIS TEST: 0.17413E-05 AT SCF   CYCLE  19 - DIIS ACTIVE - HISTORY:    19 CYCLES
 TTTTTTTTTTTTTTTTTTTTTTTTTTTTTT FDIK        TELAPSE     2576.68 TCPU     1668.93
 INSULATING STATE
 TOP OF VALENCE BANDS -    BAND    402; K    5; EIG -2.9143533E-01 AU
 TOP OF VALENCE BANDS -    BAND    402; K    1; EIG -2.9276490E-01 AU
 BOTTOM OF VIRTUAL BANDS - BAND    403; K    5; EIG -6.1159652E-02 AU
 DIRECT ENERGY BAND GAP:   6.2661 eV
 BOTTOM OF VIRTUAL BANDS - BAND    403; K    1; EIG -6.0579565E-02 AU
 TTTTTTTTTTTTTTTTTTTTTTTTTTTTTT PDIG        TELAPSE     2578.46 TCPU     1670.71
 CHARGE NORMALIZATION FACTOR   1.00000000
 TOTAL ATOMIC CHARGES:
  18.5889146  18.5889146  18.5889146  18.5889150  18.5889150  18.5889146
   7.5750651   7.5750649   7.5750651   7.5750649   7.5750651   7.5750639
   7.5750653   7.5750640   7.5750651   7.5750640   7.5750653   7.5750639
   7.5750639   7.5750640   7.5750640   7.5750639   7.5750651   7.5750651
   7.5750649   7.5750651   7.5750649   7.5750653   7.5750651   7.5750653
   6.7654006   6.7654009   6.7654006   6.7654009   6.7654005   6.7654005
   6.7654006   6.7654006   6.7654005   6.7654006   6.7654006   6.7654005
   5.4286411   5.4286416   5.4286411   5.4286416   5.4286423   5.4286423
   5.4286416   5.4286416   5.4286423   5.4286416   5.4286416   5.4286423
   6.0192685   6.0192685   6.0192685   6.0192685   6.0192689   6.0192685
   6.0192686   6.0192689   6.0192689   6.0192689   6.0192686   6.0192685
   6.0192685   6.0192689   6.0192689   6.0192685   6.0192685   6.0192689
   6.0192685   6.0192689   6.0192685   6.0192686   6.0192685   6.0192686
   0.8553477   0.8553477   0.8553477   0.8553477   0.8553477   0.8553478
   0.8553476   0.8553479   0.8553477   0.8553479   0.8553476   0.8553478
   0.8553478   0.8553479   0.8553479   0.8553478   0.8553477   0.8553477
   0.8553477   0.8553477   0.8553477   0.8553476   0.8553477   0.8553476
   8.3060691   8.3060690   8.3060691   8.3060690   8.3060677   8.3060705
   8.3060675   8.3060705   8.3060677   8.3060705   8.3060675   8.3060705
   8.3060705   8.3060705   8.3060705   8.3060705   8.3060691   8.3060677
   8.3060690   8.3060677   8.3060690   8.3060675   8.3060691   8.3060675
 TTTTTTTTTTTTTTTTTTTTTTTTTTTTTT MOQGAD      TELAPSE     2578.48 TCPU     1670.73
 TTTTTTTTTTTTTTTTTTTTTTTTTTTTTT SHELLXN     TELAPSE     2608.07 TCPU     1692.11
 TTTTTTTTTTTTTTTTTTTTTTTTTTTTTT MONMO3      TELAPSE     2611.66 TCPU     1695.69
 NUMERICALLY INTEGRATED DENSITY    803.9998834169
 TTTTTTTTTTTTTTTTTTTTTTTTTTTTTT NUMDFT      TELAPSE     2616.72 TCPU     1700.75
 CYC  20 ETOT(AU) -6.167704840662E+03 DETOT -1.72E-07 tst  3.18E-10 PX  4.13E-04
 TTTTTTTTTTTTTTTTTTTTTTTTTTTTTT DIIS        TELAPSE     2619.74 TCPU     1703.77
 DIIS TEST: 0.71550E-08 AT SCF   CYCLE  20 - DIIS ACTIVE - HISTORY:    20 CYCLES
 TTTTTTTTTTTTTTTTTTTTTTTTTTTTTT FDIK        TELAPSE     2629.48 TCPU     1710.34
 INSULATING STATE
 TOP OF VALENCE BANDS -    BAND    402; K    5; EIG -2.9143524E-01 AU
 TOP OF VALENCE BANDS -    BAND    402; K    1; EIG -2.9276482E-01 AU
 BOTTOM OF VIRTUAL BANDS - BAND    403; K    5; EIG -6.1159474E-02 AU
 DIRECT ENERGY BAND GAP:   6.2661 eV
 BOTTOM OF VIRTUAL BANDS - BAND    403; K    1; EIG -6.0579449E-02 AU
 TTTTTTTTTTTTTTTTTTTTTTTTTTTTTT PDIG        TELAPSE     2631.17 TCPU     1712.03
 CHARGE NORMALIZATION FACTOR   1.00000000
 TOTAL ATOMIC CHARGES:
  18.5889510  18.5889510  18.5889510  18.5889419  18.5889419  18.5889510
   7.5750618   7.5750614   7.5750618   7.5750614   7.5750563   7.5750597
   7.5750579   7.5750576   7.5750563   7.5750576   7.5750579   7.5750597
   7.5750597   7.5750576   7.5750576   7.5750597   7.5750618   7.5750563
   7.5750614   7.5750563   7.5750614   7.5750579   7.5750618   7.5750579
   6.7654103   6.7654107   6.7654103   6.7654107   6.7654081   6.7654081
   6.7654079   6.7654079   6.7654081   6.7654079   6.7654079   6.7654081
   5.4286411   5.4286429   5.4286411   5.4286429   5.4286509   5.4286509
   5.4286484   5.4286484   5.4286509   5.4286484   5.4286484   5.4286509
   6.0192644   6.0192640   6.0192644   6.0192640   6.0192677   6.0192652
   6.0192671   6.0192659   6.0192677   6.0192659   6.0192671   6.0192652
   6.0192652   6.0192659   6.0192659   6.0192652   6.0192644   6.0192677
   6.0192640   6.0192677   6.0192640   6.0192671   6.0192644   6.0192671
   0.8553479   0.8553481   0.8553479   0.8553481   0.8553480   0.8553470
   0.8553478   0.8553478   0.8553480   0.8553478   0.8553478   0.8553470
   0.8553470   0.8553478   0.8553478   0.8553470   0.8553479   0.8553480
   0.8553481   0.8553480   0.8553481   0.8553478   0.8553479   0.8553478
   8.3060609   8.3060609   8.3060609   8.3060609   8.3060612   8.3060652
   8.3060611   8.3060651   8.3060612   8.3060651   8.3060611   8.3060652
   8.3060652   8.3060651   8.3060651   8.3060652   8.3060609   8.3060612
   8.3060609   8.3060612   8.3060609   8.3060611   8.3060609   8.3060611
 TTTTTTTTTTTTTTTTTTTTTTTTTTTTTT MOQGAD      TELAPSE     2631.19 TCPU     1712.05
 TTTTTTTTTTTTTTTTTTTTTTTTTTTTTT SHELLXN     TELAPSE     2670.95 TCPU     1733.32
 TTTTTTTTTTTTTTTTTTTTTTTTTTTTTT MONMO3      TELAPSE     2674.88 TCPU     1737.25
 NUMERICALLY INTEGRATED DENSITY    803.9998834172
 TTTTTTTTTTTTTTTTTTTTTTTTTTTTTT NUMDFT      TELAPSE     2679.99 TCPU     1742.36
 CYC  21 ETOT(AU) -6.167704841026E+03 DETOT -3.64E-07 tst  1.54E-08 PX  2.38E-03
 TTTTTTTTTTTTTTTTTTTTTTTTTTTTTT DIIS        TELAPSE     2683.48 TCPU     1745.85
 DIIS TEST: 0.32304E-05 AT SCF   CYCLE  21 - DIIS ACTIVE - HISTORY:    21 CYCLES
 TTTTTTTTTTTTTTTTTTTTTTTTTTTTTT FDIK        TELAPSE     2705.55 TCPU     1757.63
 INSULATING STATE
 TOP OF VALENCE BANDS -    BAND    402; K    5; EIG -2.9143524E-01 AU
 TOP OF VALENCE BANDS -    BAND    402; K    1; EIG -2.9276482E-01 AU
 BOTTOM OF VIRTUAL BANDS - BAND    403; K    5; EIG -6.1159473E-02 AU
 DIRECT ENERGY BAND GAP:   6.2661 eV
 BOTTOM OF VIRTUAL BANDS - BAND    403; K    1; EIG -6.0579448E-02 AU
 TTTTTTTTTTTTTTTTTTTTTTTTTTTTTT PDIG        TELAPSE     2707.35 TCPU     1759.44
 CHARGE NORMALIZATION FACTOR   1.00000000
 TOTAL ATOMIC CHARGES:
  18.5889571  18.5889571  18.5889571  18.5889582  18.5889582  18.5889571
   7.5750621   7.5750619   7.5750621   7.5750619   7.5750596   7.5750650
   7.5750596   7.5750652   7.5750596   7.5750652   7.5750596   7.5750650
   7.5750650   7.5750652   7.5750652   7.5750650   7.5750621   7.5750596
   7.5750619   7.5750596   7.5750619   7.5750596   7.5750621   7.5750596
   6.7654034   6.7654034   6.7654034   6.7654034   6.7654034   6.7654034
   6.7654037   6.7654037   6.7654034   6.7654037   6.7654037   6.7654034
   5.4286339   5.4286342   5.4286339   5.4286342   5.4286343   5.4286343
   5.4286339   5.4286339   5.4286343   5.4286339   5.4286339   5.4286343
   6.0192643   6.0192643   6.0192643   6.0192643   6.0192628   6.0192647
   6.0192622   6.0192649   6.0192628   6.0192649   6.0192622   6.0192647
   6.0192647   6.0192649   6.0192649   6.0192647   6.0192643   6.0192628
   6.0192643   6.0192628   6.0192643   6.0192622   6.0192643   6.0192622
   0.8553458   0.8553457   0.8553458   0.8553457   0.8553456   0.8553454
   0.8553455   0.8553455   0.8553456   0.8553455   0.8553455   0.8553454
   0.8553454   0.8553455   0.8553455   0.8553454   0.8553458   0.8553456
   0.8553457   0.8553456   0.8553457   0.8553455   0.8553458   0.8553455
   8.3060700   8.3060701   8.3060700   8.3060701   8.3060749   8.3060656
   8.3060748   8.3060655   8.3060749   8.3060655   8.3060748   8.3060656
   8.3060656   8.3060655   8.3060655   8.3060656   8.3060700   8.3060749
   8.3060701   8.3060749   8.3060701   8.3060748   8.3060700   8.3060748
 TTTTTTTTTTTTTTTTTTTTTTTTTTTTTT MOQGAD      TELAPSE     2707.37 TCPU     1759.46
 TTTTTTTTTTTTTTTTTTTTTTTTTTTTTT SHELLXN     TELAPSE     2742.44 TCPU     1780.75
 TTTTTTTTTTTTTTTTTTTTTTTTTTTTTT MONMO3      TELAPSE     2746.53 TCPU     1784.84
 NUMERICALLY INTEGRATED DENSITY    803.9998834179
 TTTTTTTTTTTTTTTTTTTTTTTTTTTTTT NUMDFT      TELAPSE     2751.53 TCPU     1789.84
 CYC  22 ETOT(AU) -6.167704841019E+03 DETOT  7.27E-09 tst  5.52E-10 PX  5.82E-04
 TTTTTTTTTTTTTTTTTTTTTTTTTTTTTT DIIS        TELAPSE     2752.75 TCPU     1791.06
 DIIS TEST: 0.50321E-08 AT SCF   CYCLE  22 - DIIS ACTIVE - HISTORY:    22 CYCLES
 TTTTTTTTTTTTTTTTTTTTTTTTTTTTTT FDIK        TELAPSE     2768.54 TCPU     1803.99
 INSULATING STATE
 TOP OF VALENCE BANDS -    BAND    402; K    5; EIG -2.9143511E-01 AU
 TOP OF VALENCE BANDS -    BAND    402; K    1; EIG -2.9276475E-01 AU
 BOTTOM OF VIRTUAL BANDS - BAND    403; K    5; EIG -6.1159277E-02 AU
 DIRECT ENERGY BAND GAP:   6.2661 eV
 BOTTOM OF VIRTUAL BANDS - BAND    403; K    1; EIG -6.0579284E-02 AU
 TTTTTTTTTTTTTTTTTTTTTTTTTTTTTT PDIG        TELAPSE     2770.34 TCPU     1805.79
 CHARGE NORMALIZATION FACTOR   1.00000000
 TOTAL ATOMIC CHARGES:
  18.5889754  18.5889754  18.5889754  18.5889775  18.5889775  18.5889754
   7.5750604   7.5750602   7.5750604   7.5750602   7.5750574   7.5750614
   7.5750573   7.5750618   7.5750574   7.5750618   7.5750573   7.5750614
   7.5750614   7.5750618   7.5750618   7.5750614   7.5750604   7.5750574
   7.5750602   7.5750574   7.5750602   7.5750573   7.5750604   7.5750573
   6.7654069   6.7654068   6.7654069   6.7654068   6.7654083   6.7654083
   6.7654086   6.7654086   6.7654083   6.7654086   6.7654086   6.7654083
   5.4286377   5.4286376   5.4286377   5.4286376   5.4286366   5.4286366
   5.4286362   5.4286362   5.4286366   5.4286362   5.4286362   5.4286366
   6.0192626   6.0192630   6.0192626   6.0192630   6.0192613   6.0192627
   6.0192608   6.0192627   6.0192613   6.0192627   6.0192608   6.0192627
   6.0192627   6.0192627   6.0192627   6.0192627   6.0192626   6.0192613
   6.0192630   6.0192613   6.0192630   6.0192608   6.0192626   6.0192608
   0.8553455   0.8553454   0.8553455   0.8553454   0.8553459   0.8553453
   0.8553457   0.8553456   0.8553459   0.8553456   0.8553457   0.8553453
   0.8553453   0.8553456   0.8553456   0.8553453   0.8553455   0.8553459
   0.8553454   0.8553459   0.8553454   0.8553457   0.8553455   0.8553457
   8.3060658   8.3060659   8.3060658   8.3060659   8.3060704   8.3060622
   8.3060701   8.3060622   8.3060704   8.3060622   8.3060701   8.3060622
   8.3060622   8.3060622   8.3060622   8.3060622   8.3060658   8.3060704
   8.3060659   8.3060704   8.3060659   8.3060701   8.3060658   8.3060701
 TTTTTTTTTTTTTTTTTTTTTTTTTTTTTT MOQGAD      TELAPSE     2770.36 TCPU     1805.81
 TTTTTTTTTTTTTTTTTTTTTTTTTTTTTT SHELLXN     TELAPSE     2791.57 TCPU     1826.97
 +++ ENERGIES IN A.U. +++
 ::: EXT EL-POLE                                  -6.9487518170741E+03
 ::: EXT EL-SPHEROPOLE                             5.5966052051430E+01
 ::: BIELET ZONE E-E                               1.1699803013345E+04
 ::: TOTAL E-E                                     4.8070172483220E+03
 ::: TOTAL E-N + N-E                              -1.7911833479708E+04
 ::: TOTAL N-N                                     1.7669232228311E+03
 ::: KINETIC ENERGY                                5.5334475053051E+03
 ::: PSEUDO TOTAL   ENERGY                        -5.8044455032502E+03
 ::: VIRIAL COEFFICIENT                            9.7609802828968E-01
 TTTTTTTTTTTTTTTTTTTTTTTTTTTTTT MONMO3      TELAPSE     2799.90 TCPU     1835.29
 NUMERICALLY INTEGRATED DENSITY    803.9998834182
 TTTTTTTTTTTTTTTTTTTTTTTTTTTTTT NUMDFT      TELAPSE     2805.06 TCPU     1840.45
 CYC  23 ETOT(AU) -6.167704841271E+03 DETOT -2.52E-07 tst  4.07E-09 PX  5.82E-04

 == SCF ENDED - CONVERGENCE ON ENERGY      E(AU) -6.1677048412710E+03 CYCLES  23


 ENERGY EXPRESSION=HARTREE+FOCK EXCH*0.54000+(M06-2X     EXCH)*0.46000+M06-2X     CORR


 TOTAL ENERGY(DFT)(AU)( 23) -6.1677048412710E+03 DE-2.5E-07 tester 4.1E-09
 TTTTTTTTTTTTTTTTTTTTTTTTTTTTTT EDFT        TELAPSE     2805.08 TCPU     1840.48

 *******************************************************************************
 *                             FORCE CALCULATION                               *
 *******************************************************************************

 TTTTTTTTTTTTTTTTTTTTTTTTTTTTTT NUMDFG      TELAPSE     2847.58 TCPU     1882.97
 INFORMATION **** EXCPOG **** EXCH. BIPO BUFFER LENGTH (WORDS) =    16000000
 WARNING **** EXCPOG **** EXCH. BIPO BUFFER TOO SMALL - TO AVOID I/O SET EXCHSIZE =     7809921
 WARNING **** GENPOG **** COULOMB BIPO BUFFER TOO SMALL - TO AVOID I/O SET BIPOSIZE =     4486800
 INFORMATION **** GENPOG **** BIPO BUFFER LENGTH (WORDS) =     4000000
 TTTTTTTTTTTTTTTTTTTTTTTTTTTTTT SHELXG      TELAPSE     3034.55 TCPU     2034.24

 CARTESIAN FORCES IN HARTREE/BOHR (ANALYTICAL)
   ATOM                     X                   Y                   Z
   1 248            -6.070342227216E-07 -2.534921139774E-05  2.401045078204E-06
   2 248            -6.070341996844E-07  2.534921127828E-05 -2.401045085976E-06
   3 248            -6.070342488118E-07 -2.401045090023E-06  2.534921129801E-05
   4 248            -7.654767985255E-06  5.814793091474E-15  6.633582572135E-15
   5 248            -7.654768023890E-06 -1.998401444325E-15 -6.217248937901E-15
   6 248            -6.070341919268E-07  2.401045100298E-06 -2.534921145106E-05
   7   7            -8.572582294697E-06 -9.490109268206E-06 -2.182642547588E-06
   8   7             9.489918768146E-06  1.137277376539E-05 -1.273505986887E-06
   9   7            -8.572582273825E-06  9.490109249555E-06  2.182642549808E-06
  10   7             9.489918772143E-06 -1.137277377428E-05  1.273506023303E-06
  11   7             7.101459054581E-06 -1.483844410322E-05 -2.436943072937E-05
  12   7            -3.539460147994E-05  2.064262743584E-05 -1.370243038279E-05
  13   7            -7.502791410374E-06  1.520383124776E-05 -2.485335421110E-05
  14   7             3.710343783503E-05  2.252476425202E-05  1.356774383687E-05
  15   7             7.101459066572E-06  1.483844410943E-05  2.436943070183E-05
  16   7             3.710343783947E-05 -2.252476426134E-05 -1.356774385508E-05
  17   7            -7.502791507630E-06 -1.520383122067E-05  2.485335424485E-05
  18   7            -3.539460148172E-05 -2.064262748913E-05  1.370243036414E-05
  19   7            -3.539460148083E-05 -1.370243038501E-05  2.064262746115E-05
  20   7             3.710343784036E-05  1.356774384798E-05  2.252476424491E-05
  21   7             3.710343784036E-05 -1.356774383732E-05 -2.252476425113E-05
  22   7            -3.539460148971E-05  1.370243037702E-05 -2.064262747092E-05
  23   7            -8.572582299138E-06 -2.182642570681E-06 -9.490109238897E-06
  24   7             7.101459010173E-06 -2.436943071960E-05 -1.483844412054E-05
  25   7             9.489918792571E-06  1.273506046839E-06 -1.137277376184E-05
  26   7             7.101459079006E-06  2.436943073203E-05  1.483844408812E-05
  27   7             9.489918752159E-06 -1.273506004651E-06  1.137277375207E-05
  28   7            -7.502791475211E-06  2.485335422975E-05 -1.520383120512E-05
  29   7            -8.572582286703E-06  2.182642532933E-06  9.490109267318E-06
  30   7            -7.502791467218E-06 -2.485335424662E-05  1.520383122955E-05
  31   7             3.804085219272E-06  3.245603916735E-07  3.245603601432E-07
  32   7            -2.903749604322E-06  3.227637138670E-07 -3.227636514724E-07
  33   7             3.804085210390E-06 -3.245603950042E-07 -3.245604098812E-07
  34   7            -2.903749615868E-06 -3.227636572456E-07  3.227637145331E-07
  35   7             4.779166183466E-06  8.442689295229E-06  3.431484859817E-06
  36   7             4.779166204560E-06  3.431484894234E-06  8.442689299670E-06
  37   7            -5.166487223707E-06 -1.107733835592E-05  7.174619733874E-06
  38   7            -5.166487223929E-06  7.174619730543E-06 -1.107733836037E-05
  39   7             4.779166213664E-06 -8.442689234833E-06 -3.431484892014E-06
  40   7            -5.166487259456E-06 -7.174619691575E-06  1.107733837458E-05
  41   7            -5.166487273889E-06  1.107733838612E-05 -7.174619688577E-06
  42   7             4.779166220770E-06 -3.431484903560E-06 -8.442689237498E-06
  43   6             2.498124395012E-06  1.345796393437E-06  1.345796394769E-06
  44   6            -4.868885559284E-06 -3.177157835044E-06  3.177157859913E-06
  45   6             2.498124401118E-06 -1.345796416974E-06 -1.345796416530E-06
  46   6            -4.868885570164E-06  3.177157858136E-06 -3.177157855916E-06
  47   6             1.731138871008E-05  1.575816205079E-05  4.798754857482E-06
  48   6             1.731138869676E-05  4.798754852597E-06  1.575816201665E-05
  49   6            -1.699106737663E-05 -1.414566997748E-05  2.430484353777E-06
  50   6            -1.699106738329E-05  2.430484372429E-06 -1.414566999314E-05
  51   6             1.731138873806E-05 -1.575816202293E-05 -4.798754853930E-06
  52   6            -1.699106740549E-05 -2.430484373761E-06  1.414566998448E-05
  53   6            -1.699106741082E-05  1.414566998842E-05 -2.430484360882E-06
  54   6             1.731138873540E-05 -4.798754870361E-06 -1.575816202415E-05
  55   6             3.057012301966E-06  6.663737407209E-06 -2.079376509201E-06
  56   6            -3.206320783988E-06 -6.933955852162E-06 -2.152738822758E-06
  57   6             3.057012287755E-06 -6.663737410761E-06  2.079376502095E-06
  58   6            -3.206320785765E-06  6.933955846833E-06  2.152738829864E-06
  59   6            -5.328962291884E-06  5.753625258009E-06  1.328493995345E-05
  60   6             1.548449877298E-05 -9.665742826570E-06  4.329978729345E-06
  61   6             6.477748526024E-06 -5.331956259624E-06  1.331355502998E-05
  62   6            -1.629823874616E-05 -1.014902265339E-05 -4.441919928766E-06
  63   6            -5.328962288331E-06 -5.753625275773E-06 -1.328493994635E-05
  64   6            -1.629823873905E-05  1.014902264984E-05  4.441919928766E-06
  65   6             6.477748550893E-06  5.331956245413E-06 -1.331355502820E-05
  66   6             1.548449875699E-05  9.665742846110E-06 -4.329978720463E-06
  67   6             1.548449875699E-05  4.329978727569E-06 -9.665742835452E-06
  68   6            -1.629823874083E-05 -4.441919932319E-06 -1.014902264096E-05
  69   6            -1.629823874616E-05  4.441919903897E-06  1.014902267471E-05
  70   6             1.548449874633E-05 -4.329978727569E-06  9.665742828346E-06
  71   6             3.057012291308E-06 -2.079376493214E-06  6.663737416090E-06
  72   6            -5.328962295437E-06  1.328493996411E-05  5.753625259786E-06
  73   6            -3.206320794646E-06  2.152738824535E-06  6.933955853938E-06
  74   6            -5.328962309648E-06 -1.328493993924E-05 -5.753625265115E-06
  75   6            -3.206320780436E-06 -2.152738833416E-06 -6.933955855715E-06
  76   6             6.477748545564E-06 -1.331355502110E-05  5.331956232979E-06
  77   6             3.057012289531E-06  2.079376493214E-06 -6.663737405432E-06
  78   6             6.477748543787E-06  1.331355501222E-05 -5.331956266730E-06
  79   1            -1.799921212076E-06 -7.518968234699E-07 -1.946794386587E-06
  80   1             1.864066090818E-06  8.091951115841E-07 -2.005751465139E-06
  81   1            -1.799921206747E-06  7.518968154763E-07  1.946794390362E-06
  82   1             1.864066089485E-06 -8.091951131384E-07  2.005751465806E-06
  83   1            -2.253133588370E-06 -2.378312593310E-06 -1.604229065144E-06
  84   1            -1.704383294943E-06 -2.504973077189E-06 -2.611482894377E-06
  85   1             2.233221097825E-06  2.377811362697E-06 -1.633696574688E-06
  86   1             1.720073792066E-06 -2.454968877741E-06  2.551317898059E-06
  87   1            -2.253133583485E-06  2.378312598861E-06  1.604229065144E-06
  88   1             1.720073786737E-06  2.454968880405E-06 -2.551317890065E-06
  89   1             2.233221099823E-06 -2.377811363807E-06  1.633696569581E-06
  90   1            -1.704383295831E-06  2.504973074524E-06  2.611482898152E-06
  91   1            -1.704383295165E-06 -2.611482893045E-06 -2.504973076523E-06
  92   1             1.720073794953E-06  2.551317898281E-06 -2.454968879295E-06
  93   1             1.720073788514E-06 -2.551317893174E-06  2.454968881516E-06
  94   1            -1.704383296719E-06  2.611482895931E-06  2.504973075190E-06
  95   1            -1.799921210521E-06 -1.946794388363E-06 -7.518968212494E-07
  96   1            -2.253133587926E-06 -1.604229068475E-06 -2.378312597306E-06
  97   1             1.864066089707E-06  2.005751466028E-06 -8.091951138045E-07
  98   1            -2.253133584817E-06  1.604229064478E-06  2.378312600859E-06
  99   1             1.864066092594E-06 -2.005751464695E-06  8.091951120281E-07
 100   1             2.233221100711E-06  1.633696570247E-06 -2.377811362697E-06
 101   1            -1.799921209633E-06  1.946794387031E-06  7.518968168085E-07
 102   1             2.233221096049E-06 -1.633696574910E-06  2.377811366250E-06
 103   8             2.871448227637E-06 -1.734028577616E-06  6.995720962646E-06
 104   8            -2.307380398747E-06  4.639273516460E-07  5.111013277895E-06
 105   8             2.871448199215E-06  1.734028579392E-06 -6.995720957303E-06
 106   8            -2.307380384536E-06 -4.639273516460E-07 -5.111013265266E-06
 107   8             4.408929546229E-06  3.230667360299E-07 -2.541307082993E-06
 108   8            -2.760052426609E-06 -2.565717975467E-06 -5.763595876118E-06
 109   8            -1.216501644086E-06  2.474954889919E-06 -2.917623001863E-06
 110   8             1.769685912478E-06 -3.955933829181E-06  6.249340177789E-06
 111   8             4.408929554112E-06 -3.230667608989E-07  2.541307113191E-06
 112   8             1.769685916031E-06  3.955933823629E-06 -6.249340220421E-06
 113   8            -1.216501636619E-06 -2.474954907683E-06  2.917622998311E-06
 114   8            -2.760052433715E-06  2.565718016045E-06  5.763595883224E-06
 115   8            -2.760052426609E-06 -5.763595890329E-06 -2.565717998684E-06
 116   8             1.769685892938E-06  6.249340181341E-06 -3.955933823310E-06
 117   8             1.769685907149E-06 -6.249340227527E-06  3.955933835134E-06
 118   8            -2.760052407069E-06  5.763595893882E-06  2.565718031450E-06
 119   8             2.871448213426E-06  6.995720947089E-06 -1.734028545641E-06
 120   8             4.408929557165E-06 -2.541307074111E-06  3.230667289245E-07
 121   8            -2.307380377431E-06 -5.111013270498E-06 -4.639273569751E-07
 122   8             4.408929550781E-06  2.541307129178E-06 -3.230667608989E-07
 123   8            -2.307380366773E-06  5.111013259951E-06  4.639273480933E-07
 124   8            -1.216501625254E-06  2.917623000087E-06 -2.474954904130E-06
 125   8             2.871448213426E-06 -6.995720941205E-06  1.734028563405E-06
 126   8            -1.216501619897E-06 -2.917622980547E-06  2.474954900578E-06

 RESULTANT FORCE    -1.582942110723E-12  2.766775523966E-15 -3.827493877395E-14

 ATOMIC PART

 SYMMETRY ALLOWED FORCES (ANALYTICAL) (DIRECTION, FORCE)

    1 -2.5934904E-05    2  2.4383172E-05    3 -3.6438360E-05    4  1.0943697E-05
    5 -3.4281853E-06    6 -2.9168921E-06    7 -2.5956000E-05    8  1.2286000E-06
    9 -4.0048867E-06   10  2.9068274E-05   11 -5.3648664E-05   12 -2.1594637E-05
   13 -1.0655793E-05   14  4.9034344E-05   15 -6.8667432E-05   16 -2.2378536E-05
   17 -1.0729908E-06   18 -6.0310539E-05   19  8.5816433E-06   20  6.5283612E-07
   21  3.2880587E-05   22  8.3333232E-05   23 -2.5095753E-06   24  4.7188888E-06
   25  4.1696255E-06   26 -6.4552737E-07   27  8.3416066E-06   28  2.4728763E-06
   29  1.8681547E-05   30  1.3107459E-06   31  1.6704590E-05   32 -2.2846426E-05
   33  2.4239669E-07   34  4.3527689E-06   35  7.0338791E-06   36  6.3543157E-06
   37  3.9732421E-06   38  8.9593291E-06   39  4.7191015E-05   40  5.2890918E-06
   41  2.1900481E-06   42 -4.3668275E-05   43  1.9752111E-06   44 -6.5341056E-06
   45  1.3553112E-05   46 -6.8607377E-06   47 -3.7544691E-07   48 -1.4396703E-05
   49  2.8665500E-05   50  1.2121906E-05   51 -1.9663606E-07   52 -2.3651879E-05
   53  2.7677331E-05   54  8.7800965E-06   55  1.1736615E-06   56  3.1966971E-05
   57  3.0282888E-06   58  7.8490237E-07   59 -1.1518734E-05   60 -3.6972725E-05
   61 -7.7673720E-07   62 -4.2420350E-06   63 -4.1111563E-06   64 -3.0957675E-06
   65 -2.7113547E-06   66  3.3082716E-06   67 -1.7067172E-06   68 -2.7256796E-06
   69 -7.1421793E-06   70 -3.3592881E-06   71 -4.0149687E-06   72 -6.9275610E-06
   73 -7.6572894E-07   74 -3.4867329E-06   75  5.4242525E-06   76 -1.1629103E-06
   77  7.1823837E-06   78 -1.6249307E-06   79  3.3878085E-06   80  1.4891582E-05
   81  1.5620988E-06   82  9.3959995E-06   83  5.7457425E-06   84 -3.1919578E-06
   85 -7.3287211E-06   86 -8.3140164E-07   87  7.1587937E-06   88 -7.7218746E-06
   89 -8.5995341E-06   90 -7.0864904E-06   91  1.3286951E-06   92 -8.6181452E-06
   93 -5.9032060E-07   94  3.2433664E-06   95  1.4432437E-05

 CELL PART

 GRADIENT WITH RESPECT TO THE CELL PARAMETER IN HARTREE/BOHR
ORDER: -D/DA1X, -D/DA1Y, -D/DA1Z
       -D/DA2X, -D/DA2Y, -D/DA2Z
       -D/DA3X, -D/DA3Y, -D/DA3Z
 -0.129217132243E-13  0.144722297577E-04  0.144722298145E-04
  0.171329530261E-04 -0.352096802775E-06  0.148243264206E-04
  0.171329529266E-04  0.148243266018E-04 -0.352096771883E-06

STRESS TENSOR, IN HARTREE/BOHR^3:
ORDER: 11 12 13
       21 22 23
       31 32 33
 -0.295545622434E-07  0.969437269287E-16 -0.746536089034E-16
 -0.356642986939E-16 -0.255721522787E-07  0.607371507691E-09
  0.142995086934E-15  0.607371275743E-09 -0.255721521448E-07

PRESSURE FROM THE STRESS TENSOR,
IN HARTREE/BOHR^3:  0.26900E-07
PRESSURE IN GIGAPASCAL:  0.7914E-03
CONVERSION FACTOR: 1 HARTREE/BOHR^3= 29421 GIGAPASCAL
WHEN USING VALUES FOR BOHR RADIUS AND HARTREE
FROM IUPAC WEBSITE, APRIL 2009
ENTHALPY: -6.1677043102976E+03

 SYMMETRY ALLOWED FORCES (ANALYTICAL) (DIRECTION, FORCE)

    1  9.1967280E-04    2  6.4184015E-05    3 -1.6954925E-05
 TTTTTTTTTTTTTTTTTTTTTTTTTTTTTT TOTGRA_C    TELAPSE     3075.05 TCPU     2074.75
 *******************************************************************************
 LATTICE PARAMETERS (ANGSTROMS AND DEGREES) - BOHR = 0.5291772083 ANGSTROM
 PRIMITIVE CELL - CENTRING CODE 6/1 VOLUME=  2925.027331 - DENSITY  1.151 g/cm^3
         A              B              C           ALPHA      BETA       GAMMA 
    15.60452691    15.60452691    15.60452691   109.471221 109.471221 109.471221
 *******************************************************************************
 ATOMS IN THE ASYMMETRIC UNIT   34 - ATOMS IN THE UNIT CELL:  126
     ATOM                 X/A                 Y/B                 Z/C    
 *******************************************************************************
      1 T 248 CD   -2.500000000000E-01 -5.000000000000E-01  2.500000000000E-01
      2 F 248 CD    2.500000000000E-01  5.000000000000E-01 -2.500000000000E-01
      3 F 248 CD    2.500000000000E-01 -2.500000000000E-01 -5.000000000000E-01
      4 T 248 CD    5.000000000000E-01  2.500000000000E-01 -2.500000000000E-01
      5 F 248 CD    5.000000000000E-01 -2.500000000000E-01  2.500000000000E-01
      6 F 248 CD   -2.500000000000E-01  2.500000000000E-01 -5.000000000000E-01
      7 T   7 N    -3.177614780529E-01  3.575556280979E-01  2.692286849114E-01
      8 T   7 N     8.832694318654E-02  4.130098370357E-01 -2.692286849114E-01
      9 F   7 N     3.177614780529E-01 -4.130098370357E-01 -3.246828938492E-01
     10 F   7 N    -8.832694318654E-02 -3.575556280979E-01  3.246828938492E-01
     11 T   7 N     2.692286849114E-01 -3.177614780529E-01  3.575556280979E-01
     12 T   7 N     3.575556280979E-01  2.692286849114E-01 -3.177614780529E-01
     13 T   7 N     3.246828938492E-01 -8.832694318654E-02 -3.575556280979E-01
     14 T   7 N     4.130098370357E-01 -2.692286849114E-01  8.832694318654E-02
     15 F   7 N    -2.692286849114E-01  8.832694318654E-02  4.130098370357E-01
     16 F   7 N    -4.130098370357E-01 -3.246828938492E-01  3.177614780529E-01
     17 F   7 N    -3.246828938492E-01  3.177614780529E-01 -4.130098370357E-01
     18 F   7 N    -3.575556280979E-01  3.246828938492E-01 -8.832694318654E-02
     19 F   7 N     3.575556280979E-01 -3.177614780529E-01  2.692286849114E-01
     20 F   7 N     4.130098370357E-01  8.832694318654E-02 -2.692286849114E-01
     21 F   7 N    -4.130098370357E-01  3.177614780529E-01 -3.246828938492E-01
     22 F   7 N    -3.575556280979E-01 -8.832694318654E-02  3.246828938492E-01
     23 F   7 N    -3.177614780529E-01  2.692286849114E-01  3.575556280979E-01
     24 F   7 N     2.692286849114E-01  3.575556280979E-01 -3.177614780529E-01
     25 F   7 N    -8.832694318654E-02  3.246828938492E-01 -3.575556280979E-01
     26 F   7 N    -2.692286849114E-01  4.130098370357E-01  8.832694318654E-02
     27 F   7 N     8.832694318654E-02 -2.692286849114E-01  4.130098370357E-01
     28 F   7 N    -3.246828938492E-01 -4.130098370357E-01  3.177614780529E-01
     29 F   7 N     3.177614780529E-01 -3.246828938492E-01 -4.130098370357E-01
     30 F   7 N     3.246828938492E-01 -3.575556280979E-01 -8.832694318654E-02
     31 T   7 N    -1.904935593892E-01  4.542837337607E-01  4.542837337607E-01
     32 T   7 N     0.000000000000E+00  3.552227068501E-01 -4.542837337607E-01
     33 F   7 N     1.904935593892E-01 -3.552227068501E-01 -3.552227068501E-01
     34 F   7 N     0.000000000000E+00 -4.542837337607E-01  3.552227068501E-01
     35 T   7 N     4.542837337607E-01 -1.904935593892E-01  4.542837337607E-01
     36 F   7 N     4.542837337607E-01  4.542837337607E-01 -1.904935593892E-01
     37 T   7 N     3.552227068501E-01  0.000000000000E+00 -4.542837337607E-01
     38 F   7 N     3.552227068501E-01 -4.542837337607E-01  0.000000000000E+00
     39 F   7 N    -4.542837337607E-01  0.000000000000E+00  3.552227068501E-01
     40 F   7 N    -3.552227068501E-01 -3.552227068501E-01  1.904935593892E-01
     41 F   7 N    -3.552227068501E-01  1.904935593892E-01 -3.552227068501E-01
     42 F   7 N    -4.542837337607E-01  3.552227068501E-01  0.000000000000E+00
     43 T   6 C    -2.749838822407E-01  3.596780672054E-01  3.596780672054E-01
     44 T   6 C     0.000000000000E+00  3.653380505539E-01 -3.596780672054E-01
     45 F   6 C     2.749838822407E-01 -3.653380505539E-01 -3.653380505539E-01
     46 F   6 C     0.000000000000E+00 -3.596780672054E-01  3.653380505539E-01
     47 T   6 C     3.596780672054E-01 -2.749838822407E-01  3.596780672054E-01
     48 F   6 C     3.596780672054E-01  3.596780672054E-01 -2.749838822407E-01
     49 T   6 C     3.653380505539E-01  0.000000000000E+00 -3.596780672054E-01
     50 F   6 C     3.653380505539E-01 -3.596780672054E-01  0.000000000000E+00
     51 F   6 C    -3.596780672054E-01  0.000000000000E+00  3.653380505539E-01
     52 F   6 C    -3.653380505539E-01 -3.653380505539E-01  2.749838822407E-01
     53 F   6 C    -3.653380505539E-01  2.749838822407E-01 -3.653380505539E-01
     54 F   6 C    -3.596780672054E-01  3.653380505539E-01  0.000000000000E+00
     55 T   6 C    -3.952927915857E-01  2.565696848191E-01  2.019935129144E-01
     56 T   6 C     5.457617190472E-02  4.027136954999E-01 -2.019935129144E-01
     57 F   6 C     3.952927915857E-01 -4.027136954999E-01 -3.481375235952E-01
     58 F   6 C    -5.457617190472E-02 -2.565696848191E-01  3.481375235952E-01
     59 T   6 C     2.019935129144E-01 -3.952927915857E-01  2.565696848191E-01
     60 T   6 C     2.565696848191E-01  2.019935129144E-01 -3.952927915857E-01
     61 T   6 C     3.481375235952E-01 -5.457617190472E-02 -2.565696848191E-01
     62 T   6 C     4.027136954999E-01 -2.019935129144E-01  5.457617190472E-02
     63 F   6 C    -2.019935129144E-01  5.457617190472E-02  4.027136954999E-01
     64 F   6 C    -4.027136954999E-01 -3.481375235952E-01  3.952927915857E-01
     65 F   6 C    -3.481375235952E-01  3.952927915857E-01 -4.027136954999E-01
     66 F   6 C    -2.565696848191E-01  3.481375235952E-01 -5.457617190472E-02
     67 F   6 C     2.565696848191E-01 -3.952927915857E-01  2.019935129144E-01
     68 F   6 C     4.027136954999E-01  5.457617190472E-02 -2.019935129144E-01
     69 F   6 C    -4.027136954999E-01  3.952927915857E-01 -3.481375235952E-01
     70 F   6 C    -2.565696848191E-01 -5.457617190472E-02  3.481375235952E-01
     71 F   6 C    -3.952927915857E-01  2.019935129144E-01  2.565696848191E-01
     72 F   6 C     2.019935129144E-01  2.565696848191E-01 -3.952927915857E-01
     73 F   6 C    -5.457617190472E-02  3.481375235952E-01 -2.565696848191E-01
     74 F   6 C    -2.019935129144E-01  4.027136954999E-01  5.457617190472E-02
     75 F   6 C     5.457617190472E-02 -2.019935129144E-01  4.027136954999E-01
     76 F   6 C    -3.481375235952E-01 -4.027136954999E-01  3.952927915857E-01
     77 F   6 C     3.952927915857E-01 -3.481375235952E-01 -4.027136954999E-01
     78 F   6 C     3.481375235952E-01 -2.565696848191E-01 -5.457617190472E-02
     79 T   1 H    -4.460774989515E-01  2.297421614581E-01  1.208909471233E-01
     80 T   1 H     1.088512143348E-01  4.330315539252E-01 -1.208909471233E-01
     81 F   1 H     4.460774989515E-01 -4.330315539252E-01 -3.241803395904E-01
     82 F   1 H    -1.088512143348E-01 -2.297421614581E-01  3.241803395904E-01
     83 T   1 H     1.208909471233E-01 -4.460774989515E-01  2.297421614581E-01
     84 T   1 H     2.297421614581E-01  1.208909471233E-01 -4.460774989515E-01
     85 T   1 H     3.241803395904E-01 -1.088512143348E-01 -2.297421614581E-01
     86 T   1 H     4.330315539252E-01 -1.208909471233E-01  1.088512143348E-01
     87 F   1 H    -1.208909471233E-01  1.088512143348E-01  4.330315539252E-01
     88 F   1 H    -4.330315539252E-01 -3.241803395904E-01  4.460774989515E-01
     89 F   1 H    -3.241803395904E-01  4.460774989515E-01 -4.330315539252E-01
     90 F   1 H    -2.297421614581E-01  3.241803395904E-01 -1.088512143348E-01
     91 F   1 H     2.297421614581E-01 -4.460774989515E-01  1.208909471233E-01
     92 F   1 H     4.330315539252E-01  1.088512143348E-01 -1.208909471233E-01
     93 F   1 H    -4.330315539252E-01  4.460774989515E-01 -3.241803395904E-01
     94 F   1 H    -2.297421614581E-01 -1.088512143348E-01  3.241803395904E-01
     95 F   1 H    -4.460774989515E-01  1.208909471233E-01  2.297421614581E-01
     96 F   1 H     1.208909471233E-01  2.297421614581E-01 -4.460774989515E-01
     97 F   1 H    -1.088512143348E-01  3.241803395904E-01 -2.297421614581E-01
     98 F   1 H    -1.208909471233E-01  4.330315539252E-01  1.088512143348E-01
     99 F   1 H     1.088512143348E-01 -1.208909471233E-01  4.330315539252E-01
    100 F   1 H    -3.241803395904E-01 -4.330315539252E-01  4.460774989515E-01
    101 F   1 H     4.460774989515E-01 -3.241803395904E-01 -4.330315539252E-01
    102 F   1 H     3.241803395904E-01 -2.297421614581E-01 -1.088512143348E-01
    103 T   8 O    -1.574837157959E-01  4.501087021705E-01 -4.653159767804E-01
    104 T   8 O    -8.457532104907E-02  3.078322609845E-01  4.653159767804E-01
    105 F   8 O     1.574837157959E-01 -3.078322609845E-01 -3.924075820336E-01
    106 F   8 O     8.457532104907E-02 -4.501087021705E-01  3.924075820336E-01
    107 T   8 O    -4.653159767804E-01 -1.574837157959E-01  4.501087021705E-01
    108 T   8 O     4.501087021705E-01 -4.653159767804E-01 -1.574837157959E-01
    109 T   8 O     3.924075820336E-01  8.457532104907E-02 -4.501087021705E-01
    110 T   8 O     3.078322609845E-01  4.653159767804E-01 -8.457532104907E-02
    111 F   8 O     4.653159767804E-01 -8.457532104907E-02  3.078322609845E-01
    112 F   8 O    -3.078322609845E-01 -3.924075820336E-01  1.574837157959E-01
    113 F   8 O    -3.924075820336E-01  1.574837157959E-01 -3.078322609845E-01
    114 F   8 O    -4.501087021705E-01  3.924075820336E-01  8.457532104907E-02
    115 F   8 O     4.501087021705E-01 -1.574837157959E-01 -4.653159767804E-01
    116 F   8 O     3.078322609845E-01 -8.457532104907E-02  4.653159767804E-01
    117 F   8 O    -3.078322609845E-01  1.574837157959E-01 -3.924075820336E-01
    118 F   8 O    -4.501087021705E-01  8.457532104907E-02  3.924075820336E-01
    119 F   8 O    -1.574837157959E-01 -4.653159767804E-01  4.501087021705E-01
    120 F   8 O    -4.653159767804E-01  4.501087021705E-01 -1.574837157959E-01
    121 F   8 O     8.457532104907E-02  3.924075820336E-01 -4.501087021705E-01
    122 F   8 O     4.653159767804E-01  3.078322609845E-01 -8.457532104907E-02
    123 F   8 O    -8.457532104907E-02  4.653159767804E-01  3.078322609845E-01
    124 F   8 O    -3.924075820336E-01 -3.078322609845E-01  1.574837157959E-01
    125 F   8 O     1.574837157959E-01 -3.924075820336E-01 -3.078322609845E-01
    126 F   8 O     3.924075820336E-01 -4.501087021705E-01  8.457532104907E-02

 TRANSFORMATION MATRIX PRIMITIVE-CRYSTALLOGRAPHIC CELL
  0.0000  1.0000  1.0000  1.0000  0.0000  1.0000  1.0000  1.0000  0.0000

 *******************************************************************************
 CRYSTALLOGRAPHIC CELL (VOLUME=       5850.05466101)
         A              B              C           ALPHA      BETA       GAMMA 
    18.01855562    18.01855562    18.01855562    90.000000  90.000000  90.000000

 COORDINATES IN THE CRYSTALLOGRAPHIC CELL
     ATOM                 X/A                 Y/B                 Z/C    
 *******************************************************************************
      1 T 248 CD    5.216886264840E-17  2.500000000000E-01 -5.000000000000E-01
      2 F 248 CD    5.000000000000E-01  2.500000000000E-01  1.304221566210E-16
      3 F 248 CD   -5.000000000000E-01 -5.216886264840E-17  2.500000000000E-01
      4 T 248 CD    2.500000000000E-01  5.000000000000E-01  2.608443132420E-17
      5 F 248 CD    2.500000000000E-01 -5.216886264840E-17 -5.000000000000E-01
      6 F 248 CD   -5.216886264840E-17 -5.000000000000E-01  2.500000000000E-01
      7 T   7 N    -2.772710446889E-02  2.969557893803E-01  3.852827325668E-01
      8 T   7 N     2.772710446889E-02 -2.969557893803E-01  3.852827325668E-01
      9 F   7 N    -2.772710446889E-02 -2.969557893803E-01 -3.852827325668E-01
     10 F   7 N     2.772710446889E-02  2.969557893803E-01 -3.852827325668E-01
     11 T   7 N     3.852827325668E-01 -2.772710446889E-02  2.969557893803E-01
     12 T   7 N     2.969557893803E-01  3.852827325668E-01 -2.772710446889E-02
     13 T   7 N    -3.852827325668E-01  2.772710446889E-02  2.969557893803E-01
     14 T   7 N    -2.969557893803E-01  3.852827325668E-01  2.772710446889E-02
     15 F   7 N     3.852827325668E-01  2.772710446889E-02 -2.969557893803E-01
     16 F   7 N    -2.969557893803E-01 -3.852827325668E-01 -2.772710446889E-02
     17 F   7 N    -3.852827325668E-01 -2.772710446889E-02 -2.969557893803E-01
     18 F   7 N     2.969557893803E-01 -3.852827325668E-01  2.772710446889E-02
     19 F   7 N     2.969557893803E-01 -2.772710446889E-02  3.852827325668E-01
     20 F   7 N    -2.969557893803E-01  2.772710446889E-02  3.852827325668E-01
     21 F   7 N    -2.969557893803E-01 -2.772710446889E-02 -3.852827325668E-01
     22 F   7 N     2.969557893803E-01  2.772710446889E-02 -3.852827325668E-01
     23 F   7 N    -2.772710446889E-02  3.852827325668E-01  2.969557893803E-01
     24 F   7 N     3.852827325668E-01  2.969557893803E-01 -2.772710446889E-02
     25 F   7 N     2.772710446889E-02 -3.852827325668E-01  2.969557893803E-01
     26 F   7 N     3.852827325668E-01 -2.969557893803E-01  2.772710446889E-02
     27 F   7 N     2.772710446889E-02  3.852827325668E-01 -2.969557893803E-01
     28 F   7 N    -3.852827325668E-01 -2.969557893803E-01 -2.772710446889E-02
     29 F   7 N    -2.772710446889E-02 -3.852827325668E-01 -2.969557893803E-01
     30 F   7 N    -3.852827325668E-01  2.969557893803E-01  2.772710446889E-02
     31 T   7 N    -4.504694865447E-01 -9.524677969460E-02 -9.524677969460E-02
     32 T   7 N     4.504694865447E-01  9.524677969460E-02 -9.524677969460E-02
     33 F   7 N    -4.504694865447E-01  9.524677969460E-02  9.524677969460E-02
     34 F   7 N     4.504694865447E-01 -9.524677969460E-02  9.524677969460E-02
     35 T   7 N    -9.524677969460E-02 -4.504694865447E-01 -9.524677969460E-02
     36 F   7 N    -9.524677969460E-02 -9.524677969460E-02 -4.504694865447E-01
     37 T   7 N     9.524677969460E-02  4.504694865447E-01 -9.524677969460E-02
     38 F   7 N     9.524677969460E-02 -9.524677969460E-02  4.504694865447E-01
     39 F   7 N    -9.524677969460E-02  4.504694865447E-01  9.524677969460E-02
     40 F   7 N     9.524677969460E-02  9.524677969460E-02 -4.504694865447E-01
     41 F   7 N     9.524677969460E-02 -4.504694865447E-01  9.524677969460E-02
     42 F   7 N    -9.524677969460E-02  9.524677969460E-02  4.504694865447E-01
     43 T   6 C    -2.829991674237E-03  3.625080588797E-01  3.625080588797E-01
     44 T   6 C     2.829991674237E-03 -3.625080588797E-01  3.625080588797E-01
     45 F   6 C    -2.829991674237E-03 -3.625080588797E-01 -3.625080588797E-01
     46 F   6 C     2.829991674237E-03  3.625080588797E-01 -3.625080588797E-01
     47 T   6 C     3.625080588797E-01 -2.829991674237E-03  3.625080588797E-01
     48 F   6 C     3.625080588797E-01  3.625080588797E-01 -2.829991674237E-03
     49 T   6 C    -3.625080588797E-01  2.829991674237E-03  3.625080588797E-01
     50 F   6 C    -3.625080588797E-01  3.625080588797E-01  2.829991674237E-03
     51 F   6 C     3.625080588797E-01  2.829991674237E-03 -3.625080588797E-01
     52 F   6 C    -3.625080588797E-01 -3.625080588797E-01 -2.829991674237E-03
     53 F   6 C    -3.625080588797E-01 -2.829991674237E-03 -3.625080588797E-01
     54 F   6 C     3.625080588797E-01 -3.625080588797E-01  2.829991674237E-03
     55 T   6 C    -7.307200534042E-02  2.750655182548E-01  3.296416901595E-01
     56 T   6 C     7.307200534042E-02 -2.750655182548E-01  3.296416901595E-01
     57 F   6 C    -7.307200534042E-02 -2.750655182548E-01 -3.296416901595E-01
     58 F   6 C     7.307200534042E-02  2.750655182548E-01 -3.296416901595E-01
     59 T   6 C     3.296416901595E-01 -7.307200534042E-02  2.750655182548E-01
     60 T   6 C     2.750655182548E-01  3.296416901595E-01 -7.307200534042E-02
     61 T   6 C    -3.296416901595E-01  7.307200534042E-02  2.750655182548E-01
     62 T   6 C    -2.750655182548E-01  3.296416901595E-01  7.307200534042E-02
     63 F   6 C     3.296416901595E-01  7.307200534042E-02 -2.750655182548E-01
     64 F   6 C    -2.750655182548E-01 -3.296416901595E-01 -7.307200534042E-02
     65 F   6 C    -3.296416901595E-01 -7.307200534042E-02 -2.750655182548E-01
     66 F   6 C     2.750655182548E-01 -3.296416901595E-01  7.307200534042E-02
     67 F   6 C     2.750655182548E-01 -7.307200534042E-02  3.296416901595E-01
     68 F   6 C    -2.750655182548E-01  7.307200534042E-02  3.296416901595E-01
     69 F   6 C    -2.750655182548E-01 -7.307200534042E-02 -3.296416901595E-01
     70 F   6 C     2.750655182548E-01  7.307200534042E-02 -3.296416901595E-01
     71 F   6 C    -7.307200534042E-02  3.296416901595E-01  2.750655182548E-01
     72 F   6 C     3.296416901595E-01  2.750655182548E-01 -7.307200534042E-02
     73 F   6 C     7.307200534042E-02 -3.296416901595E-01  2.750655182548E-01
     74 F   6 C     3.296416901595E-01 -2.750655182548E-01  7.307200534042E-02
     75 F   6 C     7.307200534042E-02  3.296416901595E-01 -2.750655182548E-01
     76 F   6 C    -3.296416901595E-01 -2.750655182548E-01 -7.307200534042E-02
     77 F   6 C    -7.307200534042E-02 -3.296416901595E-01 -2.750655182548E-01
     78 F   6 C    -3.296416901595E-01  2.750655182548E-01  7.307200534042E-02
     79 T   1 H    -1.016446962336E-01  2.225356433569E-01  3.313868576917E-01
     80 T   1 H     1.016446962336E-01 -2.225356433569E-01  3.313868576917E-01
     81 F   1 H    -1.016446962336E-01 -2.225356433569E-01 -3.313868576917E-01
     82 F   1 H     1.016446962336E-01  2.225356433569E-01 -3.313868576917E-01
     83 T   1 H     3.313868576917E-01 -1.016446962336E-01  2.225356433569E-01
     84 T   1 H     2.225356433569E-01  3.313868576917E-01 -1.016446962336E-01
     85 T   1 H    -3.313868576917E-01  1.016446962336E-01  2.225356433569E-01
     86 T   1 H    -2.225356433569E-01  3.313868576917E-01  1.016446962336E-01
     87 F   1 H     3.313868576917E-01  1.016446962336E-01 -2.225356433569E-01
     88 F   1 H    -2.225356433569E-01 -3.313868576917E-01 -1.016446962336E-01
     89 F   1 H    -3.313868576917E-01 -1.016446962336E-01 -2.225356433569E-01
     90 F   1 H     2.225356433569E-01 -3.313868576917E-01  1.016446962336E-01
     91 F   1 H     2.225356433569E-01 -1.016446962336E-01  3.313868576917E-01
     92 F   1 H    -2.225356433569E-01  1.016446962336E-01  3.313868576917E-01
     93 F   1 H    -2.225356433569E-01 -1.016446962336E-01 -3.313868576917E-01
     94 F   1 H     2.225356433569E-01  1.016446962336E-01 -3.313868576917E-01
     95 F   1 H    -1.016446962336E-01  3.313868576917E-01  2.225356433569E-01
     96 F   1 H     3.313868576917E-01  2.225356433569E-01 -1.016446962336E-01
     97 F   1 H     1.016446962336E-01 -3.313868576917E-01  2.225356433569E-01
     98 F   1 H     3.313868576917E-01 -2.225356433569E-01  1.016446962336E-01
     99 F   1 H     1.016446962336E-01  3.313868576917E-01 -2.225356433569E-01
    100 F   1 H    -3.313868576917E-01 -2.225356433569E-01 -1.016446962336E-01
    101 F   1 H    -1.016446962336E-01 -3.313868576917E-01 -2.225356433569E-01
    102 F   1 H    -3.313868576917E-01  2.225356433569E-01  1.016446962336E-01
    103 T   8 O    -4.288617794070E-01 -3.645419737343E-02 -1.210295184225E-01
    104 T   8 O     4.288617794070E-01  3.645419737343E-02 -1.210295184225E-01
    105 F   8 O    -4.288617794070E-01  3.645419737343E-02  1.210295184225E-01
    106 F   8 O     4.288617794070E-01 -3.645419737343E-02  1.210295184225E-01
    107 T   8 O    -1.210295184225E-01 -4.288617794070E-01 -3.645419737343E-02
    108 T   8 O    -3.645419737343E-02 -1.210295184225E-01 -4.288617794070E-01
    109 T   8 O     1.210295184225E-01  4.288617794070E-01 -3.645419737343E-02
    110 T   8 O     3.645419737343E-02 -1.210295184225E-01  4.288617794070E-01
    111 F   8 O    -1.210295184225E-01  4.288617794070E-01  3.645419737343E-02
    112 F   8 O     3.645419737343E-02  1.210295184225E-01 -4.288617794070E-01
    113 F   8 O     1.210295184225E-01 -4.288617794070E-01  3.645419737343E-02
    114 F   8 O    -3.645419737343E-02  1.210295184225E-01  4.288617794070E-01
    115 F   8 O    -3.645419737343E-02 -4.288617794070E-01 -1.210295184225E-01
    116 F   8 O     3.645419737343E-02  4.288617794070E-01 -1.210295184225E-01
    117 F   8 O     3.645419737343E-02 -4.288617794070E-01  1.210295184225E-01
    118 F   8 O    -3.645419737343E-02  4.288617794070E-01  1.210295184225E-01
    119 F   8 O    -4.288617794070E-01 -1.210295184225E-01 -3.645419737343E-02
    120 F   8 O    -1.210295184225E-01 -3.645419737343E-02 -4.288617794070E-01
    121 F   8 O     4.288617794070E-01  1.210295184225E-01 -3.645419737343E-02
    122 F   8 O    -1.210295184225E-01  3.645419737343E-02  4.288617794070E-01
    123 F   8 O     4.288617794070E-01 -1.210295184225E-01  3.645419737343E-02
    124 F   8 O     1.210295184225E-01  3.645419737343E-02 -4.288617794070E-01
    125 F   8 O    -4.288617794070E-01  1.210295184225E-01  3.645419737343E-02
    126 F   8 O     1.210295184225E-01 -3.645419737343E-02  4.288617794070E-01

 T = ATOM BELONGING TO THE ASYMMETRIC UNIT

 *******************************************************************************
 * CELL DEFORMATION
 *******************************************************************************

    ELASTIC STRAIN MATRIX (ADIMENSIONAL)

    1    0.0000000000    0.0000000000    0.0000000000
    2    0.0000000000    0.0000000000   -0.0150000000
    3    0.0000000000   -0.0150000000    0.0000000000

 LATTICE PARAMETERS (ANGSTROMS AND DEGREES) OF
 (1) ORIGINAL PRIMITIVE CELL
 (2) ORIGINAL CRYSTALLOGRAPHIC CELL
 (3) DEFORMED PRIMITIVE CELL
 (4) DEFORMED CRYSTALLOGRAPHIC CELL

            A           B           C        ALPHA       BETA        GAMMA         VOL
 (1)   15.604527   15.604527   15.604527  109.471221  109.471221  109.471221 2925.027331
 (2)   18.018556   18.018556   18.018556   90.000000   90.000000   90.000000 5850.054661
 (3)   15.448876   15.760958   15.760958  110.273470  109.472233  109.472233 2924.369199
 (4)   18.018556   18.020583   18.020583   91.718744   90.000000   90.000000 5848.738399

 * CELL DEFORMATION COMPLETE - NO. OF SYMMOPS   4
 *******************************************************************************
 LATTICE PARAMETERS (ANGSTROMS AND DEGREES) - BOHR = 0.5291772083 ANGSTROM
 PRIMITIVE CELL - CENTRING CODE 6/1 VOLUME=  2924.369199 - DENSITY  1.151 g/cm^3
         A              B              C           ALPHA      BETA       GAMMA 
    15.44887569    15.76095842    15.76095842   110.273470 109.472233 109.472233
 *******************************************************************************
 ATOMS IN THE ASYMMETRIC UNIT   34 - ATOMS IN THE UNIT CELL:  126
     ATOM                 X/A                 Y/B                 Z/C    
 *******************************************************************************
      1 T 248 CD   -2.500000000000E-01  5.000000000000E-01  2.500000000000E-01
      2 F 248 CD    2.500000000000E-01  5.000000000000E-01 -2.500000000000E-01
      3 F 248 CD    2.500000000000E-01 -2.500000000000E-01 -5.000000000000E-01
      4 T 248 CD    5.000000000000E-01  2.500000000000E-01 -2.500000000000E-01
      5 F 248 CD    5.000000000000E-01 -2.500000000000E-01  2.500000000000E-01
      6 F 248 CD   -2.500000000000E-01  2.500000000000E-01 -5.000000000000E-01
      7 T   7 N    -3.177614780529E-01  3.575556280979E-01  2.692286849114E-01
      8 T   7 N     8.832694318654E-02  4.130098370357E-01 -2.692286849114E-01
      9 F   7 N     3.177614780529E-01 -4.130098370357E-01 -3.246828938492E-01
     10 F   7 N    -8.832694318654E-02 -3.575556280979E-01  3.246828938492E-01
     11 T   7 N     2.692286849114E-01 -3.177614780529E-01  3.575556280979E-01
     12 T   7 N     3.575556280979E-01  2.692286849114E-01 -3.177614780529E-01
     13 T   7 N     3.246828938492E-01 -8.832694318654E-02 -3.575556280979E-01
     14 T   7 N     4.130098370357E-01 -2.692286849114E-01  8.832694318654E-02
     15 F   7 N    -2.692286849114E-01  8.832694318654E-02  4.130098370357E-01
     16 F   7 N    -4.130098370357E-01 -3.246828938492E-01  3.177614780529E-01
     17 F   7 N    -3.246828938492E-01  3.177614780529E-01 -4.130098370357E-01
     18 F   7 N    -3.575556280979E-01  3.246828938492E-01 -8.832694318654E-02
     19 F   7 N     3.575556280979E-01 -3.177614780529E-01  2.692286849114E-01
     20 F   7 N     4.130098370357E-01  8.832694318654E-02 -2.692286849114E-01
     21 F   7 N    -4.130098370357E-01  3.177614780529E-01 -3.246828938492E-01
     22 F   7 N    -3.575556280979E-01 -8.832694318654E-02  3.246828938492E-01
     23 F   7 N    -3.177614780529E-01  2.692286849114E-01  3.575556280979E-01
     24 F   7 N     2.692286849114E-01  3.575556280979E-01 -3.177614780529E-01
     25 F   7 N    -8.832694318654E-02  3.246828938492E-01 -3.575556280979E-01
     26 F   7 N    -2.692286849114E-01  4.130098370357E-01  8.832694318654E-02
     27 F   7 N     8.832694318654E-02 -2.692286849114E-01  4.130098370357E-01
     28 F   7 N    -3.246828938492E-01 -4.130098370357E-01  3.177614780529E-01
     29 F   7 N     3.177614780529E-01 -3.246828938492E-01 -4.130098370357E-01
     30 F   7 N     3.246828938492E-01 -3.575556280979E-01 -8.832694318654E-02
     31 T   7 N    -1.904935593892E-01  4.542837337607E-01  4.542837337607E-01
     32 T   7 N     0.000000000000E+00  3.552227068501E-01 -4.542837337607E-01
     33 F   7 N     1.904935593892E-01 -3.552227068501E-01 -3.552227068501E-01
     34 F   7 N     0.000000000000E+00 -4.542837337607E-01  3.552227068501E-01
     35 T   7 N     4.542837337607E-01 -1.904935593892E-01  4.542837337607E-01
     36 F   7 N     4.542837337607E-01  4.542837337607E-01 -1.904935593892E-01
     37 T   7 N     3.552227068501E-01  4.163336342344E-17 -4.542837337607E-01
     38 F   7 N     3.552227068501E-01 -4.542837337607E-01  4.076600168545E-17
     39 F   7 N    -4.542837337607E-01  1.387778780781E-17  3.552227068501E-01
     40 F   7 N    -3.552227068501E-01 -3.552227068501E-01  1.904935593892E-01
     41 F   7 N    -3.552227068501E-01  1.904935593892E-01 -3.552227068501E-01
     42 F   7 N    -4.542837337607E-01  3.552227068501E-01  2.081668171172E-17
     43 T   6 C    -2.749838822407E-01  3.596780672054E-01  3.596780672054E-01
     44 T   6 C     0.000000000000E+00  3.653380505539E-01 -3.596780672054E-01
     45 F   6 C     2.749838822407E-01 -3.653380505539E-01 -3.653380505539E-01
     46 F   6 C     0.000000000000E+00 -3.596780672054E-01  3.653380505539E-01
     47 T   6 C     3.596780672054E-01 -2.749838822407E-01  3.596780672054E-01
     48 F   6 C     3.596780672054E-01  3.596780672054E-01 -2.749838822407E-01
     49 T   6 C     3.653380505539E-01 -5.551115123126E-17 -3.596780672054E-01
     50 F   6 C     3.653380505539E-01 -3.596780672054E-01 -3.867213623984E-17
     51 F   6 C    -3.596780672054E-01  5.551115123126E-17  3.653380505539E-01
     52 F   6 C    -3.653380505539E-01 -3.653380505539E-01  2.749838822407E-01
     53 F   6 C    -3.653380505539E-01  2.749838822407E-01 -3.653380505539E-01
     54 F   6 C    -3.596780672054E-01  3.653380505539E-01  3.905838326379E-17
     55 T   6 C    -3.952927915857E-01  2.565696848191E-01  2.019935129144E-01
     56 T   6 C     5.457617190472E-02  4.027136954999E-01 -2.019935129144E-01
     57 F   6 C     3.952927915857E-01 -4.027136954999E-01 -3.481375235952E-01
     58 F   6 C    -5.457617190472E-02 -2.565696848191E-01  3.481375235952E-01
     59 T   6 C     2.019935129144E-01 -3.952927915857E-01  2.565696848191E-01
     60 T   6 C     2.565696848191E-01  2.019935129144E-01 -3.952927915857E-01
     61 T   6 C     3.481375235952E-01 -5.457617190472E-02 -2.565696848191E-01
     62 T   6 C     4.027136954999E-01 -2.019935129144E-01  5.457617190472E-02
     63 F   6 C    -2.019935129144E-01  5.457617190472E-02  4.027136954999E-01
     64 F   6 C    -4.027136954999E-01 -3.481375235952E-01  3.952927915857E-01
     65 F   6 C    -3.481375235952E-01  3.952927915857E-01 -4.027136954999E-01
     66 F   6 C    -2.565696848191E-01  3.481375235952E-01 -5.457617190472E-02
     67 F   6 C     2.565696848191E-01 -3.952927915857E-01  2.019935129144E-01
     68 F   6 C     4.027136954999E-01  5.457617190472E-02 -2.019935129144E-01
     69 F   6 C    -4.027136954999E-01  3.952927915857E-01 -3.481375235952E-01
     70 F   6 C    -2.565696848191E-01 -5.457617190472E-02  3.481375235952E-01
     71 F   6 C    -3.952927915857E-01  2.019935129144E-01  2.565696848191E-01
     72 F   6 C     2.019935129144E-01  2.565696848191E-01 -3.952927915857E-01
     73 F   6 C    -5.457617190472E-02  3.481375235952E-01 -2.565696848191E-01
     74 F   6 C    -2.019935129144E-01  4.027136954999E-01  5.457617190472E-02
     75 F   6 C     5.457617190472E-02 -2.019935129144E-01  4.027136954999E-01
     76 F   6 C    -3.481375235952E-01 -4.027136954999E-01  3.952927915857E-01
     77 F   6 C     3.952927915857E-01 -3.481375235952E-01 -4.027136954999E-01
     78 F   6 C     3.481375235952E-01 -2.565696848191E-01 -5.457617190472E-02
     79 T   1 H    -4.460774989515E-01  2.297421614581E-01  1.208909471233E-01
     80 T   1 H     1.088512143348E-01  4.330315539252E-01 -1.208909471233E-01
     81 F   1 H     4.460774989515E-01 -4.330315539252E-01 -3.241803395904E-01
     82 F   1 H    -1.088512143348E-01 -2.297421614581E-01  3.241803395904E-01
     83 T   1 H     1.208909471233E-01 -4.460774989515E-01  2.297421614581E-01
     84 T   1 H     2.297421614581E-01  1.208909471233E-01 -4.460774989515E-01
     85 T   1 H     3.241803395904E-01 -1.088512143348E-01 -2.297421614581E-01
     86 T   1 H     4.330315539252E-01 -1.208909471233E-01  1.088512143348E-01
     87 F   1 H    -1.208909471233E-01  1.088512143348E-01  4.330315539252E-01
     88 F   1 H    -4.330315539252E-01 -3.241803395904E-01  4.460774989515E-01
     89 F   1 H    -3.241803395904E-01  4.460774989515E-01 -4.330315539252E-01
     90 F   1 H    -2.297421614581E-01  3.241803395904E-01 -1.088512143348E-01
     91 F   1 H     2.297421614581E-01 -4.460774989515E-01  1.208909471233E-01
     92 F   1 H     4.330315539252E-01  1.088512143348E-01 -1.208909471233E-01
     93 F   1 H    -4.330315539252E-01  4.460774989515E-01 -3.241803395904E-01
     94 F   1 H    -2.297421614581E-01 -1.088512143348E-01  3.241803395904E-01
     95 F   1 H    -4.460774989515E-01  1.208909471233E-01  2.297421614581E-01
     96 F   1 H     1.208909471233E-01  2.297421614581E-01 -4.460774989515E-01
     97 F   1 H    -1.088512143348E-01  3.241803395904E-01 -2.297421614581E-01
     98 F   1 H    -1.208909471233E-01  4.330315539252E-01  1.088512143348E-01
     99 F   1 H     1.088512143348E-01 -1.208909471233E-01  4.330315539252E-01
    100 F   1 H    -3.241803395904E-01 -4.330315539252E-01  4.460774989515E-01
    101 F   1 H     4.460774989515E-01 -3.241803395904E-01 -4.330315539252E-01
    102 F   1 H     3.241803395904E-01 -2.297421614581E-01 -1.088512143348E-01
    103 T   8 O    -1.574837157959E-01  4.501087021705E-01 -4.653159767804E-01
    104 T   8 O    -8.457532104907E-02  3.078322609845E-01  4.653159767804E-01
    105 F   8 O     1.574837157959E-01 -3.078322609845E-01 -3.924075820336E-01
    106 F   8 O     8.457532104907E-02 -4.501087021705E-01  3.924075820336E-01
    107 T   8 O    -4.653159767804E-01 -1.574837157959E-01  4.501087021705E-01
    108 T   8 O     4.501087021705E-01 -4.653159767804E-01 -1.574837157959E-01
    109 T   8 O     3.924075820336E-01  8.457532104907E-02 -4.501087021705E-01
    110 T   8 O     3.078322609845E-01  4.653159767804E-01 -8.457532104907E-02
    111 F   8 O     4.653159767804E-01 -8.457532104907E-02  3.078322609845E-01
    112 F   8 O    -3.078322609845E-01 -3.924075820336E-01  1.574837157959E-01
    113 F   8 O    -3.924075820336E-01  1.574837157959E-01 -3.078322609845E-01
    114 F   8 O    -4.501087021705E-01  3.924075820336E-01  8.457532104907E-02
    115 F   8 O     4.501087021705E-01 -1.574837157959E-01 -4.653159767804E-01
    116 F   8 O     3.078322609845E-01 -8.457532104907E-02  4.653159767804E-01
    117 F   8 O    -3.078322609845E-01  1.574837157959E-01 -3.924075820336E-01
    118 F   8 O    -4.501087021705E-01  8.457532104907E-02  3.924075820336E-01
    119 F   8 O    -1.574837157959E-01 -4.653159767804E-01  4.501087021705E-01
    120 F   8 O    -4.653159767804E-01  4.501087021705E-01 -1.574837157959E-01
    121 F   8 O     8.457532104907E-02  3.924075820336E-01 -4.501087021705E-01
    122 F   8 O     4.653159767804E-01  3.078322609845E-01 -8.457532104907E-02
    123 F   8 O    -8.457532104907E-02  4.653159767804E-01  3.078322609845E-01
    124 F   8 O    -3.924075820336E-01 -3.078322609845E-01  1.574837157959E-01
    125 F   8 O     1.574837157959E-01 -3.924075820336E-01 -3.078322609845E-01
    126 F   8 O     3.924075820336E-01 -4.501087021705E-01  8.457532104907E-02

 TRANSFORMATION MATRIX PRIMITIVE-CRYSTALLOGRAPHIC CELL
  0.0000  1.0000  1.0000  1.0000  0.0000  1.0000  1.0000  1.0000  0.0000

 *******************************************************************************
 CRYSTALLOGRAPHIC CELL (VOLUME=       5848.73839871)
         A              B              C           ALPHA      BETA       GAMMA 
    18.01855562    18.02058259    18.02058259    91.718744  90.000000  90.000000

 COORDINATES IN THE CRYSTALLOGRAPHIC CELL
     ATOM                 X/A                 Y/B                 Z/C    
 *******************************************************************************
      1 T 248 CD    5.216886264840E-17  2.500000000000E-01  5.000000000000E-01
      2 F 248 CD    5.000000000000E-01  2.500000000000E-01  9.540979117872E-17
      3 F 248 CD   -5.000000000000E-01 -8.673617379884E-17  2.500000000000E-01
      4 T 248 CD    2.500000000000E-01  5.000000000000E-01  4.857225732735E-17
      5 F 248 CD    2.500000000000E-01 -2.949029909161E-17  5.000000000000E-01
      6 F 248 CD   -5.216886264840E-17 -5.000000000000E-01  2.500000000000E-01
      7 T   7 N    -2.772710446889E-02  2.969557893803E-01  3.852827325668E-01
      8 T   7 N     2.772710446889E-02 -2.969557893803E-01  3.852827325668E-01
      9 F   7 N    -2.772710446889E-02 -2.969557893803E-01 -3.852827325668E-01
     10 F   7 N     2.772710446889E-02  2.969557893803E-01 -3.852827325668E-01
     11 T   7 N     3.852827325668E-01 -2.772710446889E-02  2.969557893803E-01
     12 T   7 N     2.969557893803E-01  3.852827325668E-01 -2.772710446889E-02
     13 T   7 N    -3.852827325668E-01  2.772710446889E-02  2.969557893803E-01
     14 T   7 N    -2.969557893803E-01  3.852827325668E-01  2.772710446889E-02
     15 F   7 N     3.852827325668E-01  2.772710446889E-02 -2.969557893803E-01
     16 F   7 N    -2.969557893803E-01 -3.852827325668E-01 -2.772710446889E-02
     17 F   7 N    -3.852827325668E-01 -2.772710446889E-02 -2.969557893803E-01
     18 F   7 N     2.969557893803E-01 -3.852827325668E-01  2.772710446889E-02
     19 F   7 N     2.969557893803E-01 -2.772710446889E-02  3.852827325668E-01
     20 F   7 N    -2.969557893803E-01  2.772710446889E-02  3.852827325668E-01
     21 F   7 N    -2.969557893803E-01 -2.772710446889E-02 -3.852827325668E-01
     22 F   7 N     2.969557893803E-01  2.772710446889E-02 -3.852827325668E-01
     23 F   7 N    -2.772710446889E-02  3.852827325668E-01  2.969557893803E-01
     24 F   7 N     3.852827325668E-01  2.969557893803E-01 -2.772710446889E-02
     25 F   7 N     2.772710446889E-02 -3.852827325668E-01  2.969557893803E-01
     26 F   7 N     3.852827325668E-01 -2.969557893803E-01  2.772710446889E-02
     27 F   7 N     2.772710446889E-02  3.852827325668E-01 -2.969557893803E-01
     28 F   7 N    -3.852827325668E-01 -2.969557893803E-01 -2.772710446889E-02
     29 F   7 N    -2.772710446889E-02 -3.852827325668E-01 -2.969557893803E-01
     30 F   7 N    -3.852827325668E-01  2.969557893803E-01  2.772710446889E-02
     31 T   7 N    -4.504694865447E-01 -9.524677969460E-02 -9.524677969460E-02
     32 T   7 N     4.504694865447E-01  9.524677969460E-02 -9.524677969460E-02
     33 F   7 N    -4.504694865447E-01  9.524677969460E-02  9.524677969460E-02
     34 F   7 N     4.504694865447E-01 -9.524677969460E-02  9.524677969460E-02
     35 T   7 N    -9.524677969460E-02 -4.504694865447E-01 -9.524677969460E-02
     36 F   7 N    -9.524677969460E-02 -9.524677969460E-02 -4.504694865447E-01
     37 T   7 N     9.524677969460E-02  4.504694865447E-01 -9.524677969460E-02
     38 F   7 N     9.524677969460E-02 -9.524677969460E-02  4.504694865447E-01
     39 F   7 N    -9.524677969460E-02  4.504694865447E-01  9.524677969460E-02
     40 F   7 N     9.524677969460E-02  9.524677969460E-02 -4.504694865447E-01
     41 F   7 N     9.524677969460E-02 -4.504694865447E-01  9.524677969460E-02
     42 F   7 N    -9.524677969460E-02  9.524677969460E-02  4.504694865447E-01
     43 T   6 C    -2.829991674237E-03  3.625080588797E-01  3.625080588797E-01
     44 T   6 C     2.829991674237E-03 -3.625080588797E-01  3.625080588797E-01
     45 F   6 C    -2.829991674237E-03 -3.625080588797E-01 -3.625080588797E-01
     46 F   6 C     2.829991674237E-03  3.625080588797E-01 -3.625080588797E-01
     47 T   6 C     3.625080588797E-01 -2.829991674237E-03  3.625080588797E-01
     48 F   6 C     3.625080588797E-01  3.625080588797E-01 -2.829991674237E-03
     49 T   6 C    -3.625080588797E-01  2.829991674237E-03  3.625080588797E-01
     50 F   6 C    -3.625080588797E-01  3.625080588797E-01  2.829991674237E-03
     51 F   6 C     3.625080588797E-01  2.829991674237E-03 -3.625080588797E-01
     52 F   6 C    -3.625080588797E-01 -3.625080588797E-01 -2.829991674237E-03
     53 F   6 C    -3.625080588797E-01 -2.829991674237E-03 -3.625080588797E-01
     54 F   6 C     3.625080588797E-01 -3.625080588797E-01  2.829991674237E-03
     55 T   6 C    -7.307200534042E-02  2.750655182548E-01  3.296416901595E-01
     56 T   6 C     7.307200534042E-02 -2.750655182548E-01  3.296416901595E-01
     57 F   6 C    -7.307200534042E-02 -2.750655182548E-01 -3.296416901595E-01
     58 F   6 C     7.307200534042E-02  2.750655182548E-01 -3.296416901595E-01
     59 T   6 C     3.296416901595E-01 -7.307200534042E-02  2.750655182548E-01
     60 T   6 C     2.750655182548E-01  3.296416901595E-01 -7.307200534042E-02
     61 T   6 C    -3.296416901595E-01  7.307200534042E-02  2.750655182548E-01
     62 T   6 C    -2.750655182548E-01  3.296416901595E-01  7.307200534042E-02
     63 F   6 C     3.296416901595E-01  7.307200534042E-02 -2.750655182548E-01
     64 F   6 C    -2.750655182548E-01 -3.296416901595E-01 -7.307200534042E-02
     65 F   6 C    -3.296416901595E-01 -7.307200534042E-02 -2.750655182548E-01
     66 F   6 C     2.750655182548E-01 -3.296416901595E-01  7.307200534042E-02
     67 F   6 C     2.750655182548E-01 -7.307200534042E-02  3.296416901595E-01
     68 F   6 C    -2.750655182548E-01  7.307200534042E-02  3.296416901595E-01
     69 F   6 C    -2.750655182548E-01 -7.307200534042E-02 -3.296416901595E-01
     70 F   6 C     2.750655182548E-01  7.307200534042E-02 -3.296416901595E-01
     71 F   6 C    -7.307200534042E-02  3.296416901595E-01  2.750655182548E-01
     72 F   6 C     3.296416901595E-01  2.750655182548E-01 -7.307200534042E-02
     73 F   6 C     7.307200534042E-02 -3.296416901595E-01  2.750655182548E-01
     74 F   6 C     3.296416901595E-01 -2.750655182548E-01  7.307200534042E-02
     75 F   6 C     7.307200534042E-02  3.296416901595E-01 -2.750655182548E-01
     76 F   6 C    -3.296416901595E-01 -2.750655182548E-01 -7.307200534042E-02
     77 F   6 C    -7.307200534042E-02 -3.296416901595E-01 -2.750655182548E-01
     78 F   6 C    -3.296416901595E-01  2.750655182548E-01  7.307200534042E-02
     79 T   1 H    -1.016446962336E-01  2.225356433569E-01  3.313868576917E-01
     80 T   1 H     1.016446962336E-01 -2.225356433569E-01  3.313868576917E-01
     81 F   1 H    -1.016446962336E-01 -2.225356433569E-01 -3.313868576917E-01
     82 F   1 H     1.016446962336E-01  2.225356433569E-01 -3.313868576917E-01
     83 T   1 H     3.313868576917E-01 -1.016446962336E-01  2.225356433569E-01
     84 T   1 H     2.225356433569E-01  3.313868576917E-01 -1.016446962336E-01
     85 T   1 H    -3.313868576917E-01  1.016446962336E-01  2.225356433569E-01
     86 T   1 H    -2.225356433569E-01  3.313868576917E-01  1.016446962336E-01
     87 F   1 H     3.313868576917E-01  1.016446962336E-01 -2.225356433569E-01
     88 F   1 H    -2.225356433569E-01 -3.313868576917E-01 -1.016446962336E-01
     89 F   1 H    -3.313868576917E-01 -1.016446962336E-01 -2.225356433569E-01
     90 F   1 H     2.225356433569E-01 -3.313868576917E-01  1.016446962336E-01
     91 F   1 H     2.225356433569E-01 -1.016446962336E-01  3.313868576917E-01
     92 F   1 H    -2.225356433569E-01  1.016446962336E-01  3.313868576917E-01
     93 F   1 H    -2.225356433569E-01 -1.016446962336E-01 -3.313868576917E-01
     94 F   1 H     2.225356433569E-01  1.016446962336E-01 -3.313868576917E-01
     95 F   1 H    -1.016446962336E-01  3.313868576917E-01  2.225356433569E-01
     96 F   1 H     3.313868576917E-01  2.225356433569E-01 -1.016446962336E-01
     97 F   1 H     1.016446962336E-01 -3.313868576917E-01  2.225356433569E-01
     98 F   1 H     3.313868576917E-01 -2.225356433569E-01  1.016446962336E-01
     99 F   1 H     1.016446962336E-01  3.313868576917E-01 -2.225356433569E-01
    100 F   1 H    -3.313868576917E-01 -2.225356433569E-01 -1.016446962336E-01
    101 F   1 H    -1.016446962336E-01 -3.313868576917E-01 -2.225356433569E-01
    102 F   1 H    -3.313868576917E-01  2.225356433569E-01  1.016446962336E-01
    103 T   8 O    -4.288617794070E-01 -3.645419737343E-02 -1.210295184225E-01
    104 T   8 O     4.288617794070E-01  3.645419737343E-02 -1.210295184225E-01
    105 F   8 O    -4.288617794070E-01  3.645419737343E-02  1.210295184225E-01
    106 F   8 O     4.288617794070E-01 -3.645419737343E-02  1.210295184225E-01
    107 T   8 O    -1.210295184225E-01 -4.288617794070E-01 -3.645419737343E-02
    108 T   8 O    -3.645419737343E-02 -1.210295184225E-01 -4.288617794070E-01
    109 T   8 O     1.210295184225E-01  4.288617794070E-01 -3.645419737343E-02
    110 T   8 O     3.645419737343E-02 -1.210295184225E-01  4.288617794070E-01
    111 F   8 O    -1.210295184225E-01  4.288617794070E-01  3.645419737343E-02
    112 F   8 O     3.645419737343E-02  1.210295184225E-01 -4.288617794070E-01
    113 F   8 O     1.210295184225E-01 -4.288617794070E-01  3.645419737343E-02
    114 F   8 O    -3.645419737343E-02  1.210295184225E-01  4.288617794070E-01
    115 F   8 O    -3.645419737343E-02 -4.288617794070E-01 -1.210295184225E-01
    116 F   8 O     3.645419737343E-02  4.288617794070E-01 -1.210295184225E-01
    117 F   8 O     3.645419737343E-02 -4.288617794070E-01  1.210295184225E-01
    118 F   8 O    -3.645419737343E-02  4.288617794070E-01  1.210295184225E-01
    119 F   8 O    -4.288617794070E-01 -1.210295184225E-01 -3.645419737343E-02
    120 F   8 O    -1.210295184225E-01 -3.645419737343E-02 -4.288617794070E-01
    121 F   8 O     4.288617794070E-01  1.210295184225E-01 -3.645419737343E-02
    122 F   8 O    -1.210295184225E-01  3.645419737343E-02  4.288617794070E-01
    123 F   8 O     4.288617794070E-01 -1.210295184225E-01  3.645419737343E-02
    124 F   8 O     1.210295184225E-01  3.645419737343E-02 -4.288617794070E-01
    125 F   8 O    -4.288617794070E-01  1.210295184225E-01  3.645419737343E-02
    126 F   8 O     1.210295184225E-01 -3.645419737343E-02  4.288617794070E-01

 T = ATOM BELONGING TO THE ASYMMETRIC UNIT

 ****    4 SYMMOPS - TRANSLATORS IN FRACTIONAL UNITS
 **** MATRICES AND TRANSLATORS IN THE CRYSTALLOGRAPHIC REFERENCE FRAME
   V INV                    ROTATION MATRICES                   TRANSLATORS
   1   1  1.00  0.00  0.00  0.00  1.00  0.00  0.00  0.00  1.00  0.00  0.00  0.00
   2   2 -1.00  0.00  0.00 -1.00  0.00  1.00 -1.00  1.00  0.00  0.00  0.00  0.00
   3   3  1.00  0.00  0.00  0.00  0.00  1.00 -0.00  1.00  0.00  0.00  0.00  0.00
   4   4 -1.00  0.00  0.00 -1.00  1.00  0.00 -1.00  0.00  1.00  0.00  0.00  0.00

 DIRECT LATTICE VECTORS CARTESIAN COMPONENTS (ANGSTROM)
          X                    Y                    Z
  -0.900927780958E+01   0.887413864244E+01   0.887413864244E+01
   0.900927780958E+01  -0.914441697672E+01   0.914441697672E+01
   0.900927780958E+01   0.914441697672E+01  -0.914441697672E+01


 CARTESIAN COORDINATES - PRIMITIVE CELL
 *******************************************************************************
 *      ATOM          X(ANGSTROM)         Y(ANGSTROM)         Z(ANGSTROM)
 *******************************************************************************
    1   248 CD    9.400075532184E-16 -1.364905588151E+01  9.211986560296E+00
    2   248 CD    9.009277809580E+00 -1.351391671437E+01  2.027087507156E-01
    3   248 CD    9.009277809580E+00  2.027087507155E-01 -1.351391671437E+01
    4   248 CD   -1.351391671437E+01  9.009277809580E+00 -1.351391671437E-01
    5   248 CD   -1.351391671437E+01 -1.351391671437E-01  9.009277809580E+00
    6   248 CD   -9.400075532184E-16  9.211986560296E+00 -1.364905588151E+01
    7     7 N    -4.996023740310E-01  5.246580832192E+00  6.861977629746E+00
    8     7 N     4.996023740310E-01 -5.454847982568E+00  7.022499061968E+00
    9     7 N    -4.996023740310E-01 -5.246580832192E+00 -6.861977629746E+00
   10     7 N     4.996023740310E-01  5.454847982568E+00 -7.022499061968E+00
   11     7 N     6.942238345857E+00 -5.798630901417E-01  5.358208442990E+00
   12     7 N     5.350714407380E+00  6.949732381467E+00 -6.037359492189E-01
   13     7 N    -6.942238345857E+00  4.193416579203E-01  5.343220371770E+00
   14     7 N    -5.350714407380E+00  6.934744310247E+00  3.954687988431E-01
   15     7 N     6.942238345857E+00  5.798630901417E-01 -5.358208442990E+00
   16     7 N    -5.350714407380E+00 -6.934744310247E+00 -3.954687988431E-01
   17     7 N    -6.942238345857E+00 -4.193416579203E-01 -5.343220371770E+00
   18     7 N     5.350714407380E+00 -6.949732381467E+00  6.037359492189E-01
   19     7 N     5.350714407380E+00 -6.037359492189E-01  6.949732381467E+00
   20     7 N    -5.350714407380E+00  3.954687988431E-01  6.934744310247E+00
   21     7 N    -5.350714407380E+00 -3.954687988431E-01 -6.934744310247E+00
   22     7 N     5.350714407380E+00  6.037359492189E-01 -6.949732381467E+00
   23     7 N    -4.996023740310E-01  6.861977629746E+00  5.246580832192E+00
   24     7 N     6.942238345857E+00  5.358208442990E+00 -5.798630901417E-01
   25     7 N     4.996023740310E-01 -7.022499061968E+00  5.454847982568E+00
   26     7 N     6.942238345857E+00 -5.358208442990E+00  5.798630901417E-01
   27     7 N     4.996023740310E-01  7.022499061968E+00 -5.454847982568E+00
   28     7 N    -6.942238345857E+00 -5.343220371770E+00 -4.193416579203E-01
   29     7 N    -4.996023740310E-01 -6.861977629746E+00 -5.246580832192E+00
   30     7 N    -6.942238345857E+00  5.343220371770E+00  4.193416579203E-01
   31     7 N    -8.116809498040E+00 -1.690466256511E+00 -1.690466256511E+00
   32     7 N     8.116809498040E+00  1.741952538435E+00 -1.741952538435E+00
   33     7 N    -8.116809498040E+00  1.690466256511E+00  1.690466256511E+00
   34     7 N     8.116809498040E+00 -1.741952538435E+00  1.741952538435E+00
   35     7 N    -1.716209397473E+00 -8.091066357078E+00 -1.594457255002E+00
   36     7 N    -1.716209397473E+00 -1.594457255002E+00 -8.091066357078E+00
   37     7 N     1.716209397473E+00  8.142552639002E+00 -1.837961539944E+00
   38     7 N     1.716209397473E+00 -1.837961539944E+00  8.142552639002E+00
   39     7 N    -1.716209397473E+00  8.091066357078E+00  1.594457255002E+00
   40     7 N     1.716209397473E+00  1.837961539944E+00 -8.142552639002E+00
   41     7 N     1.716209397473E+00 -8.142552639002E+00  1.837961539944E+00
   42     7 N    -1.716209397473E+00  1.594457255002E+00  8.091066357078E+00
   43     6 C    -5.099236238400E-02  6.433893546997E+00  6.433893546997E+00
   44     6 C     5.099236238400E-02 -6.629849695637E+00  6.629849695637E+00
   45     6 C    -5.099236238400E-02 -6.433893546997E+00 -6.433893546997E+00
   46     6 C     5.099236238400E-02  6.629849695637E+00 -6.629849695637E+00
   47     6 C     6.531871621317E+00 -1.489704367038E-01  6.532636506753E+00
   48     6 C     6.531871621317E+00  6.532636506753E+00 -1.489704367038E-01
   49     6 C    -6.531871621317E+00 -4.698571193576E-02  6.531106735881E+00
   50     6 C    -6.531871621317E+00  6.531106735881E+00 -4.698571193576E-02
   51     6 C     6.531871621317E+00  1.489704367038E-01 -6.532636506753E+00
   52     6 C    -6.531871621317E+00 -6.531106735881E+00  4.698571193576E-02
   53     6 C    -6.531871621317E+00  4.698571193576E-02 -6.531106735881E+00
   54     6 C     6.531871621317E+00 -6.532636506753E+00  1.489704367038E-01
   55     6 C    -1.316651992430E+00  4.867188332659E+00  5.865322878439E+00
[truncated: 268,797 more chars]
