# Supplementary material for: Structure–Property Relationship of Piezoelectric Properties in Zeolitic Imidazolate Frameworks: A Computational Study
Source: ACS Appl Mater Interfaces. 2022 Nov 2;14(45):50803–14. doi: 10.1021/acsami.2c13506 (PMC9674201; doi:10.1021/acsami.2c13506)
Supplement: Supplementary file 5 — am2c13506_si_005.zip [file am2c13506_si_005.zip › Outputfiles_crystal17/CdIF-8/ClampedIon_results/Clamped_M06L-D3.out]

ZIF65Cd (cif CCDC 743558, GUPCUQ01)
EXTERNAL
PIEZOCON
CLAMPION
PRINT
END
END
6 5
0 0 6 2.0 1.00
  0.4563240000D+04  0.1966650000D-02
  0.6820240000D+03  0.1523060000D-01
  0.1549730000D+03  0.7612690000D-01
  0.4445530000D+02  0.2608010000D+00
  0.1302900000D+02  0.6164620000D+00
  0.1827730000D+01  0.2210060000D+00
0 1 3 4.0 1.00
  0.2096420000D+02  0.1146600000D+00  0.4024870000D-01
  0.4803310000D+01  0.9199990000D+00  0.2375940000D+00
  0.1459330000D+01 -0.3030680000D-02  0.8158540000D+00
0 1 1 0.0 1.00
  0.4834560000D+00  0.1000000000D+01  0.1000000000D+01
0 1 1 0.0 1.00
  0.1455850000D+00  0.1000000000D+01  0.1000000000D+01
0 3 1 0.0 1.00
  0.6260000000D+00  0.1000000000D+01
7 5
0 0 6 2.0 1.00
  0.6293480000D+04  0.1969790000D-02
  0.9490440000D+03  0.1496130000D-01
  0.2187760000D+03  0.7350060000D-01
  0.6369160000D+02  0.2489370000D+00
  0.1882820000D+02  0.6024600000D+00
  0.2720230000D+01  0.2562020000D+00
0 1 3 5.0 1.00
  0.3063310000D+02  0.1119060000D+00  0.3831190000D-01
  0.7026140000D+01  0.9216660000D+00  0.2374030000D+00
  0.2112050000D+01 -0.2569190000D-02  0.8175920000D+00
0 1 1 0.0 1.00
  0.6840090000D+00  0.1000000000D+01  0.1000000000D+01
0 1 1 0.0 1.00
  0.2008780000D+00  0.1000000000D+01  0.1000000000D+01
0 3 1 0.0 1.00
  0.9130000000D+00  0.1000000000D+01
1 4
0 0 3 1.0 1.00
  0.3386500000D+02  0.2549380000D-01
  0.5094790000D+01  0.1903730000D+00
  0.1158790000D+01  0.8521610000D+00
0 0 1 0.0 1.00
  0.3258400000D+00  0.1000000000D+01
0 0 1 0.0 1.00
  0.1027410000D+00  0.1000000000D+01
0 2 1 0.0 1.00
  0.7500000000D+00  0.1000000000D+01
8 5
0 0 6 2. 1.
       8588.50000         0.189515000E-02
       1297.23000         0.143859000E-01
       299.296000         0.707320000E-01
       87.3771000         0.240001000
       25.6789000         0.594797000
       3.74004000         0.280802000
0 1 3 6. 1.
       42.1175000         0.113889000         0.365114000E-01
       9.62837000         0.920811000         0.237153000
       2.85332000        -0.327447000E-02     0.819702000
0 1 1 0. 1.
      0.905661000          1.00000000          1.00000000
0 1 1 0. 1.
      0.255611000          1.00000000          1.00000000
0 3 1 0. 1.
       1.29200000          1.00000000
248 15
INPUT
20. 0 2 2 2 2 0
 13.835869 270.009483 0
 6.857270 38.767308 0
 12.404971 193.829629 0
 6.567799 31.896525 0
 10.896925 79.193647 0
 4.641165 13.230827 0
 15.184796 -35.476626 0
 7.592398 -5.617677 0
0 0 3 2. 1.
       9.72701100         -1.78642590
       7.83752300          2.57789480
       5.08919400         0.160117100
0 0 1 2. 1.
       1.55332600          1.00000000
0 0 1 0. 1.
      0.714079000          1.00000000
0 0 1 0. 1.
      0.500000000          1.00000000
0 0 1 0. 1.
      0.250000000          1.00000000
0 0 1 0. 1.
      0.120000000          1.00000000
0 2 2 6. 1.
       4.74271600         -6.23119940
       3.93665500          6.57419200
0 2 2 0. 1.
       1.38039100         0.749726500
      0.668485000         0.281108200
0 2 1 0. 1.
      0.363423000          1.00000000
0 2 1 0. 1.
      0.180000000          1.00000000
0 2 1 0. 1.
      0.120000000          1.00000000
0 3 4 10. 1.
       8.46934100        -0.163606000E-01
       3.02423100         0.286472800
       1.31636700         0.486851800
      0.556393000         0.379411100
0 3 1 0. 1.
      0.223856000          1.00000000
0 3 1 0. 1.
      0.120000000          1.00000000
0 4 1 0. 1.
      1.59813   1.0000
99 0
END
DFT
M06L-D3
xxlgrid
END
TOLINTEG
7 7 7 10 40
SHRINK
2 2
TOLDEE
8
DFTD3
ABC
END
END
          60 PROCESSORS WORKING

         
 *******************************************************************************
 *                                                                             *
 *                               CRYSTAL17                                     *
 *                      public : 1.0.2 - March 1st, 2018                       *
 *                       HTTP://WWW.CRYSTAL.UNITO.IT                           *
 *                                                                             *
 *                              MAIN AUTHORS                                   *
 *                                                                             *
 *  R. DOVESI(1,11), V.R. SAUNDERS(2), C. ROETTI(1,11), R. ORLANDO(1,11),      *
 *  C.M. ZICOVICH-WILSON(1,3), F. PASCALE(4), B. CIVALLERI(1,11),              *
 *  K. DOLL(5), N.M. HARRISON(2,6), I.J. BUSH(7), Ph. D'ARCO(8),               *
 *  M. LLUNELL(9), M. CAUSA'(10), Y. NOEL(8), L. MASCHIO(1,11), A. ERBA(1,11)  *
 *  M. RE'RAT(14), S. CASASSA(1,11)                                            *
 *                                                                             *
 *        CONTRIBUTIONS TO THE CODE HAVE ALSO BEEN GIVEN BY                    *
 *                                                                             *
 *  M. FERRABONE(1,11), M. DE LA PIERRE(1,11), M. FERRERO(1,11),               *
 *  J. BAIMA(1,11), E. ALBANESE(1,11), M.F. PEINTINGER(12), R. BAST(13),       *
 *  B. KIRTMAN(15), V. LACIVITA(1,11), R. DEMICHELIS(1,16)                     *
 *  G. BRANDEBURG(17), S. SALUSTRO(1,11), G. SANSONE(1,11)                     *
 *  M.T. RUGGIERO(18)                                                          *
 *                                                                             *
 * (1) THEORETICAL CHEMISTRY GROUP - UNIVERSITA' DI TORINO - TORINO (ITALY)    *
 * (2) COMPUTATIONAL SCIENCE & ENGINEERING DEPARTMENT - STFC DARESBURY (UK)    *
 * (3) UNIVERSIDAD AUTONOMA DEL ESTADO DE MORELOS - CUERNAVACA (MEXICO)        *
 * (4) UNIVERSITE' DE LORRAINE - NANCY (FRANCE)                                *
 * (5) UNIVERSITAET STUTTGART- STUTTGART (GERMANY)                             *
 * (6) IMPERIAL COLLEGE - LONDON (UK)                                          *
 * (7) OXFORD E-RESEARCH CENTRE - OXFORD (UK)                                  *
 * (8) UPMC - SORBONNE UNIVERSITES - PARIS (FRANCE)                            *
 * (9) UNIVERSIDAD DE BARCELONA - BARCELONA (SPAIN)                            *
 *(10) UNIVERSITA' DI NAPOLI "FEDERICO II" - NAPOLI (ITALY)                    *
 *(11) NIS - NANOSTRUCTURED INTERFACES AND SURFACES - TORINO (ITALY)           *
 *(12) MPI FUER CHEMISCHE ENERGIEKONVERSION - MUELHEIM AN DER RUHR (GERMANY)   *
 *(13) UNIVERSITY OF TROMSO - TROMSO (NORWAY)                                  *
 *(14) UNIVERSITE' DE PAU ET DES PAYS DE L'ADOUR - PAU (FRANCE)                *
 *(15) UNIVERSITY OF CALIFORNIA SANTA BARBARA - SANTA BARBARA (USA)            *
 *(16) CURTIN UNIVERSITY - PERTH (AUSTRALIA)                                   *
 *(17) UNIVERSITY COLLEGE LONDON - LONDON (UK)                                 *
 *(18) CAMBRIDGE UNIVERSITY - CAMBRIDGE (UK)                                   *
 *                                                                             *
 *******************************************************************************
 EEEEEEEEEE STARTING  DATE 10 11 2020 TIME 18:40:48.3
 ZIF65Cd (cif CCDC 743558, GUPCUQ01)                                             

 GEOMETRY INPUT FROM EXTERNAL FILE (FORTRAN UNIT 34)
 3D - CRYSTAL 

 *******************************************************************************
 LATTICE PARAMETERS  (ANGSTROMS AND DEGREES) - PRIMITIVE CELL
       A          B          C        ALPHA      BETA     GAMMA        VOLUME
   15.62021   15.62021   15.62021   109.47122 109.47122 109.47122   2933.858235
 INFORMATION **** CHKGRP **** SPGR WITH NO INVERSION

 NUMBER OF IRREDUCIBLE ATOMS IN THE CELL:    7

 CARTESIAN COORDINATES (ANGSTROM) - IRREDUCIBLE ATOMS AND SYMMETRY RELATED

 AT.IRR.  AT  AT.N.          X                   Y                   Z
     1     1   248    0.000000000000E+00 -1.352750293685E+01  9.018335291236E+00
     1     2   248    9.018335291236E+00 -1.352750293685E+01  0.000000000000E+00
     1     3   248    9.018335291236E+00  0.000000000000E+00 -1.352750293685E+01
     1     4   248   -1.352750293685E+01  9.018335291236E+00  0.000000000000E+00
     1     5   248   -1.352750293685E+01  0.000000000000E+00  9.018335291236E+00
     1     6   248    0.000000000000E+00  9.018335291236E+00 -1.352750293685E+01
     7     7     7   -6.051447914450E-01  5.363452223549E+00  6.964353922372E+00
     7     8     7    6.051447914450E-01 -5.363452223549E+00  6.964353922372E+00
     7     9     7   -6.051447914450E-01 -5.363452223549E+00 -6.964353922372E+00
     7    10     7    6.051447914450E-01  5.363452223549E+00 -6.964353922372E+00
     7    11     7    6.964353922372E+00 -6.051447914450E-01  5.363452223549E+00
     7    12     7    5.363452223549E+00  6.964353922372E+00 -6.051447914450E-01
     7    13     7   -6.964353922372E+00  6.051447914450E-01  5.363452223549E+00
     7    14     7   -5.363452223549E+00  6.964353922372E+00  6.051447914450E-01
     7    15     7    6.964353922372E+00  6.051447914450E-01 -5.363452223549E+00
     7    16     7   -5.363452223549E+00 -6.964353922372E+00 -6.051447914450E-01
     7    17     7   -6.964353922372E+00 -6.051447914450E-01 -5.363452223549E+00
     7    18     7    5.363452223549E+00 -6.964353922372E+00  6.051447914450E-01
     7    19     7    5.363452223549E+00 -6.051447914450E-01  6.964353922372E+00
     7    20     7   -5.363452223549E+00  6.051447914450E-01  6.964353922372E+00
     7    21     7   -5.363452223549E+00 -6.051447914450E-01 -6.964353922372E+00
     7    22     7    5.363452223549E+00  6.051447914450E-01 -6.964353922372E+00
     7    23     7   -6.051447914450E-01  6.964353922372E+00  5.363452223549E+00
     7    24     7    6.964353922372E+00  5.363452223549E+00 -6.051447914450E-01
     7    25     7    6.051447914450E-01 -6.964353922372E+00  5.363452223549E+00
     7    26     7    6.964353922372E+00 -5.363452223549E+00  6.051447914450E-01
     7    27     7    6.051447914450E-01  6.964353922372E+00 -5.363452223549E+00
     7    28     7   -6.964353922372E+00 -5.363452223549E+00 -6.051447914450E-01
     7    29     7   -6.051447914450E-01 -6.964353922372E+00 -5.363452223549E+00
     7    30     7   -6.964353922372E+00  5.363452223549E+00  6.051447914450E-01
    31    31     7   -8.162466373566E+00 -1.760612932920E+00 -1.760612932920E+00
    31    32     7    8.162466373566E+00  1.760612932920E+00 -1.760612932920E+00
    31    33     7   -8.162466373566E+00  1.760612932920E+00  1.760612932920E+00
    31    34     7    8.162466373566E+00 -1.760612932920E+00  1.760612932920E+00
    31    35     7   -1.760612932920E+00 -8.162466373566E+00 -1.760612932920E+00
    31    36     7   -1.760612932920E+00 -1.760612932920E+00 -8.162466373566E+00
    31    37     7    1.760612932920E+00  8.162466373566E+00 -1.760612932920E+00
    31    38     7    1.760612932920E+00 -1.760612932920E+00  8.162466373566E+00
    31    39     7   -1.760612932920E+00  8.162466373566E+00  1.760612932920E+00
    31    40     7    1.760612932920E+00  1.760612932920E+00 -8.162466373566E+00
    31    41     7    1.760612932920E+00 -8.162466373566E+00  1.760612932920E+00
    31    42     7   -1.760612932920E+00  1.760612932920E+00  8.162466373566E+00
    43    43     6   -1.239827550540E-01  6.535212621905E+00  6.535212621905E+00
    43    44     6    1.239827550540E-01 -6.535212621905E+00  6.535212621905E+00
    43    45     6   -1.239827550540E-01 -6.535212621905E+00 -6.535212621905E+00
    43    46     6    1.239827550540E-01  6.535212621905E+00 -6.535212621905E+00
    43    47     6    6.535212621905E+00 -1.239827550540E-01  6.535212621905E+00
    43    48     6    6.535212621905E+00  6.535212621905E+00 -1.239827550540E-01
    43    49     6   -6.535212621905E+00  1.239827550540E-01  6.535212621905E+00
    43    50     6   -6.535212621905E+00  6.535212621905E+00  1.239827550540E-01
    43    51     6    6.535212621905E+00  1.239827550540E-01 -6.535212621905E+00
    43    52     6   -6.535212621905E+00 -6.535212621905E+00 -1.239827550540E-01
    43    53     6   -6.535212621905E+00 -1.239827550540E-01 -6.535212621905E+00
    43    54     6    6.535212621905E+00 -6.535212621905E+00  1.239827550540E-01
    55    55     6   -1.472089363662E+00  5.008037806514E+00  5.993909814236E+00
    55    56     6    1.472089363662E+00 -5.008037806514E+00  5.993909814236E+00
    55    57     6   -1.472089363662E+00 -5.008037806514E+00 -5.993909814236E+00
    55    58     6    1.472089363662E+00  5.008037806514E+00 -5.993909814236E+00
    55    59     6    5.993909814236E+00 -1.472089363662E+00  5.008037806514E+00
    55    60     6    5.008037806514E+00  5.993909814236E+00 -1.472089363662E+00
    55    61     6   -5.993909814236E+00  1.472089363662E+00  5.008037806514E+00
    55    62     6   -5.008037806514E+00  5.993909814236E+00  1.472089363662E+00
    55    63     6    5.993909814236E+00  1.472089363662E+00 -5.008037806514E+00
    55    64     6   -5.008037806514E+00 -5.993909814236E+00 -1.472089363662E+00
    55    65     6   -5.993909814236E+00 -1.472089363662E+00 -5.008037806514E+00
    55    66     6    5.008037806514E+00 -5.993909814236E+00  1.472089363662E+00
    55    67     6    5.008037806514E+00 -1.472089363662E+00  5.993909814236E+00
    55    68     6   -5.008037806514E+00  1.472089363662E+00  5.993909814236E+00
    55    69     6   -5.008037806514E+00 -1.472089363662E+00 -5.993909814236E+00
    55    70     6    5.008037806514E+00  1.472089363662E+00 -5.993909814236E+00
    55    71     6   -1.472089363662E+00  5.993909814236E+00  5.008037806514E+00
    55    72     6    5.993909814236E+00  5.008037806514E+00 -1.472089363662E+00
    55    73     6    1.472089363662E+00 -5.993909814236E+00  5.008037806514E+00
    55    74     6    5.993909814236E+00 -5.008037806514E+00  1.472089363662E+00
    55    75     6    1.472089363662E+00  5.993909814236E+00 -5.008037806514E+00
    55    76     6   -5.993909814236E+00 -5.008037806514E+00 -1.472089363662E+00
    55    77     6   -1.472089363662E+00 -5.993909814236E+00 -5.008037806514E+00
    55    78     6   -5.993909814236E+00  5.008037806514E+00  1.472089363662E+00
    79    79     1   -2.027104261885E+00  4.082821770045E+00  6.042381858956E+00
    79    80     1    2.027104261885E+00 -4.082821770045E+00  6.042381858956E+00
    79    81     1   -2.027104261885E+00 -4.082821770045E+00 -6.042381858956E+00
    79    82     1    2.027104261885E+00  4.082821770045E+00 -6.042381858956E+00
    79    83     1    6.042381858956E+00 -2.027104261885E+00  4.082821770045E+00
    79    84     1    4.082821770045E+00  6.042381858956E+00 -2.027104261885E+00
    79    85     1   -6.042381858956E+00  2.027104261885E+00  4.082821770045E+00
    79    86     1   -4.082821770045E+00  6.042381858956E+00  2.027104261885E+00
    79    87     1    6.042381858956E+00  2.027104261885E+00 -4.082821770045E+00
    79    88     1   -4.082821770045E+00 -6.042381858956E+00 -2.027104261885E+00
    79    89     1   -6.042381858956E+00 -2.027104261885E+00 -4.082821770045E+00
    79    90     1    4.082821770045E+00 -6.042381858956E+00  2.027104261885E+00
    79    91     1    4.082821770045E+00 -2.027104261885E+00  6.042381858956E+00
    79    92     1   -4.082821770045E+00  2.027104261885E+00  6.042381858956E+00
    79    93     1   -4.082821770045E+00 -2.027104261885E+00 -6.042381858956E+00
    79    94     1    4.082821770045E+00  2.027104261885E+00 -6.042381858956E+00
    79    95     1   -2.027104261885E+00  6.042381858956E+00  4.082821770045E+00
    79    96     1    6.042381858956E+00  4.082821770045E+00 -2.027104261885E+00
    79    97     1    2.027104261885E+00 -6.042381858956E+00  4.082821770045E+00
    79    98     1    6.042381858956E+00 -4.082821770045E+00  2.027104261885E+00
    79    99     1    2.027104261885E+00  6.042381858956E+00 -4.082821770045E+00
    79   100     1   -6.042381858956E+00 -4.082821770045E+00 -2.027104261885E+00
    79   101     1   -2.027104261885E+00 -6.042381858956E+00 -4.082821770045E+00
    79   102     1   -6.042381858956E+00  4.082821770045E+00  2.027104261885E+00
   103   103     8   -7.746235989381E+00 -6.970167060650E-01 -2.237415382750E+00
   103   104     8    7.746235989381E+00  6.970167060650E-01 -2.237415382750E+00
   103   105     8   -7.746235989381E+00  6.970167060650E-01  2.237415382750E+00
   103   106     8    7.746235989381E+00 -6.970167060650E-01  2.237415382750E+00
   103   107     8   -2.237415382750E+00 -7.746235989381E+00 -6.970167060650E-01
   103   108     8   -6.970167060650E-01 -2.237415382750E+00 -7.746235989381E+00
   103   109     8    2.237415382750E+00  7.746235989381E+00 -6.970167060650E-01
   103   110     8    6.970167060650E-01 -2.237415382750E+00  7.746235989381E+00
   103   111     8   -2.237415382750E+00  7.746235989381E+00  6.970167060650E-01
   103   112     8    6.970167060650E-01  2.237415382750E+00 -7.746235989381E+00
   103   113     8    2.237415382750E+00 -7.746235989381E+00  6.970167060650E-01
   103   114     8   -6.970167060650E-01  2.237415382750E+00  7.746235989381E+00
   103   115     8   -6.970167060650E-01 -7.746235989381E+00 -2.237415382750E+00
   103   116     8    6.970167060650E-01  7.746235989381E+00 -2.237415382750E+00
   103   117     8    6.970167060650E-01 -7.746235989381E+00  2.237415382750E+00
   103   118     8   -6.970167060650E-01  7.746235989381E+00  2.237415382750E+00
   103   119     8   -7.746235989381E+00 -2.237415382750E+00 -6.970167060650E-01
   103   120     8   -2.237415382750E+00 -6.970167060650E-01 -7.746235989381E+00
   103   121     8    7.746235989381E+00  2.237415382750E+00 -6.970167060650E-01
   103   122     8   -2.237415382750E+00  6.970167060650E-01  7.746235989381E+00
   103   123     8    7.746235989381E+00 -2.237415382750E+00  6.970167060650E-01
   103   124     8    2.237415382750E+00  6.970167060650E-01 -7.746235989381E+00
   103   125     8   -7.746235989381E+00  2.237415382750E+00  6.970167060650E-01
   103   126     8    2.237415382750E+00 -6.970167060650E-01  7.746235989381E+00

 SPACE  GROUP  N.                     :  217
 NUMBER OF SYMMETRY OPERATORS         :   24
 *******************************************************************************
 LATTICE PARAMETERS (ANGSTROMS AND DEGREES) - BOHR = 0.5291772083 ANGSTROM
 PRIMITIVE CELL - CENTRING CODE 6/0 VOLUME=  2933.858235 - DENSITY  1.148 g/cm^3
         A              B              C           ALPHA      BETA       GAMMA 
    15.62021492    15.62021492    15.62021492   109.471221 109.471221 109.471221
 *******************************************************************************
 ATOMS IN THE ASYMMETRIC UNIT    7 - ATOMS IN THE UNIT CELL:  126
     ATOM                 X/A                 Y/B                 Z/C    
 *******************************************************************************
      1 T 248 CD   -2.499999999998E-01  4.999999999998E-01  2.500000000004E-01
      2 F 248 CD    2.500000000004E-01  4.999999999998E-01 -2.499999999998E-01
      3 F 248 CD    2.500000000004E-01 -2.499999999998E-01  4.999999999998E-01
      4 F 248 CD    4.999999999998E-01  2.500000000004E-01 -2.499999999998E-01
      5 F 248 CD    4.999999999998E-01 -2.499999999998E-01  2.500000000004E-01
      6 F 248 CD   -2.499999999998E-01  2.500000000004E-01  4.999999999998E-01
      7 T   7 N    -3.165143151256E-01  3.525711190348E-01  2.638129587356E-01
      8 F   7 N     8.875816029917E-02  4.196727261388E-01 -2.638129587356E-01
      9 F   7 N     3.165143151256E-01 -4.196727261388E-01 -3.309145658396E-01
     10 F   7 N    -8.875816029917E-02 -3.525711190348E-01  3.309145658396E-01
     11 F   7 N     2.638129587356E-01 -3.165143151256E-01  3.525711190348E-01
     12 F   7 N     3.525711190348E-01  2.638129587356E-01 -3.165143151256E-01
     13 F   7 N     3.309145658396E-01 -8.875816029917E-02 -3.525711190348E-01
     14 F   7 N     4.196727261388E-01 -2.638129587356E-01  8.875816029917E-02
     15 F   7 N    -2.638129587356E-01  8.875816029917E-02  4.196727261388E-01
     16 F   7 N    -4.196727261388E-01 -3.309145658396E-01  3.165143151256E-01
     17 F   7 N    -3.309145658396E-01  3.165143151256E-01 -4.196727261388E-01
     18 F   7 N    -3.525711190348E-01  3.309145658396E-01 -8.875816029917E-02
     19 F   7 N     3.525711190348E-01 -3.165143151256E-01  2.638129587356E-01
     20 F   7 N     4.196727261388E-01  8.875816029917E-02 -2.638129587356E-01
     21 F   7 N    -4.196727261388E-01  3.165143151256E-01 -3.309145658396E-01
     22 F   7 N    -3.525711190348E-01 -8.875816029917E-02  3.309145658396E-01
     23 F   7 N    -3.165143151256E-01  2.638129587356E-01  3.525711190348E-01
     24 F   7 N     2.638129587356E-01  3.525711190348E-01 -3.165143151256E-01
     25 F   7 N    -8.875816029917E-02  3.309145658396E-01 -3.525711190348E-01
     26 F   7 N    -2.638129587356E-01  4.196727261388E-01  8.875816029917E-02
     27 F   7 N     8.875816029917E-02 -2.638129587356E-01  4.196727261388E-01
     28 F   7 N    -3.309145658396E-01 -4.196727261388E-01  3.165143151256E-01
     29 F   7 N     3.165143151256E-01 -3.309145658396E-01 -4.196727261388E-01
     30 F   7 N     3.309145658396E-01 -3.525711190348E-01 -8.875816029917E-02
     31 T   7 N    -1.952259342841E-01  4.498386350680E-01  4.498386350680E-01
     32 F   7 N     0.000000000000E+00  3.549354306479E-01 -4.498386350680E-01
     33 F   7 N     1.952259342841E-01 -3.549354306479E-01 -3.549354306479E-01
     34 F   7 N     0.000000000000E+00 -4.498386350680E-01  3.549354306479E-01
     35 F   7 N     4.498386350680E-01 -1.952259342841E-01  4.498386350680E-01
     36 F   7 N     4.498386350680E-01  4.498386350680E-01 -1.952259342841E-01
     37 F   7 N     3.549354306479E-01  0.000000000000E+00 -4.498386350680E-01
     38 F   7 N     3.549354306479E-01 -4.498386350680E-01  0.000000000000E+00
     39 F   7 N    -4.498386350680E-01  0.000000000000E+00  3.549354306479E-01
     40 F   7 N    -3.549354306479E-01 -3.549354306479E-01  1.952259342841E-01
     41 F   7 N    -3.549354306479E-01  1.952259342841E-01 -3.549354306479E-01
     42 F   7 N    -4.498386350680E-01  3.549354306479E-01  0.000000000000E+00
     43 T   6 C    -2.753415779237E-01  3.554552841409E-01  3.554552841409E-01
     44 F   6 C     0.000000000000E+00  3.692031379354E-01 -3.554552841409E-01
     45 F   6 C     2.753415779237E-01 -3.692031379354E-01 -3.692031379354E-01
     46 F   6 C     0.000000000000E+00 -3.554552841409E-01  3.692031379354E-01
     47 F   6 C     3.554552841409E-01 -2.753415779237E-01  3.554552841409E-01
     48 F   6 C     3.554552841409E-01  3.554552841409E-01 -2.753415779237E-01
     49 F   6 C     3.692031379354E-01  0.000000000000E+00 -3.554552841409E-01
     50 F   6 C     3.692031379354E-01 -3.554552841409E-01  0.000000000000E+00
     51 F   6 C    -3.554552841409E-01  0.000000000000E+00  3.692031379354E-01
     52 F   6 C    -3.692031379354E-01 -3.692031379354E-01  2.753415779237E-01
     53 F   6 C    -3.692031379354E-01  2.753415779237E-01 -3.692031379354E-01
     54 F   6 C    -3.554552841409E-01  3.692031379354E-01  0.000000000000E+00
     55 T   6 C    -3.900233654299E-01  2.507015044654E-01  1.960421923039E-01
     56 F   6 C     5.465931216150E-02  4.139344422662E-01 -1.960421923039E-01
     57 F   6 C     3.900233654299E-01 -4.139344422662E-01 -3.592751301047E-01
     58 F   6 C    -5.465931216150E-02 -2.507015044654E-01  3.592751301047E-01
     59 F   6 C     1.960421923039E-01 -3.900233654299E-01  2.507015044654E-01
     60 F   6 C     2.507015044654E-01  1.960421923039E-01 -3.900233654299E-01
     61 F   6 C     3.592751301047E-01 -5.465931216150E-02 -2.507015044654E-01
     62 F   6 C     4.139344422662E-01 -1.960421923039E-01  5.465931216150E-02
     63 F   6 C    -1.960421923039E-01  5.465931216150E-02  4.139344422662E-01
     64 F   6 C    -4.139344422662E-01 -3.592751301047E-01  3.900233654299E-01
     65 F   6 C    -3.592751301047E-01  3.900233654299E-01 -4.139344422662E-01
     66 F   6 C    -2.507015044654E-01  3.592751301047E-01 -5.465931216150E-02
     67 F   6 C     2.507015044654E-01 -3.900233654299E-01  1.960421923039E-01
     68 F   6 C     4.139344422662E-01  5.465931216150E-02 -1.960421923039E-01
     69 F   6 C    -4.139344422662E-01  3.900233654299E-01 -3.592751301047E-01
     70 F   6 C    -2.507015044654E-01 -5.465931216150E-02  3.592751301047E-01
     71 F   6 C    -3.900233654299E-01  1.960421923039E-01  2.507015044654E-01
     72 F   6 C     1.960421923039E-01  2.507015044654E-01 -3.900233654299E-01
     73 F   6 C    -5.465931216150E-02  3.592751301047E-01 -2.507015044654E-01
     74 F   6 C    -1.960421923039E-01  4.139344422662E-01  5.465931216150E-02
     75 F   6 C     5.465931216150E-02 -1.960421923039E-01  4.139344422662E-01
     76 F   6 C    -3.592751301047E-01 -4.139344422662E-01  3.900233654299E-01
     77 F   6 C     3.900233654299E-01 -3.592751301047E-01 -4.139344422662E-01
     78 F   6 C     3.592751301047E-01 -2.507015044654E-01 -5.465931216150E-02
     79 T   1 H    -4.386323361233E-01  2.226174491966E-01  1.139743334979E-01
     80 F   1 H     1.086431156987E-01  4.473933303788E-01 -1.139743334979E-01
     81 F   1 H     4.386323361233E-01 -4.473933303788E-01 -3.387502146801E-01
     82 F   1 H    -1.086431156987E-01 -2.226174491966E-01  3.387502146801E-01
     83 F   1 H     1.139743334979E-01 -4.386323361233E-01  2.226174491966E-01
     84 F   1 H     2.226174491966E-01  1.139743334979E-01 -4.386323361233E-01
     85 F   1 H     3.387502146801E-01 -1.086431156987E-01 -2.226174491966E-01
     86 F   1 H     4.473933303788E-01 -1.139743334979E-01  1.086431156987E-01
     87 F   1 H    -1.139743334979E-01  1.086431156987E-01  4.473933303788E-01
     88 F   1 H    -4.473933303788E-01 -3.387502146801E-01  4.386323361233E-01
     89 F   1 H    -3.387502146801E-01  4.386323361233E-01 -4.473933303788E-01
     90 F   1 H    -2.226174491966E-01  3.387502146801E-01 -1.086431156987E-01
     91 F   1 H     2.226174491966E-01 -4.386323361233E-01  1.139743334979E-01
     92 F   1 H     4.473933303788E-01  1.086431156987E-01 -1.139743334979E-01
     93 F   1 H    -4.473933303788E-01  4.386323361233E-01 -3.387502146801E-01
     94 F   1 H    -2.226174491966E-01 -1.086431156987E-01  3.387502146801E-01
     95 F   1 H    -4.386323361233E-01  1.139743334979E-01  2.226174491966E-01
     96 F   1 H     1.139743334979E-01  2.226174491966E-01 -4.386323361233E-01
     97 F   1 H    -1.086431156987E-01  3.387502146801E-01 -2.226174491966E-01
     98 F   1 H    -1.139743334979E-01  4.473933303788E-01  1.086431156987E-01
     99 F   1 H     1.086431156987E-01 -1.139743334979E-01  4.473933303788E-01
    100 F   1 H    -3.387502146801E-01 -4.473933303788E-01  4.386323361233E-01
    101 F   1 H     4.386323361233E-01 -3.387502146801E-01 -4.473933303788E-01
    102 F   1 H     3.387502146801E-01 -2.226174491966E-01 -1.086431156987E-01
    103 T   8 O    -1.626925587733E-01  4.464803619672E-01 -4.681159228825E-01
    104 F   8 O    -8.540371515025E-02  3.054233641092E-01  4.681159228825E-01
    105 F   8 O     1.626925587733E-01 -3.054233641092E-01 -3.908270792595E-01
    106 F   8 O     8.540371515025E-02 -4.464803619672E-01  3.908270792595E-01
    107 F   8 O    -4.681159228825E-01 -1.626925587733E-01  4.464803619672E-01
    108 F   8 O     4.464803619672E-01 -4.681159228825E-01 -1.626925587733E-01
    109 F   8 O     3.908270792595E-01  8.540371515025E-02 -4.464803619672E-01
    110 F   8 O     3.054233641092E-01  4.681159228825E-01 -8.540371515025E-02
    111 F   8 O     4.681159228825E-01 -8.540371515025E-02  3.054233641092E-01
    112 F   8 O    -3.054233641092E-01 -3.908270792595E-01  1.626925587733E-01
    113 F   8 O    -3.908270792595E-01  1.626925587733E-01 -3.054233641092E-01
    114 F   8 O    -4.464803619672E-01  3.908270792595E-01  8.540371515025E-02
    115 F   8 O     4.464803619672E-01 -1.626925587733E-01 -4.681159228825E-01
    116 F   8 O     3.054233641092E-01 -8.540371515025E-02  4.681159228825E-01
    117 F   8 O    -3.054233641092E-01  1.626925587733E-01 -3.908270792595E-01
    118 F   8 O    -4.464803619672E-01  8.540371515025E-02  3.908270792595E-01
    119 F   8 O    -1.626925587733E-01 -4.681159228825E-01  4.464803619672E-01
    120 F   8 O    -4.681159228825E-01  4.464803619672E-01 -1.626925587733E-01
    121 F   8 O     8.540371515025E-02  3.908270792595E-01 -4.464803619672E-01
    122 F   8 O     4.681159228825E-01  3.054233641092E-01 -8.540371515025E-02
    123 F   8 O    -8.540371515025E-02  4.681159228825E-01  3.054233641092E-01
    124 F   8 O    -3.908270792595E-01 -3.054233641092E-01  1.626925587733E-01
    125 F   8 O     1.626925587733E-01 -3.908270792595E-01 -3.054233641092E-01
    126 F   8 O     3.908270792595E-01 -4.464803619672E-01  8.540371515025E-02

 TRANSFORMATION MATRIX PRIMITIVE-CRYSTALLOGRAPHIC CELL
  0.0000  1.0000  1.0000  1.0000  0.0000  1.0000  1.0000  1.0000  0.0000

 *******************************************************************************
 CRYSTALLOGRAPHIC CELL (VOLUME=       5867.71647099)
         A              B              C           ALPHA      BETA       GAMMA 
    18.03667058    18.03667058    18.03667058    90.000000  90.000000  90.000000

 COORDINATES IN THE CRYSTALLOGRAPHIC CELL
     ATOM                 X/A                 Y/B                 Z/C    
 *******************************************************************************
      1 T 248 CD    0.000000000000E+00  2.500000000004E-01  4.999999999998E-01
      2 F 248 CD    4.999999999998E-01  2.500000000004E-01  0.000000000000E+00
      3 F 248 CD    4.999999999998E-01  0.000000000000E+00  2.500000000004E-01
      4 F 248 CD    2.500000000004E-01  4.999999999998E-01  0.000000000000E+00
      5 F 248 CD    2.500000000004E-01  0.000000000000E+00  4.999999999998E-01
      6 F 248 CD    0.000000000000E+00  4.999999999998E-01  2.500000000004E-01
      7 T   7 N    -3.355080355200E-02  2.973637622876E-01  3.861219225868E-01
      8 F   7 N     3.355080355200E-02 -2.973637622876E-01  3.861219225868E-01
      9 F   7 N    -3.355080355200E-02 -2.973637622876E-01 -3.861219225868E-01
     10 F   7 N     3.355080355200E-02  2.973637622876E-01 -3.861219225868E-01
     11 F   7 N     3.861219225868E-01 -3.355080355200E-02  2.973637622876E-01
     12 F   7 N     2.973637622876E-01  3.861219225868E-01 -3.355080355200E-02
     13 F   7 N    -3.861219225868E-01  3.355080355200E-02  2.973637622876E-01
     14 F   7 N    -2.973637622876E-01  3.861219225868E-01  3.355080355200E-02
     15 F   7 N     3.861219225868E-01  3.355080355200E-02 -2.973637622876E-01
     16 F   7 N    -2.973637622876E-01 -3.861219225868E-01 -3.355080355200E-02
     17 F   7 N    -3.861219225868E-01 -3.355080355200E-02 -2.973637622876E-01
     18 F   7 N     2.973637622876E-01 -3.861219225868E-01  3.355080355200E-02
     19 F   7 N     2.973637622876E-01 -3.355080355200E-02  3.861219225868E-01
     20 F   7 N    -2.973637622876E-01  3.355080355200E-02  3.861219225868E-01
     21 F   7 N    -2.973637622876E-01 -3.355080355200E-02 -3.861219225868E-01
     22 F   7 N     2.973637622876E-01  3.355080355200E-02 -3.861219225868E-01
     23 F   7 N    -3.355080355200E-02  3.861219225868E-01  2.973637622876E-01
     24 F   7 N     3.861219225868E-01  2.973637622876E-01 -3.355080355200E-02
     25 F   7 N     3.355080355200E-02 -3.861219225868E-01  2.973637622876E-01
     26 F   7 N     3.861219225868E-01 -2.973637622876E-01  3.355080355200E-02
     27 F   7 N     3.355080355200E-02  3.861219225868E-01 -2.973637622876E-01
     28 F   7 N    -3.861219225868E-01 -2.973637622876E-01 -3.355080355200E-02
     29 F   7 N    -3.355080355200E-02 -3.861219225868E-01 -2.973637622876E-01
     30 F   7 N    -3.861219225868E-01  2.973637622876E-01  3.355080355200E-02
     31 T   7 N    -4.525483977899E-01 -9.761296714207E-02 -9.761296714207E-02
     32 F   7 N     4.525483977899E-01  9.761296714207E-02 -9.761296714207E-02
     33 F   7 N    -4.525483977899E-01  9.761296714207E-02  9.761296714207E-02
     34 F   7 N     4.525483977899E-01 -9.761296714207E-02  9.761296714207E-02
     35 F   7 N    -9.761296714207E-02 -4.525483977899E-01 -9.761296714207E-02
     36 F   7 N    -9.761296714207E-02 -9.761296714207E-02 -4.525483977899E-01
     37 F   7 N     9.761296714207E-02  4.525483977899E-01 -9.761296714207E-02
     38 F   7 N     9.761296714207E-02 -9.761296714207E-02  4.525483977899E-01
     39 F   7 N    -9.761296714207E-02  4.525483977899E-01  9.761296714207E-02
     40 F   7 N     9.761296714207E-02  9.761296714207E-02 -4.525483977899E-01
     41 F   7 N     9.761296714207E-02 -4.525483977899E-01  9.761296714207E-02
     42 F   7 N    -9.761296714207E-02  9.761296714207E-02  4.525483977899E-01
     43 T   6 C    -6.873926897264E-03  3.623292110382E-01  3.623292110382E-01
     44 F   6 C     6.873926897264E-03 -3.623292110382E-01  3.623292110382E-01
     45 F   6 C    -6.873926897264E-03 -3.623292110382E-01 -3.623292110382E-01
     46 F   6 C     6.873926897264E-03  3.623292110382E-01 -3.623292110382E-01
     47 F   6 C     3.623292110382E-01 -6.873926897264E-03  3.623292110382E-01
     48 F   6 C     3.623292110382E-01  3.623292110382E-01 -6.873926897264E-03
     49 F   6 C    -3.623292110382E-01  6.873926897264E-03  3.623292110382E-01
     50 F   6 C    -3.623292110382E-01  3.623292110382E-01  6.873926897264E-03
     51 F   6 C     3.623292110382E-01  6.873926897264E-03 -3.623292110382E-01
     52 F   6 C    -3.623292110382E-01 -3.623292110382E-01 -6.873926897264E-03
     53 F   6 C    -3.623292110382E-01 -6.873926897264E-03 -3.623292110382E-01
     54 F   6 C     3.623292110382E-01 -3.623292110382E-01  6.873926897264E-03
     55 T   6 C    -8.161646890041E-02  2.776586612043E-01  3.323179733658E-01
     56 F   6 C     8.161646890041E-02 -2.776586612043E-01  3.323179733658E-01
     57 F   6 C    -8.161646890041E-02 -2.776586612043E-01 -3.323179733658E-01
     58 F   6 C     8.161646890041E-02  2.776586612043E-01 -3.323179733658E-01
     59 F   6 C     3.323179733658E-01 -8.161646890041E-02  2.776586612043E-01
     60 F   6 C     2.776586612043E-01  3.323179733658E-01 -8.161646890041E-02
     61 F   6 C    -3.323179733658E-01  8.161646890041E-02  2.776586612043E-01
     62 F   6 C    -2.776586612043E-01  3.323179733658E-01  8.161646890041E-02
     63 F   6 C     3.323179733658E-01  8.161646890041E-02 -2.776586612043E-01
     64 F   6 C    -2.776586612043E-01 -3.323179733658E-01 -8.161646890041E-02
     65 F   6 C    -3.323179733658E-01 -8.161646890041E-02 -2.776586612043E-01
     66 F   6 C     2.776586612043E-01 -3.323179733658E-01  8.161646890041E-02
     67 F   6 C     2.776586612043E-01 -8.161646890041E-02  3.323179733658E-01
     68 F   6 C    -2.776586612043E-01  8.161646890041E-02  3.323179733658E-01
     69 F   6 C    -2.776586612043E-01 -8.161646890041E-02 -3.323179733658E-01
     70 F   6 C     2.776586612043E-01  8.161646890041E-02 -3.323179733658E-01
     71 F   6 C    -8.161646890041E-02  3.323179733658E-01  2.776586612043E-01
     72 F   6 C     3.323179733658E-01  2.776586612043E-01 -8.161646890041E-02
     73 F   6 C     8.161646890041E-02 -3.323179733658E-01  2.776586612043E-01
     74 F   6 C     3.323179733658E-01 -2.776586612043E-01  8.161646890041E-02
     75 F   6 C     8.161646890041E-02  3.323179733658E-01 -2.776586612043E-01
     76 F   6 C    -3.323179733658E-01 -2.776586612043E-01 -8.161646890041E-02
     77 F   6 C    -8.161646890041E-02 -3.323179733658E-01 -2.776586612043E-01
     78 F   6 C    -3.323179733658E-01  2.776586612043E-01  8.161646890041E-02
     79 T   1 H    -1.123879405911E-01  2.263622740890E-01  3.350053897877E-01
     80 F   1 H     1.123879405911E-01 -2.263622740890E-01  3.350053897877E-01
     81 F   1 H    -1.123879405911E-01 -2.263622740890E-01 -3.350053897877E-01
     82 F   1 H     1.123879405911E-01  2.263622740890E-01 -3.350053897877E-01
     83 F   1 H     3.350053897877E-01 -1.123879405911E-01  2.263622740890E-01
     84 F   1 H     2.263622740890E-01  3.350053897877E-01 -1.123879405911E-01
     85 F   1 H    -3.350053897877E-01  1.123879405911E-01  2.263622740890E-01
     86 F   1 H    -2.263622740890E-01  3.350053897877E-01  1.123879405911E-01
     87 F   1 H     3.350053897877E-01  1.123879405911E-01 -2.263622740890E-01
     88 F   1 H    -2.263622740890E-01 -3.350053897877E-01 -1.123879405911E-01
     89 F   1 H    -3.350053897877E-01 -1.123879405911E-01 -2.263622740890E-01
     90 F   1 H     2.263622740890E-01 -3.350053897877E-01  1.123879405911E-01
     91 F   1 H     2.263622740890E-01 -1.123879405911E-01  3.350053897877E-01
     92 F   1 H    -2.263622740890E-01  1.123879405911E-01  3.350053897877E-01
     93 F   1 H    -2.263622740890E-01 -1.123879405911E-01 -3.350053897877E-01
     94 F   1 H     2.263622740890E-01  1.123879405911E-01 -3.350053897877E-01
     95 F   1 H    -1.123879405911E-01  3.350053897877E-01  2.263622740890E-01
     96 F   1 H     3.350053897877E-01  2.263622740890E-01 -1.123879405911E-01
     97 F   1 H     1.123879405911E-01 -3.350053897877E-01  2.263622740890E-01
     98 F   1 H     3.350053897877E-01 -2.263622740890E-01  1.123879405911E-01
     99 F   1 H     1.123879405911E-01  3.350053897877E-01 -2.263622740890E-01
    100 F   1 H    -3.350053897877E-01 -2.263622740890E-01 -1.123879405911E-01
    101 F   1 H    -1.123879405911E-01 -3.350053897877E-01 -2.263622740890E-01
    102 F   1 H    -3.350053897877E-01  2.263622740890E-01  1.123879405911E-01
    103 T   8 O    -4.294715010710E-01 -3.864442181153E-02 -1.240481369618E-01
    104 F   8 O     4.294715010710E-01  3.864442181153E-02 -1.240481369618E-01
    105 F   8 O    -4.294715010710E-01  3.864442181153E-02  1.240481369618E-01
    106 F   8 O     4.294715010710E-01 -3.864442181153E-02  1.240481369618E-01
    107 F   8 O    -1.240481369618E-01 -4.294715010710E-01 -3.864442181153E-02
    108 F   8 O    -3.864442181153E-02 -1.240481369618E-01 -4.294715010710E-01
    109 F   8 O     1.240481369618E-01  4.294715010710E-01 -3.864442181153E-02
    110 F   8 O     3.864442181153E-02 -1.240481369618E-01  4.294715010710E-01
    111 F   8 O    -1.240481369618E-01  4.294715010710E-01  3.864442181153E-02
    112 F   8 O     3.864442181153E-02  1.240481369618E-01 -4.294715010710E-01
    113 F   8 O     1.240481369618E-01 -4.294715010710E-01  3.864442181153E-02
    114 F   8 O    -3.864442181153E-02  1.240481369618E-01  4.294715010710E-01
    115 F   8 O    -3.864442181153E-02 -4.294715010710E-01 -1.240481369618E-01
    116 F   8 O     3.864442181153E-02  4.294715010710E-01 -1.240481369618E-01
    117 F   8 O     3.864442181153E-02 -4.294715010710E-01  1.240481369618E-01
    118 F   8 O    -3.864442181153E-02  4.294715010710E-01  1.240481369618E-01
    119 F   8 O    -4.294715010710E-01 -1.240481369618E-01 -3.864442181153E-02
    120 F   8 O    -1.240481369618E-01 -3.864442181153E-02 -4.294715010710E-01
    121 F   8 O     4.294715010710E-01  1.240481369618E-01 -3.864442181153E-02
    122 F   8 O    -1.240481369618E-01  3.864442181153E-02  4.294715010710E-01
    123 F   8 O     4.294715010710E-01 -1.240481369618E-01  3.864442181153E-02
    124 F   8 O     1.240481369618E-01  3.864442181153E-02 -4.294715010710E-01
    125 F   8 O    -4.294715010710E-01  1.240481369618E-01  3.864442181153E-02
    126 F   8 O     1.240481369618E-01 -3.864442181153E-02  4.294715010710E-01

 T = ATOM BELONGING TO THE ASYMMETRIC UNIT
 *******************************************************************************
 * GEOMETRY EDITING - INPUT COORDINATES ARE GIVEN IN ANGSTROM         
 *******************************************************************************

 GEOMETRY NOW FULLY CONSISTENT WITH THE GROUP
 INFORMATION **** NEW DEFAULT **** FINALRUN 4 FOR GEOMETRY OPTIMIZATIONS
 INFORMATION **** NEW DEFAULT **** OPTGEOM OPTIMIZES BOTH ATOMIC COORDINATES AND CELL PARAMETERS
 INFORMATION **** NEW DEFAULT **** TOL. ON ATOMIC DISP TO REDEFINE REF. GEOMETRY: 0.8 Angs
 INFORMATION **** NEW DEFAULT **** N POINTS TO REDEFINE REF. GEOMETRY: N OF OPT DEGS OF FREEDOM
 INFORMATION **** NEW DEFAULT **** TOL. ON ENERGY TO REDEFINE REF. GEOMETRY: 10**-3*(5*N. ATOMS)

 IMPORTANT INFORMATION:
 THE COORDINATE SYSTEM ADOPTED IN THE OPTIMIZATION IS NOT IN
 GENERAL HOMOGENEOUS UNITS. FOR THIS REASON THE GRADIENT AND 
 HESSIAN MATRIX IN TERMS OF THIS SYSTEM ARE GIVEN WITHOUT
 UNITS. FOR MORE DETAILS SEE THE MANUAL.

 INITIAL TRUST RADIUS         0.50000 MAXIMUM TRUST RADIUS               4.00000
 MAXIMUM GRADIENT COMPONENT   0.00045 MAXIMUM DISPLACEMENT COMPONENT     0.00180
 R.M.S. OF GRADIENT COMPONENT 0.00030 R.M.S. OF DISPLACEMENT COMPONENTS  0.00120
 THRESHOLD ON ENERGY CHANGE 0.100E-06 EXTRAPOLATING POLYNOMIAL ORDER           2
 MAXIMUM ALLOWED NUMBER OF STEPS   -1 SORTING OF ENERGY POINTS:               NO
 ANALYTICAL  GRADIENT                 HESSIAN UPDATING                      BFGS
 STEP SIZE NUMERICAL GRADIENT 0.00100
 INITIAL HESSIAN MATRIX: SCHLEGEL MODEL 2
 *******************************************************************************


 ELAELAELAELAELAELAELAELAELAELAELAELAELAELAELAELAELAELAELAELAELAELAELAELAELAELA

                       ELASTIC CALCULATION

 INFORMATION **** TOLDEX ****  CONVERGENCE CRITERION FOR RMS DISPLACEMENT MODIFIED  6.200000E-04
 INFORMATION **** TOLDEG **** MODIFY CONVERGENCE CRITERION FOR RMS GRADIENT  3.000000E-04
 INFORMATION **** TOLDEE **** CONVERGENCE CRITERION FOR ENERGY MODIFIED: 10**-           8

 GCALCO - MAX INDICES DIRECT LATTICE VECTOR    14    14    14
 NO.OF VECTORS CREATED 6999 STARS  122 RMAX   321.55128 BOHR

 GEOMETRY FOR WAVE FUNCTION - DIMENSIONALITY OF THE SYSTEM    3
 (NON PERIODIC DIRECTION: LATTICE PARAMETER FORMALLY SET TO 500)
 *******************************************************************************
 LATTICE PARAMETERS (ANGSTROMS AND DEGREES) - BOHR = 0.5291772083 ANGSTROM
 PRIMITIVE CELL - CENTRING CODE 6/0 VOLUME=  2933.858235 - DENSITY  1.148 g/cm^3
         A              B              C           ALPHA      BETA       GAMMA 
    15.62021492    15.62021492    15.62021492   109.471221 109.471221 109.471221
 *******************************************************************************
 ATOMS IN THE ASYMMETRIC UNIT    7 - ATOMS IN THE UNIT CELL:  126
     ATOM                 X/A                 Y/B                 Z/C    
 *******************************************************************************
      1 T 248 CD   -2.500000000000E-01 -5.000000000000E-01  2.500000000000E-01
      2 F 248 CD    2.500000000000E-01 -5.000000000000E-01 -2.500000000000E-01
      3 F 248 CD    2.500000000000E-01 -2.500000000000E-01 -5.000000000000E-01
      4 F 248 CD   -5.000000000000E-01  2.500000000000E-01 -2.500000000000E-01
      5 F 248 CD   -5.000000000000E-01 -2.500000000000E-01  2.500000000000E-01
      6 F 248 CD   -2.500000000000E-01  2.500000000000E-01 -5.000000000000E-01
      7 T   7 N    -3.165143151256E-01  3.525711190348E-01  2.638129587356E-01
      8 F   7 N     8.875816029917E-02  4.196727261388E-01 -2.638129587356E-01
      9 F   7 N     3.165143151256E-01 -4.196727261388E-01 -3.309145658396E-01
     10 F   7 N    -8.875816029917E-02 -3.525711190348E-01  3.309145658396E-01
     11 F   7 N     2.638129587356E-01 -3.165143151256E-01  3.525711190348E-01
     12 F   7 N     3.525711190348E-01  2.638129587356E-01 -3.165143151256E-01
     13 F   7 N     3.309145658396E-01 -8.875816029917E-02 -3.525711190348E-01
     14 F   7 N     4.196727261388E-01 -2.638129587356E-01  8.875816029917E-02
     15 F   7 N    -2.638129587356E-01  8.875816029917E-02  4.196727261388E-01
     16 F   7 N    -4.196727261388E-01 -3.309145658396E-01  3.165143151256E-01
     17 F   7 N    -3.309145658396E-01  3.165143151256E-01 -4.196727261388E-01
     18 F   7 N    -3.525711190348E-01  3.309145658396E-01 -8.875816029917E-02
     19 F   7 N     3.525711190348E-01 -3.165143151256E-01  2.638129587356E-01
     20 F   7 N     4.196727261388E-01  8.875816029917E-02 -2.638129587356E-01
     21 F   7 N    -4.196727261388E-01  3.165143151256E-01 -3.309145658396E-01
     22 F   7 N    -3.525711190348E-01 -8.875816029917E-02  3.309145658396E-01
     23 F   7 N    -3.165143151256E-01  2.638129587356E-01  3.525711190348E-01
     24 F   7 N     2.638129587356E-01  3.525711190348E-01 -3.165143151256E-01
     25 F   7 N    -8.875816029917E-02  3.309145658396E-01 -3.525711190348E-01
     26 F   7 N    -2.638129587356E-01  4.196727261388E-01  8.875816029917E-02
     27 F   7 N     8.875816029917E-02 -2.638129587356E-01  4.196727261388E-01
     28 F   7 N    -3.309145658396E-01 -4.196727261388E-01  3.165143151256E-01
     29 F   7 N     3.165143151256E-01 -3.309145658396E-01 -4.196727261388E-01
     30 F   7 N     3.309145658396E-01 -3.525711190348E-01 -8.875816029917E-02
     31 T   7 N    -1.952259342841E-01  4.498386350680E-01  4.498386350680E-01
     32 F   7 N     0.000000000000E+00  3.549354306479E-01 -4.498386350680E-01
     33 F   7 N     1.952259342841E-01 -3.549354306479E-01 -3.549354306479E-01
     34 F   7 N     0.000000000000E+00 -4.498386350680E-01  3.549354306479E-01
     35 F   7 N     4.498386350680E-01 -1.952259342841E-01  4.498386350680E-01
     36 F   7 N     4.498386350680E-01  4.498386350680E-01 -1.952259342841E-01
     37 F   7 N     3.549354306479E-01  0.000000000000E+00 -4.498386350680E-01
     38 F   7 N     3.549354306479E-01 -4.498386350680E-01  0.000000000000E+00
     39 F   7 N    -4.498386350680E-01  0.000000000000E+00  3.549354306479E-01
     40 F   7 N    -3.549354306479E-01 -3.549354306479E-01  1.952259342841E-01
     41 F   7 N    -3.549354306479E-01  1.952259342841E-01 -3.549354306479E-01
     42 F   7 N    -4.498386350680E-01  3.549354306479E-01  0.000000000000E+00
     43 T   6 C    -2.753415779237E-01  3.554552841409E-01  3.554552841409E-01
     44 F   6 C     0.000000000000E+00  3.692031379354E-01 -3.554552841409E-01
     45 F   6 C     2.753415779237E-01 -3.692031379354E-01 -3.692031379354E-01
     46 F   6 C     0.000000000000E+00 -3.554552841409E-01  3.692031379354E-01
     47 F   6 C     3.554552841409E-01 -2.753415779237E-01  3.554552841409E-01
     48 F   6 C     3.554552841409E-01  3.554552841409E-01 -2.753415779237E-01
     49 F   6 C     3.692031379354E-01  0.000000000000E+00 -3.554552841409E-01
     50 F   6 C     3.692031379354E-01 -3.554552841409E-01  0.000000000000E+00
     51 F   6 C    -3.554552841409E-01  0.000000000000E+00  3.692031379354E-01
     52 F   6 C    -3.692031379354E-01 -3.692031379354E-01  2.753415779237E-01
     53 F   6 C    -3.692031379354E-01  2.753415779237E-01 -3.692031379354E-01
     54 F   6 C    -3.554552841409E-01  3.692031379354E-01  0.000000000000E+00
     55 T   6 C    -3.900233654299E-01  2.507015044654E-01  1.960421923039E-01
     56 F   6 C     5.465931216150E-02  4.139344422662E-01 -1.960421923039E-01
     57 F   6 C     3.900233654299E-01 -4.139344422662E-01 -3.592751301047E-01
     58 F   6 C    -5.465931216150E-02 -2.507015044654E-01  3.592751301047E-01
     59 F   6 C     1.960421923039E-01 -3.900233654299E-01  2.507015044654E-01
     60 F   6 C     2.507015044654E-01  1.960421923039E-01 -3.900233654299E-01
     61 F   6 C     3.592751301047E-01 -5.465931216150E-02 -2.507015044654E-01
     62 F   6 C     4.139344422662E-01 -1.960421923039E-01  5.465931216150E-02
     63 F   6 C    -1.960421923039E-01  5.465931216150E-02  4.139344422662E-01
     64 F   6 C    -4.139344422662E-01 -3.592751301047E-01  3.900233654299E-01
     65 F   6 C    -3.592751301047E-01  3.900233654299E-01 -4.139344422662E-01
     66 F   6 C    -2.507015044654E-01  3.592751301047E-01 -5.465931216150E-02
     67 F   6 C     2.507015044654E-01 -3.900233654299E-01  1.960421923039E-01
     68 F   6 C     4.139344422662E-01  5.465931216150E-02 -1.960421923039E-01
     69 F   6 C    -4.139344422662E-01  3.900233654299E-01 -3.592751301047E-01
     70 F   6 C    -2.507015044654E-01 -5.465931216150E-02  3.592751301047E-01
     71 F   6 C    -3.900233654299E-01  1.960421923039E-01  2.507015044654E-01
     72 F   6 C     1.960421923039E-01  2.507015044654E-01 -3.900233654299E-01
     73 F   6 C    -5.465931216150E-02  3.592751301047E-01 -2.507015044654E-01
     74 F   6 C    -1.960421923039E-01  4.139344422662E-01  5.465931216150E-02
     75 F   6 C     5.465931216150E-02 -1.960421923039E-01  4.139344422662E-01
     76 F   6 C    -3.592751301047E-01 -4.139344422662E-01  3.900233654299E-01
     77 F   6 C     3.900233654299E-01 -3.592751301047E-01 -4.139344422662E-01
     78 F   6 C     3.592751301047E-01 -2.507015044654E-01 -5.465931216150E-02
     79 T   1 H    -4.386323361233E-01  2.226174491966E-01  1.139743334979E-01
     80 F   1 H     1.086431156987E-01  4.473933303788E-01 -1.139743334979E-01
     81 F   1 H     4.386323361233E-01 -4.473933303788E-01 -3.387502146801E-01
     82 F   1 H    -1.086431156987E-01 -2.226174491966E-01  3.387502146801E-01
     83 F   1 H     1.139743334979E-01 -4.386323361233E-01  2.226174491966E-01
     84 F   1 H     2.226174491966E-01  1.139743334979E-01 -4.386323361233E-01
     85 F   1 H     3.387502146801E-01 -1.086431156987E-01 -2.226174491966E-01
     86 F   1 H     4.473933303788E-01 -1.139743334979E-01  1.086431156987E-01
     87 F   1 H    -1.139743334979E-01  1.086431156987E-01  4.473933303788E-01
     88 F   1 H    -4.473933303788E-01 -3.387502146801E-01  4.386323361233E-01
     89 F   1 H    -3.387502146801E-01  4.386323361233E-01 -4.473933303788E-01
     90 F   1 H    -2.226174491966E-01  3.387502146801E-01 -1.086431156987E-01
     91 F   1 H     2.226174491966E-01 -4.386323361233E-01  1.139743334979E-01
     92 F   1 H     4.473933303788E-01  1.086431156987E-01 -1.139743334979E-01
     93 F   1 H    -4.473933303788E-01  4.386323361233E-01 -3.387502146801E-01
     94 F   1 H    -2.226174491966E-01 -1.086431156987E-01  3.387502146801E-01
     95 F   1 H    -4.386323361233E-01  1.139743334979E-01  2.226174491966E-01
     96 F   1 H     1.139743334979E-01  2.226174491966E-01 -4.386323361233E-01
     97 F   1 H    -1.086431156987E-01  3.387502146801E-01 -2.226174491966E-01
     98 F   1 H    -1.139743334979E-01  4.473933303788E-01  1.086431156987E-01
     99 F   1 H     1.086431156987E-01 -1.139743334979E-01  4.473933303788E-01
    100 F   1 H    -3.387502146801E-01 -4.473933303788E-01  4.386323361233E-01
    101 F   1 H     4.386323361233E-01 -3.387502146801E-01 -4.473933303788E-01
    102 F   1 H     3.387502146801E-01 -2.226174491966E-01 -1.086431156987E-01
    103 T   8 O    -1.626925587733E-01  4.464803619672E-01 -4.681159228825E-01
    104 F   8 O    -8.540371515025E-02  3.054233641092E-01  4.681159228825E-01
    105 F   8 O     1.626925587733E-01 -3.054233641092E-01 -3.908270792595E-01
    106 F   8 O     8.540371515025E-02 -4.464803619672E-01  3.908270792595E-01
    107 F   8 O    -4.681159228825E-01 -1.626925587733E-01  4.464803619672E-01
    108 F   8 O     4.464803619672E-01 -4.681159228825E-01 -1.626925587733E-01
    109 F   8 O     3.908270792595E-01  8.540371515025E-02 -4.464803619672E-01
    110 F   8 O     3.054233641092E-01  4.681159228825E-01 -8.540371515025E-02
    111 F   8 O     4.681159228825E-01 -8.540371515025E-02  3.054233641092E-01
    112 F   8 O    -3.054233641092E-01 -3.908270792595E-01  1.626925587733E-01
    113 F   8 O    -3.908270792595E-01  1.626925587733E-01 -3.054233641092E-01
    114 F   8 O    -4.464803619672E-01  3.908270792595E-01  8.540371515025E-02
    115 F   8 O     4.464803619672E-01 -1.626925587733E-01 -4.681159228825E-01
    116 F   8 O     3.054233641092E-01 -8.540371515025E-02  4.681159228825E-01
    117 F   8 O    -3.054233641092E-01  1.626925587733E-01 -3.908270792595E-01
    118 F   8 O    -4.464803619672E-01  8.540371515025E-02  3.908270792595E-01
    119 F   8 O    -1.626925587733E-01 -4.681159228825E-01  4.464803619672E-01
    120 F   8 O    -4.681159228825E-01  4.464803619672E-01 -1.626925587733E-01
    121 F   8 O     8.540371515025E-02  3.908270792595E-01 -4.464803619672E-01
    122 F   8 O     4.681159228825E-01  3.054233641092E-01 -8.540371515025E-02
    123 F   8 O    -8.540371515025E-02  4.681159228825E-01  3.054233641092E-01
    124 F   8 O    -3.908270792595E-01 -3.054233641092E-01  1.626925587733E-01
    125 F   8 O     1.626925587733E-01 -3.908270792595E-01 -3.054233641092E-01
    126 F   8 O     3.908270792595E-01 -4.464803619672E-01  8.540371515025E-02

 TRANSFORMATION MATRIX PRIMITIVE-CRYSTALLOGRAPHIC CELL
  0.0000  1.0000  1.0000  1.0000  0.0000  1.0000  1.0000  1.0000  0.0000

 *******************************************************************************
 CRYSTALLOGRAPHIC CELL (VOLUME=       5867.71647099)
         A              B              C           ALPHA      BETA       GAMMA 
    18.03667058    18.03667058    18.03667058    90.000000  90.000000  90.000000

 COORDINATES IN THE CRYSTALLOGRAPHIC CELL
     ATOM                 X/A                 Y/B                 Z/C    
 *******************************************************************************
      1 T 248 CD    0.000000000000E+00  2.500000000000E-01 -5.000000000000E-01
      2 F 248 CD    5.000000000000E-01  2.500000000000E-01  7.817470100038E-17
      3 F 248 CD   -5.000000000000E-01  0.000000000000E+00  2.500000000000E-01
      4 F 248 CD    2.500000000000E-01 -5.000000000000E-01  2.605823366679E-17
      5 F 248 CD    2.500000000000E-01  0.000000000000E+00 -5.000000000000E-01
      6 F 248 CD    0.000000000000E+00 -5.000000000000E-01  2.500000000000E-01
      7 T   7 N    -3.355080355200E-02  2.973637622876E-01  3.861219225868E-01
      8 F   7 N     3.355080355200E-02 -2.973637622876E-01  3.861219225868E-01
      9 F   7 N    -3.355080355200E-02 -2.973637622876E-01 -3.861219225868E-01
     10 F   7 N     3.355080355200E-02  2.973637622876E-01 -3.861219225868E-01
     11 F   7 N     3.861219225868E-01 -3.355080355200E-02  2.973637622876E-01
     12 F   7 N     2.973637622876E-01  3.861219225868E-01 -3.355080355200E-02
     13 F   7 N    -3.861219225868E-01  3.355080355200E-02  2.973637622876E-01
     14 F   7 N    -2.973637622876E-01  3.861219225868E-01  3.355080355200E-02
     15 F   7 N     3.861219225868E-01  3.355080355200E-02 -2.973637622876E-01
     16 F   7 N    -2.973637622876E-01 -3.861219225868E-01 -3.355080355200E-02
     17 F   7 N    -3.861219225868E-01 -3.355080355200E-02 -2.973637622876E-01
     18 F   7 N     2.973637622876E-01 -3.861219225868E-01  3.355080355200E-02
     19 F   7 N     2.973637622876E-01 -3.355080355200E-02  3.861219225868E-01
     20 F   7 N    -2.973637622876E-01  3.355080355200E-02  3.861219225868E-01
     21 F   7 N    -2.973637622876E-01 -3.355080355200E-02 -3.861219225868E-01
     22 F   7 N     2.973637622876E-01  3.355080355200E-02 -3.861219225868E-01
     23 F   7 N    -3.355080355200E-02  3.861219225868E-01  2.973637622876E-01
     24 F   7 N     3.861219225868E-01  2.973637622876E-01 -3.355080355200E-02
     25 F   7 N     3.355080355200E-02 -3.861219225868E-01  2.973637622876E-01
     26 F   7 N     3.861219225868E-01 -2.973637622876E-01  3.355080355200E-02
     27 F   7 N     3.355080355200E-02  3.861219225868E-01 -2.973637622876E-01
     28 F   7 N    -3.861219225868E-01 -2.973637622876E-01 -3.355080355200E-02
     29 F   7 N    -3.355080355200E-02 -3.861219225868E-01 -2.973637622876E-01
     30 F   7 N    -3.861219225868E-01  2.973637622876E-01  3.355080355200E-02
     31 T   7 N    -4.525483977899E-01 -9.761296714207E-02 -9.761296714207E-02
     32 F   7 N     4.525483977899E-01  9.761296714207E-02 -9.761296714207E-02
     33 F   7 N    -4.525483977899E-01  9.761296714207E-02  9.761296714207E-02
     34 F   7 N     4.525483977899E-01 -9.761296714207E-02  9.761296714207E-02
     35 F   7 N    -9.761296714207E-02 -4.525483977899E-01 -9.761296714207E-02
     36 F   7 N    -9.761296714207E-02 -9.761296714207E-02 -4.525483977899E-01
     37 F   7 N     9.761296714207E-02  4.525483977899E-01 -9.761296714207E-02
     38 F   7 N     9.761296714207E-02 -9.761296714207E-02  4.525483977899E-01
     39 F   7 N    -9.761296714207E-02  4.525483977899E-01  9.761296714207E-02
     40 F   7 N     9.761296714207E-02  9.761296714207E-02 -4.525483977899E-01
     41 F   7 N     9.761296714207E-02 -4.525483977899E-01  9.761296714207E-02
     42 F   7 N    -9.761296714207E-02  9.761296714207E-02  4.525483977899E-01
     43 T   6 C    -6.873926897264E-03  3.623292110382E-01  3.623292110382E-01
     44 F   6 C     6.873926897264E-03 -3.623292110382E-01  3.623292110382E-01
     45 F   6 C    -6.873926897264E-03 -3.623292110382E-01 -3.623292110382E-01
     46 F   6 C     6.873926897264E-03  3.623292110382E-01 -3.623292110382E-01
     47 F   6 C     3.623292110382E-01 -6.873926897264E-03  3.623292110382E-01
     48 F   6 C     3.623292110382E-01  3.623292110382E-01 -6.873926897264E-03
     49 F   6 C    -3.623292110382E-01  6.873926897264E-03  3.623292110382E-01
     50 F   6 C    -3.623292110382E-01  3.623292110382E-01  6.873926897264E-03
     51 F   6 C     3.623292110382E-01  6.873926897264E-03 -3.623292110382E-01
     52 F   6 C    -3.623292110382E-01 -3.623292110382E-01 -6.873926897264E-03
     53 F   6 C    -3.623292110382E-01 -6.873926897264E-03 -3.623292110382E-01
     54 F   6 C     3.623292110382E-01 -3.623292110382E-01  6.873926897264E-03
     55 T   6 C    -8.161646890041E-02  2.776586612043E-01  3.323179733658E-01
     56 F   6 C     8.161646890041E-02 -2.776586612043E-01  3.323179733658E-01
     57 F   6 C    -8.161646890041E-02 -2.776586612043E-01 -3.323179733658E-01
     58 F   6 C     8.161646890041E-02  2.776586612043E-01 -3.323179733658E-01
     59 F   6 C     3.323179733658E-01 -8.161646890041E-02  2.776586612043E-01
     60 F   6 C     2.776586612043E-01  3.323179733658E-01 -8.161646890041E-02
     61 F   6 C    -3.323179733658E-01  8.161646890041E-02  2.776586612043E-01
     62 F   6 C    -2.776586612043E-01  3.323179733658E-01  8.161646890041E-02
     63 F   6 C     3.323179733658E-01  8.161646890041E-02 -2.776586612043E-01
     64 F   6 C    -2.776586612043E-01 -3.323179733658E-01 -8.161646890041E-02
     65 F   6 C    -3.323179733658E-01 -8.161646890041E-02 -2.776586612043E-01
     66 F   6 C     2.776586612043E-01 -3.323179733658E-01  8.161646890041E-02
     67 F   6 C     2.776586612043E-01 -8.161646890041E-02  3.323179733658E-01
     68 F   6 C    -2.776586612043E-01  8.161646890041E-02  3.323179733658E-01
     69 F   6 C    -2.776586612043E-01 -8.161646890041E-02 -3.323179733658E-01
     70 F   6 C     2.776586612043E-01  8.161646890041E-02 -3.323179733658E-01
     71 F   6 C    -8.161646890041E-02  3.323179733658E-01  2.776586612043E-01
     72 F   6 C     3.323179733658E-01  2.776586612043E-01 -8.161646890041E-02
     73 F   6 C     8.161646890041E-02 -3.323179733658E-01  2.776586612043E-01
     74 F   6 C     3.323179733658E-01 -2.776586612043E-01  8.161646890041E-02
     75 F   6 C     8.161646890041E-02  3.323179733658E-01 -2.776586612043E-01
     76 F   6 C    -3.323179733658E-01 -2.776586612043E-01 -8.161646890041E-02
     77 F   6 C    -8.161646890041E-02 -3.323179733658E-01 -2.776586612043E-01
     78 F   6 C    -3.323179733658E-01  2.776586612043E-01  8.161646890041E-02
     79 T   1 H    -1.123879405911E-01  2.263622740890E-01  3.350053897877E-01
     80 F   1 H     1.123879405911E-01 -2.263622740890E-01  3.350053897877E-01
     81 F   1 H    -1.123879405911E-01 -2.263622740890E-01 -3.350053897877E-01
     82 F   1 H     1.123879405911E-01  2.263622740890E-01 -3.350053897877E-01
     83 F   1 H     3.350053897877E-01 -1.123879405911E-01  2.263622740890E-01
     84 F   1 H     2.263622740890E-01  3.350053897877E-01 -1.123879405911E-01
     85 F   1 H    -3.350053897877E-01  1.123879405911E-01  2.263622740890E-01
     86 F   1 H    -2.263622740890E-01  3.350053897877E-01  1.123879405911E-01
     87 F   1 H     3.350053897877E-01  1.123879405911E-01 -2.263622740890E-01
     88 F   1 H    -2.263622740890E-01 -3.350053897877E-01 -1.123879405911E-01
     89 F   1 H    -3.350053897877E-01 -1.123879405911E-01 -2.263622740890E-01
     90 F   1 H     2.263622740890E-01 -3.350053897877E-01  1.123879405911E-01
     91 F   1 H     2.263622740890E-01 -1.123879405911E-01  3.350053897877E-01
     92 F   1 H    -2.263622740890E-01  1.123879405911E-01  3.350053897877E-01
     93 F   1 H    -2.263622740890E-01 -1.123879405911E-01 -3.350053897877E-01
     94 F   1 H     2.263622740890E-01  1.123879405911E-01 -3.350053897877E-01
     95 F   1 H    -1.123879405911E-01  3.350053897877E-01  2.263622740890E-01
     96 F   1 H     3.350053897877E-01  2.263622740890E-01 -1.123879405911E-01
     97 F   1 H     1.123879405911E-01 -3.350053897877E-01  2.263622740890E-01
     98 F   1 H     3.350053897877E-01 -2.263622740890E-01  1.123879405911E-01
     99 F   1 H     1.123879405911E-01  3.350053897877E-01 -2.263622740890E-01
    100 F   1 H    -3.350053897877E-01 -2.263622740890E-01 -1.123879405911E-01
    101 F   1 H    -1.123879405911E-01 -3.350053897877E-01 -2.263622740890E-01
    102 F   1 H    -3.350053897877E-01  2.263622740890E-01  1.123879405911E-01
    103 T   8 O    -4.294715010710E-01 -3.864442181153E-02 -1.240481369618E-01
    104 F   8 O     4.294715010710E-01  3.864442181153E-02 -1.240481369618E-01
    105 F   8 O    -4.294715010710E-01  3.864442181153E-02  1.240481369618E-01
    106 F   8 O     4.294715010710E-01 -3.864442181153E-02  1.240481369618E-01
    107 F   8 O    -1.240481369618E-01 -4.294715010710E-01 -3.864442181153E-02
    108 F   8 O    -3.864442181153E-02 -1.240481369618E-01 -4.294715010710E-01
    109 F   8 O     1.240481369618E-01  4.294715010710E-01 -3.864442181153E-02
    110 F   8 O     3.864442181153E-02 -1.240481369618E-01  4.294715010710E-01
    111 F   8 O    -1.240481369618E-01  4.294715010710E-01  3.864442181153E-02
    112 F   8 O     3.864442181153E-02  1.240481369618E-01 -4.294715010710E-01
    113 F   8 O     1.240481369618E-01 -4.294715010710E-01  3.864442181153E-02
    114 F   8 O    -3.864442181153E-02  1.240481369618E-01  4.294715010710E-01
    115 F   8 O    -3.864442181153E-02 -4.294715010710E-01 -1.240481369618E-01
    116 F   8 O     3.864442181153E-02  4.294715010710E-01 -1.240481369618E-01
    117 F   8 O     3.864442181153E-02 -4.294715010710E-01  1.240481369618E-01
    118 F   8 O    -3.864442181153E-02  4.294715010710E-01  1.240481369618E-01
    119 F   8 O    -4.294715010710E-01 -1.240481369618E-01 -3.864442181153E-02
    120 F   8 O    -1.240481369618E-01 -3.864442181153E-02 -4.294715010710E-01
    121 F   8 O     4.294715010710E-01  1.240481369618E-01 -3.864442181153E-02
    122 F   8 O    -1.240481369618E-01  3.864442181153E-02  4.294715010710E-01
    123 F   8 O     4.294715010710E-01 -1.240481369618E-01  3.864442181153E-02
    124 F   8 O     1.240481369618E-01  3.864442181153E-02 -4.294715010710E-01
    125 F   8 O    -4.294715010710E-01  1.240481369618E-01  3.864442181153E-02
    126 F   8 O     1.240481369618E-01 -3.864442181153E-02  4.294715010710E-01

 T = ATOM BELONGING TO THE ASYMMETRIC UNIT

 ****   24 SYMMOPS - TRANSLATORS IN FRACTIONAL UNITS
 **** MATRICES AND TRANSLATORS IN THE CRYSTALLOGRAPHIC REFERENCE FRAME
   V INV                    ROTATION MATRICES                   TRANSLATORS
   1   1  1.00  0.00  0.00  0.00  1.00  0.00  0.00  0.00  1.00  0.00  0.00  0.00
   2   2  0.00  1.00 -1.00  1.00  0.00 -1.00  0.00  0.00 -1.00  0.00  0.00  0.00
   3   3 -1.00  0.00  0.00 -1.00  0.00  1.00 -1.00  1.00  0.00  0.00  0.00  0.00
   4   4  0.00 -1.00  1.00  0.00 -1.00  0.00  1.00 -1.00  0.00  0.00  0.00  0.00
   5   6  0.00  0.00  1.00  1.00  0.00  0.00  0.00  1.00  0.00  0.00  0.00  0.00
   6   5  0.00  1.00  0.00  0.00  0.00  1.00  1.00  0.00  0.00  0.00  0.00  0.00
   7   8  1.00 -1.00  0.00  0.00 -1.00  1.00  0.00 -1.00  0.00  0.00  0.00  0.00
   8   7  1.00  0.00 -1.00  0.00  0.00 -1.00  0.00  1.00 -1.00  0.00  0.00  0.00
   9  10  0.00  0.00 -1.00  0.00  1.00 -1.00  1.00  0.00 -1.00  0.00  0.00  0.00
  10   9 -1.00  0.00  1.00 -1.00  1.00  0.00 -1.00  0.00  0.00  0.00  0.00  0.00
  11  12 -1.00  1.00  0.00 -1.00  0.00  0.00 -1.00  0.00  1.00  0.00  0.00  0.00
  12  11  0.00 -1.00  0.00  1.00 -1.00  0.00  0.00 -1.00  1.00  0.00  0.00  0.00
  13  13  0.00  1.00  0.00  1.00  0.00  0.00  0.00  0.00  1.00  0.00  0.00  0.00
  14  14  1.00  0.00 -1.00  0.00  1.00 -1.00  0.00  0.00 -1.00  0.00  0.00  0.00
  15  16 -1.00  0.00  1.00 -1.00  0.00  0.00 -1.00  1.00  0.00  0.00  0.00  0.00
  16  15  0.00 -1.00  0.00  0.00 -1.00  1.00  1.00 -1.00  0.00  0.00  0.00  0.00
  17  17  1.00  0.00  0.00  0.00  0.00  1.00  0.00  1.00  0.00  0.00  0.00  0.00
  18  18  0.00  0.00  1.00  0.00  1.00  0.00  1.00  0.00  0.00  0.00  0.00  0.00
  19  20  0.00 -1.00  1.00  1.00 -1.00  0.00  0.00 -1.00  0.00  0.00  0.00  0.00
  20  19  0.00  1.00 -1.00  0.00  0.00 -1.00  1.00  0.00 -1.00  0.00  0.00  0.00
  21  22  0.00  0.00 -1.00  1.00  0.00 -1.00  0.00  1.00 -1.00  0.00  0.00  0.00
  22  21 -1.00  1.00  0.00 -1.00  0.00  1.00 -1.00  0.00  0.00  0.00  0.00  0.00
  23  23 -1.00  0.00  0.00 -1.00  1.00  0.00 -1.00  0.00  1.00  0.00  0.00  0.00
  24  24  1.00 -1.00  0.00  0.00 -1.00  0.00  0.00 -1.00  1.00  0.00  0.00  0.00

 DIRECT LATTICE VECTORS CARTESIAN COMPONENTS (ANGSTROM)
          X                    Y                    Z
  -0.901833529124E+01   0.901833529124E+01   0.901833529124E+01
   0.901833529124E+01  -0.901833529124E+01   0.901833529124E+01
   0.901833529124E+01   0.901833529124E+01  -0.901833529124E+01


 CARTESIAN COORDINATES - PRIMITIVE CELL
 *******************************************************************************
 *      ATOM          X(ANGSTROM)         Y(ANGSTROM)         Z(ANGSTROM)
 *******************************************************************************
    1   248 CD    0.000000000000E+00 -1.352750293686E+01  9.018335291240E+00
    2   248 CD    9.018335291240E+00 -1.352750293686E+01  1.410011329828E-15
    3   248 CD    9.018335291240E+00  0.000000000000E+00 -1.352750293686E+01
    4   248 CD   -1.352750293686E+01  9.018335291240E+00  4.700037766092E-16
    5   248 CD   -1.352750293686E+01  0.000000000000E+00  9.018335291240E+00
    6   248 CD    0.000000000000E+00  9.018335291240E+00 -1.352750293686E+01
    7     7 N    -6.051447914450E-01  5.363452223549E+00  6.964353922372E+00
    8     7 N     6.051447914450E-01 -5.363452223549E+00  6.964353922372E+00
    9     7 N    -6.051447914450E-01 -5.363452223549E+00 -6.964353922372E+00
   10     7 N     6.051447914450E-01  5.363452223549E+00 -6.964353922372E+00
   11     7 N     6.964353922372E+00 -6.051447914450E-01  5.363452223549E+00
   12     7 N     5.363452223549E+00  6.964353922372E+00 -6.051447914450E-01
   13     7 N    -6.964353922372E+00  6.051447914450E-01  5.363452223549E+00
   14     7 N    -5.363452223549E+00  6.964353922372E+00  6.051447914450E-01
   15     7 N     6.964353922372E+00  6.051447914450E-01 -5.363452223549E+00
   16     7 N    -5.363452223549E+00 -6.964353922372E+00 -6.051447914450E-01
   17     7 N    -6.964353922372E+00 -6.051447914450E-01 -5.363452223549E+00
   18     7 N     5.363452223549E+00 -6.964353922372E+00  6.051447914450E-01
   19     7 N     5.363452223549E+00 -6.051447914450E-01  6.964353922372E+00
   20     7 N    -5.363452223549E+00  6.051447914450E-01  6.964353922372E+00
   21     7 N    -5.363452223549E+00 -6.051447914450E-01 -6.964353922372E+00
   22     7 N     5.363452223549E+00  6.051447914450E-01 -6.964353922372E+00
   23     7 N    -6.051447914450E-01  6.964353922372E+00  5.363452223549E+00
   24     7 N     6.964353922372E+00  5.363452223549E+00 -6.051447914450E-01
   25     7 N     6.051447914450E-01 -6.964353922372E+00  5.363452223549E+00
   26     7 N     6.964353922372E+00 -5.363452223549E+00  6.051447914450E-01
   27     7 N     6.051447914450E-01  6.964353922372E+00 -5.363452223549E+00
   28     7 N    -6.964353922372E+00 -5.363452223549E+00 -6.051447914450E-01
   29     7 N    -6.051447914450E-01 -6.964353922372E+00 -5.363452223549E+00
   30     7 N    -6.964353922372E+00  5.363452223549E+00  6.051447914450E-01
   31     7 N    -8.162466373566E+00 -1.760612932920E+00 -1.760612932920E+00
   32     7 N     8.162466373566E+00  1.760612932920E+00 -1.760612932920E+00
   33     7 N    -8.162466373566E+00  1.760612932920E+00  1.760612932920E+00
   34     7 N     8.162466373566E+00 -1.760612932920E+00  1.760612932920E+00
   35     7 N    -1.760612932920E+00 -8.162466373566E+00 -1.760612932920E+00
   36     7 N    -1.760612932920E+00 -1.760612932920E+00 -8.162466373566E+00
   37     7 N     1.760612932920E+00  8.162466373566E+00 -1.760612932920E+00
   38     7 N     1.760612932920E+00 -1.760612932920E+00  8.162466373566E+00
   39     7 N    -1.760612932920E+00  8.162466373566E+00  1.760612932920E+00
   40     7 N     1.760612932920E+00  1.760612932920E+00 -8.162466373566E+00
   41     7 N     1.760612932920E+00 -8.162466373566E+00  1.760612932920E+00
   42     7 N    -1.760612932920E+00  1.760612932920E+00  8.162466373566E+00
   43     6 C    -1.239827550540E-01  6.535212621905E+00  6.535212621905E+00
   44     6 C     1.239827550540E-01 -6.535212621905E+00  6.535212621905E+00
   45     6 C    -1.239827550540E-01 -6.535212621905E+00 -6.535212621905E+00
   46     6 C     1.239827550540E-01  6.535212621905E+00 -6.535212621905E+00
   47     6 C     6.535212621905E+00 -1.239827550540E-01  6.535212621905E+00
   48     6 C     6.535212621905E+00  6.535212621905E+00 -1.239827550540E-01
   49     6 C    -6.535212621905E+00  1.239827550540E-01  6.535212621905E+00
   50     6 C    -6.535212621905E+00  6.535212621905E+00  1.239827550540E-01
   51     6 C     6.535212621905E+00  1.239827550540E-01 -6.535212621905E+00
   52     6 C    -6.535212621905E+00 -6.535212621905E+00 -1.239827550540E-01
   53     6 C    -6.535212621905E+00 -1.239827550540E-01 -6.535212621905E+00
   54     6 C     6.535212621905E+00 -6.535212621905E+00  1.239827550540E-01
   55     6 C    -1.472089363662E+00  5.008037806514E+00  5.993909814236E+00
   56     6 C     1.472089363662E+00 -5.008037806514E+00  5.993909814236E+00
   57     6 C    -1.472089363662E+00 -5.008037806514E+00 -5.993909814236E+00
   58     6 C     1.472089363662E+00  5.008037806514E+00 -5.993909814236E+00
   59     6 C     5.993909814236E+00 -1.472089363662E+00  5.008037806514E+00
   60     6 C     5.008037806514E+00  5.993909814236E+00 -1.472089363662E+00
   61     6 C    -5.993909814236E+00  1.472089363662E+00  5.008037806514E+00
   62     6 C    -5.008037806514E+00  5.993909814236E+00  1.472089363662E+00
   63     6 C     5.993909814236E+00  1.472089363662E+00 -5.008037806514E+00
   64     6 C    -5.008037806514E+00 -5.993909814236E+00 -1.472089363662E+00
   65     6 C    -5.993909814236E+00 -1.472089363662E+00 -5.008037806514E+00
   66     6 C     5.008037806514E+00 -5.993909814236E+00  1.472089363662E+00
   67     6 C     5.008037806514E+00 -1.472089363662E+00  5.993909814236E+00
   68     6 C    -5.008037806514E+00  1.472089363662E+00  5.993909814236E+00
   69     6 C    -5.008037806514E+00 -1.472089363662E+00 -5.993909814236E+00
   70     6 C     5.008037806514E+00  1.472089363662E+00 -5.993909814236E+00
   71     6 C    -1.472089363662E+00  5.993909814236E+00  5.008037806514E+00
   72     6 C     5.993909814236E+00  5.008037806514E+00 -1.472089363662E+00
   73     6 C     1.472089363662E+00 -5.993909814236E+00  5.008037806514E+00
   74     6 C     5.993909814236E+00 -5.008037806514E+00  1.472089363662E+00
   75     6 C     1.472089363662E+00  5.993909814236E+00 -5.008037806514E+00
   76     6 C    -5.993909814236E+00 -5.008037806514E+00 -1.472089363662E+00
   77     6 C    -1.472089363662E+00 -5.993909814236E+00 -5.008037806514E+00
   78     6 C    -5.993909814236E+00  5.008037806514E+00  1.472089363662E+00
   79     1 H    -2.027104261885E+00  4.082821770045E+00  6.042381858956E+00
   80     1 H     2.027104261885E+00 -4.082821770045E+00  6.042381858956E+00
   81     1 H    -2.027104261885E+00 -4.082821770045E+00 -6.042381858956E+00
   82     1 H     2.027104261885E+00  4.082821770045E+00 -6.042381858956E+00
   83     1 H     6.042381858956E+00 -2.027104261885E+00  4.082821770045E+00
   84     1 H     4.082821770045E+00  6.042381858956E+00 -2.027104261885E+00
   85     1 H    -6.042381858956E+00  2.027104261885E+00  4.082821770045E+00
   86     1 H    -4.082821770045E+00  6.042381858956E+00  2.027104261885E+00
   87     1 H     6.042381858956E+00  2.027104261885E+00 -4.082821770045E+00
   88     1 H    -4.082821770045E+00 -6.042381858956E+00 -2.027104261885E+00
   89     1 H    -6.042381858956E+00 -2.027104261885E+00 -4.082821770045E+00
   90     1 H     4.082821770045E+00 -6.042381858956E+00  2.027104261885E+00
   91     1 H     4.082821770045E+00 -2.027104261885E+00  6.042381858956E+00
   92     1 H    -4.082821770045E+00  2.027104261885E+00  6.042381858956E+00
   93     1 H    -4.082821770045E+00 -2.027104261885E+00 -6.042381858956E+00
   94     1 H     4.082821770045E+00  2.027104261885E+00 -6.042381858956E+00
   95     1 H    -2.027104261885E+00  6.042381858956E+00  4.082821770045E+00
   96     1 H     6.042381858956E+00  4.082821770045E+00 -2.027104261885E+00
   97     1 H     2.027104261885E+00 -6.042381858956E+00  4.082821770045E+00
   98     1 H     6.042381858956E+00 -4.082821770045E+00  2.027104261885E+00
   99     1 H     2.027104261885E+00  6.042381858956E+00 -4.082821770045E+00
  100     1 H    -6.042381858956E+00 -4.082821770045E+00 -2.027104261885E+00
  101     1 H    -2.027104261885E+00 -6.042381858956E+00 -4.082821770045E+00
  102     1 H    -6.042381858956E+00  4.082821770045E+00  2.027104261885E+00
  103     8 O    -7.746235989381E+00 -6.970167060650E-01 -2.237415382750E+00
  104     8 O     7.746235989381E+00  6.970167060650E-01 -2.237415382750E+00
  105     8 O    -7.746235989381E+00  6.970167060650E-01  2.237415382750E+00
  106     8 O     7.746235989381E+00 -6.970167060650E-01  2.237415382750E+00
  107     8 O    -2.237415382750E+00 -7.746235989381E+00 -6.970167060650E-01
  108     8 O    -6.970167060650E-01 -2.237415382750E+00 -7.746235989381E+00
  109     8 O     2.237415382750E+00  7.746235989381E+00 -6.970167060650E-01
  110     8 O     6.970167060650E-01 -2.237415382750E+00  7.746235989381E+00
  111     8 O    -2.237415382750E+00  7.746235989381E+00  6.970167060650E-01
  112     8 O     6.970167060650E-01  2.237415382750E+00 -7.746235989381E+00
  113     8 O     2.237415382750E+00 -7.746235989381E+00  6.970167060650E-01
  114     8 O    -6.970167060650E-01  2.237415382750E+00  7.746235989381E+00
  115     8 O    -6.970167060650E-01 -7.746235989381E+00 -2.237415382750E+00
  116     8 O     6.970167060650E-01  7.746235989381E+00 -2.237415382750E+00
  117     8 O     6.970167060650E-01 -7.746235989381E+00  2.237415382750E+00
  118     8 O    -6.970167060650E-01  7.746235989381E+00  2.237415382750E+00
  119     8 O    -7.746235989381E+00 -2.237415382750E+00 -6.970167060650E-01
  120     8 O    -2.237415382750E+00 -6.970167060650E-01 -7.746235989381E+00
  121     8 O     7.746235989381E+00  2.237415382750E+00 -6.970167060650E-01
  122     8 O    -2.237415382750E+00  6.970167060650E-01  7.746235989381E+00
  123     8 O     7.746235989381E+00 -2.237415382750E+00  6.970167060650E-01
  124     8 O     2.237415382750E+00  6.970167060650E-01 -7.746235989381E+00
  125     8 O    -7.746235989381E+00  2.237415382750E+00  6.970167060650E-01
  126     8 O     2.237415382750E+00 -6.970167060650E-01  7.746235989381E+00

 *******************************************************************************
 *** PSEUDOPOTENTIAL INFORMATION ***
 *******************************************************************************

 ATOMIC NUMBER  48, NUCLEAR CHARGE 20.000, GIVEN IN INPUT       PSEUDOPOTENTIAL
   TYPE       EXPONENT      COEFF.    N      EXPONENT      COEFF.    N
  P0 TMS    13.8358690  270.0094830   0     6.8572700   38.7673080   0
  P1 TMS    12.4049710  193.8296290   0     6.5677990   31.8965250   0
  P2 TMS    10.8969250   79.1936470   0     4.6411650   13.2308270   0
  P3 TMS    15.1847960  -35.4766260   0     7.5923980   -5.6176770   0

 *******************************************************************************
 LOCAL ATOMIC FUNCTIONS BASIS SET
 *******************************************************************************
   ATOM   X(AU)   Y(AU)   Z(AU)  N. TYPE  EXPONENT  S COEF   P COEF   D/F/G COEF
 *******************************************************************************
   1 CD   0.000 -25.563  17.042
                                  1 S  
                                         9.727E+00-1.786E+00 0.000E+00 0.000E+00
                                         7.838E+00 2.578E+00 0.000E+00 0.000E+00
                                         5.089E+00 1.601E-01 0.000E+00 0.000E+00
                                  2 S  
                                         1.553E+00 1.000E+00 0.000E+00 0.000E+00
                                  3 S  
                                         7.141E-01 1.000E+00 0.000E+00 0.000E+00
                                  4 S  
                                         5.000E-01 1.000E+00 0.000E+00 0.000E+00
                                  5 S  
                                         2.500E-01 1.000E+00 0.000E+00 0.000E+00
                                  6 S  
                                         1.200E-01 1.000E+00 0.000E+00 0.000E+00
                           7-     9 P  
                                         4.743E+00 0.000E+00-6.231E+00 0.000E+00
                                         3.937E+00 0.000E+00 6.574E+00 0.000E+00
                          10-    12 P  
                                         1.380E+00 0.000E+00 7.497E-01 0.000E+00
                                         6.685E-01 0.000E+00 2.811E-01 0.000E+00
                          13-    15 P  
                                         3.634E-01 0.000E+00 1.000E+00 0.000E+00
                          16-    18 P  
                                         1.800E-01 0.000E+00 1.000E+00 0.000E+00
                          19-    21 P  
                                         1.200E-01 0.000E+00 1.000E+00 0.000E+00
                          22-    26 D  
                                         8.469E+00 0.000E+00 0.000E+00-1.636E-02
                                         3.024E+00 0.000E+00 0.000E+00 2.865E-01
                                         1.316E+00 0.000E+00 0.000E+00 4.869E-01
                                         5.564E-01 0.000E+00 0.000E+00 3.794E-01
                          27-    31 D  
                                         2.239E-01 0.000E+00 0.000E+00 1.000E+00
                          32-    36 D  
                                         1.200E-01 0.000E+00 0.000E+00 1.000E+00
                          37-    43 F  
                                         1.598E+00 0.000E+00 0.000E+00 1.000E+00
   2 CD  17.042 -25.563   0.000
   3 CD  17.042   0.000 -25.563
   4 CD -25.563  17.042   0.000
   5 CD -25.563   0.000  17.042
   6 CD   0.000  17.042 -25.563
   7 N   -1.144  10.135  13.161
                                259 S  
                                         6.293E+03 1.970E-03 0.000E+00 0.000E+00
                                         9.490E+02 1.496E-02 0.000E+00 0.000E+00
                                         2.188E+02 7.350E-02 0.000E+00 0.000E+00
                                         6.369E+01 2.489E-01 0.000E+00 0.000E+00
                                         1.883E+01 6.025E-01 0.000E+00 0.000E+00
                                         2.720E+00 2.562E-01 0.000E+00 0.000E+00
                         260-   263 SP 
                                         3.063E+01 1.119E-01 3.831E-02 0.000E+00
                                         7.026E+00 9.217E-01 2.374E-01 0.000E+00
                                         2.112E+00-2.569E-03 8.176E-01 0.000E+00
                         264-   267 SP 
                                         6.840E-01 1.000E+00 1.000E+00 0.000E+00
                         268-   271 SP 
                                         2.009E-01 1.000E+00 1.000E+00 0.000E+00
                         272-   276 D  
                                         9.130E-01 0.000E+00 0.000E+00 1.000E+00
   8 N    1.144 -10.135  13.161
   9 N   -1.144 -10.135 -13.161
  10 N    1.144  10.135 -13.161
  11 N   13.161  -1.144  10.135
  12 N   10.135  13.161  -1.144
  13 N  -13.161   1.144  10.135
  14 N  -10.135  13.161   1.144
  15 N   13.161   1.144 -10.135
  16 N  -10.135 -13.161  -1.144
  17 N  -13.161  -1.144 -10.135
  18 N   10.135 -13.161   1.144
  19 N   10.135  -1.144  13.161
  20 N  -10.135   1.144  13.161
  21 N  -10.135  -1.144 -13.161
  22 N   10.135   1.144 -13.161
  23 N   -1.144  13.161  10.135
  24 N   13.161  10.135  -1.144
  25 N    1.144 -13.161  10.135
  26 N   13.161 -10.135   1.144
  27 N    1.144  13.161 -10.135
  28 N  -13.161 -10.135  -1.144
  29 N   -1.144 -13.161 -10.135
  30 N  -13.161  10.135   1.144
  31 N  -15.425  -3.327  -3.327
  32 N   15.425   3.327  -3.327
  33 N  -15.425   3.327   3.327
  34 N   15.425  -3.327   3.327
  35 N   -3.327 -15.425  -3.327
  36 N   -3.327  -3.327 -15.425
  37 N    3.327  15.425  -3.327
  38 N    3.327  -3.327  15.425
  39 N   -3.327  15.425   3.327
  40 N    3.327   3.327 -15.425
  41 N    3.327 -15.425   3.327
  42 N   -3.327   3.327  15.425
  43 C   -0.234  12.350  12.350
                                907 S  
                                         4.563E+03 1.967E-03 0.000E+00 0.000E+00
                                         6.820E+02 1.523E-02 0.000E+00 0.000E+00
                                         1.550E+02 7.613E-02 0.000E+00 0.000E+00
                                         4.446E+01 2.608E-01 0.000E+00 0.000E+00
                                         1.303E+01 6.165E-01 0.000E+00 0.000E+00
                                         1.828E+00 2.210E-01 0.000E+00 0.000E+00
                         908-   911 SP 
                                         2.096E+01 1.147E-01 4.025E-02 0.000E+00
                                         4.803E+00 9.200E-01 2.376E-01 0.000E+00
                                         1.459E+00-3.031E-03 8.159E-01 0.000E+00
                         912-   915 SP 
                                         4.835E-01 1.000E+00 1.000E+00 0.000E+00
                         916-   919 SP 
                                         1.456E-01 1.000E+00 1.000E+00 0.000E+00
                         920-   924 D  
                                         6.260E-01 0.000E+00 0.000E+00 1.000E+00
  44 C    0.234 -12.350  12.350
  45 C   -0.234 -12.350 -12.350
  46 C    0.234  12.350 -12.350
  47 C   12.350  -0.234  12.350
  48 C   12.350  12.350  -0.234
  49 C  -12.350   0.234  12.350
  50 C  -12.350  12.350   0.234
  51 C   12.350   0.234 -12.350
  52 C  -12.350 -12.350  -0.234
  53 C  -12.350  -0.234 -12.350
  54 C   12.350 -12.350   0.234
  55 C   -2.782   9.464  11.327
  56 C    2.782  -9.464  11.327
  57 C   -2.782  -9.464 -11.327
  58 C    2.782   9.464 -11.327
  59 C   11.327  -2.782   9.464
  60 C    9.464  11.327  -2.782
  61 C  -11.327   2.782   9.464
  62 C   -9.464  11.327   2.782
  63 C   11.327   2.782  -9.464
  64 C   -9.464 -11.327  -2.782
  65 C  -11.327  -2.782  -9.464
  66 C    9.464 -11.327   2.782
  67 C    9.464  -2.782  11.327
  68 C   -9.464   2.782  11.327
  69 C   -9.464  -2.782 -11.327
  70 C    9.464   2.782 -11.327
  71 C   -2.782  11.327   9.464
  72 C   11.327   9.464  -2.782
  73 C    2.782 -11.327   9.464
  74 C   11.327  -9.464   2.782
  75 C    2.782  11.327  -9.464
  76 C  -11.327  -9.464  -2.782
  77 C   -2.782 -11.327  -9.464
  78 C  -11.327   9.464   2.782
  79 H   -3.831   7.715  11.418
                               1555 S  
                                         3.387E+01 2.549E-02 0.000E+00 0.000E+00
                                         5.095E+00 1.904E-01 0.000E+00 0.000E+00
                                         1.159E+00 8.522E-01 0.000E+00 0.000E+00
                               1556 S  
                                         3.258E-01 1.000E+00 0.000E+00 0.000E+00
                               1557 S  
                                         1.027E-01 1.000E+00 0.000E+00 0.000E+00
                        1558-  1560 P  
                                         7.500E-01 0.000E+00 1.000E+00 0.000E+00
  80 H    3.831  -7.715  11.418
  81 H   -3.831  -7.715 -11.418
  82 H    3.831   7.715 -11.418
  83 H   11.418  -3.831   7.715
  84 H    7.715  11.418  -3.831
  85 H  -11.418   3.831   7.715
  86 H   -7.715  11.418   3.831
  87 H   11.418   3.831  -7.715
  88 H   -7.715 -11.418  -3.831
  89 H  -11.418  -3.831  -7.715
  90 H    7.715 -11.418   3.831
  91 H    7.715  -3.831  11.418
  92 H   -7.715   3.831  11.418
  93 H   -7.715  -3.831 -11.418
  94 H    7.715   3.831 -11.418
  95 H   -3.831  11.418   7.715
  96 H   11.418   7.715  -3.831
  97 H    3.831 -11.418   7.715
  98 H   11.418  -7.715   3.831
  99 H    3.831  11.418  -7.715
 100 H  -11.418  -7.715  -3.831
 101 H   -3.831 -11.418  -7.715
 102 H  -11.418   7.715   3.831
 103 O  -14.638  -1.317  -4.228
                               1699 S  
                                         8.588E+03 1.895E-03 0.000E+00 0.000E+00
                                         1.297E+03 1.439E-02 0.000E+00 0.000E+00
                                         2.993E+02 7.073E-02 0.000E+00 0.000E+00
                                         8.738E+01 2.400E-01 0.000E+00 0.000E+00
                                         2.568E+01 5.948E-01 0.000E+00 0.000E+00
                                         3.740E+00 2.808E-01 0.000E+00 0.000E+00
                        1700-  1703 SP 
                                         4.212E+01 1.139E-01 3.651E-02 0.000E+00
                                         9.628E+00 9.208E-01 2.372E-01 0.000E+00
                                         2.853E+00-3.274E-03 8.197E-01 0.000E+00
                        1704-  1707 SP 
                                         9.057E-01 1.000E+00 1.000E+00 0.000E+00
                        1708-  1711 SP 
                                         2.556E-01 1.000E+00 1.000E+00 0.000E+00
                        1712-  1716 D  
                                         1.292E+00 0.000E+00 0.000E+00 1.000E+00
 104 O   14.638   1.317  -4.228
 105 O  -14.638   1.317   4.228
 106 O   14.638  -1.317   4.228
 107 O   -4.228 -14.638  -1.317
 108 O   -1.317  -4.228 -14.638
 109 O    4.228  14.638  -1.317
 110 O    1.317  -4.228  14.638
 111 O   -4.228  14.638   1.317
 112 O    1.317   4.228 -14.638
 113 O    4.228 -14.638   1.317
 114 O   -1.317   4.228  14.638
 115 O   -1.317 -14.638  -4.228
 116 O    1.317  14.638  -4.228
 117 O    1.317 -14.638   4.228
 118 O   -1.317  14.638   4.228
 119 O  -14.638  -4.228  -1.317
 120 O   -4.228  -1.317 -14.638
 121 O   14.638   4.228  -1.317
 122 O   -4.228   1.317  14.638
 123 O   14.638  -4.228   1.317
 124 O    4.228   1.317 -14.638
 125 O  -14.638   4.228   1.317
 126 O    4.228  -1.317  14.638
 INFORMATION **** SET_MPP **** PCRYSTAL CALCULATION
 INFORMATION **** READM2 **** NEW DEFAULT: FOCK/KS MATRIX MIXING SET TO 30 %
 INFORMATION **** READM2 **** NEW DEFAULT: FULL DIRECT SCF MODE
 INFORMATION **** READM2 **** NEW DEFAULT: COULOMB BIPOLAR BUFFER SET TO 32 Mb
 INFORMATION **** READM2 **** NEW DEFAULT: EXCHANGE BIPOLAR BUFFER SET TO 32 Mb

 *******************************************************************************
 NEW DEFAULT: DFT INTEGRATION GRID INCREASED TO XLGRID
 NEW DEFAULT: DIIS ACCELERATOR ACTIVE
 USE KEYWORD NODIIS TO TURN IT OFF
 *******************************************************************************

 INFORMATION **** DFTD3_INPUT **** PERFORM LATEST DISPERSION CORRECTION DFT-D3(BJ) WITH AUTOMATIC PARAMETER SETUP
 PLEASE CITE:
 (1) DFT-D3 Reference
  S. Grimme, J. Antony, S. Ehrlich, and H. Krieg, J. Chem. Phys. 132 (2010), 154104
 (2) BJ-Damping Reference
  S. Grimme, S. Ehrlich, and L. Goerigk, J. Comput. Chem. 32 (2011), 1456-1465
 (3) General DFT-D Review
  S. Grimme, A. Hansen, J. G. Brandenburg, and C. Bannwarth,
  Chem. Rev. 116 (2016), 5105-5154

 INFORMATION **** TOLINTEG **** COULOMB AND EXCHANGE SERIES TOLERANCES MODIFIED
 INFORMATION **** TOLDEE **** SCF TOL ON TOTAL ENERGY SET TO           8
 INFORMATION **** DFTD3_INPUT **** PERFORM DISPERSION CORRECTION DFT-D3 IN THE ZERO DAMPING SCHEME

 PLEASE CITE:
 (1) DFT-D3 Reference
  S. Grimme, J. Antony, S. Ehrlich, and H. Krieg, J. Chem. Phys. 132 (2010), 154104
 (2) General DFT-D Review
  S. Grimme, A. Hansen, J. G. Brandenburg, and C. Bannwarth,
  Chem. Rev. 116 (2016), 5105-5154

 *******************************************************************************
 N. OF ATOMS PER CELL       126  COULOMB OVERLAP TOL         (T1) 10**   -7
 NUMBER OF SHELLS           666  COULOMB PENETRATION TOL     (T2) 10**   -7
 NUMBER OF AO              2130  EXCHANGE OVERLAP TOL        (T3) 10**   20
 N. OF ELECTRONS PER CELL   804  EXCHANGE PSEUDO OVP (F(G))  (T4) 10**   20
 CORE ELECTRONS PER CELL    192  EXCHANGE PSEUDO OVP (P(G))  (T5) 10**   20
 N. OF SYMMETRY OPERATORS    24  POLE ORDER IN MONO ZONE                  4
 *******************************************************************************
 TYPE OF CALCULATION :  RESTRICTED CLOSED SHELL
 KOHN-SHAM HAMILTONIAN

 (EXCHANGE)[CORRELATION] FUNCTIONAL:(M06-L)[M06-L]

 CORE  PSEUDO POTENTIAL         TOL. ON PSEUDO              (TP) 10**- 6

 CAPPA:IS1  2;IS2  2;IS3  2; K PTS MONK NET   3; SYMMOPS:K SPACE  48;G SPACE  24

 *******************************************************************************
 MAX NUMBER OF SCF CYCLES      50  CONVERGENCE ON DELTAP        10**-18
 WEIGHT OF F(I) IN F(I+1)      30% CONVERGENCE ON ENERGY        10**- 8
 SHRINK. FACT.(MONKH.)    2  2  2  NUMBER OF K POINTS IN THE IBZ      3
 SHRINKING FACTOR(GILAT NET)    2  NUMBER OF K POINTS(GILAT NET)      3
 *******************************************************************************
 *** K POINTS COORDINATES (OBLIQUE COORDINATES IN UNITS OF IS =  2)
   1-R(  0  0  0)   2-R(  1  0  0)   3-R(  1  1  1)

 DIRECT LATTICE VECTORS COMPON. (A.U.)     RECIP. LATTICE VECTORS COMPON. (A.U.) 
        X            Y            Z              X            Y            Z
  -17.0421839   17.0421839   17.0421839      0.0000000    0.1843421    0.1843421
   17.0421839  -17.0421839   17.0421839      0.1843421    0.0000000    0.1843421
   17.0421839   17.0421839  -17.0421839      0.1843421    0.1843421    0.0000000

 DISK SPACE FOR EIGENVECTORS (FTN 10)    13610700 REALS

 SYMMETRY ADAPTION OF THE BLOCH FUNCTIONS ENABLED
 TTTTTTTTTTTTTTTTTTTTTTTTTTTTTT gordsh1     TELAPSE        7.12 TCPU        0.55

 MATRIX SIZE: P(G)  897054, F(G)  449592, P(G) IRR   20254, F(G) IRR   20254
 MAX G-VECTOR INDEX FOR 1- AND 2-ELECTRON INTEGRALS  51

 TTTTTTTTTTTTTTTTTTTTTTTTTTTTTT INPUT       TELAPSE        8.03 TCPU        1.45

 NEIGHBORS OF THE NON-EQUIVALENT ATOMS

 N = NUMBER OF NEIGHBORS AT DISTANCE R
    ATOM  N     R/ANG      R/AU   NEIGHBORS (ATOM LABELS AND CELL INDICES)
   1 CD   4     2.3054     4.3566    7 N   -1 0-1   10 N    0 1-1   26 N    0 0-1
                                    28 N    0 1 0
   1 CD   4     2.6954     5.0935  112 O    0 1-1  114 O   -1 0-1  119 O    0 1 0
                                   123 O    0 0-1
   1 CD   4     3.2072     6.0607   43 C   -1 0-1   46 C    0 1-1   52 C    0 1 0
                                    54 C    0 0-1
   1 CD   4     3.3744     6.3768   31 N    0 1 0   34 N    0 0-1   40 N    0 1-1
                                    42 N   -1 0-1
   1 CD   4     3.4005     6.4259   55 C   -1 0-1   58 C    0 1-1   74 C    0 0-1
                                    76 C    0 1 0
   1 CD   4     3.6259     6.8520   79 H   -1 0-1   82 H    0 1-1   98 H    0 0-1
                                   100 H    0 1 0

   7 N    1     1.3374     2.5274   43 C    0 0 0
   7 N    1     1.3490     2.5492   55 C    0 0 0
   7 N    1     2.1242     4.0141   79 H    0 0 0
   7 N    1     2.2307     4.2155   71 C    0 0 0
   7 N    1     2.2640     4.2784   23 N    0 0 0
   7 N    1     2.3054     4.3566    1 CD   1 0 1

  31 N    2     1.2377     2.3389  103 O    0 0 0  119 O    0 0 0
  31 N    1     1.4157     2.6752   43 C   -1-1-1
  31 N    2     2.4102     4.5545    7 N   -1-1-1   23 N   -1-1-1
  31 N    2     3.1557     5.9634   89 H    0 0 0  100 H    0 0 0
  31 N    2     3.2857     6.2090  104 O    0-1-1  123 O    0-1-1
  31 N    2     3.3744     6.3768    1 CD   0-1 0    6 CD   0 0-1

  43 C    2     1.3374     2.5274    7 N    0 0 0   23 N    0 0 0
  43 C    1     1.4157     2.6752   31 N    1 1 1
  43 C    2     2.1078     3.9831   55 C    0 0 0   71 C    0 0 0
  43 C    2     2.2803     4.3091  103 O    1 1 1  119 O    1 1 1
  43 C    2     3.1431     5.9396   79 H    0 0 0   95 H    0 0 0
  43 C    2     3.2072     6.0607    1 CD   1 0 1    6 CD   1 1 0

  55 C    1     1.0800     2.0409   79 H    0 0 0
  55 C    1     1.3490     2.5492    7 N    0 0 0
  55 C    1     1.3942     2.6347   71 C    0 0 0
  55 C    1     2.1078     3.9831   43 C    0 0 0
  55 C    1     2.2307     4.2155   23 N    0 0 0
  55 C    1     2.2428     4.2383   95 H    0 0 0

  79 H    1     1.0800     2.0409   55 C    0 0 0
  79 H    1     2.1242     4.0141    7 N    0 0 0
  79 H    1     2.2428     4.2383   71 C    0 0 0
  79 H    1     2.7712     5.2369   95 H    0 0 0
  79 H    1     2.8421     5.3709  114 O    0 0 0
  79 H    1     2.9072     5.4939   92 H    0 0 0

 103 O    1     1.2377     2.3389   31 N    0 0 0
 103 O    1     2.1785     4.1167  119 O    0 0 0
 103 O    1     2.2803     4.3091   43 C   -1-1-1
 103 O    1     2.6954     5.0935    6 CD   0 0-1
 103 O    1     2.7156     5.1318   23 N   -1-1-1
 103 O    1     2.8421     5.3709   89 H    0 0 0


 SYMMETRY ALLOWED ELASTIC DISTORTION 1
  0.5773503  0.0000000  0.0000000
  0.0000000  0.5773503  0.0000000
  0.0000000  0.0000000  0.5773503

 SYMMETRY ALLOWED INTERNAL DEGREE(S) OF FREEDOM:  16
 TTTTTTTTTTTTTTTTTTTTTTTTTTTTTT SYMM        TELAPSE        8.28 TCPU        1.70
 TTTTTTTTTTTTTTTTTTTTTTTTTTTTTT INT_SCREEN  TELAPSE        8.29 TCPU        1.71

 ************************************************************************
 ************************************************************************
 * ELAPIEZO OPTION, E. ALBANESE, A. ERBA, B. CIVALLERI, R. DOVESI       *
 *                                                                      *
 * IT IS ASSUMED THAT THE INPUT IS FROM AN OPTIMIZED RUN                *

 CONVERGENCE CRITERION FOR ENERGY, TOLDEE =          1.0000E-08
 CONVERGENCE CRITERION FOR RMS GRADIENT, TOLDEG =    3.0000E-04
 CONVERGENCE CRITERION FOR RMS DISPLACEMENT, TOLDEX  6.2000E-04
 MAGNITUDE OF STEPSIZE FOR ADIMENSIONAL STRAINS =    1.5000E-02
 NUMBER OF POINTS (TOTAL) IN NUMERICAL 2ND DERIVATIVE=        3
 ************************************************************************
 ************************************************************************

 ************************************************************************

  Y. NOEL POST DOC. TURIN 2002

  THIS ROUTINE EVALUATES THE NON ZERO ELEMENTS OF THE ELASTIC TENSOR 

  ORDER OF THE TENSOR : 4

 |  1 A    1 B    1 B     .      .      .     |
 |         1 A    1 B     .      .      .     |
 |                1 A     .      .      .     |
 |                       1 C     .      .     |
 |                              1 C     .     |
 |                                     1 C    |

 EACH  LETTER   CORRESPONDS  TO  AN  INDEPENDENT  COMPONENT.
 INTERDEPENDENT COMPONENTS (WITH SAME LETTER) ARE RELATED BY
 THE COEFFICIENT THAT PRECEEDS EACH LETTER.

 ************************************************************************


 ************************************************************************

  Y. NOEL POST DOC. TURIN 2002

  THIS ROUTINE EVALUATES THE NON ZERO ELEMENTS OF THE PIEZOELECTRIC TENSOR 

  ORDER OF THE TENSOR : 3

 |   .      .      .     1 A     .      .     |
 |   .      .      .      .     1 A     .     |
 |   .      .      .      .      .     1 A    |

 EACH  LETTER   CORRESPONDS  TO  AN  INDEPENDENT  COMPONENT.
 INTERDEPENDENT COMPONENTS (WITH SAME LETTER) ARE RELATED BY
 THE COEFFICIENT THAT PRECEEDS EACH LETTER.

 ************************************************************************


 LIST OF ACTIVE DEFORMATIONS: 
             4

 ************************************************************************
 CLAMPED ION APPROXIMATION - NO RELAXATION OF ATOMIC POSITIONS
 ************************************************************************

 INFORMATION **** EXCBUF **** EXCH. BIPO BUFFER: WORDS USED =           0

 DFT PARAMETERS

     ATOM       ELECTRONS   NET CHARGE   R(ANGSTROM)
   1 248  CD     20.0000      0.0000     1.52000000
   7   7  N       7.0000      0.0000     0.74000000
  43   6  C       6.0000      0.0000     0.77000000
  79   1  H       1.0000      0.0000     1.11000000
 103   8  O       8.0000      0.0000     0.74000000

 SIZE OF GRID=     340327
 TTTTTTTTTTTTTTTTTTTTTTTTTTTTTT MAKE_GRID2  TELAPSE        9.89 TCPU        3.31
 BECKE WEIGHT FUNCTION
 RADSAFE =     2.00
 TOLERANCES - DENSITY:10**- 6; POTENTIAL:10**- 9; GRID WGT:10**-14

 RADIAL INTEGRATION  - INTERVALS (POINTS,UPPER LIMIT):            1( 99,  4.0*R)

 ANGULAR INTEGRATION - INTERVALS (ACCURACY LEVEL [N. POINTS] UPPER LIMIT):
  1(  6[ 146]   0.2)  2( 11[ 302]   0.5)  3( 14[ 590]   0.9)  4( 18[1454]   3.5)
  5( 14[ 590]9999.0)
 TTTTTTTTTTTTTTTTTTTTTTTTTTTTTT INT_CALC    TELAPSE        9.94 TCPU        3.36
 EEEEEEEEEE INT_CALC TERMINATION  DATE 10 11 2020 TIME 18:40:56.6

 *******************************************************************************
 ZIF65Cd (cif CCDC 743558, GUPCUQ01)                                             
 CRYSTAL - SCF - TYPE OF CALCULATION :  RESTRICTED CLOSED SHELL
 *******************************************************************************

 CAPPA:IS1  2;IS2  2;IS3  2; K PTS MONK NET   3; SYMMOPS:K SPACE  48;G SPACE  24

 TTTTTTTTTTTTTTTTTTTTTTTTTTTTTT SDIK        TELAPSE       10.28 TCPU        3.70

 AAAAAAAAAAAAAAAAAAAAAAAAAAAAAAAAAAAAAAAAAAAAAAAAAAAAAAAAAAAAAAAAAAAAAAAAAAAAAAA
         ATOMIC WAVEFUNCTION(S)


 NUCLEAR CHARGE 20.0  SYMMETRY SPECIES            S    P    D
 N. ELECTRONS   20.0  NUMBER OF PRIMITIVE GTOS    8    7    6
                      NUMBER OF CONTRACTED GTOS   6    5    3
                      NUMBER OF CLOSED SHELLS     2    1    1
                      OPEN SHELL OCCUPATION       0    0    0

  ZNUC SCFIT  TOTAL HF ENERGY   KINETIC ENERGY   VIRIAL THEOREM ACCURACY
  20.0  36   -1.668271145E+02  6.451544656E+01 -3.585847628E+00  4.4E-06

 NUCLEAR CHARGE  7.0  SYMMETRY SPECIES            S    P
 N. ELECTRONS    7.0  NUMBER OF PRIMITIVE GTOS   11    5
                      NUMBER OF CONTRACTED GTOS   4    3
                      NUMBER OF CLOSED SHELLS     2    0
                      OPEN SHELL OCCUPATION       0    3

  ZNUC SCFIT  TOTAL HF ENERGY   KINETIC ENERGY   VIRIAL THEOREM ACCURACY
   7.0  11   -5.439473665E+01  5.441433682E+01 -1.999639798E+00  3.6E-06

 NUCLEAR CHARGE  6.0  SYMMETRY SPECIES            S    P
 N. ELECTRONS    6.0  NUMBER OF PRIMITIVE GTOS   11    5
                      NUMBER OF CONTRACTED GTOS   4    3
                      NUMBER OF CLOSED SHELLS     2    0
                      OPEN SHELL OCCUPATION       0    2

  ZNUC SCFIT  TOTAL HF ENERGY   KINETIC ENERGY   VIRIAL THEOREM ACCURACY
   6.0  11   -3.768480057E+01  3.769831118E+01 -1.999641612E+00  2.0E-06

 NUCLEAR CHARGE  1.0  SYMMETRY SPECIES            S
 N. ELECTRONS    1.0  NUMBER OF PRIMITIVE GTOS    5
                      NUMBER OF CONTRACTED GTOS   3
                      NUMBER OF CLOSED SHELLS     0
                      OPEN SHELL OCCUPATION       1

  ZNUC SCFIT  TOTAL HF ENERGY   KINETIC ENERGY   VIRIAL THEOREM ACCURACY
   1.0   1   -4.998098153E-01  4.997907537E-01 -2.000038139E+00  9.6E-17

 NUCLEAR CHARGE  8.0  SYMMETRY SPECIES            S    P
 N. ELECTRONS    8.0  NUMBER OF PRIMITIVE GTOS   11    5
                      NUMBER OF CONTRACTED GTOS   4    3
                      NUMBER OF CLOSED SHELLS     2    0
                      OPEN SHELL OCCUPATION       0    4

  ZNUC SCFIT  TOTAL HF ENERGY   KINETIC ENERGY   VIRIAL THEOREM ACCURACY
   8.0  13   -7.479861895E+01  7.482603849E+01 -1.999633556E+00  2.7E-06

 AAAAAAAAAAAAAAAAAAAAAAAAAAAAAAAAAAAAAAAAAAAAAAAAAAAAAAAAAAAAAAAAAAAAAAAAAAAAAAA

 CHARGE NORMALIZATION FACTOR   1.00000000
 TOTAL ATOMIC CHARGES:
  20.0000000  20.0000000  20.0000000  20.0000000  20.0000000  20.0000000
   7.0000000   7.0000000   7.0000000   7.0000000   7.0000000   7.0000000
   7.0000000   7.0000000   7.0000000   7.0000000   7.0000000   7.0000000
   7.0000000   7.0000000   7.0000000   7.0000000   7.0000000   7.0000000
   7.0000000   7.0000000   7.0000000   7.0000000   7.0000000   7.0000000
   7.0000000   7.0000000   7.0000000   7.0000000   7.0000000   7.0000000
   7.0000000   7.0000000   7.0000000   7.0000000   7.0000000   7.0000000
   6.0000000   6.0000000   6.0000000   6.0000000   6.0000000   6.0000000
   6.0000000   6.0000000   6.0000000   6.0000000   6.0000000   6.0000000
   6.0000000   6.0000000   6.0000000   6.0000000   6.0000000   6.0000000
   6.0000000   6.0000000   6.0000000   6.0000000   6.0000000   6.0000000
   6.0000000   6.0000000   6.0000000   6.0000000   6.0000000   6.0000000
   6.0000000   6.0000000   6.0000000   6.0000000   6.0000000   6.0000000
   1.0000000   1.0000000   1.0000000   1.0000000   1.0000000   1.0000000
   1.0000000   1.0000000   1.0000000   1.0000000   1.0000000   1.0000000
   1.0000000   1.0000000   1.0000000   1.0000000   1.0000000   1.0000000
   1.0000000   1.0000000   1.0000000   1.0000000   1.0000000   1.0000000
   8.0000000   8.0000000   8.0000000   8.0000000   8.0000000   8.0000000
   8.0000000   8.0000000   8.0000000   8.0000000   8.0000000   8.0000000
   8.0000000   8.0000000   8.0000000   8.0000000   8.0000000   8.0000000
   8.0000000   8.0000000   8.0000000   8.0000000   8.0000000   8.0000000
 TTTTTTTTTTTTTTTTTTTTTTTTTTTTTT MOQGAD      TELAPSE       11.82 TCPU        5.24
 TTTTTTTTTTTTTTTTTTTTTTTTTTTTTT SHELLXN     TELAPSE       12.56 TCPU        5.66
 TTTTTTTTTTTTTTTTTTTTTTTTTTTTTT MONMO3      TELAPSE       12.74 TCPU        5.84
 NUMERICALLY INTEGRATED DENSITY    803.9998227354
 TTTTTTTTTTTTTTTTTTTTTTTTTTTTTT NUMDFT      TELAPSE       13.29 TCPU        6.40
 CYC   0 ETOT(AU) -6.194475284607E+03 DETOT -6.19E+03 tst  0.00E+00 PX  1.00E+00
 TTTTTTTTTTTTTTTTTTTTTTTTTTTTTT DIIS        TELAPSE       13.34 TCPU        6.44
 TTTTTTTTTTTTTTTTTTTTTTTTTTTTTT FDIK        TELAPSE       15.01 TCPU        7.62
 INSULATING STATE
 TOP OF VALENCE BANDS -    BAND    402; K    3; EIG -3.1259764E-01 AU
 TOP OF VALENCE BANDS -    BAND    402; K    1; EIG -3.1325997E-01 AU
 BOTTOM OF VIRTUAL BANDS - BAND    403; K    2; EIG -1.6923163E-01 AU
 INDIRECT ENERGY BAND GAP:   3.9012 eV
 BOTTOM OF VIRTUAL BANDS - BAND    403; K    1; EIG -1.6912338E-01 AU
 TTTTTTTTTTTTTTTTTTTTTTTTTTTTTT PDIG        TELAPSE       15.05 TCPU        7.66
 CHARGE NORMALIZATION FACTOR   1.00000000
 TOTAL ATOMIC CHARGES:
  18.2498674  18.2498674  18.2498674  18.2498674  18.2498674  18.2498674
   7.6680274   7.6680274   7.6680274   7.6680274   7.6680274   7.6680274
   7.6680274   7.6680274   7.6680274   7.6680274   7.6680274   7.6680274
   7.6680274   7.6680274   7.6680274   7.6680274   7.6680274   7.6680274
   7.6680274   7.6680274   7.6680274   7.6680274   7.6680274   7.6680274
   6.1413011   6.1413011   6.1413011   6.1413011   6.1413011   6.1413011
   6.1413011   6.1413011   6.1413011   6.1413011   6.1413011   6.1413011
   5.2809675   5.2809675   5.2809675   5.2809675   5.2809675   5.2809675
   5.2809675   5.2809675   5.2809675   5.2809675   5.2809675   5.2809675
   6.2011083   6.2011083   6.2011083   6.2011083   6.2011083   6.2011083
   6.2011083   6.2011083   6.2011083   6.2011083   6.2011083   6.2011083
   6.2011083   6.2011083   6.2011083   6.2011083   6.2011083   6.2011083
   6.2011083   6.2011083   6.2011083   6.2011083   6.2011083   6.2011083
   0.7858248   0.7858248   0.7858248   0.7858248   0.7858248   0.7858248
   0.7858248   0.7858248   0.7858248   0.7858248   0.7858248   0.7858248
   0.7858248   0.7858248   0.7858248   0.7858248   0.7858248   0.7858248
   0.7858248   0.7858248   0.7858248   0.7858248   0.7858248   0.7858248
   8.5714384   8.5714384   8.5714384   8.5714384   8.5714384   8.5714384
   8.5714384   8.5714384   8.5714384   8.5714384   8.5714384   8.5714384
   8.5714384   8.5714384   8.5714384   8.5714384   8.5714384   8.5714384
   8.5714384   8.5714384   8.5714384   8.5714384   8.5714384   8.5714384
 TTTTTTTTTTTTTTTTTTTTTTTTTTTTTT MOQGAD      TELAPSE       15.06 TCPU        7.67
 TTTTTTTTTTTTTTTTTTTTTTTTTTTTTT SHELLXN     TELAPSE       25.57 TCPU        8.12
 TTTTTTTTTTTTTTTTTTTTTTTTTTTTTT MONMO3      TELAPSE       26.00 TCPU        8.56
 NUMERICALLY INTEGRATED DENSITY    803.9998835629
 TTTTTTTTTTTTTTTTTTTTTTTTTTTTTT NUMDFT      TELAPSE       26.89 TCPU        9.44
 CYC   1 ETOT(AU) -6.167501491941E+03 DETOT  2.70E+01 tst  0.00E+00 PX  1.00E+00
 TTTTTTTTTTTTTTTTTTTTTTTTTTTTTT DIIS        TELAPSE       27.07 TCPU        9.62
 DIIS TEST: 0.57719E+02 AT SCF   CYCLE   1 - MIX   30 %
 TTTTTTTTTTTTTTTTTTTTTTTTTTTTTT FDIK        TELAPSE       27.87 TCPU       10.17
 INSULATING STATE
 TOP OF VALENCE BANDS -    BAND    402; K    3; EIG -2.0915138E-01 AU
 TOP OF VALENCE BANDS -    BAND    402; K    1; EIG -2.1012337E-01 AU
 BOTTOM OF VIRTUAL BANDS - BAND    403; K    3; EIG -1.5264566E-01 AU
 DIRECT ENERGY BAND GAP:   1.5376 eV
 BOTTOM OF VIRTUAL BANDS - BAND    403; K    1; EIG -1.5161064E-01 AU
 TTTTTTTTTTTTTTTTTTTTTTTTTTTTTT PDIG        TELAPSE       27.90 TCPU       10.21
 CHARGE NORMALIZATION FACTOR   1.00000000
 TOTAL ATOMIC CHARGES:
  19.0961232  19.0961232  19.0961232  19.0961232  19.0961232  19.0961232
   7.4147678   7.4147678   7.4147678   7.4147678   7.4147678   7.4147678
   7.4147678   7.4147678   7.4147678   7.4147678   7.4147678   7.4147678
   7.4147678   7.4147678   7.4147678   7.4147678   7.4147678   7.4147678
   7.4147678   7.4147678   7.4147678   7.4147678   7.4147678   7.4147678
   7.5806861   7.5806861   7.5806861   7.5806861   7.5806861   7.5806861
   7.5806861   7.5806861   7.5806861   7.5806861   7.5806861   7.5806861
   5.5683280   5.5683280   5.5683280   5.5683280   5.5683280   5.5683280
   5.5683280   5.5683280   5.5683280   5.5683280   5.5683280   5.5683280
   5.5396341   5.5396341   5.5396341   5.5396341   5.5396341   5.5396341
   5.5396341   5.5396341   5.5396341   5.5396341   5.5396341   5.5396341
   5.5396341   5.5396341   5.5396341   5.5396341   5.5396341   5.5396341
   5.5396341   5.5396341   5.5396341   5.5396341   5.5396341   5.5396341
   0.9694357   0.9694357   0.9694357   0.9694357   0.9694357   0.9694357
   0.9694357   0.9694357   0.9694357   0.9694357   0.9694357   0.9694357
   0.9694357   0.9694357   0.9694357   0.9694357   0.9694357   0.9694357
   0.9694357   0.9694357   0.9694357   0.9694357   0.9694357   0.9694357
   8.2276246   8.2276246   8.2276246   8.2276246   8.2276246   8.2276246
   8.2276246   8.2276246   8.2276246   8.2276246   8.2276246   8.2276246
   8.2276246   8.2276246   8.2276246   8.2276246   8.2276246   8.2276246
   8.2276246   8.2276246   8.2276246   8.2276246   8.2276246   8.2276246
 TTTTTTTTTTTTTTTTTTTTTTTTTTTTTT MOQGAD      TELAPSE       27.92 TCPU       10.22
 TTTTTTTTTTTTTTTTTTTTTTTTTTTTTT SHELLXN     TELAPSE       28.84 TCPU       10.71
 TTTTTTTTTTTTTTTTTTTTTTTTTTTTTT MONMO3      TELAPSE       31.31 TCPU       13.17
 NUMERICALLY INTEGRATED DENSITY    803.9998764528
 TTTTTTTTTTTTTTTTTTTTTTTTTTTTTT NUMDFT      TELAPSE       32.17 TCPU       14.04
 CYC   2 ETOT(AU) -6.165027108264E+03 DETOT  2.47E+00 tst  4.74E-02 PX  2.10E-01
 TTTTTTTTTTTTTTTTTTTTTTTTTTTTTT DIIS        TELAPSE       32.36 TCPU       14.23
 DIIS TEST: 0.10569E+03 AT SCF   CYCLE   2 - DIIS ACTIVE - HISTORY:     2 CYCLES
 TTTTTTTTTTTTTTTTTTTTTTTTTTTTTT FDIK        TELAPSE       33.29 TCPU       14.80
 INSULATING STATE
 TOP OF VALENCE BANDS -    BAND    402; K    2; EIG -1.7319503E-01 AU
 TOP OF VALENCE BANDS -    BAND    402; K    1; EIG -1.7341587E-01 AU
 BOTTOM OF VIRTUAL BANDS - BAND    403; K    3; EIG -6.0708457E-02 AU
 INDIRECT ENERGY BAND GAP:   3.0609 eV
 BOTTOM OF VIRTUAL BANDS - BAND    403; K    1; EIG -6.0447945E-02 AU
 TTTTTTTTTTTTTTTTTTTTTTTTTTTTTT PDIG        TELAPSE       33.32 TCPU       14.84
 CHARGE NORMALIZATION FACTOR   1.00000000
 TOTAL ATOMIC CHARGES:
  18.8632255  18.8632255  18.8632255  18.8632255  18.8632255  18.8632255
   7.4825205   7.4825205   7.4825205   7.4825205   7.4825205   7.4825205
   7.4825205   7.4825205   7.4825205   7.4825205   7.4825205   7.4825205
   7.4825205   7.4825205   7.4825205   7.4825205   7.4825205   7.4825205
   7.4825205   7.4825205   7.4825205   7.4825205   7.4825205   7.4825205
   6.7446529   6.7446529   6.7446529   6.7446529   6.7446529   6.7446529
   6.7446529   6.7446529   6.7446529   6.7446529   6.7446529   6.7446529
   5.3559726   5.3559726   5.3559726   5.3559726   5.3559726   5.3559726
   5.3559726   5.3559726   5.3559726   5.3559726   5.3559726   5.3559726
   6.1919619   6.1919619   6.1919619   6.1919619   6.1919619   6.1919619
   6.1919619   6.1919619   6.1919619   6.1919619   6.1919619   6.1919619
   6.1919619   6.1919619   6.1919619   6.1919619   6.1919619   6.1919619
   6.1919619   6.1919619   6.1919619   6.1919619   6.1919619   6.1919619
   0.8872816   0.8872816   0.8872816   0.8872816   0.8872816   0.8872816
   0.8872816   0.8872816   0.8872816   0.8872816   0.8872816   0.8872816
   0.8872816   0.8872816   0.8872816   0.8872816   0.8872816   0.8872816
   0.8872816   0.8872816   0.8872816   0.8872816   0.8872816   0.8872816
   8.1721169   8.1721169   8.1721169   8.1721169   8.1721169   8.1721169
   8.1721169   8.1721169   8.1721169   8.1721169   8.1721169   8.1721169
   8.1721169   8.1721169   8.1721169   8.1721169   8.1721169   8.1721169
   8.1721169   8.1721169   8.1721169   8.1721169   8.1721169   8.1721169
 TTTTTTTTTTTTTTTTTTTTTTTTTTTTTT MOQGAD      TELAPSE       33.34 TCPU       14.85
 TTTTTTTTTTTTTTTTTTTTTTTTTTTTTT SHELLXN     TELAPSE       34.38 TCPU       15.34
 TTTTTTTTTTTTTTTTTTTTTTTTTTTTTT MONMO3      TELAPSE       35.97 TCPU       16.93
 NUMERICALLY INTEGRATED DENSITY    803.9998347891
 TTTTTTTTTTTTTTTTTTTTTTTTTTTTTT NUMDFT      TELAPSE       36.84 TCPU       17.80
 CYC   3 ETOT(AU) -6.169366420399E+03 DETOT -4.34E+00 tst  6.89E-02 PX  1.50E-01
 TTTTTTTTTTTTTTTTTTTTTTTTTTTTTT DIIS        TELAPSE       37.03 TCPU       18.00
 DIIS TEST: 0.12802E+02 AT SCF   CYCLE   3 - DIIS ACTIVE - HISTORY:     3 CYCLES
 TTTTTTTTTTTTTTTTTTTTTTTTTTTTTT FDIK        TELAPSE       38.03 TCPU       18.54
 INSULATING STATE
 TOP OF VALENCE BANDS -    BAND    402; K    3; EIG -2.1388505E-01 AU
 TOP OF VALENCE BANDS -    BAND    402; K    1; EIG -2.1482699E-01 AU
 BOTTOM OF VIRTUAL BANDS - BAND    403; K    3; EIG -1.1680782E-01 AU
 DIRECT ENERGY BAND GAP:   2.6416 eV
 BOTTOM OF VIRTUAL BANDS - BAND    403; K    1; EIG -1.1621773E-01 AU
 TTTTTTTTTTTTTTTTTTTTTTTTTTTTTT PDIG        TELAPSE       38.07 TCPU       18.58
 CHARGE NORMALIZATION FACTOR   1.00000000
 TOTAL ATOMIC CHARGES:
  18.6866174  18.6866174  18.6866174  18.6866174  18.6866174  18.6866174
   7.5550182   7.5550182   7.5550182   7.5550182   7.5550182   7.5550182
   7.5550182   7.5550182   7.5550182   7.5550182   7.5550182   7.5550182
   7.5550182   7.5550182   7.5550182   7.5550182   7.5550182   7.5550182
   7.5550182   7.5550182   7.5550182   7.5550182   7.5550182   7.5550182
   6.7013081   6.7013081   6.7013081   6.7013081   6.7013081   6.7013081
   6.7013081   6.7013081   6.7013081   6.7013081   6.7013081   6.7013081
   5.4197009   5.4197009   5.4197009   5.4197009   5.4197009   5.4197009
   5.4197009   5.4197009   5.4197009   5.4197009   5.4197009   5.4197009
   5.9472189   5.9472189   5.9472189   5.9472189   5.9472189   5.9472189
   5.9472189   5.9472189   5.9472189   5.9472189   5.9472189   5.9472189
   5.9472189   5.9472189   5.9472189   5.9472189   5.9472189   5.9472189
   5.9472189   5.9472189   5.9472189   5.9472189   5.9472189   5.9472189
   0.8915315   0.8915315   0.8915315   0.8915315   0.8915315   0.8915315
   0.8915315   0.8915315   0.8915315   0.8915315   0.8915315   0.8915315
   0.8915315   0.8915315   0.8915315   0.8915315   0.8915315   0.8915315
   0.8915315   0.8915315   0.8915315   0.8915315   0.8915315   0.8915315
   8.3740725   8.3740725   8.3740725   8.3740725   8.3740725   8.3740725
   8.3740725   8.3740725   8.3740725   8.3740725   8.3740725   8.3740725
   8.3740725   8.3740725   8.3740725   8.3740725   8.3740725   8.3740725
   8.3740725   8.3740725   8.3740725   8.3740725   8.3740725   8.3740725
 TTTTTTTTTTTTTTTTTTTTTTTTTTTTTT MOQGAD      TELAPSE       38.08 TCPU       18.59
 TTTTTTTTTTTTTTTTTTTTTTTTTTTTTT SHELLXN     TELAPSE       40.74 TCPU       19.06
 TTTTTTTTTTTTTTTTTTTTTTTTTTTTTT MONMO3      TELAPSE       40.86 TCPU       19.17
 NUMERICALLY INTEGRATED DENSITY    803.9998548491
 TTTTTTTTTTTTTTTTTTTTTTTTTTTTTT NUMDFT      TELAPSE       41.73 TCPU       20.04
 CYC   4 ETOT(AU) -6.170208078450E+03 DETOT -8.42E-01 tst  4.59E-03 PX  8.05E-02
 TTTTTTTTTTTTTTTTTTTTTTTTTTTTTT DIIS        TELAPSE       43.51 TCPU       21.82
 DIIS TEST: 0.10260E+01 AT SCF   CYCLE   4 - DIIS ACTIVE - HISTORY:     4 CYCLES
 TTTTTTTTTTTTTTTTTTTTTTTTTTTTTT FDIK        TELAPSE       45.24 TCPU       22.73
 INSULATING STATE
 TOP OF VALENCE BANDS -    BAND    402; K    3; EIG -2.2541565E-01 AU
 TOP OF VALENCE BANDS -    BAND    402; K    1; EIG -2.2628797E-01 AU
 BOTTOM OF VIRTUAL BANDS - BAND    403; K    3; EIG -1.2503124E-01 AU
 DIRECT ENERGY BAND GAP:   2.7316 eV
 BOTTOM OF VIRTUAL BANDS - BAND    403; K    1; EIG -1.2452670E-01 AU
 TTTTTTTTTTTTTTTTTTTTTTTTTTTTTT PDIG        TELAPSE       45.28 TCPU       22.77
 CHARGE NORMALIZATION FACTOR   1.00000000
 TOTAL ATOMIC CHARGES:
  18.6308569  18.6308569  18.6308569  18.6308569  18.6308569  18.6308569
   7.5505333   7.5505333   7.5505333   7.5505333   7.5505333   7.5505333
   7.5505333   7.5505333   7.5505333   7.5505333   7.5505333   7.5505333
   7.5505333   7.5505333   7.5505333   7.5505333   7.5505333   7.5505333
   7.5505333   7.5505333   7.5505333   7.5505333   7.5505333   7.5505333
   6.7848778   6.7848778   6.7848778   6.7848778   6.7848778   6.7848778
   6.7848778   6.7848778   6.7848778   6.7848778   6.7848778   6.7848778
   5.3896439   5.3896439   5.3896439   5.3896439   5.3896439   5.3896439
   5.3896439   5.3896439   5.3896439   5.3896439   5.3896439   5.3896439
   6.0192145   6.0192145   6.0192145   6.0192145   6.0192145   6.0192145
   6.0192145   6.0192145   6.0192145   6.0192145   6.0192145   6.0192145
   6.0192145   6.0192145   6.0192145   6.0192145   6.0192145   6.0192145
   6.0192145   6.0192145   6.0192145   6.0192145   6.0192145   6.0192145
   0.8673040   0.8673040   0.8673040   0.8673040   0.8673040   0.8673040
   0.8673040   0.8673040   0.8673040   0.8673040   0.8673040   0.8673040
   0.8673040   0.8673040   0.8673040   0.8673040   0.8673040   0.8673040
   0.8673040   0.8673040   0.8673040   0.8673040   0.8673040   0.8673040
   8.3179732   8.3179732   8.3179732   8.3179732   8.3179732   8.3179732
   8.3179732   8.3179732   8.3179732   8.3179732   8.3179732   8.3179732
   8.3179732   8.3179732   8.3179732   8.3179732   8.3179732   8.3179732
   8.3179732   8.3179732   8.3179732   8.3179732   8.3179732   8.3179732
 TTTTTTTTTTTTTTTTTTTTTTTTTTTTTT MOQGAD      TELAPSE       45.30 TCPU       22.78
 TTTTTTTTTTTTTTTTTTTTTTTTTTTTTT SHELLXN     TELAPSE       48.81 TCPU       23.26
 TTTTTTTTTTTTTTTTTTTTTTTTTTTTTT MONMO3      TELAPSE       49.82 TCPU       24.27
 NUMERICALLY INTEGRATED DENSITY    803.9998566371
 TTTTTTTTTTTTTTTTTTTTTTTTTTTTTT NUMDFT      TELAPSE       50.69 TCPU       25.14
 CYC   5 ETOT(AU) -6.170249687284E+03 DETOT -4.16E-02 tst  1.47E-04 PX  2.03E-02
 TTTTTTTTTTTTTTTTTTTTTTTTTTTTTT DIIS        TELAPSE       52.55 TCPU       27.00
 DIIS TEST: 0.23547E+00 AT SCF   CYCLE   5 - DIIS ACTIVE - HISTORY:     5 CYCLES
 TTTTTTTTTTTTTTTTTTTTTTTTTTTTTT FDIK        TELAPSE       54.63 TCPU       28.31
 INSULATING STATE
 TOP OF VALENCE BANDS -    BAND    402; K    3; EIG -2.2149705E-01 AU
 TOP OF VALENCE BANDS -    BAND    402; K    1; EIG -2.2238446E-01 AU
 BOTTOM OF VIRTUAL BANDS - BAND    403; K    3; EIG -1.2026063E-01 AU
 DIRECT ENERGY BAND GAP:   2.7548 eV
 BOTTOM OF VIRTUAL BANDS - BAND    403; K    1; EIG -1.1973100E-01 AU
 TTTTTTTTTTTTTTTTTTTTTTTTTTTTTT PDIG        TELAPSE       54.67 TCPU       28.35
 CHARGE NORMALIZATION FACTOR   1.00000000
 TOTAL ATOMIC CHARGES:
  18.6786341  18.6786341  18.6786341  18.6786341  18.6786341  18.6786341
   7.5383843   7.5383843   7.5383843   7.5383843   7.5383843   7.5383843
   7.5383843   7.5383843   7.5383843   7.5383843   7.5383843   7.5383843
   7.5383843   7.5383843   7.5383843   7.5383843   7.5383843   7.5383843
   7.5383843   7.5383843   7.5383843   7.5383843   7.5383843   7.5383843
   6.7378537   6.7378537   6.7378537   6.7378537   6.7378537   6.7378537
   6.7378537   6.7378537   6.7378537   6.7378537   6.7378537   6.7378537
   5.4030407   5.4030407   5.4030407   5.4030407   5.4030407   5.4030407
   5.4030407   5.4030407   5.4030407   5.4030407   5.4030407   5.4030407
   6.0073573   6.0073573   6.0073573   6.0073573   6.0073573   6.0073573
   6.0073573   6.0073573   6.0073573   6.0073573   6.0073573   6.0073573
   6.0073573   6.0073573   6.0073573   6.0073573   6.0073573   6.0073573
   6.0073573   6.0073573   6.0073573   6.0073573   6.0073573   6.0073573
   0.8763728   0.8763728   0.8763728   0.8763728   0.8763728   0.8763728
   0.8763728   0.8763728   0.8763728   0.8763728   0.8763728   0.8763728
   0.8763728   0.8763728   0.8763728   0.8763728   0.8763728   0.8763728
   0.8763728   0.8763728   0.8763728   0.8763728   0.8763728   0.8763728
   8.3377798   8.3377798   8.3377798   8.3377798   8.3377798   8.3377798
   8.3377798   8.3377798   8.3377798   8.3377798   8.3377798   8.3377798
   8.3377798   8.3377798   8.3377798   8.3377798   8.3377798   8.3377798
   8.3377798   8.3377798   8.3377798   8.3377798   8.3377798   8.3377798
 TTTTTTTTTTTTTTTTTTTTTTTTTTTTTT MOQGAD      TELAPSE       54.68 TCPU       28.36
 TTTTTTTTTTTTTTTTTTTTTTTTTTTTTT SHELLXN     TELAPSE       56.43 TCPU       28.85
 TTTTTTTTTTTTTTTTTTTTTTTTTTTTTT MONMO3      TELAPSE       63.07 TCPU       35.49
 NUMERICALLY INTEGRATED DENSITY    803.9998542304
 TTTTTTTTTTTTTTTTTTTTTTTTTTTTTT NUMDFT      TELAPSE       63.93 TCPU       36.35
 CYC   6 ETOT(AU) -6.170260265759E+03 DETOT -1.06E-02 tst  2.92E-05 PX  1.21E-02
 TTTTTTTTTTTTTTTTTTTTTTTTTTTTTT DIIS        TELAPSE       67.69 TCPU       40.11
 DIIS TEST: 0.12859E-01 AT SCF   CYCLE   6 - DIIS ACTIVE - HISTORY:     6 CYCLES
 TTTTTTTTTTTTTTTTTTTTTTTTTTTTTT FDIK        TELAPSE       69.58 TCPU       41.19
 INSULATING STATE
 TOP OF VALENCE BANDS -    BAND    402; K    3; EIG -2.2161237E-01 AU
 TOP OF VALENCE BANDS -    BAND    402; K    1; EIG -2.2249412E-01 AU
 BOTTOM OF VIRTUAL BANDS - BAND    403; K    3; EIG -1.1957518E-01 AU
 DIRECT ENERGY BAND GAP:   2.7766 eV
 BOTTOM OF VIRTUAL BANDS - BAND    403; K    1; EIG -1.1905082E-01 AU
 TTTTTTTTTTTTTTTTTTTTTTTTTTTTTT PDIG        TELAPSE       69.63 TCPU       41.23
 CHARGE NORMALIZATION FACTOR   1.00000000
 TOTAL ATOMIC CHARGES:
  18.6687278  18.6687278  18.6687278  18.6687278  18.6687278  18.6687278
   7.5472715   7.5472715   7.5472715   7.5472715   7.5472715   7.5472715
   7.5472715   7.5472715   7.5472715   7.5472715   7.5472715   7.5472715
   7.5472715   7.5472715   7.5472715   7.5472715   7.5472715   7.5472715
   7.5472715   7.5472715   7.5472715   7.5472715   7.5472715   7.5472715
   6.7410976   6.7410976   6.7410976   6.7410976   6.7410976   6.7410976
   6.7410976   6.7410976   6.7410976   6.7410976   6.7410976   6.7410976
   5.3997637   5.3997637   5.3997637   5.3997637   5.3997637   5.3997637
   5.3997637   5.3997637   5.3997637   5.3997637   5.3997637   5.3997637
   6.0068511   6.0068511   6.0068511   6.0068511   6.0068511   6.0068511
   6.0068511   6.0068511   6.0068511   6.0068511   6.0068511   6.0068511
   6.0068511   6.0068511   6.0068511   6.0068511   6.0068511   6.0068511
   6.0068511   6.0068511   6.0068511   6.0068511   6.0068511   6.0068511
   0.8767041   0.8767041   0.8767041   0.8767041   0.8767041   0.8767041
   0.8767041   0.8767041   0.8767041   0.8767041   0.8767041   0.8767041
   0.8767041   0.8767041   0.8767041   0.8767041   0.8767041   0.8767041
   0.8767041   0.8767041   0.8767041   0.8767041   0.8767041   0.8767041
   8.3315607   8.3315607   8.3315607   8.3315607   8.3315607   8.3315607
   8.3315607   8.3315607   8.3315607   8.3315607   8.3315607   8.3315607
   8.3315607   8.3315607   8.3315607   8.3315607   8.3315607   8.3315607
   8.3315607   8.3315607   8.3315607   8.3315607   8.3315607   8.3315607
 TTTTTTTTTTTTTTTTTTTTTTTTTTTTTT MOQGAD      TELAPSE       69.65 TCPU       41.25
 TTTTTTTTTTTTTTTTTTTTTTTTTTTTTT SHELLXN     TELAPSE       71.37 TCPU       41.74
 TTTTTTTTTTTTTTTTTTTTTTTTTTTTTT MONMO3      TELAPSE       71.50 TCPU       41.88
 NUMERICALLY INTEGRATED DENSITY    803.9998538885
 TTTTTTTTTTTTTTTTTTTTTTTTTTTTTT NUMDFT      TELAPSE       72.37 TCPU       42.74
 CYC   7 ETOT(AU) -6.170260730635E+03 DETOT -4.65E-04 tst  3.16E-06 PX  3.35E-03
 TTTTTTTTTTTTTTTTTTTTTTTTTTTTTT DIIS        TELAPSE       74.06 TCPU       44.43
 DIIS TEST: 0.49195E-02 AT SCF   CYCLE   7 - DIIS ACTIVE - HISTORY:     7 CYCLES
 TTTTTTTTTTTTTTTTTTTTTTTTTTTTTT FDIK        TELAPSE       75.59 TCPU       45.28
 INSULATING STATE
 TOP OF VALENCE BANDS -    BAND    402; K    3; EIG -2.2172671E-01 AU
 TOP OF VALENCE BANDS -    BAND    402; K    1; EIG -2.2260962E-01 AU
 BOTTOM OF VIRTUAL BANDS - BAND    403; K    3; EIG -1.2004553E-01 AU
 DIRECT ENERGY BAND GAP:   2.7669 eV
 BOTTOM OF VIRTUAL BANDS - BAND    403; K    1; EIG -1.1952149E-01 AU
 TTTTTTTTTTTTTTTTTTTTTTTTTTTTTT PDIG        TELAPSE       75.63 TCPU       45.31
 CHARGE NORMALIZATION FACTOR   1.00000000
 TOTAL ATOMIC CHARGES:
  18.6705249  18.6705249  18.6705249  18.6705249  18.6705249  18.6705249
   7.5410211   7.5410211   7.5410211   7.5410211   7.5410211   7.5410211
   7.5410211   7.5410211   7.5410211   7.5410211   7.5410211   7.5410211
   7.5410211   7.5410211   7.5410211   7.5410211   7.5410211   7.5410211
   7.5410211   7.5410211   7.5410211   7.5410211   7.5410211   7.5410211
   6.7413813   6.7413813   6.7413813   6.7413813   6.7413813   6.7413813
   6.7413813   6.7413813   6.7413813   6.7413813   6.7413813   6.7413813
   5.3991238   5.3991238   5.3991238   5.3991238   5.3991238   5.3991238
   5.3991238   5.3991238   5.3991238   5.3991238   5.3991238   5.3991238
   6.0099814   6.0099814   6.0099814   6.0099814   6.0099814   6.0099814
   6.0099814   6.0099814   6.0099814   6.0099814   6.0099814   6.0099814
   6.0099814   6.0099814   6.0099814   6.0099814   6.0099814   6.0099814
   6.0099814   6.0099814   6.0099814   6.0099814   6.0099814   6.0099814
   0.8763705   0.8763705   0.8763705   0.8763705   0.8763705   0.8763705
   0.8763705   0.8763705   0.8763705   0.8763705   0.8763705   0.8763705
   0.8763705   0.8763705   0.8763705   0.8763705   0.8763705   0.8763705
   0.8763705   0.8763705   0.8763705   0.8763705   0.8763705   0.8763705
   8.3347433   8.3347433   8.3347433   8.3347433   8.3347433   8.3347433
   8.3347433   8.3347433   8.3347433   8.3347433   8.3347433   8.3347433
   8.3347433   8.3347433   8.3347433   8.3347433   8.3347433   8.3347433
   8.3347433   8.3347433   8.3347433   8.3347433   8.3347433   8.3347433
 TTTTTTTTTTTTTTTTTTTTTTTTTTTTTT MOQGAD      TELAPSE       75.64 TCPU       45.33
 TTTTTTTTTTTTTTTTTTTTTTTTTTTTTT SHELLXN     TELAPSE       78.55 TCPU       45.81
 TTTTTTTTTTTTTTTTTTTTTTTTTTTTTT MONMO3      TELAPSE       78.87 TCPU       46.13
 NUMERICALLY INTEGRATED DENSITY    803.9998540028
 TTTTTTTTTTTTTTTTTTTTTTTTTTTTTT NUMDFT      TELAPSE       79.74 TCPU       47.00
 CYC   8 ETOT(AU) -6.170260934590E+03 DETOT -2.04E-04 tst  7.08E-07 PX  9.96E-04
 TTTTTTTTTTTTTTTTTTTTTTTTTTTTTT DIIS        TELAPSE       80.95 TCPU       48.21
 DIIS TEST: 0.99864E-03 AT SCF   CYCLE   8 - DIIS ACTIVE - HISTORY:     8 CYCLES
 TTTTTTTTTTTTTTTTTTTTTTTTTTTTTT FDIK        TELAPSE       82.63 TCPU       48.91
 INSULATING STATE
 TOP OF VALENCE BANDS -    BAND    402; K    3; EIG -2.2185313E-01 AU
 TOP OF VALENCE BANDS -    BAND    402; K    1; EIG -2.2273501E-01 AU
 BOTTOM OF VIRTUAL BANDS - BAND    403; K    3; EIG -1.1997973E-01 AU
 DIRECT ENERGY BAND GAP:   2.7721 eV
 BOTTOM OF VIRTUAL BANDS - BAND    403; K    1; EIG -1.1945554E-01 AU
 TTTTTTTTTTTTTTTTTTTTTTTTTTTTTT PDIG        TELAPSE       82.67 TCPU       48.95
 CHARGE NORMALIZATION FACTOR   1.00000000
 TOTAL ATOMIC CHARGES:
  18.6711459  18.6711459  18.6711459  18.6711459  18.6711459  18.6711459
   7.5428599   7.5428599   7.5428599   7.5428599   7.5428599   7.5428599
   7.5428599   7.5428599   7.5428599   7.5428599   7.5428599   7.5428599
   7.5428599   7.5428599   7.5428599   7.5428599   7.5428599   7.5428599
   7.5428599   7.5428599   7.5428599   7.5428599   7.5428599   7.5428599
   6.7408416   6.7408416   6.7408416   6.7408416   6.7408416   6.7408416
   6.7408416   6.7408416   6.7408416   6.7408416   6.7408416   6.7408416
   5.4002771   5.4002771   5.4002771   5.4002771   5.4002771   5.4002771
   5.4002771   5.4002771   5.4002771   5.4002771   5.4002771   5.4002771
   6.0092281   6.0092281   6.0092281   6.0092281   6.0092281   6.0092281
   6.0092281   6.0092281   6.0092281   6.0092281   6.0092281   6.0092281
   6.0092281   6.0092281   6.0092281   6.0092281   6.0092281   6.0092281
   6.0092281   6.0092281   6.0092281   6.0092281   6.0092281   6.0092281
   0.8760594   0.8760594   0.8760594   0.8760594   0.8760594   0.8760594
   0.8760594   0.8760594   0.8760594   0.8760594   0.8760594   0.8760594
   0.8760594   0.8760594   0.8760594   0.8760594   0.8760594   0.8760594
   0.8760594   0.8760594   0.8760594   0.8760594   0.8760594   0.8760594
   8.3335068   8.3335068   8.3335068   8.3335068   8.3335068   8.3335068
   8.3335068   8.3335068   8.3335068   8.3335068   8.3335068   8.3335068
   8.3335068   8.3335068   8.3335068   8.3335068   8.3335068   8.3335068
   8.3335068   8.3335068   8.3335068   8.3335068   8.3335068   8.3335068
 TTTTTTTTTTTTTTTTTTTTTTTTTTTTTT MOQGAD      TELAPSE       82.68 TCPU       48.96
 TTTTTTTTTTTTTTTTTTTTTTTTTTTTTT SHELLXN     TELAPSE       84.30 TCPU       49.45
 TTTTTTTTTTTTTTTTTTTTTTTTTTTTTT MONMO3      TELAPSE       85.18 TCPU       50.33
 NUMERICALLY INTEGRATED DENSITY    803.9998540072
 TTTTTTTTTTTTTTTTTTTTTTTTTTTTTT NUMDFT      TELAPSE       86.12 TCPU       51.27
 CYC   9 ETOT(AU) -6.170260985190E+03 DETOT -5.06E-05 tst  1.02E-07 PX  5.99E-04
 TTTTTTTTTTTTTTTTTTTTTTTTTTTTTT DIIS        TELAPSE       87.44 TCPU       52.59
 DIIS TEST: 0.68763E-04 AT SCF   CYCLE   9 - DIIS ACTIVE - HISTORY:     9 CYCLES
 TTTTTTTTTTTTTTTTTTTTTTTTTTTTTT FDIK        TELAPSE       89.12 TCPU       53.38
 INSULATING STATE
 TOP OF VALENCE BANDS -    BAND    402; K    3; EIG -2.2177206E-01 AU
 TOP OF VALENCE BANDS -    BAND    402; K    1; EIG -2.2265439E-01 AU
 BOTTOM OF VIRTUAL BANDS - BAND    403; K    3; EIG -1.1995959E-01 AU
 DIRECT ENERGY BAND GAP:   2.7705 eV
 BOTTOM OF VIRTUAL BANDS - BAND    403; K    1; EIG -1.1943536E-01 AU
 TTTTTTTTTTTTTTTTTTTTTTTTTTTTTT PDIG        TELAPSE       89.17 TCPU       53.43
 CHARGE NORMALIZATION FACTOR   1.00000000
 TOTAL ATOMIC CHARGES:
  18.6706825  18.6706825  18.6706825  18.6706825  18.6706825  18.6706825
   7.5428642   7.5428642   7.5428642   7.5428642   7.5428642   7.5428642
   7.5428642   7.5428642   7.5428642   7.5428642   7.5428642   7.5428642
   7.5428642   7.5428642   7.5428642   7.5428642   7.5428642   7.5428642
   7.5428642   7.5428642   7.5428642   7.5428642   7.5428642   7.5428642
   6.7409788   6.7409788   6.7409788   6.7409788   6.7409788   6.7409788
   6.7409788   6.7409788   6.7409788   6.7409788   6.7409788   6.7409788
   5.3994087   5.3994087   5.3994087   5.3994087   5.3994087   5.3994087
   5.3994087   5.3994087   5.3994087   5.3994087   5.3994087   5.3994087
   6.0092546   6.0092546   6.0092546   6.0092546   6.0092546   6.0092546
   6.0092546   6.0092546   6.0092546   6.0092546   6.0092546   6.0092546
   6.0092546   6.0092546   6.0092546   6.0092546   6.0092546   6.0092546
   6.0092546   6.0092546   6.0092546   6.0092546   6.0092546   6.0092546
   0.8762314   0.8762314   0.8762314   0.8762314   0.8762314   0.8762314
   0.8762314   0.8762314   0.8762314   0.8762314   0.8762314   0.8762314
   0.8762314   0.8762314   0.8762314   0.8762314   0.8762314   0.8762314
   0.8762314   0.8762314   0.8762314   0.8762314   0.8762314   0.8762314
   8.3337854   8.3337854   8.3337854   8.3337854   8.3337854   8.3337854
   8.3337854   8.3337854   8.3337854   8.3337854   8.3337854   8.3337854
   8.3337854   8.3337854   8.3337854   8.3337854   8.3337854   8.3337854
   8.3337854   8.3337854   8.3337854   8.3337854   8.3337854   8.3337854
 TTTTTTTTTTTTTTTTTTTTTTTTTTTTTT MOQGAD      TELAPSE       89.19 TCPU       53.45
 TTTTTTTTTTTTTTTTTTTTTTTTTTTTTT SHELLXN     TELAPSE       91.12 TCPU       53.94
 TTTTTTTTTTTTTTTTTTTTTTTTTTTTTT MONMO3      TELAPSE       92.20 TCPU       55.01
 NUMERICALLY INTEGRATED DENSITY    803.9998539734
 TTTTTTTTTTTTTTTTTTTTTTTTTTTTTT NUMDFT      TELAPSE       93.06 TCPU       55.88
 CYC  10 ETOT(AU) -6.170260989168E+03 DETOT -3.98E-06 tst  9.86E-09 PX  4.03E-04
 TTTTTTTTTTTTTTTTTTTTTTTTTTTTTT DIIS        TELAPSE       94.23 TCPU       57.05
 DIIS TEST: 0.12521E-04 AT SCF   CYCLE  10 - DIIS ACTIVE - HISTORY:    10 CYCLES
 TTTTTTTTTTTTTTTTTTTTTTTTTTTTTT FDIK        TELAPSE       95.35 TCPU       57.51
 INSULATING STATE
 TOP OF VALENCE BANDS -    BAND    402; K    3; EIG -2.2180101E-01 AU
 TOP OF VALENCE BANDS -    BAND    402; K    1; EIG -2.2268325E-01 AU
 BOTTOM OF VIRTUAL BANDS - BAND    403; K    3; EIG -1.1996461E-01 AU
 DIRECT ENERGY BAND GAP:   2.7711 eV
 BOTTOM OF VIRTUAL BANDS - BAND    403; K    1; EIG -1.1944037E-01 AU
 TTTTTTTTTTTTTTTTTTTTTTTTTTTTTT PDIG        TELAPSE       95.40 TCPU       57.56
 CHARGE NORMALIZATION FACTOR   1.00000000
 TOTAL ATOMIC CHARGES:
  18.6707114  18.6707114  18.6707114  18.6707114  18.6707114  18.6707114
   7.5426992   7.5426992   7.5426992   7.5426992   7.5426992   7.5426992
   7.5426992   7.5426992   7.5426992   7.5426992   7.5426992   7.5426992
   7.5426992   7.5426992   7.5426992   7.5426992   7.5426992   7.5426992
   7.5426992   7.5426992   7.5426992   7.5426992   7.5426992   7.5426992
   6.7409145   6.7409145   6.7409145   6.7409145   6.7409145   6.7409145
   6.7409145   6.7409145   6.7409145   6.7409145   6.7409145   6.7409145
   5.3999713   5.3999713   5.3999713   5.3999713   5.3999713   5.3999713
   5.3999713   5.3999713   5.3999713   5.3999713   5.3999713   5.3999713
   6.0092389   6.0092389   6.0092389   6.0092389   6.0092389   6.0092389
   6.0092389   6.0092389   6.0092389   6.0092389   6.0092389   6.0092389
   6.0092389   6.0092389   6.0092389   6.0092389   6.0092389   6.0092389
   6.0092389   6.0092389   6.0092389   6.0092389   6.0092389   6.0092389
   0.8762117   0.8762117   0.8762117   0.8762117   0.8762117   0.8762117
   0.8762117   0.8762117   0.8762117   0.8762117   0.8762117   0.8762117
   0.8762117   0.8762117   0.8762117   0.8762117   0.8762117   0.8762117
   0.8762117   0.8762117   0.8762117   0.8762117   0.8762117   0.8762117
   8.3337294   8.3337294   8.3337294   8.3337294   8.3337294   8.3337294
   8.3337294   8.3337294   8.3337294   8.3337294   8.3337294   8.3337294
   8.3337294   8.3337294   8.3337294   8.3337294   8.3337294   8.3337294
   8.3337294   8.3337294   8.3337294   8.3337294   8.3337294   8.3337294
 TTTTTTTTTTTTTTTTTTTTTTTTTTTTTT MOQGAD      TELAPSE       95.41 TCPU       57.58
 TTTTTTTTTTTTTTTTTTTTTTTTTTTTTT SHELLXN     TELAPSE       98.62 TCPU       58.06
 TTTTTTTTTTTTTTTTTTTTTTTTTTTTTT MONMO3      TELAPSE       98.87 TCPU       58.31
 NUMERICALLY INTEGRATED DENSITY    803.9998539843
 TTTTTTTTTTTTTTTTTTTTTTTTTTTTTT NUMDFT      TELAPSE       99.73 TCPU       59.17
 CYC  11 ETOT(AU) -6.170260989667E+03 DETOT -5.00E-07 tst  2.56E-09 PX  1.04E-04
 TTTTTTTTTTTTTTTTTTTTTTTTTTTTTT DIIS        TELAPSE      100.59 TCPU       60.02
 DIIS TEST: 0.21647E-05 AT SCF   CYCLE  11 - DIIS ACTIVE - HISTORY:    11 CYCLES
 TTTTTTTTTTTTTTTTTTTTTTTTTTTTTT FDIK        TELAPSE      101.27 TCPU       60.18
 INSULATING STATE
 TOP OF VALENCE BANDS -    BAND    402; K    3; EIG -2.2179256E-01 AU
 TOP OF VALENCE BANDS -    BAND    402; K    1; EIG -2.2267480E-01 AU
 BOTTOM OF VIRTUAL BANDS - BAND    403; K    3; EIG -1.1996572E-01 AU
 DIRECT ENERGY BAND GAP:   2.7709 eV
 BOTTOM OF VIRTUAL BANDS - BAND    403; K    1; EIG -1.1944147E-01 AU
 TTTTTTTTTTTTTTTTTTTTTTTTTTTTTT PDIG        TELAPSE      101.32 TCPU       60.23
 CHARGE NORMALIZATION FACTOR   1.00000000
 TOTAL ATOMIC CHARGES:
  18.6708021  18.6708021  18.6708021  18.6708021  18.6708021  18.6708021
   7.5427870   7.5427870   7.5427870   7.5427870   7.5427870   7.5427870
   7.5427870   7.5427870   7.5427870   7.5427870   7.5427870   7.5427870
   7.5427870   7.5427870   7.5427870   7.5427870   7.5427870   7.5427870
   7.5427870   7.5427870   7.5427870   7.5427870   7.5427870   7.5427870
   6.7409365   6.7409365   6.7409365   6.7409365   6.7409365   6.7409365
   6.7409365   6.7409365   6.7409365   6.7409365   6.7409365   6.7409365
   5.3997250   5.3997250   5.3997250   5.3997250   5.3997250   5.3997250
   5.3997250   5.3997250   5.3997250   5.3997250   5.3997250   5.3997250
   6.0092349   6.0092349   6.0092349   6.0092349   6.0092349   6.0092349
   6.0092349   6.0092349   6.0092349   6.0092349   6.0092349   6.0092349
   6.0092349   6.0092349   6.0092349   6.0092349   6.0092349   6.0092349
   6.0092349   6.0092349   6.0092349   6.0092349   6.0092349   6.0092349
   0.8762068   0.8762068   0.8762068   0.8762068   0.8762068   0.8762068
   0.8762068   0.8762068   0.8762068   0.8762068   0.8762068   0.8762068
   0.8762068   0.8762068   0.8762068   0.8762068   0.8762068   0.8762068
   0.8762068   0.8762068   0.8762068   0.8762068   0.8762068   0.8762068
   8.3337401   8.3337401   8.3337401   8.3337401   8.3337401   8.3337401
   8.3337401   8.3337401   8.3337401   8.3337401   8.3337401   8.3337401
   8.3337401   8.3337401   8.3337401   8.3337401   8.3337401   8.3337401
   8.3337401   8.3337401   8.3337401   8.3337401   8.3337401   8.3337401
 TTTTTTTTTTTTTTTTTTTTTTTTTTTTTT MOQGAD      TELAPSE      101.33 TCPU       60.25
 TTTTTTTTTTTTTTTTTTTTTTTTTTTTTT SHELLXN     TELAPSE      102.22 TCPU       60.73
 TTTTTTTTTTTTTTTTTTTTTTTTTTTTTT MONMO3      TELAPSE      103.76 TCPU       62.26
 NUMERICALLY INTEGRATED DENSITY    803.9998539809
 TTTTTTTTTTTTTTTTTTTTTTTTTTTTTT NUMDFT      TELAPSE      104.62 TCPU       63.13
 CYC  12 ETOT(AU) -6.170260989788E+03 DETOT -1.21E-07 tst  3.86E-10 PX  4.82E-05
 TTTTTTTTTTTTTTTTTTTTTTTTTTTTTT DIIS        TELAPSE      109.31 TCPU       67.82
 DIIS TEST: 0.27291E-06 AT SCF   CYCLE  12 - DIIS ACTIVE - HISTORY:    12 CYCLES
 TTTTTTTTTTTTTTTTTTTTTTTTTTTTTT FDIK        TELAPSE      109.89 TCPU       68.14
 INSULATING STATE
 TOP OF VALENCE BANDS -    BAND    402; K    3; EIG -2.2179576E-01 AU
 TOP OF VALENCE BANDS -    BAND    402; K    1; EIG -2.2267799E-01 AU
 BOTTOM OF VIRTUAL BANDS - BAND    403; K    3; EIG -1.1996470E-01 AU
 DIRECT ENERGY BAND GAP:   2.7710 eV
 BOTTOM OF VIRTUAL BANDS - BAND    403; K    1; EIG -1.1944047E-01 AU
 TTTTTTTTTTTTTTTTTTTTTTTTTTTTTT PDIG        TELAPSE      109.93 TCPU       68.18
 CHARGE NORMALIZATION FACTOR   1.00000000
 TOTAL ATOMIC CHARGES:
  18.6707741  18.6707741  18.6707741  18.6707741  18.6707741  18.6707741
   7.5427702   7.5427702   7.5427702   7.5427702   7.5427702   7.5427702
   7.5427702   7.5427702   7.5427702   7.5427702   7.5427702   7.5427702
   7.5427702   7.5427702   7.5427702   7.5427702   7.5427702   7.5427702
   7.5427702   7.5427702   7.5427702   7.5427702   7.5427702   7.5427702
   6.7409269   6.7409269   6.7409269   6.7409269   6.7409269   6.7409269
   6.7409269   6.7409269   6.7409269   6.7409269   6.7409269   6.7409269
   5.3997861   5.3997861   5.3997861   5.3997861   5.3997861   5.3997861
   5.3997861   5.3997861   5.3997861   5.3997861   5.3997861   5.3997861
   6.0092437   6.0092437   6.0092437   6.0092437   6.0092437   6.0092437
   6.0092437   6.0092437   6.0092437   6.0092437   6.0092437   6.0092437
   6.0092437   6.0092437   6.0092437   6.0092437   6.0092437   6.0092437
   6.0092437   6.0092437   6.0092437   6.0092437   6.0092437   6.0092437
   0.8762052   0.8762052   0.8762052   0.8762052   0.8762052   0.8762052
   0.8762052   0.8762052   0.8762052   0.8762052   0.8762052   0.8762052
   0.8762052   0.8762052   0.8762052   0.8762052   0.8762052   0.8762052
   0.8762052   0.8762052   0.8762052   0.8762052   0.8762052   0.8762052
   8.3337308   8.3337308   8.3337308   8.3337308   8.3337308   8.3337308
   8.3337308   8.3337308   8.3337308   8.3337308   8.3337308   8.3337308
   8.3337308   8.3337308   8.3337308   8.3337308   8.3337308   8.3337308
   8.3337308   8.3337308   8.3337308   8.3337308   8.3337308   8.3337308
 TTTTTTTTTTTTTTTTTTTTTTTTTTTTTT MOQGAD      TELAPSE      109.94 TCPU       68.19
 TTTTTTTTTTTTTTTTTTTTTTTTTTTTTT SHELLXN     TELAPSE      111.66 TCPU       68.68
 TTTTTTTTTTTTTTTTTTTTTTTTTTTTTT MONMO3      TELAPSE      112.09 TCPU       69.11
 NUMERICALLY INTEGRATED DENSITY    803.9998539812
 TTTTTTTTTTTTTTTTTTTTTTTTTTTTTT NUMDFT      TELAPSE      112.96 TCPU       69.98
 CYC  13 ETOT(AU) -6.170260989827E+03 DETOT -3.91E-08 tst  2.43E-11 PX  2.21E-05
 TTTTTTTTTTTTTTTTTTTTTTTTTTTTTT DIIS        TELAPSE      118.86 TCPU       75.88
 DIIS TEST: 0.86135E-08 AT SCF   CYCLE  13 - DIIS ACTIVE - HISTORY:    13 CYCLES
 TTTTTTTTTTTTTTTTTTTTTTTTTTTTTT FDIK        TELAPSE      122.60 TCPU       78.82
 INSULATING STATE
 TOP OF VALENCE BANDS -    BAND    402; K    3; EIG -2.2179518E-01 AU
 TOP OF VALENCE BANDS -    BAND    402; K    1; EIG -2.2267741E-01 AU
 BOTTOM OF VIRTUAL BANDS - BAND    403; K    3; EIG -1.1996488E-01 AU
 DIRECT ENERGY BAND GAP:   2.7709 eV
 BOTTOM OF VIRTUAL BANDS - BAND    403; K    1; EIG -1.1944064E-01 AU
 TTTTTTTTTTTTTTTTTTTTTTTTTTTTTT PDIG        TELAPSE      122.69 TCPU       78.91
 CHARGE NORMALIZATION FACTOR   1.00000000
 TOTAL ATOMIC CHARGES:
  18.6707737  18.6707737  18.6707737  18.6707737  18.6707737  18.6707737
   7.5427696   7.5427696   7.5427696   7.5427696   7.5427696   7.5427696
   7.5427696   7.5427696   7.5427696   7.5427696   7.5427696   7.5427696
   7.5427696   7.5427696   7.5427696   7.5427696   7.5427696   7.5427696
   7.5427696   7.5427696   7.5427696   7.5427696   7.5427696   7.5427696
   6.7409282   6.7409282   6.7409282   6.7409282   6.7409282   6.7409282
   6.7409282   6.7409282   6.7409282   6.7409282   6.7409282   6.7409282
   5.3997819   5.3997819   5.3997819   5.3997819   5.3997819   5.3997819
   5.3997819   5.3997819   5.3997819   5.3997819   5.3997819   5.3997819
   6.0092413   6.0092413   6.0092413   6.0092413   6.0092413   6.0092413
   6.0092413   6.0092413   6.0092413   6.0092413   6.0092413   6.0092413
   6.0092413   6.0092413   6.0092413   6.0092413   6.0092413   6.0092413
   6.0092413   6.0092413   6.0092413   6.0092413   6.0092413   6.0092413
   0.8762068   0.8762068   0.8762068   0.8762068   0.8762068   0.8762068
   0.8762068   0.8762068   0.8762068   0.8762068   0.8762068   0.8762068
   0.8762068   0.8762068   0.8762068   0.8762068   0.8762068   0.8762068
   0.8762068   0.8762068   0.8762068   0.8762068   0.8762068   0.8762068
   8.3337339   8.3337339   8.3337339   8.3337339   8.3337339   8.3337339
   8.3337339   8.3337339   8.3337339   8.3337339   8.3337339   8.3337339
   8.3337339   8.3337339   8.3337339   8.3337339   8.3337339   8.3337339
   8.3337339   8.3337339   8.3337339   8.3337339   8.3337339   8.3337339
 TTTTTTTTTTTTTTTTTTTTTTTTTTTTTT MOQGAD      TELAPSE      122.70 TCPU       78.92
 TTTTTTTTTTTTTTTTTTTTTTTTTTTTTT SHELLXN     TELAPSE      124.14 TCPU       79.41
 TTTTTTTTTTTTTTTTTTTTTTTTTTTTTT MONMO3      TELAPSE      128.59 TCPU       83.86
 NUMERICALLY INTEGRATED DENSITY    803.9998539812
 TTTTTTTTTTTTTTTTTTTTTTTTTTTTTT NUMDFT      TELAPSE      129.59 TCPU       84.87
 CYC  14 ETOT(AU) -6.170260989818E+03 DETOT  9.26E-09 tst  8.31E-13 PX  3.34E-06
 TTTTTTTTTTTTTTTTTTTTTTTTTTTTTT DIIS        TELAPSE      130.07 TCPU       85.35
 DIIS TEST: 0.60163E-09 AT SCF   CYCLE  14 - DIIS ACTIVE - HISTORY:    14 CYCLES
 TTTTTTTTTTTTTTTTTTTTTTTTTTTTTT FDIK        TELAPSE      130.48 TCPU       85.61
 INSULATING STATE
 TOP OF VALENCE BANDS -    BAND    402; K    3; EIG -2.2179527E-01 AU
 TOP OF VALENCE BANDS -    BAND    402; K    1; EIG -2.2267751E-01 AU
 BOTTOM OF VIRTUAL BANDS - BAND    403; K    3; EIG -1.1996495E-01 AU
 DIRECT ENERGY BAND GAP:   2.7709 eV
 BOTTOM OF VIRTUAL BANDS - BAND    403; K    1; EIG -1.1944071E-01 AU
 TTTTTTTTTTTTTTTTTTTTTTTTTTTTTT PDIG        TELAPSE      130.52 TCPU       85.64
 CHARGE NORMALIZATION FACTOR   1.00000000
 TOTAL ATOMIC CHARGES:
  18.6707755  18.6707755  18.6707755  18.6707755  18.6707755  18.6707755
   7.5427700   7.5427700   7.5427700   7.5427700   7.5427700   7.5427700
   7.5427700   7.5427700   7.5427700   7.5427700   7.5427700   7.5427700
   7.5427700   7.5427700   7.5427700   7.5427700   7.5427700   7.5427700
   7.5427700   7.5427700   7.5427700   7.5427700   7.5427700   7.5427700
   6.7409281   6.7409281   6.7409281   6.7409281   6.7409281   6.7409281
   6.7409281   6.7409281   6.7409281   6.7409281   6.7409281   6.7409281
   5.3997816   5.3997816   5.3997816   5.3997816   5.3997816   5.3997816
   5.3997816   5.3997816   5.3997816   5.3997816   5.3997816   5.3997816
   6.0092414   6.0092414   6.0092414   6.0092414   6.0092414   6.0092414
   6.0092414   6.0092414   6.0092414   6.0092414   6.0092414   6.0092414
   6.0092414   6.0092414   6.0092414   6.0092414   6.0092414   6.0092414
   6.0092414   6.0092414   6.0092414   6.0092414   6.0092414   6.0092414
   0.8762064   0.8762064   0.8762064   0.8762064   0.8762064   0.8762064
   0.8762064   0.8762064   0.8762064   0.8762064   0.8762064   0.8762064
   0.8762064   0.8762064   0.8762064   0.8762064   0.8762064   0.8762064
   0.8762064   0.8762064   0.8762064   0.8762064   0.8762064   0.8762064
   8.3337335   8.3337335   8.3337335   8.3337335   8.3337335   8.3337335
   8.3337335   8.3337335   8.3337335   8.3337335   8.3337335   8.3337335
   8.3337335   8.3337335   8.3337335   8.3337335   8.3337335   8.3337335
   8.3337335   8.3337335   8.3337335   8.3337335   8.3337335   8.3337335
 TTTTTTTTTTTTTTTTTTTTTTTTTTTTTT MOQGAD      TELAPSE      130.53 TCPU       85.66
 TTTTTTTTTTTTTTTTTTTTTTTTTTTTTT SHELLXN     TELAPSE      131.02 TCPU       86.14
 +++ ENERGIES IN A.U. +++
 ::: EXT EL-POLE                                  -6.8539117071794E+03
 ::: EXT EL-SPHEROPOLE                             5.4512188396693E+01
 ::: BIELET ZONE E-E                               1.1989588582710E+04
 ::: TOTAL E-E                                     5.1901890639269E+03
 ::: TOTAL E-N + N-E                              -1.7893946578390E+04
 ::: TOTAL N-N                                     1.7527732446181E+03
 ::: KINETIC ENERGY                                5.5347865995086E+03
 ::: PSEUDO TOTAL   ENERGY                        -5.4161976703361E+03
 ::: VIRIAL COEFFICIENT                            1.0108290657945E+00
 TTTTTTTTTTTTTTTTTTTTTTTTTTTTTT MONMO3      TELAPSE      131.18 TCPU       86.30
 NUMERICALLY INTEGRATED DENSITY    803.9998539812
 TTTTTTTTTTTTTTTTTTTTTTTTTTTTTT NUMDFT      TELAPSE      132.04 TCPU       87.16
 CYC  15 ETOT(AU) -6.170260989824E+03 DETOT -5.69E-09 tst  2.37E-14 PX  3.34E-06

 == SCF ENDED - CONVERGENCE ON ENERGY      E(AU) -6.1702609898235E+03 CYCLES  15


 ENERGY EXPRESSION=HARTREE+FOCK EXCH*0.00000+(M06-L      EXCH)*1.00000+M06-L      CORR


 TOTAL ENERGY(DFT)(AU)( 15) -6.1702609898235E+03 DE-5.7E-09 tester 2.4E-14
 TTTTTTTTTTTTTTTTTTTTTTTTTTTTTT EDFT        TELAPSE      132.04 TCPU       87.17

 *******************************************************************************
 *                             FORCE CALCULATION                               *
 *******************************************************************************

 TTTTTTTTTTTTTTTTTTTTTTTTTTTTTT NUMDFG      TELAPSE      139.64 TCPU       94.77
 INFORMATION **** EXCPOG **** EXCH. BIPO BUFFER LENGTH (WORDS) =           0
 WARNING **** GENPOG **** COULOMB BIPO BUFFER TOO SMALL - TO AVOID I/O SET BIPOSIZE =     4480800
 INFORMATION **** GENPOG **** BIPO BUFFER LENGTH (WORDS) =     4000000
 TTTTTTTTTTTTTTTTTTTTTTTTTTTTTT SHELXG      TELAPSE      143.22 TCPU       98.32


 D3 DISPERSION ENERGY (AU)       -3.9392325841263E-02
 TOTAL ENERGY + DISP (AU)        -6.1703003821494E+03

 CARTESIAN FORCES IN HARTREE/BOHR (ANALYTICAL)
   ATOM                     X                   Y                   Z
   1 248            -3.036459972350E-14 -6.994405055138E-15  3.830269434957E-15
   2 248             1.461793649090E-14 -7.549516567451E-15  1.149080830487E-14
   3 248             2.349972068790E-15  1.442509306449E-14  7.271960811295E-15
   4 248            -8.992806499464E-15  1.342907266870E-14 -4.639807057079E-15
   5 248            -1.332267629550E-14 -1.406282497859E-15  1.332267629550E-14
   6 248            -2.500777362968E-14  1.177761591957E-14  7.570333249163E-15
   7   7            -7.644395343398E-07 -5.422929070242E-06 -3.623814937015E-08
   8   7             7.644395565443E-07  5.422929064913E-06 -3.623812672160E-08
   9   7            -7.644395578765E-07  5.422929056031E-06  3.623813915610E-08
  10   7             7.644395418893E-07 -5.422929058696E-06  3.623813915610E-08
  11   7            -3.623813515929E-08 -7.644395583206E-07 -5.422929064913E-06
  12   7            -5.422929088894E-06 -3.623813382703E-08 -7.644395574324E-07
  13   7             3.623813871201E-08  7.644395472184E-07 -5.422929064025E-06
  14   7             5.422929072907E-06 -3.623813515929E-08  7.644395636497E-07
  15   7            -3.623814048836E-08  7.644395463302E-07  5.422929057808E-06
  16   7             5.422929079124E-06  3.623812361297E-08 -7.644395525475E-07
  17   7             3.623812450115E-08 -7.644395512152E-07  5.422929080012E-06
  18   7            -5.422929073795E-06  3.623813649156E-08  7.644395609852E-07
  19   7            -5.422929079124E-06 -7.644395609852E-07 -3.623814892606E-08
  20   7             5.422929077348E-06  7.644395418893E-07 -3.623812494524E-08
  21   7             5.422929092447E-06 -7.644395649820E-07  3.623811695164E-08
  22   7            -5.422929067578E-06  7.644395534356E-07  3.623814182063E-08
  23   7            -7.644395441098E-07 -3.623814093245E-08 -5.422929072907E-06
  24   7            -3.623814404108E-08 -5.422929057808E-06 -7.644395556561E-07
  25   7             7.644395472184E-07  3.623814581744E-08 -5.422929058696E-06
  26   7            -3.623813737974E-08  5.422929069354E-06  7.644395587647E-07
  27   7             7.644395485507E-07 -3.623813871201E-08  5.422929065801E-06
  28   7             3.623813338294E-08  5.422929059584E-06 -7.644395489947E-07
  29   7            -7.644395547679E-07  3.623812538933E-08  5.422929073795E-06
  30   7             3.623813471521E-08 -5.422929083565E-06  7.644395587647E-07
  31   7            -9.442939156834E-06 -1.111923281327E-05 -1.111923278552E-05
  32   7             9.442939139070E-06  1.111923281760E-05 -1.111923282393E-05
  33   7            -9.442939147064E-06  1.111923282737E-05  1.111923282726E-05
  34   7             9.442939130189E-06 -1.111923284103E-05  1.111923280017E-05
  35   7            -1.111923283126E-05 -9.442939129300E-06 -1.111923280428E-05
  36   7            -1.111923283359E-05 -1.111923279129E-05 -9.442939151505E-06
  37   7             1.111923282526E-05  9.442939123083E-06 -1.111923282671E-05
  38   7             1.111923282460E-05 -1.111923282604E-05  9.442939127524E-06
  39   7            -1.111923284181E-05  9.442939138182E-06  1.111923281372E-05
  40   7             1.111923283259E-05  1.111923279462E-05 -9.442939147952E-06
  41   7             1.111923281372E-05 -9.442939139959E-06  1.111923283459E-05
  42   7            -1.111923282759E-05  1.111923282582E-05  9.442939131965E-06
  43   6             4.329540509340E-06  5.489496770039E-06  5.489496798905E-06
  44   6            -4.329540504076E-06 -5.489496776701E-06  5.489496784694E-06
  45   6             4.329540531436E-06 -5.489496770483E-06 -5.489496784250E-06
  46   6            -4.329540505197E-06  5.489496777145E-06 -5.489496780253E-06
  47   6             5.489496786915E-06  4.329540511140E-06  5.489496800237E-06
  48   6             5.489496772704E-06  5.489496775368E-06  4.329540512146E-06
  49   6            -5.489496792244E-06 -4.329540506103E-06  5.489496801125E-06
  50   6            -5.489496790467E-06  5.489496795352E-06 -4.329540512625E-06
  51   6             5.489496782474E-06 -4.329540509742E-06 -5.489496784694E-06
  52   6            -5.489496788691E-06 -5.489496790911E-06  4.329540509794E-06
  53   6            -5.489496790023E-06  4.329540540578E-06 -5.489496782918E-06
  54   6             5.489496787803E-06 -5.489496786915E-06 -4.329540520827E-06
  55   6            -2.461029682266E-06 -6.232175998377E-06  3.390991043517E-07
  56   6             2.461029655620E-06  6.232176016141E-06  3.390991256680E-07
  57   6            -2.461029671608E-06  6.232176026799E-06 -3.390991221153E-07
  58   6             2.461029680489E-06 -6.232176001930E-06 -3.390991141217E-07
  59   6             3.390991176744E-07 -2.461029669831E-06 -6.232176017917E-06
  60   6            -6.232176014365E-06  3.390991301089E-07 -2.461029682266E-06
  61   6            -3.390991141217E-07  2.461029678713E-06 -6.232176012588E-06
  62   6             6.232176021470E-06  3.390991265562E-07  2.461029650291E-06
  63   6             3.390991221153E-07  2.461029673384E-06  6.232176010812E-06
  64   6             6.232176030352E-06 -3.390991221153E-07 -2.461029673384E-06
  65   6            -3.390991141217E-07 -2.461029689371E-06  6.232176026799E-06
  66   6            -6.232176014365E-06 -3.390991238916E-07  2.461029666279E-06
  67   6            -6.232176010812E-06 -2.461029673384E-06  3.390991292207E-07
  68   6             6.232176017917E-06  2.461029671608E-06  3.390991096808E-07
  69   6             6.232176030352E-06 -2.461029666279E-06 -3.390991309971E-07
  70   6            -6.232176003707E-06  2.461029671608E-06 -3.390991203389E-07
  71   6            -2.461029687595E-06  3.390990990226E-07 -6.232175998377E-06
  72   6             3.390991123453E-07 -6.232176012588E-06 -2.461029676937E-06
  73   6             2.461029684042E-06 -3.390991167862E-07 -6.232175994825E-06
  74   6             3.390991194507E-07  6.232176017917E-06  2.461029666279E-06
  75   6             2.461029682266E-06  3.390991141217E-07  6.232176001930E-06
  76   6            -3.390991079044E-07  6.232176019694E-06 -2.461029678713E-06
  77   6            -2.461029673384E-06 -3.390991238916E-07  6.232176025023E-06
  78   6            -3.390991256680E-07 -6.232176007259E-06  2.461029646739E-06
  79   1             1.349079370883E-06  2.317317459921E-06  2.936496683148E-06
  80   1            -1.349079372215E-06 -2.317317463918E-06  2.936496684702E-06
  81   1             1.349079373991E-06 -2.317317463474E-06 -2.936496683148E-06
  82   1            -1.349079371549E-06  2.317317457923E-06 -2.936496681372E-06
  83   1             2.936496682260E-06  1.349079372437E-06  2.317317459921E-06
  84   1             2.317317462808E-06  2.936496684258E-06  1.349079375546E-06
  85   1            -2.936496683814E-06 -1.349079369328E-06  2.317317458811E-06
  86   1            -2.317317462364E-06  2.936496685146E-06 -1.349079373325E-06
  87   1             2.936496681594E-06 -1.349079372437E-06 -2.317317459921E-06
  88   1            -2.317317459255E-06 -2.936496684702E-06  1.349079371549E-06
  89   1            -2.936496681372E-06  1.349079369550E-06 -2.317317459921E-06
  90   1             2.317317461475E-06 -2.936496685146E-06 -1.349079371993E-06
  91   1             2.317317463252E-06  1.349079375990E-06  2.936496684480E-06
  92   1            -2.317317463918E-06 -1.349079372437E-06  2.936496683814E-06
  93   1            -2.317317460143E-06  1.349079372881E-06 -2.936496684036E-06
  94   1             2.317317459477E-06 -1.349079373103E-06 -2.936496684036E-06
  95   1             1.349079374213E-06  2.936496680483E-06  2.317317460143E-06
  96   1             2.936496682704E-06  2.317317460143E-06  1.349079371549E-06
  97   1            -1.349079370661E-06 -2.936496682926E-06  2.317317457035E-06
  98   1             2.936496686035E-06 -2.317317460365E-06 -1.349079371993E-06
  99   1            -1.349079374213E-06  2.936496680039E-06 -2.317317462586E-06
 100   1            -2.936496681594E-06 -2.317317459477E-06  1.349079369550E-06
 101   1             1.349079367996E-06 -2.936496684258E-06 -2.317317457257E-06
 102   1            -2.936496687145E-06  2.317317459477E-06 -1.349079370661E-06
 103   8             2.932354515650E-06 -1.728829653302E-05  1.843536376961E-05
 104   8            -2.932354497887E-06  1.728829652414E-05  1.843536376467E-05
 105   8             2.932354490781E-06  1.728829650283E-05 -1.843536374746E-05
 106   8            -2.932354490781E-06 -1.728829650816E-05 -1.843536375673E-05
 107   8             1.843536377943E-05  2.932354494334E-06 -1.728829654901E-05
 108   8            -1.728829649927E-05  1.843536377272E-05  2.932354512097E-06
 109   8            -1.843536377027E-05 -2.932354490781E-06 -1.728829652770E-05
 110   8             1.728829653658E-05  1.843536377366E-05 -2.932354494334E-06
 111   8             1.843536377494E-05 -2.932354487228E-06  1.728829652770E-05
 112   8             1.728829649927E-05 -1.843536376800E-05  2.932354504992E-06
 113   8            -1.843536374674E-05  2.932354490781E-06  1.728829647440E-05
 114   8            -1.728829652237E-05 -1.843536377838E-05 -2.932354487228E-06
 115   8            -1.728829651348E-05  2.932354494334E-06  1.843536376467E-05
 116   8             1.728829652947E-05 -2.932354487228E-06  1.843536378821E-05
 117   8             1.728829651881E-05  2.932354490781E-06 -1.843536377677E-05
 118   8            -1.728829651704E-05 -2.932354487228E-06 -1.843536376744E-05
 119   8             2.932354501439E-06  1.843536379137E-05 -1.728829655256E-05
 120   8             1.843536377394E-05 -1.728829654013E-05  2.932354501439E-06
 121   8            -2.932354497887E-06 -1.843536376367E-05 -1.728829651881E-05
 122   8             1.843536376606E-05  1.728829653125E-05 -2.932354497887E-06
 123   8            -2.932354497887E-06  1.843536376556E-05  1.728829651881E-05
 124   8            -1.843536375518E-05  1.728829651704E-05  2.932354487228E-06
 125   8             2.932354487228E-06 -1.843536373397E-05  1.728829649572E-05
 126   8            -1.843536375967E-05 -1.728829651526E-05 -2.932354487228E-06

 RESULTANT FORCE     1.408133321317E-14  3.624097549837E-14 -6.083092471583E-15

 ATOMIC PART

 SYMMETRY ALLOWED FORCES (ANALYTICAL) (DIRECTION, FORCE)

    1 -1.3278695E-05    2  9.1720265E-06    3 -2.1433674E-05    4 -2.5591053E-05
    5 -5.8158605E-05    6  1.3298906E-05    7  2.7772431E-05    8 -9.7072955E-06
    9  8.8986892E-06   10 -3.0114148E-05   11  1.1044258E-05   12  9.8095106E-06
   13  1.2700771E-05   14 -5.0495549E-06   15  1.1418276E-04   16 -4.9730442E-05

 CELL PART

 GRADIENT WITH RESPECT TO THE CELL PARAMETER IN HARTREE/BOHR
ORDER: -D/DA1X, -D/DA1Y, -D/DA1Z
       -D/DA2X, -D/DA2Y, -D/DA2Z
       -D/DA3X, -D/DA3Y, -D/DA3Z
 -0.161815270117E-13 -0.324997352941E-04 -0.324997353367E-04
 -0.324997351271E-04 -0.267947953014E-14 -0.324997352692E-04
 -0.324997351875E-04 -0.324997352230E-04 -0.210503003222E-14

STRESS TENSOR, IN HARTREE/BOHR^3:
ORDER: 11 12 13
       21 22 23
       31 32 33
  0.559499022489E-07  0.659161162045E-16 -0.380588168991E-16
 -0.588552963156E-16  0.559499024348E-07  0.634681556830E-16
 -0.562916791840E-16  0.599155925480E-16  0.559499025117E-07

PRESSURE FROM THE STRESS TENSOR,
IN HARTREE/BOHR^3: -0.55950E-07
PRESSURE IN GIGAPASCAL: -0.1646E-02
CONVERSION FACTOR: 1 HARTREE/BOHR^3= 29421 GIGAPASCAL
WHEN USING VALUES FOR BOHR RADIUS AND HARTREE
FROM IUPAC WEBSITE, APRIL 2009
ENTHALPY: -6.1703014898823E+03

 SYMMETRY ALLOWED FORCES (ANALYTICAL) (DIRECTION, FORCE)

    1 -1.9186497E-03
 TTTTTTTTTTTTTTTTTTTTTTTTTTTTTT TOTGRA_C    TELAPSE      149.35 TCPU      104.45
 TTTTTTTTTTTTTTTTTTTTTTTTTTTTTT SMAT        TELAPSE      183.55 TCPU      116.44
 TTTTTTTTTTTTTTTTTTTTTTTTTTTTTT POLAR2      TELAPSE      184.04 TCPU      116.94

 CELL FORCES OF CENTRAL POINT

 | -1.61815E-14 -3.24997E-05 -3.24997E-05 |
 | -3.24997E-05 -2.67948E-15 -3.24997E-05 |
 | -3.24997E-05 -3.24997E-05 -2.10503E-15 |

 ENERGY OF CENTRAL POINT:   -0.6170300382E+04


 VOLUME OF THE CELL: **********

 DENSITY OF THE CRYSTAL =          1.1476 g/cm^3

 STRAIN MATRIX   4 :

  | 0 0 0 |
  | 0 0 1 |
  | 0 1 0 |
  
 *******************************************************************************
 LATTICE PARAMETERS (ANGSTROMS AND DEGREES) - BOHR = 0.5291772083 ANGSTROM
 PRIMITIVE CELL - CENTRING CODE 6/0 VOLUME=  2933.858235 - DENSITY  1.148 g/cm^3
         A              B              C           ALPHA      BETA       GAMMA 
    15.62021492    15.62021492    15.62021492   109.471221 109.471221 109.471221
 *******************************************************************************
 ATOMS IN THE ASYMMETRIC UNIT    7 - ATOMS IN THE UNIT CELL:  126
     ATOM                 X/A                 Y/B                 Z/C    
 *******************************************************************************
      1 T 248 CD   -2.500000000000E-01 -5.000000000000E-01  2.500000000000E-01
      2 F 248 CD    2.500000000000E-01 -5.000000000000E-01 -2.500000000000E-01
      3 F 248 CD    2.500000000000E-01 -2.500000000000E-01 -5.000000000000E-01
      4 F 248 CD   -5.000000000000E-01  2.500000000000E-01 -2.500000000000E-01
      5 F 248 CD   -5.000000000000E-01 -2.500000000000E-01  2.500000000000E-01
      6 F 248 CD   -2.500000000000E-01  2.500000000000E-01 -5.000000000000E-01
      7 T   7 N    -3.165143151256E-01  3.525711190348E-01  2.638129587356E-01
      8 F   7 N     8.875816029917E-02  4.196727261388E-01 -2.638129587356E-01
      9 F   7 N     3.165143151256E-01 -4.196727261388E-01 -3.309145658396E-01
     10 F   7 N    -8.875816029917E-02 -3.525711190348E-01  3.309145658396E-01
     11 F   7 N     2.638129587356E-01 -3.165143151256E-01  3.525711190348E-01
     12 F   7 N     3.525711190348E-01  2.638129587356E-01 -3.165143151256E-01
     13 F   7 N     3.309145658396E-01 -8.875816029917E-02 -3.525711190348E-01
     14 F   7 N     4.196727261388E-01 -2.638129587356E-01  8.875816029917E-02
     15 F   7 N    -2.638129587356E-01  8.875816029917E-02  4.196727261388E-01
     16 F   7 N    -4.196727261388E-01 -3.309145658396E-01  3.165143151256E-01
     17 F   7 N    -3.309145658396E-01  3.165143151256E-01 -4.196727261388E-01
     18 F   7 N    -3.525711190348E-01  3.309145658396E-01 -8.875816029917E-02
     19 F   7 N     3.525711190348E-01 -3.165143151256E-01  2.638129587356E-01
     20 F   7 N     4.196727261388E-01  8.875816029917E-02 -2.638129587356E-01
     21 F   7 N    -4.196727261388E-01  3.165143151256E-01 -3.309145658396E-01
     22 F   7 N    -3.525711190348E-01 -8.875816029917E-02  3.309145658396E-01
     23 F   7 N    -3.165143151256E-01  2.638129587356E-01  3.525711190348E-01
     24 F   7 N     2.638129587356E-01  3.525711190348E-01 -3.165143151256E-01
     25 F   7 N    -8.875816029917E-02  3.309145658396E-01 -3.525711190348E-01
     26 F   7 N    -2.638129587356E-01  4.196727261388E-01  8.875816029917E-02
     27 F   7 N     8.875816029917E-02 -2.638129587356E-01  4.196727261388E-01
     28 F   7 N    -3.309145658396E-01 -4.196727261388E-01  3.165143151256E-01
     29 F   7 N     3.165143151256E-01 -3.309145658396E-01 -4.196727261388E-01
     30 F   7 N     3.309145658396E-01 -3.525711190348E-01 -8.875816029917E-02
     31 T   7 N    -1.952259342841E-01  4.498386350680E-01  4.498386350680E-01
     32 F   7 N     0.000000000000E+00  3.549354306479E-01 -4.498386350680E-01
     33 F   7 N     1.952259342841E-01 -3.549354306479E-01 -3.549354306479E-01
     34 F   7 N     0.000000000000E+00 -4.498386350680E-01  3.549354306479E-01
     35 F   7 N     4.498386350680E-01 -1.952259342841E-01  4.498386350680E-01
     36 F   7 N     4.498386350680E-01  4.498386350680E-01 -1.952259342841E-01
     37 F   7 N     3.549354306479E-01  0.000000000000E+00 -4.498386350680E-01
     38 F   7 N     3.549354306479E-01 -4.498386350680E-01  0.000000000000E+00
     39 F   7 N    -4.498386350680E-01  0.000000000000E+00  3.549354306479E-01
     40 F   7 N    -3.549354306479E-01 -3.549354306479E-01  1.952259342841E-01
     41 F   7 N    -3.549354306479E-01  1.952259342841E-01 -3.549354306479E-01
     42 F   7 N    -4.498386350680E-01  3.549354306479E-01  0.000000000000E+00
     43 T   6 C    -2.753415779237E-01  3.554552841409E-01  3.554552841409E-01
     44 F   6 C     0.000000000000E+00  3.692031379354E-01 -3.554552841409E-01
     45 F   6 C     2.753415779237E-01 -3.692031379354E-01 -3.692031379354E-01
     46 F   6 C     0.000000000000E+00 -3.554552841409E-01  3.692031379354E-01
     47 F   6 C     3.554552841409E-01 -2.753415779237E-01  3.554552841409E-01
     48 F   6 C     3.554552841409E-01  3.554552841409E-01 -2.753415779237E-01
     49 F   6 C     3.692031379354E-01  0.000000000000E+00 -3.554552841409E-01
     50 F   6 C     3.692031379354E-01 -3.554552841409E-01  0.000000000000E+00
     51 F   6 C    -3.554552841409E-01  0.000000000000E+00  3.692031379354E-01
     52 F   6 C    -3.692031379354E-01 -3.692031379354E-01  2.753415779237E-01
     53 F   6 C    -3.692031379354E-01  2.753415779237E-01 -3.692031379354E-01
     54 F   6 C    -3.554552841409E-01  3.692031379354E-01  0.000000000000E+00
     55 T   6 C    -3.900233654299E-01  2.507015044654E-01  1.960421923039E-01
     56 F   6 C     5.465931216150E-02  4.139344422662E-01 -1.960421923039E-01
     57 F   6 C     3.900233654299E-01 -4.139344422662E-01 -3.592751301047E-01
     58 F   6 C    -5.465931216150E-02 -2.507015044654E-01  3.592751301047E-01
     59 F   6 C     1.960421923039E-01 -3.900233654299E-01  2.507015044654E-01
     60 F   6 C     2.507015044654E-01  1.960421923039E-01 -3.900233654299E-01
     61 F   6 C     3.592751301047E-01 -5.465931216150E-02 -2.507015044654E-01
     62 F   6 C     4.139344422662E-01 -1.960421923039E-01  5.465931216150E-02
     63 F   6 C    -1.960421923039E-01  5.465931216150E-02  4.139344422662E-01
     64 F   6 C    -4.139344422662E-01 -3.592751301047E-01  3.900233654299E-01
     65 F   6 C    -3.592751301047E-01  3.900233654299E-01 -4.139344422662E-01
     66 F   6 C    -2.507015044654E-01  3.592751301047E-01 -5.465931216150E-02
     67 F   6 C     2.507015044654E-01 -3.900233654299E-01  1.960421923039E-01
     68 F   6 C     4.139344422662E-01  5.465931216150E-02 -1.960421923039E-01
     69 F   6 C    -4.139344422662E-01  3.900233654299E-01 -3.592751301047E-01
     70 F   6 C    -2.507015044654E-01 -5.465931216150E-02  3.592751301047E-01
     71 F   6 C    -3.900233654299E-01  1.960421923039E-01  2.507015044654E-01
     72 F   6 C     1.960421923039E-01  2.507015044654E-01 -3.900233654299E-01
     73 F   6 C    -5.465931216150E-02  3.592751301047E-01 -2.507015044654E-01
     74 F   6 C    -1.960421923039E-01  4.139344422662E-01  5.465931216150E-02
     75 F   6 C     5.465931216150E-02 -1.960421923039E-01  4.139344422662E-01
     76 F   6 C    -3.592751301047E-01 -4.139344422662E-01  3.900233654299E-01
     77 F   6 C     3.900233654299E-01 -3.592751301047E-01 -4.139344422662E-01
     78 F   6 C     3.592751301047E-01 -2.507015044654E-01 -5.465931216150E-02
     79 T   1 H    -4.386323361233E-01  2.226174491966E-01  1.139743334979E-01
     80 F   1 H     1.086431156987E-01  4.473933303788E-01 -1.139743334979E-01
     81 F   1 H     4.386323361233E-01 -4.473933303788E-01 -3.387502146801E-01
     82 F   1 H    -1.086431156987E-01 -2.226174491966E-01  3.387502146801E-01
     83 F   1 H     1.139743334979E-01 -4.386323361233E-01  2.226174491966E-01
     84 F   1 H     2.226174491966E-01  1.139743334979E-01 -4.386323361233E-01
     85 F   1 H     3.387502146801E-01 -1.086431156987E-01 -2.226174491966E-01
     86 F   1 H     4.473933303788E-01 -1.139743334979E-01  1.086431156987E-01
     87 F   1 H    -1.139743334979E-01  1.086431156987E-01  4.473933303788E-01
     88 F   1 H    -4.473933303788E-01 -3.387502146801E-01  4.386323361233E-01
     89 F   1 H    -3.387502146801E-01  4.386323361233E-01 -4.473933303788E-01
     90 F   1 H    -2.226174491966E-01  3.387502146801E-01 -1.086431156987E-01
     91 F   1 H     2.226174491966E-01 -4.386323361233E-01  1.139743334979E-01
     92 F   1 H     4.473933303788E-01  1.086431156987E-01 -1.139743334979E-01
     93 F   1 H    -4.473933303788E-01  4.386323361233E-01 -3.387502146801E-01
     94 F   1 H    -2.226174491966E-01 -1.086431156987E-01  3.387502146801E-01
     95 F   1 H    -4.386323361233E-01  1.139743334979E-01  2.226174491966E-01
     96 F   1 H     1.139743334979E-01  2.226174491966E-01 -4.386323361233E-01
     97 F   1 H    -1.086431156987E-01  3.387502146801E-01 -2.226174491966E-01
     98 F   1 H    -1.139743334979E-01  4.473933303788E-01  1.086431156987E-01
     99 F   1 H     1.086431156987E-01 -1.139743334979E-01  4.473933303788E-01
    100 F   1 H    -3.387502146801E-01 -4.473933303788E-01  4.386323361233E-01
    101 F   1 H     4.386323361233E-01 -3.387502146801E-01 -4.473933303788E-01
    102 F   1 H     3.387502146801E-01 -2.226174491966E-01 -1.086431156987E-01
    103 T   8 O    -1.626925587733E-01  4.464803619672E-01 -4.681159228825E-01
    104 F   8 O    -8.540371515025E-02  3.054233641092E-01  4.681159228825E-01
    105 F   8 O     1.626925587733E-01 -3.054233641092E-01 -3.908270792595E-01
    106 F   8 O     8.540371515025E-02 -4.464803619672E-01  3.908270792595E-01
    107 F   8 O    -4.681159228825E-01 -1.626925587733E-01  4.464803619672E-01
    108 F   8 O     4.464803619672E-01 -4.681159228825E-01 -1.626925587733E-01
    109 F   8 O     3.908270792595E-01  8.540371515025E-02 -4.464803619672E-01
    110 F   8 O     3.054233641092E-01  4.681159228825E-01 -8.540371515025E-02
    111 F   8 O     4.681159228825E-01 -8.540371515025E-02  3.054233641092E-01
    112 F   8 O    -3.054233641092E-01 -3.908270792595E-01  1.626925587733E-01
    113 F   8 O    -3.908270792595E-01  1.626925587733E-01 -3.054233641092E-01
    114 F   8 O    -4.464803619672E-01  3.908270792595E-01  8.540371515025E-02
    115 F   8 O     4.464803619672E-01 -1.626925587733E-01 -4.681159228825E-01
    116 F   8 O     3.054233641092E-01 -8.540371515025E-02  4.681159228825E-01
    117 F   8 O    -3.054233641092E-01  1.626925587733E-01 -3.908270792595E-01
    118 F   8 O    -4.464803619672E-01  8.540371515025E-02  3.908270792595E-01
    119 F   8 O    -1.626925587733E-01 -4.681159228825E-01  4.464803619672E-01
    120 F   8 O    -4.681159228825E-01  4.464803619672E-01 -1.626925587733E-01
    121 F   8 O     8.540371515025E-02  3.908270792595E-01 -4.464803619672E-01
    122 F   8 O     4.681159228825E-01  3.054233641092E-01 -8.540371515025E-02
    123 F   8 O    -8.540371515025E-02  4.681159228825E-01  3.054233641092E-01
    124 F   8 O    -3.908270792595E-01 -3.054233641092E-01  1.626925587733E-01
    125 F   8 O     1.626925587733E-01 -3.908270792595E-01 -3.054233641092E-01
    126 F   8 O     3.908270792595E-01 -4.464803619672E-01  8.540371515025E-02

 TRANSFORMATION MATRIX PRIMITIVE-CRYSTALLOGRAPHIC CELL
  0.0000  1.0000  1.0000  1.0000  0.0000  1.0000  1.0000  1.0000  0.0000

 *******************************************************************************
 CRYSTALLOGRAPHIC CELL (VOLUME=       5867.71647099)
         A              B              C           ALPHA      BETA       GAMMA 
    18.03667058    18.03667058    18.03667058    90.000000  90.000000  90.000000

 COORDINATES IN THE CRYSTALLOGRAPHIC CELL
     ATOM                 X/A                 Y/B                 Z/C    
 *******************************************************************************
      1 T 248 CD    0.000000000000E+00  2.500000000000E-01 -5.000000000000E-01
      2 F 248 CD    5.000000000000E-01  2.500000000000E-01  7.817470100038E-17
      3 F 248 CD   -5.000000000000E-01  0.000000000000E+00  2.500000000000E-01
      4 F 248 CD    2.500000000000E-01 -5.000000000000E-01  2.605823366679E-17
      5 F 248 CD    2.500000000000E-01  0.000000000000E+00 -5.000000000000E-01
      6 F 248 CD    0.000000000000E+00 -5.000000000000E-01  2.500000000000E-01
      7 T   7 N    -3.355080355200E-02  2.973637622876E-01  3.861219225868E-01
      8 F   7 N     3.355080355200E-02 -2.973637622876E-01  3.861219225868E-01
      9 F   7 N    -3.355080355200E-02 -2.973637622876E-01 -3.861219225868E-01
     10 F   7 N     3.355080355200E-02  2.973637622876E-01 -3.861219225868E-01
     11 F   7 N     3.861219225868E-01 -3.355080355200E-02  2.973637622876E-01
     12 F   7 N     2.973637622876E-01  3.861219225868E-01 -3.355080355200E-02
     13 F   7 N    -3.861219225868E-01  3.355080355200E-02  2.973637622876E-01
     14 F   7 N    -2.973637622876E-01  3.861219225868E-01  3.355080355200E-02
     15 F   7 N     3.861219225868E-01  3.355080355200E-02 -2.973637622876E-01
     16 F   7 N    -2.973637622876E-01 -3.861219225868E-01 -3.355080355200E-02
     17 F   7 N    -3.861219225868E-01 -3.355080355200E-02 -2.973637622876E-01
     18 F   7 N     2.973637622876E-01 -3.861219225868E-01  3.355080355200E-02
     19 F   7 N     2.973637622876E-01 -3.355080355200E-02  3.861219225868E-01
     20 F   7 N    -2.973637622876E-01  3.355080355200E-02  3.861219225868E-01
     21 F   7 N    -2.973637622876E-01 -3.355080355200E-02 -3.861219225868E-01
     22 F   7 N     2.973637622876E-01  3.355080355200E-02 -3.861219225868E-01
     23 F   7 N    -3.355080355200E-02  3.861219225868E-01  2.973637622876E-01
     24 F   7 N     3.861219225868E-01  2.973637622876E-01 -3.355080355200E-02
     25 F   7 N     3.355080355200E-02 -3.861219225868E-01  2.973637622876E-01
     26 F   7 N     3.861219225868E-01 -2.973637622876E-01  3.355080355200E-02
     27 F   7 N     3.355080355200E-02  3.861219225868E-01 -2.973637622876E-01
     28 F   7 N    -3.861219225868E-01 -2.973637622876E-01 -3.355080355200E-02
     29 F   7 N    -3.355080355200E-02 -3.861219225868E-01 -2.973637622876E-01
     30 F   7 N    -3.861219225868E-01  2.973637622876E-01  3.355080355200E-02
     31 T   7 N    -4.525483977899E-01 -9.761296714207E-02 -9.761296714207E-02
     32 F   7 N     4.525483977899E-01  9.761296714207E-02 -9.761296714207E-02
     33 F   7 N    -4.525483977899E-01  9.761296714207E-02  9.761296714207E-02
     34 F   7 N     4.525483977899E-01 -9.761296714207E-02  9.761296714207E-02
     35 F   7 N    -9.761296714207E-02 -4.525483977899E-01 -9.761296714207E-02
     36 F   7 N    -9.761296714207E-02 -9.761296714207E-02 -4.525483977899E-01
     37 F   7 N     9.761296714207E-02  4.525483977899E-01 -9.761296714207E-02
     38 F   7 N     9.761296714207E-02 -9.761296714207E-02  4.525483977899E-01
     39 F   7 N    -9.761296714207E-02  4.525483977899E-01  9.761296714207E-02
     40 F   7 N     9.761296714207E-02  9.761296714207E-02 -4.525483977899E-01
     41 F   7 N     9.761296714207E-02 -4.525483977899E-01  9.761296714207E-02
     42 F   7 N    -9.761296714207E-02  9.761296714207E-02  4.525483977899E-01
     43 T   6 C    -6.873926897264E-03  3.623292110382E-01  3.623292110382E-01
     44 F   6 C     6.873926897264E-03 -3.623292110382E-01  3.623292110382E-01
     45 F   6 C    -6.873926897264E-03 -3.623292110382E-01 -3.623292110382E-01
     46 F   6 C     6.873926897264E-03  3.623292110382E-01 -3.623292110382E-01
     47 F   6 C     3.623292110382E-01 -6.873926897264E-03  3.623292110382E-01
     48 F   6 C     3.623292110382E-01  3.623292110382E-01 -6.873926897264E-03
     49 F   6 C    -3.623292110382E-01  6.873926897264E-03  3.623292110382E-01
     50 F   6 C    -3.623292110382E-01  3.623292110382E-01  6.873926897264E-03
     51 F   6 C     3.623292110382E-01  6.873926897264E-03 -3.623292110382E-01
     52 F   6 C    -3.623292110382E-01 -3.623292110382E-01 -6.873926897264E-03
     53 F   6 C    -3.623292110382E-01 -6.873926897264E-03 -3.623292110382E-01
     54 F   6 C     3.623292110382E-01 -3.623292110382E-01  6.873926897264E-03
     55 T   6 C    -8.161646890041E-02  2.776586612043E-01  3.323179733658E-01
     56 F   6 C     8.161646890041E-02 -2.776586612043E-01  3.323179733658E-01
     57 F   6 C    -8.161646890041E-02 -2.776586612043E-01 -3.323179733658E-01
     58 F   6 C     8.161646890041E-02  2.776586612043E-01 -3.323179733658E-01
     59 F   6 C     3.323179733658E-01 -8.161646890041E-02  2.776586612043E-01
     60 F   6 C     2.776586612043E-01  3.323179733658E-01 -8.161646890041E-02
     61 F   6 C    -3.323179733658E-01  8.161646890041E-02  2.776586612043E-01
     62 F   6 C    -2.776586612043E-01  3.323179733658E-01  8.161646890041E-02
     63 F   6 C     3.323179733658E-01  8.161646890041E-02 -2.776586612043E-01
     64 F   6 C    -2.776586612043E-01 -3.323179733658E-01 -8.161646890041E-02
     65 F   6 C    -3.323179733658E-01 -8.161646890041E-02 -2.776586612043E-01
     66 F   6 C     2.776586612043E-01 -3.323179733658E-01  8.161646890041E-02
     67 F   6 C     2.776586612043E-01 -8.161646890041E-02  3.323179733658E-01
     68 F   6 C    -2.776586612043E-01  8.161646890041E-02  3.323179733658E-01
     69 F   6 C    -2.776586612043E-01 -8.161646890041E-02 -3.323179733658E-01
     70 F   6 C     2.776586612043E-01  8.161646890041E-02 -3.323179733658E-01
     71 F   6 C    -8.161646890041E-02  3.323179733658E-01  2.776586612043E-01
     72 F   6 C     3.323179733658E-01  2.776586612043E-01 -8.161646890041E-02
     73 F   6 C     8.161646890041E-02 -3.323179733658E-01  2.776586612043E-01
     74 F   6 C     3.323179733658E-01 -2.776586612043E-01  8.161646890041E-02
     75 F   6 C     8.161646890041E-02  3.323179733658E-01 -2.776586612043E-01
     76 F   6 C    -3.323179733658E-01 -2.776586612043E-01 -8.161646890041E-02
     77 F   6 C    -8.161646890041E-02 -3.323179733658E-01 -2.776586612043E-01
     78 F   6 C    -3.323179733658E-01  2.776586612043E-01  8.161646890041E-02
     79 T   1 H    -1.123879405911E-01  2.263622740890E-01  3.350053897877E-01
     80 F   1 H     1.123879405911E-01 -2.263622740890E-01  3.350053897877E-01
     81 F   1 H    -1.123879405911E-01 -2.263622740890E-01 -3.350053897877E-01
     82 F   1 H     1.123879405911E-01  2.263622740890E-01 -3.350053897877E-01
     83 F   1 H     3.350053897877E-01 -1.123879405911E-01  2.263622740890E-01
     84 F   1 H     2.263622740890E-01  3.350053897877E-01 -1.123879405911E-01
     85 F   1 H    -3.350053897877E-01  1.123879405911E-01  2.263622740890E-01
     86 F   1 H    -2.263622740890E-01  3.350053897877E-01  1.123879405911E-01
     87 F   1 H     3.350053897877E-01  1.123879405911E-01 -2.263622740890E-01
     88 F   1 H    -2.263622740890E-01 -3.350053897877E-01 -1.123879405911E-01
     89 F   1 H    -3.350053897877E-01 -1.123879405911E-01 -2.263622740890E-01
     90 F   1 H     2.263622740890E-01 -3.350053897877E-01  1.123879405911E-01
     91 F   1 H     2.263622740890E-01 -1.123879405911E-01  3.350053897877E-01
     92 F   1 H    -2.263622740890E-01  1.123879405911E-01  3.350053897877E-01
     93 F   1 H    -2.263622740890E-01 -1.123879405911E-01 -3.350053897877E-01
     94 F   1 H     2.263622740890E-01  1.123879405911E-01 -3.350053897877E-01
     95 F   1 H    -1.123879405911E-01  3.350053897877E-01  2.263622740890E-01
     96 F   1 H     3.350053897877E-01  2.263622740890E-01 -1.123879405911E-01
     97 F   1 H     1.123879405911E-01 -3.350053897877E-01  2.263622740890E-01
     98 F   1 H     3.350053897877E-01 -2.263622740890E-01  1.123879405911E-01
     99 F   1 H     1.123879405911E-01  3.350053897877E-01 -2.263622740890E-01
    100 F   1 H    -3.350053897877E-01 -2.263622740890E-01 -1.123879405911E-01
    101 F   1 H    -1.123879405911E-01 -3.350053897877E-01 -2.263622740890E-01
    102 F   1 H    -3.350053897877E-01  2.263622740890E-01  1.123879405911E-01
    103 T   8 O    -4.294715010710E-01 -3.864442181153E-02 -1.240481369618E-01
    104 F   8 O     4.294715010710E-01  3.864442181153E-02 -1.240481369618E-01
    105 F   8 O    -4.294715010710E-01  3.864442181153E-02  1.240481369618E-01
    106 F   8 O     4.294715010710E-01 -3.864442181153E-02  1.240481369618E-01
    107 F   8 O    -1.240481369618E-01 -4.294715010710E-01 -3.864442181153E-02
    108 F   8 O    -3.864442181153E-02 -1.240481369618E-01 -4.294715010710E-01
    109 F   8 O     1.240481369618E-01  4.294715010710E-01 -3.864442181153E-02
    110 F   8 O     3.864442181153E-02 -1.240481369618E-01  4.294715010710E-01
    111 F   8 O    -1.240481369618E-01  4.294715010710E-01  3.864442181153E-02
    112 F   8 O     3.864442181153E-02  1.240481369618E-01 -4.294715010710E-01
    113 F   8 O     1.240481369618E-01 -4.294715010710E-01  3.864442181153E-02
    114 F   8 O    -3.864442181153E-02  1.240481369618E-01  4.294715010710E-01
    115 F   8 O    -3.864442181153E-02 -4.294715010710E-01 -1.240481369618E-01
    116 F   8 O     3.864442181153E-02  4.294715010710E-01 -1.240481369618E-01
    117 F   8 O     3.864442181153E-02 -4.294715010710E-01  1.240481369618E-01
    118 F   8 O    -3.864442181153E-02  4.294715010710E-01  1.240481369618E-01
    119 F   8 O    -4.294715010710E-01 -1.240481369618E-01 -3.864442181153E-02
    120 F   8 O    -1.240481369618E-01 -3.864442181153E-02 -4.294715010710E-01
    121 F   8 O     4.294715010710E-01  1.240481369618E-01 -3.864442181153E-02
    122 F   8 O    -1.240481369618E-01  3.864442181153E-02  4.294715010710E-01
    123 F   8 O     4.294715010710E-01 -1.240481369618E-01  3.864442181153E-02
    124 F   8 O     1.240481369618E-01  3.864442181153E-02 -4.294715010710E-01
    125 F   8 O    -4.294715010710E-01  1.240481369618E-01  3.864442181153E-02
    126 F   8 O     1.240481369618E-01 -3.864442181153E-02  4.294715010710E-01

 T = ATOM BELONGING TO THE ASYMMETRIC UNIT

 *******************************************************************************
 * CELL DEFORMATION
 *******************************************************************************

    ELASTIC STRAIN MATRIX (ADIMENSIONAL)

    1    0.0000000000    0.0000000000    0.0000000000
    2    0.0000000000    0.0000000000    0.0001000000
    3    0.0000000000    0.0001000000    0.0000000000

 LATTICE PARAMETERS (ANGSTROMS AND DEGREES) OF
 (1) ORIGINAL PRIMITIVE CELL
 (2) ORIGINAL CRYSTALLOGRAPHIC CELL
 (3) DEFORMED PRIMITIVE CELL
 (4) DEFORMED CRYSTALLOGRAPHIC CELL

            A           B           C        ALPHA       BETA        GAMMA         VOL
 (1)   15.620215   15.620215   15.620215  109.471221  109.471221  109.471221 2933.858235
 (2)   18.036671   18.036671   18.036671   90.000000   90.000000   90.000000 5867.716471
 (3)   15.621256   15.619174   15.619174  109.465818  109.471221  109.471221 2933.858206
 (4)   18.036671   18.036671   18.036671   89.988541   90.000000   90.000000 5867.716412

 * CELL DEFORMATION COMPLETE - NO. OF SYMMOPS   4

 *******************************************************************************
 * CELL DEFORMATION
 *******************************************************************************

    ELASTIC STRAIN MATRIX (ADIMENSIONAL)

    1    0.0000000000    0.0000000000    0.0000000000
    2    0.0000000000    0.0000000000   -0.0001000000
    3    0.0000000000   -0.0001000000    0.0000000000

 LATTICE PARAMETERS (ANGSTROMS AND DEGREES) OF
 (1) ORIGINAL PRIMITIVE CELL
 (2) ORIGINAL CRYSTALLOGRAPHIC CELL
 (3) DEFORMED PRIMITIVE CELL
 (4) DEFORMED CRYSTALLOGRAPHIC CELL

            A           B           C        ALPHA       BETA        GAMMA         VOL
 (1)   15.621256   15.619174   15.619174  109.465818  109.471221  109.471221 2933.858206
 (2)   18.036671   18.036671   18.036671   89.988541   90.000000   90.000000 5867.716412
 (3)   15.620215   15.620215   15.620215  109.471220  109.471221  109.471221 2933.858177
 (4)   18.036671   18.036670   18.036670   90.000000   90.000000   90.000000 5867.716354

 * CELL DEFORMATION COMPLETE - NO. OF SYMMOPS   4

 *****    4 SYMMOPS - TRANSLATORS IN ANGSTROM
 ***** MATRICES AND TRANSLATORS IN THE CARTESIAN REFERENCE FRAME

 ORDER   : ORDER OF THE OPERATOR

 TRANSLA : REAL TRANSLATION (WITHOUT ORIGIN SHIFT) IN CARTESIAN COORDINATES

 uvw/hkl : ORIENTATION OF THE OPERATOR IN CARTESIAN COORDINATES

 LOCATED : ORIGIN OF THE OPERATOR IN CARTESIAN COORDINATES

   NO.   1 INVERSE   1    ORDER   1        NO.   2 INVERSE   2    ORDER   2
    1.000   0.000   0.000     0.000         1.000   0.000   0.000     0.000
    0.000   1.000   0.000     0.000         0.000  -1.000   0.000     0.000
    0.000   0.000   1.000     0.000         0.000   0.000  -1.000     0.000
             OPERATION E(   1)                       OPERATION C(   2)
 DETERMINANT 1.; ROTATION(DEG)   0.      DETERMINANT 1.; ROTATION(DEG) 180.
 TRANSLA (  0.000    0.000    0.000)     TRANSLA (  0.000    0.000    0.000)
 uvw/hkl (  0.000    0.000    0.000)     uvw/hkl (  4.000    0.000    0.000)
 LOCATED (  0.000    0.000    0.000)     LOCATED (  0.000    0.000    0.000)

   NO.   3 INVERSE   3    ORDER   2        NO.   4 INVERSE   4    ORDER   2
    1.000   0.000   0.000     0.000         1.000   0.000   0.000     0.000
    0.000   0.000   1.000     0.000         0.000   0.000  -1.000     0.000
    0.000   1.000   0.000     0.000         0.000  -1.000   0.000     0.000
             OPERATION M(   2)                       OPERATION M(   2)
 DETERMINANT-1.; ROTATION(DEG)   0.      DETERMINANT-1.; ROTATION(DEG)   0.
 TRANSLA (  0.000    0.000    0.000)     TRANSLA (  0.000    0.000    0.000)
 uvw/hkl (  0.000   -1.000    1.000)     uvw/hkl (  0.000   -1.000   -1.000)
 LOCATED (  0.000    0.000    0.000)     LOCATED (  0.000    0.000    0.000)

 GCALCO - MAX INDICES DIRECT LATTICE VECTOR    14    14    14
 NO.OF VECTORS CREATED 6999 STARS  122 RMAX   321.55128 BOHR

 CAPPA:IS1  2;IS2  2;IS3  2; K PTS MONK NET   5; SYMMOPS:K SPACE   8;G SPACE   4

 *******************************************************************************
 MAX NUMBER OF SCF CYCLES      50  CONVERGENCE ON DELTAP        10**-18
 WEIGHT OF F(I) IN F(I+1)      30% CONVERGENCE ON ENERGY        10**- 8
 SHRINK. FACT.(MONKH.)    2  2  2  NUMBER OF K POINTS IN THE IBZ      5
 SHRINKING FACTOR(GILAT NET)    2  NUMBER OF K POINTS(GILAT NET)      5
 *******************************************************************************
 *** K POINTS COORDINATES (OBLIQUE COORDINATES IN UNITS OF IS =  2)
   1-R(  0  0  0)   2-R(  1  0  0)   3-R(  0  1  0)   4-R(  0  1  1)
   5-R(  1  1  1)

 DIRECT LATTICE VECTORS COMPON. (A.U.)     RECIP. LATTICE VECTORS COMPON. (A.U.) 
        X            Y            Z              X            Y            Z
  -17.0421839   17.0421839   17.0421839      0.0000000    0.1843421    0.1843421
   17.0421839  -17.0421839   17.0421839      0.1843421    0.0000000    0.1843421
   17.0421839   17.0421839  -17.0421839      0.1843421    0.1843421    0.0000000

 DISK SPACE FOR EIGENVECTORS (FTN 10)    22684500 REALS
 TTTTTTTTTTTTTTTTTTTTTTTTTTTTTT gordsh1     TELAPSE      194.36 TCPU      123.62

 MATRIX SIZE: P(G)  897054, F(G)  449592, P(G) IRR  114954, F(G) IRR  114954
 MAX G-VECTOR INDEX FOR 1- AND 2-ELECTRON INTEGRALS  51

 TTTTTTTTTTTTTTTTTTTTTTTTTTTTTT INPUT       TELAPSE      194.38 TCPU      123.64

 SYMMETRY ALLOWED ELASTIC DISTORTION 1
  0.5773503  0.0000000  0.0000000
  0.0000000  0.5773503  0.0000000
  0.0000000  0.0000000  0.5773503

 SYMMETRY ALLOWED ELASTIC DISTORTION 2
  0.8164966  0.0000000  0.0000000
  0.0000000 -0.4082483  0.0000000
  0.0000000  0.0000000 -0.4082483

 SYMMETRY ALLOWED ELASTIC DISTORTION 3
  0.0000000  0.0000000  0.0000000
  0.0000000  0.0000000  0.7071068
  0.0000000  0.7071068  0.0000000

 SYMMETRY ALLOWED INTERNAL DEGREE(S) OF FREEDOM:  95
 TTTTTTTTTTTTTTTTTTTTTTTTTTTTTT SYMM        TELAPSE      194.63 TCPU      123.90
 TTTTTTTTTTTTTTTTTTTTTTTTTTTTTT INT_SCREEN  TELAPSE      194.63 TCPU      123.90
 INFORMATION **** EXCBUF **** EXCH. BIPO BUFFER: WORDS USED =           0

 DFT PARAMETERS

     ATOM       ELECTRONS   NET CHARGE   R(ANGSTROM)
   1 248  CD     20.0000      0.0000     1.52000000
   7   7  N       7.0000      0.0000     0.74000000
  43   6  C       6.0000      0.0000     0.77000000
  79   1  H       1.0000      0.0000     1.11000000
 103   8  O       8.0000      0.0000     0.74000000

 SIZE OF GRID=    2026312
 TTTTTTTTTTTTTTTTTTTTTTTTTTTTTT MAKE_GRID2  TELAPSE      198.92 TCPU      128.19
 BECKE WEIGHT FUNCTION
 RADSAFE =     2.00
 TOLERANCES - DENSITY:10**- 6; POTENTIAL:10**- 9; GRID WGT:10**-14

 RADIAL INTEGRATION  - INTERVALS (POINTS,UPPER LIMIT):            1( 99,  4.0*R)

 ANGULAR INTEGRATION - INTERVALS (ACCURACY LEVEL [N. POINTS] UPPER LIMIT):
  1(  6[ 146]   0.2)  2( 11[ 302]   0.5)  3( 14[ 590]   0.9)  4( 18[1454]   3.5)
  5( 14[ 590]9999.0)
 TTTTTTTTTTTTTTTTTTTTTTTTTTTTTT INT_CALC    TELAPSE      198.97 TCPU      128.24

 *******************************************************************************
 ZIF65Cd (cif CCDC 743558, GUPCUQ01)                                             
 CRYSTAL - SCF - TYPE OF CALCULATION :  RESTRICTED CLOSED SHELL
 *******************************************************************************

 CAPPA:IS1  2;IS2  2;IS3  2; K PTS MONK NET   5; SYMMOPS:K SPACE   8;G SPACE   4

 TTTTTTTTTTTTTTTTTTTTTTTTTTTTTT SDIK        TELAPSE      200.97 TCPU      130.24

 AAAAAAAAAAAAAAAAAAAAAAAAAAAAAAAAAAAAAAAAAAAAAAAAAAAAAAAAAAAAAAAAAAAAAAAAAAAAAAA
         ATOMIC WAVEFUNCTION(S)


 NUCLEAR CHARGE 20.0  SYMMETRY SPECIES            S    P    D
 N. ELECTRONS   20.0  NUMBER OF PRIMITIVE GTOS    8    7    6
                      NUMBER OF CONTRACTED GTOS   6    5    3
                      NUMBER OF CLOSED SHELLS     2    1    1
                      OPEN SHELL OCCUPATION       0    0    0

  ZNUC SCFIT  TOTAL HF ENERGY   KINETIC ENERGY   VIRIAL THEOREM ACCURACY
  20.0  36   -1.668271145E+02  6.451544656E+01 -3.585847628E+00  4.4E-06

 NUCLEAR CHARGE  7.0  SYMMETRY SPECIES            S    P
 N. ELECTRONS    7.0  NUMBER OF PRIMITIVE GTOS   11    5
                      NUMBER OF CONTRACTED GTOS   4    3
                      NUMBER OF CLOSED SHELLS     2    0
                      OPEN SHELL OCCUPATION       0    3

  ZNUC SCFIT  TOTAL HF ENERGY   KINETIC ENERGY   VIRIAL THEOREM ACCURACY
   7.0  11   -5.439473665E+01  5.441433682E+01 -1.999639798E+00  3.6E-06

 NUCLEAR CHARGE  6.0  SYMMETRY SPECIES            S    P
 N. ELECTRONS    6.0  NUMBER OF PRIMITIVE GTOS   11    5
                      NUMBER OF CONTRACTED GTOS   4    3
                      NUMBER OF CLOSED SHELLS     2    0
                      OPEN SHELL OCCUPATION       0    2

  ZNUC SCFIT  TOTAL HF ENERGY   KINETIC ENERGY   VIRIAL THEOREM ACCURACY
   6.0  11   -3.768480057E+01  3.769831118E+01 -1.999641612E+00  2.0E-06

 NUCLEAR CHARGE  1.0  SYMMETRY SPECIES            S
 N. ELECTRONS    1.0  NUMBER OF PRIMITIVE GTOS    5
                      NUMBER OF CONTRACTED GTOS   3
                      NUMBER OF CLOSED SHELLS     0
                      OPEN SHELL OCCUPATION       1

  ZNUC SCFIT  TOTAL HF ENERGY   KINETIC ENERGY   VIRIAL THEOREM ACCURACY
   1.0   1   -4.998098153E-01  4.997907537E-01 -2.000038139E+00  9.6E-17

 NUCLEAR CHARGE  8.0  SYMMETRY SPECIES            S    P
 N. ELECTRONS    8.0  NUMBER OF PRIMITIVE GTOS   11    5
                      NUMBER OF CONTRACTED GTOS   4    3
                      NUMBER OF CLOSED SHELLS     2    0
                      OPEN SHELL OCCUPATION       0    4

  ZNUC SCFIT  TOTAL HF ENERGY   KINETIC ENERGY   VIRIAL THEOREM ACCURACY
   8.0  13   -7.479861895E+01  7.482603849E+01 -1.999633556E+00  2.7E-06

 AAAAAAAAAAAAAAAAAAAAAAAAAAAAAAAAAAAAAAAAAAAAAAAAAAAAAAAAAAAAAAAAAAAAAAAAAAAAAAA

 CHARGE NORMALIZATION FACTOR   1.00000000
 TOTAL ATOMIC CHARGES:
  20.0000000  20.0000000  20.0000000  20.0000000  20.0000000  20.0000000
   7.0000000   7.0000000   7.0000000   7.0000000   7.0000000   7.0000000
   7.0000000   7.0000000   7.0000000   7.0000000   7.0000000   7.0000000
   7.0000000   7.0000000   7.0000000   7.0000000   7.0000000   7.0000000
   7.0000000   7.0000000   7.0000000   7.0000000   7.0000000   7.0000000
   7.0000000   7.0000000   7.0000000   7.0000000   7.0000000   7.0000000
   7.0000000   7.0000000   7.0000000   7.0000000   7.0000000   7.0000000
   6.0000000   6.0000000   6.0000000   6.0000000   6.0000000   6.0000000
   6.0000000   6.0000000   6.0000000   6.0000000   6.0000000   6.0000000
   6.0000000   6.0000000   6.0000000   6.0000000   6.0000000   6.0000000
   6.0000000   6.0000000   6.0000000   6.0000000   6.0000000   6.0000000
   6.0000000   6.0000000   6.0000000   6.0000000   6.0000000   6.0000000
   6.0000000   6.0000000   6.0000000   6.0000000   6.0000000   6.0000000
   1.0000000   1.0000000   1.0000000   1.0000000   1.0000000   1.0000000
   1.0000000   1.0000000   1.0000000   1.0000000   1.0000000   1.0000000
   1.0000000   1.0000000   1.0000000   1.0000000   1.0000000   1.0000000
   1.0000000   1.0000000   1.0000000   1.0000000   1.0000000   1.0000000
   8.0000000   8.0000000   8.0000000   8.0000000   8.0000000   8.0000000
   8.0000000   8.0000000   8.0000000   8.0000000   8.0000000   8.0000000
   8.0000000   8.0000000   8.0000000   8.0000000   8.0000000   8.0000000
   8.0000000   8.0000000   8.0000000   8.0000000   8.0000000   8.0000000
 TTTTTTTTTTTTTTTTTTTTTTTTTTTTTT MOQGAD      TELAPSE      205.74 TCPU      135.01
 TTTTTTTTTTTTTTTTTTTTTTTTTTTTTT SHELLXN     TELAPSE      208.27 TCPU      136.95
 TTTTTTTTTTTTTTTTTTTTTTTTTTTTTT MONMO3      TELAPSE      209.90 TCPU      138.57
 NUMERICALLY INTEGRATED DENSITY    803.9998213041
 TTTTTTTTTTTTTTTTTTTTTTTTTTTTTT NUMDFT      TELAPSE      212.24 TCPU      140.92
 CYC   0 ETOT(AU) -6.194475284150E+03 DETOT -6.19E+03 tst  2.37E-14 PX  1.00E+00
 TTTTTTTTTTTTTTTTTTTTTTTTTTTTTT DIIS        TELAPSE      212.32 TCPU      141.00
 TTTTTTTTTTTTTTTTTTTTTTTTTTTTTT FDIK        TELAPSE      275.77 TCPU      203.93
 INSULATING STATE
 TOP OF VALENCE BANDS -    BAND    402; K    5; EIG -3.1259764E-01 AU
 TOP OF VALENCE BANDS -    BAND    402; K    1; EIG -3.1325997E-01 AU
 BOTTOM OF VIRTUAL BANDS - BAND    403; K    2; EIG -1.6923164E-01 AU
 INDIRECT ENERGY BAND GAP:   3.9012 eV
 BOTTOM OF VIRTUAL BANDS - BAND    403; K    1; EIG -1.6912339E-01 AU
 TTTTTTTTTTTTTTTTTTTTTTTTTTTTTT PDIG        TELAPSE      276.17 TCPU      204.33
 CHARGE NORMALIZATION FACTOR   1.00000000
 TOTAL ATOMIC CHARGES:
  18.2498638  18.2498638  18.2498638  18.2498643  18.2498643  18.2498638
   7.6680270   7.6680272   7.6680270   7.6680272   7.6680263   7.6680263
   7.6680262   7.6680271   7.6680263   7.6680271   7.6680262   7.6680263
   7.6680263   7.6680271   7.6680271   7.6680263   7.6680270   7.6680263
   7.6680272   7.6680263   7.6680272   7.6680262   7.6680270   7.6680262
   6.1412997   6.1412999   6.1412997   6.1412999   6.1412994   6.1412994
   6.1412999   6.1412999   6.1412994   6.1412999   6.1412999   6.1412994
   5.2809719   5.2809707   5.2809719   5.2809707   5.2809742   5.2809742
   5.2809720   5.2809720   5.2809742   5.2809720   5.2809720   5.2809742
   6.2011082   6.2011085   6.2011082   6.2011085   6.2011082   6.2011082
   6.2011073   6.2011093   6.2011082   6.2011093   6.2011073   6.2011082
   6.2011082   6.2011093   6.2011093   6.2011082   6.2011082   6.2011082
   6.2011085   6.2011082   6.2011085   6.2011073   6.2011082   6.2011073
   0.7858242   0.7858237   0.7858242   0.7858237   0.7858240   0.7858240
   0.7858237   0.7858239   0.7858240   0.7858239   0.7858237   0.7858240
   0.7858240   0.7858239   0.7858239   0.7858240   0.7858242   0.7858240
   0.7858237   0.7858240   0.7858237   0.7858237   0.7858242   0.7858237
   8.5714390   8.5714389   8.5714390   8.5714389   8.5714391   8.5714390
   8.5714389   8.5714391   8.5714391   8.5714391   8.5714389   8.5714390
   8.5714390   8.5714391   8.5714391   8.5714390   8.5714390   8.5714391
   8.5714389   8.5714391   8.5714389   8.5714389   8.5714390   8.5714389
 TTTTTTTTTTTTTTTTTTTTTTTTTTTTTT MOQGAD      TELAPSE      276.18 TCPU      204.34
 TTTTTTTTTTTTTTTTTTTTTTTTTTTTTT SHELLXN     TELAPSE      279.60 TCPU      206.52
 TTTTTTTTTTTTTTTTTTTTTTTTTTTTTT MONMO3      TELAPSE      285.30 TCPU      212.22
 NUMERICALLY INTEGRATED DENSITY    803.9998821149
 TTTTTTTTTTTTTTTTTTTTTTTTTTTTTT NUMDFT      TELAPSE      289.14 TCPU      216.06
 CYC   1 ETOT(AU) -6.167501491481E+03 DETOT  2.70E+01 tst  0.00E+00 PX  1.00E+00
 TTTTTTTTTTTTTTTTTTTTTTTTTTTTTT DIIS        TELAPSE      290.60 TCPU      217.52
 DIIS TEST: 0.21667E+02 AT SCF   CYCLE   1 - MIX   30 %
 TTTTTTTTTTTTTTTTTTTTTTTTTTTTTT FDIK        TELAPSE      301.56 TCPU      227.65
 INSULATING STATE
 TOP OF VALENCE BANDS -    BAND    402; K    5; EIG -2.0915146E-01 AU
 TOP OF VALENCE BANDS -    BAND    402; K    1; EIG -2.1010730E-01 AU
 BOTTOM OF VIRTUAL BANDS - BAND    403; K    5; EIG -1.5264528E-01 AU
 DIRECT ENERGY BAND GAP:   1.5376 eV
 BOTTOM OF VIRTUAL BANDS - BAND    403; K    1; EIG -1.5160752E-01 AU
 TTTTTTTTTTTTTTTTTTTTTTTTTTTTTT PDIG        TELAPSE      301.96 TCPU      228.05
 CHARGE NORMALIZATION FACTOR   1.00000000
 TOTAL ATOMIC CHARGES:
  19.0984143  19.0984143  19.0984143  19.0984398  19.0984398  19.0984143
   7.4128590   7.4133863   7.4128590   7.4133863   7.4135567   7.4118614
   7.4124174   7.4122059   7.4135567   7.4122059   7.4124174   7.4118614
   7.4118614   7.4122059   7.4122059   7.4118614   7.4128590   7.4135567
   7.4133863   7.4135567   7.4133863   7.4124174   7.4128590   7.4124174
   7.5853199   7.5856528   7.5853199   7.5856528   7.5853411   7.5853411
   7.5850520   7.5850520   7.5853411   7.5850520   7.5850520   7.5853411
   5.5712141   5.5696471   5.5712141   5.5696471   5.5687203   5.5687203
   5.5695105   5.5695105   5.5687203   5.5695105   5.5695105   5.5687203
   5.5434805   5.5447313   5.5434805   5.5447313   5.5434136   5.5429718
   5.5435775   5.5412863   5.5434136   5.5412863   5.5435775   5.5429718
   5.5429718   5.5412863   5.5412863   5.5429718   5.5434805   5.5434136
   5.5447313   5.5434136   5.5447313   5.5435775   5.5434805   5.5435775
   0.9678610   0.9671512   0.9678610   0.9671512   0.9670907   0.9676992
   0.9684433   0.9680441   0.9670907   0.9680441   0.9684433   0.9676992
   0.9676992   0.9680441   0.9680441   0.9676992   0.9678610   0.9670907
   0.9671512   0.9670907   0.9671512   0.9684433   0.9678610   0.9684433
   8.2231492   8.2229815   8.2231492   8.2229815   8.2252057   8.2244833
   8.2251258   8.2248422   8.2252057   8.2248422   8.2251258   8.2244833
   8.2244833   8.2248422   8.2248422   8.2244833   8.2231492   8.2252057
   8.2229815   8.2252057   8.2229815   8.2251258   8.2231492   8.2251258
 TTTTTTTTTTTTTTTTTTTTTTTTTTTTTT MOQGAD      TELAPSE      301.98 TCPU      228.06
 TTTTTTTTTTTTTTTTTTTTTTTTTTTTTT SHELLXN     TELAPSE      304.87 TCPU      230.27
 TTTTTTTTTTTTTTTTTTTTTTTTTTTTTT MONMO3      TELAPSE      305.78 TCPU      231.18
 NUMERICALLY INTEGRATED DENSITY    803.9998747516
 TTTTTTTTTTTTTTTTTTTTTTTTTTTTTT NUMDFT      TELAPSE      309.59 TCPU      235.00
 CYC   2 ETOT(AU) -6.165050097237E+03 DETOT  2.45E+00 tst  4.74E-02 PX  2.09E-01
 TTTTTTTTTTTTTTTTTTTTTTTTTTTTTT DIIS        TELAPSE      309.84 TCPU      235.24
 DIIS TEST: 0.39516E+02 AT SCF   CYCLE   2 - DIIS ACTIVE - HISTORY:     2 CYCLES
 TTTTTTTTTTTTTTTTTTTTTTTTTTTTTT FDIK        TELAPSE      318.55 TCPU      243.47
 INSULATING STATE
 TOP OF VALENCE BANDS -    BAND    402; K    2; EIG -1.7320153E-01 AU
 TOP OF VALENCE BANDS -    BAND    402; K    1; EIG -1.7347700E-01 AU
 BOTTOM OF VIRTUAL BANDS - BAND    403; K    5; EIG -6.0879180E-02 AU
 INDIRECT ENERGY BAND GAP:   3.0564 eV
 BOTTOM OF VIRTUAL BANDS - BAND    403; K    1; EIG -6.0733676E-02 AU
 TTTTTTTTTTTTTTTTTTTTTTTTTTTTTT PDIG        TELAPSE      318.96 TCPU      243.88
 CHARGE NORMALIZATION FACTOR   1.00000000
 TOTAL ATOMIC CHARGES:
  18.8623014  18.8623014  18.8623014  18.8626767  18.8626767  18.8623014
   7.4820672   7.4820998   7.4820672   7.4820998   7.4820270   7.4820877
   7.4820607   7.4822853   7.4820270   7.4822853   7.4820607   7.4820877
   7.4820877   7.4822853   7.4822853   7.4820877   7.4820672   7.4820270
   7.4820998   7.4820270   7.4820998   7.4820607   7.4820672   7.4820607
   6.7458278   6.7464468   6.7458278   6.7464468   6.7460261   6.7460261
   6.7459926   6.7459926   6.7460261   6.7459926   6.7459926   6.7460261
   5.3554227   5.3544560   5.3554227   5.3544560   5.3546112   5.3546112
   5.3550871   5.3550871   5.3546112   5.3550871   5.3550871   5.3546112
   6.1911995   6.1911898   6.1911995   6.1911898   6.1924558   6.1919160
   6.1926965   6.1914901   6.1924558   6.1914901   6.1926965   6.1919160
   6.1919160   6.1914901   6.1914901   6.1919160   6.1911995   6.1924558
   6.1911898   6.1924558   6.1911898   6.1926965   6.1911995   6.1926965
   0.8875905   0.8877779   0.8875905   0.8877779   0.8870964   0.8872482
   0.8870463   0.8872338   0.8870964   0.8872338   0.8870463   0.8872482
   0.8872482   0.8872338   0.8872338   0.8872482   0.8875905   0.8870964
   0.8877779   0.8870964   0.8877779   0.8870463   0.8875905   0.8870463
   8.1729392   8.1728188   8.1729392   8.1728188   8.1722724   8.1729019
   8.1725399   8.1725257   8.1722724   8.1725257   8.1725399   8.1729019
   8.1729019   8.1725257   8.1725257   8.1729019   8.1729392   8.1722724
   8.1728188   8.1722724   8.1728188   8.1725399   8.1729392   8.1725399
 TTTTTTTTTTTTTTTTTTTTTTTTTTTTTT MOQGAD      TELAPSE      318.97 TCPU      243.89
 TTTTTTTTTTTTTTTTTTTTTTTTTTTTTT SHELLXN     TELAPSE      321.85 TCPU      246.10
 TTTTTTTTTTTTTTTTTTTTTTTTTTTTTT MONMO3      TELAPSE      324.23 TCPU      248.47
 NUMERICALLY INTEGRATED DENSITY    803.9998332988
 TTTTTTTTTTTTTTTTTTTTTTTTTTTTTT NUMDFT      TELAPSE      328.38 TCPU      252.62
 CYC   3 ETOT(AU) -6.169370861052E+03 DETOT -4.32E+00 tst  6.97E-02 PX  1.49E-01
 TTTTTTTTTTTTTTTTTTTTTTTTTTTTTT DIIS        TELAPSE      329.47 TCPU      253.72
 DIIS TEST: 0.47991E+01 AT SCF   CYCLE   3 - DIIS ACTIVE - HISTORY:     3 CYCLES
 TTTTTTTTTTTTTTTTTTTTTTTTTTTTTT FDIK        TELAPSE      338.44 TCPU      262.33
 INSULATING STATE
 TOP OF VALENCE BANDS -    BAND    402; K    5; EIG -2.1391639E-01 AU
 TOP OF VALENCE BANDS -    BAND    402; K    1; EIG -2.1485291E-01 AU
 BOTTOM OF VIRTUAL BANDS - BAND    403; K    5; EIG -1.1710327E-01 AU
 DIRECT ENERGY BAND GAP:   2.6344 eV
 BOTTOM OF VIRTUAL BANDS - BAND    403; K    1; EIG -1.1654647E-01 AU
 TTTTTTTTTTTTTTTTTTTTTTTTTTTTTT PDIG        TELAPSE      338.86 TCPU      262.75
 CHARGE NORMALIZATION FACTOR   1.00000000
 TOTAL ATOMIC CHARGES:
  18.6856215  18.6856215  18.6856215  18.6861084  18.6861084  18.6856215
   7.5560655   7.5562551   7.5560655   7.5562551   7.5558529   7.5560630
   7.5557303   7.5562567   7.5558529   7.5562567   7.5557303   7.5560630
   7.5560630   7.5562567   7.5562567   7.5560630   7.5560655   7.5558529
   7.5562551   7.5558529   7.5562551   7.5557303   7.5560655   7.5557303
   6.7034447   6.7037440   6.7034447   6.7037440   6.7031040   6.7031040
   6.7029632   6.7029632   6.7031040   6.7029632   6.7029632   6.7031040
   5.4178252   5.4175327   5.4178252   5.4175327   5.4180655   5.4180655
   5.4183549   5.4183549   5.4180655   5.4183549   5.4183549   5.4180655
   5.9456603   5.9455784   5.9456603   5.9455784   5.9462555   5.9458638
   5.9463009   5.9456400   5.9462555   5.9456400   5.9463009   5.9458638
   5.9458638   5.9456400   5.9456400   5.9458638   5.9456603   5.9462555
   5.9455784   5.9462555   5.9455784   5.9463009   5.9456603   5.9463009
   0.8913142   0.8912479   0.8913142   0.8912479   0.8912471   0.8911155
   0.8913022   0.8910826   0.8912471   0.8910826   0.8913022   0.8911155
   0.8911155   0.8910826   0.8910826   0.8911155   0.8913142   0.8912471
   0.8912479   0.8912471   0.8912479   0.8913022   0.8913142   0.8913022
   8.3748981   8.3748524   8.3748981   8.3748524   8.3749851   8.3745069
   8.3748964   8.3745925   8.3749851   8.3745925   8.3748964   8.3745069
   8.3745069   8.3745925   8.3745925   8.3745069   8.3748981   8.3749851
   8.3748524   8.3749851   8.3748524   8.3748964   8.3748981   8.3748964
 TTTTTTTTTTTTTTTTTTTTTTTTTTTTTT MOQGAD      TELAPSE      338.88 TCPU      262.76
 TTTTTTTTTTTTTTTTTTTTTTTTTTTTTT SHELLXN     TELAPSE      341.94 TCPU      264.97
 TTTTTTTTTTTTTTTTTTTTTTTTTTTTTT MONMO3      TELAPSE      344.44 TCPU      267.47
 NUMERICALLY INTEGRATED DENSITY    803.9998534797
 TTTTTTTTTTTTTTTTTTTTTTTTTTTTTT NUMDFT      TELAPSE      348.25 TCPU      271.29
 CYC   4 ETOT(AU) -6.170205234111E+03 DETOT -8.34E-01 tst  4.62E-03 PX  7.84E-02
 TTTTTTTTTTTTTTTTTTTTTTTTTTTTTT DIIS        TELAPSE      349.26 TCPU      272.30
 DIIS TEST: 0.39503E+00 AT SCF   CYCLE   4 - DIIS ACTIVE - HISTORY:     4 CYCLES
 TTTTTTTTTTTTTTTTTTTTTTTTTTTTTT FDIK        TELAPSE      358.59 TCPU      281.26
 INSULATING STATE
 TOP OF VALENCE BANDS -    BAND    402; K    5; EIG -2.2551447E-01 AU
 TOP OF VALENCE BANDS -    BAND    402; K    1; EIG -2.2637966E-01 AU
 BOTTOM OF VIRTUAL BANDS - BAND    403; K    5; EIG -1.2519017E-01 AU
 DIRECT ENERGY BAND GAP:   2.7300 eV
 BOTTOM OF VIRTUAL BANDS - BAND    403; K    1; EIG -1.2473741E-01 AU
 TTTTTTTTTTTTTTTTTTTTTTTTTTTTTT PDIG        TELAPSE      358.99 TCPU      281.66
 CHARGE NORMALIZATION FACTOR   1.00000000
 TOTAL ATOMIC CHARGES:
  18.6299026  18.6299026  18.6299026  18.6297858  18.6297858  18.6299026
   7.5504556   7.5504691   7.5504556   7.5504691   7.5502802   7.5505144
   7.5502106   7.5504599   7.5502802   7.5504599   7.5502106   7.5505144
   7.5505144   7.5504599   7.5504599   7.5505144   7.5504556   7.5502802
   7.5504691   7.5502802   7.5504691   7.5502106   7.5504556   7.5502106
   6.7852096   6.7851494   6.7852096   6.7851494   6.7855607   6.7855607
   6.7855627   6.7855627   6.7855607   6.7855627   6.7855627   6.7855607
   5.3897258   5.3896577   5.3897258   5.3896577   5.3896075   5.3896075
   5.3896674   5.3896674   5.3896075   5.3896674   5.3896674   5.3896075
   6.0198978   6.0199519   6.0198978   6.0199519   6.0192364   6.0192749
   6.0192475   6.0192099   6.0192364   6.0192099   6.0192475   6.0192749
   6.0192749   6.0192099   6.0192099   6.0192749   6.0198978   6.0192364
   6.0199519   6.0192364   6.0199519   6.0192475   6.0198978   6.0192475
   0.8670888   0.8670738   0.8670888   0.8670738   0.8671293   0.8671043
   0.8671311   0.8671586   0.8671293   0.8671586   0.8671311   0.8671043
   0.8671043   0.8671586   0.8671586   0.8671043   0.8670888   0.8671293
   0.8670738   0.8671293   0.8670738   0.8671311   0.8670888   0.8671311
   8.3176244   8.3176331   8.3176244   8.3176331   8.3179745   8.3183992
   8.3179751   8.3184345   8.3179745   8.3184345   8.3179751   8.3183992
   8.3183992   8.3184345   8.3184345   8.3183992   8.3176244   8.3179745
   8.3176331   8.3179745   8.3176331   8.3179751   8.3176244   8.3179751
 TTTTTTTTTTTTTTTTTTTTTTTTTTTTTT MOQGAD      TELAPSE      359.01 TCPU      281.67
 TTTTTTTTTTTTTTTTTTTTTTTTTTTTTT SHELLXN     TELAPSE      361.87 TCPU      283.88
 TTTTTTTTTTTTTTTTTTTTTTTTTTTTTT MONMO3      TELAPSE      362.55 TCPU      284.56
 NUMERICALLY INTEGRATED DENSITY    803.9998551437
 TTTTTTTTTTTTTTTTTTTTTTTTTTTTTT NUMDFT      TELAPSE      366.38 TCPU      288.39
 CYC   5 ETOT(AU) -6.170249290462E+03 DETOT -4.41E-02 tst  1.65E-04 PX  2.06E-02
 TTTTTTTTTTTTTTTTTTTTTTTTTTTTTT DIIS        TELAPSE      366.77 TCPU      288.77
 DIIS TEST: 0.89753E-01 AT SCF   CYCLE   5 - DIIS ACTIVE - HISTORY:     5 CYCLES
 TTTTTTTTTTTTTTTTTTTTTTTTTTTTTT FDIK        TELAPSE      377.52 TCPU      298.86
 INSULATING STATE
 TOP OF VALENCE BANDS -    BAND    402; K    5; EIG -2.2152681E-01 AU
 TOP OF VALENCE BANDS -    BAND    402; K    1; EIG -2.2240677E-01 AU
 BOTTOM OF VIRTUAL BANDS - BAND    403; K    5; EIG -1.2029724E-01 AU
 DIRECT ENERGY BAND GAP:   2.7546 eV
 BOTTOM OF VIRTUAL BANDS - BAND    403; K    1; EIG -1.1981691E-01 AU
 TTTTTTTTTTTTTTTTTTTTTTTTTTTTTT PDIG        TELAPSE      377.92 TCPU      299.26
 CHARGE NORMALIZATION FACTOR   1.00000000
 TOTAL ATOMIC CHARGES:
  18.6782263  18.6782263  18.6782263  18.6781839  18.6781839  18.6782263
   7.5385448   7.5385776   7.5385448   7.5385776   7.5387197   7.5386400
   7.5386893   7.5386430   7.5387197   7.5386430   7.5386893   7.5386400
   7.5386400   7.5386430   7.5386430   7.5386400   7.5385448   7.5387197
   7.5385776   7.5387197   7.5385776   7.5386893   7.5385448   7.5386893
   6.7381275   6.7381409   6.7381275   6.7381409   6.7378579   6.7378579
   6.7378627   6.7378627   6.7378579   6.7378627   6.7378627   6.7378579
   5.4031837   5.4031774   5.4031837   5.4031774   5.4028060   5.4028060
   5.4027797   5.4027797   5.4028060   5.4027797   5.4027797   5.4028060
   6.0068751   6.0068577   6.0068751   6.0068577   6.0076197   6.0077036
   6.0076849   6.0076424   6.0076197   6.0076424   6.0076849   6.0077036
   6.0077036   6.0076424   6.0076424   6.0077036   6.0068751   6.0076197
   6.0068577   6.0076197   6.0068577   6.0076849   6.0068751   6.0076849
   0.8763199   0.8763144   0.8763199   0.8763144   0.8762932   0.8762168
   0.8762883   0.8762281   0.8762932   0.8762281   0.8762883   0.8762168
   0.8762168   0.8762281   0.8762281   0.8762168   0.8763199   0.8762932
   0.8763144   0.8762932   0.8763144   0.8762883   0.8763199   0.8762883
   8.3380623   8.3380475   8.3380623   8.3380475   8.3377690   8.3372754
   8.3377816   8.3372665   8.3377690   8.3372665   8.3377816   8.3372754
   8.3372754   8.3372665   8.3372665   8.3372754   8.3380623   8.3377690
   8.3380475   8.3377690   8.3380475   8.3377816   8.3380623   8.3377816
 TTTTTTTTTTTTTTTTTTTTTTTTTTTTTT MOQGAD      TELAPSE      377.93 TCPU      299.27
 TTTTTTTTTTTTTTTTTTTTTTTTTTTTTT SHELLXN     TELAPSE      383.99 TCPU      301.48
 TTTTTTTTTTTTTTTTTTTTTTTTTTTTTT MONMO3      TELAPSE      384.56 TCPU      302.05
 NUMERICALLY INTEGRATED DENSITY    803.9998527008
 TTTTTTTTTTTTTTTTTTTTTTTTTTTTTT NUMDFT      TELAPSE      388.39 TCPU      305.88
 CYC   6 ETOT(AU) -6.170260265193E+03 DETOT -1.10E-02 tst  2.99E-05 PX  1.24E-02
 TTTTTTTTTTTTTTTTTTTTTTTTTTTTTT DIIS        TELAPSE      388.60 TCPU      306.09
 DIIS TEST: 0.51285E-02 AT SCF   CYCLE   6 - DIIS ACTIVE - HISTORY:     6 CYCLES
 TTTTTTTTTTTTTTTTTTTTTTTTTTTTTT FDIK        TELAPSE      399.41 TCPU      315.72
 INSULATING STATE
 TOP OF VALENCE BANDS -    BAND    402; K    5; EIG -2.2161890E-01 AU
 TOP OF VALENCE BANDS -    BAND    402; K    1; EIG -2.2248996E-01 AU
 BOTTOM OF VIRTUAL BANDS - BAND    403; K    5; EIG -1.1964946E-01 AU
 DIRECT ENERGY BAND GAP:   2.7747 eV
 BOTTOM OF VIRTUAL BANDS - BAND    403; K    1; EIG -1.1919708E-01 AU
 TTTTTTTTTTTTTTTTTTTTTTTTTTTTTT PDIG        TELAPSE      399.82 TCPU      316.12
 CHARGE NORMALIZATION FACTOR   1.00000000
 TOTAL ATOMIC CHARGES:
  18.6690990  18.6690990  18.6690990  18.6692018  18.6692018  18.6690990
   7.5468628   7.5468621   7.5468628   7.5468621   7.5466784   7.5467700
   7.5466798   7.5467646   7.5466784   7.5467646   7.5466798   7.5467700
   7.5467700   7.5467646   7.5467646   7.5467700   7.5468628   7.5466784
   7.5468621   7.5466784   7.5468621   7.5466798   7.5468628   7.5466798
   6.7406588   6.7406725   6.7406588   6.7406725   6.7412145   6.7412145
   6.7412198   6.7412198   6.7412145   6.7412198   6.7412198   6.7412145
   5.3994785   5.3994598   5.3994785   5.3994598   5.4001044   5.4001044
   5.4001102   5.4001102   5.4001044   5.4001102   5.4001102   5.4001044
   6.0078302   6.0078331   6.0078302   6.0078331   6.0063556   6.0065076
   6.0063662   6.0064942   6.0063556   6.0064942   6.0063662   6.0065076
   6.0065076   6.0064942   6.0064942   6.0065076   6.0078302   6.0063556
   6.0078331   6.0063556   6.0078331   6.0063662   6.0078302   6.0063662
   0.8765540   0.8765514   0.8765540   0.8765514   0.8766617   0.8767229
   0.8766610   0.8767268   0.8766617   0.8767268   0.8766610   0.8767229
   0.8767229   0.8767268   0.8767268   0.8767229   0.8765540   0.8766617
   0.8765514   0.8766617   0.8765514   0.8766610   0.8765540   0.8766610
   8.3313830   8.3313834   8.3313830   8.3313834   8.3316990   8.3327398
   8.3316713   8.3327579   8.3316990   8.3327579   8.3316713   8.3327398
   8.3327398   8.3327579   8.3327579   8.3327398   8.3313830   8.3316990
   8.3313834   8.3316990   8.3313834   8.3316713   8.3313830   8.3316713
 TTTTTTTTTTTTTTTTTTTTTTTTTTTTTT MOQGAD      TELAPSE      399.83 TCPU      316.14
 TTTTTTTTTTTTTTTTTTTTTTTTTTTTTT SHELLXN     TELAPSE      404.63 TCPU      318.34
 TTTTTTTTTTTTTTTTTTTTTTTTTTTTTT MONMO3      TELAPSE      405.22 TCPU      318.93
 NUMERICALLY INTEGRATED DENSITY    803.9998523712
 TTTTTTTTTTTTTTTTTTTTTTTTTTTTTT NUMDFT      TELAPSE      409.06 TCPU      322.77
 CYC   7 ETOT(AU) -6.170260776871E+03 DETOT -5.12E-04 tst  4.71E-06 PX  3.07E-03
 TTTTTTTTTTTTTTTTTTTTTTTTTTTTTT DIIS        TELAPSE      409.34 TCPU      323.05
 DIIS TEST: 0.15849E-02 AT SCF   CYCLE   7 - DIIS ACTIVE - HISTORY:     7 CYCLES
 TTTTTTTTTTTTTTTTTTTTTTTTTTTTTT FDIK        TELAPSE      419.96 TCPU      332.71
 INSULATING STATE
 TOP OF VALENCE BANDS -    BAND    402; K    5; EIG -2.2173166E-01 AU
 TOP OF VALENCE BANDS -    BAND    402; K    1; EIG -2.2260008E-01 AU
 BOTTOM OF VIRTUAL BANDS - BAND    403; K    5; EIG -1.2008931E-01 AU
 DIRECT ENERGY BAND GAP:   2.7658 eV
 BOTTOM OF VIRTUAL BANDS - BAND    403; K    1; EIG -1.1966287E-01 AU
 TTTTTTTTTTTTTTTTTTTTTTTTTTTTTT PDIG        TELAPSE      420.35 TCPU      333.10
 CHARGE NORMALIZATION FACTOR   1.00000000
 TOTAL ATOMIC CHARGES:
  18.6707333  18.6707333  18.6707333  18.6706731  18.6706731  18.6707333
   7.5405624   7.5405616   7.5405624   7.5405616   7.5407683   7.5406981
   7.5407733   7.5406927   7.5407683   7.5406927   7.5407733   7.5406981
   7.5406981   7.5406927   7.5406927   7.5406981   7.5405624   7.5407683
   7.5405616   7.5407683   7.5405616   7.5407733   7.5405624   7.5407733
   6.7419190   6.7419331   6.7419190   6.7419331   6.7411007   6.7411007
   6.7410983   6.7410983   6.7411007   6.7410983   6.7410983   6.7411007
   5.3997050   5.3997002   5.3997050   5.3997002   5.3988332   5.3988332
   5.3988427   5.3988427   5.3988332   5.3988427   5.3988427   5.3988332
   6.0088710   6.0088706   6.0088710   6.0088706   6.0107597   6.0106458
   6.0107620   6.0106352   6.0107597   6.0106352   6.0107620   6.0106458
   6.0106458   6.0106352   6.0106352   6.0106458   6.0088710   6.0107597
   6.0088706   6.0107597   6.0088706   6.0107620   6.0088710   6.0107620
   0.8764828   0.8764810   0.8764828   0.8764810   0.8763267   0.8762373
   0.8763249   0.8762399   0.8763267   0.8762399   0.8763249   0.8762373
   0.8762373   0.8762399   0.8762399   0.8762373   0.8764828   0.8763267
   0.8764810   0.8763267   0.8764810   0.8763249   0.8764828   0.8763249
   8.3356223   8.3356204   8.3356223   8.3356204   8.3355004   8.3337452
   8.3355065   8.3337384   8.3355004   8.3337384   8.3355065   8.3337452
   8.3337452   8.3337384   8.3337384   8.3337452   8.3356223   8.3355004
   8.3356204   8.3355004   8.3356204   8.3355065   8.3356223   8.3355065
 TTTTTTTTTTTTTTTTTTTTTTTTTTTTTT MOQGAD      TELAPSE      420.36 TCPU      333.11
 TTTTTTTTTTTTTTTTTTTTTTTTTTTTTT SHELLXN     TELAPSE      428.62 TCPU      335.32
 TTTTTTTTTTTTTTTTTTTTTTTTTTTTTT MONMO3      TELAPSE      430.73 TCPU      337.43
 NUMERICALLY INTEGRATED DENSITY    803.9998524663
 TTTTTTTTTTTTTTTTTTTTTTTTTTTTTT NUMDFT      TELAPSE      434.61 TCPU      341.30
 CYC   8 ETOT(AU) -6.170260894601E+03 DETOT -1.18E-04 tst  1.82E-06 PX  9.95E-04
 TTTTTTTTTTTTTTTTTTTTTTTTTTTTTT DIIS        TELAPSE      435.17 TCPU      341.87
 DIIS TEST: 0.63659E-03 AT SCF   CYCLE   8 - DIIS ACTIVE - HISTORY:     8 CYCLES
 TTTTTTTTTTTTTTTTTTTTTTTTTTTTTT FDIK        TELAPSE      446.41 TCPU      350.44
 INSULATING STATE
 TOP OF VALENCE BANDS -    BAND    402; K    5; EIG -2.2185001E-01 AU
 TOP OF VALENCE BANDS -    BAND    402; K    1; EIG -2.2271471E-01 AU
 BOTTOM OF VIRTUAL BANDS - BAND    403; K    5; EIG -1.1999727E-01 AU
 DIRECT ENERGY BAND GAP:   2.7716 eV
 BOTTOM OF VIRTUAL BANDS - BAND    403; K    1; EIG -1.1955340E-01 AU
 TTTTTTTTTTTTTTTTTTTTTTTTTTTTTT PDIG        TELAPSE      446.81 TCPU      350.85
 CHARGE NORMALIZATION FACTOR   1.00000000
 TOTAL ATOMIC CHARGES:
  18.6711561  18.6711561  18.6711561  18.6711908  18.6711908  18.6711561
   7.5428178   7.5428178   7.5428178   7.5428178   7.5426969   7.5426665
   7.5427061   7.5426593   7.5426969   7.5426593   7.5427061   7.5426665
   7.5426665   7.5426593   7.5426593   7.5426665   7.5428178   7.5426969
   7.5428178   7.5426969   7.5428178   7.5427061   7.5428178   7.5427061
   6.7403270   6.7403384   6.7403270   6.7403384   6.7411238   6.7411238
   6.7411213   6.7411213   6.7411238   6.7411213   6.7411213   6.7411238
   5.3996264   5.3996325   5.3996264   5.3996325   5.4004930   5.4004930
   5.4004826   5.4004826   5.4004930   5.4004826   5.4004826   5.4004930
   6.0104488   6.0104454   6.0104488   6.0104454   6.0086659   6.0087553
   6.0086634   6.0087609   6.0086659   6.0087609   6.0086634   6.0087553
   6.0087553   6.0087609   6.0087609   6.0087553   6.0104488   6.0086659
   6.0104454   6.0086659   6.0104454   6.0086634   6.0104488   6.0086634
   0.8759333   0.8759369   0.8759333   0.8759369   0.8760865   0.8761665
   0.8760848   0.8761689   0.8760865   0.8761689   0.8760848   0.8761665
   0.8761665   0.8761689   0.8761689   0.8761665   0.8759333   0.8760865
   0.8759369   0.8760865   0.8759369   0.8760848   0.8759333   0.8760848
   8.3329982   8.3329914   8.3329982   8.3329914   8.3327197   8.3350759
   8.3327289   8.3350704   8.3327197   8.3350704   8.3327289   8.3350759
   8.3350759   8.3350704   8.3350704   8.3350759   8.3329982   8.3327197
   8.3329914   8.3327197   8.3329914   8.3327289   8.3329982   8.3327289
 TTTTTTTTTTTTTTTTTTTTTTTTTTTTTT MOQGAD      TELAPSE      446.82 TCPU      350.86
 TTTTTTTTTTTTTTTTTTTTTTTTTTTTTT SHELLXN     TELAPSE      449.84 TCPU      353.07
 TTTTTTTTTTTTTTTTTTTTTTTTTTTTTT MONMO3      TELAPSE      453.06 TCPU      356.29
 NUMERICALLY INTEGRATED DENSITY    803.9998524609
 TTTTTTTTTTTTTTTTTTTTTTTTTTTTTT NUMDFT      TELAPSE      456.88 TCPU      360.11
 CYC   9 ETOT(AU) -6.170260962543E+03 DETOT -6.79E-05 tst  1.16E-06 PX  6.51E-04
 TTTTTTTTTTTTTTTTTTTTTTTTTTTTTT DIIS        TELAPSE      460.52 TCPU      363.75
 DIIS TEST: 0.17241E-03 AT SCF   CYCLE   9 - DIIS ACTIVE - HISTORY:     9 CYCLES
 TTTTTTTTTTTTTTTTTTTTTTTTTTTTTT FDIK        TELAPSE      472.40 TCPU      374.98
 INSULATING STATE
 TOP OF VALENCE BANDS -    BAND    402; K    5; EIG -2.2180676E-01 AU
 TOP OF VALENCE BANDS -    BAND    402; K    1; EIG -2.2267456E-01 AU
 BOTTOM OF VIRTUAL BANDS - BAND    403; K    5; EIG -1.1996159E-01 AU
 DIRECT ENERGY BAND GAP:   2.7713 eV
 BOTTOM OF VIRTUAL BANDS - BAND    403; K    1; EIG -1.1949198E-01 AU
 TTTTTTTTTTTTTTTTTTTTTTTTTTTTTT PDIG        TELAPSE      472.80 TCPU      375.38
 CHARGE NORMALIZATION FACTOR   1.00000000
 TOTAL ATOMIC CHARGES:
  18.6708191  18.6708191  18.6708191  18.6708506  18.6708506  18.6708191
   7.5429706   7.5429687   7.5429706   7.5429687   7.5430203   7.5432071
   7.5430244   7.5432041   7.5430203   7.5432041   7.5430244   7.5432071
   7.5432071   7.5432041   7.5432041   7.5432071   7.5429706   7.5430203
   7.5429687   7.5430203   7.5429687   7.5430244   7.5429706   7.5430244
   6.7412490   6.7412633   6.7412490   6.7412633   6.7407304   6.7407304
   6.7407288   6.7407288   6.7407304   6.7407288   6.7407288   6.7407304
   5.4001458   5.4001444   5.4001458   5.4001444   5.3995610   5.3995610
   5.3995542   5.3995542   5.3995610   5.3995542   5.3995542   5.3995610
   6.0084149   6.0084128   6.0084149   6.0084128   6.0095398   6.0095241
   6.0095385   6.0095256   6.0095398   6.0095256   6.0095385   6.0095241
   6.0095241   6.0095256   6.0095256   6.0095241   6.0084149   6.0095398
   6.0084128   6.0095398   6.0084128   6.0095385   6.0084149   6.0095385
   0.8762510   0.8762543   0.8762510   0.8762543   0.8761482   0.8760785
   0.8761471   0.8760794   0.8761482   0.8760794   0.8761471   0.8760785
   0.8760785   0.8760794   0.8760794   0.8760785   0.8762510   0.8761482
   0.8762543   0.8761482   0.8762543   0.8761471   0.8762510   0.8761471
   8.3339893   8.3339849   8.3339893   8.3339849   8.3345493   8.3321980
   8.3345505   8.3321984   8.3345493   8.3321984   8.3345505   8.3321980
   8.3321980   8.3321984   8.3321984   8.3321980   8.3339893   8.3345493
   8.3339849   8.3345493   8.3339849   8.3345505   8.3339893   8.3345505
 TTTTTTTTTTTTTTTTTTTTTTTTTTTTTT MOQGAD      TELAPSE      472.82 TCPU      375.39
 TTTTTTTTTTTTTTTTTTTTTTTTTTTTTT SHELLXN     TELAPSE      477.06 TCPU      377.63
 TTTTTTTTTTTTTTTTTTTTTTTTTTTTTT MONMO3      TELAPSE      480.54 TCPU      381.11
 NUMERICALLY INTEGRATED DENSITY    803.9998524370
 TTTTTTTTTTTTTTTTTTTTTTTTTTTTTT NUMDFT      TELAPSE      484.35 TCPU      384.93
 CYC  10 ETOT(AU) -6.170260973726E+03 DETOT -1.12E-05 tst  3.55E-07 PX  4.13E-04
 TTTTTTTTTTTTTTTTTTTTTTTTTTTTTT DIIS        TELAPSE      484.96 TCPU      385.53
 DIIS TEST: 0.10412E-03 AT SCF   CYCLE  10 - DIIS ACTIVE - HISTORY:    10 CYCLES
 TTTTTTTTTTTTTTTTTTTTTTTTTTTTTT FDIK        TELAPSE      492.96 TCPU      392.91
 INSULATING STATE
 TOP OF VALENCE BANDS -    BAND    402; K    5; EIG -2.2177106E-01 AU
 TOP OF VALENCE BANDS -    BAND    402; K    1; EIG -2.2264756E-01 AU
 BOTTOM OF VIRTUAL BANDS - BAND    403; K    5; EIG -1.1996053E-01 AU
 DIRECT ENERGY BAND GAP:   2.7704 eV
 BOTTOM OF VIRTUAL BANDS - BAND    403; K    1; EIG -1.1944810E-01 AU
 TTTTTTTTTTTTTTTTTTTTTTTTTTTTTT PDIG        TELAPSE      493.36 TCPU      393.31
 CHARGE NORMALIZATION FACTOR   1.00000000
 TOTAL ATOMIC CHARGES:
  18.6706364  18.6706364  18.6706364  18.6705736  18.6705736  18.6706364
   7.5427888   7.5427845   7.5427888   7.5427845   7.5429376   7.5425983
   7.5429423   7.5425941   7.5429376   7.5425941   7.5429423   7.5425983
   7.5425983   7.5425941   7.5425941   7.5425983   7.5427888   7.5429376
   7.5427845   7.5429376   7.5427845   7.5429423   7.5427888   7.5429423
   6.7409991   6.7410117   6.7409991   6.7410117   6.7409606   6.7409606
   6.7409625   6.7409625   6.7409606   6.7409625   6.7409625   6.7409606
   5.3995231   5.3995237   5.3995231   5.3995237   5.3995052   5.3995052
   5.3994981   5.3994981   5.3995052   5.3994981   5.3994981   5.3995052
   6.0091854   6.0091827   6.0091854   6.0091827   6.0093379   6.0092324
   6.0093361   6.0092340   6.0093379   6.0092340   6.0093361   6.0092324
   6.0092324   6.0092340   6.0092340   6.0092324   6.0091854   6.0093379
   6.0091827   6.0093379   6.0091827   6.0093361   6.0091854   6.0093361
   0.8762458   0.8762494   0.8762458   0.8762494   0.8762662   0.8762599
   0.8762647   0.8762613   0.8762662   0.8762613   0.8762647   0.8762599
   0.8762599   0.8762613   0.8762613   0.8762599   0.8762458   0.8762662
   0.8762494   0.8762662   0.8762494   0.8762647   0.8762458   0.8762647
   8.3338558   8.3338534   8.3338558   8.3338534   8.3331524   8.3344545
   8.3331496   8.3344547   8.3331524   8.3344547   8.3331496   8.3344545
   8.3344545   8.3344547   8.3344547   8.3344545   8.3338558   8.3331524
   8.3338534   8.3331524   8.3338534   8.3331496   8.3338558   8.3331496
 TTTTTTTTTTTTTTTTTTTTTTTTTTTTTT MOQGAD      TELAPSE      493.37 TCPU      393.32
 TTTTTTTTTTTTTTTTTTTTTTTTTTTTTT SHELLXN     TELAPSE      496.37 TCPU      395.53
 TTTTTTTTTTTTTTTTTTTTTTTTTTTTTT MONMO3      TELAPSE      499.06 TCPU      398.22
 NUMERICALLY INTEGRATED DENSITY    803.9998524262
 TTTTTTTTTTTTTTTTTTTTTTTTTTTTTT NUMDFT      TELAPSE      502.87 TCPU      402.03
 CYC  11 ETOT(AU) -6.170260984218E+03 DETOT -1.05E-05 tst  1.23E-07 PX  3.05E-04
 TTTTTTTTTTTTTTTTTTTTTTTTTTTTTT DIIS        TELAPSE      503.72 TCPU      402.88
 DIIS TEST: 0.31586E-04 AT SCF   CYCLE  11 - DIIS ACTIVE - HISTORY:    11 CYCLES
 TTTTTTTTTTTTTTTTTTTTTTTTTTTTTT FDIK        TELAPSE      512.83 TCPU      411.14
 INSULATING STATE
 TOP OF VALENCE BANDS -    BAND    402; K    5; EIG -2.2179432E-01 AU
 TOP OF VALENCE BANDS -    BAND    402; K    1; EIG -2.2267383E-01 AU
 BOTTOM OF VIRTUAL BANDS - BAND    403; K    5; EIG -1.1996926E-01 AU
 DIRECT ENERGY BAND GAP:   2.7708 eV
 BOTTOM OF VIRTUAL BANDS - BAND    403; K    1; EIG -1.1948233E-01 AU
 TTTTTTTTTTTTTTTTTTTTTTTTTTTTTT PDIG        TELAPSE      513.23 TCPU      411.55
 CHARGE NORMALIZATION FACTOR   1.00000000
 TOTAL ATOMIC CHARGES:
  18.6706841  18.6706841  18.6706841  18.6708159  18.6708159  18.6706841
   7.5426937   7.5426914   7.5426937   7.5426914   7.5424807   7.5428999
   7.5424828   7.5428980   7.5424807   7.5428980   7.5424828   7.5428999
   7.5428999   7.5428980   7.5428980   7.5428999   7.5426937   7.5424807
   7.5426914   7.5424807   7.5426914   7.5424828   7.5426937   7.5424828
   6.7407555   6.7407593   6.7407555   6.7407593   6.7410195   6.7410195
   6.7410233   6.7410233   6.7410195   6.7410233   6.7410233   6.7410195
   5.3996572   5.3996606   5.3996572   5.3996606   5.3999481   5.3999481
   5.3999410   5.3999410   5.3999481   5.3999410   5.3999410   5.3999481
   6.0096590   6.0096567   6.0096590   6.0096567   6.0089558   6.0091346
   6.0089532   6.0091381   6.0089558   6.0091381   6.0089532   6.0091346
   6.0091346   6.0091381   6.0091381   6.0091346   6.0096590   6.0089558
   6.0096567   6.0089558   6.0096567   6.0089532   6.0096590   6.0089532
   0.8761898   0.8761914   0.8761898   0.8761914   0.8762221   0.8762411
   0.8762209   0.8762415   0.8762221   0.8762415   0.8762209   0.8762411
   0.8762411   0.8762415   0.8762415   0.8762411   0.8761898   0.8762221
   0.8761914   0.8762221   0.8761914   0.8762209   0.8761898   0.8762209
   8.3335748   8.3335743   8.3335748   8.3335743   8.3342958   8.3334343
   8.3342977   8.3334321   8.3342958   8.3334321   8.3342977   8.3334343
   8.3334343   8.3334321   8.3334321   8.3334343   8.3335748   8.3342958
   8.3335743   8.3342958   8.3335743   8.3342977   8.3335748   8.3342977
 TTTTTTTTTTTTTTTTTTTTTTTTTTTTTT MOQGAD      TELAPSE      513.24 TCPU      411.56
 TTTTTTTTTTTTTTTTTTTTTTTTTTTTTT SHELLXN     TELAPSE      516.27 TCPU      413.80
 TTTTTTTTTTTTTTTTTTTTTTTTTTTTTT MONMO3      TELAPSE      517.54 TCPU      415.07
 NUMERICALLY INTEGRATED DENSITY    803.9998524354
 TTTTTTTTTTTTTTTTTTTTTTTTTTTTTT NUMDFT      TELAPSE      521.37 TCPU      418.90
 CYC  12 ETOT(AU) -6.170260985460E+03 DETOT -1.24E-06 tst  4.63E-08 PX  1.56E-04
 TTTTTTTTTTTTTTTTTTTTTTTTTTTTTT DIIS        TELAPSE      521.77 TCPU      419.30
 DIIS TEST: 0.22966E-04 AT SCF   CYCLE  12 - DIIS ACTIVE - HISTORY:    12 CYCLES
 TTTTTTTTTTTTTTTTTTTTTTTTTTTTTT FDIK        TELAPSE      531.26 TCPU      427.87
 INSULATING STATE
 TOP OF VALENCE BANDS -    BAND    402; K    5; EIG -2.2180538E-01 AU
 TOP OF VALENCE BANDS -    BAND    402; K    1; EIG -2.2268628E-01 AU
 BOTTOM OF VIRTUAL BANDS - BAND    403; K    5; EIG -1.1996846E-01 AU
 DIRECT ENERGY BAND GAP:   2.7711 eV
 BOTTOM OF VIRTUAL BANDS - BAND    403; K    1; EIG -1.1946858E-01 AU
 TTTTTTTTTTTTTTTTTTTTTTTTTTTTTT PDIG        TELAPSE      531.66 TCPU      428.27
 CHARGE NORMALIZATION FACTOR   1.00000000
 TOTAL ATOMIC CHARGES:
  18.6708379  18.6708379  18.6708379  18.6707895  18.6707895  18.6708379
   7.5427740   7.5427725   7.5427740   7.5427725   7.5429215   7.5426267
   7.5429225   7.5426241   7.5429215   7.5426241   7.5429225   7.5426267
   7.5426267   7.5426241   7.5426241   7.5426267   7.5427740   7.5429215
   7.5427725   7.5429215   7.5427725   7.5429225   7.5427740   7.5429225
   6.7410287   6.7410302   6.7410287   6.7410302   6.7408513   6.7408513
   6.7408521   6.7408521   6.7408513   6.7408521   6.7408521   6.7408513
   5.4000353   5.4000355   5.4000353   5.4000355   5.3998573   5.3998573
   5.3998542   5.3998542   5.3998573   5.3998542   5.3998542   5.3998573
   6.0089640   6.0089636   6.0089640   6.0089636   6.0094064   6.0092976
   6.0094051   6.0093021   6.0094064   6.0093021   6.0094051   6.0092976
   6.0092976   6.0093021   6.0093021   6.0092976   6.0089640   6.0094064
   6.0089636   6.0094064   6.0089636   6.0094051   6.0089640   6.0094051
   0.8762025   0.8762031   0.8762025   0.8762031   0.8761867   0.8761743
   0.8761843   0.8761744   0.8761867   0.8761744   0.8761843   0.8761743
   0.8761743   0.8761744   0.8761744   0.8761743   0.8762025   0.8761867
   0.8762031   0.8761867   0.8762031   0.8761843   0.8762025   0.8761843
   8.3338219   8.3338215   8.3338219   8.3338215   8.3334268   8.3338426
   8.3334293   8.3338401   8.3334268   8.3338401   8.3334293   8.3338426
   8.3338426   8.3338401   8.3338401   8.3338426   8.3338219   8.3334268
   8.3338215   8.3334268   8.3338215   8.3334293   8.3338219   8.3334293
 TTTTTTTTTTTTTTTTTTTTTTTTTTTTTT MOQGAD      TELAPSE      531.67 TCPU      428.28
 TTTTTTTTTTTTTTTTTTTTTTTTTTTTTT SHELLXN     TELAPSE      534.71 TCPU      430.49
 TTTTTTTTTTTTTTTTTTTTTTTTTTTTTT MONMO3      TELAPSE      536.79 TCPU      432.57
 NUMERICALLY INTEGRATED DENSITY    803.9998524380
 TTTTTTTTTTTTTTTTTTTTTTTTTTTTTT NUMDFT      TELAPSE      540.61 TCPU      436.40
 CYC  13 ETOT(AU) -6.170260987958E+03 DETOT -2.50E-06 tst  3.80E-08 PX  1.22E-04
 TTTTTTTTTTTTTTTTTTTTTTTTTTTTTT DIIS        TELAPSE      541.36 TCPU      437.14
 DIIS TEST: 0.95353E-05 AT SCF   CYCLE  13 - DIIS ACTIVE - HISTORY:    13 CYCLES
 TTTTTTTTTTTTTTTTTTTTTTTTTTTTTT FDIK        TELAPSE      552.53 TCPU      447.85
 INSULATING STATE
 TOP OF VALENCE BANDS -    BAND    402; K    5; EIG -2.2179047E-01 AU
 TOP OF VALENCE BANDS -    BAND    402; K    1; EIG -2.2267237E-01 AU
 BOTTOM OF VIRTUAL BANDS - BAND    403; K    5; EIG -1.1996446E-01 AU
 DIRECT ENERGY BAND GAP:   2.7708 eV
 BOTTOM OF VIRTUAL BANDS - BAND    403; K    1; EIG -1.1944160E-01 AU
 TTTTTTTTTTTTTTTTTTTTTTTTTTTTTT PDIG        TELAPSE      552.93 TCPU      448.25
 CHARGE NORMALIZATION FACTOR   1.00000000
 TOTAL ATOMIC CHARGES:
  18.6707888  18.6707888  18.6707888  18.6707845  18.6707845  18.6707888
   7.5427996   7.5427997   7.5427996   7.5427997   7.5427705   7.5428365
   7.5427712   7.5428374   7.5427705   7.5428374   7.5427712   7.5428365
   7.5428365   7.5428374   7.5428374   7.5428365   7.5427996   7.5427705
   7.5427997   7.5427705   7.5427997   7.5427712   7.5427996   7.5427712
   6.7409300   6.7409289   6.7409300   6.7409289   6.7409455   6.7409455
   6.7409464   6.7409464   6.7409455   6.7409464   6.7409464   6.7409455
   5.3996652   5.3996655   5.3996652   5.3996655   5.3996823   5.3996823
   5.3996770   5.3996770   5.3996823   5.3996770   5.3996770   5.3996823
   6.0092587   6.0092585   6.0092587   6.0092585   6.0092321   6.0092454
   6.0092332   6.0092459   6.0092321   6.0092459   6.0092332   6.0092454
   6.0092454   6.0092459   6.0092459   6.0092454   6.0092587   6.0092321
   6.0092585   6.0092321   6.0092585   6.0092332   6.0092587   6.0092332
   0.8762074   0.8762075   0.8762074   0.8762075   0.8762072   0.8762061
   0.8762064   0.8762064   0.8762072   0.8762064   0.8762064   0.8762061
   0.8762061   0.8762064   0.8762064   0.8762061   0.8762074   0.8762072
   0.8762075   0.8762072   0.8762075   0.8762064   0.8762074   0.8762064
   8.3337400   8.3337406   8.3337400   8.3337406   8.3337341   8.3337471
   8.3337334   8.3337481   8.3337341   8.3337481   8.3337334   8.3337471
   8.3337471   8.3337481   8.3337481   8.3337471   8.3337400   8.3337341
   8.3337406   8.3337341   8.3337406   8.3337334   8.3337400   8.3337334
 TTTTTTTTTTTTTTTTTTTTTTTTTTTTTT MOQGAD      TELAPSE      552.94 TCPU      448.26
 TTTTTTTTTTTTTTTTTTTTTTTTTTTTTT SHELLXN     TELAPSE      555.72 TCPU      450.47
 TTTTTTTTTTTTTTTTTTTTTTTTTTTTTT MONMO3      TELAPSE      556.75 TCPU      451.50
 NUMERICALLY INTEGRATED DENSITY    803.9998524315
 TTTTTTTTTTTTTTTTTTTTTTTTTTTTTT NUMDFT      TELAPSE      560.57 TCPU      455.32
 CYC  14 ETOT(AU) -6.170260989300E+03 DETOT -1.34E-06 tst  6.59E-09 PX  6.29E-05
 TTTTTTTTTTTTTTTTTTTTTTTTTTTTTT DIIS        TELAPSE      562.61 TCPU      457.36
 DIIS TEST: 0.61886E-06 AT SCF   CYCLE  14 - DIIS ACTIVE - HISTORY:    14 CYCLES
 TTTTTTTTTTTTTTTTTTTTTTTTTTTTTT FDIK        TELAPSE      575.02 TCPU      469.09
 INSULATING STATE
 TOP OF VALENCE BANDS -    BAND    402; K    5; EIG -2.2179973E-01 AU
 TOP OF VALENCE BANDS -    BAND    402; K    1; EIG -2.2268109E-01 AU
 BOTTOM OF VIRTUAL BANDS - BAND    403; K    5; EIG -1.1996443E-01 AU
 DIRECT ENERGY BAND GAP:   2.7711 eV
 BOTTOM OF VIRTUAL BANDS - BAND    403; K    1; EIG -1.1944055E-01 AU
 TTTTTTTTTTTTTTTTTTTTTTTTTTTTTT PDIG        TELAPSE      575.43 TCPU      469.50
 CHARGE NORMALIZATION FACTOR   1.00000000
 TOTAL ATOMIC CHARGES:
  18.6707310  18.6707310  18.6707310  18.6707400  18.6707400  18.6707310
   7.5427410   7.5427412   7.5427410   7.5427412   7.5427845   7.5426727
   7.5427850   7.5426738   7.5427845   7.5426738   7.5427850   7.5426727
   7.5426727   7.5426738   7.5426738   7.5426727   7.5427410   7.5427845
   7.5427412   7.5427845   7.5427412   7.5427850   7.5427410   7.5427850
   6.7409190   6.7409185   6.7409190   6.7409185   6.7409126   6.7409126
   6.7409136   6.7409136   6.7409126   6.7409136   6.7409136   6.7409126
   5.3998958   5.3998948   5.3998958   5.3998948   5.3999000   5.3999000
   5.3998978   5.3998978   5.3999000   5.3998978   5.3998978   5.3999000
   6.0092548   6.0092549   6.0092548   6.0092549   6.0092461   6.0092338
   6.0092448   6.0092346   6.0092461   6.0092346   6.0092448   6.0092338
   6.0092338   6.0092346   6.0092346   6.0092338   6.0092548   6.0092461
   6.0092549   6.0092461   6.0092549   6.0092448   6.0092548   6.0092448
   0.8762027   0.8762024   0.8762027   0.8762024   0.8762056   0.8762098
   0.8762050   0.8762101   0.8762056   0.8762101   0.8762050   0.8762098
   0.8762098   0.8762101   0.8762101   0.8762098   0.8762027   0.8762056
   0.8762024   0.8762056   0.8762024   0.8762050   0.8762027   0.8762050
   8.3337095   8.3337099   8.3337095   8.3337099   8.3337583   8.3337113
   8.3337590   8.3337100   8.3337583   8.3337100   8.3337590   8.3337113
   8.3337113   8.3337100   8.3337100   8.3337113   8.3337095   8.3337583
   8.3337099   8.3337583   8.3337099   8.3337590   8.3337095   8.3337590
 TTTTTTTTTTTTTTTTTTTTTTTTTTTTTT MOQGAD      TELAPSE      575.44 TCPU      469.51
 TTTTTTTTTTTTTTTTTTTTTTTTTTTTTT SHELLXN     TELAPSE      578.31 TCPU      471.72
 TTTTTTTTTTTTTTTTTTTTTTTTTTTTTT MONMO3      TELAPSE      579.03 TCPU      472.44
 NUMERICALLY INTEGRATED DENSITY    803.9998524349
 TTTTTTTTTTTTTTTTTTTTTTTTTTTTTT NUMDFT      TELAPSE      582.87 TCPU      476.28
 CYC  15 ETOT(AU) -6.170260989259E+03 DETOT  4.11E-08 tst  3.95E-10 PX  4.25E-05
 TTTTTTTTTTTTTTTTTTTTTTTTTTTTTT DIIS        TELAPSE      583.13 TCPU      476.54
 DIIS TEST: 0.43767E-06 AT SCF   CYCLE  15 - DIIS ACTIVE - HISTORY:    15 CYCLES
 TTTTTTTTTTTTTTTTTTTTTTTTTTTTTT FDIK        TELAPSE      592.83 TCPU      485.72
 INSULATING STATE
 TOP OF VALENCE BANDS -    BAND    402; K    5; EIG -2.2179444E-01 AU
 TOP OF VALENCE BANDS -    BAND    402; K    1; EIG -2.2267593E-01 AU
 BOTTOM OF VIRTUAL BANDS - BAND    403; K    5; EIG -1.1996537E-01 AU
 DIRECT ENERGY BAND GAP:   2.7709 eV
 BOTTOM OF VIRTUAL BANDS - BAND    403; K    1; EIG -1.1944158E-01 AU
 TTTTTTTTTTTTTTTTTTTTTTTTTTTTTT PDIG        TELAPSE      593.23 TCPU      486.12
 CHARGE NORMALIZATION FACTOR   1.00000000
 TOTAL ATOMIC CHARGES:
  18.6707810  18.6707810  18.6707810  18.6707754  18.6707754  18.6707810
   7.5427692   7.5427696   7.5427692   7.5427696   7.5427264   7.5428290
   7.5427266   7.5428298   7.5427264   7.5428298   7.5427266   7.5428290
   7.5428290   7.5428298   7.5428298   7.5428290   7.5427692   7.5427264
   7.5427696   7.5427264   7.5427696   7.5427266   7.5427692   7.5427266
   6.7409295   6.7409292   6.7409295   6.7409292   6.7409298   6.7409298
   6.7409306   6.7409306   6.7409298   6.7409306   6.7409306   6.7409298
   5.3997705   5.3997693   5.3997705   5.3997693   5.3997684   5.3997684
   5.3997661   5.3997661   5.3997684   5.3997661   5.3997661   5.3997684
   6.0092278   6.0092283   6.0092278   6.0092283   6.0092388   6.0092491
   6.0092378   6.0092501   6.0092388   6.0092501   6.0092378   6.0092491
   6.0092491   6.0092501   6.0092501   6.0092491   6.0092278   6.0092388
   6.0092283   6.0092388   6.0092283   6.0092378   6.0092278   6.0092378
   0.8762091   0.8762087   0.8762091   0.8762087   0.8762068   0.8762016
   0.8762063   0.8762018   0.8762068   0.8762018   0.8762063   0.8762016
   0.8762016   0.8762018   0.8762018   0.8762016   0.8762091   0.8762068
   0.8762087   0.8762068   0.8762087   0.8762063   0.8762091   0.8762063
   8.3337508   8.3337507   8.3337508   8.3337507   8.3337092   8.3337505
   8.3337087   8.3337504   8.3337092   8.3337504   8.3337087   8.3337505
   8.3337505   8.3337504   8.3337504   8.3337505   8.3337508   8.3337092
   8.3337507   8.3337092   8.3337507   8.3337087   8.3337508   8.3337087
 TTTTTTTTTTTTTTTTTTTTTTTTTTTTTT MOQGAD      TELAPSE      593.24 TCPU      486.13
 TTTTTTTTTTTTTTTTTTTTTTTTTTTTTT SHELLXN     TELAPSE      596.14 TCPU      488.34
 TTTTTTTTTTTTTTTTTTTTTTTTTTTTTT MONMO3      TELAPSE      599.57 TCPU      491.78
 NUMERICALLY INTEGRATED DENSITY    803.9998524334
 TTTTTTTTTTTTTTTTTTTTTTTTTTTTTT NUMDFT      TELAPSE      603.41 TCPU      495.61
 CYC  16 ETOT(AU) -6.170260989312E+03 DETOT -5.32E-08 tst  2.05E-10 PX  2.61E-05
 TTTTTTTTTTTTTTTTTTTTTTTTTTTTTT DIIS        TELAPSE      608.63 TCPU      500.84
 DIIS TEST: 0.14321E-06 AT SCF   CYCLE  16 - DIIS ACTIVE - HISTORY:    16 CYCLES
 TTTTTTTTTTTTTTTTTTTTTTTTTTTTTT FDIK        TELAPSE      619.39 TCPU      511.11
 INSULATING STATE
 TOP OF VALENCE BANDS -    BAND    402; K    5; EIG -2.2179426E-01 AU
 TOP OF VALENCE BANDS -    BAND    402; K    1; EIG -2.2267615E-01 AU
 BOTTOM OF VIRTUAL BANDS - BAND    403; K    5; EIG -1.1996515E-01 AU
 DIRECT ENERGY BAND GAP:   2.7709 eV
 BOTTOM OF VIRTUAL BANDS - BAND    403; K    1; EIG -1.1944129E-01 AU
 TTTTTTTTTTTTTTTTTTTTTTTTTTTTTT PDIG        TELAPSE      619.79 TCPU      511.51
 CHARGE NORMALIZATION FACTOR   1.00000000
 TOTAL ATOMIC CHARGES:
  18.6707776  18.6707776  18.6707776  18.6707830  18.6707830  18.6707776
   7.5427793   7.5427796   7.5427793   7.5427796   7.5428029   7.5427483
   7.5428029   7.5427489   7.5428029   7.5427489   7.5428029   7.5427483
   7.5427483   7.5427489   7.5427489   7.5427483   7.5427793   7.5428029
   7.5427796   7.5428029   7.5427796   7.5428029   7.5427793   7.5428029
   6.7409266   6.7409267   6.7409266   6.7409267   6.7409310   6.7409310
   6.7409315   6.7409315   6.7409310   6.7409315   6.7409315   6.7409310
   5.3997581   5.3997568   5.3997581   5.3997568   5.3997648   5.3997648
   5.3997624   5.3997624   5.3997648   5.3997624   5.3997624   5.3997648
   6.0092481   6.0092486   6.0092481   6.0092486   6.0092388   6.0092344
   6.0092378   6.0092358   6.0092388   6.0092358   6.0092378   6.0092344
   6.0092344   6.0092358   6.0092358   6.0092344   6.0092481   6.0092388
   6.0092486   6.0092388   6.0092486   6.0092378   6.0092481   6.0092378
   0.8762041   0.8762037   0.8762041   0.8762037   0.8762055   0.8762078
   0.8762051   0.8762079   0.8762055   0.8762079   0.8762051   0.8762078
   0.8762078   0.8762079   0.8762079   0.8762078   0.8762041   0.8762055
   0.8762037   0.8762055   0.8762037   0.8762051   0.8762041   0.8762051
   8.3337304   8.3337303   8.3337304   8.3337303   8.3337513   8.3337272
   8.3337510   8.3337275   8.3337513   8.3337275   8.3337510   8.3337272
   8.3337272   8.3337275   8.3337275   8.3337272   8.3337304   8.3337513
   8.3337303   8.3337513   8.3337303   8.3337510   8.3337304   8.3337510
 TTTTTTTTTTTTTTTTTTTTTTTTTTTTTT MOQGAD      TELAPSE      619.80 TCPU      511.52
 TTTTTTTTTTTTTTTTTTTTTTTTTTTTTT SHELLXN     TELAPSE      622.85 TCPU      513.72
 TTTTTTTTTTTTTTTTTTTTTTTTTTTTTT MONMO3      TELAPSE      623.93 TCPU      514.80
 NUMERICALLY INTEGRATED DENSITY    803.9998524331
 TTTTTTTTTTTTTTTTTTTTTTTTTTTTTT NUMDFT      TELAPSE      627.77 TCPU      518.64
 CYC  17 ETOT(AU) -6.170260989331E+03 DETOT -1.91E-08 tst  1.09E-10 PX  1.17E-05
 TTTTTTTTTTTTTTTTTTTTTTTTTTTTTT DIIS        TELAPSE      628.91 TCPU      519.79
 DIIS TEST: 0.55919E-07 AT SCF   CYCLE  17 - DIIS ACTIVE - HISTORY:    17 CYCLES
 TTTTTTTTTTTTTTTTTTTTTTTTTTTTTT FDIK        TELAPSE      642.14 TCPU      532.36
 INSULATING STATE
 TOP OF VALENCE BANDS -    BAND    402; K    5; EIG -2.2179555E-01 AU
 TOP OF VALENCE BANDS -    BAND    402; K    1; EIG -2.2267776E-01 AU
 BOTTOM OF VIRTUAL BANDS - BAND    403; K    5; EIG -1.1996489E-01 AU
 DIRECT ENERGY BAND GAP:   2.7710 eV
 BOTTOM OF VIRTUAL BANDS - BAND    403; K    1; EIG -1.1944070E-01 AU
 TTTTTTTTTTTTTTTTTTTTTTTTTTTTTT PDIG        TELAPSE      642.54 TCPU      532.76
 CHARGE NORMALIZATION FACTOR   1.00000000
 TOTAL ATOMIC CHARGES:
  18.6707705  18.6707705  18.6707705  18.6707706  18.6707706  18.6707705
   7.5427689   7.5427693   7.5427689   7.5427693   7.5427641   7.5427716
   7.5427641   7.5427724   7.5427641   7.5427724   7.5427641   7.5427716
   7.5427716   7.5427724   7.5427724   7.5427716   7.5427689   7.5427641
   7.5427693   7.5427641   7.5427693   7.5427641   7.5427689   7.5427641
   6.7409277   6.7409278   6.7409277   6.7409278   6.7409252   6.7409252
   6.7409256   6.7409256   6.7409252   6.7409256   6.7409256   6.7409252
   5.3997909   5.3997894   5.3997909   5.3997894   5.3997921   5.3997921
   5.3997897   5.3997897   5.3997921   5.3997897   5.3997897   5.3997921
   6.0092408   6.0092411   6.0092408   6.0092411   6.0092421   6.0092428
   6.0092411   6.0092440   6.0092421   6.0092440   6.0092411   6.0092428
   6.0092428   6.0092440   6.0092440   6.0092428   6.0092408   6.0092421
   6.0092411   6.0092421   6.0092411   6.0092411   6.0092408   6.0092411
   0.8762058   0.8762054   0.8762058   0.8762054   0.8762056   0.8762052
   0.8762053   0.8762051   0.8762056   0.8762051   0.8762053   0.8762052
   0.8762052   0.8762051   0.8762051   0.8762052   0.8762058   0.8762056
   0.8762054   0.8762056   0.8762054   0.8762053   0.8762058   0.8762053
   8.3337330   8.3337330   8.3337330   8.3337330   8.3337318   8.3337349
   8.3337318   8.3337347   8.3337318   8.3337347   8.3337318   8.3337349
   8.3337349   8.3337347   8.3337347   8.3337349   8.3337330   8.3337318
   8.3337330   8.3337318   8.3337330   8.3337318   8.3337330   8.3337318
 TTTTTTTTTTTTTTTTTTTTTTTTTTTTTT MOQGAD      TELAPSE      642.56 TCPU      532.78
 TTTTTTTTTTTTTTTTTTTTTTTTTTTTTT SHELLXN     TELAPSE      648.01 TCPU      535.03
 TTTTTTTTTTTTTTTTTTTTTTTTTTTTTT MONMO3      TELAPSE      650.33 TCPU      537.35
 NUMERICALLY INTEGRATED DENSITY    803.9998524335
 TTTTTTTTTTTTTTTTTTTTTTTTTTTTTT NUMDFT      TELAPSE      654.17 TCPU      541.18
 CYC  18 ETOT(AU) -6.170260989335E+03 DETOT -4.01E-09 tst  1.72E-11 PX  7.19E-06
 TTTTTTTTTTTTTTTTTTTTTTTTTTTTTT DIIS        TELAPSE      655.76 TCPU      542.78
 DIIS TEST: 0.34713E-08 AT SCF   CYCLE  18 - DIIS ACTIVE - HISTORY:    18 CYCLES
 TTTTTTTTTTTTTTTTTTTTTTTTTTTTTT FDIK        TELAPSE      668.63 TCPU      550.10
 INSULATING STATE
 TOP OF VALENCE BANDS -    BAND    402; K    5; EIG -2.2179530E-01 AU
 TOP OF VALENCE BANDS -    BAND    402; K    1; EIG -2.2267750E-01 AU
 BOTTOM OF VIRTUAL BANDS - BAND    403; K    5; EIG -1.1996499E-01 AU
 DIRECT ENERGY BAND GAP:   2.7709 eV
 BOTTOM OF VIRTUAL BANDS - BAND    403; K    1; EIG -1.1944076E-01 AU
 TTTTTTTTTTTTTTTTTTTTTTTTTTTTTT PDIG        TELAPSE      669.03 TCPU      550.50
 CHARGE NORMALIZATION FACTOR   1.00000000
 TOTAL ATOMIC CHARGES:
  18.6707714  18.6707714  18.6707714  18.6707721  18.6707721  18.6707714
   7.5427684   7.5427687   7.5427684   7.5427687   7.5427700   7.5427683
   7.5427701   7.5427691   7.5427700   7.5427691   7.5427701   7.5427683
   7.5427683   7.5427691   7.5427691   7.5427683   7.5427684   7.5427700
   7.5427687   7.5427700   7.5427687   7.5427701   7.5427684   7.5427701
   6.7409244   6.7409245   6.7409244   6.7409245   6.7409278   6.7409278
   6.7409282   6.7409282   6.7409278   6.7409282   6.7409282   6.7409278
   5.3997849   5.3997838   5.3997849   5.3997838   5.3997890   5.3997890
   5.3997867   5.3997867   5.3997890   5.3997867   5.3997867   5.3997890
   6.0092418   6.0092421   6.0092418   6.0092421   6.0092408   6.0092409
   6.0092396   6.0092422   6.0092408   6.0092422   6.0092396   6.0092409
   6.0092409   6.0092422   6.0092422   6.0092409   6.0092418   6.0092408
   6.0092421   6.0092408   6.0092421   6.0092396   6.0092418   6.0092396
   0.8762060   0.8762055   0.8762060   0.8762055   0.8762058   0.8762058
   0.8762055   0.8762057   0.8762058   0.8762057   0.8762055   0.8762058
   0.8762058   0.8762057   0.8762057   0.8762058   0.8762060   0.8762058
   0.8762055   0.8762058   0.8762055   0.8762055   0.8762060   0.8762055
   8.3337363   8.3337362   8.3337363   8.3337362   8.3337338   8.3337329
   8.3337332   8.3337333   8.3337338   8.3337333   8.3337332   8.3337329
   8.3337329   8.3337333   8.3337333   8.3337329   8.3337363   8.3337338
   8.3337362   8.3337338   8.3337362   8.3337332   8.3337363   8.3337332
 TTTTTTTTTTTTTTTTTTTTTTTTTTTTTT MOQGAD      TELAPSE      669.04 TCPU      550.51
 TTTTTTTTTTTTTTTTTTTTTTTTTTTTTT SHELLXN     TELAPSE      671.24 TCPU      552.72
 +++ ENERGIES IN A.U. +++
 ::: EXT EL-POLE                                  -6.8539109007470E+03
 ::: EXT EL-SPHEROPOLE                             5.4512203391044E+01
 ::: BIELET ZONE E-E                               1.1989587776554E+04
 ::: TOTAL E-E                                     5.1901890791982E+03
 ::: TOTAL E-N + N-E                              -1.7893946630143E+04
 ::: TOTAL N-N                                     1.7527732446181E+03
 ::: KINETIC ENERGY                                5.5347866421414E+03
 ::: PSEUDO TOTAL   ENERGY                        -5.4161976641855E+03
 ::: VIRIAL COEFFICIENT                            1.0108290702131E+00
 TTTTTTTTTTTTTTTTTTTTTTTTTTTTTT MONMO3      TELAPSE      671.90 TCPU      553.38
 NUMERICALLY INTEGRATED DENSITY    803.9998524335
 TTTTTTTTTTTTTTTTTTTTTTTTTTTTTT NUMDFT      TELAPSE      675.72 TCPU      557.19
 CYC  19 ETOT(AU) -6.170260989333E+03 DETOT  1.65E-09 tst  4.23E-13 PX  7.19E-06

 == SCF ENDED - CONVERGENCE ON ENERGY      E(AU) -6.1702609893334E+03 CYCLES  19


 ENERGY EXPRESSION=HARTREE+FOCK EXCH*0.00000+(M06-L      EXCH)*1.00000+M06-L      CORR


 TOTAL ENERGY(DFT)(AU)( 19) -6.1702609893334E+03 DE 1.6E-09 tester 4.2E-13
 TTTTTTTTTTTTTTTTTTTTTTTTTTTTTT EDFT        TELAPSE      675.74 TCPU      557.21

 *******************************************************************************
 *                             FORCE CALCULATION                               *
 *******************************************************************************

 TTTTTTTTTTTTTTTTTTTTTTTTTTTTTT NUMDFG      TELAPSE      709.77 TCPU      591.24
 INFORMATION **** EXCPOG **** EXCH. BIPO BUFFER LENGTH (WORDS) =           0
 WARNING **** GENPOG **** COULOMB BIPO BUFFER TOO SMALL - TO AVOID I/O SET BIPOSIZE =     4480800
 INFORMATION **** GENPOG **** BIPO BUFFER LENGTH (WORDS) =     4000000
 TTTTTTTTTTTTTTTTTTTTTTTTTTTTTT SHELXG      TELAPSE      727.62 TCPU      607.77


 D3 DISPERSION ENERGY (AU)       -3.9392325841263E-02
 TOTAL ENERGY + DISP (AU)        -6.1703003816592E+03

 CARTESIAN FORCES IN HARTREE/BOHR (ANALYTICAL)
   ATOM                     X                   Y                   Z
   1 248            -1.479903422030E-08 -1.425178542958E-07 -2.415705008252E-08
   2 248            -1.479898864565E-08  1.425178397518E-07  2.415706540360E-08
   3 248            -1.479900091361E-08  2.415706855993E-08  1.425178545733E-07
   4 248            -1.283257510254E-07  1.283695372223E-14 -5.231926003546E-15
   5 248            -1.283257553553E-07 -1.554312234475E-15  1.421085471520E-14
   6 248            -1.479902880797E-08 -2.415704272729E-08 -1.425178406192E-07
   7   7            -8.188448128443E-07 -5.651269527895E-06 -2.588161320816E-07
   8   7             8.670032669578E-07  5.544422862158E-06 -2.729194297224E-07
   9   7            -8.188448363811E-07  5.651269513685E-06  2.588161218675E-07
  10   7             8.670032523028E-07 -5.544422855941E-06  2.729194412687E-07
  11   7            -1.641238354111E-07 -7.669895123463E-07 -5.578777030557E-06
  12   7            -5.606346608289E-06  2.603211424201E-07 -5.411341814643E-07
  13   7             1.742337598643E-07  8.708468657304E-07 -5.638046426171E-06
  14   7             5.475644230479E-06  6.269941410508E-08  5.040054822381E-07
  15   7            -1.641238398520E-07  7.669895003559E-07  5.578777023452E-06
  16   7             5.475644236697E-06 -6.269942653958E-08 -5.040054711358E-07
  17   7             1.742337456534E-07 -8.708468697272E-07  5.638046439493E-06
  18   7            -5.606346591414E-06 -2.603211397556E-07  5.411341850170E-07
  19   7            -5.606346598519E-06 -5.411341850170E-07  2.603211273211E-07
  20   7             5.475644235808E-06  5.040054604777E-07  6.269942431913E-08
  21   7             5.475644249131E-06 -5.040054835703E-07 -6.269943231274E-08
  22   7            -5.606346586973E-06  5.411341774675E-07 -2.603211344265E-07
  23   7            -8.188448217261E-07 -2.588161236439E-07 -5.651269530560E-06
  24   7            -1.641238447370E-07 -5.578777021675E-06 -7.669895096818E-07
  25   7             8.670032576319E-07  2.729194479301E-07 -5.544422854165E-06
  26   7            -1.641238367434E-07  5.578777033222E-06  7.669895127904E-07
  27   7             8.670032589642E-07 -2.729194421569E-07  5.544422861270E-06
  28   7             1.742337545352E-07  5.638046419953E-06 -8.708468675067E-07
  29   7            -8.188448341606E-07  2.588161076567E-07  5.651269529672E-06
  30   7             1.742337571997E-07 -5.638046446599E-06  8.708468772767E-07
  31   7            -1.024277703543E-05 -1.167802405078E-05 -1.167802402346E-05
  32   7             9.963898495613E-06  1.142954853561E-05 -1.142954854227E-05
  33   7            -1.024277702566E-05  1.167802406454E-05  1.167802406532E-05
  34   7             9.963898486731E-06 -1.142954855926E-05  1.142954851907E-05
  35   7            -1.113396080565E-05 -9.535412101691E-06 -1.111011070110E-05
  36   7            -1.113396080699E-05 -1.111011068855E-05 -9.535412123896E-06
  37   7             1.095083194924E-05  9.765822222008E-06 -1.160058951299E-05
  38   7             1.095083194813E-05 -1.160058951277E-05  9.765822224672E-06
  39   7            -1.113396081642E-05  9.535412110573E-06  1.111011071087E-05
  40   7             1.095083195612E-05  1.160058948102E-05 -9.765822245100E-06
  41   7             1.095083193692E-05 -9.765822238883E-06  1.160058952066E-05
  42   7            -1.113396080221E-05  1.111011072308E-05  9.535412105244E-06
  43   6             4.552524618884E-06  5.858720648177E-06  5.858720676599E-06
  44   6            -4.205038738325E-06 -5.605385288376E-06  5.605385295926E-06
  45   6             4.552524640981E-06 -5.858720648622E-06 -5.858720661500E-06
  46   6            -4.205038739446E-06  5.605385288820E-06 -5.605385291041E-06
  47   6             5.594305840351E-06  4.073993781807E-06  5.449604021823E-06
  48   6             5.594305826584E-06  5.449603996510E-06  4.073993782959E-06
  49   6            -5.460996387985E-06 -4.242903823420E-06  5.806786961937E-06
  50   6            -5.460996386208E-06  5.806786956164E-06 -4.242903829943E-06
  51   6             5.594305835910E-06 -4.073993780482E-06 -5.449604004504E-06
  52   6            -5.460996385320E-06 -5.806786950391E-06  4.242903827167E-06
  53   6            -5.460996384876E-06  4.242903857806E-06 -5.806786942841E-06
  54   6             5.594305840795E-06 -5.449604006724E-06 -4.073993791584E-06
  55   6            -2.350725985423E-06 -6.061174572025E-06  4.375856619276E-07
  56   6             2.218861748560E-06  5.861428229892E-06  3.398568200197E-07
  57   6            -2.350725974765E-06  6.061174600447E-06 -4.375856796912E-07
  58   6             2.218861773429E-06 -5.861428215681E-06 -3.398568084734E-07
  59   6             3.217966266789E-07 -2.407256367576E-06 -6.137441850740E-06
  60   6            -6.225209872923E-06  1.240780882483E-07 -2.556396873743E-06
  61   6            -4.160233810779E-07  2.318422525960E-06 -6.130064916121E-06
  62   6             6.317879236661E-06  2.075368756849E-07  2.620487519422E-06
  63   6             3.217966311198E-07  2.407256371129E-06  6.137441843634E-06
  64   6             6.317879243767E-06 -2.075368712440E-07 -2.620487542515E-06
  65   6            -4.160233810779E-07 -2.318422536618E-06  6.130064930332E-06
  66   6            -6.225209872923E-06 -1.240780820311E-07  2.556396855979E-06
  67   6            -6.225209869370E-06 -2.556396863085E-06  1.240780873601E-07
  68   6             6.317879231332E-06  2.620487540739E-06  2.075368588095E-07
  69   6             6.317879245543E-06 -2.620487535410E-06 -2.075368792376E-07
  70   6            -6.225209862265E-06  2.556396861308E-06 -1.240780775902E-07
  71   6            -2.350725990752E-06  4.375856557104E-07 -6.061174570249E-06
  72   6             3.217966213498E-07 -6.137441847187E-06 -2.407256374681E-06
  73   6             2.218861776981E-06 -3.398568111379E-07 -5.861428208576E-06
  74   6             3.217966275670E-07  6.137441848963E-06  2.407256364023E-06
  75   6             2.218861776981E-06  3.398568093615E-07  5.861428213905E-06
  76   6            -4.160233748607E-07  6.130064925003E-06 -2.318422524183E-06
  77   6            -2.350725974765E-06 -4.375856814676E-07  6.061174596894E-06
  78   6            -4.160233926243E-07 -6.130064912568E-06  2.318422493985E-06
  79   1             1.293131725477E-06  2.366392412911E-06  2.905752820803E-06
  80   1            -1.228756550953E-06 -2.208673587356E-06  2.925301683110E-06
  81   1             1.293131728364E-06 -2.366392416464E-06 -2.905752820803E-06
  82   1            -1.228756550287E-06  2.208673581361E-06 -2.925301679779E-06
  83   1             2.980324821822E-06  1.239556103094E-06  2.229147888722E-06
  84   1             2.264211946379E-06  2.947696283728E-06  1.240281265691E-06
  85   1            -3.020173110491E-06 -1.258527625003E-06  2.183003415368E-06
  86   1            -2.276518093591E-06  2.913477699984E-06 -1.252411309771E-06
  87   1             2.980324821156E-06 -1.239556103316E-06 -2.229147888722E-06
  88   1            -2.276518090483E-06 -2.913477699540E-06  1.252411307995E-06
  89   1            -3.020173108048E-06  1.258527625225E-06 -2.183003416478E-06
  90   1             2.264211945047E-06 -2.947696284616E-06 -1.240281262138E-06
  91   1             2.264211946823E-06  1.240281265913E-06  2.947696283950E-06
  92   1            -2.276518095146E-06 -1.252411308883E-06  2.913477698652E-06
  93   1            -2.276518091371E-06  1.252411309105E-06 -2.913477698874E-06
  94   1             2.264211943048E-06 -1.240281263248E-06 -2.947696283506E-06
  95   1             1.293131728808E-06  2.905752818361E-06  2.366392413133E-06
  96   1             2.980324822044E-06  2.229147888944E-06  1.239556102206E-06
  97   1            -1.228756549398E-06 -2.925301681334E-06  2.208673580251E-06
  98   1             2.980324825375E-06 -2.229147889166E-06 -1.239556102872E-06
  99   1            -1.228756552729E-06  2.925301678447E-06 -2.208673586024E-06
 100   1            -3.020173108048E-06 -2.183003415590E-06  1.258527625003E-06
 101   1             1.293131722591E-06 -2.905752821913E-06 -2.366392409803E-06
 102   1            -3.020173113599E-06  2.183003416034E-06 -1.258527626335E-06
 103   8             3.304036059859E-06 -1.734370250972E-05  1.891378470181E-05
 104   8            -3.316504557205E-06  1.722933786930E-05  1.877034467934E-05
 105   8             3.304036031437E-06  1.734370247952E-05 -1.891378467966E-05
 106   8            -3.316504550099E-06 -1.722933785331E-05 -1.877034467140E-05
 107   8             1.869613917216E-05  3.152261694339E-06 -1.734435739387E-05
 108   8            -1.731960135132E-05  1.857488123752E-05  3.085209339559E-06
 109   8            -1.831456706558E-05 -3.175156312096E-06 -1.691801285730E-05
 110   8             1.723860996172E-05  1.853715556766E-05 -3.118374010569E-06
 111   8             1.869613916827E-05 -3.152261687234E-06  1.734435737255E-05
 112   8             1.723860992442E-05 -1.853715556199E-05  3.118374024780E-06
 113   8            -1.831456704143E-05  3.175156312096E-06  1.691801280401E-05
 114   8            -1.731960137441E-05 -1.857488124379E-05 -3.085209314690E-06
 115   8            -1.731960136553E-05  3.085209321796E-06  1.857488122969E-05
 116   8             1.723860995462E-05 -3.118374003463E-06  1.853715558220E-05
 117   8             1.723860994218E-05  3.118374007016E-06 -1.853715557054E-05
 118   8            -1.731960136908E-05 -3.085209311138E-06 -1.857488123308E-05
 119   8             3.304036042096E-06  1.891378472418E-05 -1.734370252926E-05
 120   8             1.869613916700E-05 -1.734435738676E-05  3.152261697892E-06
 121   8            -3.316504553652E-06 -1.877034467895E-05 -1.722933786397E-05
 122   8             1.869613915945E-05  1.734435737788E-05 -3.152261697892E-06
 123   8            -3.316504553652E-06  1.877034468034E-05  1.722933786219E-05
 124   8            -1.831456705065E-05  1.691801284665E-05  3.175156312096E-06
 125   8             3.304036031437E-06 -1.891378466701E-05  1.734370247419E-05
 126   8            -1.831456705526E-05 -1.691801284487E-05 -3.175156312096E-06

 RESULTANT FORCE    -1.242339564556E-12  3.008270715865E-14 -7.285838599103E-15

 ATOMIC PART

 SYMMETRY ALLOWED FORCES (ANALYTICAL) (DIRECTION, FORCE)

    1 -1.7630650E-07    2  6.6337571E-08    3 -2.2135878E-07    4  1.8367798E-07
    5 -5.9087373E-06    6  3.5776114E-06    7 -9.1156584E-06    8  5.1513177E-06
    9 -4.3448100E-06   10  8.9856956E-06   11 -7.1795392E-06   12 -8.5838594E-06
   13 -1.3148841E-06   14  6.1960991E-06   15 -5.7521080E-06   16 -7.8013140E-06
   17 -5.4834961E-06   18 -9.9401486E-06   19  1.1482283E-06   20 -5.4448740E-06
   21  5.1279440E-06   22  7.7432367E-06   23 -1.0739144E-05   24 -2.5391597E-05
   25 -1.3922678E-05   26 -2.2859097E-05   27 -1.1048760E-05   28 -1.9415726E-05
   29 -2.9630503E-05   30 -1.4272429E-05   31 -1.8316643E-05   32  2.8923552E-05
   33  5.8919855E-06   34  1.2026010E-05   35  5.8948212E-06   36  1.1210771E-05
   37  4.5929240E-06   38  1.0116613E-05   39  1.3885573E-05   40  7.8591358E-06
   41  8.6557465E-06   42 -1.3549601E-05   43 -3.8038547E-06   44  3.8048392E-06
   45 -1.1931472E-05   46  4.8169722E-06   47 -2.6206667E-06   48  1.1226778E-05
   49 -1.0324699E-05   50 -7.6967277E-06   51 -2.8991912E-06   52  4.4273504E-06
   53 -9.4818809E-06   54 -9.0938533E-06   55 -3.4507025E-06   56 -1.2623146E-05
   57  1.9335983E-06   58 -3.4868809E-06   59  8.9759336E-06   60  9.0072023E-06
   61  4.6890530E-06   62  3.7820292E-06   63  5.1864243E-06   64  2.1753330E-06
   65  5.6477511E-06   66 -4.7766696E-06   67  6.0128408E-07   68  5.0717465E-06
   69  6.2283765E-06   70  1.9048791E-06   71  1.6816934E-06   72  8.0096433E-06
   73  3.9143793E-06   74  2.5476734E-06   75 -5.4577210E-06   76  4.3229108E-06
   77 -6.2789994E-06   78  8.0021312E-07   79 -2.0031895E-06   80  4.8505293E-05
   81 -1.8117748E-05   82  4.6270888E-05   83  1.2333182E-05   84  1.8450251E-05
   85 -3.9574075E-05   86 -1.3569416E-05   87  3.6634752E-05   88  4.0230222E-05
   89 -2.3357166E-05   90  2.2683124E-06   91 -2.9302685E-06   92 -4.1289567E-05
   93 -4.4719627E-05   94  2.1805450E-05   95 -3.0625544E-05

 CELL PART

 GRADIENT WITH RESPECT TO THE CELL PARAMETER IN HARTREE/BOHR
ORDER: -D/DA1X, -D/DA1Y, -D/DA1Z
       -D/DA2X, -D/DA2Y, -D/DA2Z
       -D/DA3X, -D/DA3Y, -D/DA3Z
 -0.155894080652E-13 -0.319686617729E-04 -0.319686618120E-04
 -0.317932725977E-04 -0.671443999809E-07 -0.319015173496E-04
 -0.317932726546E-04 -0.319015172998E-04 -0.671444008867E-07

STRESS TENSOR, IN HARTREE/BOHR^3:
ORDER: 11 12 13
       21 22 23
       31 32 33
  0.547336920440E-07  0.623483507711E-16 -0.355104130182E-16
 -0.629327425251E-16  0.549200406824E-07  0.115592470017E-09
 -0.529787540629E-16  0.115592461622E-09  0.549200407580E-07

PRESSURE FROM THE STRESS TENSOR,
IN HARTREE/BOHR^3: -0.54858E-07
PRESSURE IN GIGAPASCAL: -0.1614E-02
CONVERSION FACTOR: 1 HARTREE/BOHR^3= 29421 GIGAPASCAL
WHEN USING VALUES FOR BOHR RADIUS AND HARTREE
FROM IUPAC WEBSITE, APRIL 2009
ENTHALPY: -6.1703014677725E+03

 SYMMETRY ALLOWED FORCES (ANALYTICAL) (DIRECTION, FORCE)

    1 -1.8812033E-03    2  3.0124262E-06    3 -3.2365346E-06
 TTTTTTTTTTTTTTTTTTTTTTTTTTTTTT TOTGRA_C    TELAPSE      751.62 TCPU      631.78
 *******************************************************************************
 LATTICE PARAMETERS (ANGSTROMS AND DEGREES) - BOHR = 0.5291772083 ANGSTROM
 PRIMITIVE CELL - CENTRING CODE 6/1 VOLUME=  2933.858235 - DENSITY  1.148 g/cm^3
         A              B              C           ALPHA      BETA       GAMMA 
    15.62021492    15.62021492    15.62021492   109.471221 109.471221 109.471221
 *******************************************************************************
 ATOMS IN THE ASYMMETRIC UNIT   34 - ATOMS IN THE UNIT CELL:  126
     ATOM                 X/A                 Y/B                 Z/C    
 *******************************************************************************
      1 T 248 CD   -2.500000000000E-01 -5.000000000000E-01  2.500000000000E-01
      2 F 248 CD    2.500000000000E-01 -5.000000000000E-01 -2.500000000000E-01
      3 F 248 CD    2.500000000000E-01 -2.500000000000E-01 -5.000000000000E-01
      4 T 248 CD   -5.000000000000E-01  2.500000000000E-01 -2.500000000000E-01
      5 F 248 CD   -5.000000000000E-01 -2.500000000000E-01  2.500000000000E-01
      6 F 248 CD   -2.500000000000E-01  2.500000000000E-01 -5.000000000000E-01
      7 T   7 N    -3.165143151256E-01  3.525711190348E-01  2.638129587356E-01
      8 T   7 N     8.875816029917E-02  4.196727261388E-01 -2.638129587356E-01
      9 F   7 N     3.165143151256E-01 -4.196727261388E-01 -3.309145658396E-01
     10 F   7 N    -8.875816029917E-02 -3.525711190348E-01  3.309145658396E-01
     11 T   7 N     2.638129587356E-01 -3.165143151256E-01  3.525711190348E-01
     12 T   7 N     3.525711190348E-01  2.638129587356E-01 -3.165143151256E-01
     13 T   7 N     3.309145658396E-01 -8.875816029917E-02 -3.525711190348E-01
     14 T   7 N     4.196727261388E-01 -2.638129587356E-01  8.875816029917E-02
     15 F   7 N    -2.638129587356E-01  8.875816029917E-02  4.196727261388E-01
     16 F   7 N    -4.196727261388E-01 -3.309145658396E-01  3.165143151256E-01
     17 F   7 N    -3.309145658396E-01  3.165143151256E-01 -4.196727261388E-01
     18 F   7 N    -3.525711190348E-01  3.309145658396E-01 -8.875816029917E-02
     19 F   7 N     3.525711190348E-01 -3.165143151256E-01  2.638129587356E-01
     20 F   7 N     4.196727261388E-01  8.875816029917E-02 -2.638129587356E-01
     21 F   7 N    -4.196727261388E-01  3.165143151256E-01 -3.309145658396E-01
     22 F   7 N    -3.525711190348E-01 -8.875816029917E-02  3.309145658396E-01
     23 F   7 N    -3.165143151256E-01  2.638129587356E-01  3.525711190348E-01
     24 F   7 N     2.638129587356E-01  3.525711190348E-01 -3.165143151256E-01
     25 F   7 N    -8.875816029917E-02  3.309145658396E-01 -3.525711190348E-01
     26 F   7 N    -2.638129587356E-01  4.196727261388E-01  8.875816029917E-02
     27 F   7 N     8.875816029917E-02 -2.638129587356E-01  4.196727261388E-01
     28 F   7 N    -3.309145658396E-01 -4.196727261388E-01  3.165143151256E-01
     29 F   7 N     3.165143151256E-01 -3.309145658396E-01 -4.196727261388E-01
     30 F   7 N     3.309145658396E-01 -3.525711190348E-01 -8.875816029917E-02
     31 T   7 N    -1.952259342841E-01  4.498386350680E-01  4.498386350680E-01
     32 T   7 N     0.000000000000E+00  3.549354306479E-01 -4.498386350680E-01
     33 F   7 N     1.952259342841E-01 -3.549354306479E-01 -3.549354306479E-01
     34 F   7 N     0.000000000000E+00 -4.498386350680E-01  3.549354306479E-01
     35 T   7 N     4.498386350680E-01 -1.952259342841E-01  4.498386350680E-01
     36 F   7 N     4.498386350680E-01  4.498386350680E-01 -1.952259342841E-01
     37 T   7 N     3.549354306479E-01  0.000000000000E+00 -4.498386350680E-01
     38 F   7 N     3.549354306479E-01 -4.498386350680E-01  0.000000000000E+00
     39 F   7 N    -4.498386350680E-01  0.000000000000E+00  3.549354306479E-01
     40 F   7 N    -3.549354306479E-01 -3.549354306479E-01  1.952259342841E-01
     41 F   7 N    -3.549354306479E-01  1.952259342841E-01 -3.549354306479E-01
     42 F   7 N    -4.498386350680E-01  3.549354306479E-01  0.000000000000E+00
     43 T   6 C    -2.753415779237E-01  3.554552841409E-01  3.554552841409E-01
     44 T   6 C     0.000000000000E+00  3.692031379354E-01 -3.554552841409E-01
     45 F   6 C     2.753415779237E-01 -3.692031379354E-01 -3.692031379354E-01
     46 F   6 C     0.000000000000E+00 -3.554552841409E-01  3.692031379354E-01
     47 T   6 C     3.554552841409E-01 -2.753415779237E-01  3.554552841409E-01
     48 F   6 C     3.554552841409E-01  3.554552841409E-01 -2.753415779237E-01
     49 T   6 C     3.692031379354E-01  0.000000000000E+00 -3.554552841409E-01
     50 F   6 C     3.692031379354E-01 -3.554552841409E-01  0.000000000000E+00
     51 F   6 C    -3.554552841409E-01  0.000000000000E+00  3.692031379354E-01
     52 F   6 C    -3.692031379354E-01 -3.692031379354E-01  2.753415779237E-01
     53 F   6 C    -3.692031379354E-01  2.753415779237E-01 -3.692031379354E-01
     54 F   6 C    -3.554552841409E-01  3.692031379354E-01  0.000000000000E+00
     55 T   6 C    -3.900233654299E-01  2.507015044654E-01  1.960421923039E-01
     56 T   6 C     5.465931216150E-02  4.139344422662E-01 -1.960421923039E-01
     57 F   6 C     3.900233654299E-01 -4.139344422662E-01 -3.592751301047E-01
     58 F   6 C    -5.465931216150E-02 -2.507015044654E-01  3.592751301047E-01
     59 T   6 C     1.960421923039E-01 -3.900233654299E-01  2.507015044654E-01
     60 T   6 C     2.507015044654E-01  1.960421923039E-01 -3.900233654299E-01
     61 T   6 C     3.592751301047E-01 -5.465931216150E-02 -2.507015044654E-01
     62 T   6 C     4.139344422662E-01 -1.960421923039E-01  5.465931216150E-02
     63 F   6 C    -1.960421923039E-01  5.465931216150E-02  4.139344422662E-01
     64 F   6 C    -4.139344422662E-01 -3.592751301047E-01  3.900233654299E-01
     65 F   6 C    -3.592751301047E-01  3.900233654299E-01 -4.139344422662E-01
     66 F   6 C    -2.507015044654E-01  3.592751301047E-01 -5.465931216150E-02
     67 F   6 C     2.507015044654E-01 -3.900233654299E-01  1.960421923039E-01
     68 F   6 C     4.139344422662E-01  5.465931216150E-02 -1.960421923039E-01
     69 F   6 C    -4.139344422662E-01  3.900233654299E-01 -3.592751301047E-01
     70 F   6 C    -2.507015044654E-01 -5.465931216150E-02  3.592751301047E-01
     71 F   6 C    -3.900233654299E-01  1.960421923039E-01  2.507015044654E-01
     72 F   6 C     1.960421923039E-01  2.507015044654E-01 -3.900233654299E-01
     73 F   6 C    -5.465931216150E-02  3.592751301047E-01 -2.507015044654E-01
     74 F   6 C    -1.960421923039E-01  4.139344422662E-01  5.465931216150E-02
     75 F   6 C     5.465931216150E-02 -1.960421923039E-01  4.139344422662E-01
     76 F   6 C    -3.592751301047E-01 -4.139344422662E-01  3.900233654299E-01
     77 F   6 C     3.900233654299E-01 -3.592751301047E-01 -4.139344422662E-01
     78 F   6 C     3.592751301047E-01 -2.507015044654E-01 -5.465931216150E-02
     79 T   1 H    -4.386323361233E-01  2.226174491966E-01  1.139743334979E-01
     80 T   1 H     1.086431156987E-01  4.473933303788E-01 -1.139743334979E-01
     81 F   1 H     4.386323361233E-01 -4.473933303788E-01 -3.387502146801E-01
     82 F   1 H    -1.086431156987E-01 -2.226174491966E-01  3.387502146801E-01
     83 T   1 H     1.139743334979E-01 -4.386323361233E-01  2.226174491966E-01
     84 T   1 H     2.226174491966E-01  1.139743334979E-01 -4.386323361233E-01
     85 T   1 H     3.387502146801E-01 -1.086431156987E-01 -2.226174491966E-01
     86 T   1 H     4.473933303788E-01 -1.139743334979E-01  1.086431156987E-01
     87 F   1 H    -1.139743334979E-01  1.086431156987E-01  4.473933303788E-01
     88 F   1 H    -4.473933303788E-01 -3.387502146801E-01  4.386323361233E-01
     89 F   1 H    -3.387502146801E-01  4.386323361233E-01 -4.473933303788E-01
     90 F   1 H    -2.226174491966E-01  3.387502146801E-01 -1.086431156987E-01
     91 F   1 H     2.226174491966E-01 -4.386323361233E-01  1.139743334979E-01
     92 F   1 H     4.473933303788E-01  1.086431156987E-01 -1.139743334979E-01
     93 F   1 H    -4.473933303788E-01  4.386323361233E-01 -3.387502146801E-01
     94 F   1 H    -2.226174491966E-01 -1.086431156987E-01  3.387502146801E-01
     95 F   1 H    -4.386323361233E-01  1.139743334979E-01  2.226174491966E-01
     96 F   1 H     1.139743334979E-01  2.226174491966E-01 -4.386323361233E-01
     97 F   1 H    -1.086431156987E-01  3.387502146801E-01 -2.226174491966E-01
     98 F   1 H    -1.139743334979E-01  4.473933303788E-01  1.086431156987E-01
     99 F   1 H     1.086431156987E-01 -1.139743334979E-01  4.473933303788E-01
    100 F   1 H    -3.387502146801E-01 -4.473933303788E-01  4.386323361233E-01
    101 F   1 H     4.386323361233E-01 -3.387502146801E-01 -4.473933303788E-01
    102 F   1 H     3.387502146801E-01 -2.226174491966E-01 -1.086431156987E-01
    103 T   8 O    -1.626925587733E-01  4.464803619672E-01 -4.681159228825E-01
    104 T   8 O    -8.540371515025E-02  3.054233641092E-01  4.681159228825E-01
    105 F   8 O     1.626925587733E-01 -3.054233641092E-01 -3.908270792595E-01
    106 F   8 O     8.540371515025E-02 -4.464803619672E-01  3.908270792595E-01
    107 T   8 O    -4.681159228825E-01 -1.626925587733E-01  4.464803619672E-01
    108 T   8 O     4.464803619672E-01 -4.681159228825E-01 -1.626925587733E-01
    109 T   8 O     3.908270792595E-01  8.540371515025E-02 -4.464803619672E-01
    110 T   8 O     3.054233641092E-01  4.681159228825E-01 -8.540371515025E-02
    111 F   8 O     4.681159228825E-01 -8.540371515025E-02  3.054233641092E-01
    112 F   8 O    -3.054233641092E-01 -3.908270792595E-01  1.626925587733E-01
    113 F   8 O    -3.908270792595E-01  1.626925587733E-01 -3.054233641092E-01
    114 F   8 O    -4.464803619672E-01  3.908270792595E-01  8.540371515025E-02
    115 F   8 O     4.464803619672E-01 -1.626925587733E-01 -4.681159228825E-01
    116 F   8 O     3.054233641092E-01 -8.540371515025E-02  4.681159228825E-01
    117 F   8 O    -3.054233641092E-01  1.626925587733E-01 -3.908270792595E-01
    118 F   8 O    -4.464803619672E-01  8.540371515025E-02  3.908270792595E-01
    119 F   8 O    -1.626925587733E-01 -4.681159228825E-01  4.464803619672E-01
    120 F   8 O    -4.681159228825E-01  4.464803619672E-01 -1.626925587733E-01
    121 F   8 O     8.540371515025E-02  3.908270792595E-01 -4.464803619672E-01
    122 F   8 O     4.681159228825E-01  3.054233641092E-01 -8.540371515025E-02
    123 F   8 O    -8.540371515025E-02  4.681159228825E-01  3.054233641092E-01
    124 F   8 O    -3.908270792595E-01 -3.054233641092E-01  1.626925587733E-01
    125 F   8 O     1.626925587733E-01 -3.908270792595E-01 -3.054233641092E-01
    126 F   8 O     3.908270792595E-01 -4.464803619672E-01  8.540371515025E-02

 TRANSFORMATION MATRIX PRIMITIVE-CRYSTALLOGRAPHIC CELL
  0.0000  1.0000  1.0000  1.0000  0.0000  1.0000  1.0000  1.0000  0.0000

 *******************************************************************************
 CRYSTALLOGRAPHIC CELL (VOLUME=       5867.71647099)
         A              B              C           ALPHA      BETA       GAMMA 
    18.03667058    18.03667058    18.03667058    90.000000  90.000000  90.000000

 COORDINATES IN THE CRYSTALLOGRAPHIC CELL
     ATOM                 X/A                 Y/B                 Z/C    
 *******************************************************************************
      1 T 248 CD    0.000000000000E+00  2.500000000000E-01 -5.000000000000E-01
      2 F 248 CD    5.000000000000E-01  2.500000000000E-01  7.817470100038E-17
      3 F 248 CD   -5.000000000000E-01  0.000000000000E+00  2.500000000000E-01
      4 T 248 CD    2.500000000000E-01 -5.000000000000E-01  2.605823366679E-17
      5 F 248 CD    2.500000000000E-01  0.000000000000E+00 -5.000000000000E-01
      6 F 248 CD    0.000000000000E+00 -5.000000000000E-01  2.500000000000E-01
      7 T   7 N    -3.355080355200E-02  2.973637622876E-01  3.861219225868E-01
      8 T   7 N     3.355080355200E-02 -2.973637622876E-01  3.861219225868E-01
      9 F   7 N    -3.355080355200E-02 -2.973637622876E-01 -3.861219225868E-01
     10 F   7 N     3.355080355200E-02  2.973637622876E-01 -3.861219225868E-01
     11 T   7 N     3.861219225868E-01 -3.355080355200E-02  2.973637622876E-01
     12 T   7 N     2.973637622876E-01  3.861219225868E-01 -3.355080355200E-02
     13 T   7 N    -3.861219225868E-01  3.355080355200E-02  2.973637622876E-01
     14 T   7 N    -2.973637622876E-01  3.861219225868E-01  3.355080355200E-02
     15 F   7 N     3.861219225868E-01  3.355080355200E-02 -2.973637622876E-01
     16 F   7 N    -2.973637622876E-01 -3.861219225868E-01 -3.355080355200E-02
     17 F   7 N    -3.861219225868E-01 -3.355080355200E-02 -2.973637622876E-01
     18 F   7 N     2.973637622876E-01 -3.861219225868E-01  3.355080355200E-02
     19 F   7 N     2.973637622876E-01 -3.355080355200E-02  3.861219225868E-01
     20 F   7 N    -2.973637622876E-01  3.355080355200E-02  3.861219225868E-01
     21 F   7 N    -2.973637622876E-01 -3.355080355200E-02 -3.861219225868E-01
     22 F   7 N     2.973637622876E-01  3.355080355200E-02 -3.861219225868E-01
     23 F   7 N    -3.355080355200E-02  3.861219225868E-01  2.973637622876E-01
     24 F   7 N     3.861219225868E-01  2.973637622876E-01 -3.355080355200E-02
     25 F   7 N     3.355080355200E-02 -3.861219225868E-01  2.973637622876E-01
     26 F   7 N     3.861219225868E-01 -2.973637622876E-01  3.355080355200E-02
     27 F   7 N     3.355080355200E-02  3.861219225868E-01 -2.973637622876E-01
     28 F   7 N    -3.861219225868E-01 -2.973637622876E-01 -3.355080355200E-02
     29 F   7 N    -3.355080355200E-02 -3.861219225868E-01 -2.973637622876E-01
     30 F   7 N    -3.861219225868E-01  2.973637622876E-01  3.355080355200E-02
     31 T   7 N    -4.525483977899E-01 -9.761296714207E-02 -9.761296714207E-02
     32 T   7 N     4.525483977899E-01  9.761296714207E-02 -9.761296714207E-02
     33 F   7 N    -4.525483977899E-01  9.761296714207E-02  9.761296714207E-02
     34 F   7 N     4.525483977899E-01 -9.761296714207E-02  9.761296714207E-02
     35 T   7 N    -9.761296714207E-02 -4.525483977899E-01 -9.761296714207E-02
     36 F   7 N    -9.761296714207E-02 -9.761296714207E-02 -4.525483977899E-01
     37 T   7 N     9.761296714207E-02  4.525483977899E-01 -9.761296714207E-02
     38 F   7 N     9.761296714207E-02 -9.761296714207E-02  4.525483977899E-01
     39 F   7 N    -9.761296714207E-02  4.525483977899E-01  9.761296714207E-02
     40 F   7 N     9.761296714207E-02  9.761296714207E-02 -4.525483977899E-01
     41 F   7 N     9.761296714207E-02 -4.525483977899E-01  9.761296714207E-02
     42 F   7 N    -9.761296714207E-02  9.761296714207E-02  4.525483977899E-01
     43 T   6 C    -6.873926897264E-03  3.623292110382E-01  3.623292110382E-01
     44 T   6 C     6.873926897264E-03 -3.623292110382E-01  3.623292110382E-01
     45 F   6 C    -6.873926897264E-03 -3.623292110382E-01 -3.623292110382E-01
     46 F   6 C     6.873926897264E-03  3.623292110382E-01 -3.623292110382E-01
     47 T   6 C     3.623292110382E-01 -6.873926897264E-03  3.623292110382E-01
     48 F   6 C     3.623292110382E-01  3.623292110382E-01 -6.873926897264E-03
     49 T   6 C    -3.623292110382E-01  6.873926897264E-03  3.623292110382E-01
     50 F   6 C    -3.623292110382E-01  3.623292110382E-01  6.873926897264E-03
     51 F   6 C     3.623292110382E-01  6.873926897264E-03 -3.623292110382E-01
     52 F   6 C    -3.623292110382E-01 -3.623292110382E-01 -6.873926897264E-03
     53 F   6 C    -3.623292110382E-01 -6.873926897264E-03 -3.623292110382E-01
     54 F   6 C     3.623292110382E-01 -3.623292110382E-01  6.873926897264E-03
     55 T   6 C    -8.161646890041E-02  2.776586612043E-01  3.323179733658E-01
     56 T   6 C     8.161646890041E-02 -2.776586612043E-01  3.323179733658E-01
     57 F   6 C    -8.161646890041E-02 -2.776586612043E-01 -3.323179733658E-01
     58 F   6 C     8.161646890041E-02  2.776586612043E-01 -3.323179733658E-01
     59 T   6 C     3.323179733658E-01 -8.161646890041E-02  2.776586612043E-01
     60 T   6 C     2.776586612043E-01  3.323179733658E-01 -8.161646890041E-02
     61 T   6 C    -3.323179733658E-01  8.161646890041E-02  2.776586612043E-01
     62 T   6 C    -2.776586612043E-01  3.323179733658E-01  8.161646890041E-02
     63 F   6 C     3.323179733658E-01  8.161646890041E-02 -2.776586612043E-01
     64 F   6 C    -2.776586612043E-01 -3.323179733658E-01 -8.161646890041E-02
     65 F   6 C    -3.323179733658E-01 -8.161646890041E-02 -2.776586612043E-01
     66 F   6 C     2.776586612043E-01 -3.323179733658E-01  8.161646890041E-02
     67 F   6 C     2.776586612043E-01 -8.161646890041E-02  3.323179733658E-01
     68 F   6 C    -2.776586612043E-01  8.161646890041E-02  3.323179733658E-01
     69 F   6 C    -2.776586612043E-01 -8.161646890041E-02 -3.323179733658E-01
     70 F   6 C     2.776586612043E-01  8.161646890041E-02 -3.323179733658E-01
     71 F   6 C    -8.161646890041E-02  3.323179733658E-01  2.776586612043E-01
     72 F   6 C     3.323179733658E-01  2.776586612043E-01 -8.161646890041E-02
     73 F   6 C     8.161646890041E-02 -3.323179733658E-01  2.776586612043E-01
     74 F   6 C     3.323179733658E-01 -2.776586612043E-01  8.161646890041E-02
     75 F   6 C     8.161646890041E-02  3.323179733658E-01 -2.776586612043E-01
     76 F   6 C    -3.323179733658E-01 -2.776586612043E-01 -8.161646890041E-02
     77 F   6 C    -8.161646890041E-02 -3.323179733658E-01 -2.776586612043E-01
     78 F   6 C    -3.323179733658E-01  2.776586612043E-01  8.161646890041E-02
     79 T   1 H    -1.123879405911E-01  2.263622740890E-01  3.350053897877E-01
     80 T   1 H     1.123879405911E-01 -2.263622740890E-01  3.350053897877E-01
     81 F   1 H    -1.123879405911E-01 -2.263622740890E-01 -3.350053897877E-01
     82 F   1 H     1.123879405911E-01  2.263622740890E-01 -3.350053897877E-01
     83 T   1 H     3.350053897877E-01 -1.123879405911E-01  2.263622740890E-01
     84 T   1 H     2.263622740890E-01  3.350053897877E-01 -1.123879405911E-01
     85 T   1 H    -3.350053897877E-01  1.123879405911E-01  2.263622740890E-01
     86 T   1 H    -2.263622740890E-01  3.350053897877E-01  1.123879405911E-01
     87 F   1 H     3.350053897877E-01  1.123879405911E-01 -2.263622740890E-01
     88 F   1 H    -2.263622740890E-01 -3.350053897877E-01 -1.123879405911E-01
     89 F   1 H    -3.350053897877E-01 -1.123879405911E-01 -2.263622740890E-01
     90 F   1 H     2.263622740890E-01 -3.350053897877E-01  1.123879405911E-01
     91 F   1 H     2.263622740890E-01 -1.123879405911E-01  3.350053897877E-01
     92 F   1 H    -2.263622740890E-01  1.123879405911E-01  3.350053897877E-01
     93 F   1 H    -2.263622740890E-01 -1.123879405911E-01 -3.350053897877E-01
     94 F   1 H     2.263622740890E-01  1.123879405911E-01 -3.350053897877E-01
     95 F   1 H    -1.123879405911E-01  3.350053897877E-01  2.263622740890E-01
     96 F   1 H     3.350053897877E-01  2.263622740890E-01 -1.123879405911E-01
     97 F   1 H     1.123879405911E-01 -3.350053897877E-01  2.263622740890E-01
     98 F   1 H     3.350053897877E-01 -2.263622740890E-01  1.123879405911E-01
     99 F   1 H     1.123879405911E-01  3.350053897877E-01 -2.263622740890E-01
    100 F   1 H    -3.350053897877E-01 -2.263622740890E-01 -1.123879405911E-01
    101 F   1 H    -1.123879405911E-01 -3.350053897877E-01 -2.263622740890E-01
    102 F   1 H    -3.350053897877E-01  2.263622740890E-01  1.123879405911E-01
    103 T   8 O    -4.294715010710E-01 -3.864442181153E-02 -1.240481369618E-01
    104 T   8 O     4.294715010710E-01  3.864442181153E-02 -1.240481369618E-01
    105 F   8 O    -4.294715010710E-01  3.864442181153E-02  1.240481369618E-01
    106 F   8 O     4.294715010710E-01 -3.864442181153E-02  1.240481369618E-01
    107 T   8 O    -1.240481369618E-01 -4.294715010710E-01 -3.864442181153E-02
    108 T   8 O    -3.864442181153E-02 -1.240481369618E-01 -4.294715010710E-01
    109 T   8 O     1.240481369618E-01  4.294715010710E-01 -3.864442181153E-02
    110 T   8 O     3.864442181153E-02 -1.240481369618E-01  4.294715010710E-01
    111 F   8 O    -1.240481369618E-01  4.294715010710E-01  3.864442181153E-02
    112 F   8 O     3.864442181153E-02  1.240481369618E-01 -4.294715010710E-01
    113 F   8 O     1.240481369618E-01 -4.294715010710E-01  3.864442181153E-02
    114 F   8 O    -3.864442181153E-02  1.240481369618E-01  4.294715010710E-01
    115 F   8 O    -3.864442181153E-02 -4.294715010710E-01 -1.240481369618E-01
    116 F   8 O     3.864442181153E-02  4.294715010710E-01 -1.240481369618E-01
    117 F   8 O     3.864442181153E-02 -4.294715010710E-01  1.240481369618E-01
    118 F   8 O    -3.864442181153E-02  4.294715010710E-01  1.240481369618E-01
    119 F   8 O    -4.294715010710E-01 -1.240481369618E-01 -3.864442181153E-02
    120 F   8 O    -1.240481369618E-01 -3.864442181153E-02 -4.294715010710E-01
    121 F   8 O     4.294715010710E-01  1.240481369618E-01 -3.864442181153E-02
    122 F   8 O    -1.240481369618E-01  3.864442181153E-02  4.294715010710E-01
    123 F   8 O     4.294715010710E-01 -1.240481369618E-01  3.864442181153E-02
    124 F   8 O     1.240481369618E-01  3.864442181153E-02 -4.294715010710E-01
    125 F   8 O    -4.294715010710E-01  1.240481369618E-01  3.864442181153E-02
    126 F   8 O     1.240481369618E-01 -3.864442181153E-02  4.294715010710E-01

 T = ATOM BELONGING TO THE ASYMMETRIC UNIT

 *******************************************************************************
 * CELL DEFORMATION
 *******************************************************************************

    ELASTIC STRAIN MATRIX (ADIMENSIONAL)

    1    0.0000000000    0.0000000000    0.0000000000
    2    0.0000000000    0.0000000000   -0.0150000000
    3    0.0000000000   -0.0150000000    0.0000000000

 LATTICE PARAMETERS (ANGSTROMS AND DEGREES) OF
 (1) ORIGINAL PRIMITIVE CELL
 (2) ORIGINAL CRYSTALLOGRAPHIC CELL
 (3) DEFORMED PRIMITIVE CELL
 (4) DEFORMED CRYSTALLOGRAPHIC CELL

            A           B           C        ALPHA       BETA        GAMMA         VOL
 (1)   15.620215   15.620215   15.620215  109.471221  109.471221  109.471221 2933.858235
 (2)   18.036671   18.036671   18.036671   90.000000   90.000000   90.000000 5867.716471
 (3)   15.464407   15.776804   15.776804  110.273470  109.472233  109.472233 2933.198117
 (4)   18.036671   18.038700   18.038700   91.718744   90.000000   90.000000 5866.396235

 * CELL DEFORMATION COMPLETE - NO. OF SYMMOPS   4
 *******************************************************************************
 LATTICE PARAMETERS (ANGSTROMS AND DEGREES) - BOHR = 0.5291772083 ANGSTROM
 PRIMITIVE CELL - CENTRING CODE 6/1 VOLUME=  2933.198117 - DENSITY  1.148 g/cm^3
         A              B              C           ALPHA      BETA       GAMMA 
    15.46440722    15.77680371    15.77680371   110.273470 109.472233 109.472233
 *******************************************************************************
 ATOMS IN THE ASYMMETRIC UNIT   34 - ATOMS IN THE UNIT CELL:  126
     ATOM                 X/A                 Y/B                 Z/C    
 *******************************************************************************
      1 T 248 CD   -2.500000000000E-01  5.000000000000E-01  2.500000000000E-01
      2 F 248 CD    2.500000000000E-01  5.000000000000E-01 -2.500000000000E-01
      3 F 248 CD    2.500000000000E-01 -2.500000000000E-01  5.000000000000E-01
      4 T 248 CD    5.000000000000E-01  2.500000000000E-01 -2.500000000000E-01
      5 F 248 CD    5.000000000000E-01 -2.500000000000E-01  2.500000000000E-01
      6 F 248 CD   -2.500000000000E-01  2.500000000000E-01  5.000000000000E-01
      7 T   7 N    -3.165143151256E-01  3.525711190348E-01  2.638129587356E-01
      8 T   7 N     8.875816029917E-02  4.196727261388E-01 -2.638129587356E-01
      9 F   7 N     3.165143151256E-01 -4.196727261388E-01 -3.309145658396E-01
     10 F   7 N    -8.875816029917E-02 -3.525711190348E-01  3.309145658396E-01
     11 T   7 N     2.638129587356E-01 -3.165143151256E-01  3.525711190348E-01
     12 T   7 N     3.525711190348E-01  2.638129587356E-01 -3.165143151256E-01
     13 T   7 N     3.309145658396E-01 -8.875816029917E-02 -3.525711190348E-01
     14 T   7 N     4.196727261388E-01 -2.638129587356E-01  8.875816029917E-02
     15 F   7 N    -2.638129587356E-01  8.875816029917E-02  4.196727261388E-01
     16 F   7 N    -4.196727261388E-01 -3.309145658396E-01  3.165143151256E-01
     17 F   7 N    -3.309145658396E-01  3.165143151256E-01 -4.196727261388E-01
     18 F   7 N    -3.525711190348E-01  3.309145658396E-01 -8.875816029917E-02
     19 F   7 N     3.525711190348E-01 -3.165143151256E-01  2.638129587356E-01
     20 F   7 N     4.196727261388E-01  8.875816029917E-02 -2.638129587356E-01
     21 F   7 N    -4.196727261388E-01  3.165143151256E-01 -3.309145658396E-01
     22 F   7 N    -3.525711190348E-01 -8.875816029917E-02  3.309145658396E-01
     23 F   7 N    -3.165143151256E-01  2.638129587356E-01  3.525711190348E-01
     24 F   7 N     2.638129587356E-01  3.525711190348E-01 -3.165143151256E-01
     25 F   7 N    -8.875816029917E-02  3.309145658396E-01 -3.525711190348E-01
     26 F   7 N    -2.638129587356E-01  4.196727261388E-01  8.875816029917E-02
     27 F   7 N     8.875816029917E-02 -2.638129587356E-01  4.196727261388E-01
     28 F   7 N    -3.309145658396E-01 -4.196727261388E-01  3.165143151256E-01
     29 F   7 N     3.165143151256E-01 -3.309145658396E-01 -4.196727261388E-01
     30 F   7 N     3.309145658396E-01 -3.525711190348E-01 -8.875816029917E-02
     31 T   7 N    -1.952259342841E-01  4.498386350680E-01  4.498386350680E-01
     32 T   7 N     0.000000000000E+00  3.549354306479E-01 -4.498386350680E-01
     33 F   7 N     1.952259342841E-01 -3.549354306479E-01 -3.549354306479E-01
     34 F   7 N     0.000000000000E+00 -4.498386350680E-01  3.549354306479E-01
     35 T   7 N     4.498386350680E-01 -1.952259342841E-01  4.498386350680E-01
     36 F   7 N     4.498386350680E-01  4.498386350680E-01 -1.952259342841E-01
     37 T   7 N     3.549354306479E-01  0.000000000000E+00 -4.498386350680E-01
     38 F   7 N     3.549354306479E-01 -4.498386350680E-01  2.602085213965E-18
     39 F   7 N    -4.498386350680E-01 -1.387778780781E-17  3.549354306479E-01
     40 F   7 N    -3.549354306479E-01 -3.549354306479E-01  1.952259342841E-01
     41 F   7 N    -3.549354306479E-01  1.952259342841E-01 -3.549354306479E-01
     42 F   7 N    -4.498386350680E-01  3.549354306479E-01 -6.938893903907E-18
     43 T   6 C    -2.753415779237E-01  3.554552841409E-01  3.554552841409E-01
     44 T   6 C     0.000000000000E+00  3.692031379354E-01 -3.554552841409E-01
     45 F   6 C     2.753415779237E-01 -3.692031379354E-01 -3.692031379354E-01
     46 F   6 C     0.000000000000E+00 -3.554552841409E-01  3.692031379354E-01
     47 T   6 C     3.554552841409E-01 -2.753415779237E-01  3.554552841409E-01
     48 F   6 C     3.554552841409E-01  3.554552841409E-01 -2.753415779237E-01
     49 T   6 C     3.692031379354E-01  0.000000000000E+00 -3.554552841409E-01
     50 F   6 C     3.692031379354E-01 -3.554552841409E-01 -2.027796875727E-17
     51 F   6 C    -3.554552841409E-01  0.000000000000E+00  3.692031379354E-01
     52 F   6 C    -3.692031379354E-01 -3.692031379354E-01  2.753415779237E-01
     53 F   6 C    -3.692031379354E-01  2.753415779237E-01 -3.692031379354E-01
     54 F   6 C    -3.554552841409E-01  3.692031379354E-01  2.176535861265E-17
     55 T   6 C    -3.900233654299E-01  2.507015044654E-01  1.960421923039E-01
     56 T   6 C     5.465931216150E-02  4.139344422662E-01 -1.960421923039E-01
     57 F   6 C     3.900233654299E-01 -4.139344422662E-01 -3.592751301047E-01
     58 F   6 C    -5.465931216150E-02 -2.507015044654E-01  3.592751301047E-01
     59 T   6 C     1.960421923039E-01 -3.900233654299E-01  2.507015044654E-01
     60 T   6 C     2.507015044654E-01  1.960421923039E-01 -3.900233654299E-01
     61 T   6 C     3.592751301047E-01 -5.465931216150E-02 -2.507015044654E-01
     62 T   6 C     4.139344422662E-01 -1.960421923039E-01  5.465931216150E-02
     63 F   6 C    -1.960421923039E-01  5.465931216150E-02  4.139344422662E-01
     64 F   6 C    -4.139344422662E-01 -3.592751301047E-01  3.900233654299E-01
     65 F   6 C    -3.592751301047E-01  3.900233654299E-01 -4.139344422662E-01
     66 F   6 C    -2.507015044654E-01  3.592751301047E-01 -5.465931216150E-02
     67 F   6 C     2.507015044654E-01 -3.900233654299E-01  1.960421923039E-01
     68 F   6 C     4.139344422662E-01  5.465931216150E-02 -1.960421923039E-01
     69 F   6 C    -4.139344422662E-01  3.900233654299E-01 -3.592751301047E-01
     70 F   6 C    -2.507015044654E-01 -5.465931216150E-02  3.592751301047E-01
     71 F   6 C    -3.900233654299E-01  1.960421923039E-01  2.507015044654E-01
     72 F   6 C     1.960421923039E-01  2.507015044654E-01 -3.900233654299E-01
     73 F   6 C    -5.465931216150E-02  3.592751301047E-01 -2.507015044654E-01
     74 F   6 C    -1.960421923039E-01  4.139344422662E-01  5.465931216150E-02
     75 F   6 C     5.465931216150E-02 -1.960421923039E-01  4.139344422662E-01
     76 F   6 C    -3.592751301047E-01 -4.139344422662E-01  3.900233654299E-01
     77 F   6 C     3.900233654299E-01 -3.592751301047E-01 -4.139344422662E-01
     78 F   6 C     3.592751301047E-01 -2.507015044654E-01 -5.465931216150E-02
     79 T   1 H    -4.386323361233E-01  2.226174491966E-01  1.139743334979E-01
     80 T   1 H     1.086431156987E-01  4.473933303788E-01 -1.139743334979E-01
     81 F   1 H     4.386323361233E-01 -4.473933303788E-01 -3.387502146801E-01
     82 F   1 H    -1.086431156987E-01 -2.226174491966E-01  3.387502146801E-01
     83 T   1 H     1.139743334979E-01 -4.386323361233E-01  2.226174491966E-01
     84 T   1 H     2.226174491966E-01  1.139743334979E-01 -4.386323361233E-01
     85 T   1 H     3.387502146801E-01 -1.086431156987E-01 -2.226174491966E-01
     86 T   1 H     4.473933303788E-01 -1.139743334979E-01  1.086431156987E-01
     87 F   1 H    -1.139743334979E-01  1.086431156987E-01  4.473933303788E-01
     88 F   1 H    -4.473933303788E-01 -3.387502146801E-01  4.386323361233E-01
     89 F   1 H    -3.387502146801E-01  4.386323361233E-01 -4.473933303788E-01
     90 F   1 H    -2.226174491966E-01  3.387502146801E-01 -1.086431156987E-01
     91 F   1 H     2.226174491966E-01 -4.386323361233E-01  1.139743334979E-01
     92 F   1 H     4.473933303788E-01  1.086431156987E-01 -1.139743334979E-01
     93 F   1 H    -4.473933303788E-01  4.386323361233E-01 -3.387502146801E-01
     94 F   1 H    -2.226174491966E-01 -1.086431156987E-01  3.387502146801E-01
     95 F   1 H    -4.386323361233E-01  1.139743334979E-01  2.226174491966E-01
     96 F   1 H     1.139743334979E-01  2.226174491966E-01 -4.386323361233E-01
     97 F   1 H    -1.086431156987E-01  3.387502146801E-01 -2.226174491966E-01
     98 F   1 H    -1.139743334979E-01  4.473933303788E-01  1.086431156987E-01
     99 F   1 H     1.086431156987E-01 -1.139743334979E-01  4.473933303788E-01
    100 F   1 H    -3.387502146801E-01 -4.473933303788E-01  4.386323361233E-01
    101 F   1 H     4.386323361233E-01 -3.387502146801E-01 -4.473933303788E-01
    102 F   1 H     3.387502146801E-01 -2.226174491966E-01 -1.086431156987E-01
    103 T   8 O    -1.626925587733E-01  4.464803619672E-01 -4.681159228825E-01
    104 T   8 O    -8.540371515025E-02  3.054233641092E-01  4.681159228825E-01
    105 F   8 O     1.626925587733E-01 -3.054233641092E-01 -3.908270792595E-01
    106 F   8 O     8.540371515025E-02 -4.464803619672E-01  3.908270792595E-01
    107 T   8 O    -4.681159228825E-01 -1.626925587733E-01  4.464803619672E-01
    108 T   8 O     4.464803619672E-01 -4.681159228825E-01 -1.626925587733E-01
    109 T   8 O     3.908270792595E-01  8.540371515025E-02 -4.464803619672E-01
    110 T   8 O     3.054233641092E-01  4.681159228825E-01 -8.540371515025E-02
    111 F   8 O     4.681159228825E-01 -8.540371515025E-02  3.054233641092E-01
    112 F   8 O    -3.054233641092E-01 -3.908270792595E-01  1.626925587733E-01
    113 F   8 O    -3.908270792595E-01  1.626925587733E-01 -3.054233641092E-01
    114 F   8 O    -4.464803619672E-01  3.908270792595E-01  8.540371515025E-02
    115 F   8 O     4.464803619672E-01 -1.626925587733E-01 -4.681159228825E-01
    116 F   8 O     3.054233641092E-01 -8.540371515025E-02  4.681159228825E-01
    117 F   8 O    -3.054233641092E-01  1.626925587733E-01 -3.908270792595E-01
    118 F   8 O    -4.464803619672E-01  8.540371515025E-02  3.908270792595E-01
    119 F   8 O    -1.626925587733E-01 -4.681159228825E-01  4.464803619672E-01
    120 F   8 O    -4.681159228825E-01  4.464803619672E-01 -1.626925587733E-01
    121 F   8 O     8.540371515025E-02  3.908270792595E-01 -4.464803619672E-01
    122 F   8 O     4.681159228825E-01  3.054233641092E-01 -8.540371515025E-02
    123 F   8 O    -8.540371515025E-02  4.681159228825E-01  3.054233641092E-01
    124 F   8 O    -3.908270792595E-01 -3.054233641092E-01  1.626925587733E-01
    125 F   8 O     1.626925587733E-01 -3.908270792595E-01 -3.054233641092E-01
    126 F   8 O     3.908270792595E-01 -4.464803619672E-01  8.540371515025E-02

 TRANSFORMATION MATRIX PRIMITIVE-CRYSTALLOGRAPHIC CELL
  0.0000  1.0000  1.0000  1.0000  0.0000  1.0000  1.0000  1.0000  0.0000

 *******************************************************************************
 CRYSTALLOGRAPHIC CELL (VOLUME=       5866.39623478)
         A              B              C           ALPHA      BETA       GAMMA 
    18.03667058    18.03869959    18.03869959    91.718744  90.000000  90.000000

 COORDINATES IN THE CRYSTALLOGRAPHIC CELL
     ATOM                 X/A                 Y/B                 Z/C    
 *******************************************************************************
      1 T 248 CD    0.000000000000E+00  2.500000000000E-01 -5.000000000000E-01
      2 F 248 CD    5.000000000000E-01  2.500000000000E-01  1.179611963664E-16
      3 F 248 CD   -5.000000000000E-01  3.989863994747E-17  2.500000000000E-01
      4 T 248 CD    2.500000000000E-01 -5.000000000000E-01  0.000000000000E+00
      5 F 248 CD    2.500000000000E-01 -2.602085213965E-17 -5.000000000000E-01
      6 F 248 CD    0.000000000000E+00 -5.000000000000E-01  2.500000000000E-01
      7 T   7 N    -3.355080355200E-02  2.973637622876E-01  3.861219225868E-01
      8 T   7 N     3.355080355200E-02 -2.973637622876E-01  3.861219225868E-01
      9 F   7 N    -3.355080355200E-02 -2.973637622876E-01 -3.861219225868E-01
     10 F   7 N     3.355080355200E-02  2.973637622876E-01 -3.861219225868E-01
     11 T   7 N     3.861219225868E-01 -3.355080355200E-02  2.973637622876E-01
     12 T   7 N     2.973637622876E-01  3.861219225868E-01 -3.355080355200E-02
     13 T   7 N    -3.861219225868E-01  3.355080355200E-02  2.973637622876E-01
     14 T   7 N    -2.973637622876E-01  3.861219225868E-01  3.355080355200E-02
     15 F   7 N     3.861219225868E-01  3.355080355200E-02 -2.973637622876E-01
     16 F   7 N    -2.973637622876E-01 -3.861219225868E-01 -3.355080355200E-02
     17 F   7 N    -3.861219225868E-01 -3.355080355200E-02 -2.973637622876E-01
     18 F   7 N     2.973637622876E-01 -3.861219225868E-01  3.355080355200E-02
     19 F   7 N     2.973637622876E-01 -3.355080355200E-02  3.861219225868E-01
     20 F   7 N    -2.973637622876E-01  3.355080355200E-02  3.861219225868E-01
     21 F   7 N    -2.973637622876E-01 -3.355080355200E-02 -3.861219225868E-01
     22 F   7 N     2.973637622876E-01  3.355080355200E-02 -3.861219225868E-01
     23 F   7 N    -3.355080355200E-02  3.861219225868E-01  2.973637622876E-01
     24 F   7 N     3.861219225868E-01  2.973637622876E-01 -3.355080355200E-02
     25 F   7 N     3.355080355200E-02 -3.861219225868E-01  2.973637622876E-01
     26 F   7 N     3.861219225868E-01 -2.973637622876E-01  3.355080355200E-02
     27 F   7 N     3.355080355200E-02  3.861219225868E-01 -2.973637622876E-01
     28 F   7 N    -3.861219225868E-01 -2.973637622876E-01 -3.355080355200E-02
     29 F   7 N    -3.355080355200E-02 -3.861219225868E-01 -2.973637622876E-01
     30 F   7 N    -3.861219225868E-01  2.973637622876E-01  3.355080355200E-02
     31 T   7 N    -4.525483977899E-01 -9.761296714207E-02 -9.761296714207E-02
     32 T   7 N     4.525483977899E-01  9.761296714207E-02 -9.761296714207E-02
     33 F   7 N    -4.525483977899E-01  9.761296714207E-02  9.761296714207E-02
     34 F   7 N     4.525483977899E-01 -9.761296714207E-02  9.761296714207E-02
     35 T   7 N    -9.761296714207E-02 -4.525483977899E-01 -9.761296714207E-02
     36 F   7 N    -9.761296714207E-02 -9.761296714207E-02 -4.525483977899E-01
     37 T   7 N     9.761296714207E-02  4.525483977899E-01 -9.761296714207E-02
     38 F   7 N     9.761296714207E-02 -9.761296714207E-02  4.525483977899E-01
     39 F   7 N    -9.761296714207E-02  4.525483977899E-01  9.761296714207E-02
     40 F   7 N     9.761296714207E-02  9.761296714207E-02 -4.525483977899E-01
     41 F   7 N     9.761296714207E-02 -4.525483977899E-01  9.761296714207E-02
     42 F   7 N    -9.761296714207E-02  9.761296714207E-02  4.525483977899E-01
     43 T   6 C    -6.873926897264E-03  3.623292110382E-01  3.623292110382E-01
     44 T   6 C     6.873926897264E-03 -3.623292110382E-01  3.623292110382E-01
     45 F   6 C    -6.873926897264E-03 -3.623292110382E-01 -3.623292110382E-01
     46 F   6 C     6.873926897264E-03  3.623292110382E-01 -3.623292110382E-01
     47 T   6 C     3.623292110382E-01 -6.873926897264E-03  3.623292110382E-01
     48 F   6 C     3.623292110382E-01  3.623292110382E-01 -6.873926897264E-03
     49 T   6 C    -3.623292110382E-01  6.873926897264E-03  3.623292110382E-01
     50 F   6 C    -3.623292110382E-01  3.623292110382E-01  6.873926897264E-03
     51 F   6 C     3.623292110382E-01  6.873926897264E-03 -3.623292110382E-01
     52 F   6 C    -3.623292110382E-01 -3.623292110382E-01 -6.873926897264E-03
     53 F   6 C    -3.623292110382E-01 -6.873926897264E-03 -3.623292110382E-01
     54 F   6 C     3.623292110382E-01 -3.623292110382E-01  6.873926897264E-03
     55 T   6 C    -8.161646890041E-02  2.776586612043E-01  3.323179733658E-01
     56 T   6 C     8.161646890041E-02 -2.776586612043E-01  3.323179733658E-01
     57 F   6 C    -8.161646890041E-02 -2.776586612043E-01 -3.323179733658E-01
     58 F   6 C     8.161646890041E-02  2.776586612043E-01 -3.323179733658E-01
     59 T   6 C     3.323179733658E-01 -8.161646890041E-02  2.776586612043E-01
     60 T   6 C     2.776586612043E-01  3.323179733658E-01 -8.161646890041E-02
     61 T   6 C    -3.323179733658E-01  8.161646890041E-02  2.776586612043E-01
     62 T   6 C    -2.776586612043E-01  3.323179733658E-01  8.161646890041E-02
     63 F   6 C     3.323179733658E-01  8.161646890041E-02 -2.776586612043E-01
     64 F   6 C    -2.776586612043E-01 -3.323179733658E-01 -8.161646890041E-02
     65 F   6 C    -3.323179733658E-01 -8.161646890041E-02 -2.776586612043E-01
     66 F   6 C     2.776586612043E-01 -3.323179733658E-01  8.161646890041E-02
     67 F   6 C     2.776586612043E-01 -8.161646890041E-02  3.323179733658E-01
     68 F   6 C    -2.776586612043E-01  8.161646890041E-02  3.323179733658E-01
     69 F   6 C    -2.776586612043E-01 -8.161646890041E-02 -3.323179733658E-01
     70 F   6 C     2.776586612043E-01  8.161646890041E-02 -3.323179733658E-01
     71 F   6 C    -8.161646890041E-02  3.323179733658E-01  2.776586612043E-01
     72 F   6 C     3.323179733658E-01  2.776586612043E-01 -8.161646890041E-02
     73 F   6 C     8.161646890041E-02 -3.323179733658E-01  2.776586612043E-01
     74 F   6 C     3.323179733658E-01 -2.776586612043E-01  8.161646890041E-02
     75 F   6 C     8.161646890041E-02  3.323179733658E-01 -2.776586612043E-01
     76 F   6 C    -3.323179733658E-01 -2.776586612043E-01 -8.161646890041E-02
     77 F   6 C    -8.161646890041E-02 -3.323179733658E-01 -2.776586612043E-01
     78 F   6 C    -3.323179733658E-01  2.776586612043E-01  8.161646890041E-02
     79 T   1 H    -1.123879405911E-01  2.263622740890E-01  3.350053897877E-01
     80 T   1 H     1.123879405911E-01 -2.263622740890E-01  3.350053897877E-01
     81 F   1 H    -1.123879405911E-01 -2.263622740890E-01 -3.350053897877E-01
     82 F   1 H     1.123879405911E-01  2.263622740890E-01 -3.350053897877E-01
     83 T   1 H     3.350053897877E-01 -1.123879405911E-01  2.263622740890E-01
     84 T   1 H     2.263622740890E-01  3.350053897877E-01 -1.123879405911E-01
     85 T   1 H    -3.350053897877E-01  1.123879405911E-01  2.263622740890E-01
     86 T   1 H    -2.263622740890E-01  3.350053897877E-01  1.123879405911E-01
     87 F   1 H     3.350053897877E-01  1.123879405911E-01 -2.263622740890E-01
     88 F   1 H    -2.263622740890E-01 -3.350053897877E-01 -1.123879405911E-01
     89 F   1 H    -3.350053897877E-01 -1.123879405911E-01 -2.263622740890E-01
     90 F   1 H     2.263622740890E-01 -3.350053897877E-01  1.123879405911E-01
     91 F   1 H     2.263622740890E-01 -1.123879405911E-01  3.350053897877E-01
     92 F   1 H    -2.263622740890E-01  1.123879405911E-01  3.350053897877E-01
     93 F   1 H    -2.263622740890E-01 -1.123879405911E-01 -3.350053897877E-01
     94 F   1 H     2.263622740890E-01  1.123879405911E-01 -3.350053897877E-01
     95 F   1 H    -1.123879405911E-01  3.350053897877E-01  2.263622740890E-01
     96 F   1 H     3.350053897877E-01  2.263622740890E-01 -1.123879405911E-01
     97 F   1 H     1.123879405911E-01 -3.350053897877E-01  2.263622740890E-01
     98 F   1 H     3.350053897877E-01 -2.263622740890E-01  1.123879405911E-01
     99 F   1 H     1.123879405911E-01  3.350053897877E-01 -2.263622740890E-01
    100 F   1 H    -3.350053897877E-01 -2.263622740890E-01 -1.123879405911E-01
    101 F   1 H    -1.123879405911E-01 -3.350053897877E-01 -2.263622740890E-01
    102 F   1 H    -3.350053897877E-01  2.263622740890E-01  1.123879405911E-01
    103 T   8 O    -4.294715010710E-01 -3.864442181153E-02 -1.240481369618E-01
    104 T   8 O     4.294715010710E-01  3.864442181153E-02 -1.240481369618E-01
    105 F   8 O    -4.294715010710E-01  3.864442181153E-02  1.240481369618E-01
    106 F   8 O     4.294715010710E-01 -3.864442181153E-02  1.240481369618E-01
    107 T   8 O    -1.240481369618E-01 -4.294715010710E-01 -3.864442181153E-02
    108 T   8 O    -3.864442181153E-02 -1.240481369618E-01 -4.294715010710E-01
    109 T   8 O     1.240481369618E-01  4.294715010710E-01 -3.864442181153E-02
    110 T   8 O     3.864442181153E-02 -1.240481369618E-01  4.294715010710E-01
    111 F   8 O    -1.240481369618E-01  4.294715010710E-01  3.864442181153E-02
    112 F   8 O     3.864442181153E-02  1.240481369618E-01 -4.294715010710E-01
    113 F   8 O     1.240481369618E-01 -4.294715010710E-01  3.864442181153E-02
    114 F   8 O    -3.864442181153E-02  1.240481369618E-01  4.294715010710E-01
    115 F   8 O    -3.864442181153E-02 -4.294715010710E-01 -1.240481369618E-01
    116 F   8 O     3.864442181153E-02  4.294715010710E-01 -1.240481369618E-01
    117 F   8 O     3.864442181153E-02 -4.294715010710E-01  1.240481369618E-01
    118 F   8 O    -3.864442181153E-02  4.294715010710E-01  1.240481369618E-01
    119 F   8 O    -4.294715010710E-01 -1.240481369618E-01 -3.864442181153E-02
    120 F   8 O    -1.240481369618E-01 -3.864442181153E-02 -4.294715010710E-01
    121 F   8 O     4.294715010710E-01  1.240481369618E-01 -3.864442181153E-02
    122 F   8 O    -1.240481369618E-01  3.864442181153E-02  4.294715010710E-01
    123 F   8 O     4.294715010710E-01 -1.240481369618E-01  3.864442181153E-02
    124 F   8 O     1.240481369618E-01  3.864442181153E-02 -4.294715010710E-01
    125 F   8 O    -4.294715010710E-01  1.240481369618E-01  3.864442181153E-02
    126 F   8 O     1.240481369618E-01 -3.864442181153E-02  4.294715010710E-01

 T = ATOM BELONGING TO THE ASYMMETRIC UNIT

 ****    4 SYMMOPS - TRANSLATORS IN FRACTIONAL UNITS
 **** MATRICES AND TRANSLATORS IN THE CRYSTALLOGRAPHIC REFERENCE FRAME
   V INV                    ROTATION MATRICES                   TRANSLATORS
   1   1  1.00  0.00  0.00  0.00  1.00  0.00  0.00  0.00  1.00  0.00  0.00  0.00
   2   2 -1.00  0.00  0.00 -1.00  0.00  1.00 -1.00  1.00 -0.00  0.00  0.00  0.00
   3   3  1.00  0.00  0.00  0.00  0.00  1.00  0.00  1.00 -0.00  0.00  0.00  0.00
   4   4 -1.00  0.00  0.00 -1.00  1.00  0.00 -1.00 -0.00  1.00  0.00  0.00  0.00

 DIRECT LATTICE VECTORS CARTESIAN COMPONENTS (ANGSTROM)
          X                    Y                    Z
  -0.901833529124E+01   0.888306026187E+01   0.888306026187E+01
   0.901833529124E+01  -0.915361032061E+01   0.915361032061E+01
   0.901833529124E+01   0.915361032061E+01  -0.915361032061E+01


 CARTESIAN COORDINATES - PRIMITIVE CELL
 *******************************************************************************
 *      ATOM          X(ANGSTROM)         Y(ANGSTROM)         Z(ANGSTROM)
 *******************************************************************************
    1   248 CD    0.000000000000E+00 -1.366277796623E+01  9.221247835293E+00
    2   248 CD    9.018335291240E+00 -1.352750293686E+01  2.029125440529E-01
    3   248 CD    9.018335291240E+00  2.029125440529E-01 -1.352750293686E+01
    4   248 CD   -1.352750293686E+01  9.018335291240E+00 -1.352750293686E-01
    5   248 CD   -1.352750293686E+01 -1.352750293686E-01  9.018335291240E+00
    6   248 CD    0.000000000000E+00  9.221247835293E+00 -1.366277796623E+01
    7     7 N    -6.051447914450E-01  5.258986914713E+00  6.883902139019E+00
    8     7 N     6.051447914450E-01 -5.467917532385E+00  7.044805705725E+00
    9     7 N    -6.051447914450E-01 -5.258986914713E+00 -6.883902139019E+00
   10     7 N     6.051447914450E-01  5.467917532385E+00 -7.044805705725E+00
   11     7 N     6.964353922372E+00 -6.855965747982E-01  5.372529395421E+00
   12     7 N     5.363452223549E+00  6.973431094244E+00 -7.096101002806E-01
   13     7 N    -6.964353922372E+00  5.246930080918E-01  5.354375051677E+00
   14     7 N    -5.363452223549E+00  6.955276750500E+00  5.006794826094E-01
   15     7 N     6.964353922372E+00  6.855965747982E-01 -5.372529395421E+00
   16     7 N    -5.363452223549E+00 -6.955276750500E+00 -5.006794826094E-01
   17     7 N    -6.964353922372E+00 -5.246930080918E-01 -5.354375051677E+00
   18     7 N     5.363452223549E+00 -6.973431094244E+00  7.096101002806E-01
   19     7 N     5.363452223549E+00 -7.096101002806E-01  6.973431094244E+00
   20     7 N    -5.363452223549E+00  5.006794826094E-01  6.955276750500E+00
   21     7 N    -5.363452223549E+00 -5.006794826094E-01 -6.955276750500E+00
   22     7 N     5.363452223549E+00  7.096101002806E-01 -6.973431094244E+00
   23     7 N    -6.051447914450E-01  6.883902139019E+00  5.258986914713E+00
   24     7 N     6.964353922372E+00  5.372529395421E+00 -6.855965747982E-01
   25     7 N     6.051447914450E-01 -7.044805705725E+00  5.467917532385E+00
   26     7 N     6.964353922372E+00 -5.372529395421E+00  6.855965747982E-01
   27     7 N     6.051447914450E-01  7.044805705725E+00 -5.467917532385E+00
   28     7 N    -6.964353922372E+00 -5.354375051677E+00 -5.246930080918E-01
   29     7 N    -6.051447914450E-01 -6.883902139019E+00 -5.258986914713E+00
   30     7 N    -6.964353922372E+00  5.354375051677E+00  5.246930080918E-01
   31     7 N    -8.162466373566E+00 -1.734203738926E+00 -1.734203738926E+00
   32     7 N     8.162466373566E+00  1.787022126914E+00 -1.787022126914E+00
   33     7 N    -8.162466373566E+00  1.734203738926E+00  1.734203738926E+00
   34     7 N     8.162466373566E+00 -1.787022126914E+00  1.787022126914E+00
   35     7 N    -1.760612932920E+00 -8.136057179572E+00 -1.638175937317E+00
   36     7 N    -1.760612932920E+00 -1.638175937317E+00 -8.136057179572E+00
   37     7 N     1.760612932920E+00  8.188875567560E+00 -1.883049928523E+00
   38     7 N     1.760612932920E+00 -1.883049928523E+00  8.188875567560E+00
   39     7 N    -1.760612932920E+00  8.136057179572E+00  1.638175937317E+00
   40     7 N     1.760612932920E+00  1.883049928523E+00 -8.188875567560E+00
   41     7 N     1.760612932920E+00 -8.188875567560E+00  1.883049928523E+00
   42     7 N    -1.760612932920E+00  1.638175937317E+00  8.136057179572E+00
   43     6 C    -1.239827550540E-01  6.437184432576E+00  6.437184432576E+00
   44     6 C     1.239827550540E-01 -6.633240811234E+00  6.633240811234E+00
   45     6 C    -1.239827550540E-01 -6.437184432576E+00 -6.437184432576E+00
   46     6 C     1.239827550540E-01  6.633240811234E+00 -6.633240811234E+00
   47     6 C     6.535212621905E+00 -2.220109443826E-01  6.537072363231E+00
   48     6 C     6.535212621905E+00  6.537072363231E+00 -2.220109443826E-01
   49     6 C    -6.535212621905E+00  2.595456572542E-02  6.533352880579E+00
   50     6 C    -6.535212621905E+00  6.533352880579E+00  2.595456572542E-02
   51     6 C     6.535212621905E+00  2.220109443826E-01 -6.537072363231E+00
   52     6 C    -6.535212621905E+00 -6.533352880579E+00 -2.595456572542E-02
   53     6 C    -6.535212621905E+00 -2.595456572542E-02 -6.533352880579E+00
   54     6 C     6.535212621905E+00 -6.537072363231E+00  2.220109443826E-01
   55     6 C    -1.472089363662E+00  4.918129159300E+00  5.918789247138E+00
   56     6 C     1.472089363662E+00 -5.097946453728E+00  6.069030381334E+00
   57     6 C    -1.472089363662E+00 -4.918129159300E+00 -5.918789247138E+00
   58     6 C     1.472089363662E+00  5.097946453728E+00 -6.069030381334E+00
   59     6 C     5.993909814236E+00 -1.547209930760E+00  5.030119146969E+00
   60     6 C     5.008037806514E+00  6.015991154691E+00 -1.561998010876E+00
   61     6 C    -5.993909814236E+00  1.396968796564E+00  4.985956466059E+00
   62     6 C    -5.008037806514E+00  5.971828473781E+00  1.382180716448E+00
   63     6 C     5.993909814236E+00  1.547209930760E+00 -5.030119146969E+00
   64     6 C    -5.008037806514E+00 -5.971828473781E+00 -1.382180716448E+00
   65     6 C    -5.993909814236E+00 -1.396968796564E+00 -4.985956466059E+00
   66     6 C     5.008037806514E+00 -6.015991154691E+00  1.561998010876E+00
   67     6 C     5.008037806514E+00 -1.561998010876E+00  6.015991154691E+00
   68     6 C    -5.008037806514E+00  1.382180716448E+00  5.971828473781E+00
   69     6 C    -5.008037806514E+00 -1.382180716448E+00 -5.971828473781E+00
   70     6 C     5.008037806514E+00  1.561998010876E+00 -6.015991154691E+00
   71     6 C    -1.472089363662E+00  5.918789247138E+00  4.918129159300E+00
   72     6 C     5.993909814236E+00  5.030119146969E+00 -1.547209930760E+00
   73     6 C     1.472089363662E+00 -6.069030381334E+00  5.097946453728E+00
   74     6 C     5.993909814236E+00 -5.030119146969E+00  1.547209930760E+00
   75     6 C     1.472089363662E+00  6.069030381334E+00 -5.097946453728E+00
   76     6 C    -5.993909814236E+00 -4.985956466059E+00 -1.396968796564E+00
   77     6 C    -1.472089363662E+00 -5.918789247138E+00 -4.918129159300E+00
   78     6 C    -5.993909814236E+00  4.985956466059E+00  1.396968796564E+00
   79     1 H    -2.027104261885E+00  3.992186042161E+00  5.981139532405E+00
   80     1 H     2.027104261885E+00 -4.173457497929E+00  6.103624185507E+00
   81     1 H    -2.027104261885E+00 -3.992186042161E+00 -5.981139532405E+00
   82     1 H     2.027104261885E+00  4.173457497929E+00 -6.103624185507E+00
   83     1 H     6.042381858956E+00 -2.088346588436E+00  4.113228333973E+00
   84     1 H     4.082821770045E+00  6.072788422884E+00 -2.117739989769E+00
   85     1 H    -6.042381858956E+00  1.965861935334E+00  4.052415206117E+00
   86     1 H    -4.082821770045E+00  6.011975295028E+00  1.936468534001E+00
   87     1 H     6.042381858956E+00  2.088346588436E+00 -4.113228333973E+00
   88     1 H    -4.082821770045E+00 -6.011975295028E+00 -1.936468534001E+00
   89     1 H    -6.042381858956E+00 -1.965861935334E+00 -4.052415206117E+00
   90     1 H     4.082821770045E+00 -6.072788422884E+00  2.117739989769E+00
   91     1 H     4.082821770045E+00 -2.117739989769E+00  6.072788422884E+00
   92     1 H    -4.082821770045E+00  1.936468534001E+00  6.011975295028E+00
   93     1 H    -4.082821770045E+00 -1.936468534001E+00 -6.011975295028E+00
   94     1 H     4.082821770045E+00  2.117739989769E+00 -6.072788422884E+00
   95     1 H    -2.027104261885E+00  5.981139532405E+00  3.992186042161E+00
   96     1 H     6.042381858956E+00  4.113228333973E+00 -2.088346588436E+00
   97     1 H     2.027104261885E+00 -6.103624185507E+00  4.173457497929E+00
   98     1 H     6.042381858956E+00 -4.113228333973E+00  2.088346588436E+00
   99     1 H     2.027104261885E+00  6.103624185507E+00 -4.173457497929E+00
  100     1 H    -6.042381858956E+00 -4.052415206117E+00 -1.965861935334E+00
  101     1 H    -2.027104261885E+00 -5.981139532405E+00 -3.992186042161E+00
  102     1 H    -6.042381858956E+00  4.052415206117E+00  1.965861935334E+00
  103     8 O    -7.746235989381E+00 -6.634554753237E-01 -2.226960132159E+00
  104     8 O     7.746235989381E+00  7.305779368062E-01 -2.247870633341E+00
  105     8 O    -7.746235989381E+00  6.634554753238E-01  2.226960132159E+00
  106     8 O     7.746235989381E+00 -7.305779368063E-01  2.247870633341E+00
  107     8 O    -2.237415382750E+00 -7.735780738790E+00 -5.808231662243E-01
  108     8 O    -6.970167060650E-01 -2.121221842909E+00 -7.712674758640E+00
  109     8 O     2.237415382750E+00  7.756691239972E+00 -8.132102459057E-01
  110     8 O     6.970167060650E-01 -2.353608922591E+00  7.779797220122E+00
  111     8 O    -2.237415382750E+00  7.735780738790E+00  5.808231662243E-01
  112     8 O     6.970167060650E-01  2.353608922591E+00 -7.779797220122E+00
  113     8 O     2.237415382750E+00 -7.756691239972E+00  8.132102459057E-01
  114     8 O    -6.970167060650E-01  2.121221842909E+00  7.712674758640E+00
  115     8 O    -6.970167060650E-01 -7.712674758640E+00 -2.121221842909E+00
  116     8 O     6.970167060650E-01  7.779797220122E+00 -2.353608922591E+00
  117     8 O     6.970167060650E-01 -7.779797220122E+00  2.353608922591E+00
  118     8 O    -6.970167060650E-01  7.712674758640E+00  2.121221842909E+00
  119     8 O    -7.746235989381E+00 -2.226960132159E+00 -6.634554753237E-01
  120     8 O    -2.237415382750E+00 -5.808231662243E-01 -7.735780738790E+00
  121     8 O     7.746235989381E+00  2.247870633341E+00 -7.305779368062E-01
  122     8 O    -2.237415382750E+00  5.808231662243E-01  7.735780738790E+00
  123     8 O     7.746235989381E+00 -2.247870633341E+00  7.305779368062E-01
  124     8 O     2.237415382750E+00  8.132102459057E-01 -7.756691239972E+00
  125     8 O    -7.746235989381E+00  2.226960132159E+00  6.634554753238E-01
  126     8 O     2.237415382750E+00 -8.132102459057E-01  7.756691239972E+00
 INFORMATION **** EXCBUF **** EXCH. BIPO BUFFER: WORDS USED =           0

 DFT PARAMETERS

     ATOM       ELECTRONS   NET CHARGE   R(ANGSTROM)
   1 248  CD     20.0000      0.0000     1.52000000
   7   7  N       7.0000      0.0000     0.74000000
  43   6  C       6.0000      0.0000     0.77000000
  79   1  H       1.0000      0.0000     1.11000000
 103   8  O       8.0000      0.0000     0.74000000

 SIZE OF GRID=    2026312
 TTTTTTTTTTTTTTTTTTTTTTTTTTTTTT MAKE_GRID2  TELAPSE      755.45 TCPU      635.06
 BECKE WEIGHT FUNCTION
 RADSAFE =     2.00
 TOLERANCES - DENSITY:10**- 6; POTENTIAL:10**- 9; GRID WGT:10**-14

 RADIAL INTEGRATION  - INTERVALS (POINTS,UPPER LIMIT):            1( 99,  4.0*R)

 ANGULAR INTEGRATION - INTERVALS (ACCURACY LEVEL [N. POINTS] UPPER LIMIT):
  1(  6[ 146]   0.2)  2( 11[ 302]   0.5)  3( 14[ 590]   0.9)  4( 18[1454]   3.5)
  5( 14[ 590]9999.0)
 EEEEEEEEEE INT_CALC TERMINATION  DATE 10 11 2020 TIME 18:53:22.3

 *******************************************************************************
 ZIF65Cd (cif CCDC 743558, GUPCUQ01)                                             
 CRYSTAL - SCF - TYPE OF CALCULATION :  RESTRICTED CLOSED SHELL
 *******************************************************************************

 CAPPA:IS1  2;IS2  2;IS3  2; K PTS MONK NET   5; SYMMOPS:K SPACE   8;G SPACE   4

 TTTTTTTTTTTTTTTTTTTTTTTTTTTTTT SDIK        TELAPSE      757.65 TCPU      637.12

 INFORMATION FROM INTEGRAL EVALUATION

 RESTART FROM A PREVIOUS DENSITY MATRIX - DEP ACTIVE
 NUMBER OF COUPLE SETS (NEW, OLD, FOUND):   11308   11308   11308
 NUMBER OF IRREDUCIBLE G VECTORS        :   11364   11364   11364
 CHARGE NORMALIZATION FACTOR   1.00002293
 TOTAL ATOMIC CHARGES:
  18.6711102  18.6711102  18.6711102  18.6711740  18.6711740  18.6711102
   7.5443868   7.5408866   7.5443868   7.5408866   7.5483658   7.5470472
   7.5370632   7.5386220   7.5483658   7.5386220   7.5370632   7.5470472
   7.5470472   7.5386220   7.5386220   7.5470472   7.5443868   7.5483658
   7.5408866   7.5483658   7.5408866   7.5370632   7.5443868   7.5370632
   6.7353556   6.7464719   6.7353556   6.7464719   6.7469744   6.7469744
   6.7348142   6.7348142   6.7469744   6.7348142   6.7348142   6.7469744
   5.3902931   5.4090779   5.3902931   5.4090779   5.3996390   5.3996390
   5.3998010   5.3998010   5.3996390   5.3998010   5.3998010   5.3996390
   6.0021352   6.0162229   6.0021352   6.0162229   6.0103005   6.0155280
   6.0079594   6.0028889   6.0103005   6.0028889   6.0079594   6.0155280
   6.0155280   6.0028889   6.0028889   6.0155280   6.0021352   6.0103005
   6.0162229   6.0103005   6.0162229   6.0079594   6.0021352   6.0079594
   0.8762596   0.8760405   0.8762596   0.8760405   0.8800566   0.8757023
   0.8723576   0.8766894   0.8800566   0.8766894   0.8723576   0.8757023
   0.8757023   0.8766894   0.8766894   0.8757023   0.8762596   0.8800566
   0.8760405   0.8800566   0.8760405   0.8723576   0.8762596   0.8723576
   8.3331642   8.3343707   8.3331642   8.3343707   8.3339940   8.3323313
   8.3336028   8.3354993   8.3339940   8.3354993   8.3336028   8.3323313
   8.3323313   8.3354993   8.3354993   8.3323313   8.3331642   8.3339940
   8.3343707   8.3339940   8.3343707   8.3336028   8.3331642   8.3336028
 TTTTTTTTTTTTTTTTTTTTTTTTTTTTTT MOQGAD      TELAPSE      763.82 TCPU      643.25
 TTTTTTTTTTTTTTTTTTTTTTTTTTTTTT SHELLXN     TELAPSE      766.88 TCPU      645.46
 TTTTTTTTTTTTTTTTTTTTTTTTTTTTTT MONMO3      TELAPSE      767.44 TCPU      646.01
 NUMERICALLY INTEGRATED DENSITY    804.0000135513
 TTTTTTTTTTTTTTTTTTTTTTTTTTTTTT NUMDFT      TELAPSE      771.38 TCPU      649.96
 CYC   0 ETOT(AU) -6.170325713017E+03 DETOT -6.17E+03 tst  4.23E-13 PX  1.00E+00
 TTTTTTTTTTTTTTTTTTTTTTTTTTTTTT DIIS        TELAPSE      771.46 TCPU      650.04
 TTTTTTTTTTTTTTTTTTTTTTTTTTTTTT FDIK        TELAPSE      830.70 TCPU      708.77
 INSULATING STATE
 TOP OF VALENCE BANDS -    BAND    402; K    5; EIG -2.1941164E-01 AU
 TOP OF VALENCE BANDS -    BAND    402; K    1; EIG -2.1951142E-01 AU
 BOTTOM OF VIRTUAL BANDS - BAND    403; K    5; EIG -1.2377544E-01 AU
 DIRECT ENERGY BAND GAP:   2.6024 eV
 BOTTOM OF VIRTUAL BANDS - BAND    403; K    1; EIG -1.2375591E-01 AU
 TTTTTTTTTTTTTTTTTTTTTTTTTTTTTT PDIG        TELAPSE      831.11 TCPU      709.17
 CHARGE NORMALIZATION FACTOR   1.00000000
 TOTAL ATOMIC CHARGES:
  18.6700559  18.6700559  18.6700559  18.6699640  18.6699640  18.6700559
   7.5144672   7.5695460   7.5144672   7.5695460   7.5151933   7.5369847
   7.5713246   7.5469310   7.5151933   7.5469310   7.5713246   7.5369847
   7.5369847   7.5469310   7.5469310   7.5369847   7.5144672   7.5151933
   7.5695460   7.5151933   7.5695460   7.5713246   7.5144672   7.5713246
   6.7787845   6.7051095   6.7787845   6.7051095   6.7275897   6.7275897
   6.7545003   6.7545003   6.7275897   6.7545003   6.7545003   6.7275897
   5.4196031   5.3823547   5.4196031   5.3823547   5.4045638   5.4045638
   5.3956428   5.3956428   5.4045638   5.3956428   5.3956428   5.4045638
   6.0138021   6.0032548   6.0138021   6.0032548   6.0172498   5.9933410
   6.0019997   6.0261204   6.0172498   6.0261204   6.0019997   5.9933410
   5.9933410   6.0261204   6.0261204   5.9933410   6.0138021   6.0172498
   6.0032548   6.0172498   6.0032548   6.0019997   6.0138021   6.0019997
   0.8734863   0.8786367   0.8734863   0.8786367   0.8798751   0.8807101
   0.8724990   0.8716988   0.8798751   0.8716988   0.8724990   0.8807101
   0.8807101   0.8716988   0.8716988   0.8807101   0.8734863   0.8798751
   0.8786367   0.8798751   0.8786367   0.8724990   0.8734863   0.8724990
   8.3428071   8.3259925   8.3428071   8.3259925   8.3301227   8.3732525
   8.3379348   8.2925094   8.3301227   8.2925094   8.3379348   8.3732525
   8.3732525   8.2925094   8.2925094   8.3732525   8.3428071   8.3301227
   8.3259925   8.3301227   8.3259925   8.3379348   8.3428071   8.3379348
 TTTTTTTTTTTTTTTTTTTTTTTTTTTTTT MOQGAD      TELAPSE      831.12 TCPU      709.18
 TTTTTTTTTTTTTTTTTTTTTTTTTTTTTT SHELLXN     TELAPSE      833.93 TCPU      711.39
 TTTTTTTTTTTTTTTTTTTTTTTTTTTTTT MONMO3      TELAPSE      834.70 TCPU      712.17
 NUMERICALLY INTEGRATED DENSITY    804.0000098202
 TTTTTTTTTTTTTTTTTTTTTTTTTTTTTT NUMDFT      TELAPSE      838.51 TCPU      715.98
 CYC   1 ETOT(AU) -6.170235949694E+03 DETOT  8.98E-02 tst  0.00E+00 PX  1.27E-02
 TTTTTTTTTTTTTTTTTTTTTTTTTTTTTT DIIS        TELAPSE      838.72 TCPU      716.19
 DIIS TEST: 0.40291E-01 AT SCF   CYCLE   1 - MIX   30 %
 TTTTTTTTTTTTTTTTTTTTTTTTTTTTTT FDIK        TELAPSE      853.27 TCPU      730.09
 INSULATING STATE
 TOP OF VALENCE BANDS -    BAND    402; K    5; EIG -2.1862757E-01 AU
 TOP OF VALENCE BANDS -    BAND    402; K    1; EIG -2.1864724E-01 AU
 BOTTOM OF VIRTUAL BANDS - BAND    403; K    5; EIG -1.2210880E-01 AU
 DIRECT ENERGY BAND GAP:   2.6264 eV
 BOTTOM OF VIRTUAL BANDS - BAND    403; K    1; EIG -1.2203782E-01 AU
 TTTTTTTTTTTTTTTTTTTTTTTTTTTTTT PDIG        TELAPSE      853.68 TCPU      730.50
 CHARGE NORMALIZATION FACTOR   1.00000000
 TOTAL ATOMIC CHARGES:
  18.6721628  18.6721628  18.6721628  18.6704591  18.6704591  18.6721628
   7.5473332   7.5386851   7.5473332   7.5386851   7.5501177   7.5474488
   7.5305656   7.5414366   7.5501177   7.5414366   7.5305656   7.5474488
   7.5474488   7.5414366   7.5414366   7.5474488   7.5473332   7.5501177
   7.5386851   7.5501177   7.5386851   7.5305656   7.5473332   7.5305656
   6.7212152   6.7564906   6.7212152   6.7564906   6.7476055   6.7476055
   6.7356841   6.7356841   6.7476055   6.7356841   6.7356841   6.7476055
   5.3863857   5.4126908   5.3863857   5.4126908   5.4037244   5.4037244
   5.3978601   5.3978601   5.4037244   5.3978601   5.3978601   5.4037244
   6.0181547   6.0041196   6.0181547   6.0041196   6.0211204   6.0167154
   5.9960706   5.9989575   6.0211204   5.9989575   5.9960706   6.0167154
   6.0167154   5.9989575   5.9989575   6.0167154   6.0181547   6.0211204
   6.0041196   6.0211204   6.0041196   5.9960706   6.0181547   5.9960706
   0.8759906   0.8765023   0.8759906   0.8765023   0.8795393   0.8724906
   0.8725556   0.8800122   0.8795393   0.8800122   0.8725556   0.8724906
   0.8724906   0.8800122   0.8800122   0.8724906   0.8759906   0.8795393
   0.8765023   0.8795393   0.8765023   0.8725556   0.8759906   0.8725556
   8.3408847   8.3240680   8.3408847   8.3240680   8.3461500   8.2891813
   8.3203556   8.3808870   8.3461500   8.3808870   8.3203556   8.2891813
   8.2891813   8.3808870   8.3808870   8.2891813   8.3408847   8.3461500
   8.3240680   8.3461500   8.3240680   8.3203556   8.3408847   8.3203556
 TTTTTTTTTTTTTTTTTTTTTTTTTTTTTT MOQGAD      TELAPSE      853.69 TCPU      730.51
 TTTTTTTTTTTTTTTTTTTTTTTTTTTTTT SHELLXN     TELAPSE      858.26 TCPU      732.72
 TTTTTTTTTTTTTTTTTTTTTTTTTTTTTT MONMO3      TELAPSE      859.14 TCPU      733.60
 NUMERICALLY INTEGRATED DENSITY    804.0000090158
 TTTTTTTTTTTTTTTTTTTTTTTTTTTTTT NUMDFT      TELAPSE      862.97 TCPU      737.43
 CYC   2 ETOT(AU) -6.170226710538E+03 DETOT  9.24E-03 tst  1.04E-04 PX  1.15E-02
 TTTTTTTTTTTTTTTTTTTTTTTTTTTTTT DIIS        TELAPSE      863.51 TCPU      737.97
 DIIS TEST: 0.98428E-01 AT SCF   CYCLE   2 - DIIS ACTIVE - HISTORY:     2 CYCLES
 TTTTTTTTTTTTTTTTTTTTTTTTTTTTTT FDIK        TELAPSE      874.77 TCPU      748.33
 INSULATING STATE
 TOP OF VALENCE BANDS -    BAND    402; K    4; EIG -2.1860391E-01 AU
 TOP OF VALENCE BANDS -    BAND    402; K    1; EIG -2.1864798E-01 AU
 BOTTOM OF VIRTUAL BANDS - BAND    403; K    5; EIG -1.2072314E-01 AU
 INDIRECT ENERGY BAND GAP:   2.6635 eV
 BOTTOM OF VIRTUAL BANDS - BAND    403; K    1; EIG -1.2060082E-01 AU
 TTTTTTTTTTTTTTTTTTTTTTTTTTTTTT PDIG        TELAPSE      875.18 TCPU      748.73
 CHARGE NORMALIZATION FACTOR   1.00000000
 TOTAL ATOMIC CHARGES:
  18.6704960  18.6704960  18.6704960  18.6703052  18.6703052  18.6704960
   7.5350180   7.5497589   7.5350180   7.5497589   7.5337341   7.5464269
   7.5535346   7.5378227   7.5337341   7.5378227   7.5535346   7.5464269
   7.5464269   7.5378227   7.5378227   7.5464269   7.5350180   7.5337341
   7.5497589   7.5337341   7.5497589   7.5535346   7.5350180   7.5535346
   6.7457887   6.7368890   6.7457887   6.7368890   6.7385872   6.7385872
   6.7407605   6.7407605   6.7385872   6.7407605   6.7407605   6.7385872
   5.4016969   5.4009575   5.4016969   5.4009575   5.4019931   5.4019931
   5.3975112   5.3975112   5.4019931   5.3975112   5.3975112   5.4019931
   6.0027295   6.0120409   6.0027295   6.0120409   6.0101287   6.0073889
   6.0100231   6.0127029   6.0101287   6.0127029   6.0100231   6.0073889
   6.0073889   6.0127029   6.0127029   6.0073889   6.0027295   6.0101287
   6.0120409   6.0101287   6.0120409   6.0100231   6.0027295   6.0100231
   0.8785570   0.8743404   0.8785570   0.8743404   0.8823697   0.8755394
   0.8695119   0.8764772   0.8823697   0.8764772   0.8695119   0.8755394
   0.8755394   0.8764772   0.8764772   0.8755394   0.8785570   0.8823697
   0.8743404   0.8823697   0.8743404   0.8695119   0.8785570   0.8695119
   8.3441248   8.3253026   8.3441248   8.3253026   8.3163613   8.3601285
   8.3517753   8.3070363   8.3163613   8.3070363   8.3517753   8.3601285
   8.3601285   8.3070363   8.3070363   8.3601285   8.3441248   8.3163613
   8.3253026   8.3163613   8.3253026   8.3517753   8.3441248   8.3517753
 TTTTTTTTTTTTTTTTTTTTTTTTTTTTTT MOQGAD      TELAPSE      875.19 TCPU      748.74
 TTTTTTTTTTTTTTTTTTTTTTTTTTTTTT SHELLXN     TELAPSE      878.17 TCPU      750.96
 TTTTTTTTTTTTTTTTTTTTTTTTTTTTTT MONMO3      TELAPSE      878.99 TCPU      751.78
 NUMERICALLY INTEGRATED DENSITY    804.0000098309
 TTTTTTTTTTTTTTTTTTTTTTTTTTTTTT NUMDFT      TELAPSE      882.80 TCPU      755.59
 CYC   3 ETOT(AU) -6.170240210410E+03 DETOT -1.35E-02 tst  7.10E-05 PX  1.05E-02
 TTTTTTTTTTTTTTTTTTTTTTTTTTTTTT DIIS        TELAPSE      885.18 TCPU      757.97
 DIIS TEST: 0.13448E-01 AT SCF   CYCLE   3 - DIIS ACTIVE - HISTORY:     3 CYCLES
 TTTTTTTTTTTTTTTTTTTTTTTTTTTTTT FDIK        TELAPSE      896.85 TCPU      767.53
 INSULATING STATE
 TOP OF VALENCE BANDS -    BAND    402; K    5; EIG -2.1982794E-01 AU
 TOP OF VALENCE BANDS -    BAND    402; K    1; EIG -2.1993296E-01 AU
 BOTTOM OF VIRTUAL BANDS - BAND    403; K    5; EIG -1.2013302E-01 AU
 DIRECT ENERGY BAND GAP:   2.7128 eV
 BOTTOM OF VIRTUAL BANDS - BAND    403; K    1; EIG -1.1970334E-01 AU
 TTTTTTTTTTTTTTTTTTTTTTTTTTTTTT PDIG        TELAPSE      897.25 TCPU      767.93
 CHARGE NORMALIZATION FACTOR   1.00000000
 TOTAL ATOMIC CHARGES:
  18.6704129  18.6704129  18.6704129  18.6703422  18.6703422  18.6704129
   7.5274883   7.5572751   7.5274883   7.5572751   7.5289466   7.5439614
   7.5560822   7.5415653   7.5289466   7.5415653   7.5560822   7.5439614
   7.5439614   7.5415653   7.5415653   7.5439614   7.5274883   7.5289466
   7.5572751   7.5289466   7.5572751   7.5560822   7.5274883   7.5560822
   6.7549770   6.7271173   6.7549770   6.7271173   6.7363158   6.7363158
   6.7457270   6.7457270   6.7363158   6.7457270   6.7457270   6.7363158
   5.4073867   5.3936558   5.4073867   5.3936558   5.4035528   5.4035528
   5.3973362   5.3973362   5.4035528   5.3973362   5.3973362   5.4035528
   6.0089857   6.0097365   6.0089857   6.0097365   6.0138746   6.0034842
   6.0038293   6.0151953   6.0138746   6.0151953   6.0038293   6.0034842
   6.0034842   6.0151953   6.0151953   6.0034842   6.0089857   6.0138746
   6.0097365   6.0138746   6.0097365   6.0038293   6.0089857   6.0038293
   0.8766464   0.8757448   0.8766464   0.8757448   0.8820042   0.8766302
   0.8701468   0.8757044   0.8820042   0.8757044   0.8701468   0.8766302
   0.8766302   0.8757044   0.8757044   0.8766302   0.8766464   0.8820042
   0.8757448   0.8820042   0.8757448   0.8701468   0.8766464   0.8701468
   8.3411859   8.3261094   8.3411859   8.3261094   8.3400021   8.3414595
   8.3270236   8.3268340   8.3400021   8.3268340   8.3270236   8.3414595
   8.3414595   8.3268340   8.3268340   8.3414595   8.3411859   8.3400021
   8.3261094   8.3400021   8.3261094   8.3270236   8.3411859   8.3270236
 TTTTTTTTTTTTTTTTTTTTTTTTTTTTTT MOQGAD      TELAPSE      897.27 TCPU      767.94
 TTTTTTTTTTTTTTTTTTTTTTTTTTTTTT SHELLXN     TELAPSE      900.78 TCPU      770.15
 TTTTTTTTTTTTTTTTTTTTTTTTTTTTTT MONMO3      TELAPSE      901.81 TCPU      771.18
 NUMERICALLY INTEGRATED DENSITY    804.0000101962
 TTTTTTTTTTTTTTTTTTTTTTTTTTTTTT NUMDFT      TELAPSE      905.62 TCPU      774.99
 CYC   4 ETOT(AU) -6.170241933968E+03 DETOT -1.72E-03 tst  1.35E-05 PX  3.11E-03
 TTTTTTTTTTTTTTTTTTTTTTTTTTTTTT DIIS        TELAPSE      906.06 TCPU      775.43
 DIIS TEST: 0.20008E-02 AT SCF   CYCLE   4 - DIIS ACTIVE - HISTORY:     4 CYCLES
 TTTTTTTTTTTTTTTTTTTTTTTTTTTTTT FDIK        TELAPSE      916.96 TCPU      785.41
 INSULATING STATE
 TOP OF VALENCE BANDS -    BAND    402; K    5; EIG -2.2040603E-01 AU
 TOP OF VALENCE BANDS -    BAND    402; K    1; EIG -2.2058912E-01 AU
 BOTTOM OF VIRTUAL BANDS - BAND    403; K    5; EIG -1.2032402E-01 AU
 DIRECT ENERGY BAND GAP:   2.7234 eV
 BOTTOM OF VIRTUAL BANDS - BAND    403; K    1; EIG -1.1996221E-01 AU
 TTTTTTTTTTTTTTTTTTTTTTTTTTTTTT PDIG        TELAPSE      917.36 TCPU      785.82
 CHARGE NORMALIZATION FACTOR   1.00000000
 TOTAL ATOMIC CHARGES:
  18.6706102  18.6706102  18.6706102  18.6700979  18.6700979  18.6706102
   7.5284797   7.5562035   7.5284797   7.5562035   7.5316171   7.5437961
   7.5530280   7.5419891   7.5316171   7.5419891   7.5530280   7.5437961
   7.5437961   7.5419891   7.5419891   7.5437961   7.5284797   7.5316171
   7.5562035   7.5316171   7.5562035   7.5530280   7.5284797   7.5530280
   6.7523983   6.7292844   6.7523983   6.7292844   6.7363350   6.7363350
   6.7453029   6.7453029   6.7363350   6.7453029   6.7453029   6.7363350
   5.4061221   5.3955542   5.4061221   5.3955542   5.4024328   5.4024328
   5.3981552   5.3981552   5.4024328   5.3981552   5.3981552   5.4024328
   6.0130006   6.0055194   6.0130006   6.0055194   6.0174767   6.0050109
   6.0012394   6.0135369   6.0174767   6.0135369   6.0012394   6.0050109
   6.0050109   6.0135369   6.0135369   6.0050109   6.0130006   6.0174767
   6.0055194   6.0174767   6.0055194   6.0012394   6.0130006   6.0012394
   0.8753547   0.8770640   0.8753547   0.8770640   0.8815287   0.8763678
   0.8706422   0.8759338   0.8815287   0.8759338   0.8706422   0.8763678
   0.8763678   0.8759338   0.8759338   0.8763678   0.8753547   0.8815287
   0.8770640   0.8815287   0.8770640   0.8706422   0.8753547   0.8706422
   8.3405444   8.3268456   8.3405444   8.3268456   8.3310950   8.3442869
   8.3368722   8.3230030   8.3310950   8.3230030   8.3368722   8.3442869
   8.3442869   8.3230030   8.3230030   8.3442869   8.3405444   8.3310950
   8.3268456   8.3310950   8.3268456   8.3368722   8.3405444   8.3368722
 TTTTTTTTTTTTTTTTTTTTTTTTTTTTTT MOQGAD      TELAPSE      917.37 TCPU      785.83
 TTTTTTTTTTTTTTTTTTTTTTTTTTTTTT SHELLXN     TELAPSE      921.58 TCPU      788.05
 TTTTTTTTTTTTTTTTTTTTTTTTTTTTTT MONMO3      TELAPSE      925.12 TCPU      791.59
 NUMERICALLY INTEGRATED DENSITY    804.0000099348
 TTTTTTTTTTTTTTTTTTTTTTTTTTTTTT NUMDFT      TELAPSE      928.93 TCPU      795.40
 CYC   5 ETOT(AU) -6.170242186206E+03 DETOT -2.52E-04 tst  1.35E-06 PX  1.43E-03
 TTTTTTTTTTTTTTTTTTTTTTTTTTTTTT DIIS        TELAPSE      929.31 TCPU      795.78
 DIIS TEST: 0.39214E-03 AT SCF   CYCLE   5 - DIIS ACTIVE - HISTORY:     5 CYCLES
 TTTTTTTTTTTTTTTTTTTTTTTTTTTTTT FDIK        TELAPSE      943.11 TCPU      809.18
 INSULATING STATE
 TOP OF VALENCE BANDS -    BAND    402; K    5; EIG -2.2031336E-01 AU
 TOP OF VALENCE BANDS -    BAND    402; K    1; EIG -2.2048991E-01 AU
 BOTTOM OF VIRTUAL BANDS - BAND    403; K    5; EIG -1.2019666E-01 AU
 DIRECT ENERGY BAND GAP:   2.7243 eV
 BOTTOM OF VIRTUAL BANDS - BAND    403; K    1; EIG -1.1978395E-01 AU
 TTTTTTTTTTTTTTTTTTTTTTTTTTTTTT PDIG        TELAPSE      943.52 TCPU      809.58
 CHARGE NORMALIZATION FACTOR   1.00000000
 TOTAL ATOMIC CHARGES:
  18.6706030  18.6706030  18.6706030  18.6700820  18.6700820  18.6706030
   7.5299682   7.5548940   7.5299682   7.5548940   7.5318192   7.5450524
   7.5540092   7.5398578   7.5318192   7.5398578   7.5540092   7.5450524
   7.5450524   7.5398578   7.5398578   7.5450524   7.5299682   7.5318192
   7.5548940   7.5318192   7.5548940   7.5540092   7.5299682   7.5540092
   6.7521416   6.7300747   6.7521416   6.7300747   6.7371819   6.7371819
   6.7440851   6.7440851   6.7371819   6.7440851   6.7440851   6.7371819
   5.4052872   5.3963294   5.4052872   5.3963294   5.4027423   5.4027423
   5.3977038   5.3977038   5.4027423   5.3977038   5.3977038   5.4027423
   6.0092940   6.0077695   6.0092940   6.0077695   6.0136103   6.0034340
   6.0052723   6.0152417   6.0136103   6.0152417   6.0052723   6.0034340
   6.0034340   6.0152417   6.0152417   6.0034340   6.0092940   6.0136103
   6.0077695   6.0136103   6.0077695   6.0052723   6.0092940   6.0052723
   0.8761246   0.8763701   0.8761246   0.8763701   0.8818166   0.8765215
   0.8703860   0.8757720   0.8818166   0.8757720   0.8703860   0.8765215
   0.8765215   0.8757720   0.8757720   0.8765215   0.8761246   0.8818166
   0.8763701   0.8818166   0.8763701   0.8703860   0.8761246   0.8703860
   8.3427702   8.3255158   8.3427702   8.3255158   8.3331775   8.3448850
   8.3335973   8.3235672   8.3331775   8.3235672   8.3335973   8.3448850
   8.3448850   8.3235672   8.3235672   8.3448850   8.3427702   8.3331775
   8.3255158   8.3331775   8.3255158   8.3335973   8.3427702   8.3335973
 TTTTTTTTTTTTTTTTTTTTTTTTTTTTTT MOQGAD      TELAPSE      943.53 TCPU      809.60
 TTTTTTTTTTTTTTTTTTTTTTTTTTTTTT SHELLXN     TELAPSE      948.09 TCPU      811.84
 TTTTTTTTTTTTTTTTTTTTTTTTTTTTTT MONMO3      TELAPSE      948.65 TCPU      812.41
 NUMERICALLY INTEGRATED DENSITY    804.0000100020
 TTTTTTTTTTTTTTTTTTTTTTTTTTTTTT NUMDFT      TELAPSE      952.46 TCPU      816.22
 CYC   6 ETOT(AU) -6.170242225185E+03 DETOT -3.90E-05 tst  6.29E-07 PX  4.94E-04
 TTTTTTTTTTTTTTTTTTTTTTTTTTTTTT DIIS        TELAPSE      952.91 TCPU      816.66
 DIIS TEST: 0.17912E-03 AT SCF   CYCLE   6 - DIIS ACTIVE - HISTORY:     6 CYCLES
 TTTTTTTTTTTTTTTTTTTTTTTTTTTTTT FDIK        TELAPSE      962.74 TCPU      825.30
 INSULATING STATE
 TOP OF VALENCE BANDS -    BAND    402; K    5; EIG -2.2020501E-01 AU
 TOP OF VALENCE BANDS -    BAND    402; K    1; EIG -2.2035679E-01 AU
 BOTTOM OF VIRTUAL BANDS - BAND    403; K    5; EIG -1.2025381E-01 AU
 DIRECT ENERGY BAND GAP:   2.7198 eV
 BOTTOM OF VIRTUAL BANDS - BAND    403; K    1; EIG -1.1988649E-01 AU
 TTTTTTTTTTTTTTTTTTTTTTTTTTTTTT PDIG        TELAPSE      963.14 TCPU      825.70
 CHARGE NORMALIZATION FACTOR   1.00000000
 TOTAL ATOMIC CHARGES:
  18.6705150  18.6705150  18.6705150  18.6702250  18.6702250  18.6705150
   7.5291022   7.5556160   7.5291022   7.5556160   7.5312460   7.5446878
   7.5532740   7.5415214   7.5312460   7.5415214   7.5532740   7.5446878
   7.5446878   7.5415214   7.5415214   7.5446878   7.5291022   7.5312460
   7.5556160   7.5312460   7.5556160   7.5532740   7.5291022   7.5532740
   6.7530981   6.7286042   6.7530981   6.7286042   6.7360953   6.7360953
   6.7454596   6.7454596   6.7360953   6.7454596   6.7454596   6.7360953
   5.4057212   5.3954980   5.4057212   5.3954980   5.4019238   5.4019238
   5.3988428   5.3988428   5.4019238   5.3988428   5.3988428   5.4019238
   6.0110785   6.0079904   6.0110785   6.0079904   6.0150980   6.0049961
   6.0029525   6.0135963   6.0150980   6.0135963   6.0029525   6.0049961
   6.0049961   6.0135963   6.0135963   6.0049961   6.0110785   6.0150980
   6.0079904   6.0150980   6.0079904   6.0029525   6.0110785   6.0029525
   0.8761221   0.8762504   0.8761221   0.8762504   0.8816987   0.8763033
   0.8704698   0.8760067   0.8816987   0.8760067   0.8704698   0.8763033
   0.8763033   0.8760067   0.8760067   0.8763033   0.8761221   0.8816987
   0.8762504   0.8816987   0.8762504   0.8704698   0.8761221   0.8704698
   8.3406222   8.3264366   8.3406222   8.3264366   8.3335203   8.3446618
   8.3352499   8.3220892   8.3335203   8.3220892   8.3352499   8.3446618
   8.3446618   8.3220892   8.3220892   8.3446618   8.3406222   8.3335203
   8.3264366   8.3335203   8.3264366   8.3352499   8.3406222   8.3352499
 TTTTTTTTTTTTTTTTTTTTTTTTTTTTTT MOQGAD      TELAPSE      963.15 TCPU      825.71
 TTTTTTTTTTTTTTTTTTTTTTTTTTTTTT SHELLXN     TELAPSE      966.29 TCPU      827.91
 TTTTTTTTTTTTTTTTTTTTTTTTTTTTTT MONMO3      TELAPSE      967.19 TCPU      828.82
 NUMERICALLY INTEGRATED DENSITY    804.0000098964
 TTTTTTTTTTTTTTTTTTTTTTTTTTTTTT NUMDFT      TELAPSE      971.01 TCPU      832.64
 CYC   7 ETOT(AU) -6.170242241551E+03 DETOT -1.64E-05 tst  3.27E-07 PX  3.44E-04
 TTTTTTTTTTTTTTTTTTTTTTTTTTTTTT DIIS        TELAPSE      971.98 TCPU      833.61
 DIIS TEST: 0.68147E-04 AT SCF   CYCLE   7 - DIIS ACTIVE - HISTORY:     7 CYCLES
 TTTTTTTTTTTTTTTTTTTTTTTTTTTTTT FDIK        TELAPSE      988.14 TCPU      847.72
 INSULATING STATE
 TOP OF VALENCE BANDS -    BAND    402; K    5; EIG -2.2026965E-01 AU
 TOP OF VALENCE BANDS -    BAND    402; K    1; EIG -2.2043375E-01 AU
 BOTTOM OF VIRTUAL BANDS - BAND    403; K    5; EIG -1.2023717E-01 AU
 DIRECT ENERGY BAND GAP:   2.7220 eV
 BOTTOM OF VIRTUAL BANDS - BAND    403; K    1; EIG -1.1981909E-01 AU
 TTTTTTTTTTTTTTTTTTTTTTTTTTTTTT PDIG        TELAPSE      988.56 TCPU      848.13
 CHARGE NORMALIZATION FACTOR   1.00000000
 TOTAL ATOMIC CHARGES:
  18.6706107  18.6706107  18.6706107  18.6700777  18.6700777  18.6706107
   7.5288033   7.5559505   7.5288033   7.5559505   7.5317622   7.5440758
   7.5539932   7.5407748   7.5317622   7.5407748   7.5539932   7.5440758
   7.5440758   7.5407748   7.5407748   7.5440758   7.5288033   7.5317622
   7.5559505   7.5317622   7.5559505   7.5539932   7.5288033   7.5539932
   6.7530969   6.7291002   6.7530969   6.7291002   6.7365456   6.7365456
   6.7448153   6.7448153   6.7365456   6.7448153   6.7448153   6.7365456
   5.4059000   5.3960175   5.4059000   5.3960175   5.4023939   5.4023939
   5.3979929   5.3979929   5.4023939   5.3979929   5.3979929   5.4023939
   6.0105448   6.0067383   6.0105448   6.0067383   6.0154865   6.0043544
   6.0036314   6.0143148   6.0154865   6.0143148   6.0036314   6.0043544
   6.0043544   6.0143148   6.0143148   6.0043544   6.0105448   6.0154865
   6.0067383   6.0154865   6.0067383   6.0036314   6.0105448   6.0036314
   0.8760446   0.8764249   0.8760446   0.8764249   0.8817400   0.8763969
   0.8704454   0.8759012   0.8817400   0.8759012   0.8704454   0.8763969
   0.8763969   0.8759012   0.8759012   0.8763969   0.8760446   0.8817400
   0.8764249   0.8817400   0.8764249   0.8704454   0.8760446   0.8704454
   8.3415300   8.3265477   8.3415300   8.3265477   8.3320401   8.3453932
   8.3342184   8.3234333   8.3320401   8.3234333   8.3342184   8.3453932
   8.3453932   8.3234333   8.3234333   8.3453932   8.3415300   8.3320401
   8.3265477   8.3320401   8.3265477   8.3342184   8.3415300   8.3342184
 TTTTTTTTTTTTTTTTTTTTTTTTTTTTTT MOQGAD      TELAPSE      988.58 TCPU      848.15
 TTTTTTTTTTTTTTTTTTTTTTTTTTTTTT SHELLXN     TELAPSE      993.49 TCPU      850.39
 TTTTTTTTTTTTTTTTTTTTTTTTTTTTTT MONMO3      TELAPSE      994.01 TCPU      850.91
 NUMERICALLY INTEGRATED DENSITY    804.0000099362
 TTTTTTTTTTTTTTTTTTTTTTTTTTTTTT NUMDFT      TELAPSE      997.84 TCPU      854.73
 CYC   8 ETOT(AU) -6.170242247313E+03 DETOT -5.76E-06 tst  9.21E-08 PX  1.90E-04
 TTTTTTTTTTTTTTTTTTTTTTTTTTTTTT DIIS        TELAPSE      999.23 TCPU      856.13
 DIIS TEST: 0.33609E-04 AT SCF   CYCLE   8 - DIIS ACTIVE - HISTORY:     8 CYCLES
 TTTTTTTTTTTTTTTTTTTTTTTTTTTTTT FDIK        TELAPSE     1010.47 TCPU      864.51
 INSULATING STATE
 TOP OF VALENCE BANDS -    BAND    402; K    5; EIG -2.2028251E-01 AU
 TOP OF VALENCE BANDS -    BAND    402; K    1; EIG -2.2044832E-01 AU
 BOTTOM OF VIRTUAL BANDS - BAND    403; K    5; EIG -1.2024239E-01 AU
 DIRECT ENERGY BAND GAP:   2.7222 eV
 BOTTOM OF VIRTUAL BANDS - BAND    403; K    1; EIG -1.1986158E-01 AU
 TTTTTTTTTTTTTTTTTTTTTTTTTTTTTT PDIG        TELAPSE     1010.88 TCPU      864.92
 CHARGE NORMALIZATION FACTOR   1.00000000
 TOTAL ATOMIC CHARGES:
  18.6705552  18.6705552  18.6705552  18.6701692  18.6701692  18.6705552
   7.5291251   7.5556191   7.5291251   7.5556191   7.5313173   7.5447526
   7.5535855   7.5410452   7.5313173   7.5410452   7.5535855   7.5447526
   7.5447526   7.5410452   7.5410452   7.5447526   7.5291251   7.5313173
   7.5556191   7.5313173   7.5556191   7.5535855   7.5291251   7.5535855
   6.7527124   6.7291111   6.7527124   6.7291111   6.7366900   6.7366900
   6.7448149   6.7448149   6.7366900   6.7448149   6.7448149   6.7366900
   5.4056525   5.3958473   5.4056525   5.3958473   5.4025302   5.4025302
   5.3980284   5.3980284   5.4025302   5.3980284   5.3980284   5.4025302
   6.0107743   6.0073809   6.0107743   6.0073809   6.0148333   6.0041753
   6.0036017   6.0144393   6.0148333   6.0144393   6.0036017   6.0041753
   6.0041753   6.0144393   6.0144393   6.0041753   6.0107743   6.0148333
   6.0073809   6.0148333   6.0073809   6.0036017   6.0107743   6.0036017
   0.8759786   0.8764553   0.8759786   0.8764553   0.8817646   0.8764483
   0.8704192   0.8758585   0.8817646   0.8758585   0.8704192   0.8764483
   0.8764483   0.8758585   0.8758585   0.8764483   0.8759786   0.8817646
   0.8764553   0.8817646   0.8764553   0.8704192   0.8759786   0.8704192
   8.3415388   8.3261317   8.3415388   8.3261317   8.3332179   8.3444276
   8.3352877   8.3224573   8.3332179   8.3224573   8.3352877   8.3444276
   8.3444276   8.3224573   8.3224573   8.3444276   8.3415388   8.3332179
   8.3261317   8.3332179   8.3261317   8.3352877   8.3415388   8.3352877
 TTTTTTTTTTTTTTTTTTTTTTTTTTTTTT MOQGAD      TELAPSE     1010.90 TCPU      864.93
 TTTTTTTTTTTTTTTTTTTTTTTTTTTTTT SHELLXN     TELAPSE     1015.60 TCPU      867.17
 TTTTTTTTTTTTTTTTTTTTTTTTTTTTTT MONMO3      TELAPSE     1018.09 TCPU      869.66
 NUMERICALLY INTEGRATED DENSITY    804.0000099561
 TTTTTTTTTTTTTTTTTTTTTTTTTTTTTT NUMDFT      TELAPSE     1021.93 TCPU      873.50
 CYC   9 ETOT(AU) -6.170242250380E+03 DETOT -3.07E-06 tst  4.09E-08 PX  1.54E-04
 TTTTTTTTTTTTTTTTTTTTTTTTTTTTTT DIIS        TELAPSE     1023.16 TCPU      874.73
 DIIS TEST: 0.12842E-04 AT SCF   CYCLE   9 - DIIS ACTIVE - HISTORY:     9 CYCLES
 TTTTTTTTTTTTTTTTTTTTTTTTTTTTTT FDIK        TELAPSE     1038.61 TCPU      887.97
 INSULATING STATE
 TOP OF VALENCE BANDS -    BAND    402; K    5; EIG -2.2028649E-01 AU
 TOP OF VALENCE BANDS -    BAND    402; K    1; EIG -2.2045377E-01 AU
 BOTTOM OF VIRTUAL BANDS - BAND    403; K    5; EIG -1.2024249E-01 AU
 DIRECT ENERGY BAND GAP:   2.7223 eV
 BOTTOM OF VIRTUAL BANDS - BAND    403; K    1; EIG -1.1986059E-01 AU
 TTTTTTTTTTTTTTTTTTTTTTTTTTTTTT PDIG        TELAPSE     1039.01 TCPU      888.37
 CHARGE NORMALIZATION FACTOR   1.00000000
 TOTAL ATOMIC CHARGES:
  18.6705701  18.6705701  18.6705701  18.6701276  18.6701276  18.6705701
   7.5293377   7.5554622   7.5293377   7.5554622   7.5315362   7.5445772
   7.5536732   7.5409063   7.5315362   7.5409063   7.5536732   7.5445772
   7.5445772   7.5409063   7.5409063   7.5445772   7.5293377   7.5315362
   7.5554622   7.5315362   7.5554622   7.5536732   7.5293377   7.5536732
   6.7528400   6.7290424   6.7528400   6.7290424   6.7364811   6.7364811
   6.7449987   6.7449987   6.7364811   6.7449987   6.7449987   6.7364811
   5.4056254   5.3958063   5.4056254   5.3958063   5.4022669   5.4022669
   5.3983307   5.3983307   5.4022669   5.3983307   5.3983307   5.4022669
   6.0106855   6.0075621   6.0106855   6.0075621   6.0149269   6.0044186
   6.0036058   6.0141507   6.0149269   6.0141507   6.0036058   6.0044186
   6.0044186   6.0141507   6.0141507   6.0044186   6.0106855   6.0149269
   6.0075621   6.0149269   6.0075621   6.0036058   6.0106855   6.0036058
   0.8759790   0.8764237   0.8759790   0.8764237   0.8817521   0.8764352
   0.8704325   0.8758910   0.8817521   0.8758910   0.8704325   0.8764352
   0.8764352   0.8758910   0.8758910   0.8764352   0.8759790   0.8817521
   0.8764237   0.8817521   0.8764237   0.8704325   0.8759790   0.8704325
   8.3413623   8.3261729   8.3413623   8.3261729   8.3326714   8.3451088
   8.3345234   8.3230368   8.3326714   8.3230368   8.3345234   8.3451088
   8.3451088   8.3230368   8.3230368   8.3451088   8.3413623   8.3326714
   8.3261729   8.3326714   8.3261729   8.3345234   8.3413623   8.3345234
 TTTTTTTTTTTTTTTTTTTTTTTTTTTTTT MOQGAD      TELAPSE     1039.02 TCPU      888.38
 TTTTTTTTTTTTTTTTTTTTTTTTTTTTTT SHELLXN     TELAPSE     1043.83 TCPU      890.64
 TTTTTTTTTTTTTTTTTTTTTTTTTTTTTT MONMO3      TELAPSE     1045.29 TCPU      892.09
 NUMERICALLY INTEGRATED DENSITY    804.0000099533
 TTTTTTTTTTTTTTTTTTTTTTTTTTTTTT NUMDFT      TELAPSE     1049.13 TCPU      895.93
 CYC  10 ETOT(AU) -6.170242251895E+03 DETOT -1.52E-06 tst  1.32E-08 PX  9.74E-05
 TTTTTTTTTTTTTTTTTTTTTTTTTTTTTT DIIS        TELAPSE     1050.63 TCPU      897.44
 DIIS TEST: 0.41813E-05 AT SCF   CYCLE  10 - DIIS ACTIVE - HISTORY:    10 CYCLES
 TTTTTTTTTTTTTTTTTTTTTTTTTTTTTT FDIK        TELAPSE     1067.32 TCPU      912.71
 INSULATING STATE
 TOP OF VALENCE BANDS -    BAND    402; K    5; EIG -2.2026986E-01 AU
 TOP OF VALENCE BANDS -    BAND    402; K    1; EIG -2.2043399E-01 AU
 BOTTOM OF VIRTUAL BANDS - BAND    403; K    5; EIG -1.2023628E-01 AU
 DIRECT ENERGY BAND GAP:   2.7221 eV
 BOTTOM OF VIRTUAL BANDS - BAND    403; K    1; EIG -1.1983874E-01 AU
 TTTTTTTTTTTTTTTTTTTTTTTTTTTTTT PDIG        TELAPSE     1067.73 TCPU      913.12
 CHARGE NORMALIZATION FACTOR   1.00000000
 TOTAL ATOMIC CHARGES:
  18.6705649  18.6705649  18.6705649  18.6701554  18.6701554  18.6705649
   7.5291230   7.5556268   7.5291230   7.5556268   7.5315631   7.5444952
   7.5537081   7.5409301   7.5315631   7.5409301   7.5537081   7.5444952
   7.5444952   7.5409301   7.5409301   7.5444952   7.5291230   7.5315631
   7.5556268   7.5315631   7.5556268   7.5537081   7.5291230   7.5537081
   6.7529519   6.7291177   6.7529519   6.7291177   6.7365818   6.7365818
   6.7448207   6.7448207   6.7365818   6.7448207   6.7448207   6.7365818
   5.4057063   5.3959764   5.4057063   5.3959764   5.4023210   5.4023210
   5.3981730   5.3981730   5.4023210   5.3981730   5.3981730   5.4023210
   6.0105342   6.0071904   6.0105342   6.0071904   6.0150215   6.0043955
   6.0036783   6.0143037   6.0150215   6.0143037   6.0036783   6.0043955
   6.0043955   6.0143037   6.0143037   6.0043955   6.0105342   6.0150215
   6.0071904   6.0150215   6.0071904   6.0036783   6.0105342   6.0036783
   0.8760408   0.8764241   0.8760408   0.8764241   0.8817471   0.8764074
   0.8704388   0.8758916   0.8817471   0.8758916   0.8704388   0.8764074
   0.8764074   0.8758916   0.8758916   0.8764074   0.8760408   0.8817471
   0.8764241   0.8817471   0.8764241   0.8704388   0.8760408   0.8704388
   8.3415005   8.3263421   8.3415005   8.3263421   8.3329245   8.3447221
   8.3348028   8.3227730   8.3329245   8.3227730   8.3348028   8.3447221
   8.3447221   8.3227730   8.3227730   8.3447221   8.3415005   8.3329245
   8.3263421   8.3329245   8.3263421   8.3348028   8.3415005   8.3348028
 TTTTTTTTTTTTTTTTTTTTTTTTTTTTTT MOQGAD      TELAPSE     1067.75 TCPU      913.14
 TTTTTTTTTTTTTTTTTTTTTTTTTTTTTT SHELLXN     TELAPSE     1072.06 TCPU      915.38
 TTTTTTTTTTTTTTTTTTTTTTTTTTTTTT MONMO3      TELAPSE     1072.64 TCPU      915.97
 NUMERICALLY INTEGRATED DENSITY    804.0000099428
 TTTTTTTTTTTTTTTTTTTTTTTTTTTTTT NUMDFT      TELAPSE     1076.47 TCPU      919.80
 CYC  11 ETOT(AU) -6.170242252318E+03 DETOT -4.23E-07 tst  8.64E-09 PX  4.73E-05
 TTTTTTTTTTTTTTTTTTTTTTTTTTTTTT DIIS        TELAPSE     1076.81 TCPU      920.14
 DIIS TEST: 0.14201E-05 AT SCF   CYCLE  11 - DIIS ACTIVE - HISTORY:    11 CYCLES
 TTTTTTTTTTTTTTTTTTTTTTTTTTTTTT FDIK        TELAPSE     1089.90 TCPU      932.42
 INSULATING STATE
 TOP OF VALENCE BANDS -    BAND    402; K    5; EIG -2.2027109E-01 AU
 TOP OF VALENCE BANDS -    BAND    402; K    1; EIG -2.2043532E-01 AU
 BOTTOM OF VIRTUAL BANDS - BAND    403; K    5; EIG -1.2023981E-01 AU
 DIRECT ENERGY BAND GAP:   2.7220 eV
 BOTTOM OF VIRTUAL BANDS - BAND    403; K    1; EIG -1.1985403E-01 AU
 TTTTTTTTTTTTTTTTTTTTTTTTTTTTTT PDIG        TELAPSE     1090.30 TCPU      932.82
 CHARGE NORMALIZATION FACTOR   1.00000000
 TOTAL ATOMIC CHARGES:
  18.6705573  18.6705573  18.6705573  18.6701608  18.6701608  18.6705573
   7.5291000   7.5556821   7.5291000   7.5556821   7.5314632   7.5445550
   7.5537159   7.5409248   7.5314632   7.5409248   7.5537159   7.5445550
   7.5445550   7.5409248   7.5409248   7.5445550   7.5291000   7.5314632
   7.5556821   7.5314632   7.5556821   7.5537159   7.5291000   7.5537159
   6.7527944   6.7290459   6.7527944   6.7290459   6.7366554   6.7366554
   6.7448448   6.7448448   6.7366554   6.7448448   6.7448448   6.7366554
   5.4056320   5.3958307   5.4056320   5.3958307   5.4024456   5.4024456
   5.3981293   5.3981293   5.4024456   5.3981293   5.3981293   5.4024456
   6.0107610   6.0074059   6.0107610   6.0074059   6.0149432   6.0042790
   6.0035675   6.0142889   6.0149432   6.0142889   6.0035675   6.0042790
   6.0042790   6.0142889   6.0142889   6.0042790   6.0107610   6.0149432
   6.0074059   6.0149432   6.0074059   6.0035675   6.0107610   6.0035675
   0.8760170   0.8764015   0.8760170   0.8764015   0.8817477   0.8764260
   0.8704359   0.8759008   0.8817477   0.8759008   0.8704359   0.8764260
   0.8764260   0.8759008   0.8759008   0.8764260   0.8760170   0.8817477
   0.8764015   0.8817477   0.8764015   0.8704359   0.8760170   0.8704359
   8.3414334   8.3262012   8.3414334   8.3262012   8.3327372   8.3449356
   8.3347431   8.3229696   8.3327372   8.3229696   8.3347431   8.3449356
   8.3449356   8.3229696   8.3229696   8.3449356   8.3414334   8.3327372
   8.3262012   8.3327372   8.3262012   8.3347431   8.3414334   8.3347431
 TTTTTTTTTTTTTTTTTTTTTTTTTTTTTT MOQGAD      TELAPSE     1090.31 TCPU      932.83
 TTTTTTTTTTTTTTTTTTTTTTTTTTTTTT SHELLXN     TELAPSE     1093.94 TCPU      935.01
 TTTTTTTTTTTTTTTTTTTTTTTTTTTTTT MONMO3      TELAPSE     1097.41 TCPU      938.48
 NUMERICALLY INTEGRATED DENSITY    804.0000099434
 TTTTTTTTTTTTTTTTTTTTTTTTTTTTTT NUMDFT      TELAPSE     1101.51 TCPU      942.58
 CYC  12 ETOT(AU) -6.170242252405E+03 DETOT -8.62E-08 tst  5.43E-09 PX  3.82E-05
 TTTTTTTTTTTTTTTTTTTTTTTTTTTTTT DIIS        TELAPSE     1103.71 TCPU      944.78
 DIIS TEST: 0.86989E-06 AT SCF   CYCLE  12 - DIIS ACTIVE - HISTORY:    12 CYCLES
 TTTTTTTTTTTTTTTTTTTTTTTTTTTTTT FDIK        TELAPSE     1118.45 TCPU      957.72
 INSULATING STATE
 TOP OF VALENCE BANDS -    BAND    402; K    5; EIG -2.2027460E-01 AU
 TOP OF VALENCE BANDS -    BAND    402; K    1; EIG -2.2043941E-01 AU
 BOTTOM OF VIRTUAL BANDS - BAND    403; K    5; EIG -1.2023894E-01 AU
 DIRECT ENERGY BAND GAP:   2.7221 eV
 BOTTOM OF VIRTUAL BANDS - BAND    403; K    1; EIG -1.1984848E-01 AU
 TTTTTTTTTTTTTTTTTTTTTTTTTTTTTT PDIG        TELAPSE     1118.90 TCPU      958.17
 CHARGE NORMALIZATION FACTOR   1.00000000
 TOTAL ATOMIC CHARGES:
  18.6705610  18.6705610  18.6705610  18.6701543  18.6701543  18.6705610
   7.5291716   7.5556016   7.5291716   7.5556016   7.5315048   7.5445389
   7.5537240   7.5409219   7.5315048   7.5409219   7.5537240   7.5445389
   7.5445389   7.5409219   7.5409219   7.5445389   7.5291716   7.5315048
   7.5556016   7.5315048   7.5556016   7.5537240   7.5291716   7.5537240
   6.7528849   6.7290849   6.7528849   6.7290849   6.7365628   6.7365628
   6.7448883   6.7448883   6.7365628   6.7448883   6.7448883   6.7365628
   5.4056969   5.3958771   5.4056969   5.3958771   5.4023582   5.4023582
   5.3981709   5.3981709   5.4023582   5.3981709   5.3981709   5.4023582
   6.0106064   6.0073475   6.0106064   6.0073475   6.0150098   6.0043720
   6.0036229   6.0142774   6.0150098   6.0142774   6.0036229   6.0043720
   6.0043720   6.0142774   6.0142774   6.0043720   6.0106064   6.0150098
   6.0073475   6.0150098   6.0073475   6.0036229   6.0106064   6.0036229
   0.8760148   0.8764232   0.8760148   0.8764232   0.8817475   0.8764206
   0.8704330   0.8758893   0.8817475   0.8758893   0.8704330   0.8764206
   0.8764206   0.8758893   0.8758893   0.8764206   0.8760148   0.8817475
   0.8764232   0.8817475   0.8764232   0.8704330   0.8760148   0.8704330
   8.3414677   8.3262513   8.3414677   8.3262513   8.3328061   8.3448571
   8.3347259   8.3228746   8.3328061   8.3228746   8.3347259   8.3448571
   8.3448571   8.3228746   8.3228746   8.3448571   8.3414677   8.3328061
   8.3262513   8.3328061   8.3262513   8.3347259   8.3414677   8.3347259
 TTTTTTTTTTTTTTTTTTTTTTTTTTTTTT MOQGAD      TELAPSE     1118.92 TCPU      958.19
 TTTTTTTTTTTTTTTTTTTTTTTTTTTTTT SHELLXN     TELAPSE     1124.19 TCPU      960.40
 TTTTTTTTTTTTTTTTTTTTTTTTTTTTTT MONMO3      TELAPSE     1124.78 TCPU      960.99
 NUMERICALLY INTEGRATED DENSITY    804.0000099495
 TTTTTTTTTTTTTTTTTTTTTTTTTTTTTT NUMDFT      TELAPSE     1128.61 TCPU      964.82
 CYC  13 ETOT(AU) -6.170242252545E+03 DETOT -1.41E-07 tst  1.20E-09 PX  1.89E-05
 TTTTTTTTTTTTTTTTTTTTTTTTTTTTTT DIIS        TELAPSE     1133.11 TCPU      969.32
 DIIS TEST: 0.69680E-07 AT SCF   CYCLE  13 - DIIS ACTIVE - HISTORY:    13 CYCLES
 TTTTTTTTTTTTTTTTTTTTTTTTTTTTTT FDIK        TELAPSE     1155.95 TCPU      990.02
 INSULATING STATE
 TOP OF VALENCE BANDS -    BAND    402; K    5; EIG -2.2027576E-01 AU
 TOP OF VALENCE BANDS -    BAND    402; K    1; EIG -2.2044100E-01 AU
 BOTTOM OF VIRTUAL BANDS - BAND    403; K    5; EIG -1.2023889E-01 AU
 DIRECT ENERGY BAND GAP:   2.7221 eV
 BOTTOM OF VIRTUAL BANDS - BAND    403; K    1; EIG -1.1984864E-01 AU
 TTTTTTTTTTTTTTTTTTTTTTTTTTTTTT PDIG        TELAPSE     1156.38 TCPU      990.45
 CHARGE NORMALIZATION FACTOR   1.00000000
 TOTAL ATOMIC CHARGES:
  18.6705626  18.6705626  18.6705626  18.6701562  18.6701562  18.6705626
   7.5291532   7.5556153   7.5291532   7.5556153   7.5315400   7.5445152
   7.5536986   7.5409278   7.5315400   7.5409278   7.5536986   7.5445152
   7.5445152   7.5409278   7.5409278   7.5445152   7.5291532   7.5315400
   7.5556153   7.5315400   7.5556153   7.5536986   7.5291532   7.5536986
   6.7528815   6.7290724   6.7528815   6.7290724   6.7365968   6.7365968
   6.7448583   6.7448583   6.7365968   6.7448583   6.7448583   6.7365968
   5.4056547   5.3959012   5.4056547   5.3959012   5.4023541   5.4023541
   5.3981945   5.3981945   5.4023541   5.3981945   5.3981945   5.4023541
   6.0106693   6.0073144   6.0106693   6.0073144   6.0149465   6.0043411
   6.0036323   6.0142744   6.0149465   6.0142744   6.0036323   6.0043411
   6.0043411   6.0142744   6.0142744   6.0043411   6.0106693   6.0149465
   6.0073144   6.0149465   6.0073144   6.0036323   6.0106693   6.0036323
   0.8760140   0.8764224   0.8760140   0.8764224   0.8817522   0.8764224
   0.8704342   0.8758955   0.8817522   0.8758955   0.8704342   0.8764224
   0.8764224   0.8758955   0.8758955   0.8764224   0.8760140   0.8817522
   0.8764224   0.8817522   0.8764224   0.8704342   0.8760140   0.8704342
   8.3414373   8.3262719   8.3414373   8.3262719   8.3328264   8.3448849
   8.3347275   8.3228839   8.3328264   8.3228839   8.3347275   8.3448849
   8.3448849   8.3228839   8.3228839   8.3448849   8.3414373   8.3328264
   8.3262719   8.3328264   8.3262719   8.3347275   8.3414373   8.3347275
 TTTTTTTTTTTTTTTTTTTTTTTTTTTTTT MOQGAD      TELAPSE     1156.40 TCPU      990.47
 TTTTTTTTTTTTTTTTTTTTTTTTTTTTTT SHELLXN     TELAPSE     1160.45 TCPU      992.61
 TTTTTTTTTTTTTTTTTTTTTTTTTTTTTT MONMO3      TELAPSE     1166.54 TCPU      998.70
 NUMERICALLY INTEGRATED DENSITY    804.0000099457
 TTTTTTTTTTTTTTTTTTTTTTTTTTTTTT NUMDFT      TELAPSE     1170.36 TCPU     1002.52
 CYC  14 ETOT(AU) -6.170242252560E+03 DETOT -1.48E-08 tst  2.39E-10 PX  8.37E-06
 TTTTTTTTTTTTTTTTTTTTTTTTTTTTTT DIIS        TELAPSE     1171.82 TCPU     1003.98
 DIIS TEST: 0.57761E-07 AT SCF   CYCLE  14 - DIIS ACTIVE - HISTORY:    14 CYCLES
 TTTTTTTTTTTTTTTTTTTTTTTTTTTTTT FDIK        TELAPSE     1190.59 TCPU     1020.43
 INSULATING STATE
 TOP OF VALENCE BANDS -    BAND    402; K    5; EIG -2.2027298E-01 AU
 TOP OF VALENCE BANDS -    BAND    402; K    1; EIG -2.2043759E-01 AU
 BOTTOM OF VIRTUAL BANDS - BAND    403; K    5; EIG -1.2023861E-01 AU
 DIRECT ENERGY BAND GAP:   2.7221 eV
 BOTTOM OF VIRTUAL BANDS - BAND    403; K    1; EIG -1.1984844E-01 AU
 TTTTTTTTTTTTTTTTTTTTTTTTTTTTTT PDIG        TELAPSE     1191.05 TCPU     1020.89
 CHARGE NORMALIZATION FACTOR   1.00000000
 TOTAL ATOMIC CHARGES:
  18.6705612  18.6705612  18.6705612  18.6701544  18.6701544  18.6705612
   7.5291462   7.5556243   7.5291462   7.5556243   7.5315072   7.5445397
   7.5537163   7.5409187   7.5315072   7.5409187   7.5537163   7.5445397
   7.5445397   7.5409187   7.5409187   7.5445397   7.5291462   7.5315072
   7.5556243   7.5315072   7.5556243   7.5537163   7.5291462   7.5537163
   6.7528806   6.7290736   6.7528806   6.7290736   6.7365882   6.7365882
   6.7448636   6.7448636   6.7365882   6.7448636   6.7448636   6.7365882
   5.4056742   5.3958832   5.4056742   5.3958832   5.4023590   5.4023590
   5.3981777   5.3981777   5.4023590   5.3981777   5.3981777   5.4023590
   6.0106295   6.0073479   6.0106295   6.0073479   6.0149936   6.0043661
   6.0036180   6.0142753   6.0149936   6.0142753   6.0036180   6.0043661
   6.0043661   6.0142753   6.0142753   6.0043661   6.0106295   6.0149936
   6.0073479   6.0149936   6.0073479   6.0036180   6.0106295   6.0036180
   0.8760205   0.8764157   0.8760205   0.8764157   0.8817473   0.8764184
   0.8704364   0.8758945   0.8817473   0.8758945   0.8704364   0.8764184
   0.8764184   0.8758945   0.8758945   0.8764184   0.8760205   0.8817473
   0.8764157   0.8817473   0.8764157   0.8704364   0.8760205   0.8704364
   8.3414680   8.3262474   8.3414680   8.3262474   8.3327992   8.3448612
   8.3347363   8.3228895   8.3327992   8.3228895   8.3347363   8.3448612
   8.3448612   8.3228895   8.3228895   8.3448612   8.3414680   8.3327992
   8.3262474   8.3327992   8.3262474   8.3347363   8.3414680   8.3347363
 TTTTTTTTTTTTTTTTTTTTTTTTTTTTTT MOQGAD      TELAPSE     1191.07 TCPU     1020.91
 TTTTTTTTTTTTTTTTTTTTTTTTTTTTTT SHELLXN     TELAPSE     1195.23 TCPU     1023.11
 TTTTTTTTTTTTTTTTTTTTTTTTTTTTTT MONMO3      TELAPSE     1196.75 TCPU     1024.63
 NUMERICALLY INTEGRATED DENSITY    804.0000099469
 TTTTTTTTTTTTTTTTTTTTTTTTTTTTTT NUMDFT      TELAPSE     1200.58 TCPU     1028.46
 CYC  15 ETOT(AU) -6.170242252569E+03 DETOT -8.31E-09 tst  1.51E-10 PX  5.66E-06
 TTTTTTTTTTTTTTTTTTTTTTTTTTTTTT DIIS        TELAPSE     1201.78 TCPU     1029.66
 DIIS TEST: 0.14514E-07 AT SCF   CYCLE  15 - DIIS ACTIVE - HISTORY:    15 CYCLES
 TTTTTTTTTTTTTTTTTTTTTTTTTTTTTT FDIK        TELAPSE     1218.04 TCPU     1044.40
 INSULATING STATE
 TOP OF VALENCE BANDS -    BAND    402; K    5; EIG -2.2027445E-01 AU
 TOP OF VALENCE BANDS -    BAND    402; K    1; EIG -2.2043931E-01 AU
 BOTTOM OF VIRTUAL BANDS - BAND    403; K    5; EIG -1.2023878E-01 AU
 DIRECT ENERGY BAND GAP:   2.7221 eV
 BOTTOM OF VIRTUAL BANDS - BAND    403; K    1; EIG -1.1984849E-01 AU
 TTTTTTTTTTTTTTTTTTTTTTTTTTTTTT PDIG        TELAPSE     1218.43 TCPU     1044.80
 CHARGE NORMALIZATION FACTOR   1.00000000
 TOTAL ATOMIC CHARGES:
  18.6705611  18.6705611  18.6705611  18.6701557  18.6701557  18.6705611
   7.5291561   7.5556161   7.5291561   7.5556161   7.5315123   7.5445309
   7.5537165   7.5409237   7.5315123   7.5409237   7.5537165   7.5445309
   7.5445309   7.5409237   7.5409237   7.5445309   7.5291561   7.5315123
   7.5556161   7.5315123   7.5556161   7.5537165   7.5291561   7.5537165
   6.7528763   6.7290808   6.7528763   6.7290808   6.7365851   6.7365851
   6.7448723   6.7448723   6.7365851   6.7448723   6.7448723   6.7365851
   5.4056804   5.3958822   5.4056804   5.3958822   5.4023683   5.4023683
   5.3981697   5.3981697   5.4023683   5.3981697   5.3981697   5.4023683
   6.0106406   6.0073360   6.0106406   6.0073360   6.0149855   6.0043498
   6.0036203   6.0142822   6.0149855   6.0142822   6.0036203   6.0043498
   6.0043498   6.0142822   6.0142822   6.0043498   6.0106406   6.0149855
   6.0073360   6.0149855   6.0073360   6.0036203   6.0106406   6.0036203
   0.8760173   0.8764191   0.8760173   0.8764191   0.8817489   0.8764202
   0.8704348   0.8758940   0.8817489   0.8758940   0.8704348   0.8764202
   0.8764202   0.8758940   0.8758940   0.8764202   0.8760173   0.8817489
   0.8764191   0.8817489   0.8764191   0.8704348   0.8760173   0.8704348
   8.3414509   8.3262590   8.3414509   8.3262590   8.3328095   8.3448694
   8.3347296   8.3228832   8.3328095   8.3228832   8.3347296   8.3448694
   8.3448694   8.3228832   8.3228832   8.3448694   8.3414509   8.3328095
   8.3262590   8.3328095   8.3262590   8.3347296   8.3414509   8.3347296
 TTTTTTTTTTTTTTTTTTTTTTTTTTTTTT MOQGAD      TELAPSE     1218.44 TCPU     1044.81
 TTTTTTTTTTTTTTTTTTTTTTTTTTTTTT SHELLXN     TELAPSE     1220.60 TCPU     1046.97
 +++ ENERGIES IN A.U. +++
 ::: EXT EL-POLE                                  -6.8538297472728E+03
 ::: EXT EL-SPHEROPOLE                             5.4519547210445E+01
 ::: BIELET ZONE E-E                               1.1989708243337E+04
 ::: TOTAL E-E                                     5.1903980432746E+03
 ::: TOTAL E-N + N-E                              -1.7894394553124E+04
 ::: TOTAL N-N                                     1.7529639240951E+03
 ::: KINETIC ENERGY                                5.5348633283145E+03
 ::: PSEUDO TOTAL   ENERGY                        -5.4161692574394E+03
 ::: VIRIAL COEFFICIENT                            1.0108386190933E+00
 TTTTTTTTTTTTTTTTTTTTTTTTTTTTTT MONMO3      TELAPSE     1221.31 TCPU     1047.67
 NUMERICALLY INTEGRATED DENSITY    804.0000099465
 TTTTTTTTTTTTTTTTTTTTTTTTTTTTTT NUMDFT      TELAPSE     1225.14 TCPU     1051.50
 CYC  16 ETOT(AU) -6.170242252572E+03 DETOT -3.17E-09 tst  3.43E-11 PX  5.66E-06

 == SCF ENDED - CONVERGENCE ON ENERGY      E(AU) -6.1702422525717E+03 CYCLES  16


 ENERGY EXPRESSION=HARTREE+FOCK EXCH*0.00000+(M06-L      EXCH)*1.00000+M06-L      CORR


 TOTAL ENERGY(DFT)(AU)( 16) -6.1702422525717E+03 DE-3.2E-09 tester 3.4E-11
 TTTTTTTTTTTTTTTTTTTTTTTTTTTTTT EDFT        TELAPSE     1225.15 TCPU     1051.52
 
 INFORMATION **** DFTD3 ENERGY **** CALCULATE DFTD3 ENERGY

           DFT-D V3
 DF                                         m06l      
 parameters
 s6       :    1.0000
 s8       :    0.0000
 rs6      :    1.5810
 rs18     :    1.0000
 alpha6   :   14.0000
 alpha8   :   16.0000
 k1 k3    :   16.0000   -4.0000
 Cutoff   :   50.2022
 CN-Cutoff:   21.1671
 
 Edisp /kcal,au:   -24.7173 -0.03938951

 E6    /kcal :   -27.3580
 E8    /kcal :     0.0000
 E6(ABC) "   :   2.640716
 
 INFORMATION **** DFTD3 ENERGY **** NORMAL TERMINATION OF DFTD3 MODULE

 *******************************************************************************

 DFT-D3 DISPERSION ENERGY CORRECTION

 D3 DISPERSION ENERGY (AU)       -3.9389509777667E-02
 TOTAL ENERGY + DISP (AU)        -6.1702816420815E+03

 *******************************************************************************

 TTTTTTTTTTTTTTTTTTTTTTTTTTTTTT SMAT        TELAPSE     1260.06 TCPU     1086.09
 TTTTTTTTTTTTTTTTTTTTTTTTTTTTTT POLAR2      TELAPSE     1260.56 TCPU     1086.58
 *****************************************************************************
 *                                                                           *
 *                             PIEZOELECTRICITY                              *
 *                    EVALUATED THROUGH THE  BERRY  PHASE                    *
 *                                                                           *
 *****************************************************************************

                                   STRAIN TENSOR
                            0.00000   0.00000   0.00000
                            0.00000   0.00000  -0.01500
                            0.00000  -0.01500   0.00000

 %%%%%%%%%%%%%%%%%%%%%%%%%%%%%%%%%%%%%%%%%%%%%%%%%%%%%%%%%%%%%%%%%%%%%%%%%%%%%
          INFORMATION ON SYSTEM A TO THE LEFT ON SYSTEM B TO THE RIGHT
                      (A) SHOULD BE THE EQUILIBRIUM SYSTEM

         a, b, c (ANGSTROM), ALPHA, BETA, GAMMA (DEGREES) V (ANGSTROM**3)
  a= 15.62021    ALPHA= 109.47122           a= 15.46441    ALPHA= 110.27347
  b= 15.62021    BETA = 109.47122           b= 15.77680    BETA = 109.47223
  c= 15.62021    GAMMA= 109.47122           c= 15.77680    GAMMA= 109.47223
          VA= 2933.85824                              VB= 2933.19812

                      DIRECT LATTICE VECTORS COMPONENTS ( ANGSTROM )
           X         Y         Z                  X         Y         Z
       -9.01834   9.01834   9.01834           -9.01834   8.88306   8.88306
        9.01834  -9.01834   9.01834            9.01834  -9.15361   9.15361
        9.01834   9.01834  -9.01834            9.01834   9.15361  -9.15361

                  RECIPROCAL LATTICE VECTORS COMPONENTS (ANGSTROM-1)
           X         Y         Z                  X         Y         Z
        0.00000   0.34836   0.34836            0.00000   0.34836   0.34836
        0.34836   0.00000   0.34836            0.35366   0.00523   0.34843
        0.34836   0.34836   0.00000            0.35366   0.34843   0.00523

                         ATOMIC FRACTIONAL COORDINATES
    ATOM       a        b        c              a        b        c
    1 CD   -0.25000  0.50000 -0.75000       -0.25000  0.50000 -0.75000
    2 CD   -0.75000  0.50000 -0.25000       -0.75000  0.50000 -0.25000
    3 CD   -0.75000 -0.25000  0.50000       -0.75000 -0.25000  0.50000
    4 CD    0.50000 -0.75000 -0.25000        0.50000 -0.75000 -0.25000
    5 CD    0.50000 -0.25000 -0.75000        0.50000 -0.25000 -0.75000
    6 CD   -0.25000 -0.75000  0.50000       -0.25000 -0.75000  0.50000
    7 N     0.68349  0.35257  0.26381        0.68349  0.35257  0.26381
    8 N     0.08876  0.41967 -0.26381        0.08876  0.41967 -0.26381
    9 N    -0.68349 -0.41967 -0.33091       -0.68349 -0.41967 -0.33091
   10 N    -0.08876 -0.35257  0.33091       -0.08876 -0.35257  0.33091
   11 N     0.26381  0.68349  0.35257        0.26381  0.68349  0.35257
   12 N     0.35257  0.26381  0.68349        0.35257  0.26381  0.68349
   13 N     0.33091 -0.08876 -0.35257        0.33091 -0.08876 -0.35257
   14 N     0.41967 -0.26381  0.08876        0.41967 -0.26381  0.08876
   15 N    -0.26381  0.08876  0.41967       -0.26381  0.08876  0.41967
   16 N    -0.41967 -0.33091 -0.68349       -0.41967 -0.33091 -0.68349
   17 N    -0.33091 -0.68349 -0.41967       -0.33091 -0.68349 -0.41967
   18 N    -0.35257  0.33091 -0.08876       -0.35257  0.33091 -0.08876
   19 N     0.35257  0.68349  0.26381        0.35257  0.68349  0.26381
   20 N     0.41967  0.08876 -0.26381        0.41967  0.08876 -0.26381
   21 N    -0.41967 -0.68349 -0.33091       -0.41967 -0.68349 -0.33091
   22 N    -0.35257 -0.08876  0.33091       -0.35257 -0.08876  0.33091
   23 N     0.68349  0.26381  0.35257        0.68349  0.26381  0.35257
   24 N     0.26381  0.35257  0.68349        0.26381  0.35257  0.68349
   25 N    -0.08876  0.33091 -0.35257       -0.08876  0.33091 -0.35257
   26 N    -0.26381  0.41967  0.08876       -0.26381  0.41967  0.08876
   27 N     0.08876 -0.26381  0.41967        0.08876 -0.26381  0.41967
   28 N    -0.33091 -0.41967 -0.68349       -0.33091 -0.41967 -0.68349
   29 N    -0.68349 -0.33091 -0.41967       -0.68349 -0.33091 -0.41967
   30 N     0.33091 -0.35257 -0.08876        0.33091 -0.35257 -0.08876
   31 N    -0.19523 -0.55016 -0.55016       -0.19523 -0.55016 -0.55016
   32 N     0.00000  0.35494  0.55016        0.00000  0.35494  0.55016
   33 N     0.19523 -0.35494 -0.35494        0.19523 -0.35494 -0.35494
   34 N     0.00000  0.55016  0.35494        0.00000  0.55016  0.35494
   35 N    -0.55016 -0.19523 -0.55016       -0.55016 -0.19523 -0.55016
   36 N    -0.55016 -0.55016 -0.19523       -0.55016 -0.55016 -0.19523
   37 N     0.35494  0.00000  0.55016        0.35494  0.00000  0.55016
   38 N     0.35494  0.55016  0.00000        0.35494  0.55016  0.00000
   39 N     0.55016  0.00000  0.35494        0.55016 -0.00000  0.35494
   40 N    -0.35494 -0.35494  0.19523       -0.35494 -0.35494  0.19523
   41 N    -0.35494  0.19523 -0.35494       -0.35494  0.19523 -0.35494
   42 N     0.55016  0.35494  0.00000        0.55016  0.35494 -0.00000
   43 C     0.72466  0.35546  0.35546        0.72466  0.35546  0.35546
   44 C     0.00000  0.36920 -0.35546        0.00000  0.36920 -0.35546
   45 C    -0.72466 -0.36920 -0.36920       -0.72466 -0.36920 -0.36920
   46 C     0.00000 -0.35546  0.36920        0.00000 -0.35546  0.36920
   47 C     0.35546  0.72466  0.35546        0.35546  0.72466  0.35546
   48 C     0.35546  0.35546  0.72466        0.35546  0.35546  0.72466
   49 C     0.36920  0.00000 -0.35546        0.36920  0.00000 -0.35546
   50 C     0.36920 -0.35546  0.00000        0.36920 -0.35546 -0.00000
   51 C    -0.35546  0.00000  0.36920       -0.35546  0.00000  0.36920
   52 C    -0.36920 -0.36920 -0.72466       -0.36920 -0.36920 -0.72466
   53 C    -0.36920 -0.72466 -0.36920       -0.36920 -0.72466 -0.36920
   54 C    -0.35546  0.36920  0.00000       -0.35546  0.36920  0.00000
   55 C     0.60998  0.25070  0.19604        0.60998  0.25070  0.19604
   56 C     0.05466  0.41393 -0.19604        0.05466  0.41393 -0.19604
   57 C    -0.60998 -0.41393 -0.35928       -0.60998 -0.41393 -0.35928
   58 C    -0.05466 -0.25070  0.35928       -0.05466 -0.25070  0.35928
   59 C     0.19604  0.60998  0.25070        0.19604  0.60998  0.25070
   60 C     0.25070  0.19604  0.60998        0.25070  0.19604  0.60998
   61 C     0.35928 -0.05466 -0.25070        0.35928 -0.05466 -0.25070
   62 C     0.41393 -0.19604  0.05466        0.41393 -0.19604  0.05466
   63 C    -0.19604  0.05466  0.41393       -0.19604  0.05466  0.41393
   64 C    -0.41393 -0.35928 -0.60998       -0.41393 -0.35928 -0.60998
   65 C    -0.35928 -0.60998 -0.41393       -0.35928 -0.60998 -0.41393
   66 C    -0.25070  0.35928 -0.05466       -0.25070  0.35928 -0.05466
   67 C     0.25070  0.60998  0.19604        0.25070  0.60998  0.19604
   68 C     0.41393  0.05466 -0.19604        0.41393  0.05466 -0.19604
   69 C    -0.41393 -0.60998 -0.35928       -0.41393 -0.60998 -0.35928
   70 C    -0.25070 -0.05466  0.35928       -0.25070 -0.05466  0.35928
   71 C     0.60998  0.19604  0.25070        0.60998  0.19604  0.25070
   72 C     0.19604  0.25070  0.60998        0.19604  0.25070  0.60998
   73 C    -0.05466  0.35928 -0.25070       -0.05466  0.35928 -0.25070
   74 C    -0.19604  0.41393  0.05466       -0.19604  0.41393  0.05466
   75 C     0.05466 -0.19604  0.41393        0.05466 -0.19604  0.41393
   76 C    -0.35928 -0.41393 -0.60998       -0.35928 -0.41393 -0.60998
   77 C    -0.60998 -0.35928 -0.41393       -0.60998 -0.35928 -0.41393
   78 C     0.35928 -0.25070 -0.05466        0.35928 -0.25070 -0.05466
   79 H     0.56137  0.22262  0.11397        0.56137  0.22262  0.11397
   80 H     0.10864  0.44739 -0.11397        0.10864  0.44739 -0.11397
   81 H    -0.56137 -0.44739 -0.33875       -0.56137 -0.44739 -0.33875
   82 H    -0.10864 -0.22262  0.33875       -0.10864 -0.22262  0.33875
   83 H     0.11397  0.56137  0.22262        0.11397  0.56137  0.22262
   84 H     0.22262  0.11397  0.56137        0.22262  0.11397  0.56137
   85 H     0.33875 -0.10864 -0.22262        0.33875 -0.10864 -0.22262
   86 H     0.44739 -0.11397  0.10864        0.44739 -0.11397  0.10864
   87 H    -0.11397  0.10864  0.44739       -0.11397  0.10864  0.44739
   88 H    -0.44739 -0.33875 -0.56137       -0.44739 -0.33875 -0.56137
   89 H    -0.33875 -0.56137 -0.44739       -0.33875 -0.56137 -0.44739
   90 H    -0.22262  0.33875 -0.10864       -0.22262  0.33875 -0.10864
   91 H     0.22262  0.56137  0.11397        0.22262  0.56137  0.11397
   92 H     0.44739  0.10864 -0.11397        0.44739  0.10864 -0.11397
   93 H    -0.44739 -0.56137 -0.33875       -0.44739 -0.56137 -0.33875
   94 H    -0.22262 -0.10864  0.33875       -0.22262 -0.10864  0.33875
   95 H     0.56137  0.11397  0.22262        0.56137  0.11397  0.22262
   96 H     0.11397  0.22262  0.56137        0.11397  0.22262  0.56137
   97 H    -0.10864  0.33875 -0.22262       -0.10864  0.33875 -0.22262
   98 H    -0.11397  0.44739  0.10864       -0.11397  0.44739  0.10864
   99 H     0.10864 -0.11397  0.44739        0.10864 -0.11397  0.44739
  100 H    -0.33875 -0.44739 -0.56137       -0.33875 -0.44739 -0.56137
  101 H    -0.56137 -0.33875 -0.44739       -0.56137 -0.33875 -0.44739
  102 H     0.33875 -0.22262 -0.10864        0.33875 -0.22262 -0.10864
  103 O    -0.16269 -0.55352 -0.46812       -0.16269 -0.55352 -0.46812
  104 O    -0.08540  0.30542  0.46812       -0.08540  0.30542  0.46812
  105 O     0.16269 -0.30542 -0.39083        0.16269 -0.30542 -0.39083
  106 O     0.08540  0.55352  0.39083        0.08540  0.55352  0.39083
  107 O    -0.46812 -0.16269 -0.55352       -0.46812 -0.16269 -0.55352
  108 O    -0.55352 -0.46812 -0.16269       -0.55352 -0.46812 -0.16269
  109 O     0.39083  0.08540  0.55352        0.39083  0.08540  0.55352
  110 O     0.30542  0.46812 -0.08540        0.30542  0.46812 -0.08540
  111 O     0.46812 -0.08540  0.30542        0.46812 -0.08540  0.30542
  112 O    -0.30542 -0.39083  0.16269       -0.30542 -0.39083  0.16269
  113 O    -0.39083  0.16269 -0.30542       -0.39083  0.16269 -0.30542
  114 O     0.55352  0.39083  0.08540        0.55352  0.39083  0.08540
  115 O    -0.55352 -0.16269 -0.46812       -0.55352 -0.16269 -0.46812
  116 O     0.30542 -0.08540  0.46812        0.30542 -0.08540  0.46812
  117 O    -0.30542  0.16269 -0.39083       -0.30542  0.16269 -0.39083
  118 O     0.55352  0.08540  0.39083        0.55352  0.08540  0.39083
  119 O    -0.16269 -0.46812 -0.55352       -0.16269 -0.46812 -0.55352
  120 O    -0.46812 -0.55352 -0.16269       -0.46812 -0.55352 -0.16269
  121 O     0.08540  0.39083  0.55352        0.08540  0.39083  0.55352
  122 O     0.46812  0.30542 -0.08540        0.46812  0.30542 -0.08540
  123 O    -0.08540  0.46812  0.30542       -0.08540  0.46812  0.30542
  124 O    -0.39083 -0.30542  0.16269       -0.39083 -0.30542  0.16269
  125 O     0.16269 -0.39083 -0.30542        0.16269 -0.39083 -0.30542
  126 O     0.39083  0.55352  0.08540        0.39083  0.55352  0.08540

 %%%%%%%%%%%%%%%%%%%%%%%%%%%%%%%%%%%%%%%%%%%%%%%%%%%%%%%%%%%%%%%%%%%%%%%%%%%%%

            PHASE PROJECTED ALONG THE RECIPROCAL LATTICE VECTORS
                              B1         B2         B3
                     PHI  -0.000000  -0.101185  -0.101185

               PREFACTOR: |e|/(2.PI.VA)=  0.00086915E+10 (C/m**3)


 *******************************************************************************
 * CELL DEFORMATION
 *******************************************************************************

    ELASTIC STRAIN MATRIX (ADIMENSIONAL)

    1    0.0000000000    0.0000000000    0.0000000000
    2    0.0000000000    0.0000000000    0.0150000000
    3    0.0000000000    0.0150000000    0.0000000000

 LATTICE PARAMETERS (ANGSTROMS AND DEGREES) OF
 (1) ORIGINAL PRIMITIVE CELL
 (2) ORIGINAL CRYSTALLOGRAPHIC CELL
 (3) DEFORMED PRIMITIVE CELL
 (4) DEFORMED CRYSTALLOGRAPHIC CELL

            A           B           C        ALPHA       BETA        GAMMA         VOL
 (1)   15.620215   15.620215   15.620215  109.471221  109.471221  109.471221 2933.858235
 (2)   18.036671   18.036671   18.036671   90.000000   90.000000   90.000000 5867.716471
 (3)   15.776804   15.464407   15.464407  108.652765  109.472233  109.472233 2933.198117
 (4)   18.036671   18.038700   18.038700   88.281256   90.000000   90.000000 5866.396235

 * CELL DEFORMATION COMPLETE - NO. OF SYMMOPS   4
 *******************************************************************************
 LATTICE PARAMETERS (ANGSTROMS AND DEGREES) - BOHR = 0.5291772083 ANGSTROM
 PRIMITIVE CELL - CENTRING CODE 6/1 VOLUME=  2933.198117 - DENSITY  1.148 g/cm^3
         A              B              C           ALPHA      BETA       GAMMA 
    15.77680371    15.46440722    15.46440722   108.652765 109.472233 109.472233
 *******************************************************************************
 ATOMS IN THE ASYMMETRIC UNIT   34 - ATOMS IN THE UNIT CELL:  126
     ATOM                 X/A                 Y/B                 Z/C    
 *******************************************************************************
      1 T 248 CD   -2.500000000000E-01  5.000000000000E-01  2.500000000000E-01
      2 F 248 CD    2.500000000000E-01  5.000000000000E-01 -2.500000000000E-01
      3 F 248 CD    2.500000000000E-01 -2.500000000000E-01  5.000000000000E-01
      4 T 248 CD    5.000000000000E-01  2.500000000000E-01 -2.500000000000E-01
      5 F 248 CD    5.000000000000E-01 -2.500000000000E-01  2.500000000000E-01
      6 F 248 CD   -2.500000000000E-01  2.500000000000E-01  5.000000000000E-01
      7 T   7 N    -3.165143151256E-01  3.525711190348E-01  2.638129587356E-01
      8 T   7 N     8.875816029917E-02  4.196727261388E-01 -2.638129587356E-01
      9 F   7 N     3.165143151256E-01 -4.196727261388E-01 -3.309145658396E-01
     10 F   7 N    -8.875816029917E-02 -3.525711190348E-01  3.309145658396E-01
     11 T   7 N     2.638129587356E-01 -3.165143151256E-01  3.525711190348E-01
     12 T   7 N     3.525711190348E-01  2.638129587356E-01 -3.165143151256E-01
     13 T   7 N     3.309145658396E-01 -8.875816029917E-02 -3.525711190348E-01
     14 T   7 N     4.196727261388E-01 -2.638129587356E-01  8.875816029917E-02
     15 F   7 N    -2.638129587356E-01  8.875816029917E-02  4.196727261388E-01
     16 F   7 N    -4.196727261388E-01 -3.309145658396E-01  3.165143151256E-01
     17 F   7 N    -3.309145658396E-01  3.165143151256E-01 -4.196727261388E-01
     18 F   7 N    -3.525711190348E-01  3.309145658396E-01 -8.875816029917E-02
     19 F   7 N     3.525711190348E-01 -3.165143151256E-01  2.638129587356E-01
     20 F   7 N     4.196727261388E-01  8.875816029917E-02 -2.638129587356E-01
     21 F   7 N    -4.196727261388E-01  3.165143151256E-01 -3.309145658396E-01
     22 F   7 N    -3.525711190348E-01 -8.875816029917E-02  3.309145658396E-01
     23 F   7 N    -3.165143151256E-01  2.638129587356E-01  3.525711190348E-01
     24 F   7 N     2.638129587356E-01  3.525711190348E-01 -3.165143151256E-01
     25 F   7 N    -8.875816029917E-02  3.309145658396E-01 -3.525711190348E-01
     26 F   7 N    -2.638129587356E-01  4.196727261388E-01  8.875816029917E-02
     27 F   7 N     8.875816029917E-02 -2.638129587356E-01  4.196727261388E-01
     28 F   7 N    -3.309145658396E-01 -4.196727261388E-01  3.165143151256E-01
     29 F   7 N     3.165143151256E-01 -3.309145658396E-01 -4.196727261388E-01
     30 F   7 N     3.309145658396E-01 -3.525711190348E-01 -8.875816029917E-02
     31 T   7 N    -1.952259342841E-01  4.498386350680E-01  4.498386350680E-01
     32 T   7 N     0.000000000000E+00  3.549354306479E-01 -4.498386350680E-01
     33 F   7 N     1.952259342841E-01 -3.549354306479E-01 -3.549354306479E-01
     34 F   7 N     0.000000000000E+00 -4.498386350680E-01  3.549354306479E-01
     35 T   7 N     4.498386350680E-01 -1.952259342841E-01  4.498386350680E-01
     36 F   7 N     4.498386350680E-01  4.498386350680E-01 -1.952259342841E-01
     37 T   7 N     3.549354306479E-01  4.163336342344E-17 -4.498386350680E-01
     38 F   7 N     3.549354306479E-01 -4.498386350680E-01  4.770489558936E-17
     39 F   7 N    -4.498386350680E-01  4.163336342344E-17  3.549354306479E-01
     40 F   7 N    -3.549354306479E-01 -3.549354306479E-01  1.952259342841E-01
     41 F   7 N    -3.549354306479E-01  1.952259342841E-01 -3.549354306479E-01
     42 F   7 N    -4.498386350680E-01  3.549354306479E-01  3.642919299551E-17
     43 T   6 C    -2.753415779237E-01  3.554552841409E-01  3.554552841409E-01
     44 T   6 C     0.000000000000E+00  3.692031379354E-01 -3.554552841409E-01
     45 F   6 C     2.753415779237E-01 -3.692031379354E-01 -3.692031379354E-01
     46 F   6 C     0.000000000000E+00 -3.554552841409E-01  3.692031379354E-01
     47 T   6 C     3.554552841409E-01 -2.753415779237E-01  3.554552841409E-01
     48 F   6 C     3.554552841409E-01  3.554552841409E-01 -2.753415779237E-01
     49 T   6 C     3.692031379354E-01  0.000000000000E+00 -3.554552841409E-01
     50 F   6 C     3.692031379354E-01 -3.554552841409E-01 -2.000353008236E-17
     51 F   6 C    -3.554552841409E-01  0.000000000000E+00  3.692031379354E-01
     52 F   6 C    -3.692031379354E-01 -3.692031379354E-01  2.753415779237E-01
     53 F   6 C    -3.692031379354E-01  2.753415779237E-01 -3.692031379354E-01
     54 F   6 C    -3.554552841409E-01  3.692031379354E-01  2.014244348571E-17
     55 T   6 C    -3.900233654299E-01  2.507015044654E-01  1.960421923039E-01
     56 T   6 C     5.465931216150E-02  4.139344422662E-01 -1.960421923039E-01
     57 F   6 C     3.900233654299E-01 -4.139344422662E-01 -3.592751301047E-01
     58 F   6 C    -5.465931216150E-02 -2.507015044654E-01  3.592751301047E-01
     59 T   6 C     1.960421923039E-01 -3.900233654299E-01  2.507015044654E-01
     60 T   6 C     2.507015044654E-01  1.960421923039E-01 -3.900233654299E-01
     61 T   6 C     3.592751301047E-01 -5.465931216150E-02 -2.507015044654E-01
     62 T   6 C     4.139344422662E-01 -1.960421923039E-01  5.465931216150E-02
     63 F   6 C    -1.960421923039E-01  5.465931216150E-02  4.139344422662E-01
     64 F   6 C    -4.139344422662E-01 -3.592751301047E-01  3.900233654299E-01
     65 F   6 C    -3.592751301047E-01  3.900233654299E-01 -4.139344422662E-01
     66 F   6 C    -2.507015044654E-01  3.592751301047E-01 -5.465931216150E-02
     67 F   6 C     2.507015044654E-01 -3.900233654299E-01  1.960421923039E-01
     68 F   6 C     4.139344422662E-01  5.465931216150E-02 -1.960421923039E-01
     69 F   6 C    -4.139344422662E-01  3.900233654299E-01 -3.592751301047E-01
     70 F   6 C    -2.507015044654E-01 -5.465931216150E-02  3.592751301047E-01
     71 F   6 C    -3.900233654299E-01  1.960421923039E-01  2.507015044654E-01
     72 F   6 C     1.960421923039E-01  2.507015044654E-01 -3.900233654299E-01
     73 F   6 C    -5.465931216150E-02  3.592751301047E-01 -2.507015044654E-01
     74 F   6 C    -1.960421923039E-01  4.139344422662E-01  5.465931216150E-02
     75 F   6 C     5.465931216150E-02 -1.960421923039E-01  4.139344422662E-01
     76 F   6 C    -3.592751301047E-01 -4.139344422662E-01  3.900233654299E-01
     77 F   6 C     3.900233654299E-01 -3.592751301047E-01 -4.139344422662E-01
     78 F   6 C     3.592751301047E-01 -2.507015044654E-01 -5.465931216150E-02
     79 T   1 H    -4.386323361233E-01  2.226174491966E-01  1.139743334979E-01
     80 T   1 H     1.086431156987E-01  4.473933303788E-01 -1.139743334979E-01
     81 F   1 H     4.386323361233E-01 -4.473933303788E-01 -3.387502146801E-01
     82 F   1 H    -1.086431156987E-01 -2.226174491966E-01  3.387502146801E-01
     83 T   1 H     1.139743334979E-01 -4.386323361233E-01  2.226174491966E-01
     84 T   1 H     2.226174491966E-01  1.139743334979E-01 -4.386323361233E-01
     85 T   1 H     3.387502146801E-01 -1.086431156987E-01 -2.226174491966E-01
     86 T   1 H     4.473933303788E-01 -1.139743334979E-01  1.086431156987E-01
     87 F   1 H    -1.139743334979E-01  1.086431156987E-01  4.473933303788E-01
     88 F   1 H    -4.473933303788E-01 -3.387502146801E-01  4.386323361233E-01
     89 F   1 H    -3.387502146801E-01  4.386323361233E-01 -4.473933303788E-01
     90 F   1 H    -2.226174491966E-01  3.387502146801E-01 -1.086431156987E-01
     91 F   1 H     2.226174491966E-01 -4.386323361233E-01  1.139743334979E-01
     92 F   1 H     4.473933303788E-01  1.086431156987E-01 -1.139743334979E-01
     93 F   1 H    -4.473933303788E-01  4.386323361233E-01 -3.387502146801E-01
     94 F   1 H    -2.226174491966E-01 -1.086431156987E-01  3.387502146801E-01
     95 F   1 H    -4.386323361233E-01  1.139743334979E-01  2.226174491966E-01
     96 F   1 H     1.139743334979E-01  2.226174491966E-01 -4.386323361233E-01
     97 F   1 H    -1.086431156987E-01  3.387502146801E-01 -2.226174491966E-01
     98 F   1 H    -1.139743334979E-01  4.473933303788E-01  1.086431156987E-01
     99 F   1 H     1.086431156987E-01 -1.139743334979E-01  4.473933303788E-01
    100 F   1 H    -3.387502146801E-01 -4.473933303788E-01  4.386323361233E-01
    101 F   1 H     4.386323361233E-01 -3.387502146801E-01 -4.473933303788E-01
    102 F   1 H     3.387502146801E-01 -2.226174491966E-01 -1.086431156987E-01
    103 T   8 O    -1.626925587733E-01  4.464803619672E-01 -4.681159228825E-01
    104 T   8 O    -8.540371515025E-02  3.054233641092E-01  4.681159228825E-01
    105 F   8 O     1.626925587733E-01 -3.054233641092E-01 -3.908270792595E-01
    106 F   8 O     8.540371515025E-02 -4.464803619672E-01  3.908270792595E-01
    107 T   8 O    -4.681159228825E-01 -1.626925587733E-01  4.464803619672E-01
    108 T   8 O     4.464803619672E-01 -4.681159228825E-01 -1.626925587733E-01
    109 T   8 O     3.908270792595E-01  8.540371515025E-02 -4.464803619672E-01
    110 T   8 O     3.054233641092E-01  4.681159228825E-01 -8.540371515025E-02
    111 F   8 O     4.681159228825E-01 -8.540371515025E-02  3.054233641092E-01
    112 F   8 O    -3.054233641092E-01 -3.908270792595E-01  1.626925587733E-01
    113 F   8 O    -3.908270792595E-01  1.626925587733E-01 -3.054233641092E-01
    114 F   8 O    -4.464803619672E-01  3.908270792595E-01  8.540371515025E-02
    115 F   8 O     4.464803619672E-01 -1.626925587733E-01 -4.681159228825E-01
    116 F   8 O     3.054233641092E-01 -8.540371515025E-02  4.681159228825E-01
    117 F   8 O    -3.054233641092E-01  1.626925587733E-01 -3.908270792595E-01
    118 F   8 O    -4.464803619672E-01  8.540371515025E-02  3.908270792595E-01
    119 F   8 O    -1.626925587733E-01 -4.681159228825E-01  4.464803619672E-01
    120 F   8 O    -4.681159228825E-01  4.464803619672E-01 -1.626925587733E-01
    121 F   8 O     8.540371515025E-02  3.908270792595E-01 -4.464803619672E-01
    122 F   8 O     4.681159228825E-01  3.054233641092E-01 -8.540371515025E-02
    123 F   8 O    -8.540371515025E-02  4.681159228825E-01  3.054233641092E-01
    124 F   8 O    -3.908270792595E-01 -3.054233641092E-01  1.626925587733E-01
    125 F   8 O     1.626925587733E-01 -3.908270792595E-01 -3.054233641092E-01
    126 F   8 O     3.908270792595E-01 -4.464803619672E-01  8.540371515025E-02

 TRANSFORMATION MATRIX PRIMITIVE-CRYSTALLOGRAPHIC CELL
  0.0000  1.0000  1.0000  1.0000  0.0000  1.0000  1.0000  1.0000  0.0000

 *******************************************************************************
 CRYSTALLOGRAPHIC CELL (VOLUME=       5866.39623478)
         A              B              C           ALPHA      BETA       GAMMA 
    18.03667058    18.03869959    18.03869959    88.281256  90.000000  90.000000

 COORDINATES IN THE CRYSTALLOGRAPHIC CELL
     ATOM                 X/A                 Y/B                 Z/C    
 *******************************************************************************
      1 T 248 CD    0.000000000000E+00  2.500000000000E-01 -5.000000000000E-01
      2 F 248 CD    5.000000000000E-01  2.500000000000E-01  8.153200337091E-17
      3 F 248 CD   -5.000000000000E-01  3.469446951954E-18  2.500000000000E-01
      4 T 248 CD    2.500000000000E-01 -5.000000000000E-01  2.428612866368E-17
      5 F 248 CD    2.500000000000E-01 -1.734723475977E-18 -5.000000000000E-01
      6 F 248 CD    0.000000000000E+00 -5.000000000000E-01  2.500000000000E-01
      7 T   7 N    -3.355080355200E-02  2.973637622876E-01  3.861219225868E-01
      8 T   7 N     3.355080355200E-02 -2.973637622876E-01  3.861219225868E-01
      9 F   7 N    -3.355080355200E-02 -2.973637622876E-01 -3.861219225868E-01
     10 F   7 N     3.355080355200E-02  2.973637622876E-01 -3.861219225868E-01
     11 T   7 N     3.861219225868E-01 -3.355080355200E-02  2.973637622876E-01
     12 T   7 N     2.973637622876E-01  3.861219225868E-01 -3.355080355200E-02
     13 T   7 N    -3.861219225868E-01  3.355080355200E-02  2.973637622876E-01
     14 T   7 N    -2.973637622876E-01  3.861219225868E-01  3.355080355200E-02
     15 F   7 N     3.861219225868E-01  3.355080355200E-02 -2.973637622876E-01
     16 F   7 N    -2.973637622876E-01 -3.861219225868E-01 -3.355080355200E-02
     17 F   7 N    -3.861219225868E-01 -3.355080355200E-02 -2.973637622876E-01
     18 F   7 N     2.973637622876E-01 -3.861219225868E-01  3.355080355200E-02
     19 F   7 N     2.973637622876E-01 -3.355080355200E-02  3.861219225868E-01
     20 F   7 N    -2.973637622876E-01  3.355080355200E-02  3.861219225868E-01
     21 F   7 N    -2.973637622876E-01 -3.355080355200E-02 -3.861219225868E-01
     22 F   7 N     2.973637622876E-01  3.355080355200E-02 -3.861219225868E-01
     23 F   7 N    -3.355080355200E-02  3.861219225868E-01  2.973637622876E-01
     24 F   7 N     3.861219225868E-01  2.973637622876E-01 -3.355080355200E-02
     25 F   7 N     3.355080355200E-02 -3.861219225868E-01  2.973637622876E-01
     26 F   7 N     3.861219225868E-01 -2.973637622876E-01  3.355080355200E-02
     27 F   7 N     3.355080355200E-02  3.861219225868E-01 -2.973637622876E-01
     28 F   7 N    -3.861219225868E-01 -2.973637622876E-01 -3.355080355200E-02
     29 F   7 N    -3.355080355200E-02 -3.861219225868E-01 -2.973637622876E-01
     30 F   7 N    -3.861219225868E-01  2.973637622876E-01  3.355080355200E-02
     31 T   7 N    -4.525483977899E-01 -9.761296714207E-02 -9.761296714207E-02
     32 T   7 N     4.525483977899E-01  9.761296714207E-02 -9.761296714207E-02
     33 F   7 N    -4.525483977899E-01  9.761296714207E-02  9.761296714207E-02
     34 F   7 N     4.525483977899E-01 -9.761296714207E-02  9.761296714207E-02
     35 T   7 N    -9.761296714207E-02 -4.525483977899E-01 -9.761296714207E-02
     36 F   7 N    -9.761296714207E-02 -9.761296714207E-02 -4.525483977899E-01
     37 T   7 N     9.761296714207E-02  4.525483977899E-01 -9.761296714207E-02
     38 F   7 N     9.761296714207E-02 -9.761296714207E-02  4.525483977899E-01
     39 F   7 N    -9.761296714207E-02  4.525483977899E-01  9.761296714207E-02
     40 F   7 N     9.761296714207E-02  9.761296714207E-02 -4.525483977899E-01
     41 F   7 N     9.761296714207E-02 -4.525483977899E-01  9.761296714207E-02
     42 F   7 N    -9.761296714207E-02  9.761296714207E-02  4.525483977899E-01
     43 T   6 C    -6.873926897264E-03  3.623292110382E-01  3.623292110382E-01
     44 T   6 C     6.873926897264E-03 -3.623292110382E-01  3.623292110382E-01
     45 F   6 C    -6.873926897264E-03 -3.623292110382E-01 -3.623292110382E-01
     46 F   6 C     6.873926897264E-03  3.623292110382E-01 -3.623292110382E-01
     47 T   6 C     3.623292110382E-01 -6.873926897264E-03  3.623292110382E-01
     48 F   6 C     3.623292110382E-01  3.623292110382E-01 -6.873926897264E-03
     49 T   6 C    -3.623292110382E-01  6.873926897264E-03  3.623292110382E-01
     50 F   6 C    -3.623292110382E-01  3.623292110382E-01  6.873926897264E-03
     51 F   6 C     3.623292110382E-01  6.873926897264E-03 -3.623292110382E-01
     52 F   6 C    -3.623292110382E-01 -3.623292110382E-01 -6.873926897264E-03
     53 F   6 C    -3.623292110382E-01 -6.873926897264E-03 -3.623292110382E-01
     54 F   6 C     3.623292110382E-01 -3.623292110382E-01  6.873926897264E-03
     55 T   6 C    -8.161646890041E-02  2.776586612043E-01  3.323179733658E-01
     56 T   6 C     8.161646890041E-02 -2.776586612043E-01  3.323179733658E-01
     57 F   6 C    -8.161646890041E-02 -2.776586612043E-01 -3.323179733658E-01
     58 F   6 C     8.161646890041E-02  2.776586612043E-01 -3.323179733658E-01
     59 T   6 C     3.323179733658E-01 -8.161646890041E-02  2.776586612043E-01
     60 T   6 C     2.776586612043E-01  3.323179733658E-01 -8.161646890041E-02
     61 T   6 C    -3.323179733658E-01  8.161646890041E-02  2.776586612043E-01
     62 T   6 C    -2.776586612043E-01  3.323179733658E-01  8.161646890041E-02
     63 F   6 C     3.323179733658E-01  8.161646890041E-02 -2.776586612043E-01
     64 F   6 C    -2.776586612043E-01 -3.323179733658E-01 -8.161646890041E-02
     65 F   6 C    -3.323179733658E-01 -8.161646890041E-02 -2.776586612043E-01
     66 F   6 C     2.776586612043E-01 -3.323179733658E-01  8.161646890041E-02
     67 F   6 C     2.776586612043E-01 -8.161646890041E-02  3.323179733658E-01
     68 F   6 C    -2.776586612043E-01  8.161646890041E-02  3.323179733658E-01
     69 F   6 C    -2.776586612043E-01 -8.161646890041E-02 -3.323179733658E-01
     70 F   6 C     2.776586612043E-01  8.161646890041E-02 -3.323179733658E-01
     71 F   6 C    -8.161646890041E-02  3.323179733658E-01  2.776586612043E-01
     72 F   6 C     3.323179733658E-01  2.776586612043E-01 -8.161646890041E-02
     73 F   6 C     8.161646890041E-02 -3.323179733658E-01  2.776586612043E-01
     74 F   6 C     3.323179733658E-01 -2.776586612043E-01  8.161646890041E-02
     75 F   6 C     8.161646890041E-02  3.323179733658E-01 -2.776586612043E-01
     76 F   6 C    -3.323179733658E-01 -2.776586612043E-01 -8.161646890041E-02
     77 F   6 C    -8.161646890041E-02 -3.323179733658E-01 -2.776586612043E-01
     78 F   6 C    -3.323179733658E-01  2.776586612043E-01  8.161646890041E-02
     79 T   1 H    -1.123879405911E-01  2.263622740890E-01  3.350053897877E-01
     80 T   1 H     1.123879405911E-01 -2.263622740890E-01  3.350053897877E-01
     81 F   1 H    -1.123879405911E-01 -2.263622740890E-01 -3.350053897877E-01
     82 F   1 H     1.123879405911E-01  2.263622740890E-01 -3.350053897877E-01
     83 T   1 H     3.350053897877E-01 -1.123879405911E-01  2.263622740890E-01
     84 T   1 H     2.263622740890E-01  3.350053897877E-01 -1.123879405911E-01
     85 T   1 H    -3.350053897877E-01  1.123879405911E-01  2.263622740890E-01
     86 T   1 H    -2.263622740890E-01  3.350053897877E-01  1.123879405911E-01
     87 F   1 H     3.350053897877E-01  1.123879405911E-01 -2.263622740890E-01
     88 F   1 H    -2.263622740890E-01 -3.350053897877E-01 -1.123879405911E-01
     89 F   1 H    -3.350053897877E-01 -1.123879405911E-01 -2.263622740890E-01
     90 F   1 H     2.263622740890E-01 -3.350053897877E-01  1.123879405911E-01
     91 F   1 H     2.263622740890E-01 -1.123879405911E-01  3.350053897877E-01
     92 F   1 H    -2.263622740890E-01  1.123879405911E-01  3.350053897877E-01
     93 F   1 H    -2.263622740890E-01 -1.123879405911E-01 -3.350053897877E-01
     94 F   1 H     2.263622740890E-01  1.123879405911E-01 -3.350053897877E-01
     95 F   1 H    -1.123879405911E-01  3.350053897877E-01  2.263622740890E-01
     96 F   1 H     3.350053897877E-01  2.263622740890E-01 -1.123879405911E-01
     97 F   1 H     1.123879405911E-01 -3.350053897877E-01  2.263622740890E-01
     98 F   1 H     3.350053897877E-01 -2.263622740890E-01  1.123879405911E-01
     99 F   1 H     1.123879405911E-01  3.350053897877E-01 -2.263622740890E-01
    100 F   1 H    -3.350053897877E-01 -2.263622740890E-01 -1.123879405911E-01
    101 F   1 H    -1.123879405911E-01 -3.350053897877E-01 -2.263622740890E-01
    102 F   1 H    -3.350053897877E-01  2.263622740890E-01  1.123879405911E-01
    103 T   8 O    -4.294715010710E-01 -3.864442181153E-02 -1.240481369618E-01
    104 T   8 O     4.294715010710E-01  3.864442181153E-02 -1.240481369618E-01
    105 F   8 O    -4.294715010710E-01  3.864442181153E-02  1.240481369618E-01
    106 F   8 O     4.294715010710E-01 -3.864442181153E-02  1.240481369618E-01
    107 T   8 O    -1.240481369618E-01 -4.294715010710E-01 -3.864442181153E-02
    108 T   8 O    -3.864442181153E-02 -1.240481369618E-01 -4.294715010710E-01
    109 T   8 O     1.240481369618E-01  4.294715010710E-01 -3.864442181153E-02
    110 T   8 O     3.864442181153E-02 -1.240481369618E-01  4.294715010710E-01
    111 F   8 O    -1.240481369618E-01  4.294715010710E-01  3.864442181153E-02
    112 F   8 O     3.864442181153E-02  1.240481369618E-01 -4.294715010710E-01
    113 F   8 O     1.240481369618E-01 -4.294715010710E-01  3.864442181153E-02
    114 F   8 O    -3.864442181153E-02  1.240481369618E-01  4.294715010710E-01
    115 F   8 O    -3.864442181153E-02 -4.294715010710E-01 -1.240481369618E-01
    116 F   8 O     3.864442181153E-02  4.294715010710E-01 -1.240481369618E-01
    117 F   8 O     3.864442181153E-02 -4.294715010710E-01  1.240481369618E-01
    118 F   8 O    -3.864442181153E-02  4.294715010710E-01  1.240481369618E-01
    119 F   8 O    -4.294715010710E-01 -1.240481369618E-01 -3.864442181153E-02
    120 F   8 O    -1.240481369618E-01 -3.864442181153E-02 -4.294715010710E-01
    121 F   8 O     4.294715010710E-01  1.240481369618E-01 -3.864442181153E-02
    122 F   8 O    -1.240481369618E-01  3.864442181153E-02  4.294715010710E-01
    123 F   8 O     4.294715010710E-01 -1.240481369618E-01  3.864442181153E-02
    124 F   8 O     1.240481369618E-01  3.864442181153E-02 -4.294715010710E-01
    125 F   8 O    -4.294715010710E-01  1.240481369618E-01  3.864442181153E-02
    126 F   8 O     1.240481369618E-01 -3.864442181153E-02  4.294715010710E-01

 T = ATOM BELONGING TO THE ASYMMETRIC UNIT

 ****    4 SYMMOPS - TRANSLATORS IN FRACTIONAL UNITS
 **** MATRICES AND TRANSLATORS IN THE CRYSTALLOGRAPHIC REFERENCE FRAME
   V INV                    ROTATION MATRICES                   TRANSLATORS
   1   1  1.00  0.00  0.00  0.00  1.00  0.00  0.00  0.00  1.00  0.00  0.00  0.00
   2   2 -1.00  0.00  0.00 -1.00  0.00  1.00 -1.00  1.00 -0.00  0.00  0.00  0.00
   3   3  1.00  0.00  0.00  0.00  0.00  1.00  0.00  1.00 -0.00  0.00  0.00  0.00
   4   4 -1.00  0.00  0.00 -1.00  1.00  0.00 -1.00 -0.00  1.00  0.00  0.00  0.00

 DIRECT LATTICE VECTORS CARTESIAN COMPONENTS (ANGSTROM)
          X                    Y                    Z
  -0.901833529124E+01   0.915361032061E+01   0.915361032061E+01
   0.901833529124E+01  -0.888306026187E+01   0.888306026187E+01
   0.901833529124E+01   0.888306026187E+01  -0.888306026187E+01


 CARTESIAN COORDINATES - PRIMITIVE CELL
 *******************************************************************************
 *      ATOM          X(ANGSTROM)         Y(ANGSTROM)         Z(ANGSTROM)
 *******************************************************************************
    1   248 CD    0.000000000000E+00 -1.339222790749E+01  8.815422747187E+00
    2   248 CD    9.018335291240E+00 -1.352750293686E+01 -2.029125440529E-01
    3   248 CD    9.018335291240E+00 -2.029125440529E-01 -1.352750293686E+01
    4   248 CD   -1.352750293686E+01  9.018335291240E+00  1.352750293686E-01
    5   248 CD   -1.352750293686E+01  1.352750293686E-01  9.018335291240E+00
    6   248 CD    0.000000000000E+00  8.815422747187E+00 -1.339222790749E+01
    7     7 N    -6.051447914450E-01  5.467917532385E+00  7.044805705725E+00
    8     7 N     6.051447914450E-01 -5.258986914713E+00  6.883902139019E+00
    9     7 N    -6.051447914450E-01 -5.467917532385E+00 -7.044805705725E+00
   10     7 N     6.051447914450E-01  5.258986914713E+00 -6.883902139019E+00
   11     7 N     6.964353922372E+00 -5.246930080918E-01  5.354375051677E+00
   12     7 N     5.363452223549E+00  6.955276750500E+00 -5.006794826094E-01
   13     7 N    -6.964353922372E+00  6.855965747982E-01  5.372529395421E+00
   14     7 N    -5.363452223549E+00  6.973431094244E+00  7.096101002806E-01
   15     7 N     6.964353922372E+00  5.246930080918E-01 -5.354375051677E+00
   16     7 N    -5.363452223549E+00 -6.973431094244E+00 -7.096101002806E-01
   17     7 N    -6.964353922372E+00 -6.855965747982E-01 -5.372529395421E+00
   18     7 N     5.363452223549E+00 -6.955276750500E+00  5.006794826094E-01
   19     7 N     5.363452223549E+00 -5.006794826094E-01  6.955276750500E+00
   20     7 N    -5.363452223549E+00  7.096101002806E-01  6.973431094244E+00
   21     7 N    -5.363452223549E+00 -7.096101002806E-01 -6.973431094244E+00
   22     7 N     5.363452223549E+00  5.006794826094E-01 -6.955276750500E+00
   23     7 N    -6.051447914450E-01  7.044805705725E+00  5.467917532385E+00
   24     7 N     6.964353922372E+00  5.354375051677E+00 -5.246930080918E-01
   25     7 N     6.051447914450E-01 -6.883902139019E+00  5.258986914713E+00
   26     7 N     6.964353922372E+00 -5.354375051677E+00  5.246930080918E-01
   27     7 N     6.051447914450E-01  6.883902139019E+00 -5.258986914713E+00
   28     7 N    -6.964353922372E+00 -5.372529395421E+00 -6.855965747982E-01
   29     7 N    -6.051447914450E-01 -7.044805705725E+00 -5.467917532385E+00
   30     7 N    -6.964353922372E+00  5.372529395421E+00  6.855965747982E-01
   31     7 N    -8.162466373566E+00 -1.787022126914E+00 -1.787022126914E+00
   32     7 N     8.162466373566E+00  1.734203738926E+00 -1.734203738926E+00
   33     7 N    -8.162466373566E+00  1.787022126914E+00  1.787022126914E+00
   34     7 N     8.162466373566E+00 -1.734203738926E+00  1.734203738926E+00
   35     7 N    -1.760612932920E+00 -8.188875567560E+00 -1.883049928523E+00
   36     7 N    -1.760612932920E+00 -1.883049928523E+00 -8.188875567560E+00
   37     7 N     1.760612932920E+00  8.136057179572E+00 -1.638175937317E+00
   38     7 N     1.760612932920E+00 -1.638175937317E+00  8.136057179572E+00
   39     7 N    -1.760612932920E+00  8.188875567560E+00  1.883049928523E+00
   40     7 N     1.760612932920E+00  1.638175937317E+00 -8.136057179572E+00
   41     7 N     1.760612932920E+00 -8.136057179572E+00  1.638175937317E+00
   42     7 N    -1.760612932920E+00  1.883049928523E+00  8.188875567560E+00
   43     6 C    -1.239827550540E-01  6.633240811234E+00  6.633240811234E+00
   44     6 C     1.239827550540E-01 -6.437184432576E+00  6.437184432576E+00
   45     6 C    -1.239827550540E-01 -6.633240811234E+00 -6.633240811234E+00
   46     6 C     1.239827550540E-01  6.437184432576E+00 -6.437184432576E+00
   47     6 C     6.535212621905E+00 -2.595456572543E-02  6.533352880579E+00
   48     6 C     6.535212621905E+00  6.533352880579E+00 -2.595456572542E-02
   49     6 C    -6.535212621905E+00  2.220109443826E-01  6.537072363231E+00
   50     6 C    -6.535212621905E+00  6.537072363231E+00  2.220109443826E-01
   51     6 C     6.535212621905E+00  2.595456572542E-02 -6.533352880579E+00
   52     6 C    -6.535212621905E+00 -6.537072363231E+00 -2.220109443826E-01
   53     6 C    -6.535212621905E+00 -2.220109443826E-01 -6.537072363231E+00
   54     6 C     6.535212621905E+00 -6.533352880579E+00  2.595456572542E-02
   55     6 C    -1.472089363662E+00  5.097946453728E+00  6.069030381334E+00
   56     6 C     1.472089363662E+00 -4.918129159300E+00  5.918789247138E+00
   57     6 C    -1.472089363662E+00 -5.097946453728E+00 -6.069030381334E+00
   58     6 C     1.472089363662E+00  4.918129159300E+00 -5.918789247138E+00
   59     6 C     5.993909814236E+00 -1.396968796564E+00  4.985956466059E+00
   60     6 C     5.008037806514E+00  5.971828473781E+00 -1.382180716448E+00
   61     6 C    -5.993909814236E+00  1.547209930760E+00  5.030119146969E+00
   62     6 C    -5.008037806514E+00  6.015991154691E+00  1.561998010876E+00
   63     6 C     5.993909814236E+00  1.396968796564E+00 -4.985956466059E+00
   64     6 C    -5.008037806514E+00 -6.015991154691E+00 -1.561998010876E+00
   65     6 C    -5.993909814236E+00 -1.547209930760E+00 -5.030119146969E+00
[truncated: 64,677 more chars]
