# Supplementary material for: Structure–Property Relationship of Piezoelectric Properties in Zeolitic Imidazolate Frameworks: A Computational Study
Source: ACS Appl Mater Interfaces. 2022 Nov 2;14(45):50803–14. doi: 10.1021/acsami.2c13506 (PMC9674201; doi:10.1021/acsami.2c13506)
Supplement: Supplementary file 5 — am2c13506_si_005.zip [file am2c13506_si_005.zip › Outputfiles_crystal17/ZIF-8/Piezoelectric_results/Elapiezo_M06-D3.out]

ZIF8_0degree
EXTERNAL
ELAPIEZO
PRINT
END
END
6 5
0 0 6 2.0 1.00
  0.4563240000D+04  0.1966650000D-02
  0.6820240000D+03  0.1523060000D-01
  0.1549730000D+03  0.7612690000D-01
  0.4445530000D+02  0.2608010000D+00
  0.1302900000D+02  0.6164620000D+00
  0.1827730000D+01  0.2210060000D+00
0 1 3 4.0 1.00
  0.2096420000D+02  0.1146600000D+00  0.4024870000D-01
  0.4803310000D+01  0.9199990000D+00  0.2375940000D+00
  0.1459330000D+01 -0.3030680000D-02  0.8158540000D+00
0 1 1 0.0 1.00
  0.4834560000D+00  0.1000000000D+01  0.1000000000D+01
0 1 1 0.0 1.00
  0.1455850000D+00  0.1000000000D+01  0.1000000000D+01
0 3 1 0.0 1.00
  0.6260000000D+00  0.1000000000D+01
7 5
0 0 6 2.0 1.00
  0.6293480000D+04  0.1969790000D-02
  0.9490440000D+03  0.1496130000D-01
  0.2187760000D+03  0.7350060000D-01
  0.6369160000D+02  0.2489370000D+00
  0.1882820000D+02  0.6024600000D+00
  0.2720230000D+01  0.2562020000D+00
0 1 3 5.0 1.00
  0.3063310000D+02  0.1119060000D+00  0.3831190000D-01
  0.7026140000D+01  0.9216660000D+00  0.2374030000D+00
  0.2112050000D+01 -0.2569190000D-02  0.8175920000D+00
0 1 1 0.0 1.00
  0.6840090000D+00  0.1000000000D+01  0.1000000000D+01
0 1 1 0.0 1.00
  0.2008780000D+00  0.1000000000D+01  0.1000000000D+01
0 3 1 0.0 1.00
  0.9130000000D+00  0.1000000000D+01
1 4
0 0 3 1.0 1.00
  0.3386500000D+02  0.2549380000D-01
  0.5094790000D+01  0.1903730000D+00
  0.1158790000D+01  0.8521610000D+00
0 0 1 0.0 1.00
  0.3258400000D+00  0.1000000000D+01
0 0 1 0.0 1.00
  0.1027410000D+00  0.1000000000D+01
0 2 1 0.0 1.00
  0.7500000000D+00  0.1000000000D+01
230 14
INPUT
20. 0 2 2 2 0 0
 34.150000 399.987282 0
 14.590000 85.485655 0
 39.780000 277.148960 0
 14.950000 69.052205 0
 43.800000 -34.149349 0
 14.980000 -3.291831 0
0 0 3 2. 1.
       30.3241270         0.219143000
       16.3166820        -0.232556000
       11.4081480        -0.954685000
0 0 1 2. 1.
       2.56949200          1.00000000
0 0 1 0. 1.
       1.06259500          1.00000000
0 0 1 0. 1.
      0.250000000          1.00000000
0 0 1 0. 1.
      0.120000000          1.00000000
0 2 2 6. 1.
       111.824980         0.232770000E-01
       19.1319100         -1.00953900
0 2 2 0. 1.
       5.46883800         0.320151000
       2.50567500         0.718085000
0 2 1 0. 1.
      0.941868000          1.00000000
0 2 1 0. 1.
      0.250000000          1.00000000
0 2 1 0. 1.
      0.120000000          1.00000000
0 3 4 10. 1.
       44.6456290         0.472490000E-01
       13.4383770         0.218926000
       4.68200000         0.452512000
       1.60321100         0.518576000
0 3 1 0. 1.
      0.482766000          1.00000000
0 3 1 0. 1.
      0.110000000          1.00000000
0 4 1 0. 1.
      2.614   1.0000
99 0
END      
DFT
M06-D3
xxlgrid
END
TOLINTEG
7 7 7 10 40
TOLDEE
8
DFTD3
ABC
END
SHRINK
2 2
END
          60 PROCESSORS WORKING

         
 *******************************************************************************
 *                                                                             *
 *                               CRYSTAL17                                     *
 *                      public : 1.0.2 - March 1st, 2018                       *
 *                       HTTP://WWW.CRYSTAL.UNITO.IT                           *
 *                                                                             *
 *                              MAIN AUTHORS                                   *
 *                                                                             *
 *  R. DOVESI(1,11), V.R. SAUNDERS(2), C. ROETTI(1,11), R. ORLANDO(1,11),      *
 *  C.M. ZICOVICH-WILSON(1,3), F. PASCALE(4), B. CIVALLERI(1,11),              *
 *  K. DOLL(5), N.M. HARRISON(2,6), I.J. BUSH(7), Ph. D'ARCO(8),               *
 *  M. LLUNELL(9), M. CAUSA'(10), Y. NOEL(8), L. MASCHIO(1,11), A. ERBA(1,11)  *
 *  M. RE'RAT(14), S. CASASSA(1,11)                                            *
 *                                                                             *
 *        CONTRIBUTIONS TO THE CODE HAVE ALSO BEEN GIVEN BY                    *
 *                                                                             *
 *  M. FERRABONE(1,11), M. DE LA PIERRE(1,11), M. FERRERO(1,11),               *
 *  J. BAIMA(1,11), E. ALBANESE(1,11), M.F. PEINTINGER(12), R. BAST(13),       *
 *  B. KIRTMAN(15), V. LACIVITA(1,11), R. DEMICHELIS(1,16)                     *
 *  G. BRANDEBURG(17), S. SALUSTRO(1,11), G. SANSONE(1,11)                     *
 *  M.T. RUGGIERO(18)                                                          *
 *                                                                             *
 * (1) THEORETICAL CHEMISTRY GROUP - UNIVERSITA' DI TORINO - TORINO (ITALY)    *
 * (2) COMPUTATIONAL SCIENCE & ENGINEERING DEPARTMENT - STFC DARESBURY (UK)    *
 * (3) UNIVERSIDAD AUTONOMA DEL ESTADO DE MORELOS - CUERNAVACA (MEXICO)        *
 * (4) UNIVERSITE' DE LORRAINE - NANCY (FRANCE)                                *
 * (5) UNIVERSITAET STUTTGART- STUTTGART (GERMANY)                             *
 * (6) IMPERIAL COLLEGE - LONDON (UK)                                          *
 * (7) OXFORD E-RESEARCH CENTRE - OXFORD (UK)                                  *
 * (8) UPMC - SORBONNE UNIVERSITES - PARIS (FRANCE)                            *
 * (9) UNIVERSIDAD DE BARCELONA - BARCELONA (SPAIN)                            *
 *(10) UNIVERSITA' DI NAPOLI "FEDERICO II" - NAPOLI (ITALY)                    *
 *(11) NIS - NANOSTRUCTURED INTERFACES AND SURFACES - TORINO (ITALY)           *
 *(12) MPI FUER CHEMISCHE ENERGIEKONVERSION - MUELHEIM AN DER RUHR (GERMANY)   *
 *(13) UNIVERSITY OF TROMSO - TROMSO (NORWAY)                                  *
 *(14) UNIVERSITE' DE PAU ET DES PAYS DE L'ADOUR - PAU (FRANCE)                *
 *(15) UNIVERSITY OF CALIFORNIA SANTA BARBARA - SANTA BARBARA (USA)            *
 *(16) CURTIN UNIVERSITY - PERTH (AUSTRALIA)                                   *
 *(17) UNIVERSITY COLLEGE LONDON - LONDON (UK)                                 *
 *(18) CAMBRIDGE UNIVERSITY - CAMBRIDGE (UK)                                   *
 *                                                                             *
 *******************************************************************************
 EEEEEEEEEE STARTING  DATE 11 08 2019 TIME 00:58:52.1
 ZIF8_0degree                                                                    

 GEOMETRY INPUT FROM EXTERNAL FILE (FORTRAN UNIT 34)
 3D - CRYSTAL 

 *******************************************************************************
 LATTICE PARAMETERS  (ANGSTROMS AND DEGREES) - PRIMITIVE CELL
       A          B          C        ALPHA      BETA     GAMMA        VOLUME
   14.56544   14.56544   14.56544   109.47122 109.47122 109.47122   2378.753000
 INFORMATION **** CHKGRP **** SPGR WITH NO INVERSION

 NUMBER OF IRREDUCIBLE ATOMS IN THE CELL:   12

 CARTESIAN COORDINATES (ANGSTROM) - IRREDUCIBLE ATOMS AND SYMMETRY RELATED

 AT.IRR.  AT  AT.N.          X                   Y                   Z
     1     1     1    1.824485475820E+00 -5.796467448357E+00  3.633537025415E+00
     1     2     1   -1.824485475820E+00  5.796467448357E+00  3.633537025415E+00
     1     3     1    1.824485475820E+00  5.796467448357E+00 -3.633537025415E+00
     1     4     1   -1.824485475820E+00 -5.796467448357E+00 -3.633537025415E+00
     1     5     1    3.633537025415E+00  1.824485475820E+00 -5.796467448357E+00
     1     6     1   -5.796467448357E+00  3.633537025415E+00  1.824485475820E+00
     1     7     1   -3.633537025415E+00 -1.824485475820E+00 -5.796467448357E+00
     1     8     1    5.796467448357E+00  3.633537025415E+00 -1.824485475820E+00
     1     9     1    3.633537025415E+00 -1.824485475820E+00  5.796467448357E+00
     1    10     1    5.796467448357E+00 -3.633537025415E+00  1.824485475820E+00
     1    11     1   -3.633537025415E+00  1.824485475820E+00  5.796467448357E+00
     1    12     1   -5.796467448357E+00 -3.633537025415E+00 -1.824485475820E+00
    13    13     1    3.978335289582E+00 -5.840078983414E+00  1.901593872723E+00
    13    14     1   -3.978335289582E+00  5.840078983414E+00  1.901593872723E+00
    13    15     1    3.978335289582E+00  5.840078983414E+00 -1.901593872723E+00
    13    16     1   -3.978335289582E+00 -5.840078983414E+00 -1.901593872723E+00
    13    17     1    1.901593872723E+00  3.978335289582E+00 -5.840078983414E+00
    13    18     1   -5.840078983414E+00  1.901593872723E+00  3.978335289582E+00
    13    19     1   -1.901593872723E+00 -3.978335289582E+00 -5.840078983414E+00
    13    20     1    5.840078983414E+00  1.901593872723E+00 -3.978335289582E+00
    13    21     1    1.901593872723E+00 -3.978335289582E+00  5.840078983414E+00
    13    22     1    5.840078983414E+00 -1.901593872723E+00  3.978335289582E+00
    13    23     1   -1.901593872723E+00  3.978335289582E+00  5.840078983414E+00
    13    24     1   -5.840078983414E+00 -1.901593872723E+00 -3.978335289582E+00
    25    25     1    1.174856060852E+00  7.087316992955E+00  5.221042340340E-01
    25    26     1   -1.174856060852E+00 -7.087316992955E+00  5.221042340340E-01
    25    27     1    1.174856060852E+00 -7.087316992955E+00 -5.221042340340E-01
    25    28     1   -1.174856060852E+00  7.087316992955E+00 -5.221042340340E-01
    25    29     1    5.221042340340E-01  1.174856060852E+00  7.087316992955E+00
    25    30     1    7.087316992955E+00  5.221042340340E-01  1.174856060852E+00
    25    31     1   -5.221042340340E-01 -1.174856060852E+00  7.087316992955E+00
    25    32     1   -7.087316992955E+00  5.221042340340E-01 -1.174856060852E+00
    25    33     1    5.221042340340E-01 -1.174856060852E+00 -7.087316992955E+00
    25    34     1   -7.087316992955E+00 -5.221042340340E-01  1.174856060852E+00
    25    35     1   -5.221042340340E-01  1.174856060852E+00 -7.087316992955E+00
    25    36     1    7.087316992955E+00 -5.221042340340E-01 -1.174856060852E+00
    37    37     1    2.611934058776E+00  6.354984879522E+00  1.234832937752E+00
    37    38     1   -2.611934058776E+00 -6.354984879522E+00  1.234832937752E+00
    37    39     1    2.611934058776E+00 -6.354984879522E+00 -1.234832937752E+00
    37    40     1   -2.611934058776E+00  6.354984879522E+00 -1.234832937752E+00
    37    41     1    1.234832937752E+00  2.611934058776E+00  6.354984879522E+00
    37    42     1    6.354984879522E+00  1.234832937752E+00  2.611934058776E+00
    37    43     1   -1.234832937752E+00 -2.611934058776E+00  6.354984879522E+00
    37    44     1   -6.354984879522E+00  1.234832937752E+00 -2.611934058776E+00
    37    45     1    1.234832937752E+00 -2.611934058776E+00 -6.354984879522E+00
    37    46     1   -6.354984879522E+00 -1.234832937752E+00  2.611934058776E+00
    37    47     1   -1.234832937752E+00  2.611934058776E+00 -6.354984879522E+00
    37    48     1    6.354984879522E+00 -1.234832937752E+00 -2.611934058776E+00
    49    49     1    1.119699067695E+00  6.496821647416E+00  2.189530001213E+00
    49    50     1   -1.119699067695E+00 -6.496821647416E+00  2.189530001213E+00
    49    51     1    1.119699067695E+00 -6.496821647416E+00 -2.189530001213E+00
    49    52     1   -1.119699067695E+00  6.496821647416E+00 -2.189530001213E+00
    49    53     1    2.189530001213E+00  1.119699067695E+00  6.496821647416E+00
    49    54     1    6.496821647416E+00  2.189530001213E+00  1.119699067695E+00
    49    55     1   -2.189530001213E+00 -1.119699067695E+00  6.496821647416E+00
    49    56     1   -6.496821647416E+00  2.189530001213E+00 -1.119699067695E+00
    49    57     1    2.189530001213E+00 -1.119699067695E+00 -6.496821647416E+00
    49    58     1   -6.496821647416E+00 -2.189530001213E+00  1.119699067695E+00
    49    59     1   -2.189530001213E+00  1.119699067695E+00 -6.496821647416E+00
    49    60     1    6.496821647416E+00 -2.189530001213E+00 -1.119699067695E+00
    61    61   230    8.409363377948E+00  0.000000000000E+00 -4.441046256724E+00
    61    62   230    8.409363377948E+00  0.000000000000E+00 -1.237768049917E+01
    61    63   230   -4.441046256724E+00  8.409363377948E+00  0.000000000000E+00
    61    64   230    0.000000000000E+00 -4.441046256724E+00  8.409363377948E+00
    61    65   230   -1.237768049917E+01  8.409363377948E+00  0.000000000000E+00
    61    66   230    0.000000000000E+00 -1.237768049917E+01  8.409363377948E+00
    67    67     6    2.183604087588E+00  8.335779421983E+00  1.942016616376E+00
    67    68     6   -2.183604087588E+00 -8.335779421983E+00  1.942016616376E+00
    67    69     6    2.183604087588E+00 -8.335779421983E+00 -1.942016616376E+00
    67    70     6   -2.183604087588E+00  8.335779421983E+00 -1.942016616376E+00
    67    71     6    1.942016616376E+00  2.183604087588E+00  8.335779421983E+00
    67    72     6    8.335779421983E+00  1.942016616376E+00  2.183604087588E+00
    67    73     6   -1.942016616376E+00 -2.183604087588E+00  8.335779421983E+00
    67    74     6   -8.335779421983E+00  1.942016616376E+00 -2.183604087588E+00
    67    75     6    1.942016616376E+00 -2.183604087588E+00 -8.335779421983E+00
    67    76     6   -8.335779421983E+00 -1.942016616376E+00  2.183604087588E+00
    67    77     6   -1.942016616376E+00  2.183604087588E+00 -8.335779421983E+00
    67    78     6    8.335779421983E+00 -1.942016616376E+00 -2.183604087588E+00
    79    79     6    2.169431205687E+00 -6.571085677688E+00  2.962570419169E+00
    79    80     6   -2.169431205687E+00  6.571085677688E+00  2.962570419169E+00
    79    81     6    2.169431205687E+00  6.571085677688E+00 -2.962570419169E+00
    79    82     6   -2.169431205687E+00 -6.571085677688E+00 -2.962570419169E+00
    79    83     6    2.962570419169E+00  2.169431205687E+00 -6.571085677688E+00
    79    84     6   -6.571085677688E+00  2.962570419169E+00  2.169431205687E+00
    79    85     6   -2.962570419169E+00 -2.169431205687E+00 -6.571085677688E+00
    79    86     6    6.571085677688E+00  2.962570419169E+00 -2.169431205687E+00
    79    87     6    2.962570419169E+00 -2.169431205687E+00  6.571085677688E+00
    79    88     6    6.571085677688E+00 -2.962570419169E+00  2.169431205687E+00
    79    89     6   -2.962570419169E+00  2.169431205687E+00  6.571085677688E+00
    79    90     6   -6.571085677688E+00 -2.962570419169E+00 -2.169431205687E+00
    91    91     6    1.753466060446E+00  6.998984716789E+00  1.452572608421E+00
    91    92     6   -1.753466060446E+00 -6.998984716789E+00  1.452572608421E+00
    91    93     6    1.753466060446E+00 -6.998984716789E+00 -1.452572608421E+00
    91    94     6   -1.753466060446E+00  6.998984716789E+00 -1.452572608421E+00
    91    95     6    1.452572608421E+00  1.753466060446E+00  6.998984716789E+00
    91    96     6    6.998984716789E+00  1.452572608421E+00  1.753466060446E+00
    91    97     6   -1.452572608421E+00 -1.753466060446E+00  6.998984716789E+00
    91    98     6   -6.998984716789E+00  1.452572608421E+00 -1.753466060446E+00
    91    99     6    1.452572608421E+00 -1.753466060446E+00 -6.998984716789E+00
    91   100     6   -6.998984716789E+00 -1.452572608421E+00  1.753466060446E+00
    91   101     6   -1.452572608421E+00  1.753466060446E+00 -6.998984716789E+00
    91   102     6    6.998984716789E+00 -1.452572608421E+00 -1.753466060446E+00
   103   103     7    1.514389260677E+00 -7.774817383836E+00  2.858803003091E+00
   103   104     7   -1.514389260677E+00  7.774817383836E+00  2.858803003091E+00
   103   105     7    1.514389260677E+00  7.774817383836E+00 -2.858803003091E+00
   103   106     7   -1.514389260677E+00 -7.774817383836E+00 -2.858803003091E+00
   103   107     7    2.858803003091E+00  1.514389260677E+00 -7.774817383836E+00
   103   108     7   -7.774817383836E+00  2.858803003091E+00  1.514389260677E+00
   103   109     7   -2.858803003091E+00 -1.514389260677E+00 -7.774817383836E+00
   103   110     7    7.774817383836E+00  2.858803003091E+00 -1.514389260677E+00
   103   111     7    2.858803003091E+00 -1.514389260677E+00  7.774817383836E+00
   103   112     7    7.774817383836E+00 -2.858803003091E+00  1.514389260677E+00
   103   113     7   -2.858803003091E+00  1.514389260677E+00  7.774817383836E+00
   103   114     7   -7.774817383836E+00 -2.858803003091E+00 -1.514389260677E+00
   115   115     6    3.230563712728E+00 -6.593485387247E+00  2.107453703513E+00
   115   116     6   -3.230563712728E+00  6.593485387247E+00  2.107453703513E+00
   115   117     6    3.230563712728E+00  6.593485387247E+00 -2.107453703513E+00
   115   118     6   -3.230563712728E+00 -6.593485387247E+00 -2.107453703513E+00
   115   119     6    2.107453703513E+00  3.230563712728E+00 -6.593485387247E+00
   115   120     6   -6.593485387247E+00  2.107453703513E+00  3.230563712728E+00
   115   121     6   -2.107453703513E+00 -3.230563712728E+00 -6.593485387247E+00
   115   122     6    6.593485387247E+00  2.107453703513E+00 -3.230563712728E+00
   115   123     6    2.107453703513E+00 -3.230563712728E+00  6.593485387247E+00
   115   124     6    6.593485387247E+00 -2.107453703513E+00  3.230563712728E+00
   115   125     6   -2.107453703513E+00  3.230563712728E+00  6.593485387247E+00
   115   126     6   -6.593485387247E+00 -2.107453703513E+00 -3.230563712728E+00
   127   127     7    3.240135432855E+00 -7.809716969289E+00  1.469616494475E+00
   127   128     7   -3.240135432855E+00  7.809716969289E+00  1.469616494475E+00
   127   129     7    3.240135432855E+00  7.809716969289E+00 -1.469616494475E+00
   127   130     7   -3.240135432855E+00 -7.809716969289E+00 -1.469616494475E+00
   127   131     7    1.469616494475E+00  3.240135432855E+00 -7.809716969289E+00
   127   132     7   -7.809716969289E+00  1.469616494475E+00  3.240135432855E+00
   127   133     7   -1.469616494475E+00 -3.240135432855E+00 -7.809716969289E+00
   127   134     7    7.809716969289E+00  1.469616494475E+00 -3.240135432855E+00
   127   135     7    1.469616494475E+00 -3.240135432855E+00  7.809716969289E+00
   127   136     7    7.809716969289E+00 -1.469616494475E+00  3.240135432855E+00
   127   137     7   -1.469616494475E+00  3.240135432855E+00  7.809716969289E+00
   127   138     7   -7.809716969289E+00 -1.469616494475E+00 -3.240135432855E+00

 SPACE  GROUP  N.                     :  197
 NUMBER OF SYMMETRY OPERATORS         :   12
 *******************************************************************************
 LATTICE PARAMETERS (ANGSTROMS AND DEGREES) - BOHR = 0.5291772083 ANGSTROM
 PRIMITIVE CELL - CENTRING CODE 6/0 VOLUME=  2378.753000 - DENSITY  0.947 g/cm^3
         A              B              C           ALPHA      BETA       GAMMA 
    14.56544463    14.56544463    14.56544463   109.471221 109.471221 109.471221
 *******************************************************************************
 ATOMS IN THE ASYMMETRIC UNIT   12 - ATOMS IN THE UNIT CELL:  138
     ATOM                 X/A                 Y/B                 Z/C    
 *******************************************************************************
      1 T   1 H    -1.286025068564E-01  3.245205526227E-01 -2.361642489461E-01
      2 F   1 H    -4.393151984312E-01  1.075617420897E-01  2.361642489461E-01
      3 F   1 H     1.286025068564E-01 -1.075617420897E-01  4.531230594791E-01
      4 F   1 H     4.393151984312E-01 -3.245205526227E-01 -4.531230594791E-01
      5 F   1 H    -2.361642489461E-01 -1.286025068564E-01  3.245205526227E-01
      6 F   1 H     3.245205526227E-01 -2.361642489461E-01 -1.286025068564E-01
      7 F   1 H    -4.531230594791E-01  4.393151984312E-01 -3.245205526227E-01
      8 F   1 H     1.075617420897E-01  2.361642489461E-01 -4.393151984312E-01
      9 F   1 H     2.361642489461E-01 -4.393151984312E-01  1.075617420897E-01
     10 F   1 H    -1.075617420897E-01  4.531230594791E-01  1.286025068564E-01
     11 F   1 H     4.531230594791E-01  1.286025068564E-01 -1.075617420897E-01
     12 F   1 H    -3.245205526227E-01 -4.531230594791E-01  4.393151984312E-01
     13 T   1 H    -2.341726081797E-01  3.496060818184E-01 -1.106946869910E-01
     14 F   1 H     4.603007688095E-01 -1.234779211887E-01  1.106946869910E-01
     15 F   1 H     2.341726081797E-01  1.234779211887E-01 -4.162213100019E-01
     16 F   1 H    -4.603007688095E-01 -3.496060818184E-01  4.162213100019E-01
     17 F   1 H    -1.106946869910E-01 -2.341726081797E-01  3.496060818184E-01
     18 F   1 H     3.496060818184E-01 -1.106946869910E-01 -2.341726081797E-01
     19 F   1 H     4.162213100019E-01 -4.603007688095E-01 -3.496060818184E-01
     20 F   1 H    -1.234779211887E-01  1.106946869910E-01  4.603007688095E-01
     21 F   1 H     1.106946869910E-01  4.603007688095E-01 -1.234779211887E-01
     22 F   1 H     1.234779211887E-01 -4.162213100019E-01  2.341726081797E-01
     23 F   1 H    -4.162213100019E-01  2.341726081797E-01  1.234779211887E-01
     24 F   1 H    -3.496060818184E-01  4.162213100019E-01 -4.603007688095E-01
     25 T   1 H     4.524374132138E-01  1.008970726212E-01  4.912484264547E-01
     26 F   1 H    -3.903513538335E-01 -3.881101324088E-02 -4.912484264547E-01
     27 F   1 H    -4.524374132138E-01  3.881101324088E-02 -3.515403405926E-01
     28 F   1 H     3.903513538335E-01 -1.008970726212E-01  3.515403405926E-01
     29 F   1 H     4.912484264547E-01  4.524374132138E-01  1.008970726212E-01
     30 F   1 H     1.008970726212E-01  4.912484264547E-01  4.524374132138E-01
     31 F   1 H     3.515403405926E-01  3.903513538335E-01 -1.008970726212E-01
     32 F   1 H    -3.881101324088E-02 -4.912484264547E-01 -3.903513538335E-01
     33 F   1 H    -4.912484264547E-01 -3.903513538335E-01 -3.881101324088E-02
     34 F   1 H     3.881101324088E-02 -3.515403405926E-01 -4.524374132138E-01
     35 F   1 H    -3.515403405926E-01 -4.524374132138E-01  3.881101324088E-02
     36 F   1 H    -1.008970726212E-01  3.515403405926E-01  3.903513538335E-01
     37 T   1 H     4.512718428350E-01  2.287192753862E-01 -4.668491219080E-01
     38 F   1 H    -3.044316027058E-01 -8.187903525699E-02  4.668491219080E-01
     39 F   1 H    -4.512718428350E-01  8.187903525699E-02 -2.225525674488E-01
     40 F   1 H     3.044316027058E-01 -2.287192753862E-01  2.225525674488E-01
     41 F   1 H    -4.668491219080E-01  4.512718428350E-01  2.287192753862E-01
     42 F   1 H     2.287192753862E-01 -4.668491219080E-01  4.512718428350E-01
     43 F   1 H     2.225525674488E-01  3.044316027058E-01 -2.287192753862E-01
     44 F   1 H    -8.187903525699E-02  4.668491219080E-01 -3.044316027058E-01
     45 F   1 H     4.668491219080E-01 -3.044316027058E-01 -8.187903525699E-02
     46 F   1 H     8.187903525699E-02 -2.225525674488E-01 -4.512718428350E-01
     47 F   1 H    -2.225525674488E-01 -4.512718428350E-01  8.187903525699E-02
     48 F   1 H    -2.287192753862E-01  2.225525674488E-01  3.044316027058E-01
     49 T   1 H    -4.835309607737E-01  1.967585963514E-01  4.528595312626E-01
     50 F   1 H    -2.561009349113E-01  6.360950796366E-02 -4.528595312626E-01
     51 F   1 H     4.835309607737E-01 -6.360950796366E-02 -3.197104428749E-01
     52 F   1 H     2.561009349113E-01 -1.967585963514E-01  3.197104428749E-01
     53 F   1 H     4.528595312626E-01 -4.835309607737E-01  1.967585963514E-01
     54 F   1 H     1.967585963514E-01  4.528595312626E-01 -4.835309607737E-01
     55 F   1 H     3.197104428749E-01  2.561009349113E-01 -1.967585963514E-01
     56 F   1 H     6.360950796366E-02 -4.528595312626E-01 -2.561009349113E-01
     57 F   1 H    -4.528595312626E-01 -2.561009349113E-01  6.360950796366E-02
     58 F   1 H    -6.360950796366E-02 -3.197104428749E-01  4.835309607737E-01
     59 F   1 H    -3.197104428749E-01  4.835309607737E-01 -6.360950796366E-02
     60 F   1 H    -1.967585963514E-01  3.197104428749E-01  2.561009349113E-01
     61 T 230 ZN   -2.640536540714E-01  2.359463459285E-01  4.999999999999E-01
     62 F 230 ZN    2.640536540716E-01 -2.359463459285E-01  4.999999999999E-01
     63 F 230 ZN    4.999999999999E-01 -2.640536540714E-01  2.359463459285E-01
     64 F 230 ZN    2.359463459285E-01  4.999999999999E-01 -2.640536540714E-01
     65 F 230 ZN    4.999999999999E-01  2.640536540716E-01 -2.359463459285E-01
     66 F 230 ZN   -2.359463459285E-01  4.999999999999E-01  2.640536540716E-01
     67 T   6 C    -3.889076035584E-01  2.452992288799E-01 -3.745434085323E-01
     68 F   6 C    -3.801573625878E-01 -1.436419502607E-02  3.745434085323E-01
     69 F   6 C     3.889076035584E-01  1.436419502607E-02 -3.657931675617E-01
     70 F   6 C     3.801573625878E-01 -2.452992288799E-01  3.657931675617E-01
     71 F   6 C    -3.745434085323E-01 -3.889076035584E-01  2.452992288799E-01
     72 F   6 C     2.452992288799E-01 -3.745434085323E-01 -3.889076035584E-01
     73 F   6 C     3.657931675617E-01  3.801573625878E-01 -2.452992288799E-01
     74 F   6 C    -1.436419502607E-02  3.745434085323E-01 -3.801573625878E-01
     75 F   6 C     3.745434085323E-01 -3.801573625878E-01 -1.436419502607E-02
     76 F   6 C     1.436419502607E-02 -3.657931675617E-01  3.889076035584E-01
     77 F   6 C    -3.657931675617E-01  3.889076035584E-01  1.436419502607E-02
     78 F   6 C    -2.452992288799E-01  3.657931675617E-01  3.801573625878E-01
     79 T   6 C    -2.145534148269E-01  3.051361556282E-01 -2.617115157339E-01
     80 F   6 C    -4.331523286379E-01  4.715810090700E-02  2.617115157339E-01
     81 F   6 C     2.145534148269E-01 -4.715810090700E-02 -4.803104295449E-01
     82 F   6 C     4.331523286379E-01 -3.051361556282E-01  4.803104295449E-01
     83 F   6 C    -2.617115157339E-01 -2.145534148269E-01  3.051361556282E-01
     84 F   6 C     3.051361556282E-01 -2.617115157339E-01 -2.145534148269E-01
     85 F   6 C     4.803104295449E-01  4.331523286379E-01 -3.051361556282E-01
     86 F   6 C     4.715810090700E-02  2.617115157339E-01 -4.331523286379E-01
     87 F   6 C     2.617115157339E-01 -4.331523286379E-01  4.715810090700E-02
     88 F   6 C    -4.715810090700E-02 -4.803104295449E-01  2.145534148269E-01
     89 F   6 C    -4.803104295449E-01  2.145534148269E-01 -4.715810090700E-02
     90 F   6 C    -3.051361556282E-01  4.803104295449E-01  4.331523286379E-01
     91 T   6 C    -4.974912519912E-01  1.906231497424E-01 -4.796008696577E-01
     92 F   6 C    -3.297759805999E-01 -1.789038233346E-02  4.796008696577E-01
     93 F   6 C     4.974912519912E-01  1.789038233346E-02 -3.118855982664E-01
     94 F   6 C     3.297759805999E-01 -1.906231497424E-01  3.118855982664E-01
     95 F   6 C    -4.796008696577E-01 -4.974912519912E-01  1.906231497424E-01
     96 F   6 C     1.906231497424E-01 -4.796008696577E-01 -4.974912519912E-01
     97 F   6 C     3.118855982664E-01  3.297759805999E-01 -1.906231497424E-01
     98 F   6 C    -1.789038233346E-02  4.796008696577E-01 -3.297759805999E-01
     99 F   6 C     4.796008696577E-01 -3.297759805999E-01 -1.789038233346E-02
    100 F   6 C     1.789038233346E-02 -3.118855982664E-01  4.974912519912E-01
    101 F   6 C    -3.118855982664E-01  4.974912519912E-01  1.789038233346E-02
    102 F   6 C    -1.906231497424E-01  3.118855982664E-01  3.297759805999E-01
    103 T   7 N    -2.922940869481E-01  2.600192230505E-01 -3.722296113148E-01
    104 F   7 N    -3.677511656347E-01  7.993552436675E-02  3.722296113148E-01
    105 F   7 N     2.922940869481E-01 -7.993552436675E-02 -4.476866900014E-01
    106 F   7 N     3.677511656347E-01 -2.600192230505E-01  4.476866900014E-01
    107 F   7 N    -3.722296113148E-01 -2.922940869481E-01  2.600192230505E-01
    108 F   7 N     2.600192230505E-01 -3.722296113148E-01 -2.922940869481E-01
    109 F   7 N     4.476866900014E-01  3.677511656347E-01 -2.600192230505E-01
    110 F   7 N     7.993552436675E-02  3.722296113148E-01 -3.677511656347E-01
    111 F   7 N     3.722296113148E-01 -3.677511656347E-01  7.993552436675E-02
    112 F   7 N    -7.993552436675E-02 -4.476866900014E-01  2.922940869481E-01
    113 F   7 N    -4.476866900014E-01  2.922940869481E-01 -7.993552436675E-02
    114 F   7 N    -2.600192230505E-01  4.476866900014E-01  3.677511656347E-01
    115 T   6 C    -2.667283765794E-01  3.173853463294E-01 -1.999510262178E-01
    116 F   6 C    -4.826636274528E-01 -6.677735036161E-02  1.999510262178E-01
    117 F   6 C     2.667283765794E-01  6.677735036161E-02 -4.158862770912E-01
    118 F   6 C     4.826636274528E-01 -3.173853463294E-01  4.158862770912E-01
    119 F   6 C    -1.999510262178E-01 -2.667283765794E-01  3.173853463294E-01
    120 F   6 C     3.173853463294E-01 -1.999510262178E-01 -2.667283765794E-01
    121 F   6 C     4.158862770912E-01  4.826636274528E-01 -3.173853463294E-01
    122 F   6 C    -6.677735036161E-02  1.999510262178E-01 -4.826636274528E-01
    123 F   6 C     1.999510262178E-01 -4.826636274528E-01 -6.677735036161E-02
    124 F   6 C     6.677735036161E-02 -4.158862770912E-01  2.667283765794E-01
    125 F   6 C    -4.158862770912E-01  2.667283765794E-01  6.677735036161E-02
    126 F   6 C    -3.173853463294E-01  4.158862770912E-01  4.826636274528E-01
    127 T   7 N    -3.769667327873E-01  2.800302303311E-01 -2.716960446980E-01
    128 F   7 N    -4.482737249710E-01 -1.052706880893E-01  2.716960446980E-01
    129 F   7 N     3.769667327873E-01  1.052706880893E-01 -3.430030368816E-01
    130 F   7 N     4.482737249710E-01 -2.800302303311E-01  3.430030368816E-01
    131 F   7 N    -2.716960446980E-01 -3.769667327873E-01  2.800302303311E-01
    132 F   7 N     2.800302303311E-01 -2.716960446980E-01 -3.769667327873E-01
    133 F   7 N     3.430030368816E-01  4.482737249710E-01 -2.800302303311E-01
    134 F   7 N    -1.052706880893E-01  2.716960446980E-01 -4.482737249710E-01
    135 F   7 N     2.716960446980E-01 -4.482737249710E-01 -1.052706880893E-01
    136 F   7 N     1.052706880893E-01 -3.430030368816E-01  3.769667327873E-01
    137 F   7 N    -3.430030368816E-01  3.769667327873E-01  1.052706880893E-01
    138 F   7 N    -2.800302303311E-01  3.430030368816E-01  4.482737249710E-01

 TRANSFORMATION MATRIX PRIMITIVE-CRYSTALLOGRAPHIC CELL
  0.0000  1.0000  1.0000  1.0000  0.0000  1.0000  1.0000  1.0000  0.0000

 *******************************************************************************
 CRYSTALLOGRAPHIC CELL (VOLUME=       4757.50600017)
         A              B              C           ALPHA      BETA       GAMMA 
    16.81872676    16.81872676    16.81872676    90.000000  90.000000  90.000000

 COORDINATES IN THE CRYSTALLOGRAPHIC CELL
     ATOM                 X/A                 Y/B                 Z/C    
 *******************************************************************************
      1 T   1 H     1.084794052665E-01 -3.446436542126E-01  2.160411473562E-01
      2 F   1 H    -1.084794052665E-01  3.446436542126E-01  2.160411473562E-01
      3 F   1 H     1.084794052665E-01  3.446436542126E-01 -2.160411473562E-01
      4 F   1 H    -1.084794052665E-01 -3.446436542126E-01 -2.160411473562E-01
      5 F   1 H     2.160411473562E-01  1.084794052665E-01 -3.446436542126E-01
      6 F   1 H    -3.446436542126E-01  2.160411473562E-01  1.084794052665E-01
      7 F   1 H    -2.160411473562E-01 -1.084794052665E-01 -3.446436542126E-01
      8 F   1 H     3.446436542126E-01  2.160411473562E-01 -1.084794052665E-01
      9 F   1 H     2.160411473562E-01 -1.084794052665E-01  3.446436542126E-01
     10 F   1 H     3.446436542126E-01 -2.160411473562E-01  1.084794052665E-01
     11 F   1 H    -2.160411473562E-01  1.084794052665E-01  3.446436542126E-01
     12 F   1 H    -3.446436542126E-01 -2.160411473562E-01 -1.084794052665E-01
     13 T   1 H     2.365420015036E-01 -3.472366884946E-01  1.130640803149E-01
     14 F   1 H    -2.365420015036E-01  3.472366884946E-01  1.130640803149E-01
     15 F   1 H     2.365420015036E-01  3.472366884946E-01 -1.130640803149E-01
     16 F   1 H    -2.365420015036E-01 -3.472366884946E-01 -1.130640803149E-01
     17 F   1 H     1.130640803149E-01  2.365420015036E-01 -3.472366884946E-01
     18 F   1 H    -3.472366884946E-01  1.130640803149E-01  2.365420015036E-01
     19 F   1 H    -1.130640803149E-01 -2.365420015036E-01 -3.472366884946E-01
     20 F   1 H     3.472366884946E-01  1.130640803149E-01 -2.365420015036E-01
     21 F   1 H     1.130640803149E-01 -2.365420015036E-01  3.472366884946E-01
     22 F   1 H     3.472366884946E-01 -1.130640803149E-01  2.365420015036E-01
     23 F   1 H    -1.130640803149E-01  2.365420015036E-01  3.472366884946E-01
     24 F   1 H    -3.472366884946E-01 -1.130640803149E-01 -2.365420015036E-01
     25 T   1 H     6.985404293104E-02  4.213943835236E-01  3.104302969015E-02
     26 F   1 H    -6.985404293104E-02 -4.213943835236E-01  3.104302969015E-02
     27 F   1 H     6.985404293104E-02 -4.213943835236E-01 -3.104302969015E-02
     28 F   1 H    -6.985404293104E-02  4.213943835236E-01 -3.104302969015E-02
     29 F   1 H     3.104302969015E-02  6.985404293104E-02  4.213943835236E-01
     30 F   1 H     4.213943835236E-01  3.104302969015E-02  6.985404293104E-02
     31 F   1 H    -3.104302969015E-02 -6.985404293104E-02  4.213943835236E-01
     32 F   1 H    -4.213943835236E-01  3.104302969015E-02 -6.985404293104E-02
     33 F   1 H     3.104302969015E-02 -6.985404293104E-02 -4.213943835236E-01
     34 F   1 H    -4.213943835236E-01 -3.104302969015E-02  6.985404293104E-02
     35 F   1 H    -3.104302969015E-02  6.985404293104E-02 -4.213943835236E-01
     36 F   1 H     4.213943835236E-01 -3.104302969015E-02 -6.985404293104E-02
     37 T   1 H     1.552991553216E-01  3.778517227704E-01  7.342012006461E-02
     38 F   1 H    -1.552991553216E-01 -3.778517227704E-01  7.342012006461E-02
     39 F   1 H     1.552991553216E-01 -3.778517227704E-01 -7.342012006461E-02
     40 F   1 H    -1.552991553216E-01  3.778517227704E-01 -7.342012006461E-02
     41 F   1 H     7.342012006461E-02  1.552991553216E-01  3.778517227704E-01
     42 F   1 H     3.778517227704E-01  7.342012006461E-02  1.552991553216E-01
     43 F   1 H    -7.342012006461E-02 -1.552991553216E-01  3.778517227704E-01
     44 F   1 H    -3.778517227704E-01  7.342012006461E-02 -1.552991553216E-01
     45 F   1 H     7.342012006461E-02 -1.552991553216E-01 -3.778517227704E-01
     46 F   1 H    -3.778517227704E-01 -7.342012006461E-02  1.552991553216E-01
     47 F   1 H    -7.342012006461E-02  1.552991553216E-01 -3.778517227704E-01
     48 F   1 H     3.778517227704E-01 -7.342012006461E-02 -1.552991553216E-01
     49 T   1 H     6.657454419385E-02  3.862849870688E-01  1.301840521575E-01
     50 F   1 H    -6.657454419385E-02 -3.862849870688E-01  1.301840521575E-01
     51 F   1 H     6.657454419385E-02 -3.862849870688E-01 -1.301840521575E-01
     52 F   1 H    -6.657454419385E-02  3.862849870688E-01 -1.301840521575E-01
     53 F   1 H     1.301840521575E-01  6.657454419385E-02  3.862849870688E-01
     54 F   1 H     3.862849870688E-01  1.301840521575E-01  6.657454419385E-02
     55 F   1 H    -1.301840521575E-01 -6.657454419385E-02  3.862849870688E-01
     56 F   1 H    -3.862849870688E-01  1.301840521575E-01 -6.657454419385E-02
     57 F   1 H     1.301840521575E-01 -6.657454419385E-02 -3.862849870688E-01
     58 F   1 H    -3.862849870688E-01 -1.301840521575E-01  6.657454419385E-02
     59 F   1 H    -1.301840521575E-01  6.657454419385E-02 -3.862849870688E-01
     60 F   1 H     3.862849870688E-01 -1.301840521575E-01 -6.657454419385E-02
     61 T 230 ZN    4.999999999999E-01  0.000000000000E+00 -2.640536540714E-01
     62 F 230 ZN    4.999999999999E-01  0.000000000000E+00  2.640536540716E-01
     63 F 230 ZN   -2.640536540714E-01  4.999999999999E-01  0.000000000000E+00
     64 F 230 ZN    0.000000000000E+00 -2.640536540714E-01  4.999999999999E-01
     65 F 230 ZN    2.640536540716E-01  4.999999999999E-01  0.000000000000E+00
     66 F 230 ZN    0.000000000000E+00  2.640536540716E-01  4.999999999999E-01
     67 T   6 C     1.298317119530E-01  4.956248795147E-01  1.154675169269E-01
     68 F   6 C    -1.298317119530E-01 -4.956248795147E-01  1.154675169269E-01
     69 F   6 C     1.298317119530E-01 -4.956248795147E-01 -1.154675169269E-01
     70 F   6 C    -1.298317119530E-01  4.956248795147E-01 -1.154675169269E-01
     71 F   6 C     1.154675169269E-01  1.298317119530E-01  4.956248795147E-01
     72 F   6 C     4.956248795147E-01  1.154675169269E-01  1.298317119530E-01
     73 F   6 C    -1.154675169269E-01 -1.298317119530E-01  4.956248795147E-01
     74 F   6 C    -4.956248795147E-01  1.154675169269E-01 -1.298317119530E-01
     75 F   6 C     1.154675169269E-01 -1.298317119530E-01 -4.956248795147E-01
     76 F   6 C    -4.956248795147E-01 -1.154675169269E-01  1.298317119530E-01
     77 F   6 C    -1.154675169269E-01  1.298317119530E-01 -4.956248795147E-01
     78 F   6 C     4.956248795147E-01 -1.154675169269E-01 -1.298317119530E-01
     79 T   6 C     1.289890273606E-01 -3.907005430945E-01  1.761471282676E-01
     80 F   6 C    -1.289890273606E-01  3.907005430945E-01  1.761471282676E-01
     81 F   6 C     1.289890273606E-01  3.907005430945E-01 -1.761471282676E-01
     82 F   6 C    -1.289890273606E-01 -3.907005430945E-01 -1.761471282676E-01
     83 F   6 C     1.761471282676E-01  1.289890273606E-01 -3.907005430945E-01
     84 F   6 C    -3.907005430945E-01  1.761471282676E-01  1.289890273606E-01
     85 F   6 C    -1.761471282676E-01 -1.289890273606E-01 -3.907005430945E-01
     86 F   6 C     3.907005430945E-01  1.761471282676E-01 -1.289890273606E-01
     87 F   6 C     1.761471282676E-01 -1.289890273606E-01  3.907005430945E-01
     88 F   6 C     3.907005430945E-01 -1.761471282676E-01  1.289890273606E-01
     89 F   6 C    -1.761471282676E-01  1.289890273606E-01  3.907005430945E-01
     90 F   6 C    -3.907005430945E-01 -1.761471282676E-01 -1.289890273606E-01
     91 T   6 C     1.042567660379E-01  4.161423643043E-01  8.636638370449E-02
     92 F   6 C    -1.042567660379E-01 -4.161423643043E-01  8.636638370449E-02
     93 F   6 C     1.042567660379E-01 -4.161423643043E-01 -8.636638370449E-02
     94 F   6 C    -1.042567660379E-01  4.161423643043E-01 -8.636638370449E-02
     95 F   6 C     8.636638370449E-02  1.042567660379E-01  4.161423643043E-01
     96 F   6 C     4.161423643043E-01  8.636638370449E-02  1.042567660379E-01
     97 F   6 C    -8.636638370449E-02 -1.042567660379E-01  4.161423643043E-01
     98 F   6 C    -4.161423643043E-01  8.636638370449E-02 -1.042567660379E-01
     99 F   6 C     8.636638370449E-02 -1.042567660379E-01 -4.161423643043E-01
    100 F   6 C    -4.161423643043E-01 -8.636638370449E-02  1.042567660379E-01
    101 F   6 C    -8.636638370449E-02  1.042567660379E-01 -4.161423643043E-01
    102 F   6 C     4.161423643043E-01 -8.636638370449E-02 -1.042567660379E-01
    103 T   7 N     9.004184934188E-02 -4.622714606567E-01  1.699773737086E-01
    104 F   7 N    -9.004184934188E-02  4.622714606567E-01  1.699773737086E-01
    105 F   7 N     9.004184934188E-02  4.622714606567E-01 -1.699773737086E-01
    106 F   7 N    -9.004184934188E-02 -4.622714606567E-01 -1.699773737086E-01
    107 F   7 N     1.699773737086E-01  9.004184934188E-02 -4.622714606567E-01
    108 F   7 N    -4.622714606567E-01  1.699773737086E-01  9.004184934188E-02
    109 F   7 N    -1.699773737086E-01 -9.004184934188E-02 -4.622714606567E-01
    110 F   7 N     4.622714606567E-01  1.699773737086E-01 -9.004184934188E-02
    111 F   7 N     1.699773737086E-01 -9.004184934188E-02  4.622714606567E-01
    112 F   7 N     4.622714606567E-01 -1.699773737086E-01  9.004184934188E-02
    113 F   7 N    -1.699773737086E-01  9.004184934188E-02  4.622714606567E-01
    114 F   7 N    -4.622714606567E-01 -1.699773737086E-01 -9.004184934188E-02
    115 T   6 C     1.920813483455E-01 -3.920323745633E-01  1.253039979839E-01
    116 F   6 C    -1.920813483455E-01  3.920323745633E-01  1.253039979839E-01
    117 F   6 C     1.920813483455E-01  3.920323745633E-01 -1.253039979839E-01
    118 F   6 C    -1.920813483455E-01 -3.920323745633E-01 -1.253039979839E-01
    119 F   6 C     1.253039979839E-01  1.920813483455E-01 -3.920323745633E-01
    120 F   6 C    -3.920323745633E-01  1.253039979839E-01  1.920813483455E-01
    121 F   6 C    -1.253039979839E-01 -1.920813483455E-01 -3.920323745633E-01
    122 F   6 C     3.920323745633E-01  1.253039979839E-01 -1.920813483455E-01
    123 F   6 C     1.253039979839E-01 -1.920813483455E-01  3.920323745633E-01
    124 F   6 C     3.920323745633E-01 -1.253039979839E-01  1.920813483455E-01
    125 F   6 C    -1.253039979839E-01  1.920813483455E-01  3.920323745633E-01
    126 F   6 C    -3.920323745633E-01 -1.253039979839E-01 -1.920813483455E-01
    127 T   7 N     1.926504592102E-01 -4.643465039082E-01  8.737977112087E-02
    128 F   7 N    -1.926504592102E-01  4.643465039082E-01  8.737977112087E-02
    129 F   7 N     1.926504592102E-01  4.643465039082E-01 -8.737977112087E-02
    130 F   7 N    -1.926504592102E-01 -4.643465039082E-01 -8.737977112087E-02
    131 F   7 N     8.737977112087E-02  1.926504592102E-01 -4.643465039082E-01
    132 F   7 N    -4.643465039082E-01  8.737977112087E-02  1.926504592102E-01
    133 F   7 N    -8.737977112087E-02 -1.926504592102E-01 -4.643465039082E-01
    134 F   7 N     4.643465039082E-01  8.737977112087E-02 -1.926504592102E-01
    135 F   7 N     8.737977112087E-02 -1.926504592102E-01  4.643465039082E-01
    136 F   7 N     4.643465039082E-01 -8.737977112087E-02  1.926504592102E-01
    137 F   7 N    -8.737977112087E-02  1.926504592102E-01  4.643465039082E-01
    138 F   7 N    -4.643465039082E-01 -8.737977112087E-02 -1.926504592102E-01

 T = ATOM BELONGING TO THE ASYMMETRIC UNIT
 *******************************************************************************
 * GEOMETRY EDITING - INPUT COORDINATES ARE GIVEN IN ANGSTROM         
 *******************************************************************************

 GEOMETRY NOW FULLY CONSISTENT WITH THE GROUP
 INFORMATION **** NEW DEFAULT **** FINALRUN 4 FOR GEOMETRY OPTIMIZATIONS
 INFORMATION **** NEW DEFAULT **** OPTGEOM OPTIMIZES BOTH ATOMIC COORDINATES AND CELL PARAMETERS
 INFORMATION **** NEW DEFAULT **** TOL. ON ATOMIC DISP TO REDEFINE REF. GEOMETRY: 0.8 Angs
 INFORMATION **** NEW DEFAULT **** N POINTS TO REDEFINE REF. GEOMETRY: N OF OPT DEGS OF FREEDOM
 INFORMATION **** NEW DEFAULT **** TOL. ON ENERGY TO REDEFINE REF. GEOMETRY: 10**-3*(5*N. ATOMS)

 IMPORTANT INFORMATION:
 THE COORDINATE SYSTEM ADOPTED IN THE OPTIMIZATION IS NOT IN
 GENERAL HOMOGENEOUS UNITS. FOR THIS REASON THE GRADIENT AND 
 HESSIAN MATRIX IN TERMS OF THIS SYSTEM ARE GIVEN WITHOUT
 UNITS. FOR MORE DETAILS SEE THE MANUAL.

 INITIAL TRUST RADIUS         0.50000 MAXIMUM TRUST RADIUS               4.00000
 MAXIMUM GRADIENT COMPONENT   0.00045 MAXIMUM DISPLACEMENT COMPONENT     0.00180
 R.M.S. OF GRADIENT COMPONENT 0.00030 R.M.S. OF DISPLACEMENT COMPONENTS  0.00120
 THRESHOLD ON ENERGY CHANGE 0.100E-06 EXTRAPOLATING POLYNOMIAL ORDER           2
 MAXIMUM ALLOWED NUMBER OF STEPS   -1 SORTING OF ENERGY POINTS:               NO
 ANALYTICAL  GRADIENT                 HESSIAN UPDATING                      BFGS
 STEP SIZE NUMERICAL GRADIENT 0.00100
 INITIAL HESSIAN MATRIX: SCHLEGEL MODEL 2
 *******************************************************************************


 ELAELAELAELAELAELAELAELAELAELAELAELAELAELAELAELAELAELAELAELAELAELAELAELAELAELA

                       ELASTIC CALCULATION

 INFORMATION **** TOLDEX ****  CONVERGENCE CRITERION FOR RMS DISPLACEMENT MODIFIED  6.200000E-04
 INFORMATION **** TOLDEG **** MODIFY CONVERGENCE CRITERION FOR RMS GRADIENT  3.000000E-04
 INFORMATION **** TOLDEE **** CONVERGENCE CRITERION FOR ENERGY MODIFIED: 10**-           8

 GCALCO - MAX INDICES DIRECT LATTICE VECTOR    14    14    14
 NO.OF VECTORS CREATED 6999 STARS  122 RMAX   299.83822 BOHR

 GEOMETRY FOR WAVE FUNCTION - DIMENSIONALITY OF THE SYSTEM    3
 (NON PERIODIC DIRECTION: LATTICE PARAMETER FORMALLY SET TO 500)
 *******************************************************************************
 LATTICE PARAMETERS (ANGSTROMS AND DEGREES) - BOHR = 0.5291772083 ANGSTROM
 PRIMITIVE CELL - CENTRING CODE 6/0 VOLUME=  2378.753000 - DENSITY  0.947 g/cm^3
         A              B              C           ALPHA      BETA       GAMMA 
    14.56544463    14.56544463    14.56544463   109.471221 109.471221 109.471221
 *******************************************************************************
 ATOMS IN THE ASYMMETRIC UNIT   12 - ATOMS IN THE UNIT CELL:  138
     ATOM                 X/A                 Y/B                 Z/C    
 *******************************************************************************
      1 T   1 H    -1.286025068564E-01  3.245205526227E-01 -2.361642489461E-01
      2 F   1 H    -4.393151984312E-01  1.075617420897E-01  2.361642489461E-01
      3 F   1 H     1.286025068564E-01 -1.075617420897E-01  4.531230594791E-01
      4 F   1 H     4.393151984312E-01 -3.245205526227E-01 -4.531230594791E-01
      5 F   1 H    -2.361642489461E-01 -1.286025068564E-01  3.245205526227E-01
      6 F   1 H     3.245205526227E-01 -2.361642489461E-01 -1.286025068564E-01
      7 F   1 H    -4.531230594791E-01  4.393151984312E-01 -3.245205526227E-01
      8 F   1 H     1.075617420897E-01  2.361642489461E-01 -4.393151984312E-01
      9 F   1 H     2.361642489461E-01 -4.393151984312E-01  1.075617420897E-01
     10 F   1 H    -1.075617420897E-01  4.531230594791E-01  1.286025068564E-01
     11 F   1 H     4.531230594791E-01  1.286025068564E-01 -1.075617420897E-01
     12 F   1 H    -3.245205526227E-01 -4.531230594791E-01  4.393151984312E-01
     13 T   1 H    -2.341726081797E-01  3.496060818184E-01 -1.106946869910E-01
     14 F   1 H     4.603007688095E-01 -1.234779211887E-01  1.106946869910E-01
     15 F   1 H     2.341726081797E-01  1.234779211887E-01 -4.162213100019E-01
     16 F   1 H    -4.603007688095E-01 -3.496060818184E-01  4.162213100019E-01
     17 F   1 H    -1.106946869910E-01 -2.341726081797E-01  3.496060818184E-01
     18 F   1 H     3.496060818184E-01 -1.106946869910E-01 -2.341726081797E-01
     19 F   1 H     4.162213100019E-01 -4.603007688095E-01 -3.496060818184E-01
     20 F   1 H    -1.234779211887E-01  1.106946869910E-01  4.603007688095E-01
     21 F   1 H     1.106946869910E-01  4.603007688095E-01 -1.234779211887E-01
     22 F   1 H     1.234779211887E-01 -4.162213100019E-01  2.341726081797E-01
     23 F   1 H    -4.162213100019E-01  2.341726081797E-01  1.234779211887E-01
     24 F   1 H    -3.496060818184E-01  4.162213100019E-01 -4.603007688095E-01
     25 T   1 H     4.524374132138E-01  1.008970726212E-01  4.912484264547E-01
     26 F   1 H    -3.903513538335E-01 -3.881101324088E-02 -4.912484264547E-01
     27 F   1 H    -4.524374132138E-01  3.881101324088E-02 -3.515403405926E-01
     28 F   1 H     3.903513538335E-01 -1.008970726212E-01  3.515403405926E-01
     29 F   1 H     4.912484264547E-01  4.524374132138E-01  1.008970726212E-01
     30 F   1 H     1.008970726212E-01  4.912484264547E-01  4.524374132138E-01
     31 F   1 H     3.515403405926E-01  3.903513538335E-01 -1.008970726212E-01
     32 F   1 H    -3.881101324088E-02 -4.912484264547E-01 -3.903513538335E-01
     33 F   1 H    -4.912484264547E-01 -3.903513538335E-01 -3.881101324088E-02
     34 F   1 H     3.881101324088E-02 -3.515403405926E-01 -4.524374132138E-01
     35 F   1 H    -3.515403405926E-01 -4.524374132138E-01  3.881101324088E-02
     36 F   1 H    -1.008970726212E-01  3.515403405926E-01  3.903513538335E-01
     37 T   1 H     4.512718428350E-01  2.287192753862E-01 -4.668491219080E-01
     38 F   1 H    -3.044316027058E-01 -8.187903525699E-02  4.668491219080E-01
     39 F   1 H    -4.512718428350E-01  8.187903525699E-02 -2.225525674488E-01
     40 F   1 H     3.044316027058E-01 -2.287192753862E-01  2.225525674488E-01
     41 F   1 H    -4.668491219080E-01  4.512718428350E-01  2.287192753862E-01
     42 F   1 H     2.287192753862E-01 -4.668491219080E-01  4.512718428350E-01
     43 F   1 H     2.225525674488E-01  3.044316027058E-01 -2.287192753862E-01
     44 F   1 H    -8.187903525699E-02  4.668491219080E-01 -3.044316027058E-01
     45 F   1 H     4.668491219080E-01 -3.044316027058E-01 -8.187903525699E-02
     46 F   1 H     8.187903525699E-02 -2.225525674488E-01 -4.512718428350E-01
     47 F   1 H    -2.225525674488E-01 -4.512718428350E-01  8.187903525699E-02
     48 F   1 H    -2.287192753862E-01  2.225525674488E-01  3.044316027058E-01
     49 T   1 H    -4.835309607737E-01  1.967585963514E-01  4.528595312626E-01
     50 F   1 H    -2.561009349113E-01  6.360950796366E-02 -4.528595312626E-01
     51 F   1 H     4.835309607737E-01 -6.360950796366E-02 -3.197104428749E-01
     52 F   1 H     2.561009349113E-01 -1.967585963514E-01  3.197104428749E-01
     53 F   1 H     4.528595312626E-01 -4.835309607737E-01  1.967585963514E-01
     54 F   1 H     1.967585963514E-01  4.528595312626E-01 -4.835309607737E-01
     55 F   1 H     3.197104428749E-01  2.561009349113E-01 -1.967585963514E-01
     56 F   1 H     6.360950796366E-02 -4.528595312626E-01 -2.561009349113E-01
     57 F   1 H    -4.528595312626E-01 -2.561009349113E-01  6.360950796366E-02
     58 F   1 H    -6.360950796366E-02 -3.197104428749E-01  4.835309607737E-01
     59 F   1 H    -3.197104428749E-01  4.835309607737E-01 -6.360950796366E-02
     60 F   1 H    -1.967585963514E-01  3.197104428749E-01  2.561009349113E-01
     61 T 230 ZN   -2.640536540714E-01  2.359463459286E-01 -5.000000000000E-01
     62 F 230 ZN    2.640536540714E-01 -2.359463459286E-01 -5.000000000000E-01
     63 F 230 ZN   -5.000000000000E-01 -2.640536540714E-01  2.359463459286E-01
     64 F 230 ZN    2.359463459286E-01 -5.000000000000E-01 -2.640536540714E-01
     65 F 230 ZN    5.000000000000E-01  2.640536540714E-01 -2.359463459286E-01
     66 F 230 ZN   -2.359463459286E-01 -5.000000000000E-01  2.640536540714E-01
     67 T   6 C    -3.889076035584E-01  2.452992288799E-01 -3.745434085323E-01
     68 F   6 C    -3.801573625878E-01 -1.436419502607E-02  3.745434085323E-01
     69 F   6 C     3.889076035584E-01  1.436419502607E-02 -3.657931675617E-01
     70 F   6 C     3.801573625878E-01 -2.452992288799E-01  3.657931675617E-01
     71 F   6 C    -3.745434085323E-01 -3.889076035584E-01  2.452992288799E-01
     72 F   6 C     2.452992288799E-01 -3.745434085323E-01 -3.889076035584E-01
     73 F   6 C     3.657931675617E-01  3.801573625878E-01 -2.452992288799E-01
     74 F   6 C    -1.436419502607E-02  3.745434085323E-01 -3.801573625878E-01
     75 F   6 C     3.745434085323E-01 -3.801573625878E-01 -1.436419502607E-02
     76 F   6 C     1.436419502607E-02 -3.657931675617E-01  3.889076035584E-01
     77 F   6 C    -3.657931675617E-01  3.889076035584E-01  1.436419502607E-02
     78 F   6 C    -2.452992288799E-01  3.657931675617E-01  3.801573625878E-01
     79 T   6 C    -2.145534148269E-01  3.051361556282E-01 -2.617115157339E-01
     80 F   6 C    -4.331523286379E-01  4.715810090700E-02  2.617115157339E-01
     81 F   6 C     2.145534148269E-01 -4.715810090700E-02 -4.803104295449E-01
     82 F   6 C     4.331523286379E-01 -3.051361556282E-01  4.803104295449E-01
     83 F   6 C    -2.617115157339E-01 -2.145534148269E-01  3.051361556282E-01
     84 F   6 C     3.051361556282E-01 -2.617115157339E-01 -2.145534148269E-01
     85 F   6 C     4.803104295449E-01  4.331523286379E-01 -3.051361556282E-01
     86 F   6 C     4.715810090700E-02  2.617115157339E-01 -4.331523286379E-01
     87 F   6 C     2.617115157339E-01 -4.331523286379E-01  4.715810090700E-02
     88 F   6 C    -4.715810090700E-02 -4.803104295449E-01  2.145534148269E-01
     89 F   6 C    -4.803104295449E-01  2.145534148269E-01 -4.715810090700E-02
     90 F   6 C    -3.051361556282E-01  4.803104295449E-01  4.331523286379E-01
     91 T   6 C    -4.974912519912E-01  1.906231497424E-01 -4.796008696577E-01
     92 F   6 C    -3.297759805999E-01 -1.789038233346E-02  4.796008696577E-01
     93 F   6 C     4.974912519912E-01  1.789038233346E-02 -3.118855982664E-01
     94 F   6 C     3.297759805999E-01 -1.906231497424E-01  3.118855982664E-01
     95 F   6 C    -4.796008696577E-01 -4.974912519912E-01  1.906231497424E-01
     96 F   6 C     1.906231497424E-01 -4.796008696577E-01 -4.974912519912E-01
     97 F   6 C     3.118855982664E-01  3.297759805999E-01 -1.906231497424E-01
     98 F   6 C    -1.789038233346E-02  4.796008696577E-01 -3.297759805999E-01
     99 F   6 C     4.796008696577E-01 -3.297759805999E-01 -1.789038233346E-02
    100 F   6 C     1.789038233346E-02 -3.118855982664E-01  4.974912519912E-01
    101 F   6 C    -3.118855982664E-01  4.974912519912E-01  1.789038233346E-02
    102 F   6 C    -1.906231497424E-01  3.118855982664E-01  3.297759805999E-01
    103 T   7 N    -2.922940869481E-01  2.600192230505E-01 -3.722296113148E-01
    104 F   7 N    -3.677511656347E-01  7.993552436675E-02  3.722296113148E-01
    105 F   7 N     2.922940869481E-01 -7.993552436675E-02 -4.476866900014E-01
    106 F   7 N     3.677511656347E-01 -2.600192230505E-01  4.476866900014E-01
    107 F   7 N    -3.722296113148E-01 -2.922940869481E-01  2.600192230505E-01
    108 F   7 N     2.600192230505E-01 -3.722296113148E-01 -2.922940869481E-01
    109 F   7 N     4.476866900014E-01  3.677511656347E-01 -2.600192230505E-01
    110 F   7 N     7.993552436675E-02  3.722296113148E-01 -3.677511656347E-01
    111 F   7 N     3.722296113148E-01 -3.677511656347E-01  7.993552436675E-02
    112 F   7 N    -7.993552436675E-02 -4.476866900014E-01  2.922940869481E-01
    113 F   7 N    -4.476866900014E-01  2.922940869481E-01 -7.993552436675E-02
    114 F   7 N    -2.600192230505E-01  4.476866900014E-01  3.677511656347E-01
    115 T   6 C    -2.667283765794E-01  3.173853463294E-01 -1.999510262178E-01
    116 F   6 C    -4.826636274528E-01 -6.677735036161E-02  1.999510262178E-01
    117 F   6 C     2.667283765794E-01  6.677735036161E-02 -4.158862770912E-01
    118 F   6 C     4.826636274528E-01 -3.173853463294E-01  4.158862770912E-01
    119 F   6 C    -1.999510262178E-01 -2.667283765794E-01  3.173853463294E-01
    120 F   6 C     3.173853463294E-01 -1.999510262178E-01 -2.667283765794E-01
    121 F   6 C     4.158862770912E-01  4.826636274528E-01 -3.173853463294E-01
    122 F   6 C    -6.677735036161E-02  1.999510262178E-01 -4.826636274528E-01
    123 F   6 C     1.999510262178E-01 -4.826636274528E-01 -6.677735036161E-02
    124 F   6 C     6.677735036161E-02 -4.158862770912E-01  2.667283765794E-01
    125 F   6 C    -4.158862770912E-01  2.667283765794E-01  6.677735036161E-02
    126 F   6 C    -3.173853463294E-01  4.158862770912E-01  4.826636274528E-01
    127 T   7 N    -3.769667327873E-01  2.800302303311E-01 -2.716960446980E-01
    128 F   7 N    -4.482737249710E-01 -1.052706880893E-01  2.716960446980E-01
    129 F   7 N     3.769667327873E-01  1.052706880893E-01 -3.430030368816E-01
    130 F   7 N     4.482737249710E-01 -2.800302303311E-01  3.430030368816E-01
    131 F   7 N    -2.716960446980E-01 -3.769667327873E-01  2.800302303311E-01
    132 F   7 N     2.800302303311E-01 -2.716960446980E-01 -3.769667327873E-01
    133 F   7 N     3.430030368816E-01  4.482737249710E-01 -2.800302303311E-01
    134 F   7 N    -1.052706880893E-01  2.716960446980E-01 -4.482737249710E-01
    135 F   7 N     2.716960446980E-01 -4.482737249710E-01 -1.052706880893E-01
    136 F   7 N     1.052706880893E-01 -3.430030368816E-01  3.769667327873E-01
    137 F   7 N    -3.430030368816E-01  3.769667327873E-01  1.052706880893E-01
    138 F   7 N    -2.800302303311E-01  3.430030368816E-01  4.482737249710E-01

 TRANSFORMATION MATRIX PRIMITIVE-CRYSTALLOGRAPHIC CELL
  0.0000  1.0000  1.0000  1.0000  0.0000  1.0000  1.0000  1.0000  0.0000

 *******************************************************************************
 CRYSTALLOGRAPHIC CELL (VOLUME=       4757.50600017)
         A              B              C           ALPHA      BETA       GAMMA 
    16.81872676    16.81872676    16.81872676    90.000000  90.000000  90.000000

 COORDINATES IN THE CRYSTALLOGRAPHIC CELL
     ATOM                 X/A                 Y/B                 Z/C    
 *******************************************************************************
      1 T   1 H     1.084794052665E-01 -3.446436542126E-01  2.160411473562E-01
      2 F   1 H    -1.084794052665E-01  3.446436542126E-01  2.160411473562E-01
      3 F   1 H     1.084794052665E-01  3.446436542126E-01 -2.160411473562E-01
      4 F   1 H    -1.084794052665E-01 -3.446436542126E-01 -2.160411473562E-01
      5 F   1 H     2.160411473562E-01  1.084794052665E-01 -3.446436542126E-01
      6 F   1 H    -3.446436542126E-01  2.160411473562E-01  1.084794052665E-01
      7 F   1 H    -2.160411473562E-01 -1.084794052665E-01 -3.446436542126E-01
      8 F   1 H     3.446436542126E-01  2.160411473562E-01 -1.084794052665E-01
      9 F   1 H     2.160411473562E-01 -1.084794052665E-01  3.446436542126E-01
     10 F   1 H     3.446436542126E-01 -2.160411473562E-01  1.084794052665E-01
     11 F   1 H    -2.160411473562E-01  1.084794052665E-01  3.446436542126E-01
     12 F   1 H    -3.446436542126E-01 -2.160411473562E-01 -1.084794052665E-01
     13 T   1 H     2.365420015036E-01 -3.472366884946E-01  1.130640803149E-01
     14 F   1 H    -2.365420015036E-01  3.472366884946E-01  1.130640803149E-01
     15 F   1 H     2.365420015036E-01  3.472366884946E-01 -1.130640803149E-01
     16 F   1 H    -2.365420015036E-01 -3.472366884946E-01 -1.130640803149E-01
     17 F   1 H     1.130640803149E-01  2.365420015036E-01 -3.472366884946E-01
     18 F   1 H    -3.472366884946E-01  1.130640803149E-01  2.365420015036E-01
     19 F   1 H    -1.130640803149E-01 -2.365420015036E-01 -3.472366884946E-01
     20 F   1 H     3.472366884946E-01  1.130640803149E-01 -2.365420015036E-01
     21 F   1 H     1.130640803149E-01 -2.365420015036E-01  3.472366884946E-01
     22 F   1 H     3.472366884946E-01 -1.130640803149E-01  2.365420015036E-01
     23 F   1 H    -1.130640803149E-01  2.365420015036E-01  3.472366884946E-01
     24 F   1 H    -3.472366884946E-01 -1.130640803149E-01 -2.365420015036E-01
     25 T   1 H     6.985404293104E-02  4.213943835236E-01  3.104302969015E-02
     26 F   1 H    -6.985404293104E-02 -4.213943835236E-01  3.104302969015E-02
     27 F   1 H     6.985404293104E-02 -4.213943835236E-01 -3.104302969015E-02
     28 F   1 H    -6.985404293104E-02  4.213943835236E-01 -3.104302969015E-02
     29 F   1 H     3.104302969015E-02  6.985404293104E-02  4.213943835236E-01
     30 F   1 H     4.213943835236E-01  3.104302969015E-02  6.985404293104E-02
     31 F   1 H    -3.104302969015E-02 -6.985404293104E-02  4.213943835236E-01
     32 F   1 H    -4.213943835236E-01  3.104302969015E-02 -6.985404293104E-02
     33 F   1 H     3.104302969015E-02 -6.985404293104E-02 -4.213943835236E-01
     34 F   1 H    -4.213943835236E-01 -3.104302969015E-02  6.985404293104E-02
     35 F   1 H    -3.104302969015E-02  6.985404293104E-02 -4.213943835236E-01
     36 F   1 H     4.213943835236E-01 -3.104302969015E-02 -6.985404293104E-02
     37 T   1 H     1.552991553216E-01  3.778517227704E-01  7.342012006461E-02
     38 F   1 H    -1.552991553216E-01 -3.778517227704E-01  7.342012006461E-02
     39 F   1 H     1.552991553216E-01 -3.778517227704E-01 -7.342012006461E-02
     40 F   1 H    -1.552991553216E-01  3.778517227704E-01 -7.342012006461E-02
     41 F   1 H     7.342012006461E-02  1.552991553216E-01  3.778517227704E-01
     42 F   1 H     3.778517227704E-01  7.342012006461E-02  1.552991553216E-01
     43 F   1 H    -7.342012006461E-02 -1.552991553216E-01  3.778517227704E-01
     44 F   1 H    -3.778517227704E-01  7.342012006461E-02 -1.552991553216E-01
     45 F   1 H     7.342012006461E-02 -1.552991553216E-01 -3.778517227704E-01
     46 F   1 H    -3.778517227704E-01 -7.342012006461E-02  1.552991553216E-01
     47 F   1 H    -7.342012006461E-02  1.552991553216E-01 -3.778517227704E-01
     48 F   1 H     3.778517227704E-01 -7.342012006461E-02 -1.552991553216E-01
     49 T   1 H     6.657454419385E-02  3.862849870688E-01  1.301840521575E-01
     50 F   1 H    -6.657454419385E-02 -3.862849870688E-01  1.301840521575E-01
     51 F   1 H     6.657454419385E-02 -3.862849870688E-01 -1.301840521575E-01
     52 F   1 H    -6.657454419385E-02  3.862849870688E-01 -1.301840521575E-01
     53 F   1 H     1.301840521575E-01  6.657454419385E-02  3.862849870688E-01
     54 F   1 H     3.862849870688E-01  1.301840521575E-01  6.657454419385E-02
     55 F   1 H    -1.301840521575E-01 -6.657454419385E-02  3.862849870688E-01
     56 F   1 H    -3.862849870688E-01  1.301840521575E-01 -6.657454419385E-02
     57 F   1 H     1.301840521575E-01 -6.657454419385E-02 -3.862849870688E-01
     58 F   1 H    -3.862849870688E-01 -1.301840521575E-01  6.657454419385E-02
     59 F   1 H    -1.301840521575E-01  6.657454419385E-02 -3.862849870688E-01
     60 F   1 H     3.862849870688E-01 -1.301840521575E-01 -6.657454419385E-02
     61 T 230 ZN   -5.000000000000E-01  2.794526502693E-17 -2.640536540714E-01
     62 F 230 ZN    5.000000000000E-01  8.383579508080E-17  2.640536540714E-01
     63 F 230 ZN   -2.640536540714E-01 -5.000000000000E-01  0.000000000000E+00
     64 F 230 ZN    2.794526502693E-17 -2.640536540714E-01 -5.000000000000E-01
     65 F 230 ZN    2.640536540714E-01 -5.000000000000E-01 -1.397263251347E-16
     66 F 230 ZN   -1.117810601077E-16  2.640536540714E-01 -5.000000000000E-01
     67 T   6 C     1.298317119530E-01  4.956248795147E-01  1.154675169269E-01
     68 F   6 C    -1.298317119530E-01 -4.956248795147E-01  1.154675169269E-01
     69 F   6 C     1.298317119530E-01 -4.956248795147E-01 -1.154675169269E-01
     70 F   6 C    -1.298317119530E-01  4.956248795147E-01 -1.154675169269E-01
     71 F   6 C     1.154675169269E-01  1.298317119530E-01  4.956248795147E-01
     72 F   6 C     4.956248795147E-01  1.154675169269E-01  1.298317119530E-01
     73 F   6 C    -1.154675169269E-01 -1.298317119530E-01  4.956248795147E-01
     74 F   6 C    -4.956248795147E-01  1.154675169269E-01 -1.298317119530E-01
     75 F   6 C     1.154675169269E-01 -1.298317119530E-01 -4.956248795147E-01
     76 F   6 C    -4.956248795147E-01 -1.154675169269E-01  1.298317119530E-01
     77 F   6 C    -1.154675169269E-01  1.298317119530E-01 -4.956248795147E-01
     78 F   6 C     4.956248795147E-01 -1.154675169269E-01 -1.298317119530E-01
     79 T   6 C     1.289890273606E-01 -3.907005430945E-01  1.761471282676E-01
     80 F   6 C    -1.289890273606E-01  3.907005430945E-01  1.761471282676E-01
     81 F   6 C     1.289890273606E-01  3.907005430945E-01 -1.761471282676E-01
     82 F   6 C    -1.289890273606E-01 -3.907005430945E-01 -1.761471282676E-01
     83 F   6 C     1.761471282676E-01  1.289890273606E-01 -3.907005430945E-01
     84 F   6 C    -3.907005430945E-01  1.761471282676E-01  1.289890273606E-01
     85 F   6 C    -1.761471282676E-01 -1.289890273606E-01 -3.907005430945E-01
     86 F   6 C     3.907005430945E-01  1.761471282676E-01 -1.289890273606E-01
     87 F   6 C     1.761471282676E-01 -1.289890273606E-01  3.907005430945E-01
     88 F   6 C     3.907005430945E-01 -1.761471282676E-01  1.289890273606E-01
     89 F   6 C    -1.761471282676E-01  1.289890273606E-01  3.907005430945E-01
     90 F   6 C    -3.907005430945E-01 -1.761471282676E-01 -1.289890273606E-01
     91 T   6 C     1.042567660379E-01  4.161423643043E-01  8.636638370449E-02
     92 F   6 C    -1.042567660379E-01 -4.161423643043E-01  8.636638370449E-02
     93 F   6 C     1.042567660379E-01 -4.161423643043E-01 -8.636638370449E-02
     94 F   6 C    -1.042567660379E-01  4.161423643043E-01 -8.636638370449E-02
     95 F   6 C     8.636638370449E-02  1.042567660379E-01  4.161423643043E-01
     96 F   6 C     4.161423643043E-01  8.636638370449E-02  1.042567660379E-01
     97 F   6 C    -8.636638370449E-02 -1.042567660379E-01  4.161423643043E-01
     98 F   6 C    -4.161423643043E-01  8.636638370449E-02 -1.042567660379E-01
     99 F   6 C     8.636638370449E-02 -1.042567660379E-01 -4.161423643043E-01
    100 F   6 C    -4.161423643043E-01 -8.636638370449E-02  1.042567660379E-01
    101 F   6 C    -8.636638370449E-02  1.042567660379E-01 -4.161423643043E-01
    102 F   6 C     4.161423643043E-01 -8.636638370449E-02 -1.042567660379E-01
    103 T   7 N     9.004184934188E-02 -4.622714606567E-01  1.699773737086E-01
    104 F   7 N    -9.004184934188E-02  4.622714606567E-01  1.699773737086E-01
    105 F   7 N     9.004184934188E-02  4.622714606567E-01 -1.699773737086E-01
    106 F   7 N    -9.004184934188E-02 -4.622714606567E-01 -1.699773737086E-01
    107 F   7 N     1.699773737086E-01  9.004184934188E-02 -4.622714606567E-01
    108 F   7 N    -4.622714606567E-01  1.699773737086E-01  9.004184934188E-02
    109 F   7 N    -1.699773737086E-01 -9.004184934188E-02 -4.622714606567E-01
    110 F   7 N     4.622714606567E-01  1.699773737086E-01 -9.004184934188E-02
    111 F   7 N     1.699773737086E-01 -9.004184934188E-02  4.622714606567E-01
    112 F   7 N     4.622714606567E-01 -1.699773737086E-01  9.004184934188E-02
    113 F   7 N    -1.699773737086E-01  9.004184934188E-02  4.622714606567E-01
    114 F   7 N    -4.622714606567E-01 -1.699773737086E-01 -9.004184934188E-02
    115 T   6 C     1.920813483455E-01 -3.920323745633E-01  1.253039979839E-01
    116 F   6 C    -1.920813483455E-01  3.920323745633E-01  1.253039979839E-01
    117 F   6 C     1.920813483455E-01  3.920323745633E-01 -1.253039979839E-01
    118 F   6 C    -1.920813483455E-01 -3.920323745633E-01 -1.253039979839E-01
    119 F   6 C     1.253039979839E-01  1.920813483455E-01 -3.920323745633E-01
    120 F   6 C    -3.920323745633E-01  1.253039979839E-01  1.920813483455E-01
    121 F   6 C    -1.253039979839E-01 -1.920813483455E-01 -3.920323745633E-01
    122 F   6 C     3.920323745633E-01  1.253039979839E-01 -1.920813483455E-01
    123 F   6 C     1.253039979839E-01 -1.920813483455E-01  3.920323745633E-01
    124 F   6 C     3.920323745633E-01 -1.253039979839E-01  1.920813483455E-01
    125 F   6 C    -1.253039979839E-01  1.920813483455E-01  3.920323745633E-01
    126 F   6 C    -3.920323745633E-01 -1.253039979839E-01 -1.920813483455E-01
    127 T   7 N     1.926504592102E-01 -4.643465039082E-01  8.737977112087E-02
    128 F   7 N    -1.926504592102E-01  4.643465039082E-01  8.737977112087E-02
    129 F   7 N     1.926504592102E-01  4.643465039082E-01 -8.737977112087E-02
    130 F   7 N    -1.926504592102E-01 -4.643465039082E-01 -8.737977112087E-02
    131 F   7 N     8.737977112087E-02  1.926504592102E-01 -4.643465039082E-01
    132 F   7 N    -4.643465039082E-01  8.737977112087E-02  1.926504592102E-01
    133 F   7 N    -8.737977112087E-02 -1.926504592102E-01 -4.643465039082E-01
    134 F   7 N     4.643465039082E-01  8.737977112087E-02 -1.926504592102E-01
    135 F   7 N     8.737977112087E-02 -1.926504592102E-01  4.643465039082E-01
    136 F   7 N     4.643465039082E-01 -8.737977112087E-02  1.926504592102E-01
    137 F   7 N    -8.737977112087E-02  1.926504592102E-01  4.643465039082E-01
    138 F   7 N    -4.643465039082E-01 -8.737977112087E-02 -1.926504592102E-01

 T = ATOM BELONGING TO THE ASYMMETRIC UNIT

 ****   12 SYMMOPS - TRANSLATORS IN FRACTIONAL UNITS
 **** MATRICES AND TRANSLATORS IN THE CRYSTALLOGRAPHIC REFERENCE FRAME
   V INV                    ROTATION MATRICES                   TRANSLATORS
   1   1  1.00  0.00  0.00  0.00  1.00  0.00  0.00  0.00  1.00  0.00  0.00  0.00
   2   2  0.00  1.00 -1.00  1.00  0.00 -1.00  0.00  0.00 -1.00  0.00  0.00  0.00
   3   3 -1.00  0.00  0.00 -1.00  0.00  1.00 -1.00  1.00  0.00  0.00  0.00  0.00
   4   4  0.00 -1.00  1.00  0.00 -1.00  0.00  1.00 -1.00  0.00  0.00  0.00  0.00
   5   6  0.00  0.00  1.00  1.00  0.00  0.00  0.00  1.00  0.00  0.00  0.00  0.00
   6   5  0.00  1.00  0.00  0.00  0.00  1.00  1.00  0.00  0.00  0.00  0.00  0.00
   7   8  1.00 -1.00  0.00  0.00 -1.00  1.00  0.00 -1.00  0.00  0.00  0.00  0.00
   8   7  1.00  0.00 -1.00  0.00  0.00 -1.00  0.00  1.00 -1.00  0.00  0.00  0.00
   9  10  0.00  0.00 -1.00  0.00  1.00 -1.00  1.00  0.00 -1.00  0.00  0.00  0.00
  10   9 -1.00  0.00  1.00 -1.00  1.00  0.00 -1.00  0.00  0.00  0.00  0.00  0.00
  11  12 -1.00  1.00  0.00 -1.00  0.00  0.00 -1.00  0.00  1.00  0.00  0.00  0.00
  12  11  0.00 -1.00  0.00  1.00 -1.00  0.00  0.00 -1.00  1.00  0.00  0.00  0.00

 DIRECT LATTICE VECTORS CARTESIAN COMPONENTS (ANGSTROM)
          X                    Y                    Z
  -0.840936337795E+01   0.840936337795E+01   0.840936337795E+01
   0.840936337795E+01  -0.840936337795E+01   0.840936337795E+01
   0.840936337795E+01   0.840936337795E+01  -0.840936337795E+01


 CARTESIAN COORDINATES - PRIMITIVE CELL
 *******************************************************************************
 *      ATOM          X(ANGSTROM)         Y(ANGSTROM)         Z(ANGSTROM)
 *******************************************************************************
    1     1 H     1.824485475820E+00 -5.796467448357E+00  3.633537025415E+00
    2     1 H    -1.824485475820E+00  5.796467448357E+00  3.633537025415E+00
    3     1 H     1.824485475820E+00  5.796467448357E+00 -3.633537025415E+00
    4     1 H    -1.824485475820E+00 -5.796467448357E+00 -3.633537025415E+00
    5     1 H     3.633537025415E+00  1.824485475820E+00 -5.796467448357E+00
    6     1 H    -5.796467448357E+00  3.633537025415E+00  1.824485475820E+00
    7     1 H    -3.633537025415E+00 -1.824485475820E+00 -5.796467448357E+00
    8     1 H     5.796467448357E+00  3.633537025415E+00 -1.824485475820E+00
    9     1 H     3.633537025415E+00 -1.824485475820E+00  5.796467448357E+00
   10     1 H     5.796467448357E+00 -3.633537025415E+00  1.824485475820E+00
   11     1 H    -3.633537025415E+00  1.824485475820E+00  5.796467448357E+00
   12     1 H    -5.796467448357E+00 -3.633537025415E+00 -1.824485475820E+00
   13     1 H     3.978335289582E+00 -5.840078983414E+00  1.901593872723E+00
   14     1 H    -3.978335289582E+00  5.840078983414E+00  1.901593872723E+00
   15     1 H     3.978335289582E+00  5.840078983414E+00 -1.901593872723E+00
   16     1 H    -3.978335289582E+00 -5.840078983414E+00 -1.901593872723E+00
   17     1 H     1.901593872723E+00  3.978335289582E+00 -5.840078983414E+00
   18     1 H    -5.840078983414E+00  1.901593872723E+00  3.978335289582E+00
   19     1 H    -1.901593872723E+00 -3.978335289582E+00 -5.840078983414E+00
   20     1 H     5.840078983414E+00  1.901593872723E+00 -3.978335289582E+00
   21     1 H     1.901593872723E+00 -3.978335289582E+00  5.840078983414E+00
   22     1 H     5.840078983414E+00 -1.901593872723E+00  3.978335289582E+00
   23     1 H    -1.901593872723E+00  3.978335289582E+00  5.840078983414E+00
   24     1 H    -5.840078983414E+00 -1.901593872723E+00 -3.978335289582E+00
   25     1 H     1.174856060852E+00  7.087316992955E+00  5.221042340340E-01
   26     1 H    -1.174856060852E+00 -7.087316992955E+00  5.221042340340E-01
   27     1 H     1.174856060852E+00 -7.087316992955E+00 -5.221042340340E-01
   28     1 H    -1.174856060852E+00  7.087316992955E+00 -5.221042340340E-01
   29     1 H     5.221042340340E-01  1.174856060852E+00  7.087316992955E+00
   30     1 H     7.087316992955E+00  5.221042340340E-01  1.174856060852E+00
   31     1 H    -5.221042340340E-01 -1.174856060852E+00  7.087316992955E+00
   32     1 H    -7.087316992955E+00  5.221042340340E-01 -1.174856060852E+00
   33     1 H     5.221042340340E-01 -1.174856060852E+00 -7.087316992955E+00
   34     1 H    -7.087316992955E+00 -5.221042340340E-01  1.174856060852E+00
   35     1 H    -5.221042340340E-01  1.174856060852E+00 -7.087316992955E+00
   36     1 H     7.087316992955E+00 -5.221042340340E-01 -1.174856060852E+00
   37     1 H     2.611934058776E+00  6.354984879522E+00  1.234832937752E+00
   38     1 H    -2.611934058776E+00 -6.354984879522E+00  1.234832937752E+00
   39     1 H     2.611934058776E+00 -6.354984879522E+00 -1.234832937752E+00
   40     1 H    -2.611934058776E+00  6.354984879522E+00 -1.234832937752E+00
   41     1 H     1.234832937752E+00  2.611934058776E+00  6.354984879522E+00
   42     1 H     6.354984879522E+00  1.234832937752E+00  2.611934058776E+00
   43     1 H    -1.234832937752E+00 -2.611934058776E+00  6.354984879522E+00
   44     1 H    -6.354984879522E+00  1.234832937752E+00 -2.611934058776E+00
   45     1 H     1.234832937752E+00 -2.611934058776E+00 -6.354984879522E+00
   46     1 H    -6.354984879522E+00 -1.234832937752E+00  2.611934058776E+00
   47     1 H    -1.234832937752E+00  2.611934058776E+00 -6.354984879522E+00
   48     1 H     6.354984879522E+00 -1.234832937752E+00 -2.611934058776E+00
   49     1 H     1.119699067695E+00  6.496821647416E+00  2.189530001213E+00
   50     1 H    -1.119699067695E+00 -6.496821647416E+00  2.189530001213E+00
   51     1 H     1.119699067695E+00 -6.496821647416E+00 -2.189530001213E+00
   52     1 H    -1.119699067695E+00  6.496821647416E+00 -2.189530001213E+00
   53     1 H     2.189530001213E+00  1.119699067695E+00  6.496821647416E+00
   54     1 H     6.496821647416E+00  2.189530001213E+00  1.119699067695E+00
   55     1 H    -2.189530001213E+00 -1.119699067695E+00  6.496821647416E+00
   56     1 H    -6.496821647416E+00  2.189530001213E+00 -1.119699067695E+00
   57     1 H     2.189530001213E+00 -1.119699067695E+00 -6.496821647416E+00
   58     1 H    -6.496821647416E+00 -2.189530001213E+00  1.119699067695E+00
   59     1 H    -2.189530001213E+00  1.119699067695E+00 -6.496821647416E+00
   60     1 H     6.496821647416E+00 -2.189530001213E+00 -1.119699067695E+00
   61   230 ZN    8.409363377950E+00  4.700037766092E-16 -4.441046256724E+00
   62   230 ZN    8.409363377950E+00  1.410011329828E-15 -1.237768049918E+01
   63   230 ZN   -4.441046256724E+00  8.409363377950E+00  0.000000000000E+00
   64   230 ZN    4.700037766092E-16 -4.441046256724E+00  8.409363377950E+00
   65   230 ZN   -1.237768049918E+01  8.409363377950E+00 -2.350018883046E-15
   66   230 ZN   -1.880015106437E-15 -1.237768049918E+01  8.409363377950E+00
   67     6 C     2.183604087588E+00  8.335779421983E+00  1.942016616376E+00
   68     6 C    -2.183604087588E+00 -8.335779421983E+00  1.942016616376E+00
   69     6 C     2.183604087588E+00 -8.335779421983E+00 -1.942016616376E+00
   70     6 C    -2.183604087588E+00  8.335779421983E+00 -1.942016616376E+00
   71     6 C     1.942016616376E+00  2.183604087588E+00  8.335779421983E+00
   72     6 C     8.335779421983E+00  1.942016616376E+00  2.183604087588E+00
   73     6 C    -1.942016616376E+00 -2.183604087588E+00  8.335779421983E+00
   74     6 C    -8.335779421983E+00  1.942016616376E+00 -2.183604087588E+00
   75     6 C     1.942016616376E+00 -2.183604087588E+00 -8.335779421983E+00
   76     6 C    -8.335779421983E+00 -1.942016616376E+00  2.183604087588E+00
   77     6 C    -1.942016616376E+00  2.183604087588E+00 -8.335779421983E+00
   78     6 C     8.335779421983E+00 -1.942016616376E+00 -2.183604087588E+00
   79     6 C     2.169431205687E+00 -6.571085677688E+00  2.962570419169E+00
   80     6 C    -2.169431205687E+00  6.571085677688E+00  2.962570419169E+00
   81     6 C     2.169431205687E+00  6.571085677688E+00 -2.962570419169E+00
   82     6 C    -2.169431205687E+00 -6.571085677688E+00 -2.962570419169E+00
   83     6 C     2.962570419169E+00  2.169431205687E+00 -6.571085677688E+00
   84     6 C    -6.571085677688E+00  2.962570419169E+00  2.169431205687E+00
   85     6 C    -2.962570419169E+00 -2.169431205687E+00 -6.571085677688E+00
   86     6 C     6.571085677688E+00  2.962570419169E+00 -2.169431205687E+00
   87     6 C     2.962570419169E+00 -2.169431205687E+00  6.571085677688E+00
   88     6 C     6.571085677688E+00 -2.962570419169E+00  2.169431205687E+00
   89     6 C    -2.962570419169E+00  2.169431205687E+00  6.571085677688E+00
   90     6 C    -6.571085677688E+00 -2.962570419169E+00 -2.169431205687E+00
   91     6 C     1.753466060446E+00  6.998984716789E+00  1.452572608421E+00
   92     6 C    -1.753466060446E+00 -6.998984716789E+00  1.452572608421E+00
   93     6 C     1.753466060446E+00 -6.998984716789E+00 -1.452572608421E+00
   94     6 C    -1.753466060446E+00  6.998984716789E+00 -1.452572608421E+00
   95     6 C     1.452572608421E+00  1.753466060446E+00  6.998984716789E+00
   96     6 C     6.998984716789E+00  1.452572608421E+00  1.753466060446E+00
   97     6 C    -1.452572608421E+00 -1.753466060446E+00  6.998984716789E+00
   98     6 C    -6.998984716789E+00  1.452572608421E+00 -1.753466060446E+00
   99     6 C     1.452572608421E+00 -1.753466060446E+00 -6.998984716789E+00
  100     6 C    -6.998984716789E+00 -1.452572608421E+00  1.753466060446E+00
  101     6 C    -1.452572608421E+00  1.753466060446E+00 -6.998984716789E+00
  102     6 C     6.998984716789E+00 -1.452572608421E+00 -1.753466060446E+00
  103     7 N     1.514389260677E+00 -7.774817383836E+00  2.858803003091E+00
  104     7 N    -1.514389260677E+00  7.774817383836E+00  2.858803003091E+00
  105     7 N     1.514389260677E+00  7.774817383836E+00 -2.858803003091E+00
  106     7 N    -1.514389260677E+00 -7.774817383836E+00 -2.858803003091E+00
  107     7 N     2.858803003091E+00  1.514389260677E+00 -7.774817383836E+00
  108     7 N    -7.774817383836E+00  2.858803003091E+00  1.514389260677E+00
  109     7 N    -2.858803003091E+00 -1.514389260677E+00 -7.774817383836E+00
  110     7 N     7.774817383836E+00  2.858803003091E+00 -1.514389260677E+00
  111     7 N     2.858803003091E+00 -1.514389260677E+00  7.774817383836E+00
  112     7 N     7.774817383836E+00 -2.858803003091E+00  1.514389260677E+00
  113     7 N    -2.858803003091E+00  1.514389260677E+00  7.774817383836E+00
  114     7 N    -7.774817383836E+00 -2.858803003091E+00 -1.514389260677E+00
  115     6 C     3.230563712728E+00 -6.593485387247E+00  2.107453703513E+00
  116     6 C    -3.230563712728E+00  6.593485387247E+00  2.107453703513E+00
  117     6 C     3.230563712728E+00  6.593485387247E+00 -2.107453703513E+00
  118     6 C    -3.230563712728E+00 -6.593485387247E+00 -2.107453703513E+00
  119     6 C     2.107453703513E+00  3.230563712728E+00 -6.593485387247E+00
  120     6 C    -6.593485387247E+00  2.107453703513E+00  3.230563712728E+00
  121     6 C    -2.107453703513E+00 -3.230563712728E+00 -6.593485387247E+00
  122     6 C     6.593485387247E+00  2.107453703513E+00 -3.230563712728E+00
  123     6 C     2.107453703513E+00 -3.230563712728E+00  6.593485387247E+00
  124     6 C     6.593485387247E+00 -2.107453703513E+00  3.230563712728E+00
  125     6 C    -2.107453703513E+00  3.230563712728E+00  6.593485387247E+00
  126     6 C    -6.593485387247E+00 -2.107453703513E+00 -3.230563712728E+00
  127     7 N     3.240135432855E+00 -7.809716969289E+00  1.469616494475E+00
  128     7 N    -3.240135432855E+00  7.809716969289E+00  1.469616494475E+00
  129     7 N     3.240135432855E+00  7.809716969289E+00 -1.469616494475E+00
  130     7 N    -3.240135432855E+00 -7.809716969289E+00 -1.469616494475E+00
  131     7 N     1.469616494475E+00  3.240135432855E+00 -7.809716969289E+00
  132     7 N    -7.809716969289E+00  1.469616494475E+00  3.240135432855E+00
  133     7 N    -1.469616494475E+00 -3.240135432855E+00 -7.809716969289E+00
  134     7 N     7.809716969289E+00  1.469616494475E+00 -3.240135432855E+00
  135     7 N     1.469616494475E+00 -3.240135432855E+00  7.809716969289E+00
  136     7 N     7.809716969289E+00 -1.469616494475E+00  3.240135432855E+00
  137     7 N    -1.469616494475E+00  3.240135432855E+00  7.809716969289E+00
  138     7 N    -7.809716969289E+00 -1.469616494475E+00 -3.240135432855E+00

 *******************************************************************************
 *** PSEUDOPOTENTIAL INFORMATION ***
 *******************************************************************************

 ATOMIC NUMBER  30, NUCLEAR CHARGE 20.000, GIVEN IN INPUT       PSEUDOPOTENTIAL
   TYPE       EXPONENT      COEFF.    N      EXPONENT      COEFF.    N
  P0 TMS    34.1500000  399.9872820   0    14.5900000   85.4856550   0
  P1 TMS    39.7800000  277.1489600   0    14.9500000   69.0522050   0
  P2 TMS    43.8000000  -34.1493490   0    14.9800000   -3.2918310   0

 *******************************************************************************
 LOCAL ATOMIC FUNCTIONS BASIS SET
 *******************************************************************************
   ATOM   X(AU)   Y(AU)   Z(AU)  N. TYPE  EXPONENT  S COEF   P COEF   D/F/G COEF
 *******************************************************************************
   1 H    3.448 -10.954   6.866
                                  1 S  
                                         3.387E+01 2.549E-02 0.000E+00 0.000E+00
                                         5.095E+00 1.904E-01 0.000E+00 0.000E+00
                                         1.159E+00 8.522E-01 0.000E+00 0.000E+00
                                  2 S  
                                         3.258E-01 1.000E+00 0.000E+00 0.000E+00
                                  3 S  
                                         1.027E-01 1.000E+00 0.000E+00 0.000E+00
                           4-     6 P  
                                         7.500E-01 0.000E+00 1.000E+00 0.000E+00
   2 H   -3.448  10.954   6.866
   3 H    3.448  10.954  -6.866
   4 H   -3.448 -10.954  -6.866
   5 H    6.866   3.448 -10.954
   6 H  -10.954   6.866   3.448
   7 H   -6.866  -3.448 -10.954
   8 H   10.954   6.866  -3.448
   9 H    6.866  -3.448  10.954
  10 H   10.954  -6.866   3.448
  11 H   -6.866   3.448  10.954
  12 H  -10.954  -6.866  -3.448
  13 H    7.518 -11.036   3.593
  14 H   -7.518  11.036   3.593
  15 H    7.518  11.036  -3.593
  16 H   -7.518 -11.036  -3.593
  17 H    3.593   7.518 -11.036
  18 H  -11.036   3.593   7.518
  19 H   -3.593  -7.518 -11.036
  20 H   11.036   3.593  -7.518
  21 H    3.593  -7.518  11.036
  22 H   11.036  -3.593   7.518
  23 H   -3.593   7.518  11.036
  24 H  -11.036  -3.593  -7.518
  25 H    2.220  13.393   0.987
  26 H   -2.220 -13.393   0.987
  27 H    2.220 -13.393  -0.987
  28 H   -2.220  13.393  -0.987
  29 H    0.987   2.220  13.393
  30 H   13.393   0.987   2.220
  31 H   -0.987  -2.220  13.393
  32 H  -13.393   0.987  -2.220
  33 H    0.987  -2.220 -13.393
  34 H  -13.393  -0.987   2.220
  35 H   -0.987   2.220 -13.393
  36 H   13.393  -0.987  -2.220
  37 H    4.936  12.009   2.333
  38 H   -4.936 -12.009   2.333
  39 H    4.936 -12.009  -2.333
  40 H   -4.936  12.009  -2.333
  41 H    2.333   4.936  12.009
  42 H   12.009   2.333   4.936
  43 H   -2.333  -4.936  12.009
  44 H  -12.009   2.333  -4.936
  45 H    2.333  -4.936 -12.009
  46 H  -12.009  -2.333   4.936
  47 H   -2.333   4.936 -12.009
  48 H   12.009  -2.333  -4.936
  49 H    2.116  12.277   4.138
  50 H   -2.116 -12.277   4.138
  51 H    2.116 -12.277  -4.138
  52 H   -2.116  12.277  -4.138
  53 H    4.138   2.116  12.277
  54 H   12.277   4.138   2.116
  55 H   -4.138  -2.116  12.277
  56 H  -12.277   4.138  -2.116
  57 H    4.138  -2.116 -12.277
  58 H  -12.277  -4.138   2.116
  59 H   -4.138   2.116 -12.277
  60 H   12.277  -4.138  -2.116
  61 ZN  15.891   0.000  -8.392
                                361 S  
                                         3.032E+01 2.191E-01 0.000E+00 0.000E+00
                                         1.632E+01-2.326E-01 0.000E+00 0.000E+00
                                         1.141E+01-9.547E-01 0.000E+00 0.000E+00
                                362 S  
                                         2.569E+00 1.000E+00 0.000E+00 0.000E+00
                                363 S  
                                         1.063E+00 1.000E+00 0.000E+00 0.000E+00
                                364 S  
                                         2.500E-01 1.000E+00 0.000E+00 0.000E+00
                                365 S  
                                         1.200E-01 1.000E+00 0.000E+00 0.000E+00
                         366-   368 P  
                                         1.118E+02 0.000E+00 2.328E-02 0.000E+00
                                         1.913E+01 0.000E+00-1.010E+00 0.000E+00
                         369-   371 P  
                                         5.469E+00 0.000E+00 3.202E-01 0.000E+00
                                         2.506E+00 0.000E+00 7.181E-01 0.000E+00
                         372-   374 P  
                                         9.419E-01 0.000E+00 1.000E+00 0.000E+00
                         375-   377 P  
                                         2.500E-01 0.000E+00 1.000E+00 0.000E+00
                         378-   380 P  
                                         1.200E-01 0.000E+00 1.000E+00 0.000E+00
                         381-   385 D  
                                         4.465E+01 0.000E+00 0.000E+00 4.725E-02
                                         1.344E+01 0.000E+00 0.000E+00 2.189E-01
                                         4.682E+00 0.000E+00 0.000E+00 4.525E-01
                                         1.603E+00 0.000E+00 0.000E+00 5.186E-01
                         386-   390 D  
                                         4.828E-01 0.000E+00 0.000E+00 1.000E+00
                         391-   395 D  
                                         1.100E-01 0.000E+00 0.000E+00 1.000E+00
                         396-   402 F  
                                         2.614E+00 0.000E+00 0.000E+00 1.000E+00
  62 ZN  15.891   0.000 -23.390
  63 ZN  -8.392  15.891   0.000
  64 ZN   0.000  -8.392  15.891
  65 ZN -23.390  15.891  -0.000
  66 ZN  -0.000 -23.390  15.891
  67 C    4.126  15.752   3.670
                                613 S  
                                         4.563E+03 1.967E-03 0.000E+00 0.000E+00
                                         6.820E+02 1.523E-02 0.000E+00 0.000E+00
                                         1.550E+02 7.613E-02 0.000E+00 0.000E+00
                                         4.446E+01 2.608E-01 0.000E+00 0.000E+00
                                         1.303E+01 6.165E-01 0.000E+00 0.000E+00
                                         1.828E+00 2.210E-01 0.000E+00 0.000E+00
                         614-   617 SP 
                                         2.096E+01 1.147E-01 4.025E-02 0.000E+00
                                         4.803E+00 9.200E-01 2.376E-01 0.000E+00
                                         1.459E+00-3.031E-03 8.159E-01 0.000E+00
                         618-   621 SP 
                                         4.835E-01 1.000E+00 1.000E+00 0.000E+00
                         622-   625 SP 
                                         1.456E-01 1.000E+00 1.000E+00 0.000E+00
                         626-   630 D  
                                         6.260E-01 0.000E+00 0.000E+00 1.000E+00
  68 C   -4.126 -15.752   3.670
  69 C    4.126 -15.752  -3.670
  70 C   -4.126  15.752  -3.670
  71 C    3.670   4.126  15.752
  72 C   15.752   3.670   4.126
  73 C   -3.670  -4.126  15.752
  74 C  -15.752   3.670  -4.126
  75 C    3.670  -4.126 -15.752
  76 C  -15.752  -3.670   4.126
  77 C   -3.670   4.126 -15.752
  78 C   15.752  -3.670  -4.126
  79 C    4.100 -12.418   5.598
  80 C   -4.100  12.418   5.598
  81 C    4.100  12.418  -5.598
  82 C   -4.100 -12.418  -5.598
  83 C    5.598   4.100 -12.418
  84 C  -12.418   5.598   4.100
  85 C   -5.598  -4.100 -12.418
  86 C   12.418   5.598  -4.100
  87 C    5.598  -4.100  12.418
  88 C   12.418  -5.598   4.100
  89 C   -5.598   4.100  12.418
  90 C  -12.418  -5.598  -4.100
  91 C    3.314  13.226   2.745
  92 C   -3.314 -13.226   2.745
  93 C    3.314 -13.226  -2.745
  94 C   -3.314  13.226  -2.745
  95 C    2.745   3.314  13.226
  96 C   13.226   2.745   3.314
  97 C   -2.745  -3.314  13.226
  98 C  -13.226   2.745  -3.314
  99 C    2.745  -3.314 -13.226
 100 C  -13.226  -2.745   3.314
 101 C   -2.745   3.314 -13.226
 102 C   13.226  -2.745  -3.314
 103 N    2.862 -14.692   5.402
                               1261 S  
                                         6.293E+03 1.970E-03 0.000E+00 0.000E+00
                                         9.490E+02 1.496E-02 0.000E+00 0.000E+00
                                         2.188E+02 7.350E-02 0.000E+00 0.000E+00
                                         6.369E+01 2.489E-01 0.000E+00 0.000E+00
                                         1.883E+01 6.025E-01 0.000E+00 0.000E+00
                                         2.720E+00 2.562E-01 0.000E+00 0.000E+00
                        1262-  1265 SP 
                                         3.063E+01 1.119E-01 3.831E-02 0.000E+00
                                         7.026E+00 9.217E-01 2.374E-01 0.000E+00
                                         2.112E+00-2.569E-03 8.176E-01 0.000E+00
                        1266-  1269 SP 
                                         6.840E-01 1.000E+00 1.000E+00 0.000E+00
                        1270-  1273 SP 
                                         2.009E-01 1.000E+00 1.000E+00 0.000E+00
                        1274-  1278 D  
                                         9.130E-01 0.000E+00 0.000E+00 1.000E+00
 104 N   -2.862  14.692   5.402
 105 N    2.862  14.692  -5.402
 106 N   -2.862 -14.692  -5.402
 107 N    5.402   2.862 -14.692
 108 N  -14.692   5.402   2.862
 109 N   -5.402  -2.862 -14.692
 110 N   14.692   5.402  -2.862
 111 N    5.402  -2.862  14.692
 112 N   14.692  -5.402   2.862
 113 N   -5.402   2.862  14.692
 114 N  -14.692  -5.402  -2.862
 115 C    6.105 -12.460   3.983
 116 C   -6.105  12.460   3.983
 117 C    6.105  12.460  -3.983
 118 C   -6.105 -12.460  -3.983
 119 C    3.983   6.105 -12.460
 120 C  -12.460   3.983   6.105
 121 C   -3.983  -6.105 -12.460
 122 C   12.460   3.983  -6.105
 123 C    3.983  -6.105  12.460
 124 C   12.460  -3.983   6.105
 125 C   -3.983   6.105  12.460
 126 C  -12.460  -3.983  -6.105
 127 N    6.123 -14.758   2.777
 128 N   -6.123  14.758   2.777
 129 N    6.123  14.758  -2.777
 130 N   -6.123 -14.758  -2.777
 131 N    2.777   6.123 -14.758
 132 N  -14.758   2.777   6.123
 133 N   -2.777  -6.123 -14.758
 134 N   14.758   2.777  -6.123
 135 N    2.777  -6.123  14.758
 136 N   14.758  -2.777   6.123
 137 N   -2.777   6.123  14.758
 138 N  -14.758  -2.777  -6.123
 INFORMATION **** SET_MPP **** PCRYSTAL CALCULATION
 INFORMATION **** READM2 **** NEW DEFAULT: FOCK/KS MATRIX MIXING SET TO 30 %
 INFORMATION **** READM2 **** NEW DEFAULT: FULL DIRECT SCF MODE
 INFORMATION **** READM2 **** NEW DEFAULT: COULOMB BIPOLAR BUFFER SET TO 32 Mb
 INFORMATION **** READM2 **** NEW DEFAULT: EXCHANGE BIPOLAR BUFFER SET TO 32 Mb

 *******************************************************************************
 NEW DEFAULT: DFT INTEGRATION GRID INCREASED TO XLGRID
 NEW DEFAULT: DIIS ACCELERATOR ACTIVE
 USE KEYWORD NODIIS TO TURN IT OFF
 *******************************************************************************

 INFORMATION **** DFTD3_INPUT **** PERFORM LATEST DISPERSION CORRECTION DFT-D3(BJ) WITH AUTOMATIC PARAMETER SETUP
 PLEASE CITE:
 (1) DFT-D3 Reference
  S. Grimme, J. Antony, S. Ehrlich, and H. Krieg, J. Chem. Phys. 132 (2010), 154104
 (2) BJ-Damping Reference
  S. Grimme, S. Ehrlich, and L. Goerigk, J. Comput. Chem. 32 (2011), 1456-1465
 (3) General DFT-D Review
  S. Grimme, A. Hansen, J. G. Brandenburg, and C. Bannwarth,
  Chem. Rev. 116 (2016), 5105-5154

 INFORMATION **** TOLINTEG **** COULOMB AND EXCHANGE SERIES TOLERANCES MODIFIED
 INFORMATION **** TOLDEE **** SCF TOL ON TOTAL ENERGY SET TO           8
 INFORMATION **** DFTD3_INPUT **** PERFORM DISPERSION CORRECTION DFT-D3 IN THE ZERO DAMPING SCHEME

 PLEASE CITE:
 (1) DFT-D3 Reference
  S. Grimme, J. Antony, S. Ehrlich, and H. Krieg, J. Chem. Phys. 132 (2010), 154104
 (2) General DFT-D Review
  S. Grimme, A. Hansen, J. G. Brandenburg, and C. Bannwarth,
  Chem. Rev. 116 (2016), 5105-5154

 *******************************************************************************
 N. OF ATOMS PER CELL       138  COULOMB OVERLAP TOL         (T1) 10**   -7
 NUMBER OF SHELLS           684  COULOMB PENETRATION TOL     (T2) 10**   -7
 NUMBER OF AO              1908  EXCHANGE OVERLAP TOL        (T3) 10**   -7
 N. OF ELECTRONS PER CELL   636  EXCHANGE PSEUDO OVP (F(G))  (T4) 10**  -10
 CORE ELECTRONS PER CELL    144  EXCHANGE PSEUDO OVP (P(G))  (T5) 10**  -40
 N. OF SYMMETRY OPERATORS    12  POLE ORDER IN MONO ZONE                  4
 *******************************************************************************
 TYPE OF CALCULATION :  RESTRICTED CLOSED SHELL
 KOHN-SHAM HAMILTONIAN

 (EXCHANGE)[CORRELATION] FUNCTIONAL:(M06)[M06]


 HYBRID EXCHANGE - PERCENTAGE OF FOCK EXCHANGE    27.0000
 CORE  PSEUDO POTENTIAL         TOL. ON PSEUDO              (TP) 10**- 6

 CAPPA:IS1  2;IS2  2;IS3  2; K PTS MONK NET   3; SYMMOPS:K SPACE  24;G SPACE  12

 *******************************************************************************
 MAX NUMBER OF SCF CYCLES      50  CONVERGENCE ON DELTAP        10**-18
 WEIGHT OF F(I) IN F(I+1)      30% CONVERGENCE ON ENERGY        10**- 8
 SHRINK. FACT.(MONKH.)    2  2  2  NUMBER OF K POINTS IN THE IBZ      3
 SHRINKING FACTOR(GILAT NET)    2  NUMBER OF K POINTS(GILAT NET)      3
 *******************************************************************************
 *** K POINTS COORDINATES (OBLIQUE COORDINATES IN UNITS OF IS =  2)
   1-R(  0  0  0)   2-R(  1  0  0)   3-R(  1  1  1)

 DIRECT LATTICE VECTORS COMPON. (A.U.)     RECIP. LATTICE VECTORS COMPON. (A.U.) 
        X            Y            Z              X            Y            Z
  -15.8913937   15.8913937   15.8913937      0.0000000    0.1976914    0.1976914
   15.8913937  -15.8913937   15.8913937      0.1976914    0.0000000    0.1976914
   15.8913937   15.8913937  -15.8913937      0.1976914    0.1976914    0.0000000

 DISK SPACE FOR EIGENVECTORS (FTN 10)    10921392 REALS

 SYMMETRY ADAPTION OF THE BLOCH FUNCTIONS ENABLED
 TTTTTTTTTTTTTTTTTTTTTTTTTTTTTT gordsh1     TELAPSE        5.56 TCPU        4.88

 MATRIX SIZE: P(G)11261676, F(G)  771012, P(G) IRR  473936, F(G) IRR   65407
 MAX G-VECTOR INDEX FOR 1- AND 2-ELECTRON INTEGRALS 169

 TTTTTTTTTTTTTTTTTTTTTTTTTTTTTT INPUT       TELAPSE        9.59 TCPU        8.91

 NEIGHBORS OF THE NON-EQUIVALENT ATOMS

 N = NUMBER OF NEIGHBORS AT DISTANCE R
    ATOM  N     R/ANG      R/AU   NEIGHBORS (ATOM LABELS AND CELL INDICES)
   1 H    1     1.0813     2.0434   79 C    0 0 0
   1 H    1     2.1471     4.0575  103 N    0 0 0
   1 H    1     2.2229     4.2006  115 C    0 0 0
   1 H    1     2.5757     4.8674   44 H    0 1 0
   1 H    1     2.7642     5.2235   13 H    0 0 0
   1 H    1     2.8601     5.4049   21 H    0 0 0

  13 H    1     1.0813     2.0433  115 C    0 0 0
  13 H    1     2.1473     4.0579  127 N    0 0 0
  13 H    1     2.2209     4.1968   79 C    0 0 0
  13 H    1     2.6694     5.0444   59 H    0 1 0
  13 H    1     2.7642     5.2235    1 H    0 0 0
  13 H    1     2.8601     5.4049   10 H    0 0 0

  25 H    1     1.0993     2.0773   91 C    0 0 0
  25 H    1     1.7634     3.3323   37 H    0 0 0
  25 H    1     1.7698     3.3444   49 H    0 0 0
  25 H    1     2.1430     4.0497   67 C    0 0 0
  25 H    1     2.5713     4.8590   28 H    0 0 0
  25 H    1     2.8428     5.3721   27 H    1 0 1

  37 H    1     1.0950     2.0693   91 C    0 0 0
  37 H    1     1.7634     3.3323   25 H    0 0 0
  37 H    1     1.7772     3.3584   49 H    0 0 0
  37 H    1     2.1464     4.0561   67 C    0 0 0
  37 H    1     2.5757     4.8674    7 H    1 1 1
  37 H    1     2.7374     5.1730  127 N    1 0 1

  49 H    1     1.0940     2.0674   91 C    0 0 0
  49 H    1     1.7698     3.3444   25 H    0 0 0
  49 H    1     1.7772     3.3584   37 H    0 0 0
  49 H    1     2.1389     4.0419   67 C    0 0 0
  49 H    1     2.6630     5.0323  103 N    1 0 1
  49 H    1     2.6694     5.0444   24 H    1 1 1

  61 ZN   2     1.9817     3.7448  103 N    0 0 1  104 N   -1 0 0
  61 ZN   2     1.9904     3.7612  134 N    0 0 0  138 N    0 1 1
  61 ZN   2     2.8418     5.3702   49 H   -1 0 0   50 H    0 0 1
  61 ZN   2     2.9787     5.6290   74 C    0 1 1   78 C    0 0 0
  61 ZN   2     2.9798     5.6311   67 C   -1 0 0   68 C    0 0 1
  61 ZN   2     3.0151     5.6977   44 H    0 1 1   48 H    0 0 0

  67 C    1     1.3378     2.5281  103 N    1 0 1
  67 C    1     1.3389     2.5302  127 N    1 0 1
  67 C    1     1.4871     2.8103   91 C    0 0 0
  67 C    1     2.1389     4.0419   49 H    0 0 0
  67 C    1     2.1430     4.0497   25 H    0 0 0
  67 C    1     2.1464     4.0561   37 H    0 0 0

  79 C    1     1.0813     2.0434    1 H    0 0 0
  79 C    1     1.3630     2.5757  115 C    0 0 0
  79 C    1     1.3743     2.5971  103 N    0 0 0
  79 C    1     2.1672     4.0955   67 C   -1 0-1
  79 C    1     2.2157     4.1872  127 N    0 0 0
  79 C    1     2.2209     4.1968   13 H    0 0 0

  91 C    1     1.0940     2.0674   49 H    0 0 0
  91 C    1     1.0950     2.0693   37 H    0 0 0
  91 C    1     1.0993     2.0773   25 H    0 0 0
  91 C    1     1.4871     2.8103   67 C    0 0 0
  91 C    1     2.4933     4.7116  103 N    1 0 1
  91 C    1     2.5001     4.7246  127 N    1 0 1

 103 N    1     1.3378     2.5281   67 C   -1 0-1
 103 N    1     1.3743     2.5971   79 C    0 0 0
 103 N    1     1.9817     3.7448   61 ZN   0 0-1
 103 N    1     2.1471     4.0575    1 H    0 0 0
 103 N    1     2.2148     4.1854  115 C    0 0 0
 103 N    1     2.2157     4.1870  127 N    0 0 0

 115 C    1     1.0813     2.0433   13 H    0 0 0
 115 C    1     1.3630     2.5757   79 C    0 0 0
 115 C    1     1.3734     2.5953  127 N    0 0 0
 115 C    1     2.1665     4.0940   67 C   -1 0-1
 115 C    1     2.2148     4.1854  103 N    0 0 0
 115 C    1     2.2229     4.2006    1 H    0 0 0

 127 N    1     1.3389     2.5302   67 C   -1 0-1
 127 N    1     1.3734     2.5953  115 C    0 0 0
 127 N    1     1.9904     3.7612   65 ZN  -1 1 0
 127 N    1     2.1473     4.0579   13 H    0 0 0
 127 N    1     2.2157     4.1870  103 N    0 0 0
 127 N    1     2.2157     4.1872   79 C    0 0 0


 SYMMETRY ALLOWED ELASTIC DISTORTION 1
  0.5773503  0.0000000  0.0000000
  0.0000000  0.5773503  0.0000000
  0.0000000  0.0000000  0.5773503

 SYMMETRY ALLOWED INTERNAL DEGREE(S) OF FREEDOM:  34
 TTTTTTTTTTTTTTTTTTTTTTTTTTTTTT SYMM        TELAPSE        9.88 TCPU        9.21
 TTTTTTTTTTTTTTTTTTTTTTTTTTTTTT INT_SCREEN  TELAPSE       10.02 TCPU        9.35

 ************************************************************************
 ************************************************************************
 * ELAPIEZO OPTION, E. ALBANESE, A. ERBA, B. CIVALLERI, R. DOVESI       *
 *                                                                      *
 * IT IS ASSUMED THAT THE INPUT IS FROM AN OPTIMIZED RUN                *

 CONVERGENCE CRITERION FOR ENERGY, TOLDEE =          1.0000E-08
 CONVERGENCE CRITERION FOR RMS GRADIENT, TOLDEG =    3.0000E-04
 CONVERGENCE CRITERION FOR RMS DISPLACEMENT, TOLDEX  6.2000E-04
 MAGNITUDE OF STEPSIZE FOR ADIMENSIONAL STRAINS =    1.5000E-02
 NUMBER OF POINTS (TOTAL) IN NUMERICAL 2ND DERIVATIVE=        3
 ************************************************************************
 ************************************************************************

 ************************************************************************

  Y. NOEL POST DOC. TURIN 2002

  THIS ROUTINE EVALUATES THE NON ZERO ELEMENTS OF THE ELASTIC TENSOR 

  ORDER OF THE TENSOR : 4

 |  1 A    1 B    1 B     .      .      .     |
 |         1 A    1 B     .      .      .     |
 |                1 A     .      .      .     |
 |                       1 C     .      .     |
 |                              1 C     .     |
 |                                     1 C    |

 EACH  LETTER   CORRESPONDS  TO  AN  INDEPENDENT  COMPONENT.
 INTERDEPENDENT COMPONENTS (WITH SAME LETTER) ARE RELATED BY
 THE COEFFICIENT THAT PRECEEDS EACH LETTER.

 ************************************************************************


 ************************************************************************

  Y. NOEL POST DOC. TURIN 2002

  THIS ROUTINE EVALUATES THE NON ZERO ELEMENTS OF THE PIEZOELECTRIC TENSOR 

  ORDER OF THE TENSOR : 3

 |   .      .      .     1 A     .      .     |
 |   .      .      .      .     1 A     .     |
 |   .      .      .      .      .     1 A    |

 EACH  LETTER   CORRESPONDS  TO  AN  INDEPENDENT  COMPONENT.
 INTERDEPENDENT COMPONENTS (WITH SAME LETTER) ARE RELATED BY
 THE COEFFICIENT THAT PRECEEDS EACH LETTER.

 ************************************************************************


 LIST OF ACTIVE DEFORMATIONS: 
             1
             4
 INFORMATION **** EXCBUF **** EXCH. BIPO BUFFER: WORDS USED =     4000000
 WARNING **** EXCBUF **** EXCH. BIPO BUFFER TOO SMALL - TO AVOID I/O SET EXCHSIZE =     7872345

 DFT PARAMETERS

     ATOM       ELECTRONS   NET CHARGE   R(ANGSTROM)
   1   1  H       1.0000      0.0000     1.11000000
  61 230  ZN     20.0000      0.0000     1.37000000
  67   6  C       6.0000      0.0000     0.77000000
 103   7  N       7.0000      0.0000     0.74000000

 SIZE OF GRID=     641774
 TTTTTTTTTTTTTTTTTTTTTTTTTTTTTT MAKE_GRID2  TELAPSE       15.90 TCPU       15.05
 BECKE WEIGHT FUNCTION
 RADSAFE =     2.00
 TOLERANCES - DENSITY:10**- 6; POTENTIAL:10**- 9; GRID WGT:10**-14

 RADIAL INTEGRATION  - INTERVALS (POINTS,UPPER LIMIT):            1( 99,  4.0*R)

 ANGULAR INTEGRATION - INTERVALS (ACCURACY LEVEL [N. POINTS] UPPER LIMIT):
  1(  6[ 146]   0.2)  2( 11[ 302]   0.5)  3( 14[ 590]   0.9)  4( 18[1454]   3.5)
  5( 14[ 590]9999.0)
 TTTTTTTTTTTTTTTTTTTTTTTTTTTTTT INT_CALC    TELAPSE       15.99 TCPU       15.14
 EEEEEEEEEE INT_CALC TERMINATION  DATE 11 08 2019 TIME 00:59:03.2

 *******************************************************************************
 ZIF8_0degree                                                                    
 CRYSTAL - SCF - TYPE OF CALCULATION :  RESTRICTED CLOSED SHELL
 *******************************************************************************

 CAPPA:IS1  2;IS2  2;IS3  2; K PTS MONK NET   3; SYMMOPS:K SPACE  24;G SPACE  12

 TTTTTTTTTTTTTTTTTTTTTTTTTTTTTT SDIK        TELAPSE       16.72 TCPU       15.87

 AAAAAAAAAAAAAAAAAAAAAAAAAAAAAAAAAAAAAAAAAAAAAAAAAAAAAAAAAAAAAAAAAAAAAAAAAAAAAAA
         ATOMIC WAVEFUNCTION(S)


 NUCLEAR CHARGE  1.0  SYMMETRY SPECIES            S
 N. ELECTRONS    1.0  NUMBER OF PRIMITIVE GTOS    5
                      NUMBER OF CONTRACTED GTOS   3
                      NUMBER OF CLOSED SHELLS     0
                      OPEN SHELL OCCUPATION       1

  ZNUC SCFIT  TOTAL HF ENERGY   KINETIC ENERGY   VIRIAL THEOREM ACCURACY
   1.0   1   -4.998098153E-01  4.997907537E-01 -2.000038139E+00  9.6E-17

 NUCLEAR CHARGE 20.0  SYMMETRY SPECIES            S    P    D
 N. ELECTRONS   20.0  NUMBER OF PRIMITIVE GTOS    7    7    6
                      NUMBER OF CONTRACTED GTOS   5    5    3
                      NUMBER OF CLOSED SHELLS     2    1    1
                      OPEN SHELL OCCUPATION       0    0    0

  ZNUC SCFIT  TOTAL HF ENERGY   KINETIC ENERGY   VIRIAL THEOREM ACCURACY
  20.0  35   -2.259494290E+02  1.538488917E+02 -2.468645152E+00  3.9E-06

 NUCLEAR CHARGE  6.0  SYMMETRY SPECIES            S    P
 N. ELECTRONS    6.0  NUMBER OF PRIMITIVE GTOS   11    5
                      NUMBER OF CONTRACTED GTOS   4    3
                      NUMBER OF CLOSED SHELLS     2    0
                      OPEN SHELL OCCUPATION       0    2

  ZNUC SCFIT  TOTAL HF ENERGY   KINETIC ENERGY   VIRIAL THEOREM ACCURACY
   6.0  11   -3.768480057E+01  3.769831118E+01 -1.999641612E+00  2.0E-06

 NUCLEAR CHARGE  7.0  SYMMETRY SPECIES            S    P
 N. ELECTRONS    7.0  NUMBER OF PRIMITIVE GTOS   11    5
                      NUMBER OF CONTRACTED GTOS   4    3
                      NUMBER OF CLOSED SHELLS     2    0
                      OPEN SHELL OCCUPATION       0    3

  ZNUC SCFIT  TOTAL HF ENERGY   KINETIC ENERGY   VIRIAL THEOREM ACCURACY
   7.0  11   -5.439473665E+01  5.441433682E+01 -1.999639798E+00  3.6E-06

 AAAAAAAAAAAAAAAAAAAAAAAAAAAAAAAAAAAAAAAAAAAAAAAAAAAAAAAAAAAAAAAAAAAAAAAAAAAAAAA

 CHARGE NORMALIZATION FACTOR   1.00000000
 TOTAL ATOMIC CHARGES:
   1.0000000   1.0000000   1.0000000   1.0000000   1.0000000   1.0000000
   1.0000000   1.0000000   1.0000000   1.0000000   1.0000000   1.0000000
   1.0000000   1.0000000   1.0000000   1.0000000   1.0000000   1.0000000
   1.0000000   1.0000000   1.0000000   1.0000000   1.0000000   1.0000000
   1.0000000   1.0000000   1.0000000   1.0000000   1.0000000   1.0000000
   1.0000000   1.0000000   1.0000000   1.0000000   1.0000000   1.0000000
   1.0000000   1.0000000   1.0000000   1.0000000   1.0000000   1.0000000
   1.0000000   1.0000000   1.0000000   1.0000000   1.0000000   1.0000000
   1.0000000   1.0000000   1.0000000   1.0000000   1.0000000   1.0000000
   1.0000000   1.0000000   1.0000000   1.0000000   1.0000000   1.0000000
  20.0000000  20.0000000  20.0000000  20.0000000  20.0000000  20.0000000
   6.0000000   6.0000000   6.0000000   6.0000000   6.0000000   6.0000000
   6.0000000   6.0000000   6.0000000   6.0000000   6.0000000   6.0000000
   6.0000000   6.0000000   6.0000000   6.0000000   6.0000000   6.0000000
   6.0000000   6.0000000   6.0000000   6.0000000   6.0000000   6.0000000
   6.0000000   6.0000000   6.0000000   6.0000000   6.0000000   6.0000000
   6.0000000   6.0000000   6.0000000   6.0000000   6.0000000   6.0000000
   7.0000000   7.0000000   7.0000000   7.0000000   7.0000000   7.0000000
   7.0000000   7.0000000   7.0000000   7.0000000   7.0000000   7.0000000
   6.0000000   6.0000000   6.0000000   6.0000000   6.0000000   6.0000000
   6.0000000   6.0000000   6.0000000   6.0000000   6.0000000   6.0000000
   7.0000000   7.0000000   7.0000000   7.0000000   7.0000000   7.0000000
   7.0000000   7.0000000   7.0000000   7.0000000   7.0000000   7.0000000
 TTTTTTTTTTTTTTTTTTTTTTTTTTTTTT MOQGAD      TELAPSE       21.53 TCPU       20.68
 TTTTTTTTTTTTTTTTTTTTTTTTTTTTTT SHELLXN     TELAPSE       42.19 TCPU       32.09
 TTTTTTTTTTTTTTTTTTTTTTTTTTTTTT MONMO3      TELAPSE       63.02 TCPU       52.91
 NUMERICALLY INTEGRATED DENSITY    635.9998590706
 TTTTTTTTTTTTTTTTTTTTTTTTTTTTTT NUMDFT      TELAPSE       64.56 TCPU       54.45
 CYC   0 ETOT(AU) -4.563241749491E+03 DETOT -4.56E+03 tst  0.00E+00 PX  1.00E+00
 TTTTTTTTTTTTTTTTTTTTTTTTTTTTTT DIIS        TELAPSE       64.61 TCPU       54.50
 TTTTTTTTTTTTTTTTTTTTTTTTTTTTTT FDIK        TELAPSE       69.54 TCPU       59.15
 INSULATING STATE
 TOP OF VALENCE BANDS -    BAND    318; K    3; EIG -3.0380724E-01 AU
 TOP OF VALENCE BANDS -    BAND    318; K    1; EIG -3.0408994E-01 AU
 BOTTOM OF VIRTUAL BANDS - BAND    319; K    2; EIG -8.7737284E-02 AU
 INDIRECT ENERGY BAND GAP:   5.8796 eV
 BOTTOM OF VIRTUAL BANDS - BAND    319; K    1; EIG -8.6652439E-02 AU
 TTTTTTTTTTTTTTTTTTTTTTTTTTTTTT PDIG        TELAPSE       69.76 TCPU       59.37
 CHARGE NORMALIZATION FACTOR   1.00000000
 TOTAL ATOMIC CHARGES:
   0.7851675   0.7851675   0.7851675   0.7851675   0.7851675   0.7851675
   0.7851675   0.7851675   0.7851675   0.7851675   0.7851675   0.7851675
   0.7859083   0.7859083   0.7859083   0.7859083   0.7859083   0.7859083
   0.7859083   0.7859083   0.7859083   0.7859083   0.7859083   0.7859083
   0.7448601   0.7448601   0.7448601   0.7448601   0.7448601   0.7448601
   0.7448601   0.7448601   0.7448601   0.7448601   0.7448601   0.7448601
   0.7544250   0.7544250   0.7544250   0.7544250   0.7544250   0.7544250
   0.7544250   0.7544250   0.7544250   0.7544250   0.7544250   0.7544250
   0.7566333   0.7566333   0.7566333   0.7566333   0.7566333   0.7566333
   0.7566333   0.7566333   0.7566333   0.7566333   0.7566333   0.7566333
  18.3924986  18.3924986  18.3924986  18.3924986  18.3924986  18.3924986
   5.5316028   5.5316028   5.5316028   5.5316028   5.5316028   5.5316028
   5.5316028   5.5316028   5.5316028   5.5316028   5.5316028   5.5316028
   6.1888511   6.1888511   6.1888511   6.1888511   6.1888511   6.1888511
   6.1888511   6.1888511   6.1888511   6.1888511   6.1888511   6.1888511
   6.6800103   6.6800103   6.6800103   6.6800103   6.6800103   6.6800103
   6.6800103   6.6800103   6.6800103   6.6800103   6.6800103   6.6800103
   7.6976953   7.6976953   7.6976953   7.6976953   7.6976953   7.6976953
   7.6976953   7.6976953   7.6976953   7.6976953   7.6976953   7.6976953
   6.1694514   6.1694514   6.1694514   6.1694514   6.1694514   6.1694514
   6.1694514   6.1694514   6.1694514   6.1694514   6.1694514   6.1694514
   7.7091454   7.7091454   7.7091454   7.7091454   7.7091454   7.7091454
   7.7091454   7.7091454   7.7091454   7.7091454   7.7091454   7.7091454
 TTTTTTTTTTTTTTTTTTTTTTTTTTTTTT MOQGAD      TELAPSE       69.78 TCPU       59.39
 TTTTTTTTTTTTTTTTTTTTTTTTTTTTTT SHELLXN     TELAPSE       84.15 TCPU       71.22
 TTTTTTTTTTTTTTTTTTTTTTTTTTTTTT MONMO3      TELAPSE       88.97 TCPU       76.04
 NUMERICALLY INTEGRATED DENSITY    635.9998939418
 TTTTTTTTTTTTTTTTTTTTTTTTTTTTTT NUMDFT      TELAPSE       91.41 TCPU       78.48
 CYC   1 ETOT(AU) -4.540423647337E+03 DETOT  2.28E+01 tst  0.00E+00 PX  1.00E+00
 TTTTTTTTTTTTTTTTTTTTTTTTTTTTTT DIIS        TELAPSE       92.00 TCPU       79.07
 DIIS TEST: 0.22965E+02 AT SCF   CYCLE   1 - MIX   30 %
 TTTTTTTTTTTTTTTTTTTTTTTTTTTTTT FDIK        TELAPSE       94.02 TCPU       80.83
 INSULATING STATE
 TOP OF VALENCE BANDS -    BAND    318; K    3; EIG -2.0614445E-01 AU
 TOP OF VALENCE BANDS -    BAND    318; K    1; EIG -2.0653022E-01 AU
 BOTTOM OF VIRTUAL BANDS - BAND    319; K    1; EIG -5.3527391E-03 AU
 INDIRECT ENERGY BAND GAP:   5.4638 eV
 TTTTTTTTTTTTTTTTTTTTTTTTTTTTTT PDIG        TELAPSE       94.24 TCPU       81.05
 CHARGE NORMALIZATION FACTOR   1.00000000
 TOTAL ATOMIC CHARGES:
   0.9132833   0.9132833   0.9132833   0.9132833   0.9132833   0.9132833
   0.9132833   0.9132833   0.9132833   0.9132833   0.9132833   0.9132833
   0.9172482   0.9172482   0.9172482   0.9172482   0.9172482   0.9172482
   0.9172482   0.9172482   0.9172482   0.9172482   0.9172482   0.9172482
   0.8850740   0.8850740   0.8850740   0.8850740   0.8850740   0.8850740
   0.8850740   0.8850740   0.8850740   0.8850740   0.8850740   0.8850740
   0.8968539   0.8968539   0.8968539   0.8968539   0.8968539   0.8968539
   0.8968539   0.8968539   0.8968539   0.8968539   0.8968539   0.8968539
   0.8968634   0.8968634   0.8968634   0.8968634   0.8968634   0.8968634
   0.8968634   0.8968634   0.8968634   0.8968634   0.8968634   0.8968634
  19.1018963  19.1018963  19.1018963  19.1018963  19.1018963  19.1018963
   5.7859834   5.7859834   5.7859834   5.7859834   5.7859834   5.7859834
   5.7859834   5.7859834   5.7859834   5.7859834   5.7859834   5.7859834
   5.9955656   5.9955656   5.9955656   5.9955656   5.9955656   5.9955656
   5.9955656   5.9955656   5.9955656   5.9955656   5.9955656   5.9955656
   6.2189313   6.2189313   6.2189313   6.2189313   6.2189313   6.2189313
   6.2189313   6.2189313   6.2189313   6.2189313   6.2189313   6.2189313
   7.4835976   7.4835976   7.4835976   7.4835976   7.4835976   7.4835976
   7.4835976   7.4835976   7.4835976   7.4835976   7.4835976   7.4835976
   5.9674098   5.9674098   5.9674098   5.9674098   5.9674098   5.9674098
   5.9674098   5.9674098   5.9674098   5.9674098   5.9674098   5.9674098
   7.4882413   7.4882413   7.4882413   7.4882413   7.4882413   7.4882413
   7.4882413   7.4882413   7.4882413   7.4882413   7.4882413   7.4882413
 TTTTTTTTTTTTTTTTTTTTTTTTTTTTTT MOQGAD      TELAPSE       94.26 TCPU       81.06
 TTTTTTTTTTTTTTTTTTTTTTTTTTTTTT SHELLXN     TELAPSE      109.20 TCPU       92.88
 TTTTTTTTTTTTTTTTTTTTTTTTTTTTTT MONMO3      TELAPSE      115.94 TCPU       99.62
 NUMERICALLY INTEGRATED DENSITY    635.9998682776
 TTTTTTTTTTTTTTTTTTTTTTTTTTTTTT NUMDFT      TELAPSE      118.30 TCPU      101.98
 CYC   2 ETOT(AU) -4.541356913041E+03 DETOT -9.33E-01 tst  1.54E-03 PX  1.43E-01
 TTTTTTTTTTTTTTTTTTTTTTTTTTTTTT DIIS        TELAPSE      118.39 TCPU      102.07
 DIIS TEST: 0.82977E+01 AT SCF   CYCLE   2 - DIIS ACTIVE - HISTORY:     2 CYCLES
 TTTTTTTTTTTTTTTTTTTTTTTTTTTTTT FDIK        TELAPSE      120.18 TCPU      103.58
 INSULATING STATE
 TOP OF VALENCE BANDS -    BAND    318; K    3; EIG -2.2998290E-01 AU
 TOP OF VALENCE BANDS -    BAND    318; K    1; EIG -2.3033919E-01 AU
 BOTTOM OF VIRTUAL BANDS - BAND    319; K    1; EIG  2.3189425E-03 AU
 INDIRECT ENERGY BAND GAP:   6.3213 eV
 TTTTTTTTTTTTTTTTTTTTTTTTTTTTTT PDIG        TELAPSE      120.40 TCPU      103.80
 CHARGE NORMALIZATION FACTOR   1.00000000
 TOTAL ATOMIC CHARGES:
   0.8705646   0.8705646   0.8705646   0.8705646   0.8705646   0.8705646
   0.8705646   0.8705646   0.8705646   0.8705646   0.8705646   0.8705646
   0.8733017   0.8733017   0.8733017   0.8733017   0.8733017   0.8733017
   0.8733017   0.8733017   0.8733017   0.8733017   0.8733017   0.8733017
   0.8701607   0.8701607   0.8701607   0.8701607   0.8701607   0.8701607
   0.8701607   0.8701607   0.8701607   0.8701607   0.8701607   0.8701607
   0.8740470   0.8740470   0.8740470   0.8740470   0.8740470   0.8740470
   0.8740470   0.8740470   0.8740470   0.8740470   0.8740470   0.8740470
   0.8740649   0.8740649   0.8740649   0.8740649   0.8740649   0.8740649
   0.8740649   0.8740649   0.8740649   0.8740649   0.8740649   0.8740649
  18.7784669  18.7784669  18.7784669  18.7784669  18.7784669  18.7784669
   5.6274008   5.6274008   5.6274008   5.6274008   5.6274008   5.6274008
   5.6274008   5.6274008   5.6274008   5.6274008   5.6274008   5.6274008
   6.0550547   6.0550547   6.0550547   6.0550547   6.0550547   6.0550547
   6.0550547   6.0550547   6.0550547   6.0550547   6.0550547   6.0550547
   6.2845330   6.2845330   6.2845330   6.2845330   6.2845330   6.2845330
   6.2845330   6.2845330   6.2845330   6.2845330   6.2845330   6.2845330
   7.6143118   7.6143118   7.6143118   7.6143118   7.6143118   7.6143118
   7.6143118   7.6143118   7.6143118   7.6143118   7.6143118   7.6143118
   6.0345865   6.0345865   6.0345865   6.0345865   6.0345865   6.0345865
   6.0345865   6.0345865   6.0345865   6.0345865   6.0345865   6.0345865
   7.6327409   7.6327409   7.6327409   7.6327409   7.6327409   7.6327409
   7.6327409   7.6327409   7.6327409   7.6327409   7.6327409   7.6327409
 TTTTTTTTTTTTTTTTTTTTTTTTTTTTTT MOQGAD      TELAPSE      120.41 TCPU      103.82
 TTTTTTTTTTTTTTTTTTTTTTTTTTTTTT SHELLXN     TELAPSE      135.56 TCPU      115.64
 TTTTTTTTTTTTTTTTTTTTTTTTTTTTTT MONMO3      TELAPSE      140.74 TCPU      120.82
 NUMERICALLY INTEGRATED DENSITY    635.9998741442
 TTTTTTTTTTTTTTTTTTTTTTTTTTTTTT NUMDFT      TELAPSE      143.10 TCPU      123.17
 CYC   3 ETOT(AU) -4.541752862805E+03 DETOT -3.96E-01 tst  4.73E-04 PX  7.25E-02
 TTTTTTTTTTTTTTTTTTTTTTTTTTTTTT DIIS        TELAPSE      143.32 TCPU      123.39
 DIIS TEST: 0.11160E+01 AT SCF   CYCLE   3 - DIIS ACTIVE - HISTORY:     3 CYCLES
 TTTTTTTTTTTTTTTTTTTTTTTTTTTTTT FDIK        TELAPSE      145.74 TCPU      124.95
 INSULATING STATE
 TOP OF VALENCE BANDS -    BAND    318; K    3; EIG -2.3531301E-01 AU
 TOP OF VALENCE BANDS -    BAND    318; K    1; EIG -2.3565412E-01 AU
 BOTTOM OF VIRTUAL BANDS - BAND    319; K    1; EIG -9.0396078E-04 AU
 INDIRECT ENERGY BAND GAP:   6.3786 eV
 TTTTTTTTTTTTTTTTTTTTTTTTTTTTTT PDIG        TELAPSE      145.96 TCPU      125.17
 CHARGE NORMALIZATION FACTOR   1.00000000
 TOTAL ATOMIC CHARGES:
   0.8643134   0.8643134   0.8643134   0.8643134   0.8643134   0.8643134
   0.8643134   0.8643134   0.8643134   0.8643134   0.8643134   0.8643134
   0.8682211   0.8682211   0.8682211   0.8682211   0.8682211   0.8682211
   0.8682211   0.8682211   0.8682211   0.8682211   0.8682211   0.8682211
   0.8594634   0.8594634   0.8594634   0.8594634   0.8594634   0.8594634
   0.8594634   0.8594634   0.8594634   0.8594634   0.8594634   0.8594634
   0.8594595   0.8594595   0.8594595   0.8594595   0.8594595   0.8594595
   0.8594595   0.8594595   0.8594595   0.8594595   0.8594595   0.8594595
   0.8597791   0.8597791   0.8597791   0.8597791   0.8597791   0.8597791
   0.8597791   0.8597791   0.8597791   0.8597791   0.8597791   0.8597791
  18.7853938  18.7853938  18.7853938  18.7853938  18.7853938  18.7853938
   5.6639625   5.6639625   5.6639625   5.6639625   5.6639625   5.6639625
   5.6639625   5.6639625   5.6639625   5.6639625   5.6639625   5.6639625
   6.0598570   6.0598570   6.0598570   6.0598570   6.0598570   6.0598570
   6.0598570   6.0598570   6.0598570   6.0598570   6.0598570   6.0598570
   6.3278935   6.3278935   6.3278935   6.3278935   6.3278935   6.3278935
   6.3278935   6.3278935   6.3278935   6.3278935   6.3278935   6.3278935
   7.5979821   7.5979821   7.5979821   7.5979821   7.5979821   7.5979821
   7.5979821   7.5979821   7.5979821   7.5979821   7.5979821   7.5979821
   6.0376030   6.0376030   6.0376030   6.0376030   6.0376030   6.0376030
   6.0376030   6.0376030   6.0376030   6.0376030   6.0376030   6.0376030
   7.6087685   7.6087685   7.6087685   7.6087685   7.6087685   7.6087685
   7.6087685   7.6087685   7.6087685   7.6087685   7.6087685   7.6087685
 TTTTTTTTTTTTTTTTTTTTTTTTTTTTTT MOQGAD      TELAPSE      145.97 TCPU      125.18
 TTTTTTTTTTTTTTTTTTTTTTTTTTTTTT SHELLXN     TELAPSE      167.85 TCPU      137.02
 TTTTTTTTTTTTTTTTTTTTTTTTTTTTTT MONMO3      TELAPSE      171.77 TCPU      140.95
 NUMERICALLY INTEGRATED DENSITY    635.9998744439
 TTTTTTTTTTTTTTTTTTTTTTTTTTTTTT NUMDFT      TELAPSE      174.22 TCPU      143.40
 CYC   4 ETOT(AU) -4.541813692984E+03 DETOT -6.08E-02 tst  5.30E-05 PX  3.11E-02
 TTTTTTTTTTTTTTTTTTTTTTTTTTTTTT DIIS        TELAPSE      174.46 TCPU      143.63
 DIIS TEST: 0.46092E-01 AT SCF   CYCLE   4 - DIIS ACTIVE - HISTORY:     4 CYCLES
 TTTTTTTTTTTTTTTTTTTTTTTTTTTTTT FDIK        TELAPSE      176.62 TCPU      144.91
 INSULATING STATE
 TOP OF VALENCE BANDS -    BAND    318; K    3; EIG -2.3630728E-01 AU
 TOP OF VALENCE BANDS -    BAND    318; K    1; EIG -2.3665363E-01 AU
 BOTTOM OF VIRTUAL BANDS - BAND    319; K    1; EIG -1.4538130E-03 AU
 INDIRECT ENERGY BAND GAP:   6.3907 eV
 TTTTTTTTTTTTTTTTTTTTTTTTTTTTTT PDIG        TELAPSE      176.84 TCPU      145.13
 CHARGE NORMALIZATION FACTOR   1.00000000
 TOTAL ATOMIC CHARGES:
   0.8639349   0.8639349   0.8639349   0.8639349   0.8639349   0.8639349
   0.8639349   0.8639349   0.8639349   0.8639349   0.8639349   0.8639349
   0.8680670   0.8680670   0.8680670   0.8680670   0.8680670   0.8680670
   0.8680670   0.8680670   0.8680670   0.8680670   0.8680670   0.8680670
   0.8609248   0.8609248   0.8609248   0.8609248   0.8609248   0.8609248
   0.8609248   0.8609248   0.8609248   0.8609248   0.8609248   0.8609248
   0.8620012   0.8620012   0.8620012   0.8620012   0.8620012   0.8620012
   0.8620012   0.8620012   0.8620012   0.8620012   0.8620012   0.8620012
   0.8618172   0.8618172   0.8618172   0.8618172   0.8618172   0.8618172
   0.8618172   0.8618172   0.8618172   0.8618172   0.8618172   0.8618172
  18.7712208  18.7712208  18.7712208  18.7712208  18.7712208  18.7712208
   5.6725383   5.6725383   5.6725383   5.6725383   5.6725383   5.6725383
   5.6725383   5.6725383   5.6725383   5.6725383   5.6725383   5.6725383
   6.0639372   6.0639372   6.0639372   6.0639372   6.0639372   6.0639372
   6.0639372   6.0639372   6.0639372   6.0639372   6.0639372   6.0639372
   6.3209480   6.3209480   6.3209480   6.3209480   6.3209480   6.3209480
   6.3209480   6.3209480   6.3209480   6.3209480   6.3209480   6.3209480
   7.5918911   7.5918911   7.5918911   7.5918911   7.5918911   7.5918911
   7.5918911   7.5918911   7.5918911   7.5918911   7.5918911   7.5918911
   6.0417584   6.0417584   6.0417584   6.0417584   6.0417584   6.0417584
   6.0417584   6.0417584   6.0417584   6.0417584   6.0417584   6.0417584
   7.6065714   7.6065714   7.6065714   7.6065714   7.6065714   7.6065714
   7.6065714   7.6065714   7.6065714   7.6065714   7.6065714   7.6065714
 TTTTTTTTTTTTTTTTTTTTTTTTTTTTTT MOQGAD      TELAPSE      176.85 TCPU      145.14
 TTTTTTTTTTTTTTTTTTTTTTTTTTTTTT SHELLXN     TELAPSE      192.81 TCPU      157.01
 TTTTTTTTTTTTTTTTTTTTTTTTTTTTTT MONMO3      TELAPSE      200.11 TCPU      164.32
 NUMERICALLY INTEGRATED DENSITY    635.9998743506
 TTTTTTTTTTTTTTTTTTTTTTTTTTTTTT NUMDFT      TELAPSE      202.54 TCPU      166.75
 CYC   5 ETOT(AU) -4.541815862282E+03 DETOT -2.17E-03 tst  3.18E-06 PX  7.23E-03
 TTTTTTTTTTTTTTTTTTTTTTTTTTTTTT DIIS        TELAPSE      203.12 TCPU      167.32
 DIIS TEST: 0.12404E-01 AT SCF   CYCLE   5 - DIIS ACTIVE - HISTORY:     5 CYCLES
 TTTTTTTTTTTTTTTTTTTTTTTTTTTTTT FDIK        TELAPSE      205.94 TCPU      169.44
 INSULATING STATE
 TOP OF VALENCE BANDS -    BAND    318; K    3; EIG -2.3656718E-01 AU
 TOP OF VALENCE BANDS -    BAND    318; K    1; EIG -2.3691084E-01 AU
 BOTTOM OF VIRTUAL BANDS - BAND    319; K    1; EIG -1.8454673E-03 AU
 INDIRECT ENERGY BAND GAP:   6.3871 eV
 TTTTTTTTTTTTTTTTTTTTTTTTTTTTTT PDIG        TELAPSE      206.18 TCPU      169.69
 CHARGE NORMALIZATION FACTOR   1.00000000
 TOTAL ATOMIC CHARGES:
   0.8629444   0.8629444   0.8629444   0.8629444   0.8629444   0.8629444
   0.8629444   0.8629444   0.8629444   0.8629444   0.8629444   0.8629444
   0.8672186   0.8672186   0.8672186   0.8672186   0.8672186   0.8672186
   0.8672186   0.8672186   0.8672186   0.8672186   0.8672186   0.8672186
   0.8628194   0.8628194   0.8628194   0.8628194   0.8628194   0.8628194
   0.8628194   0.8628194   0.8628194   0.8628194   0.8628194   0.8628194
   0.8622565   0.8622565   0.8622565   0.8622565   0.8622565   0.8622565
   0.8622565   0.8622565   0.8622565   0.8622565   0.8622565   0.8622565
   0.8622447   0.8622447   0.8622447   0.8622447   0.8622447   0.8622447
   0.8622447   0.8622447   0.8622447   0.8622447   0.8622447   0.8622447
  18.7684773  18.7684773  18.7684773  18.7684773  18.7684773  18.7684773
   5.6625231   5.6625231   5.6625231   5.6625231   5.6625231   5.6625231
   5.6625231   5.6625231   5.6625231   5.6625231   5.6625231   5.6625231
   6.0626543   6.0626543   6.0626543   6.0626543   6.0626543   6.0626543
   6.0626543   6.0626543   6.0626543   6.0626543   6.0626543   6.0626543
   6.3184797   6.3184797   6.3184797   6.3184797   6.3184797   6.3184797
   6.3184797   6.3184797   6.3184797   6.3184797   6.3184797   6.3184797
   7.6007911   7.6007911   7.6007911   7.6007911   7.6007911   7.6007911
   7.6007911   7.6007911   7.6007911   7.6007911   7.6007911   7.6007911
   6.0403925   6.0403925   6.0403925   6.0403925   6.0403925   6.0403925
   6.0403925   6.0403925   6.0403925   6.0403925   6.0403925   6.0403925
   7.6134368   7.6134368   7.6134368   7.6134368   7.6134368   7.6134368
   7.6134368   7.6134368   7.6134368   7.6134368   7.6134368   7.6134368
 TTTTTTTTTTTTTTTTTTTTTTTTTTTTTT MOQGAD      TELAPSE      206.20 TCPU      169.70
 TTTTTTTTTTTTTTTTTTTTTTTTTTTTTT SHELLXN     TELAPSE      222.36 TCPU      181.58
 TTTTTTTTTTTTTTTTTTTTTTTTTTTTTT MONMO3      TELAPSE      228.68 TCPU      187.90
 NUMERICALLY INTEGRATED DENSITY    635.9998744949
 TTTTTTTTTTTTTTTTTTTTTTTTTTTTTT NUMDFT      TELAPSE      231.03 TCPU      190.25
 CYC   6 ETOT(AU) -4.541816291876E+03 DETOT -4.30E-04 tst  7.29E-07 PX  2.42E-03
 TTTTTTTTTTTTTTTTTTTTTTTTTTTTTT DIIS        TELAPSE      231.79 TCPU      191.01
 DIIS TEST: 0.29604E-02 AT SCF   CYCLE   6 - DIIS ACTIVE - HISTORY:     6 CYCLES
 TTTTTTTTTTTTTTTTTTTTTTTTTTTTTT FDIK        TELAPSE      233.61 TCPU      192.46
 INSULATING STATE
 TOP OF VALENCE BANDS -    BAND    318; K    3; EIG -2.3660418E-01 AU
 TOP OF VALENCE BANDS -    BAND    318; K    1; EIG -2.3694848E-01 AU
 BOTTOM OF VIRTUAL BANDS - BAND    319; K    1; EIG -1.9297381E-03 AU
 INDIRECT ENERGY BAND GAP:   6.3858 eV
 TTTTTTTTTTTTTTTTTTTTTTTTTTTTTT PDIG        TELAPSE      233.83 TCPU      192.68
 CHARGE NORMALIZATION FACTOR   1.00000000
 TOTAL ATOMIC CHARGES:
   0.8631703   0.8631703   0.8631703   0.8631703   0.8631703   0.8631703
   0.8631703   0.8631703   0.8631703   0.8631703   0.8631703   0.8631703
   0.8674564   0.8674564   0.8674564   0.8674564   0.8674564   0.8674564
   0.8674564   0.8674564   0.8674564   0.8674564   0.8674564   0.8674564
   0.8625131   0.8625131   0.8625131   0.8625131   0.8625131   0.8625131
   0.8625131   0.8625131   0.8625131   0.8625131   0.8625131   0.8625131
   0.8617241   0.8617241   0.8617241   0.8617241   0.8617241   0.8617241
   0.8617241   0.8617241   0.8617241   0.8617241   0.8617241   0.8617241
   0.8616075   0.8616075   0.8616075   0.8616075   0.8616075   0.8616075
   0.8616075   0.8616075   0.8616075   0.8616075   0.8616075   0.8616075
  18.7702487  18.7702487  18.7702487  18.7702487  18.7702487  18.7702487
   5.6687687   5.6687687   5.6687687   5.6687687   5.6687687   5.6687687
   5.6687687   5.6687687   5.6687687   5.6687687   5.6687687   5.6687687
   6.0632834   6.0632834   6.0632834   6.0632834   6.0632834   6.0632834
   6.0632834   6.0632834   6.0632834   6.0632834   6.0632834   6.0632834
   6.3204787   6.3204787   6.3204787   6.3204787   6.3204787   6.3204787
   6.3204787   6.3204787   6.3204787   6.3204787   6.3204787   6.3204787
   7.5952997   7.5952997   7.5952997   7.5952997   7.5952997   7.5952997
   7.5952997   7.5952997   7.5952997   7.5952997   7.5952997   7.5952997
   6.0412832   6.0412832   6.0412832   6.0412832   6.0412832   6.0412832
   6.0412832   6.0412832   6.0412832   6.0412832   6.0412832   6.0412832
   7.6092907   7.6092907   7.6092907   7.6092907   7.6092907   7.6092907
   7.6092907   7.6092907   7.6092907   7.6092907   7.6092907   7.6092907
 TTTTTTTTTTTTTTTTTTTTTTTTTTTTTT MOQGAD      TELAPSE      233.85 TCPU      192.70
 TTTTTTTTTTTTTTTTTTTTTTTTTTTTTT SHELLXN     TELAPSE      249.05 TCPU      204.52
 TTTTTTTTTTTTTTTTTTTTTTTTTTTTTT MONMO3      TELAPSE      254.49 TCPU      209.96
 NUMERICALLY INTEGRATED DENSITY    635.9998743599
 TTTTTTTTTTTTTTTTTTTTTTTTTTTTTT NUMDFT      TELAPSE      256.85 TCPU      212.31
 CYC   7 ETOT(AU) -4.541816399395E+03 DETOT -1.08E-04 tst  2.63E-07 PX  1.01E-03
 TTTTTTTTTTTTTTTTTTTTTTTTTTTTTT DIIS        TELAPSE      257.59 TCPU      213.05
 DIIS TEST: 0.38084E-03 AT SCF   CYCLE   7 - DIIS ACTIVE - HISTORY:     7 CYCLES
 TTTTTTTTTTTTTTTTTTTTTTTTTTTTTT FDIK        TELAPSE      259.85 TCPU      214.90
 INSULATING STATE
 TOP OF VALENCE BANDS -    BAND    318; K    3; EIG -2.3658227E-01 AU
 TOP OF VALENCE BANDS -    BAND    318; K    1; EIG -2.3692667E-01 AU
 BOTTOM OF VIRTUAL BANDS - BAND    319; K    1; EIG -1.8788525E-03 AU
 INDIRECT ENERGY BAND GAP:   6.3866 eV
 TTTTTTTTTTTTTTTTTTTTTTTTTTTTTT PDIG        TELAPSE      260.07 TCPU      215.12
 CHARGE NORMALIZATION FACTOR   1.00000000
 TOTAL ATOMIC CHARGES:
   0.8631427   0.8631427   0.8631427   0.8631427   0.8631427   0.8631427
   0.8631427   0.8631427   0.8631427   0.8631427   0.8631427   0.8631427
   0.8674987   0.8674987   0.8674987   0.8674987   0.8674987   0.8674987
   0.8674987   0.8674987   0.8674987   0.8674987   0.8674987   0.8674987
   0.8623552   0.8623552   0.8623552   0.8623552   0.8623552   0.8623552
   0.8623552   0.8623552   0.8623552   0.8623552   0.8623552   0.8623552
   0.8619831   0.8619831   0.8619831   0.8619831   0.8619831   0.8619831
   0.8619831   0.8619831   0.8619831   0.8619831   0.8619831   0.8619831
   0.8618479   0.8618479   0.8618479   0.8618479   0.8618479   0.8618479
   0.8618479   0.8618479   0.8618479   0.8618479   0.8618479   0.8618479
  18.7698879  18.7698879  18.7698879  18.7698879  18.7698879  18.7698879
   5.6668916   5.6668916   5.6668916   5.6668916   5.6668916   5.6668916
   5.6668916   5.6668916   5.6668916   5.6668916   5.6668916   5.6668916
   6.0633265   6.0633265   6.0633265   6.0633265   6.0633265   6.0633265
   6.0633265   6.0633265   6.0633265   6.0633265   6.0633265   6.0633265
   6.3200303   6.3200303   6.3200303   6.3200303   6.3200303   6.3200303
   6.3200303   6.3200303   6.3200303   6.3200303   6.3200303   6.3200303
   7.5969323   7.5969323   7.5969323   7.5969323   7.5969323   7.5969323
   7.5969323   7.5969323   7.5969323   7.5969323   7.5969323   7.5969323
   6.0409340   6.0409340   6.0409340   6.0409340   6.0409340   6.0409340
   6.0409340   6.0409340   6.0409340   6.0409340   6.0409340   6.0409340
   7.6101137   7.6101137   7.6101137   7.6101137   7.6101137   7.6101137
   7.6101137   7.6101137   7.6101137   7.6101137   7.6101137   7.6101137
 TTTTTTTTTTTTTTTTTTTTTTTTTTTTTT MOQGAD      TELAPSE      260.08 TCPU      215.13
 TTTTTTTTTTTTTTTTTTTTTTTTTTTTTT SHELLXN     TELAPSE      276.35 TCPU      226.84
 TTTTTTTTTTTTTTTTTTTTTTTTTTTTTT MONMO3      TELAPSE      281.84 TCPU      232.33
 NUMERICALLY INTEGRATED DENSITY    635.9998743935
 TTTTTTTTTTTTTTTTTTTTTTTTTTTTTT NUMDFT      TELAPSE      284.19 TCPU      234.68
 CYC   8 ETOT(AU) -4.541816413270E+03 DETOT -1.39E-05 tst  3.13E-08 PX  2.89E-04
 TTTTTTTTTTTTTTTTTTTTTTTTTTTTTT DIIS        TELAPSE      287.74 TCPU      238.23
 DIIS TEST: 0.23504E-04 AT SCF   CYCLE   8 - DIIS ACTIVE - HISTORY:     8 CYCLES
 TTTTTTTTTTTTTTTTTTTTTTTTTTTTTT FDIK        TELAPSE      289.61 TCPU      239.82
 INSULATING STATE
 TOP OF VALENCE BANDS -    BAND    318; K    3; EIG -2.3660830E-01 AU
 TOP OF VALENCE BANDS -    BAND    318; K    1; EIG -2.3695252E-01 AU
 BOTTOM OF VIRTUAL BANDS - BAND    319; K    1; EIG -1.9134122E-03 AU
 INDIRECT ENERGY BAND GAP:   6.3864 eV
 TTTTTTTTTTTTTTTTTTTTTTTTTTTTTT PDIG        TELAPSE      289.83 TCPU      240.04
 CHARGE NORMALIZATION FACTOR   1.00000000
 TOTAL ATOMIC CHARGES:
   0.8631247   0.8631247   0.8631247   0.8631247   0.8631247   0.8631247
   0.8631247   0.8631247   0.8631247   0.8631247   0.8631247   0.8631247
   0.8674283   0.8674283   0.8674283   0.8674283   0.8674283   0.8674283
   0.8674283   0.8674283   0.8674283   0.8674283   0.8674283   0.8674283
   0.8625265   0.8625265   0.8625265   0.8625265   0.8625265   0.8625265
   0.8625265   0.8625265   0.8625265   0.8625265   0.8625265   0.8625265
   0.8619016   0.8619016   0.8619016   0.8619016   0.8619016   0.8619016
   0.8619016   0.8619016   0.8619016   0.8619016   0.8619016   0.8619016
   0.8617845   0.8617845   0.8617845   0.8617845   0.8617845   0.8617845
   0.8617845   0.8617845   0.8617845   0.8617845   0.8617845   0.8617845
  18.7697289  18.7697289  18.7697289  18.7697289  18.7697289  18.7697289
   5.6672633   5.6672633   5.6672633   5.6672633   5.6672633   5.6672633
   5.6672633   5.6672633   5.6672633   5.6672633   5.6672633   5.6672633
   6.0630551   6.0630551   6.0630551   6.0630551   6.0630551   6.0630551
   6.0630551   6.0630551   6.0630551   6.0630551   6.0630551   6.0630551
   6.3199392   6.3199392   6.3199392   6.3199392   6.3199392   6.3199392
   6.3199392   6.3199392   6.3199392   6.3199392   6.3199392   6.3199392
   7.5966823   7.5966823   7.5966823   7.5966823   7.5966823   7.5966823
   7.5966823   7.5966823   7.5966823   7.5966823   7.5966823   7.5966823
   6.0410135   6.0410135   6.0410135   6.0410135   6.0410135   6.0410135
   6.0410135   6.0410135   6.0410135   6.0410135   6.0410135   6.0410135
   7.6104166   7.6104166   7.6104166   7.6104166   7.6104166   7.6104166
   7.6104166   7.6104166   7.6104166   7.6104166   7.6104166   7.6104166
 TTTTTTTTTTTTTTTTTTTTTTTTTTTTTT MOQGAD      TELAPSE      289.84 TCPU      240.05
 TTTTTTTTTTTTTTTTTTTTTTTTTTTTTT SHELLXN     TELAPSE      306.37 TCPU      251.62
 TTTTTTTTTTTTTTTTTTTTTTTTTTTTTT MONMO3      TELAPSE      314.19 TCPU      259.43
 NUMERICALLY INTEGRATED DENSITY    635.9998743923
 TTTTTTTTTTTTTTTTTTTTTTTTTTTTTT NUMDFT      TELAPSE      316.53 TCPU      261.78
 CYC   9 ETOT(AU) -4.541816416886E+03 DETOT -3.62E-06 tst  1.84E-09 PX  8.98E-05
 TTTTTTTTTTTTTTTTTTTTTTTTTTTTTT DIIS        TELAPSE      319.12 TCPU      264.37
 DIIS TEST: 0.75196E-05 AT SCF   CYCLE   9 - DIIS ACTIVE - HISTORY:     9 CYCLES
 TTTTTTTTTTTTTTTTTTTTTTTTTTTTTT FDIK        TELAPSE      323.03 TCPU      267.01
 INSULATING STATE
 TOP OF VALENCE BANDS -    BAND    318; K    3; EIG -2.3660340E-01 AU
 TOP OF VALENCE BANDS -    BAND    318; K    1; EIG -2.3694772E-01 AU
 BOTTOM OF VIRTUAL BANDS - BAND    319; K    1; EIG -1.9106132E-03 AU
 INDIRECT ENERGY BAND GAP:   6.3863 eV
 TTTTTTTTTTTTTTTTTTTTTTTTTTTTTT PDIG        TELAPSE      323.25 TCPU      267.23
 CHARGE NORMALIZATION FACTOR   1.00000000
 TOTAL ATOMIC CHARGES:
   0.8631044   0.8631044   0.8631044   0.8631044   0.8631044   0.8631044
   0.8631044   0.8631044   0.8631044   0.8631044   0.8631044   0.8631044
   0.8674375   0.8674375   0.8674375   0.8674375   0.8674375   0.8674375
   0.8674375   0.8674375   0.8674375   0.8674375   0.8674375   0.8674375
   0.8625254   0.8625254   0.8625254   0.8625254   0.8625254   0.8625254
   0.8625254   0.8625254   0.8625254   0.8625254   0.8625254   0.8625254
   0.8619204   0.8619204   0.8619204   0.8619204   0.8619204   0.8619204
   0.8619204   0.8619204   0.8619204   0.8619204   0.8619204   0.8619204
   0.8617996   0.8617996   0.8617996   0.8617996   0.8617996   0.8617996
   0.8617996   0.8617996   0.8617996   0.8617996   0.8617996   0.8617996
  18.7697777  18.7697777  18.7697777  18.7697777  18.7697777  18.7697777
   5.6671642   5.6671642   5.6671642   5.6671642   5.6671642   5.6671642
   5.6671642   5.6671642   5.6671642   5.6671642   5.6671642   5.6671642
   6.0632512   6.0632512   6.0632512   6.0632512   6.0632512   6.0632512
   6.0632512   6.0632512   6.0632512   6.0632512   6.0632512   6.0632512
   6.3199599   6.3199599   6.3199599   6.3199599   6.3199599   6.3199599
   6.3199599   6.3199599   6.3199599   6.3199599   6.3199599   6.3199599
   7.5967931   7.5967931   7.5967931   7.5967931   7.5967931   7.5967931
   7.5967931   7.5967931   7.5967931   7.5967931   7.5967931   7.5967931
   6.0410185   6.0410185   6.0410185   6.0410185   6.0410185   6.0410185
   6.0410185   6.0410185   6.0410185   6.0410185   6.0410185   6.0410185
   7.6101369   7.6101369   7.6101369   7.6101369   7.6101369   7.6101369
   7.6101369   7.6101369   7.6101369   7.6101369   7.6101369   7.6101369
 TTTTTTTTTTTTTTTTTTTTTTTTTTTTTT MOQGAD      TELAPSE      323.27 TCPU      267.25
 TTTTTTTTTTTTTTTTTTTTTTTTTTTTTT SHELLXN     TELAPSE      339.49 TCPU      278.80
 TTTTTTTTTTTTTTTTTTTTTTTTTTTTTT MONMO3      TELAPSE      344.54 TCPU      283.86
 NUMERICALLY INTEGRATED DENSITY    635.9998743918
 TTTTTTTTTTTTTTTTTTTTTTTTTTTTTT NUMDFT      TELAPSE      346.89 TCPU      286.20
 CYC  10 ETOT(AU) -4.541816416678E+03 DETOT  2.07E-07 tst  7.43E-10 PX  4.95E-05
 TTTTTTTTTTTTTTTTTTTTTTTTTTTTTT DIIS        TELAPSE      347.25 TCPU      286.56
 DIIS TEST: 0.18649E-05 AT SCF   CYCLE  10 - DIIS ACTIVE - HISTORY:    10 CYCLES
 TTTTTTTTTTTTTTTTTTTTTTTTTTTTTT FDIK        TELAPSE      348.96 TCPU      288.00
 INSULATING STATE
 TOP OF VALENCE BANDS -    BAND    318; K    3; EIG -2.3660044E-01 AU
 TOP OF VALENCE BANDS -    BAND    318; K    1; EIG -2.3694474E-01 AU
 BOTTOM OF VIRTUAL BANDS - BAND    319; K    1; EIG -1.9080203E-03 AU
 INDIRECT ENERGY BAND GAP:   6.3863 eV
 TTTTTTTTTTTTTTTTTTTTTTTTTTTTTT PDIG        TELAPSE      349.18 TCPU      288.22
 CHARGE NORMALIZATION FACTOR   1.00000000
 TOTAL ATOMIC CHARGES:
   0.8631176   0.8631176   0.8631176   0.8631176   0.8631176   0.8631176
   0.8631176   0.8631176   0.8631176   0.8631176   0.8631176   0.8631176
   0.8674408   0.8674408   0.8674408   0.8674408   0.8674408   0.8674408
   0.8674408   0.8674408   0.8674408   0.8674408   0.8674408   0.8674408
   0.8625011   0.8625011   0.8625011   0.8625011   0.8625011   0.8625011
   0.8625011   0.8625011   0.8625011   0.8625011   0.8625011   0.8625011
   0.8619255   0.8619255   0.8619255   0.8619255   0.8619255   0.8619255
   0.8619255   0.8619255   0.8619255   0.8619255   0.8619255   0.8619255
   0.8617983   0.8617983   0.8617983   0.8617983   0.8617983   0.8617983
   0.8617983   0.8617983   0.8617983   0.8617983   0.8617983   0.8617983
  18.7697722  18.7697722  18.7697722  18.7697722  18.7697722  18.7697722
   5.6671708   5.6671708   5.6671708   5.6671708   5.6671708   5.6671708
   5.6671708   5.6671708   5.6671708   5.6671708   5.6671708   5.6671708
   6.0631881   6.0631881   6.0631881   6.0631881   6.0631881   6.0631881
   6.0631881   6.0631881   6.0631881   6.0631881   6.0631881   6.0631881
   6.3199740   6.3199740   6.3199740   6.3199740   6.3199740   6.3199740
   6.3199740   6.3199740   6.3199740   6.3199740   6.3199740   6.3199740
   7.5967206   7.5967206   7.5967206   7.5967206   7.5967206   7.5967206
   7.5967206   7.5967206   7.5967206   7.5967206   7.5967206   7.5967206
   6.0410173   6.0410173   6.0410173   6.0410173   6.0410173   6.0410173
   6.0410173   6.0410173   6.0410173   6.0410173   6.0410173   6.0410173
   7.6102597   7.6102597   7.6102597   7.6102597   7.6102597   7.6102597
   7.6102597   7.6102597   7.6102597   7.6102597   7.6102597   7.6102597
 TTTTTTTTTTTTTTTTTTTTTTTTTTTTTT MOQGAD      TELAPSE      349.20 TCPU      288.23
 TTTTTTTTTTTTTTTTTTTTTTTTTTTTTT SHELLXN     TELAPSE      364.43 TCPU      299.78
 TTTTTTTTTTTTTTTTTTTTTTTTTTTTTT MONMO3      TELAPSE      369.16 TCPU      304.52
 NUMERICALLY INTEGRATED DENSITY    635.9998743911
 TTTTTTTTTTTTTTTTTTTTTTTTTTTTTT NUMDFT      TELAPSE      371.51 TCPU      306.86
 CYC  11 ETOT(AU) -4.541816416466E+03 DETOT  2.13E-07 tst  1.48E-10 PX  1.66E-05
 TTTTTTTTTTTTTTTTTTTTTTTTTTTTTT DIIS        TELAPSE      372.18 TCPU      307.53
 DIIS TEST: 0.30194E-06 AT SCF   CYCLE  11 - DIIS ACTIVE - HISTORY:    11 CYCLES
 TTTTTTTTTTTTTTTTTTTTTTTTTTTTTT FDIK        TELAPSE      373.88 TCPU      308.96
 INSULATING STATE
 TOP OF VALENCE BANDS -    BAND    318; K    3; EIG -2.3660348E-01 AU
 TOP OF VALENCE BANDS -    BAND    318; K    1; EIG -2.3694779E-01 AU
 BOTTOM OF VIRTUAL BANDS - BAND    319; K    1; EIG -1.9096354E-03 AU
 INDIRECT ENERGY BAND GAP:   6.3863 eV
 TTTTTTTTTTTTTTTTTTTTTTTTTTTTTT PDIG        TELAPSE      374.10 TCPU      309.18
 CHARGE NORMALIZATION FACTOR   1.00000000
 TOTAL ATOMIC CHARGES:
   0.8631115   0.8631115   0.8631115   0.8631115   0.8631115   0.8631115
   0.8631115   0.8631115   0.8631115   0.8631115   0.8631115   0.8631115
   0.8674386   0.8674386   0.8674386   0.8674386   0.8674386   0.8674386
   0.8674386   0.8674386   0.8674386   0.8674386   0.8674386   0.8674386
   0.8625104   0.8625104   0.8625104   0.8625104   0.8625104   0.8625104
   0.8625104   0.8625104   0.8625104   0.8625104   0.8625104   0.8625104
   0.8619213   0.8619213   0.8619213   0.8619213   0.8619213   0.8619213
   0.8619213   0.8619213   0.8619213   0.8619213   0.8619213   0.8619213
   0.8617980   0.8617980   0.8617980   0.8617980   0.8617980   0.8617980
   0.8617980   0.8617980   0.8617980   0.8617980   0.8617980   0.8617980
  18.7697548  18.7697548  18.7697548  18.7697548  18.7697548  18.7697548
   5.6671982   5.6671982   5.6671982   5.6671982   5.6671982   5.6671982
   5.6671982   5.6671982   5.6671982   5.6671982   5.6671982   5.6671982
   6.0631989   6.0631989   6.0631989   6.0631989   6.0631989   6.0631989
   6.0631989   6.0631989   6.0631989   6.0631989   6.0631989   6.0631989
   6.3199583   6.3199583   6.3199583   6.3199583   6.3199583   6.3199583
   6.3199583   6.3199583   6.3199583   6.3199583   6.3199583   6.3199583
   7.5967624   7.5967624   7.5967624   7.5967624   7.5967624   7.5967624
   7.5967624   7.5967624   7.5967624   7.5967624   7.5967624   7.5967624
   6.0410061   6.0410061   6.0410061   6.0410061   6.0410061   6.0410061
   6.0410061   6.0410061   6.0410061   6.0410061   6.0410061   6.0410061
   7.6102190   7.6102190   7.6102190   7.6102190   7.6102190   7.6102190
   7.6102190   7.6102190   7.6102190   7.6102190   7.6102190   7.6102190
 TTTTTTTTTTTTTTTTTTTTTTTTTTTTTT MOQGAD      TELAPSE      374.12 TCPU      309.19
 TTTTTTTTTTTTTTTTTTTTTTTTTTTTTT SHELLXN     TELAPSE      389.05 TCPU      320.75
 TTTTTTTTTTTTTTTTTTTTTTTTTTTTTT MONMO3      TELAPSE      393.54 TCPU      325.25
 NUMERICALLY INTEGRATED DENSITY    635.9998743918
 TTTTTTTTTTTTTTTTTTTTTTTTTTTTTT NUMDFT      TELAPSE      395.89 TCPU      327.60
 CYC  12 ETOT(AU) -4.541816416587E+03 DETOT -1.21E-07 tst  3.00E-11 PX  7.77E-06
 TTTTTTTTTTTTTTTTTTTTTTTTTTTTTT DIIS        TELAPSE      396.90 TCPU      328.60
 DIIS TEST: 0.86944E-07 AT SCF   CYCLE  12 - DIIS ACTIVE - HISTORY:    12 CYCLES
 TTTTTTTTTTTTTTTTTTTTTTTTTTTTTT FDIK        TELAPSE      398.80 TCPU      329.84
 INSULATING STATE
 TOP OF VALENCE BANDS -    BAND    318; K    3; EIG -2.3660214E-01 AU
 TOP OF VALENCE BANDS -    BAND    318; K    1; EIG -2.3694644E-01 AU
 BOTTOM OF VIRTUAL BANDS - BAND    319; K    1; EIG -1.9087580E-03 AU
 INDIRECT ENERGY BAND GAP:   6.3863 eV
 TTTTTTTTTTTTTTTTTTTTTTTTTTTTTT PDIG        TELAPSE      399.02 TCPU      330.06
 CHARGE NORMALIZATION FACTOR   1.00000000
 TOTAL ATOMIC CHARGES:
   0.8631118   0.8631118   0.8631118   0.8631118   0.8631118   0.8631118
   0.8631118   0.8631118   0.8631118   0.8631118   0.8631118   0.8631118
   0.8674367   0.8674367   0.8674367   0.8674367   0.8674367   0.8674367
   0.8674367   0.8674367   0.8674367   0.8674367   0.8674367   0.8674367
   0.8625107   0.8625107   0.8625107   0.8625107   0.8625107   0.8625107
   0.8625107   0.8625107   0.8625107   0.8625107   0.8625107   0.8625107
   0.8619238   0.8619238   0.8619238   0.8619238   0.8619238   0.8619238
   0.8619238   0.8619238   0.8619238   0.8619238   0.8619238   0.8619238
   0.8617990   0.8617990   0.8617990   0.8617990   0.8617990   0.8617990
   0.8617990   0.8617990   0.8617990   0.8617990   0.8617990   0.8617990
  18.7697680  18.7697680  18.7697680  18.7697680  18.7697680  18.7697680
   5.6671694   5.6671694   5.6671694   5.6671694   5.6671694   5.6671694
   5.6671694   5.6671694   5.6671694   5.6671694   5.6671694   5.6671694
   6.0632089   6.0632089   6.0632089   6.0632089   6.0632089   6.0632089
   6.0632089   6.0632089   6.0632089   6.0632089   6.0632089   6.0632089
   6.3199653   6.3199653   6.3199653   6.3199653   6.3199653   6.3199653
   6.3199653   6.3199653   6.3199653   6.3199653   6.3199653   6.3199653
   7.5967313   7.5967313   7.5967313   7.5967313   7.5967313   7.5967313
   7.5967313   7.5967313   7.5967313   7.5967313   7.5967313   7.5967313
   6.0410256   6.0410256   6.0410256   6.0410256   6.0410256   6.0410256
   6.0410256   6.0410256   6.0410256   6.0410256   6.0410256   6.0410256
   7.6102334   7.6102334   7.6102334   7.6102334   7.6102334   7.6102334
   7.6102334   7.6102334   7.6102334   7.6102334   7.6102334   7.6102334
 TTTTTTTTTTTTTTTTTTTTTTTTTTTTTT MOQGAD      TELAPSE      399.03 TCPU      330.08
 TTTTTTTTTTTTTTTTTTTTTTTTTTTTTT SHELLXN     TELAPSE      414.06 TCPU      341.64
 TTTTTTTTTTTTTTTTTTTTTTTTTTTTTT MONMO3      TELAPSE      418.74 TCPU      346.32
 NUMERICALLY INTEGRATED DENSITY    635.9998743914
 TTTTTTTTTTTTTTTTTTTTTTTTTTTTTT NUMDFT      TELAPSE      421.16 TCPU      348.74
 CYC  13 ETOT(AU) -4.541816416551E+03 DETOT  3.51E-08 tst  1.13E-11 PX  6.13E-06
 TTTTTTTTTTTTTTTTTTTTTTTTTTTTTT DIIS        TELAPSE      422.27 TCPU      349.85
 DIIS TEST: 0.37590E-07 AT SCF   CYCLE  13 - DIIS ACTIVE - HISTORY:    13 CYCLES
 TTTTTTTTTTTTTTTTTTTTTTTTTTTTTT FDIK        TELAPSE      424.35 TCPU      351.14
 INSULATING STATE
 TOP OF VALENCE BANDS -    BAND    318; K    3; EIG -2.3660202E-01 AU
 TOP OF VALENCE BANDS -    BAND    318; K    1; EIG -2.3694632E-01 AU
 BOTTOM OF VIRTUAL BANDS - BAND    319; K    1; EIG -1.9092174E-03 AU
 INDIRECT ENERGY BAND GAP:   6.3863 eV
 TTTTTTTTTTTTTTTTTTTTTTTTTTTTTT PDIG        TELAPSE      424.57 TCPU      351.36
 CHARGE NORMALIZATION FACTOR   1.00000000
 TOTAL ATOMIC CHARGES:
   0.8631126   0.8631126   0.8631126   0.8631126   0.8631126   0.8631126
   0.8631126   0.8631126   0.8631126   0.8631126   0.8631126   0.8631126
   0.8674387   0.8674387   0.8674387   0.8674387   0.8674387   0.8674387
   0.8674387   0.8674387   0.8674387   0.8674387   0.8674387   0.8674387
   0.8625094   0.8625094   0.8625094   0.8625094   0.8625094   0.8625094
   0.8625094   0.8625094   0.8625094   0.8625094   0.8625094   0.8625094
   0.8619222   0.8619222   0.8619222   0.8619222   0.8619222   0.8619222
   0.8619222   0.8619222   0.8619222   0.8619222   0.8619222   0.8619222
   0.8617975   0.8617975   0.8617975   0.8617975   0.8617975   0.8617975
   0.8617975   0.8617975   0.8617975   0.8617975   0.8617975   0.8617975
  18.7697636  18.7697636  18.7697636  18.7697636  18.7697636  18.7697636
   5.6671823   5.6671823   5.6671823   5.6671823   5.6671823   5.6671823
   5.6671823   5.6671823   5.6671823   5.6671823   5.6671823   5.6671823
   6.0632006   6.0632006   6.0632006   6.0632006   6.0632006   6.0632006
   6.0632006   6.0632006   6.0632006   6.0632006   6.0632006   6.0632006
   6.3199666   6.3199666   6.3199666   6.3199666   6.3199666   6.3199666
   6.3199666   6.3199666   6.3199666   6.3199666   6.3199666   6.3199666
   7.5967453   7.5967453   7.5967453   7.5967453   7.5967453   7.5967453
   7.5967453   7.5967453   7.5967453   7.5967453   7.5967453   7.5967453
   6.0410132   6.0410132   6.0410132   6.0410132   6.0410132   6.0410132
   6.0410132   6.0410132   6.0410132   6.0410132   6.0410132   6.0410132
   7.6102297   7.6102297   7.6102297   7.6102297   7.6102297   7.6102297
   7.6102297   7.6102297   7.6102297   7.6102297   7.6102297   7.6102297
 TTTTTTTTTTTTTTTTTTTTTTTTTTTTTT MOQGAD      TELAPSE      424.58 TCPU      351.38
 TTTTTTTTTTTTTTTTTTTTTTTTTTTTTT SHELLXN     TELAPSE      439.71 TCPU      362.93
 TTTTTTTTTTTTTTTTTTTTTTTTTTTTTT MONMO3      TELAPSE      444.66 TCPU      367.87
 NUMERICALLY INTEGRATED DENSITY    635.9998743914
 TTTTTTTTTTTTTTTTTTTTTTTTTTTTTT NUMDFT      TELAPSE      447.01 TCPU      370.22
 CYC  14 ETOT(AU) -4.541816416564E+03 DETOT -1.24E-08 tst  4.02E-12 PX  2.49E-06
 TTTTTTTTTTTTTTTTTTTTTTTTTTTTTT DIIS        TELAPSE      448.97 TCPU      372.19
 DIIS TEST: 0.31086E-08 AT SCF   CYCLE  14 - DIIS ACTIVE - HISTORY:    14 CYCLES
 TTTTTTTTTTTTTTTTTTTTTTTTTTTTTT FDIK        TELAPSE      450.98 TCPU      373.82
 INSULATING STATE
 TOP OF VALENCE BANDS -    BAND    318; K    3; EIG -2.3660256E-01 AU
 TOP OF VALENCE BANDS -    BAND    318; K    1; EIG -2.3694686E-01 AU
 BOTTOM OF VIRTUAL BANDS - BAND    319; K    1; EIG -1.9090348E-03 AU
 INDIRECT ENERGY BAND GAP:   6.3863 eV
 TTTTTTTTTTTTTTTTTTTTTTTTTTTTTT PDIG        TELAPSE      451.20 TCPU      374.04
 CHARGE NORMALIZATION FACTOR   1.00000000
 TOTAL ATOMIC CHARGES:
   0.8631120   0.8631120   0.8631120   0.8631120   0.8631120   0.8631120
   0.8631120   0.8631120   0.8631120   0.8631120   0.8631120   0.8631120
   0.8674377   0.8674377   0.8674377   0.8674377   0.8674377   0.8674377
   0.8674377   0.8674377   0.8674377   0.8674377   0.8674377   0.8674377
   0.8625097   0.8625097   0.8625097   0.8625097   0.8625097   0.8625097
   0.8625097   0.8625097   0.8625097   0.8625097   0.8625097   0.8625097
   0.8619231   0.8619231   0.8619231   0.8619231   0.8619231   0.8619231
   0.8619231   0.8619231   0.8619231   0.8619231   0.8619231   0.8619231
   0.8617985   0.8617985   0.8617985   0.8617985   0.8617985   0.8617985
   0.8617985   0.8617985   0.8617985   0.8617985   0.8617985   0.8617985
  18.7697618  18.7697618  18.7697618  18.7697618  18.7697618  18.7697618
   5.6671824   5.6671824   5.6671824   5.6671824   5.6671824   5.6671824
   5.6671824   5.6671824   5.6671824   5.6671824   5.6671824   5.6671824
   6.0632031   6.0632031   6.0632031   6.0632031   6.0632031   6.0632031
   6.0632031   6.0632031   6.0632031   6.0632031   6.0632031   6.0632031
   6.3199630   6.3199630   6.3199630   6.3199630   6.3199630   6.3199630
   6.3199630   6.3199630   6.3199630   6.3199630   6.3199630   6.3199630
   7.5967424   7.5967424   7.5967424   7.5967424   7.5967424   7.5967424
   7.5967424   7.5967424   7.5967424   7.5967424   7.5967424   7.5967424
   6.0410177   6.0410177   6.0410177   6.0410177   6.0410177   6.0410177
   6.0410177   6.0410177   6.0410177   6.0410177   6.0410177   6.0410177
   7.6102295   7.6102295   7.6102295   7.6102295   7.6102295   7.6102295
   7.6102295   7.6102295   7.6102295   7.6102295   7.6102295   7.6102295
 TTTTTTTTTTTTTTTTTTTTTTTTTTTTTT MOQGAD      TELAPSE      451.21 TCPU      374.06
 TTTTTTTTTTTTTTTTTTTTTTTTTTTTTT SHELLXN     TELAPSE      466.40 TCPU      385.59
 TTTTTTTTTTTTTTTTTTTTTTTTTTTTTT MONMO3      TELAPSE      471.63 TCPU      390.81
 NUMERICALLY INTEGRATED DENSITY    635.9998743915
 TTTTTTTTTTTTTTTTTTTTTTTTTTTTTT NUMDFT      TELAPSE      474.05 TCPU      393.23
 CYC  15 ETOT(AU) -4.541816416560E+03 DETOT  4.31E-09 tst  3.29E-13 PX  9.63E-07
 TTTTTTTTTTTTTTTTTTTTTTTTTTTTTT DIIS        TELAPSE      474.95 TCPU      394.14
 DIIS TEST: 0.93753E-09 AT SCF   CYCLE  15 - DIIS ACTIVE - HISTORY:    15 CYCLES
 TTTTTTTTTTTTTTTTTTTTTTTTTTTTTT FDIK        TELAPSE      476.49 TCPU      395.40
 INSULATING STATE
 TOP OF VALENCE BANDS -    BAND    318; K    3; EIG -2.3660229E-01 AU
 TOP OF VALENCE BANDS -    BAND    318; K    1; EIG -2.3694660E-01 AU
 BOTTOM OF VIRTUAL BANDS - BAND    319; K    1; EIG -1.9090913E-03 AU
 INDIRECT ENERGY BAND GAP:   6.3863 eV
 TTTTTTTTTTTTTTTTTTTTTTTTTTTTTT PDIG        TELAPSE      476.71 TCPU      395.62
 CHARGE NORMALIZATION FACTOR   1.00000000
 TOTAL ATOMIC CHARGES:
   0.8631122   0.8631122   0.8631122   0.8631122   0.8631122   0.8631122
   0.8631122   0.8631122   0.8631122   0.8631122   0.8631122   0.8631122
   0.8674380   0.8674380   0.8674380   0.8674380   0.8674380   0.8674380
   0.8674380   0.8674380   0.8674380   0.8674380   0.8674380   0.8674380
   0.8625097   0.8625097   0.8625097   0.8625097   0.8625097   0.8625097
   0.8625097   0.8625097   0.8625097   0.8625097   0.8625097   0.8625097
   0.8619227   0.8619227   0.8619227   0.8619227   0.8619227   0.8619227
   0.8619227   0.8619227   0.8619227   0.8619227   0.8619227   0.8619227
   0.8617981   0.8617981   0.8617981   0.8617981   0.8617981   0.8617981
   0.8617981   0.8617981   0.8617981   0.8617981   0.8617981   0.8617981
  18.7697632  18.7697632  18.7697632  18.7697632  18.7697632  18.7697632
   5.6671816   5.6671816   5.6671816   5.6671816   5.6671816   5.6671816
   5.6671816   5.6671816   5.6671816   5.6671816   5.6671816   5.6671816
   6.0632030   6.0632030   6.0632030   6.0632030   6.0632030   6.0632030
   6.0632030   6.0632030   6.0632030   6.0632030   6.0632030   6.0632030
   6.3199648   6.3199648   6.3199648   6.3199648   6.3199648   6.3199648
   6.3199648   6.3199648   6.3199648   6.3199648   6.3199648   6.3199648
   7.5967427   7.5967427   7.5967427   7.5967427   7.5967427   7.5967427
   7.5967427   7.5967427   7.5967427   7.5967427   7.5967427   7.5967427
   6.0410160   6.0410160   6.0410160   6.0410160   6.0410160   6.0410160
   6.0410160   6.0410160   6.0410160   6.0410160   6.0410160   6.0410160
   7.6102296   7.6102296   7.6102296   7.6102296   7.6102296   7.6102296
   7.6102296   7.6102296   7.6102296   7.6102296   7.6102296   7.6102296
 TTTTTTTTTTTTTTTTTTTTTTTTTTTTTT MOQGAD      TELAPSE      476.73 TCPU      395.64
 TTTTTTTTTTTTTTTTTTTTTTTTTTTTTT SHELLXN     TELAPSE      488.25 TCPU      407.16
 +++ ENERGIES IN A.U. +++
 ::: EXT EL-POLE                                  -5.6151970028365E+03
 ::: EXT EL-SPHEROPOLE                             4.5172546374905E+01
 ::: BIELET ZONE E-E                               9.3092737919548E+03
 ::: TOTAL E-E                                     3.7392493354932E+03
 ::: TOTAL E-N + N-E                              -1.3017571663941E+04
 ::: TOTAL N-N                                     1.0780336759547E+03
 ::: KINETIC ENERGY                                4.0849527753098E+03
 ::: PSEUDO TOTAL   ENERGY                        -4.1153358771830E+03
 ::: VIRIAL COEFFICIENT                            9.9629487410008E-01
 TTTTTTTTTTTTTTTTTTTTTTTTTTTTTT MONMO3      TELAPSE      493.30 TCPU      412.21
 NUMERICALLY INTEGRATED DENSITY    635.9998743915
 TTTTTTTTTTTTTTTTTTTTTTTTTTTTTT NUMDFT      TELAPSE      495.65 TCPU      414.56
 CYC  16 ETOT(AU) -4.541816416559E+03 DETOT  2.49E-10 tst  2.24E-14 PX  9.63E-07

 == SCF ENDED - CONVERGENCE ON ENERGY      E(AU) -4.5418164165593E+03 CYCLES  16


 ENERGY EXPRESSION=HARTREE+FOCK EXCH*0.27000+(M06        EXCH)*0.73000+M06        CORR


 TOTAL ENERGY(DFT)(AU)( 16) -4.5418164165593E+03 DE 2.5E-10 tester 2.2E-14
 TTTTTTTTTTTTTTTTTTTTTTTTTTTTTT EDFT        TELAPSE      495.66 TCPU      414.57

 *******************************************************************************
 *                             FORCE CALCULATION                               *
 *******************************************************************************

 TTTTTTTTTTTTTTTTTTTTTTTTTTTTTT NUMDFG      TELAPSE      514.93 TCPU      433.84
 INFORMATION **** EXCPOG **** EXCH. BIPO BUFFER LENGTH (WORDS) =    16000000
 WARNING **** EXCPOG **** EXCH. BIPO BUFFER TOO SMALL - TO AVOID I/O SET EXCHSIZE =     7872345
 WARNING **** GENPOG **** COULOMB BIPO BUFFER TOO SMALL - TO AVOID I/O SET BIPOSIZE =     6970800
 INFORMATION **** GENPOG **** BIPO BUFFER LENGTH (WORDS) =     4000000
 TTTTTTTTTTTTTTTTTTTTTTTTTTTTTT SHELXG      TELAPSE      642.59 TCPU      505.52


 D3 DISPERSION ENERGY (AU)       -8.4042783293027E-02
 TOTAL ENERGY + DISP (AU)        -4.5419004593426E+03

 CARTESIAN FORCES IN HARTREE/BOHR (ANALYTICAL)
   ATOM                     X                   Y                   Z
   1   1             7.791611999888E-06  4.181473360898E-06 -1.566275768394E-05
   2   1            -7.791611999444E-06 -4.181473360898E-06 -1.566275768783E-05
   3   1             7.791611998695E-06 -4.181473358678E-06  1.566275768750E-05
   4   1            -7.791612000096E-06  4.181473361786E-06  1.566275768494E-05
   5   1            -1.566275768794E-05  7.791611998556E-06  4.181473361342E-06
   6   1             4.181473360454E-06 -1.566275768761E-05  7.791611999125E-06
   7   1             1.566275768639E-05 -7.791611999181E-06  4.181473358678E-06
   8   1            -4.181473363563E-06 -1.566275767562E-05 -7.791611999181E-06
   9   1            -1.566275768583E-05 -7.791612001998E-06 -4.181473357789E-06
  10   1            -4.181473360454E-06  1.566275769027E-05  7.791611998667E-06
  11   1             1.566275768539E-05  7.791611997598E-06 -4.181473362230E-06
  12   1             4.181473361786E-06  1.566275768072E-05 -7.791611997793E-06
  13   1             4.239429909125E-06  1.105478059538E-05  3.082088767037E-06
  14   1            -4.239429910013E-06 -1.105478060026E-05  3.082088765427E-06
  15   1             4.239429909458E-06 -1.105478059804E-05 -3.082088765372E-06
  16   1            -4.239429904129E-06  1.105478059538E-05 -3.082088770257E-06
  17   1             3.082088769035E-06  4.239429908348E-06  1.105478059626E-05
  18   1             1.105478060115E-05  3.082088765871E-06  4.239429915120E-06
  19   1            -3.082088768758E-06 -4.239429904462E-06  1.105478059538E-05
  20   1            -1.105478059982E-05  3.082088765594E-06 -4.239429909902E-06
  21   1             3.082088767481E-06 -4.239429909347E-06 -1.105478059804E-05
  22   1            -1.105478059760E-05 -3.082088766204E-06  4.239429908792E-06
  23   1            -3.082088761985E-06  4.239429906794E-06 -1.105478060204E-05
  24   1             1.105478059538E-05 -3.082088769535E-06 -4.239429905351E-06
  25   1             5.114295678288E-06  2.179407191383E-06 -2.388306180823E-06
  26   1            -5.114295680952E-06 -2.179407189606E-06 -2.388306181267E-06
  27   1             5.114295681619E-06 -2.179407191161E-06  2.388306180601E-06
  28   1            -5.114295681841E-06  2.179407188052E-06  2.388306178824E-06
  29   1            -2.388306179935E-06  5.114295683395E-06  2.179407190495E-06
  30   1             2.179407189162E-06 -2.388306182599E-06  5.114295680730E-06
  31   1             2.388306179268E-06 -5.114295680508E-06  2.179407193381E-06
  32   1            -2.179407190273E-06 -2.388306181489E-06 -5.114295680286E-06
  33   1            -2.388306183043E-06 -5.114295679620E-06 -2.179407192715E-06
  34   1            -2.179407188940E-06  2.388306177492E-06  5.114295680952E-06
  35   1             2.388306177492E-06  5.114295680730E-06 -2.179407190717E-06
  36   1             2.179407190939E-06  2.388306180601E-06 -5.114295680730E-06
  37   1             3.347269215026E-06 -1.591061659845E-05  1.636526261765E-05
  38   1            -3.347269213139E-06  1.591061659756E-05  1.636526261772E-05
  39   1             3.347269211584E-06  1.591061659711E-05 -1.636526261738E-05
  40   1            -3.347269212362E-06 -1.591061659578E-05 -1.636526261779E-05
  41   1             1.636526261761E-05  3.347269216247E-06 -1.591061659800E-05
  42   1            -1.591061659934E-05  1.636526261919E-05  3.347269213361E-06
  43   1            -1.636526261816E-05 -3.347269213805E-06 -1.591061659489E-05
  44   1             1.591061660111E-05  1.636526261518E-05 -3.347269217913E-06
  45   1             1.636526261540E-05 -3.347269215692E-06  1.591061659756E-05
  46   1             1.591061659889E-05 -1.636526261781E-05  3.347269213472E-06
  47   1            -1.636526261787E-05  3.347269214138E-06  1.591061659889E-05
  48   1            -1.591061659800E-05 -1.636526261782E-05 -3.347269216358E-06
  49   1             3.437435875187E-05  2.183903742292E-06  3.574605110856E-06
  50   1            -3.437435875087E-05 -2.183903741404E-06  3.574605111245E-06
  51   1             3.437435875187E-05 -2.183903741404E-06 -3.574605111745E-06
  52   1            -3.437435874998E-05  2.183903738295E-06 -3.574605109691E-06
  53   1             3.574605110079E-06  3.437435875209E-05  2.183903741404E-06
  54   1             2.183903737851E-06  3.574605112022E-06  3.437435875198E-05
  55   1            -3.574605111911E-06 -3.437435875076E-05  2.183903740960E-06
  56   1            -2.183903738739E-06  3.574605111856E-06 -3.437435874931E-05
  57   1             3.574605110357E-06 -3.437435875175E-05 -2.183903740960E-06
  58   1            -2.183903740072E-06 -3.574605110079E-06  3.437435875087E-05
  59   1            -3.574605112966E-06  3.437435874953E-05 -2.183903742736E-06
  60   1             2.183903739628E-06 -3.574605112966E-06 -3.437435874987E-05
  61 230            -1.287858708565E-14 -1.776356839400E-15  3.860093761787E-05
  62 230            -7.310413848346E-15  1.926236947725E-14 -3.860093758723E-05
  63 230             3.860093761454E-05 -1.425711400789E-14  3.771982726164E-14
  64 230            -2.277691923958E-14  3.860093768715E-05  9.547918011776E-15
  65 230            -3.860093764430E-05  3.689756833403E-14  1.787459069647E-14
  66 230            -4.074518500374E-14 -3.860093762809E-05 -6.661338147751E-15
  67   6            -3.255108786009E-05  2.202797897777E-05  1.887905402187E-05
  68   6             3.255108779830E-05 -2.202797894846E-05  1.887905399878E-05
  69   6            -3.255108783319E-05 -2.202797899908E-05 -1.887905396936E-05
  70   6             3.255108776198E-05  2.202797897866E-05 -1.887905395426E-05
  71   6             1.887905397208E-05 -3.255108780749E-05  2.202797896800E-05
  72   6             2.202797896977E-05  1.887905400982E-05 -3.255108783524E-05
  73   6            -1.887905400316E-05  3.255108782763E-05  2.202797898043E-05
  74   6            -2.202797897066E-05  1.887905398645E-05  3.255108781924E-05
  75   6             1.887905396936E-05  3.255108781006E-05 -2.202797897244E-05
  76   6            -2.202797897866E-05 -1.887905398795E-05 -3.255108782202E-05
  77   6            -1.887905398856E-05 -3.255108780913E-05 -2.202797896267E-05
  78   6             2.202797897688E-05 -1.887905399200E-05  3.255108781323E-05
  79   6             1.605785305081E-05  1.064344029977E-05  5.790523197824E-06
  80   6            -1.605785306769E-05 -1.064344029622E-05  5.790523227134E-06
  81   6             1.605785303127E-05 -1.064344028734E-05 -5.790523207594E-06
  82   6            -1.605785306946E-05  1.064344029267E-05 -5.790523196936E-06
  83   6             5.790523223581E-06  1.605785307124E-05  1.064344030333E-05
  84   6             1.064344030510E-05  5.790523215587E-06  1.605785307524E-05
  85   6            -5.790523202265E-06 -1.605785306058E-05  1.064344028379E-05
  86   6            -1.064344028556E-05  5.790523208482E-06 -1.605785305170E-05
  87   6             5.790523214699E-06 -1.605785305925E-05 -1.064344030155E-05
  88   6            -1.064344029089E-05 -5.790523209370E-06  1.605785304903E-05
  89   6            -5.790523199600E-06  1.605785303971E-05 -1.064344029800E-05
  90   6             1.064344028912E-05 -5.790523205818E-06 -1.605785305214E-05
  91   6            -4.362679540071E-05 -3.844010438847E-05 -3.495152339972E-05
  92   6             4.362679539183E-05  3.844010438847E-05 -3.495152340971E-05
  93   6            -4.362679539982E-05  3.844010439558E-05  3.495152341304E-05
  94   6             4.362679539804E-05 -3.844010439558E-05  3.495152342059E-05
  95   6            -3.495152341770E-05 -4.362679539671E-05 -3.844010439735E-05
  96   6            -3.844010440091E-05 -3.495152341593E-05 -4.362679540382E-05
  97   6             3.495152340993E-05  4.362679539671E-05 -3.844010438314E-05
  98   6             3.844010439202E-05 -3.495152341015E-05  4.362679539760E-05
  99   6            -3.495152340749E-05  4.362679539716E-05  3.844010438492E-05
 100   6             3.844010440446E-05  3.495152341748E-05 -4.362679539938E-05
 101   6             3.495152340616E-05 -4.362679539938E-05  3.844010439735E-05
 102   6            -3.844010439735E-05  3.495152340949E-05  4.362679539582E-05
 103   7             1.603786609605E-05 -3.204225213604E-05 -5.869360535682E-05
 104   7            -1.603786604065E-05  3.204225210318E-05 -5.869360532573E-05
 105   7             1.603786607174E-05  3.204225214315E-05  5.869360527488E-05
 106   7            -1.603786603799E-05 -3.204225210940E-05  5.869360529931E-05
 107   7            -5.869360529731E-05  1.603786602777E-05 -3.204225210229E-05
 108   7            -3.204225210940E-05 -5.869360531841E-05  1.603786605753E-05
 109   7             5.869360532840E-05 -1.603786607174E-05 -3.204225213693E-05
 110   7             3.204225210851E-05 -5.869360529798E-05 -1.603786607074E-05
 111   7            -5.869360530730E-05 -1.603786605764E-05  3.204225212095E-05
 112   7             3.204225212272E-05  5.869360530197E-05  1.603786606896E-05
 113   7             5.869360532307E-05  1.603786606175E-05  3.204225211828E-05
 114   7            -3.204225212627E-05  5.869360529887E-05 -1.603786605542E-05
 115   6            -5.544714644756E-06 -1.012249571453E-05 -8.386900045121E-06
 116   6             5.544714658967E-06  1.012249569143E-05 -8.386900042012E-06
 117   6            -5.544714658967E-06  1.012249571453E-05  8.386900028245E-06
 118   6             5.544714686501E-06 -1.012249570032E-05  8.386900020696E-06
 119   6            -8.386900051782E-06 -5.544714666961E-06 -1.012249570920E-05
 120   6            -1.012249571630E-05 -8.386900054003E-06 -5.544714665184E-06
 121   6             8.386900034907E-06  5.544714671402E-06 -1.012249570032E-05
 122   6             1.012249571808E-05 -8.386900036683E-06  5.544714652750E-06
 123   6            -8.386900033575E-06  5.544714656303E-06  1.012249570564E-05
 124   6             1.012249571986E-05  8.386900038904E-06 -5.544714649197E-06
 125   6             8.386900033575E-06 -5.544714657191E-06  1.012249570209E-05
 126   6            -1.012249569676E-05  8.386900030022E-06  5.544714663408E-06
 127   7             3.796715648985E-06  2.689149894897E-05  1.255811242862E-05
 128   7            -3.796715598359E-06 -2.689149896762E-05  1.255811238821E-05
 129   7             3.796715593918E-06 -2.689149896939E-05 -1.255811247747E-05
 130   7            -3.796715561055E-06  2.689149896051E-05 -1.255811245215E-05
 131   7             1.255811247125E-05  3.796715599247E-06  2.689149892809E-05
 132   7             2.689149897828E-05  1.255811245748E-05  3.796715636106E-06
 133   7            -1.255811241085E-05 -3.796715625892E-06  2.689149897472E-05
 134   7            -2.689149897916E-05  1.255811241707E-05 -3.796715604132E-06
 135   7             1.255811241752E-05 -3.796715582816E-06 -2.689149893476E-05
 136   7            -2.689149895208E-05 -1.255811244105E-05  3.796715611681E-06
 137   7            -1.255811241929E-05  3.796715590365E-06 -2.689149898538E-05
 138   7             2.689149895341E-05 -1.255811244549E-05 -3.796715599691E-06

 RESULTANT FORCE    -3.747300863707E-15  2.614797484438E-15 -1.673661209622E-14

 ATOMIC PART

 SYMMETRY ALLOWED FORCES (ANALYTICAL) (DIRECTION, FORCE)

    1 -3.8545793E-05    2 -3.9195462E-05    3  2.9327950E-05    4  1.9794879E-05
    5 -9.2089791E-07    6  3.7463012E-05    7 -1.0646389E-05    8 -2.6045909E-06
    9  1.7865850E-05   10 -5.7852464E-06   11  7.3522716E-05   12 -3.0773791E-05
   13 -5.7231700E-05   14  5.5634688E-05   15  8.9549089E-05   16  9.4552601E-05
   17  1.4691624E-04   18 -2.3788428E-05   19 -2.5776247E-05   20  7.5222089E-07
   21  2.4035209E-05   22  6.5404544E-05   23 -5.9529665E-05   24 -1.0619293E-04
   25 -2.0102203E-04   26 -2.1354745E-04   27 -9.8015030E-05   28 -3.9202579E-05
   29 -2.5929362E-05   30 -1.7247776E-05   31 -3.8376671E-05   32  7.1305792E-05
   33  2.8587500E-06   34  7.5170467E-05

 CELL PART

 GRADIENT WITH RESPECT TO THE CELL PARAMETER IN HARTREE/BOHR
ORDER: -D/DA1X, -D/DA1Y, -D/DA1Z
       -D/DA2X, -D/DA2Y, -D/DA2Z
       -D/DA3X, -D/DA3Y, -D/DA3Z
  0.228583164266E-13 -0.139875671437E-04 -0.139875669039E-04
 -0.139875670477E-04  0.346890067672E-13 -0.139875672787E-04
 -0.139875672023E-04 -0.139875670246E-04  0.244202668638E-13

STRESS TENSOR, IN HARTREE/BOHR^3:
ORDER: 11 12 13
       21 22 23
       31 32 33
  0.276941609302E-07  0.130362131071E-15 -0.175619599731E-15
 -0.152161152223E-15  0.276941608610E-07  0.834799501877E-16
  0.346871809859E-15 -0.395221804815E-15  0.276941608649E-07

PRESSURE FROM THE STRESS TENSOR,
IN HARTREE/BOHR^3: -0.27694E-07
PRESSURE IN GIGAPASCAL: -0.8148E-03
CONVERSION FACTOR: 1 HARTREE/BOHR^3= 29421 GIGAPASCAL
WHEN USING VALUES FOR BOHR RADIUS AND HARTREE
FROM IUPAC WEBSITE, APRIL 2009
ENTHALPY: -4.5419009039065E+03

 SYMMETRY ALLOWED FORCES (ANALYTICAL) (DIRECTION, FORCE)

    1 -7.7000722E-04
 TTTTTTTTTTTTTTTTTTTTTTTTTTTTTT TOTGRA_C    TELAPSE      757.17 TCPU      620.09
 TTTTTTTTTTTTTTTTTTTTTTTTTTTTTT SMAT        TELAPSE     1807.20 TCPU     1050.55
 TTTTTTTTTTTTTTTTTTTTTTTTTTTTTT POLAR2      TELAPSE     1807.84 TCPU     1051.19

 CELL FORCES OF CENTRAL POINT

 |  2.28583E-14 -1.39876E-05 -1.39876E-05 |
 | -1.39876E-05  3.46890E-14 -1.39876E-05 |
 | -1.39876E-05 -1.39876E-05  2.44203E-14 |

 ENERGY OF CENTRAL POINT:   -0.4541900459E+04


 VOLUME OF THE CELL: **********

 DENSITY OF THE CRYSTAL =          0.9467 g/cm^3

 STRAIN MATRIX   1 :

  | 1 0 0 |
  | 0 0 0 |
  | 0 0 0 |
  
 *******************************************************************************
 LATTICE PARAMETERS (ANGSTROMS AND DEGREES) - BOHR = 0.5291772083 ANGSTROM
 PRIMITIVE CELL - CENTRING CODE 6/0 VOLUME=  2378.753000 - DENSITY  0.947 g/cm^3
         A              B              C           ALPHA      BETA       GAMMA 
    14.56544463    14.56544463    14.56544463   109.471221 109.471221 109.471221
 *******************************************************************************
 ATOMS IN THE ASYMMETRIC UNIT   12 - ATOMS IN THE UNIT CELL:  138
     ATOM                 X/A                 Y/B                 Z/C    
 *******************************************************************************
      1 T   1 H    -1.286025068564E-01  3.245205526227E-01 -2.361642489461E-01
      2 F   1 H    -4.393151984312E-01  1.075617420897E-01  2.361642489461E-01
      3 F   1 H     1.286025068564E-01 -1.075617420897E-01  4.531230594791E-01
      4 F   1 H     4.393151984312E-01 -3.245205526227E-01 -4.531230594791E-01
      5 F   1 H    -2.361642489461E-01 -1.286025068564E-01  3.245205526227E-01
      6 F   1 H     3.245205526227E-01 -2.361642489461E-01 -1.286025068564E-01
      7 F   1 H    -4.531230594791E-01  4.393151984312E-01 -3.245205526227E-01
      8 F   1 H     1.075617420897E-01  2.361642489461E-01 -4.393151984312E-01
      9 F   1 H     2.361642489461E-01 -4.393151984312E-01  1.075617420897E-01
     10 F   1 H    -1.075617420897E-01  4.531230594791E-01  1.286025068564E-01
     11 F   1 H     4.531230594791E-01  1.286025068564E-01 -1.075617420897E-01
     12 F   1 H    -3.245205526227E-01 -4.531230594791E-01  4.393151984312E-01
     13 T   1 H    -2.341726081797E-01  3.496060818184E-01 -1.106946869910E-01
     14 F   1 H     4.603007688095E-01 -1.234779211887E-01  1.106946869910E-01
     15 F   1 H     2.341726081797E-01  1.234779211887E-01 -4.162213100019E-01
     16 F   1 H    -4.603007688095E-01 -3.496060818184E-01  4.162213100019E-01
     17 F   1 H    -1.106946869910E-01 -2.341726081797E-01  3.496060818184E-01
     18 F   1 H     3.496060818184E-01 -1.106946869910E-01 -2.341726081797E-01
     19 F   1 H     4.162213100019E-01 -4.603007688095E-01 -3.496060818184E-01
     20 F   1 H    -1.234779211887E-01  1.106946869910E-01  4.603007688095E-01
     21 F   1 H     1.106946869910E-01  4.603007688095E-01 -1.234779211887E-01
     22 F   1 H     1.234779211887E-01 -4.162213100019E-01  2.341726081797E-01
     23 F   1 H    -4.162213100019E-01  2.341726081797E-01  1.234779211887E-01
     24 F   1 H    -3.496060818184E-01  4.162213100019E-01 -4.603007688095E-01
     25 T   1 H     4.524374132138E-01  1.008970726212E-01  4.912484264547E-01
     26 F   1 H    -3.903513538335E-01 -3.881101324088E-02 -4.912484264547E-01
     27 F   1 H    -4.524374132138E-01  3.881101324088E-02 -3.515403405926E-01
     28 F   1 H     3.903513538335E-01 -1.008970726212E-01  3.515403405926E-01
     29 F   1 H     4.912484264547E-01  4.524374132138E-01  1.008970726212E-01
     30 F   1 H     1.008970726212E-01  4.912484264547E-01  4.524374132138E-01
     31 F   1 H     3.515403405926E-01  3.903513538335E-01 -1.008970726212E-01
     32 F   1 H    -3.881101324088E-02 -4.912484264547E-01 -3.903513538335E-01
     33 F   1 H    -4.912484264547E-01 -3.903513538335E-01 -3.881101324088E-02
     34 F   1 H     3.881101324088E-02 -3.515403405926E-01 -4.524374132138E-01
     35 F   1 H    -3.515403405926E-01 -4.524374132138E-01  3.881101324088E-02
     36 F   1 H    -1.008970726212E-01  3.515403405926E-01  3.903513538335E-01
     37 T   1 H     4.512718428350E-01  2.287192753862E-01 -4.668491219080E-01
     38 F   1 H    -3.044316027058E-01 -8.187903525699E-02  4.668491219080E-01
     39 F   1 H    -4.512718428350E-01  8.187903525699E-02 -2.225525674488E-01
     40 F   1 H     3.044316027058E-01 -2.287192753862E-01  2.225525674488E-01
     41 F   1 H    -4.668491219080E-01  4.512718428350E-01  2.287192753862E-01
     42 F   1 H     2.287192753862E-01 -4.668491219080E-01  4.512718428350E-01
     43 F   1 H     2.225525674488E-01  3.044316027058E-01 -2.287192753862E-01
     44 F   1 H    -8.187903525699E-02  4.668491219080E-01 -3.044316027058E-01
     45 F   1 H     4.668491219080E-01 -3.044316027058E-01 -8.187903525699E-02
     46 F   1 H     8.187903525699E-02 -2.225525674488E-01 -4.512718428350E-01
     47 F   1 H    -2.225525674488E-01 -4.512718428350E-01  8.187903525699E-02
     48 F   1 H    -2.287192753862E-01  2.225525674488E-01  3.044316027058E-01
     49 T   1 H    -4.835309607737E-01  1.967585963514E-01  4.528595312626E-01
     50 F   1 H    -2.561009349113E-01  6.360950796366E-02 -4.528595312626E-01
     51 F   1 H     4.835309607737E-01 -6.360950796366E-02 -3.197104428749E-01
     52 F   1 H     2.561009349113E-01 -1.967585963514E-01  3.197104428749E-01
     53 F   1 H     4.528595312626E-01 -4.835309607737E-01  1.967585963514E-01
     54 F   1 H     1.967585963514E-01  4.528595312626E-01 -4.835309607737E-01
     55 F   1 H     3.197104428749E-01  2.561009349113E-01 -1.967585963514E-01
     56 F   1 H     6.360950796366E-02 -4.528595312626E-01 -2.561009349113E-01
     57 F   1 H    -4.528595312626E-01 -2.561009349113E-01  6.360950796366E-02
     58 F   1 H    -6.360950796366E-02 -3.197104428749E-01  4.835309607737E-01
     59 F   1 H    -3.197104428749E-01  4.835309607737E-01 -6.360950796366E-02
     60 F   1 H    -1.967585963514E-01  3.197104428749E-01  2.561009349113E-01
     61 T 230 ZN   -2.640536540714E-01  2.359463459286E-01 -5.000000000000E-01
     62 F 230 ZN    2.640536540714E-01 -2.359463459286E-01 -5.000000000000E-01
     63 F 230 ZN   -5.000000000000E-01 -2.640536540714E-01  2.359463459286E-01
     64 F 230 ZN    2.359463459286E-01 -5.000000000000E-01 -2.640536540714E-01
     65 F 230 ZN    5.000000000000E-01  2.640536540714E-01 -2.359463459286E-01
     66 F 230 ZN   -2.359463459286E-01 -5.000000000000E-01  2.640536540714E-01
     67 T   6 C    -3.889076035584E-01  2.452992288799E-01 -3.745434085323E-01
     68 F   6 C    -3.801573625878E-01 -1.436419502607E-02  3.745434085323E-01
     69 F   6 C     3.889076035584E-01  1.436419502607E-02 -3.657931675617E-01
     70 F   6 C     3.801573625878E-01 -2.452992288799E-01  3.657931675617E-01
     71 F   6 C    -3.745434085323E-01 -3.889076035584E-01  2.452992288799E-01
     72 F   6 C     2.452992288799E-01 -3.745434085323E-01 -3.889076035584E-01
     73 F   6 C     3.657931675617E-01  3.801573625878E-01 -2.452992288799E-01
     74 F   6 C    -1.436419502607E-02  3.745434085323E-01 -3.801573625878E-01
     75 F   6 C     3.745434085323E-01 -3.801573625878E-01 -1.436419502607E-02
     76 F   6 C     1.436419502607E-02 -3.657931675617E-01  3.889076035584E-01
     77 F   6 C    -3.657931675617E-01  3.889076035584E-01  1.436419502607E-02
     78 F   6 C    -2.452992288799E-01  3.657931675617E-01  3.801573625878E-01
     79 T   6 C    -2.145534148269E-01  3.051361556282E-01 -2.617115157339E-01
     80 F   6 C    -4.331523286379E-01  4.715810090700E-02  2.617115157339E-01
     81 F   6 C     2.145534148269E-01 -4.715810090700E-02 -4.803104295449E-01
     82 F   6 C     4.331523286379E-01 -3.051361556282E-01  4.803104295449E-01
     83 F   6 C    -2.617115157339E-01 -2.145534148269E-01  3.051361556282E-01
     84 F   6 C     3.051361556282E-01 -2.617115157339E-01 -2.145534148269E-01
     85 F   6 C     4.803104295449E-01  4.331523286379E-01 -3.051361556282E-01
     86 F   6 C     4.715810090700E-02  2.617115157339E-01 -4.331523286379E-01
     87 F   6 C     2.617115157339E-01 -4.331523286379E-01  4.715810090700E-02
     88 F   6 C    -4.715810090700E-02 -4.803104295449E-01  2.145534148269E-01
     89 F   6 C    -4.803104295449E-01  2.145534148269E-01 -4.715810090700E-02
     90 F   6 C    -3.051361556282E-01  4.803104295449E-01  4.331523286379E-01
     91 T   6 C    -4.974912519912E-01  1.906231497424E-01 -4.796008696577E-01
     92 F   6 C    -3.297759805999E-01 -1.789038233346E-02  4.796008696577E-01
     93 F   6 C     4.974912519912E-01  1.789038233346E-02 -3.118855982664E-01
     94 F   6 C     3.297759805999E-01 -1.906231497424E-01  3.118855982664E-01
     95 F   6 C    -4.796008696577E-01 -4.974912519912E-01  1.906231497424E-01
     96 F   6 C     1.906231497424E-01 -4.796008696577E-01 -4.974912519912E-01
     97 F   6 C     3.118855982664E-01  3.297759805999E-01 -1.906231497424E-01
     98 F   6 C    -1.789038233346E-02  4.796008696577E-01 -3.297759805999E-01
     99 F   6 C     4.796008696577E-01 -3.297759805999E-01 -1.789038233346E-02
    100 F   6 C     1.789038233346E-02 -3.118855982664E-01  4.974912519912E-01
    101 F   6 C    -3.118855982664E-01  4.974912519912E-01  1.789038233346E-02
    102 F   6 C    -1.906231497424E-01  3.118855982664E-01  3.297759805999E-01
    103 T   7 N    -2.922940869481E-01  2.600192230505E-01 -3.722296113148E-01
    104 F   7 N    -3.677511656347E-01  7.993552436675E-02  3.722296113148E-01
    105 F   7 N     2.922940869481E-01 -7.993552436675E-02 -4.476866900014E-01
    106 F   7 N     3.677511656347E-01 -2.600192230505E-01  4.476866900014E-01
    107 F   7 N    -3.722296113148E-01 -2.922940869481E-01  2.600192230505E-01
    108 F   7 N     2.600192230505E-01 -3.722296113148E-01 -2.922940869481E-01
    109 F   7 N     4.476866900014E-01  3.677511656347E-01 -2.600192230505E-01
    110 F   7 N     7.993552436675E-02  3.722296113148E-01 -3.677511656347E-01
    111 F   7 N     3.722296113148E-01 -3.677511656347E-01  7.993552436675E-02
    112 F   7 N    -7.993552436675E-02 -4.476866900014E-01  2.922940869481E-01
    113 F   7 N    -4.476866900014E-01  2.922940869481E-01 -7.993552436675E-02
    114 F   7 N    -2.600192230505E-01  4.476866900014E-01  3.677511656347E-01
    115 T   6 C    -2.667283765794E-01  3.173853463294E-01 -1.999510262178E-01
    116 F   6 C    -4.826636274528E-01 -6.677735036161E-02  1.999510262178E-01
    117 F   6 C     2.667283765794E-01  6.677735036161E-02 -4.158862770912E-01
    118 F   6 C     4.826636274528E-01 -3.173853463294E-01  4.158862770912E-01
    119 F   6 C    -1.999510262178E-01 -2.667283765794E-01  3.173853463294E-01
    120 F   6 C     3.173853463294E-01 -1.999510262178E-01 -2.667283765794E-01
    121 F   6 C     4.158862770912E-01  4.826636274528E-01 -3.173853463294E-01
    122 F   6 C    -6.677735036161E-02  1.999510262178E-01 -4.826636274528E-01
    123 F   6 C     1.999510262178E-01 -4.826636274528E-01 -6.677735036161E-02
    124 F   6 C     6.677735036161E-02 -4.158862770912E-01  2.667283765794E-01
    125 F   6 C    -4.158862770912E-01  2.667283765794E-01  6.677735036161E-02
    126 F   6 C    -3.173853463294E-01  4.158862770912E-01  4.826636274528E-01
    127 T   7 N    -3.769667327873E-01  2.800302303311E-01 -2.716960446980E-01
    128 F   7 N    -4.482737249710E-01 -1.052706880893E-01  2.716960446980E-01
    129 F   7 N     3.769667327873E-01  1.052706880893E-01 -3.430030368816E-01
    130 F   7 N     4.482737249710E-01 -2.800302303311E-01  3.430030368816E-01
    131 F   7 N    -2.716960446980E-01 -3.769667327873E-01  2.800302303311E-01
    132 F   7 N     2.800302303311E-01 -2.716960446980E-01 -3.769667327873E-01
    133 F   7 N     3.430030368816E-01  4.482737249710E-01 -2.800302303311E-01
    134 F   7 N    -1.052706880893E-01  2.716960446980E-01 -4.482737249710E-01
    135 F   7 N     2.716960446980E-01 -4.482737249710E-01 -1.052706880893E-01
    136 F   7 N     1.052706880893E-01 -3.430030368816E-01  3.769667327873E-01
    137 F   7 N    -3.430030368816E-01  3.769667327873E-01  1.052706880893E-01
    138 F   7 N    -2.800302303311E-01  3.430030368816E-01  4.482737249710E-01

 TRANSFORMATION MATRIX PRIMITIVE-CRYSTALLOGRAPHIC CELL
  0.0000  1.0000  1.0000  1.0000  0.0000  1.0000  1.0000  1.0000  0.0000

 *******************************************************************************
 CRYSTALLOGRAPHIC CELL (VOLUME=       4757.50600017)
         A              B              C           ALPHA      BETA       GAMMA 
    16.81872676    16.81872676    16.81872676    90.000000  90.000000  90.000000

 COORDINATES IN THE CRYSTALLOGRAPHIC CELL
     ATOM                 X/A                 Y/B                 Z/C    
 *******************************************************************************
      1 T   1 H     1.084794052665E-01 -3.446436542126E-01  2.160411473562E-01
      2 F   1 H    -1.084794052665E-01  3.446436542126E-01  2.160411473562E-01
      3 F   1 H     1.084794052665E-01  3.446436542126E-01 -2.160411473562E-01
      4 F   1 H    -1.084794052665E-01 -3.446436542126E-01 -2.160411473562E-01
      5 F   1 H     2.160411473562E-01  1.084794052665E-01 -3.446436542126E-01
      6 F   1 H    -3.446436542126E-01  2.160411473562E-01  1.084794052665E-01
      7 F   1 H    -2.160411473562E-01 -1.084794052665E-01 -3.446436542126E-01
      8 F   1 H     3.446436542126E-01  2.160411473562E-01 -1.084794052665E-01
      9 F   1 H     2.160411473562E-01 -1.084794052665E-01  3.446436542126E-01
     10 F   1 H     3.446436542126E-01 -2.160411473562E-01  1.084794052665E-01
     11 F   1 H    -2.160411473562E-01  1.084794052665E-01  3.446436542126E-01
     12 F   1 H    -3.446436542126E-01 -2.160411473562E-01 -1.084794052665E-01
     13 T   1 H     2.365420015036E-01 -3.472366884946E-01  1.130640803149E-01
     14 F   1 H    -2.365420015036E-01  3.472366884946E-01  1.130640803149E-01
     15 F   1 H     2.365420015036E-01  3.472366884946E-01 -1.130640803149E-01
     16 F   1 H    -2.365420015036E-01 -3.472366884946E-01 -1.130640803149E-01
     17 F   1 H     1.130640803149E-01  2.365420015036E-01 -3.472366884946E-01
     18 F   1 H    -3.472366884946E-01  1.130640803149E-01  2.365420015036E-01
     19 F   1 H    -1.130640803149E-01 -2.365420015036E-01 -3.472366884946E-01
     20 F   1 H     3.472366884946E-01  1.130640803149E-01 -2.365420015036E-01
     21 F   1 H     1.130640803149E-01 -2.365420015036E-01  3.472366884946E-01
     22 F   1 H     3.472366884946E-01 -1.130640803149E-01  2.365420015036E-01
     23 F   1 H    -1.130640803149E-01  2.365420015036E-01  3.472366884946E-01
     24 F   1 H    -3.472366884946E-01 -1.130640803149E-01 -2.365420015036E-01
     25 T   1 H     6.985404293104E-02  4.213943835236E-01  3.104302969015E-02
     26 F   1 H    -6.985404293104E-02 -4.213943835236E-01  3.104302969015E-02
     27 F   1 H     6.985404293104E-02 -4.213943835236E-01 -3.104302969015E-02
     28 F   1 H    -6.985404293104E-02  4.213943835236E-01 -3.104302969015E-02
     29 F   1 H     3.104302969015E-02  6.985404293104E-02  4.213943835236E-01
     30 F   1 H     4.213943835236E-01  3.104302969015E-02  6.985404293104E-02
     31 F   1 H    -3.104302969015E-02 -6.985404293104E-02  4.213943835236E-01
     32 F   1 H    -4.213943835236E-01  3.104302969015E-02 -6.985404293104E-02
     33 F   1 H     3.104302969015E-02 -6.985404293104E-02 -4.213943835236E-01
     34 F   1 H    -4.213943835236E-01 -3.104302969015E-02  6.985404293104E-02
     35 F   1 H    -3.104302969015E-02  6.985404293104E-02 -4.213943835236E-01
     36 F   1 H     4.213943835236E-01 -3.104302969015E-02 -6.985404293104E-02
     37 T   1 H     1.552991553216E-01  3.778517227704E-01  7.342012006461E-02
     38 F   1 H    -1.552991553216E-01 -3.778517227704E-01  7.342012006461E-02
     39 F   1 H     1.552991553216E-01 -3.778517227704E-01 -7.342012006461E-02
     40 F   1 H    -1.552991553216E-01  3.778517227704E-01 -7.342012006461E-02
     41 F   1 H     7.342012006461E-02  1.552991553216E-01  3.778517227704E-01
     42 F   1 H     3.778517227704E-01  7.342012006461E-02  1.552991553216E-01
     43 F   1 H    -7.342012006461E-02 -1.552991553216E-01  3.778517227704E-01
     44 F   1 H    -3.778517227704E-01  7.342012006461E-02 -1.552991553216E-01
     45 F   1 H     7.342012006461E-02 -1.552991553216E-01 -3.778517227704E-01
     46 F   1 H    -3.778517227704E-01 -7.342012006461E-02  1.552991553216E-01
     47 F   1 H    -7.342012006461E-02  1.552991553216E-01 -3.778517227704E-01
     48 F   1 H     3.778517227704E-01 -7.342012006461E-02 -1.552991553216E-01
     49 T   1 H     6.657454419385E-02  3.862849870688E-01  1.301840521575E-01
     50 F   1 H    -6.657454419385E-02 -3.862849870688E-01  1.301840521575E-01
     51 F   1 H     6.657454419385E-02 -3.862849870688E-01 -1.301840521575E-01
     52 F   1 H    -6.657454419385E-02  3.862849870688E-01 -1.301840521575E-01
     53 F   1 H     1.301840521575E-01  6.657454419385E-02  3.862849870688E-01
     54 F   1 H     3.862849870688E-01  1.301840521575E-01  6.657454419385E-02
     55 F   1 H    -1.301840521575E-01 -6.657454419385E-02  3.862849870688E-01
     56 F   1 H    -3.862849870688E-01  1.301840521575E-01 -6.657454419385E-02
     57 F   1 H     1.301840521575E-01 -6.657454419385E-02 -3.862849870688E-01
     58 F   1 H    -3.862849870688E-01 -1.301840521575E-01  6.657454419385E-02
     59 F   1 H    -1.301840521575E-01  6.657454419385E-02 -3.862849870688E-01
     60 F   1 H     3.862849870688E-01 -1.301840521575E-01 -6.657454419385E-02
     61 T 230 ZN   -5.000000000000E-01  2.794526502693E-17 -2.640536540714E-01
     62 F 230 ZN    5.000000000000E-01  8.383579508080E-17  2.640536540714E-01
     63 F 230 ZN   -2.640536540714E-01 -5.000000000000E-01  0.000000000000E+00
     64 F 230 ZN    2.794526502693E-17 -2.640536540714E-01 -5.000000000000E-01
     65 F 230 ZN    2.640536540714E-01 -5.000000000000E-01 -1.397263251347E-16
     66 F 230 ZN   -1.117810601077E-16  2.640536540714E-01 -5.000000000000E-01
     67 T   6 C     1.298317119530E-01  4.956248795147E-01  1.154675169269E-01
     68 F   6 C    -1.298317119530E-01 -4.956248795147E-01  1.154675169269E-01
     69 F   6 C     1.298317119530E-01 -4.956248795147E-01 -1.154675169269E-01
     70 F   6 C    -1.298317119530E-01  4.956248795147E-01 -1.154675169269E-01
     71 F   6 C     1.154675169269E-01  1.298317119530E-01  4.956248795147E-01
     72 F   6 C     4.956248795147E-01  1.154675169269E-01  1.298317119530E-01
     73 F   6 C    -1.154675169269E-01 -1.298317119530E-01  4.956248795147E-01
     74 F   6 C    -4.956248795147E-01  1.154675169269E-01 -1.298317119530E-01
     75 F   6 C     1.154675169269E-01 -1.298317119530E-01 -4.956248795147E-01
     76 F   6 C    -4.956248795147E-01 -1.154675169269E-01  1.298317119530E-01
     77 F   6 C    -1.154675169269E-01  1.298317119530E-01 -4.956248795147E-01
     78 F   6 C     4.956248795147E-01 -1.154675169269E-01 -1.298317119530E-01
     79 T   6 C     1.289890273606E-01 -3.907005430945E-01  1.761471282676E-01
     80 F   6 C    -1.289890273606E-01  3.907005430945E-01  1.761471282676E-01
     81 F   6 C     1.289890273606E-01  3.907005430945E-01 -1.761471282676E-01
     82 F   6 C    -1.289890273606E-01 -3.907005430945E-01 -1.761471282676E-01
     83 F   6 C     1.761471282676E-01  1.289890273606E-01 -3.907005430945E-01
     84 F   6 C    -3.907005430945E-01  1.761471282676E-01  1.289890273606E-01
     85 F   6 C    -1.761471282676E-01 -1.289890273606E-01 -3.907005430945E-01
     86 F   6 C     3.907005430945E-01  1.761471282676E-01 -1.289890273606E-01
     87 F   6 C     1.761471282676E-01 -1.289890273606E-01  3.907005430945E-01
     88 F   6 C     3.907005430945E-01 -1.761471282676E-01  1.289890273606E-01
     89 F   6 C    -1.761471282676E-01  1.289890273606E-01  3.907005430945E-01
     90 F   6 C    -3.907005430945E-01 -1.761471282676E-01 -1.289890273606E-01
     91 T   6 C     1.042567660379E-01  4.161423643043E-01  8.636638370449E-02
     92 F   6 C    -1.042567660379E-01 -4.161423643043E-01  8.636638370449E-02
     93 F   6 C     1.042567660379E-01 -4.161423643043E-01 -8.636638370449E-02
     94 F   6 C    -1.042567660379E-01  4.161423643043E-01 -8.636638370449E-02
     95 F   6 C     8.636638370449E-02  1.042567660379E-01  4.161423643043E-01
     96 F   6 C     4.161423643043E-01  8.636638370449E-02  1.042567660379E-01
     97 F   6 C    -8.636638370449E-02 -1.042567660379E-01  4.161423643043E-01
     98 F   6 C    -4.161423643043E-01  8.636638370449E-02 -1.042567660379E-01
     99 F   6 C     8.636638370449E-02 -1.042567660379E-01 -4.161423643043E-01
    100 F   6 C    -4.161423643043E-01 -8.636638370449E-02  1.042567660379E-01
    101 F   6 C    -8.636638370449E-02  1.042567660379E-01 -4.161423643043E-01
    102 F   6 C     4.161423643043E-01 -8.636638370449E-02 -1.042567660379E-01
    103 T   7 N     9.004184934188E-02 -4.622714606567E-01  1.699773737086E-01
    104 F   7 N    -9.004184934188E-02  4.622714606567E-01  1.699773737086E-01
    105 F   7 N     9.004184934188E-02  4.622714606567E-01 -1.699773737086E-01
    106 F   7 N    -9.004184934188E-02 -4.622714606567E-01 -1.699773737086E-01
    107 F   7 N     1.699773737086E-01  9.004184934188E-02 -4.622714606567E-01
    108 F   7 N    -4.622714606567E-01  1.699773737086E-01  9.004184934188E-02
    109 F   7 N    -1.699773737086E-01 -9.004184934188E-02 -4.622714606567E-01
    110 F   7 N     4.622714606567E-01  1.699773737086E-01 -9.004184934188E-02
    111 F   7 N     1.699773737086E-01 -9.004184934188E-02  4.622714606567E-01
    112 F   7 N     4.622714606567E-01 -1.699773737086E-01  9.004184934188E-02
    113 F   7 N    -1.699773737086E-01  9.004184934188E-02  4.622714606567E-01
    114 F   7 N    -4.622714606567E-01 -1.699773737086E-01 -9.004184934188E-02
    115 T   6 C     1.920813483455E-01 -3.920323745633E-01  1.253039979839E-01
    116 F   6 C    -1.920813483455E-01  3.920323745633E-01  1.253039979839E-01
    117 F   6 C     1.920813483455E-01  3.920323745633E-01 -1.253039979839E-01
    118 F   6 C    -1.920813483455E-01 -3.920323745633E-01 -1.253039979839E-01
    119 F   6 C     1.253039979839E-01  1.920813483455E-01 -3.920323745633E-01
    120 F   6 C    -3.920323745633E-01  1.253039979839E-01  1.920813483455E-01
    121 F   6 C    -1.253039979839E-01 -1.920813483455E-01 -3.920323745633E-01
    122 F   6 C     3.920323745633E-01  1.253039979839E-01 -1.920813483455E-01
    123 F   6 C     1.253039979839E-01 -1.920813483455E-01  3.920323745633E-01
    124 F   6 C     3.920323745633E-01 -1.253039979839E-01  1.920813483455E-01
    125 F   6 C    -1.253039979839E-01  1.920813483455E-01  3.920323745633E-01
    126 F   6 C    -3.920323745633E-01 -1.253039979839E-01 -1.920813483455E-01
    127 T   7 N     1.926504592102E-01 -4.643465039082E-01  8.737977112087E-02
    128 F   7 N    -1.926504592102E-01  4.643465039082E-01  8.737977112087E-02
    129 F   7 N     1.926504592102E-01  4.643465039082E-01 -8.737977112087E-02
    130 F   7 N    -1.926504592102E-01 -4.643465039082E-01 -8.737977112087E-02
    131 F   7 N     8.737977112087E-02  1.926504592102E-01 -4.643465039082E-01
    132 F   7 N    -4.643465039082E-01  8.737977112087E-02  1.926504592102E-01
    133 F   7 N    -8.737977112087E-02 -1.926504592102E-01 -4.643465039082E-01
    134 F   7 N     4.643465039082E-01  8.737977112087E-02 -1.926504592102E-01
    135 F   7 N     8.737977112087E-02 -1.926504592102E-01  4.643465039082E-01
    136 F   7 N     4.643465039082E-01 -8.737977112087E-02  1.926504592102E-01
    137 F   7 N    -8.737977112087E-02  1.926504592102E-01  4.643465039082E-01
    138 F   7 N    -4.643465039082E-01 -8.737977112087E-02 -1.926504592102E-01

 T = ATOM BELONGING TO THE ASYMMETRIC UNIT

 *******************************************************************************
 * CELL DEFORMATION
 *******************************************************************************

    ELASTIC STRAIN MATRIX (ADIMENSIONAL)

    1    0.0001000000    0.0000000000    0.0000000000
    2    0.0000000000    0.0000000000    0.0000000000
    3    0.0000000000    0.0000000000    0.0000000000

 LATTICE PARAMETERS (ANGSTROMS AND DEGREES) OF
 (1) ORIGINAL PRIMITIVE CELL
 (2) ORIGINAL CRYSTALLOGRAPHIC CELL
 (3) DEFORMED PRIMITIVE CELL
 (4) DEFORMED CRYSTALLOGRAPHIC CELL

            A           B           C        ALPHA       BETA        GAMMA         VOL
 (1)   14.565445   14.565445   14.565445  109.471221  109.471221  109.471221 2378.753000
 (2)   16.818727   16.818727   16.818727   90.000000   90.000000   90.000000 4757.506000
 (3)   14.565930   14.565930   14.565930  109.465819  109.473922  109.473922 2378.990875
 (4)   16.820409   16.818727   16.818727   90.000000   90.000000   90.000000 4757.981751

 * CELL DEFORMATION COMPLETE - NO. OF SYMMOPS   4

 *******************************************************************************
 * CELL DEFORMATION
 *******************************************************************************

    ELASTIC STRAIN MATRIX (ADIMENSIONAL)

    1   -0.0001000000    0.0000000000    0.0000000000
    2    0.0000000000    0.0000000000    0.0000000000
    3    0.0000000000    0.0000000000    0.0000000000

 LATTICE PARAMETERS (ANGSTROMS AND DEGREES) OF
 (1) ORIGINAL PRIMITIVE CELL
 (2) ORIGINAL CRYSTALLOGRAPHIC CELL
 (3) DEFORMED PRIMITIVE CELL
 (4) DEFORMED CRYSTALLOGRAPHIC CELL

            A           B           C        ALPHA       BETA        GAMMA         VOL
 (1)   14.565930   14.565930   14.565930  109.465819  109.473922  109.473922 2378.990875
 (2)   16.820409   16.818727   16.818727   90.000000   90.000000   90.000000 4757.981751
 (3)   14.565445   14.565445   14.565445  109.471221  109.471220  109.471220 2378.752976
 (4)   16.818727   16.818727   16.818727   90.000000   90.000000   90.000000 4757.505953

 * CELL DEFORMATION COMPLETE - NO. OF SYMMOPS   4

 *****    4 SYMMOPS - TRANSLATORS IN ANGSTROM
 ***** MATRICES AND TRANSLATORS IN THE CARTESIAN REFERENCE FRAME

 ORDER   : ORDER OF THE OPERATOR

 TRANSLA : REAL TRANSLATION (WITHOUT ORIGIN SHIFT) IN CARTESIAN COORDINATES

 uvw/hkl : ORIENTATION OF THE OPERATOR IN CARTESIAN COORDINATES

 LOCATED : ORIGIN OF THE OPERATOR IN CARTESIAN COORDINATES

   NO.   1 INVERSE   1    ORDER   1        NO.   2 INVERSE   2    ORDER   2
    1.000   0.000   0.000     0.000        -1.000   0.000   0.000     0.000
    0.000   1.000   0.000     0.000         0.000  -1.000   0.000     0.000
    0.000   0.000   1.000     0.000         0.000   0.000   1.000     0.000
             OPERATION E(   1)                       OPERATION C(   2)
 DETERMINANT 1.; ROTATION(DEG)   0.      DETERMINANT 1.; ROTATION(DEG) 180.
 TRANSLA (  0.000    0.000    0.000)     TRANSLA (  0.000    0.000    0.000)
 uvw/hkl (  0.000    0.000    0.000)     uvw/hkl (  0.000    0.000    4.000)
 LOCATED (  0.000    0.000    0.000)     LOCATED (  0.000    0.000    0.000)

   NO.   3 INVERSE   3    ORDER   2        NO.   4 INVERSE   4    ORDER   2
    1.000   0.000   0.000     0.000        -1.000   0.000   0.000     0.000
    0.000  -1.000   0.000     0.000         0.000   1.000   0.000     0.000
    0.000   0.000  -1.000     0.000         0.000   0.000  -1.000     0.000
             OPERATION C(   2)                       OPERATION C(   2)
 DETERMINANT 1.; ROTATION(DEG) 180.      DETERMINANT 1.; ROTATION(DEG) 180.
 TRANSLA (  0.000    0.000    0.000)     TRANSLA (  0.000    0.000    0.000)
 uvw/hkl (  4.000    0.000    0.000)     uvw/hkl (  0.000   -4.000    0.000)
 LOCATED (  0.000    0.000    0.000)     LOCATED (  0.000    0.000    0.000)

 GCALCO - MAX INDICES DIRECT LATTICE VECTOR    14    14    14
 NO.OF VECTORS CREATED 6999 STARS  122 RMAX   299.83822 BOHR

 CAPPA:IS1  2;IS2  2;IS3  2; K PTS MONK NET   5; SYMMOPS:K SPACE   8;G SPACE   4

 *******************************************************************************
 MAX NUMBER OF SCF CYCLES      50  CONVERGENCE ON DELTAP        10**-18
 WEIGHT OF F(I) IN F(I+1)      30% CONVERGENCE ON ENERGY        10**- 8
 SHRINK. FACT.(MONKH.)    2  2  2  NUMBER OF K POINTS IN THE IBZ      5
 SHRINKING FACTOR(GILAT NET)    2  NUMBER OF K POINTS(GILAT NET)      5
 *******************************************************************************
 *** K POINTS COORDINATES (OBLIQUE COORDINATES IN UNITS OF IS =  2)
   1-R(  0  0  0)   2-R(  1  0  0)   3-R(  0  1  0)   4-R(  1  1  0)
   5-R(  1  1  1)

 DIRECT LATTICE VECTORS COMPON. (A.U.)     RECIP. LATTICE VECTORS COMPON. (A.U.) 
        X            Y            Z              X            Y            Z
  -15.8913937   15.8913937   15.8913937      0.0000000    0.1976914    0.1976914
   15.8913937  -15.8913937   15.8913937      0.1976914    0.0000000    0.1976914
   15.8913937   15.8913937  -15.8913937      0.1976914    0.1976914    0.0000000

 DISK SPACE FOR EIGENVECTORS (FTN 10)    18202320 REALS
 TTTTTTTTTTTTTTTTTTTTTTTTTTTTTT gordsh1     TELAPSE     1855.12 TCPU     1098.46

 MATRIX SIZE: P(G)11261676, F(G)  771012, P(G) IRR 1421808, F(G) IRR  196221
 MAX G-VECTOR INDEX FOR 1- AND 2-ELECTRON INTEGRALS 169

 TTTTTTTTTTTTTTTTTTTTTTTTTTTTTT INPUT       TELAPSE     1855.26 TCPU     1098.60

 SYMMETRY ALLOWED ELASTIC DISTORTION 1
  0.5773503  0.0000000  0.0000000
  0.0000000  0.5773503  0.0000000
  0.0000000  0.0000000  0.5773503

 SYMMETRY ALLOWED ELASTIC DISTORTION 2
  0.8164966  0.0000000  0.0000000
  0.0000000 -0.4082483  0.0000000
  0.0000000  0.0000000 -0.4082483

 SYMMETRY ALLOWED ELASTIC DISTORTION 3
  0.0000000  0.0000000  0.0000000
  0.0000000  0.7071068  0.0000000
  0.0000000  0.0000000 -0.7071068

 SYMMETRY ALLOWED INTERNAL DEGREE(S) OF FREEDOM: 102
 TTTTTTTTTTTTTTTTTTTTTTTTTTTTTT SYMM        TELAPSE     1855.40 TCPU     1098.74
 TTTTTTTTTTTTTTTTTTTTTTTTTTTTTT INT_SCREEN  TELAPSE     1855.46 TCPU     1098.80
 INFORMATION **** EXCBUF **** EXCH. BIPO BUFFER: WORDS USED =     4000000
 WARNING **** EXCBUF **** EXCH. BIPO BUFFER TOO SMALL - TO AVOID I/O SET EXCHSIZE =     8764326

 DFT PARAMETERS

     ATOM       ELECTRONS   NET CHARGE   R(ANGSTROM)
   1   1  H       1.0000      0.0000     1.11000000
  61 230  ZN     20.0000      0.0000     1.37000000
  67   6  C       6.0000      0.0000     0.77000000
 103   7  N       7.0000      0.0000     0.74000000

 SIZE OF GRID=    1925322
 TTTTTTTTTTTTTTTTTTTTTTTTTTTTTT MAKE_GRID2  TELAPSE     1862.15 TCPU     1105.34
 BECKE WEIGHT FUNCTION
 RADSAFE =     2.00
 TOLERANCES - DENSITY:10**- 6; POTENTIAL:10**- 9; GRID WGT:10**-14

 RADIAL INTEGRATION  - INTERVALS (POINTS,UPPER LIMIT):            1( 99,  4.0*R)

 ANGULAR INTEGRATION - INTERVALS (ACCURACY LEVEL [N. POINTS] UPPER LIMIT):
  1(  6[ 146]   0.2)  2( 11[ 302]   0.5)  3( 14[ 590]   0.9)  4( 18[1454]   3.5)
  5( 14[ 590]9999.0)
 TTTTTTTTTTTTTTTTTTTTTTTTTTTTTT INT_CALC    TELAPSE     1862.21 TCPU     1105.39

 *******************************************************************************
 ZIF8_0degree                                                                    
 CRYSTAL - SCF - TYPE OF CALCULATION :  RESTRICTED CLOSED SHELL
 *******************************************************************************

 CAPPA:IS1  2;IS2  2;IS3  2; K PTS MONK NET   5; SYMMOPS:K SPACE   8;G SPACE   4

 TTTTTTTTTTTTTTTTTTTTTTTTTTTTTT SDIK        TELAPSE     1864.28 TCPU     1107.47

 AAAAAAAAAAAAAAAAAAAAAAAAAAAAAAAAAAAAAAAAAAAAAAAAAAAAAAAAAAAAAAAAAAAAAAAAAAAAAAA
         ATOMIC WAVEFUNCTION(S)


 NUCLEAR CHARGE  1.0  SYMMETRY SPECIES            S
 N. ELECTRONS    1.0  NUMBER OF PRIMITIVE GTOS    5
                      NUMBER OF CONTRACTED GTOS   3
                      NUMBER OF CLOSED SHELLS     0
                      OPEN SHELL OCCUPATION       1

  ZNUC SCFIT  TOTAL HF ENERGY   KINETIC ENERGY   VIRIAL THEOREM ACCURACY
   1.0   1   -4.998098153E-01  4.997907537E-01 -2.000038139E+00  9.6E-17

 NUCLEAR CHARGE 20.0  SYMMETRY SPECIES            S    P    D
 N. ELECTRONS   20.0  NUMBER OF PRIMITIVE GTOS    7    7    6
                      NUMBER OF CONTRACTED GTOS   5    5    3
                      NUMBER OF CLOSED SHELLS     2    1    1
                      OPEN SHELL OCCUPATION       0    0    0

  ZNUC SCFIT  TOTAL HF ENERGY   KINETIC ENERGY   VIRIAL THEOREM ACCURACY
  20.0  35   -2.259494290E+02  1.538488917E+02 -2.468645152E+00  3.9E-06

 NUCLEAR CHARGE  6.0  SYMMETRY SPECIES            S    P
 N. ELECTRONS    6.0  NUMBER OF PRIMITIVE GTOS   11    5
                      NUMBER OF CONTRACTED GTOS   4    3
                      NUMBER OF CLOSED SHELLS     2    0
                      OPEN SHELL OCCUPATION       0    2

  ZNUC SCFIT  TOTAL HF ENERGY   KINETIC ENERGY   VIRIAL THEOREM ACCURACY
   6.0  11   -3.768480057E+01  3.769831118E+01 -1.999641612E+00  2.0E-06

 NUCLEAR CHARGE  7.0  SYMMETRY SPECIES            S    P
 N. ELECTRONS    7.0  NUMBER OF PRIMITIVE GTOS   11    5
                      NUMBER OF CONTRACTED GTOS   4    3
                      NUMBER OF CLOSED SHELLS     2    0
                      OPEN SHELL OCCUPATION       0    3

  ZNUC SCFIT  TOTAL HF ENERGY   KINETIC ENERGY   VIRIAL THEOREM ACCURACY
   7.0  11   -5.439473665E+01  5.441433682E+01 -1.999639798E+00  3.6E-06

 AAAAAAAAAAAAAAAAAAAAAAAAAAAAAAAAAAAAAAAAAAAAAAAAAAAAAAAAAAAAAAAAAAAAAAAAAAAAAAA

 CHARGE NORMALIZATION FACTOR   1.00000000
 TOTAL ATOMIC CHARGES:
   1.0000000   1.0000000   1.0000000   1.0000000   1.0000000   1.0000000
   1.0000000   1.0000000   1.0000000   1.0000000   1.0000000   1.0000000
   1.0000000   1.0000000   1.0000000   1.0000000   1.0000000   1.0000000
   1.0000000   1.0000000   1.0000000   1.0000000   1.0000000   1.0000000
   1.0000000   1.0000000   1.0000000   1.0000000   1.0000000   1.0000000
   1.0000000   1.0000000   1.0000000   1.0000000   1.0000000   1.0000000
   1.0000000   1.0000000   1.0000000   1.0000000   1.0000000   1.0000000
   1.0000000   1.0000000   1.0000000   1.0000000   1.0000000   1.0000000
   1.0000000   1.0000000   1.0000000   1.0000000   1.0000000   1.0000000
   1.0000000   1.0000000   1.0000000   1.0000000   1.0000000   1.0000000
  20.0000000  20.0000000  20.0000000  20.0000000  20.0000000  20.0000000
   6.0000000   6.0000000   6.0000000   6.0000000   6.0000000   6.0000000
   6.0000000   6.0000000   6.0000000   6.0000000   6.0000000   6.0000000
   6.0000000   6.0000000   6.0000000   6.0000000   6.0000000   6.0000000
   6.0000000   6.0000000   6.0000000   6.0000000   6.0000000   6.0000000
   6.0000000   6.0000000   6.0000000   6.0000000   6.0000000   6.0000000
   6.0000000   6.0000000   6.0000000   6.0000000   6.0000000   6.0000000
   7.0000000   7.0000000   7.0000000   7.0000000   7.0000000   7.0000000
   7.0000000   7.0000000   7.0000000   7.0000000   7.0000000   7.0000000
   6.0000000   6.0000000   6.0000000   6.0000000   6.0000000   6.0000000
   6.0000000   6.0000000   6.0000000   6.0000000   6.0000000   6.0000000
   7.0000000   7.0000000   7.0000000   7.0000000   7.0000000   7.0000000
   7.0000000   7.0000000   7.0000000   7.0000000   7.0000000   7.0000000
 TTTTTTTTTTTTTTTTTTTTTTTTTTTTTT MOQGAD      TELAPSE     1866.20 TCPU     1109.38
 TTTTTTTTTTTTTTTTTTTTTTTTTTTTTT SHELLXN     TELAPSE     1916.73 TCPU     1148.82
 TTTTTTTTTTTTTTTTTTTTTTTTTTTTTT MONMO3      TELAPSE     1941.21 TCPU     1173.30
 NUMERICALLY INTEGRATED DENSITY    635.9998574989
 TTTTTTTTTTTTTTTTTTTTTTTTTTTTTT NUMDFT      TELAPSE     1945.05 TCPU     1177.14
 CYC   0 ETOT(AU) -4.563241748780E+03 DETOT -4.56E+03 tst  2.24E-14 PX  1.00E+00
 TTTTTTTTTTTTTTTTTTTTTTTTTTTTTT DIIS        TELAPSE     1945.55 TCPU     1177.64
 TTTTTTTTTTTTTTTTTTTTTTTTTTTTTT FDIK        TELAPSE     1951.52 TCPU     1182.78
 INSULATING STATE
 TOP OF VALENCE BANDS -    BAND    318; K    5; EIG -3.0380724E-01 AU
 TOP OF VALENCE BANDS -    BAND    318; K    1; EIG -3.0408994E-01 AU
 BOTTOM OF VIRTUAL BANDS - BAND    319; K    2; EIG -8.7737272E-02 AU
 INDIRECT ENERGY BAND GAP:   5.8796 eV
 BOTTOM OF VIRTUAL BANDS - BAND    319; K    1; EIG -8.6652434E-02 AU
 TTTTTTTTTTTTTTTTTTTTTTTTTTTTTT PDIG        TELAPSE     1952.36 TCPU     1183.62
 CHARGE NORMALIZATION FACTOR   1.00000000
 TOTAL ATOMIC CHARGES:
   0.7851674   0.7851674   0.7851674   0.7851674   0.7851674   0.7851673
   0.7851674   0.7851673   0.7851674   0.7851673   0.7851674   0.7851673
   0.7859077   0.7859077   0.7859077   0.7859077   0.7859078   0.7859077
   0.7859078   0.7859077   0.7859078   0.7859077   0.7859078   0.7859077
   0.7448596   0.7448596   0.7448596   0.7448596   0.7448596   0.7448596
   0.7448596   0.7448596   0.7448596   0.7448596   0.7448596   0.7448596
   0.7544251   0.7544251   0.7544251   0.7544251   0.7544251   0.7544251
   0.7544251   0.7544251   0.7544251   0.7544251   0.7544251   0.7544251
   0.7566333   0.7566333   0.7566333   0.7566333   0.7566333   0.7566333
   0.7566333   0.7566333   0.7566333   0.7566333   0.7566333   0.7566333
  18.3925006  18.3925006  18.3925007  18.3925007  18.3925007  18.3925007
   5.5316029   5.5316029   5.5316029   5.5316029   5.5316029   5.5316029
   5.5316029   5.5316029   5.5316029   5.5316029   5.5316029   5.5316029
   6.1888515   6.1888515   6.1888515   6.1888515   6.1888514   6.1888514
   6.1888514   6.1888514   6.1888514   6.1888514   6.1888514   6.1888514
   6.6800108   6.6800108   6.6800108   6.6800108   6.6800108   6.6800108
   6.6800108   6.6800108   6.6800108   6.6800108   6.6800108   6.6800108
   7.6976950   7.6976950   7.6976950   7.6976950   7.6976950   7.6976950
   7.6976950   7.6976950   7.6976950   7.6976950   7.6976950   7.6976950
   6.1694514   6.1694514   6.1694514   6.1694514   6.1694514   6.1694515
   6.1694514   6.1694515   6.1694514   6.1694515   6.1694514   6.1694515
   7.7091451   7.7091451   7.7091451   7.7091451   7.7091451   7.7091450
   7.7091451   7.7091450   7.7091451   7.7091450   7.7091451   7.7091450
 TTTTTTTTTTTTTTTTTTTTTTTTTTTTTT MOQGAD      TELAPSE     1952.38 TCPU     1183.64
 TTTTTTTTTTTTTTTTTTTTTTTTTTTTTT SHELLXN     TELAPSE     2000.37 TCPU     1224.61
 TTTTTTTTTTTTTTTTTTTTTTTTTTTTTT MONMO3      TELAPSE     2005.73 TCPU     1229.97
 NUMERICALLY INTEGRATED DENSITY    635.9998923580
 TTTTTTTTTTTTTTTTTTTTTTTTTTTTTT NUMDFT      TELAPSE     2012.02 TCPU     1236.26
 CYC   1 ETOT(AU) -4.540423646636E+03 DETOT  2.28E+01 tst  0.00E+00 PX  1.00E+00
 TTTTTTTTTTTTTTTTTTTTTTTTTTTTTT DIIS        TELAPSE     2012.19 TCPU     1236.43
 DIIS TEST: 0.92429E+01 AT SCF   CYCLE   1 - MIX   30 %
 TTTTTTTTTTTTTTTTTTTTTTTTTTTTTT FDIK        TELAPSE     2014.70 TCPU     1237.67
 INSULATING STATE
 TOP OF VALENCE BANDS -    BAND    318; K    5; EIG -2.0614088E-01 AU
 TOP OF VALENCE BANDS -    BAND    318; K    1; EIG -2.0652889E-01 AU
 BOTTOM OF VIRTUAL BANDS - BAND    319; K    1; EIG -5.3504020E-03 AU
 INDIRECT ENERGY BAND GAP:   5.4638 eV
 TTTTTTTTTTTTTTTTTTTTTTTTTTTTTT PDIG        TELAPSE     2015.08 TCPU     1238.04
 CHARGE NORMALIZATION FACTOR   1.00000000
 TOTAL ATOMIC CHARGES:
   0.9128923   0.9128923   0.9128923   0.9128923   0.9132389   0.9130778
   0.9132389   0.9130778   0.9132389   0.9130778   0.9132389   0.9130778
   0.9172966   0.9172966   0.9172966   0.9172966   0.9172919   0.9171607
   0.9172919   0.9171607   0.9172919   0.9171607   0.9172919   0.9171607
   0.8854087   0.8854087   0.8854087   0.8854087   0.8852509   0.8859213
   0.8852509   0.8859213   0.8852509   0.8859213   0.8852509   0.8859213
   0.8970312   0.8970312   0.8970312   0.8970312   0.8969754   0.8972868
   0.8969754   0.8972868   0.8969754   0.8972868   0.8969754   0.8972868
   0.8967425   0.8967425   0.8967425   0.8967425   0.8969952   0.8965062
   0.8969952   0.8965062   0.8969952   0.8965062   0.8969952   0.8965062
  19.1061448  19.1061448  19.1044885  19.1036136  19.1044885  19.1036136
   5.7862582   5.7862582   5.7862582   5.7862582   5.7865121   5.7861221
   5.7865121   5.7861221   5.7865121   5.7861221   5.7865121   5.7861221
   5.9958554   5.9958554   5.9958554   5.9958554   5.9953653   5.9960092
   5.9953653   5.9960092   5.9953653   5.9960092   5.9953653   5.9960092
   6.2186370   6.2186370   6.2186370   6.2186370   6.2176342   6.2176824
   6.2176342   6.2176824   6.2176342   6.2176824   6.2176342   6.2176824
   7.4822998   7.4822998   7.4822998   7.4822998   7.4824668   7.4827653
   7.4824668   7.4827653   7.4824668   7.4827653   7.4824668   7.4827653
   5.9674156   5.9674156   5.9674156   5.9674156   5.9678414   5.9673502
   5.9678414   5.9673502   5.9678414   5.9673502   5.9678414   5.9673502
   7.4875214   7.4875214   7.4875214   7.4875214   7.4885030   7.4875609
   7.4885030   7.4875609   7.4885030   7.4875609   7.4885030   7.4875609
 TTTTTTTTTTTTTTTTTTTTTTTTTTTTTT MOQGAD      TELAPSE     2015.10 TCPU     1238.06
 TTTTTTTTTTTTTTTTTTTTTTTTTTTTTT SHELLXN     TELAPSE     2077.23 TCPU     1279.04
 TTTTTTTTTTTTTTTTTTTTTTTTTTTTTT MONMO3      TELAPSE     2082.41 TCPU     1284.22
 NUMERICALLY INTEGRATED DENSITY    635.9998666812
 TTTTTTTTTTTTTTTTTTTTTTTTTTTTTT NUMDFT      TELAPSE     2088.72 TCPU     1290.53
 CYC   2 ETOT(AU) -4.541357382606E+03 DETOT -9.34E-01 tst  1.54E-03 PX  1.43E-01
 TTTTTTTTTTTTTTTTTTTTTTTTTTTTTT DIIS        TELAPSE     2090.00 TCPU     1291.82
 DIIS TEST: 0.33515E+01 AT SCF   CYCLE   2 - DIIS ACTIVE - HISTORY:     2 CYCLES
 TTTTTTTTTTTTTTTTTTTTTTTTTTTTTT FDIK        TELAPSE     2106.01 TCPU     1301.00
 INSULATING STATE
 TOP OF VALENCE BANDS -    BAND    318; K    5; EIG -2.2993158E-01 AU
 TOP OF VALENCE BANDS -    BAND    318; K    1; EIG -2.3028778E-01 AU
 BOTTOM OF VIRTUAL BANDS - BAND    319; K    1; EIG  2.3251481E-03 AU
 INDIRECT ENERGY BAND GAP:   6.3200 eV
 TTTTTTTTTTTTTTTTTTTTTTTTTTTTTT PDIG        TELAPSE     2106.41 TCPU     1301.41
 CHARGE NORMALIZATION FACTOR   1.00000000
 TOTAL ATOMIC CHARGES:
   0.8700730   0.8700730   0.8700730   0.8700730   0.8700907   0.8702932
   0.8700907   0.8702932   0.8700907   0.8702932   0.8700907   0.8702932
   0.8731184   0.8731184   0.8731184   0.8731184   0.8729294   0.8727435
   0.8729294   0.8727435   0.8729294   0.8727435   0.8729294   0.8727435
   0.8704740   0.8704740   0.8704740   0.8704740   0.8706587   0.8709600
   0.8706587   0.8709600   0.8706587   0.8709600   0.8706587   0.8709600
   0.8741297   0.8741297   0.8741297   0.8741297   0.8742740   0.8740798
   0.8742740   0.8740798   0.8742740   0.8740798   0.8742740   0.8740798
   0.8737597   0.8737597   0.8737597   0.8737597   0.8738166   0.8735323
   0.8738166   0.8735323   0.8738166   0.8735323   0.8738166   0.8735323
  18.7783138  18.7783138  18.7778399  18.7793266  18.7778399  18.7793266
   5.6284101   5.6284101   5.6284101   5.6284101   5.6280933   5.6278563
   5.6280933   5.6278563   5.6280933   5.6278563   5.6280933   5.6278563
   6.0561265   6.0561265   6.0561265   6.0561265   6.0566560   6.0569701
   6.0566560   6.0569701   6.0566560   6.0569701   6.0566560   6.0569701
   6.2842098   6.2842098   6.2842098   6.2842098   6.2837797   6.2842447
   6.2837797   6.2842447   6.2837797   6.2842447   6.2837797   6.2842447
   7.6140850   7.6140850   7.6140850   7.6140850   7.6137572   7.6140139
   7.6137572   7.6140139   7.6137572   7.6140139   7.6137572   7.6140139
   6.0351726   6.0351726   6.0351726   6.0351726   6.0344438   6.0341748
   6.0344438   6.0341748   6.0344438   6.0341748   6.0344438   6.0341748
   7.6316917   7.6316917   7.6316917   7.6316917   7.6317655   7.6318760
   7.6317655   7.6318760   7.6317655   7.6318760   7.6317655   7.6318760
 TTTTTTTTTTTTTTTTTTTTTTTTTTTTTT MOQGAD      TELAPSE     2106.43 TCPU     1301.43
 TTTTTTTTTTTTTTTTTTTTTTTTTTTTTT SHELLXN     TELAPSE     2193.33 TCPU     1342.41
 TTTTTTTTTTTTTTTTTTTTTTTTTTTTTT MONMO3      TELAPSE     2198.44 TCPU     1347.52
 NUMERICALLY INTEGRATED DENSITY    635.9998725882
 TTTTTTTTTTTTTTTTTTTTTTTTTTTTTT NUMDFT      TELAPSE     2204.74 TCPU     1353.82
 CYC   3 ETOT(AU) -4.541753934413E+03 DETOT -3.97E-01 tst  4.66E-04 PX  7.23E-02
 TTTTTTTTTTTTTTTTTTTTTTTTTTTTTT DIIS        TELAPSE     2204.94 TCPU     1354.02
 DIIS TEST: 0.44612E+00 AT SCF   CYCLE   3 - DIIS ACTIVE - HISTORY:     3 CYCLES
 TTTTTTTTTTTTTTTTTTTTTTTTTTTTTT FDIK        TELAPSE     2208.25 TCPU     1356.45
 INSULATING STATE
 TOP OF VALENCE BANDS -    BAND    318; K    5; EIG -2.3538923E-01 AU
 TOP OF VALENCE BANDS -    BAND    318; K    1; EIG -2.3573044E-01 AU
 BOTTOM OF VIRTUAL BANDS - BAND    319; K    1; EIG -9.3349594E-04 AU
 INDIRECT ENERGY BAND GAP:   6.3799 eV
 TTTTTTTTTTTTTTTTTTTTTTTTTTTTTT PDIG        TELAPSE     2208.65 TCPU     1356.84
 CHARGE NORMALIZATION FACTOR   1.00000000
 TOTAL ATOMIC CHARGES:
   0.8641815   0.8641815   0.8641815   0.8641815   0.8642680   0.8642148
   0.8642680   0.8642148   0.8642680   0.8642148   0.8642680   0.8642148
   0.8681161   0.8681161   0.8681161   0.8681161   0.8681867   0.8682902
   0.8681867   0.8682902   0.8681867   0.8682902   0.8681867   0.8682902
   0.8593460   0.8593460   0.8593460   0.8593460   0.8593550   0.8593628
   0.8593550   0.8593628   0.8593550   0.8593628   0.8593550   0.8593628
   0.8594436   0.8594436   0.8594436   0.8594436   0.8594839   0.8595163
   0.8594839   0.8595163   0.8594839   0.8595163   0.8594839   0.8595163
   0.8596853   0.8596853   0.8596853   0.8596853   0.8597198   0.8596431
   0.8597198   0.8596431   0.8597198   0.8596431   0.8597198   0.8596431
  18.7851061  18.7851061  18.7850683  18.7851406  18.7850683  18.7851406
   5.6641558   5.6641558   5.6641558   5.6641558   5.6639747   5.6639232
   5.6639747   5.6639232   5.6639747   5.6639232   5.6639747   5.6639232
   6.0598615   6.0598615   6.0598615   6.0598615   6.0600698   6.0599256
   6.0600698   6.0599256   6.0600698   6.0599256   6.0600698   6.0599256
   6.3280247   6.3280247   6.3280247   6.3280247   6.3280470   6.3280259
   6.3280470   6.3280259   6.3280470   6.3280259   6.3280470   6.3280259
   7.5980982   7.5980982   7.5980982   7.5980982   7.5979376   7.5981679
   7.5979376   7.5981679   7.5979376   7.5981679   7.5979376   7.5981679
   6.0376860   6.0376860   6.0376860   6.0376860   6.0377218   6.0376431
   6.0377218   6.0376431   6.0377218   6.0376431   6.0377218   6.0376431
   7.6087270   7.6087270   7.6087270   7.6087270   7.6086900   7.6088495
   7.6086900   7.6088495   7.6086900   7.6088495   7.6086900   7.6088495
 TTTTTTTTTTTTTTTTTTTTTTTTTTTTTT MOQGAD      TELAPSE     2208.66 TCPU     1356.86
 TTTTTTTTTTTTTTTTTTTTTTTTTTTTTT SHELLXN     TELAPSE     2267.28 TCPU     1397.82
 TTTTTTTTTTTTTTTTTTTTTTTTTTTTTT MONMO3      TELAPSE     2273.82 TCPU     1404.36
 NUMERICALLY INTEGRATED DENSITY    635.9998729354
 TTTTTTTTTTTTTTTTTTTTTTTTTTTTTT NUMDFT      TELAPSE     2280.09 TCPU     1410.63
 CYC   4 ETOT(AU) -4.541813609301E+03 DETOT -5.97E-02 tst  5.23E-05 PX  3.10E-02
 TTTTTTTTTTTTTTTTTTTTTTTTTTTTTT DIIS        TELAPSE     2280.26 TCPU     1410.80
 DIIS TEST: 0.20205E-01 AT SCF   CYCLE   4 - DIIS ACTIVE - HISTORY:     4 CYCLES
 TTTTTTTTTTTTTTTTTTTTTTTTTTTTTT FDIK        TELAPSE     2283.07 TCPU     1412.77
 INSULATING STATE
 TOP OF VALENCE BANDS -    BAND    318; K    5; EIG -2.3629432E-01 AU
 TOP OF VALENCE BANDS -    BAND    318; K    1; EIG -2.3664024E-01 AU
 BOTTOM OF VIRTUAL BANDS - BAND    319; K    1; EIG -1.4449447E-03 AU
 INDIRECT ENERGY BAND GAP:   6.3906 eV
 TTTTTTTTTTTTTTTTTTTTTTTTTTTTTT PDIG        TELAPSE     2283.42 TCPU     1413.13
 CHARGE NORMALIZATION FACTOR   1.00000000
 TOTAL ATOMIC CHARGES:
   0.8639195   0.8639195   0.8639195   0.8639195   0.8639484   0.8639172
   0.8639484   0.8639172   0.8639484   0.8639172   0.8639484   0.8639172
   0.8680800   0.8680800   0.8680800   0.8680800   0.8680690   0.8680454
   0.8680690   0.8680454   0.8680690   0.8680454   0.8680690   0.8680454
   0.8609375   0.8609375   0.8609375   0.8609375   0.8609058   0.8609507
   0.8609058   0.8609507   0.8609058   0.8609507   0.8609058   0.8609507
   0.8620029   0.8620029   0.8620029   0.8620029   0.8619847   0.8620190
   0.8619847   0.8620190   0.8619847   0.8620190   0.8619847   0.8620190
   0.8618267   0.8618267   0.8618267   0.8618267   0.8618059   0.8618166
   0.8618059   0.8618166   0.8618059   0.8618166   0.8618059   0.8618166
  18.7715217  18.7715217  18.7714115  18.7714524  18.7714115  18.7714524
   5.6724443   5.6724443   5.6724443   5.6724443   5.6725934   5.6724037
   5.6725934   5.6724037   5.6725934   5.6724037   5.6725934   5.6724037
   6.0639306   6.0639306   6.0639306   6.0639306   6.0638311   6.0639913
   6.0638311   6.0639913   6.0638311   6.0639913   6.0638311   6.0639913
   6.3209568   6.3209568   6.3209568   6.3209568   6.3209774   6.3209468
   6.3209774   6.3209468   6.3209774   6.3209468   6.3209774   6.3209468
   7.5919451   7.5919451   7.5919451   7.5919451   7.5919292   7.5918422
   7.5919292   7.5918422   7.5919292   7.5918422   7.5919292   7.5918422
   6.0417769   6.0417769   6.0417769   6.0417769   6.0417649   6.0418734
   6.0417649   6.0418734   6.0417649   6.0418734   6.0417649   6.0418734
   7.6064525   7.6064525   7.6064525   7.6064525   7.6065074   7.6064107
   7.6065074   7.6064107   7.6065074   7.6064107   7.6065074   7.6064107
 TTTTTTTTTTTTTTTTTTTTTTTTTTTTTT MOQGAD      TELAPSE     2283.44 TCPU     1413.14
 TTTTTTTTTTTTTTTTTTTTTTTTTTTTTT SHELLXN     TELAPSE     2337.68 TCPU     1454.10
 TTTTTTTTTTTTTTTTTTTTTTTTTTTTTT MONMO3      TELAPSE     2354.51 TCPU     1470.93
 NUMERICALLY INTEGRATED DENSITY    635.9998728171
 TTTTTTTTTTTTTTTTTTTTTTTTTTTTTT NUMDFT      TELAPSE     2360.68 TCPU     1477.10
 CYC   5 ETOT(AU) -4.541815889775E+03 DETOT -2.28E-03 tst  3.06E-06 PX  7.22E-03
 TTTTTTTTTTTTTTTTTTTTTTTTTTTTTT DIIS        TELAPSE     2361.55 TCPU     1477.97
 DIIS TEST: 0.39809E-02 AT SCF   CYCLE   5 - DIIS ACTIVE - HISTORY:     5 CYCLES
 TTTTTTTTTTTTTTTTTTTTTTTTTTTTTT FDIK        TELAPSE     2365.12 TCPU     1480.76
 INSULATING STATE
 TOP OF VALENCE BANDS -    BAND    318; K    5; EIG -2.3658480E-01 AU
 TOP OF VALENCE BANDS -    BAND    318; K    1; EIG -2.3692778E-01 AU
 BOTTOM OF VIRTUAL BANDS - BAND    319; K    1; EIG -1.8795343E-03 AU
 INDIRECT ENERGY BAND GAP:   6.3867 eV
 TTTTTTTTTTTTTTTTTTTTTTTTTTTTTT PDIG        TELAPSE     2365.47 TCPU     1481.12
 CHARGE NORMALIZATION FACTOR   1.00000000
 TOTAL ATOMIC CHARGES:
   0.8628795   0.8628795   0.8628795   0.8628795   0.8628705   0.8628758
   0.8628705   0.8628758   0.8628705   0.8628758   0.8628705   0.8628758
   0.8671632   0.8671632   0.8671632   0.8671632   0.8671727   0.8671661
   0.8671727   0.8671661   0.8671727   0.8671661   0.8671727   0.8671661
   0.8629371   0.8629371   0.8629371   0.8629371   0.8629373   0.8629237
   0.8629373   0.8629237   0.8629373   0.8629237   0.8629373   0.8629237
   0.8622445   0.8622445   0.8622445   0.8622445   0.8622502   0.8622340
   0.8622502   0.8622340   0.8622502   0.8622340   0.8622502   0.8622340
   0.8622455   0.8622455   0.8622455   0.8622455   0.8622655   0.8622384
   0.8622655   0.8622384   0.8622655   0.8622384   0.8622655   0.8622384
  18.7683325  18.7683325  18.7683860  18.7683926  18.7683860  18.7683926
   5.6619480   5.6619480   5.6619480   5.6619480   5.6618513   5.6619635
   5.6618513   5.6619635   5.6618513   5.6619635   5.6618513   5.6619635
   6.0624822   6.0624822   6.0624822   6.0624822   6.0626357   6.0624875
   6.0626357   6.0624875   6.0626357   6.0624875   6.0626357   6.0624875
   6.3183497   6.3183497   6.3183497   6.3183497   6.3183417   6.3183817
   6.3183417   6.3183817   6.3183417   6.3183817   6.3183417   6.3183817
   7.6013903   7.6013903   7.6013903   7.6013903   7.6013695   7.6014546
   7.6013695   7.6014546   7.6013695   7.6014546   7.6013695   7.6014546
   6.0402120   6.0402120   6.0402120   6.0402120   6.0401550   6.0401312
   6.0401550   6.0401312   6.0401550   6.0401312   6.0401550   6.0401312
   7.6139690   7.6139690   7.6139690   7.6139690   7.6139273   7.6139905
   7.6139273   7.6139905   7.6139273   7.6139905   7.6139273   7.6139905
 TTTTTTTTTTTTTTTTTTTTTTTTTTTTTT MOQGAD      TELAPSE     2365.49 TCPU     1481.13
 TTTTTTTTTTTTTTTTTTTTTTTTTTTTTT SHELLXN     TELAPSE     2425.39 TCPU     1522.15
 TTTTTTTTTTTTTTTTTTTTTTTTTTTTTT MONMO3      TELAPSE     2430.51 TCPU     1527.28
 NUMERICALLY INTEGRATED DENSITY    635.9998729742
 TTTTTTTTTTTTTTTTTTTTTTTTTTTTTT NUMDFT      TELAPSE     2436.80 TCPU     1533.56
 CYC   6 ETOT(AU) -4.541816240332E+03 DETOT -3.51E-04 tst  8.46E-07 PX  2.65E-03
 TTTTTTTTTTTTTTTTTTTTTTTTTTTTTT DIIS        TELAPSE     2437.78 TCPU     1534.55
 DIIS TEST: 0.16174E-02 AT SCF   CYCLE   6 - DIIS ACTIVE - HISTORY:     6 CYCLES
 TTTTTTTTTTTTTTTTTTTTTTTTTTTTTT FDIK        TELAPSE     2440.63 TCPU     1536.60
 INSULATING STATE
 TOP OF VALENCE BANDS -    BAND    318; K    5; EIG -2.3660364E-01 AU
 TOP OF VALENCE BANDS -    BAND    318; K    1; EIG -2.3694776E-01 AU
 BOTTOM OF VIRTUAL BANDS - BAND    319; K    1; EIG -1.9280957E-03 AU
 INDIRECT ENERGY BAND GAP:   6.3858 eV
 TTTTTTTTTTTTTTTTTTTTTTTTTTTTTT PDIG        TELAPSE     2440.98 TCPU     1536.96
 CHARGE NORMALIZATION FACTOR   1.00000000
 TOTAL ATOMIC CHARGES:
   0.8631307   0.8631307   0.8631307   0.8631307   0.8631324   0.8631293
   0.8631324   0.8631293   0.8631324   0.8631293   0.8631324   0.8631293
   0.8674139   0.8674139   0.8674139   0.8674139   0.8674156   0.8674148
   0.8674156   0.8674148   0.8674156   0.8674148   0.8674156   0.8674148
   0.8625904   0.8625904   0.8625904   0.8625904   0.8625876   0.8625866
   0.8625876   0.8625866   0.8625876   0.8625866   0.8625876   0.8625866
   0.8617820   0.8617820   0.8617820   0.8617820   0.8617791   0.8617850
   0.8617791   0.8617850   0.8617791   0.8617850   0.8617791   0.8617850
   0.8616646   0.8616646   0.8616646   0.8616646   0.8616645   0.8616637
   0.8616645   0.8616637   0.8616645   0.8616637   0.8616645   0.8616637
  18.7700593  18.7700593  18.7700619  18.7700478  18.7700619  18.7700478
   5.6681085   5.6681085   5.6681085   5.6681085   5.6681191   5.6680855
   5.6681191   5.6680855   5.6681191   5.6680855   5.6681191   5.6680855
   6.0632105   6.0632105   6.0632105   6.0632105   6.0632042   6.0632095
   6.0632042   6.0632095   6.0632042   6.0632095   6.0632042   6.0632095
   6.3202347   6.3202347   6.3202347   6.3202347   6.3202413   6.3202420
   6.3202413   6.3202420   6.3202413   6.3202420   6.3202413   6.3202420
   7.5959205   7.5959205   7.5959205   7.5959205   7.5959171   7.5959134
   7.5959171   7.5959134   7.5959171   7.5959134   7.5959171   7.5959134
   6.0412054   6.0412054   6.0412054   6.0412054   6.0411880   6.0412272
   6.0411880   6.0412272   6.0411880   6.0412272   6.0411880   6.0412272
   7.6097061   7.6097061   7.6097061   7.6097061   7.6097251   7.6097170
   7.6097251   7.6097170   7.6097251   7.6097170   7.6097251   7.6097170
 TTTTTTTTTTTTTTTTTTTTTTTTTTTTTT MOQGAD      TELAPSE     2441.00 TCPU     1536.97
 TTTTTTTTTTTTTTTTTTTTTTTTTTTTTT SHELLXN     TELAPSE     2502.84 TCPU     1577.98
 TTTTTTTTTTTTTTTTTTTTTTTTTTTTTT MONMO3      TELAPSE     2509.66 TCPU     1584.80
 NUMERICALLY INTEGRATED DENSITY    635.9998728413
 TTTTTTTTTTTTTTTTTTTTTTTTTTTTTT NUMDFT      TELAPSE     2515.95 TCPU     1591.09
 CYC   7 ETOT(AU) -4.541816412269E+03 DETOT -1.72E-04 tst  2.34E-07 PX  9.95E-04
 TTTTTTTTTTTTTTTTTTTTTTTTTTTTTT DIIS        TELAPSE     2516.33 TCPU     1591.47
 DIIS TEST: 0.61377E-04 AT SCF   CYCLE   7 - DIIS ACTIVE - HISTORY:     7 CYCLES
 TTTTTTTTTTTTTTTTTTTTTTTTTTTTTT FDIK        TELAPSE     2520.08 TCPU     1594.20
 INSULATING STATE
 TOP OF VALENCE BANDS -    BAND    318; K    5; EIG -2.3658040E-01 AU
 TOP OF VALENCE BANDS -    BAND    318; K    1; EIG -2.3692481E-01 AU
 BOTTOM OF VIRTUAL BANDS - BAND    319; K    1; EIG -1.8785431E-03 AU
 INDIRECT ENERGY BAND GAP:   6.3866 eV
 TTTTTTTTTTTTTTTTTTTTTTTTTTTTTT PDIG        TELAPSE     2520.46 TCPU     1594.58
 CHARGE NORMALIZATION FACTOR   1.00000000
 TOTAL ATOMIC CHARGES:
   0.8631445   0.8631445   0.8631445   0.8631445   0.8631438   0.8631435
   0.8631438   0.8631435   0.8631438   0.8631435   0.8631438   0.8631435
   0.8674999   0.8674999   0.8674999   0.8674999   0.8674981   0.8675007
   0.8674981   0.8675007   0.8674981   0.8675007   0.8674981   0.8675007
   0.8623555   0.8623555   0.8623555   0.8623555   0.8623547   0.8623582
   0.8623547   0.8623582   0.8623547   0.8623582   0.8623547   0.8623582
   0.8619885   0.8619885   0.8619885   0.8619885   0.8619889   0.8619877
   0.8619889   0.8619877   0.8619889   0.8619877   0.8619889   0.8619877
   0.8618511   0.8618511   0.8618511   0.8618511   0.8618516   0.8618521
   0.8618516   0.8618521   0.8618516   0.8618521   0.8618516   0.8618521
  18.7698806  18.7698806  18.7698761  18.7698858  18.7698761  18.7698858
   5.6668888   5.6668888   5.6668888   5.6668888   5.6668780   5.6668976
   5.6668780   5.6668976   5.6668780   5.6668976   5.6668780   5.6668976
   6.0633165   6.0633165   6.0633165   6.0633165   6.0633123   6.0633139
   6.0633123   6.0633139   6.0633123   6.0633139   6.0633123   6.0633139
   6.3200188   6.3200188   6.3200188   6.3200188   6.3200203   6.3200152
   6.3200203   6.3200152   6.3200203   6.3200152   6.3200203   6.3200152
   7.5969317   7.5969317   7.5969317   7.5969317   7.5969389   7.5969442
   7.5969389   7.5969442   7.5969389   7.5969442   7.5969389   7.5969442
   6.0409335   6.0409335   6.0409335   6.0409335   6.0409476   6.0409309
   6.0409476   6.0409309   6.0409476   6.0409309   6.0409476   6.0409309
   7.6101337   7.6101337   7.6101337   7.6101337   7.6101228   7.6101153
   7.6101228   7.6101153   7.6101228   7.6101153   7.6101228   7.6101153
 TTTTTTTTTTTTTTTTTTTTTTTTTTTTTT MOQGAD      TELAPSE     2520.48 TCPU     1594.60
 TTTTTTTTTTTTTTTTTTTTTTTTTTTTTT SHELLXN     TELAPSE     2587.06 TCPU     1635.57
 TTTTTTTTTTTTTTTTTTTTTTTTTTTTTT MONMO3      TELAPSE     2592.25 TCPU     1640.75
 NUMERICALLY INTEGRATED DENSITY    635.9998728610
 TTTTTTTTTTTTTTTTTTTTTTTTTTTTTT NUMDFT      TELAPSE     2598.54 TCPU     1647.05
 CYC   8 ETOT(AU) -4.541816412269E+03 DETOT -7.98E-10 tst  1.41E-08 PX  1.91E-04
 TTTTTTTTTTTTTTTTTTTTTTTTTTTTTT DIIS        TELAPSE     2599.09 TCPU     1647.59
 DIIS TEST: 0.89250E-05 AT SCF   CYCLE   8 - DIIS ACTIVE - HISTORY:     8 CYCLES
 TTTTTTTTTTTTTTTTTTTTTTTTTTTTTT FDIK        TELAPSE     2602.32 TCPU     1649.70
 INSULATING STATE
 TOP OF VALENCE BANDS -    BAND    318; K    5; EIG -2.3660921E-01 AU
 TOP OF VALENCE BANDS -    BAND    318; K    1; EIG -2.3695342E-01 AU
 BOTTOM OF VIRTUAL BANDS - BAND    319; K    1; EIG -1.9140970E-03 AU
 INDIRECT ENERGY BAND GAP:   6.3864 eV
 TTTTTTTTTTTTTTTTTTTTTTTTTTTTTT PDIG        TELAPSE     2602.70 TCPU     1650.07
 CHARGE NORMALIZATION FACTOR   1.00000000
 TOTAL ATOMIC CHARGES:
   0.8631224   0.8631224   0.8631224   0.8631224   0.8631229   0.8631226
   0.8631229   0.8631226   0.8631229   0.8631226   0.8631229   0.8631226
   0.8674261   0.8674261   0.8674261   0.8674261   0.8674266   0.8674250
   0.8674266   0.8674250   0.8674266   0.8674250   0.8674266   0.8674250
   0.8625307   0.8625307   0.8625307   0.8625307   0.8625302   0.8625298
   0.8625302   0.8625298   0.8625302   0.8625298   0.8625302   0.8625298
   0.8619003   0.8619003   0.8619003   0.8619003   0.8619000   0.8619013
   0.8619000   0.8619013   0.8619000   0.8619013   0.8619000   0.8619013
   0.8617829   0.8617829   0.8617829   0.8617829   0.8617825   0.8617816
   0.8617825   0.8617816   0.8617825   0.8617816   0.8617825   0.8617816
  18.7697178  18.7697178  18.7697177  18.7697149  18.7697177  18.7697149
   5.6672815   5.6672815   5.6672815   5.6672815   5.6672885   5.6672749
   5.6672885   5.6672749   5.6672885   5.6672749   5.6672885   5.6672749
   6.0630602   6.0630602   6.0630602   6.0630602   6.0630630   6.0630557
   6.0630630   6.0630557   6.0630630   6.0630557   6.0630630   6.0630557
   6.3199371   6.3199371   6.3199371   6.3199371   6.3199360   6.3199393
   6.3199360   6.3199393   6.3199360   6.3199393   6.3199360   6.3199393
   7.5966707   7.5966707   7.5966707   7.5966707   7.5966649   7.5966588
   7.5966649   7.5966588   7.5966649   7.5966588   7.5966649   7.5966588
   6.0410162   6.0410162   6.0410162   6.0410162   6.0410093   6.0410251
   6.0410093   6.0410251   6.0410093   6.0410251   6.0410093   6.0410251
   7.6104124   7.6104124   7.6104124   7.6104124   7.6104193   7.6104269
   7.6104193   7.6104269   7.6104193   7.6104269   7.6104193   7.6104269
 TTTTTTTTTTTTTTTTTTTTTTTTTTTTTT MOQGAD      TELAPSE     2602.72 TCPU     1650.09
 TTTTTTTTTTTTTTTTTTTTTTTTTTTTTT SHELLXN     TELAPSE     2643.68 TCPU     1691.05
 +++ ENERGIES IN A.U. +++
 ::: EXT EL-POLE                                  -5.6151776119846E+03
 ::: EXT EL-SPHEROPOLE                             4.5172292640649E+01
 ::: BIELET ZONE E-E                               9.3092689272488E+03
 ::: TOTAL E-E                                     3.7392636079049E+03
 ::: TOTAL E-N + N-E                              -1.3017590638495E+04
 ::: TOTAL N-N                                     1.0780336759547E+03
 ::: KINETIC ENERGY                                4.0849579586736E+03
 ::: PSEUDO TOTAL   ENERGY                        -4.1153353959615E+03
 ::: VIRIAL COEFFICIENT                            9.9629556700302E-01
 TTTTTTTTTTTTTTTTTTTTTTTTTTTTTT MONMO3      TELAPSE     2648.85 TCPU     1696.22
 NUMERICALLY INTEGRATED DENSITY    635.9998728597
 TTTTTTTTTTTTTTTTTTTTTTTTTTTTTT NUMDFT      TELAPSE     2654.99 TCPU     1702.36
 CYC   9 ETOT(AU) -4.541816416114E+03 DETOT -3.84E-06 tst  2.17E-09 PX  1.91E-04

 == SCF ENDED - CONVERGENCE ON ENERGY      E(AU) -4.5418164161142E+03 CYCLES   9


 ENERGY EXPRESSION=HARTREE+FOCK EXCH*0.27000+(M06        EXCH)*0.73000+M06        CORR


 TOTAL ENERGY(DFT)(AU)(  9) -4.5418164161142E+03 DE-3.8E-06 tester 2.2E-09
 TTTTTTTTTTTTTTTTTTTTTTTTTTTTTT EDFT        TELAPSE     2655.02 TCPU     1702.39

 *******************************************************************************
 *                             FORCE CALCULATION                               *
 *******************************************************************************

 TTTTTTTTTTTTTTTTTTTTTTTTTTTTTT NUMDFG      TELAPSE     2707.41 TCPU     1754.77
 INFORMATION **** EXCPOG **** EXCH. BIPO BUFFER LENGTH (WORDS) =    16000000
 WARNING **** EXCPOG **** EXCH. BIPO BUFFER TOO SMALL - TO AVOID I/O SET EXCHSIZE =     8764326
 WARNING **** GENPOG **** COULOMB BIPO BUFFER TOO SMALL - TO AVOID I/O SET BIPOSIZE =     6970800
 INFORMATION **** GENPOG **** BIPO BUFFER LENGTH (WORDS) =     4000000
 TTTTTTTTTTTTTTTTTTTTTTTTTTTTTT SHELXG      TELAPSE     3035.17 TCPU     2003.32


 D3 DISPERSION ENERGY (AU)       -8.4042783293027E-02
 TOTAL ENERGY + DISP (AU)        -4.5419004588975E+03

 CARTESIAN FORCES IN HARTREE/BOHR (ANALYTICAL)
   ATOM                     X                   Y                   Z
   1   1             3.303988174025E-06  1.455729470567E-05 -1.178533475010E-05
   2   1            -3.303988173581E-06 -1.455729470567E-05 -1.178533475399E-05
   3   1             3.303988172873E-06 -1.455729470345E-05  1.178533475343E-05
   4   1            -3.303988174289E-06  1.455729470656E-05  1.178533475088E-05
   5   1            -1.210419784248E-05  3.620320856795E-06  1.437632397661E-05
   6   1             1.426345388023E-05 -1.250806416997E-05  4.027376766330E-06
   7   1             1.210419784092E-05 -3.620320857378E-06  1.437632397394E-05
   8   1            -1.426345388333E-05 -1.250806415798E-05 -4.027376766386E-06
   9   1            -1.210419784037E-05 -3.620320860195E-06 -1.437632397350E-05
  10   1            -1.426345388023E-05  1.250806417263E-05  4.027376765872E-06
  11   1             1.210419784003E-05  3.620320855796E-06 -1.437632397749E-05
  12   1             1.426345388111E-05  1.250806416320E-05 -4.027376764956E-06
  13   1             1.768327082874E-06  7.338166061022E-06 -4.798267239647E-06
  14   1            -1.768327083762E-06 -7.338166065907E-06 -4.798267241257E-06
  15   1             1.768327083207E-06 -7.338166063686E-06  4.798267241313E-06
  16   1            -1.768327078100E-06  7.338166061022E-06  4.798267236428E-06
  17   1            -5.192429601508E-06  2.544735719479E-06  7.640716107815E-06
  18   1             6.264685656010E-06 -4.890041203576E-06  1.415287629758E-06
  19   1             5.192429601786E-06 -2.544735715926E-06  7.640716106927E-06
  20   1            -6.264685654678E-06 -4.890041203909E-06 -1.415287624540E-06
  21   1            -5.192429603063E-06 -2.544735720478E-06 -7.640716109591E-06
  22   1            -6.264685652457E-06  4.890041203243E-06  1.415287623430E-06
  23   1             5.192429608558E-06  2.544735718257E-06 -7.640716113588E-06
  24   1             6.264685650237E-06  4.890041199912E-06 -1.415287619988E-06
  25   1             3.222005724446E-07  1.134824706117E-05 -1.249928089275E-05
  26   1            -3.222005751091E-07 -1.134824705940E-05 -1.249928089320E-05
  27   1             3.222005757753E-07 -1.134824706073E-05  1.249928089297E-05
  28   1            -3.222005759973E-07  1.134824705784E-05  1.249928089098E-05
  29   1            -1.178923579670E-05  6.423994409754E-07  1.124624473992E-05
  30   1             1.125529553048E-05 -1.210612484837E-05  1.563209808264E-07
  31   1             1.178923579626E-05 -6.423994378668E-07  1.124624474280E-05
  32   1            -1.125529553159E-05 -1.210612484703E-05 -1.563209803823E-07
  33   1            -1.178923579981E-05 -6.423994372007E-07 -1.124624474214E-05
  34   1            -1.125529553025E-05  1.210612484304E-05  1.563209810485E-07
  35   1             1.178923579426E-05  6.423994383109E-07 -1.124624474080E-05
  36   1             1.125529553203E-05  1.210612484615E-05 -1.563209808264E-07
  37   1             3.292885894179E-06 -1.452889116393E-05  1.288828316399E-05
  38   1            -3.292885892292E-06  1.452889116305E-05  1.288828316406E-05
  39   1             3.292885890849E-06  1.452889116260E-05 -1.288828316375E-05
  40   1            -3.292885891404E-06 -1.452889116127E-05 -1.288828316418E-05
  41   1             1.271128098353E-05  3.941392338946E-06 -1.501082037736E-05
  42   1            -1.455743799728E-05  1.290398627460E-05  3.442072976201E-06
  43   1            -1.271128098405E-05 -3.941392336504E-06 -1.501082037425E-05
  44   1             1.455743799905E-05  1.290398627056E-05 -3.442072980753E-06
  45   1             1.271128098129E-05 -3.941392338502E-06  1.501082037692E-05
  46   1             1.455743799683E-05 -1.290398627322E-05  3.442072976312E-06
  47   1            -1.271128098386E-05  3.941392336726E-06  1.501082037825E-05
  48   1            -1.455743799683E-05 -1.290398627321E-05 -3.442072979309E-06
  49   1             3.253783758939E-05  3.633329116237E-06  3.468087841796E-06
  50   1            -3.253783758839E-05 -3.633329115349E-06  3.468087842184E-06
  51   1             3.253783758939E-05 -3.633329115793E-06 -3.468087842684E-06
  52   1            -3.253783758761E-05  3.633329112240E-06 -3.468087840630E-06
  53   1             2.267078357709E-06  3.335827646744E-05  4.111543201013E-06
  54   1             4.239314316035E-06  1.627750060462E-06  3.382935043783E-05
  55   1            -2.267078359541E-06 -3.335827646600E-05  4.111543200569E-06
  56   1            -4.239314316923E-06  1.627750060296E-06 -3.382935043517E-05
  57   1             2.267078358098E-06 -3.335827646711E-05 -4.111543200569E-06
  58   1            -4.239314318255E-06 -1.627750058686E-06  3.382935043650E-05
  59   1            -2.267078360707E-06  3.335827646478E-05 -4.111543202345E-06
  60   1             4.239314317811E-06 -1.627750061461E-06 -3.382935043561E-05
  61 230            -1.287858708565E-14 -1.776356839400E-15  2.404417320179E-05
  62 230            -7.902532794812E-15  1.926236947725E-14 -2.404417317114E-05
  63 230             2.421911381156E-05 -1.396105453466E-14  3.771982726164E-14
  64 230            -2.277691923958E-14  2.255666555007E-05  9.547918011776E-15
  65 230            -2.421911384376E-05  3.689756833403E-14  1.787459069647E-14
  66 230            -4.030109579389E-14 -2.255666549211E-05 -5.995204332976E-15
  67   6            -7.105066585794E-05  4.255218075677E-05  3.436926683253E-06
  68   6             7.105066579616E-05 -4.255218072746E-05  3.436926660161E-06
  69   6            -7.105066583105E-05 -4.255218077809E-05 -3.436926630629E-06
  70   6             7.105066575984E-05  4.255218075766E-05 -3.436926615530E-06
  71   6             5.353185377199E-06 -7.264857252862E-05  4.373802970647E-05
  72   6             4.109954933451E-05  5.867541332971E-06 -7.378882970346E-05
  73   6            -5.353185408064E-06  7.264857254875E-05  4.373802971891E-05
  74   6            -4.109954933362E-05  5.867541309601E-06  7.378882968717E-05
  75   6             5.353185374313E-06  7.264857253118E-05 -4.373802971092E-05
  76   6            -4.109954934250E-05 -5.867541310933E-06 -7.378882969039E-05
  77   6            -5.353185393908E-06 -7.264857253055E-05 -4.373802970115E-05
  78   6             4.109954934162E-05 -5.867541315263E-06  7.378882968156E-05
  79   6             2.905401092779E-05  8.978906793189E-06 -2.389723327667E-06
  80   6            -2.905401094466E-05 -8.978906789636E-06 -2.389723298357E-06
  81   6             2.905401090825E-05 -8.978906780754E-06  2.389723317897E-06
  82   6            -2.905401094644E-05  8.978906786083E-06  2.389723327667E-06
  83   6            -1.830545120818E-06  2.807897919865E-05  9.524229323432E-06
  84   6             1.123494887167E-05  2.141539873435E-06  2.510785249088E-05
  85   6             1.830545142134E-06 -2.807897918800E-05  9.524229303892E-06
  86   6            -1.123494885213E-05  2.141539866329E-06 -2.510785246734E-05
  87   6            -1.830545128811E-06 -2.807897918711E-05 -9.524229321656E-06
  88   6            -1.123494885746E-05 -2.141539867218E-06  2.510785246468E-05
  89   6             1.830545143910E-06  2.807897916757E-05 -9.524229318103E-06
  90   6             1.123494885569E-05 -2.141539862777E-06 -2.510785246779E-05
  91   6            -4.604451242951E-05 -5.613055051867E-05 -4.542068050806E-05
  92   6             4.604451242063E-05  5.613055051867E-05 -4.542068051805E-05
  93   6            -4.604451242862E-05  5.613055052223E-05  4.542068052160E-05
  94   6             4.604451242685E-05 -5.613055052578E-05  4.542068052915E-05
  95   6            -4.455302185602E-05 -4.800576749719E-05 -5.538113999570E-05
  96   6            -5.585148407761E-05 -4.488129689517E-05 -4.548343097133E-05
  97   6             4.455302184825E-05  4.800576749719E-05 -5.538113998149E-05
  98   6             5.585148406873E-05 -4.488129688873E-05  4.548343096511E-05
  99   6            -4.455302184581E-05  4.800576749764E-05  5.538113998327E-05
 100   6             5.585148408116E-05  4.488129689695E-05 -4.548343096689E-05
 101   6             4.455302184447E-05 -4.800576749986E-05  5.538113999570E-05
 102   6            -5.585148407405E-05  4.488129688873E-05  4.548343096333E-05
 103   7             3.007576491920E-05 -4.976076370955E-05 -3.013442624167E-05
 104   7            -3.007576486380E-05  4.976076367669E-05 -3.013442621058E-05
 105   7             3.007576489511E-05  4.976076371666E-05  3.013442615973E-05
 106   7            -3.007576486114E-05 -4.976076368290E-05  3.013442618438E-05
 107   7            -3.124835284263E-05  3.028083780154E-05 -5.211623567636E-05
 108   7            -5.147568914765E-05 -3.110483455626E-05  2.887468288160E-05
 109   7             3.124835287416E-05 -3.028083784551E-05 -5.211623571189E-05
 110   7             5.147568914676E-05 -3.110483453583E-05 -2.887468289425E-05
 111   7            -3.124835285262E-05 -3.028083783119E-05  5.211623569590E-05
 112   7             5.147568916097E-05  3.110483453916E-05  2.887468289281E-05
 113   7             3.124835286927E-05  3.028083783529E-05  5.211623569235E-05
 114   7            -5.147568916453E-05  3.110483453606E-05 -2.887468287938E-05
 115   6            -1.177758800708E-05  2.766980466973E-06  2.510601018191E-06
 116   6             1.177758802129E-05 -2.766980490065E-06  2.510601021299E-06
 117   6            -1.177758802129E-05 -2.766980466973E-06 -2.510601035066E-06
 118   6             1.177758804882E-05  2.766980481184E-06 -2.510601042616E-06
 119   6             3.216039559106E-06 -1.209473523822E-05  3.084435771683E-06
 120   6             2.217656820847E-06 -4.925956145208E-07 -7.813434875104E-06
 121   6            -3.216039575982E-06  1.209473524266E-05  3.084435780565E-06
 122   6            -2.217656819070E-06 -4.925955967572E-07  7.813434862669E-06
 123   6             3.216039577314E-06  1.209473522756E-05 -3.084435775236E-06
 124   6            -2.217656819070E-06  4.925955994217E-07 -7.813434859116E-06
 125   6            -3.216039577314E-06 -1.209473522845E-05 -3.084435778788E-06
 126   6             2.217656840386E-06  4.925955892077E-07  7.813434874215E-06
 127   7             3.197001458366E-05  1.446616615652E-05  3.388479756339E-05
 128   7            -3.197001453303E-05 -1.446616617518E-05  3.388479752298E-05
 129   7             3.197001452859E-05 -1.446616617695E-05 -3.388479761224E-05
 130   7            -3.197001449573E-05  1.446616616807E-05 -3.388479758692E-05
 131   7             3.216756154378E-05  3.307007533460E-05  1.295823002501E-05
 132   7             1.577942534636E-05  3.399568017270E-05  3.192451785772E-05
 133   7            -3.216756148250E-05 -3.307007536124E-05  1.295823007164E-05
 134   7            -1.577942534725E-05  3.399568013229E-05 -3.192451782574E-05
 135   7             3.216756148916E-05 -3.307007531950E-05 -1.295823003167E-05
 136   7            -1.577942532016E-05 -3.399568015627E-05  3.192451783463E-05
 137   7            -3.216756149182E-05  3.307007532660E-05 -1.295823008229E-05
 138   7             1.577942532061E-05 -3.399568016071E-05 -3.192451782086E-05

 RESULTANT FORCE    -6.365567795097E-15 -3.452099717194E-15 -1.444677710793E-14

 ATOMIC PART

 SYMMETRY ALLOWED FORCES (ANALYTICAL) (DIRECTION, FORCE)

    1 -6.1433327E-07    2 -2.8433657E-05    3  2.5259668E-05    4  3.4757459E-05
    5  1.0637423E-05    6 -1.1998014E-05    7 -2.6262672E-05    8  2.8435532E-05
    9  2.4824959E-06   10  8.9093431E-07   11 -1.2383292E-05   12  1.2878526E-05
   13  1.7756848E-05   14  6.1598681E-06   15 -3.7444046E-06   16 -1.1246136E-05
   17  1.1418951E-05   18  1.9440408E-06   19 -1.7011446E-06   20 -2.9413969E-05
   21  1.6504505E-05   22  2.7340861E-05   23  8.2146531E-06   24 -1.5764007E-05
   25 -2.6794941E-05   26  1.9329791E-05   27 -1.2032544E-06   28 -5.6967081E-06
   29  3.5597898E-05   30 -1.5890111E-05   31 -2.7459598E-05   32 -1.7351983E-05
   33  2.3550436E-05   34  3.5684285E-05   35 -1.6801277E-05   36 -2.3383339E-06
   37 -2.9371449E-05   38  2.9263796E-05   39  5.1153755E-05   40  4.0648624E-05
   41 -1.8671735E-05   42  5.0381860E-05   43  3.6047195E-05   44  5.7375431E-05
   45  8.2972820E-06   46  3.4003596E-05   47 -3.4250999E-05   48  3.1899942E-05
   49  1.3514589E-04   50 -8.7143858E-05   51 -4.0302944E-05   52 -3.9564345E-05
   53  1.3511207E-04   54 -9.5170049E-05   55 -1.2588642E-04   56 -9.1729840E-05
   57  6.6421497E-05   58 -2.5940148E-05   59  1.2488852E-05   60  5.3786668E-05
   61  4.5534177E-05   62 -8.8680230E-06   63  3.7120891E-05   64  1.8491887E-05
   65  4.8425689E-05   66  1.8917212E-05   67 -6.4093638E-05   68 -6.5936445E-05
   69 -1.4449736E-04   70 -6.7935519E-05   71 -8.7617868E-05   72 -1.3089790E-04
   73 -3.9852461E-05   74 -8.3231252E-05   75 -1.4245767E-04   76 -1.2698352E-04
   77  1.5976941E-05   78 -2.7838792E-05   79  1.0869144E-05   80 -1.3534383E-04
   81 -1.3682729E-06   82  5.6863849E-05   83  3.0519427E-05   84 -1.1678650E-04
   85  1.9693613E-05   86 -7.7757961E-06   87 -1.2742923E-05   88 -1.4117760E-05
   89  1.7538058E-05   90 -1.2556372E-05   91 -1.2151707E-05   92 -1.0546374E-05
   93  2.4396050E-06   94  1.8915091E-05   95  6.9625475E-05   96  6.5670677E-05
   97  1.6005008E-05   98  2.0423802E-05   99  9.2259951E-05  100  5.7897577E-05
  101  3.7259010E-05  102  7.0392629E-05

 CELL PART

 GRADIENT WITH RESPECT TO THE CELL PARAMETER IN HARTREE/BOHR
ORDER: -D/DA1X, -D/DA1Y, -D/DA1Z
       -D/DA2X, -D/DA2Y, -D/DA2Z
       -D/DA3X, -D/DA3Y, -D/DA3Z
  0.225622569534E-13  0.790227504055E-05  0.766913740335E-05
  0.690326851149E-05  0.342119772590E-13  0.766913703032E-05
  0.690326834984E-05  0.790227515601E-05  0.238665379372E-13

STRESS TENSOR, IN HARTREE/BOHR^3:
ORDER: 11 12 13
       21 22 23
       31 32 33
 -0.136678683781E-07  0.137689277330E-15 -0.182360575436E-15
 -0.148171882306E-15 -0.156458142920E-07  0.804351565901E-16
  0.345661462274E-15 -0.392915122331E-15 -0.151842216646E-07

PRESSURE FROM THE STRESS TENSOR,
IN HARTREE/BOHR^3:  0.14833E-07
PRESSURE IN GIGAPASCAL:  0.4364E-03
CONVERSION FACTOR: 1 HARTREE/BOHR^3= 29421 GIGAPASCAL
WHEN USING VALUES FOR BOHR RADIUS AND HARTREE
FROM IUPAC WEBSITE, APRIL 2009
ENTHALPY: -4.5419002207949E+03

 SYMMETRY ALLOWED FORCES (ANALYTICAL) (DIRECTION, FORCE)

    1  4.1240592E-04    2 -2.2899733E-05    3  5.2394997E-06
 TTTTTTTTTTTTTTTTTTTTTTTTTTTTTT TOTGRA_C    TELAPSE     3065.37 TCPU     2033.52
 *******************************************************************************
 LATTICE PARAMETERS (ANGSTROMS AND DEGREES) - BOHR = 0.5291772083 ANGSTROM
 PRIMITIVE CELL - CENTRING CODE 6/1 VOLUME=  2378.753000 - DENSITY  0.947 g/cm^3
         A              B              C           ALPHA      BETA       GAMMA 
    14.56544463    14.56544463    14.56544463   109.471221 109.471221 109.471221
 *******************************************************************************
 ATOMS IN THE ASYMMETRIC UNIT   36 - ATOMS IN THE UNIT CELL:  138
     ATOM                 X/A                 Y/B                 Z/C    
 *******************************************************************************
      1 T   1 H    -1.286025068564E-01  3.245205526227E-01 -2.361642489461E-01
      2 F   1 H    -4.393151984312E-01  1.075617420897E-01  2.361642489461E-01
      3 F   1 H     1.286025068564E-01 -1.075617420897E-01  4.531230594791E-01
      4 F   1 H     4.393151984312E-01 -3.245205526227E-01 -4.531230594791E-01
      5 T   1 H    -2.361642489461E-01 -1.286025068564E-01  3.245205526227E-01
      6 T   1 H     3.245205526227E-01 -2.361642489461E-01 -1.286025068564E-01
      7 F   1 H    -4.531230594791E-01  4.393151984312E-01 -3.245205526227E-01
      8 F   1 H     1.075617420897E-01  2.361642489461E-01 -4.393151984312E-01
      9 F   1 H     2.361642489461E-01 -4.393151984312E-01  1.075617420897E-01
     10 F   1 H    -1.075617420897E-01  4.531230594791E-01  1.286025068564E-01
     11 F   1 H     4.531230594791E-01  1.286025068564E-01 -1.075617420897E-01
     12 F   1 H    -3.245205526227E-01 -4.531230594791E-01  4.393151984312E-01
     13 T   1 H    -2.341726081797E-01  3.496060818184E-01 -1.106946869910E-01
     14 F   1 H     4.603007688095E-01 -1.234779211887E-01  1.106946869910E-01
     15 F   1 H     2.341726081797E-01  1.234779211887E-01 -4.162213100019E-01
     16 F   1 H    -4.603007688095E-01 -3.496060818184E-01  4.162213100019E-01
     17 T   1 H    -1.106946869910E-01 -2.341726081797E-01  3.496060818184E-01
     18 T   1 H     3.496060818184E-01 -1.106946869910E-01 -2.341726081797E-01
     19 F   1 H     4.162213100019E-01 -4.603007688095E-01 -3.496060818184E-01
     20 F   1 H    -1.234779211887E-01  1.106946869910E-01  4.603007688095E-01
     21 F   1 H     1.106946869910E-01  4.603007688095E-01 -1.234779211887E-01
     22 F   1 H     1.234779211887E-01 -4.162213100019E-01  2.341726081797E-01
     23 F   1 H    -4.162213100019E-01  2.341726081797E-01  1.234779211887E-01
     24 F   1 H    -3.496060818184E-01  4.162213100019E-01 -4.603007688095E-01
     25 T   1 H     4.524374132138E-01  1.008970726212E-01  4.912484264547E-01
     26 F   1 H    -3.903513538335E-01 -3.881101324088E-02 -4.912484264547E-01
     27 F   1 H    -4.524374132138E-01  3.881101324088E-02 -3.515403405926E-01
     28 F   1 H     3.903513538335E-01 -1.008970726212E-01  3.515403405926E-01
     29 T   1 H     4.912484264547E-01  4.524374132138E-01  1.008970726212E-01
     30 T   1 H     1.008970726212E-01  4.912484264547E-01  4.524374132138E-01
     31 F   1 H     3.515403405926E-01  3.903513538335E-01 -1.008970726212E-01
     32 F   1 H    -3.881101324088E-02 -4.912484264547E-01 -3.903513538335E-01
     33 F   1 H    -4.912484264547E-01 -3.903513538335E-01 -3.881101324088E-02
     34 F   1 H     3.881101324088E-02 -3.515403405926E-01 -4.524374132138E-01
     35 F   1 H    -3.515403405926E-01 -4.524374132138E-01  3.881101324088E-02
     36 F   1 H    -1.008970726212E-01  3.515403405926E-01  3.903513538335E-01
     37 T   1 H     4.512718428350E-01  2.287192753862E-01 -4.668491219080E-01
     38 F   1 H    -3.044316027058E-01 -8.187903525699E-02  4.668491219080E-01
     39 F   1 H    -4.512718428350E-01  8.187903525699E-02 -2.225525674488E-01
     40 F   1 H     3.044316027058E-01 -2.287192753862E-01  2.225525674488E-01
     41 T   1 H    -4.668491219080E-01  4.512718428350E-01  2.287192753862E-01
     42 T   1 H     2.287192753862E-01 -4.668491219080E-01  4.512718428350E-01
     43 F   1 H     2.225525674488E-01  3.044316027058E-01 -2.287192753862E-01
     44 F   1 H    -8.187903525699E-02  4.668491219080E-01 -3.044316027058E-01
     45 F   1 H     4.668491219080E-01 -3.044316027058E-01 -8.187903525699E-02
     46 F   1 H     8.187903525699E-02 -2.225525674488E-01 -4.512718428350E-01
     47 F   1 H    -2.225525674488E-01 -4.512718428350E-01  8.187903525699E-02
     48 F   1 H    -2.287192753862E-01  2.225525674488E-01  3.044316027058E-01
     49 T   1 H    -4.835309607737E-01  1.967585963514E-01  4.528595312626E-01
     50 F   1 H    -2.561009349113E-01  6.360950796366E-02 -4.528595312626E-01
     51 F   1 H     4.835309607737E-01 -6.360950796366E-02 -3.197104428749E-01
     52 F   1 H     2.561009349113E-01 -1.967585963514E-01  3.197104428749E-01
     53 T   1 H     4.528595312626E-01 -4.835309607737E-01  1.967585963514E-01
     54 T   1 H     1.967585963514E-01  4.528595312626E-01 -4.835309607737E-01
     55 F   1 H     3.197104428749E-01  2.561009349113E-01 -1.967585963514E-01
     56 F   1 H     6.360950796366E-02 -4.528595312626E-01 -2.561009349113E-01
     57 F   1 H    -4.528595312626E-01 -2.561009349113E-01  6.360950796366E-02
     58 F   1 H    -6.360950796366E-02 -3.197104428749E-01  4.835309607737E-01
     59 F   1 H    -3.197104428749E-01  4.835309607737E-01 -6.360950796366E-02
     60 F   1 H    -1.967585963514E-01  3.197104428749E-01  2.561009349113E-01
     61 T 230 ZN   -2.640536540714E-01  2.359463459286E-01 -5.000000000000E-01
     62 F 230 ZN    2.640536540714E-01 -2.359463459286E-01 -5.000000000000E-01
     63 T 230 ZN   -5.000000000000E-01 -2.640536540714E-01  2.359463459286E-01
     64 T 230 ZN    2.359463459286E-01 -5.000000000000E-01 -2.640536540714E-01
     65 F 230 ZN    5.000000000000E-01  2.640536540714E-01 -2.359463459286E-01
     66 F 230 ZN   -2.359463459286E-01 -5.000000000000E-01  2.640536540714E-01
     67 T   6 C    -3.889076035584E-01  2.452992288799E-01 -3.745434085323E-01
     68 F   6 C    -3.801573625878E-01 -1.436419502607E-02  3.745434085323E-01
     69 F   6 C     3.889076035584E-01  1.436419502607E-02 -3.657931675617E-01
     70 F   6 C     3.801573625878E-01 -2.452992288799E-01  3.657931675617E-01
     71 T   6 C    -3.745434085323E-01 -3.889076035584E-01  2.452992288799E-01
     72 T   6 C     2.452992288799E-01 -3.745434085323E-01 -3.889076035584E-01
     73 F   6 C     3.657931675617E-01  3.801573625878E-01 -2.452992288799E-01
     74 F   6 C    -1.436419502607E-02  3.745434085323E-01 -3.801573625878E-01
     75 F   6 C     3.745434085323E-01 -3.801573625878E-01 -1.436419502607E-02
     76 F   6 C     1.436419502607E-02 -3.657931675617E-01  3.889076035584E-01
     77 F   6 C    -3.657931675617E-01  3.889076035584E-01  1.436419502607E-02
     78 F   6 C    -2.452992288799E-01  3.657931675617E-01  3.801573625878E-01
     79 T   6 C    -2.145534148269E-01  3.051361556282E-01 -2.617115157339E-01
     80 F   6 C    -4.331523286379E-01  4.715810090700E-02  2.617115157339E-01
     81 F   6 C     2.145534148269E-01 -4.715810090700E-02 -4.803104295449E-01
     82 F   6 C     4.331523286379E-01 -3.051361556282E-01  4.803104295449E-01
     83 T   6 C    -2.617115157339E-01 -2.145534148269E-01  3.051361556282E-01
     84 T   6 C     3.051361556282E-01 -2.617115157339E-01 -2.145534148269E-01
     85 F   6 C     4.803104295449E-01  4.331523286379E-01 -3.051361556282E-01
     86 F   6 C     4.715810090700E-02  2.617115157339E-01 -4.331523286379E-01
     87 F   6 C     2.617115157339E-01 -4.331523286379E-01  4.715810090700E-02
     88 F   6 C    -4.715810090700E-02 -4.803104295449E-01  2.145534148269E-01
     89 F   6 C    -4.803104295449E-01  2.145534148269E-01 -4.715810090700E-02
     90 F   6 C    -3.051361556282E-01  4.803104295449E-01  4.331523286379E-01
     91 T   6 C    -4.974912519912E-01  1.906231497424E-01 -4.796008696577E-01
     92 F   6 C    -3.297759805999E-01 -1.789038233346E-02  4.796008696577E-01
     93 F   6 C     4.974912519912E-01  1.789038233346E-02 -3.118855982664E-01
     94 F   6 C     3.297759805999E-01 -1.906231497424E-01  3.118855982664E-01
     95 T   6 C    -4.796008696577E-01 -4.974912519912E-01  1.906231497424E-01
     96 T   6 C     1.906231497424E-01 -4.796008696577E-01 -4.974912519912E-01
     97 F   6 C     3.118855982664E-01  3.297759805999E-01 -1.906231497424E-01
     98 F   6 C    -1.789038233346E-02  4.796008696577E-01 -3.297759805999E-01
     99 F   6 C     4.796008696577E-01 -3.297759805999E-01 -1.789038233346E-02
    100 F   6 C     1.789038233346E-02 -3.118855982664E-01  4.974912519912E-01
    101 F   6 C    -3.118855982664E-01  4.974912519912E-01  1.789038233346E-02
    102 F   6 C    -1.906231497424E-01  3.118855982664E-01  3.297759805999E-01
    103 T   7 N    -2.922940869481E-01  2.600192230505E-01 -3.722296113148E-01
    104 F   7 N    -3.677511656347E-01  7.993552436675E-02  3.722296113148E-01
    105 F   7 N     2.922940869481E-01 -7.993552436675E-02 -4.476866900014E-01
    106 F   7 N     3.677511656347E-01 -2.600192230505E-01  4.476866900014E-01
    107 T   7 N    -3.722296113148E-01 -2.922940869481E-01  2.600192230505E-01
    108 T   7 N     2.600192230505E-01 -3.722296113148E-01 -2.922940869481E-01
    109 F   7 N     4.476866900014E-01  3.677511656347E-01 -2.600192230505E-01
    110 F   7 N     7.993552436675E-02  3.722296113148E-01 -3.677511656347E-01
    111 F   7 N     3.722296113148E-01 -3.677511656347E-01  7.993552436675E-02
    112 F   7 N    -7.993552436675E-02 -4.476866900014E-01  2.922940869481E-01
    113 F   7 N    -4.476866900014E-01  2.922940869481E-01 -7.993552436675E-02
    114 F   7 N    -2.600192230505E-01  4.476866900014E-01  3.677511656347E-01
    115 T   6 C    -2.667283765794E-01  3.173853463294E-01 -1.999510262178E-01
    116 F   6 C    -4.826636274528E-01 -6.677735036161E-02  1.999510262178E-01
    117 F   6 C     2.667283765794E-01  6.677735036161E-02 -4.158862770912E-01
    118 F   6 C     4.826636274528E-01 -3.173853463294E-01  4.158862770912E-01
    119 T   6 C    -1.999510262178E-01 -2.667283765794E-01  3.173853463294E-01
    120 T   6 C     3.173853463294E-01 -1.999510262178E-01 -2.667283765794E-01
    121 F   6 C     4.158862770912E-01  4.826636274528E-01 -3.173853463294E-01
    122 F   6 C    -6.677735036161E-02  1.999510262178E-01 -4.826636274528E-01
    123 F   6 C     1.999510262178E-01 -4.826636274528E-01 -6.677735036161E-02
    124 F   6 C     6.677735036161E-02 -4.158862770912E-01  2.667283765794E-01
    125 F   6 C    -4.158862770912E-01  2.667283765794E-01  6.677735036161E-02
    126 F   6 C    -3.173853463294E-01  4.158862770912E-01  4.826636274528E-01
    127 T   7 N    -3.769667327873E-01  2.800302303311E-01 -2.716960446980E-01
    128 F   7 N    -4.482737249710E-01 -1.052706880893E-01  2.716960446980E-01
    129 F   7 N     3.769667327873E-01  1.052706880893E-01 -3.430030368816E-01
    130 F   7 N     4.482737249710E-01 -2.800302303311E-01  3.430030368816E-01
    131 T   7 N    -2.716960446980E-01 -3.769667327873E-01  2.800302303311E-01
    132 T   7 N     2.800302303311E-01 -2.716960446980E-01 -3.769667327873E-01
    133 F   7 N     3.430030368816E-01  4.482737249710E-01 -2.800302303311E-01
    134 F   7 N    -1.052706880893E-01  2.716960446980E-01 -4.482737249710E-01
    135 F   7 N     2.716960446980E-01 -4.482737249710E-01 -1.052706880893E-01
    136 F   7 N     1.052706880893E-01 -3.430030368816E-01  3.769667327873E-01
    137 F   7 N    -3.430030368816E-01  3.769667327873E-01  1.052706880893E-01
    138 F   7 N    -2.800302303311E-01  3.430030368816E-01  4.482737249710E-01

 TRANSFORMATION MATRIX PRIMITIVE-CRYSTALLOGRAPHIC CELL
  0.0000  1.0000  1.0000  1.0000  0.0000  1.0000  1.0000  1.0000  0.0000

 *******************************************************************************
 CRYSTALLOGRAPHIC CELL (VOLUME=       4757.50600017)
         A              B              C           ALPHA      BETA       GAMMA 
    16.81872676    16.81872676    16.81872676    90.000000  90.000000  90.000000

 COORDINATES IN THE CRYSTALLOGRAPHIC CELL
     ATOM                 X/A                 Y/B                 Z/C    
 *******************************************************************************
      1 T   1 H     1.084794052665E-01 -3.446436542126E-01  2.160411473562E-01
      2 F   1 H    -1.084794052665E-01  3.446436542126E-01  2.160411473562E-01
      3 F   1 H     1.084794052665E-01  3.446436542126E-01 -2.160411473562E-01
      4 F   1 H    -1.084794052665E-01 -3.446436542126E-01 -2.160411473562E-01
      5 T   1 H     2.160411473562E-01  1.084794052665E-01 -3.446436542126E-01
      6 T   1 H    -3.446436542126E-01  2.160411473562E-01  1.084794052665E-01
      7 F   1 H    -2.160411473562E-01 -1.084794052665E-01 -3.446436542126E-01
      8 F   1 H     3.446436542126E-01  2.160411473562E-01 -1.084794052665E-01
      9 F   1 H     2.160411473562E-01 -1.084794052665E-01  3.446436542126E-01
     10 F   1 H     3.446436542126E-01 -2.160411473562E-01  1.084794052665E-01
     11 F   1 H    -2.160411473562E-01  1.084794052665E-01  3.446436542126E-01
     12 F   1 H    -3.446436542126E-01 -2.160411473562E-01 -1.084794052665E-01
     13 T   1 H     2.365420015036E-01 -3.472366884946E-01  1.130640803149E-01
     14 F   1 H    -2.365420015036E-01  3.472366884946E-01  1.130640803149E-01
     15 F   1 H     2.365420015036E-01  3.472366884946E-01 -1.130640803149E-01
     16 F   1 H    -2.365420015036E-01 -3.472366884946E-01 -1.130640803149E-01
     17 T   1 H     1.130640803149E-01  2.365420015036E-01 -3.472366884946E-01
     18 T   1 H    -3.472366884946E-01  1.130640803149E-01  2.365420015036E-01
     19 F   1 H    -1.130640803149E-01 -2.365420015036E-01 -3.472366884946E-01
     20 F   1 H     3.472366884946E-01  1.130640803149E-01 -2.365420015036E-01
     21 F   1 H     1.130640803149E-01 -2.365420015036E-01  3.472366884946E-01
     22 F   1 H     3.472366884946E-01 -1.130640803149E-01  2.365420015036E-01
     23 F   1 H    -1.130640803149E-01  2.365420015036E-01  3.472366884946E-01
     24 F   1 H    -3.472366884946E-01 -1.130640803149E-01 -2.365420015036E-01
     25 T   1 H     6.985404293104E-02  4.213943835236E-01  3.104302969015E-02
     26 F   1 H    -6.985404293104E-02 -4.213943835236E-01  3.104302969015E-02
     27 F   1 H     6.985404293104E-02 -4.213943835236E-01 -3.104302969015E-02
     28 F   1 H    -6.985404293104E-02  4.213943835236E-01 -3.104302969015E-02
     29 T   1 H     3.104302969015E-02  6.985404293104E-02  4.213943835236E-01
     30 T   1 H     4.213943835236E-01  3.104302969015E-02  6.985404293104E-02
     31 F   1 H    -3.104302969015E-02 -6.985404293104E-02  4.213943835236E-01
     32 F   1 H    -4.213943835236E-01  3.104302969015E-02 -6.985404293104E-02
     33 F   1 H     3.104302969015E-02 -6.985404293104E-02 -4.213943835236E-01
     34 F   1 H    -4.213943835236E-01 -3.104302969015E-02  6.985404293104E-02
     35 F   1 H    -3.104302969015E-02  6.985404293104E-02 -4.213943835236E-01
     36 F   1 H     4.213943835236E-01 -3.104302969015E-02 -6.985404293104E-02
     37 T   1 H     1.552991553216E-01  3.778517227704E-01  7.342012006461E-02
     38 F   1 H    -1.552991553216E-01 -3.778517227704E-01  7.342012006461E-02
     39 F   1 H     1.552991553216E-01 -3.778517227704E-01 -7.342012006461E-02
     40 F   1 H    -1.552991553216E-01  3.778517227704E-01 -7.342012006461E-02
     41 T   1 H     7.342012006461E-02  1.552991553216E-01  3.778517227704E-01
     42 T   1 H     3.778517227704E-01  7.342012006461E-02  1.552991553216E-01
     43 F   1 H    -7.342012006461E-02 -1.552991553216E-01  3.778517227704E-01
     44 F   1 H    -3.778517227704E-01  7.342012006461E-02 -1.552991553216E-01
     45 F   1 H     7.342012006461E-02 -1.552991553216E-01 -3.778517227704E-01
     46 F   1 H    -3.778517227704E-01 -7.342012006461E-02  1.552991553216E-01
     47 F   1 H    -7.342012006461E-02  1.552991553216E-01 -3.778517227704E-01
     48 F   1 H     3.778517227704E-01 -7.342012006461E-02 -1.552991553216E-01
     49 T   1 H     6.657454419385E-02  3.862849870688E-01  1.301840521575E-01
     50 F   1 H    -6.657454419385E-02 -3.862849870688E-01  1.301840521575E-01
     51 F   1 H     6.657454419385E-02 -3.862849870688E-01 -1.301840521575E-01
     52 F   1 H    -6.657454419385E-02  3.862849870688E-01 -1.301840521575E-01
     53 T   1 H     1.301840521575E-01  6.657454419385E-02  3.862849870688E-01
     54 T   1 H     3.862849870688E-01  1.301840521575E-01  6.657454419385E-02
     55 F   1 H    -1.301840521575E-01 -6.657454419385E-02  3.862849870688E-01
     56 F   1 H    -3.862849870688E-01  1.301840521575E-01 -6.657454419385E-02
     57 F   1 H     1.301840521575E-01 -6.657454419385E-02 -3.862849870688E-01
     58 F   1 H    -3.862849870688E-01 -1.301840521575E-01  6.657454419385E-02
     59 F   1 H    -1.301840521575E-01  6.657454419385E-02 -3.862849870688E-01
     60 F   1 H     3.862849870688E-01 -1.301840521575E-01 -6.657454419385E-02
     61 T 230 ZN   -5.000000000000E-01  2.794526502693E-17 -2.640536540714E-01
     62 F 230 ZN    5.000000000000E-01  8.383579508080E-17  2.640536540714E-01
     63 T 230 ZN   -2.640536540714E-01 -5.000000000000E-01  0.000000000000E+00
     64 T 230 ZN    2.794526502693E-17 -2.640536540714E-01 -5.000000000000E-01
     65 F 230 ZN    2.640536540714E-01 -5.000000000000E-01 -1.397263251347E-16
     66 F 230 ZN   -1.117810601077E-16  2.640536540714E-01 -5.000000000000E-01
     67 T   6 C     1.298317119530E-01  4.956248795147E-01  1.154675169269E-01
     68 F   6 C    -1.298317119530E-01 -4.956248795147E-01  1.154675169269E-01
     69 F   6 C     1.298317119530E-01 -4.956248795147E-01 -1.154675169269E-01
     70 F   6 C    -1.298317119530E-01  4.956248795147E-01 -1.154675169269E-01
     71 T   6 C     1.154675169269E-01  1.298317119530E-01  4.956248795147E-01
     72 T   6 C     4.956248795147E-01  1.154675169269E-01  1.298317119530E-01
     73 F   6 C    -1.154675169269E-01 -1.298317119530E-01  4.956248795147E-01
     74 F   6 C    -4.956248795147E-01  1.154675169269E-01 -1.298317119530E-01
     75 F   6 C     1.154675169269E-01 -1.298317119530E-01 -4.956248795147E-01
     76 F   6 C    -4.956248795147E-01 -1.154675169269E-01  1.298317119530E-01
     77 F   6 C    -1.154675169269E-01  1.298317119530E-01 -4.956248795147E-01
     78 F   6 C     4.956248795147E-01 -1.154675169269E-01 -1.298317119530E-01
     79 T   6 C     1.289890273606E-01 -3.907005430945E-01  1.761471282676E-01
     80 F   6 C    -1.289890273606E-01  3.907005430945E-01  1.761471282676E-01
     81 F   6 C     1.289890273606E-01  3.907005430945E-01 -1.761471282676E-01
     82 F   6 C    -1.289890273606E-01 -3.907005430945E-01 -1.761471282676E-01
     83 T   6 C     1.761471282676E-01  1.289890273606E-01 -3.907005430945E-01
     84 T   6 C    -3.907005430945E-01  1.761471282676E-01  1.289890273606E-01
     85 F   6 C    -1.761471282676E-01 -1.289890273606E-01 -3.907005430945E-01
     86 F   6 C     3.907005430945E-01  1.761471282676E-01 -1.289890273606E-01
     87 F   6 C     1.761471282676E-01 -1.289890273606E-01  3.907005430945E-01
     88 F   6 C     3.907005430945E-01 -1.761471282676E-01  1.289890273606E-01
     89 F   6 C    -1.761471282676E-01  1.289890273606E-01  3.907005430945E-01
     90 F   6 C    -3.907005430945E-01 -1.761471282676E-01 -1.289890273606E-01
     91 T   6 C     1.042567660379E-01  4.161423643043E-01  8.636638370449E-02
     92 F   6 C    -1.042567660379E-01 -4.161423643043E-01  8.636638370449E-02
     93 F   6 C     1.042567660379E-01 -4.161423643043E-01 -8.636638370449E-02
     94 F   6 C    -1.042567660379E-01  4.161423643043E-01 -8.636638370449E-02
     95 T   6 C     8.636638370449E-02  1.042567660379E-01  4.161423643043E-01
     96 T   6 C     4.161423643043E-01  8.636638370449E-02  1.042567660379E-01
     97 F   6 C    -8.636638370449E-02 -1.042567660379E-01  4.161423643043E-01
     98 F   6 C    -4.161423643043E-01  8.636638370449E-02 -1.042567660379E-01
     99 F   6 C     8.636638370449E-02 -1.042567660379E-01 -4.161423643043E-01
    100 F   6 C    -4.161423643043E-01 -8.636638370449E-02  1.042567660379E-01
    101 F   6 C    -8.636638370449E-02  1.042567660379E-01 -4.161423643043E-01
    102 F   6 C     4.161423643043E-01 -8.636638370449E-02 -1.042567660379E-01
    103 T   7 N     9.004184934188E-02 -4.622714606567E-01  1.699773737086E-01
    104 F   7 N    -9.004184934188E-02  4.622714606567E-01  1.699773737086E-01
    105 F   7 N     9.004184934188E-02  4.622714606567E-01 -1.699773737086E-01
    106 F   7 N    -9.004184934188E-02 -4.622714606567E-01 -1.699773737086E-01
    107 T   7 N     1.699773737086E-01  9.004184934188E-02 -4.622714606567E-01
    108 T   7 N    -4.622714606567E-01  1.699773737086E-01  9.004184934188E-02
    109 F   7 N    -1.699773737086E-01 -9.004184934188E-02 -4.622714606567E-01
    110 F   7 N     4.622714606567E-01  1.699773737086E-01 -9.004184934188E-02
    111 F   7 N     1.699773737086E-01 -9.004184934188E-02  4.622714606567E-01
    112 F   7 N     4.622714606567E-01 -1.699773737086E-01  9.004184934188E-02
    113 F   7 N    -1.699773737086E-01  9.004184934188E-02  4.622714606567E-01
    114 F   7 N    -4.622714606567E-01 -1.699773737086E-01 -9.004184934188E-02
    115 T   6 C     1.920813483455E-01 -3.920323745633E-01  1.253039979839E-01
    116 F   6 C    -1.920813483455E-01  3.920323745633E-01  1.253039979839E-01
    117 F   6 C     1.920813483455E-01  3.920323745633E-01 -1.253039979839E-01
    118 F   6 C    -1.920813483455E-01 -3.920323745633E-01 -1.253039979839E-01
    119 T   6 C     1.253039979839E-01  1.920813483455E-01 -3.920323745633E-01
    120 T   6 C    -3.920323745633E-01  1.253039979839E-01  1.920813483455E-01
    121 F   6 C    -1.253039979839E-01 -1.920813483455E-01 -3.920323745633E-01
    122 F   6 C     3.920323745633E-01  1.253039979839E-01 -1.920813483455E-01
    123 F   6 C     1.253039979839E-01 -1.920813483455E-01  3.920323745633E-01
    124 F   6 C     3.920323745633E-01 -1.253039979839E-01  1.920813483455E-01
    125 F   6 C    -1.253039979839E-01  1.920813483455E-01  3.920323745633E-01
    126 F   6 C    -3.920323745633E-01 -1.253039979839E-01 -1.920813483455E-01
    127 T   7 N     1.926504592102E-01 -4.643465039082E-01  8.737977112087E-02
    128 F   7 N    -1.926504592102E-01  4.643465039082E-01  8.737977112087E-02
    129 F   7 N     1.926504592102E-01  4.643465039082E-01 -8.737977112087E-02
    130 F   7 N    -1.926504592102E-01 -4.643465039082E-01 -8.737977112087E-02
    131 T   7 N     8.737977112087E-02  1.926504592102E-01 -4.643465039082E-01
    132 T   7 N    -4.643465039082E-01  8.737977112087E-02  1.926504592102E-01
    133 F   7 N    -8.737977112087E-02 -1.926504592102E-01 -4.643465039082E-01
    134 F   7 N     4.643465039082E-01  8.737977112087E-02 -1.926504592102E-01
    135 F   7 N     8.737977112087E-02 -1.926504592102E-01  4.643465039082E-01
    136 F   7 N     4.643465039082E-01 -8.737977112087E-02  1.926504592102E-01
    137 F   7 N    -8.737977112087E-02  1.926504592102E-01  4.643465039082E-01
    138 F   7 N    -4.643465039082E-01 -8.737977112087E-02 -1.926504592102E-01

 T = ATOM BELONGING TO THE ASYMMETRIC UNIT

 *******************************************************************************
 * CELL DEFORMATION
 *******************************************************************************

    ELASTIC STRAIN MATRIX (ADIMENSIONAL)

    1   -0.0150000000    0.0000000000    0.0000000000
    2    0.0000000000    0.0000000000    0.0000000000
    3    0.0000000000    0.0000000000    0.0000000000

 LATTICE PARAMETERS (ANGSTROMS AND DEGREES) OF
 (1) ORIGINAL PRIMITIVE CELL
 (2) ORIGINAL CRYSTALLOGRAPHIC CELL
 (3) DEFORMED PRIMITIVE CELL
 (4) DEFORMED CRYSTALLOGRAPHIC CELL

            A           B           C        ALPHA       BETA        GAMMA         VOL
 (1)   14.565445   14.565445   14.565445  109.471221  109.471221  109.471221 2378.753000
 (2)   16.818727   16.818727   16.818727   90.000000   90.000000   90.000000 4757.506000
 (3)   14.492983   14.492983   14.492983  110.285563  109.065590  109.065590 2343.071705
 (4)   16.566446   16.818727   16.818727   90.000000   90.000000   90.000000 4686.143410

 * CELL DEFORMATION COMPLETE - NO. OF SYMMOPS   4
 *******************************************************************************
 LATTICE PARAMETERS (ANGSTROMS AND DEGREES) - BOHR = 0.5291772083 ANGSTROM
 PRIMITIVE CELL - CENTRING CODE 6/1 VOLUME=  2343.071705 - DENSITY  0.961 g/cm^3
         A              B              C           ALPHA      BETA       GAMMA 
    14.49298337    14.49298337    14.49298337   110.285563 109.065590 109.065590
 *******************************************************************************
 ATOMS IN THE ASYMMETRIC UNIT   36 - ATOMS IN THE UNIT CELL:  138
     ATOM                 X/A                 Y/B                 Z/C    
 *******************************************************************************
      1 T   1 H    -1.286025068564E-01  3.245205526227E-01 -2.361642489461E-01
      2 F   1 H    -4.393151984312E-01  1.075617420897E-01  2.361642489461E-01
      3 F   1 H     1.286025068564E-01 -1.075617420897E-01  4.531230594791E-01
      4 F   1 H     4.393151984312E-01 -3.245205526227E-01 -4.531230594791E-01
      5 T   1 H    -2.361642489461E-01 -1.286025068564E-01  3.245205526227E-01
      6 T   1 H     3.245205526227E-01 -2.361642489461E-01 -1.286025068564E-01
      7 F   1 H    -4.531230594791E-01  4.393151984312E-01 -3.245205526227E-01
      8 F   1 H     1.075617420897E-01  2.361642489461E-01 -4.393151984312E-01
      9 F   1 H     2.361642489461E-01 -4.393151984312E-01  1.075617420897E-01
     10 F   1 H    -1.075617420897E-01  4.531230594791E-01  1.286025068564E-01
     11 F   1 H     4.531230594791E-01  1.286025068564E-01 -1.075617420897E-01
     12 F   1 H    -3.245205526227E-01 -4.531230594791E-01  4.393151984312E-01
     13 T   1 H    -2.341726081797E-01  3.496060818184E-01 -1.106946869910E-01
     14 F   1 H     4.603007688095E-01 -1.234779211887E-01  1.106946869910E-01
     15 F   1 H     2.341726081797E-01  1.234779211887E-01 -4.162213100019E-01
     16 F   1 H    -4.603007688095E-01 -3.496060818184E-01  4.162213100019E-01
     17 T   1 H    -1.106946869910E-01 -2.341726081797E-01  3.496060818184E-01
     18 T   1 H     3.496060818184E-01 -1.106946869910E-01 -2.341726081797E-01
     19 F   1 H     4.162213100019E-01 -4.603007688095E-01 -3.496060818184E-01
     20 F   1 H    -1.234779211887E-01  1.106946869910E-01  4.603007688095E-01
     21 F   1 H     1.106946869910E-01  4.603007688095E-01 -1.234779211887E-01
     22 F   1 H     1.234779211887E-01 -4.162213100019E-01  2.341726081797E-01
     23 F   1 H    -4.162213100019E-01  2.341726081797E-01  1.234779211887E-01
     24 F   1 H    -3.496060818184E-01  4.162213100019E-01 -4.603007688095E-01
     25 T   1 H     4.524374132138E-01  1.008970726212E-01  4.912484264547E-01
     26 F   1 H    -3.903513538335E-01 -3.881101324088E-02 -4.912484264547E-01
     27 F   1 H    -4.524374132138E-01  3.881101324088E-02 -3.515403405926E-01
     28 F   1 H     3.903513538335E-01 -1.008970726212E-01  3.515403405926E-01
     29 T   1 H     4.912484264547E-01  4.524374132138E-01  1.008970726212E-01
     30 T   1 H     1.008970726212E-01  4.912484264547E-01  4.524374132138E-01
     31 F   1 H     3.515403405926E-01  3.903513538335E-01 -1.008970726212E-01
     32 F   1 H    -3.881101324088E-02 -4.912484264547E-01 -3.903513538335E-01
     33 F   1 H    -4.912484264547E-01 -3.903513538335E-01 -3.881101324088E-02
     34 F   1 H     3.881101324088E-02 -3.515403405926E-01 -4.524374132138E-01
     35 F   1 H    -3.515403405926E-01 -4.524374132138E-01  3.881101324088E-02
     36 F   1 H    -1.008970726212E-01  3.515403405926E-01  3.903513538335E-01
     37 T   1 H     4.512718428350E-01  2.287192753862E-01 -4.668491219080E-01
     38 F   1 H    -3.044316027058E-01 -8.187903525699E-02  4.668491219080E-01
     39 F   1 H    -4.512718428350E-01  8.187903525699E-02 -2.225525674488E-01
     40 F   1 H     3.044316027058E-01 -2.287192753862E-01  2.225525674488E-01
     41 T   1 H    -4.668491219080E-01  4.512718428350E-01  2.287192753862E-01
     42 T   1 H     2.287192753862E-01 -4.668491219080E-01  4.512718428350E-01
     43 F   1 H     2.225525674488E-01  3.044316027058E-01 -2.287192753862E-01
     44 F   1 H    -8.187903525699E-02  4.668491219080E-01 -3.044316027058E-01
     45 F   1 H     4.668491219080E-01 -3.044316027058E-01 -8.187903525699E-02
     46 F   1 H     8.187903525699E-02 -2.225525674488E-01 -4.512718428350E-01
     47 F   1 H    -2.225525674488E-01 -4.512718428350E-01  8.187903525699E-02
     48 F   1 H    -2.287192753862E-01  2.225525674488E-01  3.044316027058E-01
     49 T   1 H    -4.835309607737E-01  1.967585963514E-01  4.528595312626E-01
     50 F   1 H    -2.561009349113E-01  6.360950796366E-02 -4.528595312626E-01
     51 F   1 H     4.835309607737E-01 -6.360950796366E-02 -3.197104428749E-01
     52 F   1 H     2.561009349113E-01 -1.967585963514E-01  3.197104428749E-01
     53 T   1 H     4.528595312626E-01 -4.835309607737E-01  1.967585963514E-01
     54 T   1 H     1.967585963514E-01  4.528595312626E-01 -4.835309607737E-01
     55 F   1 H     3.197104428749E-01  2.561009349113E-01 -1.967585963514E-01
     56 F   1 H     6.360950796366E-02 -4.528595312626E-01 -2.561009349113E-01
     57 F   1 H    -4.528595312626E-01 -2.561009349113E-01  6.360950796366E-02
     58 F   1 H    -6.360950796366E-02 -3.197104428749E-01  4.835309607737E-01
     59 F   1 H    -3.197104428749E-01  4.835309607737E-01 -6.360950796366E-02
     60 F   1 H    -1.967585963514E-01  3.197104428749E-01  2.561009349113E-01
     61 T 230 ZN   -2.640536540714E-01  2.359463459286E-01 -5.000000000000E-01
     62 F 230 ZN    2.640536540714E-01 -2.359463459286E-01 -5.000000000000E-01
     63 T 230 ZN    5.000000000000E-01 -2.640536540714E-01  2.359463459286E-01
     64 T 230 ZN    2.359463459286E-01 -5.000000000000E-01 -2.640536540714E-01
     65 F 230 ZN    5.000000000000E-01  2.640536540714E-01 -2.359463459286E-01
     66 F 230 ZN   -2.359463459286E-01 -5.000000000000E-01  2.640536540714E-01
     67 T   6 C    -3.889076035584E-01  2.452992288799E-01 -3.745434085323E-01
     68 F   6 C    -3.801573625878E-01 -1.436419502607E-02  3.745434085323E-01
     69 F   6 C     3.889076035584E-01  1.436419502607E-02 -3.657931675617E-01
     70 F   6 C     3.801573625878E-01 -2.452992288799E-01  3.657931675617E-01
     71 T   6 C    -3.745434085323E-01 -3.889076035584E-01  2.452992288799E-01
     72 T   6 C     2.452992288799E-01 -3.745434085323E-01 -3.889076035584E-01
     73 F   6 C     3.657931675617E-01  3.801573625878E-01 -2.452992288799E-01
     74 F   6 C    -1.436419502607E-02  3.745434085323E-01 -3.801573625878E-01
     75 F   6 C     3.745434085323E-01 -3.801573625878E-01 -1.436419502607E-02
     76 F   6 C     1.436419502607E-02 -3.657931675617E-01  3.889076035584E-01
     77 F   6 C    -3.657931675617E-01  3.889076035584E-01  1.436419502607E-02
     78 F   6 C    -2.452992288799E-01  3.657931675617E-01  3.801573625878E-01
     79 T   6 C    -2.145534148269E-01  3.051361556282E-01 -2.617115157339E-01
     80 F   6 C    -4.331523286379E-01  4.715810090700E-02  2.617115157339E-01
     81 F   6 C     2.145534148269E-01 -4.715810090700E-02 -4.803104295449E-01
     82 F   6 C     4.331523286379E-01 -3.051361556282E-01  4.803104295449E-01
     83 T   6 C    -2.617115157339E-01 -2.145534148269E-01  3.051361556282E-01
     84 T   6 C     3.051361556282E-01 -2.617115157339E-01 -2.145534148269E-01
     85 F   6 C     4.803104295449E-01  4.331523286379E-01 -3.051361556282E-01
     86 F   6 C     4.715810090700E-02  2.617115157339E-01 -4.331523286379E-01
     87 F   6 C     2.617115157339E-01 -4.331523286379E-01  4.715810090700E-02
     88 F   6 C    -4.715810090700E-02 -4.803104295449E-01  2.145534148269E-01
     89 F   6 C    -4.803104295449E-01  2.145534148269E-01 -4.715810090700E-02
     90 F   6 C    -3.051361556282E-01  4.803104295449E-01  4.331523286379E-01
     91 T   6 C    -4.974912519912E-01  1.906231497424E-01 -4.796008696577E-01
     92 F   6 C    -3.297759805999E-01 -1.789038233346E-02  4.796008696577E-01
     93 F   6 C     4.974912519912E-01  1.789038233346E-02 -3.118855982664E-01
     94 F   6 C     3.297759805999E-01 -1.906231497424E-01  3.118855982664E-01
     95 T   6 C    -4.796008696577E-01 -4.974912519912E-01  1.906231497424E-01
     96 T   6 C     1.906231497424E-01 -4.796008696577E-01 -4.974912519912E-01
     97 F   6 C     3.118855982664E-01  3.297759805999E-01 -1.906231497424E-01
     98 F   6 C    -1.789038233346E-02  4.796008696577E-01 -3.297759805999E-01
     99 F   6 C     4.796008696577E-01 -3.297759805999E-01 -1.789038233346E-02
    100 F   6 C     1.789038233346E-02 -3.118855982664E-01  4.974912519912E-01
    101 F   6 C    -3.118855982664E-01  4.974912519912E-01  1.789038233346E-02
    102 F   6 C    -1.906231497424E-01  3.118855982664E-01  3.297759805999E-01
    103 T   7 N    -2.922940869481E-01  2.600192230505E-01 -3.722296113148E-01
    104 F   7 N    -3.677511656347E-01  7.993552436675E-02  3.722296113148E-01
    105 F   7 N     2.922940869481E-01 -7.993552436675E-02 -4.476866900014E-01
    106 F   7 N     3.677511656347E-01 -2.600192230505E-01  4.476866900014E-01
    107 T   7 N    -3.722296113148E-01 -2.922940869481E-01  2.600192230505E-01
    108 T   7 N     2.600192230505E-01 -3.722296113148E-01 -2.922940869481E-01
    109 F   7 N     4.476866900014E-01  3.677511656347E-01 -2.600192230505E-01
    110 F   7 N     7.993552436675E-02  3.722296113148E-01 -3.677511656347E-01
    111 F   7 N     3.722296113148E-01 -3.677511656347E-01  7.993552436675E-02
    112 F   7 N    -7.993552436675E-02 -4.476866900014E-01  2.922940869481E-01
    113 F   7 N    -4.476866900014E-01  2.922940869481E-01 -7.993552436675E-02
    114 F   7 N    -2.600192230505E-01  4.476866900014E-01  3.677511656347E-01
    115 T   6 C    -2.667283765794E-01  3.173853463294E-01 -1.999510262178E-01
    116 F   6 C    -4.826636274528E-01 -6.677735036161E-02  1.999510262178E-01
    117 F   6 C     2.667283765794E-01  6.677735036161E-02 -4.158862770912E-01
    118 F   6 C     4.826636274528E-01 -3.173853463294E-01  4.158862770912E-01
    119 T   6 C    -1.999510262178E-01 -2.667283765794E-01  3.173853463294E-01
    120 T   6 C     3.173853463294E-01 -1.999510262178E-01 -2.667283765794E-01
    121 F   6 C     4.158862770912E-01  4.826636274528E-01 -3.173853463294E-01
    122 F   6 C    -6.677735036161E-02  1.999510262178E-01 -4.826636274528E-01
    123 F   6 C     1.999510262178E-01 -4.826636274528E-01 -6.677735036161E-02
    124 F   6 C     6.677735036161E-02 -4.158862770912E-01  2.667283765794E-01
    125 F   6 C    -4.158862770912E-01  2.667283765794E-01  6.677735036161E-02
    126 F   6 C    -3.173853463294E-01  4.158862770912E-01  4.826636274528E-01
    127 T   7 N    -3.769667327873E-01  2.800302303311E-01 -2.716960446980E-01
    128 F   7 N    -4.482737249710E-01 -1.052706880893E-01  2.716960446980E-01
    129 F   7 N     3.769667327873E-01  1.052706880893E-01 -3.430030368816E-01
    130 F   7 N     4.482737249710E-01 -2.800302303311E-01  3.430030368816E-01
    131 T   7 N    -2.716960446980E-01 -3.769667327873E-01  2.800302303311E-01
    132 T   7 N     2.800302303311E-01 -2.716960446980E-01 -3.769667327873E-01
    133 F   7 N     3.430030368816E-01  4.482737249710E-01 -2.800302303311E-01
    134 F   7 N    -1.052706880893E-01  2.716960446980E-01 -4.482737249710E-01
    135 F   7 N     2.716960446980E-01 -4.482737249710E-01 -1.052706880893E-01
    136 F   7 N     1.052706880893E-01 -3.430030368816E-01  3.769667327873E-01
    137 F   7 N    -3.430030368816E-01  3.769667327873E-01  1.052706880893E-01
    138 F   7 N    -2.800302303311E-01  3.430030368816E-01  4.482737249710E-01

 TRANSFORMATION MATRIX PRIMITIVE-CRYSTALLOGRAPHIC CELL
  0.0000  1.0000  1.0000  1.0000  0.0000  1.0000  1.0000  1.0000  0.0000

 *******************************************************************************
 CRYSTALLOGRAPHIC CELL (VOLUME=       4686.14341017)
         A              B              C           ALPHA      BETA       GAMMA 
    16.56644585    16.81872676    16.81872676    90.000000  90.000000  90.000000

 COORDINATES IN THE CRYSTALLOGRAPHIC CELL
     ATOM                 X/A                 Y/B                 Z/C    
 *******************************************************************************
      1 T   1 H     1.084794052665E-01 -3.446436542126E-01  2.160411473562E-01
      2 F   1 H    -1.084794052665E-01  3.446436542126E-01  2.160411473562E-01
      3 F   1 H     1.084794052665E-01  3.446436542126E-01 -2.160411473562E-01
      4 F   1 H    -1.084794052665E-01 -3.446436542126E-01 -2.160411473562E-01
      5 T   1 H     2.160411473562E-01  1.084794052665E-01 -3.446436542126E-01
      6 T   1 H    -3.446436542126E-01  2.160411473562E-01  1.084794052665E-01
      7 F   1 H    -2.160411473562E-01 -1.084794052665E-01 -3.446436542126E-01
      8 F   1 H     3.446436542126E-01  2.160411473562E-01 -1.084794052665E-01
      9 F   1 H     2.160411473562E-01 -1.084794052665E-01  3.446436542126E-01
     10 F   1 H     3.446436542126E-01 -2.160411473562E-01  1.084794052665E-01
     11 F   1 H    -2.160411473562E-01  1.084794052665E-01  3.446436542126E-01
     12 F   1 H    -3.446436542126E-01 -2.160411473562E-01 -1.084794052665E-01
     13 T   1 H     2.365420015036E-01 -3.472366884946E-01  1.130640803149E-01
     14 F   1 H    -2.365420015036E-01  3.472366884946E-01  1.130640803149E-01
     15 F   1 H     2.365420015036E-01  3.472366884946E-01 -1.130640803149E-01
     16 F   1 H    -2.365420015036E-01 -3.472366884946E-01 -1.130640803149E-01
     17 T   1 H     1.130640803149E-01  2.365420015036E-01 -3.472366884946E-01
     18 T   1 H    -3.472366884946E-01  1.130640803149E-01  2.365420015036E-01
     19 F   1 H    -1.130640803149E-01 -2.365420015036E-01 -3.472366884946E-01
     20 F   1 H     3.472366884946E-01  1.130640803149E-01 -2.365420015036E-01
     21 F   1 H     1.130640803149E-01 -2.365420015036E-01  3.472366884946E-01
     22 F   1 H     3.472366884946E-01 -1.130640803149E-01  2.365420015036E-01
     23 F   1 H    -1.130640803149E-01  2.365420015036E-01  3.472366884946E-01
     24 F   1 H    -3.472366884946E-01 -1.130640803149E-01 -2.365420015036E-01
     25 T   1 H     6.985404293104E-02  4.213943835236E-01  3.104302969015E-02
     26 F   1 H    -6.985404293104E-02 -4.213943835236E-01  3.104302969015E-02
     27 F   1 H     6.985404293104E-02 -4.213943835236E-01 -3.104302969015E-02
     28 F   1 H    -6.985404293104E-02  4.213943835236E-01 -3.104302969015E-02
     29 T   1 H     3.104302969015E-02  6.985404293104E-02  4.213943835236E-01
     30 T   1 H     4.213943835236E-01  3.104302969015E-02  6.985404293104E-02
     31 F   1 H    -3.104302969015E-02 -6.985404293104E-02  4.213943835236E-01
     32 F   1 H    -4.213943835236E-01  3.104302969015E-02 -6.985404293104E-02
     33 F   1 H     3.104302969015E-02 -6.985404293104E-02 -4.213943835236E-01
     34 F   1 H    -4.213943835236E-01 -3.104302969015E-02  6.985404293104E-02
     35 F   1 H    -3.104302969015E-02  6.985404293104E-02 -4.213943835236E-01
     36 F   1 H     4.213943835236E-01 -3.104302969015E-02 -6.985404293104E-02
     37 T   1 H     1.552991553216E-01  3.778517227704E-01  7.342012006461E-02
     38 F   1 H    -1.552991553216E-01 -3.778517227704E-01  7.342012006461E-02
     39 F   1 H     1.552991553216E-01 -3.778517227704E-01 -7.342012006461E-02
     40 F   1 H    -1.552991553216E-01  3.778517227704E-01 -7.342012006461E-02
     41 T   1 H     7.342012006461E-02  1.552991553216E-01  3.778517227704E-01
     42 T   1 H     3.778517227704E-01  7.342012006461E-02  1.552991553216E-01
     43 F   1 H    -7.342012006461E-02 -1.552991553216E-01  3.778517227704E-01
     44 F   1 H    -3.778517227704E-01  7.342012006461E-02 -1.552991553216E-01
     45 F   1 H     7.342012006461E-02 -1.552991553216E-01 -3.778517227704E-01
     46 F   1 H    -3.778517227704E-01 -7.342012006461E-02  1.552991553216E-01
     47 F   1 H    -7.342012006461E-02  1.552991553216E-01 -3.778517227704E-01
     48 F   1 H     3.778517227704E-01 -7.342012006461E-02 -1.552991553216E-01
     49 T   1 H     6.657454419385E-02  3.862849870688E-01  1.301840521575E-01
     50 F   1 H    -6.657454419385E-02 -3.862849870688E-01  1.301840521575E-01
     51 F   1 H     6.657454419385E-02 -3.862849870688E-01 -1.301840521575E-01
     52 F   1 H    -6.657454419385E-02  3.862849870688E-01 -1.301840521575E-01
     53 T   1 H     1.301840521575E-01  6.657454419385E-02  3.862849870688E-01
     54 T   1 H     3.862849870688E-01  1.301840521575E-01  6.657454419385E-02
     55 F   1 H    -1.301840521575E-01 -6.657454419385E-02  3.862849870688E-01
     56 F   1 H    -3.862849870688E-01  1.301840521575E-01 -6.657454419385E-02
     57 F   1 H     1.301840521575E-01 -6.657454419385E-02 -3.862849870688E-01
     58 F   1 H    -3.862849870688E-01 -1.301840521575E-01  6.657454419385E-02
     59 F   1 H    -1.301840521575E-01  6.657454419385E-02 -3.862849870688E-01
     60 F   1 H     3.862849870688E-01 -1.301840521575E-01 -6.657454419385E-02
     61 T 230 ZN   -5.000000000000E-01  5.726110967558E-17 -2.640536540714E-01
     62 F 230 ZN    5.000000000000E-01  1.655422528947E-16  2.640536540714E-01
     63 T 230 ZN   -2.640536540714E-01 -5.000000000000E-01 -5.551115123126E-17
     64 T 230 ZN    5.453948490776E-17 -2.640536540714E-01 -5.000000000000E-01
     65 F 230 ZN    2.640536540714E-01 -5.000000000000E-01 -1.952374763659E-16
     66 F 230 ZN   -1.383752799886E-16  2.640536540714E-01 -5.000000000000E-01
     67 T   6 C     1.298317119530E-01  4.956248795147E-01  1.154675169269E-01
     68 F   6 C    -1.298317119530E-01 -4.956248795147E-01  1.154675169269E-01
     69 F   6 C     1.298317119530E-01 -4.956248795147E-01 -1.154675169269E-01
     70 F   6 C    -1.298317119530E-01  4.956248795147E-01 -1.154675169269E-01
     71 T   6 C     1.154675169269E-01  1.298317119530E-01  4.956248795147E-01
     72 T   6 C     4.956248795147E-01  1.154675169269E-01  1.298317119530E-01
     73 F   6 C    -1.154675169269E-01 -1.298317119530E-01  4.956248795147E-01
     74 F   6 C    -4.956248795147E-01  1.154675169269E-01 -1.298317119530E-01
     75 F   6 C     1.154675169269E-01 -1.298317119530E-01 -4.956248795147E-01
     76 F   6 C    -4.956248795147E-01 -1.154675169269E-01  1.298317119530E-01
     77 F   6 C    -1.154675169269E-01  1.298317119530E-01 -4.956248795147E-01
     78 F   6 C     4.956248795147E-01 -1.154675169269E-01 -1.298317119530E-01
     79 T   6 C     1.289890273606E-01 -3.907005430945E-01  1.761471282676E-01
     80 F   6 C    -1.289890273606E-01  3.907005430945E-01  1.761471282676E-01
     81 F   6 C     1.289890273606E-01  3.907005430945E-01 -1.761471282676E-01
     82 F   6 C    -1.289890273606E-01 -3.907005430945E-01 -1.761471282676E-01
     83 T   6 C     1.761471282676E-01  1.289890273606E-01 -3.907005430945E-01
     84 T   6 C    -3.907005430945E-01  1.761471282676E-01  1.289890273606E-01
     85 F   6 C    -1.761471282676E-01 -1.289890273606E-01 -3.907005430945E-01
     86 F   6 C     3.907005430945E-01  1.761471282676E-01 -1.289890273606E-01
     87 F   6 C     1.761471282676E-01 -1.289890273606E-01  3.907005430945E-01
     88 F   6 C     3.907005430945E-01 -1.761471282676E-01  1.289890273606E-01
     89 F   6 C    -1.761471282676E-01  1.289890273606E-01  3.907005430945E-01
     90 F   6 C    -3.907005430945E-01 -1.761471282676E-01 -1.289890273606E-01
     91 T   6 C     1.042567660379E-01  4.161423643043E-01  8.636638370449E-02
     92 F   6 C    -1.042567660379E-01 -4.161423643043E-01  8.636638370449E-02
     93 F   6 C     1.042567660379E-01 -4.161423643043E-01 -8.636638370449E-02
     94 F   6 C    -1.042567660379E-01  4.161423643043E-01 -8.636638370449E-02
     95 T   6 C     8.636638370449E-02  1.042567660379E-01  4.161423643043E-01
     96 T   6 C     4.161423643043E-01  8.636638370449E-02  1.042567660379E-01
     97 F   6 C    -8.636638370449E-02 -1.042567660379E-01  4.161423643043E-01
     98 F   6 C    -4.161423643043E-01  8.636638370449E-02 -1.042567660379E-01
     99 F   6 C     8.636638370449E-02 -1.042567660379E-01 -4.161423643043E-01
    100 F   6 C    -4.161423643043E-01 -8.636638370449E-02  1.042567660379E-01
    101 F   6 C    -8.636638370449E-02  1.042567660379E-01 -4.161423643043E-01
    102 F   6 C     4.161423643043E-01 -8.636638370449E-02 -1.042567660379E-01
    103 T   7 N     9.004184934188E-02 -4.622714606567E-01  1.699773737086E-01
    104 F   7 N    -9.004184934188E-02  4.622714606567E-01  1.699773737086E-01
    105 F   7 N     9.004184934188E-02  4.622714606567E-01 -1.699773737086E-01
    106 F   7 N    -9.004184934188E-02 -4.622714606567E-01 -1.699773737086E-01
    107 T   7 N     1.699773737086E-01  9.004184934188E-02 -4.622714606567E-01
    108 T   7 N    -4.622714606567E-01  1.699773737086E-01  9.004184934188E-02
    109 F   7 N    -1.699773737086E-01 -9.004184934188E-02 -4.622714606567E-01
    110 F   7 N     4.622714606567E-01  1.699773737086E-01 -9.004184934188E-02
    111 F   7 N     1.699773737086E-01 -9.004184934188E-02  4.622714606567E-01
    112 F   7 N     4.622714606567E-01 -1.699773737086E-01  9.004184934188E-02
    113 F   7 N    -1.699773737086E-01  9.004184934188E-02  4.622714606567E-01
    114 F   7 N    -4.622714606567E-01 -1.699773737086E-01 -9.004184934188E-02
    115 T   6 C     1.920813483455E-01 -3.920323745633E-01  1.253039979839E-01
    116 F   6 C    -1.920813483455E-01  3.920323745633E-01  1.253039979839E-01
    117 F   6 C     1.920813483455E-01  3.920323745633E-01 -1.253039979839E-01
    118 F   6 C    -1.920813483455E-01 -3.920323745633E-01 -1.253039979839E-01
    119 T   6 C     1.253039979839E-01  1.920813483455E-01 -3.920323745633E-01
    120 T   6 C    -3.920323745633E-01  1.253039979839E-01  1.920813483455E-01
    121 F   6 C    -1.253039979839E-01 -1.920813483455E-01 -3.920323745633E-01
    122 F   6 C     3.920323745633E-01  1.253039979839E-01 -1.920813483455E-01
    123 F   6 C     1.253039979839E-01 -1.920813483455E-01  3.920323745633E-01
    124 F   6 C     3.920323745633E-01 -1.253039979839E-01  1.920813483455E-01
    125 F   6 C    -1.253039979839E-01  1.920813483455E-01  3.920323745633E-01
    126 F   6 C    -3.920323745633E-01 -1.253039979839E-01 -1.920813483455E-01
    127 T   7 N     1.926504592102E-01 -4.643465039082E-01  8.737977112087E-02
    128 F   7 N    -1.926504592102E-01  4.643465039082E-01  8.737977112087E-02
    129 F   7 N     1.926504592102E-01  4.643465039082E-01 -8.737977112087E-02
    130 F   7 N    -1.926504592102E-01 -4.643465039082E-01 -8.737977112087E-02
    131 T   7 N     8.737977112087E-02  1.926504592102E-01 -4.643465039082E-01
    132 T   7 N    -4.643465039082E-01  8.737977112087E-02  1.926504592102E-01
    133 F   7 N    -8.737977112087E-02 -1.926504592102E-01 -4.643465039082E-01
    134 F   7 N     4.643465039082E-01  8.737977112087E-02 -1.926504592102E-01
    135 F   7 N     8.737977112087E-02 -1.926504592102E-01  4.643465039082E-01
    136 F   7 N     4.643465039082E-01 -8.737977112087E-02  1.926504592102E-01
    137 F   7 N    -8.737977112087E-02  1.926504592102E-01  4.643465039082E-01
    138 F   7 N    -4.643465039082E-01 -8.737977112087E-02 -1.926504592102E-01

 T = ATOM BELONGING TO THE ASYMMETRIC UNIT

 ****    4 SYMMOPS - TRANSLATORS IN FRACTIONAL UNITS
 **** MATRICES AND TRANSLATORS IN THE CRYSTALLOGRAPHIC REFERENCE FRAME
   V INV                    ROTATION MATRICES                   TRANSLATORS
   1   1  1.00  0.00  0.00  0.00  1.00  0.00  0.00  0.00  1.00  0.00  0.00  0.00
   2   2  0.00  1.00 -1.00  1.00  0.00 -1.00 -0.00  0.00 -1.00  0.00  0.00  0.00
   3   3 -1.00  0.00  0.00 -1.00 -0.00  1.00 -1.00  1.00 -0.00  0.00  0.00  0.00
   4   4  0.00 -1.00  1.00 -0.00 -1.00  0.00  1.00 -1.00  0.00  0.00  0.00  0.00

 DIRECT LATTICE VECTORS CARTESIAN COMPONENTS (ANGSTROM)
          X                    Y                    Z
  -0.828322292728E+01   0.840936337795E+01   0.840936337795E+01
   0.828322292728E+01  -0.840936337795E+01   0.840936337795E+01
   0.828322292728E+01   0.840936337795E+01  -0.840936337795E+01


 CARTESIAN COORDINATES - PRIMITIVE CELL
 *******************************************************************************
 *      ATOM          X(ANGSTROM)         Y(ANGSTROM)         Z(ANGSTROM)
 *******************************************************************************
    1     1 H     1.797118193683E+00 -5.796467448357E+00  3.633537025415E+00
    2     1 H    -1.797118193683E+00  5.796467448357E+00  3.633537025415E+00
    3     1 H     1.797118193683E+00  5.796467448357E+00 -3.633537025415E+00
    4     1 H    -1.797118193683E+00 -5.796467448357E+00 -3.633537025415E+00
    5     1 H     3.579033970034E+00  1.824485475820E+00 -5.796467448357E+00
    6     1 H    -5.709520436632E+00  3.633537025415E+00  1.824485475820E+00
    7     1 H    -3.579033970034E+00 -1.824485475820E+00 -5.796467448357E+00
    8     1 H     5.709520436632E+00  3.633537025415E+00 -1.824485475820E+00
    9     1 H     3.579033970034E+00 -1.824485475820E+00  5.796467448357E+00
   10     1 H     5.709520436632E+00 -3.633537025415E+00  1.824485475820E+00
   11     1 H    -3.579033970034E+00  1.824485475820E+00  5.796467448357E+00
   12     1 H    -5.709520436632E+00 -3.633537025415E+00 -1.824485475820E+00
   13     1 H     3.918660260238E+00 -5.840078983414E+00  1.901593872723E+00
   14     1 H    -3.918660260238E+00  5.840078983414E+00  1.901593872723E+00
   15     1 H     3.918660260238E+00  5.840078983414E+00 -1.901593872723E+00
   16     1 H    -3.918660260238E+00 -5.840078983414E+00 -1.901593872723E+00
   17     1 H     1.873069964632E+00  3.978335289582E+00 -5.840078983414E+00
   18     1 H    -5.752477798663E+00  1.901593872723E+00  3.978335289582E+00
   19     1 H    -1.873069964632E+00 -3.978335289582E+00 -5.840078983414E+00
   20     1 H     5.752477798663E+00  1.901593872723E+00 -3.978335289582E+00
   21     1 H     1.873069964632E+00 -3.978335289582E+00  5.840078983414E+00
   22     1 H     5.752477798663E+00 -1.901593872723E+00  3.978335289582E+00
   23     1 H    -1.873069964632E+00  3.978335289582E+00  5.840078983414E+00
   24     1 H    -5.752477798663E+00 -1.901593872723E+00 -3.978335289582E+00
   25     1 H     1.157233219939E+00  7.087316992955E+00  5.221042340340E-01
   26     1 H    -1.157233219939E+00 -7.087316992955E+00  5.221042340340E-01
   27     1 H     1.157233219939E+00 -7.087316992955E+00 -5.221042340340E-01
   28     1 H    -1.157233219939E+00  7.087316992955E+00 -5.221042340340E-01
   29     1 H     5.142726705235E-01  1.174856060852E+00  7.087316992955E+00
   30     1 H     6.981007238061E+00  5.221042340340E-01  1.174856060852E+00
   31     1 H    -5.142726705235E-01 -1.174856060852E+00  7.087316992955E+00
   32     1 H    -6.981007238061E+00  5.221042340340E-01 -1.174856060852E+00
   33     1 H     5.142726705235E-01 -1.174856060852E+00 -7.087316992955E+00
   34     1 H    -6.981007238061E+00 -5.221042340340E-01  1.174856060852E+00
   35     1 H    -5.142726705235E-01  1.174856060852E+00 -7.087316992955E+00
   36     1 H     6.981007238061E+00 -5.221042340340E-01 -1.174856060852E+00
   37     1 H     2.572755047894E+00  6.354984879522E+00  1.234832937752E+00
   38     1 H    -2.572755047894E+00 -6.354984879522E+00  1.234832937752E+00
   39     1 H     2.572755047894E+00 -6.354984879522E+00 -1.234832937752E+00
   40     1 H    -2.572755047894E+00  6.354984879522E+00 -1.234832937752E+00
   41     1 H     1.216310443686E+00  2.611934058776E+00  6.354984879522E+00
   42     1 H     6.259660106329E+00  1.234832937752E+00  2.611934058776E+00
   43     1 H    -1.216310443686E+00 -2.611934058776E+00  6.354984879522E+00
   44     1 H    -6.259660106329E+00  1.234832937752E+00 -2.611934058776E+00
   45     1 H     1.216310443686E+00 -2.611934058776E+00 -6.354984879522E+00
   46     1 H    -6.259660106329E+00 -1.234832937752E+00  2.611934058776E+00
   47     1 H    -1.216310443686E+00  2.611934058776E+00 -6.354984879522E+00
   48     1 H     6.259660106329E+00 -1.234832937752E+00 -2.611934058776E+00
   49     1 H     1.102903581680E+00  6.496821647416E+00  2.189530001213E+00
   50     1 H    -1.102903581680E+00 -6.496821647416E+00  2.189530001213E+00
   51     1 H     1.102903581680E+00 -6.496821647416E+00 -2.189530001213E+00
   52     1 H    -1.102903581680E+00  6.496821647416E+00 -2.189530001213E+00
   53     1 H     2.156687051195E+00  1.119699067695E+00  6.496821647416E+00
   54     1 H     6.399369322705E+00  2.189530001213E+00  1.119699067695E+00
   55     1 H    -2.156687051195E+00 -1.119699067695E+00  6.496821647416E+00
   56     1 H    -6.399369322705E+00  2.189530001213E+00 -1.119699067695E+00
   57     1 H     2.156687051195E+00 -1.119699067695E+00 -6.496821647416E+00
   58     1 H    -6.399369322705E+00 -2.189530001213E+00  1.119699067695E+00
   59     1 H    -2.156687051195E+00  1.119699067695E+00 -6.496821647416E+00
   60     1 H     6.399369322705E+00 -2.189530001213E+00 -1.119699067695E+00
   61   230 ZN    8.283222927281E+00  9.630589573733E-16 -4.441046256724E+00
   62   230 ZN    8.283222927281E+00  2.784209917992E-15 -1.237768049918E+01
   63   230 ZN   -4.374430562873E+00  8.409363377950E+00 -9.336268844640E-16
   64   230 ZN    9.035254236600E-16 -4.441046256724E+00  8.409363377950E+00
   65   230 ZN   -1.219201529169E+01  8.409363377950E+00 -3.283645767510E-15
   66   230 ZN   -2.292386583540E-15 -1.237768049918E+01  8.409363377950E+00
   67     6 C     2.150850026274E+00  8.335779421983E+00  1.942016616376E+00
   68     6 C    -2.150850026274E+00 -8.335779421983E+00  1.942016616376E+00
   69     6 C     2.150850026274E+00 -8.335779421983E+00 -1.942016616376E+00
   70     6 C    -2.150850026274E+00  8.335779421983E+00 -1.942016616376E+00
   71     6 C     1.912886367130E+00  2.183604087588E+00  8.335779421983E+00
   72     6 C     8.210742730653E+00  1.942016616376E+00  2.183604087588E+00
   73     6 C    -1.912886367130E+00 -2.183604087588E+00  8.335779421983E+00
   74     6 C    -8.210742730653E+00  1.942016616376E+00 -2.183604087588E+00
   75     6 C     1.912886367130E+00 -2.183604087588E+00 -8.335779421983E+00
   76     6 C    -8.210742730653E+00 -1.942016616376E+00  2.183604087588E+00
   77     6 C    -1.912886367130E+00  2.183604087588E+00 -8.335779421983E+00
   78     6 C     8.210742730653E+00 -1.942016616376E+00 -2.183604087588E+00
   79     6 C     2.136889737602E+00 -6.571085677688E+00  2.962570419169E+00
   80     6 C    -2.136889737602E+00  6.571085677688E+00  2.962570419169E+00
   81     6 C     2.136889737602E+00  6.571085677688E+00 -2.962570419169E+00
   82     6 C    -2.136889737602E+00 -6.571085677688E+00 -2.962570419169E+00
   83     6 C     2.918131862881E+00  2.169431205687E+00 -6.571085677688E+00
   84     6 C    -6.472519392523E+00  2.962570419169E+00  2.169431205687E+00
   85     6 C    -2.918131862881E+00 -2.169431205687E+00 -6.571085677688E+00
   86     6 C     6.472519392523E+00  2.962570419169E+00 -2.169431205687E+00
   87     6 C     2.918131862881E+00 -2.169431205687E+00  6.571085677688E+00
   88     6 C     6.472519392523E+00 -2.962570419169E+00  2.169431205687E+00
   89     6 C    -2.918131862881E+00  2.169431205687E+00  6.571085677688E+00
   90     6 C    -6.472519392523E+00 -2.962570419169E+00 -2.169431205687E+00
   91     6 C     1.727164069539E+00  6.998984716789E+00  1.452572608421E+00
   92     6 C    -1.727164069539E+00 -6.998984716789E+00  1.452572608421E+00
   93     6 C     1.727164069539E+00 -6.998984716789E+00 -1.452572608421E+00
   94     6 C    -1.727164069539E+00  6.998984716789E+00 -1.452572608421E+00
   95     6 C     1.430784019295E+00  1.753466060446E+00  6.998984716789E+00
   96     6 C     6.893999946037E+00  1.452572608421E+00  1.753466060446E+00
   97     6 C    -1.430784019295E+00 -1.753466060446E+00  6.998984716789E+00
   98     6 C    -6.893999946037E+00  1.452572608421E+00 -1.753466060446E+00
   99     6 C     1.430784019295E+00 -1.753466060446E+00 -6.998984716789E+00
  100     6 C    -6.893999946037E+00 -1.452572608421E+00  1.753466060446E+00
  101     6 C    -1.430784019295E+00  1.753466060446E+00 -6.998984716789E+00
  102     6 C     6.893999946037E+00 -1.452572608421E+00 -1.753466060446E+00
  103     7 N     1.491673421767E+00 -7.774817383836E+00  2.858803003091E+00
  104     7 N    -1.491673421767E+00  7.774817383836E+00  2.858803003091E+00
  105     7 N     1.491673421767E+00  7.774817383836E+00 -2.858803003091E+00
  106     7 N    -1.491673421767E+00 -7.774817383836E+00 -2.858803003091E+00
  107     7 N     2.815920958045E+00  1.514389260677E+00 -7.774817383836E+00
  108     7 N    -7.658195123078E+00  2.858803003091E+00  1.514389260677E+00
  109     7 N    -2.815920958045E+00 -1.514389260677E+00 -7.774817383836E+00
  110     7 N     7.658195123078E+00  2.858803003091E+00 -1.514389260677E+00
  111     7 N     2.815920958045E+00 -1.514389260677E+00  7.774817383836E+00
  112     7 N     7.658195123078E+00 -2.858803003091E+00  1.514389260677E+00
  113     7 N    -2.815920958045E+00  1.514389260677E+00  7.774817383836E+00
  114     7 N    -7.658195123078E+00 -2.858803003091E+00 -1.514389260677E+00
  115     6 C     3.182105257037E+00 -6.593485387247E+00  2.107453703513E+00
  116     6 C    -3.182105257037E+00  6.593485387247E+00  2.107453703513E+00
  117     6 C     3.182105257037E+00  6.593485387247E+00 -2.107453703513E+00
  118     6 C    -3.182105257037E+00 -6.593485387247E+00 -2.107453703513E+00
  119     6 C     2.075841897960E+00  3.230563712728E+00 -6.593485387247E+00
  120     6 C    -6.494583106438E+00  2.107453703513E+00  3.230563712728E+00
  121     6 C    -2.075841897960E+00 -3.230563712728E+00 -6.593485387247E+00
  122     6 C     6.494583106438E+00  2.107453703513E+00 -3.230563712728E+00
  123     6 C     2.075841897960E+00 -3.230563712728E+00  6.593485387247E+00
  124     6 C     6.494583106438E+00 -2.107453703513E+00  3.230563712728E+00
  125     6 C    -2.075841897960E+00  3.230563712728E+00  6.593485387247E+00
  126     6 C    -6.494583106438E+00 -2.107453703513E+00 -3.230563712728E+00
  127     7 N     3.191533401362E+00 -7.809716969289E+00  1.469616494475E+00
  128     7 N    -3.191533401362E+00  7.809716969289E+00  1.469616494475E+00
  129     7 N     3.191533401362E+00  7.809716969289E+00 -1.469616494475E+00
  130     7 N    -3.191533401362E+00 -7.809716969289E+00 -1.469616494475E+00
  131     7 N     1.447572247058E+00  3.240135432855E+00 -7.809716969289E+00
  132     7 N    -7.692571214750E+00  1.469616494475E+00  3.240135432855E+00
  133     7 N    -1.447572247058E+00 -3.240135432855E+00 -7.809716969289E+00
  134     7 N     7.692571214750E+00  1.469616494475E+00 -3.240135432855E+00
  135     7 N     1.447572247058E+00 -3.240135432855E+00  7.809716969289E+00
  136     7 N     7.692571214750E+00 -1.469616494475E+00  3.240135432855E+00
  137     7 N    -1.447572247058E+00  3.240135432855E+00  7.809716969289E+00
  138     7 N    -7.692571214750E+00 -1.469616494475E+00 -3.240135432855E+00

 *******************************************************************************
 *                             OPTIMIZATION STARTS                             *
 *******************************************************************************
 RECLASIFICATION OF INDICES FOR INTEGRAL CALC ACCORDING TO DIFFERENT CRITERIA:
           FIXDELTE                  FIXDELTX              FIXDELTN
           0.0000000                0.0000000              *****
 *******************************************************************************

 *******************************************************************************
 COORDINATE OPTIMIZATION - POINT    1
 INFORMATION **** EXCBUF **** EXCH. BIPO BUFFER: WORDS USED =     4000000
 WARNING **** EXCBUF **** EXCH. BIPO BUFFER TOO SMALL - TO AVOID I/O SET EXCHSIZE =     8764326

 DFT PARAMETERS

     ATOM       ELECTRONS   NET CHARGE   R(ANGSTROM)
   1   1  H       1.0000      0.0000     1.11000000
  61 230  ZN     20.0000      0.0000     1.37000000
  67   6  C       6.0000      0.0000     0.77000000
 103   7  N       7.0000      0.0000     0.74000000

 SIZE OF GRID=    1925322
 TTTTTTTTTTTTTTTTTTTTTTTTTTTTTT MAKE_GRID2  TELAPSE     3073.19 TCPU     2037.99
 BECKE WEIGHT FUNCTION
 RADSAFE =     2.00
 TOLERANCES - DENSITY:10**- 6; POTENTIAL:10**- 9; GRID WGT:10**-14

 RADIAL INTEGRATION  - INTERVALS (POINTS,UPPER LIMIT):            1( 99,  4.0*R)

 ANGULAR INTEGRATION - INTERVALS (ACCURACY LEVEL [N. POINTS] UPPER LIMIT):
  1(  6[ 146]   0.2)  2( 11[ 302]   0.5)  3( 14[ 590]   0.9)  4( 18[1454]   3.5)
  5( 14[ 590]9999.0)

 *******************************************************************************
 ZIF8_0degree                                                                    
 CRYSTAL - SCF - TYPE OF CALCULATION :  RESTRICTED CLOSED SHELL
 *******************************************************************************

 CAPPA:IS1  2;IS2  2;IS3  2; K PTS MONK NET   5; SYMMOPS:K SPACE   8;G SPACE   4

 TTTTTTTTTTTTTTTTTTTTTTTTTTTTTT SDIK        TELAPSE     3075.46 TCPU     2040.17

 INFORMATION FROM INTEGRAL EVALUATION

 RESTART FROM A PREVIOUS DENSITY MATRIX - DEP ACTIVE
 NUMBER OF COUPLE SETS (NEW, OLD, FOUND):   50778   50778   50778
 NUMBER OF IRREDUCIBLE G VECTORS        :  213969  213969  213969
 CHARGE NORMALIZATION FACTOR   0.99948848
 TOTAL ATOMIC CHARGES:
   0.8626580   0.8626580   0.8626580   0.8626580   0.8642864   0.8643559
   0.8642864   0.8643559   0.8642864   0.8643559   0.8642864   0.8643559
   0.8686912   0.8686912   0.8686912   0.8686912   0.8667617   0.8685887
   0.8667617   0.8685887   0.8667617   0.8685887   0.8667617   0.8685887
   0.8624088   0.8624088   0.8624088   0.8624088   0.8641418   0.8609666
   0.8641418   0.8609666   0.8641418   0.8609666   0.8641418   0.8609666
   0.8636219   0.8636219   0.8636219   0.8636219   0.8612596   0.8619300
   0.8612596   0.8619300   0.8612596   0.8619300   0.8612596   0.8619300
   0.8625343   0.8625343   0.8625343   0.8625343   0.8628148   0.8615117
   0.8628148   0.8615117   0.8628148   0.8615117   0.8628148   0.8615117
  18.7622545  18.7622545  18.7633824  18.7627211  18.7633824  18.7627211
   5.6700460   5.6700460   5.6700460   5.6700460   5.6672854   5.6630892
   5.6672854   5.6630892   5.6672854   5.6630892   5.6672854   5.6630892
   6.0671936   6.0671936   6.0671936   6.0671936   6.0636881   6.0634291
   6.0636881   6.0634291   6.0636881   6.0634291   6.0636881   6.0634291
   6.3217517   6.3217517   6.3217517   6.3217517   6.3217517   6.3214187
   6.3217517   6.3214187   6.3217517   6.3214187   6.3217517   6.3214187
   7.5936297   7.5936297   7.5936297   7.5936297   7.5947649   7.5967915
   7.5947649   7.5967915   7.5947649   7.5967915   7.5947649   7.5967915
   6.0432351   6.0432351   6.0432351   6.0432351   6.0432619   6.0415998
   6.0432619   6.0415998   6.0432619   6.0415998   6.0432619   6.0415998
   7.6089057   7.6089057   7.6089057   7.6089057   7.6069604   7.6104869
   7.6069604   7.6104869   7.6069604   7.6104869   7.6069604   7.6104869
 TTTTTTTTTTTTTTTTTTTTTTTTTTTTTT MOQGAD      TELAPSE     3102.08 TCPU     2042.63
 TTTTTTTTTTTTTTTTTTTTTTTTTTTTTT SHELLXN     TELAPSE     3170.08 TCPU     2084.25
 TTTTTTTTTTTTTTTTTTTTTTTTTTTTTT MONMO3      TELAPSE     3220.67 TCPU     2134.83
 NUMERICALLY INTEGRATED DENSITY    636.0012617880
 TTTTTTTTTTTTTTTTTTTTTTTTTTTTTT NUMDFT      TELAPSE     3227.19 TCPU     2141.35
 CYC   0 ETOT(AU) -4.541024064045E+03 DETOT -4.54E+03 tst  2.17E-09 PX  1.00E+00
 TTTTTTTTTTTTTTTTTTTTTTTTTTTTTT DIIS        TELAPSE     3227.28 TCPU     2141.44
 TTTTTTTTTTTTTTTTTTTTTTTTTTTTTT FDIK        TELAPSE     3233.05 TCPU     2146.22
 INSULATING STATE
 TOP OF VALENCE BANDS -    BAND    318; K    5; EIG -2.3647207E-01 AU
 TOP OF VALENCE BANDS -    BAND    318; K    1; EIG -2.3668618E-01 AU
 BOTTOM OF VIRTUAL BANDS - BAND    319; K    1; EIG -1.1116303E-03 AU
 INDIRECT ENERGY BAND GAP:   6.4045 eV
 TTTTTTTTTTTTTTTTTTTTTTTTTTTTTT PDIG        TELAPSE     3233.42 TCPU     2146.59
 CHARGE NORMALIZATION FACTOR   1.00000000
 TOTAL ATOMIC CHARGES:
   0.8631439   0.8631439   0.8631439   0.8631439   0.8623696   0.8629408
   0.8623696   0.8629408   0.8623696   0.8629408   0.8623696   0.8629408
   0.8682414   0.8682414   0.8682414   0.8682414   0.8664622   0.8672241
   0.8664622   0.8672241   0.8664622   0.8672241   0.8664622   0.8672241
   0.8619304   0.8619304   0.8619304   0.8619304   0.8595821   0.8645280
   0.8595821   0.8645280   0.8595821   0.8645280   0.8595821   0.8645280
   0.8591545   0.8591545   0.8591545   0.8591545   0.8619365   0.8603113
   0.8619365   0.8603113   0.8619365   0.8603113   0.8619365   0.8603113
   0.8609834   0.8609834   0.8609834   0.8609834   0.8585608   0.8611396
   0.8585608   0.8611396   0.8585608   0.8611396   0.8585608   0.8611396
  18.7618189  18.7618189  18.7584047  18.7635868  18.7584047  18.7635868
   5.6610467   5.6610467   5.6610467   5.6610467   5.6630598   5.6801129
   5.6630598   5.6801129   5.6630598   5.6801129   5.6630598   5.6801129
   6.0540852   6.0540852   6.0540852   6.0540852   6.0638082   6.0727996
   6.0638082   6.0727996   6.0638082   6.0727996   6.0638082   6.0727996
   6.3216787   6.3216787   6.3216787   6.3216787   6.3226328   6.3212571
   6.3226328   6.3212571   6.3226328   6.3212571   6.3226328   6.3212571
   7.6120715   7.6120715   7.6120715   7.6120715   7.5997582   7.5865615
   7.5997582   7.5865615   7.5997582   7.5865615   7.5997582   7.5865615
   6.0398968   6.0398968   6.0398968   6.0398968   6.0346840   6.0466090
   6.0346840   6.0466090   6.0346840   6.0466090   6.0346840   6.0466090
   7.6136665   7.6136665   7.6136665   7.6136665   7.6263608   7.5994969
   7.6263608   7.5994969   7.6263608   7.5994969   7.6263608   7.5994969
 TTTTTTTTTTTTTTTTTTTTTTTTTTTTTT MOQGAD      TELAPSE     3233.44 TCPU     2146.61
 TTTTTTTTTTTTTTTTTTTTTTTTTTTTTT SHELLXN     TELAPSE     3308.23 TCPU     2187.61
 TTTTTTTTTTTTTTTTTTTTTTTTTTTTTT MONMO3      TELAPSE     3313.47 TCPU     2192.86
 NUMERICALLY INTEGRATED DENSITY    636.0012520104
 TTTTTTTTTTTTTTTTTTTTTTTTTTTTTT NUMDFT      TELAPSE     3319.63 TCPU     2199.01
 CYC   1 ETOT(AU) -4.541804792966E+03 DETOT -7.81E-01 tst  0.00E+00 PX  5.22E-03
 TTTTTTTTTTTTTTTTTTTTTTTTTTTTTT DIIS        TELAPSE     3319.80 TCPU     2199.18
 DIIS TEST: 0.12728E-01 AT SCF   CYCLE   1 - MIX   30 %
 TTTTTTTTTTTTTTTTTTTTTTTTTTTTTT FDIK        TELAPSE     3322.62 TCPU     2200.99
 INSULATING STATE
 TOP OF VALENCE BANDS -    BAND    318; K    5; EIG -2.3207513E-01 AU
 TOP OF VALENCE BANDS -    BAND    318; K    1; EIG -2.3218010E-01 AU
 BOTTOM OF VIRTUAL BANDS - BAND    319; K    1; EIG  2.8415964E-05 AU
 INDIRECT ENERGY BAND GAP:   6.3159 eV
 TTTTTTTTTTTTTTTTTTTTTTTTTTTTTT PDIG        TELAPSE     3322.97 TCPU     2201.34
 CHARGE NORMALIZATION FACTOR   1.00000000
 TOTAL ATOMIC CHARGES:
   0.8634822   0.8634822   0.8634822   0.8634822   0.8643692   0.8676478
   0.8643692   0.8676478   0.8643692   0.8676478   0.8643692   0.8676478
   0.8683676   0.8683676   0.8683676   0.8683676   0.8682707   0.8719902
   0.8682707   0.8719902   0.8682707   0.8719902   0.8682707   0.8719902
   0.8645989   0.8645989   0.8645989   0.8645989   0.8639555   0.8651216
   0.8639555   0.8651216   0.8639555   0.8651216   0.8639555   0.8651216
   0.8612756   0.8612756   0.8612756   0.8612756   0.8628668   0.8657473
   0.8628668   0.8657473   0.8628668   0.8657473   0.8628668   0.8657473
   0.8621421   0.8621421   0.8621421   0.8621421   0.8614985   0.8647765
   0.8614985   0.8647765   0.8614985   0.8647765   0.8614985   0.8647765
  18.7603538  18.7603538  18.7597245  18.7617352  18.7597245  18.7617352
   5.6729198   5.6729198   5.6729198   5.6729198   5.6700608   5.6726048
   5.6700608   5.6726048   5.6700608   5.6726048   5.6700608   5.6726048
   6.0613299   6.0613299   6.0613299   6.0613299   6.0699716   6.0669341
   6.0699716   6.0669341   6.0699716   6.0669341   6.0699716   6.0669341
   6.3172190   6.3172190   6.3172190   6.3172190   6.3181209   6.3130825
   6.3181209   6.3130825   6.3181209   6.3130825   6.3181209   6.3130825
   7.5929056   7.5929056   7.5929056   7.5929056   7.5951904   7.5856854
   7.5951904   7.5856854   7.5951904   7.5856854   7.5951904   7.5856854
   6.0451291   6.0451291   6.0451291   6.0451291   6.0384546   6.0466662
   6.0384546   6.0466662   6.0384546   6.0466662   6.0384546   6.0466662
   7.6079197   7.6079197   7.6079197   7.6079197   7.6052948   7.6034934
   7.6052948   7.6034934   7.6052948   7.6034934   7.6052948   7.6034934
 TTTTTTTTTTTTTTTTTTTTTTTTTTTTTT MOQGAD      TELAPSE     3322.99 TCPU     2201.36
 TTTTTTTTTTTTTTTTTTTTTTTTTTTTTT SHELLXN     TELAPSE     3381.49 TCPU     2242.36
 TTTTTTTTTTTTTTTTTTTTTTTTTTTTTT MONMO3      TELAPSE     3386.37 TCPU     2247.24
 NUMERICALLY INTEGRATED DENSITY    636.0012568165
 TTTTTTTTTTTTTTTTTTTTTTTTTTTTTT NUMDFT      TELAPSE     3392.65 TCPU     2253.51
 CYC   2 ETOT(AU) -4.541805360852E+03 DETOT -5.68E-04 tst  3.05E-06 PX  7.80E-03
 TTTTTTTTTTTTTTTTTTTTTTTTTTTTTT DIIS        TELAPSE     3392.85 TCPU     2253.72
 DIIS TEST: 0.91378E-02 AT SCF   CYCLE   2 - DIIS ACTIVE - HISTORY:     2 CYCLES
 TTTTTTTTTTTTTTTTTTTTTTTTTTTTTT FDIK        TELAPSE     3395.42 TCPU     2255.40
 INSULATING STATE
 TOP OF VALENCE BANDS -    BAND    318; K    5; EIG -2.3254291E-01 AU
 TOP OF VALENCE BANDS -    BAND    318; K    1; EIG -2.3265883E-01 AU
 BOTTOM OF VIRTUAL BANDS - BAND    319; K    1; EIG -2.1420849E-05 AU
 INDIRECT ENERGY BAND GAP:   6.3272 eV
 TTTTTTTTTTTTTTTTTTTTTTTTTTTTTT PDIG        TELAPSE     3395.78 TCPU     2255.76
 CHARGE NORMALIZATION FACTOR   1.00000000
 TOTAL ATOMIC CHARGES:
   0.8635020   0.8635020   0.8635020   0.8635020   0.8645944   0.8670361
   0.8645944   0.8670361   0.8645944   0.8670361   0.8645944   0.8670361
   0.8688647   0.8688647   0.8688647   0.8688647   0.8679066   0.8717602
   0.8679066   0.8717602   0.8679066   0.8717602   0.8679066   0.8717602
   0.8646189   0.8646189   0.8646189   0.8646189   0.8638106   0.8649281
   0.8638106   0.8649281   0.8638106   0.8649281   0.8638106   0.8649281
   0.8609853   0.8609853   0.8609853   0.8609853   0.8628545   0.8645190
   0.8628545   0.8645190   0.8628545   0.8645190   0.8628545   0.8645190
   0.8624316   0.8624316   0.8624316   0.8624316   0.8607843   0.8642171
   0.8607843   0.8642171   0.8607843   0.8642171   0.8607843   0.8642171
  18.7611897  18.7611897  18.7597384  18.7625484  18.7597384  18.7625484
   5.6671741   5.6671741   5.6671741   5.6671741   5.6663165   5.6751894
   5.6663165   5.6751894   5.6663165   5.6751894   5.6663165   5.6751894
   6.0592882   6.0592882   6.0592882   6.0592882   6.0640679   6.0669755
   6.0640679   6.0669755   6.0640679   6.0669755   6.0640679   6.0669755
   6.3170601   6.3170601   6.3170601   6.3170601   6.3183812   6.3142324
   6.3183812   6.3142324   6.3183812   6.3142324   6.3183812   6.3142324
   7.6034637   7.6034637   7.6034637   7.6034637   7.5947962   7.5885481
   7.5947962   7.5885481   7.5947962   7.5885481   7.5947962   7.5885481
   6.0415155   6.0415155   6.0415155   6.0415155   6.0373514   6.0425225
   6.0373514   6.0425225   6.0373514   6.0425225   6.0373514   6.0425225
   7.6091101   7.6091101   7.6091101   7.6091101   7.6178653   7.6015904
   7.6178653   7.6015904   7.6178653   7.6015904   7.6178653   7.6015904
 TTTTTTTTTTTTTTTTTTTTTTTTTTTTTT MOQGAD      TELAPSE     3395.80 TCPU     2255.78
 TTTTTTTTTTTTTTTTTTTTTTTTTTTTTT SHELLXN     TELAPSE     3448.01 TCPU     2296.78
 TTTTTTTTTTTTTTTTTTTTTTTTTTTTTT MONMO3      TELAPSE     3454.91 TCPU     2303.68
 NUMERICALLY INTEGRATED DENSITY    636.0012563998
 TTTTTTTTTTTTTTTTTTTTTTTTTTTTTT NUMDFT      TELAPSE     3461.22 TCPU     2309.98
 CYC   3 ETOT(AU) -4.541806631670E+03 DETOT -1.27E-03 tst  1.09E-06 PX  4.46E-03
 TTTTTTTTTTTTTTTTTTTTTTTTTTTTTT DIIS        TELAPSE     3461.49 TCPU     2310.25
 DIIS TEST: 0.64781E-03 AT SCF   CYCLE   3 - DIIS ACTIVE - HISTORY:     3 CYCLES
 TTTTTTTTTTTTTTTTTTTTTTTTTTTTTT FDIK        TELAPSE     3465.42 TCPU     2313.14
 INSULATING STATE
 TOP OF VALENCE BANDS -    BAND    318; K    5; EIG -2.3326561E-01 AU
 TOP OF VALENCE BANDS -    BAND    318; K    1; EIG -2.3338985E-01 AU
 BOTTOM OF VIRTUAL BANDS - BAND    319; K    1; EIG -9.9114041E-05 AU
 INDIRECT ENERGY BAND GAP:   6.3448 eV
 TTTTTTTTTTTTTTTTTTTTTTTTTTTTTT PDIG        TELAPSE     3465.79 TCPU     2313.51
 CHARGE NORMALIZATION FACTOR   1.00000000
 TOTAL ATOMIC CHARGES:
   0.8632764   0.8632764   0.8632764   0.8632764   0.8638987   0.8663651
   0.8638987   0.8663651   0.8638987   0.8663651   0.8638987   0.8663651
   0.8684131   0.8684131   0.8684131   0.8684131   0.8676124   0.8708670
   0.8676124   0.8708670   0.8676124   0.8708670   0.8676124   0.8708670
   0.8639692   0.8639692   0.8639692   0.8639692   0.8629954   0.8648363
   0.8629954   0.8648363   0.8629954   0.8648363   0.8629954   0.8648363
   0.8607062   0.8607062   0.8607062   0.8607062   0.8624315   0.8639986
   0.8624315   0.8639986   0.8624315   0.8639986   0.8624315   0.8639986
   0.8619280   0.8619280   0.8619280   0.8619280   0.8606972   0.8636504
   0.8606972   0.8636504   0.8606972   0.8636504   0.8606972   0.8636504
  18.7585347  18.7585347  18.7572345  18.7598401  18.7572345  18.7598401
   5.6668992   5.6668992   5.6668992   5.6668992   5.6660347   5.6749055
   5.6660347   5.6749055   5.6660347   5.6749055   5.6660347   5.6749055
   6.0578440   6.0578440   6.0578440   6.0578440   6.0665621   6.0679482
   6.0665621   6.0679482   6.0665621   6.0679482   6.0665621   6.0679482
   6.3181472   6.3181472   6.3181472   6.3181472   6.3192230   6.3154744
   6.3192230   6.3154744   6.3192230   6.3154744   6.3192230   6.3154744
   7.6029287   7.6029287   7.6029287   7.6029287   7.5984678   7.5875548
   7.5984678   7.5875548   7.5984678   7.5875548   7.5984678   7.5875548
   6.0426599   6.0426599   6.0426599   6.0426599   6.0359891   6.0449500
   6.0359891   6.0449500   6.0359891   6.0449500   6.0359891   6.0449500
   7.6119257   7.6119257   7.6119257   7.6119257   7.6159386   7.6030971
   7.6159386   7.6030971   7.6159386   7.6030971   7.6159386   7.6030971
 TTTTTTTTTTTTTTTTTTTTTTTTTTTTTT MOQGAD      TELAPSE     3465.81 TCPU     2313.53
 TTTTTTTTTTTTTTTTTTTTTTTTTTTTTT SHELLXN     TELAPSE     3519.17 TCPU     2354.53
 TTTTTTTTTTTTTTTTTTTTTTTTTTTTTT MONMO3      TELAPSE     3524.05 TCPU     2359.42
 NUMERICALLY INTEGRATED DENSITY    636.0012556576
 TTTTTTTTTTTTTTTTTTTTTTTTTTTTTT NUMDFT      TELAPSE     3530.33 TCPU     2365.69
 CYC   4 ETOT(AU) -4.541806711164E+03 DETOT -7.95E-05 tst  1.91E-07 PX  6.96E-04
 TTTTTTTTTTTTTTTTTTTTTTTTTTTTTT DIIS        TELAPSE     3530.52 TCPU     2365.88
 DIIS TEST: 0.10065E-03 AT SCF   CYCLE   4 - DIIS ACTIVE - HISTORY:     4 CYCLES
 TTTTTTTTTTTTTTTTTTTTTTTTTTTTTT FDIK        TELAPSE     3532.98 TCPU     2367.48
 INSULATING STATE
 TOP OF VALENCE BANDS -    BAND    318; K    5; EIG -2.3330735E-01 AU
 TOP OF VALENCE BANDS -    BAND    318; K    1; EIG -2.3343331E-01 AU
 BOTTOM OF VIRTUAL BANDS - BAND    319; K    1; EIG -8.8901532E-05 AU
 INDIRECT ENERGY BAND GAP:   6.3462 eV
 TTTTTTTTTTTTTTTTTTTTTTTTTTTTTT PDIG        TELAPSE     3533.33 TCPU     2367.84
 CHARGE NORMALIZATION FACTOR   1.00000000
 TOTAL ATOMIC CHARGES:
   0.8632082   0.8632082   0.8632082   0.8632082   0.8640154   0.8663328
   0.8640154   0.8663328   0.8640154   0.8663328   0.8640154   0.8663328
   0.8685179   0.8685179   0.8685179   0.8685179   0.8675102   0.8709048
   0.8675102   0.8709048   0.8675102   0.8709048   0.8675102   0.8709048
   0.8639964   0.8639964   0.8639964   0.8639964   0.8628864   0.8648188
   0.8628864   0.8648188   0.8628864   0.8648188   0.8628864   0.8648188
   0.8605936   0.8605936   0.8605936   0.8605936   0.8626232   0.8639980
   0.8626232   0.8639980   0.8626232   0.8639980   0.8626232   0.8639980
   0.8620510   0.8620510   0.8620510   0.8620510   0.8605186   0.8637746
   0.8605186   0.8637746   0.8605186   0.8637746   0.8605186   0.8637746
  18.7590599  18.7590599  18.7576169  18.7604372  18.7576169  18.7604372
   5.6673527   5.6673527   5.6673527   5.6673527   5.6665196   5.6748471
   5.6665196   5.6748471   5.6665196   5.6748471   5.6665196   5.6748471
   6.0590134   6.0590134   6.0590134   6.0590134   6.0656772   6.0680919
   6.0656772   6.0680919   6.0656772   6.0680919   6.0656772   6.0680919
   6.3181334   6.3181334   6.3181334   6.3181334   6.3193158   6.3153805
   6.3193158   6.3153805   6.3193158   6.3153805   6.3193158   6.3153805
   7.6030518   7.6030518   7.6030518   7.6030518   7.5962055   7.5883761
   7.5962055   7.5883761   7.5962055   7.5883761   7.5962055   7.5883761
   6.0423509   6.0423509   6.0423509   6.0423509   6.0373186   6.0443901
   6.0373186   6.0443901   6.0373186   6.0443901   6.0373186   6.0443901
   7.6102589   7.6102589   7.6102589   7.6102589   7.6169337   7.6024759
   7.6169337   7.6024759   7.6169337   7.6024759   7.6169337   7.6024759
 TTTTTTTTTTTTTTTTTTTTTTTTTTTTTT MOQGAD      TELAPSE     3533.35 TCPU     2367.85
 TTTTTTTTTTTTTTTTTTTTTTTTTTTTTT SHELLXN     TELAPSE     3585.12 TCPU     2408.85
 TTTTTTTTTTTTTTTTTTTTTTTTTTTTTT MONMO3      TELAPSE     3593.60 TCPU     2417.33
 NUMERICALLY INTEGRATED DENSITY    636.0012556901
 TTTTTTTTTTTTTTTTTTTTTTTTTTTTTT NUMDFT      TELAPSE     3599.76 TCPU     2423.49
 CYC   5 ETOT(AU) -4.541806715871E+03 DETOT -4.71E-06 tst  6.66E-08 PX  2.45E-04
 TTTTTTTTTTTTTTTTTTTTTTTTTTTTTT DIIS        TELAPSE     3600.66 TCPU     2424.39
 DIIS TEST: 0.33297E-04 AT SCF   CYCLE   5 - DIIS ACTIVE - HISTORY:     5 CYCLES
 TTTTTTTTTTTTTTTTTTTTTTTTTTTTTT FDIK        TELAPSE     3604.27 TCPU     2426.86
 INSULATING STATE
 TOP OF VALENCE BANDS -    BAND    318; K    5; EIG -2.3319571E-01 AU
 TOP OF VALENCE BANDS -    BAND    318; K    1; EIG -2.3331962E-01 AU
 BOTTOM OF VIRTUAL BANDS - BAND    319; K    1; EIG -8.2622952E-05 AU
 INDIRECT ENERGY BAND GAP:   6.3433 eV
 TTTTTTTTTTTTTTTTTTTTTTTTTTTTTT PDIG        TELAPSE     3604.64 TCPU     2427.23
 CHARGE NORMALIZATION FACTOR   1.00000000
 TOTAL ATOMIC CHARGES:
   0.8632292   0.8632292   0.8632292   0.8632292   0.8640168   0.8664866
   0.8640168   0.8664866   0.8640168   0.8664866   0.8640168   0.8664866
   0.8684768   0.8684768   0.8684768   0.8684768   0.8675964   0.8710394
   0.8675964   0.8710394   0.8675964   0.8710394   0.8675964   0.8710394
   0.8640544   0.8640544   0.8640544   0.8640544   0.8629931   0.8648682
   0.8629931   0.8648682   0.8629931   0.8648682   0.8629931   0.8648682
   0.8606395   0.8606395   0.8606395   0.8606395   0.8625587   0.8641401
   0.8625587   0.8641401   0.8625587   0.8641401   0.8625587   0.8641401
   0.8620075   0.8620075   0.8620075   0.8620075   0.8606382   0.8638264
   0.8606382   0.8638264   0.8606382   0.8638264   0.8606382   0.8638264
  18.7593545  18.7593545  18.7579371  18.7607254  18.7579371  18.7607254
   5.6674189   5.6674189   5.6674189   5.6674189   5.6664897   5.6747822
   5.6664897   5.6747822   5.6664897   5.6747822   5.6664897   5.6747822
   6.0585139   6.0585139   6.0585139   6.0585139   6.0660585   6.0677536
   6.0660585   6.0677536   6.0660585   6.0677536   6.0660585   6.0677536
   6.3180042   6.3180042   6.3180042   6.3180042   6.3191477   6.3151974
   6.3191477   6.3151974   6.3191477   6.3151974   6.3191477   6.3151974
   7.6026213   7.6026213   7.6026213   7.6026213   7.5972486   7.5878631
   7.5972486   7.5878631   7.5972486   7.5878631   7.5972486   7.5878631
   6.0424554   6.0424554   6.0424554   6.0424554   6.0365905   6.0445043
   6.0365905   6.0445043   6.0365905   6.0445043   6.0365905   6.0445043
   7.6109410   7.6109410   7.6109410   7.6109410   7.6160603   7.6027696
   7.6160603   7.6027696   7.6160603   7.6027696   7.6160603   7.6027696
 TTTTTTTTTTTTTTTTTTTTTTTTTTTTTT MOQGAD      TELAPSE     3604.66 TCPU     2427.25
 TTTTTTTTTTTTTTTTTTTTTTTTTTTTTT SHELLXN     TELAPSE     3657.41 TCPU     2468.24
 TTTTTTTTTTTTTTTTTTTTTTTTTTTTTT MONMO3      TELAPSE     3666.86 TCPU     2477.70
 NUMERICALLY INTEGRATED DENSITY    636.0012557253
 TTTTTTTTTTTTTTTTTTTTTTTTTTTTTT NUMDFT      TELAPSE     3673.15 TCPU     2483.99
 CYC   6 ETOT(AU) -4.541806717682E+03 DETOT -1.81E-06 tst  2.15E-08 PX  1.34E-04
 TTTTTTTTTTTTTTTTTTTTTTTTTTTTTT DIIS        TELAPSE     3673.49 TCPU     2484.33
 DIIS TEST: 0.99287E-05 AT SCF   CYCLE   6 - DIIS ACTIVE - HISTORY:     6 CYCLES
 TTTTTTTTTTTTTTTTTTTTTTTTTTTTTT FDIK        TELAPSE     3676.07 TCPU     2486.05
 INSULATING STATE
 TOP OF VALENCE BANDS -    BAND    318; K    5; EIG -2.3325359E-01 AU
 TOP OF VALENCE BANDS -    BAND    318; K    1; EIG -2.3337867E-01 AU
 BOTTOM OF VIRTUAL BANDS - BAND    319; K    1; EIG -8.7857125E-05 AU
 INDIRECT ENERGY BAND GAP:   6.3448 eV
 TTTTTTTTTTTTTTTTTTTTTTTTTTTTTT PDIG        TELAPSE     3676.44 TCPU     2486.42
 CHARGE NORMALIZATION FACTOR   1.00000000
 TOTAL ATOMIC CHARGES:
   0.8632092   0.8632092   0.8632092   0.8632092   0.8640095   0.8664009
   0.8640095   0.8664009   0.8640095   0.8664009   0.8640095   0.8664009
   0.8684854   0.8684854   0.8684854   0.8684854   0.8675413   0.8709684
   0.8675413   0.8709684   0.8675413   0.8709684   0.8675413   0.8709684
   0.8640525   0.8640525   0.8640525   0.8640525   0.8629720   0.8648907
   0.8629720   0.8648907   0.8629720   0.8648907   0.8629720   0.8648907
   0.8606273   0.8606273   0.8606273   0.8606273   0.8625929   0.8640845
   0.8625929   0.8640845   0.8625929   0.8640845   0.8625929   0.8640845
   0.8620279   0.8620279   0.8620279   0.8620279   0.8605938   0.8638030
   0.8605938   0.8638030   0.8605938   0.8638030   0.8605938   0.8638030
  18.7590106  18.7590106  18.7576552  18.7603713  18.7576552  18.7603713
   5.6673057   5.6673057   5.6673057   5.6673057   5.6664327   5.6748855
   5.6664327   5.6748855   5.6664327   5.6748855   5.6664327   5.6748855
   6.0586438   6.0586438   6.0586438   6.0586438   6.0659377   6.0679504
   6.0659377   6.0679504   6.0659377   6.0679504   6.0659377   6.0679504
   6.3180250   6.3180250   6.3180250   6.3180250   6.3191672   6.3152255
   6.3191672   6.3152255   6.3191672   6.3152255   6.3191672   6.3152255
   7.6029224   7.6029224   7.6029224   7.6029224   7.5969032   7.5880385
   7.5969032   7.5880385   7.5969032   7.5880385   7.5969032   7.5880385
   6.0424513   6.0424513   6.0424513   6.0424513   6.0368655   6.0444872
   6.0368655   6.0444872   6.0368655   6.0444872   6.0368655   6.0444872
   7.6107645   7.6107645   7.6107645   7.6107645   7.6165378   7.6026784
   7.6165378   7.6026784   7.6165378   7.6026784   7.6165378   7.6026784
 TTTTTTTTTTTTTTTTTTTTTTTTTTTTTT MOQGAD      TELAPSE     3676.46 TCPU     2486.44
 TTTTTTTTTTTTTTTTTTTTTTTTTTTTTT SHELLXN     TELAPSE     3728.79 TCPU     2527.44
 TTTTTTTTTTTTTTTTTTTTTTTTTTTTTT MONMO3      TELAPSE     3734.75 TCPU     2533.40
 NUMERICALLY INTEGRATED DENSITY    636.0012557071
 TTTTTTTTTTTTTTTTTTTTTTTTTTTTTT NUMDFT      TELAPSE     3741.05 TCPU     2539.71
 CYC   7 ETOT(AU) -4.541806719968E+03 DETOT -2.29E-06 tst  3.62E-09 PX  9.53E-05
 TTTTTTTTTTTTTTTTTTTTTTTTTTTTTT DIIS        TELAPSE     3742.90 TCPU     2541.55
 DIIS TEST: 0.14224E-05 AT SCF   CYCLE   7 - DIIS ACTIVE - HISTORY:     7 CYCLES
 TTTTTTTTTTTTTTTTTTTTTTTTTTTTTT FDIK        TELAPSE     3745.61 TCPU     2543.39
 INSULATING STATE
 TOP OF VALENCE BANDS -    BAND    318; K    5; EIG -2.3324359E-01 AU
 TOP OF VALENCE BANDS -    BAND    318; K    1; EIG -2.3336837E-01 AU
 BOTTOM OF VIRTUAL BANDS - BAND    319; K    1; EIG -8.5917887E-05 AU
 INDIRECT ENERGY BAND GAP:   6.3445 eV
 TTTTTTTTTTTTTTTTTTTTTTTTTTTTTT PDIG        TELAPSE     3746.00 TCPU     2543.79
 CHARGE NORMALIZATION FACTOR   1.00000000
 TOTAL ATOMIC CHARGES:
   0.8631918   0.8631918   0.8631918   0.8631918   0.8640065   0.8664143
   0.8640065   0.8664143   0.8640065   0.8664143   0.8640065   0.8664143
   0.8684806   0.8684806   0.8684806   0.8684806   0.8675455   0.8709749
   0.8675455   0.8709749   0.8675455   0.8709749   0.8675455   0.8709749
   0.8640281   0.8640281   0.8640281   0.8640281   0.8629342   0.8648787
   0.8629342   0.8648787   0.8629342   0.8648787   0.8629342   0.8648787
   0.8606065   0.8606065   0.8606065   0.8606065   0.8625824   0.8640980
   0.8625824   0.8640980   0.8625824   0.8640980   0.8625824   0.8640980
   0.8620096   0.8620096   0.8620096   0.8620096   0.8605864   0.8638093
   0.8605864   0.8638093   0.8605864   0.8638093   0.8605864   0.8638093
  18.7591364  18.7591364  18.7577684  18.7605103  18.7577684  18.7605103
   5.6674795   5.6674795   5.6674795   5.6674795   5.6665781   5.6747528
   5.6665781   5.6747528   5.6665781   5.6747528   5.6665781   5.6747528
   6.0587332   6.0587332   6.0587332   6.0587332   6.0660090   6.0679038
   6.0660090   6.0679038   6.0660090   6.0679038   6.0660090   6.0679038
   6.3180835   6.3180835   6.3180835   6.3180835   6.3192278   6.3152487
   6.3192278   6.3152487   6.3192278   6.3152487   6.3192278   6.3152487
   7.6026778   7.6026778   7.6026778   7.6026778   7.5968849   7.5880572
   7.5968849   7.5880572   7.5968849   7.5880572   7.5968849   7.5880572
   6.0424696   6.0424696   6.0424696   6.0424696   6.0368727   6.0445373
   6.0368727   6.0445373   6.0368727   6.0445373   6.0368727   6.0445373
   7.6106732   7.6106732   7.6106732   7.6106732   7.6162392   7.6027170
   7.6162392   7.6027170   7.6162392   7.6027170   7.6162392   7.6027170
 TTTTTTTTTTTTTTTTTTTTTTTTTTTTTT MOQGAD      TELAPSE     3746.02 TCPU     2543.80
 TTTTTTTTTTTTTTTTTTTTTTTTTTTTTT SHELLXN     TELAPSE     3798.89 TCPU     2584.81
 TTTTTTTTTTTTTTTTTTTTTTTTTTTTTT MONMO3      TELAPSE     3805.16 TCPU     2591.09
 NUMERICALLY INTEGRATED DENSITY    636.0012557126
 TTTTTTTTTTTTTTTTTTTTTTTTTTTTTT NUMDFT      TELAPSE     3811.44 TCPU     2597.36
 CYC   8 ETOT(AU) -4.541806719497E+03 DETOT  4.71E-07 tst  3.10E-10 PX  5.53E-05
 TTTTTTTTTTTTTTTTTTTTTTTTTTTTTT DIIS        TELAPSE     3811.76 TCPU     2597.69
 DIIS TEST: 0.52728E-06 AT SCF   CYCLE   8 - DIIS ACTIVE - HISTORY:     8 CYCLES
 TTTTTTTTTTTTTTTTTTTTTTTTTTTTTT FDIK        TELAPSE     3814.41 TCPU     2599.43
 INSULATING STATE
 TOP OF VALENCE BANDS -    BAND    318; K    5; EIG -2.3323892E-01 AU
 TOP OF VALENCE BANDS -    BAND    318; K    1; EIG -2.3336366E-01 AU
 BOTTOM OF VIRTUAL BANDS - BAND    319; K    1; EIG -8.5429528E-05 AU
 INDIRECT ENERGY BAND GAP:   6.3444 eV
 TTTTTTTTTTTTTTTTTTTTTTTTTTTTTT PDIG        TELAPSE     3814.77 TCPU     2599.79
 CHARGE NORMALIZATION FACTOR   1.00000000
 TOTAL ATOMIC CHARGES:
   0.8631944   0.8631944   0.8631944   0.8631944   0.8640085   0.8664214
   0.8640085   0.8664214   0.8640085   0.8664214   0.8640085   0.8664214
   0.8684777   0.8684777   0.8684777   0.8684777   0.8675446   0.8709844
   0.8675446   0.8709844   0.8675446   0.8709844   0.8675446   0.8709844
   0.8640436   0.8640436   0.8640436   0.8640436   0.8629507   0.8648848
   0.8629507   0.8648848   0.8629507   0.8648848   0.8629507   0.8648848
   0.8606134   0.8606134   0.8606134   0.8606134   0.8625921   0.8641047
   0.8625921   0.8641047   0.8625921   0.8641047   0.8625921   0.8641047
   0.8620192   0.8620192   0.8620192   0.8620192   0.8605965   0.8638156
   0.8605965   0.8638156   0.8605965   0.8638156   0.8605965   0.8638156
  18.7591001  18.7591001  18.7577358  18.7604632  18.7577358  18.7604632
   5.6673908   5.6673908   5.6673908   5.6673908   5.6664895   5.6748084
   5.6664895   5.6748084   5.6664895   5.6748084   5.6664895   5.6748084
   6.0586726   6.0586726   6.0586726   6.0586726   6.0659689   6.0678904
   6.0659689   6.0678904   6.0659689   6.0678904   6.0659689   6.0678904
   6.3180369   6.3180369   6.3180369   6.3180369   6.3191790   6.3152171
   6.3191790   6.3152171   6.3191790   6.3152171   6.3191790   6.3152171
   7.6028013   7.6028013   7.6028013   7.6028013   7.5969404   7.5880338
   7.5969404   7.5880338   7.5969404   7.5880338   7.5969404   7.5880338
   6.0424553   6.0424553   6.0424553   6.0424553   6.0368420   6.0444986
   6.0368420   6.0444986   6.0368420   6.0444986   6.0368420   6.0444986
   7.6107666   7.6107666   7.6107666   7.6107666   7.6163902   7.6027167
   7.6163902   7.6027167   7.6163902   7.6027167   7.6163902   7.6027167
 TTTTTTTTTTTTTTTTTTTTTTTTTTTTTT MOQGAD      TELAPSE     3814.78 TCPU     2599.81
 TTTTTTTTTTTTTTTTTTTTTTTTTTTTTT SHELLXN     TELAPSE     3866.80 TCPU     2640.80
 TTTTTTTTTTTTTTTTTTTTTTTTTTTTTT MONMO3      TELAPSE     3878.94 TCPU     2652.94
 NUMERICALLY INTEGRATED DENSITY    636.0012557125
 TTTTTTTTTTTTTTTTTTTTTTTTTTTTTT NUMDFT      TELAPSE     3885.09 TCPU     2659.09
 CYC   9 ETOT(AU) -4.541806719779E+03 DETOT -2.83E-07 tst  8.15E-11 PX  2.56E-05
 TTTTTTTTTTTTTTTTTTTTTTTTTTTTTT DIIS        TELAPSE     3885.96 TCPU     2659.96
 DIIS TEST: 0.70076E-07 AT SCF   CYCLE   9 - DIIS ACTIVE - HISTORY:     9 CYCLES
 TTTTTTTTTTTTTTTTTTTTTTTTTTTTTT FDIK        TELAPSE     3888.44 TCPU     2661.84
 INSULATING STATE
 TOP OF VALENCE BANDS -    BAND    318; K    5; EIG -2.3324354E-01 AU
 TOP OF VALENCE BANDS -    BAND    318; K    1; EIG -2.3336838E-01 AU
 BOTTOM OF VIRTUAL BANDS - BAND    319; K    1; EIG -8.5905689E-05 AU
 INDIRECT ENERGY BAND GAP:   6.3445 eV
 TTTTTTTTTTTTTTTTTTTTTTTTTTTTTT PDIG        TELAPSE     3888.80 TCPU     2662.20
 CHARGE NORMALIZATION FACTOR   1.00000000
 TOTAL ATOMIC CHARGES:
   0.8631945   0.8631945   0.8631945   0.8631945   0.8640075   0.8664140
   0.8640075   0.8664140   0.8640075   0.8664140   0.8640075   0.8664140
   0.8684795   0.8684795   0.8684795   0.8684795   0.8675436   0.8709788
   0.8675436   0.8709788   0.8675436   0.8709788   0.8675436   0.8709788
   0.8640437   0.8640437   0.8640437   0.8640437   0.8629519   0.8648892
   0.8629519   0.8648892   0.8629519   0.8648892   0.8629519   0.8648892
   0.8606128   0.8606128   0.8606128   0.8606128   0.8625906   0.8641033
   0.8625906   0.8641033   0.8625906   0.8641033   0.8625906   0.8641033
   0.8620185   0.8620185   0.8620185   0.8620185   0.8605943   0.8638151
   0.8605943   0.8638151   0.8605943   0.8638151   0.8605943   0.8638151
  18.7590917  18.7590917  18.7577472  18.7604552  18.7577472  18.7604552
   5.6674109   5.6674109   5.6674109   5.6674109   5.6665141   5.6747927
   5.6665141   5.6747927   5.6665141   5.6747927   5.6665141   5.6747927
   6.0586874   6.0586874   6.0586874   6.0586874   6.0659875   6.0679119
   6.0659875   6.0679119   6.0659875   6.0679119   6.0659875   6.0679119
   6.3180452   6.3180452   6.3180452   6.3180452   6.3191865   6.3152164
   6.3191865   6.3152164   6.3191865   6.3152164   6.3191865   6.3152164
   7.6027745   7.6027745   7.6027745   7.6027745   7.5969186   7.5880511
   7.5969186   7.5880511   7.5969186   7.5880511   7.5969186   7.5880511
   6.0424661   6.0424661   6.0424661   6.0424661   6.0368550   6.0445123
   6.0368550   6.0445123   6.0368550   6.0445123   6.0368550   6.0445123
   7.6107274   7.6107274   7.6107274   7.6107274   7.6163453   7.6027128
   7.6163453   7.6027128   7.6163453   7.6027128   7.6163453   7.6027128
 TTTTTTTTTTTTTTTTTTTTTTTTTTTTTT MOQGAD      TELAPSE     3888.82 TCPU     2662.22
 TTTTTTTTTTTTTTTTTTTTTTTTTTTTTT SHELLXN     TELAPSE     3941.85 TCPU     2703.22
 TTTTTTTTTTTTTTTTTTTTTTTTTTTTTT MONMO3      TELAPSE     3956.20 TCPU     2717.57
 NUMERICALLY INTEGRATED DENSITY    636.0012557131
 TTTTTTTTTTTTTTTTTTTTTTTTTTTTTT NUMDFT      TELAPSE     3962.46 TCPU     2723.83
 CYC  10 ETOT(AU) -4.541806719795E+03 DETOT -1.53E-08 tst  8.06E-12 PX  8.58E-06
 TTTTTTTTTTTTTTTTTTTTTTTTTTTTTT DIIS        TELAPSE     3963.40 TCPU     2724.76
 DIIS TEST: 0.95952E-08 AT SCF   CYCLE  10 - DIIS ACTIVE - HISTORY:    10 CYCLES
 TTTTTTTTTTTTTTTTTTTTTTTTTTTTTT FDIK        TELAPSE     3965.89 TCPU     2726.42
 INSULATING STATE
 TOP OF VALENCE BANDS -    BAND    318; K    5; EIG -2.3324109E-01 AU
 TOP OF VALENCE BANDS -    BAND    318; K    1; EIG -2.3336586E-01 AU
 BOTTOM OF VIRTUAL BANDS - BAND    319; K    1; EIG -8.5875982E-05 AU
 INDIRECT ENERGY BAND GAP:   6.3445 eV
 TTTTTTTTTTTTTTTTTTTTTTTTTTTTTT PDIG        TELAPSE     3966.25 TCPU     2726.77
 CHARGE NORMALIZATION FACTOR   1.00000000
 TOTAL ATOMIC CHARGES:
   0.8631927   0.8631927   0.8631927   0.8631927   0.8640092   0.8664189
   0.8640092   0.8664189   0.8640092   0.8664189   0.8640092   0.8664189
   0.8684793   0.8684793   0.8684793   0.8684793   0.8675432   0.8709817
   0.8675432   0.8709817   0.8675432   0.8709817   0.8675432   0.8709817
   0.8640412   0.8640412   0.8640412   0.8640412   0.8629475   0.8648865
   0.8629475   0.8648865   0.8629475   0.8648865   0.8629475   0.8648865
   0.8606102   0.8606102   0.8606102   0.8606102   0.8625900   0.8641029
   0.8625900   0.8641029   0.8625900   0.8641029   0.8625900   0.8641029
   0.8620167   0.8620167   0.8620167   0.8620167   0.8605925   0.8638137
   0.8605925   0.8638137   0.8605925   0.8638137   0.8605925   0.8638137
  18.7590990  18.7590990  18.7577394  18.7604601  18.7577394  18.7604601
   5.6674153   5.6674153   5.6674153   5.6674153   5.6665141   5.6747942
   5.6665141   5.6747942   5.6665141   5.6747942   5.6665141   5.6747942
   6.0586908   6.0586908   6.0586908   6.0586908   6.0659758   6.0678938
   6.0659758   6.0678938   6.0659758   6.0678938   6.0659758   6.0678938
   6.3180498   6.3180498   6.3180498   6.3180498   6.3191923   6.3152246
   6.3191923   6.3152246   6.3191923   6.3152246   6.3191923   6.3152246
   7.6027700   7.6027700   7.6027700   7.6027700   7.5969187   7.5880409
   7.5969187   7.5880409   7.5969187   7.5880409   7.5969187   7.5880409
   6.0424572   6.0424572   6.0424572   6.0424572   6.0368559   6.0445101
   6.0368559   6.0445101   6.0368559   6.0445101   6.0368559   6.0445101
   7.6107412   7.6107412   7.6107412   7.6107412   7.6163587   7.6027213
   7.6163587   7.6027213   7.6163587   7.6027213   7.6163587   7.6027213
 TTTTTTTTTTTTTTTTTTTTTTTTTTTTTT MOQGAD      TELAPSE     3966.27 TCPU     2726.79
 TTTTTTTTTTTTTTTTTTTTTTTTTTTTTT SHELLXN     TELAPSE     4018.17 TCPU     2767.81
 TTTTTTTTTTTTTTTTTTTTTTTTTTTTTT MONMO3      TELAPSE     4025.04 TCPU     2774.68
 NUMERICALLY INTEGRATED DENSITY    636.0012557128
 TTTTTTTTTTTTTTTTTTTTTTTTTTTTTT NUMDFT      TELAPSE     4031.26 TCPU     2780.90
 CYC  11 ETOT(AU) -4.541806719772E+03 DETOT  2.26E-08 tst  2.71E-12 PX  4.14E-06
 TTTTTTTTTTTTTTTTTTTTTTTTTTTTTT DIIS        TELAPSE     4031.84 TCPU     2781.48
 DIIS TEST: 0.42450E-08 AT SCF   CYCLE  11 - DIIS ACTIVE - HISTORY:    11 CYCLES
 TTTTTTTTTTTTTTTTTTTTTTTTTTTTTT FDIK        TELAPSE     4034.21 TCPU     2783.02
 INSULATING STATE
 TOP OF VALENCE BANDS -    BAND    318; K    5; EIG -2.3324150E-01 AU
 TOP OF VALENCE BANDS -    BAND    318; K    1; EIG -2.3336629E-01 AU
 BOTTOM OF VIRTUAL BANDS - BAND    319; K    1; EIG -8.5724522E-05 AU
 INDIRECT ENERGY BAND GAP:   6.3445 eV
 TTTTTTTTTTTTTTTTTTTTTTTTTTTTTT PDIG        TELAPSE     4034.57 TCPU     2783.37
 CHARGE NORMALIZATION FACTOR   1.00000000
 TOTAL ATOMIC CHARGES:
   0.8631929   0.8631929   0.8631929   0.8631929   0.8640081   0.8664171
   0.8640081   0.8664171   0.8640081   0.8664171   0.8640081   0.8664171
   0.8684792   0.8684792   0.8684792   0.8684792   0.8675433   0.8709815
   0.8675433   0.8709815   0.8675433   0.8709815   0.8675433   0.8709815
   0.8640422   0.8640422   0.8640422   0.8640422   0.8629487   0.8648875
   0.8629487   0.8648875   0.8629487   0.8648875   0.8629487   0.8648875
   0.8606115   0.8606115   0.8606115   0.8606115   0.8625909   0.8641039
   0.8625909   0.8641039   0.8625909   0.8641039   0.8625909   0.8641039
   0.8620178   0.8620178   0.8620178   0.8620178   0.8605937   0.8638154
   0.8605937   0.8638154   0.8605937   0.8638154   0.8605937   0.8638154
  18.7590964  18.7590964  18.7577415  18.7604616  18.7577415  18.7604616
   5.6674097   5.6674097   5.6674097   5.6674097   5.6665104   5.6747905
   5.6665104   5.6747905   5.6665104   5.6747905   5.6665104   5.6747905
   6.0586892   6.0586892   6.0586892   6.0586892   6.0659820   6.0679033
   6.0659820   6.0679033   6.0659820   6.0679033   6.0659820   6.0679033
   6.3180466   6.3180466   6.3180466   6.3180466   6.3191886   6.3152196
   6.3191886   6.3152196   6.3191886   6.3152196   6.3191886   6.3152196
   7.6027762   7.6027762   7.6027762   7.6027762   7.5969246   7.5880496
   7.5969246   7.5880496   7.5969246   7.5880496   7.5969246   7.5880496
   6.0424620   6.0424620   6.0424620   6.0424620   6.0368534   6.0445077
   6.0368534   6.0445077   6.0368534   6.0445077   6.0368534   6.0445077
   7.6107366   7.6107366   7.6107366   7.6107366   7.6163524   7.6027139
   7.6163524   7.6027139   7.6163524   7.6027139   7.6163524   7.6027139
 TTTTTTTTTTTTTTTTTTTTTTTTTTTTTT MOQGAD      TELAPSE     4034.59 TCPU     2783.39
 TTTTTTTTTTTTTTTTTTTTTTTTTTTTTT SHELLXN     TELAPSE     4086.93 TCPU     2824.40
 TTTTTTTTTTTTTTTTTTTTTTTTTTTTTT MONMO3      TELAPSE     4092.41 TCPU     2829.88
 NUMERICALLY INTEGRATED DENSITY    636.0012557130
 TTTTTTTTTTTTTTTTTTTTTTTTTTTTTT NUMDFT      TELAPSE     4098.64 TCPU     2836.10
 CYC  12 ETOT(AU) -4.541806719774E+03 DETOT -2.28E-09 tst  1.44E-12 PX  1.79E-06
 TTTTTTTTTTTTTTTTTTTTTTTTTTTTTT DIIS        TELAPSE     4108.07 TCPU     2845.54
 DIIS TEST: 0.11528E-08 AT SCF   CYCLE  12 - DIIS ACTIVE - HISTORY:    12 CYCLES
 TTTTTTTTTTTTTTTTTTTTTTTTTTTTTT FDIK        TELAPSE     4119.54 TCPU     2848.31
 INSULATING STATE
 TOP OF VALENCE BANDS -    BAND    318; K    5; EIG -2.3324189E-01 AU
 TOP OF VALENCE BANDS -    BAND    318; K    1; EIG -2.3336669E-01 AU
 BOTTOM OF VIRTUAL BANDS - BAND    319; K    1; EIG -8.5805046E-05 AU
 INDIRECT ENERGY BAND GAP:   6.3445 eV
 TTTTTTTTTTTTTTTTTTTTTTTTTTTTTT PDIG        TELAPSE     4119.91 TCPU     2848.69
 CHARGE NORMALIZATION FACTOR   1.00000000
 TOTAL ATOMIC CHARGES:
   0.8631932   0.8631932   0.8631932   0.8631932   0.8640085   0.8664171
   0.8640085   0.8664171   0.8640085   0.8664171   0.8640085   0.8664171
   0.8684793   0.8684793   0.8684793   0.8684793   0.8675433   0.8709807
   0.8675433   0.8709807   0.8675433   0.8709807   0.8675433   0.8709807
   0.8640425   0.8640425   0.8640425   0.8640425   0.8629494   0.8648878
   0.8629494   0.8648878   0.8629494   0.8648878   0.8629494   0.8648878
   0.8606111   0.8606111   0.8606111   0.8606111   0.8625906   0.8641038
   0.8625906   0.8641038   0.8625906   0.8641038   0.8625906   0.8641038
   0.8620177   0.8620177   0.8620177   0.8620177   0.8605936   0.8638148
   0.8605936   0.8638148   0.8605936   0.8638148   0.8605936   0.8638148
  18.7590966  18.7590966  18.7577434  18.7604593  18.7577434  18.7604593
   5.6674128   5.6674128   5.6674128   5.6674128   5.6665130   5.6747930
   5.6665130   5.6747930   5.6665130   5.6747930   5.6665130   5.6747930
   6.0586888   6.0586888   6.0586888   6.0586888   6.0659806   6.0679003
   6.0659806   6.0679003   6.0659806   6.0679003   6.0659806   6.0679003
   6.3180466   6.3180466   6.3180466   6.3180466   6.3191884   6.3152195
   6.3191884   6.3152195   6.3191884   6.3152195   6.3191884   6.3152195
   7.6027734   7.6027734   7.6027734   7.6027734   7.5969200   7.5880440
   7.5969200   7.5880440   7.5969200   7.5880440   7.5969200   7.5880440
   6.0424606   6.0424606   6.0424606   6.0424606   6.0368549   6.0445107
   6.0368549   6.0445107   6.0368549   6.0445107   6.0368549   6.0445107
   7.6107365   7.6107365   7.6107365   7.6107365   7.6163540   7.6027198
   7.6163540   7.6027198   7.6163540   7.6027198   7.6163540   7.6027198
 TTTTTTTTTTTTTTTTTTTTTTTTTTTTTT MOQGAD      TELAPSE     4119.93 TCPU     2848.71
 TTTTTTTTTTTTTTTTTTTTTTTTTTTTTT SHELLXN     TELAPSE     4160.94 TCPU     2889.68
 +++ ENERGIES IN A.U. +++
 ::: EXT EL-POLE                                  -5.6260928426677E+03
 ::: EXT EL-SPHEROPOLE                             4.5642678455589E+01
 ::: BIELET ZONE E-E                               9.3262297986956E+03
 ::: TOTAL E-E                                     3.7457796344834E+03
 ::: TOTAL E-N + N-E                              -1.3030851583560E+04
 ::: TOTAL N-N                                     1.0833649432081E+03
 ::: KINETIC ENERGY                                4.0867281191328E+03
 ::: PSEUDO TOTAL   ENERGY                        -4.1149788867359E+03
 ::: VIRIAL COEFFICIENT                            9.9655550148488E-01
 TTTTTTTTTTTTTTTTTTTTTTTTTTTTTT MONMO3      TELAPSE     4166.18 TCPU     2894.92
 NUMERICALLY INTEGRATED DENSITY    636.0012557131
 TTTTTTTTTTTTTTTTTTTTTTTTTTTTTT NUMDFT      TELAPSE     4172.40 TCPU     2901.14
 CYC  13 ETOT(AU) -4.541806719782E+03 DETOT -8.06E-09 tst  6.37E-13 PX  1.79E-06

 == SCF ENDED - CONVERGENCE ON ENERGY      E(AU) -4.5418067197823E+03 CYCLES  13


 ENERGY EXPRESSION=HARTREE+FOCK EXCH*0.27000+(M06        EXCH)*0.73000+M06        CORR


 TOTAL ENERGY(DFT)(AU)( 13) -4.5418067197823E+03 DE-8.1E-09 tester 6.4E-13
 TTTTTTTTTTTTTTTTTTTTTTTTTTTTTT EDFT        TELAPSE     4172.43 TCPU     2901.17

 *******************************************************************************
 *                             FORCE CALCULATION                               *
 *******************************************************************************

 TTTTTTTTTTTTTTTTTTTTTTTTTTTTTT NUMDFG      TELAPSE     4197.57 TCPU     2926.31
 INFORMATION **** EXCPOG **** EXCH. BIPO BUFFER LENGTH (WORDS) =    16000000
 WARNING **** EXCPOG **** EXCH. BIPO BUFFER TOO SMALL - TO AVOID I/O SET EXCHSIZE =     8764326
 WARNING **** GENPOG **** COULOMB BIPO BUFFER TOO SMALL - TO AVOID I/O SET BIPOSIZE =     6970800
 INFORMATION **** GENPOG **** BIPO BUFFER LENGTH (WORDS) =     4000000
 TTTTTTTTTTTTTTTTTTTTTTTTTTTTTT SHELXG      TELAPSE     4437.51 TCPU     3094.99


 D3 DISPERSION ENERGY (AU)       -8.4480655840654E-02
 TOTAL ENERGY + DISP (AU)        -4.5418912004381E+03

 CARTESIAN FORCES IN HARTREE/BOHR (ANALYTICAL)
   ATOM                     X                   Y                   Z
   1   1            -7.836884403896E-04  3.269581048815E-04  8.013251923356E-04
   2   1             7.836884403893E-04 -3.269581048784E-04  8.013251923308E-04
   3   1            -7.836884403911E-04 -3.269581048775E-04 -8.013251923306E-04
   4   1             7.836884403890E-04  3.269581048797E-04 -8.013251923349E-04
   5   1             2.777115197163E-03 -1.813615256950E-03  2.917842712386E-03
   6   1             5.341249705754E-03  3.404641105325E-03 -7.618357091091E-04
   7   1            -2.777115197164E-03  1.813615256949E-03  2.917842712387E-03
   8   1            -5.341249705755E-03  3.404641105337E-03  7.618357091108E-04
   9   1             2.777115197165E-03  1.813615256945E-03 -2.917842712383E-03
  10   1            -5.341249705754E-03 -3.404641105323E-03 -7.618357091116E-04
  11   1            -2.777115197165E-03 -1.813615256948E-03 -2.917842712387E-03
  12   1             5.341249705752E-03 -3.404641105331E-03  7.618357091109E-04
  13   1             4.119295478938E-03  3.368977238873E-03 -1.635579982273E-03
  14   1            -4.119295478938E-03 -3.368977238878E-03 -1.635579982274E-03
  15   1             4.119295478939E-03 -3.368977238878E-03  1.635579982275E-03
  16   1            -4.119295478932E-03  3.368977238875E-03  1.635579982270E-03
  17   1            -2.591654480139E-04  3.495908970932E-04  1.751745777145E-05
  18   1             5.035298313911E-03 -1.162557459261E-05  3.380343272887E-03
  19   1             2.591654480145E-04 -3.495908970904E-04  1.751745776879E-05
  20   1            -5.035298313908E-03 -1.162557459478E-05 -3.380343272884E-03
  21   1            -2.591654480152E-04 -3.495908970944E-04 -1.751745777234E-05
  22   1            -5.035298313906E-03  1.162557459367E-05  3.380343272882E-03
  23   1             2.591654480208E-04  3.495908970924E-04 -1.751745777456E-05
  24   1             5.035298313904E-03  1.162557458961E-05 -3.380343272877E-03
  25   1            -2.488659712816E-03  1.436854718102E-04 -1.753528861372E-03
  26   1             2.488659712812E-03 -1.436854718080E-04 -1.753528861374E-03
  27   1            -2.488659712812E-03 -1.436854718095E-04  1.753528861372E-03
  28   1             2.488659712811E-03  1.436854718073E-04  1.753528861371E-03
  29   1            -7.067899398475E-03 -3.058213121726E-03  3.587799250739E-04
  30   1            -1.430448771138E-04 -3.302752302958E-04 -2.734832742313E-04
  31   1             7.067899398473E-03  3.058213121729E-03  3.587799250764E-04
  32   1             1.430448771127E-04 -3.302752302941E-04  2.734832742322E-04
  33   1            -7.067899398477E-03  3.058213121729E-03 -3.587799250757E-04
  34   1             1.430448771136E-04  3.302752302898E-04 -2.734832742310E-04
  35   1             7.067899398472E-03 -3.058213121729E-03 -3.587799250748E-04
  36   1            -1.430448771127E-04  3.302752302941E-04  2.734832742317E-04
  37   1             6.074691006512E-03 -2.805538345451E-03 -8.778528262167E-04
  38   1            -6.074691006510E-03  2.805538345448E-03 -8.778528262168E-04
  39   1             6.074691006510E-03  2.805538345451E-03  8.778528262183E-04
  40   1            -6.074691006511E-03 -2.805538345450E-03  8.778528262180E-04
  41   1            -5.717475551971E-04  1.380259326456E-05 -3.450603915720E-04
  42   1            -3.702530961544E-03 -8.143496315649E-04  1.908208978824E-03
  43   1             5.717475551959E-04 -1.380259326034E-05 -3.450603915689E-04
  44   1             3.702530961545E-03 -8.143496315696E-04 -1.908208978829E-03
  45   1            -5.717475552001E-04 -1.380259326433E-05  3.450603915747E-04
  46   1             3.702530961545E-03  8.143496315668E-04  1.908208978825E-03
  47   1             5.717475551955E-04  1.380259326011E-05  3.450603915707E-04
  48   1            -3.702530961542E-03  8.143496315661E-04 -1.908208978827E-03
  49   1            -3.000555501143E-03 -1.447697560040E-03  1.605930922247E-03
  50   1             3.000555501140E-03  1.447697560041E-03  1.605930922247E-03
  51   1            -3.000555501143E-03  1.447697560044E-03 -1.605930922247E-03
  52   1             3.000555501143E-03 -1.447697560044E-03 -1.605930922245E-03
  53   1             4.353575326483E-03 -2.064483251605E-03 -1.525125078304E-03
  54   1            -2.441901523309E-03  8.002241935942E-04 -1.046927207272E-03
  55   1            -4.353575326487E-03  2.064483251608E-03 -1.525125078302E-03
  56   1             2.441901523310E-03  8.002241935947E-04  1.046927207276E-03
  57   1             4.353575326486E-03  2.064483251607E-03  1.525125078305E-03
  58   1             2.441901523308E-03 -8.002241935924E-04 -1.046927207275E-03
  59   1            -4.353575326487E-03 -2.064483251608E-03  1.525125078301E-03
  60   1            -2.441901523308E-03 -8.002241935960E-04  1.046927207274E-03
  61 230            -5.284661597216E-14 -1.154631945610E-14  2.353011683404E-03
  62 230            -5.383887780042E-14  4.186234692227E-14 -2.353011683335E-03
  63 230            -4.389518057795E-04 -1.836031326974E-14  5.287437154777E-14
  64 230            -2.381081443126E-14 -2.275742920581E-03  2.436939539052E-14
  65 230             4.389518057262E-04  4.917247165004E-14 -9.103828801926E-15
  66 230            -4.896083538597E-14  2.275742920675E-03 -4.884981308351E-15
  67   6            -3.486439907331E-03 -3.978478235653E-03  1.216506455395E-03
  68   6             3.486439907225E-03  3.978478235674E-03  1.216506455388E-03
  69   6            -3.486439907292E-03  3.978478235617E-03 -1.216506455304E-03
  70   6             3.486439907179E-03 -3.978478235634E-03 -1.216506455282E-03
  71   6            -2.288277112786E-03  2.102776514813E-03 -2.732729950942E-03
  72   6            -4.741780141180E-03 -1.949392432198E-03 -1.410181029521E-03
  73   6             2.288277112721E-03 -2.102776514755E-03 -2.732729950924E-03
  74   6             4.741780141178E-03 -1.949392432216E-03  1.410181029510E-03
  75   6            -2.288277112785E-03 -2.102776514769E-03  2.732729950930E-03
  76   6             4.741780141166E-03  1.949392432233E-03 -1.410181029490E-03
  77   6             2.288277112729E-03  2.102776514812E-03  2.732729950944E-03
  78   6            -4.741780141178E-03  1.949392432224E-03  1.410181029489E-03
  79   6            -5.207220676736E-03  4.217021125328E-04  4.517102810155E-03
  80   6             5.207220676721E-03 -4.217021125452E-04  4.517102810181E-03
  81   6            -5.207220676753E-03 -4.217021125186E-04 -4.517102810159E-03
  82   6             5.207220676723E-03  4.217021125275E-04 -4.517102810167E-03
  83   6             3.557757302682E-03 -4.635083571818E-03  2.628687510544E-04
  84   6             9.525438667247E-03  1.446392973273E-03  4.552570397407E-03
  85   6            -3.557757302648E-03  4.635083571812E-03  2.628687510278E-04
  86   6            -9.525438667220E-03  1.446392973273E-03 -4.552570397380E-03
  87   6             3.557757302666E-03  4.635083571819E-03 -2.628687510473E-04
  88   6            -9.525438667229E-03 -1.446392973270E-03  4.552570397382E-03
  89   6            -3.557757302652E-03 -4.635083571847E-03 -2.628687510509E-04
  90   6             9.525438667223E-03 -1.446392973261E-03 -4.552570397381E-03
  91   6            -2.586567244462E-03  2.988692589387E-03  1.427444018694E-03
  92   6             2.586567244443E-03 -2.988692589394E-03  1.427444018682E-03
  93   6            -2.586567244458E-03 -2.988692589389E-03 -1.427444018680E-03
  94   6             2.586567244450E-03  2.988692589383E-03 -1.427444018671E-03
  95   6             1.386097673056E-03  5.518007458912E-03  7.380168952409E-06
  96   6            -6.078698658484E-03 -3.529231482742E-03 -3.766992265796E-03
  97   6            -1.386097673074E-03 -5.518007458899E-03  7.380168970172E-06
  98   6             6.078698658470E-03 -3.529231482740E-03  3.766992265786E-03
  99   6             1.386097673074E-03 -5.518007458898E-03 -7.380168966620E-06
 100   6             6.078698658481E-03  3.529231482745E-03 -3.766992265792E-03
 101   6            -1.386097673080E-03  5.518007458896E-03 -7.380168950633E-06
 102   6            -6.078698658470E-03  3.529231482736E-03  3.766992265784E-03
 103   7            -7.410948003490E-03 -2.144721906383E-03  5.332329536584E-03
 104   7             7.410948003591E-03  2.144721906348E-03  5.332329536631E-03
 105   7            -7.410948003516E-03  2.144721906371E-03 -5.332329536702E-03
 106   7             7.410948003605E-03 -2.144721906354E-03 -5.332329536707E-03
 107   7             4.652701418311E-03 -3.735616088303E-03  4.676036881063E-03
 108   7            -5.193728524756E-03 -2.925676349546E-04 -3.379179562108E-03
 109   7            -4.652701418236E-03  3.735616088240E-03  4.676036881004E-03
 110   7             5.193728524741E-03 -2.925676349352E-04  3.379179562099E-03
 111   7             4.652701418290E-03  3.735616088223E-03 -4.676036881012E-03
 112   7             5.193728524757E-03  2.925676349399E-04 -3.379179562103E-03
 113   7            -4.652701418258E-03 -3.735616088267E-03 -4.676036881025E-03
 114   7            -5.193728524778E-03  2.925676349197E-04  3.379179562132E-03
 115   6             6.797512524745E-03 -5.512143158697E-04 -5.922328721165E-03
 116   6            -6.797512524724E-03  5.512143158466E-04 -5.922328721152E-03
 117   6             6.797512524725E-03  5.512143158786E-04  5.922328721132E-03
 118   6            -6.797512524693E-03 -5.512143158608E-04  5.922328721132E-03
 119   6            -2.066333350634E-03  3.370021257995E-03  7.027955242247E-04
 120   6             9.629040119192E-03  4.640971801089E-03  5.490930940271E-04
 121   6             2.066333350620E-03 -3.370021257991E-03  7.027955242442E-04
 122   6            -9.629040119185E-03  4.640971801098E-03 -5.490930940484E-04
 123   6            -2.066333350615E-03 -3.370021258001E-03 -7.027955242318E-04
 124   6            -9.629040119179E-03 -4.640971801095E-03  5.490930940484E-04
 125   6             2.066333350622E-03  3.370021258007E-03 -7.027955242460E-04
 126   6             9.629040119206E-03 -4.640971801115E-03 -5.490930940244E-04
 127   7             9.260652021588E-03  5.404724220758E-03 -4.762506020739E-03
 128   7            -9.260652021501E-03 -5.404724220764E-03 -4.762506020789E-03
 129   7             9.260652021504E-03 -5.404724220750E-03  4.762506020665E-03
 130   7            -9.260652021426E-03  5.404724220724E-03  4.762506020697E-03
 131   7            -3.334638158984E-03  3.954847101046E-03 -2.725156587704E-03
 132   7            -6.074469028050E-03 -3.347896365309E-03  2.425194302162E-04
 133   7             3.334638159084E-03 -3.954847101107E-03 -2.725156587644E-03
 134   7             6.074469028037E-03 -3.347896365352E-03 -2.425194301949E-04
 135   7            -3.334638159048E-03 -3.954847101047E-03  2.725156587689E-03
 136   7             6.074469028071E-03  3.347896365342E-03  2.425194302114E-04
 137   7             3.334638159067E-03  3.954847101034E-03  2.725156587617E-03
 138   7            -6.074469028073E-03  3.347896365316E-03 -2.425194301741E-04

 RESULTANT FORCE    -1.721192632864E-14 -9.405670686746E-15  1.211530875622E-14

 SYMMETRY ALLOWED FORCES (ANALYTICAL) (DIRECTION, FORCE)

    1  2.2077548E-03    2  4.0171945E-04    3 -6.4591423E-04    4 -1.9316844E-03
    5  8.5131329E-03    6  1.3625947E-03    7 -3.1158951E-03    8  3.3716180E-04
    9  1.2368557E-02   10 -2.7549980E-03   11 -2.0582586E-03   12  1.0590017E-02
   13  7.2315870E-04   14 -4.6844159E-04   15  1.2788090E-04   16 -1.9244015E-03
   17  9.6408735E-03   18  7.1045461E-03   19  1.0147697E-03   20 -5.0128015E-03
   21 -3.3162944E-03   22  5.0442703E-03   23 -2.6880100E-03   24 -1.4320486E-02
   25 -5.3198627E-04   26 -2.9372337E-04   27 -6.6937572E-04   28 -1.1267663E-02
   29  5.8171492E-03   30  4.6232800E-03   31  2.7769365E-04   32 -1.0415810E-03
   33 -7.8905333E-04   34  5.5383945E-03   35  7.5790203E-04   36 -6.3878338E-03
   37  3.6474552E-03   38  1.3545710E-03   39 -6.2907798E-03   40 -9.1719984E-03
   41  2.7498041E-03   42  3.2372651E-03   43  2.5347969E-03   44 -4.3568095E-03
   45 -2.3216823E-03   46  3.3276610E-03   47  6.2077160E-04   48 -3.2183865E-03
   49  8.3654374E-04   50  2.3882943E-03   51 -1.0556988E-02   52  1.9148672E-03
   53 -8.0478096E-03   54 -2.6233746E-04   55  1.5960348E-03   56 -4.5827910E-03
   57 -9.4627470E-03   58  1.1715621E-02   59  2.7804018E-03   60 -6.7677453E-03
   61 -9.1567431E-03   62  7.1186894E-03   63 -1.5235694E-03   64 -4.0720229E-03
   65  1.4030830E-02   66  1.5516513E-02   67  8.0860259E-03   68 -2.2211743E-03
   69  5.6869112E-04   70  4.7796403E-03   71 -3.3616384E-03   72  9.7638791E-03
   73 -1.4058769E-03   74 -8.2331038E-03   75 -1.3587665E-02   76  1.2238158E-02
   77  4.4078021E-03   78 -1.3513758E-02   79 -4.2865724E-03   80  1.4484969E-02
   81  1.2969545E-03   82  1.7574327E-03   83 -9.5199582E-03   84 -7.7587944E-03
   85 -1.5324095E-02   86 -3.6709120E-03   87  8.8335996E-03   88  7.0888800E-03
   89 -3.2911047E-03   90  1.8436931E-03   91 -5.1256871E-03   92  4.9694060E-03
   93  2.0180844E-02   94 -9.9517102E-03   95 -4.6287879E-03   96  2.0739974E-02
   97  5.2704328E-03   98 -1.0402002E-02   99  8.7710790E-04  100  3.4284122E-03
  101 -1.8302047E-03  102 -1.3325237E-02
 TTTTTTTTTTTTTTTTTTTTTTTTTTTTTT TOTGRA      TELAPSE     4474.77 TCPU     3132.25
 INFORMATION **** opta001 **** GEOMETRY OUTPUT FILE
 CLASSICAL MODEL (SCHLEGEL) USED AS INITIAL HESSIAN MATRIX
 REFERENCE GEOMETRY DEFINED

 MAX GRADIENT      0.020740  THRESHOLD              0.000450 CONVERGED NO
 RMS GRADIENT      0.007181  THRESHOLD              0.000300 CONVERGED NO

 GRADIENT NORM     0.072525  GRADIENT THRESHOLD     0.500000

 PREDICTED ENERGY CHANGE    -0.399E-03

 INITIAL DISPLACEMENTS
  0.000236  0.001206  0.001362  0.001756  0.002914 -0.005311 -0.002716  0.001042
  0.001482 -0.000490 -0.003283  0.002471  0.000638  0.000416  0.001602 -0.001601
  0.001382  0.001916  0.001230 -0.000121  0.000138  0.003610 -0.002262 -0.000269
  0.000288 -0.001446 -0.003015  0.000181  0.000259  0.001534  0.001715 -0.000474
  0.001265  0.000158 -0.000573 -0.003738  0.001078  0.000199  0.000617  0.001805
 -0.000167 -0.000270  0.001196 -0.000770 -0.003613  0.000318  0.001136 -0.001442
  0.000425 -0.000202  0.001331  0.001709  0.000003  0.000079 -0.000926 -0.000115
 -0.001499  0.000192  0.000254  0.001427  0.001477  0.001849 -0.002751 -0.002334
  0.000874  0.000848  0.000784  0.000047  0.000856  0.002287 -0.000790  0.000198
  0.000263 -0.000706 -0.002960  0.000711  0.000164  0.000809  0.001537  0.000900
 -0.001693 -0.001715  0.000602 -0.000751 -0.000272 -0.001771  0.002153  0.000992
  0.000540  0.000534 -0.001779  0.001021  0.001067 -0.000278 -0.000636  0.002028
  0.001332 -0.000323  0.001496 -0.001138  0.000151 -0.000079
 TTTTTTTTTTTTTTTTTTTTTTTTTTTTTT OPTI        TELAPSE     4476.58 TCPU     3132.76

 OPTOPTOPTOPTOPTOPTOPTOPTOPTOPTOPTOPTOPTOPTOPTOPTOPTOPTOPTOPTOPTOPTOPTOPTOPTOPT

 - INFORMATION ON SCF MOVED TO SCFOUT.LOG
 GEOMETRY OPTIMIZATION INFORMATION STORED IN OPTINFO.DAT

 OPTOPTOPTOPTOPTOPTOPTOPTOPTOPTOPTOPTOPTOPTOPTOPTOPTOPTOPTOPTOPTOPTOPTOPTOPTOPT
 *******************************************************************************
 COORDINATE OPTIMIZATION - POINT    2
 *******************************************************************************
 LATTICE PARAMETERS (ANGSTROMS AND DEGREES) - BOHR = 0.5291772083 ANGSTROM
 PRIMITIVE CELL - CENTRING CODE 6/1 VOLUME=  2343.071705 - DENSITY  0.961 g/cm^3
         A              B              C           ALPHA      BETA       GAMMA 
    14.49298337    14.49298337    14.49298337   110.285563 109.065590 109.065590
 *******************************************************************************
 ATOMS IN THE ASYMMETRIC UNIT   36 - ATOMS IN THE UNIT CELL:  138
     ATOM                 X/A                 Y/B                 Z/C    
 *******************************************************************************
      1 T   1 H    -1.285753138171E-01  3.245592541640E-01 -2.361336264890E-01
      2 F   1 H    -4.393071193470E-01  1.075583126718E-01  2.361336264890E-01
      3 F   1 H     1.285753138171E-01 -1.075583126718E-01  4.531345679811E-01
      4 F   1 H     4.393071193470E-01 -3.245592541640E-01 -4.531345679811E-01
      5 T   1 H    -2.361727158751E-01 -1.286063031993E-01  3.244015336846E-01
      6 T   1 H     3.244944068614E-01 -2.361269473148E-01 -1.285687977911E-01
      7 F   1 H    -4.530078368840E-01  4.394257504402E-01 -3.244015336846E-01
      8 F   1 H     1.075581495238E-01  2.361269473148E-01 -4.393786458238E-01
      9 F   1 H     2.361727158751E-01 -4.394257504403E-01  1.075664126758E-01
     10 F   1 H    -1.075581495238E-01  4.530632046525E-01  1.285687977911E-01
     11 F   1 H     4.530078368840E-01  1.286063031993E-01 -1.075664126758E-01
     12 F   1 H    -3.244944068614E-01 -4.530632046525E-01  4.393786458238E-01
     13 T   1 H    -2.341751068046E-01  3.495704859776E-01 -1.106395495583E-01
     14 F   1 H     4.602100355359E-01 -1.235355572463E-01  1.106395495583E-01
     15 F   1 H     2.341751068046E-01  1.235355572463E-01 -4.162544072178E-01
     16 F   1 H    -4.602100355359E-01 -3.495704859776E-01  4.162544072178E-01
     17 T   1 H    -1.106626017755E-01 -2.341465436595E-01  3.496419487392E-01
     18 T   1 H     3.496071921578E-01 -1.106460704282E-01 -2.341292948000E-01
     19 F   1 H     4.162115076013E-01 -4.603045505146E-01 -3.496419487392E-01
     20 F   1 H    -1.234832243717E-01  1.106460704282E-01  4.602532625860E-01
     21 F   1 H     1.106626017755E-01  4.603045505146E-01 -1.234839418841E-01
     22 F   1 H     1.234832243717E-01 -4.162635130423E-01  2.341292948000E-01
     23 F   1 H    -4.162115076013E-01  2.341465436595E-01  1.234839418841E-01
     24 F   1 H    -3.496071921578E-01  4.162635130423E-01 -4.602532625860E-01
     25 T   1 H     4.524605225456E-01  1.008961148215E-01  4.912513474223E-01
     26 F   1 H    -3.903552326008E-01 -3.879082487675E-02 -4.912513474223E-01
     27 F   1 H    -4.524605225456E-01  3.879082487675E-02 -3.515644077241E-01
     28 F   1 H     3.903552326008E-01 -1.008961148215E-01  3.515644077241E-01
     29 T   1 H     4.912964931833E-01  4.523900807864E-01  1.008903312947E-01
     30 T   1 H     1.008594796980E-01  4.911863338875E-01  4.523696431322E-01
     31 F   1 H     3.514997494917E-01  3.904061618886E-01 -1.008903312947E-01
     32 F   1 H    -3.881669075525E-02 -4.911863338875E-01 -3.903268541895E-01
     33 F   1 H    -4.912964931833E-01 -3.904061618886E-01 -3.890641239695E-02
     34 F   1 H     3.881669075525E-02 -3.515101634342E-01 -4.523696431322E-01
     35 F   1 H    -3.514997494917E-01 -4.523900807864E-01  3.890641239695E-02
     36 F   1 H    -1.008594796980E-01  3.515101634342E-01  3.903268541895E-01
     37 T   1 H     4.512938639623E-01  2.287415857708E-01 -4.668147244252E-01
     38 F   1 H    -3.044436898040E-01 -8.189141161253E-02  4.668147244252E-01
     39 F   1 H    -4.512938639623E-01  8.189141161253E-02 -2.225522781915E-01
     40 F   1 H     3.044436898040E-01 -2.287415857708E-01  2.225522781915E-01
     41 T   1 H    -4.668069281725E-01  4.512767230975E-01  2.287473526054E-01
     42 T   1 H     2.286768871717E-01 -4.669024555021E-01  4.511879610973E-01
     43 F   1 H     2.225293704921E-01  3.044457192221E-01 -2.287473526054E-01
     44 F   1 H    -8.190958340058E-02  4.669024555021E-01 -3.044206573262E-01
     45 F   1 H     4.668069281725E-01 -3.044457192221E-01 -8.191634872995E-02
     46 F   1 H     8.190958340058E-02 -2.225110739256E-01 -4.511879610973E-01
     47 F   1 H    -2.225293704921E-01 -4.512767230975E-01  8.191634872995E-02
     48 F   1 H    -2.286768871717E-01  2.225110739256E-01  3.044206573262E-01
     49 T   1 H    -4.835032298967E-01  1.967692671775E-01  4.528732298637E-01
     50 F   1 H    -2.561039626862E-01  6.362354023955E-02 -4.528732298637E-01
     51 F   1 H     4.835032298967E-01 -6.362354023955E-02 -3.197275029258E-01
     52 F   1 H     2.561039626862E-01 -1.967692671775E-01  3.197275029258E-01
     53 T   1 H     4.528882491341E-01 -4.835374908671E-01  1.967522759196E-01
     54 T   1 H     1.967351978299E-01  4.528036496330E-01 -4.836121849381E-01
     55 F   1 H     3.197102332133E-01  2.561359732145E-01 -1.967522759196E-01
     56 F   1 H     6.358416542891E-02 -4.528036496330E-01 -2.560684518031E-01
     57 F   1 H    -4.528882491341E-01 -2.561359732145E-01  6.357425999879E-02
     58 F   1 H    -6.358416542891E-02 -3.196526172321E-01  4.836121849381E-01
     59 F   1 H    -3.197102332133E-01  4.835374908671E-01 -6.357425999879E-02
     60 F   1 H    -1.967351978299E-01  3.196526172321E-01  2.560684518031E-01
     61 T 230 ZN   -2.640465781713E-01  2.359534218287E-01 -5.000000000000E-01
     62 F 230 ZN    2.640465781713E-01 -2.359534218287E-01 -5.000000000000E-01
     63 T 230 ZN    5.000000000000E-01 -2.640793155903E-01  2.359206844097E-01
     64 T 230 ZN    2.359142641714E-01 -5.000000000000E-01 -2.640857358286E-01
     65 F 230 ZN    5.000000000000E-01  2.640793155903E-01 -2.359206844097E-01
     66 F 230 ZN   -2.359142641714E-01 -5.000000000000E-01  2.640857358286E-01
     67 T   6 C    -3.888863769476E-01  2.453103008687E-01 -3.745136403210E-01
     68 F   6 C    -3.801760588103E-01 -1.437273662658E-02  3.745136403210E-01
     69 F   6 C     3.888863769476E-01  1.437273662658E-02 -3.658033221837E-01
     70 F   6 C     3.801760588103E-01 -2.453103008687E-01  3.658033221837E-01
     71 T   6 C    -3.745114712395E-01 -3.889068883602E-01  2.453007703049E-01
     72 T   6 C     2.452649900228E-01 -3.745624373273E-01 -3.889410809817E-01
     73 F   6 C     3.657923413350E-01  3.801877584557E-01 -2.453007703049E-01
     74 F   6 C    -1.437864365436E-02  3.745624373273E-01 -3.801725726499E-01
     75 F   6 C     3.745114712395E-01 -3.801877584557E-01 -1.439541712071E-02
     76 F   6 C     1.437864365436E-02 -3.657939289955E-01  3.889410809817E-01
     77 F   6 C    -3.657923413350E-01  3.889068883602E-01  1.439541712071E-02
     78 F   6 C    -2.452649900228E-01  3.657939289955E-01  3.801725726499E-01
     79 T   6 C    -2.145324194661E-01  3.051571671870E-01 -2.616795225692E-01
     80 F   6 C    -4.331633102438E-01  4.714710310312E-02  2.616795225692E-01
     81 F   6 C     2.145324194661E-01 -4.714710310311E-02 -4.803104133469E-01
     82 F   6 C     4.331633102438E-01 -3.051571671870E-01  4.803104133469E-01
     83 T   6 C    -2.617034030521E-01 -2.145488751961E-01  3.050744725813E-01
     84 T   6 C     3.051087930086E-01 -2.616846980647E-01 -2.145339977993E-01
     85 F   6 C     4.803766522226E-01  4.332221243666E-01 -3.050744725813E-01
     86 F   6 C     4.715070026542E-02  2.616846980647E-01 -4.332065089267E-01
     87 F   6 C     2.617034030521E-01 -4.332221243666E-01  4.715452785597E-02
     88 F   6 C    -4.715070026542E-02 -4.803572091921E-01  2.145339977993E-01
     89 F   6 C    -4.803766522226E-01  2.145488751961E-01 -4.715452785597E-02
     90 F   6 C    -3.051087930086E-01  4.803572091921E-01  4.332065089267E-01
     91 T   6 C    -4.974671946158E-01  1.906336164857E-01 -4.795817845801E-01
     92 F   6 C    -3.297845989342E-01 -1.788541003566E-02  4.795817845801E-01
     93 F   6 C     4.974671946158E-01  1.788541003566E-02 -3.118991888985E-01
     94 F   6 C     3.297845989342E-01 -1.906336164857E-01  3.118991888985E-01
     95 T   6 C    -4.795621871388E-01 -4.975046249221E-01  1.906272047426E-01
     96 T   6 C     1.905904714719E-01 -4.796480082661E-01 -4.975577101520E-01
     97 F   6 C     3.118681703353E-01  3.298106081185E-01 -1.906272047426E-01
     98 F   6 C    -1.790970188590E-02  4.796480082661E-01 -3.297615202621E-01
     99 F   6 C     4.795621871388E-01 -3.298106081185E-01 -1.794243778325E-02
    100 F   6 C     1.790970188590E-02 -3.118518183762E-01  4.975577101520E-01
    101 F   6 C    -3.118681703353E-01  4.975046249221E-01  1.794243778325E-02
    102 F   6 C    -1.905904714719E-01  3.118518183762E-01  3.297615202621E-01
    103 T   7 N    -2.922711214014E-01  2.600314380075E-01 -3.722115529378E-01
    104 F   7 N    -3.677570090547E-01  7.994043153640E-02  3.722115529378E-01
    105 F   7 N     2.922711214014E-01 -7.994043153640E-02 -4.476974405911E-01
    106 F   7 N     3.677570090547E-01 -2.600314380075E-01  4.476974405911E-01
    107 T   7 N    -3.722147369017E-01 -2.922959970648E-01  2.599811507141E-01
    108 T   7 N     2.599835800725E-01 -3.722261967318E-01 -2.923106368026E-01
    109 F   7 N     4.477228522211E-01  3.678041123842E-01 -2.599811507141E-01
    110 F   7 N     7.991555992921E-02  3.722261967318E-01 -3.677902231957E-01
    111 F   7 N     3.722147369017E-01 -3.678041123842E-01  7.991873983684E-02
    112 F   7 N    -7.991555992921E-02 -4.477057831249E-01  2.923106368026E-01
    113 F   7 N    -4.477228522211E-01  2.922959970648E-01 -7.991873983684E-02
    114 F   7 N    -2.599835800725E-01  4.477057831249E-01  3.677902231957E-01
    115 T   6 C    -2.667207406100E-01  3.173754055641E-01 -1.999029038354E-01
    116 F   6 C    -4.827216906005E-01 -6.681783677454E-02  1.999029038354E-01
    117 F   6 C     2.667207406100E-01  6.681783677454E-02 -4.159038538259E-01
    118 F   6 C     4.827216906005E-01 -3.173754055641E-01  4.159038538259E-01
    119 T   6 C    -1.999235919868E-01 -2.667120209037E-01  3.173972356830E-01
    120 T   6 C     3.173714571563E-01 -1.999189567187E-01 -2.667041027266E-01
    121 F   6 C     4.158907434133E-01  4.826791723302E-01 -3.173972356830E-01
    122 F   6 C    -6.678514600789E-02  1.999189567187E-01 -4.827095861250E-01
    123 F   6 C     1.999235919868E-01 -4.826791723302E-01 -6.678842891687E-02
    124 F   6 C     6.678514600789E-02 -4.159244401172E-01  2.667041027266E-01
    125 F   6 C    -4.158907434133E-01  2.667120209037E-01  6.678842891687E-02
    126 F   6 C    -3.173714571563E-01  4.159244401172E-01  4.827095861250E-01
    127 T   7 N    -3.769533053943E-01  2.800408497638E-01 -2.716505997070E-01
    128 F   7 N    -4.483085505292E-01 -1.053027056873E-01  2.716505997070E-01
    129 F   7 N     3.769533053943E-01  1.053027056873E-01 -3.430058448419E-01
    130 F   7 N     4.483085505292E-01 -2.800408497638E-01  3.430058448419E-01
    131 T   7 N    -2.716572711571E-01 -3.769562738746E-01  2.800635574792E-01
    132 T   7 N     2.800096373403E-01 -2.716938665547E-01 -3.769683392340E-01
    133 F   7 N     3.429801686463E-01  4.482791713637E-01 -2.800635574792E-01
    134 F   7 N    -1.052744726792E-01  2.716938665547E-01 -4.482964961050E-01
    135 F   7 N     2.716572711571E-01 -4.482791713637E-01 -1.052990027174E-01
    136 F   7 N     1.052744726792E-01 -3.430220234257E-01  3.769683392340E-01
    137 F   7 N    -3.429801686463E-01  3.769562738746E-01  1.052990027174E-01
    138 F   7 N    -2.800096373403E-01  3.430220234257E-01  4.482964961050E-01

 TRANSFORMATION MATRIX PRIMITIVE-CRYSTALLOGRAPHIC CELL
  0.0000  1.0000  1.0000  1.0000  0.0000  1.0000  1.0000  1.0000  0.0000

 *******************************************************************************
 CRYSTALLOGRAPHIC CELL (VOLUME=       4686.14341017)
         A              B              C           ALPHA      BETA       GAMMA 
    16.56644585    16.81872676    16.81872676    90.000000  90.000000  90.000000

 COORDINATES IN THE CRYSTALLOGRAPHIC CELL
     ATOM                 X/A                 Y/B                 Z/C    
 *******************************************************************************
      1 T   1 H     1.085004707461E-01 -3.446340972351E-01  2.160587834179E-01
      2 F   1 H    -1.085004707461E-01  3.446340972351E-01  2.160587834179E-01
      3 F   1 H     1.085004707461E-01  3.446340972351E-01 -2.160587834179E-01
      4 F   1 H    -1.085004707461E-01 -3.446340972351E-01 -2.160587834179E-01
      5 T   1 H     2.159839731802E-01  1.084175605044E-01 -3.445902763795E-01
      6 T   1 H    -3.445950759837E-01  2.160262781926E-01  1.084681286688E-01
      7 F   1 H    -2.159839731802E-01 -1.084175605044E-01 -3.445902763795E-01
      8 F   1 H     3.445950759837E-01  2.160262781926E-01 -1.084681286688E-01
      9 F   1 H     2.159839731802E-01 -1.084175605044E-01  3.445902763795E-01
     10 F   1 H     3.445950759837E-01 -2.160262781926E-01  1.084681286688E-01
     11 F   1 H    -2.159839731802E-01  1.084175605044E-01  3.445902763795E-01
     12 F   1 H    -3.445950759837E-01 -2.160262781926E-01 -1.084681286688E-01
     13 T   1 H     2.365530216119E-01 -3.471925711703E-01  1.130174643656E-01
     14 F   1 H    -2.365530216119E-01  3.471925711703E-01  1.130174643656E-01
     15 F   1 H     2.365530216119E-01  3.471925711703E-01 -1.130174643656E-01
     16 F   1 H    -2.365530216119E-01 -3.471925711703E-01 -1.130174643656E-01
     17 T   1 H     1.130790034276E-01  2.365629453116E-01 -3.472255470871E-01
     18 T   1 H    -3.471912786930E-01  1.130619838930E-01  2.365452082647E-01
     19 F   1 H    -1.130790034276E-01 -2.365629453116E-01 -3.472255470871E-01
     20 F   1 H     3.471912786930E-01  1.130619838930E-01 -2.365452082647E-01
     21 F   1 H     1.130790034276E-01 -2.365629453116E-01  3.472255470871E-01
     22 F   1 H     3.471912786930E-01 -1.130619838930E-01  2.365452082647E-01
     23 F   1 H    -1.130790034276E-01  2.365629453116E-01  3.472255470871E-01
     24 F   1 H    -3.471912786930E-01 -1.130619838930E-01 -2.365452082647E-01
     25 T   1 H     6.984346984912E-02  4.214078775732E-01  3.105264497238E-02
     26 F   1 H    -6.984346984912E-02 -4.214078775732E-01  3.105264497238E-02
     27 F   1 H     6.984346984912E-02 -4.214078775732E-01 -3.105264497238E-02
     28 F   1 H    -6.984346984912E-02  4.214078775732E-01 -3.105264497238E-02
     29 T   1 H     3.099195944889E-02  6.989837184584E-02  4.213981213375E-01
     30 T   1 H     4.213482486609E-01  3.102139447138E-02  6.983808522663E-02
     31 F   1 H    -3.099195944889E-02 -6.989837184584E-02  4.213981213375E-01
     32 F   1 H    -4.213482486609E-01  3.102139447138E-02 -6.983808522663E-02
     33 F   1 H     3.099195944889E-02 -6.989837184584E-02 -4.213981213375E-01
     34 F   1 H    -4.213482486609E-01 -3.102139447138E-02  6.983808522663E-02
     35 F   1 H    -3.099195944889E-02  6.989837184584E-02 -4.213981213375E-01
     36 F   1 H     4.213482486609E-01 -3.102139447138E-02 -6.983808522663E-02
     37 T   1 H     1.553164986916E-01  3.778687768832E-01  7.342508707912E-02
     38 F   1 H    -1.553164986916E-01 -3.778687768832E-01  7.342508707912E-02
     39 F   1 H     1.553164986916E-01 -3.778687768832E-01 -7.342508707912E-02
     40 F   1 H    -1.553164986916E-01  3.778687768832E-01 -7.342508707912E-02
     41 T   1 H     7.341550193770E-02  1.553318506677E-01  3.778612211598E-01
     42 T   1 H     3.778043092117E-01  7.338365188556E-02  1.552932352861E-01
     43 F   1 H    -7.341550193770E-02 -1.553318506677E-01  3.778612211598E-01
     44 F   1 H    -3.778043092117E-01  7.338365188556E-02 -1.552932352861E-01
     45 F   1 H     7.341550193770E-02 -1.553318506677E-01 -3.778612211598E-01
     46 F   1 H    -3.778043092117E-01 -7.338365188556E-02  1.552932352861E-01
     47 F   1 H    -7.341550193770E-02  1.553318506677E-01 -3.778612211598E-01
     48 F   1 H     3.778043092117E-01 -7.338365188556E-02 -1.552932352861E-01
     49 T   1 H     6.657286346896E-02  3.863003663948E-01  1.301964037085E-01
     50 F   1 H    -6.657286346896E-02 -3.863003663948E-01  1.301964037085E-01
     51 F   1 H     6.657286346896E-02 -3.863003663948E-01 -1.301964037085E-01
     52 F   1 H    -6.657286346896E-02  3.863003663948E-01 -1.301964037085E-01
     53 T   1 H     1.301632679592E-01  6.658900796040E-02  3.862992411737E-01
     54 T   1 H     3.862281334325E-01  1.301596816294E-01  6.657551620048E-02
     55 F   1 H    -1.301632679592E-01 -6.658900796040E-02  3.862992411737E-01
     56 F   1 H    -3.862281334325E-01  1.301596816294E-01 -6.657551620048E-02
     57 F   1 H     1.301632679592E-01 -6.658900796040E-02 -3.862992411737E-01
     58 F   1 H    -3.862281334325E-01 -1.301596816294E-01  6.657551620048E-02
     59 F   1 H    -1.301632679592E-01  6.658900796040E-02 -3.862992411737E-01
     60 F   1 H     3.862281334325E-01 -1.301596816294E-01 -6.657551620048E-02
     61 T 230 ZN   -5.000000000000E-01  5.726110967558E-17 -2.640465781713E-01
     62 F 230 ZN    5.000000000000E-01  1.655422528947E-16  2.640465781713E-01
     63 T 230 ZN   -2.640793155903E-01 -5.000000000000E-01 -5.551115123126E-17
     64 T 230 ZN    5.453948490776E-17 -2.640857358286E-01 -5.000000000000E-01
     65 F 230 ZN    2.640793155903E-01 -5.000000000000E-01 -1.952374763659E-16
     66 F 230 ZN   -1.383752799886E-16  2.640857358286E-01 -5.000000000000E-01
     67 T   6 C     1.298415187476E-01  4.956448409314E-01  1.154687821211E-01
     68 F   6 C    -1.298415187476E-01 -4.956448409314E-01  1.154687821211E-01
     69 F   6 C     1.298415187476E-01 -4.956448409314E-01 -1.154687821211E-01
     70 F   6 C    -1.298415187476E-01  4.956448409314E-01 -1.154687821211E-01
     71 T   6 C     1.154526765921E-01  1.298480937128E-01  4.956404350478E-01
     72 T   6 C     4.956157458341E-01  1.154431731842E-01  1.298218168386E-01
     73 F   6 C    -1.154526765921E-01 -1.298480937128E-01  4.956404350478E-01
     74 F   6 C    -4.956157458341E-01  1.154431731842E-01 -1.298218168386E-01
     75 F   6 C     1.154526765921E-01 -1.298480937128E-01 -4.956404350478E-01
     76 F   6 C    -4.956157458341E-01 -1.154431731842E-01  1.298218168386E-01
     77 F   6 C    -1.154526765921E-01  1.298480937128E-01 -4.956404350478E-01
     78 F   6 C     4.956157458341E-01 -1.154431731842E-01 -1.298218168386E-01
     79 T   6 C     1.290050320420E-01 -3.906845546112E-01  1.761521351451E-01
     80 F   6 C    -1.290050320420E-01  3.906845546112E-01  1.761521351451E-01
     81 F   6 C     1.290050320420E-01  3.906845546112E-01 -1.761521351451E-01
     82 F   6 C    -1.290050320420E-01 -3.906845546112E-01 -1.761521351451E-01
     83 T   6 C     1.761145002186E-01  1.289599723627E-01 -3.906633754148E-01
     84 T   6 C    -3.906637444363E-01  1.761297466370E-01  1.289790463716E-01
     85 F   6 C    -1.761145002186E-01 -1.289599723627E-01 -3.906633754148E-01
     86 F   6 C     3.906637444363E-01  1.761297466370E-01 -1.289790463716E-01
     87 F   6 C     1.761145002186E-01 -1.289599723627E-01  3.906633754148E-01
     88 F   6 C     3.906637444363E-01 -1.761297466370E-01  1.289790463716E-01
     89 F   6 C    -1.761145002186E-01  1.289599723627E-01  3.906633754148E-01
     90 F   6 C    -3.906637444363E-01 -1.761297466370E-01 -1.289790463716E-01
     91 T   6 C     1.042595132607E-01  4.161587021592E-01  8.637410322501E-02
     92 F   6 C    -1.042595132607E-01 -4.161587021592E-01  8.637410322501E-02
     93 F   6 C     1.042595132607E-01 -4.161587021592E-01 -8.637410322501E-02
     94 F   6 C    -1.042595132607E-01  4.161587021592E-01 -8.637410322501E-02
     95 T   6 C     8.634238347968E-02  1.042848212629E-01  4.161529915982E-01
     96 T   6 C     4.161019050550E-01  8.634038479298E-02  1.042500866789E-01
     97 F   6 C    -8.634238347968E-02 -1.042848212629E-01  4.161529915982E-01
     98 F   6 C    -4.161019050550E-01  8.634038479298E-02 -1.042500866789E-01
     99 F   6 C     8.634238347968E-02 -1.042848212629E-01 -4.161529915982E-01
    100 F   6 C    -4.161019050550E-01 -8.634038479298E-02  1.042500866789E-01
    101 F   6 C    -8.634238347968E-02  1.042848212629E-01 -4.161529915982E-01
    102 F   6 C     4.161019050550E-01 -8.634038479298E-02 -1.042500866789E-01
    103 T   7 N     9.004550323556E-02 -4.622570561734E-01  1.699859347720E-01
    104 F   7 N    -9.004550323556E-02  4.622570561734E-01  1.699859347720E-01
    105 F   7 N     9.004550323556E-02  4.622570561734E-01 -1.699859347720E-01
    106 F   7 N    -9.004550323556E-02 -4.622570561734E-01 -1.699859347720E-01
    107 T   7 N     1.699499452755E-01  9.003120543864E-02 -4.622459423403E-01
    108 T   7 N    -4.622602068034E-01  1.699495700008E-01  9.003401007164E-02
    109 F   7 N    -1.699499452755E-01 -9.003120543864E-02 -4.622459423403E-01
    110 F   7 N     4.622602068034E-01  1.699495700008E-01 -9.003401007164E-02
    111 F   7 N     1.699499452755E-01 -9.003120543864E-02  4.622459423403E-01
    112 F   7 N     4.622602068034E-01 -1.699495700008E-01  9.003401007164E-02
    113 F   7 N    -1.699499452755E-01  9.003120543864E-02  4.622459423403E-01
    114 F   7 N    -4.622602068034E-01 -1.699495700008E-01 -9.003401007164E-02
    115 T   6 C     1.920966211693E-01 -3.919995250047E-01  1.252787843948E-01
    116 F   6 C    -1.920966211693E-01  3.919995250047E-01  1.252787843948E-01
    117 F   6 C     1.920966211693E-01  3.919995250047E-01 -1.252787843948E-01
    118 F   6 C    -1.920966211693E-01 -3.919995250047E-01 -1.252787843948E-01
    119 T   6 C     1.253044033830E-01  1.920928322999E-01 -3.920164242868E-01
    120 T   6 C    -3.919972583008E-01  1.252931555742E-01  1.920783015821E-01
    121 F   6 C    -1.253044033830E-01 -1.920928322999E-01 -3.920164242868E-01
    122 F   6 C     3.919972583008E-01  1.252931555742E-01 -1.920783015821E-01
    123 F   6 C     1.253044033830E-01 -1.920928322999E-01  3.920164242868E-01
    124 F   6 C     3.919972583008E-01 -1.252931555742E-01  1.920783015821E-01
    125 F   6 C    -1.253044033830E-01  1.920928322999E-01  3.920164242868E-01
    126 F   6 C    -3.919972583008E-01 -1.252931555742E-01 -1.920783015821E-01
    127 T   7 N     1.926717777256E-01 -4.643223774325E-01  8.736907203826E-02
    128 F   7 N    -1.926717777256E-01  4.643223774325E-01  8.736907203826E-02
    129 F   7 N     1.926717777256E-01  4.643223774325E-01 -8.736907203826E-02
    130 F   7 N    -1.926717777256E-01 -4.643223774325E-01 -8.736907203826E-02
    131 T   7 N     8.738227738088E-02  1.926812800983E-01 -4.643385512554E-01
    132 T   7 N    -4.643359215645E-01  8.736758233055E-02  1.926420550098E-01
    133 F   7 N    -8.738227738088E-02 -1.926812800983E-01 -4.643385512554E-01
    134 F   7 N     4.643359215645E-01  8.736758233055E-02 -1.926420550098E-01
    135 F   7 N     8.738227738088E-02 -1.926812800983E-01  4.643385512554E-01
    136 F   7 N     4.643359215645E-01 -8.736758233055E-02  1.926420550098E-01
    137 F   7 N    -8.738227738088E-02  1.926812800983E-01  4.643385512554E-01
    138 F   7 N    -4.643359215645E-01 -8.736758233055E-02 -1.926420550098E-01

 T = ATOM BELONGING TO THE ASYMMETRIC UNIT

 TOTAL ENERGY(DFT)(AU)(  5) -4.5418915971603E+03     DE (AU)   -3.967E-04

 SYMMETRY ALLOWED FORCES  (COORDINATE, FORCE)

    1  2.1684746E-03    2  3.7258413E-04    3 -6.3741029E-04    4 -1.9052978E-03
    5  8.3292749E-03    6  1.3481703E-03    7 -3.0529042E-03    8  3.1691693E-04
    9  1.2090287E-02   10 -2.7056143E-03   11 -1.9957754E-03   12  1.0368363E-02
   13  7.1599757E-04   14 -4.5661823E-04   15  1.1205015E-04   16 -1.8835757E-03
   17  9.4314214E-03   18  6.9354334E-03   19  9.9665193E-04   20 -4.9152156E-03
   21 -3.2613467E-03   22  4.9528783E-03   23 -2.6396637E-03   24 -1.4037485E-02
   25 -5.2096487E-04   26 -2.6924265E-04   27 -6.2539974E-04   28 -1.1048502E-02
   29  5.7049490E-03   30  4.5414094E-03   31  2.7455365E-04   32 -1.0222610E-03
   33 -7.7828707E-04   34  5.4313435E-03   35  7.4960040E-04   36 -6.2359859E-03
   37  3.5788525E-03   38  1.3187440E-03   39 -6.1639479E-03   40 -8.9934691E-03
   41  2.7003748E-03   42  3.1769731E-03   43  2.4906660E-03   44 -4.2607494E-03
   45 -2.2539818E-03   46  3.2948246E-03   47  6.1653236E-04   48 -3.2074812E-03
   49  7.8109573E-04   50  2.3607142E-03   51 -1.0329094E-02   52  1.8408508E-03
   53 -7.9044564E-03   54 -2.3184810E-04   55  1.5205100E-03   56 -4.4182483E-03
   57 -9.1470679E-03   58  1.1409805E-02   59  2.6180913E-03   60 -6.5842240E-03
   61 -8.9373654E-03   62  6.8222647E-03   63 -1.4096683E-03   64 -3.9284860E-03
   65  1.3713505E-02   66  1.5018267E-02   67  7.9167881E-03   68 -2.1677402E-03
   69  5.7068036E-04   70  4.6630887E-03   71 -3.2748393E-03   72  9.5899691E-03
   73 -1.4190602E-03   74 -8.0145814E-03   75 -1.3213208E-02   76  1.1912136E-02
   77  4.3451030E-03   78 -1.3053340E-02   79 -4.1142025E-03   80  1.4223382E-02
   81  1.1646044E-03   82  1.6874596E-03   83 -9.3473118E-03   84 -7.5230276E-03
   85 -1.4922153E-02   86 -3.4602879E-03   87  8.5029784E-03   88  6.9199008E-03
   89 -3.1738237E-03   90  1.7250332E-03   91 -4.9948667E-03   92  4.7351450E-03
   93  1.9644370E-02   94 -9.6448204E-03   95 -4.6153142E-03   96  2.0270087E-02
   97  5.1135162E-03   98 -1.0057567E-02   99  9.4457945E-04  100  3.3635802E-03
  101 -1.7088218E-03  102 -1.3016564E-02

 GRADIENT NORM     0.070714  GRADIENT THRESHOLD     0.500000

 PREDICTED ENERGY CHANGE    -0.117E-01
 SCSCSCSCSCSCSCSCSCSCSCSCSCSCSCSCSCSCSCSCSCSCSCSCSCSCSCSCSCSCSCSCSCSCSCSCSCSCSC
 DISPLACEMENT SCALED BY  0.5635
 NO CONVERGENCE TESTS PERFORMED
           GRADIENT INFORMATIONS AT   --    PREDICTED POINT WRT CURR.POINT
   I  PREV.GRAD   CURR.GRAD   PRED.POINT  OLD.DISP NEW.DISP
    1   -0.0022     -0.0022     -0.0006      0.1337      0.0753
    2   -0.0004     -0.0004      0.0008     -0.8872     -0.5000
    3    0.0006      0.0006      0.0003     -0.0535     -0.0301
    4    0.0019      0.0019      0.0008     -0.1794     -0.1011
    5   -0.0085     -0.0083     -0.0008     -0.0555     -0.0313
    6   -0.0014     -0.0013     -0.0008      0.5901      0.3326
    7    0.0031      0.0031      0.0005     -0.2686     -0.1514
    8   -0.0003     -0.0003      0.0005      0.0832      0.0469
    9   -0.0124     -0.0121     -0.0007      0.0770      0.0434
   10    0.0028      0.0027      0.0007     -0.1805     -0.1017
   11    0.0021      0.0020     -0.0006      0.7486      0.4219
   12   -0.0106     -0.0104     -0.0013      0.3110      0.1753
   13   -0.0007     -0.0007     -0.0004      0.2895      0.1632
   14    0.0005      0.0005     -0.0000      0.2157      0.1216
   15   -0.0001     -0.0001      0.0005     -0.5396     -0.3041
   16    0.0019      0.0019      0.0002     -0.2547     -0.1436
   17   -0.0096     -0.0094     -0.0008      0.1107      0.0624
   18   -0.0071     -0.0069     -0.0000      0.1031      0.0581
   19   -0.0010     -0.0010     -0.0003     -0.0124     -0.0070
   20    0.0050      0.0049      0.0009      0.1018      0.0574
   21    0.0033      0.0033      0.0010      0.0085      0.0048
   22   -0.0050     -0.0050     -0.0012      0.2101      0.1184
   23    0.0027      0.0026      0.0007     -0.2550     -0.1437
   24    0.0143      0.0140      0.0024      0.1333      0.0751
   25    0.0005      0.0005      0.0001      0.0049      0.0028
   26    0.0003      0.0003     -0.0007      0.0085      0.0048
   27    0.0007      0.0006     -0.0012     -0.1676     -0.0944
   28    0.0113      0.0110      0.0021     -0.0248     -0.0140
   29   -0.0058     -0.0057     -0.0011      0.1511      0.0852
   30   -0.0046     -0.0045     -0.0012      0.1583      0.0892
   31   -0.0003     -0.0003     -0.0001      0.0858      0.0484
   32    0.0010      0.0010      0.0002     -0.0530     -0.0298
   33    0.0008      0.0008      0.0003      0.2838      0.1599
   34   -0.0055     -0.0054     -0.0010      0.0259      0.0146
   35   -0.0008     -0.0007     -0.0004      0.0047      0.0026
   36    0.0064      0.0062      0.0000     -0.1776     -0.1001
   37   -0.0036     -0.0036     -0.0008      0.0322      0.0182
   38   -0.0014     -0.0013      0.0001      0.1053      0.0594
   39    0.0063      0.0062      0.0010      0.0695      0.0392
   40    0.0092      0.0090      0.0017      0.1024      0.0577
   41   -0.0027     -0.0027     -0.0007     -0.0243     -0.0137
   42   -0.0032     -0.0032     -0.0007      0.1473      0.0830
   43   -0.0025     -0.0025     -0.0007      0.0229      0.0129
   44    0.0044      0.0043      0.0003     -0.0037     -0.0021
   45    0.0023      0.0023     -0.0005     -0.1911     -0.1077
   46   -0.0033     -0.0033     -0.0019     -0.0055     -0.0031
   47   -0.0006     -0.0006     -0.0004      0.1019      0.0574
   48    0.0032      0.0032      0.0028     -0.1248     -0.0703
   49   -0.0008     -0.0008      0.0015     -0.0064     -0.0036
   50   -0.0024     -0.0024     -0.0012      0.0261      0.0147
   51    0.0106      0.0103      0.0010      0.1036      0.0584
   52   -0.0019     -0.0018      0.0012      0.1230      0.0693
   53    0.0080      0.0079      0.0020     -0.0172     -0.0097
   54    0.0003      0.0002     -0.0010      0.0861      0.0485
   55   -0.0016     -0.0015      0.0016     -0.0869     -0.0490
   56    0.0046      0.0044     -0.0023      0.0400      0.0225
   57    0.0095      0.0091     -0.0038     -0.0709     -0.0399
   58   -0.0117     -0.0114      0.0011      0.0511      0.0288
   59   -0.0028     -0.0026      0.0040     -0.3793     -0.2138
   60    0.0068      0.0066     -0.0009      0.0427      0.0241
   61    0.0092      0.0089     -0.0001     -0.0098     -0.0055
   62   -0.0071     -0.0068      0.0053      0.0105      0.0059
   63    0.0015      0.0014     -0.0033      0.2282      0.1286
   64    0.0041      0.0039     -0.0020     -0.2044     -0.1152
   65   -0.0140     -0.0137     -0.0007      0.0782      0.0440
   66   -0.0155     -0.0150      0.0054      0.0456      0.0257
   67   -0.0081     -0.0079     -0.0010     -0.0006     -0.0004
   68    0.0022      0.0022     -0.0000      0.1004      0.0566
   69   -0.0006     -0.0006     -0.0007      0.0827      0.0466
   70   -0.0048     -0.0047      0.0001      0.1332      0.0751
   71    0.0034      0.0033     -0.0003     -0.0929     -0.0524
   72   -0.0098     -0.0096     -0.0025      0.1679      0.0946
   73    0.0014      0.0014      0.0020     -0.0032     -0.0018
   74    0.0082      0.0080     -0.0009      0.0128      0.0072
   75    0.0136      0.0132     -0.0021     -0.1530     -0.0862
   76   -0.0122     -0.0119      0.0014      0.0241      0.0136
   77   -0.0044     -0.0043     -0.0018     -0.0380     -0.0214
   78    0.0135      0.0131     -0.0058      0.0616      0.0347
   79    0.0043      0.0041     -0.0029      0.1311      0.0739
   80   -0.0145     -0.0142     -0.0035      0.0602      0.0339
   81   -0.0013     -0.0012      0.0043     -0.1150     -0.0648
   82   -0.0018     -0.0017      0.0012     -0.1669     -0.0941
   83    0.0095      0.0093      0.0023      0.0627      0.0353
   84    0.0078      0.0075     -0.0021     -0.0477     -0.0269
   85    0.0153      0.0149     -0.0015     -0.0846     -0.0477
   86    0.0037      0.0035     -0.0052      0.2777      0.1565
   87   -0.0088     -0.0085      0.0050      0.2020      0.1138
   88   -0.0071     -0.0069      0.0000      0.1772      0.0999
   89    0.0033      0.0032     -0.0016      0.1092      0.0615
   90   -0.0018     -0.0017      0.0031     -0.1973     -0.1112
   91    0.0051      0.0050     -0.0004     -0.1923     -0.1084
   92   -0.0050     -0.0047      0.0049      0.0899      0.0507
   93   -0.0202     -0.0196      0.0023      0.0602      0.0339
   94    0.0100      0.0096     -0.0029     -0.0382     -0.0215
   95    0.0046      0.0046      0.0041     -0.0169     -0.0095
   96   -0.0207     -0.0203     -0.0010      0.1471      0.0829
   97   -0.0053     -0.0051      0.0013      0.1231      0.0694
   98    0.0104      0.0101     -0.0041     -0.0102     -0.0057
   99   -0.0009     -0.0009     -0.0037      0.1174      0.0661
  100   -0.0034     -0.0034     -0.0007     -0.0708     -0.0399
  101    0.0018      0.0017     -0.0033      0.0554      0.0312
  102    0.0133      0.0130      0.0004      0.0109      0.0062
 TTTTTTTTTTTTTTTTTTTTTTTTTTTTTT OPTI        TELAPSE     5313.25 TCPU     3749.24
 *******************************************************************************
 COORDINATE OPTIMIZATION - POINT    3
 *******************************************************************************
 LATTICE PARAMETERS (ANGSTROMS AND DEGREES) - BOHR = 0.5291772083 ANGSTROM
 PRIMITIVE CELL - CENTRING CODE 6/1 VOLUME=  2343.071705 - DENSITY  0.961 g/cm^3
         A              B              C           ALPHA      BETA       GAMMA 
    14.49298337    14.49298337    14.49298337   110.285563 109.065590 109.065590
 *******************************************************************************
 ATOMS IN THE ASYMMETRIC UNIT   36 - ATOMS IN THE UNIT CELL:  138
     ATOM                 X/A                 Y/B                 Z/C    
 *******************************************************************************
      1 T   1 H    -1.307531317177E-01  3.145259754356E-01 -2.368683338971E-01
      2 F   1 H    -4.486056906673E-01  1.061152021794E-01  2.368683338971E-01
      3 F   1 H     1.307531317177E-01 -1.061152021794E-01  4.452791071533E-01
      4 F   1 H     4.486056906673E-01 -3.145259754356E-01 -4.452791071533E-01
      5 T   1 H    -2.345108061559E-01 -1.254418853783E-01  3.318678816172E-01
      6 T   1 H     3.225290408632E-01 -2.347075604506E-01 -1.275704639121E-01
      7 F   1 H    -4.573097669956E-01  4.336213122269E-01 -3.318678816172E-01
      8 F   1 H     1.071370965385E-01  2.347075604506E-01 -4.427633986862E-01
      9 F   1 H     2.345108061559E-01 -4.336213122269E-01  1.090689207776E-01
     10 F   1 H    -1.071370965385E-01  4.500995047753E-01  1.275704639121E-01
     11 F   1 H     4.573097669956E-01  1.254418853783E-01 -1.090689207776E-01
     12 F   1 H    -3.225290408632E-01 -4.500995047753E-01  4.427633986862E-01
     13 T   1 H    -2.313637855020E-01  3.597334933296E-01 -1.066551445779E-01
     14 F   1 H     4.663886379076E-01 -1.247086409241E-01  1.066551445779E-01
     15 F   1 H     2.313637855020E-01  1.247086409241E-01 -4.089027211683E-01
     16 F   1 H    -4.663886379076E-01 -3.597334933296E-01  4.089027211683E-01
     17 T   1 H    -1.103008459344E-01 -2.352492861960E-01  3.428139380915E-01
     18 T   1 H     3.480463885559E-01 -1.087620997179E-01 -2.328006967430E-01
     19 F   1 H     4.219367757125E-01 -4.531147840259E-01 -3.428139380915E-01
     20 F   1 H    -1.240385970252E-01  1.087620997179E-01  4.568084882738E-01
     21 F   1 H     1.103008459344E-01  4.531147840259E-01 -1.249484402616E-01
     22 F   1 H     1.240385970252E-01 -4.191529147011E-01  2.328006967430E-01
     23 F   1 H    -4.219367757125E-01  2.352492861960E-01  1.249484402616E-01
     24 F   1 H    -3.480463885559E-01  4.191529147011E-01 -4.568084882738E-01
     25 T   1 H     4.527550168080E-01  1.020621068571E-01  4.913648513404E-01
     26 F   1 H    -3.893027444833E-01 -3.860983453235E-02 -4.913648513404E-01
     27 F   1 H    -4.527550168080E-01  3.860983453235E-02 -3.506929099509E-01
     28 F   1 H     3.893027444833E-01 -1.020621068571E-01  3.506929099509E-01
     29 T   1 H     4.933598073466E-01  4.504389002653E-01  1.025440410027E-01
     30 T   1 H     9.988985482695E-02  4.902125740343E-01  4.502526729711E-01
     31 F   1 H     3.478948592626E-01  3.908157663439E-01 -1.025440410027E-01
     32 F   1 H    -3.995990106327E-02 -4.902125740343E-01 -3.903227192074E-01
     33 F   1 H    -4.933598073466E-01 -3.908157663439E-01 -4.292090708130E-02
     34 F   1 H     3.995990106327E-02 -3.503628181441E-01 -4.502526729711E-01
     35 F   1 H    -3.478948592626E-01 -4.504389002653E-01  4.292090708130E-02
     36 F   1 H    -9.988985482695E-02  3.503628181441E-01  3.903227192074E-01
     37 T   1 H     4.525790748734E-01  2.314003272155E-01 -4.648047175598E-01
     38 F   1 H    -3.037949552247E-01 -8.261620756673E-02  4.648047175598E-01
     39 F   1 H    -4.525790748734E-01  8.261620756673E-02 -2.211787476580E-01
     40 F   1 H     3.037949552247E-01 -2.314003272155E-01  2.211787476580E-01
     41 T   1 H    -4.643406314110E-01  4.524983961666E-01  2.323233148278E-01
     42 T   1 H     2.278460017323E-01 -4.679837193571E-01  4.489430120206E-01
     43 F   1 H     2.201750813388E-01  3.033360537612E-01 -2.323233148278E-01
     44 F   1 H    -8.307326862227E-02  4.679837193571E-01 -3.041702789106E-01
     45 F   1 H     4.643406314110E-01 -3.033360537612E-01 -8.316097242244E-02
     46 F   1 H     8.307326862227E-02 -2.210970102883E-01 -4.489430120206E-01
     47 F   1 H    -2.201750813388E-01 -4.524983961666E-01  8.316097242244E-02
     48 F   1 H    -2.278460017323E-01  2.210970102883E-01  3.041702789106E-01
     49 T   1 H    -4.823565072642E-01  1.983585208958E-01  4.537545109241E-01
     50 F   1 H    -2.553959900282E-01  6.388898181169E-02 -4.537545109241E-01
     51 F   1 H     4.823565072642E-01 -6.388898181169E-02 -3.192849718399E-01
     52 F   1 H     2.553959900282E-01 -1.983585208958E-01  3.192849718399E-01
     53 T   1 H     4.547717056301E-01 -4.828729277815E-01  1.986036028005E-01
     54 T   1 H     1.957586076421E-01  4.515459668745E-01 -4.860278977881E-01
     55 F   1 H     3.185234694179E-01  2.561681028296E-01 -1.986036028005E-01
     56 F   1 H     6.242613533738E-02 -4.515459668745E-01 -2.557873592324E-01
     57 F   1 H    -4.547717056301E-01 -2.561681028296E-01  6.235536658832E-02
     58 F   1 H    -6.242613533738E-02 -3.182134945697E-01  4.860278977881E-01
     59 F   1 H    -3.185234694179E-01  4.828729277815E-01 -6.235536658832E-02
     60 F   1 H    -1.957586076421E-01  3.182134945697E-01  2.557873592324E-01
     61 T 230 ZN   -2.641149717591E-01  2.358850282409E-01 -5.000000000000E-01
     62 F 230 ZN    2.641149717591E-01 -2.358850282409E-01 -5.000000000000E-01
     63 T 230 ZN    5.000000000000E-01 -2.653757790063E-01  2.346242209937E-01
     64 T 230 ZN    2.343496571859E-01 -5.000000000000E-01 -2.656503428141E-01
     65 F 230 ZN    5.000000000000E-01  2.653757790063E-01 -2.346242209937E-01
     66 F 230 ZN   -2.343496571859E-01 -5.000000000000E-01  2.656503428141E-01
     67 T   6 C    -3.882076585081E-01  2.462552343131E-01 -3.732027068998E-01
     68 F   6 C    -3.805420587871E-01 -1.500495160831E-02  3.732027068998E-01
     69 F   6 C     3.882076585081E-01  1.500495160831E-02 -3.655371071788E-01
     70 F   6 C     3.805420587871E-01 -2.462552343131E-01  3.655371071788E-01
     71 T   6 C    -3.727748803834E-01 -3.885563211288E-01  2.463775250434E-01
     72 T   6 C     2.440759573903E-01 -3.745702163031E-01 -3.898273855561E-01
     73 F   6 C     3.650661538278E-01  3.808475945732E-01 -2.463775250434E-01
     74 F   6 C    -1.525716925294E-02  3.745702163031E-01 -3.813538263066E-01
     75 F   6 C     3.727748803834E-01 -3.808475945732E-01 -1.578144074546E-02
     76 F   6 C     1.525716925294E-02 -3.660966570537E-01  3.898273855561E-01
     77 F   6 C    -3.650661538278E-01  3.885563211288E-01  1.578144074546E-02
     78 F   6 C    -2.440759573903E-01  3.660966570537E-01  3.813538263066E-01
     79 T   6 C    -2.151139579161E-01  3.012857209727E-01 -2.611643606242E-01
     80 F   6 C    -4.375499184031E-01  4.605040270810E-02  2.611643606242E-01
     81 F   6 C     2.151139579161E-01 -4.605040270810E-02 -4.836003211112E-01
     82 F   6 C     4.375499184031E-01 -3.012857209727E-01  4.836003211112E-01
     83 T   6 C    -2.603357203357E-01 -2.129812269379E-01  3.079584903662E-01
     84 T   6 C     3.035850462838E-01 -2.605253459936E-01 -2.139372256040E-01
     85 F   6 C     4.790602826959E-01  4.317057892981E-01 -3.079584903662E-01
     86 F   6 C     4.658812038959E-02  2.605253459936E-01 -4.358896077225E-01
     87 F   6 C     2.603357203357E-01 -4.317057892981E-01  4.735449339784E-02
     88 F   6 C    -4.658812038959E-02 -4.824777281121E-01  2.139372256040E-01
     89 F   6 C    -4.790602826959E-01  2.129812269379E-01 -4.735449339784E-02
     90 F   6 C    -3.035850462838E-01  4.824777281121E-01  4.358896077225E-01
     91 T   6 C    -4.965922331382E-01  1.922552680264E-01 -4.785318685072E-01
     92 F   6 C    -3.292128634664E-01 -1.806036463093E-02  4.785318685072E-01
     93 F   6 C     4.965922331382E-01  1.806036463093E-02 -3.111524988355E-01
     94 F   6 C     3.292128634664E-01 -1.922552680264E-01  3.111524988355E-01
     95 T   6 C    -4.774821051899E-01 -4.974604493292E-01  1.927330060211E-01
     96 T   6 C     1.896450281781E-01 -4.804812389081E-01 -4.994891196912E-01
     97 F   6 C     3.098065446497E-01  3.297848887890E-01 -1.927330060211E-01
[truncated: 5,630,940 more chars]
